# Supplementary material for: Electrical Pacing of Cardiac Tissue Including Potassium Inward Rectification
Source: PLoS One. 2015 Jun 9;10(6):e0127837. doi: 10.1371/journal.pone.0127837 (PMC4461281; doi:10.1371/journal.pone.0127837)
Supplement: S1 Data — (ZIP) [file pone.0127837.s001.zip › All-Data/Data-with-IK1/BDT36/Vmpoint5ms.txt]

 -.873300171E+02 -.873319819E+02 -.873323738E+02 -.873329995E+02 -.873337347E+02 -.873345076E+02 -.873353011E+02 -.873361191E+02 -.873369552E+02 -.873377978E+02 -.873386455E+02 -.873395018E+02 -.873403611E+02 -.873412117E+02 -.873420476E+02 -.873428699E+02 -.873436794E+02 -.873444742E+02 -.873452531E+02 -.873460170E+02 -.873467670E+02 -.873475035E+02 -.873482261E+02 -.873489327E+02 -.873496208E+02 -.873502907E+02 -.873509438E+02 -.873515789E+02 -.873521919E+02 -.873527807E+02 -.873533470E+02 -.873538919E+02 -.873544130E+02 -.873549068E+02 -.873553735E+02 -.873558157E+02 -.873562334E+02 -.873566234E+02 -.873569832E+02 -.873573139E+02 -.873576172E+02 -.873578921E+02 -.873581361E+02 -.873583480E+02 -.873585290E+02 -.873586802E+02 -.873588007E+02 -.873588886E+02 -.873589437E+02 -.873589669E+02 -.873589591E+02 -.873589195E+02 -.873588471E+02 -.873587422E+02 -.873586059E+02 -.873584391E+02 -.873582417E+02 -.873580133E+02 -.873577544E+02 -.873574659E+02 -.873571490E+02 -.873568039E+02 -.873564306E+02 -.873560296E+02 -.873556019E+02 -.873551486E+02 -.873546706E+02 -.873541681E+02 -.873536416E+02 -.873530920E+02 -.873525204E+02 -.873519278E+02 -.873513150E+02 -.873506825E+02 -.873500312E+02 -.873493620E+02 -.873486759E+02 -.873479739E+02 -.873472567E+02 -.873465250E+02 -.873457795E+02 -.873450211E+02 -.873442508E+02 -.873434692E+02 -.873426772E+02 -.873418755E+02 -.873410648E+02 -.873402458E+02 -.873394193E+02 -.873385861E+02 -.873377470E+02 -.873369031E+02 -.873360565E+02 -.873352111E+02 -.873343758E+02 -.873335684E+02 -.873328241E+02 -.873322058E+02 -.873318177E+02 -.873318177E+02
 -.873319819E+02 -.873319819E+02 -.873323738E+02 -.873329995E+02 -.873337347E+02 -.873345076E+02 -.873353011E+02 -.873361191E+02 -.873369552E+02 -.873377978E+02 -.873386455E+02 -.873395018E+02 -.873403611E+02 -.873412117E+02 -.873420476E+02 -.873428699E+02 -.873436794E+02 -.873444742E+02 -.873452531E+02 -.873460170E+02 -.873467670E+02 -.873475035E+02 -.873482261E+02 -.873489327E+02 -.873496208E+02 -.873502907E+02 -.873509438E+02 -.873515789E+02 -.873521919E+02 -.873527807E+02 -.873533470E+02 -.873538919E+02 -.873544130E+02 -.873549068E+02 -.873553735E+02 -.873558157E+02 -.873562334E+02 -.873566234E+02 -.873569832E+02 -.873573139E+02 -.873576172E+02 -.873578921E+02 -.873581361E+02 -.873583480E+02 -.873585290E+02 -.873586802E+02 -.873588007E+02 -.873588886E+02 -.873589437E+02 -.873589669E+02 -.873589591E+02 -.873589195E+02 -.873588471E+02 -.873587422E+02 -.873586059E+02 -.873584391E+02 -.873582417E+02 -.873580133E+02 -.873577544E+02 -.873574659E+02 -.873571490E+02 -.873568039E+02 -.873564306E+02 -.873560296E+02 -.873556019E+02 -.873551486E+02 -.873546706E+02 -.873541681E+02 -.873536416E+02 -.873530920E+02 -.873525204E+02 -.873519278E+02 -.873513150E+02 -.873506825E+02 -.873500312E+02 -.873493620E+02 -.873486759E+02 -.873479739E+02 -.873472567E+02 -.873465250E+02 -.873457795E+02 -.873450211E+02 -.873442508E+02 -.873434692E+02 -.873426772E+02 -.873418755E+02 -.873410648E+02 -.873402458E+02 -.873394193E+02 -.873385861E+02 -.873377470E+02 -.873369031E+02 -.873360565E+02 -.873352111E+02 -.873343758E+02 -.873335684E+02 -.873328241E+02 -.873322058E+02 -.873318177E+02 -.873318177E+02
 -.873332096E+02 -.873332096E+02 -.873338864E+02 -.873349468E+02 -.873362000E+02 -.873375491E+02 -.873389535E+02 -.873403914E+02 -.873418463E+02 -.873433095E+02 -.873447768E+02 -.873462415E+02 -.873476944E+02 -.873491288E+02 -.873505420E+02 -.873519342E+02 -.873533061E+02 -.873546566E+02 -.873559832E+02 -.873572852E+02 -.873585642E+02 -.873598203E+02 -.873610503E+02 -.873622510E+02 -.873634229E+02 -.873645667E+02 -.873656793E+02 -.873667560E+02 -.873677956E+02 -.873687997E+02 -.873697676E+02 -.873706952E+02 -.873715798E+02 -.873724222E+02 -.873732230E+02 -.873739800E+02 -.873746901E+02 -.873753525E+02 -.873759683E+02 -.873765368E+02 -.873770556E+02 -.873775225E+02 -.873779375E+02 -.873783012E+02 -.873786125E+02 -.873788698E+02 -.873790725E+02 -.873792211E+02 -.873793162E+02 -.873793570E+02 -.873793424E+02 -.873792725E+02 -.873791483E+02 -.873789704E+02 -.873787389E+02 -.873784537E+02 -.873781153E+02 -.873777251E+02 -.873772843E+02 -.873767933E+02 -.873762525E+02 -.873756626E+02 -.873750252E+02 -.873743415E+02 -.873736127E+02 -.873728395E+02 -.873720230E+02 -.873711647E+02 -.873702664E+02 -.873693293E+02 -.873683547E+02 -.873673439E+02 -.873662983E+02 -.873652196E+02 -.873641092E+02 -.873629687E+02 -.873617994E+02 -.873606025E+02 -.873593797E+02 -.873581324E+02 -.873568620E+02 -.873555699E+02 -.873542574E+02 -.873529258E+02 -.873515764E+02 -.873502106E+02 -.873488297E+02 -.873474348E+02 -.873460271E+02 -.873446079E+02 -.873431786E+02 -.873417410E+02 -.873402984E+02 -.873388572E+02 -.873374314E+02 -.873360501E+02 -.873347717E+02 -.873337031E+02 -.873330261E+02 -.873330261E+02
 -.873346336E+02 -.873346336E+02 -.873356457E+02 -.873372327E+02 -.873391375E+02 -.873412047E+02 -.873433447E+02 -.873455166E+02 -.873477038E+02 -.873498919E+02 -.873520679E+02 -.873542274E+02 -.873563702E+02 -.873584926E+02 -.873605888E+02 -.873626563E+02 -.873646943E+02 -.873667003E+02 -.873686734E+02 -.873706142E+02 -.873725211E+02 -.873743901E+02 -.873762194E+02 -.873780098E+02 -.873797592E+02 -.873814617E+02 -.873831138E+02 -.873847172E+02 -.873862716E+02 -.873877715E+02 -.873892112E+02 -.873905909E+02 -.873919125E+02 -.873931734E+02 -.873943682E+02 -.873954946E+02 -.873965546E+02 -.873975482E+02 -.873984714E+02 -.873993195E+02 -.874000919E+02 -.874007897E+02 -.874014118E+02 -.874019549E+02 -.874024169E+02 -.874027987E+02 -.874031016E+02 -.874033249E+02 -.874034663E+02 -.874035248E+02 -.874035016E+02 -.874033980E+02 -.874032136E+02 -.874029476E+02 -.874026004E+02 -.874021739E+02 -.874016697E+02 -.874010886E+02 -.874004305E+02 -.873996964E+02 -.873988882E+02 -.873980078E+02 -.873970566E+02 -.873960358E+02 -.873949468E+02 -.873937916E+02 -.873925729E+02 -.873912926E+02 -.873899524E+02 -.873885541E+02 -.873870998E+02 -.873855919E+02 -.873840327E+02 -.873824244E+02 -.873807690E+02 -.873790686E+02 -.873773253E+02 -.873755416E+02 -.873737196E+02 -.873718613E+02 -.873699688E+02 -.873680440E+02 -.873660892E+02 -.873641062E+02 -.873620971E+02 -.873600637E+02 -.873580079E+02 -.873559315E+02 -.873538363E+02 -.873517242E+02 -.873495972E+02 -.873474581E+02 -.873453115E+02 -.873431670E+02 -.873410452E+02 -.873389896E+02 -.873370867E+02 -.873354954E+02 -.873344865E+02 -.873344865E+02
 -.873360960E+02 -.873360960E+02 -.873374735E+02 -.873396430E+02 -.873422406E+02 -.873450408E+02 -.873479242E+02 -.873508392E+02 -.873537609E+02 -.873566737E+02 -.873595700E+02 -.873624468E+02 -.873653017E+02 -.873681310E+02 -.873709299E+02 -.873736924E+02 -.873764159E+02 -.873791017E+02 -.873817492E+02 -.873843519E+02 -.873869038E+02 -.873894065E+02 -.873918619E+02 -.873942645E+02 -.873966061E+02 -.873988855E+02 -.874011048E+02 -.874032605E+02 -.874053439E+02 -.874073507E+02 -.874092828E+02 -.874111401E+02 -.874129168E+02 -.874146074E+02 -.874162117E+02 -.874177306E+02 -.874191608E+02 -.874204962E+02 -.874217335E+02 -.874228730E+02 -.874239138E+02 -.874248521E+02 -.874256845E+02 -.874264108E+02 -.874270323E+02 -.874275481E+02 -.874279555E+02 -.874282527E+02 -.874284405E+02 -.874285200E+02 -.874284907E+02 -.874283510E+02 -.874281010E+02 -.874277424E+02 -.874272771E+02 -.874267056E+02 -.874260278E+02 -.874252446E+02 -.874243582E+02 -.874233712E+02 -.874222851E+02 -.874211012E+02 -.874198213E+02 -.874184482E+02 -.874169847E+02 -.874154335E+02 -.874137966E+02 -.874120763E+02 -.874102756E+02 -.874083976E+02 -.874064455E+02 -.874044218E+02 -.874023295E+02 -.874001712E+02 -.873979503E+02 -.873956698E+02 -.873933325E+02 -.873909413E+02 -.873884989E+02 -.873860082E+02 -.873834722E+02 -.873808938E+02 -.873782755E+02 -.873756200E+02 -.873729298E+02 -.873702075E+02 -.873674557E+02 -.873646768E+02 -.873618732E+02 -.873590472E+02 -.873562016E+02 -.873533401E+02 -.873504690E+02 -.873476009E+02 -.873447634E+02 -.873420147E+02 -.873394700E+02 -.873373421E+02 -.873359930E+02 -.873359930E+02
 -.873376484E+02 -.873376484E+02 -.873394043E+02 -.873421490E+02 -.873454153E+02 -.873489338E+02 -.873525599E+02 -.873562206E+02 -.873598845E+02 -.873635384E+02 -.873671720E+02 -.873707790E+02 -.873743589E+02 -.873779097E+02 -.873814239E+02 -.873848955E+02 -.873883245E+02 -.873917081E+02 -.873950381E+02 -.873983101E+02 -.874015262E+02 -.874046855E+02 -.874077793E+02 -.874108013E+02 -.874137522E+02 -.874166316E+02 -.874194312E+02 -.874221433E+02 -.874247673E+02 -.874273046E+02 -.874297499E+02 -.874320946E+02 -.874343357E+02 -.874364747E+02 -.874385090E+02 -.874404307E+02 -.874422340E+02 -.874439184E+02 -.874454838E+02 -.874469258E+02 -.874482384E+02 -.874494198E+02 -.874504712E+02 -.874513924E+02 -.874521796E+02 -.874528294E+02 -.874533418E+02 -.874537183E+02 -.874539585E+02 -.874540598E+02 -.874540207E+02 -.874538424E+02 -.874535270E+02 -.874530751E+02 -.874524861E+02 -.874517603E+02 -.874509004E+02 -.874499092E+02 -.874487888E+02 -.874475401E+02 -.874461650E+02 -.874446665E+02 -.874430482E+02 -.874413131E+02 -.874394635E+02 -.874375023E+02 -.874354330E+02 -.874332597E+02 -.874309861E+02 -.874286155E+02 -.874261513E+02 -.874235971E+02 -.874209571E+02 -.874182350E+02 -.874154347E+02 -.874125596E+02 -.874096135E+02 -.874066002E+02 -.874035234E+02 -.874003869E+02 -.873971940E+02 -.873939483E+02 -.873906532E+02 -.873873120E+02 -.873839280E+02 -.873805046E+02 -.873770446E+02 -.873735511E+02 -.873700271E+02 -.873664758E+02 -.873629004E+02 -.873593056E+02 -.873556991E+02 -.873520968E+02 -.873485333E+02 -.873450815E+02 -.873418862E+02 -.873392144E+02 -.873375204E+02 -.873375204E+02
 -.873392861E+02 -.873392861E+02 -.873413797E+02 -.873446720E+02 -.873486076E+02 -.873528576E+02 -.873572374E+02 -.873616570E+02 -.873660797E+02 -.873704891E+02 -.873748765E+02 -.873792369E+02 -.873835641E+02 -.873878510E+02 -.873920952E+02 -.873962955E+02 -.874004444E+02 -.874045328E+02 -.874085603E+02 -.874125287E+02 -.874164306E+02 -.874202544E+02 -.874239974E+02 -.874276627E+02 -.874312459E+02 -.874347354E+02 -.874381257E+02 -.874414189E+02 -.874446133E+02 -.874476986E+02 -.874506662E+02 -.874535151E+02 -.874562450E+02 -.874588490E+02 -.874613181E+02 -.874636489E+02 -.874658417E+02 -.874678932E+02 -.874697960E+02 -.874715448E+02 -.874731393E+02 -.874745796E+02 -.874758620E+02 -.874769816E+02 -.874779369E+02 -.874787288E+02 -.874793570E+02 -.874798179E+02 -.874801085E+02 -.874802287E+02 -.874801805E+02 -.874799646E+02 -.874795797E+02 -.874790257E+02 -.874783048E+02 -.874774202E+02 -.874763740E+02 -.874751668E+02 -.874738001E+02 -.874722774E+02 -.874706025E+02 -.874687790E+02 -.874668093E+02 -.874646965E+02 -.874624450E+02 -.874600593E+02 -.874575438E+02 -.874549023E+02 -.874521388E+02 -.874492578E+02 -.874462644E+02 -.874431633E+02 -.874399590E+02 -.874366557E+02 -.874332583E+02 -.874297715E+02 -.874262000E+02 -.874225484E+02 -.874188210E+02 -.874150221E+02 -.874111562E+02 -.874072276E+02 -.874032406E+02 -.873991991E+02 -.873951069E+02 -.873909679E+02 -.873867859E+02 -.873825645E+02 -.873783074E+02 -.873740180E+02 -.873697005E+02 -.873653602E+02 -.873610066E+02 -.873566587E+02 -.873523582E+02 -.873481929E+02 -.873443373E+02 -.873411135E+02 -.873390696E+02 -.873390696E+02
 -.873409216E+02 -.873409216E+02 -.873433561E+02 -.873472145E+02 -.873518333E+02 -.873568211E+02 -.873619679E+02 -.873671684E+02 -.873723734E+02 -.873775640E+02 -.873827306E+02 -.873878609E+02 -.873929462E+02 -.873979879E+02 -.874029860E+02 -.874079301E+02 -.874128105E+02 -.874176278E+02 -.874223818E+02 -.874270614E+02 -.874316553E+02 -.874361635E+02 -.874405873E+02 -.874449182E+02 -.874491454E+02 -.874532668E+02 -.874572832E+02 -.874611867E+02 -.874649645E+02 -.874686105E+02 -.874721245E+02 -.874755020E+02 -.874787327E+02 -.874818095E+02 -.874847316E+02 -.874874969E+02 -.874900976E+02 -.874925250E+02 -.874947761E+02 -.874968512E+02 -.874987473E+02 -.875004578E+02 -.875019779E+02 -.875033074E+02 -.875044461E+02 -.875053902E+02 -.875061345E+02 -.875066770E+02 -.875070194E+02 -.875071627E+02 -.875071053E+02 -.875068455E+02 -.875063843E+02 -.875057250E+02 -.875048697E+02 -.875038188E+02 -.875025732E+02 -.875011361E+02 -.874995120E+02 -.874977045E+02 -.874957163E+02 -.874935505E+02 -.874912115E+02 -.874887048E+02 -.874860351E+02 -.874832068E+02 -.874802244E+02 -.874770934E+02 -.874738196E+02 -.874704087E+02 -.874668660E+02 -.874631965E+02 -.874594061E+02 -.874555005E+02 -.874514856E+02 -.874473667E+02 -.874431492E+02 -.874388385E+02 -.874344402E+02 -.874299595E+02 -.874254018E+02 -.874207718E+02 -.874160745E+02 -.874113145E+02 -.874064967E+02 -.874016255E+02 -.873967053E+02 -.873917403E+02 -.873867344E+02 -.873816921E+02 -.873766179E+02 -.873715182E+02 -.873664038E+02 -.873612970E+02 -.873562465E+02 -.873513554E+02 -.873468284E+02 -.873430435E+02 -.873406440E+02 -.873406440E+02
 -.873425394E+02 -.873425394E+02 -.873453458E+02 -.873497888E+02 -.873551075E+02 -.873608584E+02 -.873667981E+02 -.873728004E+02 -.873788089E+02 -.873847992E+02 -.873907554E+02 -.873966691E+02 -.874025402E+02 -.874083645E+02 -.874141308E+02 -.874198332E+02 -.874254735E+02 -.874310460E+02 -.874365366E+02 -.874419384E+02 -.874472542E+02 -.874524817E+02 -.874576080E+02 -.874626240E+02 -.874675296E+02 -.874723215E+02 -.874769859E+02 -.874815101E+02 -.874858912E+02 -.874901285E+02 -.874942134E+02 -.874981339E+02 -.875018848E+02 -.875054648E+02 -.875088682E+02 -.875120846E+02 -.875151066E+02 -.875179329E+02 -.875205615E+02 -.875229853E+02 -.875251959E+02 -.875271894E+02 -.875289649E+02 -.875305194E+02 -.875318467E+02 -.875329422E+02 -.875338060E+02 -.875344393E+02 -.875348402E+02 -.875350051E+02 -.875349332E+02 -.875346270E+02 -.875340889E+02 -.875333190E+02 -.875323174E+02 -.875310865E+02 -.875296308E+02 -.875279543E+02 -.875260595E+02 -.875239490E+02 -.875216275E+02 -.875191008E+02 -.875163745E+02 -.875134530E+02 -.875103416E+02 -.875070461E+02 -.875035736E+02 -.874999305E+02 -.874961226E+02 -.874921562E+02 -.874880378E+02 -.874837745E+02 -.874793733E+02 -.874748406E+02 -.874701827E+02 -.874654062E+02 -.874605179E+02 -.874555244E+02 -.874504318E+02 -.874452462E+02 -.874399735E+02 -.874346196E+02 -.874291904E+02 -.874236914E+02 -.874181279E+02 -.874125048E+02 -.874068272E+02 -.874011000E+02 -.873953278E+02 -.873895154E+02 -.873836680E+02 -.873777927E+02 -.873719018E+02 -.873660209E+02 -.873602060E+02 -.873545754E+02 -.873493646E+02 -.873450083E+02 -.873422467E+02 -.873422467E+02
 -.873441642E+02 -.873441642E+02 -.873473724E+02 -.873524292E+02 -.873584758E+02 -.873650072E+02 -.873717509E+02 -.873785714E+02 -.873854013E+02 -.873922050E+02 -.873989706E+02 -.874056971E+02 -.874123759E+02 -.874189936E+02 -.874255470E+02 -.874320387E+02 -.874384602E+02 -.874447970E+02 -.874510466E+02 -.874572133E+02 -.874632905E+02 -.874692623E+02 -.874751194E+02 -.874808603E+02 -.874864769E+02 -.874919543E+02 -.874972826E+02 -.875024606E+02 -.875074836E+02 -.875123387E+02 -.875170144E+02 -.875215072E+02 -.875258142E+02 -.875299263E+02 -.875338323E+02 -.875375267E+02 -.875410068E+02 -.875442659E+02 -.875472926E+02 -.875500785E+02 -.875526209E+02 -.875549179E+02 -.875569632E+02 -.875587493E+02 -.875602729E+02 -.875615343E+02 -.875625320E+02 -.875632610E+02 -.875637176E+02 -.875639025E+02 -.875638184E+02 -.875634657E+02 -.875628430E+02 -.875619509E+02 -.875607934E+02 -.875593746E+02 -.875576969E+02 -.875557624E+02 -.875535752E+02 -.875511417E+02 -.875484679E+02 -.875455586E+02 -.875424190E+02 -.875390556E+02 -.875354761E+02 -.875316879E+02 -.875276977E+02 -.875235123E+02 -.875191394E+02 -.875145875E+02 -.875098645E+02 -.875049779E+02 -.874999354E+02 -.874947446E+02 -.874894139E+02 -.874839510E+02 -.874783634E+02 -.874726584E+02 -.874668432E+02 -.874609251E+02 -.874549112E+02 -.874488082E+02 -.874426224E+02 -.874363600E+02 -.874300271E+02 -.874236296E+02 -.874171732E+02 -.874106631E+02 -.874041046E+02 -.873975027E+02 -.873908634E+02 -.873841945E+02 -.873775100E+02 -.873708386E+02 -.873642433E+02 -.873578581E+02 -.873519498E+02 -.873470109E+02 -.873438801E+02 -.873438801E+02
 -.873458626E+02 -.873458626E+02 -.873494775E+02 -.873551577E+02 -.873619410E+02 -.873692669E+02 -.873768345E+02 -.873844873E+02 -.873921463E+02 -.873997822E+02 -.874073862E+02 -.874149446E+02 -.874224423E+02 -.874298762E+02 -.874372487E+02 -.874445512E+02 -.874517746E+02 -.874589191E+02 -.874659844E+02 -.874729566E+02 -.874798178E+02 -.874865615E+02 -.874931858E+02 -.874996794E+02 -.875060266E+02 -.875122197E+02 -.875182562E+02 -.875241263E+02 -.875298150E+02 -.875353137E+02 -.875406207E+02 -.875457309E+02 -.875506310E+02 -.875553086E+02 -.875597569E+02 -.875639701E+02 -.875679373E+02 -.875716460E+02 -.875750892E+02 -.875782646E+02 -.875811671E+02 -.875837872E+02 -.875861163E+02 -.875881517E+02 -.875898923E+02 -.875913332E+02 -.875924679E+02 -.875932940E+02 -.875938131E+02 -.875940258E+02 -.875939294E+02 -.875935220E+02 -.875928057E+02 -.875917850E+02 -.875904622E+02 -.875888385E+02 -.875869171E+02 -.875847041E+02 -.875822060E+02 -.875794278E+02 -.875763744E+02 -.875730525E+02 -.875694705E+02 -.875656367E+02 -.875615585E+02 -.875572433E+02 -.875526999E+02 -.875479380E+02 -.875429667E+02 -.875377948E+02 -.875324309E+02 -.875268844E+02 -.875211648E+02 -.875152817E+02 -.875092438E+02 -.875030599E+02 -.874967386E+02 -.874902888E+02 -.874837192E+02 -.874770377E+02 -.874702521E+02 -.874633700E+02 -.874563988E+02 -.874493457E+02 -.874422176E+02 -.874350208E+02 -.874277613E+02 -.874204451E+02 -.874130780E+02 -.874056656E+02 -.873982142E+02 -.873907325E+02 -.873832356E+02 -.873757556E+02 -.873683629E+02 -.873612071E+02 -.873545868E+02 -.873490533E+02 -.873455459E+02 -.873455459E+02
 -.873476596E+02 -.873476596E+02 -.873516613E+02 -.873579597E+02 -.873654868E+02 -.873736198E+02 -.873820212E+02 -.873905190E+02 -.873990376E+02 -.874075402E+02 -.874159989E+02 -.874243980E+02 -.874327404E+02 -.874410305E+02 -.874492578E+02 -.874574127E+02 -.874654934E+02 -.874734943E+02 -.874813977E+02 -.874891879E+02 -.874968632E+02 -.875044207E+02 -.875118451E+02 -.875191185E+02 -.875262335E+02 -.875331862E+02 -.875399656E+02 -.875465584E+02 -.875529584E+02 -.875591621E+02 -.875651577E+02 -.875709274E+02 -.875764577E+02 -.875817416E+02 -.875867705E+02 -.875915311E+02 -.875960110E+02 -.876002038E+02 -.876041048E+02 -.876077042E+02 -.876109891E+02 -.876139516E+02 -.876165897E+02 -.876188995E+02 -.876208725E+02 -.876225016E+02 -.876237852E+02 -.876247238E+02 -.876253142E+02 -.876255516E+02 -.876254353E+02 -.876249687E+02 -.876241547E+02 -.876229935E+02 -.876214864E+02 -.876196381E+02 -.876174553E+02 -.876149435E+02 -.876121071E+02 -.876089522E+02 -.876054878E+02 -.876017229E+02 -.875976657E+02 -.875933240E+02 -.875887072E+02 -.875838263E+02 -.875786918E+02 -.875733136E+02 -.875677017E+02 -.875618668E+02 -.875558202E+02 -.875495732E+02 -.875431360E+02 -.875365189E+02 -.875297324E+02 -.875227872E+02 -.875156937E+02 -.875084617E+02 -.875011005E+02 -.874936193E+02 -.874860272E+02 -.874783330E+02 -.874705450E+02 -.874626709E+02 -.874547181E+02 -.874466937E+02 -.874386045E+02 -.874304571E+02 -.874222574E+02 -.874140117E+02 -.874057265E+02 -.873974111E+02 -.873890822E+02 -.873807750E+02 -.873725671E+02 -.873646241E+02 -.873572768E+02 -.873511365E+02 -.873472448E+02 -.873472448E+02
 -.873495044E+02 -.873495044E+02 -.873538808E+02 -.873607989E+02 -.873690882E+02 -.873780575E+02 -.873873244E+02 -.873967017E+02 -.874060976E+02 -.874154651E+02 -.874247876E+02 -.874340712E+02 -.874433169E+02 -.874525058E+02 -.874616247E+02 -.874706688E+02 -.874796339E+02 -.874885051E+02 -.874972707E+02 -.875059284E+02 -.875144681E+02 -.875228704E+02 -.875311196E+02 -.875392128E+02 -.875471476E+02 -.875549109E+02 -.875624887E+02 -.875698725E+02 -.875770528E+02 -.875840118E+02 -.875907302E+02 -.875971966E+02 -.876034040E+02 -.876093409E+02 -.876149906E+02 -.876203393E+02 -.876253793E+02 -.876301027E+02 -.876344956E+02 -.876385445E+02 -.876422425E+02 -.876455859E+02 -.876485659E+02 -.876511707E+02 -.876533930E+02 -.876552310E+02 -.876566824E+02 -.876577403E+02 -.876584000E+02 -.876586619E+02 -.876585287E+02 -.876580001E+02 -.876570748E+02 -.876557551E+02 -.876540471E+02 -.876519567E+02 -.876494879E+02 -.876466455E+02 -.876434381E+02 -.876398754E+02 -.876359662E+02 -.876317187E+02 -.876271424E+02 -.876222494E+02 -.876170516E+02 -.876115603E+02 -.876057867E+02 -.875997427E+02 -.875934415E+02 -.875868962E+02 -.875801190E+02 -.875731219E+02 -.875659173E+02 -.875585183E+02 -.875509371E+02 -.875431857E+02 -.875352752E+02 -.875272169E+02 -.875190218E+02 -.875107008E+02 -.875022638E+02 -.874937203E+02 -.874850794E+02 -.874763499E+02 -.874675401E+02 -.874586579E+02 -.874497104E+02 -.874407045E+02 -.874316466E+02 -.874225432E+02 -.874134014E+02 -.874042311E+02 -.873950500E+02 -.873858963E+02 -.873768551E+02 -.873681082E+02 -.873600191E+02 -.873532598E+02 -.873489762E+02 -.873489762E+02
 -.873513342E+02 -.873513342E+02 -.873561216E+02 -.873637068E+02 -.873727926E+02 -.873826038E+02 -.873927336E+02 -.874029838E+02 -.874132646E+02 -.874235393E+02 -.874337969E+02 -.874440226E+02 -.874541910E+02 -.874642946E+02 -.874743335E+02 -.874843055E+02 -.874941910E+02 -.875039752E+02 -.875136528E+02 -.875232110E+02 -.875326347E+02 -.875419151E+02 -.875510539E+02 -.875600447E+02 -.875688676E+02 -.875775039E+02 -.875859426E+02 -.875941714E+02 -.876021713E+02 -.876099248E+02 -.876174205E+02 -.876246481E+02 -.876315906E+02 -.876382280E+02 -.876445463E+02 -.876505374E+02 -.876561897E+02 -.876614864E+02 -.876664127E+02 -.876709608E+02 -.876751226E+02 -.876788838E+02 -.876822304E+02 -.876851558E+02 -.876876571E+02 -.876897272E+02 -.876913566E+02 -.876925407E+02 -.876932799E+02 -.876935740E+02 -.876934195E+02 -.876928153E+02 -.876917650E+02 -.876902744E+02 -.876883472E+02 -.876859865E+02 -.876831990E+02 -.876799947E+02 -.876763829E+02 -.876723720E+02 -.876679715E+02 -.876631935E+02 -.876580517E+02 -.876525585E+02 -.876467261E+02 -.876405679E+02 -.876340988E+02 -.876273339E+02 -.876202877E+02 -.876129741E+02 -.876054077E+02 -.875976039E+02 -.875895774E+02 -.875813424E+02 -.875729125E+02 -.875643012E+02 -.875555222E+02 -.875465886E+02 -.875375126E+02 -.875283059E+02 -.875189798E+02 -.875095451E+02 -.875000121E+02 -.874903904E+02 -.874806888E+02 -.874709156E+02 -.874610787E+02 -.874511853E+02 -.874412423E+02 -.874312563E+02 -.874212346E+02 -.874111875E+02 -.874011337E+02 -.873911147E+02 -.873812228E+02 -.873716558E+02 -.873628106E+02 -.873554208E+02 -.873507382E+02 -.873507382E+02
 -.873531852E+02 -.873531852E+02 -.873584185E+02 -.873666602E+02 -.873765058E+02 -.873871593E+02 -.873981905E+02 -.874093795E+02 -.874206160E+02 -.874318538E+02 -.874430664E+02 -.874542318E+02 -.874653515E+02 -.874764219E+02 -.874874337E+02 -.874983567E+02 -.875091777E+02 -.875198976E+02 -.875305111E+02 -.875410110E+02 -.875513881E+02 -.875616391E+02 -.875717476E+02 -.875816889E+02 -.875914460E+02 -.876010094E+02 -.876103662E+02 -.876194951E+02 -.876283768E+02 -.876369968E+02 -.876453407E+02 -.876533883E+02 -.876611188E+02 -.876685190E+02 -.876755785E+02 -.876822806E+02 -.876886035E+02 -.876945307E+02 -.877000521E+02 -.877051549E+02 -.877098207E+02 -.877140344E+02 -.877177889E+02 -.877210769E+02 -.877238862E+02 -.877262055E+02 -.877280302E+02 -.877293591E+02 -.877301878E+02 -.877305111E+02 -.877303281E+02 -.877296426E+02 -.877284580E+02 -.877267756E+02 -.877245993E+02 -.877219375E+02 -.877188001E+02 -.877151955E+02 -.877111325E+02 -.877066228E+02 -.877016804E+02 -.876963197E+02 -.876905538E+02 -.876843972E+02 -.876778662E+02 -.876709784E+02 -.876637504E+02 -.876561983E+02 -.876483391E+02 -.876401903E+02 -.876317698E+02 -.876230945E+02 -.876141808E+02 -.876050450E+02 -.875957037E+02 -.875861729E+02 -.875764678E+02 -.875666028E+02 -.875565917E+02 -.875464480E+02 -.875361844E+02 -.875258129E+02 -.875153445E+02 -.875047896E+02 -.874941580E+02 -.874834586E+02 -.874726997E+02 -.874618889E+02 -.874510331E+02 -.874401389E+02 -.874292139E+02 -.874182686E+02 -.874073228E+02 -.873964206E+02 -.873856614E+02 -.873752597E+02 -.873656454E+02 -.873576148E+02 -.873525269E+02 -.873525269E+02
 -.873550221E+02 -.873550221E+02 -.873606701E+02 -.873695776E+02 -.873802685E+02 -.873918551E+02 -.874038443E+02 -.874159839E+02 -.874281756E+02 -.874403782E+02 -.874525631E+02 -.874647203E+02 -.874768283E+02 -.874888744E+02 -.875008321E+02 -.875127071E+02 -.875245091E+02 -.875362328E+02 -.875478666E+02 -.875593916E+02 -.875708014E+02 -.875820757E+02 -.875931938E+02 -.876041417E+02 -.876149087E+02 -.876254769E+02 -.876358200E+02 -.876459173E+02 -.876557537E+02 -.876653142E+02 -.876745766E+02 -.876835185E+02 -.876921240E+02 -.877003775E+02 -.877082560E+02 -.877157345E+02 -.877227956E+02 -.877294264E+02 -.877356086E+02 -.877413192E+02 -.877465416E+02 -.877512657E+02 -.877554787E+02 -.877591643E+02 -.877623096E+02 -.877649092E+02 -.877669580E+02 -.877684474E+02 -.877693702E+02 -.877697254E+02 -.877695151E+02 -.877687395E+02 -.877673990E+02 -.877654981E+02 -.877630455E+02 -.877600499E+02 -.877565189E+02 -.877524625E+02 -.877478947E+02 -.877428308E+02 -.877372857E+02 -.877312742E+02 -.877248138E+02 -.877179237E+02 -.877106232E+02 -.877029306E+02 -.876948651E+02 -.876864470E+02 -.876776974E+02 -.876686365E+02 -.876592840E+02 -.876496595E+02 -.876397831E+02 -.876296741E+02 -.876193512E+02 -.876088321E+02 -.875981341E+02 -.875872739E+02 -.875762675E+02 -.875651297E+02 -.875538747E+02 -.875425153E+02 -.875310641E+02 -.875195324E+02 -.875079305E+02 -.874962678E+02 -.874845530E+02 -.874727936E+02 -.874609969E+02 -.874491695E+02 -.874373187E+02 -.874254549E+02 -.874135990E+02 -.874017975E+02 -.873901571E+02 -.873789081E+02 -.873685142E+02 -.873598345E+02 -.873543362E+02 -.873543362E+02
 -.873568913E+02 -.873568913E+02 -.873630055E+02 -.873726566E+02 -.873841968E+02 -.873966727E+02 -.874095787E+02 -.874226881E+02 -.874358820E+02 -.874490837E+02 -.874622589E+02 -.874753815E+02 -.874884573E+02 -.875014718E+02 -.875144441E+02 -.875273745E+02 -.875402478E+02 -.875530464E+02 -.875657493E+02 -.875783581E+02 -.875908515E+02 -.876032103E+02 -.876154163E+02 -.876274537E+02 -.876393018E+02 -.876509348E+02 -.876623352E+02 -.876734876E+02 -.876843746E+02 -.876949678E+02 -.877052416E+02 -.877151768E+02 -.877247533E+02 -.877339436E+02 -.877427203E+02 -.877510637E+02 -.877589554E+02 -.877663704E+02 -.877732813E+02 -.877796698E+02 -.877855217E+02 -.877908185E+02 -.877955394E+02 -.877996696E+02 -.878031999E+02 -.878061199E+02 -.878084169E+02 -.878100821E+02 -.878111132E+02 -.878115089E+02 -.878112660E+02 -.878103835E+02 -.878088660E+02 -.878067212E+02 -.878039560E+02 -.878005782E+02 -.877965999E+02 -.877920364E+02 -.877869036E+02 -.877812167E+02 -.877749933E+02 -.877682537E+02 -.877610193E+02 -.877533114E+02 -.877451515E+02 -.877365626E+02 -.877275690E+02 -.877181948E+02 -.877084635E+02 -.876983983E+02 -.876880230E+02 -.876773614E+02 -.876664361E+02 -.876552693E+02 -.876438821E+02 -.876322956E+02 -.876205296E+02 -.876086031E+02 -.875965336E+02 -.875843379E+02 -.875720317E+02 -.875596294E+02 -.875471444E+02 -.875345888E+02 -.875219737E+02 -.875093088E+02 -.874966031E+02 -.874838643E+02 -.874710993E+02 -.874583145E+02 -.874455169E+02 -.874327168E+02 -.874199354E+02 -.874072218E+02 -.873946892E+02 -.873825840E+02 -.873714032E+02 -.873620690E+02 -.873561571E+02 -.873561571E+02
 -.873588789E+02 -.873588789E+02 -.873654132E+02 -.873757201E+02 -.873880831E+02 -.874014928E+02 -.874154094E+02 -.874295286E+02 -.874436914E+02 -.874578460E+02 -.874719767E+02 -.874861047E+02 -.875002069E+02 -.875142984E+02 -.875283632E+02 -.875423902E+02 -.875563678E+02 -.875702788E+02 -.875841284E+02 -.875978835E+02 -.876115256E+02 -.876250326E+02 -.876383921E+02 -.876515867E+02 -.876645914E+02 -.876773889E+02 -.876899584E+02 -.877022782E+02 -.877143148E+02 -.877260417E+02 -.877374376E+02 -.877484773E+02 -.877591282E+02 -.877693581E+02 -.877791431E+02 -.877884592E+02 -.877972755E+02 -.878055611E+02 -.878132949E+02 -.878204560E+02 -.878270190E+02 -.878329581E+02 -.878382548E+02 -.878428955E+02 -.878468638E+02 -.878501423E+02 -.878527197E+02 -.878545898E+02 -.878557464E+02 -.878561826E+02 -.878558962E+02 -.878548913E+02 -.878531737E+02 -.878507485E+02 -.878476238E+02 -.878438126E+02 -.878393304E+02 -.878341929E+02 -.878284169E+02 -.878220226E+02 -.878150333E+02 -.878074731E+02 -.877993658E+02 -.877907368E+02 -.877816134E+02 -.877720237E+02 -.877619955E+02 -.877515563E+02 -.877407341E+02 -.877295576E+02 -.877180546E+02 -.877062523E+02 -.876941769E+02 -.876818544E+02 -.876693098E+02 -.876565667E+02 -.876436477E+02 -.876305739E+02 -.876173655E+02 -.876040413E+02 -.875906185E+02 -.875771128E+02 -.875635388E+02 -.875499094E+02 -.875362363E+02 -.875225295E+02 -.875087980E+02 -.874950493E+02 -.874812901E+02 -.874675261E+02 -.874537637E+02 -.874400128E+02 -.874262946E+02 -.874126602E+02 -.873992292E+02 -.873862637E+02 -.873742936E+02 -.873643036E+02 -.873579778E+02 -.873579778E+02
 -.873607962E+02 -.873607962E+02 -.873677660E+02 -.873788289E+02 -.873920938E+02 -.874064541E+02 -.874212931E+02 -.874363170E+02 -.874514206E+02 -.874665611E+02 -.874817392E+02 -.874969121E+02 -.875120992E+02 -.875272845E+02 -.875424716E+02 -.875576458E+02 -.875727846E+02 -.875878900E+02 -.876029209E+02 -.876178707E+02 -.876327179E+02 -.876474573E+02 -.876620686E+02 -.876765228E+02 -.876908006E+02 -.877048775E+02 -.877187319E+02 -.877323268E+02 -.877456349E+02 -.877586284E+02 -.877712759E+02 -.877835394E+02 -.877953831E+02 -.878067802E+02 -.878177004E+02 -.878281069E+02 -.878379627E+02 -.878472416E+02 -.878559146E+02 -.878639496E+02 -.878713160E+02 -.878779902E+02 -.878839519E+02 -.878891765E+02 -.878936408E+02 -.878973288E+02 -.879002293E+02 -.879023311E+02 -.879036234E+02 -.879041025E+02 -.879037701E+02 -.879026280E+02 -.879006790E+02 -.878979305E+02 -.878943955E+02 -.878900891E+02 -.878850272E+02 -.878792289E+02 -.878727173E+02 -.878655181E+02 -.878576578E+02 -.878491635E+02 -.878400651E+02 -.878303945E+02 -.878201841E+02 -.878094664E+02 -.877982741E+02 -.877866414E+02 -.877746021E+02 -.877621893E+02 -.877494352E+02 -.877363717E+02 -.877230300E+02 -.877094401E+02 -.876956304E+02 -.876816280E+02 -.876674589E+02 -.876531473E+02 -.876387156E+02 -.876241846E+02 -.876095733E+02 -.875948991E+02 -.875801774E+02 -.875654219E+02 -.875506445E+02 -.875358557E+02 -.875210642E+02 -.875062771E+02 -.874915004E+02 -.874767389E+02 -.874619979E+02 -.874472866E+02 -.874326259E+02 -.874180683E+02 -.874037393E+02 -.873899161E+02 -.873771605E+02 -.873665190E+02 -.873597822E+02 -.873597822E+02
 -.873628028E+02 -.873628028E+02 -.873702651E+02 -.873820036E+02 -.873960421E+02 -.874112261E+02 -.874269528E+02 -.874429362E+02 -.874590378E+02 -.874752171E+02 -.874914249E+02 -.875076920E+02 -.875239979E+02 -.875403466E+02 -.875567070E+02 -.875730580E+02 -.875894081E+02 -.876057210E+02 -.876220041E+02 -.876382276E+02 -.876543899E+02 -.876704641E+02 -.876864233E+02 -.877022514E+02 -.877179213E+02 -.877334108E+02 -.877486744E+02 -.877636831E+02 -.877784026E+02 -.877927995E+02 -.878068325E+02 -.878204616E+02 -.878336551E+02 -.878463738E+02 -.878585736E+02 -.878702114E+02 -.878812562E+02 -.878916702E+02 -.879014146E+02 -.879104502E+02 -.879187450E+02 -.879262697E+02 -.879329904E+02 -.879388781E+02 -.879439115E+02 -.879480735E+02 -.879513459E+02 -.879537127E+02 -.879551656E+02 -.879557009E+02 -.879553157E+02 -.879540098E+02 -.879517899E+02 -.879486681E+02 -.879446584E+02 -.879397772E+02 -.879340448E+02 -.879274865E+02 -.879201303E+02 -.879120051E+02 -.879031426E+02 -.878935776E+02 -.878833475E+02 -.878724897E+02 -.878610425E+02 -.878490452E+02 -.878365383E+02 -.878235619E+02 -.878101554E+02 -.877963578E+02 -.877822079E+02 -.877677432E+02 -.877529999E+02 -.877380125E+02 -.877228141E+02 -.877074361E+02 -.876919078E+02 -.876762565E+02 -.876605072E+02 -.876446833E+02 -.876288056E+02 -.876128926E+02 -.875969609E+02 -.875810248E+02 -.875650966E+02 -.875491866E+02 -.875333029E+02 -.875174520E+02 -.875016386E+02 -.874858665E+02 -.874701394E+02 -.874544650E+02 -.874388636E+02 -.874233885E+02 -.874081705E+02 -.873935006E+02 -.873799717E+02 -.873686898E+02 -.873615496E+02 -.873615496E+02
 -.873647562E+02 -.873647562E+02 -.873725608E+02 -.873849037E+02 -.873997115E+02 -.874157690E+02 -.874324275E+02 -.874493734E+02 -.874664935E+02 -.874837124E+02 -.875010381E+02 -.875184298E+02 -.875358882E+02 -.875533828E+02 -.875709115E+02 -.875884879E+02 -.876060776E+02 -.876236902E+02 -.876412880E+02 -.876588819E+02 -.876764432E+02 -.876939527E+02 -.877113905E+02 -.877287229E+02 -.877459256E+02 -.877629472E+02 -.877797632E+02 -.877963345E+02 -.878126271E+02 -.878285916E+02 -.878441818E+02 -.878593596E+02 -.878740786E+02 -.878882903E+02 -.879019452E+02 -.879150050E+02 -.879274189E+02 -.879391383E+02 -.879501126E+02 -.879603012E+02 -.879696663E+02 -.879781644E+02 -.879857603E+02 -.879924235E+02 -.879981272E+02 -.880028430E+02 -.880065472E+02 -.880092251E+02 -.880108665E+02 -.880114630E+02 -.880110107E+02 -.880095137E+02 -.880069810E+02 -.880034242E+02 -.879988588E+02 -.879933065E+02 -.879867942E+02 -.879793522E+02 -.879710132E+02 -.879618134E+02 -.879517933E+02 -.879409957E+02 -.879294639E+02 -.879172430E+02 -.879043802E+02 -.878909236E+02 -.878769209E+02 -.878624198E+02 -.878474676E+02 -.878321114E+02 -.878163966E+02 -.878003669E+02 -.877840645E+02 -.877675301E+02 -.877508018E+02 -.877339152E+02 -.877169038E+02 -.876997985E+02 -.876826276E+02 -.876654163E+02 -.876481874E+02 -.876309609E+02 -.876137544E+02 -.875965826E+02 -.875794575E+02 -.875623891E+02 -.875453846E+02 -.875284492E+02 -.875115863E+02 -.874947976E+02 -.874780850E+02 -.874614541E+02 -.874449237E+02 -.874285475E+02 -.874124603E+02 -.873969659E+02 -.873826863E+02 -.873707842E+02 -.873632540E+02 -.873632540E+02
 -.873664151E+02 -.873664151E+02 -.873746434E+02 -.873876372E+02 -.874032116E+02 -.874201164E+02 -.874376987E+02 -.874556518E+02 -.874737988E+02 -.874920876E+02 -.875104698E+02 -.875289544E+02 -.875475228E+02 -.875661801E+02 -.875849309E+02 -.876037463E+02 -.876226411E+02 -.876415870E+02 -.876606078E+02 -.876796671E+02 -.876987467E+02 -.877178178E+02 -.877368478E+02 -.877558178E+02 -.877746763E+02 -.877934014E+02 -.878119437E+02 -.878302659E+02 -.878483104E+02 -.878660302E+02 -.878833846E+02 -.879003209E+02 -.879167834E+02 -.879327097E+02 -.879480505E+02 -.879627402E+02 -.879767231E+02 -.879899375E+02 -.880023359E+02 -.880138687E+02 -.880244789E+02 -.880341207E+02 -.880427488E+02 -.880503251E+02 -.880568095E+02 -.880621695E+02 -.880663821E+02 -.880694275E+02 -.880712890E+02 -.880719562E+02 -.880714272E+02 -.880697062E+02 -.880668017E+02 -.880627283E+02 -.880575076E+02 -.880511679E+02 -.880437415E+02 -.880352640E+02 -.880257764E+02 -.880153249E+02 -.880039583E+02 -.879917273E+02 -.879786855E+02 -.879648894E+02 -.879503960E+02 -.879352626E+02 -.879195469E+02 -.879033067E+02 -.878865986E+02 -.878694780E+02 -.878519985E+02 -.878342121E+02 -.878161683E+02 -.877979140E+02 -.877794932E+02 -.877609469E+02 -.877423133E+02 -.877236268E+02 -.877049187E+02 -.876862169E+02 -.876675463E+02 -.876489279E+02 -.876303799E+02 -.876119171E+02 -.875935512E+02 -.875752911E+02 -.875571427E+02 -.875391095E+02 -.875211925E+02 -.875033911E+02 -.874857045E+02 -.874681357E+02 -.874507009E+02 -.874334532E+02 -.874165306E+02 -.874002479E+02 -.873852535E+02 -.873727627E+02 -.873648630E+02 -.873648630E+02
 -.873680070E+02 -.873680070E+02 -.873765918E+02 -.873901616E+02 -.874064863E+02 -.874242612E+02 -.874427788E+02 -.874616621E+02 -.874807673E+02 -.875000354E+02 -.875194593E+02 -.875390159E+02 -.875587019E+02 -.875785267E+02 -.875984864E+02 -.876186039E+02 -.876388595E+02 -.876592686E+02 -.876797872E+02 -.877004041E+02 -.877210931E+02 -.877418348E+02 -.877626098E+02 -.877833613E+02 -.878040636E+02 -.878246597E+02 -.878451187E+02 -.878653811E+02 -.878854022E+02 -.879051320E+02 -.879245057E+02 -.879434558E+02 -.879619066E+02 -.879798024E+02 -.879970666E+02 -.880136380E+02 -.880294393E+02 -.880444119E+02 -.880584871E+02 -.880715923E+02 -.880836685E+02 -.880946540E+02 -.881044991E+02 -.881131481E+02 -.881205558E+02 -.881266853E+02 -.881315030E+02 -.881349810E+02 -.881370993E+02 -.881378485E+02 -.881372261E+02 -.881352358E+02 -.881318885E+02 -.881272041E+02 -.881212103E+02 -.881139399E+02 -.881054315E+02 -.880957311E+02 -.880848913E+02 -.880729676E+02 -.880600196E+02 -.880461108E+02 -.880313082E+02 -.880156796E+02 -.879992942E+02 -.879822221E+02 -.879645335E+02 -.879462976E+02 -.879275821E+02 -.879084532E+02 -.878889749E+02 -.878692081E+02 -.878492106E+02 -.878290369E+02 -.878087380E+02 -.877883607E+02 -.877679479E+02 -.877475382E+02 -.877271665E+02 -.877068632E+02 -.876866545E+02 -.876665626E+02 -.876466060E+02 -.876267992E+02 -.876071528E+02 -.875876740E+02 -.875683669E+02 -.875492323E+02 -.875302685E+02 -.875114713E+02 -.874928365E+02 -.874743633E+02 -.874560649E+02 -.874379926E+02 -.874202856E+02 -.874032680E+02 -.873876110E+02 -.873745766E+02 -.873663367E+02 -.873663367E+02
 -.873693631E+02 -.873693631E+02 -.873783032E+02 -.873924843E+02 -.874095401E+02 -.874280959E+02 -.874474157E+02 -.874671584E+02 -.874871759E+02 -.875073952E+02 -.875277879E+02 -.875483574E+02 -.875691396E+02 -.875901482E+02 -.876113930E+02 -.876328553E+02 -.876545408E+02 -.876764256E+02 -.876985127E+02 -.877207812E+02 -.877432129E+02 -.877657771E+02 -.877884186E+02 -.878111166E+02 -.878338225E+02 -.878565134E+02 -.878791228E+02 -.879015989E+02 -.879238755E+02 -.879458804E+02 -.879675401E+02 -.879887734E+02 -.880095196E+02 -.880296878E+02 -.880492049E+02 -.880679721E+02 -.880859178E+02 -.881029530E+02 -.881189910E+02 -.881339566E+02 -.881477673E+02 -.881603568E+02 -.881716463E+02 -.881815740E+02 -.881900842E+02 -.881971270E+02 -.882026608E+02 -.882066519E+02 -.882090793E+02 -.882099294E+02 -.882091964E+02 -.882068845E+02 -.882030089E+02 -.881975953E+02 -.881906760E+02 -.881822918E+02 -.881724941E+02 -.881613406E+02 -.881488950E+02 -.881352263E+02 -.881204098E+02 -.881045246E+02 -.880876519E+02 -.880698756E+02 -.880512813E+02 -.880319542E+02 -.880119794E+02 -.879914402E+02 -.879704185E+02 -.879489932E+02 -.879272398E+02 -.879052303E+02 -.878830325E+02 -.878607097E+02 -.878383203E+02 -.878159175E+02 -.877935499E+02 -.877712607E+02 -.877490877E+02 -.877270637E+02 -.877052163E+02 -.876835686E+02 -.876621384E+02 -.876409390E+02 -.876199794E+02 -.875992647E+02 -.875787957E+02 -.875585698E+02 -.875385813E+02 -.875188219E+02 -.874992825E+02 -.874799580E+02 -.874608570E+02 -.874420275E+02 -.874236087E+02 -.874059306E+02 -.873896828E+02 -.873761670E+02 -.873676271E+02 -.873676271E+02
 -.873705791E+02 -.873705791E+02 -.873798661E+02 -.873945436E+02 -.874122000E+02 -.874314346E+02 -.874514885E+02 -.874719949E+02 -.874927816E+02 -.875138195E+02 -.875351158E+02 -.875567122E+02 -.875786086E+02 -.876008023E+02 -.876232954E+02 -.876461050E+02 -.876692388E+02 -.876926912E+02 -.877164380E+02 -.877404567E+02 -.877647224E+02 -.877892039E+02 -.878138890E+02 -.878387365E+02 -.878637141E+02 -.878887447E+02 -.879137710E+02 -.879387227E+02 -.879635317E+02 -.879881206E+02 -.880124008E+02 -.880362981E+02 -.880597042E+02 -.880825331E+02 -.881046677E+02 -.881260248E+02 -.881464926E+02 -.881659674E+02 -.881843482E+02 -.882015268E+02 -.882174155E+02 -.882319080E+02 -.882449245E+02 -.882563846E+02 -.882662180E+02 -.882743619E+02 -.882807618E+02 -.882853789E+02 -.882881822E+02 -.882891530E+02 -.882882844E+02 -.882855839E+02 -.882810717E+02 -.882747770E+02 -.882667413E+02 -.882570189E+02 -.882456731E+02 -.882327759E+02 -.882184075E+02 -.882026559E+02 -.881856152E+02 -.881673828E+02 -.881480606E+02 -.881277523E+02 -.881065627E+02 -.880845964E+02 -.880619568E+02 -.880387452E+02 -.880150599E+02 -.879909953E+02 -.879666412E+02 -.879420824E+02 -.879173982E+02 -.878926618E+02 -.878679399E+02 -.878432934E+02 -.878187763E+02 -.877944360E+02 -.877703135E+02 -.877464439E+02 -.877228555E+02 -.876995707E+02 -.876766065E+02 -.876539741E+02 -.876316799E+02 -.876097252E+02 -.875881068E+02 -.875668175E+02 -.875458463E+02 -.875251795E+02 -.875048022E+02 -.874847032E+02 -.874648855E+02 -.874453921E+02 -.874263596E+02 -.874081210E+02 -.873913785E+02 -.873774635E+02 -.873686766E+02 -.873686766E+02
 -.873716676E+02 -.873716676E+02 -.873811502E+02 -.873962080E+02 -.874143431E+02 -.874340775E+02 -.874546558E+02 -.874757308E+02 -.874972024E+02 -.875190264E+02 -.875412116E+02 -.875637512E+02 -.875866646E+02 -.876099878E+02 -.876337434E+02 -.876579443E+02 -.876825635E+02 -.877075925E+02 -.877330251E+02 -.877588647E+02 -.877850992E+02 -.878117075E+02 -.878386483E+02 -.878658779E+02 -.878933287E+02 -.879209483E+02 -.879486719E+02 -.879764313E+02 -.880041381E+02 -.880316948E+02 -.880590144E+02 -.880859806E+02 -.881124958E+02 -.881384267E+02 -.881636708E+02 -.881880889E+02 -.882115543E+02 -.882339359E+02 -.882551009E+02 -.882749354E+02 -.882933025E+02 -.883100972E+02 -.883252045E+02 -.883385263E+02 -.883499692E+02 -.883594509E+02 -.883669081E+02 -.883722857E+02 -.883755455E+02 -.883766628E+02 -.883756309E+02 -.883724593E+02 -.883671699E+02 -.883598019E+02 -.883504106E+02 -.883390634E+02 -.883258413E+02 -.883108355E+02 -.882941489E+02 -.882758926E+02 -.882561833E+02 -.882351449E+02 -.882129038E+02 -.881895892E+02 -.881653307E+02 -.881402566E+02 -.881144937E+02 -.880881651E+02 -.880613891E+02 -.880342786E+02 -.880069406E+02 -.879794748E+02 -.879519733E+02 -.879245204E+02 -.878971927E+02 -.878700582E+02 -.878431766E+02 -.878165997E+02 -.877903713E+02 -.877645273E+02 -.877390958E+02 -.877140983E+02 -.876895492E+02 -.876654564E+02 -.876418219E+02 -.876186422E+02 -.875959084E+02 -.875736071E+02 -.875517206E+02 -.875302283E+02 -.875091080E+02 -.874883409E+02 -.874679225E+02 -.874478892E+02 -.874283726E+02 -.874097041E+02 -.873925913E+02 -.873783833E+02 -.873694174E+02 -.873694174E+02
 -.873723194E+02 -.873723194E+02 -.873819597E+02 -.873972260E+02 -.874155812E+02 -.874356115E+02 -.874565908E+02 -.874781863E+02 -.875002359E+02 -.875227051E+02 -.875456095E+02 -.875689937E+02 -.875928985E+02 -.876173317E+02 -.876423039E+02 -.876678017E+02 -.876938577E+02 -.877204879E+02 -.877477126E+02 -.877755155E+02 -.878038688E+02 -.878327451E+02 -.878621075E+02 -.878919126E+02 -.879221066E+02 -.879526279E+02 -.879834028E+02 -.880143406E+02 -.880453452E+02 -.880763230E+02 -.881071542E+02 -.881377220E+02 -.881678752E+02 -.881974853E+02 -.882263900E+02 -.882544390E+02 -.882814716E+02 -.883073284E+02 -.883318592E+02 -.883548910E+02 -.883762819E+02 -.883958744E+02 -.884135352E+02 -.884291301E+02 -.884425409E+02 -.884536685E+02 -.884624234E+02 -.884687376E+02 -.884725586E+02 -.884738577E+02 -.884726258E+02 -.884688718E+02 -.884626270E+02 -.884539433E+02 -.884428897E+02 -.884295542E+02 -.884140391E+02 -.883964636E+02 -.883769582E+02 -.883556631E+02 -.883327289E+02 -.883083100E+02 -.882825666E+02 -.882556597E+02 -.882277498E+02 -.881989965E+02 -.881695545E+02 -.881395734E+02 -.881091961E+02 -.880785580E+02 -.880477855E+02 -.880169954E+02 -.879862947E+02 -.879557806E+02 -.879255390E+02 -.878956456E+02 -.878661660E+02 -.878371555E+02 -.878086591E+02 -.877807127E+02 -.877533432E+02 -.877265687E+02 -.877003994E+02 -.876748381E+02 -.876498807E+02 -.876255167E+02 -.876017295E+02 -.875784979E+02 -.875557958E+02 -.875335935E+02 -.875118598E+02 -.874905665E+02 -.874697002E+02 -.874492882E+02 -.874294538E+02 -.874105216E+02 -.873931961E+02 -.873788291E+02 -.873697703E+02 -.873697703E+02
 -.873723936E+02 -.873723936E+02 -.873820339E+02 -.873973142E+02 -.874157752E+02 -.874359969E+02 -.874572175E+02 -.874790846E+02 -.875014909E+02 -.875244487E+02 -.875479810E+02 -.875721070E+02 -.875968352E+02 -.876222010E+02 -.876482376E+02 -.876750019E+02 -.877025179E+02 -.877308075E+02 -.877598603E+02 -.877896685E+02 -.878202290E+02 -.878515174E+02 -.878835053E+02 -.879161352E+02 -.879493585E+02 -.879831077E+02 -.880173054E+02 -.880518588E+02 -.880866666E+02 -.881216027E+02 -.881565294E+02 -.881912864E+02 -.882257212E+02 -.882596574E+02 -.882929161E+02 -.883253061E+02 -.883566333E+02 -.883867035E+02 -.884153050E+02 -.884422471E+02 -.884673247E+02 -.884903569E+02 -.885111556E+02 -.885295547E+02 -.885454037E+02 -.885585663E+02 -.885689313E+02 -.885764055E+02 -.885809258E+02 -.885824530E+02 -.885809721E+02 -.885764973E+02 -.885690696E+02 -.885587546E+02 -.885456440E+02 -.885298496E+02 -.885115081E+02 -.884907717E+02 -.884678081E+02 -.884428002E+02 -.884159373E+02 -.883874187E+02 -.883574450E+02 -.883262184E+02 -.882939407E+02 -.882608076E+02 -.882270099E+02 -.881927298E+02 -.881581401E+02 -.881234024E+02 -.880886658E+02 -.880540674E+02 -.880197308E+02 -.879857654E+02 -.879522678E+02 -.879193213E+02 -.878869953E+02 -.878553469E+02 -.878244216E+02 -.877942531E+02 -.877648640E+02 -.877362671E+02 -.877084664E+02 -.876814566E+02 -.876552249E+02 -.876297513E+02 -.876050099E+02 -.875809686E+02 -.875575905E+02 -.875348350E+02 -.875126599E+02 -.874910258E+02 -.874699078E+02 -.874493217E+02 -.874293787E+02 -.874103910E+02 -.873930494E+02 -.873786899E+02 -.873696447E+02 -.873696447E+02
 -.873718484E+02 -.873718484E+02 -.873813846E+02 -.873965522E+02 -.874148939E+02 -.874349897E+02 -.874561427E+02 -.874780580E+02 -.875006544E+02 -.875238918E+02 -.875477793E+02 -.875723542E+02 -.875976868E+02 -.876238453E+02 -.876508833E+02 -.876788396E+02 -.877077480E+02 -.877376295E+02 -.877685018E+02 -.878003762E+02 -.878332422E+02 -.878670863E+02 -.879018695E+02 -.879375692E+02 -.879741335E+02 -.880114997E+02 -.880495747E+02 -.880882548E+02 -.881274152E+02 -.881669096E+02 -.882065788E+02 -.882462486E+02 -.882857322E+02 -.883248184E+02 -.883632876E+02 -.884009071E+02 -.884374378E+02 -.884726242E+02 -.885062148E+02 -.885379505E+02 -.885675848E+02 -.885948648E+02 -.886195599E+02 -.886414512E+02 -.886603394E+02 -.886760502E+02 -.886884312E+02 -.886973662E+02 -.887027675E+02 -.887045811E+02 -.887027894E+02 -.886974107E+02 -.886884984E+02 -.886761409E+02 -.886604563E+02 -.886415969E+02 -.886197380E+02 -.885950794E+02 -.885678420E+02 -.885382581E+02 -.885065761E+02 -.884730471E+02 -.884379280E+02 -.884014751E+02 -.883639391E+02 -.883255650E+02 -.882865873E+02 -.882472285E+02 -.882076966E+02 -.881681838E+02 -.881288667E+02 -.880899034E+02 -.880514346E+02 -.880135837E+02 -.879764566E+02 -.879401417E+02 -.879047113E+02 -.878702224E+02 -.878367172E+02 -.878042238E+02 -.877727581E+02 -.877423246E+02 -.877129163E+02 -.876845172E+02 -.876571026E+02 -.876306402E+02 -.876050908E+02 -.875804090E+02 -.875565447E+02 -.875334439E+02 -.875110507E+02 -.874893122E+02 -.874681899E+02 -.874476850E+02 -.874278928E+02 -.874091059E+02 -.873919888E+02 -.873778402E+02 -.873689383E+02 -.873689383E+02
 -.873705923E+02 -.873705923E+02 -.873798849E+02 -.873946443E+02 -.874125183E+02 -.874322084E+02 -.874530473E+02 -.874747413E+02 -.874971619E+02 -.875203059E+02 -.875442329E+02 -.875690292E+02 -.875947776E+02 -.876215367E+02 -.876493789E+02 -.876783588E+02 -.877085322E+02 -.877399307E+02 -.877725828E+02 -.878065083E+02 -.878417217E+02 -.878782228E+02 -.879160101E+02 -.879550538E+02 -.879953058E+02 -.880366855E+02 -.880791024E+02 -.881224442E+02 -.881665700E+02 -.882113252E+02 -.882565239E+02 -.883019735E+02 -.883474379E+02 -.883926753E+02 -.884374133E+02 -.884813687E+02 -.885242349E+02 -.885656934E+02 -.886054231E+02 -.886430961E+02 -.886783848E+02 -.887109717E+02 -.887405501E+02 -.887668339E+02 -.887895590E+02 -.888084895E+02 -.888234284E+02 -.888342152E+02 -.888407328E+02 -.888429099E+02 -.888407237E+02 -.888341987E+02 -.888234073E+02 -.888084649E+02 -.887895344E+02 -.887668132E+02 -.887405359E+02 -.887109674E+02 -.886783937E+02 -.886431249E+02 -.886054776E+02 -.885657805E+02 -.885243616E+02 -.884815449E+02 -.884376482E+02 -.883929749E+02 -.883478148E+02 -.883024381E+02 -.882570949E+02 -.882120141E+02 -.881674005E+02 -.881234360E+02 -.880802796E+02 -.880380664E+02 -.879969093E+02 -.879569002E+02 -.879181102E+02 -.878805918E+02 -.878443794E+02 -.878094920E+02 -.877759336E+02 -.877436944E+02 -.877127535E+02 -.876830794E+02 -.876546311E+02 -.876273596E+02 -.876012090E+02 -.875761175E+02 -.875520184E+02 -.875288411E+02 -.875065138E+02 -.874849677E+02 -.874641476E+02 -.874440375E+02 -.874247121E+02 -.874064364E+02 -.873898340E+02 -.873761406E+02 -.873675374E+02 -.873675374E+02
 -.873684104E+02 -.873684104E+02 -.873772497E+02 -.873913426E+02 -.874084944E+02 -.874274532E+02 -.874475754E+02 -.874685828E+02 -.874904097E+02 -.875131047E+02 -.875367527E+02 -.875614511E+02 -.875872836E+02 -.876143510E+02 -.876427304E+02 -.876725032E+02 -.877037224E+02 -.877364519E+02 -.877707519E+02 -.878066736E+02 -.878442579E+02 -.878835249E+02 -.879244807E+02 -.879671014E+02 -.880113385E+02 -.880571259E+02 -.881043760E+02 -.881529697E+02 -.882027669E+02 -.882535903E+02 -.883052493E+02 -.883574992E+02 -.884100801E+02 -.884626883E+02 -.885150007E+02 -.885666595E+02 -.886172811E+02 -.886664731E+02 -.887138177E+02 -.887588971E+02 -.888012834E+02 -.888405602E+02 -.888763233E+02 -.889081875E+02 -.889357995E+02 -.889588454E+02 -.889770572E+02 -.889902190E+02 -.889981719E+02 -.890008207E+02 -.889981331E+02 -.889901421E+02 -.889769431E+02 -.889586968E+02 -.889356184E+02 -.889079777E+02 -.888760899E+02 -.888403068E+02 -.888010151E+02 -.887586167E+02 -.887135336E+02 -.886661891E+02 -.886170059E+02 -.885663993E+02 -.885147673E+02 -.884624914E+02 -.884099265E+02 -.883574016E+02 -.883052169E+02 -.882536404E+02 -.882029092E+02 -.881532292E+02 -.881047746E+02 -.880576899E+02 -.880120915E+02 -.879680683E+02 -.879256849E+02 -.878849825E+02 -.878459824E+02 -.878086864E+02 -.877730799E+02 -.877391340E+02 -.877068069E+02 -.876760456E+02 -.876467876E+02 -.876189628E+02 -.875924941E+02 -.875672988E+02 -.875432902E+02 -.875203784E+02 -.874984723E+02 -.874774844E+02 -.874573409E+02 -.874380051E+02 -.874195259E+02 -.874021317E+02 -.873863886E+02 -.873734396E+02 -.873653190E+02 -.873653190E+02
 -.873653669E+02 -.873653669E+02 -.873735436E+02 -.873866386E+02 -.874026174E+02 -.874203217E+02 -.874391983E+02 -.874590345E+02 -.874798222E+02 -.875016292E+02 -.875245626E+02 -.875487312E+02 -.875742499E+02 -.876012256E+02 -.876297626E+02 -.876599535E+02 -.876919016E+02 -.877257098E+02 -.877614727E+02 -.877992739E+02 -.878391697E+02 -.878812108E+02 -.879254103E+02 -.879717673E+02 -.880202550E+02 -.880708308E+02 -.881234174E+02 -.881779066E+02 -.882341532E+02 -.882919806E+02 -.883511606E+02 -.884114273E+02 -.884724664E+02 -.885339264E+02 -.885954093E+02 -.886564752E+02 -.887166568E+02 -.887754454E+02 -.888323161E+02 -.888867133E+02 -.889380847E+02 -.889858738E+02 -.890295393E+02 -.890685671E+02 -.891024791E+02 -.891308502E+02 -.891533118E+02 -.891695657E+02 -.891793939E+02 -.891826616E+02 -.891793241E+02 -.891694255E+02 -.891531013E+02 -.891305707E+02 -.891021321E+02 -.890681544E+02 -.890290656E+02 -.889853459E+02 -.889375082E+02 -.888860956E+02 -.888316610E+02 -.887747615E+02 -.887159458E+02 -.886557440E+02 -.885946636E+02 -.885331776E+02 -.884717240E+02 -.884107012E+02 -.883504637E+02 -.882913238E+02 -.882335506E+02 -.881773701E+02 -.881229682E+02 -.880704919E+02 -.880200526E+02 -.879717286E+02 -.879255677E+02 -.878815917E+02 -.878397976E+02 -.878001619E+02 -.877626428E+02 -.877271833E+02 -.876937128E+02 -.876621499E+02 -.876324044E+02 -.876043785E+02 -.875779689E+02 -.875530679E+02 -.875295644E+02 -.875073454E+02 -.874862981E+02 -.874663139E+02 -.874472975E+02 -.874291880E+02 -.874120034E+02 -.873959258E+02 -.873814453E+02 -.873695779E+02 -.873621537E+02 -.873621537E+02
 -.873612617E+02 -.873612617E+02 -.873685241E+02 -.873801736E+02 -.873944254E+02 -.874103163E+02 -.874273962E+02 -.874455337E+02 -.874647476E+02 -.874851339E+02 -.875068146E+02 -.875299172E+02 -.875545804E+02 -.875809315E+02 -.876091100E+02 -.876392556E+02 -.876715212E+02 -.877060502E+02 -.877429703E+02 -.877823863E+02 -.878243949E+02 -.878690676E+02 -.879164656E+02 -.879666234E+02 -.880195621E+02 -.880752659E+02 -.881336839E+02 -.881947281E+02 -.882582638E+02 -.883241088E+02 -.883920165E+02 -.884616941E+02 -.885327856E+02 -.886048805E+02 -.886775016E+02 -.887501171E+02 -.888221355E+02 -.888929160E+02 -.889617697E+02 -.890279851E+02 -.890908260E+02 -.891495552E+02 -.892034436E+02 -.892517887E+02 -.892939366E+02 -.893292918E+02 -.893573416E+02 -.893776700E+02 -.893899702E+02 -.893940553E+02 -.893898617E+02 -.893774543E+02 -.893570220E+02 -.893288710E+02 -.892934182E+02 -.892511746E+02 -.892027338E+02 -.891487516E+02 -.890899313E+02 -.890270028E+02 -.889607078E+02 -.888917815E+02 -.888209393E+02 -.887488655E+02 -.886761999E+02 -.886035340E+02 -.885314032E+02 -.884602832E+02 -.883905900E+02 -.883226789E+02 -.882568459E+02 -.881933313E+02 -.881323219E+02 -.880739560E+02 -.880183273E+02 -.879654889E+02 -.879154599E+02 -.878682269E+02 -.878237508E+02 -.877819695E+02 -.877428024E+02 -.877061531E+02 -.876719125E+02 -.876399622E+02 -.876101758E+02 -.875824216E+02 -.875565640E+02 -.875324651E+02 -.875099853E+02 -.874889854E+02 -.874693281E+02 -.874508809E+02 -.874335247E+02 -.874171717E+02 -.874018038E+02 -.873875460E+02 -.873747918E+02 -.873643925E+02 -.873579092E+02 -.873579092E+02
 -.873558528E+02 -.873558528E+02 -.873618872E+02 -.873715906E+02 -.873835541E+02 -.873970390E+02 -.874117237E+02 -.874275394E+02 -.874445426E+02 -.874628544E+02 -.874826131E+02 -.875039756E+02 -.875270974E+02 -.875521604E+02 -.875793475E+02 -.876088615E+02 -.876408896E+02 -.876756049E+02 -.877131678E+02 -.877537308E+02 -.877974431E+02 -.878444365E+02 -.878948262E+02 -.879487125E+02 -.880061685E+02 -.880672319E+02 -.881319002E+02 -.882001164E+02 -.882717760E+02 -.883466989E+02 -.884246563E+02 -.885053352E+02 -.885883528E+02 -.886732289E+02 -.887593995E+02 -.888462155E+02 -.889329408E+02 -.890187670E+02 -.891028148E+02 -.891841511E+02 -.892617993E+02 -.893347581E+02 -.894020293E+02 -.894626431E+02 -.895156832E+02 -.895603168E+02 -.895958200E+02 -.896216023E+02 -.896372253E+02 -.896424184E+02 -.896370897E+02 -.896213305E+02 -.895954087E+02 -.895597645E+02 -.895149893E+02 -.894618094E+02 -.894010590E+02 -.893336537E+02 -.892605650E+02 -.891827903E+02 -.891013292E+02 -.890171606E+02 -.889312222E+02 -.888443943E+02 -.887574879E+02 -.886712354E+02 -.885862849E+02 -.885031987E+02 -.884224524E+02 -.883444382E+02 -.882694686E+02 -.881977817E+02 -.881295484E+02 -.880648780E+02 -.880038252E+02 -.879463995E+02 -.878925676E+02 -.878422640E+02 -.877953940E+02 -.877518407E+02 -.877114689E+02 -.876741292E+02 -.876396626E+02 -.876079023E+02 -.875786777E+02 -.875518149E+02 -.875271402E+02 -.875044798E+02 -.874836624E+02 -.874645192E+02 -.874468856E+02 -.874306040E+02 -.874155295E+02 -.874015450E+02 -.873885910E+02 -.873767250E+02 -.873662215E+02 -.873577257E+02 -.873524582E+02 -.873524582E+02
 -.873488909E+02 -.873488909E+02 -.873533696E+02 -.873606384E+02 -.873697367E+02 -.873801671E+02 -.873917646E+02 -.874045308E+02 -.874185715E+02 -.874340248E+02 -.874510536E+02 -.874698472E+02 -.874906207E+02 -.875136033E+02 -.875390310E+02 -.875671317E+02 -.875981273E+02 -.876322372E+02 -.876696794E+02 -.877106810E+02 -.877554517E+02 -.878042041E+02 -.878571379E+02 -.879144414E+02 -.879762644E+02 -.880427173E+02 -.881138632E+02 -.881897204E+02 -.882702404E+02 -.883553094E+02 -.884447202E+02 -.885381707E+02 -.886352426E+02 -.887354063E+02 -.888380180E+02 -.889423056E+02 -.890473777E+02 -.891522103E+02 -.892556734E+02 -.893565293E+02 -.894534660E+02 -.895451221E+02 -.896301202E+02 -.897071052E+02 -.897747804E+02 -.898319535E+02 -.898775778E+02 -.899107905E+02 -.899309485E+02 -.899376541E+02 -.899307740E+02 -.899104413E+02 -.898770536E+02 -.898312526E+02 -.897739007E+02 -.897060459E+02 -.896288807E+02 -.895437041E+02 -.894518733E+02 -.893547679E+02 -.892537487E+02 -.891501263E+02 -.890451346E+02 -.889399080E+02 -.888354687E+02 -.887327160E+02 -.886324222E+02 -.885352348E+02 -.884416789E+02 -.883521643E+02 -.882669953E+02 -.881863802E+02 -.881104421E+02 -.880392295E+02 -.879727290E+02 -.879108720E+02 -.878535484E+02 -.878006114E+02 -.877518882E+02 -.877071846E+02 -.876662921E+02 -.876289927E+02 -.875950621E+02 -.875642748E+02 -.875364047E+02 -.875112295E+02 -.874885298E+02 -.874680924E+02 -.874497103E+02 -.874331827E+02 -.874183168E+02 -.874049284E+02 -.873928470E+02 -.873819241E+02 -.873720547E+02 -.873632178E+02 -.873555463E+02 -.873494347E+02 -.873456849E+02 -.873456849E+02
 -.873403705E+02 -.873403705E+02 -.873429589E+02 -.873472694E+02 -.873528300E+02 -.873594735E+02 -.873671894E+02 -.873760754E+02 -.873862688E+02 -.873979383E+02 -.874113016E+02 -.874265960E+02 -.874440848E+02 -.874640243E+02 -.874866822E+02 -.875123245E+02 -.875412236E+02 -.875736603E+02 -.876099302E+02 -.876503343E+02 -.876951878E+02 -.877448047E+02 -.877994961E+02 -.878595415E+02 -.879251968E+02 -.879966917E+02 -.880742203E+02 -.881579232E+02 -.882478583E+02 -.883439990E+02 -.884462070E+02 -.885542298E+02 -.886676775E+02 -.887860140E+02 -.889085298E+02 -.890343317E+02 -.891623314E+02 -.892912562E+02 -.894196467E+02 -.895458832E+02 -.896682025E+02 -.897847377E+02 -.898935625E+02 -.899927417E+02 -.900804026E+02 -.901548003E+02 -.902143886E+02 -.902578868E+02 -.902843352E+02 -.902931417E+02 -.902841063E+02 -.902574320E+02 -.902137146E+02 -.901539134E+02 -.900793089E+02 -.899914427E+02 -.898920572E+02 -.897830217E+02 -.896662692E+02 -.895437286E+02 -.894172715E+02 -.892886642E+02 -.891595299E+02 -.890313262E+02 -.889053263E+02 -.887826138E+02 -.886640840E+02 -.885504503E+02 -.884422561E+02 -.883398900E+02 -.882436022E+02 -.881535224E+02 -.880696767E+02 -.879920059E+02 -.879203792E+02 -.878546113E+02 -.877944724E+02 -.877397025E+02 -.876900178E+02 -.876451217E+02 -.876047099E+02 -.875684760E+02 -.875361169E+02 -.875073341E+02 -.874818388E+02 -.874593504E+02 -.874396012E+02 -.874223341E+02 -.874073042E+02 -.873942787E+02 -.873830362E+02 -.873733678E+02 -.873650770E+02 -.873579844E+02 -.873519364E+02 -.873468237E+02 -.873426139E+02 -.873394043E+02 -.873374976E+02 -.873374976E+02
 -.873303999E+02 -.873303999E+02 -.873307057E+02 -.873314209E+02 -.873327083E+02 -.873347356E+02 -.873376894E+02 -.873417482E+02 -.873471043E+02 -.873539937E+02 -.873626693E+02 -.873734099E+02 -.873864882E+02 -.874021960E+02 -.874208297E+02 -.874427009E+02 -.874681407E+02 -.874975058E+02 -.875311853E+02 -.875695870E+02 -.876131370E+02 -.876622626E+02 -.877173903E+02 -.877789477E+02 -.878473629E+02 -.879230437E+02 -.880063595E+02 -.880976102E+02 -.881970328E+02 -.883047653E+02 -.884208428E+02 -.885451488E+02 -.886773980E+02 -.888170953E+02 -.889635075E+02 -.891156465E+02 -.892722469E+02 -.894317597E+02 -.895923417E+02 -.897518660E+02 -.899079503E+02 -.900580008E+02 -.901992800E+02 -.903289942E+02 -.904443929E+02 -.905428810E+02 -.906221304E+02 -.906801910E+02 -.907155900E+02 -.907274089E+02 -.907153339E+02 -.906796765E+02 -.906213535E+02 -.905418403E+02 -.904430888E+02 -.903274307E+02 -.901974638E+02 -.900559370E+02 -.899056402E+02 -.897493054E+02 -.895895224E+02 -.894286740E+02 -.892688907E+02 -.891120211E+02 -.889596212E+02 -.888129560E+02 -.886730117E+02 -.885405167E+02 -.884159667E+02 -.882996537E+02 -.881916953E+02 -.880920629E+02 -.880006104E+02 -.879170976E+02 -.878412136E+02 -.877725954E+02 -.877108457E+02 -.876555445E+02 -.876062629E+02 -.875625703E+02 -.875240419E+02 -.874902648E+02 -.874608400E+02 -.874353875E+02 -.874135452E+02 -.873949723E+02 -.873793474E+02 -.873663696E+02 -.873557573E+02 -.873472464E+02 -.873405907E+02 -.873355585E+02 -.873319315E+02 -.873295011E+02 -.873280638E+02 -.873274128E+02 -.873273283E+02 -.873275648E+02 -.873278410E+02 -.873278410E+02
 -.873186629E+02 -.873186629E+02 -.873163272E+02 -.873128805E+02 -.873091545E+02 -.873057335E+02 -.873029984E+02 -.873012488E+02 -.873007631E+02 -.873018152E+02 -.873046885E+02 -.873096628E+02 -.873170288E+02 -.873270992E+02 -.873402026E+02 -.873567018E+02 -.873769969E+02 -.874015380E+02 -.874308075E+02 -.874653197E+02 -.875056064E+02 -.875522389E+02 -.876058163E+02 -.876669676E+02 -.877363269E+02 -.878145210E+02 -.879021530E+02 -.879997962E+02 -.881079711E+02 -.882271170E+02 -.883575453E+02 -.884994006E+02 -.886526158E+02 -.888168651E+02 -.889915238E+02 -.891756108E+02 -.893677496E+02 -.895661097E+02 -.897683934E+02 -.899718274E+02 -.901731939E+02 -.903688880E+02 -.905550040E+02 -.907274599E+02 -.908821464E+02 -.910151043E+02 -.911227206E+02 -.912019253E+02 -.912503742E+02 -.912665950E+02 -.912500863E+02 -.912013475E+02 -.911218487E+02 -.910139319E+02 -.908806658E+02 -.907256656E+02 -.905528933E+02 -.903664652E+02 -.901704687E+02 -.899688091E+02 -.897650873E+02 -.895625121E+02 -.893638478E+02 -.891713905E+02 -.889869722E+02 -.888119839E+02 -.886474121E+02 -.884938853E+02 -.883517240E+02 -.882209918E+02 -.881015432E+02 -.879930700E+02 -.878951404E+02 -.878072338E+02 -.877287714E+02 -.876591390E+02 -.875977079E+02 -.875438496E+02 -.874969475E+02 -.874564062E+02 -.874216569E+02 -.873921615E+02 -.873674154E+02 -.873469472E+02 -.873303207E+02 -.873171316E+02 -.873070082E+02 -.872996085E+02 -.872946180E+02 -.872917484E+02 -.872907333E+02 -.872913257E+02 -.872932907E+02 -.872963956E+02 -.873003875E+02 -.873049563E+02 -.873096745E+02 -.873139080E+02 -.873167103E+02 -.873167103E+02
 -.873053546E+02 -.873053546E+02 -.873000320E+02 -.872918127E+02 -.872823333E+02 -.872725893E+02 -.872632330E+02 -.872547005E+02 -.872473333E+02 -.872414346E+02 -.872372758E+02 -.872351345E+02 -.872353165E+02 -.872381393E+02 -.872439700E+02 -.872532209E+02 -.872663661E+02 -.872839299E+02 -.873064722E+02 -.873346035E+02 -.873690027E+02 -.874104095E+02 -.874596233E+02 -.875174850E+02 -.875848781E+02 -.876627241E+02 -.877519687E+02 -.878535777E+02 -.879684877E+02 -.880975756E+02 -.882415994E+02 -.884011643E+02 -.885766561E+02 -.887681688E+02 -.889754110E+02 -.891976062E+02 -.894333943E+02 -.896807547E+02 -.899369417E+02 -.901984531E+02 -.904610221E+02 -.907196567E+02 -.909687440E+02 -.912022141E+02 -.914137812E+02 -.915972430E+02 -.917468243E+02 -.918575392E+02 -.919255315E+02 -.919483613E+02 -.919251940E+02 -.918568661E+02 -.917458193E+02 -.915959078E+02 -.914121157E+02 -.912002115E+02 -.909663933E+02 -.907169440E+02 -.904579367E+02 -.901949943E+02 -.899331175E+02 -.896765801E+02 -.894288814E+02 -.891927528E+02 -.889702013E+02 -.887625785E+02 -.885706677E+02 -.883947742E+02 -.882348169E+02 -.880904123E+02 -.879609514E+02 -.878456655E+02 -.877436802E+02 -.876540631E+02 -.875758564E+02 -.875081076E+02 -.874498867E+02 -.874003036E+02 -.873585159E+02 -.873237356E+02 -.872952323E+02 -.872723333E+02 -.872544230E+02 -.872409410E+02 -.872313790E+02 -.872252773E+02 -.872222212E+02 -.872218369E+02 -.872237882E+02 -.872277716E+02 -.872335123E+02 -.872407574E+02 -.872492658E+02 -.872587874E+02 -.872690245E+02 -.872795609E+02 -.872897426E+02 -.872985082E+02 -.873041681E+02 -.873041681E+02
 -.872906372E+02 -.872906372E+02 -.872819597E+02 -.872684120E+02 -.872524362E+02 -.872355737E+02 -.872187301E+02 -.872024801E+02 -.871872159E+02 -.871732151E+02 -.871607450E+02 -.871500736E+02 -.871414845E+02 -.871353148E+02 -.871319500E+02 -.871318467E+02 -.871355169E+02 -.871435179E+02 -.871564874E+02 -.871751478E+02 -.872003155E+02 -.872328928E+02 -.872738667E+02 -.873243219E+02 -.873854477E+02 -.874585359E+02 -.875449805E+02 -.876462399E+02 -.877638152E+02 -.878992091E+02 -.880539020E+02 -.882292781E+02 -.884265268E+02 -.886465192E+02 -.888896635E+02 -.891557683E+02 -.894438791E+02 -.897521221E+02 -.900775338E+02 -.904159142E+02 -.907617350E+02 -.911081294E+02 -.914469963E+02 -.917692252E+02 -.920650495E+02 -.923245293E+02 -.925381449E+02 -.926974685E+02 -.927958480E+02 -.928290115E+02 -.927954828E+02 -.926967352E+02 -.925370386E+02 -.923230454E+02 -.920631852E+02 -.917669796E+02 -.914443685E+02 -.911051145E+02 -.907583214E+02 -.904120846E+02 -.900732710E+02 -.897474188E+02 -.894387429E+02 -.891502181E+02 -.888837163E+02 -.886401728E+02 -.884197601E+02 -.882220575E+02 -.880462033E+02 -.878910273E+02 -.877551619E+02 -.876371298E+02 -.875354136E+02 -.874485070E+02 -.873749526E+02 -.873133655E+02 -.872624520E+02 -.872210155E+02 -.871879617E+02 -.871622976E+02 -.871431277E+02 -.871296494E+02 -.871211463E+02 -.871169822E+02 -.871165927E+02 -.871194794E+02 -.871252027E+02 -.871333748E+02 -.871436546E+02 -.871557406E+02 -.871693647E+02 -.871842838E+02 -.872002629E+02 -.872170467E+02 -.872342999E+02 -.872514993E+02 -.872677539E+02 -.872815395E+02 -.872903582E+02 -.872903582E+02
 -.872747853E+02 -.872747853E+02 -.872624518E+02 -.872430416E+02 -.872199718E+02 -.871952905E+02 -.871702049E+02 -.871453980E+02 -.871212530E+02 -.870980548E+02 -.870760259E+02 -.870553995E+02 -.870364470E+02 -.870194882E+02 -.870049155E+02 -.869931696E+02 -.869847543E+02 -.869802586E+02 -.869803686E+02 -.869858836E+02 -.869977130E+02 -.870168808E+02 -.870445596E+02 -.870820853E+02 -.871309784E+02 -.871929398E+02 -.872698523E+02 -.873637713E+02 -.874769363E+02 -.876117521E+02 -.877707374E+02 -.879564286E+02 -.881712639E+02 -.884174457E+02 -.886967768E+02 -.890104323E+02 -.893586810E+02 -.897405374E+02 -.901534055E+02 -.905927357E+02 -.910517562E+02 -.915213273E+02 -.919899526E+02 -.924439940E+02 -.928681138E+02 -.932459799E+02 -.935612752E+02 -.937989936E+02 -.939469183E+02 -.939970264E+02 -.939465177E+02 -.937981918E+02 -.935600693E+02 -.932443657E+02 -.928660824E+02 -.924415364E+02 -.919870594E+02 -.915179929E+02 -.910479773E+02 -.905885074E+02 -.901487180E+02 -.897353713E+02 -.893530151E+02 -.890042574E+02 -.886901004E+02 -.884102907E+02 -.881636459E+02 -.879483411E+02 -.877621465E+02 -.876026157E+02 -.874672275E+02 -.873534900E+02 -.872590121E+02 -.871815493E+02 -.871190306E+02 -.870695705E+02 -.870314711E+02 -.870032170E+02 -.869834654E+02 -.869710338E+02 -.869648867E+02 -.869641199E+02 -.869679491E+02 -.869756936E+02 -.869867664E+02 -.870006613E+02 -.870169429E+02 -.870352377E+02 -.870552246E+02 -.870766279E+02 -.870992082E+02 -.871227503E+02 -.871470437E+02 -.871718418E+02 -.871967826E+02 -.872212406E+02 -.872440808E+02 -.872632930E+02 -.872755186E+02 -.872755186E+02
 -.872581056E+02 -.872581056E+02 -.872418785E+02 -.872162630E+02 -.871856420E+02 -.871526474E+02 -.871187314E+02 -.870846532E+02 -.870508208E+02 -.870174627E+02 -.869847585E+02 -.869528930E+02 -.869220889E+02 -.868926320E+02 -.868648422E+02 -.868391124E+02 -.868159051E+02 -.867957871E+02 -.867794361E+02 -.867676520E+02 -.867613561E+02 -.867616507E+02 -.867698365E+02 -.867874548E+02 -.868162896E+02 -.868584083E+02 -.869161864E+02 -.869923661E+02 -.870900669E+02 -.872127833E+02 -.873643402E+02 -.875488416E+02 -.877706075E+02 -.880340458E+02 -.883434397E+02 -.887026047E+02 -.891144331E+02 -.895803284E+02 -.900995416E+02 -.906684567E+02 -.912799043E+02 -.919226306E+02 -.925810269E+02 -.932351390E+02 -.938609532E+02 -.944311061E+02 -.949163791E+02 -.952882585E+02 -.955223923E+02 -.956022493E+02 -.955219595E+02 -.952873915E+02 -.949150753E+02 -.944293609E+02 -.938587600E+02 -.932324874E+02 -.925779040E+02 -.919190216E+02 -.912757951E+02 -.906638381E+02 -.900944081E+02 -.895746755E+02 -.891082495E+02 -.886958695E+02 -.883361313E+02 -.880261556E+02 -.877621479E+02 -.875398371E+02 -.873547985E+02 -.872026812E+02 -.870793544E+02 -.869809976E+02 -.869041440E+02 -.868456961E+02 -.868029181E+02 -.867734184E+02 -.867551216E+02 -.867462394E+02 -.867452388E+02 -.867508124E+02 -.867618497E+02 -.867774111E+02 -.867967039E+02 -.868190623E+02 -.868439281E+02 -.868708354E+02 -.868993962E+02 -.869292888E+02 -.869602470E+02 -.869920503E+02 -.870245144E+02 -.870574759E+02 -.870907685E+02 -.871241721E+02 -.871573111E+02 -.871894669E+02 -.872192607E+02 -.872441845E+02 -.872599887E+02 -.872599887E+02
 -.872410006E+02 -.872410006E+02 -.872207773E+02 -.871887916E+02 -.871504310E+02 -.871088457E+02 -.870657361E+02 -.870219384E+02 -.869778431E+02 -.869336275E+02 -.868894031E+02 -.868452813E+02 -.868014133E+02 -.867579644E+02 -.867151665E+02 -.866732980E+02 -.866327299E+02 -.865939270E+02 -.865574630E+02 -.865240210E+02 -.864944603E+02 -.864698369E+02 -.864514585E+02 -.864408996E+02 -.864400632E+02 -.864512496E+02 -.864772411E+02 -.865213737E+02 -.865875824E+02 -.866804559E+02 -.868052911E+02 -.869681773E+02 -.871760018E+02 -.874363809E+02 -.877574432E+02 -.881474865E+02 -.886144247E+02 -.891649728E+02 -.898035062E+02 -.905306278E+02 -.913416270E+02 -.922251503E+02 -.931623484E+02 -.941262191E+02 -.950805728E+02 -.959791728E+02 -.967671003E+02 -.973859477E+02 -.977825344E+02 -.979191468E+02 -.977820780E+02 -.973850330E+02 -.967657242E+02 -.959773285E+02 -.950782503E+02 -.941234019E+02 -.931590157E+02 -.922212801E+02 -.913372020E+02 -.905256368E+02 -.897979414E+02 -.891588298E+02 -.886076989E+02 -.881401705E+02 -.877495219E+02 -.874278306E+02 -.871668029E+02 -.869583262E+02 -.867948078E+02 -.866693550E+02 -.865758513E+02 -.865089603E+02 -.864640879E+02 -.864373201E+02 -.864253517E+02 -.864254106E+02 -.864351859E+02 -.864527613E+02 -.864765547E+02 -.865052661E+02 -.865378312E+02 -.865733834E+02 -.866112193E+02 -.866507718E+02 -.866915860E+02 -.867333001E+02 -.867756289E+02 -.868183498E+02 -.868612918E+02 -.869043251E+02 -.869473493E+02 -.869902791E+02 -.870330139E+02 -.870753782E+02 -.871169991E+02 -.871570763E+02 -.871939963E+02 -.872247558E+02 -.872442090E+02 -.872442090E+02
 -.872240372E+02 -.872240372E+02 -.871998736E+02 -.871616033E+02 -.871155588E+02 -.870654013E+02 -.870130479E+02 -.869594068E+02 -.869048352E+02 -.868494451E+02 -.867932636E+02 -.867363040E+02 -.866785693E+02 -.866201022E+02 -.865609655E+02 -.865012861E+02 -.864412557E+02 -.863811389E+02 -.863212807E+02 -.862621500E+02 -.862043808E+02 -.861488138E+02 -.860965214E+02 -.860488728E+02 -.860076253E+02 -.859750263E+02 -.859539250E+02 -.859478589E+02 -.859611986E+02 -.859993200E+02 -.860688539E+02 -.861778870E+02 -.863361532E+02 -.865551615E+02 -.868482546E+02 -.872305061E+02 -.877183142E+02 -.883285234E+02 -.890768569E+02 -.899754988E+02 -.910299450E+02 -.922359375E+02 -.935776235E+02 -.950258309E+02 -.965321167E+02 -.980198470E+02 -.993819902E+02 -.100491100E+03 -.101220918E+03 -.101476045E+03 -.101220443E+03 -.100490144E+03 -.993805469E+02 -.980179050E+02 -.965296618E+02 -.950228444E+02 -.935740777E+02 -.922318016E+02 -.910251963E+02 -.899701269E+02 -.890708601E+02 -.883219009E+02 -.877110636E+02 -.872226215E+02 -.868397249E+02 -.865459684E+02 -.863262725E+02 -.861672938E+02 -.860575361E+02 -.859872868E+02 -.859484624E+02 -.859344117E+02 -.859397143E+02 -.859599858E+02 -.859917038E+02 -.860320545E+02 -.860788032E+02 -.861301847E+02 -.861848134E+02 -.862416081E+02 -.862997332E+02 -.863585479E+02 -.864175685E+02 -.864764350E+02 -.865348868E+02 -.865927417E+02 -.866498795E+02 -.867062294E+02 -.867617586E+02 -.868164630E+02 -.868703567E+02 -.869234562E+02 -.869757477E+02 -.870271180E+02 -.870772120E+02 -.871251634E+02 -.871691394E+02 -.872056607E+02 -.872287101E+02 -.872287101E+02
 -.872079869E+02 -.872079869E+02 -.871800845E+02 -.871358391E+02 -.870824584E+02 -.870240712E+02 -.869628053E+02 -.868996083E+02 -.868348004E+02 -.867684213E+02 -.867003906E+02 -.866305720E+02 -.865588207E+02 -.864849866E+02 -.864089461E+02 -.863305990E+02 -.862498763E+02 -.861667383E+02 -.860811964E+02 -.859933640E+02 -.859034692E+02 -.858118844E+02 -.857191720E+02 -.856261659E+02 -.855340730E+02 -.854445732E+02 -.853599294E+02 -.852831445E+02 -.852182081E+02 -.851704316E+02 -.851468105E+02 -.851564639E+02 -.852111367E+02 -.853257959E+02 -.855192815E+02 -.858149087E+02 -.862408900E+02 -.868302507E+02 -.876197956E+02 -.886474217E+02 -.899471056E+02 -.915420119E+02 -.934394932E+02 -.956301836E+02 -.980724950E+02 -.100654303E+03 -.103170944E+03 -.105334790E+03 -.106820284E+03 -.107352732E+03 -.106819731E+03 -.105333697E+03 -.103169327E+03 -.100652177E+03 -.980698624E+02 -.956270227E+02 -.934357503E+02 -.915376249E+02 -.899420447E+02 -.886416845E+02 -.876133886E+02 -.868231777E+02 -.862331483E+02 -.858064923E+02 -.855101816E+02 -.853160008E+02 -.852006223E+02 -.851452006E+02 -.851347682E+02 -.851575935E+02 -.852045780E+02 -.852687290E+02 -.853447153E+02 -.854285057E+02 -.855170764E+02 -.856081822E+02 -.857001749E+02 -.857918629E+02 -.858824027E+02 -.859712148E+02 -.860579196E+02 -.861422874E+02 -.862242013E+02 -.863036280E+02 -.863805959E+02 -.864551787E+02 -.865274823E+02 -.865976355E+02 -.866657826E+02 -.867320761E+02 -.867966690E+02 -.868596994E+02 -.869212560E+02 -.869813020E+02 -.870395136E+02 -.870949744E+02 -.871456556E+02 -.871876381E+02 -.872140902E+02 -.872140902E+02
 -.871935565E+02 -.871935565E+02 -.871622921E+02 -.871126432E+02 -.870526110E+02 -.869867332E+02 -.869173135E+02 -.868453288E+02 -.867710622E+02 -.866944665E+02 -.866153300E+02 -.865333642E+02 -.864482437E+02 -.863596226E+02 -.862671411E+02 -.861704298E+02 -.860690882E+02 -.859626996E+02 -.858508578E+02 -.857331723E+02 -.856092790E+02 -.854788516E+02 -.853416526E+02 -.851975997E+02 -.850468275E+02 -.848897601E+02 -.847272012E+02 -.845605503E+02 -.843920848E+02 -.842253329E+02 -.840655464E+02 -.839203307E+02 -.838005354E+02 -.837214333E+02 -.837042663E+02 -.837781730E+02 -.839824659E+02 -.843691125E+02 -.850049135E+02 -.859723577E+02 -.873672275E+02 -.892902799E+02 -.918323870E+02 -.950665171E+02 -.990446245E+02 -.103688751E+03 -.108667756E+03 -.113341440E+03 -.116796696E+03 -.118099516E+03 -.116796140E+03 -.113340320E+03 -.108666064E+03 -.103686489E+03 -.990418058E+02 -.950631432E+02 -.918284035E+02 -.892856298E+02 -.873618834E+02 -.859663034E+02 -.849981403E+02 -.843616242E+02 -.839742702E+02 -.837692692E+02 -.836946465E+02 -.837110827E+02 -.837894375E+02 -.839084607E+02 -.840528691E+02 -.842118140E+02 -.843777010E+02 -.845453008E+02 -.847110886E+02 -.848727600E+02 -.850288775E+02 -.851786147E+02 -.853215716E+02 -.854576425E+02 -.855869208E+02 -.857096319E+02 -.858260846E+02 -.859366384E+02 -.860416793E+02 -.861416038E+02 -.862368085E+02 -.863276821E+02 -.864146018E+02 -.864979301E+02 -.865780130E+02 -.866551787E+02 -.867297325E+02 -.868019438E+02 -.868720120E+02 -.869399834E+02 -.870055749E+02 -.870678351E+02 -.871245684E+02 -.871714689E+02 -.872009806E+02 -.872009806E+02
 -.871814185E+02 -.871814185E+02 -.871473314E+02 -.870931353E+02 -.870274799E+02 -.869552505E+02 -.868788869E+02 -.867993885E+02 -.867170036E+02 -.866315857E+02 -.865427970E+02 -.864502006E+02 -.863532932E+02 -.862515284E+02 -.861443084E+02 -.860309637E+02 -.859107492E+02 -.857828462E+02 -.856463713E+02 -.855003511E+02 -.853437059E+02 -.851752613E+02 -.849937576E+02 -.847978682E+02 -.845861829E+02 -.843572039E+02 -.841094166E+02 -.838414137E+02 -.835520826E+02 -.832408363E+02 -.829079840E+02 -.825553444E+02 -.821871801E+02 -.818116550E+02 -.814429922E+02 -.811047180E+02 -.808343999E+02 -.806904175E+02 -.807612945E+02 -.811777536E+02 -.821266940E+02 -.838638635E+02 -.867171403E+02 -.910654696E+02 -.972970743E+02 -.105777864E+03 -.116341231E+03 -.127781275E+03 -.137426453E+03 -.141503192E+03 -.137426029E+03 -.127780371E+03 -.116339756E+03 -.105775725E+03 -.972942111E+02 -.910618355E+02 -.867127440E+02 -.838587727E+02 -.821209410E+02 -.811713236E+02 -.807541564E+02 -.806825452E+02 -.808257857E+02 -.810953660E+02 -.814329011E+02 -.818008165E+02 -.821755774E+02 -.825429499E+02 -.828947662E+02 -.832267540E+02 -.835370995E+02 -.838255042E+02 -.840925735E+02 -.843394219E+02 -.845674240E+02 -.847780567E+02 -.849728046E+02 -.851531033E+02 -.853203083E+02 -.854756808E+02 -.856203818E+02 -.857554737E+02 -.858819246E+02 -.860006150E+02 -.861123450E+02 -.862178415E+02 -.863177665E+02 -.864127230E+02 -.865032618E+02 -.865898856E+02 -.866730494E+02 -.867531503E+02 -.868304942E+02 -.869052084E+02 -.869770529E+02 -.870450550E+02 -.871068856E+02 -.871579201E+02 -.871900004E+02 -.871900004E+02
 -.871722337E+02 -.871722337E+02 -.871360092E+02 -.870783597E+02 -.870084240E+02 -.869313436E+02 -.868496606E+02 -.867643993E+02 -.866757609E+02 -.865835175E+02 -.864872251E+02 -.863863167E+02 -.862801449E+02 -.861679836E+02 -.860490178E+02 -.859223133E+02 -.857868152E+02 -.856413421E+02 -.854845538E+02 -.853149087E+02 -.851306402E+02 -.849297186E+02 -.847098324E+02 -.844683000E+02 -.842019781E+02 -.839071640E+02 -.835795454E+02 -.832141293E+02 -.828051325E+02 -.823458588E+02 -.818286230E+02 -.812447570E+02 -.805847946E+02 -.798389730E+02 -.789983824E+02 -.780572736E+02 -.770175843E+02 -.758975384E+02 -.747476961E+02 -.736804267E+02 -.729223790E+02 -.729020071E+02 -.743781244E+02 -.785839958E+02 -.872880557E+02 -.102599554E+03 -.126583653E+03 -.158811889E+03 -.192493323E+03 -.210791466E+03 -.192492814E+03 -.158810881E+03 -.126582123E+03 -.102597402E+03 -.872851012E+02 -.785801271E+02 -.743733570E+02 -.728964476E+02 -.729161399E+02 -.736735598E+02 -.747401822E+02 -.758893270E+02 -.770086347E+02 -.780475709E+02 -.789879237E+02 -.798277501E+02 -.805727912E+02 -.812319529E+02 -.818149856E+02 -.823313479E+02 -.827897024E+02 -.831977403E+02 -.835621725E+02 -.838887976E+02 -.841826001E+02 -.844478555E+02 -.846882302E+02 -.849068716E+02 -.851064873E+02 -.852894120E+02 -.854576655E+02 -.856130007E+02 -.857569448E+02 -.858908332E+02 -.860158387E+02 -.861329955E+02 -.862432198E+02 -.863473270E+02 -.864460457E+02 -.865400289E+02 -.866298588E+02 -.867160404E+02 -.867989686E+02 -.868788391E+02 -.869554502E+02 -.870278177E+02 -.870935155E+02 -.871476817E+02 -.871817058E+02 -.871817058E+02
 -.871664966E+02 -.871664966E+02 -.871289470E+02 -.870691419E+02 -.869965270E+02 -.869164003E+02 -.868313718E+02 -.867424824E+02 -.866498957E+02 -.865533299E+02 -.864522691E+02 -.863460615E+02 -.862339598E+02 -.861151170E+02 -.859885583E+02 -.858531704E+02 -.857076847E+02 -.855506608E+02 -.853804232E+02 -.851950206E+02 -.849921713E+02 -.847692161E+02 -.845230190E+02 -.842498229E+02 -.839450721E+02 -.836032434E+02 -.832176310E+02 -.827800282E+02 -.822802657E+02 -.817056106E+02 -.810399793E+02 -.802628564E+02 -.793478381E+02 -.782606390E+02 -.769564322E+02 -.753765003E+02 -.734446484E+02 -.710653366E+02 -.681296753E+02 -.645454298E+02 -.603274719E+02 -.558184311E+02 -.521472641E+02 -.520325221E+02 -.608765198E+02 -.875600748E+02 -.143889259E+03 -.243458755E+03 -.385122281E+03 -.509675694E+03 -.385121550E+03 -.243457380E+03 -.143887333E+03 -.875575843E+02 -.608733645E+02 -.520285842E+02 -.521424233E+02 -.558126825E+02 -.603209219E+02 -.645382005E+02 -.681218225E+02 -.710568400E+02 -.734354507E+02 -.753665581E+02 -.769457276E+02 -.782491635E+02 -.793355774E+02 -.802497881E+02 -.810260732E+02 -.816908280E+02 -.822645588E+02 -.827633510E+02 -.831999439E+02 -.835845226E+02 -.839253034E+02 -.842289713E+02 -.845010098E+02 -.847459509E+02 -.849675680E+02 -.851690238E+02 -.853529874E+02 -.855217249E+02 -.856771723E+02 -.858209934E+02 -.859546265E+02 -.860793220E+02 -.861961737E+02 -.863061432E+02 -.864100813E+02 -.865087429E+02 -.866027959E+02 -.866928176E+02 -.867792624E+02 -.868623718E+02 -.869419704E+02 -.870170690E+02 -.870851827E+02 -.871413033E+02 -.871765396E+02 -.871765396E+02
 -.871645290E+02 -.871645290E+02 -.871265409E+02 -.870660123E+02 -.869924875E+02 -.869113177E+02 -.868251485E+02 -.867350192E+02 -.866410834E+02 -.865430382E+02 -.864403421E+02 -.863323172E+02 -.862181800E+02 -.860970348E+02 -.859678489E+02 -.858294442E+02 -.856804828E+02 -.855194247E+02 -.853444704E+02 -.851535190E+02 -.849441047E+02 -.847133370E+02 -.844577617E+02 -.841731964E+02 -.838545329E+02 -.834955384E+02 -.830885515E+02 -.826240398E+02 -.820899650E+02 -.814709444E+02 -.807470364E+02 -.798919964E+02 -.788706794E+02 -.776350856E+02 -.761182718E+02 -.742249628E+02 -.718174911E+02 -.686966260E+02 -.645819751E+02 -.591124689E+02 -.519252573E+02 -.429469520E+02 -.331621562E+02 -.263075747E+02 -.320411694E+02 -.710756467E+02 -.182683797E+03 -.447041104E+03 -.102299149E+04 -.223315760E+04 -.102299072E+04 -.447039618E+03 -.182681677E+03 -.710728943E+02 -.320378542E+02 -.263036074E+02 -.331573666E+02 -.429412460E+02 -.519186762E+02 -.591051372E+02 -.645739897E+02 -.686880071E+02 -.718081962E+02 -.742149370E+02 -.761074848E+02 -.776235239E+02 -.788583274E+02 -.798788324E+02 -.807330326E+02 -.814560662E+02 -.820741675E+02 -.826072718E+02 -.830707679E+02 -.834767026E+02 -.838346255E+02 -.841521928E+02 -.844356060E+02 -.846899357E+02 -.849193634E+02 -.851273659E+02 -.853168553E+02 -.854902884E+02 -.856497519E+02 -.857970296E+02 -.859336563E+02 -.860609606E+02 -.861800999E+02 -.862920884E+02 -.863978202E+02 -.864980863E+02 -.865935852E+02 -.866849193E+02 -.867725643E+02 -.868567775E+02 -.869373931E+02 -.870134203E+02 -.870823550E+02 -.871391392E+02 -.871747871E+02 -.871747871E+02
 -.871664731E+02 -.871664731E+02 -.871289537E+02 -.870691701E+02 -.869965576E+02 -.869164165E+02 -.868313830E+02 -.867424908E+02 -.866499060E+02 -.865533433E+02 -.864522867E+02 -.863460912E+02 -.862340102E+02 -.861151825E+02 -.859886277E+02 -.858532338E+02 -.857077484E+02 -.855507210E+02 -.853804744E+02 -.851950549E+02 -.849922029E+02 -.847692719E+02 -.845231147E+02 -.842499389E+02 -.839451747E+02 -.836033186E+02 -.832176935E+02 -.827800955E+02 -.822803459E+02 -.817057062E+02 -.810400827E+02 -.802629618E+02 -.793479398E+02 -.782607348E+02 -.769565195E+02 -.753765884E+02 -.734447586E+02 -.710654838E+02 -.681298341E+02 -.645455496E+02 -.603275127E+02 -.558184139E+02 -.521472827E+02 -.520326785E+02 -.608768214E+02 -.875604115E+02 -.143889504E+03 -.243458865E+03 -.385122296E+03 -.509675686E+03 -.385121574E+03 -.243457449E+03 -.143887435E+03 -.875577040E+02 -.608734903E+02 -.520287089E+02 -.521425462E+02 -.558128044E+02 -.603210432E+02 -.645383204E+02 -.681219400E+02 -.710569546E+02 -.734355620E+02 -.753666660E+02 -.769458325E+02 -.782492654E+02 -.793356767E+02 -.802498849E+02 -.810261678E+02 -.816909203E+02 -.822646490E+02 -.827634389E+02 -.832000296E+02 -.835846059E+02 -.839253841E+02 -.842290494E+02 -.845010851E+02 -.847460234E+02 -.849676375E+02 -.851690904E+02 -.853530510E+02 -.855217854E+02 -.856772297E+02 -.858210477E+02 -.859546776E+02 -.860793700E+02 -.861962183E+02 -.863061846E+02 -.864101194E+02 -.865087776E+02 -.866028272E+02 -.866928455E+02 -.867792869E+02 -.868623928E+02 -.869419881E+02 -.870170834E+02 -.870851940E+02 -.871413120E+02 -.871765468E+02 -.871765468E+02
 -.871722117E+02 -.871722117E+02 -.871360441E+02 -.870784309E+02 -.870084963E+02 -.869313917E+02 -.868496895E+02 -.867644212E+02 -.866757832E+02 -.865835439E+02 -.864872605E+02 -.863863742E+02 -.862802380E+02 -.861681091E+02 -.860491534E+02 -.859224434E+02 -.857869426E+02 -.856414640E+02 -.854846593E+02 -.853149870E+02 -.851307085E+02 -.849298253E+02 -.847100094E+02 -.844685233E+02 -.842021884E+02 -.839073263E+02 -.835796771E+02 -.832142629E+02 -.828052909E+02 -.823460457E+02 -.818288258E+02 -.812449654E+02 -.805849986E+02 -.798391705E+02 -.789985650E+02 -.780574466E+02 -.770177815E+02 -.758977979E+02 -.747480081E+02 -.736807213E+02 -.729225585E+02 -.729020418E+02 -.743781063E+02 -.785840960E+02 -.872883801E+02 -.102600056E+03 -.126584178E+03 -.158812285E+03 -.192493535E+03 -.210791543E+03 -.192492850E+03 -.158810954E+03 -.126582261E+03 -.102597597E+03 -.872853351E+02 -.785803769E+02 -.743736063E+02 -.728966894E+02 -.729163732E+02 -.736737863E+02 -.747404037E+02 -.758895447E+02 -.770088491E+02 -.780477821E+02 -.789881315E+02 -.798279541E+02 -.805729912E+02 -.812321487E+02 -.818151769E+02 -.823315346E+02 -.827898842E+02 -.831979170E+02 -.835623441E+02 -.838889640E+02 -.841827612E+02 -.844480112E+02 -.846883804E+02 -.849070163E+02 -.851066263E+02 -.852895452E+02 -.854577928E+02 -.856131220E+02 -.857570599E+02 -.858909421E+02 -.860159413E+02 -.861330917E+02 -.862433094E+02 -.863474100E+02 -.864461220E+02 -.865400985E+02 -.866299216E+02 -.867160964E+02 -.867990177E+02 -.868788813E+02 -.869554856E+02 -.870278465E+02 -.870935382E+02 -.871476993E+02 -.871817202E+02 -.871817202E+02
 -.871813958E+02 -.871813958E+02 -.871473847E+02 -.870932420E+02 -.870275918E+02 -.869553373E+02 -.868789421E+02 -.867994299E+02 -.867170422E+02 -.866316288E+02 -.865428533E+02 -.864502861E+02 -.863534248E+02 -.862517052E+02 -.861445065E+02 -.860311641E+02 -.859109439E+02 -.857830342E+02 -.856465385E+02 -.855004837E+02 -.853438232E+02 -.851754155E+02 -.849939960E+02 -.847981771E+02 -.845864988E+02 -.843574730E+02 -.841096367E+02 -.838416206E+02 -.835523126E+02 -.832411029E+02 -.829082799E+02 -.825556536E+02 -.821874922E+02 -.818119578E+02 -.814432764E+02 -.811049843E+02 -.808346748E+02 -.806907453E+02 -.807616954E+02 -.811781948E+02 -.821270874E+02 -.838641238E+02 -.867172645E+02 -.910655570E+02 -.972972627E+02 -.105778233E+03 -.116341753E+03 -.127781848E+03 -.137426972E+03 -.141503600E+03 -.137426331E+03 -.127780607E+03 -.116339972E+03 -.105775954E+03 -.972944650E+02 -.910621192E+02 -.867130533E+02 -.838590975E+02 -.821212727E+02 -.811716565E+02 -.807544872E+02 -.806828720E+02 -.808261077E+02 -.810956826E+02 -.814332120E+02 -.818011214E+02 -.821758761E+02 -.825432421E+02 -.828950517E+02 -.832270327E+02 -.835373712E+02 -.838257688E+02 -.840928307E+02 -.843396716E+02 -.845676660E+02 -.847782908E+02 -.849730306E+02 -.851533209E+02 -.853205175E+02 -.854758813E+02 -.856205734E+02 -.857556562E+02 -.858820979E+02 -.860007789E+02 -.861124993E+02 -.862179862E+02 -.863179013E+02 -.864128479E+02 -.865033767E+02 -.865899904E+02 -.866731439E+02 -.867532346E+02 -.868305681E+02 -.869052719E+02 -.869771062E+02 -.870450984E+02 -.871069197E+02 -.871579465E+02 -.871900219E+02 -.871900219E+02
 -.871935216E+02 -.871935216E+02 -.871623470E+02 -.871127693E+02 -.870527556E+02 -.869868628E+02 -.869174097E+02 -.868453996E+02 -.867711255E+02 -.866945333E+02 -.866154118E+02 -.865334807E+02 -.864484099E+02 -.863598402E+02 -.862673953E+02 -.861707002E+02 -.860693561E+02 -.859629586E+02 -.858510925E+02 -.857333743E+02 -.856094604E+02 -.854790593E+02 -.853419351E+02 -.851979647E+02 -.850472330E+02 -.848901445E+02 -.847275355E+02 -.845608488E+02 -.843923870E+02 -.842256711E+02 -.840659231E+02 -.839207334E+02 -.838009484E+02 -.837218449E+02 -.837046661E+02 -.837785517E+02 -.839828353E+02 -.843695016E+02 -.850053543E+02 -.859728596E+02 -.873677512E+02 -.892907594E+02 -.918327687E+02 -.950668068E+02 -.990448834E+02 -.103689054E+03 -.108668148E+03 -.113341920E+03 -.116797228E+03 -.118100054E+03 -.116796652E+03 -.113340794E+03 -.108666502E+03 -.103686903E+03 -.990422055E+02 -.950635384E+02 -.918288036E+02 -.892860385E+02 -.873622984E+02 -.859667214E+02 -.849985588E+02 -.843620415E+02 -.839746847E+02 -.837696798E+02 -.836950522E+02 -.837114828E+02 -.837898312E+02 -.839088476E+02 -.840532484E+02 -.842121852E+02 -.843780637E+02 -.845456544E+02 -.847114327E+02 -.848730943E+02 -.850292015E+02 -.851789281E+02 -.853218741E+02 -.854579338E+02 -.855872007E+02 -.857099001E+02 -.858263409E+02 -.859368826E+02 -.860419111E+02 -.861418231E+02 -.862370150E+02 -.863278758E+02 -.864147824E+02 -.864980973E+02 -.865781669E+02 -.866553190E+02 -.867298591E+02 -.868020567E+02 -.868721110E+02 -.869400685E+02 -.870056463E+02 -.870678932E+02 -.871246142E+02 -.871715044E+02 -.872010095E+02 -.872010095E+02
 -.872079582E+02 -.872079582E+02 -.871801488E+02 -.871359806E+02 -.870826369E+02 -.870242490E+02 -.869629552E+02 -.868997241E+02 -.868348967E+02 -.867685161E+02 -.867005006E+02 -.866307186E+02 -.865590158E+02 -.864852359E+02 -.864092419E+02 -.863309306E+02 -.862502189E+02 -.861670719E+02 -.860815064E+02 -.859936439E+02 -.859037304E+02 -.858121599E+02 -.857194993E+02 -.856265664E+02 -.855345336E+02 -.854450577E+02 -.853603916E+02 -.852835653E+02 -.852186056E+02 -.851708398E+02 -.851472548E+02 -.851569461E+02 -.852116457E+02 -.853263154E+02 -.855197941E+02 -.858154055E+02 -.862413745E+02 -.868307384E+02 -.876203041E+02 -.886479644E+02 -.899476765E+02 -.915425857E+02 -.934400420E+02 -.956306925E+02 -.980729676E+02 -.100654758E+03 -.103171404E+03 -.105335273E+03 -.106820795E+03 -.107353267E+03 -.106820279E+03 -.105334248E+03 -.103169873E+03 -.100652717E+03 -.980703943E+02 -.956275496E+02 -.934362775E+02 -.915381567E+02 -.899425807E+02 -.886422217E+02 -.876139236E+02 -.868237084E+02 -.862336731E+02 -.858070102E+02 -.855106919E+02 -.853165030E+02 -.852011159E+02 -.851456850E+02 -.851352429E+02 -.851580579E+02 -.852050316E+02 -.852691712E+02 -.853451458E+02 -.854289239E+02 -.855174820E+02 -.856085749E+02 -.857005542E+02 -.857922284E+02 -.858827541E+02 -.859715518E+02 -.860582417E+02 -.861425944E+02 -.862244928E+02 -.863039038E+02 -.863808558E+02 -.864554223E+02 -.865277094E+02 -.865978460E+02 -.866659762E+02 -.867322527E+02 -.867968284E+02 -.868598414E+02 -.869213806E+02 -.869814091E+02 -.870396035E+02 -.870950476E+02 -.871457132E+02 -.871876828E+02 -.872141267E+02 -.872141267E+02
 -.872239911E+02 -.872239911E+02 -.871999104E+02 -.871617288E+02 -.871157453E+02 -.870656098E+02 -.870132485E+02 -.869595768E+02 -.869049745E+02 -.868495710E+02 -.867934038E+02 -.867364769E+02 -.866787932E+02 -.866203747E+02 -.865612896E+02 -.865016609E+02 -.864416636E+02 -.863815511E+02 -.863216711E+02 -.862625115E+02 -.862047304E+02 -.861491748E+02 -.860969137E+02 -.860493112E+02 -.860081157E+02 -.859755707E+02 -.859544960E+02 -.859484207E+02 -.859617253E+02 -.859998267E+02 -.860693705E+02 -.861784373E+02 -.863367409E+02 -.865557755E+02 -.868488790E+02 -.872311247E+02 -.877189205E+02 -.883291229E+02 -.890774619E+02 -.899761207E+02 -.910305858E+02 -.922365863E+02 -.935782658E+02 -.950264595E+02 -.965327335E+02 -.980204591E+02 -.993826039E+02 -.100491718E+03 -.101221540E+03 -.101476669E+03 -.101221065E+03 -.100490765E+03 -.993811652E+02 -.980185215E+02 -.965302778E+02 -.950234617E+02 -.935746992E+02 -.922324295E+02 -.910258301E+02 -.899707645E+02 -.890714985E+02 -.883225371E+02 -.877116954E+02 -.872232467E+02 -.868403420E+02 -.865465760E+02 -.863268697E+02 -.861678798E+02 -.860581102E+02 -.859878486E+02 -.859490111E+02 -.859349469E+02 -.859402354E+02 -.859604923E+02 -.859921950E+02 -.860325299E+02 -.860792624E+02 -.861306272E+02 -.861852386E+02 -.862420158E+02 -.863001228E+02 -.863589193E+02 -.864179211E+02 -.864767686E+02 -.865352011E+02 -.865930363E+02 -.866501543E+02 -.867064840E+02 -.867619928E+02 -.868166765E+02 -.868705494E+02 -.869236280E+02 -.869758983E+02 -.870272476E+02 -.870773207E+02 -.871252518E+02 -.871692091E+02 -.872057147E+02 -.872287542E+02 -.872287542E+02
 -.872409053E+02 -.872409053E+02 -.872207473E+02 -.871888563E+02 -.871505827E+02 -.871090569E+02 -.870659692E+02 -.870221626E+02 -.869780393E+02 -.869337993E+02 -.868895763E+02 -.868454878E+02 -.868016628E+02 -.867582639E+02 -.867155142E+02 -.866737018E+02 -.866331856E+02 -.865944119E+02 -.865579395E+02 -.865244737E+02 -.864948994E+02 -.864702914E+02 -.864519397E+02 -.864414068E+02 -.864405953E+02 -.864518236E+02 -.864778703E+02 -.865220454E+02 -.865882603E+02 -.866811059E+02 -.868059156E+02 -.869688022E+02 -.871766577E+02 -.874370759E+02 -.877581665E+02 -.881482187E+02 -.886151528E+02 -.891656943E+02 -.898042255E+02 -.905313529E+02 -.913423618E+02 -.922258936E+02 -.931630939E+02 -.941269591E+02 -.950813043E+02 -.959798978E+02 -.967678252E+02 -.973866781E+02 -.977832732E+02 -.979198924E+02 -.977828263E+02 -.973857792E+02 -.967664645E+02 -.959780618E+02 -.950789777E+02 -.941241265E+02 -.931597411E+02 -.922220089E+02 -.913379350E+02 -.905263728E+02 -.897986782E+02 -.891595650E+02 -.886084301E+02 -.881408955E+02 -.877502390E+02 -.874285383E+02 -.871674997E+02 -.869590112E+02 -.867954796E+02 -.866700129E+02 -.865764943E+02 -.865095877E+02 -.864646987E+02 -.864379138E+02 -.864259277E+02 -.864259682E+02 -.864357247E+02 -.864532806E+02 -.864770540E+02 -.865057449E+02 -.865382892E+02 -.865738199E+02 -.866116339E+02 -.866511641E+02 -.866919556E+02 -.867336467E+02 -.867759521E+02 -.868186493E+02 -.868615674E+02 -.869045764E+02 -.869475762E+02 -.869904813E+02 -.870331912E+02 -.870755308E+02 -.871171270E+02 -.871571804E+02 -.871940784E+02 -.872248194E+02 -.872442609E+02 -.872442609E+02
 -.872580414E+02 -.872580414E+02 -.872418427E+02 -.872162887E+02 -.871857593E+02 -.871528449E+02 -.871189831E+02 -.870849279E+02 -.870510843E+02 -.870177030E+02 -.869849872E+02 -.869531389E+02 -.869223779E+02 -.868929643E+02 -.868652232E+02 -.868395451E+02 -.868163960E+02 -.867963275E+02 -.867799985E+02 -.867682024E+02 -.867618946E+02 -.867621984E+02 -.867704144E+02 -.867880580E+02 -.868169047E+02 -.868590350E+02 -.869168495E+02 -.869930872E+02 -.870908445E+02 -.872135843E+02 -.873651261E+02 -.875495981E+02 -.877713503E+02 -.880348070E+02 -.883442388E+02 -.887034382E+02 -.891152827E+02 -.895811766E+02 -.901003830E+02 -.906692963E+02 -.912807494E+02 -.919234843E+02 -.925818864E+02 -.932359989E+02 -.938618088E+02 -.944319554E+02 -.949172238E+02 -.952891020E+02 -.955232381E+02 -.956030997E+02 -.955228151E+02 -.952882514E+02 -.949159378E+02 -.944302242E+02 -.938596225E+02 -.932333485E+02 -.925787633E+02 -.919198790E+02 -.912766505E+02 -.906646905E+02 -.900952572E+02 -.895755199E+02 -.891090880E+02 -.886967007E+02 -.883369537E+02 -.880269675E+02 -.877629479E+02 -.875406237E+02 -.873555706E+02 -.872034375E+02 -.870800941E+02 -.869817195E+02 -.869048475E+02 -.868463801E+02 -.868035822E+02 -.867740616E+02 -.867557432E+02 -.867468387E+02 -.867458151E+02 -.867513651E+02 -.867623783E+02 -.867779149E+02 -.867971826E+02 -.868195153E+02 -.868443550E+02 -.868712357E+02 -.868997695E+02 -.869296348E+02 -.869605653E+02 -.869923407E+02 -.870247765E+02 -.870577095E+02 -.870909735E+02 -.871243484E+02 -.871574590E+02 -.871895872E+02 -.872193556E+02 -.872442580E+02 -.872600487E+02 -.872600487E+02
 -.872748179E+02 -.872748179E+02 -.872624800E+02 -.872430912E+02 -.872200716E+02 -.871954719E+02 -.871704665E+02 -.871457088E+02 -.871215868E+02 -.870983799E+02 -.870763368E+02 -.870557121E+02 -.870367830E+02 -.870198657E+02 -.870053387E+02 -.869936411E+02 -.869852801E+02 -.869808397E+02 -.869809937E+02 -.869865278E+02 -.869983569E+02 -.870175315E+02 -.870452320E+02 -.870827872E+02 -.871316993E+02 -.871936678E+02 -.872705876E+02 -.873645352E+02 -.874777543E+02 -.876126322E+02 -.877716590E+02 -.879573558E+02 -.881721687E+02 -.884183270E+02 -.886976551E+02 -.890113347E+02 -.893596188E+02 -.897415043E+02 -.901543840E+02 -.905937118E+02 -.910527273E+02 -.915222976E+02 -.919909279E+02 -.924449762E+02 -.928691001E+02 -.932469659E+02 -.935622570E+02 -.937999710E+02 -.939478927E+02 -.939980007E+02 -.939474941E+02 -.937991713E+02 -.935610522E+02 -.932453511E+02 -.928670699E+02 -.924425248E+02 -.919880482E+02 -.915189806E+02 -.910489626E+02 -.905894889E+02 -.901496935E+02 -.897363392E+02 -.893539739E+02 -.890052053E+02 -.886910364E+02 -.884112136E+02 -.881645545E+02 -.879492344E+02 -.877630234E+02 -.876034749E+02 -.874680679E+02 -.873543105E+02 -.872598116E+02 -.871823268E+02 -.871197852E+02 -.870703014E+02 -.870321775E+02 -.870038982E+02 -.869841206E+02 -.869716624E+02 -.869654878E+02 -.869646932E+02 -.869684936E+02 -.869762090E+02 -.869872522E+02 -.870011168E+02 -.870173678E+02 -.870356315E+02 -.870555870E+02 -.870769585E+02 -.870995066E+02 -.871230163E+02 -.871472771E+02 -.871720426E+02 -.871969510E+02 -.872213777E+02 -.872441888E+02 -.872633767E+02 -.872755869E+02 -.872755869E+02
 -.872907518E+02 -.872907518E+02 -.872820682E+02 -.872685010E+02 -.872525468E+02 -.872357341E+02 -.872189726E+02 -.872028063E+02 -.871875917E+02 -.871736148E+02 -.871611477E+02 -.871504715E+02 -.871418902E+02 -.871357417E+02 -.871324187E+02 -.871323664E+02 -.871360854E+02 -.871441388E+02 -.871571582E+02 -.871758598E+02 -.872010544E+02 -.872336510E+02 -.872746459E+02 -.873251245E+02 -.873862702E+02 -.874593750E+02 -.875458306E+02 -.876471027E+02 -.877646991E+02 -.879001340E+02 -.880548816E+02 -.882303094E+02 -.884275885E+02 -.886475806E+02 -.888907065E+02 -.891567925E+02 -.894449032E+02 -.897531670E+02 -.900786094E+02 -.904170166E+02 -.907628513E+02 -.911092478E+02 -.914481113E+02 -.917703371E+02 -.920661623E+02 -.923256458E+02 -.925392652E+02 -.926985904E+02 -.927969695E+02 -.928301308E+02 -.927966004E+02 -.926978516E+02 -.925381555E+02 -.923241635E+02 -.920643043E+02 -.917680991E+02 -.914454871E+02 -.911062305E+02 -.907594333E+02 -.904131911E+02 -.900743703E+02 -.897485097E+02 -.894398237E+02 -.891512872E+02 -.888847722E+02 -.886412137E+02 -.884207846E+02 -.882230642E+02 -.880471907E+02 -.878919944E+02 -.877561075E+02 -.876380528E+02 -.875363131E+02 -.874493820E+02 -.873758017E+02 -.873141883E+02 -.872632472E+02 -.872217823E+02 -.871886994E+02 -.871630052E+02 -.871438045E+02 -.871302946E+02 -.871217594E+02 -.871175624E+02 -.871171396E+02 -.871199924E+02 -.871256811E+02 -.871338183E+02 -.871440627E+02 -.871561128E+02 -.871697009E+02 -.871845834E+02 -.872005258E+02 -.872172729E+02 -.872344897E+02 -.872516538E+02 -.872678756E+02 -.872816338E+02 -.872904351E+02 -.872904351E+02
 -.873054806E+02 -.873054806E+02 -.873001629E+02 -.872919461E+02 -.872824616E+02 -.872727447E+02 -.872634487E+02 -.872550025E+02 -.872477212E+02 -.872418795E+02 -.872377531E+02 -.872356293E+02 -.872358150E+02 -.872386445E+02 -.872444955E+02 -.872537892E+02 -.872669896E+02 -.872846052E+02 -.873071935E+02 -.873353689E+02 -.873698100E+02 -.874112587E+02 -.874605098E+02 -.875184016E+02 -.875858145E+02 -.876636724E+02 -.877529321E+02 -.878545590E+02 -.879694905E+02 -.880985994E+02 -.882426517E+02 -.884022547E+02 -.885777928E+02 -.887693486E+02 -.889766173E+02 -.891988157E+02 -.894345911E+02 -.896819368E+02 -.899381218E+02 -.901996469E+02 -.904622397E+02 -.907208999E+02 -.909700051E+02 -.912034831E+02 -.914150501E+02 -.915985082E+02 -.917480866E+02 -.918588006E+02 -.919267944E+02 -.919496264E+02 -.919264607E+02 -.918581333E+02 -.917470853E+02 -.915971720E+02 -.914133771E+02 -.912014703E+02 -.909676484E+02 -.907181950E+02 -.904591821E+02 -.901962325E+02 -.899343470E+02 -.896777988E+02 -.894300878E+02 -.891939454E+02 -.889713783E+02 -.887637387E+02 -.885718097E+02 -.883958966E+02 -.882359182E+02 -.880914913E+02 -.879620068E+02 -.878466956E+02 -.877446842E+02 -.876550394E+02 -.875768042E+02 -.875090255E+02 -.874507740E+02 -.874011592E+02 -.873593389E+02 -.873245252E+02 -.872959876E+02 -.872730535E+02 -.872551074E+02 -.872415889E+02 -.872319896E+02 -.872258500E+02 -.872227554E+02 -.872223321E+02 -.872242439E+02 -.872281873E+02 -.872338876E+02 -.872410920E+02 -.872495594E+02 -.872590400E+02 -.872692366E+02 -.872797333E+02 -.872898786E+02 -.872986135E+02 -.873042541E+02 -.873042541E+02
 -.873187634E+02 -.873187634E+02 -.873164687E+02 -.873130459E+02 -.873093373E+02 -.873059245E+02 -.873032187E+02 -.873015330E+02 -.873011333E+02 -.873022725E+02 -.873052133E+02 -.873102334E+02 -.873176263E+02 -.873277054E+02 -.873408155E+02 -.873573349E+02 -.873776736E+02 -.874022701E+02 -.874315943E+02 -.874661492E+02 -.875064765E+02 -.875531538E+02 -.876067852E+02 -.876679880E+02 -.877373840E+02 -.878155960E+02 -.879032376E+02 -.880008940E+02 -.881090918E+02 -.882282647E+02 -.883587198E+02 -.885005996E+02 -.886538402E+02 -.888181225E+02 -.889928193E+02 -.891769449E+02 -.893691084E+02 -.895674775E+02 -.897697561E+02 -.899731807E+02 -.901745431E+02 -.903702429E+02 -.905563749E+02 -.907288514E+02 -.908835563E+02 -.910165265E+02 -.911241478E+02 -.912033517E+02 -.912517965E+02 -.912680134E+02 -.912515017E+02 -.912027618E+02 -.911232624E+02 -.910153449E+02 -.908820773E+02 -.907270733E+02 -.905542959E+02 -.903678608E+02 -.901718557E+02 -.899701862E+02 -.897664531E+02 -.895638653E+02 -.893651868E+02 -.891727137E+02 -.889882782E+02 -.888132708E+02 -.886486783E+02 -.884951292E+02 -.883529442E+02 -.882221868E+02 -.881027118E+02 -.879942108E+02 -.878962520E+02 -.878083152E+02 -.877298212E+02 -.876601562E+02 -.875986912E+02 -.875447979E+02 -.874978598E+02 -.874572815E+02 -.874224942E+02 -.873929599E+02 -.873681739E+02 -.873476654E+02 -.873309975E+02 -.873177665E+02 -.873076005E+02 -.873001575E+02 -.872951233E+02 -.872922094E+02 -.872911495E+02 -.872916967E+02 -.872936164E+02 -.872966758E+02 -.873006225E+02 -.873051478E+02 -.873098253E+02 -.873140249E+02 -.873168057E+02 -.873168057E+02
 -.873304633E+02 -.873304633E+02 -.873308194E+02 -.873315901E+02 -.873329154E+02 -.873349688E+02 -.873379398E+02 -.873420298E+02 -.873474503E+02 -.873544252E+02 -.873631947E+02 -.873740150E+02 -.873871557E+02 -.874028994E+02 -.874215491E+02 -.874434307E+02 -.874688926E+02 -.874982998E+02 -.875320337E+02 -.875704913E+02 -.876140875E+02 -.876632533E+02 -.877184273E+02 -.877800433E+02 -.878485183E+02 -.879242446E+02 -.880075826E+02 -.880988458E+02 -.881982799E+02 -.883060357E+02 -.884221422E+02 -.885464804E+02 -.886787570E+02 -.888184764E+02 -.889649117E+02 -.891170781E+02 -.892737116E+02 -.894332563E+02 -.895938627E+02 -.897534009E+02 -.899094879E+02 -.900595346E+02 -.902008101E+02 -.903305251E+02 -.904459314E+02 -.905444318E+02 -.906236952E+02 -.906817682E+02 -.907171752E+02 -.907289965E+02 -.907169198E+02 -.906812574E+02 -.906229284E+02 -.905434087E+02 -.904446515E+02 -.903289878E+02 -.901990148E+02 -.900574809E+02 -.899071754E+02 -.897508297E+02 -.895910337E+02 -.894301705E+02 -.892703703E+02 -.891134822E+02 -.889610623E+02 -.888143754E+02 -.886744081E+02 -.885418884E+02 -.884173123E+02 -.883009716E+02 -.881929839E+02 -.880933209E+02 -.880018360E+02 -.879182896E+02 -.878423706E+02 -.877737163E+02 -.877119290E+02 -.876565894E+02 -.876072681E+02 -.875635347E+02 -.875249647E+02 -.874911447E+02 -.874616764E+02 -.874361791E+02 -.874142915E+02 -.873956723E+02 -.873800005E+02 -.873669751E+02 -.873563144E+02 -.873477548E+02 -.873410497E+02 -.873359677E+02 -.873322906E+02 -.873298101E+02 -.873283230E+02 -.873276238E+02 -.873274947E+02 -.873276937E+02 -.873279461E+02 -.873279461E+02
 -.873405287E+02 -.873405287E+02 -.873431557E+02 -.873475101E+02 -.873531203E+02 -.873598011E+02 -.873675444E+02 -.873764476E+02 -.873866664E+02 -.873983915E+02 -.874118352E+02 -.874272259E+02 -.874448027E+02 -.874648127E+02 -.874875146E+02 -.875131807E+02 -.875420965E+02 -.875745570E+02 -.876108622E+02 -.876513156E+02 -.876962236E+02 -.877458942E+02 -.878006313E+02 -.878607236E+02 -.879264335E+02 -.879979871E+02 -.880755674E+02 -.881593042E+02 -.882492610E+02 -.883454161E+02 -.884476427E+02 -.885556910E+02 -.886691712E+02 -.887875391E+02 -.889100815E+02 -.890359046E+02 -.891639262E+02 -.892928735E+02 -.894212903E+02 -.895475527E+02 -.896698952E+02 -.897864473E+02 -.898952800E+02 -.899944616E+02 -.900821214E+02 -.901565178E+02 -.902161073E+02 -.902596095E+02 -.902860648E+02 -.902948784E+02 -.902858488E+02 -.902591775E+02 -.902154592E+02 -.901556538E+02 -.900810415E+02 -.899931661E+02 -.898937692E+02 -.897847221E+02 -.896679569E+02 -.895454030E+02 -.894189316E+02 -.892903079E+02 -.891611561E+02 -.890329324E+02 -.889069105E+02 -.887841741E+02 -.886656185E+02 -.885519571E+02 -.884437336E+02 -.883413366E+02 -.882450165E+02 -.881549027E+02 -.880710218E+02 -.879933140E+02 -.879216492E+02 -.878558415E+02 -.877956619E+02 -.877408494E+02 -.876911212E+02 -.876461803E+02 -.876057225E+02 -.875694418E+02 -.875370345E+02 -.875082030E+02 -.874826575E+02 -.874601187E+02 -.874403179E+02 -.874229985E+02 -.874079157E+02 -.873948366E+02 -.873835401E+02 -.873738170E+02 -.873654712E+02 -.873583236E+02 -.873522211E+02 -.873470554E+02 -.873427965E+02 -.873395459E+02 -.873376131E+02 -.873376131E+02
 -.873489806E+02 -.873489806E+02 -.873535063E+02 -.873608499E+02 -.873700200E+02 -.873805221E+02 -.873921764E+02 -.874049865E+02 -.874190549E+02 -.874345363E+02 -.874516133E+02 -.874704839E+02 -.874913543E+02 -.875144352E+02 -.875399418E+02 -.875680961E+02 -.875991256E+02 -.876332615E+02 -.876707333E+02 -.877117662E+02 -.877565787E+02 -.878053811E+02 -.878583722E+02 -.879157308E+02 -.879776068E+02 -.880441112E+02 -.881153094E+02 -.881912146E+02 -.882717785E+02 -.883568817E+02 -.884463195E+02 -.885397899E+02 -.886368830E+02 -.887370731E+02 -.888397132E+02 -.889440310E+02 -.890491287E+02 -.891539859E+02 -.892574686E+02 -.893583436E+02 -.894552999E+02 -.895469764E+02 -.896319942E+02 -.897089950E+02 -.897766817E+02 -.898338614E+02 -.898794875E+02 -.899126991E+02 -.899328548E+02 -.899395589E+02 -.899326777E+02 -.899123450E+02 -.898789567E+02 -.898331544E+02 -.897757992E+02 -.897079380E+02 -.896307641E+02 -.895455751E+02 -.894537299E+02 -.893566076E+02 -.892555698E+02 -.891519274E+02 -.890469140E+02 -.889416647E+02 -.888372009E+02 -.887344219E+02 -.886341003E+02 -.885368831E+02 -.884432953E+02 -.883537472E+02 -.882685427E+02 -.881878904E+02 -.881119132E+02 -.880406603E+02 -.879741175E+02 -.879122172E+02 -.878548485E+02 -.878018654E+02 -.877530945E+02 -.877083420E+02 -.876673994E+02 -.876300486E+02 -.875960657E+02 -.875652248E+02 -.875373004E+02 -.875120695E+02 -.874893136E+02 -.874688191E+02 -.874503790E+02 -.874337928E+02 -.874188677E+02 -.874054197E+02 -.873932781E+02 -.873822950E+02 -.873723660E+02 -.873634712E+02 -.873557461E+02 -.873495894E+02 -.873458112E+02 -.873458112E+02
 -.873558969E+02 -.873558969E+02 -.873619683E+02 -.873717394E+02 -.873837883E+02 -.873973612E+02 -.874121312E+02 -.874280200E+02 -.874450811E+02 -.874634341E+02 -.874832311E+02 -.875046398E+02 -.875278339E+02 -.875529892E+02 -.875802811E+02 -.876098865E+02 -.876419823E+02 -.876767446E+02 -.877143438E+02 -.877549419E+02 -.877986890E+02 -.878457210E+02 -.878961584E+02 -.879500995E+02 -.880076149E+02 -.880687389E+02 -.881334631E+02 -.882017311E+02 -.882734332E+02 -.883484005E+02 -.884263979E+02 -.885071155E+02 -.885901632E+02 -.886750653E+02 -.887612598E+02 -.888480982E+02 -.889348485E+02 -.890207008E+02 -.891047755E+02 -.891861358E+02 -.892638036E+02 -.893367796E+02 -.894040665E+02 -.894646945E+02 -.895177484E+02 -.895623948E+02 -.895979090E+02 -.896236986E+02 -.896393247E+02 -.896445173E+02 -.896391855E+02 -.896234205E+02 -.895974925E+02 -.895618409E+02 -.895170581E+02 -.894638698E+02 -.894031095E+02 -.893356931E+02 -.892625906E+02 -.891847998E+02 -.891033203E+02 -.890191305E+02 -.889331683E+02 -.888463145E+02 -.887593801E+02 -.886730976E+02 -.885881155E+02 -.885049958E+02 -.884242143E+02 -.883461632E+02 -.882711549E+02 -.881994277E+02 -.881311521E+02 -.880664375E+02 -.880053394E+02 -.879478660E+02 -.878939852E+02 -.878436310E+02 -.877967091E+02 -.877531024E+02 -.877126758E+02 -.876752802E+02 -.876407563E+02 -.876089379E+02 -.875796538E+02 -.875527306E+02 -.875279945E+02 -.875052719E+02 -.874843914E+02 -.874651844E+02 -.874474863E+02 -.874311395E+02 -.874159996E+02 -.874019495E+02 -.873889305E+02 -.873770013E+02 -.873664393E+02 -.873578946E+02 -.873525958E+02 -.873525958E+02
 -.873613927E+02 -.873613927E+02 -.873686848E+02 -.873803670E+02 -.873946719E+02 -.874106335E+02 -.874278030E+02 -.874460317E+02 -.874653299E+02 -.874857843E+02 -.875075178E+02 -.875306690E+02 -.875553814E+02 -.875817987E+02 -.876100616E+02 -.876403079E+02 -.876726720E+02 -.877072843E+02 -.877442676E+02 -.877837338E+02 -.878257810E+02 -.878704911E+02 -.879179278E+02 -.879681336E+02 -.880211247E+02 -.880768862E+02 -.881353659E+02 -.881964703E+02 -.882600607E+02 -.883259506E+02 -.883939016E+02 -.884636197E+02 -.885347518E+02 -.886068836E+02 -.886795394E+02 -.887521840E+02 -.888242268E+02 -.888950275E+02 -.889639038E+02 -.890301414E+02 -.890930058E+02 -.891517568E+02 -.892056644E+02 -.892540264E+02 -.892961862E+02 -.893315513E+02 -.893596097E+02 -.893799456E+02 -.893922522E+02 -.893963412E+02 -.893921495E+02 -.893797407E+02 -.893593033E+02 -.893311446E+02 -.892956810E+02 -.892534249E+02 -.892049695E+02 -.891509717E+02 -.890921340E+02 -.890291868E+02 -.889628712E+02 -.888939223E+02 -.888230556E+02 -.887509544E+02 -.886782595E+02 -.886055618E+02 -.885333966E+02 -.884622402E+02 -.883925084E+02 -.883245564E+02 -.882586807E+02 -.881951214E+02 -.881340656E+02 -.880756516E+02 -.880199728E+02 -.879670832E+02 -.879170007E+02 -.878697129E+02 -.878251803E+02 -.877833412E+02 -.877441147E+02 -.877074045E+02 -.876731018E+02 -.876410881E+02 -.876112371E+02 -.875834172E+02 -.875574929E+02 -.875333262E+02 -.875107778E+02 -.874897086E+02 -.874699811E+02 -.874514632E+02 -.874340358E+02 -.874176115E+02 -.874021728E+02 -.873878464E+02 -.873750286E+02 -.873645761E+02 -.873580591E+02 -.873580591E+02
 -.873656039E+02 -.873656039E+02 -.873738248E+02 -.873869550E+02 -.874029590E+02 -.874207038E+02 -.874396414E+02 -.874595648E+02 -.874804467E+02 -.875023449E+02 -.875253553E+02 -.875495897E+02 -.875751643E+02 -.876021946E+02 -.876307912E+02 -.876610598E+02 -.876931000E+02 -.877270052E+02 -.877628605E+02 -.878007397E+02 -.878407023E+02 -.878827915E+02 -.879270320E+02 -.879734287E+02 -.880219630E+02 -.880725896E+02 -.881252326E+02 -.881797818E+02 -.882360903E+02 -.882939725E+02 -.883532028E+02 -.884135140E+02 -.884745961E+02 -.885360955E+02 -.885976159E+02 -.886587202E+02 -.887189347E+02 -.887777538E+02 -.888346470E+02 -.888890667E+02 -.889404572E+02 -.889882647E+02 -.890319489E+02 -.890709945E+02 -.891049238E+02 -.891333081E+02 -.891557796E+02 -.891720408E+02 -.891818731E+02 -.891851428E+02 -.891818051E+02 -.891719054E+02 -.891555777E+02 -.891330414E+02 -.891045944E+02 -.890706050E+02 -.890315023E+02 -.889877644E+02 -.889399072E+02 -.888884719E+02 -.888340128E+02 -.887770868E+02 -.887182424E+02 -.886580105E+02 -.885968971E+02 -.885353764E+02 -.884738861E+02 -.884128239E+02 -.883525450E+02 -.882933615E+02 -.882355422E+02 -.881793135E+02 -.881248612E+02 -.880723326E+02 -.880218390E+02 -.879734586E+02 -.879272398E+02 -.878832039E+02 -.878413484E+02 -.878016497E+02 -.877640662E+02 -.877285406E+02 -.876950027E+02 -.876633711E+02 -.876335555E+02 -.876054585E+02 -.875789766E+02 -.875540021E+02 -.875304241E+02 -.875081299E+02 -.874870066E+02 -.874669457E+02 -.874478520E+02 -.874296650E+02 -.874124038E+02 -.873962517E+02 -.873817022E+02 -.873697770E+02 -.873623161E+02 -.873623161E+02
 -.873686771E+02 -.873686771E+02 -.873775694E+02 -.873917407E+02 -.874089559E+02 -.874279562E+02 -.874481162E+02 -.874691813E+02 -.874910924E+02 -.875138824E+02 -.875376239E+02 -.875624046E+02 -.875883167E+02 -.876154507E+02 -.876438928E+02 -.876737221E+02 -.877050108E+02 -.877378232E+02 -.877722153E+02 -.878082320E+02 -.878459051E+02 -.878852509E+02 -.879262684E+02 -.879689383E+02 -.880132210E+02 -.880590545E+02 -.881063521E+02 -.881549995E+02 -.882048531E+02 -.882557390E+02 -.883074520E+02 -.883597561E+02 -.884123840E+02 -.884650379E+02 -.885173903E+02 -.885690864E+02 -.886197468E+02 -.886689724E+02 -.887163494E+02 -.887614553E+02 -.888038663E+02 -.888431639E+02 -.888789438E+02 -.889108232E+02 -.889384496E+02 -.889615085E+02 -.889797315E+02 -.889929021E+02 -.890008619E+02 -.890035141E+02 -.890008266E+02 -.889928322E+02 -.889796281E+02 -.889613734E+02 -.889382850E+02 -.889106319E+02 -.888787290E+02 -.888429295E+02 -.888036167E+02 -.887611961E+02 -.887160868E+02 -.886687134E+02 -.886194990E+02 -.885688579E+02 -.885171899E+02 -.884648748E+02 -.884122688E+02 -.883597008E+02 -.883074703E+02 -.882558460E+02 -.882050650E+02 -.881553328E+02 -.881068238E+02 -.880596828E+02 -.880140257E+02 -.879699418E+02 -.879274957E+02 -.878867288E+02 -.878476621E+02 -.878102978E+02 -.877746214E+02 -.877406040E+02 -.877082037E+02 -.876773678E+02 -.876480340E+02 -.876201321E+02 -.875935850E+02 -.875683102E+02 -.875442211E+02 -.875212277E+02 -.874992392E+02 -.874781683E+02 -.874579413E+02 -.874385217E+02 -.874199594E+02 -.874024845E+02 -.873866668E+02 -.873736552E+02 -.873654950E+02 -.873654950E+02
 -.873707611E+02 -.873707611E+02 -.873801020E+02 -.873949629E+02 -.874129692E+02 -.874327731E+02 -.874536915E+02 -.874754323E+02 -.874979100E+02 -.875211365E+02 -.875451645E+02 -.875700614E+02 -.875958982E+02 -.876227446E+02 -.876506660E+02 -.876797207E+02 -.877099594E+02 -.877414245E+02 -.877741495E+02 -.878081585E+02 -.878434631E+02 -.878800618E+02 -.879179373E+02 -.879570561E+02 -.879973672E+02 -.880388012E+02 -.880812684E+02 -.881246580E+02 -.881688358E+02 -.882136443E+02 -.882589021E+02 -.883044045E+02 -.883499240E+02 -.883952115E+02 -.884399977E+02 -.884839948E+02 -.885268994E+02 -.885683957E+02 -.886081594E+02 -.886458629E+02 -.886811802E+02 -.887137924E+02 -.887433932E+02 -.887696950E+02 -.887924345E+02 -.888113779E+02 -.888263265E+02 -.888371205E+02 -.888436432E+02 -.888458237E+02 -.888436384E+02 -.888371114E+02 -.888263144E+02 -.888113647E+02 -.887924223E+02 -.887696868E+02 -.887433924E+02 -.887138034E+02 -.886812080E+02 -.886459132E+02 -.886082387E+02 -.885685112E+02 -.885270588E+02 -.884842064E+02 -.884402704E+02 -.883955555E+02 -.883503507E+02 -.883049267E+02 -.882595339E+02 -.882144007E+02 -.881697324E+02 -.881257111E+02 -.880824954E+02 -.880402206E+02 -.879990000E+02 -.879589250E+02 -.879200672E+02 -.878824789E+02 -.878461949E+02 -.878112338E+02 -.877775997E+02 -.877452834E+02 -.877142636E+02 -.876845090E+02 -.876559786E+02 -.876286237E+02 -.876023884E+02 -.875772110E+02 -.875530247E+02 -.875297594E+02 -.875073430E+02 -.874857069E+02 -.874647965E+02 -.874445958E+02 -.874251807E+02 -.874068178E+02 -.873901347E+02 -.873763736E+02 -.873677275E+02 -.873677275E+02
 -.873720002E+02 -.873720002E+02 -.873815999E+02 -.873968518E+02 -.874152939E+02 -.874355201E+02 -.874568083E+02 -.874788383E+02 -.875015031E+02 -.875247964E+02 -.875487548E+02 -.875734287E+02 -.875988717E+02 -.876251358E+02 -.876522690E+02 -.876803133E+02 -.877093029E+02 -.877392640E+02 -.877702140E+02 -.878021613E+02 -.878351041E+02 -.878690286E+02 -.879039082E+02 -.879397020E+02 -.879763543E+02 -.880137941E+02 -.880519340E+02 -.880906703E+02 -.881298812E+02 -.881694272E+02 -.882091506E+02 -.882488760E+02 -.882884117E+02 -.883275503E+02 -.883660707E+02 -.884037395E+02 -.884403134E+02 -.884755416E+02 -.885091693E+02 -.885409406E+02 -.885706030E+02 -.885979111E+02 -.886226308E+02 -.886445436E+02 -.886634502E+02 -.886791750E+02 -.886915686E+02 -.887005119E+02 -.887059177E+02 -.887077331E+02 -.887059407E+02 -.887005585E+02 -.886916401E+02 -.886792730E+02 -.886635772E+02 -.886447025E+02 -.886228255E+02 -.885981461E+02 -.885708835E+02 -.885412725E+02 -.885095591E+02 -.884759965E+02 -.884408410E+02 -.884043484E+02 -.883667704E+02 -.883283514E+02 -.882893260E+02 -.882499165E+02 -.882103310E+02 -.881707623E+02 -.881313861E+02 -.880923611E+02 -.880538283E+02 -.880159109E+02 -.879787147E+02 -.879423284E+02 -.879068246E+02 -.878722600E+02 -.878386770E+02 -.878061039E+02 -.877745567E+02 -.877440396E+02 -.877145460E+02 -.876860600E+02 -.876585570E+02 -.876320046E+02 -.876063637E+02 -.875815892E+02 -.875576310E+02 -.875344351E+02 -.875119458E+02 -.874901103E+02 -.874688904E+02 -.874482877E+02 -.874283987E+02 -.874095177E+02 -.873923134E+02 -.873780919E+02 -.873691435E+02 -.873691435E+02
 -.873725282E+02 -.873725282E+02 -.873822279E+02 -.873976218E+02 -.874162040E+02 -.874365367E+02 -.874578743E+02 -.874798774E+02 -.875024222E+02 -.875254876E+02 -.875490961E+02 -.875732844E+02 -.875980923E+02 -.876235572E+02 -.876497132E+02 -.876765887E+02 -.877042058E+02 -.877325786E+02 -.877617133E+02 -.877916076E+02 -.878222503E+02 -.878536201E+02 -.878856853E+02 -.879184021E+02 -.879517144E+02 -.879855533E+02 -.880198370E+02 -.880544706E+02 -.880893455E+02 -.881243397E+02 -.881593175E+02 -.881941302E+02 -.882286171E+02 -.882626062E+02 -.882959158E+02 -.883283565E+02 -.883597326E+02 -.883898441E+02 -.884184896E+02 -.884454681E+02 -.884705828E+02 -.884936432E+02 -.885144688E+02 -.885328917E+02 -.885487598E+02 -.885619390E+02 -.885723164E+02 -.885798015E+02 -.885843288E+02 -.885858583E+02 -.885843769E+02 -.885798983E+02 -.885724630E+02 -.885621373E+02 -.885490122E+02 -.885332015E+02 -.885148398E+02 -.884940799E+02 -.884710904E+02 -.884460526E+02 -.884191572E+02 -.883906021E+02 -.883605888E+02 -.883293196E+02 -.882969956E+02 -.882638134E+02 -.882299636E+02 -.881956286E+02 -.881609811E+02 -.881261825E+02 -.880913826E+02 -.880567180E+02 -.880223122E+02 -.879882752E+02 -.879547035E+02 -.879216800E+02 -.878892746E+02 -.878575448E+02 -.878265356E+02 -.877962809E+02 -.877668036E+02 -.877381168E+02 -.877102239E+02 -.876831203E+02 -.876567930E+02 -.876312224E+02 -.876063823E+02 -.875822409E+02 -.875587614E+02 -.875359035E+02 -.875136248E+02 -.874918862E+02 -.874706630E+02 -.874499715E+02 -.874299240E+02 -.874108350E+02 -.873933994E+02 -.873789612E+02 -.873698661E+02 -.873698661E+02
 -.873724670E+02 -.873724670E+02 -.873821361E+02 -.873974673E+02 -.874159477E+02 -.874361297E+02 -.874572571E+02 -.874789789E+02 -.875011595E+02 -.875237656E+02 -.875468079E+02 -.875703120E+02 -.875943063E+02 -.876188174E+02 -.876438677E+02 -.876694754E+02 -.876956527E+02 -.877224053E+02 -.877497316E+02 -.877776224E+02 -.878060606E+02 -.878350206E+02 -.878644682E+02 -.878943595E+02 -.879246405E+02 -.879552469E+02 -.879861037E+02 -.880171258E+02 -.880482175E+02 -.880792729E+02 -.881101760E+02 -.881408016E+02 -.881710150E+02 -.882006740E+02 -.882296295E+02 -.882577274E+02 -.882848095E+02 -.883107159E+02 -.883352861E+02 -.883583617E+02 -.883797879E+02 -.883994159E+02 -.884171052E+02 -.884327257E+02 -.884461600E+02 -.884573051E+02 -.884660741E+02 -.884723980E+02 -.884762266E+02 -.884775295E+02 -.884762969E+02 -.884725393E+02 -.884662876E+02 -.884575926E+02 -.884465241E+02 -.884331695E+02 -.884176326E+02 -.884000313E+02 -.883804965E+02 -.883591692E+02 -.883361988E+02 -.883117409E+02 -.882859548E+02 -.882590017E+02 -.882310427E+02 -.882022365E+02 -.881727383E+02 -.881426978E+02 -.881122579E+02 -.880815540E+02 -.880507126E+02 -.880198508E+02 -.879890757E+02 -.879584840E+02 -.879281623E+02 -.878981862E+02 -.878686214E+02 -.878395229E+02 -.878109362E+02 -.877828971E+02 -.877554327E+02 -.877285611E+02 -.877022927E+02 -.876766304E+02 -.876515700E+02 -.876271013E+02 -.876032079E+02 -.875798685E+02 -.875570572E+02 -.875347444E+02 -.875128990E+02 -.874914932E+02 -.874705137E+02 -.874499881E+02 -.874300412E+02 -.874109997E+02 -.873935730E+02 -.873791213E+02 -.873700087E+02 -.873700087E+02
 -.873719260E+02 -.873719260E+02 -.873814587E+02 -.873965617E+02 -.874147452E+02 -.874345705E+02 -.874552811E+02 -.874765210E+02 -.874981464E+02 -.875201151E+02 -.875424280E+02 -.875651016E+02 -.875881551E+02 -.876116064E+02 -.876354695E+02 -.876597544E+02 -.876844660E+02 -.877096035E+02 -.877351603E+02 -.877611228E+02 -.877874707E+02 -.878141764E+02 -.878412053E+02 -.878685147E+02 -.878960542E+02 -.879237649E+02 -.879515795E+02 -.879794226E+02 -.880072105E+02 -.880348519E+02 -.880622481E+02 -.880892934E+02 -.881158757E+02 -.881418772E+02 -.881671755E+02 -.881916448E+02 -.882151572E+02 -.882375836E+02 -.882587960E+02 -.882786683E+02 -.882970781E+02 -.883139082E+02 -.883290485E+02 -.883423975E+02 -.883538636E+02 -.883633667E+02 -.883708397E+02 -.883762291E+02 -.883794963E+02 -.883806178E+02 -.883795861E+02 -.883764095E+02 -.883711118E+02 -.883637324E+02 -.883543254E+02 -.883429585E+02 -.883297125E+02 -.883146794E+02 -.882979615E+02 -.882796695E+02 -.882599214E+02 -.882388401E+02 -.882165526E+02 -.881931880E+02 -.881688758E+02 -.881437447E+02 -.881179213E+02 -.880915287E+02 -.880646853E+02 -.880375042E+02 -.880100922E+02 -.879825491E+02 -.879549671E+02 -.879274308E+02 -.879000166E+02 -.878727928E+02 -.878458191E+02 -.878191475E+02 -.877928218E+02 -.877668779E+02 -.877413443E+02 -.877162423E+02 -.876915865E+02 -.876673850E+02 -.876436398E+02 -.876203475E+02 -.875974993E+02 -.875750820E+02 -.875530781E+02 -.875314669E+02 -.875102265E+02 -.874893381E+02 -.874687978E+02 -.874486424E+02 -.874290048E+02 -.874102187E+02 -.873929969E+02 -.873786976E+02 -.873696739E+02 -.873696739E+02
 -.873710021E+02 -.873710021E+02 -.873803138E+02 -.873950568E+02 -.874127891E+02 -.874320955E+02 -.874522282E+02 -.874728309E+02 -.874937555E+02 -.875149530E+02 -.875364168E+02 -.875581556E+02 -.875801817E+02 -.876025059E+02 -.876251360E+02 -.876480758E+02 -.876713248E+02 -.876948778E+02 -.877187245E+02 -.877428489E+02 -.877672293E+02 -.877918377E+02 -.878166404E+02 -.878415970E+02 -.878666611E+02 -.878917794E+02 -.879168923E+02 -.879419336E+02 -.879668308E+02 -.879915054E+02 -.880158735E+02 -.880398460E+02 -.880633294E+02 -.880862261E+02 -.881084355E+02 -.881298548E+02 -.881503798E+02 -.881699065E+02 -.881883317E+02 -.882055544E+02 -.882214774E+02 -.882360076E+02 -.882490582E+02 -.882605491E+02 -.882704085E+02 -.882785737E+02 -.882849921E+02 -.882896221E+02 -.882924335E+02 -.882934081E+02 -.882925402E+02 -.882898361E+02 -.882853147E+02 -.882790066E+02 -.882709542E+02 -.882612106E+02 -.882498390E+02 -.882369119E+02 -.882225100E+02 -.882067209E+02 -.881896380E+02 -.881713597E+02 -.881519875E+02 -.881316252E+02 -.881103777E+02 -.880883496E+02 -.880656445E+02 -.880423638E+02 -.880186057E+02 -.879944648E+02 -.879700310E+02 -.879453891E+02 -.879206183E+02 -.878957920E+02 -.878709773E+02 -.878462347E+02 -.878216185E+02 -.877971762E+02 -.877729491E+02 -.877489720E+02 -.877252735E+02 -.877018762E+02 -.876787972E+02 -.876560479E+02 -.876336345E+02 -.876115587E+02 -.875898173E+02 -.875684033E+02 -.875473058E+02 -.875265111E+02 -.875060047E+02 -.874857754E+02 -.874658266E+02 -.874462018E+02 -.874270392E+02 -.874086743E+02 -.873918147E+02 -.873778016E+02 -.873689524E+02 -.873689524E+02
 -.873697786E+02 -.873697786E+02 -.873788034E+02 -.873930840E+02 -.874102452E+02 -.874289077E+02 -.874483393E+02 -.874681881E+02 -.874883037E+02 -.875086327E+02 -.875291626E+02 -.875498963E+02 -.875708402E+02 -.875919998E+02 -.876133781E+02 -.876349744E+02 -.876567846E+02 -.876788001E+02 -.877010085E+02 -.877233924E+02 -.877459298E+02 -.877685935E+02 -.877913515E+02 -.878141663E+02 -.878369956E+02 -.878597918E+02 -.878825022E+02 -.879050691E+02 -.879274300E+02 -.879495176E+02 -.879712607E+02 -.879925843E+02 -.880134101E+02 -.880336573E+02 -.880532427E+02 -.880720822E+02 -.880900908E+02 -.881071840E+02 -.881232784E+02 -.881382929E+02 -.881521492E+02 -.881647733E+02 -.881760959E+02 -.881860537E+02 -.881945898E+02 -.882016546E+02 -.882072068E+02 -.882112136E+02 -.882136513E+02 -.882145057E+02 -.882137722E+02 -.882114560E+02 -.882075718E+02 -.882021440E+02 -.881952058E+02 -.881867993E+02 -.881769745E+02 -.881657888E+02 -.881533063E+02 -.881395969E+02 -.881247354E+02 -.881088005E+02 -.880918740E+02 -.880740399E+02 -.880553833E+02 -.880359899E+02 -.880159445E+02 -.879953310E+02 -.879742309E+02 -.879527232E+02 -.879308839E+02 -.879087848E+02 -.878864938E+02 -.878640742E+02 -.878415847E+02 -.878190786E+02 -.877966045E+02 -.877742057E+02 -.877519200E+02 -.877297805E+02 -.877078150E+02 -.876860464E+02 -.876644927E+02 -.876431675E+02 -.876220799E+02 -.876012350E+02 -.875806338E+02 -.875602738E+02 -.875401495E+02 -.875202527E+02 -.875005746E+02 -.874811100E+02 -.874618681E+02 -.874428975E+02 -.874243388E+02 -.874065249E+02 -.873901513E+02 -.873765302E+02 -.873679234E+02 -.873679234E+02
 -.873683263E+02 -.873683263E+02 -.873770140E+02 -.873907544E+02 -.874072541E+02 -.874251791E+02 -.874438184E+02 -.874628278E+02 -.874820572E+02 -.875014500E+02 -.875209898E+02 -.875406745E+02 -.875605062E+02 -.875804863E+02 -.876006140E+02 -.876208858E+02 -.876412945E+02 -.876618299E+02 -.876824781E+02 -.877032212E+02 -.877240376E+02 -.877449015E+02 -.877657829E+02 -.877866477E+02 -.878074577E+02 -.878281704E+02 -.878487396E+02 -.878691152E+02 -.878892431E+02 -.879090661E+02 -.879285237E+02 -.879475527E+02 -.879660875E+02 -.879840607E+02 -.880014039E+02 -.880180474E+02 -.880339220E+02 -.880489586E+02 -.880630895E+02 -.880762491E+02 -.880883744E+02 -.880994057E+02 -.881092876E+02 -.881179695E+02 -.881254060E+02 -.881315578E+02 -.881363920E+02 -.881398827E+02 -.881420111E+02 -.881427659E+02 -.881421436E+02 -.881401483E+02 -.881367917E+02 -.881320933E+02 -.881260794E+02 -.881187835E+02 -.881102456E+02 -.881005114E+02 -.880896324E+02 -.880776644E+02 -.880646678E+02 -.880507060E+02 -.880358453E+02 -.880201540E+02 -.880037015E+02 -.879865581E+02 -.879687937E+02 -.879504777E+02 -.879316780E+02 -.879124609E+02 -.878928901E+02 -.878730268E+02 -.878529291E+02 -.878326515E+02 -.878122449E+02 -.877917564E+02 -.877712289E+02 -.877507014E+02 -.877302086E+02 -.877097811E+02 -.876894453E+02 -.876692237E+02 -.876491345E+02 -.876291925E+02 -.876094085E+02 -.875897899E+02 -.875703409E+02 -.875510623E+02 -.875319526E+02 -.875130079E+02 -.874942240E+02 -.874756004E+02 -.874571508E+02 -.874389269E+02 -.874210697E+02 -.874039063E+02 -.873881141E+02 -.873749666E+02 -.873666549E+02 -.873666549E+02
 -.873667042E+02 -.873667042E+02 -.873750179E+02 -.873881610E+02 -.874039335E+02 -.874210534E+02 -.874388356E+02 -.874569459E+02 -.874752367E+02 -.874936498E+02 -.875121655E+02 -.875307783E+02 -.875494868E+02 -.875682893E+02 -.875871824E+02 -.876061603E+02 -.876252142E+02 -.876443326E+02 -.876635009E+02 -.876827015E+02 -.877019136E+02 -.877211128E+02 -.877402717E+02 -.877593593E+02 -.877783414E+02 -.877971804E+02 -.878158357E+02 -.878342639E+02 -.878524185E+02 -.878702505E+02 -.878877086E+02 -.879047395E+02 -.879212882E+02 -.879372985E+02 -.879527134E+02 -.879674756E+02 -.879815280E+02 -.879948142E+02 -.880072789E+02 -.880188686E+02 -.880295324E+02 -.880392220E+02 -.880478928E+02 -.880555039E+02 -.880620189E+02 -.880674065E+02 -.880716403E+02 -.880746996E+02 -.880765694E+02 -.880772409E+02 -.880767111E+02 -.880749834E+02 -.880720673E+02 -.880679782E+02 -.880627373E+02 -.880563715E+02 -.880489129E+02 -.880403982E+02 -.880308689E+02 -.880203701E+02 -.880089506E+02 -.879966620E+02 -.879835582E+02 -.879696950E+02 -.879551294E+02 -.879399191E+02 -.879241220E+02 -.879077956E+02 -.878909968E+02 -.878737811E+02 -.878562023E+02 -.878383123E+02 -.878201609E+02 -.878017948E+02 -.877832584E+02 -.877645927E+02 -.877458359E+02 -.877270227E+02 -.877081845E+02 -.876893495E+02 -.876705423E+02 -.876517844E+02 -.876330940E+02 -.876144860E+02 -.875959724E+02 -.875775622E+02 -.875592613E+02 -.875410736E+02 -.875230000E+02 -.875050403E+02 -.874871937E+02 -.874694634E+02 -.874518662E+02 -.874344560E+02 -.874173721E+02 -.874009329E+02 -.873857935E+02 -.873731813E+02 -.873652045E+02 -.873652045E+02
 -.873649611E+02 -.873649611E+02 -.873728748E+02 -.873853807E+02 -.874003803E+02 -.874166491E+02 -.874335308E+02 -.874507036E+02 -.874680235E+02 -.874854321E+02 -.875029073E+02 -.875204413E+02 -.875380300E+02 -.875556694E+02 -.875733541E+02 -.875910767E+02 -.876088276E+02 -.876265947E+02 -.876443632E+02 -.876621160E+02 -.876798333E+02 -.876974926E+02 -.877150688E+02 -.877325340E+02 -.877498576E+02 -.877670066E+02 -.877839455E+02 -.878006364E+02 -.878170395E+02 -.878331128E+02 -.878488128E+02 -.878640944E+02 -.878789113E+02 -.878932167E+02 -.879069630E+02 -.879201026E+02 -.879325885E+02 -.879443742E+02 -.879554143E+02 -.879656654E+02 -.879750857E+02 -.879836360E+02 -.879912801E+02 -.879979851E+02 -.880037214E+02 -.880084638E+02 -.880121910E+02 -.880148865E+02 -.880165382E+02 -.880171390E+02 -.880166866E+02 -.880151838E+02 -.880126382E+02 -.880090622E+02 -.880044731E+02 -.879988924E+02 -.879923460E+02 -.879848638E+02 -.879764794E+02 -.879672294E+02 -.879571535E+02 -.879462938E+02 -.879346945E+02 -.879224013E+02 -.879094612E+02 -.878959220E+02 -.878818315E+02 -.878672379E+02 -.878521885E+02 -.878367302E+02 -.878209084E+02 -.878047673E+02 -.877883493E+02 -.877716948E+02 -.877548422E+02 -.877378274E+02 -.877206839E+02 -.877034426E+02 -.876861320E+02 -.876687775E+02 -.876514020E+02 -.876340259E+02 -.876166665E+02 -.875993389E+02 -.875820553E+02 -.875648257E+02 -.875476576E+02 -.875305564E+02 -.875135254E+02 -.874965668E+02 -.874796825E+02 -.874628784E+02 -.874461738E+02 -.874296231E+02 -.874133629E+02 -.873977007E+02 -.873832656E+02 -.873712332E+02 -.873636204E+02 -.873636204E+02
 -.873631370E+02 -.873631370E+02 -.873706336E+02 -.873824765E+02 -.873966740E+02 -.874120626E+02 -.874280176E+02 -.874442312E+02 -.874605641E+02 -.874769581E+02 -.874933903E+02 -.875098507E+02 -.875263335E+02 -.875428331E+02 -.875593427E+02 -.875758539E+02 -.875923564E+02 -.876088381E+02 -.876252845E+02 -.876416792E+02 -.876580037E+02 -.876742371E+02 -.876903567E+02 -.877063374E+02 -.877221522E+02 -.877377719E+02 -.877531654E+02 -.877683001E+02 -.877831414E+02 -.877976535E+02 -.878117994E+02 -.878255408E+02 -.878388389E+02 -.878516541E+02 -.878639469E+02 -.878756777E+02 -.878868074E+02 -.878972976E+02 -.879071110E+02 -.879162117E+02 -.879245657E+02 -.879321409E+02 -.879389078E+02 -.879448396E+02 -.879499122E+02 -.879541052E+02 -.879574014E+02 -.879597873E+02 -.879612532E+02 -.879617935E+02 -.879614063E+02 -.879600938E+02 -.879578622E+02 -.879547218E+02 -.879506863E+02 -.879457734E+02 -.879400042E+02 -.879334029E+02 -.879259969E+02 -.879178161E+02 -.879088931E+02 -.878992625E+02 -.878889604E+02 -.878780247E+02 -.878664942E+02 -.878544084E+02 -.878418074E+02 -.878287314E+02 -.878152200E+02 -.878013128E+02 -.877870483E+02 -.877724640E+02 -.877575963E+02 -.877424801E+02 -.877271484E+02 -.877116326E+02 -.876959624E+02 -.876801650E+02 -.876642660E+02 -.876482884E+02 -.876322533E+02 -.876161796E+02 -.876000840E+02 -.875839808E+02 -.875678826E+02 -.875517997E+02 -.875357405E+02 -.875197117E+02 -.875037181E+02 -.874877636E+02 -.874718524E+02 -.874559923E+02 -.874402040E+02 -.874245419E+02 -.874091384E+02 -.873942885E+02 -.873805928E+02 -.873691712E+02 -.873619424E+02 -.873619424E+02
 -.873612640E+02 -.873612640E+02 -.873683338E+02 -.873794990E+02 -.873928782E+02 -.874073716E+02 -.874223874E+02 -.874376331E+02 -.874529751E+02 -.874683563E+02 -.874837531E+02 -.874991543E+02 -.875145530E+02 -.875299422E+02 -.875453144E+02 -.875606605E+02 -.875759702E+02 -.875912313E+02 -.876064299E+02 -.876215506E+02 -.876365761E+02 -.876514873E+02 -.876662636E+02 -.876808827E+02 -.876953203E+02 -.877095510E+02 -.877235477E+02 -.877372819E+02 -.877507239E+02 -.877638430E+02 -.877766075E+02 -.877889850E+02 -.878009427E+02 -.878124474E+02 -.878234659E+02 -.878339651E+02 -.878439124E+02 -.878532759E+02 -.878620249E+02 -.878701297E+02 -.878775623E+02 -.878842964E+02 -.878903077E+02 -.878955742E+02 -.879000765E+02 -.879037977E+02 -.879067239E+02 -.879088440E+02 -.879101503E+02 -.879106381E+02 -.879103059E+02 -.879091557E+02 -.879071924E+02 -.879044243E+02 -.879008629E+02 -.878965225E+02 -.878914203E+02 -.878855762E+02 -.878790126E+02 -.878717542E+02 -.878638278E+02 -.878552616E+02 -.878460859E+02 -.878363317E+02 -.878260315E+02 -.878152181E+02 -.878039251E+02 -.877921859E+02 -.877800343E+02 -.877675034E+02 -.877546261E+02 -.877414344E+02 -.877279593E+02 -.877142309E+02 -.877002779E+02 -.876861278E+02 -.876718065E+02 -.876573382E+02 -.876427457E+02 -.876280499E+02 -.876132699E+02 -.875984232E+02 -.875835256E+02 -.875685908E+02 -.875536311E+02 -.875386569E+02 -.875236772E+02 -.875086994E+02 -.874937294E+02 -.874787725E+02 -.874638341E+02 -.874489237E+02 -.874340627E+02 -.874193046E+02 -.874047768E+02 -.873907606E+02 -.873778262E+02 -.873670350E+02 -.873602032E+02 -.873602032E+02
 -.873593681E+02 -.873593681E+02 -.873660066E+02 -.873764881E+02 -.873890434E+02 -.874026374E+02 -.874167123E+02 -.874309916E+02 -.874453482E+02 -.874597269E+02 -.874741037E+02 -.874884668E+02 -.875028082E+02 -.875171205E+02 -.875313956E+02 -.875456243E+02 -.875597960E+02 -.875738990E+02 -.875879202E+02 -.876018449E+02 -.876156574E+02 -.876293402E+02 -.876428748E+02 -.876562409E+02 -.876694175E+02 -.876823818E+02 -.876951104E+02 -.877075785E+02 -.877197605E+02 -.877316299E+02 -.877431598E+02 -.877543224E+02 -.877650901E+02 -.877754348E+02 -.877853285E+02 -.877947435E+02 -.878036527E+02 -.878120294E+02 -.878198481E+02 -.878270842E+02 -.878337144E+02 -.878397171E+02 -.878450723E+02 -.878497619E+02 -.878537700E+02 -.878570826E+02 -.878596884E+02 -.878615785E+02 -.878627462E+02 -.878631880E+02 -.878629026E+02 -.878618915E+02 -.878601590E+02 -.878577118E+02 -.878545594E+02 -.878507134E+02 -.878461880E+02 -.878409998E+02 -.878351670E+02 -.878287101E+02 -.878216511E+02 -.878140136E+02 -.878058225E+02 -.877971039E+02 -.877878846E+02 -.877781922E+02 -.877680547E+02 -.877575005E+02 -.877465579E+02 -.877352550E+02 -.877236198E+02 -.877116796E+02 -.876994612E+02 -.876869903E+02 -.876742921E+02 -.876613903E+02 -.876483078E+02 -.876350660E+02 -.876216851E+02 -.876081841E+02 -.875945803E+02 -.875808898E+02 -.875671272E+02 -.875533056E+02 -.875394369E+02 -.875255314E+02 -.875115981E+02 -.874976450E+02 -.874836787E+02 -.874697052E+02 -.874557313E+02 -.874417670E+02 -.874278341E+02 -.874139848E+02 -.874003408E+02 -.873871686E+02 -.873750069E+02 -.873648565E+02 -.873584290E+02 -.873584290E+02
 -.873574696E+02 -.873574696E+02 -.873636767E+02 -.873734752E+02 -.873852088E+02 -.873979074E+02 -.874110480E+02 -.874243703E+02 -.874377542E+02 -.874511468E+02 -.874645245E+02 -.874778750E+02 -.874911898E+02 -.875044611E+02 -.875176806E+02 -.875308389E+02 -.875439260E+02 -.875569306E+02 -.875698401E+02 -.875826411E+02 -.875953190E+02 -.876078580E+02 -.876202414E+02 -.876324513E+02 -.876444687E+02 -.876562739E+02 -.876678463E+02 -.876791643E+02 -.876902058E+02 -.877009481E+02 -.877113681E+02 -.877214422E+02 -.877311466E+02 -.877404579E+02 -.877493522E+02 -.877578065E+02 -.877657977E+02 -.877733038E+02 -.877803033E+02 -.877867758E+02 -.877927019E+02 -.877980638E+02 -.878028448E+02 -.878070301E+02 -.878106063E+02 -.878135622E+02 -.878158883E+02 -.878175772E+02 -.878186237E+02 -.878190246E+02 -.878187791E+02 -.878178883E+02 -.878163558E+02 -.878141872E+02 -.878113901E+02 -.878079744E+02 -.878039517E+02 -.877993357E+02 -.877941415E+02 -.877883861E+02 -.877820878E+02 -.877752661E+02 -.877679420E+02 -.877601370E+02 -.877518737E+02 -.877431753E+02 -.877340653E+02 -.877245676E+02 -.877147062E+02 -.877045052E+02 -.876939881E+02 -.876831785E+02 -.876720994E+02 -.876607731E+02 -.876492212E+02 -.876374647E+02 -.876255236E+02 -.876134167E+02 -.876011622E+02 -.875887770E+02 -.875762768E+02 -.875636763E+02 -.875509890E+02 -.875382274E+02 -.875254026E+02 -.875125248E+02 -.874996029E+02 -.874866450E+02 -.874736581E+02 -.874606489E+02 -.874476246E+02 -.874345959E+02 -.874215846E+02 -.874086407E+02 -.873958798E+02 -.873835532E+02 -.873721672E+02 -.873626612E+02 -.873566404E+02 -.873566404E+02
 -.873555841E+02 -.873555841E+02 -.873613631E+02 -.873704844E+02 -.873814042E+02 -.873932178E+02 -.874054366E+02 -.874178171E+02 -.874302462E+02 -.874426737E+02 -.874550768E+02 -.874674431E+02 -.874797639E+02 -.874920311E+02 -.875042364E+02 -.875163708E+02 -.875284245E+02 -.875403866E+02 -.875522457E+02 -.875639893E+02 -.875756039E+02 -.875870753E+02 -.875983885E+02 -.876095274E+02 -.876204755E+02 -.876312152E+02 -.876417285E+02 -.876519968E+02 -.876620008E+02 -.876717210E+02 -.876811375E+02 -.876902302E+02 -.876989789E+02 -.877073635E+02 -.877153641E+02 -.877229609E+02 -.877301348E+02 -.877368672E+02 -.877431400E+02 -.877489363E+02 -.877542399E+02 -.877590358E+02 -.877633104E+02 -.877670511E+02 -.877702470E+02 -.877728888E+02 -.877749686E+02 -.877764803E+02 -.877774196E+02 -.877777839E+02 -.877775724E+02 -.877767863E+02 -.877754284E+02 -.877735033E+02 -.877710175E+02 -.877679790E+02 -.877643977E+02 -.877602846E+02 -.877556526E+02 -.877505157E+02 -.877448892E+02 -.877387894E+02 -.877322337E+02 -.877252404E+02 -.877178283E+02 -.877100169E+02 -.877018262E+02 -.876932764E+02 -.876843878E+02 -.876751808E+02 -.876656758E+02 -.876558928E+02 -.876458517E+02 -.876355717E+02 -.876250718E+02 -.876143700E+02 -.876034841E+02 -.875924307E+02 -.875812259E+02 -.875698848E+02 -.875584218E+02 -.875468501E+02 -.875351822E+02 -.875234297E+02 -.875116031E+02 -.874997122E+02 -.874877657E+02 -.874757716E+02 -.874637372E+02 -.874516694E+02 -.874395757E+02 -.874274672E+02 -.874153649E+02 -.874033170E+02 -.873914321E+02 -.873799460E+02 -.873693323E+02 -.873604686E+02 -.873548536E+02 -.873548536E+02
 -.873537228E+02 -.873537228E+02 -.873590798E+02 -.873675335E+02 -.873776518E+02 -.873885950E+02 -.873999089E+02 -.874113666E+02 -.874228625E+02 -.874343490E+02 -.874458045E+02 -.874572166E+02 -.874685768E+02 -.874798769E+02 -.874911088E+02 -.875022638E+02 -.875133325E+02 -.875243048E+02 -.875351701E+02 -.875459168E+02 -.875565327E+02 -.875670049E+02 -.875773200E+02 -.875874637E+02 -.875974212E+02 -.876071774E+02 -.876167162E+02 -.876260215E+02 -.876350767E+02 -.876438649E+02 -.876523689E+02 -.876605716E+02 -.876684558E+02 -.876760042E+02 -.876832000E+02 -.876900265E+02 -.876964675E+02 -.877025073E+02 -.877081309E+02 -.877133238E+02 -.877180727E+02 -.877223650E+02 -.877261893E+02 -.877295351E+02 -.877323934E+02 -.877347563E+02 -.877366174E+02 -.877379716E+02 -.877388153E+02 -.877391463E+02 -.877389642E+02 -.877382697E+02 -.877370652E+02 -.877353547E+02 -.877331435E+02 -.877304383E+02 -.877272472E+02 -.877235796E+02 -.877194461E+02 -.877148585E+02 -.877098296E+02 -.877043730E+02 -.876985033E+02 -.876922360E+02 -.876855868E+02 -.876785723E+02 -.876712094E+02 -.876635151E+02 -.876555068E+02 -.876472019E+02 -.876386179E+02 -.876297720E+02 -.876206812E+02 -.876113623E+02 -.876018316E+02 -.875921052E+02 -.875821984E+02 -.875721260E+02 -.875619022E+02 -.875515407E+02 -.875410542E+02 -.875304549E+02 -.875197542E+02 -.875089628E+02 -.874980906E+02 -.874871467E+02 -.874761397E+02 -.874650774E+02 -.874539669E+02 -.874428154E+02 -.874316304E+02 -.874204229E+02 -.874092133E+02 -.873980472E+02 -.873870264E+02 -.873763708E+02 -.873665212E+02 -.873582937E+02 -.873530808E+02 -.873530808E+02
 -.873518937E+02 -.873518937E+02 -.873568363E+02 -.873646351E+02 -.873739675E+02 -.873840579E+02 -.873944865E+02 -.874050431E+02 -.874156294E+02 -.874262010E+02 -.874367369E+02 -.874472256E+02 -.874576585E+02 -.874680279E+02 -.874783258E+02 -.874885438E+02 -.874986731E+02 -.875087045E+02 -.875186279E+02 -.875284329E+02 -.875381083E+02 -.875476427E+02 -.875570239E+02 -.875662393E+02 -.875752757E+02 -.875841199E+02 -.875927579E+02 -.876011756E+02 -.876093585E+02 -.876172921E+02 -.876249616E+02 -.876323523E+02 -.876394494E+02 -.876462384E+02 -.876527047E+02 -.876588344E+02 -.876646136E+02 -.876700292E+02 -.876750683E+02 -.876797190E+02 -.876839699E+02 -.876878106E+02 -.876912314E+02 -.876942236E+02 -.876967797E+02 -.876988931E+02 -.877005584E+02 -.877017714E+02 -.877025291E+02 -.877028297E+02 -.877026728E+02 -.877020591E+02 -.877009905E+02 -.876994704E+02 -.876975032E+02 -.876950946E+02 -.876922512E+02 -.876889810E+02 -.876852929E+02 -.876811967E+02 -.876767031E+02 -.876718237E+02 -.876665707E+02 -.876609572E+02 -.876549964E+02 -.876487024E+02 -.876420895E+02 -.876351722E+02 -.876279654E+02 -.876204839E+02 -.876127426E+02 -.876047564E+02 -.875965401E+02 -.875881081E+02 -.875794746E+02 -.875706537E+02 -.875616588E+02 -.875525030E+02 -.875431989E+02 -.875337586E+02 -.875241937E+02 -.875145152E+02 -.875047333E+02 -.874948581E+02 -.874848986E+02 -.874748636E+02 -.874647609E+02 -.874545983E+02 -.874443827E+02 -.874341210E+02 -.874238210E+02 -.874134932E+02 -.874031572E+02 -.873928556E+02 -.873826836E+02 -.873728449E+02 -.873637479E+02 -.873561473E+02 -.873513310E+02 -.873513310E+02
 -.873501022E+02 -.873501022E+02 -.873546392E+02 -.873617972E+02 -.873703614E+02 -.873796188E+02 -.873891836E+02 -.873988622E+02 -.874085637E+02 -.874182468E+02 -.874278918E+02 -.874374876E+02 -.874470261E+02 -.874564997E+02 -.874659010E+02 -.874752220E+02 -.874844546E+02 -.874935900E+02 -.875026191E+02 -.875115324E+02 -.875203200E+02 -.875289714E+02 -.875374757E+02 -.875458219E+02 -.875539984E+02 -.875619933E+02 -.875697946E+02 -.875773898E+02 -.875847666E+02 -.875919123E+02 -.875988142E+02 -.876054596E+02 -.876118359E+02 -.876179306E+02 -.876237315E+02 -.876292265E+02 -.876344040E+02 -.876392528E+02 -.876437621E+02 -.876479218E+02 -.876517224E+02 -.876551549E+02 -.876582114E+02 -.876608845E+02 -.876631680E+02 -.876650563E+02 -.876665449E+02 -.876676302E+02 -.876683099E+02 -.876685824E+02 -.876684473E+02 -.876679053E+02 -.876669579E+02 -.876656080E+02 -.876638594E+02 -.876617166E+02 -.876591854E+02 -.876562724E+02 -.876529850E+02 -.876493315E+02 -.876453211E+02 -.876409633E+02 -.876362685E+02 -.876312477E+02 -.876259123E+02 -.876202740E+02 -.876143450E+02 -.876081378E+02 -.876016650E+02 -.875949393E+02 -.875879735E+02 -.875807804E+02 -.875733727E+02 -.875657631E+02 -.875579639E+02 -.875499872E+02 -.875418449E+02 -.875335486E+02 -.875251094E+02 -.875165381E+02 -.875078450E+02 -.874990400E+02 -.874901326E+02 -.874811318E+02 -.874720460E+02 -.874628833E+02 -.874536512E+02 -.874443569E+02 -.874350072E+02 -.874256088E+02 -.874161691E+02 -.874066983E+02 -.873972151E+02 -.873877590E+02 -.873784181E+02 -.873693805E+02 -.873610219E+02 -.873540371E+02 -.873496105E+02 -.873496105E+02
 -.873483514E+02 -.873483514E+02 -.873524923E+02 -.873590247E+02 -.873668392E+02 -.873752846E+02 -.873840079E+02 -.873928322E+02 -.874016740E+02 -.874104952E+02 -.874192775E+02 -.874280103E+02 -.874366858E+02 -.874452971E+02 -.874538371E+02 -.874622984E+02 -.874706734E+02 -.874789541E+02 -.874871323E+02 -.874951993E+02 -.875031461E+02 -.875109634E+02 -.875186416E+02 -.875261708E+02 -.875335408E+02 -.875407413E+02 -.875477617E+02 -.875545912E+02 -.875612191E+02 -.875676343E+02 -.875738260E+02 -.875797832E+02 -.875854952E+02 -.875909513E+02 -.875961410E+02 -.876010541E+02 -.876056807E+02 -.876100114E+02 -.876140369E+02 -.876177487E+02 -.876211389E+02 -.876241999E+02 -.876269249E+02 -.876293079E+02 -.876313435E+02 -.876330271E+02 -.876343549E+02 -.876353240E+02 -.876359323E+02 -.876361785E+02 -.876360624E+02 -.876355844E+02 -.876347459E+02 -.876335494E+02 -.876319978E+02 -.876300951E+02 -.876278462E+02 -.876252566E+02 -.876223325E+02 -.876190809E+02 -.876155095E+02 -.876116264E+02 -.876074404E+02 -.876029608E+02 -.875981971E+02 -.875931595E+02 -.875878582E+02 -.875823040E+02 -.875765074E+02 -.875704795E+02 -.875642313E+02 -.875577737E+02 -.875511178E+02 -.875442744E+02 -.875372543E+02 -.875300681E+02 -.875227263E+02 -.875152389E+02 -.875076158E+02 -.874998665E+02 -.874920004E+02 -.874840263E+02 -.874759527E+02 -.874677877E+02 -.874595393E+02 -.874512147E+02 -.874428210E+02 -.874343649E+02 -.874258528E+02 -.874172913E+02 -.874086873E+02 -.874000505E+02 -.873913984E+02 -.873827676E+02 -.873742390E+02 -.873659850E+02 -.873583495E+02 -.873519680E+02 -.873479232E+02 -.873479232E+02
 -.873466428E+02 -.873466428E+02 -.873503973E+02 -.873563196E+02 -.873634034E+02 -.873710578E+02 -.873789623E+02 -.873869560E+02 -.873949628E+02 -.874029481E+02 -.874108947E+02 -.874187930E+02 -.874266356E+02 -.874344160E+02 -.874421275E+02 -.874497635E+02 -.874573170E+02 -.874647807E+02 -.874721472E+02 -.874794085E+02 -.874865567E+02 -.874935835E+02 -.875004803E+02 -.875072385E+02 -.875138492E+02 -.875203032E+02 -.875265913E+02 -.875327041E+02 -.875386324E+02 -.875443667E+02 -.875498975E+02 -.875552156E+02 -.875603116E+02 -.875651764E+02 -.875698012E+02 -.875741771E+02 -.875782959E+02 -.875821495E+02 -.875857301E+02 -.875890305E+02 -.875920440E+02 -.875947642E+02 -.875971854E+02 -.875993025E+02 -.876011110E+02 -.876026070E+02 -.876037874E+02 -.876046497E+02 -.876051921E+02 -.876054136E+02 -.876053140E+02 -.876048936E+02 -.876041537E+02 -.876030962E+02 -.876017238E+02 -.876000397E+02 -.875980479E+02 -.875957533E+02 -.875931609E+02 -.875902768E+02 -.875871072E+02 -.875836593E+02 -.875799402E+02 -.875759580E+02 -.875717207E+02 -.875672369E+02 -.875625154E+02 -.875575652E+02 -.875523955E+02 -.875470156E+02 -.875414351E+02 -.875356633E+02 -.875297098E+02 -.875235839E+02 -.875172949E+02 -.875108523E+02 -.875042649E+02 -.874975417E+02 -.874906914E+02 -.874837225E+02 -.874766431E+02 -.874694611E+02 -.874621844E+02 -.874548201E+02 -.874473754E+02 -.874398570E+02 -.874322715E+02 -.874246250E+02 -.874169236E+02 -.874091734E+02 -.874013809E+02 -.873935553E+02 -.873857127E+02 -.873778866E+02 -.873701510E+02 -.873626625E+02 -.873557340E+02 -.873499425E+02 -.873462714E+02 -.873462714E+02
 -.873449763E+02 -.873449763E+02 -.873483540E+02 -.873536817E+02 -.873600535E+02 -.873669376E+02 -.873740453E+02 -.873812313E+02 -.873884272E+02 -.873956013E+02 -.874027382E+02 -.874098288E+02 -.874168665E+02 -.874238451E+02 -.874307586E+02 -.874376009E+02 -.874443657E+02 -.874510464E+02 -.874576364E+02 -.874641284E+02 -.874705155E+02 -.874767904E+02 -.874829455E+02 -.874889731E+02 -.874948654E+02 -.875006146E+02 -.875062126E+02 -.875116514E+02 -.875169228E+02 -.875220187E+02 -.875269310E+02 -.875316518E+02 -.875361730E+02 -.875404870E+02 -.875445862E+02 -.875484630E+02 -.875521105E+02 -.875555218E+02 -.875586903E+02 -.875616101E+02 -.875642752E+02 -.875666805E+02 -.875688211E+02 -.875706927E+02 -.875722915E+02 -.875736144E+02 -.875746585E+02 -.875754219E+02 -.875759031E+02 -.875761012E+02 -.875760161E+02 -.875756479E+02 -.875749979E+02 -.875740676E+02 -.875728591E+02 -.875713754E+02 -.875696197E+02 -.875675960E+02 -.875653088E+02 -.875627630E+02 -.875599640E+02 -.875569177E+02 -.875536303E+02 -.875501083E+02 -.875463589E+02 -.875423891E+02 -.875382064E+02 -.875338186E+02 -.875292335E+02 -.875244590E+02 -.875195033E+02 -.875143744E+02 -.875090806E+02 -.875036299E+02 -.874980304E+02 -.874922901E+02 -.874864169E+02 -.874804187E+02 -.874743029E+02 -.874680771E+02 -.874617485E+02 -.874553241E+02 -.874488107E+02 -.874422151E+02 -.874355434E+02 -.874288020E+02 -.874219966E+02 -.874151331E+02 -.874082168E+02 -.874012535E+02 -.873942494E+02 -.873872128E+02 -.873801585E+02 -.873731170E+02 -.873661550E+02 -.873594141E+02 -.873531763E+02 -.873479615E+02 -.873446557E+02 -.873446557E+02
 -.873433507E+02 -.873433507E+02 -.873463610E+02 -.873511089E+02 -.873567868E+02 -.873629204E+02 -.873692522E+02 -.873756526E+02 -.873820601E+02 -.873884465E+02 -.873947977E+02 -.874011056E+02 -.874073642E+02 -.874135678E+02 -.874197111E+02 -.874257884E+02 -.874317941E+02 -.874377223E+02 -.874435672E+02 -.874493223E+02 -.874549816E+02 -.874605385E+02 -.874659865E+02 -.874713188E+02 -.874765288E+02 -.874816094E+02 -.874865539E+02 -.874913552E+02 -.874960064E+02 -.875005005E+02 -.875048306E+02 -.875089899E+02 -.875129716E+02 -.875167692E+02 -.875203761E+02 -.875237861E+02 -.875269932E+02 -.875299916E+02 -.875327758E+02 -.875353407E+02 -.875376815E+02 -.875397936E+02 -.875416731E+02 -.875433164E+02 -.875447202E+02 -.875458819E+02 -.875467992E+02 -.875474703E+02 -.875478942E+02 -.875480700E+02 -.875479975E+02 -.875476771E+02 -.875471096E+02 -.875462964E+02 -.875452393E+02 -.875439406E+02 -.875424033E+02 -.875406305E+02 -.875386261E+02 -.875363941E+02 -.875339392E+02 -.875312662E+02 -.875283805E+02 -.875252875E+02 -.875219931E+02 -.875185035E+02 -.875148250E+02 -.875109641E+02 -.875069274E+02 -.875027218E+02 -.874983541E+02 -.874938313E+02 -.874891604E+02 -.874843483E+02 -.874794019E+02 -.874743283E+02 -.874691342E+02 -.874638264E+02 -.874584115E+02 -.874528960E+02 -.874472863E+02 -.874415885E+02 -.874358087E+02 -.874299528E+02 -.874240265E+02 -.874180352E+02 -.874119843E+02 -.874058790E+02 -.873997242E+02 -.873935252E+02 -.873872875E+02 -.873810189E+02 -.873747327E+02 -.873684562E+02 -.873622493E+02 -.873562385E+02 -.873506754E+02 -.873460243E+02 -.873430757E+02 -.873430757E+02
 -.873417636E+02 -.873417636E+02 -.873444155E+02 -.873485977E+02 -.873535987E+02 -.873590005E+02 -.873645760E+02 -.873702110E+02 -.873758512E+02 -.873814714E+02 -.873870592E+02 -.873926073E+02 -.873981103E+02 -.874035632E+02 -.874089611E+02 -.874142992E+02 -.874195723E+02 -.874247752E+02 -.874299028E+02 -.874349497E+02 -.874399103E+02 -.874447790E+02 -.874495501E+02 -.874542179E+02 -.874587764E+02 -.874632198E+02 -.874675422E+02 -.874717376E+02 -.874758001E+02 -.874797237E+02 -.874835025E+02 -.874871308E+02 -.874906029E+02 -.874939131E+02 -.874970561E+02 -.875000265E+02 -.875028193E+02 -.875054296E+02 -.875078529E+02 -.875100848E+02 -.875121212E+02 -.875139586E+02 -.875155934E+02 -.875170226E+02 -.875182436E+02 -.875192542E+02 -.875200525E+02 -.875206370E+02 -.875210067E+02 -.875211611E+02 -.875210999E+02 -.875208234E+02 -.875203323E+02 -.875196278E+02 -.875187114E+02 -.875175851E+02 -.875162512E+02 -.875147124E+02 -.875129720E+02 -.875110333E+02 -.875089002E+02 -.875065768E+02 -.875040674E+02 -.875013769E+02 -.874985100E+02 -.874954720E+02 -.874922681E+02 -.874889039E+02 -.874853850E+02 -.874817171E+02 -.874779061E+02 -.874739578E+02 -.874698782E+02 -.874656732E+02 -.874613488E+02 -.874569109E+02 -.874523654E+02 -.874477180E+02 -.874429746E+02 -.874381406E+02 -.874332217E+02 -.874282232E+02 -.874231505E+02 -.874180087E+02 -.874128027E+02 -.874075376E+02 -.874022179E+02 -.873968483E+02 -.873914333E+02 -.873859775E+02 -.873804862E+02 -.873749660E+02 -.873694289E+02 -.873638992E+02 -.873584298E+02 -.873531324E+02 -.873482290E+02 -.873441291E+02 -.873415298E+02 -.873415298E+02
 -.873402124E+02 -.873402124E+02 -.873425139E+02 -.873461434E+02 -.873504831E+02 -.873551703E+02 -.873600076E+02 -.873648958E+02 -.873697877E+02 -.873746613E+02 -.873795058E+02 -.873843148E+02 -.873890833E+02 -.873938071E+02 -.873984819E+02 -.874031034E+02 -.874076671E+02 -.874121687E+02 -.874166035E+02 -.874209669E+02 -.874252541E+02 -.874294604E+02 -.874335808E+02 -.874376105E+02 -.874415443E+02 -.874453773E+02 -.874491046E+02 -.874527209E+02 -.874562214E+02 -.874596010E+02 -.874628549E+02 -.874659780E+02 -.874689657E+02 -.874718132E+02 -.874745160E+02 -.874770697E+02 -.874794701E+02 -.874817132E+02 -.874837951E+02 -.874857122E+02 -.874874611E+02 -.874890389E+02 -.874904426E+02 -.874916698E+02 -.874927183E+02 -.874935862E+02 -.874942720E+02 -.874947745E+02 -.874950927E+02 -.874952264E+02 -.874951752E+02 -.874949395E+02 -.874945197E+02 -.874939170E+02 -.874931324E+02 -.874921677E+02 -.874910248E+02 -.874897060E+02 -.874882138E+02 -.874865512E+02 -.874847213E+02 -.874827275E+02 -.874805735E+02 -.874782631E+02 -.874758005E+02 -.874731900E+02 -.874704360E+02 -.874675430E+02 -.874645159E+02 -.874613593E+02 -.874580783E+02 -.874546777E+02 -.874511625E+02 -.874475378E+02 -.874438086E+02 -.874399799E+02 -.874360567E+02 -.874320439E+02 -.874279464E+02 -.874237691E+02 -.874195165E+02 -.874151935E+02 -.874108045E+02 -.874063541E+02 -.874018465E+02 -.873972860E+02 -.873926768E+02 -.873880228E+02 -.873833281E+02 -.873785967E+02 -.873738332E+02 -.873690436E+02 -.873642384E+02 -.873594387E+02 -.873546905E+02 -.873500911E+02 -.873458333E+02 -.873422731E+02 -.873400157E+02 -.873400157E+02
 -.873386934E+02 -.873386934E+02 -.873406518E+02 -.873437403E+02 -.873474329E+02 -.873514209E+02 -.873555362E+02 -.873596943E+02 -.873638549E+02 -.873679993E+02 -.873721182E+02 -.873762061E+02 -.873802587E+02 -.873842724E+02 -.873882435E+02 -.873921683E+02 -.873960430E+02 -.873998638E+02 -.874036269E+02 -.874073283E+02 -.874109640E+02 -.874145299E+02 -.874180219E+02 -.874214359E+02 -.874247677E+02 -.874280131E+02 -.874311679E+02 -.874342279E+02 -.874371890E+02 -.874400469E+02 -.874427977E+02 -.874454373E+02 -.874479617E+02 -.874503670E+02 -.874526496E+02 -.874548057E+02 -.874568320E+02 -.874587250E+02 -.874604818E+02 -.874620992E+02 -.874635746E+02 -.874649055E+02 -.874660894E+02 -.874671245E+02 -.874680089E+02 -.874687411E+02 -.874693197E+02 -.874697439E+02 -.874700130E+02 -.874701265E+02 -.874700844E+02 -.874698868E+02 -.874695342E+02 -.874690273E+02 -.874683673E+02 -.874675554E+02 -.874665932E+02 -.874654826E+02 -.874642257E+02 -.874628249E+02 -.874612828E+02 -.874596020E+02 -.874577858E+02 -.874558371E+02 -.874537595E+02 -.874515564E+02 -.874492315E+02 -.874467885E+02 -.874442314E+02 -.874415641E+02 -.874387906E+02 -.874359152E+02 -.874329418E+02 -.874298747E+02 -.874267181E+02 -.874234761E+02 -.874201528E+02 -.874167525E+02 -.874132793E+02 -.874097370E+02 -.874061299E+02 -.874024617E+02 -.873987363E+02 -.873949576E+02 -.873911292E+02 -.873872547E+02 -.873833377E+02 -.873793817E+02 -.873753900E+02 -.873713663E+02 -.873673143E+02 -.873632393E+02 -.873591503E+02 -.873550654E+02 -.873510239E+02 -.873471085E+02 -.873434838E+02 -.873404526E+02 -.873385306E+02 -.873385306E+02
 -.873372027E+02 -.873372027E+02 -.873388246E+02 -.873413822E+02 -.873444401E+02 -.873477423E+02 -.873511497E+02 -.873545922E+02 -.873580364E+02 -.873614667E+02 -.873648755E+02 -.873682579E+02 -.873716107E+02 -.873749306E+02 -.873782146E+02 -.873814596E+02 -.873846625E+02 -.873878201E+02 -.873909293E+02 -.873939868E+02 -.873969892E+02 -.873999333E+02 -.874028156E+02 -.874056328E+02 -.874083815E+02 -.874110582E+02 -.874136596E+02 -.874161821E+02 -.874186224E+02 -.874209772E+02 -.874232432E+02 -.874254170E+02 -.874274955E+02 -.874294756E+02 -.874313542E+02 -.874331285E+02 -.874347956E+02 -.874363528E+02 -.874377977E+02 -.874391279E+02 -.874403411E+02 -.874414354E+02 -.874424088E+02 -.874432599E+02 -.874439870E+02 -.874445891E+02 -.874450651E+02 -.874454142E+02 -.874456359E+02 -.874457298E+02 -.874456958E+02 -.874455342E+02 -.874452453E+02 -.874448296E+02 -.874442881E+02 -.874436218E+02 -.874428319E+02 -.874419201E+02 -.874408878E+02 -.874397371E+02 -.874384701E+02 -.874370889E+02 -.874355959E+02 -.874339938E+02 -.874322853E+02 -.874304731E+02 -.874285602E+02 -.874265497E+02 -.874244447E+02 -.874222484E+02 -.874199640E+02 -.874175950E+02 -.874151446E+02 -.874126162E+02 -.874100133E+02 -.874073392E+02 -.874045973E+02 -.874017910E+02 -.873989236E+02 -.873959986E+02 -.873930190E+02 -.873899883E+02 -.873869094E+02 -.873837857E+02 -.873806201E+02 -.873774157E+02 -.873741753E+02 -.873709020E+02 -.873675984E+02 -.873642677E+02 -.873609131E+02 -.873575389E+02 -.873541525E+02 -.873507692E+02 -.873474214E+02 -.873441778E+02 -.873411748E+02 -.873386635E+02 -.873370711E+02 -.873370711E+02
 -.873357362E+02 -.873357362E+02 -.873370271E+02 -.873390627E+02 -.873414964E+02 -.873441244E+02 -.873468360E+02 -.873495752E+02 -.873523156E+02 -.873550446E+02 -.873577562E+02 -.873604465E+02 -.873631128E+02 -.873657526E+02 -.873683634E+02 -.873709427E+02 -.873734882E+02 -.873759973E+02 -.873784674E+02 -.873808959E+02 -.873832803E+02 -.873856178E+02 -.873879059E+02 -.873901418E+02 -.873923228E+02 -.873944463E+02 -.873965096E+02 -.873985100E+02 -.874004449E+02 -.874023116E+02 -.874041074E+02 -.874058300E+02 -.874074768E+02 -.874090452E+02 -.874105331E+02 -.874119382E+02 -.874132581E+02 -.874144910E+02 -.874156347E+02 -.874166876E+02 -.874176478E+02 -.874185138E+02 -.874192842E+02 -.874199577E+02 -.874205332E+02 -.874210098E+02 -.874213866E+02 -.874216630E+02 -.874218387E+02 -.874219134E+02 -.874218870E+02 -.874217597E+02 -.874215316E+02 -.874212034E+02 -.874207756E+02 -.874202491E+02 -.874196248E+02 -.874189040E+02 -.874180879E+02 -.874171780E+02 -.874161758E+02 -.874150832E+02 -.874139020E+02 -.874126342E+02 -.874112819E+02 -.874098473E+02 -.874083327E+02 -.874067405E+02 -.874050730E+02 -.874033329E+02 -.874015226E+02 -.873996448E+02 -.873977020E+02 -.873956970E+02 -.873936323E+02 -.873915108E+02 -.873893349E+02 -.873871074E+02 -.873848310E+02 -.873825082E+02 -.873801416E+02 -.873777338E+02 -.873752873E+02 -.873728046E+02 -.873702882E+02 -.873677404E+02 -.873651636E+02 -.873625600E+02 -.873599321E+02 -.873572821E+02 -.873546128E+02 -.873519275E+02 -.873492322E+02 -.873465391E+02 -.873438740E+02 -.873412918E+02 -.873389009E+02 -.873369014E+02 -.873356336E+02 -.873356336E+02
 -.873342922E+02 -.873342922E+02 -.873352571E+02 -.873367787E+02 -.873385978E+02 -.873405621E+02 -.873425888E+02 -.873446361E+02 -.873466840E+02 -.873487232E+02 -.873507492E+02 -.873527592E+02 -.873547510E+02 -.873567228E+02 -.873586728E+02 -.873605990E+02 -.873624996E+02 -.873643728E+02 -.873662167E+02 -.873680292E+02 -.873698085E+02 -.873715527E+02 -.873732596E+02 -.873749274E+02 -.873765540E+02 -.873781374E+02 -.873796757E+02 -.873811670E+02 -.873826091E+02 -.873840001E+02 -.873853383E+02 -.873866216E+02 -.873878483E+02 -.873890166E+02 -.873901246E+02 -.873911709E+02 -.873921537E+02 -.873930716E+02 -.873939230E+02 -.873947067E+02 -.873954215E+02 -.873960661E+02 -.873966395E+02 -.873971407E+02 -.873975691E+02 -.873979238E+02 -.873982043E+02 -.873984102E+02 -.873985411E+02 -.873985969E+02 -.873985776E+02 -.873984831E+02 -.873983138E+02 -.873980699E+02 -.873977519E+02 -.873973605E+02 -.873968963E+02 -.873963603E+02 -.873957533E+02 -.873950765E+02 -.873943309E+02 -.873935180E+02 -.873926390E+02 -.873916955E+02 -.873906889E+02 -.873896209E+02 -.873884932E+02 -.873873074E+02 -.873860655E+02 -.873847692E+02 -.873834204E+02 -.873820211E+02 -.873805731E+02 -.873790785E+02 -.873775391E+02 -.873759571E+02 -.873743342E+02 -.873726726E+02 -.873709742E+02 -.873692408E+02 -.873674746E+02 -.873656772E+02 -.873638507E+02 -.873619969E+02 -.873601176E+02 -.873582145E+02 -.873562896E+02 -.873543444E+02 -.873523808E+02 -.873504005E+02 -.873484055E+02 -.873463984E+02 -.873443837E+02 -.873423703E+02 -.873403779E+02 -.873384472E+02 -.873366596E+02 -.873351646E+02 -.873342167E+02 -.873342167E+02
 -.873328943E+02 -.873328943E+02 -.873335416E+02 -.873345629E+02 -.873357846E+02 -.873371041E+02 -.873384656E+02 -.873398410E+02 -.873412169E+02 -.873425869E+02 -.873439480E+02 -.873452982E+02 -.873466361E+02 -.873479604E+02 -.873492700E+02 -.873505636E+02 -.873518398E+02 -.873530975E+02 -.873543354E+02 -.873555522E+02 -.873567464E+02 -.873579170E+02 -.873590625E+02 -.873601816E+02 -.873612729E+02 -.873623352E+02 -.873633671E+02 -.873643672E+02 -.873653343E+02 -.873662672E+02 -.873671644E+02 -.873680248E+02 -.873688471E+02 -.873696302E+02 -.873703729E+02 -.873710741E+02 -.873717327E+02 -.873723478E+02 -.873729183E+02 -.873734435E+02 -.873739223E+02 -.873743542E+02 -.873747384E+02 -.873750742E+02 -.873753612E+02 -.873755989E+02 -.873757868E+02 -.873759248E+02 -.873760126E+02 -.873760501E+02 -.873760373E+02 -.873759742E+02 -.873758609E+02 -.873756977E+02 -.873754849E+02 -.873752228E+02 -.873749121E+02 -.873745532E+02 -.873741467E+02 -.873736935E+02 -.873731942E+02 -.873726496E+02 -.873720609E+02 -.873714287E+02 -.873707543E+02 -.873700387E+02 -.873692829E+02 -.873684882E+02 -.873676557E+02 -.873667867E+02 -.873658824E+02 -.873649441E+02 -.873639731E+02 -.873629706E+02 -.873619380E+02 -.873608766E+02 -.873597878E+02 -.873586728E+02 -.873575329E+02 -.873563695E+02 -.873551838E+02 -.873539772E+02 -.873527508E+02 -.873515059E+02 -.873502438E+02 -.873489657E+02 -.873476727E+02 -.873463660E+02 -.873450468E+02 -.873437163E+02 -.873423758E+02 -.873410272E+02 -.873396734E+02 -.873383205E+02 -.873369817E+02 -.873356845E+02 -.873344838E+02 -.873334800E+02 -.873328441E+02 -.873328441E+02
 -.873317385E+02 -.873317385E+02 -.873321094E+02 -.873327002E+02 -.873334114E+02 -.873341825E+02 -.873349800E+02 -.873357865E+02 -.873365938E+02 -.873373980E+02 -.873381969E+02 -.873389895E+02 -.873397749E+02 -.873405523E+02 -.873413210E+02 -.873420802E+02 -.873428293E+02 -.873435674E+02 -.873442939E+02 -.873450079E+02 -.873457086E+02 -.873463954E+02 -.873470675E+02 -.873477240E+02 -.873483642E+02 -.873489873E+02 -.873495925E+02 -.873501791E+02 -.873507463E+02 -.873512933E+02 -.873518194E+02 -.873523239E+02 -.873528060E+02 -.873532651E+02 -.873537005E+02 -.873541116E+02 -.873544976E+02 -.873548582E+02 -.873551926E+02 -.873555004E+02 -.873557810E+02 -.873560341E+02 -.873562593E+02 -.873564561E+02 -.873566243E+02 -.873567636E+02 -.873568738E+02 -.873569547E+02 -.873570062E+02 -.873570282E+02 -.873570207E+02 -.873569838E+02 -.873569175E+02 -.873568219E+02 -.873566972E+02 -.873565438E+02 -.873563617E+02 -.873561515E+02 -.873559133E+02 -.873556478E+02 -.873553552E+02 -.873550361E+02 -.873546910E+02 -.873543206E+02 -.873539253E+02 -.873535058E+02 -.873530628E+02 -.873525969E+02 -.873521089E+02 -.873515994E+02 -.873510691E+02 -.873505189E+02 -.873499495E+02 -.873493615E+02 -.873487559E+02 -.873481333E+02 -.873474946E+02 -.873468404E+02 -.873461716E+02 -.873454890E+02 -.873447932E+02 -.873440851E+02 -.873433654E+02 -.873426347E+02 -.873418939E+02 -.873411436E+02 -.873403846E+02 -.873396175E+02 -.873388430E+02 -.873380619E+02 -.873372750E+02 -.873364833E+02 -.873356888E+02 -.873348953E+02 -.873341111E+02 -.873333530E+02 -.873326539E+02 -.873320731E+02 -.873317086E+02 -.873317086E+02
 -.873317385E+02 -.873317385E+02 -.873321094E+02 -.873327002E+02 -.873334114E+02 -.873341825E+02 -.873349800E+02 -.873357865E+02 -.873365938E+02 -.873373980E+02 -.873381969E+02 -.873389895E+02 -.873397749E+02 -.873405523E+02 -.873413210E+02 -.873420802E+02 -.873428293E+02 -.873435674E+02 -.873442939E+02 -.873450079E+02 -.873457086E+02 -.873463954E+02 -.873470675E+02 -.873477240E+02 -.873483642E+02 -.873489873E+02 -.873495925E+02 -.873501791E+02 -.873507463E+02 -.873512933E+02 -.873518194E+02 -.873523239E+02 -.873528060E+02 -.873532651E+02 -.873537005E+02 -.873541116E+02 -.873544976E+02 -.873548582E+02 -.873551926E+02 -.873555004E+02 -.873557810E+02 -.873560341E+02 -.873562593E+02 -.873564561E+02 -.873566243E+02 -.873567636E+02 -.873568738E+02 -.873569547E+02 -.873570062E+02 -.873570282E+02 -.873570207E+02 -.873569838E+02 -.873569175E+02 -.873568219E+02 -.873566972E+02 -.873565438E+02 -.873563617E+02 -.873561515E+02 -.873559133E+02 -.873556478E+02 -.873553552E+02 -.873550361E+02 -.873546910E+02 -.873543206E+02 -.873539253E+02 -.873535058E+02 -.873530628E+02 -.873525969E+02 -.873521089E+02 -.873515994E+02 -.873510691E+02 -.873505189E+02 -.873499495E+02 -.873493615E+02 -.873487559E+02 -.873481333E+02 -.873474946E+02 -.873468404E+02 -.873461716E+02 -.873454890E+02 -.873447932E+02 -.873440851E+02 -.873433654E+02 -.873426347E+02 -.873418939E+02 -.873411436E+02 -.873403846E+02 -.873396175E+02 -.873388430E+02 -.873380619E+02 -.873372750E+02 -.873364833E+02 -.873356888E+02 -.873348953E+02 -.873341111E+02 -.873333530E+02 -.873326539E+02 -.873320731E+02 -.873317086E+02 -.873317086E+02
