# Supplementary material for: Electrical Pacing of Cardiac Tissue Including Potassium Inward Rectification
Source: PLoS One. 2015 Jun 9;10(6):e0127837. doi: 10.1371/journal.pone.0127837 (PMC4461281; doi:10.1371/journal.pone.0127837)
Supplement: S1 Data — (ZIP) [file pone.0127837.s001.zip › All-Data/Data-with-IK1/BDT37/Vm10ms.txt]

 -.873300171E+02 -.873679562E+02 -.873694392E+02 -.873721093E+02 -.873757380E+02 -.873801313E+02 -.873851309E+02 -.873906154E+02 -.873964786E+02 -.874026244E+02 -.874089761E+02 -.874154719E+02 -.874220563E+02 -.874286858E+02 -.874353306E+02 -.874419654E+02 -.874485669E+02 -.874551179E+02 -.874616028E+02 -.874680042E+02 -.874743064E+02 -.874804967E+02 -.874865629E+02 -.874924936E+02 -.874982803E+02 -.875039154E+02 -.875093908E+02 -.875146991E+02 -.875198330E+02 -.875247847E+02 -.875295466E+02 -.875341115E+02 -.875384727E+02 -.875426239E+02 -.875465593E+02 -.875502736E+02 -.875537615E+02 -.875570181E+02 -.875600383E+02 -.875628173E+02 -.875653510E+02 -.875676351E+02 -.875696661E+02 -.875714408E+02 -.875729568E+02 -.875742117E+02 -.875752036E+02 -.875759313E+02 -.875763937E+02 -.875765900E+02 -.875765201E+02 -.875761843E+02 -.875755833E+02 -.875747182E+02 -.875735907E+02 -.875722028E+02 -.875705570E+02 -.875686562E+02 -.875665036E+02 -.875641027E+02 -.875614576E+02 -.875585726E+02 -.875554523E+02 -.875521016E+02 -.875485260E+02 -.875447308E+02 -.875407219E+02 -.875365054E+02 -.875320874E+02 -.875274745E+02 -.875226733E+02 -.875176908E+02 -.875125342E+02 -.875072107E+02 -.875017281E+02 -.874960943E+02 -.874903176E+02 -.874844067E+02 -.874783710E+02 -.874722202E+02 -.874659653E+02 -.874596182E+02 -.874531920E+02 -.874467017E+02 -.874401646E+02 -.874336004E+02 -.874270327E+02 -.874204891E+02 -.874140028E+02 -.874076137E+02 -.874013703E+02 -.873953312E+02 -.873895680E+02 -.873841675E+02 -.873792360E+02 -.873749023E+02 -.873713232E+02 -.873686888E+02 -.873672303E+02 -.873672303E+02
 -.873679562E+02 -.873679562E+02 -.873694392E+02 -.873721093E+02 -.873757380E+02 -.873801313E+02 -.873851309E+02 -.873906154E+02 -.873964786E+02 -.874026244E+02 -.874089761E+02 -.874154719E+02 -.874220563E+02 -.874286858E+02 -.874353306E+02 -.874419654E+02 -.874485669E+02 -.874551179E+02 -.874616028E+02 -.874680042E+02 -.874743064E+02 -.874804967E+02 -.874865629E+02 -.874924936E+02 -.874982803E+02 -.875039154E+02 -.875093908E+02 -.875146991E+02 -.875198330E+02 -.875247847E+02 -.875295466E+02 -.875341115E+02 -.875384727E+02 -.875426239E+02 -.875465593E+02 -.875502736E+02 -.875537615E+02 -.875570181E+02 -.875600383E+02 -.875628173E+02 -.875653510E+02 -.875676351E+02 -.875696661E+02 -.875714408E+02 -.875729568E+02 -.875742117E+02 -.875752036E+02 -.875759313E+02 -.875763937E+02 -.875765900E+02 -.875765201E+02 -.875761843E+02 -.875755833E+02 -.875747182E+02 -.875735907E+02 -.875722028E+02 -.875705570E+02 -.875686562E+02 -.875665036E+02 -.875641027E+02 -.875614576E+02 -.875585726E+02 -.875554523E+02 -.875521016E+02 -.875485260E+02 -.875447308E+02 -.875407219E+02 -.875365054E+02 -.875320874E+02 -.875274745E+02 -.875226733E+02 -.875176908E+02 -.875125342E+02 -.875072107E+02 -.875017281E+02 -.874960943E+02 -.874903176E+02 -.874844067E+02 -.874783710E+02 -.874722202E+02 -.874659653E+02 -.874596182E+02 -.874531920E+02 -.874467017E+02 -.874401646E+02 -.874336004E+02 -.874270327E+02 -.874204891E+02 -.874140028E+02 -.874076137E+02 -.874013703E+02 -.873953312E+02 -.873895680E+02 -.873841675E+02 -.873792360E+02 -.873749023E+02 -.873713232E+02 -.873686888E+02 -.873672303E+02 -.873672303E+02
 -.873758409E+02 -.873758409E+02 -.873779303E+02 -.873816486E+02 -.873866377E+02 -.873926132E+02 -.873993582E+02 -.874067008E+02 -.874144930E+02 -.874226126E+02 -.874309641E+02 -.874394668E+02 -.874480554E+02 -.874566833E+02 -.874653155E+02 -.874739214E+02 -.874824766E+02 -.874909603E+02 -.874993503E+02 -.875076255E+02 -.875157677E+02 -.875237604E+02 -.875315883E+02 -.875392399E+02 -.875467053E+02 -.875539744E+02 -.875610379E+02 -.875678864E+02 -.875745097E+02 -.875808974E+02 -.875870402E+02 -.875929287E+02 -.875985542E+02 -.876039091E+02 -.876089863E+02 -.876137785E+02 -.876182792E+02 -.876224815E+02 -.876263790E+02 -.876299653E+02 -.876332348E+02 -.876361821E+02 -.876388027E+02 -.876410926E+02 -.876430486E+02 -.876446677E+02 -.876459475E+02 -.876468862E+02 -.876474823E+02 -.876477348E+02 -.876476437E+02 -.876472091E+02 -.876464321E+02 -.876453143E+02 -.876438578E+02 -.876420652E+02 -.876399398E+02 -.876374853E+02 -.876347058E+02 -.876316061E+02 -.876281914E+02 -.876244671E+02 -.876204395E+02 -.876161150E+02 -.876115004E+02 -.876066030E+02 -.876014301E+02 -.875959897E+02 -.875902898E+02 -.875843387E+02 -.875781451E+02 -.875717179E+02 -.875650661E+02 -.875581992E+02 -.875511269E+02 -.875438592E+02 -.875364063E+02 -.875287792E+02 -.875209893E+02 -.875130488E+02 -.875049706E+02 -.874967692E+02 -.874884601E+02 -.874800613E+02 -.874715928E+02 -.874630781E+02 -.874545448E+02 -.874460255E+02 -.874375596E+02 -.874291949E+02 -.874209900E+02 -.874130171E+02 -.874053659E+02 -.873981481E+02 -.873915035E+02 -.873856082E+02 -.873806841E+02 -.873770122E+02 -.873749493E+02 -.873749493E+02
 -.873885316E+02 -.873885316E+02 -.873914286E+02 -.873965606E+02 -.874034167E+02 -.874116007E+02 -.874208022E+02 -.874307738E+02 -.874413165E+02 -.874522691E+02 -.874635007E+02 -.874749090E+02 -.874864163E+02 -.874979632E+02 -.875095028E+02 -.875209984E+02 -.875324186E+02 -.875437328E+02 -.875549125E+02 -.875659324E+02 -.875767689E+02 -.875874011E+02 -.875978124E+02 -.876079887E+02 -.876179163E+02 -.876275828E+02 -.876369759E+02 -.876460822E+02 -.876548881E+02 -.876633803E+02 -.876715464E+02 -.876793743E+02 -.876868530E+02 -.876939724E+02 -.877007230E+02 -.877070952E+02 -.877130797E+02 -.877186674E+02 -.877238496E+02 -.877286178E+02 -.877329645E+02 -.877368829E+02 -.877403669E+02 -.877434113E+02 -.877460117E+02 -.877481640E+02 -.877498651E+02 -.877511123E+02 -.877519036E+02 -.877522379E+02 -.877521150E+02 -.877515352E+02 -.877505000E+02 -.877490115E+02 -.877470724E+02 -.877446865E+02 -.877418579E+02 -.877385916E+02 -.877348933E+02 -.877307692E+02 -.877262262E+02 -.877212719E+02 -.877159145E+02 -.877101625E+02 -.877040250E+02 -.876975118E+02 -.876906326E+02 -.876833981E+02 -.876758188E+02 -.876679060E+02 -.876596709E+02 -.876511254E+02 -.876422815E+02 -.876331515E+02 -.876237481E+02 -.876140843E+02 -.876041735E+02 -.875940298E+02 -.875836678E+02 -.875731030E+02 -.875623519E+02 -.875514326E+02 -.875403648E+02 -.875291708E+02 -.875178758E+02 -.875065092E+02 -.874951054E+02 -.874837057E+02 -.874723600E+02 -.874611296E+02 -.874500902E+02 -.874393364E+02 -.874289871E+02 -.874191924E+02 -.874101429E+02 -.874020816E+02 -.873953189E+02 -.873902523E+02 -.873873918E+02 -.873873918E+02
 -.874039159E+02 -.874039159E+02 -.874077050E+02 -.874144102E+02 -.874233556E+02 -.874340151E+02 -.874459759E+02 -.874589138E+02 -.874725704E+02 -.874867367E+02 -.875012484E+02 -.875159797E+02 -.875308324E+02 -.875457293E+02 -.875606118E+02 -.875754318E+02 -.875901452E+02 -.876047130E+02 -.876191008E+02 -.876332766E+02 -.876472117E+02 -.876608829E+02 -.876742698E+02 -.876873540E+02 -.877001187E+02 -.877125478E+02 -.877246240E+02 -.877363303E+02 -.877476497E+02 -.877585653E+02 -.877690613E+02 -.877791230E+02 -.877887366E+02 -.877978888E+02 -.878065671E+02 -.878147591E+02 -.878224525E+02 -.878296355E+02 -.878362969E+02 -.878424259E+02 -.878480130E+02 -.878530495E+02 -.878575278E+02 -.878614409E+02 -.878647831E+02 -.878675491E+02 -.878697346E+02 -.878713363E+02 -.878723516E+02 -.878727791E+02 -.878726185E+02 -.878718704E+02 -.878705366E+02 -.878686199E+02 -.878661239E+02 -.878630532E+02 -.878594133E+02 -.878552106E+02 -.878504525E+02 -.878451470E+02 -.878393031E+02 -.878329306E+02 -.878260400E+02 -.878186424E+02 -.878107496E+02 -.878023739E+02 -.877935283E+02 -.877842261E+02 -.877744812E+02 -.877643078E+02 -.877537205E+02 -.877427344E+02 -.877313650E+02 -.877196278E+02 -.877075391E+02 -.876951154E+02 -.876823738E+02 -.876693318E+02 -.876560080E+02 -.876424218E+02 -.876285940E+02 -.876145470E+02 -.876003056E+02 -.875858975E+02 -.875713541E+02 -.875567121E+02 -.875420148E+02 -.875273139E+02 -.875126726E+02 -.874981685E+02 -.874838984E+02 -.874699834E+02 -.874565769E+02 -.874438732E+02 -.874321206E+02 -.874216365E+02 -.874128279E+02 -.874062178E+02 -.874024794E+02 -.874024794E+02
 -.874208036E+02 -.874208036E+02 -.874255340E+02 -.874338957E+02 -.874450388E+02 -.874583030E+02 -.874731714E+02 -.874892385E+02 -.875061835E+02 -.875237521E+02 -.875417453E+02 -.875600081E+02 -.875784189E+02 -.875968838E+02 -.876153275E+02 -.876336865E+02 -.876519063E+02 -.876699404E+02 -.876877459E+02 -.877052848E+02 -.877225255E+02 -.877394401E+02 -.877560033E+02 -.877721927E+02 -.877879876E+02 -.878033662E+02 -.878183072E+02 -.878327898E+02 -.878467932E+02 -.878602968E+02 -.878732819E+02 -.878857306E+02 -.878976255E+02 -.879089502E+02 -.879196889E+02 -.879298258E+02 -.879393455E+02 -.879482334E+02 -.879564756E+02 -.879640591E+02 -.879709721E+02 -.879772039E+02 -.879827449E+02 -.879875865E+02 -.879917213E+02 -.879951427E+02 -.879978453E+02 -.879998248E+02 -.880010784E+02 -.880016041E+02 -.880014017E+02 -.880004721E+02 -.879988173E+02 -.879964409E+02 -.879933473E+02 -.879895422E+02 -.879850327E+02 -.879798265E+02 -.879739330E+02 -.879673621E+02 -.879601252E+02 -.879522343E+02 -.879437026E+02 -.879345438E+02 -.879247728E+02 -.879144047E+02 -.879034557E+02 -.878919424E+02 -.878798819E+02 -.878672919E+02 -.878541906E+02 -.878405965E+02 -.878265287E+02 -.878120065E+02 -.877970500E+02 -.877816792E+02 -.877659154E+02 -.877497799E+02 -.877332955E+02 -.877164859E+02 -.876993765E+02 -.876819945E+02 -.876643702E+02 -.876465373E+02 -.876285341E+02 -.876104055E+02 -.875922041E+02 -.875739937E+02 -.875558516E+02 -.875378736E+02 -.875201788E+02 -.875029173E+02 -.874862789E+02 -.874705051E+02 -.874559045E+02 -.874428724E+02 -.874319163E+02 -.874236894E+02 -.874190332E+02 -.874190332E+02
 -.874385900E+02 -.874385900E+02 -.874442900E+02 -.874543589E+02 -.874677657E+02 -.874837111E+02 -.875015731E+02 -.875208652E+02 -.875412039E+02 -.875622880E+02 -.875838810E+02 -.876057975E+02 -.876278922E+02 -.876500503E+02 -.876721786E+02 -.876942003E+02 -.877160511E+02 -.877376743E+02 -.877590205E+02 -.877800475E+02 -.878007180E+02 -.878209987E+02 -.878408598E+02 -.878602742E+02 -.878792152E+02 -.878976567E+02 -.879155735E+02 -.879329403E+02 -.879497325E+02 -.879659267E+02 -.879815004E+02 -.879964318E+02 -.880107003E+02 -.880242857E+02 -.880371685E+02 -.880493294E+02 -.880607500E+02 -.880714127E+02 -.880813009E+02 -.880903991E+02 -.880986930E+02 -.881061698E+02 -.881128175E+02 -.881186259E+02 -.881235856E+02 -.881276888E+02 -.881309289E+02 -.881333008E+02 -.881348009E+02 -.881354273E+02 -.881351794E+02 -.881340585E+02 -.881320669E+02 -.881292089E+02 -.881254899E+02 -.881209169E+02 -.881154983E+02 -.881092437E+02 -.881021642E+02 -.880942723E+02 -.880855814E+02 -.880761063E+02 -.880658628E+02 -.880548676E+02 -.880431386E+02 -.880306944E+02 -.880175541E+02 -.880037380E+02 -.879892668E+02 -.879741618E+02 -.879584448E+02 -.879421383E+02 -.879252650E+02 -.879078482E+02 -.878899119E+02 -.878714802E+02 -.878525782E+02 -.878332319E+02 -.878134680E+02 -.877933148E+02 -.877728025E+02 -.877519637E+02 -.877308340E+02 -.877094535E+02 -.876878680E+02 -.876661305E+02 -.876443041E+02 -.876224643E+02 -.876007038E+02 -.875791367E+02 -.875579058E+02 -.875371908E+02 -.875172193E+02 -.874982812E+02 -.874807472E+02 -.874650925E+02 -.874519276E+02 -.874420390E+02 -.874364403E+02 -.874364403E+02
 -.874569825E+02 -.874569825E+02 -.874636752E+02 -.874754884E+02 -.874912056E+02 -.875098897E+02 -.875308122E+02 -.875534029E+02 -.875772156E+02 -.876019006E+02 -.876271820E+02 -.876528424E+02 -.876787111E+02 -.877046519E+02 -.877305549E+02 -.877563304E+02 -.877819027E+02 -.878072074E+02 -.878321892E+02 -.878567990E+02 -.878809936E+02 -.879047348E+02 -.879279872E+02 -.879507176E+02 -.879728945E+02 -.879944877E+02 -.880154671E+02 -.880358037E+02 -.880554695E+02 -.880744370E+02 -.880926798E+02 -.881101724E+02 -.881268900E+02 -.881428085E+02 -.881579045E+02 -.881721555E+02 -.881855396E+02 -.881980360E+02 -.882096252E+02 -.882202890E+02 -.882300104E+02 -.882387740E+02 -.882465658E+02 -.882533732E+02 -.882591852E+02 -.882639923E+02 -.882677870E+02 -.882705631E+02 -.882723166E+02 -.882730449E+02 -.882727476E+02 -.882714260E+02 -.882690830E+02 -.882657236E+02 -.882613543E+02 -.882559834E+02 -.882496208E+02 -.882422781E+02 -.882339686E+02 -.882247070E+02 -.882145093E+02 -.882033930E+02 -.881913770E+02 -.881784812E+02 -.881647266E+02 -.881501353E+02 -.881347301E+02 -.881185350E+02 -.881015743E+02 -.880838734E+02 -.880654580E+02 -.880463544E+02 -.880265896E+02 -.880061910E+02 -.879851865E+02 -.879636046E+02 -.879414748E+02 -.879188271E+02 -.878956930E+02 -.878721054E+02 -.878480994E+02 -.878237128E+02 -.877989873E+02 -.877739693E+02 -.877487119E+02 -.877232769E+02 -.876977376E+02 -.876721820E+02 -.876467179E+02 -.876214786E+02 -.875966308E+02 -.875723844E+02 -.875490055E+02 -.875268335E+02 -.875063023E+02 -.874879685E+02 -.874725480E+02 -.874609629E+02 -.874544023E+02 -.874544023E+02
 -.874758535E+02 -.874758535E+02 -.874835555E+02 -.874971420E+02 -.875152136E+02 -.875366908E+02 -.875607350E+02 -.875866935E+02 -.876140558E+02 -.876424199E+02 -.876714691E+02 -.877009542E+02 -.877306776E+02 -.877604822E+02 -.877902424E+02 -.878198553E+02 -.878492350E+02 -.878783093E+02 -.879070152E+02 -.879352970E+02 -.879631055E+02 -.879903963E+02 -.880171277E+02 -.880432615E+02 -.880687616E+02 -.880935927E+02 -.881177207E+02 -.881411129E+02 -.881637368E+02 -.881855608E+02 -.882065543E+02 -.882266874E+02 -.882459310E+02 -.882642566E+02 -.882816373E+02 -.882980465E+02 -.883134588E+02 -.883278503E+02 -.883411980E+02 -.883534806E+02 -.883646782E+02 -.883747727E+02 -.883837475E+02 -.883915877E+02 -.883982806E+02 -.884038152E+02 -.884081823E+02 -.884113751E+02 -.884133886E+02 -.884142200E+02 -.884138686E+02 -.884123360E+02 -.884096258E+02 -.884057435E+02 -.884006969E+02 -.883944958E+02 -.883871519E+02 -.883786789E+02 -.883690922E+02 -.883584092E+02 -.883466487E+02 -.883338313E+02 -.883199789E+02 -.883051151E+02 -.882892642E+02 -.882724523E+02 -.882547061E+02 -.882360533E+02 -.882165226E+02 -.881961434E+02 -.881749457E+02 -.881529602E+02 -.881302181E+02 -.881067510E+02 -.880825915E+02 -.880577724E+02 -.880323276E+02 -.880062918E+02 -.879797010E+02 -.879525931E+02 -.879250081E+02 -.878969894E+02 -.878685845E+02 -.878398464E+02 -.878108357E+02 -.877816230E+02 -.877522917E+02 -.877229426E+02 -.876936990E+02 -.876647133E+02 -.876361763E+02 -.876083288E+02 -.875814760E+02 -.875560074E+02 -.875324212E+02 -.875113572E+02 -.874936382E+02 -.874803244E+02 -.874727839E+02 -.874727839E+02
 -.874951433E+02 -.874951433E+02 -.875038687E+02 -.875192605E+02 -.875397319E+02 -.875640572E+02 -.875912884E+02 -.876206880E+02 -.876516764E+02 -.876837983E+02 -.877166964E+02 -.877500878E+02 -.877837484E+02 -.878175014E+02 -.878512053E+02 -.878847445E+02 -.879180228E+02 -.879509595E+02 -.879834835E+02 -.880155320E+02 -.880470491E+02 -.880779838E+02 -.881082892E+02 -.881379217E+02 -.881668402E+02 -.881950050E+02 -.882223777E+02 -.882489210E+02 -.882745977E+02 -.882993717E+02 -.883232076E+02 -.883460706E+02 -.883679270E+02 -.883887444E+02 -.884084911E+02 -.884271367E+02 -.884446519E+02 -.884610090E+02 -.884761813E+02 -.884901441E+02 -.885028742E+02 -.885143504E+02 -.885245533E+02 -.885334660E+02 -.885410732E+02 -.885473624E+02 -.885523229E+02 -.885559467E+02 -.885582281E+02 -.885591638E+02 -.885587529E+02 -.885569973E+02 -.885539011E+02 -.885494708E+02 -.885437156E+02 -.885366469E+02 -.885282782E+02 -.885186256E+02 -.885077071E+02 -.884955427E+02 -.884821546E+02 -.884675665E+02 -.884518041E+02 -.884348945E+02 -.884168664E+02 -.883977495E+02 -.883775751E+02 -.883563753E+02 -.883341831E+02 -.883110325E+02 -.882869582E+02 -.882619954E+02 -.882361800E+02 -.882095484E+02 -.881821377E+02 -.881539856E+02 -.881251306E+02 -.880956122E+02 -.880654714E+02 -.880347509E+02 -.880034962E+02 -.879717560E+02 -.879395838E+02 -.879070395E+02 -.878741910E+02 -.878411177E+02 -.878079137E+02 -.877746921E+02 -.877415918E+02 -.877087848E+02 -.876764862E+02 -.876449677E+02 -.876145745E+02 -.875857466E+02 -.875590480E+02 -.875352026E+02 -.875151421E+02 -.875000675E+02 -.874915287E+02 -.874915287E+02
 -.875148214E+02 -.875148214E+02 -.875245900E+02 -.875418228E+02 -.875647421E+02 -.875919772E+02 -.876224671E+02 -.876553837E+02 -.876900781E+02 -.877260415E+02 -.877628732E+02 -.878002570E+02 -.878379441E+02 -.878757375E+02 -.879134799E+02 -.879510430E+02 -.879883204E+02 -.880252213E+02 -.880616667E+02 -.880975862E+02 -.881329170E+02 -.881676020E+02 -.882015889E+02 -.882348286E+02 -.882672753E+02 -.882988846E+02 -.883296130E+02 -.883594180E+02 -.883882576E+02 -.884160902E+02 -.884428752E+02 -.884685728E+02 -.884931446E+02 -.885165530E+02 -.885387620E+02 -.885597366E+02 -.885794432E+02 -.885978496E+02 -.886149252E+02 -.886306412E+02 -.886449708E+02 -.886578894E+02 -.886693748E+02 -.886794070E+02 -.886879687E+02 -.886950452E+02 -.887006243E+02 -.887046966E+02 -.887072554E+02 -.887082969E+02 -.887078202E+02 -.887058273E+02 -.887023229E+02 -.886973149E+02 -.886908137E+02 -.886828325E+02 -.886733873E+02 -.886624964E+02 -.886501808E+02 -.886364638E+02 -.886213708E+02 -.886049296E+02 -.885871696E+02 -.885681224E+02 -.885478208E+02 -.885262995E+02 -.885035942E+02 -.884797420E+02 -.884547809E+02 -.884287499E+02 -.884016886E+02 -.883736374E+02 -.883446374E+02 -.883147301E+02 -.882839574E+02 -.882523624E+02 -.882199884E+02 -.881868801E+02 -.881530836E+02 -.881186468E+02 -.880836207E+02 -.880480595E+02 -.880120231E+02 -.879755778E+02 -.879387994E+02 -.879017760E+02 -.878646120E+02 -.878274335E+02 -.877903948E+02 -.877536874E+02 -.877175511E+02 -.876822890E+02 -.876482861E+02 -.876160344E+02 -.875861639E+02 -.875594845E+02 -.875370384E+02 -.875201699E+02 -.875106142E+02 -.875106142E+02
 -.875348756E+02 -.875348756E+02 -.875457092E+02 -.875648210E+02 -.875902432E+02 -.876204556E+02 -.876542779E+02 -.876907906E+02 -.877292750E+02 -.877691663E+02 -.878100204E+02 -.878514897E+02 -.878933000E+02 -.879352342E+02 -.879771191E+02 -.880188139E+02 -.880602003E+02 -.881011779E+02 -.881416593E+02 -.881815665E+02 -.882208298E+02 -.882593862E+02 -.882971778E+02 -.883341503E+02 -.883702526E+02 -.884054348E+02 -.884396480E+02 -.884728438E+02 -.885049744E+02 -.885359926E+02 -.885658522E+02 -.885945079E+02 -.886219159E+02 -.886480334E+02 -.886728192E+02 -.886962331E+02 -.887182363E+02 -.887387919E+02 -.887578646E+02 -.887754211E+02 -.887914305E+02 -.888058644E+02 -.888186972E+02 -.888299059E+02 -.888394705E+02 -.888473738E+02 -.888536019E+02 -.888581436E+02 -.888609915E+02 -.888621409E+02 -.888615909E+02 -.888593437E+02 -.888554049E+02 -.888497836E+02 -.888424917E+02 -.888335448E+02 -.888229610E+02 -.888107618E+02 -.887969712E+02 -.887816164E+02 -.887647266E+02 -.887463338E+02 -.887264722E+02 -.887051778E+02 -.886824888E+02 -.886584448E+02 -.886330871E+02 -.886064580E+02 -.885786012E+02 -.885495612E+02 -.885193834E+02 -.884881138E+02 -.884557990E+02 -.884224862E+02 -.883882230E+02 -.883530576E+02 -.883170392E+02 -.882802178E+02 -.882426448E+02 -.882043739E+02 -.881654613E+02 -.881259675E+02 -.880859583E+02 -.880455071E+02 -.880046972E+02 -.879636256E+02 -.879224073E+02 -.878811809E+02 -.878401164E+02 -.877994247E+02 -.877593707E+02 -.877202888E+02 -.876826047E+02 -.876468623E+02 -.876137591E+02 -.875841918E+02 -.875593152E+02 -.875406190E+02 -.875300273E+02 -.875300273E+02
 -.875552957E+02 -.875552957E+02 -.875672175E+02 -.875882522E+02 -.876162358E+02 -.876494925E+02 -.876867215E+02 -.877269113E+02 -.877692705E+02 -.878131778E+02 -.878581481E+02 -.879038017E+02 -.879498384E+02 -.879960215E+02 -.880421622E+02 -.880881053E+02 -.881337211E+02 -.881788993E+02 -.882235440E+02 -.882675694E+02 -.883108995E+02 -.883534654E+02 -.883952031E+02 -.884360528E+02 -.884759573E+02 -.885148608E+02 -.885527079E+02 -.885894440E+02 -.886250150E+02 -.886593674E+02 -.886924488E+02 -.887242080E+02 -.887545950E+02 -.887835612E+02 -.888110592E+02 -.888370429E+02 -.888614679E+02 -.888842913E+02 -.889054727E+02 -.889249737E+02 -.889427588E+02 -.889587952E+02 -.889730533E+02 -.889855067E+02 -.889961321E+02 -.890049097E+02 -.890118231E+02 -.890168598E+02 -.890200108E+02 -.890212709E+02 -.890206390E+02 -.890181176E+02 -.890137132E+02 -.890074363E+02 -.889993008E+02 -.889893244E+02 -.889775284E+02 -.889639375E+02 -.889485795E+02 -.889314855E+02 -.889126896E+02 -.888922285E+02 -.888701416E+02 -.888464705E+02 -.888212590E+02 -.887945527E+02 -.887663989E+02 -.887368462E+02 -.887059445E+02 -.886737448E+02 -.886402986E+02 -.886056585E+02 -.885698772E+02 -.885330083E+02 -.884951054E+02 -.884562230E+02 -.884164160E+02 -.883757403E+02 -.883342534E+02 -.882920145E+02 -.882490860E+02 -.882055344E+02 -.881614318E+02 -.881168586E+02 -.880719060E+02 -.880266797E+02 -.879813051E+02 -.879359337E+02 -.878907508E+02 -.878459872E+02 -.878019322E+02 -.877589523E+02 -.877175138E+02 -.876782131E+02 -.876418160E+02 -.876093069E+02 -.875819550E+02 -.875613979E+02 -.875497512E+02 -.875497512E+02
 -.875760679E+02 -.875760679E+02 -.875891031E+02 -.876121047E+02 -.876427051E+02 -.876790707E+02 -.877197793E+02 -.877637245E+02 -.878100414E+02 -.878580551E+02 -.879072388E+02 -.879571791E+02 -.880075513E+02 -.880580990E+02 -.881086158E+02 -.881589327E+02 -.882089085E+02 -.882584232E+02 -.883073716E+02 -.883556613E+02 -.884032096E+02 -.884499409E+02 -.884957855E+02 -.885406770E+02 -.885845515E+02 -.886273463E+02 -.886689991E+02 -.887094485E+02 -.887486331E+02 -.887864929E+02 -.888229684E+02 -.888580016E+02 -.888915355E+02 -.889235146E+02 -.889538844E+02 -.889825921E+02 -.890095865E+02 -.890348182E+02 -.890582407E+02 -.890798098E+02 -.890994846E+02 -.891172272E+02 -.891330035E+02 -.891467828E+02 -.891585381E+02 -.891682466E+02 -.891758893E+02 -.891814515E+02 -.891849227E+02 -.891862971E+02 -.891855733E+02 -.891827542E+02 -.891778475E+02 -.891708650E+02 -.891618230E+02 -.891507419E+02 -.891376464E+02 -.891225648E+02 -.891055296E+02 -.890865767E+02 -.890657452E+02 -.890430778E+02 -.890186197E+02 -.889924189E+02 -.889645258E+02 -.889349928E+02 -.889038742E+02 -.888712257E+02 -.888371045E+02 -.888015687E+02 -.887646772E+02 -.887264896E+02 -.886870660E+02 -.886464667E+02 -.886047525E+02 -.885619843E+02 -.885182239E+02 -.884735335E+02 -.884279768E+02 -.883816195E+02 -.883345301E+02 -.882867814E+02 -.882384524E+02 -.881896304E+02 -.881404143E+02 -.880909188E+02 -.880412797E+02 -.879916609E+02 -.879422636E+02 -.878933377E+02 -.878451974E+02 -.877982408E+02 -.877529752E+02 -.877100499E+02 -.876702992E+02 -.876347965E+02 -.876049265E+02 -.875824766E+02 -.875697570E+02 -.875697570E+02
 -.875971637E+02 -.875971637E+02 -.876113356E+02 -.876363427E+02 -.876696097E+02 -.877091440E+02 -.877533993E+02 -.878011734E+02 -.878515304E+02 -.879037409E+02 -.879572352E+02 -.880115678E+02 -.880663892E+02 -.881214214E+02 -.881764410E+02 -.882312655E+02 -.882857422E+02 -.883397405E+02 -.883931476E+02 -.884458637E+02 -.884977991E+02 -.885488715E+02 -.885990043E+02 -.886481240E+02 -.886961592E+02 -.887430397E+02 -.887886956E+02 -.888330575E+02 -.888760566E+02 -.889176250E+02 -.889576954E+02 -.889962018E+02 -.890330792E+02 -.890682637E+02 -.891016929E+02 -.891333058E+02 -.891630435E+02 -.891908494E+02 -.892166694E+02 -.892404529E+02 -.892621525E+02 -.892817245E+02 -.892991293E+02 -.893143312E+02 -.893272990E+02 -.893380060E+02 -.893464301E+02 -.893525543E+02 -.893563666E+02 -.893578599E+02 -.893570327E+02 -.893538885E+02 -.893484360E+02 -.893406889E+02 -.893306660E+02 -.893183912E+02 -.893038928E+02 -.892872039E+02 -.892683619E+02 -.892474084E+02 -.892243888E+02 -.891993522E+02 -.891723510E+02 -.891434405E+02 -.891126788E+02 -.890801262E+02 -.890458451E+02 -.890098996E+02 -.889723550E+02 -.889332778E+02 -.888927354E+02 -.888507954E+02 -.888075262E+02 -.887629960E+02 -.887172734E+02 -.886704269E+02 -.886225254E+02 -.885736386E+02 -.885238369E+02 -.884731927E+02 -.884217813E+02 -.883696823E+02 -.883169812E+02 -.882637728E+02 -.882101638E+02 -.881562777E+02 -.881022608E+02 -.880482892E+02 -.879945794E+02 -.879414006E+02 -.878890917E+02 -.878380821E+02 -.877889200E+02 -.877423077E+02 -.876991481E+02 -.876606044E+02 -.876281774E+02 -.876038062E+02 -.875899979E+02 -.875899979E+02
 -.876185273E+02 -.876185273E+02 -.876338539E+02 -.876608980E+02 -.876968745E+02 -.877396287E+02 -.877874898E+02 -.878391616E+02 -.878936371E+02 -.879501313E+02 -.880080326E+02 -.880668638E+02 -.881262486E+02 -.881858880E+02 -.882455425E+02 -.883050155E+02 -.883641425E+02 -.884227840E+02 -.884808191E+02 -.885381401E+02 -.885946499E+02 -.886502594E+02 -.887048840E+02 -.887584422E+02 -.888108546E+02 -.888620425E+02 -.889119275E+02 -.889604316E+02 -.890074775E+02 -.890529880E+02 -.890968868E+02 -.891390985E+02 -.891795486E+02 -.892181638E+02 -.892548720E+02 -.892896031E+02 -.893222890E+02 -.893528643E+02 -.893812669E+02 -.894074379E+02 -.894313225E+02 -.894528699E+02 -.894720341E+02 -.894887735E+02 -.895030518E+02 -.895148378E+02 -.895241058E+02 -.895308360E+02 -.895350143E+02 -.895366325E+02 -.895356888E+02 -.895321872E+02 -.895261377E+02 -.895175563E+02 -.895064649E+02 -.894928911E+02 -.894768678E+02 -.894584335E+02 -.894376317E+02 -.894145105E+02 -.893891228E+02 -.893615253E+02 -.893317787E+02 -.892999471E+02 -.892660974E+02 -.892302992E+02 -.891926245E+02 -.891531469E+02 -.891119415E+02 -.890690844E+02 -.890246527E+02 -.889787236E+02 -.889313746E+02 -.888826833E+02 -.888327269E+02 -.887815826E+02 -.887293277E+02 -.886760395E+02 -.886217963E+02 -.885666779E+02 -.885107666E+02 -.884541491E+02 -.883969183E+02 -.883391760E+02 -.882810369E+02 -.882226335E+02 -.881641220E+02 -.881056908E+02 -.880475714E+02 -.879900519E+02 -.879334951E+02 -.878783617E+02 -.878252402E+02 -.877748857E+02 -.877282697E+02 -.876866449E+02 -.876516291E+02 -.876253134E+02 -.876104035E+02 -.876104035E+02
 -.876400670E+02 -.876400670E+02 -.876565614E+02 -.876856663E+02 -.877243844E+02 -.877703990E+02 -.878219164E+02 -.878775468E+02 -.879362109E+02 -.879970697E+02 -.880594702E+02 -.881229014E+02 -.881869616E+02 -.882513317E+02 -.883157554E+02 -.883800228E+02 -.884439587E+02 -.885074145E+02 -.885702607E+02 -.886323818E+02 -.886936732E+02 -.887540374E+02 -.888133814E+02 -.888716150E+02 -.889286499E+02 -.889843978E+02 -.890387709E+02 -.890916816E+02 -.891430422E+02 -.891927651E+02 -.892407634E+02 -.892869506E+02 -.893312411E+02 -.893735503E+02 -.894137952E+02 -.894518946E+02 -.894877700E+02 -.895213456E+02 -.895525492E+02 -.895813126E+02 -.896075720E+02 -.896312682E+02 -.896523473E+02 -.896707610E+02 -.896864666E+02 -.896994277E+02 -.897096143E+02 -.897170031E+02 -.897215776E+02 -.897233284E+02 -.897222530E+02 -.897183560E+02 -.897116492E+02 -.897021512E+02 -.896898875E+02 -.896748901E+02 -.896571976E+02 -.896368548E+02 -.896139123E+02 -.895884263E+02 -.895604581E+02 -.895300738E+02 -.894973438E+02 -.894623424E+02 -.894251472E+02 -.893858387E+02 -.893445001E+02 -.893012162E+02 -.892560735E+02 -.892091596E+02 -.891605626E+02 -.891103708E+02 -.890586727E+02 -.890055562E+02 -.889511088E+02 -.888954174E+02 -.888385687E+02 -.887806490E+02 -.887217451E+02 -.886619447E+02 -.886013381E+02 -.885400193E+02 -.884780888E+02 -.884156559E+02 -.883528433E+02 -.882897921E+02 -.882266683E+02 -.881636723E+02 -.881010500E+02 -.880391077E+02 -.879782318E+02 -.879189133E+02 -.878617804E+02 -.878076399E+02 -.877575315E+02 -.877127968E+02 -.876751701E+02 -.876468947E+02 -.876308752E+02 -.876308752E+02
 -.876616542E+02 -.876616542E+02 -.876793233E+02 -.877105016E+02 -.877519811E+02 -.878012844E+02 -.878564955E+02 -.879161314E+02 -.879790424E+02 -.880443356E+02 -.881113158E+02 -.881794402E+02 -.882482821E+02 -.883175029E+02 -.883868302E+02 -.884560419E+02 -.885249526E+02 -.885934042E+02 -.886612587E+02 -.887283928E+02 -.887946931E+02 -.888600531E+02 -.889243708E+02 -.889875466E+02 -.890494816E+02 -.891100775E+02 -.891692355E+02 -.892268565E+02 -.892828410E+02 -.893370895E+02 -.893895021E+02 -.894399795E+02 -.894884230E+02 -.895347349E+02 -.895788190E+02 -.896205815E+02 -.896599310E+02 -.896967795E+02 -.897310430E+02 -.897626418E+02 -.897915014E+02 -.898175525E+02 -.898407319E+02 -.898609829E+02 -.898782554E+02 -.898925067E+02 -.899037014E+02 -.899118122E+02 -.899168196E+02 -.899187125E+02 -.899174878E+02 -.899131510E+02 -.899057156E+02 -.898952034E+02 -.898816442E+02 -.898650756E+02 -.898455428E+02 -.898230981E+02 -.897978008E+02 -.897697165E+02 -.897389168E+02 -.897054789E+02 -.896694848E+02 -.896310210E+02 -.895901776E+02 -.895470484E+02 -.895017294E+02 -.894543190E+02 -.894049170E+02 -.893536243E+02 -.893005422E+02 -.892457721E+02 -.891894147E+02 -.891315704E+02 -.890723384E+02 -.890118170E+02 -.889501032E+02 -.888872937E+02 -.888234846E+02 -.887587728E+02 -.886932569E+02 -.886270391E+02 -.885602274E+02 -.884929391E+02 -.884253047E+02 -.883574737E+02 -.882896218E+02 -.882219606E+02 -.881547497E+02 -.880883130E+02 -.880230591E+02 -.879595084E+02 -.878983275E+02 -.878403739E+02 -.877867536E+02 -.877388960E+02 -.876986504E+02 -.876684110E+02 -.876512801E+02 -.876512801E+02
 -.876831187E+02 -.876831187E+02 -.877019608E+02 -.877352128E+02 -.877794580E+02 -.878320600E+02 -.878909827E+02 -.879546522E+02 -.880218490E+02 -.880916272E+02 -.881632517E+02 -.882361489E+02 -.883098682E+02 -.883840526E+02 -.884584156E+02 -.885327232E+02 -.886067798E+02 -.886804185E+02 -.887534926E+02 -.888258699E+02 -.888974280E+02 -.889680509E+02 -.890376266E+02 -.891060444E+02 -.891731944E+02 -.892389665E+02 -.893032491E+02 -.893659300E+02 -.894268961E+02 -.894860330E+02 -.895432263E+02 -.895983614E+02 -.896513241E+02 -.897020012E+02 -.897502810E+02 -.897960544E+02 -.898392148E+02 -.898796596E+02 -.899172904E+02 -.899520139E+02 -.899837423E+02 -.900123944E+02 -.900378957E+02 -.900601793E+02 -.900791862E+02 -.900948658E+02 -.901071765E+02 -.901160858E+02 -.901215707E+02 -.901236178E+02 -.901222235E+02 -.901173940E+02 -.901091452E+02 -.900975026E+02 -.900825014E+02 -.900641858E+02 -.900426090E+02 -.900178323E+02 -.899899256E+02 -.899589658E+02 -.899250370E+02 -.898882296E+02 -.898486394E+02 -.898063677E+02 -.897615197E+02 -.897142045E+02 -.896645340E+02 -.896126223E+02 -.895585851E+02 -.895025391E+02 -.894446009E+02 -.893848872E+02 -.893235136E+02 -.892605945E+02 -.891962428E+02 -.891305698E+02 -.890636848E+02 -.889956959E+02 -.889267099E+02 -.888568338E+02 -.887861754E+02 -.887148454E+02 -.886429602E+02 -.885706449E+02 -.884980376E+02 -.884252963E+02 -.883526056E+02 -.882801876E+02 -.882083147E+02 -.881373271E+02 -.880676544E+02 -.879998446E+02 -.879346008E+02 -.878728291E+02 -.878156997E+02 -.877647273E+02 -.877218733E+02 -.876896801E+02 -.876714445E+02 -.876714445E+02
 -.877042431E+02 -.877042431E+02 -.877242483E+02 -.877595578E+02 -.878065504E+02 -.878624361E+02 -.879250620E+02 -.879927647E+02 -.880642583E+02 -.881385468E+02 -.882148571E+02 -.882925865E+02 -.883712634E+02 -.884505139E+02 -.885300383E+02 -.886095916E+02 -.886889690E+02 -.887679944E+02 -.888465124E+02 -.889243815E+02 -.890014697E+02 -.890776508E+02 -.891528014E+02 -.892267992E+02 -.892995214E+02 -.893708441E+02 -.894406412E+02 -.895087852E+02 -.895751465E+02 -.896395940E+02 -.897019956E+02 -.897622187E+02 -.898201308E+02 -.898756004E+02 -.899284973E+02 -.899786937E+02 -.900260652E+02 -.900704911E+02 -.901118559E+02 -.901500496E+02 -.901849686E+02 -.902165170E+02 -.902446065E+02 -.902691578E+02 -.902901009E+02 -.903073759E+02 -.903209331E+02 -.903307339E+02 -.903367507E+02 -.903389675E+02 -.903373797E+02 -.903319947E+02 -.903228311E+02 -.903099192E+02 -.902933005E+02 -.902730273E+02 -.902491625E+02 -.902217789E+02 -.901909586E+02 -.901567926E+02 -.901193800E+02 -.900788272E+02 -.900352469E+02 -.899887580E+02 -.899394838E+02 -.898875519E+02 -.898330931E+02 -.897762402E+02 -.897171280E+02 -.896558915E+02 -.895926660E+02 -.895275858E+02 -.894607839E+02 -.893923915E+02 -.893225372E+02 -.892513474E+02 -.891789455E+02 -.891054526E+02 -.890309879E+02 -.889556693E+02 -.888796148E+02 -.888029445E+02 -.887257833E+02 -.886482641E+02 -.885705331E+02 -.884927557E+02 -.884151249E+02 -.883378723E+02 -.882612818E+02 -.881857083E+02 -.881116004E+02 -.880395315E+02 -.879702387E+02 -.879046734E+02 -.878440671E+02 -.877900154E+02 -.877445878E+02 -.877104698E+02 -.876911472E+02 -.876911472E+02
 -.877247587E+02 -.877247587E+02 -.877459030E+02 -.877832298E+02 -.878329229E+02 -.878920437E+02 -.879583268E+02 -.880300252E+02 -.881057908E+02 -.881845807E+02 -.882655870E+02 -.883481824E+02 -.884318756E+02 -.885162780E+02 -.886010786E+02 -.886860225E+02 -.887708958E+02 -.888555138E+02 -.889397124E+02 -.890233406E+02 -.891062563E+02 -.891883218E+02 -.892694018E+02 -.893493604E+02 -.894280602E+02 -.895053616E+02 -.895811216E+02 -.896551944E+02 -.897274314E+02 -.897976816E+02 -.898657922E+02 -.899316092E+02 -.899949783E+02 -.900557459E+02 -.901137598E+02 -.901688699E+02 -.902209298E+02 -.902697974E+02 -.903153359E+02 -.903574152E+02 -.903959124E+02 -.904307133E+02 -.904617131E+02 -.904888171E+02 -.905119417E+02 -.905310151E+02 -.905459779E+02 -.905567836E+02 -.905633992E+02 -.905658052E+02 -.905639960E+02 -.905579801E+02 -.905477797E+02 -.905334309E+02 -.905149830E+02 -.904924984E+02 -.904660519E+02 -.904357301E+02 -.904016306E+02 -.903638616E+02 -.903225403E+02 -.902777927E+02 -.902297521E+02 -.901785586E+02 -.901243576E+02 -.900672988E+02 -.900075356E+02 -.899452236E+02 -.898805198E+02 -.898135815E+02 -.897445657E+02 -.896736280E+02 -.896009216E+02 -.895265972E+02 -.894508021E+02 -.893736800E+02 -.892953706E+02 -.892160101E+02 -.891357314E+02 -.890546648E+02 -.889729396E+02 -.888906858E+02 -.888080373E+02 -.887251350E+02 -.886421326E+02 -.885592024E+02 -.884765449E+02 -.883943998E+02 -.883130609E+02 -.882328953E+02 -.881543684E+02 -.880780757E+02 -.880047848E+02 -.879354887E+02 -.878714747E+02 -.878144144E+02 -.877664787E+02 -.877304889E+02 -.877101108E+02 -.877101108E+02
 -.877443271E+02 -.877443271E+02 -.877665685E+02 -.878058445E+02 -.878581532E+02 -.879204158E+02 -.879902635E+02 -.880658732E+02 -.881458394E+02 -.882290782E+02 -.883147524E+02 -.884022126E+02 -.884909514E+02 -.885805685E+02 -.886707431E+02 -.887612116E+02 -.888517525E+02 -.889421730E+02 -.890323002E+02 -.891219738E+02 -.892110407E+02 -.892993514E+02 -.893867567E+02 -.894731058E+02 -.895582446E+02 -.896420150E+02 -.897242544E+02 -.898047960E+02 -.898834685E+02 -.899600974E+02 -.900345053E+02 -.901065131E+02 -.901759404E+02 -.902426071E+02 -.903063341E+02 -.903669449E+02 -.904242661E+02 -.904781294E+02 -.905283723E+02 -.905748398E+02 -.906173853E+02 -.906558722E+02 -.906901747E+02 -.907201792E+02 -.907457851E+02 -.907669059E+02 -.907834697E+02 -.907954203E+02 -.908027175E+02 -.908053376E+02 -.908032738E+02 -.907965358E+02 -.907851504E+02 -.907691608E+02 -.907486262E+02 -.907236216E+02 -.906942365E+02 -.906605749E+02 -.906227536E+02 -.905809017E+02 -.905351592E+02 -.904856761E+02 -.904326108E+02 -.903761294E+02 -.903164037E+02 -.902536107E+02 -.901879309E+02 -.901195469E+02 -.900486428E+02 -.899754023E+02 -.899000081E+02 -.898226409E+02 -.897434779E+02 -.896626928E+02 -.895804545E+02 -.894969269E+02 -.894122686E+02 -.893266328E+02 -.892401681E+02 -.891530188E+02 -.890653264E+02 -.889772317E+02 -.888888779E+02 -.888004138E+02 -.887120000E+02 -.886238152E+02 -.885360657E+02 -.884489977E+02 -.883629124E+02 -.882781865E+02 -.881952987E+02 -.881148629E+02 -.880376724E+02 -.879647559E+02 -.878974507E+02 -.878374963E+02 -.877871567E+02 -.877493776E+02 -.877279931E+02 -.877279931E+02
 -.877625294E+02 -.877625294E+02 -.877858067E+02 -.878269267E+02 -.878817168E+02 -.879469735E+02 -.880202361E+02 -.880996131E+02 -.881836509E+02 -.882712321E+02 -.883614952E+02 -.884537735E+02 -.885475483E+02 -.886424103E+02 -.887380312E+02 -.888341414E+02 -.889305129E+02 -.890269459E+02 -.891232593E+02 -.892192832E+02 -.893148534E+02 -.894098073E+02 -.895039807E+02 -.895972055E+02 -.896893087E+02 -.897801109E+02 -.898694267E+02 -.899570643E+02 -.900428264E+02 -.901265105E+02 -.902079102E+02 -.902868161E+02 -.903630170E+02 -.904363007E+02 -.905064561E+02 -.905732739E+02 -.906365483E+02 -.906960787E+02 -.907516710E+02 -.908031395E+02 -.908503082E+02 -.908930124E+02 -.909311001E+02 -.909644339E+02 -.909928915E+02 -.910163676E+02 -.910347747E+02 -.910480440E+02 -.910561264E+02 -.910589927E+02 -.910566341E+02 -.910490625E+02 -.910363100E+02 -.910184290E+02 -.909954913E+02 -.909675876E+02 -.909348266E+02 -.908973336E+02 -.908552497E+02 -.908087304E+02 -.907579438E+02 -.907030696E+02 -.906442974E+02 -.905818249E+02 -.905158567E+02 -.904466026E+02 -.903742758E+02 -.902990919E+02 -.902212670E+02 -.901410165E+02 -.900585539E+02 -.899740892E+02 -.898878283E+02 -.897999714E+02 -.897107129E+02 -.896202401E+02 -.895287333E+02 -.894363654E+02 -.893433026E+02 -.892497047E+02 -.891557268E+02 -.890615211E+02 -.889672401E+02 -.888730406E+02 -.887790892E+02 -.886855696E+02 -.885926925E+02 -.885007077E+02 -.884099212E+02 -.883207158E+02 -.882335790E+02 -.881491378E+02 -.880682054E+02 -.879918392E+02 -.879214176E+02 -.878587384E+02 -.878061461E+02 -.877666974E+02 -.877443766E+02 -.877443766E+02
 -.877788574E+02 -.877788574E+02 -.878030818E+02 -.878458935E+02 -.879029734E+02 -.879710107E+02 -.880474659E+02 -.881303935E+02 -.882183030E+02 -.883100508E+02 -.884047588E+02 -.885017502E+02 -.886004993E+02 -.887005919E+02 -.888016964E+02 -.889035398E+02 -.890058895E+02 -.891085402E+02 -.892113037E+02 -.893140008E+02 -.894164555E+02 -.895184913E+02 -.896199272E+02 -.897205759E+02 -.898202425E+02 -.899187235E+02 -.900158067E+02 -.901112717E+02 -.902048901E+02 -.902964268E+02 -.903856411E+02 -.904722875E+02 -.905561175E+02 -.906368810E+02 -.907143274E+02 -.907882079E+02 -.908582770E+02 -.909242944E+02 -.909860268E+02 -.910432502E+02 -.910957515E+02 -.911433306E+02 -.911858026E+02 -.912229992E+02 -.912547706E+02 -.912809874E+02 -.913015417E+02 -.913163485E+02 -.913253469E+02 -.913285005E+02 -.913257984E+02 -.913172545E+02 -.913029085E+02 -.912828243E+02 -.912570901E+02 -.912258169E+02 -.911891376E+02 -.911472053E+02 -.911001918E+02 -.910482858E+02 -.909916911E+02 -.909306246E+02 -.908653144E+02 -.907959977E+02 -.907229191E+02 -.906463285E+02 -.905664790E+02 -.904836257E+02 -.903980236E+02 -.903099256E+02 -.902195818E+02 -.901272371E+02 -.900331309E+02 -.899374948E+02 -.898405525E+02 -.897425186E+02 -.896435982E+02 -.895439868E+02 -.894438701E+02 -.893434254E+02 -.892428224E+02 -.891422252E+02 -.890417960E+02 -.889416988E+02 -.888421050E+02 -.887432016E+02 -.886452011E+02 -.885483543E+02 -.884529678E+02 -.883594259E+02 -.882682195E+02 -.881799824E+02 -.880955395E+02 -.880159680E+02 -.879426766E+02 -.878775084E+02 -.878228729E+02 -.877819189E+02 -.877587579E+02 -.877587579E+02
 -.877926949E+02 -.877926949E+02 -.878177448E+02 -.878620429E+02 -.879211510E+02 -.879916728E+02 -.880710119E+02 -.881571848E+02 -.882486759E+02 -.883443276E+02 -.884432551E+02 -.885447788E+02 -.886483723E+02 -.887536231E+02 -.888602007E+02 -.889678318E+02 -.890762828E+02 -.891853450E+02 -.892948241E+02 -.894045321E+02 -.895142816E+02 -.896238807E+02 -.897331303E+02 -.898418216E+02 -.899497351E+02 -.900566395E+02 -.901622920E+02 -.902664386E+02 -.903688151E+02 -.904691479E+02 -.905671555E+02 -.906625499E+02 -.907550380E+02 -.908443235E+02 -.909301086E+02 -.910120961E+02 -.910899916E+02 -.911635056E+02 -.912323559E+02 -.912962703E+02 -.913549887E+02 -.914082660E+02 -.914558744E+02 -.914976060E+02 -.915332751E+02 -.915627206E+02 -.915858079E+02 -.916024306E+02 -.916125122E+02 -.916160069E+02 -.916129004E+02 -.916032100E+02 -.915869847E+02 -.915643041E+02 -.915352776E+02 -.915000430E+02 -.914587650E+02 -.914116325E+02 -.913588571E+02 -.913006703E+02 -.912373212E+02 -.911690738E+02 -.910962047E+02 -.910190001E+02 -.909377542E+02 -.908527660E+02 -.907643374E+02 -.906727712E+02 -.905783688E+02 -.904814283E+02 -.903822430E+02 -.902810992E+02 -.901782750E+02 -.900740391E+02 -.899686492E+02 -.898623511E+02 -.897553784E+02 -.896479517E+02 -.895402792E+02 -.894325570E+02 -.893249702E+02 -.892176957E+02 -.891109046E+02 -.890047671E+02 -.888994580E+02 -.887951650E+02 -.886920991E+02 -.885905080E+02 -.884906943E+02 -.883930378E+02 -.882980258E+02 -.882062906E+02 -.881186595E+02 -.880362177E+02 -.879603907E+02 -.878930501E+02 -.878366510E+02 -.877944097E+02 -.877705359E+02 -.877705359E+02
 -.878033075E+02 -.878033075E+02 -.878290254E+02 -.878745393E+02 -.879353274E+02 -.880079404E+02 -.880897491E+02 -.881787508E+02 -.882734228E+02 -.883726081E+02 -.884754261E+02 -.885812045E+02 -.886894260E+02 -.887996862E+02 -.889116613E+02 -.890250835E+02 -.891397218E+02 -.892553669E+02 -.893718206E+02 -.894888876E+02 -.896063686E+02 -.897240562E+02 -.898417319E+02 -.899591631E+02 -.900761026E+02 -.901922877E+02 -.903074407E+02 -.904212691E+02 -.905334668E+02 -.906437155E+02 -.907516857E+02 -.908570388E+02 -.909594286E+02 -.910585035E+02 -.911539083E+02 -.912452867E+02 -.913322838E+02 -.914145491E+02 -.914917387E+02 -.915635192E+02 -.916295702E+02 -.916895882E+02 -.917432896E+02 -.917904143E+02 -.918307289E+02 -.918640301E+02 -.918901474E+02 -.919089457E+02 -.919203272E+02 -.919242334E+02 -.919206456E+02 -.919095854E+02 -.918911145E+02 -.918653335E+02 -.918323806E+02 -.917924295E+02 -.917456868E+02 -.916923892E+02 -.916328006E+02 -.915672081E+02 -.914959195E+02 -.914192591E+02 -.913375648E+02 -.912511848E+02 -.911604746E+02 -.910657939E+02 -.909675041E+02 -.908659655E+02 -.907615355E+02 -.906545658E+02 -.905454006E+02 -.904343749E+02 -.903218124E+02 -.902080242E+02 -.900933071E+02 -.899779429E+02 -.898621971E+02 -.897463190E+02 -.896305409E+02 -.895150794E+02 -.894001361E+02 -.892859000E+02 -.891725507E+02 -.890602625E+02 -.889492113E+02 -.888395821E+02 -.887315799E+02 -.886254443E+02 -.885214673E+02 -.884200171E+02 -.883215686E+02 -.882267426E+02 -.881363565E+02 -.880514893E+02 -.879735663E+02 -.879044673E+02 -.878466679E+02 -.878034219E+02 -.877789998E+02 -.877789998E+02
 -.878098328E+02 -.878098328E+02 -.878360153E+02 -.878823945E+02 -.879444133E+02 -.880186061E+02 -.881023399E+02 -.881936195E+02 -.882909363E+02 -.883931504E+02 -.884994008E+02 -.886090356E+02 -.887215569E+02 -.888365774E+02 -.889537884E+02 -.890729339E+02 -.891937904E+02 -.893161525E+02 -.894398214E+02 -.895645960E+02 -.896902666E+02 -.898166104E+02 -.899433881E+02 -.900703417E+02 -.901971935E+02 -.903236460E+02 -.904493815E+02 -.905740638E+02 -.906973387E+02 -.908188359E+02 -.909381701E+02 -.910549432E+02 -.911687461E+02 -.912791606E+02 -.913857623E+02 -.914881227E+02 -.915858122E+02 -.916784034E+02 -.917654747E+02 -.918466137E+02 -.919214219E+02 -.919895189E+02 -.920505470E+02 -.921041763E+02 -.921501088E+02 -.921880838E+02 -.922178815E+02 -.922393272E+02 -.922522940E+02 -.922567054E+02 -.922525367E+02 -.922398154E+02 -.922186209E+02 -.921890828E+02 -.921513788E+02 -.921057317E+02 -.920524056E+02 -.919917014E+02 -.919239528E+02 -.918495212E+02 -.917687909E+02 -.916821646E+02 -.915900591E+02 -.914929007E+02 -.913911217E+02 -.912851568E+02 -.911754399E+02 -.910624011E+02 -.909464644E+02 -.908280449E+02 -.907075471E+02 -.905853621E+02 -.904618664E+02 -.903374199E+02 -.902123642E+02 -.900870213E+02 -.899616929E+02 -.898366592E+02 -.897121792E+02 -.895884908E+02 -.894658122E+02 -.893443439E+02 -.892242719E+02 -.891057723E+02 -.889890178E+02 -.888741860E+02 -.887614707E+02 -.886510960E+02 -.885433357E+02 -.884385369E+02 -.883371513E+02 -.882397755E+02 -.881472024E+02 -.880604875E+02 -.879810348E+02 -.879107073E+02 -.878519707E+02 -.878080789E+02 -.877833166E+02 -.877833166E+02
 -.878112599E+02 -.878112599E+02 -.878376494E+02 -.878844518E+02 -.879471308E+02 -.880222490E+02 -.881072086E+02 -.882000528E+02 -.882993118E+02 -.884038849E+02 -.885129497E+02 -.886258899E+02 -.887422398E+02 -.888616416E+02 -.889838116E+02 -.891085136E+02 -.892355393E+02 -.893646932E+02 -.894957802E+02 -.896285972E+02 -.897629264E+02 -.898985305E+02 -.900351493E+02 -.901724981E+02 -.903102666E+02 -.904481184E+02 -.905856921E+02 -.907226020E+02 -.908584394E+02 -.909927744E+02 -.911251575E+02 -.912551214E+02 -.913821827E+02 -.915058447E+02 -.916255993E+02 -.917409299E+02 -.918513142E+02 -.919562285E+02 -.920551512E+02 -.921475681E+02 -.922329774E+02 -.923108963E+02 -.923808671E+02 -.924424639E+02 -.924953002E+02 -.925390348E+02 -.925733792E+02 -.925981025E+02 -.926130366E+02 -.926180797E+02 -.926131983E+02 -.925984284E+02 -.925738745E+02 -.925397073E+02 -.924961603E+02 -.924435252E+02 -.923821457E+02 -.923124118E+02 -.922347525E+02 -.921496291E+02 -.920575285E+02 -.919589564E+02 -.918544313E+02 -.917444796E+02 -.916296302E+02 -.915104103E+02 -.913873423E+02 -.912609403E+02 -.911317072E+02 -.910001328E+02 -.908666909E+02 -.907318378E+02 -.905960103E+02 -.904596232E+02 -.903230685E+02 -.901867132E+02 -.900508981E+02 -.899159375E+02 -.897821179E+02 -.896496992E+02 -.895189151E+02 -.893899755E+02 -.892630699E+02 -.891383716E+02 -.890160450E+02 -.888962537E+02 -.887791721E+02 -.886650005E+02 -.885539840E+02 -.884464368E+02 -.883427745E+02 -.882435538E+02 -.881495252E+02 -.880616995E+02 -.879814344E+02 -.879105459E+02 -.878514526E+02 -.878073630E+02 -.877825200E+02 -.877825200E+02
 -.878064170E+02 -.878064170E+02 -.878326951E+02 -.878793698E+02 -.879419938E+02 -.880172150E+02 -.881025161E+02 -.881960150E+02 -.882963122E+02 -.884023729E+02 -.885134347E+02 -.886289358E+02 -.887484605E+02 -.888716946E+02 -.889983917E+02 -.891283474E+02 -.892613785E+02 -.893973073E+02 -.895359499E+02 -.896771067E+02 -.898205557E+02 -.899660478E+02 -.901133035E+02 -.902620111E+02 -.904118259E+02 -.905623705E+02 -.907132354E+02 -.908639804E+02 -.910141365E+02 -.911632067E+02 -.913106687E+02 -.914559760E+02 -.915985597E+02 -.917378304E+02 -.918731804E+02 -.920039860E+02 -.921296104E+02 -.922494080E+02 -.923627289E+02 -.924689250E+02 -.925673571E+02 -.926574031E+02 -.927384675E+02 -.928099911E+02 -.928714616E+02 -.929224240E+02 -.929624903E+02 -.929913489E+02 -.930087716E+02 -.930146196E+02 -.930088471E+02 -.929915021E+02 -.929627260E+02 -.929227490E+02 -.928718855E+02 -.928105257E+02 -.927391276E+02 -.926582061E+02 -.925683236E+02 -.924700790E+02 -.923640979E+02 -.922510233E+02 -.921315077E+02 -.920062054E+02 -.918757671E+02 -.917408349E+02 -.916020380E+02 -.914599906E+02 -.913152882E+02 -.911685067E+02 -.910201996E+02 -.908708967E+02 -.907211018E+02 -.905712916E+02 -.904219130E+02 -.902733819E+02 -.901260815E+02 -.899803611E+02 -.898365356E+02 -.896948853E+02 -.895556572E+02 -.894190669E+02 -.892853016E+02 -.891545259E+02 -.890268876E+02 -.889025273E+02 -.887815900E+02 -.886642402E+02 -.885506813E+02 -.884411804E+02 -.883361003E+02 -.882359392E+02 -.881413836E+02 -.880533745E+02 -.879731931E+02 -.879025725E+02 -.878438401E+02 -.878001048E+02 -.877754996E+02 -.877754996E+02
 -.877939622E+02 -.877939622E+02 -.878197382E+02 -.878656065E+02 -.879272931E+02 -.880015973E+02 -.880861351E+02 -.881791438E+02 -.882793317E+02 -.883857601E+02 -.884977532E+02 -.886148280E+02 -.887366384E+02 -.888629323E+02 -.889935177E+02 -.891282369E+02 -.892669449E+02 -.894094943E+02 -.895557224E+02 -.897054418E+02 -.898584333E+02 -.900144412E+02 -.901731702E+02 -.903342832E+02 -.904974016E+02 -.906621052E+02 -.908279341E+02 -.909943897E+02 -.911609374E+02 -.913270074E+02 -.914919969E+02 -.916552713E+02 -.918161648E+02 -.919739816E+02 -.921279971E+02 -.922774588E+02 -.924215890E+02 -.925595884E+02 -.926906408E+02 -.928139210E+02 -.929286037E+02 -.930338749E+02 -.931289455E+02 -.932130662E+02 -.932855435E+02 -.933457559E+02 -.933931699E+02 -.934273537E+02 -.934479900E+02 -.934548850E+02 -.934479741E+02 -.934273239E+02 -.933931302E+02 -.933457126E+02 -.932855046E+02 -.932130422E+02 -.931289492E+02 -.930339215E+02 -.929287112E+02 -.928141101E+02 -.926909354E+02 -.925600159E+02 -.924221809E+02 -.922782506E+02 -.921290291E+02 -.919752993E+02 -.918178192E+02 -.916573197E+02 -.914945032E+02 -.913300425E+02 -.911645797E+02 -.909987254E+02 -.908330572E+02 -.906681179E+02 -.905044137E+02 -.903424120E+02 -.901825396E+02 -.900251812E+02 -.898706779E+02 -.897193276E+02 -.895713854E+02 -.894270658E+02 -.892865459E+02 -.891499711E+02 -.890174620E+02 -.888891233E+02 -.887650568E+02 -.886453760E+02 -.885302263E+02 -.884198095E+02 -.883144152E+02 -.882144611E+02 -.881205440E+02 -.880335051E+02 -.879545143E+02 -.878851790E+02 -.878276840E+02 -.877849745E+02 -.877609935E+02 -.877609935E+02
 -.877723717E+02 -.877723717E+02 -.877971718E+02 -.878414105E+02 -.879010837E+02 -.879732189E+02 -.880556291E+02 -.881467231E+02 -.882453589E+02 -.883507306E+02 -.884622813E+02 -.885796342E+02 -.887025382E+02 -.888308266E+02 -.889643836E+02 -.891031174E+02 -.892469403E+02 -.893957516E+02 -.895494249E+02 -.897077982E+02 -.898706666E+02 -.900377769E+02 -.902088245E+02 -.903834522E+02 -.905612498E+02 -.907417558E+02 -.909244590E+02 -.911088013E+02 -.912941793E+02 -.914799470E+02 -.916654167E+02 -.918498593E+02 -.920325037E+02 -.922125362E+02 -.923890984E+02 -.925612863E+02 -.927281507E+02 -.928886988E+02 -.930418990E+02 -.931866893E+02 -.933219891E+02 -.934467152E+02 -.935598018E+02 -.936602232E+02 -.937470188E+02 -.938193192E+02 -.938763715E+02 -.939175630E+02 -.939424406E+02 -.939507265E+02 -.939423275E+02 -.939173386E+02 -.938760393E+02 -.938188844E+02 -.937464886E+02 -.936596065E+02 -.935591094E+02 -.934459599E+02 -.933211858E+02 -.931858552E+02 -.930410537E+02 -.928878648E+02 -.927273539E+02 -.925605561E+02 -.923884683E+02 -.922120447E+02 -.920321943E+02 -.918497817E+02 -.916656272E+02 -.914805091E+02 -.912951642E+02 -.911102885E+02 -.909265367E+02 -.907445207E+02 -.905648076E+02 -.903879170E+02 -.902143184E+02 -.900444289E+02 -.898786117E+02 -.897171753E+02 -.895603739E+02 -.894084101E+02 -.892614382E+02 -.891195699E+02 -.889828822E+02 -.888514269E+02 -.887252438E+02 -.886043759E+02 -.884888895E+02 -.883788985E+02 -.882745957E+02 -.881762910E+02 -.880844617E+02 -.879998147E+02 -.879233678E+02 -.878565538E+02 -.878013551E+02 -.877604788E+02 -.877375847E+02 -.877375847E+02
 -.877399391E+02 -.877399391E+02 -.877631982E+02 -.878048195E+02 -.878611800E+02 -.879296263E+02 -.880082406E+02 -.880956613E+02 -.881909459E+02 -.882934640E+02 -.884028142E+02 -.885187590E+02 -.886411737E+02 -.887700060E+02 -.889052431E+02 -.890468862E+02 -.891949295E+02 -.893493426E+02 -.895100575E+02 -.896769578E+02 -.898498702E+02 -.900285592E+02 -.902127234E+02 -.904019949E+02 -.905959393E+02 -.907940580E+02 -.909957918E+02 -.912005243E+02 -.914075852E+02 -.916162530E+02 -.918257558E+02 -.920352703E+02 -.922439186E+02 -.924507631E+02 -.926548002E+02 -.928549540E+02 -.930500707E+02 -.932389168E+02 -.934201810E+02 -.935924827E+02 -.937543870E+02 -.939044273E+02 -.940411348E+02 -.941630746E+02 -.942688851E+02 -.943573206E+02 -.944272928E+02 -.944779096E+02 -.945085085E+02 -.945186814E+02 -.945082911E+02 -.944774764E+02 -.944266470E+02 -.943564670E+02 -.942678299E+02 -.941618256E+02 -.940397011E+02 -.939028193E+02 -.937526166E+02 -.935905632E+02 -.934181272E+02 -.932367455E+02 -.930478007E+02 -.928526069E+02 -.926524007E+02 -.924483398E+02 -.922415049E+02 -.920329051E+02 -.918234843E+02 -.916141277E+02 -.914056666E+02 -.911988817E+02 -.909945039E+02 -.907932130E+02 -.905956353E+02 -.904023400E+02 -.902138347E+02 -.900305626E+02 -.898528991E+02 -.896811512E+02 -.895155578E+02 -.893562920E+02 -.892034655E+02 -.890571352E+02 -.889173116E+02 -.887839698E+02 -.886570626E+02 -.885365370E+02 -.884223539E+02 -.883145120E+02 -.882130779E+02 -.881182229E+02 -.880302698E+02 -.879497518E+02 -.878774885E+02 -.878146827E+02 -.877630462E+02 -.877249635E+02 -.877037046E+02 -.877037046E+02
 -.876947859E+02 -.876947859E+02 -.877158361E+02 -.877536658E+02 -.878051621E+02 -.878680914E+02 -.879408856E+02 -.880224795E+02 -.881121858E+02 -.882095970E+02 -.883145097E+02 -.884268653E+02 -.885467023E+02 -.886741182E+02 -.888092387E+02 -.889521922E+02 -.891030885E+02 -.892620010E+02 -.894289519E+02 -.896039003E+02 -.897867321E+02 -.899772541E+02 -.901751894E+02 -.903801761E+02 -.905917690E+02 -.908094430E+02 -.910325984E+02 -.912605673E+02 -.914926191E+02 -.917279648E+02 -.919657580E+02 -.922050927E+02 -.924449951E+02 -.926844125E+02 -.929221973E+02 -.931570898E+02 -.933877025E+02 -.936125077E+02 -.938298328E+02 -.940378662E+02 -.942346758E+02 -.944182410E+02 -.945864976E+02 -.947373951E+02 -.948689612E+02 -.949793713E+02 -.950670176E+02 -.951305737E+02 -.951690493E+02 -.951818331E+02 -.951687186E+02 -.951299139E+02 -.950660320E+02 -.949780645E+02 -.948673393E+02 -.947354653E+02 -.945842679E+02 -.944157201E+02 -.942318730E+02 -.940347910E+02 -.938264948E+02 -.936089170E+02 -.933838698E+02 -.931530266E+02 -.929179169E+02 -.926799308E+02 -.924403313E+02 -.922002707E+02 -.919608079E+02 -.917229234E+02 -.914875319E+02 -.912554890E+02 -.910275941E+02 -.908045886E+02 -.905871518E+02 -.903758947E+02 -.901713536E+02 -.899739841E+02 -.897841573E+02 -.896021582E+02 -.894281858E+02 -.892623565E+02 -.891047100E+02 -.889552169E+02 -.888137890E+02 -.886802917E+02 -.885545582E+02 -.884364067E+02 -.883256598E+02 -.882221678E+02 -.881258373E+02 -.880366647E+02 -.879547795E+02 -.878804972E+02 -.878143876E+02 -.877573620E+02 -.877107863E+02 -.876766276E+02 -.876576460E+02 -.876576460E+02
 -.876348796E+02 -.876348796E+02 -.876529400E+02 -.876855994E+02 -.877303968E+02 -.877856293E+02 -.878501679E+02 -.879233168E+02 -.880047040E+02 -.880941978E+02 -.881918408E+02 -.882977977E+02 -.884123132E+02 -.885356783E+02 -.886682007E+02 -.888101806E+02 -.889618892E+02 -.891235498E+02 -.892953207E+02 -.894772813E+02 -.896694202E+02 -.898716256E+02 -.900836798E+02 -.903052572E+02 -.905359255E+02 -.907751518E+02 -.910223107E+02 -.912766954E+02 -.915375283E+02 -.918039696E+02 -.920751210E+02 -.923500219E+02 -.926276366E+02 -.929068312E+02 -.931863419E+02 -.934647375E+02 -.937403812E+02 -.940113975E+02 -.942756516E+02 -.945307473E+02 -.947740479E+02 -.950027226E+02 -.952138168E+02 -.954043447E+02 -.955713956E+02 -.957122489E+02 -.958244892E+02 -.959061121E+02 -.959556156E+02 -.959720698E+02 -.959551604E+02 -.959052037E+02 -.958231312E+02 -.957104466E+02 -.955691555E+02 -.954016745E+02 -.952107246E+02 -.949992162E+02 -.947701349E+02 -.945264338E+02 -.942709422E+02 -.940062951E+02 -.937348866E+02 -.934588500E+02 -.931800600E+02 -.929001536E+02 -.926205636E+02 -.923425571E+02 -.920672733E+02 -.917957550E+02 -.915289715E+02 -.912678316E+02 -.910131870E+02 -.907658279E+02 -.905264746E+02 -.902957659E+02 -.900742480E+02 -.898623658E+02 -.896604569E+02 -.894687491E+02 -.892873626E+02 -.891163146E+02 -.889555280E+02 -.888048417E+02 -.886640236E+02 -.885327850E+02 -.884107965E+02 -.882977059E+02 -.881931575E+02 -.880968145E+02 -.880083840E+02 -.879276481E+02 -.878544997E+02 -.877889889E+02 -.877313806E+02 -.876822281E+02 -.876424692E+02 -.876135502E+02 -.875975890E+02 -.875975890E+02
 -.875580735E+02 -.875580735E+02 -.875722436E+02 -.875981312E+02 -.876340812E+02 -.876790417E+02 -.877324180E+02 -.877939597E+02 -.878636747E+02 -.879417629E+02 -.880285639E+02 -.881245145E+02 -.882301151E+02 -.883459004E+02 -.884724136E+02 -.886101833E+02 -.887597021E+02 -.889214063E+02 -.890956565E+02 -.892827194E+02 -.894827522E+02 -.896957883E+02 -.899217279E+02 -.901603325E+02 -.904112258E+02 -.906739002E+02 -.909477301E+02 -.912319900E+02 -.915258747E+02 -.918285185E+02 -.921390068E+02 -.924563760E+02 -.927795950E+02 -.931075261E+02 -.934388664E+02 -.937720723E+02 -.941052782E+02 -.944362208E+02 -.947621841E+02 -.950799779E+02 -.953859594E+02 -.956761026E+02 -.959461118E+02 -.961915735E+02 -.964081335E+02 -.965916870E+02 -.967385663E+02 -.968457154E+02 -.969108377E+02 -.969325084E+02 -.969102455E+02 -.968445333E+02 -.967367987E+02 -.965893403E+02 -.964052157E+02 -.961880934E+02 -.959420787E+02 -.956715251E+02 -.953808445E+02 -.950743294E+02 -.947560021E+02 -.944295003E+02 -.940980086E+02 -.937642375E+02 -.934304455E+02 -.930984950E+02 -.927699282E+02 -.924460495E+02 -.921280009E+02 -.918168207E+02 -.915134830E+02 -.912189147E+02 -.909339959E+02 -.906595475E+02 -.903963113E+02 -.901449293E+02 -.899059253E+02 -.896796910E+02 -.894664792E+02 -.892664026E+02 -.890794391E+02 -.889054408E+02 -.887441469E+02 -.885951994E+02 -.884581597E+02 -.883325259E+02 -.882177513E+02 -.881132624E+02 -.880184784E+02 -.879328304E+02 -.878557841E+02 -.877868638E+02 -.877256815E+02 -.876719725E+02 -.876256395E+02 -.875868086E+02 -.875559029E+02 -.875337378E+02 -.875216466E+02 -.875216466E+02
 -.874621737E+02 -.874621737E+02 -.874714274E+02 -.874887042E+02 -.875133174E+02 -.875449921E+02 -.875837643E+02 -.876299065E+02 -.876838706E+02 -.877462436E+02 -.878177131E+02 -.878990391E+02 -.879910296E+02 -.880945192E+02 -.882103483E+02 -.883393430E+02 -.884822942E+02 -.886399358E+02 -.888129224E+02 -.890018063E+02 -.892070145E+02 -.894288278E+02 -.896673625E+02 -.899225579E+02 -.901941715E+02 -.904817834E+02 -.907848138E+02 -.911025498E+02 -.914341827E+02 -.917788476E+02 -.921356565E+02 -.925037135E+02 -.928820990E+02 -.932698126E+02 -.936656704E+02 -.940681639E+02 -.944752945E+02 -.948844135E+02 -.952920951E+02 -.956940747E+02 -.960852679E+02 -.964598797E+02 -.968115927E+02 -.971338202E+02 -.974199982E+02 -.976638955E+02 -.978599184E+02 -.980033895E+02 -.980907856E+02 -.981199177E+02 -.980900442E+02 -.980019093E+02 -.978577044E+02 -.976609553E+02 -.974163410E+02 -.971294570E+02 -.968065346E+02 -.964541370E+02 -.960788485E+02 -.956869815E+02 -.952843242E+02 -.948759514E+02 -.944661173E+02 -.940582357E+02 -.936549446E+02 -.932582335E+02 -.928696057E+02 -.924902439E+02 -.921211526E+02 -.917632603E+02 -.914174760E+02 -.910847045E+02 -.907658298E+02 -.904616808E+02 -.901729908E+02 -.899003604E+02 -.896442286E+02 -.894048563E+02 -.891823211E+02 -.889765223E+02 -.887871932E+02 -.886139190E+02 -.884561577E+02 -.883132629E+02 -.881845052E+02 -.880690943E+02 -.879661988E+02 -.878749648E+02 -.877945333E+02 -.877240568E+02 -.876627153E+02 -.876097337E+02 -.875643996E+02 -.875260858E+02 -.874942769E+02 -.874686033E+02 -.874488862E+02 -.874351964E+02 -.874279341E+02 -.874279341E+02
 -.873450348E+02 -.873450348E+02 -.873482187E+02 -.873547990E+02 -.873652244E+02 -.873801203E+02 -.874002477E+02 -.874264750E+02 -.874597558E+02 -.875011138E+02 -.875516307E+02 -.876124354E+02 -.876846933E+02 -.877695960E+02 -.878683477E+02 -.879821504E+02 -.881121856E+02 -.882595928E+02 -.884254438E+02 -.886107149E+02 -.888162547E+02 -.890427521E+02 -.892907041E+02 -.895603883E+02 -.898518432E+02 -.901648621E+02 -.904990051E+02 -.908536335E+02 -.912279669E+02 -.916211577E+02 -.920323706E+02 -.924608429E+02 -.929058993E+02 -.933668885E+02 -.938430244E+02 -.943331309E+02 -.948353206E+02 -.953466646E+02 -.958629224E+02 -.963783975E+02 -.968859523E+02 -.973771882E+02 -.978427627E+02 -.982728060E+02 -.986573946E+02 -.989870456E+02 -.992532018E+02 -.994486776E+02 -.995680420E+02 -.996079126E+02 -.995671417E+02 -.994468796E+02 -.992505113E+02 -.989834701E+02 -.986529441E+02 -.982674924E+02 -.978365986E+02 -.973701858E+02 -.968781207E+02 -.963697394E+02 -.958534302E+02 -.953363156E+02 -.948240736E+02 -.943209238E+02 -.938297745E+02 -.933524958E+02 -.928902528E+02 -.924438286E+02 -.920138800E+02 -.916010963E+02 -.912062600E+02 -.908302315E+02 -.904738849E+02 -.901380280E+02 -.898233256E+02 -.895302423E+02 -.892590073E+02 -.890096029E+02 -.887817703E+02 -.885750300E+02 -.883887094E+02 -.882219750E+02 -.880738652E+02 -.879433216E+02 -.878292173E+02 -.877303821E+02 -.876456230E+02 -.875737419E+02 -.875135488E+02 -.874638728E+02 -.874235697E+02 -.873915288E+02 -.873666772E+02 -.873479848E+02 -.873344690E+02 -.873252016E+02 -.873193187E+02 -.873160353E+02 -.873146678E+02 -.873146678E+02
 -.872046979E+02 -.872046979E+02 -.872005346E+02 -.871940859E+02 -.871870960E+02 -.871812070E+02 -.871779884E+02 -.871789635E+02 -.871856314E+02 -.871994867E+02 -.872220356E+02 -.872548073E+02 -.872993622E+02 -.873572955E+02 -.874302368E+02 -.875198432E+02 -.876277884E+02 -.877557438E+02 -.879053537E+02 -.880782026E+02 -.882757761E+02 -.884994136E+02 -.887502584E+02 -.890292050E+02 -.893368508E+02 -.896734600E+02 -.900389497E+02 -.904329099E+02 -.908546685E+02 -.913034056E+02 -.917783087E+02 -.922787368E+02 -.928043382E+02 -.933550464E+02 -.939308829E+02 -.945315337E+02 -.951557428E+02 -.958006438E+02 -.964611983E+02 -.971298865E+02 -.977967161E+02 -.984495263E+02 -.990745129E+02 -.996568909E+02 -.100181635E+03 -.100634250E+03 -.101001541E+03 -.101272342E+03 -.101438160E+03 -.101493681E+03 -.101437095E+03 -.101270214E+03 -.100998354E+03 -.100630010E+03 -.100176351E+03 -.996505724E+02 -.990671716E+02 -.984411741E+02 -.977873616E+02 -.971195309E+02 -.964498286E+02 -.957882247E+02 -.951422090E+02 -.945167846E+02 -.939147826E+02 -.933374296E+02 -.927850225E+02 -.922575381E+02 -.917550565E+02 -.912779558E+02 -.908269114E+02 -.904027740E+02 -.900064016E+02 -.896385015E+02 -.892995154E+02 -.889895541E+02 -.887083773E+02 -.884554091E+02 -.882297743E+02 -.880303478E+02 -.878558075E+02 -.877046856E+02 -.875754157E+02 -.874663729E+02 -.873759065E+02 -.873023661E+02 -.872441197E+02 -.871995662E+02 -.871671415E+02 -.871453194E+02 -.871326079E+02 -.871275405E+02 -.871286637E+02 -.871345196E+02 -.871436245E+02 -.871544419E+02 -.871653509E+02 -.871746079E+02 -.871803019E+02 -.871803019E+02
 -.870395761E+02 -.870395761E+02 -.870266754E+02 -.870046261E+02 -.869766141E+02 -.869453960E+02 -.869134108E+02 -.868828705E+02 -.868558356E+02 -.868342765E+02 -.868201227E+02 -.868153039E+02 -.868217817E+02 -.868415740E+02 -.868767723E+02 -.869295507E+02 -.870021679E+02 -.870969580E+02 -.872163129E+02 -.873626520E+02 -.875383787E+02 -.877458241E+02 -.879871767E+02 -.882644000E+02 -.885791423E+02 -.889326465E+02 -.893256732E+02 -.897584569E+02 -.902307230E+02 -.907417958E+02 -.912908188E+02 -.918770800E+02 -.925003733E+02 -.931612472E+02 -.938609327E+02 -.946007727E+02 -.953811408E+02 -.962000996E+02 -.970522174E+02 -.979279101E+02 -.988134247E+02 -.996913422E+02 -.100541400E+03 -.101341487E+03 -.102068745E+03 -.102700762E+03 -.103216816E+03 -.103599131E+03 -.103834037E+03 -.103912910E+03 -.103832804E+03 -.103596666E+03 -.103213120E+03 -.102695837E+03 -.102062594E+03 -.101334115E+03 -.100532812E+03 -.996815438E+02 -.988024185E+02 -.979156895E+02 -.970387573E+02 -.961853425E+02 -.953649818E+02 -.945830487E+02 -.938414226E+02 -.931396857E+02 -.924764779E+02 -.918505802E+02 -.912614816E+02 -.907094416E+02 -.901952305E+02 -.897197605E+02 -.892837565E+02 -.888875337E+02 -.885308911E+02 -.882130952E+02 -.879329257E+02 -.876887538E+02 -.874786339E+02 -.873003946E+02 -.871517224E+02 -.870302330E+02 -.869335285E+02 -.868592418E+02 -.868050680E+02 -.867687843E+02 -.867482596E+02 -.867414553E+02 -.867464182E+02 -.867612661E+02 -.867841666E+02 -.868133093E+02 -.868468700E+02 -.868829671E+02 -.869196077E+02 -.869546217E+02 -.869855806E+02 -.870096979E+02 -.870237065E+02 -.870237065E+02
 -.868487043E+02 -.868487043E+02 -.868255791E+02 -.867851396E+02 -.867321314E+02 -.866704895E+02 -.866035445E+02 -.865341892E+02 -.864650136E+02 -.863984153E+02 -.863366903E+02 -.862821089E+02 -.862369786E+02 -.862036973E+02 -.861847970E+02 -.861829783E+02 -.862011353E+02 -.862423687E+02 -.863099868E+02 -.864074895E+02 -.865385343E+02 -.867068805E+02 -.869163089E+02 -.871705155E+02 -.874729785E+02 -.878268020E+02 -.882345450E+02 -.886980534E+02 -.892183289E+02 -.897954877E+02 -.904288881E+02 -.911175122E+02 -.918606383E+02 -.926586834E+02 -.935138163E+02 -.944297124E+02 -.954099835E+02 -.964555511E+02 -.975620297E+02 -.987182056E+02 -.999058873E+02 -.101100685E+03 -.102273200E+03 -.103390389E+03 -.104417125E+03 -.105318037E+03 -.106059614E+03 -.106612504E+03 -.106953749E+03 -.107068707E+03 -.106952343E+03 -.106609690E+03 -.106055389E+03 -.105312395E+03 -.104410060E+03 -.103381892E+03 -.102263263E+03 -.101089295E+03 -.998930281E+02 -.987038484E+02 -.975461194E+02 -.964379837E+02 -.953905784E+02 -.944081928E+02 -.934898157E+02 -.926317856E+02 -.918304365E+02 -.910836609E+02 -.903911320E+02 -.897536655E+02 -.891723624E+02 -.886479309E+02 -.881803057E+02 -.877685235E+02 -.874107674E+02 -.871045013E+02 -.868466396E+02 -.866337201E+02 -.864620614E+02 -.863278973E+02 -.862274843E+02 -.861571835E+02 -.861135179E+02 -.860932083E+02 -.860931909E+02 -.861106195E+02 -.861428555E+02 -.861874461E+02 -.862420951E+02 -.863046246E+02 -.863729298E+02 -.864449240E+02 -.865184756E+02 -.865913314E+02 -.866610255E+02 -.867247675E+02 -.867793058E+02 -.868207580E+02 -.868443992E+02 -.868443992E+02
 -.866320695E+02 -.866320695E+02 -.865971651E+02 -.865353696E+02 -.864530588E+02 -.863553577E+02 -.862464519E+02 -.861298379E+02 -.860085250E+02 -.858852024E+02 -.857623774E+02 -.856424939E+02 -.855280355E+02 -.854216177E+02 -.853260706E+02 -.852445138E+02 -.851804218E+02 -.851376789E+02 -.851206195E+02 -.851340493E+02 -.851832431E+02 -.852739103E+02 -.854121252E+02 -.856042134E+02 -.858565902E+02 -.861755479E+02 -.865669925E+02 -.870361352E+02 -.875871539E+02 -.882228635E+02 -.889444710E+02 -.897515640E+02 -.906425807E+02 -.916160449E+02 -.926725654E+02 -.938166565E+02 -.950562930E+02 -.963987616E+02 -.978446060E+02 -.993834435E+02 -.100993136E+03 -.102640914E+03 -.104284932E+03 -.105875894E+03 -.107359091E+03 -.108677205E+03 -.109774010E+03 -.110598781E+03 -.111110931E+03 -.111284157E+03 -.111109339E+03 -.110595591E+03 -.109769209E+03 -.108670776E+03 -.107351008E+03 -.105866126E+03 -.104273438E+03 -.102627646E+03 -.100978032E+03 -.993664198E+02 -.978255366E+02 -.963774387E+02 -.950323751E+02 -.937896428E+02 -.926418457E+02 -.915810181E+02 -.906027649E+02 -.897066401E+02 -.888942699E+02 -.881673311E+02 -.875263188E+02 -.869700857E+02 -.864958609E+02 -.860994997E+02 -.857758169E+02 -.855189255E+02 -.853225474E+02 -.851802774E+02 -.850857980E+02 -.850330423E+02 -.850163096E+02 -.850303380E+02 -.850703410E+02 -.851320130E+02 -.852115110E+02 -.853054189E+02 -.854106967E+02 -.855246213E+02 -.856447188E+02 -.857686907E+02 -.858943339E+02 -.860194522E+02 -.861417573E+02 -.862587553E+02 -.863676121E+02 -.864649912E+02 -.865468556E+02 -.866082203E+02 -.866428440E+02 -.866428440E+02
 -.863910737E+02 -.863910737E+02 -.863428162E+02 -.862565986E+02 -.861404310E+02 -.860005643E+02 -.858419140E+02 -.856683994E+02 -.854832192E+02 -.852890777E+02 -.850883768E+02 -.848833839E+02 -.846763847E+02 -.844698276E+02 -.842664639E+02 -.840694852E+02 -.838826596E+02 -.837104607E+02 -.835581880E+02 -.834320665E+02 -.833393188E+02 -.832881947E+02 -.832879473E+02 -.833487407E+02 -.834814793E+02 -.836975475E+02 -.840084570E+02 -.844254000E+02 -.849587167E+02 -.856172904E+02 -.864078979E+02 -.873345734E+02 -.883981281E+02 -.895961985E+02 -.909246680E+02 -.923816650E+02 -.939734265E+02 -.957152069E+02 -.976206505E+02 -.996881656E+02 -.101895969E+03 -.104203532E+03 -.106553530E+03 -.108873219E+03 -.111076525E+03 -.113068067E+03 -.114749661E+03 -.116029094E+03 -.116830206E+03 -.117102539E+03 -.116828399E+03 -.116025466E+03 -.114744185E+03 -.113060701E+03 -.111067209E+03 -.108861875E+03 -.106540056E+03 -.104187800E+03 -.101877820E+03 -.996673934E+02 -.975969654E+02 -.956881577E+02 -.939423063E+02 -.923455537E+02 -.908826859E+02 -.895477306E+02 -.883428402E+02 -.872723315E+02 -.863387013E+02 -.855412350E+02 -.848759764E+02 -.843362137E+02 -.839131166E+02 -.835963850E+02 -.833748541E+02 -.832370270E+02 -.831715232E+02 -.831674336E+02 -.832145833E+02 -.833037066E+02 -.834265425E+02 -.835758630E+02 -.837454479E+02 -.839300172E+02 -.841251359E+02 -.843271000E+02 -.845328132E+02 -.847396590E+02 -.849453732E+02 -.851479162E+02 -.853453451E+02 -.855356822E+02 -.857167749E+02 -.858861399E+02 -.860407832E+02 -.861769850E+02 -.862900358E+02 -.863739082E+02 -.864208453E+02 -.864208453E+02
 -.861291701E+02 -.861291701E+02 -.860660519E+02 -.859523979E+02 -.857977684E+02 -.856093751E+02 -.853926193E+02 -.851515215E+02 -.848890683E+02 -.846074982E+02 -.843085470E+02 -.839936682E+02 -.836642439E+02 -.833217948E+02 -.829682011E+02 -.826059358E+02 -.822383146E+02 -.818697575E+02 -.815060548E+02 -.811546233E+02 -.808247349E+02 -.805276945E+02 -.802769409E+02 -.800880445E+02 -.799785755E+02 -.799678209E+02 -.800763335E+02 -.803253045E+02 -.807357633E+02 -.813276222E+02 -.821186021E+02 -.831230943E+02 -.843510328E+02 -.858068624E+02 -.874887656E+02 -.893887915E+02 -.914966354E+02 -.938132400E+02 -.963648897E+02 -.991785758E+02 -.102249226E+03 -.105536622E+03 -.108969065E+03 -.112443232E+03 -.115824354E+03 -.118950588E+03 -.121643695E+03 -.123726577E+03 -.125046208E+03 -.125497853E+03 -.125044134E+03 -.123722400E+03 -.121637361E+03 -.118942007E+03 -.115813400E+03 -.112429736E+03 -.108952801E+03 -.105517302E+03 -.102226482E+03 -.991519303E+02 -.963336723E+02 -.937763925E+02 -.914527101E+02 -.893365817E+02 -.874276050E+02 -.857364174E+02 -.842711671E+02 -.830338341E+02 -.820201253E+02 -.812202466E+02 -.806199280E+02 -.802015468E+02 -.799452635E+02 -.798300949E+02 -.798348707E+02 -.799390353E+02 -.801232782E+02 -.803699896E+02 -.806635488E+02 -.809904618E+02 -.813393706E+02 -.817009593E+02 -.820677828E+02 -.824340458E+02 -.827953529E+02 -.831484499E+02 -.834909708E+02 -.838211977E+02 -.841378392E+02 -.844398264E+02 -.847261233E+02 -.849955439E+02 -.852465687E+02 -.854771476E+02 -.856844763E+02 -.858647311E+02 -.860127421E+02 -.861215845E+02 -.861820630E+02 -.861820630E+02
 -.858526884E+02 -.858526884E+02 -.857734231E+02 -.856296632E+02 -.854323323E+02 -.851893225E+02 -.849061420E+02 -.845864267E+02 -.842323476E+02 -.838449467E+02 -.834244261E+02 -.829704169E+02 -.824822473E+02 -.819592327E+02 -.814010004E+02 -.808078613E+02 -.801812345E+02 -.795241208E+02 -.788416122E+02 -.781414165E+02 -.774343611E+02 -.767348398E+02 -.760611558E+02 -.754357200E+02 -.748850672E+02 -.744396567E+02 -.741334302E+02 -.740031038E+02 -.740871642E+02 -.744245449E+02 -.750529643E+02 -.760069384E+02 -.773155534E+02 -.790001938E+02 -.810725687E+02 -.835334740E+02 -.863726245E+02 -.895700192E+02 -.931066397E+02 -.970146797E+02 -.101354587E+03 -.106120866E+03 -.111245387E+03 -.116596982E+03 -.121973202E+03 -.127099088E+03 -.131640504E+03 -.135237195E+03 -.137556236E+03 -.138357837E+03 -.137553813E+03 -.135232296E+03 -.131633022E+03 -.127088848E+03 -.121959955E+03 -.116580381E+03 -.111224970E+03 -.106096021E+03 -.101324518E+03 -.969783236E+02 -.930623644E+02 -.895155580E+02 -.863066293E+02 -.834551640E+02 -.809814567E+02 -.788960817E+02 -.771985250E+02 -.758773292E+02 -.749113235E+02 -.742715974E+02 -.739237764E+02 -.738302528E+02 -.739521735E+02 -.742511016E+02 -.746903381E+02 -.752359239E+02 -.758573496E+02 -.765279999E+02 -.772253592E+02 -.779310059E+02 -.786304247E+02 -.793126758E+02 -.799699618E+02 -.805971342E+02 -.811911810E+02 -.817507265E+02 -.822755680E+02 -.827662634E+02 -.832237729E+02 -.836491531E+02 -.840432926E+02 -.844066772E+02 -.847391672E+02 -.850397683E+02 -.853063771E+02 -.855354763E+02 -.857217564E+02 -.858576346E+02 -.859326411E+02 -.859326411E+02
 -.855717202E+02 -.855717202E+02 -.854754997E+02 -.852998159E+02 -.850566713E+02 -.847542597E+02 -.843977078E+02 -.839896498E+02 -.835306762E+02 -.830196978E+02 -.824542602E+02 -.818308467E+02 -.811452037E+02 -.803927211E+02 -.795688968E+02 -.786699056E+02 -.776932829E+02 -.766387170E+02 -.755089194E+02 -.743105267E+02 -.730549668E+02 -.717592159E+02 -.704463826E+02 -.691460767E+02 -.678945494E+02 -.667346208E+02 -.657154229E+02 -.648919727E+02 -.643245572E+02 -.640778528E+02 -.642196314E+02 -.648188343E+02 -.659427433E+02 -.676530006E+02 -.700004162E+02 -.730190308E+02 -.767209278E+02 -.810946673E+02 -.861105991E+02 -.917332344E+02 -.979795853E+02 -.104991769E+03 -.112781812E+03 -.121237307E+03 -.130093394E+03 -.138902140E+03 -.147029082E+03 -.153700835E+03 -.158124766E+03 -.159679339E+03 -.158121892E+03 -.153694994E+03 -.147020077E+03 -.138889656E+03 -.130076967E+03 -.121216285E+03 -.112755299E+03 -.104958554E+03 -.979380454E+02 -.916809660E+02 -.860445870E+02 -.810133847E+02 -.766233856E+02 -.729047875E+02 -.698694804E+02 -.675056954E+02 -.657796009E+02 -.646405340E+02 -.640269760E+02 -.638717663E+02 -.641060930E+02 -.646623221E+02 -.654759156E+02 -.664867128E+02 -.676397951E+02 -.688860848E+02 -.701827588E+02 -.714934992E+02 -.727885672E+02 -.740446739E+02 -.752446309E+02 -.763767909E+02 -.774343158E+02 -.784143355E+02 -.793170669E+02 -.801449601E+02 -.809019209E+02 -.815926398E+02 -.822220386E+02 -.827948249E+02 -.833151401E+02 -.837862719E+02 -.842104058E+02 -.845883828E+02 -.849194335E+02 -.852008567E+02 -.854276083E+02 -.855917656E+02 -.856818300E+02 -.856818300E+02
 -.853006907E+02 -.853006907E+02 -.851875476E+02 -.849797088E+02 -.846899115E+02 -.843262388E+02 -.838929324E+02 -.833910058E+02 -.828187088E+02 -.821718948E+02 -.814443420E+02 -.806280839E+02 -.797138013E+02 -.786913322E+02 -.775503455E+02 -.762812131E+02 -.748760862E+02 -.733301412E+02 -.716429170E+02 -.698196159E+02 -.678722264E+02 -.658203397E+02 -.636915978E+02 -.615218029E+02 -.593548110E+02 -.572423815E+02 -.552441488E+02 -.534278198E+02 -.518696092E+02 -.506548341E+02 -.498785041E+02 -.496456381E+02 -.500709057E+02 -.512770138E+02 -.533909917E+02 -.565371593E+02 -.608253625E+02 -.663338582E+02 -.730905166E+02 -.810679292E+02 -.902217044E+02 -.100590755E+03 -.112510611E+03 -.126078534E+03 -.141098196E+03 -.156950380E+03 -.172478474E+03 -.185970439E+03 -.195359709E+03 -.198768344E+03 -.195356291E+03 -.185963452E+03 -.172467599E+03 -.156935094E+03 -.141077719E+03 -.126051748E+03 -.112475941E+03 -.100546004E+03 -.901637340E+02 -.809933452E+02 -.729977096E+02 -.662223479E+02 -.606953220E+02 -.563889853E+02 -.532251056E+02 -.510938110E+02 -.498707701E+02 -.494289802E+02 -.496458052E+02 -.504066918E+02 -.516067828E+02 -.531512746E+02 -.549550947E+02 -.569422978E+02 -.590454493E+02 -.612051594E+02 -.633698509E+02 -.654957528E+02 -.675470267E+02 -.694958694E+02 -.713224194E+02 -.730143469E+02 -.745660863E+02 -.759777659E+02 -.772539512E+02 -.784023452E+02 -.794325659E+02 -.803550889E+02 -.811803902E+02 -.819182915E+02 -.825774769E+02 -.831651416E+02 -.836867203E+02 -.841456495E+02 -.845431132E+02 -.848777295E+02 -.851451320E+02 -.853374019E+02 -.854423076E+02 -.854423076E+02
 -.850580064E+02 -.850580064E+02 -.849292162E+02 -.846914118E+02 -.843577283E+02 -.839358019E+02 -.834286289E+02 -.828351946E+02 -.821509329E+02 -.813680830E+02 -.804760141E+02 -.794615978E+02 -.783097090E+02 -.770039399E+02 -.755275971E+02 -.738650144E+02 -.720031565E+02 -.699333956E+02 -.676532563E+02 -.651678636E+02 -.624908510E+02 -.596446139E+02 -.566599860E+02 -.535756168E+02 -.504374257E+02 -.472984856E+02 -.442195526E+02 -.412702753E+02 -.385309622E+02 -.360947804E+02 -.340704047E+02 -.325850598E+02 -.317877064E+02 -.318521560E+02 -.329795882E+02 -.353992831E+02 -.393660410E+02 -.451522325E+02 -.530284309E+02 -.632216398E+02 -.758563422E+02 -.909772069E+02 -.108900929E+03 -.130545973E+03 -.156343761E+03 -.185932488E+03 -.217612783E+03 -.247775995E+03 -.270715673E+03 -.279722705E+03 -.270711682E+03 -.247767794E+03 -.217599910E+03 -.185914184E+03 -.156318883E+03 -.130512864E+03 -.108857225E+03 -.909195724E+02 -.757805255E+02 -.631267266E+02 -.529148157E+02 -.450203889E+02 -.392162286E+02 -.352316331E+02 -.327941929E+02 -.316490758E+02 -.315669753E+02 -.323467287E+02 -.338145978E+02 -.358217405E+02 -.382410883E+02 -.409641738E+02 -.438980980E+02 -.469628761E+02 -.500892337E+02 -.532168248E+02 -.562929837E+02 -.592721354E+02 -.621158448E+02 -.647933080E+02 -.672819530E+02 -.695677839E+02 -.716451894E+02 -.735161202E+02 -.751887288E+02 -.766756996E+02 -.779925243E+02 -.791559311E+02 -.801825914E+02 -.810881407E+02 -.818864879E+02 -.825893527E+02 -.832059552E+02 -.837427798E+02 -.842033460E+02 -.845879192E+02 -.848931048E+02 -.851112711E+02 -.852297466E+02 -.852297466E+02
 -.848642107E+02 -.848642107E+02 -.847225856E+02 -.844600504E+02 -.840898827E+02 -.836191246E+02 -.830494683E+02 -.823778861E+02 -.815970781E+02 -.806958193E+02 -.796593009E+02 -.784695719E+02 -.771061962E+02 -.755472355E+02 -.737706411E+02 -.717560631E+02 -.694869684E+02 -.669528107E+02 -.641508705E+02 -.610873704E+02 -.577776222E+02 -.542452652E+02 -.505209822E+02 -.466412802E+02 -.426479295E+02 -.385885028E+02 -.345181873E+02 -.305024362E+02 -.266189200E+02 -.229576452E+02 -.196229347E+02 -.167405833E+02 -.144669559E+02 -.129979553E+02 -.125786142E+02 -.135142330E+02 -.161833944E+02 -.210522936E+02 -.286867127E+02 -.397433552E+02 -.549344746E+02 -.749688582E+02 -.100529303E+03 -.133633317E+03 -.177032683E+03 -.232747717E+03 -.300556453E+03 -.375178400E+03 -.442103416E+03 -.474416833E+03 -.442098910E+03 -.375169106E+03 -.300541773E+03 -.232726667E+03 -.177003769E+03 -.133594357E+03 -.100477163E+03 -.748989568E+02 -.548460138E+02 -.396370172E+02 -.285629966E+02 -.209115771E+02 -.160256169E+02 -.133392163E+02 -.123861518E+02 -.127878120E+02 -.142388560E+02 -.164942036E+02 -.193579134E+02 -.226736395E+02 -.263157807E+02 -.301804850E+02 -.341782990E+02 -.382318916E+02 -.422760512E+02 -.462559304E+02 -.501244226E+02 -.538402778E+02 -.573674547E+02 -.606755712E+02 -.637410379E+02 -.665483095E+02 -.690906820E+02 -.713702420E+02 -.733968778E+02 -.751865620E+02 -.767592767E+02 -.781369564E+02 -.793417119E+02 -.803944580E+02 -.813139514E+02 -.821161685E+02 -.828139240E+02 -.834166219E+02 -.839300442E+02 -.843560898E+02 -.846923892E+02 -.849317313E+02 -.850612381E+02 -.850612381E+02
 -.847385976E+02 -.847385976E+02 -.845884928E+02 -.843095504E+02 -.839150591E+02 -.834115650E+02 -.827997706E+02 -.820751618E+02 -.812284464E+02 -.802458994E+02 -.791097294E+02 -.777985941E+02 -.762884052E+02 -.745535521E+02 -.725686230E+02 -.703105911E+02 -.677612630E+02 -.649095941E+02 -.617533592E+02 -.582997336E+02 -.545646452E+02 -.505711931E+02 -.463477978E+02 -.419269050E+02 -.373450268E+02 -.326446652E+02 -.278772907E+02 -.231028609E+02 -.183854434E+02 -.137967082E+02 -.942574784E+01 -.538790720E+01 -.183334521E+01 0.104257966E+01 0.298560623E+01 0.366400395E+01 0.264308931E+01 -.650044080E+00 -.697556340E+01 -.173491555E+02 -.331361360E+02 -.561246144E+02 -.885869706E+02 -.134146774E+03 -.201074214E+03 -.299965917E+03 -.442850623E+03 -.637879098E+03 -.871207941E+03 -.105346468E+04 -.871203076E+03 -.637869041E+03 -.442834681E+03 -.299942942E+03 -.201042467E+03 -.134103707E+03 -.885289200E+02 -.560481273E+02 -.330420602E+02 -.172381382E+02 -.684764055E+01 -.505171384E+00 0.280501801E+01 0.384315389E+01 0.318219514E+01 0.125687433E+01 -.160103047E+01 -.513721225E+01 -.915627056E+01 -.135080153E+02 -.180771039E+02 -.227745597E+02 -.275291609E+02 -.322777033E+02 -.369608619E+02 -.415274010E+02 -.459351368E+02 -.501480704E+02 -.541343369E+02 -.578660012E+02 -.613202145E+02 -.644809762E+02 -.673407103E+02 -.699009940E+02 -.721721189E+02 -.741715773E+02 -.759218807E+02 -.774482005E+02 -.787762324E+02 -.799305002E+02 -.809331524E+02 -.818031894E+02 -.825560050E+02 -.832031147E+02 -.837519502E+02 -.842056164E+02 -.845625250E+02 -.848158265E+02 -.849525762E+02 -.849525762E+02
 -.846950751E+02 -.846950751E+02 -.845420026E+02 -.842573059E+02 -.838542627E+02 -.833392271E+02 -.827125324E+02 -.819691166E+02 -.810989582E+02 -.800874220E+02 -.789156382E+02 -.775610495E+02 -.759982784E+02 -.742004474E+02 -.721410268E+02 -.697961577E+02 -.671472051E+02 -.641830902E+02 -.609018452E+02 -.573109482E+02 -.534263555E+02 -.492706338E+02 -.448709640E+02 -.402579336E+02 -.354659989E+02 -.305360641E+02 -.255178760E+02 -.204660379E+02 -.154361274E+02 -.104921959E+02 -.571658065E+01 -.121776262E+01 0.286139517E+01 0.633309726E+01 0.895024628E+01 0.103863489E+02 0.102067681E+02 0.782652485E+01 0.244644878E+01 -.704695501E+01 -.222450387E+02 -.454883212E+02 -.802335694E+02 -.132210422E+03 -.215727798E+03 -.356348689E+03 -.601617391E+03 -.104492117E+04 -.187868836E+04 -.351639649E+04 -.187868336E+04 -.104491082E+04 -.601600951E+03 -.356324933E+03 -.215694856E+03 -.132165528E+03 -.801726975E+02 -.454096915E+02 -.221493608E+02 -.693445230E+01 0.257579656E+01 0.797278892E+01 0.103700713E+02 0.105668664E+02 0.914820447E+01 0.654877198E+01 0.309510995E+01 -.965638961E+00 -.544563759E+01 -.102019880E+02 -.151261925E+02 -.201359644E+02 -.251675443E+02 -.301661634E+02 -.350781319E+02 -.398540467E+02 -.444532489E+02 -.488417540E+02 -.529895724E+02 -.568700657E+02 -.604609909E+02 -.637463867E+02 -.667184174E+02 -.693784110E+02 -.717366685E+02 -.738110772E+02 -.756249267E+02 -.772044578E+02 -.785765977E+02 -.797671399E+02 -.807994444E+02 -.816936023E+02 -.824659439E+02 -.831287550E+02 -.836900714E+02 -.841534432E+02 -.845175735E+02 -.847757547E+02 -.849150310E+02 -.849150310E+02
 -.847387245E+02 -.847387245E+02 -.845886266E+02 -.843096972E+02 -.839152244E+02 -.834117540E+02 -.827999880E+02 -.820754125E+02 -.812287355E+02 -.802462325E+02 -.791101124E+02 -.777990334E+02 -.762889074E+02 -.745541237E+02 -.725692699E+02 -.703113181E+02 -.677620732E+02 -.649104885E+02 -.617543362E+02 -.583007893E+02 -.545657741E+02 -.505723883E+02 -.463490517E+02 -.419282098E+02 -.373463746E+02 -.326460476E+02 -.278786982E+02 -.231042846E+02 -.183868766E+02 -.137981452E+02 -.942718310E+01 -.538933475E+01 -.183475849E+01 0.104118783E+01 0.298424373E+01 0.366267936E+01 0.264181191E+01 -.651264181E+00 -.697671515E+01 -.173502267E+02 -.331371136E+02 -.561254789E+02 -.885877003E+02 -.134147399E+03 -.201074769E+03 -.299966425E+03 -.442851102E+03 -.637879558E+03 -.871208392E+03 -.105346512E+04 -.871203527E+03 -.637869503E+03 -.442835162E+03 -.299943454E+03 -.201043026E+03 -.134104338E+03 -.885296580E+02 -.560490026E+02 -.330430509E+02 -.172392249E+02 -.684880992E+01 -.506411369E+00 0.280371849E+01 0.384180496E+01 0.318080614E+01 0.125545386E+01 -.160247450E+01 -.513867258E+01 -.915774060E+01 -.135094891E+02 -.180785757E+02 -.227760240E+02 -.275306109E+02 -.322791301E+02 -.369622560E+02 -.415287534E+02 -.459364394E+02 -.501493154E+02 -.541355162E+02 -.578671076E+02 -.613212418E+02 -.644819202E+02 -.673415689E+02 -.699017678E+02 -.721728105E+02 -.741721913E+02 -.759224227E+02 -.774486769E+02 -.787766497E+02 -.799308647E+02 -.809334701E+02 -.818034658E+02 -.825562453E+02 -.832033237E+02 -.837521324E+02 -.842057765E+02 -.845626675E+02 -.848159566E+02 -.849526996E+02 -.849526996E+02
 -.848644600E+02 -.848644600E+02 -.847228484E+02 -.844603385E+02 -.840902067E+02 -.836194941E+02 -.830498923E+02 -.823783738E+02 -.815976389E+02 -.806964634E+02 -.796600392E+02 -.784704162E+02 -.771071587E+02 -.755483285E+02 -.737718761E+02 -.717574501E+02 -.694885147E+02 -.669545199E+02 -.641527420E+02 -.610893991E+02 -.577797990E+02 -.542475779E+02 -.505234164E+02 -.466438207E+02 -.426505608E+02 -.385912092E+02 -.345209523E+02 -.305052422E+02 -.266217489E+02 -.229604810E+02 -.196257641E+02 -.167433936E+02 -.144697335E+02 -.130006853E+02 -.125812802E+02 -.135168174E+02 -.161858785E+02 -.210546574E+02 -.286889339E+02 -.397454029E+02 -.549363146E+02 -.749704517E+02 -.100530643E+03 -.133634488E+03 -.177033740E+03 -.232748699E+03 -.300557385E+03 -.375179302E+03 -.442104302E+03 -.474417715E+03 -.442099797E+03 -.375170011E+03 -.300542710E+03 -.232727655E+03 -.177004834E+03 -.133595539E+03 -.100478518E+03 -.749005703E+02 -.548478787E+02 -.396390947E+02 -.285652522E+02 -.209139798E+02 -.160281445E+02 -.133418488E+02 -.123888703E+02 -.127905988E+02 -.142416946E+02 -.164970790E+02 -.193608119E+02 -.226765484E+02 -.263186866E+02 -.301833722E+02 -.341811491E+02 -.382346863E+02 -.422787739E+02 -.462585649E+02 -.501269531E+02 -.538426884E+02 -.573697304E+02 -.606776988E+02 -.637430075E+02 -.665501149E+02 -.690923219E+02 -.713717191E+02 -.733981989E+02 -.751877364E+02 -.767603158E+02 -.781378723E+02 -.793425166E+02 -.803951631E+02 -.813145679E+02 -.821167066E+02 -.828143931E+02 -.834170308E+02 -.839304016E+02 -.843564041E+02 -.846926695E+02 -.849319874E+02 -.850614810E+02 -.850614810E+02
 -.850583703E+02 -.850583703E+02 -.849295996E+02 -.846918315E+02 -.843581991E+02 -.839363371E+02 -.834292409E+02 -.828358955E+02 -.821517353E+02 -.813689999E+02 -.804770598E+02 -.794627873E+02 -.783110580E+02 -.770054648E+02 -.755293137E+02 -.738669373E+02 -.720052977E+02 -.699357633E+02 -.676558539E+02 -.651706888E+02 -.624938958E+02 -.596478647E+02 -.566634249E+02 -.535792228E+02 -.504411759E+02 -.473023563E+02 -.442235199E+02 -.412743153E+02 -.385350508E+02 -.360988935E+02 -.340745173E+02 -.325891463E+02 -.317917401E+02 -.318561093E+02 -.329834316E+02 -.354029846E+02 -.393695659E+02 -.451555440E+02 -.530314873E+02 -.632243921E+02 -.758587415E+02 -.909792423E+02 -.108902706E+03 -.130547574E+03 -.156345242E+03 -.185933890E+03 -.217614133E+03 -.247777313E+03 -.270716974E+03 -.279724001E+03 -.270712985E+03 -.247769116E+03 -.217601266E+03 -.185915595E+03 -.156320376E+03 -.130514479E+03 -.108859022E+03 -.909216342E+02 -.757829587E+02 -.631295205E+02 -.529179211E+02 -.450237567E+02 -.392198171E+02 -.352354051E+02 -.327981137E+02 -.316531133E+02 -.315710997E+02 -.323509122E+02 -.338188137E+02 -.358259629E+02 -.382452919E+02 -.409683340E+02 -.439021905E+02 -.469668765E+02 -.500931177E+02 -.532205680E+02 -.562965625E+02 -.592755278E+02 -.621190317E+02 -.647962747E+02 -.672846900E+02 -.695702876E+02 -.716474623E+02 -.735181696E+02 -.751905662E+02 -.766773391E+02 -.779939815E+02 -.791572219E+02 -.801837316E+02 -.810891451E+02 -.818873706E+02 -.825901269E+02 -.832066329E+02 -.837433729E+02 -.842038660E+02 -.845883777E+02 -.848935145E+02 -.851116458E+02 -.852301022E+02 -.852301022E+02
 -.853011597E+02 -.853011597E+02 -.851880414E+02 -.849802485E+02 -.846905150E+02 -.843269222E+02 -.838937104E+02 -.833918924E+02 -.828197179E+02 -.821730407E+02 -.814456397E+02 -.806295491E+02 -.797154508E+02 -.786931830E+02 -.775524149E+02 -.762835175E+02 -.748786404E+02 -.733329572E+02 -.716460027E+02 -.698229741E+02 -.678758538E+02 -.658242266E+02 -.636957282E+02 -.615261554E+02 -.593593596E+02 -.572470965E+02 -.552489983E+02 -.534327701E+02 -.518746255E+02 -.506598805E+02 -.498835436E+02 -.496506326E+02 -.500758151E+02 -.512817960E+02 -.533956013E+02 -.565415473E+02 -.608294758E+02 -.663376410E+02 -.730939175E+02 -.810709177E+02 -.902242943E+02 -.100593042E+03 -.112512692E+03 -.126080474E+03 -.141100040E+03 -.156952160E+03 -.172480212E+03 -.185972150E+03 -.195361407E+03 -.198770038E+03 -.195357991E+03 -.185965168E+03 -.172469343E+03 -.156936883E+03 -.141079577E+03 -.126053706E+03 -.112478044E+03 -.100548319E+03 -.901663607E+02 -.809963803E+02 -.730011674E+02 -.662261979E+02 -.606995126E+02 -.563934604E+02 -.532298117E+02 -.510986988E+02 -.498757940E+02 -.494340977E+02 -.496509759E+02 -.504118771E+02 -.516119453E+02 -.531563780E+02 -.549601035E+02 -.569471775E+02 -.590501670E+02 -.612096846E+02 -.633741563E+02 -.654998154E+02 -.675508293E+02 -.694994007E+02 -.713256749E+02 -.730173281E+02 -.745688003E+02 -.759802238E+02 -.772561675E+02 -.784043359E+02 -.794343480E+02 -.803566793E+02 -.811818055E+02 -.819195473E+02 -.825785880E+02 -.831661219E+02 -.836875832E+02 -.841464081E+02 -.845437809E+02 -.848783202E+02 -.851456609E+02 -.853378862E+02 -.854427676E+02 -.854427676E+02
 -.855722847E+02 -.855722847E+02 -.854760939E+02 -.853004643E+02 -.850573942E+02 -.847550752E+02 -.843986317E+02 -.839906968E+02 -.835318605E+02 -.830210331E+02 -.824557604E+02 -.818325261E+02 -.811470769E+02 -.803948032E+02 -.795712027E+02 -.786724497E+02 -.776960787E+02 -.766417759E+02 -.755122498E+02 -.743141332E+02 -.730588490E+02 -.717633679E+02 -.704507923E+02 -.691507258E+02 -.678994134E+02 -.667396695E+02 -.657206210E+02 -.648972806E+02 -.643299314E+02 -.640832464E+02 -.642249946E+02 -.648241144E+02 -.659478853E+02 -.676579475E+02 -.700051107E+02 -.730234182E+02 -.767249618E+02 -.810983171E+02 -.861138573E+02 -.917361215E+02 -.979822089E+02 -.104994216E+03 -.112784135E+03 -.121239544E+03 -.130095572E+03 -.138904278E+03 -.147031194E+03 -.153702932E+03 -.158126854E+03 -.159681426E+03 -.158123983E+03 -.153697095E+03 -.147022197E+03 -.138891805E+03 -.130079159E+03 -.121218540E+03 -.112757644E+03 -.104961029E+03 -.979407033E+02 -.916838969E+02 -.860478998E+02 -.810171011E+02 -.766274988E+02 -.729092667E+02 -.698742788E+02 -.675107582E+02 -.657848701E+02 -.646459521E+02 -.640324872E+02 -.638773172E+02 -.641116330E+02 -.646678035E+02 -.654812938E+02 -.664919471E+02 -.676448488E+02 -.688909265E+02 -.701873626E+02 -.714978453E+02 -.727926421E+02 -.740484704E+02 -.752481477E+02 -.763800316E+02 -.774372881E+02 -.784170503E+02 -.793195371E+02 -.801471999E+02 -.809039450E+02 -.815944630E+02 -.822236752E+02 -.827962890E+02 -.833164450E+02 -.837874310E+02 -.842114321E+02 -.845892896E+02 -.849202349E+02 -.852015679E+02 -.854282465E+02 -.855923509E+02 -.856823862E+02 -.856823862E+02
 -.858533408E+02 -.858533408E+02 -.857741096E+02 -.856304111E+02 -.854331640E+02 -.851902572E+02 -.849071965E+02 -.845876155E+02 -.842336841E+02 -.838464433E+02 -.834260946E+02 -.829722685E+02 -.824842931E+02 -.819614837E+02 -.814034668E+02 -.808105528E+02 -.801841598E+02 -.795272865E+02 -.788450227E+02 -.781450728E+02 -.774382607E+02 -.767389753E+02 -.760655147E+02 -.754402843E+02 -.748898131E+02 -.744445544E+02 -.741384445E+02 -.740081941E+02 -.740922853E+02 -.744296481E+02 -.750579980E+02 -.760118502E+02 -.773202917E+02 -.790047102E+02 -.810768214E+02 -.835374307E+02 -.863762652E+02 -.895733394E+02 -.931096711E+02 -.970175233E+02 -.101357313E+03 -.106123509E+03 -.111247973E+03 -.116599528E+03 -.121975722E+03 -.127101591E+03 -.131642997E+03 -.135239682E+03 -.137558721E+03 -.138360322E+03 -.137556301E+03 -.135234789E+03 -.131635523E+03 -.127091362E+03 -.121962489E+03 -.116582945E+03 -.111227577E+03 -.106098691E+03 -.101327275E+03 -.969812058E+02 -.930654434E+02 -.895189369E+02 -.863103404E+02 -.834592034E+02 -.809858049E+02 -.789007064E+02 -.772033841E+02 -.758823739E+02 -.749165015E+02 -.742768553E+02 -.739290617E+02 -.738355156E+02 -.739573675E+02 -.742561850E+02 -.746952741E+02 -.752406816E+02 -.758619038E+02 -.765323312E+02 -.772294542E+02 -.779348562E+02 -.786340267E+02 -.793160299E+02 -.799730717E+02 -.806000061E+02 -.811938229E+02 -.817531475E+02 -.822777782E+02 -.827682733E+02 -.832255932E+02 -.836507946E+02 -.840447664E+02 -.844079947E+02 -.847403402E+02 -.850408097E+02 -.853073009E+02 -.855362987E+02 -.857224959E+02 -.858583135E+02 -.859332866E+02 -.859332866E+02
 -.861299051E+02 -.861299051E+02 -.860668250E+02 -.859532392E+02 -.857987021E+02 -.856104213E+02 -.853937949E+02 -.851528410E+02 -.848905441E+02 -.846091409E+02 -.843103658E+02 -.839956714E+02 -.836664387E+02 -.833241876E+02 -.829707973E+02 -.826087397E+02 -.822413291E+02 -.818729837E+02 -.815094914E+02 -.811582661E+02 -.808285766E+02 -.805317240E+02 -.802811431E+02 -.800923999E+02 -.799830602E+02 -.799724066E+02 -.800809876E+02 -.803299909E+02 -.807404430E+02 -.813322543E+02 -.821231450E+02 -.831275076E+02 -.843552786E+02 -.858109070E+02 -.874925815E+02 -.893923617E+02 -.914999648E+02 -.938163772E+02 -.963679125E+02 -.991815386E+02 -.102252155E+03 -.105539530E+03 -.108971961E+03 -.112446123E+03 -.115827242E+03 -.118953476E+03 -.121646585E+03 -.123729469E+03 -.125049103E+03 -.125500750E+03 -.125047032E+03 -.123725299E+03 -.121640261E+03 -.118944908E+03 -.115816304E+03 -.112432645E+03 -.108955720E+03 -.105520237E+03 -.102229442E+03 -.991549293E+02 -.963367375E+02 -.937795801E+02 -.914561001E+02 -.893402236E+02 -.874315041E+02 -.857405567E+02 -.842755192E+02 -.830383651E+02 -.820247970E+02 -.812250181E+02 -.806247569E+02 -.802063914E+02 -.799500838E+02 -.798348536E+02 -.798395342E+02 -.799435740E+02 -.801276672E+02 -.803742084E+02 -.806675812E+02 -.809942960E+02 -.813429984E+02 -.817043759E+02 -.820709862E+02 -.824370362E+02 -.827981325E+02 -.831510224E+02 -.834933411E+02 -.838233717E+02 -.841398235E+02 -.844416286E+02 -.847277515E+02 -.849970076E+02 -.852478782E+02 -.854783149E+02 -.856855153E+02 -.858656582E+02 -.860135772E+02 -.861223519E+02 -.861827928E+02 -.861827928E+02
 -.863918882E+02 -.863918882E+02 -.863436729E+02 -.862575301E+02 -.861414632E+02 -.860017183E+02 -.858432068E+02 -.856698451E+02 -.854848292E+02 -.852908611E+02 -.850903408E+02 -.848855340E+02 -.846787248E+02 -.844723604E+02 -.842691905E+02 -.840724056E+02 -.838857718E+02 -.837137612E+02 -.835616709E+02 -.834357234E+02 -.833431386E+02 -.832921634E+02 -.832920477E+02 -.833529528E+02 -.834857798E+02 -.837019102E+02 -.840128530E+02 -.844297984E+02 -.849630851E+02 -.856215953E+02 -.864121062E+02 -.873386531E+02 -.884020507E+02 -.895999428E+02 -.909282268E+02 -.923850562E+02 -.939766969E+02 -.957184159E+02 -.976238439E+02 -.996913668E+02 -.101899186E+03 -.104206767E+03 -.106556784E+03 -.108876489E+03 -.111079809E+03 -.113071364E+03 -.114752969E+03 -.116032410E+03 -.116833528E+03 -.117105864E+03 -.116831724E+03 -.116028789E+03 -.114747503E+03 -.113064012E+03 -.111070510E+03 -.108865165E+03 -.106543333E+03 -.104191063E+03 -.101881069E+03 -.996706305E+02 -.976001996E+02 -.956914133E+02 -.939456308E+02 -.923490082E+02 -.908863183E+02 -.895515591E+02 -.883468577E+02 -.872765168E+02 -.863430255E+02 -.855456660E+02 -.848804805E+02 -.843407570E+02 -.839176658E+02 -.836009085E+02 -.833793221E+02 -.832414126E+02 -.831758022E+02 -.831715851E+02 -.832185894E+02 -.833075525E+02 -.834302163E+02 -.835793557E+02 -.837487527E+02 -.839331296E+02 -.841280532E+02 -.843298214E+02 -.845353392E+02 -.847419917E+02 -.849475158E+02 -.851498731E+02 -.853471222E+02 -.855372869E+02 -.857182161E+02 -.858874288E+02 -.860419335E+02 -.861780134E+02 -.862909633E+02 -.863747610E+02 -.864216563E+02 -.864216563E+02
 -.866329622E+02 -.866329622E+02 -.865981041E+02 -.865363904E+02 -.864541890E+02 -.863566191E+02 -.862478619E+02 -.861314099E+02 -.860102698E+02 -.858871279E+02 -.857644891E+02 -.856447950E+02 -.855305276E+02 -.854243004E+02 -.853289421E+02 -.852475706E+02 -.851836587E+02 -.851410889E+02 -.851241934E+02 -.851377760E+02 -.851871090E+02 -.852778994E+02 -.854162193E+02 -.856083919E+02 -.858608301E+02 -.861798244E+02 -.865712791E+02 -.870404038E+02 -.875913757E+02 -.882270101E+02 -.889485157E+02 -.897554849E+02 -.906463644E+02 -.916196923E+02 -.926760966E+02 -.938201097E+02 -.950597149E+02 -.964021933E+02 -.978480735E+02 -.993869575E+02 -.100996697E+03 -.102644519E+03 -.104288575E+03 -.105879570E+03 -.107362794E+03 -.108680930E+03 -.109777752E+03 -.110602537E+03 -.111114695E+03 -.111287925E+03 -.111113107E+03 -.110599354E+03 -.109772963E+03 -.108674516E+03 -.107354730E+03 -.105869824E+03 -.104277107E+03 -.102631281E+03 -.100981626E+03 -.993699709E+02 -.978290455E+02 -.963809167E+02 -.950358491E+02 -.937931552E+02 -.926454448E+02 -.915847431E+02 -.906066363E+02 -.897106591E+02 -.888984230E+02 -.881715960E+02 -.875306687E+02 -.869744916E+02 -.865002935E+02 -.861039305E+02 -.857802185E+02 -.855232725E+02 -.853268162E+02 -.851844469E+02 -.850898492E+02 -.850369586E+02 -.850200766E+02 -.850339438E+02 -.850737756E+02 -.851352685E+02 -.852145814E+02 -.853082999E+02 -.854133856E+02 -.855271172E+02 -.856470221E+02 -.857708036E+02 -.858962602E+02 -.860211976E+02 -.861433298E+02 -.862601651E+02 -.863688727E+02 -.864661199E+02 -.865478745E+02 -.866091573E+02 -.866437352E+02 -.866437352E+02
 -.868496755E+02 -.868496755E+02 -.868266007E+02 -.867862503E+02 -.867333607E+02 -.866718602E+02 -.866050740E+02 -.865358908E+02 -.864668972E+02 -.864004878E+02 -.863389559E+02 -.862845693E+02 -.862396333E+02 -.862065439E+02 -.861878313E+02 -.861861943E+02 -.862045252E+02 -.862459232E+02 -.863136944E+02 -.864113368E+02 -.865425060E+02 -.867109592E+02 -.869204752E+02 -.871747483E+02 -.874772548E+02 -.878310975E+02 -.882388345E+02 -.887023116E+02 -.892225313E+02 -.897996123E+02 -.904329181E+02 -.911214388E+02 -.918644643E+02 -.926624251E+02 -.935175027E+02 -.944333803E+02 -.954136694E+02 -.964592838E+02 -.975658263E+02 -.987220721E+02 -.999098220E+02 -.101104682E+03 -.102277251E+03 -.103394486E+03 -.104421260E+03 -.105322202E+03 -.106063804E+03 -.106616711E+03 -.106957967E+03 -.107072930E+03 -.106956566E+03 -.106613905E+03 -.106059591E+03 -.105316576E+03 -.104414215E+03 -.103386013E+03 -.102267342E+03 -.101093324E+03 -.998969984E+02 -.987077544E+02 -.975499595E+02 -.964417644E+02 -.953943175E+02 -.944119200E+02 -.934935687E+02 -.926356024E+02 -.918343469E+02 -.910876819E+02 -.903952664E+02 -.897579047E+02 -.891766894E+02 -.886523234E+02 -.881847387E+02 -.877729711E+02 -.874152040E+02 -.871089020E+02 -.868509810E+02 -.866379804E+02 -.864662207E+02 -.863319376E+02 -.862313895E+02 -.861609395E+02 -.861171125E+02 -.860966311E+02 -.860964333E+02 -.861136749E+02 -.861457186E+02 -.861901138E+02 -.862445657E+02 -.863068985E+02 -.863750090E+02 -.864468131E+02 -.865201814E+02 -.865928638E+02 -.866623978E+02 -.867259975E+02 -.867804168E+02 -.868217800E+02 -.868453710E+02 -.868453710E+02
 -.870406275E+02 -.870406275E+02 -.870277816E+02 -.870058288E+02 -.869779452E+02 -.869468795E+02 -.869150642E+02 -.868847068E+02 -.868578642E+02 -.868365033E+02 -.868225508E+02 -.868179338E+02 -.868246114E+02 -.868445993E+02 -.868799871E+02 -.869329472E+02 -.870057362E+02 -.871006868E+02 -.872201890E+02 -.873666603E+02 -.875425025E+02 -.877500448E+02 -.879914742E+02 -.882687527E+02 -.885835277E+02 -.889370415E+02 -.893300549E+02 -.897628037E+02 -.902350161E+02 -.907460209E+02 -.912949683E+02 -.918811548E+02 -.925043842E+02 -.931652145E+02 -.938648841E+02 -.946047385E+02 -.953851497E+02 -.962041737E+02 -.970563702E+02 -.979321468E+02 -.988177435E+02 -.996957370E+02 -.100545862E+03 -.101346007E+03 -.102073314E+03 -.102705370E+03 -.103221454E+03 -.103603792E+03 -.103838711E+03 -.103917590E+03 -.103837483E+03 -.103601336E+03 -.103217771E+03 -.102700462E+03 -.102067185E+03 -.101338661E+03 -.100537305E+03 -.996859730E+02 -.988067756E+02 -.979199686E+02 -.970429568E+02 -.961894677E+02 -.953690468E+02 -.945870763E+02 -.938454423E+02 -.931437291E+02 -.924805734E+02 -.918547489E+02 -.912657349E+02 -.907137806E+02 -.901996475E+02 -.897242412E+02 -.892882817E+02 -.888920815E+02 -.885354382E+02 -.882176180E+02 -.879374012E+02 -.876931600E+02 -.874829499E+02 -.873046014E+02 -.871558026E+02 -.870341708E+02 -.869373098E+02 -.868628543E+02 -.868085013E+02 -.867720297E+02 -.867513100E+02 -.867443056E+02 -.867490651E+02 -.867637083E+02 -.867864051E+02 -.868153473E+02 -.868487137E+02 -.868846259E+02 -.869210950E+02 -.869559558E+02 -.869867860E+02 -.870108068E+02 -.870247608E+02 -.870247608E+02
 -.872058319E+02 -.872058319E+02 -.872017282E+02 -.871953843E+02 -.871885330E+02 -.871828077E+02 -.871797713E+02 -.871809413E+02 -.871878128E+02 -.872018770E+02 -.872246368E+02 -.872576187E+02 -.873023805E+02 -.873605153E+02 -.874336504E+02 -.875234411E+02 -.876315592E+02 -.877596746E+02 -.879094297E+02 -.880824077E+02 -.882800924E+02 -.885038219E+02 -.887547384E+02 -.890337355E+02 -.893414103E+02 -.896780275E+02 -.900435053E+02 -.904374362E+02 -.908591517E+02 -.913078373E+02 -.917826868E+02 -.922830664E+02 -.928086318E+02 -.933593231E+02 -.939351658E+02 -.945358475E+02 -.951601105E+02 -.958050836E+02 -.964657224E+02 -.971345005E+02 -.978014198E+02 -.984543150E+02 -.990793789E+02 -.996618250E+02 -.100186627E+03 -.100639289E+03 -.101006617E+03 -.101277445E+03 -.101443280E+03 -.101498808E+03 -.101442220E+03 -.101275327E+03 -.101003444E+03 -.100635068E+03 -.100181366E+03 -.996555345E+02 -.990720703E+02 -.984459998E+02 -.977921066E+02 -.971241906E+02 -.964544028E+02 -.957927194E+02 -.951466367E+02 -.945211642E+02 -.939191377E+02 -.933417857E+02 -.927894037E+02 -.922619641E+02 -.917595405E+02 -.912825032E+02 -.908315204E+02 -.904074361E+02 -.900111029E+02 -.896432244E+02 -.893042398E+02 -.889942585E+02 -.887130399E+02 -.884600082E+02 -.882342890E+02 -.880347584E+02 -.878600954E+02 -.877088338E+02 -.875794089E+02 -.874701972E+02 -.873795498E+02 -.873058181E+02 -.872473718E+02 -.872026118E+02 -.871699757E+02 -.871479396E+02 -.871350139E+02 -.871297347E+02 -.871306515E+02 -.871363103E+02 -.871452315E+02 -.871558843E+02 -.871666545E+02 -.871758070E+02 -.871814418E+02 -.871814418E+02
 -.873462565E+02 -.873462565E+02 -.873495044E+02 -.873561979E+02 -.873667728E+02 -.873818447E+02 -.874021672E+02 -.874286026E+02 -.874620998E+02 -.875036787E+02 -.875544176E+02 -.876154425E+02 -.876879163E+02 -.877730281E+02 -.878719801E+02 -.879859723E+02 -.881161845E+02 -.882637542E+02 -.884297522E+02 -.886151530E+02 -.888208043E+02 -.890473938E+02 -.892954179E+02 -.895651539E+02 -.898566406E+02 -.901696724E+02 -.905038113E+02 -.908584215E+02 -.912327264E+02 -.916258833E+02 -.920370623E+02 -.924655066E+02 -.929105461E+02 -.933715343E+02 -.938476878E+02 -.943378315E+02 -.948400770E+02 -.953514922E+02 -.958678325E+02 -.963833964E+02 -.968910416E+02 -.973823653E+02 -.978480218E+02 -.982781389E+02 -.986627914E+02 -.989924957E+02 -.992586941E+02 -.994542009E+02 -.995735849E+02 -.996134638E+02 -.995726898E+02 -.994524132E+02 -.992560190E+02 -.989889407E+02 -.986583663E+02 -.982728554E+02 -.978418927E+02 -.973754027E+02 -.968832545E+02 -.963747876E+02 -.958583944E+02 -.953412025E+02 -.948288948E+02 -.943256952E+02 -.938345152E+02 -.933572262E+02 -.928949922E+02 -.924485934E+02 -.920186821E+02 -.916059418E+02 -.912111493E+02 -.908351593E+02 -.904788411E+02 -.901429982E+02 -.898282928E+02 -.895351872E+02 -.892639097E+02 -.890144420E+02 -.887865256E+02 -.885796816E+02 -.883932383E+02 -.882263635E+02 -.880780968E+02 -.879473812E+02 -.878330917E+02 -.877340595E+02 -.876490935E+02 -.875769974E+02 -.875165834E+02 -.874666826E+02 -.874261536E+02 -.873938883E+02 -.873688173E+02 -.873499145E+02 -.873362020E+02 -.873267578E+02 -.873207254E+02 -.873173291E+02 -.873158975E+02 -.873158975E+02
 -.874634890E+02 -.874634890E+02 -.874728120E+02 -.874902105E+02 -.875149845E+02 -.875468482E+02 -.875858294E+02 -.876321941E+02 -.876863887E+02 -.877489962E+02 -.878207005E+02 -.879022586E+02 -.879944759E+02 -.880981845E+02 -.882142227E+02 -.883434147E+02 -.884865496E+02 -.886443598E+02 -.888174985E+02 -.890065168E+02 -.892118409E+02 -.894337508E+02 -.896723629E+02 -.899276164E+02 -.901992695E+02 -.904869039E+02 -.907899417E+02 -.911076731E+02 -.914392929E+02 -.917839403E+02 -.921407318E+02 -.925087761E+02 -.928871576E+02 -.932748793E+02 -.936707596E+02 -.940732907E+02 -.944804738E+02 -.948896580E+02 -.952974149E+02 -.956994763E+02 -.960907543E+02 -.964654500E+02 -.968172432E+02 -.971395444E+02 -.974257876E+02 -.976697403E+02 -.978658076E+02 -.980093116E+02 -.980967287E+02 -.981258697E+02 -.980959928E+02 -.980078423E+02 -.978636100E+02 -.976668218E+02 -.974221576E+02 -.971352136E+02 -.968122228E+02 -.964597502E+02 -.960843830E+02 -.956924365E+02 -.952897027E+02 -.948812603E+02 -.944713668E+02 -.940634392E+02 -.936601173E+02 -.932633911E+02 -.928747632E+02 -.924954140E+02 -.921263444E+02 -.917684790E+02 -.914227220E+02 -.910899737E+02 -.907711137E+02 -.904669675E+02 -.901782652E+02 -.899056052E+02 -.896494250E+02 -.894099847E+02 -.891873618E+02 -.889814554E+02 -.887919996E+02 -.886185805E+02 -.884606573E+02 -.883175845E+02 -.881886346E+02 -.880730187E+02 -.879699071E+02 -.878784479E+02 -.877977840E+02 -.877270704E+02 -.876654898E+02 -.876122698E+02 -.875667020E+02 -.875281635E+02 -.874961439E+02 -.874702804E+02 -.874504022E+02 -.874365907E+02 -.874292590E+02 -.874292590E+02
 -.875594897E+02 -.875594897E+02 -.875737348E+02 -.875997534E+02 -.876358759E+02 -.876810393E+02 -.877346396E+02 -.877964193E+02 -.878663807E+02 -.879447188E+02 -.880317692E+02 -.881279659E+02 -.882338064E+02 -.883498229E+02 -.884765564E+02 -.886145338E+02 -.887642460E+02 -.889261280E+02 -.891005389E+02 -.892877447E+02 -.894879017E+02 -.897010431E+02 -.899270692E+02 -.901657420E+02 -.904166860E+02 -.906793953E+02 -.909532464E+02 -.912375162E+02 -.915314028E+02 -.918340440E+02 -.921445289E+02 -.924618973E+02 -.927851213E+02 -.931130661E+02 -.934444304E+02 -.937776717E+02 -.941109241E+02 -.944419235E+02 -.947679520E+02 -.950858170E+02 -.953918730E+02 -.956820911E+02 -.959521730E+02 -.961977027E+02 -.964143239E+02 -.965979300E+02 -.967448522E+02 -.968520334E+02 -.969171763E+02 -.969388559E+02 -.969165900E+02 -.968508631E+02 -.967431022E+02 -.965956067E+02 -.964114352E+02 -.961942575E+02 -.959481805E+02 -.956775599E+02 -.953868101E+02 -.950802264E+02 -.947618339E+02 -.944352731E+02 -.941037311E+02 -.937699202E+02 -.934361002E+02 -.931041333E+02 -.927755611E+02 -.924516860E+02 -.921336472E+02 -.918224800E+02 -.915191547E+02 -.912245946E+02 -.909396761E+02 -.906652170E+02 -.904019563E+02 -.901505338E+02 -.899114717E+02 -.896851606E+02 -.894718528E+02 -.892716609E+02 -.890845631E+02 -.889104119E+02 -.887489476E+02 -.885998133E+02 -.884625716E+02 -.883367222E+02 -.882217200E+02 -.881169935E+02 -.880219637E+02 -.879360644E+02 -.878587640E+02 -.877895899E+02 -.877281581E+02 -.876742086E+02 -.876276496E+02 -.875886147E+02 -.875575356E+02 -.875352393E+02 -.875230732E+02 -.875230732E+02
 -.876364048E+02 -.876364048E+02 -.876545462E+02 -.876873467E+02 -.877323296E+02 -.877877797E+02 -.878525586E+02 -.879259626E+02 -.880076135E+02 -.880973744E+02 -.881952838E+02 -.883015029E+02 -.884162737E+02 -.885398846E+02 -.886726412E+02 -.888148421E+02 -.889667569E+02 -.891286074E+02 -.893005510E+02 -.894826664E+02 -.896749414E+02 -.898772642E+02 -.900894174E+02 -.903110760E+02 -.905418088E+02 -.907810843E+02 -.910282792E+02 -.912826890E+02 -.915435387E+02 -.918099914E+02 -.920811517E+02 -.923560621E+02 -.926336893E+02 -.929129017E+02 -.931924370E+02 -.934708651E+02 -.937465493E+02 -.940176136E+02 -.942819222E+02 -.945370773E+02 -.947804403E+02 -.950091782E+02 -.952203345E+02 -.954109210E+02 -.955780253E+02 -.957189251E+02 -.958312037E+02 -.959128555E+02 -.959623780E+02 -.959788407E+02 -.959619291E+02 -.959119597E+02 -.958298645E+02 -.957171480E+02 -.955758166E+02 -.954082885E+02 -.952172861E+02 -.950057220E+02 -.947765838E+02 -.945328267E+02 -.942772823E+02 -.940125875E+02 -.937411380E+02 -.934650684E+02 -.931862536E+02 -.929063307E+02 -.926267314E+02 -.923487213E+02 -.920734374E+02 -.918019197E+02 -.915351348E+02 -.912739885E+02 -.910193292E+02 -.907719448E+02 -.905325528E+02 -.903017900E+02 -.900802013E+02 -.898682302E+02 -.896662136E+02 -.894743792E+02 -.892928471E+02 -.891216351E+02 -.889606666E+02 -.888097815E+02 -.886687489E+02 -.885372813E+02 -.884150512E+02 -.883017080E+02 -.881968984E+02 -.881002877E+02 -.880115863E+02 -.879305793E+02 -.878571640E+02 -.877913954E+02 -.877335446E+02 -.876841728E+02 -.876442273E+02 -.876151667E+02 -.875991247E+02 -.875991247E+02
 -.876964293E+02 -.876964293E+02 -.877175668E+02 -.877555486E+02 -.878072446E+02 -.878704077E+02 -.879434597E+02 -.880253274E+02 -.881153165E+02 -.882130141E+02 -.883182124E+02 -.884308489E+02 -.885509591E+02 -.886786380E+02 -.888140094E+02 -.889571999E+02 -.891083179E+02 -.892674357E+02 -.894345745E+02 -.896096925E+02 -.897926755E+02 -.899833301E+02 -.901813796E+02 -.903864631E+02 -.905981363E+02 -.908158756E+02 -.910390830E+02 -.912670927E+02 -.914991762E+02 -.917345471E+02 -.919723614E+02 -.922117155E+02 -.924516378E+02 -.926910773E+02 -.929288878E+02 -.931638109E+02 -.933944593E+02 -.936193052E+02 -.938366755E+02 -.940447575E+02 -.942416181E+02 -.944252348E+02 -.945935422E+02 -.947444881E+02 -.948760984E+02 -.949865474E+02 -.950742261E+02 -.951378069E+02 -.951762990E+02 -.951890906E+02 -.951759751E+02 -.951371607E+02 -.950732608E+02 -.949852678E+02 -.948745105E+02 -.947425990E+02 -.945913602E+02 -.944227685E+02 -.942388767E+02 -.940417508E+02 -.938334132E+02 -.936157977E+02 -.933907175E+02 -.931598466E+02 -.929247146E+02 -.926867112E+02 -.924470985E+02 -.922070274E+02 -.919675548E+02 -.917296592E+02 -.914942527E+02 -.912621886E+02 -.910342636E+02 -.908112169E+02 -.905937256E+02 -.903823990E+02 -.901777717E+02 -.899802984E+02 -.897903494E+02 -.896082093E+02 -.894340770E+02 -.892680692E+02 -.891102261E+02 -.889605191E+02 -.888188612E+02 -.886851189E+02 -.885591272E+02 -.884407058E+02 -.883296796E+02 -.882259015E+02 -.881292809E+02 -.880398181E+02 -.879576468E+02 -.878830878E+02 -.878167176E+02 -.877594560E+02 -.877126793E+02 -.876783680E+02 -.876592992E+02 -.876592992E+02
 -.877417097E+02 -.877417097E+02 -.877650636E+02 -.878068489E+02 -.878634245E+02 -.879321225E+02 -.880110139E+02 -.880987287E+02 -.881943172E+02 -.882971432E+02 -.884068004E+02 -.885230473E+02 -.886457560E+02 -.887748713E+02 -.889103788E+02 -.890522779E+02 -.892005613E+02 -.893551979E+02 -.895161187E+02 -.896832067E+02 -.898562882E+02 -.900351276E+02 -.902194242E+02 -.904088103E+02 -.906028528E+02 -.908010544E+02 -.910028575E+02 -.912076474E+02 -.914147558E+02 -.916234632E+02 -.918329997E+02 -.920425442E+02 -.922512206E+02 -.924580928E+02 -.926621586E+02 -.928623430E+02 -.930574929E+02 -.932463749E+02 -.934276775E+02 -.936000196E+02 -.937619655E+02 -.939120477E+02 -.940487963E+02 -.941707751E+02 -.942766215E+02 -.943650886E+02 -.944350873E+02 -.944857248E+02 -.945163377E+02 -.945265177E+02 -.945161276E+02 -.944853063E+02 -.944344636E+02 -.943642645E+02 -.942756032E+02 -.941695704E+02 -.940474143E+02 -.939104990E+02 -.937602621E+02 -.935981748E+02 -.934257064E+02 -.932442943E+02 -.930553220E+02 -.928601036E+02 -.926598756E+02 -.924557952E+02 -.922489420E+02 -.920403238E+02 -.918308831E+02 -.916215031E+02 -.914130130E+02 -.912061914E+02 -.910017671E+02 -.908004180E+02 -.906027685E+02 -.904093861E+02 -.902207772E+02 -.900373838E+02 -.898595807E+02 -.896876745E+02 -.895219039E+02 -.893624421E+02 -.892094013E+02 -.890628392E+02 -.889227672E+02 -.887891615E+02 -.886619766E+02 -.885411612E+02 -.884266783E+02 -.883185293E+02 -.882167839E+02 -.881216172E+02 -.880333567E+02 -.879525413E+02 -.878799977E+02 -.878169378E+02 -.877650848E+02 -.877268376E+02 -.877054847E+02 -.877054847E+02
 -.877742793E+02 -.877742793E+02 -.877991818E+02 -.878435982E+02 -.879035034E+02 -.879759096E+02 -.880586183E+02 -.881500288E+02 -.882489915E+02 -.883546949E+02 -.884665767E+02 -.885842555E+02 -.887074770E+02 -.888360716E+02 -.889699214E+02 -.891089331E+02 -.892530177E+02 -.894020735E+02 -.895559736E+02 -.897145554E+02 -.898776137E+02 -.900448950E+02 -.902160954E+02 -.903908579E+02 -.905687736E+02 -.907493819E+02 -.909321733E+02 -.911165910E+02 -.913020335E+02 -.914878565E+02 -.916733739E+02 -.918578585E+02 -.920405409E+02 -.922206086E+02 -.923972045E+02 -.925694258E+02 -.927363237E+02 -.928969059E+02 -.930501410E+02 -.931949666E+02 -.933303019E+02 -.934550630E+02 -.935681835E+02 -.936686369E+02 -.937554618E+02 -.938277882E+02 -.938848624E+02 -.939260710E+02 -.939509607E+02 -.939592532E+02 -.939508556E+02 -.939258626E+02 -.938845541E+02 -.938273855E+02 -.937549718E+02 -.936680685E+02 -.935675476E+02 -.934543724E+02 -.933295716E+02 -.931942140E+02 -.930493858E+02 -.928961710E+02 -.927356349E+02 -.925688128E+02 -.923967011E+02 -.922202534E+02 -.920403778E+02 -.918579376E+02 -.916737516E+02 -.914885966E+02 -.913032075E+02 -.911182785E+02 -.909344626E+02 -.907523699E+02 -.905725659E+02 -.903955687E+02 -.902218468E+02 -.900518162E+02 -.898858395E+02 -.897242246E+02 -.895672257E+02 -.894150455E+02 -.892678386E+02 -.891257175E+02 -.889887600E+02 -.888570191E+02 -.887305360E+02 -.886093555E+02 -.884935462E+02 -.883832247E+02 -.882785868E+02 -.881799468E+02 -.880877866E+02 -.880028194E+02 -.879260707E+02 -.878589830E+02 -.878035509E+02 -.877624972E+02 -.877395016E+02 -.877395016E+02
 -.877960179E+02 -.877960179E+02 -.878219043E+02 -.878679647E+02 -.879299022E+02 -.880044989E+02 -.880893582E+02 -.881827080E+02 -.882832484E+02 -.883900343E+02 -.885023850E+02 -.886198124E+02 -.887419668E+02 -.888685930E+02 -.889994968E+02 -.891345189E+02 -.892735132E+02 -.894163314E+02 -.895628101E+02 -.897127615E+02 -.898659663E+02 -.900221686E+02 -.901810733E+02 -.903423439E+02 -.905056024E+02 -.906704299E+02 -.908363677E+02 -.910029187E+02 -.911695495E+02 -.913356921E+02 -.915007452E+02 -.916640756E+02 -.918250189E+02 -.919828809E+02 -.921369379E+02 -.922864385E+02 -.924306057E+02 -.925686407E+02 -.926997278E+02 -.928230418E+02 -.929377572E+02 -.930430598E+02 -.931381602E+02 -.932223086E+02 -.932948110E+02 -.933550456E+02 -.934024783E+02 -.934366770E+02 -.934573241E+02 -.934642257E+02 -.934573170E+02 -.934366646E+02 -.934024648E+02 -.933550372E+02 -.932948159E+02 -.932223372E+02 -.931382254E+02 -.930431769E+02 -.929379443E+02 -.928233197E+02 -.927001207E+02 -.925691762E+02 -.924313152E+02 -.922873578E+02 -.921381076E+02 -.919843466E+02 -.918268320E+02 -.916662935E+02 -.915034322E+02 -.913389193E+02 -.911733955E+02 -.910074697E+02 -.908417180E+02 -.906766817E+02 -.905128655E+02 -.903507357E+02 -.901907180E+02 -.900331961E+02 -.898785107E+02 -.897269591E+02 -.895787963E+02 -.894342368E+02 -.892934584E+02 -.891566068E+02 -.890238034E+02 -.888951543E+02 -.887707626E+02 -.886507436E+02 -.885352451E+02 -.884244715E+02 -.883187159E+02 -.882184003E+02 -.881241265E+02 -.880367426E+02 -.879574266E+02 -.878877963E+02 -.878300497E+02 -.877871489E+02 -.877630584E+02 -.877630584E+02
 -.878086316E+02 -.878086316E+02 -.878350296E+02 -.878819118E+02 -.879448072E+02 -.880203448E+02 -.881059930E+02 -.881998596E+02 -.883005372E+02 -.884069841E+02 -.885184322E+02 -.886343154E+02 -.887542135E+02 -.888778091E+02 -.890048534E+02 -.891351402E+02 -.892684853E+02 -.894047102E+02 -.895436304E+02 -.896850459E+02 -.898287344E+02 -.899744469E+02 -.901219039E+02 -.902707942E+02 -.904207737E+02 -.905714660E+02 -.907224628E+02 -.908733252E+02 -.910235852E+02 -.911727476E+02 -.913202911E+02 -.914656707E+02 -.916083187E+02 -.917476471E+02 -.918830492E+02 -.920139022E+02 -.921395703E+02 -.922594085E+02 -.923727673E+02 -.924789989E+02 -.925774643E+02 -.926675414E+02 -.927486345E+02 -.928201843E+02 -.928816783E+02 -.929326611E+02 -.929727447E+02 -.930016172E+02 -.930190501E+02 -.930249048E+02 -.930191351E+02 -.930017894E+02 -.929730089E+02 -.929330242E+02 -.928821498E+02 -.928207762E+02 -.927493616E+02 -.926684213E+02 -.925785177E+02 -.924802498E+02 -.923742434E+02 -.922611412E+02 -.921415955E+02 -.920162602E+02 -.918857853E+02 -.917508121E+02 -.916119689E+02 -.914698687E+02 -.913251059E+02 -.911782549E+02 -.910298680E+02 -.908804733E+02 -.907305736E+02 -.905806440E+02 -.904311302E+02 -.902824471E+02 -.901349769E+02 -.899890681E+02 -.898450351E+02 -.897031578E+02 -.895636831E+02 -.894268266E+02 -.892927760E+02 -.891616963E+02 -.890337363E+02 -.889090377E+02 -.887877469E+02 -.886700304E+02 -.885560938E+02 -.884462072E+02 -.883407367E+02 -.882401853E+02 -.881452450E+02 -.880568637E+02 -.879763316E+02 -.879053928E+02 -.878463891E+02 -.878024475E+02 -.877777243E+02 -.877777243E+02
 -.878136449E+02 -.878136449E+02 -.878401640E+02 -.878871914E+02 -.879501641E+02 -.880256244E+02 -.881109596E+02 -.882042012E+02 -.883038709E+02 -.884088616E+02 -.885183447E+02 -.886316989E+02 -.887484545E+02 -.888682502E+02 -.889907993E+02 -.891158639E+02 -.892432347E+02 -.893727152E+02 -.895041100E+02 -.896372154E+02 -.897718135E+02 -.899076668E+02 -.900445154E+02 -.901820747E+02 -.903200350E+02 -.904580609E+02 -.905957919E+02 -.907328435E+02 -.908688081E+02 -.910032572E+02 -.911357423E+02 -.912657972E+02 -.913929401E+02 -.915166751E+02 -.916364953E+02 -.917518850E+02 -.918623230E+02 -.919672860E+02 -.920662532E+02 -.921587107E+02 -.922441572E+02 -.923221099E+02 -.923921112E+02 -.924537353E+02 -.925065957E+02 -.925503511E+02 -.925847130E+02 -.926094503E+02 -.926243949E+02 -.926294449E+02 -.926245669E+02 -.926097969E+02 -.925852394E+02 -.925510651E+02 -.925075078E+02 -.924548590E+02 -.923934628E+02 -.923237090E+02 -.922460268E+02 -.921608773E+02 -.920687471E+02 -.919701416E+02 -.918655792E+02 -.917555854E+02 -.916406884E+02 -.915214149E+02 -.913982860E+02 -.912718148E+02 -.911425032E+02 -.910108396E+02 -.908772966E+02 -.907423294E+02 -.906063732E+02 -.904698420E+02 -.903331265E+02 -.901965927E+02 -.900605808E+02 -.899254041E+02 -.897913489E+02 -.896586745E+02 -.895276148E+02 -.893983796E+02 -.892711588E+02 -.891461263E+02 -.890234473E+02 -.889032866E+02 -.887858202E+02 -.886712502E+02 -.885598240E+02 -.884518591E+02 -.883477746E+02 -.882481322E+02 -.881536881E+02 -.880654606E+02 -.879848171E+02 -.879135853E+02 -.878541994E+02 -.878098875E+02 -.877849171E+02 -.877849171E+02
 -.878124023E+02 -.878124023E+02 -.878387241E+02 -.878853465E+02 -.879476834E+02 -.880222463E+02 -.881063863E+02 -.881980960E+02 -.882958572E+02 -.883985230E+02 -.885052267E+02 -.886153110E+02 -.887282733E+02 -.888437229E+02 -.889613483E+02 -.890808912E+02 -.892021271E+02 -.893248498E+02 -.894488598E+02 -.895739557E+02 -.896999278E+02 -.898265529E+02 -.899535917E+02 -.900807866E+02 -.902078603E+02 -.903345158E+02 -.904604367E+02 -.905852877E+02 -.907087157E+02 -.908303514E+02 -.909498108E+02 -.910666967E+02 -.911806010E+02 -.912911069E+02 -.913977907E+02 -.915002250E+02 -.915979811E+02 -.916906324E+02 -.917777578E+02 -.918589457E+02 -.919337979E+02 -.920019344E+02 -.920629976E+02 -.921166578E+02 -.921626172E+02 -.922006152E+02 -.922304321E+02 -.922518930E+02 -.922648712E+02 -.922692902E+02 -.922651252E+02 -.922524038E+02 -.922312054E+02 -.922016594E+02 -.921639438E+02 -.921182812E+02 -.920649356E+02 -.920042080E+02 -.919364318E+02 -.918619680E+02 -.917812008E+02 -.916945325E+02 -.916023792E+02 -.915051665E+02 -.914033262E+02 -.912972919E+02 -.911874967E+02 -.910743696E+02 -.909583337E+02 -.908398028E+02 -.907191801E+02 -.905968558E+02 -.904732053E+02 -.903485873E+02 -.902233425E+02 -.900977920E+02 -.899722368E+02 -.898469566E+02 -.897222097E+02 -.895982340E+02 -.894752476E+02 -.893534510E+02 -.892330306E+02 -.891141633E+02 -.889970225E+02 -.888817870E+02 -.887686521E+02 -.886578441E+02 -.885496390E+02 -.884443874E+02 -.883425448E+02 -.882447128E+02 -.881516907E+02 -.880645420E+02 -.879846807E+02 -.879139831E+02 -.878549309E+02 -.878107992E+02 -.877858997E+02 -.877858997E+02
 -.878060767E+02 -.878060767E+02 -.878319450E+02 -.878777208E+02 -.879388523E+02 -.880118659E+02 -.880941138E+02 -.881835808E+02 -.882787341E+02 -.883784089E+02 -.884817184E+02 -.885879849E+02 -.886966863E+02 -.888074143E+02 -.889198423E+02 -.890337002E+02 -.891487556E+02 -.892647985E+02 -.893816301E+02 -.894990548E+02 -.896168730E+02 -.897348772E+02 -.898528487E+02 -.899705550E+02 -.900877494E+02 -.902041697E+02 -.903195391E+02 -.904335660E+02 -.905459454E+02 -.906563600E+02 -.907644813E+02 -.908699717E+02 -.909724860E+02 -.910716734E+02 -.911671798E+02 -.912586499E+02 -.913457297E+02 -.914280693E+02 -.915053259E+02 -.915771665E+02 -.916432713E+02 -.917033371E+02 -.917570806E+02 -.918042422E+02 -.918445886E+02 -.918779167E+02 -.919040561E+02 -.919228718E+02 -.919342663E+02 -.919381809E+02 -.919345970E+02 -.919235362E+02 -.919050601E+02 -.918792692E+02 -.918463018E+02 -.918063313E+02 -.917595642E+02 -.917062372E+02 -.916466135E+02 -.915809803E+02 -.915096446E+02 -.914329303E+02 -.913511748E+02 -.912647255E+02 -.911739371E+02 -.910791685E+02 -.909807800E+02 -.908791313E+02 -.907745785E+02 -.906674723E+02 -.905581558E+02 -.904469630E+02 -.903342166E+02 -.902202267E+02 -.901052894E+02 -.899896855E+02 -.898736801E+02 -.897575218E+02 -.896414426E+02 -.895256589E+02 -.894103723E+02 -.892957719E+02 -.891820377E+02 -.890693449E+02 -.889578699E+02 -.888477992E+02 -.887393394E+02 -.886327321E+02 -.885282719E+02 -.884263306E+02 -.883273870E+02 -.882320674E+02 -.881411958E+02 -.880558600E+02 -.879774960E+02 -.879079975E+02 -.878498578E+02 -.878063533E+02 -.877817832E+02 -.877817832E+02
 -.877956801E+02 -.877956801E+02 -.878208921E+02 -.878654731E+02 -.879249512E+02 -.879959053E+02 -.880757195E+02 -.881623956E+02 -.882544076E+02 -.883505900E+02 -.884500509E+02 -.885521047E+02 -.886562207E+02 -.887619820E+02 -.888690546E+02 -.889771633E+02 -.890860727E+02 -.891955734E+02 -.893054707E+02 -.894155762E+02 -.895257021E+02 -.896356564E+02 -.897452398E+02 -.898542435E+02 -.899624482E+02 -.900696230E+02 -.901755260E+02 -.902799040E+02 -.903824938E+02 -.904830228E+02 -.905812105E+02 -.906767696E+02 -.907694081E+02 -.908588304E+02 -.909447397E+02 -.910268397E+02 -.911048368E+02 -.911784425E+02 -.912473754E+02 -.913113638E+02 -.913701483E+02 -.914234843E+02 -.914711443E+02 -.915129208E+02 -.915486284E+02 -.915781063E+02 -.916012200E+02 -.916178634E+02 -.916279600E+02 -.916314642E+02 -.916283616E+02 -.916186695E+02 -.916024369E+02 -.915797432E+02 -.915506978E+02 -.915154383E+02 -.914741289E+02 -.914269586E+02 -.913741385E+02 -.913158995E+02 -.912524904E+02 -.911841746E+02 -.911112279E+02 -.910339361E+02 -.909525922E+02 -.908674946E+02 -.907789443E+02 -.906872431E+02 -.905926915E+02 -.904955865E+02 -.903962205E+02 -.902948788E+02 -.901918388E+02 -.900873682E+02 -.899817238E+02 -.898751509E+02 -.897678824E+02 -.896601388E+02 -.895521276E+02 -.894440448E+02 -.893360758E+02 -.892283976E+02 -.891211816E+02 -.890145988E+02 -.889088249E+02 -.888040491E+02 -.887004838E+02 -.885983792E+02 -.884980404E+02 -.883998509E+02 -.883043024E+02 -.882120330E+02 -.881238771E+02 -.880409290E+02 -.879646260E+02 -.878968544E+02 -.878400882E+02 -.877975682E+02 -.877735350E+02 -.877735350E+02
 -.877820779E+02 -.877820779E+02 -.878064762E+02 -.878495925E+02 -.879070718E+02 -.879755751E+02 -.880525431E+02 -.881360148E+02 -.882244879E+02 -.883168103E+02 -.884120970E+02 -.885096648E+02 -.886089825E+02 -.887096320E+02 -.888112779E+02 -.889136445E+02 -.890164979E+02 -.891196317E+02 -.892228573E+02 -.893259951E+02 -.894288691E+02 -.895313022E+02 -.896331133E+02 -.897341151E+02 -.898341125E+02 -.899329026E+02 -.900302738E+02 -.901260063E+02 -.902198728E+02 -.903116392E+02 -.904010655E+02 -.904879071E+02 -.905719164E+02 -.906528440E+02 -.907304401E+02 -.908044570E+02 -.908746498E+02 -.909407790E+02 -.910026124E+02 -.910599264E+02 -.911125087E+02 -.911601597E+02 -.912026949E+02 -.912399463E+02 -.912717647E+02 -.912980207E+02 -.913186069E+02 -.913334384E+02 -.913424545E+02 -.913456188E+02 -.913429205E+02 -.913343735E+02 -.913200173E+02 -.912999158E+02 -.912741569E+02 -.912428514E+02 -.912061321E+02 -.911641515E+02 -.911170812E+02 -.910651093E+02 -.910084391E+02 -.909472869E+02 -.908818801E+02 -.908124553E+02 -.907392562E+02 -.906625317E+02 -.905825345E+02 -.904995184E+02 -.904137376E+02 -.903254442E+02 -.902348872E+02 -.901423110E+02 -.900479538E+02 -.899520466E+02 -.898548125E+02 -.897564653E+02 -.896572099E+02 -.895572411E+02 -.894567447E+02 -.893558977E+02 -.892548699E+02 -.891538258E+02 -.890529280E+02 -.889523411E+02 -.888522378E+02 -.887528064E+02 -.886542611E+02 -.885568551E+02 -.884608980E+02 -.883667777E+02 -.882749899E+02 -.881861745E+02 -.881011642E+02 -.880210457E+02 -.879472405E+02 -.878816073E+02 -.878265761E+02 -.877853217E+02 -.877619890E+02 -.877619890E+02
 -.877660029E+02 -.877660029E+02 -.877894680E+02 -.878309159E+02 -.878861366E+02 -.879518968E+02 -.880257128E+02 -.881056772E+02 -.881903246E+02 -.882785278E+02 -.883694179E+02 -.884623222E+02 -.885567159E+02 -.886521850E+02 -.887483976E+02 -.888450811E+02 -.889420056E+02 -.890389704E+02 -.891357938E+02 -.892323057E+02 -.893283416E+02 -.894237386E+02 -.895183322E+02 -.896119542E+02 -.897044315E+02 -.897955849E+02 -.898852295E+02 -.899731743E+02 -.900592227E+02 -.901431732E+02 -.902248201E+02 -.903039549E+02 -.903803670E+02 -.904538452E+02 -.905241789E+02 -.905911597E+02 -.906545827E+02 -.907142479E+02 -.907699623E+02 -.908215406E+02 -.908688075E+02 -.909115990E+02 -.909497635E+02 -.909831640E+02 -.910116785E+02 -.910352022E+02 -.910536478E+02 -.910669467E+02 -.910750498E+02 -.910779283E+02 -.910755733E+02 -.910679966E+02 -.910552303E+02 -.910373267E+02 -.910143573E+02 -.909864127E+02 -.909536010E+02 -.909160474E+02 -.908738925E+02 -.908272911E+02 -.907764111E+02 -.907214314E+02 -.906625409E+02 -.905999366E+02 -.905338225E+02 -.904644073E+02 -.903919036E+02 -.903165261E+02 -.902384901E+02 -.901580101E+02 -.900752988E+02 -.899905655E+02 -.899040152E+02 -.898158477E+02 -.897262565E+02 -.896354286E+02 -.895435438E+02 -.894507748E+02 -.893572875E+02 -.892632417E+02 -.891687926E+02 -.890740930E+02 -.889792957E+02 -.888845584E+02 -.887900488E+02 -.886959521E+02 -.886024808E+02 -.885098873E+02 -.884184806E+02 -.883286477E+02 -.882408809E+02 -.881558139E+02 -.880742679E+02 -.879973109E+02 -.879263346E+02 -.878631539E+02 -.878101350E+02 -.877703627E+02 -.877478570E+02 -.877478570E+02
 -.877480699E+02 -.877480699E+02 -.877705142E+02 -.878101445E+02 -.878629178E+02 -.879257239E+02 -.879961701E+02 -.880724147E+02 -.881530397E+02 -.882369516E+02 -.883233052E+02 -.884114443E+02 -.885008559E+02 -.885911345E+02 -.886819550E+02 -.887730510E+02 -.888641987E+02 -.889552041E+02 -.890458936E+02 -.891361066E+02 -.892256897E+02 -.893144932E+02 -.894023675E+02 -.894891616E+02 -.895747214E+02 -.896588887E+02 -.897415015E+02 -.898223934E+02 -.899013939E+02 -.899783293E+02 -.900530230E+02 -.901252964E+02 -.901949702E+02 -.902618647E+02 -.903258017E+02 -.903866052E+02 -.904441027E+02 -.904981266E+02 -.905485152E+02 -.905951141E+02 -.906377775E+02 -.906763692E+02 -.907107641E+02 -.907408489E+02 -.907665234E+02 -.907877012E+02 -.908043110E+02 -.908162968E+02 -.908236184E+02 -.908262523E+02 -.908241917E+02 -.908174464E+02 -.908060430E+02 -.907900246E+02 -.907694501E+02 -.907443942E+02 -.907149464E+02 -.906812099E+02 -.906433013E+02 -.906013491E+02 -.905554929E+02 -.905058819E+02 -.904526739E+02 -.903960343E+02 -.903361344E+02 -.902731501E+02 -.902072613E+02 -.901386499E+02 -.900674990E+02 -.899939918E+02 -.899183101E+02 -.898406339E+02 -.897611399E+02 -.896800010E+02 -.895973857E+02 -.895134574E+02 -.894283744E+02 -.893422898E+02 -.892553520E+02 -.891677053E+02 -.890794914E+02 -.889908518E+02 -.889019299E+02 -.888128757E+02 -.887238508E+02 -.886350355E+02 -.885466384E+02 -.884589080E+02 -.883721489E+02 -.882867423E+02 -.882031720E+02 -.881220589E+02 -.880442052E+02 -.879706507E+02 -.879027470E+02 -.878422518E+02 -.877914525E+02 -.877533248E+02 -.877317412E+02 -.877317412E+02
 -.877287896E+02 -.877287896E+02 -.877501515E+02 -.877878603E+02 -.878380555E+02 -.878977636E+02 -.879646936E+02 -.880370791E+02 -.881135574E+02 -.881930757E+02 -.882748180E+02 -.883581497E+02 -.884425734E+02 -.885276957E+02 -.886132008E+02 -.886988305E+02 -.887843687E+02 -.888696293E+02 -.889544470E+02 -.890386705E+02 -.891221573E+02 -.892047696E+02 -.892863715E+02 -.893668268E+02 -.894459983E+02 -.895237461E+02 -.895999276E+02 -.896743976E+02 -.897470080E+02 -.898176084E+02 -.898860467E+02 -.899521696E+02 -.900158237E+02 -.900768557E+02 -.901351140E+02 -.901904495E+02 -.902427163E+02 -.902917730E+02 -.903374835E+02 -.903797183E+02 -.904183553E+02 -.904532807E+02 -.904843903E+02 -.905115897E+02 -.905347958E+02 -.905539371E+02 -.905689545E+02 -.905798017E+02 -.905864457E+02 -.905888674E+02 -.905870610E+02 -.905810352E+02 -.905708119E+02 -.905564272E+02 -.905379301E+02 -.905153828E+02 -.904888596E+02 -.904584470E+02 -.904242420E+02 -.903863522E+02 -.903448944E+02 -.902999941E+02 -.902517839E+02 -.902004032E+02 -.901459967E+02 -.900887135E+02 -.900287062E+02 -.899661297E+02 -.899011403E+02 -.898338947E+02 -.897645492E+02 -.896932585E+02 -.896201757E+02 -.895454508E+02 -.894692306E+02 -.893916584E+02 -.893128739E+02 -.892330129E+02 -.891522083E+02 -.890705906E+02 -.889882894E+02 -.889054353E+02 -.888221626E+02 -.887386135E+02 -.886549427E+02 -.885713245E+02 -.884879614E+02 -.884050959E+02 -.883230254E+02 -.882421216E+02 -.881628555E+02 -.880858302E+02 -.880118227E+02 -.879418377E+02 -.878771780E+02 -.878195346E+02 -.877711038E+02 -.877347385E+02 -.877141462E+02 -.877141462E+02
 -.877085822E+02 -.877085822E+02 -.877288215E+02 -.877645415E+02 -.878120751E+02 -.878685951E+02 -.879319202E+02 -.880003662E+02 -.880726317E+02 -.881477093E+02 -.882248170E+02 -.883033450E+02 -.883828150E+02 -.884628480E+02 -.885431397E+02 -.886234417E+02 -.887035465E+02 -.887832764E+02 -.888624750E+02 -.889410002E+02 -.890187193E+02 -.890955056E+02 -.891712354E+02 -.892457860E+02 -.893190345E+02 -.893908570E+02 -.894611279E+02 -.895297197E+02 -.895965034E+02 -.896613486E+02 -.897241236E+02 -.897846964E+02 -.898429352E+02 -.898987089E+02 -.899518880E+02 -.900023454E+02 -.900499572E+02 -.900946034E+02 -.901361691E+02 -.901745449E+02 -.902096279E+02 -.902413225E+02 -.902695410E+02 -.902942046E+02 -.903152437E+02 -.903325985E+02 -.903462198E+02 -.903560690E+02 -.903621188E+02 -.903643532E+02 -.903627679E+02 -.903573699E+02 -.903481780E+02 -.903352223E+02 -.903185440E+02 -.902981952E+02 -.902742385E+02 -.902467462E+02 -.902158002E+02 -.901814909E+02 -.901439169E+02 -.901031840E+02 -.900594045E+02 -.900126965E+02 -.899631828E+02 -.899109903E+02 -.898562491E+02 -.897990915E+02 -.897396514E+02 -.896780636E+02 -.896144624E+02 -.895489819E+02 -.894817545E+02 -.894129108E+02 -.893425794E+02 -.892708860E+02 -.891979542E+02 -.891239049E+02 -.890488574E+02 -.889729296E+02 -.888962401E+02 -.888189096E+02 -.887410636E+02 -.886628363E+02 -.885843750E+02 -.885058472E+02 -.884274482E+02 -.883494126E+02 -.882720282E+02 -.881956545E+02 -.881207464E+02 -.880478853E+02 -.879778182E+02 -.879115095E+02 -.878502068E+02 -.877955268E+02 -.877495659E+02 -.877150438E+02 -.876954907E+02 -.876954907E+02
 -.876877890E+02 -.876877890E+02 -.877068828E+02 -.877405760E+02 -.877854027E+02 -.878386878E+02 -.878983653E+02 -.879628381E+02 -.880308703E+02 -.881015036E+02 -.881739930E+02 -.882477566E+02 -.883223371E+02 -.883973720E+02 -.884725700E+02 -.885476935E+02 -.886225447E+02 -.886969547E+02 -.887707756E+02 -.888438744E+02 -.889161280E+02 -.889874196E+02 -.890576364E+02 -.891266677E+02 -.891944033E+02 -.892607329E+02 -.893255454E+02 -.893887289E+02 -.894501705E+02 -.895097564E+02 -.895673726E+02 -.896229049E+02 -.896762396E+02 -.897272639E+02 -.897758669E+02 -.898219398E+02 -.898653768E+02 -.899060758E+02 -.899439391E+02 -.899788737E+02 -.900107925E+02 -.900396147E+02 -.900652662E+02 -.900876806E+02 -.901067991E+02 -.901225716E+02 -.901349568E+02 -.901439222E+02 -.901494451E+02 -.901515121E+02 -.901501197E+02 -.901452739E+02 -.901369908E+02 -.901252956E+02 -.901102234E+02 -.900918180E+02 -.900701324E+02 -.900452276E+02 -.900171730E+02 -.899860452E+02 -.899519278E+02 -.899149105E+02 -.898750888E+02 -.898325633E+02 -.897874388E+02 -.897398236E+02 -.896898292E+02 -.896375691E+02 -.895831584E+02 -.895267133E+02 -.894683499E+02 -.894081845E+02 -.893463322E+02 -.892829071E+02 -.892180220E+02 -.891517877E+02 -.890843137E+02 -.890157080E+02 -.889460776E+02 -.888755296E+02 -.888041725E+02 -.887321176E+02 -.886594822E+02 -.885863924E+02 -.885129882E+02 -.884394293E+02 -.883659029E+02 -.882926344E+02 -.882199002E+02 -.881480457E+02 -.880775073E+02 -.880088411E+02 -.879427613E+02 -.878801874E+02 -.878223074E+02 -.877706581E+02 -.877272298E+02 -.876946018E+02 -.876761183E+02 -.876761183E+02
 -.876666842E+02 -.876666842E+02 -.876846230E+02 -.877162750E+02 -.877583792E+02 -.878084167E+02 -.878644401E+02 -.879249425E+02 -.879887564E+02 -.880549751E+02 -.881228929E+02 -.881919577E+02 -.882617351E+02 -.883318801E+02 -.884021158E+02 -.884722162E+02 -.885419935E+02 -.886112879E+02 -.886799604E+02 -.887478864E+02 -.888149517E+02 -.888810489E+02 -.889460751E+02 -.890099299E+02 -.890725144E+02 -.891337301E+02 -.891934786E+02 -.892516612E+02 -.893081785E+02 -.893629314E+02 -.894158204E+02 -.894667464E+02 -.895156109E+02 -.895623168E+02 -.896067683E+02 -.896488721E+02 -.896885374E+02 -.897256769E+02 -.897602069E+02 -.897920484E+02 -.898211272E+02 -.898473743E+02 -.898707270E+02 -.898911289E+02 -.899085303E+02 -.899228888E+02 -.899341692E+02 -.899423445E+02 -.899473953E+02 -.899493104E+02 -.899480870E+02 -.899437304E+02 -.899362541E+02 -.899256797E+02 -.899120370E+02 -.898953631E+02 -.898757032E+02 -.898531091E+02 -.898276399E+02 -.897993606E+02 -.897683426E+02 -.897346625E+02 -.896984019E+02 -.896596467E+02 -.896184866E+02 -.895750149E+02 -.895293270E+02 -.894815210E+02 -.894316961E+02 -.893799528E+02 -.893263920E+02 -.892711146E+02 -.892142213E+02 -.891558120E+02 -.890959857E+02 -.890348407E+02 -.889724742E+02 -.889089827E+02 -.888444627E+02 -.887790114E+02 -.887127280E+02 -.886457155E+02 -.885780830E+02 -.885099489E+02 -.884414455E+02 -.883727245E+02 -.883039643E+02 -.882353799E+02 -.881672353E+02 -.880998600E+02 -.880336698E+02 -.879691939E+02 -.879071105E+02 -.878482918E+02 -.877938624E+02 -.877452760E+02 -.877044123E+02 -.876737052E+02 -.876563077E+02 -.876563077E+02
 -.876454839E+02 -.876454839E+02 -.876622690E+02 -.876918836E+02 -.877312732E+02 -.877780767E+02 -.878304674E+02 -.878870303E+02 -.879466679E+02 -.880085270E+02 -.880719424E+02 -.881363933E+02 -.882014692E+02 -.882668440E+02 -.883322555E+02 -.883974901E+02 -.884623704E+02 -.885267459E+02 -.885904861E+02 -.886534748E+02 -.887156061E+02 -.887767812E+02 -.888369060E+02 -.888958897E+02 -.889536431E+02 -.890100781E+02 -.890651071E+02 -.891186428E+02 -.891705978E+02 -.892208849E+02 -.892694172E+02 -.893161085E+02 -.893608731E+02 -.894036268E+02 -.894442869E+02 -.894827728E+02 -.895190064E+02 -.895529126E+02 -.895844197E+02 -.896134598E+02 -.896399694E+02 -.896638898E+02 -.896851672E+02 -.897037537E+02 -.897196069E+02 -.897326906E+02 -.897429752E+02 -.897504375E+02 -.897550612E+02 -.897568368E+02 -.897557620E+02 -.897518414E+02 -.897450866E+02 -.897355160E+02 -.897231551E+02 -.897080356E+02 -.896901960E+02 -.896696808E+02 -.896465402E+02 -.896208301E+02 -.895926114E+02 -.895619499E+02 -.895289155E+02 -.894935820E+02 -.894560268E+02 -.894163298E+02 -.893745738E+02 -.893308433E+02 -.892852244E+02 -.892378043E+02 -.891886708E+02 -.891379120E+02 -.890856160E+02 -.890318708E+02 -.889767636E+02 -.889203816E+02 -.888628113E+02 -.888041394E+02 -.887444529E+02 -.886838401E+02 -.886223919E+02 -.885602034E+02 -.884973758E+02 -.884340203E+02 -.883702613E+02 -.883062420E+02 -.882421317E+02 -.881781343E+02 -.881145005E+02 -.880515426E+02 -.879896545E+02 -.879293368E+02 -.878712302E+02 -.878161570E+02 -.877651771E+02 -.877196577E+02 -.876813661E+02 -.876525878E+02 -.876362819E+02 -.876362819E+02
 -.876243558E+02 -.876243558E+02 -.876399964E+02 -.876675911E+02 -.877042916E+02 -.877478949E+02 -.877966952E+02 -.878493703E+02 -.879048936E+02 -.879624663E+02 -.880214646E+02 -.880813998E+02 -.881418862E+02 -.882026170E+02 -.882633456E+02 -.883238708E+02 -.883840260E+02 -.884436700E+02 -.885026808E+02 -.885609502E+02 -.886183802E+02 -.886748799E+02 -.887303635E+02 -.887847483E+02 -.888379539E+02 -.888899014E+02 -.889405127E+02 -.889897101E+02 -.890374166E+02 -.890835554E+02 -.891280503E+02 -.891708258E+02 -.892118074E+02 -.892509216E+02 -.892880968E+02 -.893232632E+02 -.893563531E+02 -.893873019E+02 -.894160477E+02 -.894425320E+02 -.894667004E+02 -.894885024E+02 -.895078919E+02 -.895248279E+02 -.895392739E+02 -.895511993E+02 -.895605786E+02 -.895673919E+02 -.895716256E+02 -.895732715E+02 -.895723277E+02 -.895687981E+02 -.895626928E+02 -.895540276E+02 -.895428242E+02 -.895291101E+02 -.895129181E+02 -.894942864E+02 -.894732582E+02 -.894498815E+02 -.894242086E+02 -.893962960E+02 -.893662041E+02 -.893339966E+02 -.892997400E+02 -.892635037E+02 -.892253593E+02 -.891853801E+02 -.891436410E+02 -.891002178E+02 -.890551873E+02 -.890086267E+02 -.889606133E+02 -.889112245E+02 -.888605378E+02 -.888086305E+02 -.887555799E+02 -.887014638E+02 -.886463609E+02 -.885903516E+02 -.885335190E+02 -.884759507E+02 -.884177410E+02 -.883589932E+02 -.882998243E+02 -.882403690E+02 -.881807868E+02 -.881212703E+02 -.880620557E+02 -.880034378E+02 -.879457874E+02 -.878895755E+02 -.878354039E+02 -.877840443E+02 -.877364898E+02 -.876940206E+02 -.876582896E+02 -.876314334E+02 -.876162158E+02 -.876162158E+02
 -.876034262E+02 -.876034262E+02 -.876179375E+02 -.876435401E+02 -.876775900E+02 -.877180413E+02 -.877633087E+02 -.878121628E+02 -.878636479E+02 -.879170199E+02 -.879716972E+02 -.880272234E+02 -.880832379E+02 -.881394540E+02 -.881956406E+02 -.882516096E+02 -.883072050E+02 -.883622950E+02 -.884167658E+02 -.884705171E+02 -.885234585E+02 -.885755063E+02 -.886265820E+02 -.886766107E+02 -.887255198E+02 -.887732383E+02 -.888196965E+02 -.888648252E+02 -.889085563E+02 -.889508219E+02 -.889915549E+02 -.890306893E+02 -.890681597E+02 -.891039022E+02 -.891378542E+02 -.891699551E+02 -.892001464E+02 -.892283718E+02 -.892545779E+02 -.892787143E+02 -.893007338E+02 -.893205930E+02 -.893382524E+02 -.893536763E+02 -.893668338E+02 -.893776982E+02 -.893862479E+02 -.893924658E+02 -.893963402E+02 -.893978641E+02 -.893970360E+02 -.893938592E+02 -.893883424E+02 -.893804993E+02 -.893703486E+02 -.893579138E+02 -.893432234E+02 -.893263100E+02 -.893072111E+02 -.892859679E+02 -.892626257E+02 -.892372332E+02 -.892098425E+02 -.891805088E+02 -.891492898E+02 -.891162456E+02 -.890814384E+02 -.890449321E+02 -.890067918E+02 -.889670839E+02 -.889258756E+02 -.888832346E+02 -.888392292E+02 -.887939277E+02 -.887473987E+02 -.886997112E+02 -.886509343E+02 -.886011380E+02 -.885503935E+02 -.884987738E+02 -.884463552E+02 -.883932183E+02 -.883394502E+02 -.882851474E+02 -.882304188E+02 -.881753907E+02 -.881202127E+02 -.880650654E+02 -.880101707E+02 -.879558047E+02 -.879023149E+02 -.878501417E+02 -.877998476E+02 -.877521526E+02 -.877079828E+02 -.876685307E+02 -.876353350E+02 -.876103829E+02 -.875962440E+02 -.875962440E+02
 -.875827867E+02 -.875827867E+02 -.875961884E+02 -.876198338E+02 -.876512807E+02 -.876886382E+02 -.877304408E+02 -.877755505E+02 -.878230829E+02 -.878723480E+02 -.879228066E+02 -.879740348E+02 -.880256975E+02 -.880775279E+02 -.881293111E+02 -.881808717E+02 -.882320646E+02 -.882827672E+02 -.883328741E+02 -.883822925E+02 -.884309389E+02 -.884787366E+02 -.885256142E+02 -.885715033E+02 -.886163386E+02 -.886600561E+02 -.887025934E+02 -.887438891E+02 -.887838824E+02 -.888225134E+02 -.888597230E+02 -.888954531E+02 -.889296462E+02 -.889622465E+02 -.889931995E+02 -.890224521E+02 -.890499534E+02 -.890756546E+02 -.890995093E+02 -.891214739E+02 -.891415075E+02 -.891595725E+02 -.891756347E+02 -.891896636E+02 -.892016322E+02 -.892115177E+02 -.892193014E+02 -.892249686E+02 -.892285092E+02 -.892299173E+02 -.892291915E+02 -.892263349E+02 -.892213548E+02 -.892142631E+02 -.892050760E+02 -.891938138E+02 -.891805009E+02 -.891651659E+02 -.891478408E+02 -.891285614E+02 -.891073669E+02 -.890842995E+02 -.890594043E+02 -.890327293E+02 -.890043244E+02 -.889742422E+02 -.889425366E+02 -.889092635E+02 -.888744798E+02 -.888382436E+02 -.888006140E+02 -.887616506E+02 -.887214134E+02 -.886799632E+02 -.886373608E+02 -.885936676E+02 -.885489458E+02 -.885032583E+02 -.884566693E+02 -.884092455E+02 -.883610565E+02 -.883121763E+02 -.882626855E+02 -.882126733E+02 -.881622412E+02 -.881115068E+02 -.880606097E+02 -.880097183E+02 -.879590397E+02 -.879088312E+02 -.878594164E+02 -.878112051E+02 -.877647197E+02 -.877206288E+02 -.876797911E+02 -.876433117E+02 -.876126154E+02 -.875895415E+02 -.875764670E+02 -.875764670E+02
 -.875625006E+02 -.875625006E+02 -.875748149E+02 -.875965427E+02 -.876254400E+02 -.876597686E+02 -.876981805E+02 -.877396288E+02 -.877832989E+02 -.878285552E+02 -.878749002E+02 -.879219426E+02 -.879693728E+02 -.880169441E+02 -.880644576E+02 -.881117508E+02 -.881586896E+02 -.882051604E+02 -.882510660E+02 -.882963208E+02 -.883408482E+02 -.883845780E+02 -.884274451E+02 -.884693875E+02 -.885103462E+02 -.885502637E+02 -.885890841E+02 -.886267525E+02 -.886632151E+02 -.886984188E+02 -.887323113E+02 -.887648413E+02 -.887959585E+02 -.888256139E+02 -.888537597E+02 -.888803496E+02 -.889053392E+02 -.889286860E+02 -.889503495E+02 -.889702919E+02 -.889884778E+02 -.890048744E+02 -.890194523E+02 -.890321848E+02 -.890430487E+02 -.890520244E+02 -.890590955E+02 -.890642496E+02 -.890674777E+02 -.890687749E+02 -.890681399E+02 -.890655754E+02 -.890610878E+02 -.890546875E+02 -.890463883E+02 -.890362078E+02 -.890241674E+02 -.890102915E+02 -.889946080E+02 -.889771480E+02 -.889579453E+02 -.889370367E+02 -.889144614E+02 -.888902609E+02 -.888644790E+02 -.888371613E+02 -.888083550E+02 -.887781088E+02 -.887464727E+02 -.887134976E+02 -.886792354E+02 -.886437387E+02 -.886070607E+02 -.885692550E+02 -.885303758E+02 -.884904780E+02 -.884496172E+02 -.884078499E+02 -.883652345E+02 -.883218312E+02 -.882777036E+02 -.882329197E+02 -.881875535E+02 -.881416874E+02 -.880954152E+02 -.880488460E+02 -.880021092E+02 -.879553612E+02 -.879087938E+02 -.878626455E+02 -.878172157E+02 -.877728835E+02 -.877301312E+02 -.876895761E+02 -.876520099E+02 -.876184509E+02 -.875902113E+02 -.875689842E+02 -.875569565E+02 -.875569565E+02
 -.875426074E+02 -.875426074E+02 -.875538582E+02 -.875737107E+02 -.876001150E+02 -.876314827E+02 -.876665815E+02 -.877044539E+02 -.877443543E+02 -.877857006E+02 -.878280368E+02 -.878710041E+02 -.879143183E+02 -.879577524E+02 -.880011236E+02 -.880442826E+02 -.880871057E+02 -.881294888E+02 -.881713423E+02 -.882125878E+02 -.882531553E+02 -.882929808E+02 -.883320050E+02 -.883701720E+02 -.884074284E+02 -.884437227E+02 -.884790048E+02 -.885132259E+02 -.885463379E+02 -.885782939E+02 -.886090476E+02 -.886385539E+02 -.886667685E+02 -.886936482E+02 -.887191513E+02 -.887432373E+02 -.887658673E+02 -.887870043E+02 -.888066130E+02 -.888246605E+02 -.888411158E+02 -.888559508E+02 -.888691397E+02 -.888806594E+02 -.888904898E+02 -.888986139E+02 -.889050175E+02 -.889096898E+02 -.889126232E+02 -.889138133E+02 -.889132591E+02 -.889109629E+02 -.889069302E+02 -.889011699E+02 -.888936943E+02 -.888845184E+02 -.888736608E+02 -.888611427E+02 -.888469884E+02 -.888312246E+02 -.888138810E+02 -.887949894E+02 -.887745839E+02 -.887527008E+02 -.887293781E+02 -.887046557E+02 -.886785747E+02 -.886511780E+02 -.886225091E+02 -.885926130E+02 -.885615353E+02 -.885293223E+02 -.884960210E+02 -.884616790E+02 -.884263446E+02 -.883900666E+02 -.883528948E+02 -.883148802E+02 -.882760752E+02 -.882365346E+02 -.881963161E+02 -.881554819E+02 -.881140996E+02 -.880722450E+02 -.880300045E+02 -.879874785E+02 -.879447863E+02 -.879020719E+02 -.878595122E+02 -.878173265E+02 -.877757903E+02 -.877352516E+02 -.876961534E+02 -.876590616E+02 -.876247016E+02 -.875940062E+02 -.875681763E+02 -.875487610E+02 -.875377605E+02 -.875377605E+02
 -.875231279E+02 -.875231279E+02 -.875333396E+02 -.875513599E+02 -.875753289E+02 -.876038047E+02 -.876356685E+02 -.876700505E+02 -.877062730E+02 -.877438067E+02 -.877822366E+02 -.878212357E+02 -.878605451E+02 -.878999578E+02 -.879393067E+02 -.879784555E+02 -.880172912E+02 -.880557186E+02 -.880936560E+02 -.881310319E+02 -.881677825E+02 -.882038500E+02 -.882391805E+02 -.882737236E+02 -.883074313E+02 -.883402576E+02 -.883721575E+02 -.884030877E+02 -.884330055E+02 -.884618693E+02 -.884896382E+02 -.885162725E+02 -.885417332E+02 -.885659825E+02 -.885889836E+02 -.886107012E+02 -.886311014E+02 -.886501517E+02 -.886678214E+02 -.886840819E+02 -.886989062E+02 -.887122698E+02 -.887241504E+02 -.887345278E+02 -.887433848E+02 -.887507063E+02 -.887564803E+02 -.887606973E+02 -.887633507E+02 -.887644368E+02 -.887639546E+02 -.887619061E+02 -.887582962E+02 -.887531326E+02 -.887464257E+02 -.887381890E+02 -.887284381E+02 -.887171918E+02 -.887044709E+02 -.886902988E+02 -.886747012E+02 -.886577058E+02 -.886393423E+02 -.886196422E+02 -.885986387E+02 -.885763667E+02 -.885528621E+02 -.885281622E+02 -.885023056E+02 -.884753314E+02 -.884472799E+02 -.884181918E+02 -.883881087E+02 -.883570728E+02 -.883251269E+02 -.882923145E+02 -.882586802E+02 -.882242696E+02 -.881891299E+02 -.881533105E+02 -.881168638E+02 -.880798461E+02 -.880423192E+02 -.880043522E+02 -.879660242E+02 -.879274269E+02 -.878886695E+02 -.878498839E+02 -.878112316E+02 -.877729132E+02 -.877351801E+02 -.876983497E+02 -.876628256E+02 -.876291230E+02 -.875979022E+02 -.875700113E+02 -.875465420E+02 -.875289019E+02 -.875189078E+02 -.875189078E+02
 -.875040684E+02 -.875040684E+02 -.875132653E+02 -.875294963E+02 -.875510869E+02 -.875767388E+02 -.876054441E+02 -.876364191E+02 -.876690528E+02 -.877028677E+02 -.877374891E+02 -.877726218E+02 -.878080316E+02 -.878435311E+02 -.878789692E+02 -.879142223E+02 -.879491879E+02 -.879837798E+02 -.880179240E+02 -.880515558E+02 -.880846175E+02 -.881170568E+02 -.881488254E+02 -.881798781E+02 -.882101718E+02 -.882396654E+02 -.882683191E+02 -.882960941E+02 -.883229528E+02 -.883488585E+02 -.883737751E+02 -.883976676E+02 -.884205018E+02 -.884422445E+02 -.884628637E+02 -.884823283E+02 -.885006088E+02 -.885176769E+02 -.885335058E+02 -.885480707E+02 -.885613481E+02 -.885733166E+02 -.885839569E+02 -.885932515E+02 -.886011854E+02 -.886077457E+02 -.886129219E+02 -.886167056E+02 -.886190913E+02 -.886200756E+02 -.886196579E+02 -.886178397E+02 -.886146253E+02 -.886100214E+02 -.886040371E+02 -.885966838E+02 -.885879753E+02 -.885779278E+02 -.885665593E+02 -.885538901E+02 -.885399426E+02 -.885247408E+02 -.885083105E+02 -.884906791E+02 -.884718757E+02 -.884519304E+02 -.884308747E+02 -.884087413E+02 -.883855638E+02 -.883613766E+02 -.883362149E+02 -.883101147E+02 -.882831126E+02 -.882552459E+02 -.882265524E+02 -.881970709E+02 -.881668409E+02 -.881359032E+02 -.881043001E+02 -.880720761E+02 -.880392781E+02 -.880059571E+02 -.879721691E+02 -.879379767E+02 -.879034514E+02 -.878686767E+02 -.878337517E+02 -.877987959E+02 -.877639559E+02 -.877294134E+02 -.876953959E+02 -.876621904E+02 -.876301618E+02 -.875997753E+02 -.875716268E+02 -.875464813E+02 -.875253233E+02 -.875094213E+02 -.875004127E+02 -.875004127E+02
 -.874854265E+02 -.874854265E+02 -.874936321E+02 -.875081151E+02 -.875273823E+02 -.875502758E+02 -.875758962E+02 -.876035440E+02 -.876326737E+02 -.876628586E+02 -.876937639E+02 -.877251254E+02 -.877567333E+02 -.877884199E+02 -.878200496E+02 -.878515115E+02 -.878827136E+02 -.879135786E+02 -.879440398E+02 -.879740394E+02 -.880035256E+02 -.880324517E+02 -.880607744E+02 -.880884534E+02 -.881154505E+02 -.881417292E+02 -.881672541E+02 -.881919912E+02 -.882159073E+02 -.882389698E+02 -.882611474E+02 -.882824093E+02 -.883027256E+02 -.883220672E+02 -.883404063E+02 -.883577157E+02 -.883739698E+02 -.883891440E+02 -.884032151E+02 -.884161613E+02 -.884279625E+02 -.884386001E+02 -.884480573E+02 -.884563191E+02 -.884633723E+02 -.884692058E+02 -.884738106E+02 -.884771795E+02 -.884793076E+02 -.884801920E+02 -.884798321E+02 -.884782294E+02 -.884753875E+02 -.884713121E+02 -.884660111E+02 -.884594944E+02 -.884517740E+02 -.884428636E+02 -.884327791E+02 -.884215379E+02 -.884091594E+02 -.883956644E+02 -.883810752E+02 -.883654158E+02 -.883487111E+02 -.883309875E+02 -.883122725E+02 -.882925943E+02 -.882719823E+02 -.882504665E+02 -.882280779E+02 -.882048478E+02 -.881808085E+02 -.881559926E+02 -.881304336E+02 -.881041656E+02 -.880772237E+02 -.880496441E+02 -.880214644E+02 -.879927242E+02 -.879634656E+02 -.879337343E+02 -.879035803E+02 -.878730600E+02 -.878422377E+02 -.878111883E+02 -.877800010E+02 -.877487831E+02 -.877176662E+02 -.876868132E+02 -.876564281E+02 -.876267681E+02 -.875981593E+02 -.875710181E+02 -.875458768E+02 -.875234191E+02 -.875045238E+02 -.874903237E+02 -.874822800E+02 -.874822800E+02
 -.874671983E+02 -.874671983E+02 -.874744350E+02 -.874872095E+02 -.875042057E+02 -.875244028E+02 -.875470079E+02 -.875714039E+02 -.875971094E+02 -.876237476E+02 -.876510228E+02 -.876787014E+02 -.877065978E+02 -.877345635E+02 -.877624784E+02 -.877902440E+02 -.878177790E+02 -.878450144E+02 -.878718913E+02 -.878983583E+02 -.879243694E+02 -.879498833E+02 -.879748618E+02 -.879992693E+02 -.880230719E+02 -.880462376E+02 -.880687355E+02 -.880905355E+02 -.881116087E+02 -.881319268E+02 -.881514622E+02 -.881701881E+02 -.881880787E+02 -.882051087E+02 -.882212539E+02 -.882364909E+02 -.882507973E+02 -.882641520E+02 -.882765350E+02 -.882879273E+02 -.882983117E+02 -.883076721E+02 -.883159941E+02 -.883232646E+02 -.883294725E+02 -.883346082E+02 -.883386636E+02 -.883416329E+02 -.883435117E+02 -.883442976E+02 -.883439900E+02 -.883425902E+02 -.883401013E+02 -.883365281E+02 -.883318776E+02 -.883261581E+02 -.883193799E+02 -.883115550E+02 -.883026968E+02 -.882928206E+02 -.882819428E+02 -.882700814E+02 -.882572557E+02 -.882434863E+02 -.882287949E+02 -.882132041E+02 -.881967376E+02 -.881794201E+02 -.881612769E+02 -.881423342E+02 -.881226187E+02 -.881021578E+02 -.880809795E+02 -.880591125E+02 -.880365859E+02 -.880134297E+02 -.879896747E+02 -.879653528E+02 -.879404970E+02 -.879151424E+02 -.878893263E+02 -.878630891E+02 -.878364753E+02 -.878095349E+02 -.877823250E+02 -.877549122E+02 -.877273756E+02 -.876998107E+02 -.876723340E+02 -.876450900E+02 -.876182592E+02 -.875920692E+02 -.875668086E+02 -.875428450E+02 -.875206488E+02 -.875008234E+02 -.874841445E+02 -.874716113E+02 -.874645125E+02 -.874645125E+02
 -.874493912E+02 -.874493912E+02 -.874556802E+02 -.874667834E+02 -.874815581E+02 -.874991178E+02 -.875187734E+02 -.875399888E+02 -.875623452E+02 -.875855151E+02 -.876092408E+02 -.876333189E+02 -.876575878E+02 -.876819177E+02 -.877062039E+02 -.877303604E+02 -.877543159E+02 -.877780103E+02 -.878013918E+02 -.878244156E+02 -.878470415E+02 -.878692333E+02 -.878909576E+02 -.879121834E+02 -.879328813E+02 -.879530233E+02 -.879725825E+02 -.879915331E+02 -.880098499E+02 -.880275084E+02 -.880444848E+02 -.880607561E+02 -.880763000E+02 -.880910948E+02 -.881051195E+02 -.881183543E+02 -.881307799E+02 -.881423781E+02 -.881531318E+02 -.881630250E+02 -.881720426E+02 -.881801712E+02 -.881873982E+02 -.881937126E+02 -.881991048E+02 -.882035666E+02 -.882070913E+02 -.882096737E+02 -.882113102E+02 -.882119986E+02 -.882117385E+02 -.882105309E+02 -.882083785E+02 -.882052855E+02 -.882012576E+02 -.881963021E+02 -.881904276E+02 -.881836445E+02 -.881759641E+02 -.881673995E+02 -.881579647E+02 -.881476750E+02 -.881365470E+02 -.881245983E+02 -.881118473E+02 -.880983136E+02 -.880840174E+02 -.880689798E+02 -.880532226E+02 -.880367683E+02 -.880196400E+02 -.880018611E+02 -.879834559E+02 -.879644491E+02 -.879448660E+02 -.879247325E+02 -.879040754E+02 -.878829224E+02 -.878613024E+02 -.878392458E+02 -.878167854E+02 -.877939563E+02 -.877707976E+02 -.877473531E+02 -.877236727E+02 -.876998148E+02 -.876758487E+02 -.876518576E+02 -.876279436E+02 -.876042327E+02 -.875808825E+02 -.875580913E+02 -.875361105E+02 -.875152601E+02 -.874959495E+02 -.874787034E+02 -.874641963E+02 -.874532965E+02 -.874471237E+02 -.874471237E+02
 -.874320465E+02 -.874320465E+02 -.874374082E+02 -.874468762E+02 -.874594775E+02 -.874744569E+02 -.874912273E+02 -.875093314E+02 -.875284121E+02 -.875481897E+02 -.875684444E+02 -.875890022E+02 -.876097248E+02 -.876305013E+02 -.876512418E+02 -.876718726E+02 -.876923325E+02 -.877125698E+02 -.877325402E+02 -.877522050E+02 -.877715297E+02 -.877904831E+02 -.878090367E+02 -.878271638E+02 -.878448392E+02 -.878620389E+02 -.878787401E+02 -.878949205E+02 -.879105587E+02 -.879256338E+02 -.879401257E+02 -.879540148E+02 -.879672821E+02 -.879799091E+02 -.879918783E+02 -.880031727E+02 -.880137761E+02 -.880236730E+02 -.880328491E+02 -.880412907E+02 -.880489853E+02 -.880559214E+02 -.880620884E+02 -.880674771E+02 -.880720794E+02 -.880758884E+02 -.880788983E+02 -.880811049E+02 -.880825050E+02 -.880830969E+02 -.880828802E+02 -.880818557E+02 -.880800257E+02 -.880773937E+02 -.880739645E+02 -.880697443E+02 -.880647402E+02 -.880589610E+02 -.880524164E+02 -.880451170E+02 -.880370750E+02 -.880283032E+02 -.880188154E+02 -.880086266E+02 -.879977524E+02 -.879862091E+02 -.879740141E+02 -.879611850E+02 -.879477404E+02 -.879336992E+02 -.879190811E+02 -.879039061E+02 -.878881947E+02 -.878719679E+02 -.878552474E+02 -.878380552E+02 -.878204143E+02 -.878023483E+02 -.877838820E+02 -.877650417E+02 -.877458553E+02 -.877263531E+02 -.877065687E+02 -.876865398E+02 -.876663093E+02 -.876459274E+02 -.876254536E+02 -.876049594E+02 -.875845322E+02 -.875642801E+02 -.875443379E+02 -.875248751E+02 -.875061067E+02 -.874883060E+02 -.874718224E+02 -.874571034E+02 -.874447243E+02 -.874354251E+02 -.874301599E+02 -.874301599E+02
 -.874152827E+02 -.874152827E+02 -.874197380E+02 -.874276085E+02 -.874380869E+02 -.874505466E+02 -.874645001E+02 -.874795672E+02 -.874954511E+02 -.875119190E+02 -.875287876E+02 -.875459121E+02 -.875631768E+02 -.875804891E+02 -.875977739E+02 -.876149693E+02 -.876320240E+02 -.876488946E+02 -.876655439E+02 -.876819393E+02 -.876980518E+02 -.877138552E+02 -.877293254E+02 -.877444401E+02 -.877591781E+02 -.877735193E+02 -.877874446E+02 -.878009353E+02 -.878139736E+02 -.878265421E+02 -.878386239E+02 -.878502027E+02 -.878612628E+02 -.878717889E+02 -.878817662E+02 -.878911808E+02 -.879000191E+02 -.879082685E+02 -.879159170E+02 -.879229532E+02 -.879293669E+02 -.879351485E+02 -.879402893E+02 -.879447816E+02 -.879486188E+02 -.879517950E+02 -.879543057E+02 -.879561473E+02 -.879573171E+02 -.879578137E+02 -.879576368E+02 -.879567871E+02 -.879552664E+02 -.879530776E+02 -.879502247E+02 -.879467127E+02 -.879425477E+02 -.879377367E+02 -.879322878E+02 -.879262098E+02 -.879195126E+02 -.879122070E+02 -.879043043E+02 -.878958169E+02 -.878867577E+02 -.878771402E+02 -.878669788E+02 -.878562882E+02 -.878450837E+02 -.878333810E+02 -.878211966E+02 -.878085470E+02 -.877954493E+02 -.877819211E+02 -.877679805E+02 -.877536459E+02 -.877389364E+02 -.877238720E+02 -.877084735E+02 -.876927627E+02 -.876767634E+02 -.876605010E+02 -.876440038E+02 -.876273034E+02 -.876104360E+02 -.875934438E+02 -.875763766E+02 -.875592944E+02 -.875422705E+02 -.875253951E+02 -.875087810E+02 -.874925695E+02 -.874769397E+02 -.874621193E+02 -.874483990E+02 -.874361510E+02 -.874258530E+02 -.874181197E+02 -.874137426E+02 -.874137426E+02
 -.873993747E+02 -.873993747E+02 -.874029494E+02 -.874092686E+02 -.874176874E+02 -.874277042E+02 -.874389282E+02 -.874510546E+02 -.874638447E+02 -.874771112E+02 -.874907065E+02 -.875045133E+02 -.875184383E+02 -.875324061E+02 -.875463556E+02 -.875602366E+02 -.875740070E+02 -.875876313E+02 -.876010791E+02 -.876143235E+02 -.876273409E+02 -.876401098E+02 -.876526104E+02 -.876648244E+02 -.876767345E+02 -.876883243E+02 -.876995782E+02 -.877104811E+02 -.877210184E+02 -.877311759E+02 -.877409401E+02 -.877502978E+02 -.877592361E+02 -.877677428E+02 -.877758059E+02 -.877834142E+02 -.877905567E+02 -.877972233E+02 -.878034043E+02 -.878090906E+02 -.878142738E+02 -.878189464E+02 -.878231013E+02 -.878267323E+02 -.878298341E+02 -.878324021E+02 -.878344324E+02 -.878359223E+02 -.878368697E+02 -.878372733E+02 -.878371329E+02 -.878364490E+02 -.878352232E+02 -.878334578E+02 -.878311558E+02 -.878283215E+02 -.878249595E+02 -.878210756E+02 -.878166762E+02 -.878117685E+02 -.878063604E+02 -.878004604E+02 -.877940778E+02 -.877872225E+02 -.877799048E+02 -.877721358E+02 -.877639268E+02 -.877552898E+02 -.877462371E+02 -.877367815E+02 -.877269361E+02 -.877167145E+02 -.877061304E+02 -.876951982E+02 -.876839324E+02 -.876723481E+02 -.876604610E+02 -.876482872E+02 -.876358437E+02 -.876231487E+02 -.876102212E+02 -.875970825E+02 -.875837555E+02 -.875702662E+02 -.875566444E+02 -.875429245E+02 -.875291473E+02 -.875153617E+02 -.875016274E+02 -.874880176E+02 -.874746235E+02 -.874615595E+02 -.874489700E+02 -.874370384E+02 -.874259982E+02 -.874161482E+02 -.874078716E+02 -.874016602E+02 -.873981471E+02 -.873981471E+02
 -.873848996E+02 -.873848996E+02 -.873876333E+02 -.873924741E+02 -.873989337E+02 -.874066311E+02 -.874152685E+02 -.874246128E+02 -.874344806E+02 -.874447275E+02 -.874552390E+02 -.874659239E+02 -.874767089E+02 -.874875347E+02 -.874983532E+02 -.875091241E+02 -.875198142E+02 -.875303950E+02 -.875408421E+02 -.875511341E+02 -.875612519E+02 -.875711784E+02 -.875808978E+02 -.875903956E+02 -.875996580E+02 -.876086720E+02 -.876174252E+02 -.876259057E+02 -.876341022E+02 -.876420034E+02 -.876495988E+02 -.876568780E+02 -.876638310E+02 -.876704483E+02 -.876767205E+02 -.876826389E+02 -.876881950E+02 -.876933809E+02 -.876981891E+02 -.877026125E+02 -.877066447E+02 -.877102796E+02 -.877135120E+02 -.877163371E+02 -.877187505E+02 -.877207489E+02 -.877223293E+02 -.877234894E+02 -.877242276E+02 -.877245431E+02 -.877244356E+02 -.877239055E+02 -.877229540E+02 -.877215828E+02 -.877197945E+02 -.877175921E+02 -.877149794E+02 -.877119608E+02 -.877085412E+02 -.877047261E+02 -.877005218E+02 -.876959349E+02 -.876909724E+02 -.876856421E+02 -.876799520E+02 -.876739106E+02 -.876675268E+02 -.876608099E+02 -.876537694E+02 -.876464154E+02 -.876387581E+02 -.876308079E+02 -.876225758E+02 -.876140730E+02 -.876053109E+02 -.875963013E+02 -.875870567E+02 -.875775899E+02 -.875679143E+02 -.875580444E+02 -.875479955E+02 -.875377844E+02 -.875274297E+02 -.875169521E+02 -.875063756E+02 -.874957275E+02 -.874850406E+02 -.874743536E+02 -.874637137E+02 -.874531787E+02 -.874428201E+02 -.874327269E+02 -.874230112E+02 -.874138143E+02 -.874053159E+02 -.873977444E+02 -.873913919E+02 -.873866323E+02 -.873839450E+02 -.873839450E+02
 -.873729762E+02 -.873729762E+02 -.873749466E+02 -.873784530E+02 -.873831540E+02 -.873887803E+02 -.873951189E+02 -.874020012E+02 -.874092928E+02 -.874168860E+02 -.874246947E+02 -.874326493E+02 -.874406931E+02 -.874487800E+02 -.874568720E+02 -.874649373E+02 -.874729493E+02 -.874808854E+02 -.874887261E+02 -.874964542E+02 -.875040547E+02 -.875115139E+02 -.875188194E+02 -.875259598E+02 -.875329242E+02 -.875397028E+02 -.875462858E+02 -.875526642E+02 -.875588292E+02 -.875647723E+02 -.875704855E+02 -.875759609E+02 -.875811909E+02 -.875861683E+02 -.875908862E+02 -.875953378E+02 -.875995170E+02 -.876034176E+02 -.876070341E+02 -.876103612E+02 -.876133941E+02 -.876161282E+02 -.876185596E+02 -.876206847E+02 -.876225003E+02 -.876240038E+02 -.876251930E+02 -.876260663E+02 -.876266224E+02 -.876268606E+02 -.876267809E+02 -.876263834E+02 -.876256691E+02 -.876246393E+02 -.876232958E+02 -.876216409E+02 -.876196775E+02 -.876174088E+02 -.876148385E+02 -.876119708E+02 -.876088103E+02 -.876053618E+02 -.876016309E+02 -.875976232E+02 -.875933447E+02 -.875888018E+02 -.875840012E+02 -.875789499E+02 -.875736551E+02 -.875681242E+02 -.875623652E+02 -.875563858E+02 -.875501944E+02 -.875437995E+02 -.875372099E+02 -.875304347E+02 -.875234834E+02 -.875163659E+02 -.875090929E+02 -.875016756E+02 -.874941261E+02 -.874864578E+02 -.874786853E+02 -.874708254E+02 -.874628971E+02 -.874549223E+02 -.874469270E+02 -.874389421E+02 -.874310047E+02 -.874231598E+02 -.874154626E+02 -.874079813E+02 -.874008002E+02 -.873940246E+02 -.873877862E+02 -.873822504E+02 -.873776261E+02 -.873741774E+02 -.873722399E+02 -.873722399E+02
 -.873655847E+02 -.873655847E+02 -.873669771E+02 -.873694916E+02 -.873729069E+02 -.873770408E+02 -.873817431E+02 -.873868901E+02 -.873923800E+02 -.873981290E+02 -.874040686E+02 -.874101420E+02 -.874163027E+02 -.874225121E+02 -.874287381E+02 -.874349541E+02 -.874411373E+02 -.874472685E+02 -.874533313E+02 -.874593111E+02 -.874651953E+02 -.874709726E+02 -.874766326E+02 -.874821661E+02 -.874875642E+02 -.874928189E+02 -.874979225E+02 -.875028677E+02 -.875076476E+02 -.875122555E+02 -.875166851E+02 -.875209303E+02 -.875249852E+02 -.875288440E+02 -.875325016E+02 -.875359526E+02 -.875391923E+02 -.875422160E+02 -.875450193E+02 -.875475983E+02 -.875499491E+02 -.875520684E+02 -.875539530E+02 -.875556002E+02 -.875570076E+02 -.875581732E+02 -.875590952E+02 -.875597724E+02 -.875602039E+02 -.875603892E+02 -.875603280E+02 -.875600207E+02 -.875594679E+02 -.875586707E+02 -.875576304E+02 -.875563488E+02 -.875548281E+02 -.875530707E+02 -.875510796E+02 -.875488579E+02 -.875464092E+02 -.875437372E+02 -.875408461E+02 -.875377403E+02 -.875344244E+02 -.875309034E+02 -.875271824E+02 -.875232668E+02 -.875191622E+02 -.875148745E+02 -.875104096E+02 -.875057738E+02 -.875009736E+02 -.874960157E+02 -.874909069E+02 -.874856547E+02 -.874802665E+02 -.874747505E+02 -.874691152E+02 -.874633698E+02 -.874575244E+02 -.874515901E+02 -.874455793E+02 -.874395059E+02 -.874333863E+02 -.874272389E+02 -.874210860E+02 -.874149536E+02 -.874088731E+02 -.874028819E+02 -.873970258E+02 -.873913600E+02 -.873859518E+02 -.873808832E+02 -.873762539E+02 -.873721853E+02 -.873688247E+02 -.873663509E+02 -.873649813E+02 -.873649813E+02
 -.873655847E+02 -.873655847E+02 -.873669771E+02 -.873694916E+02 -.873729069E+02 -.873770408E+02 -.873817431E+02 -.873868901E+02 -.873923800E+02 -.873981290E+02 -.874040686E+02 -.874101420E+02 -.874163027E+02 -.874225121E+02 -.874287381E+02 -.874349541E+02 -.874411373E+02 -.874472685E+02 -.874533313E+02 -.874593111E+02 -.874651953E+02 -.874709726E+02 -.874766326E+02 -.874821661E+02 -.874875642E+02 -.874928189E+02 -.874979225E+02 -.875028677E+02 -.875076476E+02 -.875122555E+02 -.875166851E+02 -.875209303E+02 -.875249852E+02 -.875288440E+02 -.875325016E+02 -.875359526E+02 -.875391923E+02 -.875422160E+02 -.875450193E+02 -.875475983E+02 -.875499491E+02 -.875520684E+02 -.875539530E+02 -.875556002E+02 -.875570076E+02 -.875581732E+02 -.875590952E+02 -.875597724E+02 -.875602039E+02 -.875603892E+02 -.875603280E+02 -.875600207E+02 -.875594679E+02 -.875586707E+02 -.875576304E+02 -.875563488E+02 -.875548281E+02 -.875530707E+02 -.875510796E+02 -.875488579E+02 -.875464092E+02 -.875437372E+02 -.875408461E+02 -.875377403E+02 -.875344244E+02 -.875309034E+02 -.875271824E+02 -.875232668E+02 -.875191622E+02 -.875148745E+02 -.875104096E+02 -.875057738E+02 -.875009736E+02 -.874960157E+02 -.874909069E+02 -.874856547E+02 -.874802665E+02 -.874747505E+02 -.874691152E+02 -.874633698E+02 -.874575244E+02 -.874515901E+02 -.874455793E+02 -.874395059E+02 -.874333863E+02 -.874272389E+02 -.874210860E+02 -.874149536E+02 -.874088731E+02 -.874028819E+02 -.873970258E+02 -.873913600E+02 -.873859518E+02 -.873808832E+02 -.873762539E+02 -.873721853E+02 -.873688247E+02 -.873663509E+02 -.873649813E+02 -.873649813E+02
