# Supplementary material for: Electrical Pacing of Cardiac Tissue Including Potassium Inward Rectification
Source: PLoS One. 2015 Jun 9;10(6):e0127837. doi: 10.1371/journal.pone.0127837 (PMC4461281; doi:10.1371/journal.pone.0127837)
Supplement: S1 Data — (ZIP) [file pone.0127837.s001.zip › All-Data/Data-with-IK1/BDT37/Vm1ms.txt]

 -.873300171E+02 -.873362846E+02 -.873370744E+02 -.873384022E+02 -.873400836E+02 -.873419932E+02 -.873440483E+02 -.873461923E+02 -.873483855E+02 -.873506021E+02 -.873528262E+02 -.873550466E+02 -.873572542E+02 -.873594412E+02 -.873616022E+02 -.873637342E+02 -.873658368E+02 -.873679099E+02 -.873699523E+02 -.873719614E+02 -.873739346E+02 -.873758697E+02 -.873777646E+02 -.873796162E+02 -.873814212E+02 -.873831768E+02 -.873848814E+02 -.873865332E+02 -.873881305E+02 -.873896709E+02 -.873911526E+02 -.873925740E+02 -.873939332E+02 -.873952281E+02 -.873964566E+02 -.873976168E+02 -.873987073E+02 -.873997265E+02 -.874006728E+02 -.874015442E+02 -.874023393E+02 -.874030567E+02 -.874036951E+02 -.874042533E+02 -.874047299E+02 -.874051242E+02 -.874054356E+02 -.874056638E+02 -.874058086E+02 -.874058698E+02 -.874058472E+02 -.874057411E+02 -.874055514E+02 -.874052789E+02 -.874049238E+02 -.874044871E+02 -.874039695E+02 -.874033720E+02 -.874026958E+02 -.874019421E+02 -.874011124E+02 -.874002080E+02 -.873992306E+02 -.873981816E+02 -.873970629E+02 -.873958762E+02 -.873946235E+02 -.873933069E+02 -.873919282E+02 -.873904895E+02 -.873889931E+02 -.873874410E+02 -.873858354E+02 -.873841788E+02 -.873824732E+02 -.873807208E+02 -.873789240E+02 -.873770848E+02 -.873752054E+02 -.873732881E+02 -.873713351E+02 -.873693483E+02 -.873673299E+02 -.873652820E+02 -.873632067E+02 -.873611059E+02 -.873589819E+02 -.873568370E+02 -.873546740E+02 -.873524966E+02 -.873503105E+02 -.873481247E+02 -.873459539E+02 -.873438226E+02 -.873417699E+02 -.873398567E+02 -.873381740E+02 -.873368525E+02 -.873360720E+02 -.873360720E+02
 -.873362846E+02 -.873362846E+02 -.873370744E+02 -.873384022E+02 -.873400836E+02 -.873419932E+02 -.873440483E+02 -.873461923E+02 -.873483855E+02 -.873506021E+02 -.873528262E+02 -.873550466E+02 -.873572542E+02 -.873594412E+02 -.873616022E+02 -.873637342E+02 -.873658368E+02 -.873679099E+02 -.873699523E+02 -.873719614E+02 -.873739346E+02 -.873758697E+02 -.873777646E+02 -.873796162E+02 -.873814212E+02 -.873831768E+02 -.873848814E+02 -.873865332E+02 -.873881305E+02 -.873896709E+02 -.873911526E+02 -.873925740E+02 -.873939332E+02 -.873952281E+02 -.873964566E+02 -.873976168E+02 -.873987073E+02 -.873997265E+02 -.874006728E+02 -.874015442E+02 -.874023393E+02 -.874030567E+02 -.874036951E+02 -.874042533E+02 -.874047299E+02 -.874051242E+02 -.874054356E+02 -.874056638E+02 -.874058086E+02 -.874058698E+02 -.874058472E+02 -.874057411E+02 -.874055514E+02 -.874052789E+02 -.874049238E+02 -.874044871E+02 -.874039695E+02 -.874033720E+02 -.874026958E+02 -.874019421E+02 -.874011124E+02 -.874002080E+02 -.873992306E+02 -.873981816E+02 -.873970629E+02 -.873958762E+02 -.873946235E+02 -.873933069E+02 -.873919282E+02 -.873904895E+02 -.873889931E+02 -.873874410E+02 -.873858354E+02 -.873841788E+02 -.873824732E+02 -.873807208E+02 -.873789240E+02 -.873770848E+02 -.873752054E+02 -.873732881E+02 -.873713351E+02 -.873693483E+02 -.873673299E+02 -.873652820E+02 -.873632067E+02 -.873611059E+02 -.873589819E+02 -.873568370E+02 -.873546740E+02 -.873524966E+02 -.873503105E+02 -.873481247E+02 -.873459539E+02 -.873438226E+02 -.873417699E+02 -.873398567E+02 -.873381740E+02 -.873368525E+02 -.873360720E+02 -.873360720E+02
 -.873393946E+02 -.873393946E+02 -.873406930E+02 -.873428420E+02 -.873455389E+02 -.873485820E+02 -.873518367E+02 -.873552132E+02 -.873586529E+02 -.873621190E+02 -.873655885E+02 -.873690463E+02 -.873724809E+02 -.873758835E+02 -.873792485E+02 -.873825730E+02 -.873858555E+02 -.873890930E+02 -.873922812E+02 -.873954157E+02 -.873984923E+02 -.874015075E+02 -.874044572E+02 -.874073377E+02 -.874101457E+02 -.874128784E+02 -.874155334E+02 -.874181078E+02 -.874205985E+02 -.874230024E+02 -.874253161E+02 -.874275364E+02 -.874296597E+02 -.874316825E+02 -.874336019E+02 -.874354151E+02 -.874371194E+02 -.874387119E+02 -.874401899E+02 -.874415508E+02 -.874427924E+02 -.874439123E+02 -.874449085E+02 -.874457789E+02 -.874465220E+02 -.874471367E+02 -.874476222E+02 -.874479779E+02 -.874482033E+02 -.874482983E+02 -.874482627E+02 -.874480965E+02 -.874478003E+02 -.874473745E+02 -.874468201E+02 -.874461380E+02 -.874453297E+02 -.874443967E+02 -.874433408E+02 -.874421639E+02 -.874408682E+02 -.874394559E+02 -.874379295E+02 -.874362915E+02 -.874345447E+02 -.874326920E+02 -.874307364E+02 -.874286809E+02 -.874265288E+02 -.874242833E+02 -.874219478E+02 -.874195257E+02 -.874170206E+02 -.874144359E+02 -.874117751E+02 -.874090416E+02 -.874062388E+02 -.874033704E+02 -.874004396E+02 -.873974498E+02 -.873944044E+02 -.873913068E+02 -.873881601E+02 -.873849676E+02 -.873817325E+02 -.873784579E+02 -.873751471E+02 -.873718036E+02 -.873684316E+02 -.873650363E+02 -.873616258E+02 -.873582129E+02 -.873548188E+02 -.873514789E+02 -.873482513E+02 -.873452279E+02 -.873425501E+02 -.873404270E+02 -.873391580E+02 -.873391580E+02
 -.873435608E+02 -.873435608E+02 -.873454730E+02 -.873486412E+02 -.873526178E+02 -.873570985E+02 -.873618803E+02 -.873668315E+02 -.873718678E+02 -.873769365E+02 -.873820051E+02 -.873870529E+02 -.873920658E+02 -.873970339E+02 -.874019504E+02 -.874068100E+02 -.874116069E+02 -.874163351E+02 -.874209892E+02 -.874255636E+02 -.874300529E+02 -.874344520E+02 -.874387563E+02 -.874429621E+02 -.874470654E+02 -.874510617E+02 -.874549464E+02 -.874587147E+02 -.874623620E+02 -.874658829E+02 -.874692718E+02 -.874725233E+02 -.874756326E+02 -.874785951E+02 -.874814065E+02 -.874840623E+02 -.874865582E+02 -.874888903E+02 -.874910549E+02 -.874930480E+02 -.874948659E+02 -.874965051E+02 -.874979626E+02 -.874992360E+02 -.875003233E+02 -.875012228E+02 -.875019332E+02 -.875024537E+02 -.875027835E+02 -.875029223E+02 -.875028699E+02 -.875026264E+02 -.875021923E+02 -.875015683E+02 -.875007558E+02 -.874997562E+02 -.874985717E+02 -.874972046E+02 -.874956573E+02 -.874939328E+02 -.874920343E+02 -.874899651E+02 -.874877289E+02 -.874853296E+02 -.874827711E+02 -.874800578E+02 -.874771940E+02 -.874741844E+02 -.874710336E+02 -.874677467E+02 -.874643287E+02 -.874607844E+02 -.874571191E+02 -.874533377E+02 -.874494455E+02 -.874454475E+02 -.874413488E+02 -.874371545E+02 -.874328696E+02 -.874284990E+02 -.874240476E+02 -.874195204E+02 -.874149220E+02 -.874102572E+02 -.874055305E+02 -.874007467E+02 -.873959104E+02 -.873910266E+02 -.873861012E+02 -.873811420E+02 -.873761604E+02 -.873711748E+02 -.873662156E+02 -.873613339E+02 -.873566139E+02 -.873521893E+02 -.873482665E+02 -.873451522E+02 -.873432876E+02 -.873432876E+02
 -.873480607E+02 -.873480607E+02 -.873506078E+02 -.873548415E+02 -.873601605E+02 -.873661528E+02 -.873725441E+02 -.873791572E+02 -.873858807E+02 -.873926451E+02 -.873994071E+02 -.874061400E+02 -.874128270E+02 -.874194560E+02 -.874260167E+02 -.874324992E+02 -.874388959E+02 -.874452001E+02 -.874514059E+02 -.874575066E+02 -.874634954E+02 -.874693670E+02 -.874751160E+02 -.874807372E+02 -.874862242E+02 -.874915705E+02 -.874967692E+02 -.875018134E+02 -.875066957E+02 -.875114086E+02 -.875159446E+02 -.875202970E+02 -.875244594E+02 -.875284256E+02 -.875321897E+02 -.875357455E+02 -.875390876E+02 -.875422105E+02 -.875451087E+02 -.875477770E+02 -.875502102E+02 -.875524041E+02 -.875543550E+02 -.875560597E+02 -.875575156E+02 -.875587203E+02 -.875596721E+02 -.875603695E+02 -.875608115E+02 -.875609974E+02 -.875609268E+02 -.875606001E+02 -.875600176E+02 -.875591806E+02 -.875580907E+02 -.875567503E+02 -.875551620E+02 -.875533289E+02 -.875512546E+02 -.875489429E+02 -.875463983E+02 -.875436253E+02 -.875406290E+02 -.875374145E+02 -.875339874E+02 -.875303534E+02 -.875265185E+02 -.875224891E+02 -.875182717E+02 -.875138728E+02 -.875092991E+02 -.875045575E+02 -.874996547E+02 -.874945976E+02 -.874893932E+02 -.874840484E+02 -.874785698E+02 -.874729645E+02 -.874672391E+02 -.874614002E+02 -.874554545E+02 -.874494085E+02 -.874432686E+02 -.874370409E+02 -.874307316E+02 -.874243469E+02 -.874178929E+02 -.874113765E+02 -.874048054E+02 -.873981898E+02 -.873915449E+02 -.873848952E+02 -.873782811E+02 -.873717709E+02 -.873654761E+02 -.873595752E+02 -.873543431E+02 -.873501887E+02 -.873477007E+02 -.873477007E+02
 -.873527026E+02 -.873527026E+02 -.873558841E+02 -.873611912E+02 -.873678713E+02 -.873754026E+02 -.873834370E+02 -.873917508E+02 -.874002026E+02 -.874087035E+02 -.874171993E+02 -.874256575E+02 -.874340570E+02 -.874423818E+02 -.874506186E+02 -.874587574E+02 -.874667901E+02 -.874747094E+02 -.874825078E+02 -.874901776E+02 -.874977116E+02 -.875051027E+02 -.875123432E+02 -.875194252E+02 -.875263405E+02 -.875330802E+02 -.875396353E+02 -.875459959E+02 -.875521525E+02 -.875580957E+02 -.875638168E+02 -.875693074E+02 -.875745589E+02 -.875795634E+02 -.875843131E+02 -.875888006E+02 -.875930187E+02 -.875969599E+02 -.876006175E+02 -.876039847E+02 -.876070559E+02 -.876098256E+02 -.876122893E+02 -.876144426E+02 -.876162820E+02 -.876178044E+02 -.876190072E+02 -.876198885E+02 -.876204467E+02 -.876206809E+02 -.876205907E+02 -.876201762E+02 -.876194384E+02 -.876183788E+02 -.876169997E+02 -.876153039E+02 -.876132949E+02 -.876109766E+02 -.876083538E+02 -.876054316E+02 -.876022156E+02 -.875987116E+02 -.875949260E+02 -.875908656E+02 -.875865374E+02 -.875819490E+02 -.875771082E+02 -.875720230E+02 -.875667017E+02 -.875611526E+02 -.875553844E+02 -.875494057E+02 -.875432253E+02 -.875368520E+02 -.875302945E+02 -.875235617E+02 -.875166622E+02 -.875096046E+02 -.875023976E+02 -.874950497E+02 -.874875691E+02 -.874799640E+02 -.874722424E+02 -.874644121E+02 -.874564809E+02 -.874484563E+02 -.874403464E+02 -.874321593E+02 -.874239048E+02 -.874155959E+02 -.874072513E+02 -.873989016E+02 -.873905978E+02 -.873824249E+02 -.873745232E+02 -.873671163E+02 -.873605490E+02 -.873553344E+02 -.873522114E+02 -.873522114E+02
 -.873574030E+02 -.873574030E+02 -.873612281E+02 -.873676272E+02 -.873756939E+02 -.873847965E+02 -.873945116E+02 -.874045640E+02 -.874147793E+02 -.874250500E+02 -.874353117E+02 -.874455245E+02 -.874556630E+02 -.874657099E+02 -.874756527E+02 -.874854815E+02 -.874951871E+02 -.875047603E+02 -.875141926E+02 -.875234752E+02 -.875325986E+02 -.875415528E+02 -.875503276E+02 -.875589127E+02 -.875672979E+02 -.875754718E+02 -.875834226E+02 -.875911384E+02 -.875986080E+02 -.876058203E+02 -.876127646E+02 -.876194299E+02 -.876258060E+02 -.876318831E+02 -.876376519E+02 -.876431033E+02 -.876482278E+02 -.876530168E+02 -.876574619E+02 -.876615553E+02 -.876652899E+02 -.876686588E+02 -.876716560E+02 -.876742761E+02 -.876765144E+02 -.876783669E+02 -.876798303E+02 -.876809020E+02 -.876815800E+02 -.876818631E+02 -.876817509E+02 -.876812438E+02 -.876803430E+02 -.876790504E+02 -.876773689E+02 -.876753021E+02 -.876728543E+02 -.876700307E+02 -.876668371E+02 -.876632797E+02 -.876593654E+02 -.876551016E+02 -.876504963E+02 -.876455577E+02 -.876402949E+02 -.876347172E+02 -.876288342E+02 -.876226558E+02 -.876161923E+02 -.876094541E+02 -.876024520E+02 -.875951965E+02 -.875876985E+02 -.875799689E+02 -.875720183E+02 -.875638576E+02 -.875554974E+02 -.875469485E+02 -.875382213E+02 -.875293261E+02 -.875202729E+02 -.875110717E+02 -.875017322E+02 -.874922638E+02 -.874826759E+02 -.874729777E+02 -.874631785E+02 -.874532884E+02 -.874433191E+02 -.874332858E+02 -.874232114E+02 -.874131325E+02 -.874031102E+02 -.873932472E+02 -.873837123E+02 -.873747752E+02 -.873668515E+02 -.873605601E+02 -.873567923E+02 -.873567923E+02
 -.873621336E+02 -.873621336E+02 -.873666339E+02 -.873741651E+02 -.873836612E+02 -.873943773E+02 -.874058103E+02 -.874176331E+02 -.874296412E+02 -.874417102E+02 -.874537649E+02 -.874657603E+02 -.874776694E+02 -.874894752E+02 -.875011654E+02 -.875127284E+02 -.875241530E+02 -.875354285E+02 -.875465444E+02 -.875574892E+02 -.875682505E+02 -.875788159E+02 -.875891729E+02 -.875993090E+02 -.876092111E+02 -.876188654E+02 -.876282580E+02 -.876373752E+02 -.876462036E+02 -.876547299E+02 -.876629408E+02 -.876708240E+02 -.876783676E+02 -.876855601E+02 -.876923899E+02 -.876988456E+02 -.877049162E+02 -.877105911E+02 -.877158600E+02 -.877207134E+02 -.877251422E+02 -.877291380E+02 -.877326932E+02 -.877358012E+02 -.877384562E+02 -.877406533E+02 -.877423882E+02 -.877436577E+02 -.877444595E+02 -.877447922E+02 -.877446554E+02 -.877440497E+02 -.877429766E+02 -.877414385E+02 -.877394391E+02 -.877369826E+02 -.877340747E+02 -.877307213E+02 -.877269294E+02 -.877227066E+02 -.877180614E+02 -.877130026E+02 -.877075401E+02 -.877016841E+02 -.876954456E+02 -.876888359E+02 -.876818666E+02 -.876745499E+02 -.876668983E+02 -.876589244E+02 -.876506411E+02 -.876420613E+02 -.876331979E+02 -.876240641E+02 -.876146729E+02 -.876050371E+02 -.875951697E+02 -.875850833E+02 -.875747903E+02 -.875643031E+02 -.875536336E+02 -.875427934E+02 -.875317942E+02 -.875206469E+02 -.875093626E+02 -.874979520E+02 -.874864261E+02 -.874747965E+02 -.874630768E+02 -.874512848E+02 -.874394471E+02 -.874276063E+02 -.874158341E+02 -.874042508E+02 -.873930543E+02 -.873825606E+02 -.873732576E+02 -.873658714E+02 -.873614480E+02 -.873614480E+02
 -.873669483E+02 -.873669483E+02 -.873721554E+02 -.873808572E+02 -.873918176E+02 -.874041744E+02 -.874173486E+02 -.874309663E+02 -.874447947E+02 -.874586926E+02 -.874725762E+02 -.874863962E+02 -.875001241E+02 -.875137415E+02 -.875272330E+02 -.875405848E+02 -.875537840E+02 -.875668176E+02 -.875796717E+02 -.875923326E+02 -.876047859E+02 -.876170172E+02 -.876290117E+02 -.876407538E+02 -.876522274E+02 -.876634166E+02 -.876743056E+02 -.876848786E+02 -.876951197E+02 -.877050136E+02 -.877145459E+02 -.877237024E+02 -.877324689E+02 -.877408311E+02 -.877487749E+02 -.877562866E+02 -.877633525E+02 -.877699598E+02 -.877760960E+02 -.877817492E+02 -.877869084E+02 -.877915637E+02 -.877957059E+02 -.877993269E+02 -.878024199E+02 -.878049787E+02 -.878069983E+02 -.878084749E+02 -.878094058E+02 -.878097895E+02 -.878096255E+02 -.878089144E+02 -.878076582E+02 -.878058599E+02 -.878035238E+02 -.878006552E+02 -.877972604E+02 -.877933468E+02 -.877889226E+02 -.877839970E+02 -.877785804E+02 -.877726835E+02 -.877663182E+02 -.877594969E+02 -.877522325E+02 -.877445389E+02 -.877364300E+02 -.877279204E+02 -.877190250E+02 -.877097589E+02 -.877001373E+02 -.876901756E+02 -.876798894E+02 -.876692941E+02 -.876584051E+02 -.876472378E+02 -.876358072E+02 -.876241282E+02 -.876122154E+02 -.876000832E+02 -.875877454E+02 -.875752159E+02 -.875625077E+02 -.875496338E+02 -.875366067E+02 -.875234389E+02 -.875101428E+02 -.874967316E+02 -.874832207E+02 -.874696306E+02 -.874559914E+02 -.874423520E+02 -.874287945E+02 -.874154570E+02 -.874025667E+02 -.873904872E+02 -.873797791E+02 -.873712780E+02 -.873661871E+02 -.873661871E+02
 -.873719008E+02 -.873719008E+02 -.873778289E+02 -.873877177E+02 -.874001578E+02 -.874141745E+02 -.874291159E+02 -.874445616E+02 -.874602498E+02 -.874760226E+02 -.874917870E+02 -.875074892E+02 -.875230963E+02 -.875385849E+02 -.875539372E+02 -.875691377E+02 -.875841711E+02 -.875990216E+02 -.876136737E+02 -.876281116E+02 -.876423192E+02 -.876562793E+02 -.876699738E+02 -.876833840E+02 -.876964920E+02 -.877092800E+02 -.877217302E+02 -.877338244E+02 -.877455454E+02 -.877568760E+02 -.877677996E+02 -.877782986E+02 -.877883558E+02 -.877979537E+02 -.878070753E+02 -.878157037E+02 -.878238227E+02 -.878314166E+02 -.878384704E+02 -.878449700E+02 -.878509025E+02 -.878562560E+02 -.878610198E+02 -.878651843E+02 -.878687411E+02 -.878716830E+02 -.878740043E+02 -.878757003E+02 -.878767678E+02 -.878772048E+02 -.878770107E+02 -.878761864E+02 -.878747340E+02 -.878726574E+02 -.878699615E+02 -.878666525E+02 -.878627381E+02 -.878582269E+02 -.878531290E+02 -.878474556E+02 -.878412189E+02 -.878344320E+02 -.878271089E+02 -.878192644E+02 -.878109141E+02 -.878020743E+02 -.877927618E+02 -.877829937E+02 -.877727877E+02 -.877621615E+02 -.877511334E+02 -.877397214E+02 -.877279439E+02 -.877158189E+02 -.877033645E+02 -.876905986E+02 -.876775388E+02 -.876642024E+02 -.876506063E+02 -.876367671E+02 -.876227008E+02 -.876084231E+02 -.875939492E+02 -.875792936E+02 -.875644707E+02 -.875494943E+02 -.875343785E+02 -.875191380E+02 -.875037901E+02 -.874883576E+02 -.874728744E+02 -.874573955E+02 -.874420135E+02 -.874268843E+02 -.874122652E+02 -.873985675E+02 -.873864263E+02 -.873767882E+02 -.873710167E+02 -.873710167E+02
 -.873770192E+02 -.873770192E+02 -.873836606E+02 -.873947342E+02 -.874086661E+02 -.874243681E+02 -.874411131E+02 -.874584318E+02 -.874760319E+02 -.874937375E+02 -.875114456E+02 -.875290938E+02 -.875466424E+02 -.875640652E+02 -.875813424E+02 -.875984559E+02 -.876153883E+02 -.876321224E+02 -.876486406E+02 -.876649246E+02 -.876809556E+02 -.876967133E+02 -.877121773E+02 -.877273277E+02 -.877421450E+02 -.877566091E+02 -.877706999E+02 -.877843978E+02 -.877976830E+02 -.878105349E+02 -.878229329E+02 -.878348560E+02 -.878462831E+02 -.878571934E+02 -.878675663E+02 -.878773819E+02 -.878866208E+02 -.878952644E+02 -.879032951E+02 -.879106966E+02 -.879174538E+02 -.879235526E+02 -.879289805E+02 -.879337260E+02 -.879377791E+02 -.879411314E+02 -.879437758E+02 -.879457065E+02 -.879469194E+02 -.879474123E+02 -.879471843E+02 -.879462366E+02 -.879445718E+02 -.879421944E+02 -.879391102E+02 -.879353268E+02 -.879308532E+02 -.879257001E+02 -.879198793E+02 -.879134043E+02 -.879062894E+02 -.878985502E+02 -.878902034E+02 -.878812668E+02 -.878717588E+02 -.878616986E+02 -.878511060E+02 -.878400012E+02 -.878284051E+02 -.878163388E+02 -.878038233E+02 -.877908801E+02 -.877775305E+02 -.877637956E+02 -.877496964E+02 -.877352537E+02 -.877204878E+02 -.877054188E+02 -.876900659E+02 -.876744483E+02 -.876585842E+02 -.876424914E+02 -.876261869E+02 -.876096873E+02 -.875930085E+02 -.875761659E+02 -.875591750E+02 -.875420523E+02 -.875248167E+02 -.875074932E+02 -.874901195E+02 -.874727565E+02 -.874555075E+02 -.874385464E+02 -.874221606E+02 -.874068102E+02 -.873932060E+02 -.873824076E+02 -.873759417E+02 -.873759417E+02
 -.873822621E+02 -.873822621E+02 -.873896120E+02 -.874018797E+02 -.874173281E+02 -.874347546E+02 -.874533531E+02 -.874726021E+02 -.874921767E+02 -.875118814E+02 -.875315983E+02 -.875512562E+02 -.875708120E+02 -.875902362E+02 -.876095059E+02 -.876286014E+02 -.876475034E+02 -.876661924E+02 -.876846489E+02 -.877028524E+02 -.877207816E+02 -.877384150E+02 -.877557318E+02 -.877727104E+02 -.877893286E+02 -.878055637E+02 -.878213932E+02 -.878367941E+02 -.878517421E+02 -.878662125E+02 -.878801804E+02 -.878936207E+02 -.879065084E+02 -.879188190E+02 -.879305283E+02 -.879416128E+02 -.879520500E+02 -.879618183E+02 -.879708975E+02 -.879792684E+02 -.879869132E+02 -.879938153E+02 -.879999596E+02 -.880053323E+02 -.880099214E+02 -.880137165E+02 -.880167088E+02 -.880188914E+02 -.880202596E+02 -.880208106E+02 -.880205437E+02 -.880194602E+02 -.880175635E+02 -.880148586E+02 -.880113525E+02 -.880070545E+02 -.880019752E+02 -.879961273E+02 -.879895250E+02 -.879821839E+02 -.879741212E+02 -.879653557E+02 -.879559071E+02 -.879457963E+02 -.879350450E+02 -.879236760E+02 -.879117126E+02 -.878991788E+02 -.878860990E+02 -.878724978E+02 -.878584001E+02 -.878438308E+02 -.878288147E+02 -.878133765E+02 -.877975404E+02 -.877813303E+02 -.877647698E+02 -.877478816E+02 -.877306879E+02 -.877132104E+02 -.876954698E+02 -.876774859E+02 -.876592781E+02 -.876408645E+02 -.876222628E+02 -.876034901E+02 -.875845633E+02 -.875655004E+02 -.875463218E+02 -.875270550E+02 -.875077408E+02 -.874884464E+02 -.874692854E+02 -.874504500E+02 -.874322583E+02 -.874152195E+02 -.874001215E+02 -.873881388E+02 -.873809643E+02 -.873809643E+02
 -.873875794E+02 -.873875794E+02 -.873956535E+02 -.874091471E+02 -.874261582E+02 -.874453637E+02 -.874658743E+02 -.874871154E+02 -.875087281E+02 -.875304931E+02 -.875522801E+02 -.875740124E+02 -.875956413E+02 -.876171339E+02 -.876384651E+02 -.876596127E+02 -.876805560E+02 -.877012749E+02 -.877217484E+02 -.877419544E+02 -.877618715E+02 -.877814777E+02 -.878007497E+02 -.878196627E+02 -.878381914E+02 -.878563098E+02 -.878739909E+02 -.878912068E+02 -.879079286E+02 -.879241272E+02 -.879397730E+02 -.879548367E+02 -.879692894E+02 -.879831026E+02 -.879962482E+02 -.880086991E+02 -.880204294E+02 -.880314139E+02 -.880416288E+02 -.880510514E+02 -.880596601E+02 -.880674350E+02 -.880743578E+02 -.880804120E+02 -.880855829E+02 -.880898580E+02 -.880932270E+02 -.880956819E+02 -.880972172E+02 -.880978296E+02 -.880975184E+02 -.880962851E+02 -.880941334E+02 -.880910696E+02 -.880871020E+02 -.880822416E+02 -.880765010E+02 -.880698951E+02 -.880624408E+02 -.880541569E+02 -.880450639E+02 -.880351838E+02 -.880245400E+02 -.880131573E+02 -.880010614E+02 -.879882791E+02 -.879748381E+02 -.879607665E+02 -.879460929E+02 -.879308463E+02 -.879150555E+02 -.878987498E+02 -.878819578E+02 -.878647080E+02 -.878470286E+02 -.878289470E+02 -.878104901E+02 -.877916839E+02 -.877725538E+02 -.877531240E+02 -.877334179E+02 -.877134578E+02 -.876932650E+02 -.876728598E+02 -.876522615E+02 -.876314888E+02 -.876105601E+02 -.875894945E+02 -.875683141E+02 -.875470483E+02 -.875257414E+02 -.875044663E+02 -.874833471E+02 -.874625943E+02 -.874425566E+02 -.874237937E+02 -.874071710E+02 -.873939801E+02 -.873860830E+02 -.873860830E+02
 -.873929532E+02 -.873929532E+02 -.874017857E+02 -.874165559E+02 -.874351842E+02 -.874562234E+02 -.874787027E+02 -.875019930E+02 -.875256993E+02 -.875495826E+02 -.875735012E+02 -.875973696E+02 -.876211349E+02 -.876447615E+02 -.876682220E+02 -.876914941E+02 -.877145580E+02 -.877373926E+02 -.877599763E+02 -.877822873E+02 -.878043026E+02 -.878259968E+02 -.878473428E+02 -.878683124E+02 -.878888759E+02 -.879090025E+02 -.879286601E+02 -.879478158E+02 -.879664359E+02 -.879844868E+02 -.880019346E+02 -.880187457E+02 -.880348868E+02 -.880503248E+02 -.880650277E+02 -.880789637E+02 -.880921020E+02 -.881044130E+02 -.881158679E+02 -.881264392E+02 -.881361013E+02 -.881448303E+02 -.881526042E+02 -.881594033E+02 -.881652103E+02 -.881700103E+02 -.881737912E+02 -.881765437E+02 -.881782612E+02 -.881789397E+02 -.881785782E+02 -.881771782E+02 -.881747444E+02 -.881712842E+02 -.881668076E+02 -.881613273E+02 -.881548584E+02 -.881474189E+02 -.881390288E+02 -.881297105E+02 -.881194884E+02 -.881083886E+02 -.880964390E+02 -.880836688E+02 -.880701088E+02 -.880557904E+02 -.880407463E+02 -.880250095E+02 -.880086136E+02 -.879915923E+02 -.879739795E+02 -.879558090E+02 -.879371142E+02 -.879179279E+02 -.878982826E+02 -.878782098E+02 -.878577402E+02 -.878369035E+02 -.878157283E+02 -.877942419E+02 -.877724706E+02 -.877504392E+02 -.877281714E+02 -.877056894E+02 -.876830142E+02 -.876601661E+02 -.876371646E+02 -.876140301E+02 -.875907861E+02 -.875674637E+02 -.875441104E+02 -.875208047E+02 -.874976811E+02 -.874749683E+02 -.874530459E+02 -.874325240E+02 -.874143470E+02 -.873999250E+02 -.873912919E+02 -.873912919E+02
 -.873984072E+02 -.873984072E+02 -.874080334E+02 -.874241246E+02 -.874444173E+02 -.874673404E+02 -.874918389E+02 -.875172282E+02 -.875430802E+02 -.875691356E+02 -.875952392E+02 -.876212996E+02 -.876472608E+02 -.876730859E+02 -.876987494E+02 -.877242304E+02 -.877495080E+02 -.877745613E+02 -.877993683E+02 -.878239045E+02 -.878481428E+02 -.878720535E+02 -.878956055E+02 -.879187659E+02 -.879415001E+02 -.879637723E+02 -.879855454E+02 -.880067817E+02 -.880274434E+02 -.880474923E+02 -.880668896E+02 -.880855968E+02 -.881035751E+02 -.881207859E+02 -.881371912E+02 -.881527532E+02 -.881674353E+02 -.881812016E+02 -.881940179E+02 -.882058516E+02 -.882166724E+02 -.882264516E+02 -.882351632E+02 -.882427838E+02 -.882492929E+02 -.882546727E+02 -.882589088E+02 -.882619899E+02 -.882639079E+02 -.882646580E+02 -.882642385E+02 -.882626518E+02 -.882599031E+02 -.882560011E+02 -.882509578E+02 -.882447883E+02 -.882375111E+02 -.882291474E+02 -.882197215E+02 -.882092599E+02 -.881977916E+02 -.881853479E+02 -.881719619E+02 -.881576683E+02 -.881425035E+02 -.881265046E+02 -.881097099E+02 -.880921584E+02 -.880738895E+02 -.880549426E+02 -.880353573E+02 -.880151728E+02 -.879944278E+02 -.879731605E+02 -.879514082E+02 -.879292071E+02 -.879065922E+02 -.878835972E+02 -.878602544E+02 -.878365947E+02 -.878126472E+02 -.877884397E+02 -.877639980E+02 -.877393466E+02 -.877145080E+02 -.876895039E+02 -.876643549E+02 -.876390825E+02 -.876137112E+02 -.875882738E+02 -.875628205E+02 -.875374354E+02 -.875122627E+02 -.874875493E+02 -.874637057E+02 -.874413927E+02 -.874216343E+02 -.874059606E+02 -.873965794E+02 -.873965794E+02
 -.874039692E+02 -.874039692E+02 -.874144099E+02 -.874318546E+02 -.874538510E+02 -.874786989E+02 -.875052565E+02 -.875327851E+02 -.875608236E+02 -.875890918E+02 -.876174262E+02 -.876457311E+02 -.876739502E+02 -.877020496E+02 -.877300047E+02 -.877577936E+02 -.877853953E+02 -.878127871E+02 -.878399434E+02 -.878668355E+02 -.878934314E+02 -.879196974E+02 -.879455977E+02 -.879710949E+02 -.879961498E+02 -.880207222E+02 -.880447707E+02 -.880682534E+02 -.880911272E+02 -.881133484E+02 -.881348720E+02 -.881556525E+02 -.881756442E+02 -.881948011E+02 -.882130780E+02 -.882304301E+02 -.882468137E+02 -.882621865E+02 -.882765082E+02 -.882897402E+02 -.883018460E+02 -.883127917E+02 -.883225462E+02 -.883310814E+02 -.883383725E+02 -.883443984E+02 -.883491416E+02 -.883525880E+02 -.883547279E+02 -.883555552E+02 -.883550685E+02 -.883532700E+02 -.883501661E+02 -.883457674E+02 -.883400883E+02 -.883331472E+02 -.883249664E+02 -.883155713E+02 -.883049909E+02 -.882932568E+02 -.882804039E+02 -.882664694E+02 -.882514924E+02 -.882355144E+02 -.882185781E+02 -.882007278E+02 -.881820085E+02 -.881624663E+02 -.881421473E+02 -.881210980E+02 -.880993644E+02 -.880769924E+02 -.880540271E+02 -.880305124E+02 -.880064914E+02 -.879820055E+02 -.879570946E+02 -.879317971E+02 -.879061494E+02 -.878801861E+02 -.878539397E+02 -.878274408E+02 -.878007177E+02 -.877737967E+02 -.877467022E+02 -.877194569E+02 -.876920826E+02 -.876646014E+02 -.876370387E+02 -.876094284E+02 -.875818234E+02 -.875543124E+02 -.875270495E+02 -.875002989E+02 -.874745021E+02 -.874503707E+02 -.874290085E+02 -.874120664E+02 -.874019277E+02 -.874019277E+02
 -.874096526E+02 -.874096526E+02 -.874209151E+02 -.874397290E+02 -.874634494E+02 -.874902426E+02 -.875188813E+02 -.875485733E+02 -.875788251E+02 -.876093428E+02 -.876399553E+02 -.876705660E+02 -.877011207E+02 -.877315852E+02 -.877619338E+02 -.877921431E+02 -.878221895E+02 -.878520462E+02 -.878816833E+02 -.879110671E+02 -.879401624E+02 -.879689317E+02 -.879973354E+02 -.880253325E+02 -.880528803E+02 -.880799342E+02 -.881064482E+02 -.881323743E+02 -.881576624E+02 -.881822611E+02 -.882061171E+02 -.882291767E+02 -.882513857E+02 -.882726902E+02 -.882930367E+02 -.883123723E+02 -.883306455E+02 -.883478066E+02 -.883638073E+02 -.883786012E+02 -.883921448E+02 -.884043973E+02 -.884153211E+02 -.884248823E+02 -.884330512E+02 -.884398019E+02 -.884451129E+02 -.884489675E+02 -.884513538E+02 -.884522650E+02 -.884516989E+02 -.884496586E+02 -.884461519E+02 -.884411916E+02 -.884347953E+02 -.884269852E+02 -.884177877E+02 -.884072335E+02 -.883953571E+02 -.883821967E+02 -.883677937E+02 -.883521925E+02 -.883354400E+02 -.883175853E+02 -.882986795E+02 -.882787751E+02 -.882579257E+02 -.882361853E+02 -.882136087E+02 -.881902503E+02 -.881661642E+02 -.881414038E+02 -.881160214E+02 -.880900681E+02 -.880635932E+02 -.880366442E+02 -.880092668E+02 -.879815043E+02 -.879533979E+02 -.879249862E+02 -.878963052E+02 -.878673886E+02 -.878382671E+02 -.878089692E+02 -.877795208E+02 -.877499455E+02 -.877202660E+02 -.876905048E+02 -.876606877E+02 -.876308495E+02 -.876010447E+02 -.875713666E+02 -.875419780E+02 -.875131607E+02 -.874853862E+02 -.874594163E+02 -.874364350E+02 -.874182134E+02 -.874073109E+02 -.874073109E+02
 -.874154267E+02 -.874154267E+02 -.874275059E+02 -.874476862E+02 -.874731279E+02 -.875018676E+02 -.875325941E+02 -.875644636E+02 -.875969573E+02 -.876297666E+02 -.876627158E+02 -.876957072E+02 -.877286845E+02 -.877616112E+02 -.877944591E+02 -.878272020E+02 -.878598122E+02 -.878922588E+02 -.879245082E+02 -.879565251E+02 -.879882718E+02 -.880197085E+02 -.880507932E+02 -.880814813E+02 -.881117254E+02 -.881414754E+02 -.881706777E+02 -.881992760E+02 -.882272115E+02 -.882544234E+02 -.882808495E+02 -.883064270E+02 -.883310926E+02 -.883547830E+02 -.883774348E+02 -.883989859E+02 -.884193753E+02 -.884385429E+02 -.884564305E+02 -.884729828E+02 -.884881469E+02 -.885018734E+02 -.885141170E+02 -.885248369E+02 -.885339967E+02 -.885415651E+02 -.885475165E+02 -.885518310E+02 -.885544944E+02 -.885554983E+02 -.885548404E+02 -.885525241E+02 -.885485590E+02 -.885429607E+02 -.885357500E+02 -.885269535E+02 -.885166030E+02 -.885047355E+02 -.884913925E+02 -.884766199E+02 -.884604675E+02 -.884429887E+02 -.884242397E+02 -.884042796E+02 -.883831692E+02 -.883609711E+02 -.883377490E+02 -.883135670E+02 -.882884897E+02 -.882625811E+02 -.882359047E+02 -.882085228E+02 -.881804962E+02 -.881518838E+02 -.881227427E+02 -.880931273E+02 -.880630896E+02 -.880326790E+02 -.880019414E+02 -.879709202E+02 -.879396552E+02 -.879081832E+02 -.878765376E+02 -.878447487E+02 -.878128439E+02 -.877808478E+02 -.877487832E+02 -.877166728E+02 -.876845420E+02 -.876524257E+02 -.876203797E+02 -.875885009E+02 -.875569607E+02 -.875260569E+02 -.874962904E+02 -.874684725E+02 -.874438657E+02 -.874243612E+02 -.874126936E+02 -.874126936E+02
 -.874212176E+02 -.874212176E+02 -.874340979E+02 -.874556223E+02 -.874827668E+02 -.875134423E+02 -.875462569E+02 -.875803217E+02 -.876150900E+02 -.876502403E+02 -.876855902E+02 -.877210369E+02 -.877565197E+02 -.877919989E+02 -.878274436E+02 -.878628244E+02 -.878981111E+02 -.879332714E+02 -.879682723E+02 -.880030777E+02 -.880376489E+02 -.880719444E+02 -.881059177E+02 -.881395189E+02 -.881726939E+02 -.882053841E+02 -.882375271E+02 -.882690574E+02 -.882999067E+02 -.883300045E+02 -.883592790E+02 -.883876565E+02 -.884150632E+02 -.884414237E+02 -.884666633E+02 -.884907080E+02 -.885134835E+02 -.885349177E+02 -.885549408E+02 -.885734851E+02 -.885904869E+02 -.886058868E+02 -.886196303E+02 -.886316676E+02 -.886419551E+02 -.886504555E+02 -.886571378E+02 -.886619777E+02 -.886649579E+02 -.886660680E+02 -.886653045E+02 -.886626718E+02 -.886581813E+02 -.886518511E+02 -.886437066E+02 -.886337802E+02 -.886221104E+02 -.886087421E+02 -.885937258E+02 -.885771172E+02 -.885589763E+02 -.885393678E+02 -.885183594E+02 -.884960218E+02 -.884724280E+02 -.884476528E+02 -.884217717E+02 -.883948612E+02 -.883669974E+02 -.883382559E+02 -.883087112E+02 -.882784361E+02 -.882475013E+02 -.882159755E+02 -.881839242E+02 -.881514103E+02 -.881184929E+02 -.880852277E+02 -.880516667E+02 -.880178580E+02 -.879838456E+02 -.879496695E+02 -.879153658E+02 -.878809666E+02 -.878465003E+02 -.878119922E+02 -.877774646E+02 -.877429395E+02 -.877084417E+02 -.876740053E+02 -.876396866E+02 -.876055854E+02 -.875718800E+02 -.875388834E+02 -.875071246E+02 -.874774625E+02 -.874512367E+02 -.874304563E+02 -.874180284E+02 -.874180284E+02
 -.874269055E+02 -.874269055E+02 -.874405679E+02 -.874634108E+02 -.874922351E+02 -.875248333E+02 -.875597397E+02 -.875960172E+02 -.876330924E+02 -.876706280E+02 -.877084310E+02 -.877463915E+02 -.877844446E+02 -.878225488E+02 -.878606719E+02 -.878987851E+02 -.879368598E+02 -.879748670E+02 -.880127739E+02 -.880505448E+02 -.880881386E+02 -.881255087E+02 -.881626033E+02 -.881993652E+02 -.882357317E+02 -.882716359E+02 -.883070065E+02 -.883417681E+02 -.883758424E+02 -.884091478E+02 -.884416003E+02 -.884731139E+02 -.885035999E+02 -.885329698E+02 -.885611337E+02 -.885880013E+02 -.886134839E+02 -.886374945E+02 -.886599481E+02 -.886807637E+02 -.886998650E+02 -.887171802E+02 -.887326431E+02 -.887461941E+02 -.887577800E+02 -.887673550E+02 -.887748810E+02 -.887803278E+02 -.887836735E+02 -.887849048E+02 -.887840177E+02 -.887810169E+02 -.887759161E+02 -.887687378E+02 -.887595132E+02 -.887482820E+02 -.887350915E+02 -.887199966E+02 -.887030588E+02 -.886843455E+02 -.886639300E+02 -.886418901E+02 -.886183077E+02 -.885932676E+02 -.885668578E+02 -.885391674E+02 -.885102871E+02 -.884803076E+02 -.884493194E+02 -.884174119E+02 -.883846727E+02 -.883511872E+02 -.883170384E+02 -.882823058E+02 -.882470653E+02 -.882113887E+02 -.881753435E+02 -.881389929E+02 -.881023950E+02 -.880656031E+02 -.880286656E+02 -.879916259E+02 -.879545226E+02 -.879173894E+02 -.878802553E+02 -.878431453E+02 -.878060810E+02 -.877690830E+02 -.877321744E+02 -.876953879E+02 -.876587790E+02 -.876224490E+02 -.875865820E+02 -.875515044E+02 -.875177712E+02 -.874862871E+02 -.874584655E+02 -.874364297E+02 -.874232548E+02 -.874232548E+02
 -.874323657E+02 -.874323657E+02 -.874467961E+02 -.874709352E+02 -.875014182E+02 -.875359271E+02 -.875729211E+02 -.876114165E+02 -.876508106E+02 -.876907475E+02 -.877310232E+02 -.877715231E+02 -.878121825E+02 -.878529619E+02 -.878938332E+02 -.879347723E+02 -.879757559E+02 -.880167562E+02 -.880577412E+02 -.880986722E+02 -.881395038E+02 -.881801840E+02 -.882206547E+02 -.882608513E+02 -.883007036E+02 -.883401359E+02 -.883790669E+02 -.884174108E+02 -.884550767E+02 -.884919695E+02 -.885279905E+02 -.885630363E+02 -.885970027E+02 -.886297823E+02 -.886612667E+02 -.886913485E+02 -.887199206E+02 -.887468782E+02 -.887721199E+02 -.887955484E+02 -.888170708E+02 -.888365999E+02 -.888540550E+02 -.888693624E+02 -.888824563E+02 -.888932799E+02 -.889017856E+02 -.889079354E+02 -.889117024E+02 -.889130705E+02 -.889120347E+02 -.889086009E+02 -.889027864E+02 -.888946194E+02 -.888841384E+02 -.888713920E+02 -.888564385E+02 -.888393445E+02 -.888201852E+02 -.887990429E+02 -.887760065E+02 -.887511703E+02 -.887246336E+02 -.886964993E+02 -.886668731E+02 -.886358628E+02 -.886035769E+02 -.885701241E+02 -.885356120E+02 -.885001465E+02 -.884638314E+02 -.884267670E+02 -.883890503E+02 -.883507734E+02 -.883120240E+02 -.882728846E+02 -.882334319E+02 -.881937371E+02 -.881538652E+02 -.881138753E+02 -.880738202E+02 -.880337469E+02 -.879936960E+02 -.879537023E+02 -.879137949E+02 -.878739979E+02 -.878343314E+02 -.877948135E+02 -.877554647E+02 -.877163148E+02 -.876774171E+02 -.876388728E+02 -.876008701E+02 -.875637468E+02 -.875280815E+02 -.874948208E+02 -.874654480E+02 -.874421945E+02 -.874282962E+02 -.874282962E+02
 -.874375207E+02 -.874375207E+02 -.874527012E+02 -.874781065E+02 -.875102146E+02 -.875465982E+02 -.875856438E+02 -.876263214E+02 -.876679993E+02 -.877103058E+02 -.877530316E+02 -.877960644E+02 -.878393448E+02 -.878828403E+02 -.879265297E+02 -.879703954E+02 -.880144158E+02 -.880585644E+02 -.881028069E+02 -.881471018E+02 -.881914000E+02 -.882356453E+02 -.882797739E+02 -.883237147E+02 -.883673895E+02 -.884107127E+02 -.884535920E+02 -.884959278E+02 -.885376141E+02 -.885785389E+02 -.886185834E+02 -.886576270E+02 -.886955437E+02 -.887322053E+02 -.887674840E+02 -.888012502E+02 -.888333760E+02 -.888637356E+02 -.888922063E+02 -.889186686E+02 -.889430086E+02 -.889651187E+02 -.889848983E+02 -.890022562E+02 -.890171108E+02 -.890293912E+02 -.890390387E+02 -.890460070E+02 -.890502634E+02 -.890517882E+02 -.890505755E+02 -.890466332E+02 -.890399825E+02 -.890306578E+02 -.890187068E+02 -.890041891E+02 -.889871757E+02 -.889677488E+02 -.889460005E+02 -.889220317E+02 -.888959510E+02 -.888678743E+02 -.888379225E+02 -.888062208E+02 -.887728975E+02 -.887380830E+02 -.887019078E+02 -.886645020E+02 -.886259941E+02 -.885865101E+02 -.885461724E+02 -.885050992E+02 -.884634035E+02 -.884211928E+02 -.883785681E+02 -.883356239E+02 -.882924475E+02 -.882491190E+02 -.882057111E+02 -.881622889E+02 -.881189098E+02 -.880756237E+02 -.880324729E+02 -.879894927E+02 -.879467115E+02 -.879041516E+02 -.878618304E+02 -.878197622E+02 -.877779632E+02 -.877364588E+02 -.876952987E+02 -.876545818E+02 -.876144984E+02 -.875753949E+02 -.875378697E+02 -.875029072E+02 -.874720542E+02 -.874476422E+02 -.874330571E+02 -.874330571E+02
 -.874422923E+02 -.874422923E+02 -.874581895E+02 -.874848086E+02 -.875184733E+02 -.875566508E+02 -.875976598E+02 -.876404283E+02 -.876843022E+02 -.877289033E+02 -.877740255E+02 -.878195635E+02 -.878654670E+02 -.879117114E+02 -.879582830E+02 -.880051670E+02 -.880523447E+02 -.880997898E+02 -.881474682E+02 -.881953374E+02 -.882433469E+02 -.882914371E+02 -.883395393E+02 -.883875757E+02 -.884354584E+02 -.884830905E+02 -.885303646E+02 -.885771649E+02 -.886233669E+02 -.886688372E+02 -.887134391E+02 -.887570274E+02 -.887994544E+02 -.888405692E+02 -.888802175E+02 -.889182447E+02 -.889544955E+02 -.889888161E+02 -.890210547E+02 -.890510640E+02 -.890787028E+02 -.891038371E+02 -.891263433E+02 -.891461081E+02 -.891630310E+02 -.891770248E+02 -.891880173E+02 -.891959519E+02 -.892007873E+02 -.892024991E+02 -.892010798E+02 -.891965383E+02 -.891889004E+02 -.891782089E+02 -.891645221E+02 -.891479137E+02 -.891284722E+02 -.891062995E+02 -.890815095E+02 -.890542271E+02 -.890245866E+02 -.889927300E+02 -.889588055E+02 -.889229662E+02 -.888853681E+02 -.888461688E+02 -.888055256E+02 -.887635952E+02 -.887205313E+02 -.886764837E+02 -.886315976E+02 -.885860122E+02 -.885398597E+02 -.884932652E+02 -.884463453E+02 -.883992081E+02 -.883519527E+02 -.883046692E+02 -.882574380E+02 -.882103305E+02 -.881634082E+02 -.881167235E+02 -.880703198E+02 -.880242318E+02 -.879784861E+02 -.879331019E+02 -.878880919E+02 -.878434655E+02 -.877992325E+02 -.877554122E+02 -.877120482E+02 -.876692353E+02 -.876271628E+02 -.875861821E+02 -.875469071E+02 -.875103538E+02 -.874781244E+02 -.874526397E+02 -.874374204E+02 -.874374204E+02
 -.874466061E+02 -.874466061E+02 -.874631625E+02 -.874908973E+02 -.875259900E+02 -.875658143E+02 -.876086308E+02 -.876533371E+02 -.876992693E+02 -.877460512E+02 -.877934847E+02 -.878414739E+02 -.878899771E+02 -.879389786E+02 -.879884697E+02 -.880384414E+02 -.880888790E+02 -.881397602E+02 -.881910538E+02 -.882427193E+02 -.882947057E+02 -.883469507E+02 -.883993804E+02 -.884519077E+02 -.885044337E+02 -.885568463E+02 -.886090223E+02 -.886608274E+02 -.887121161E+02 -.887627372E+02 -.888125278E+02 -.888613200E+02 -.889089383E+02 -.889552011E+02 -.889999226E+02 -.890429130E+02 -.890839822E+02 -.891229393E+02 -.891595974E+02 -.891937744E+02 -.892252960E+02 -.892539979E+02 -.892797271E+02 -.893023438E+02 -.893217231E+02 -.893377570E+02 -.893503547E+02 -.893594439E+02 -.893649727E+02 -.893669095E+02 -.893652435E+02 -.893599859E+02 -.893511690E+02 -.893388461E+02 -.893230905E+02 -.893039953E+02 -.892816712E+02 -.892562450E+02 -.892278589E+02 -.891966679E+02 -.891628378E+02 -.891265436E+02 -.890879680E+02 -.890472981E+02 -.890047243E+02 -.889604382E+02 -.889146311E+02 -.888674915E+02 -.888192039E+02 -.887699475E+02 -.887198943E+02 -.886692085E+02 -.886180452E+02 -.885665492E+02 -.885148552E+02 -.884630864E+02 -.884113550E+02 -.883597615E+02 -.883083945E+02 -.882573308E+02 -.882066359E+02 -.881563638E+02 -.881065578E+02 -.880572509E+02 -.880084659E+02 -.879602169E+02 -.879125104E+02 -.878653483E+02 -.878187321E+02 -.877726725E+02 -.877272048E+02 -.876824163E+02 -.876384918E+02 -.875957835E+02 -.875549152E+02 -.875169266E+02 -.874834650E+02 -.874570256E+02 -.874412445E+02 -.874412445E+02
 -.874503452E+02 -.874503452E+02 -.874674601E+02 -.874961424E+02 -.875324564E+02 -.875737028E+02 -.876181032E+02 -.876645394E+02 -.877123467E+02 -.877611552E+02 -.878107752E+02 -.878611203E+02 -.879121590E+02 -.879638843E+02 -.880162971E+02 -.880693974E+02 -.881231791E+02 -.881776274E+02 -.882327175E+02 -.882884116E+02 -.883446590E+02 -.884013940E+02 -.884585350E+02 -.885159858E+02 -.885736345E+02 -.886313556E+02 -.886890101E+02 -.887464448E+02 -.888034969E+02 -.888599882E+02 -.889157305E+02 -.889705230E+02 -.890241540E+02 -.890764034E+02 -.891270427E+02 -.891758405E+02 -.892225619E+02 -.892669739E+02 -.893088467E+02 -.893479567E+02 -.893840895E+02 -.894170409E+02 -.894466203E+02 -.894726520E+02 -.894949787E+02 -.895134629E+02 -.895279886E+02 -.895384642E+02 -.895448233E+02 -.895470256E+02 -.895450586E+02 -.895389368E+02 -.895287013E+02 -.895144197E+02 -.894961852E+02 -.894741144E+02 -.894483459E+02 -.894190391E+02 -.893863713E+02 -.893505352E+02 -.893117376E+02 -.892701958E+02 -.892261353E+02 -.891797868E+02 -.891313844E+02 -.890811623E+02 -.890293530E+02 -.889761846E+02 -.889218793E+02 -.888666510E+02 -.888107040E+02 -.887542318E+02 -.886974157E+02 -.886404237E+02 -.885834105E+02 -.885265164E+02 -.884698673E+02 -.884135743E+02 -.883577340E+02 -.883024283E+02 -.882477255E+02 -.881936801E+02 -.881403332E+02 -.880877138E+02 -.880358390E+02 -.879847153E+02 -.879343405E+02 -.878847060E+02 -.878358028E+02 -.877876297E+02 -.877402102E+02 -.876936209E+02 -.876480377E+02 -.876038086E+02 -.875615599E+02 -.875223458E+02 -.874878445E+02 -.874606075E+02 -.874443601E+02 -.874443601E+02
 -.874532325E+02 -.874532325E+02 -.874707710E+02 -.875001826E+02 -.875374548E+02 -.875798448E+02 -.876255544E+02 -.876734623E+02 -.877229082E+02 -.877735302E+02 -.878251496E+02 -.878776927E+02 -.879311417E+02 -.879855038E+02 -.880407952E+02 -.880970297E+02 -.881542142E+02 -.882123448E+02 -.882714034E+02 -.883313562E+02 -.883921518E+02 -.884537211E+02 -.885159777E+02 -.885788178E+02 -.886421211E+02 -.887057513E+02 -.887695534E+02 -.888333578E+02 -.888969741E+02 -.889601953E+02 -.890227959E+02 -.890845341E+02 -.891451538E+02 -.892043868E+02 -.892619575E+02 -.893175827E+02 -.893709777E+02 -.894218569E+02 -.894699375E+02 -.895149425E+02 -.895566029E+02 -.895946620E+02 -.896288774E+02 -.896590268E+02 -.896849097E+02 -.897063507E+02 -.897232037E+02 -.897353524E+02 -.897427133E+02 -.897452364E+02 -.897429060E+02 -.897357401E+02 -.897237910E+02 -.897071443E+02 -.896859173E+02 -.896602569E+02 -.896303389E+02 -.895963640E+02 -.895585555E+02 -.895171565E+02 -.894724259E+02 -.894246351E+02 -.893740645E+02 -.893210005E+02 -.892657312E+02 -.892085441E+02 -.891497227E+02 -.890895435E+02 -.890282739E+02 -.889661699E+02 -.889034744E+02 -.888404150E+02 -.887772032E+02 -.887140338E+02 -.886510836E+02 -.885885112E+02 -.885264567E+02 -.884650418E+02 -.884043701E+02 -.883445278E+02 -.882855838E+02 -.882275903E+02 -.881705843E+02 -.881145876E+02 -.880596084E+02 -.880056426E+02 -.879526758E+02 -.879006861E+02 -.878496497E+02 -.877995501E+02 -.877503955E+02 -.877022472E+02 -.876552675E+02 -.876097933E+02 -.875664453E+02 -.875262795E+02 -.874909890E+02 -.874631574E+02 -.874465673E+02 -.874465673E+02
 -.874549518E+02 -.874549518E+02 -.874727551E+02 -.875026373E+02 -.875405533E+02 -.875837483E+02 -.876304251E+02 -.876794698E+02 -.877302333E+02 -.877823684E+02 -.878357138E+02 -.878902156E+02 -.879458760E+02 -.880027240E+02 -.880607952E+02 -.881201223E+02 -.881807279E+02 -.882426197E+02 -.883057876E+02 -.883702033E+02 -.884358190E+02 -.885025683E+02 -.885703659E+02 -.886391071E+02 -.887086668E+02 -.887788966E+02 -.888496264E+02 -.889206592E+02 -.889917735E+02 -.890627235E+02 -.891332409E+02 -.892030366E+02 -.892718046E+02 -.893392246E+02 -.894049628E+02 -.894686769E+02 -.895300168E+02 -.895886290E+02 -.896441601E+02 -.896962606E+02 -.897445906E+02 -.897888235E+02 -.898286531E+02 -.898637966E+02 -.898939995E+02 -.899190402E+02 -.899387321E+02 -.899529270E+02 -.899615179E+02 -.899644397E+02 -.899616708E+02 -.899532337E+02 -.899391947E+02 -.899196628E+02 -.898947877E+02 -.898647582E+02 -.898297984E+02 -.897901640E+02 -.897461393E+02 -.896980317E+02 -.896461676E+02 -.895908880E+02 -.895325435E+02 -.894714901E+02 -.894080846E+02 -.893426807E+02 -.892756251E+02 -.892072538E+02 -.891378896E+02 -.890678390E+02 -.889973900E+02 -.889268104E+02 -.888563470E+02 -.887862237E+02 -.887166415E+02 -.886477778E+02 -.885797868E+02 -.885127999E+02 -.884469262E+02 -.883822529E+02 -.883188467E+02 -.882567547E+02 -.881960051E+02 -.881366091E+02 -.880785618E+02 -.880218445E+02 -.879664261E+02 -.879122670E+02 -.878593244E+02 -.878075625E+02 -.877569690E+02 -.877075853E+02 -.876595539E+02 -.876131931E+02 -.875691073E+02 -.875283403E+02 -.874925790E+02 -.874644102E+02 -.874476334E+02 -.874476334E+02
 -.874552052E+02 -.874552052E+02 -.874730845E+02 -.875031258E+02 -.875413018E+02 -.875848793E+02 -.876320839E+02 -.876818244E+02 -.877334757E+02 -.877867167E+02 -.878414136E+02 -.878975396E+02 -.879551254E+02 -.880142258E+02 -.880749011E+02 -.881372046E+02 -.882011764E+02 -.882668390E+02 -.883341973E+02 -.884032367E+02 -.884739232E+02 -.885462023E+02 -.886199963E+02 -.886952032E+02 -.887716909E+02 -.888492982E+02 -.889278313E+02 -.890070637E+02 -.890867391E+02 -.891665713E+02 -.892462471E+02 -.893254280E+02 -.894037516E+02 -.894808327E+02 -.895562668E+02 -.896296313E+02 -.897004913E+02 -.897684039E+02 -.898329238E+02 -.898936107E+02 -.899500344E+02 -.900017829E+02 -.900484669E+02 -.900897259E+02 -.901252345E+02 -.901547065E+02 -.901779002E+02 -.901946231E+02 -.902047348E+02 -.902081500E+02 -.902048402E+02 -.901948349E+02 -.901782199E+02 -.901551364E+02 -.901257789E+02 -.900903908E+02 -.900492600E+02 -.900027155E+02 -.899511200E+02 -.898948651E+02 -.898343650E+02 -.897700504E+02 -.897023622E+02 -.896317455E+02 -.895586442E+02 -.894834950E+02 -.894067234E+02 -.893287389E+02 -.892499311E+02 -.891706666E+02 -.890912870E+02 -.890121066E+02 -.889334109E+02 -.888554560E+02 -.887784677E+02 -.887026424E+02 -.886281470E+02 -.885551200E+02 -.884836723E+02 -.884138884E+02 -.883458284E+02 -.882795285E+02 -.882150037E+02 -.881522488E+02 -.880912406E+02 -.880319398E+02 -.879742935E+02 -.879182390E+02 -.878637094E+02 -.878106440E+02 -.877590052E+02 -.877088082E+02 -.876601686E+02 -.876133773E+02 -.875690103E+02 -.875280815E+02 -.874922468E+02 -.874640608E+02 -.874472908E+02 -.874472908E+02
 -.874537185E+02 -.874537185E+02 -.874714400E+02 -.875012523E+02 -.875392033E+02 -.875826225E+02 -.876297872E+02 -.876796516E+02 -.877316330E+02 -.877854492E+02 -.878410031E+02 -.878983045E+02 -.879574167E+02 -.880184244E+02 -.880814141E+02 -.881464645E+02 -.882136408E+02 -.882829924E+02 -.883545507E+02 -.884283275E+02 -.885043127E+02 -.885824697E+02 -.886627320E+02 -.887449977E+02 -.888291286E+02 -.889149491E+02 -.890022439E+02 -.890907629E+02 -.891802177E+02 -.892702843E+02 -.893606016E+02 -.894507722E+02 -.895403624E+02 -.896289044E+02 -.897159005E+02 -.898008275E+02 -.898831439E+02 -.899622964E+02 -.900377272E+02 -.901088809E+02 -.901752130E+02 -.902361971E+02 -.902913323E+02 -.903401528E+02 -.903822347E+02 -.904172048E+02 -.904447474E+02 -.904646107E+02 -.904766114E+02 -.904806385E+02 -.904766560E+02 -.904647021E+02 -.904448893E+02 -.904174026E+02 -.903824947E+02 -.903404816E+02 -.902917377E+02 -.902366872E+02 -.901757980E+02 -.901095730E+02 -.900385416E+02 -.899632518E+02 -.898842613E+02 -.898021302E+02 -.897174124E+02 -.896306498E+02 -.895423655E+02 -.894530586E+02 -.893631994E+02 -.892732265E+02 -.891835433E+02 -.890945162E+02 -.890064737E+02 -.889197050E+02 -.888344612E+02 -.887509553E+02 -.886693635E+02 -.885898266E+02 -.885124519E+02 -.884373151E+02 -.883644622E+02 -.882939120E+02 -.882256586E+02 -.881596734E+02 -.880959074E+02 -.880342938E+02 -.879747510E+02 -.879171867E+02 -.878615036E+02 -.878076100E+02 -.877554366E+02 -.877049655E+02 -.876562778E+02 -.876096265E+02 -.875655444E+02 -.875249957E+02 -.874895755E+02 -.874617642E+02 -.874452375E+02 -.874452375E+02
 -.874501296E+02 -.874501296E+02 -.874674051E+02 -.874965084E+02 -.875336328E+02 -.875762211E+02 -.876226417E+02 -.876719214E+02 -.877235377E+02 -.877772612E+02 -.878330416E+02 -.878909285E+02 -.879510205E+02 -.880134367E+02 -.880782995E+02 -.881457254E+02 -.882158191E+02 -.882886707E+02 -.883643517E+02 -.884429107E+02 -.885243671E+02 -.886087056E+02 -.886958717E+02 -.887857704E+02 -.888782659E+02 -.889731784E+02 -.890702865E+02 -.891693219E+02 -.892699692E+02 -.893718612E+02 -.894745791E+02 -.895776515E+02 -.896805561E+02 -.897827258E+02 -.898835516E+02 -.899823908E+02 -.900785729E+02 -.901714065E+02 -.902601880E+02 -.903442108E+02 -.904227757E+02 -.904952013E+02 -.905608370E+02 -.906190748E+02 -.906693605E+02 -.907112052E+02 -.907441948E+02 -.907679982E+02 -.907823740E+02 -.907871762E+02 -.907823560E+02 -.907679636E+02 -.907441474E+02 -.907111502E+02 -.906693043E+02 -.906190257E+02 -.905608039E+02 -.904951938E+02 -.904228037E+02 -.903442848E+02 -.902603197E+02 -.901716098E+02 -.900788654E+02 -.899827934E+02 -.898840889E+02 -.897834256E+02 -.896814478E+02 -.895787640E+02 -.894759420E+02 -.893735040E+02 -.892719243E+02 -.891716271E+02 -.890729855E+02 -.889763222E+02 -.888819103E+02 -.887899747E+02 -.887006940E+02 -.886142037E+02 -.885305987E+02 -.884499359E+02 -.883722378E+02 -.882974960E+02 -.882256736E+02 -.881567085E+02 -.880905167E+02 -.880269949E+02 -.879660247E+02 -.879074759E+02 -.878512137E+02 -.877971080E+02 -.877450505E+02 -.876949831E+02 -.876469429E+02 -.876011333E+02 -.875580281E+02 -.875185175E+02 -.874841018E+02 -.874571372E+02 -.874411380E+02 -.874411380E+02
 -.874440289E+02 -.874440289E+02 -.874605137E+02 -.874883319E+02 -.875239074E+02 -.875648600E+02 -.876096894E+02 -.876575244E+02 -.877079242E+02 -.877607229E+02 -.878159206E+02 -.878736117E+02 -.879339416E+02 -.879970773E+02 -.880631910E+02 -.881324520E+02 -.882050204E+02 -.882810402E+02 -.883606327E+02 -.884438881E+02 -.885308605E+02 -.886215652E+02 -.887159757E+02 -.888140244E+02 -.889155962E+02 -.890205278E+02 -.891285997E+02 -.892395316E+02 -.893529770E+02 -.894685209E+02 -.895856783E+02 -.897038959E+02 -.898225555E+02 -.899409762E+02 -.900584207E+02 -.901740985E+02 -.902871742E+02 -.903967760E+02 -.905020073E+02 -.906019603E+02 -.906957303E+02 -.907824321E+02 -.908612164E+02 -.909312853E+02 -.909919094E+02 -.910424419E+02 -.910823322E+02 -.911111383E+02 -.911285373E+02 -.911343322E+02 -.911284567E+02 -.911109776E+02 -.910820928E+02 -.910421261E+02 -.909915216E+02 -.909308314E+02 -.908607047E+02 -.907818731E+02 -.906951356E+02 -.906013428E+02 -.905013801E+02 -.903961528E+02 -.902865690E+02 -.901735274E+02 -.900579025E+02 -.899405339E+02 -.898222162E+02 -.897036916E+02 -.895856426E+02 -.894686887E+02 -.893533827E+02 -.892402095E+02 -.891295872E+02 -.890218675E+02 -.889173382E+02 -.888162267E+02 -.887187033E+02 -.886248852E+02 -.885348413E+02 -.884485962E+02 -.883661353E+02 -.882874084E+02 -.882123346E+02 -.881408058E+02 -.880726907E+02 -.880078388E+02 -.879460841E+02 -.878872496E+02 -.878311537E+02 -.877776203E+02 -.877264944E+02 -.876776689E+02 -.876311271E+02 -.875870102E+02 -.875457145E+02 -.875080295E+02 -.874753209E+02 -.874497635E+02 -.874346284E+02 -.874346284E+02
 -.874350572E+02 -.874350572E+02 -.874503329E+02 -.874761749E+02 -.875093409E+02 -.875476920E+02 -.875899109E+02 -.876352616E+02 -.876833970E+02 -.877342229E+02 -.877878031E+02 -.878442936E+02 -.879038985E+02 -.879668462E+02 -.880333754E+02 -.881037243E+02 -.881781188E+02 -.882567639E+02 -.883398361E+02 -.884274795E+02 -.885198037E+02 -.886168798E+02 -.887187395E+02 -.888253664E+02 -.889366890E+02 -.890525733E+02 -.891728113E+02 -.892971168E+02 -.894251197E+02 -.895563637E+02 -.896903040E+02 -.898263074E+02 -.899636507E+02 -.901015220E+02 -.902390234E+02 -.903751779E+02 -.905089381E+02 -.906391997E+02 -.907648173E+02 -.908846213E+02 -.909974380E+02 -.911021107E+02 -.911975206E+02 -.912826106E+02 -.913564067E+02 -.914180404E+02 -.914667691E+02 -.915019948E+02 -.915232788E+02 -.915303530E+02 -.915231279E+02 -.915016941E+02 -.914663198E+02 -.914174448E+02 -.913556678E+02 -.912817326E+02 -.911965087E+02 -.911009720E+02 -.909961821E+02 -.908832595E+02 -.907633637E+02 -.906376692E+02 -.905073465E+02 -.903735416E+02 -.902373589E+02 -.900998467E+02 -.899619853E+02 -.898246765E+02 -.896887379E+02 -.895548974E+02 -.894237918E+02 -.892959667E+02 -.891718786E+02 -.890518979E+02 -.889363140E+02 -.888253402E+02 -.887191200E+02 -.886177334E+02 -.885212035E+02 -.884295031E+02 -.883425604E+02 -.882602656E+02 -.881824759E+02 -.881090208E+02 -.880397073E+02 -.879743237E+02 -.879126443E+02 -.878544342E+02 -.877994561E+02 -.877474783E+02 -.876982908E+02 -.876517287E+02 -.876077116E+02 -.875663042E+02 -.875278055E+02 -.874928743E+02 -.874626971E+02 -.874392021E+02 -.874253239E+02 -.874253239E+02
 -.874227286E+02 -.874227286E+02 -.874363182E+02 -.874593922E+02 -.874891468E+02 -.875237743E+02 -.875621879E+02 -.876038069E+02 -.876484018E+02 -.876959741E+02 -.877466664E+02 -.878007059E+02 -.878583722E+02 -.879199728E+02 -.879858241E+02 -.880562380E+02 -.881315122E+02 -.882119237E+02 -.882977253E+02 -.883891447E+02 -.884863789E+02 -.885895898E+02 -.886988948E+02 -.888143537E+02 -.889359605E+02 -.890636293E+02 -.891971883E+02 -.893363709E+02 -.894808103E+02 -.896300303E+02 -.897834392E+02 -.899403230E+02 -.900998407E+02 -.902610248E+02 -.904227848E+02 -.905839145E+02 -.907431050E+02 -.908989596E+02 -.910500125E+02 -.911947512E+02 -.913316419E+02 -.914591575E+02 -.915758080E+02 -.916801738E+02 -.917709378E+02 -.918469183E+02 -.919071003E+02 -.919506629E+02 -.919770015E+02 -.919857471E+02 -.919767756E+02 -.919502116E+02 -.919064259E+02 -.918460233E+02 -.917698253E+02 -.916788475E+02 -.915742717E+02 -.914574154E+02 -.913296994E+02 -.911926154E+02 -.910476923E+02 -.908964672E+02 -.907404550E+02 -.905811237E+02 -.904198710E+02 -.902580068E+02 -.900967370E+02 -.899371536E+02 -.897802267E+02 -.896268014E+02 -.894775978E+02 -.893332135E+02 -.891941282E+02 -.890607113E+02 -.889332292E+02 -.888118548E+02 -.886966768E+02 -.885877092E+02 -.884849013E+02 -.883881461E+02 -.882972889E+02 -.882121356E+02 -.881324591E+02 -.880580067E+02 -.879885048E+02 -.879236647E+02 -.878631871E+02 -.878067674E+02 -.877541013E+02 -.877048931E+02 -.876588690E+02 -.876157977E+02 -.875755245E+02 -.875380235E+02 -.875034750E+02 -.874723749E+02 -.874456814E+02 -.874250028E+02 -.874128319E+02 -.874128319E+02
 -.874065685E+02 -.874065685E+02 -.874179377E+02 -.874373415E+02 -.874625573E+02 -.874921732E+02 -.875253784E+02 -.875617970E+02 -.876013470E+02 -.876441377E+02 -.876904059E+02 -.877404723E+02 -.877947026E+02 -.878534852E+02 -.879172175E+02 -.879862940E+02 -.880610996E+02 -.881420094E+02 -.882293868E+02 -.883235775E+02 -.884249013E+02 -.885336416E+02 -.886500302E+02 -.887742373E+02 -.889063572E+02 -.890463989E+02 -.891942734E+02 -.893497814E+02 -.895125973E+02 -.896822539E+02 -.898581293E+02 -.900394346E+02 -.902252093E+02 -.904143168E+02 -.906054477E+02 -.907971265E+02 -.909877233E+02 -.911754707E+02 -.913584866E+02 -.915348030E+02 -.917023992E+02 -.918592410E+02 -.920033243E+02 -.921327206E+02 -.922456253E+02 -.923404067E+02 -.924156525E+02 -.924702126E+02 -.925032370E+02 -.925142037E+02 -.925029363E+02 -.924696114E+02 -.924147514E+02 -.923392069E+02 -.922441281E+02 -.921309281E+02 -.920012393E+02 -.918568665E+02 -.916997385E+02 -.915318600E+02 -.913552660E+02 -.911719786E+02 -.909839687E+02 -.907931209E+02 -.906012064E+02 -.904098577E+02 -.902205525E+02 -.900346007E+02 -.898531389E+02 -.896771290E+02 -.895073621E+02 -.893444651E+02 -.891889113E+02 -.890410328E+02 -.889010338E+02 -.887690051E+02 -.886449386E+02 -.885287412E+02 -.884202484E+02 -.883192361E+02 -.882254326E+02 -.881385278E+02 -.880581831E+02 -.879840381E+02 -.879157178E+02 -.878528383E+02 -.877950114E+02 -.877418498E+02 -.876929721E+02 -.876480096E+02 -.876066168E+02 -.875684883E+02 -.875333852E+02 -.875011769E+02 -.874719037E+02 -.874458643E+02 -.874237353E+02 -.874067256E+02 -.873967703E+02 -.873967703E+02
 -.873862168E+02 -.873862168E+02 -.873947652E+02 -.874095065E+02 -.874288939E+02 -.874520114E+02 -.874784027E+02 -.875079289E+02 -.875406780E+02 -.875768944E+02 -.876169293E+02 -.876611918E+02 -.877101338E+02 -.877642316E+02 -.878239697E+02 -.878898388E+02 -.879623408E+02 -.880419819E+02 -.881292679E+02 -.882246942E+02 -.883287358E+02 -.884418318E+02 -.885643753E+02 -.886967005E+02 -.888390672E+02 -.889916465E+02 -.891544991E+02 -.893275529E+02 -.895105777E+02 -.897031641E+02 -.899047019E+02 -.901143636E+02 -.903310895E+02 -.905535781E+02 -.907802823E+02 -.910094124E+02 -.912389465E+02 -.914666494E+02 -.916901014E+02 -.919067337E+02 -.921138726E+02 -.923087913E+02 -.924887670E+02 -.926511462E+02 -.927934145E+02 -.929132712E+02 -.930087033E+02 -.930780572E+02 -.931201019E+02 -.931340772E+02 -.931197260E+02 -.930773052E+02 -.930075743E+02 -.929117645E+02 -.927915291E+02 -.926488811E+02 -.924861218E+02 -.923057662E+02 -.921104685E+02 -.919029518E+02 -.916859439E+02 -.914621190E+02 -.912340463E+02 -.910041477E+02 -.907746609E+02 -.905476115E+02 -.903247934E+02 -.901077567E+02 -.898978050E+02 -.896959992E+02 -.895031674E+02 -.893199204E+02 -.891466708E+02 -.889836533E+02 -.888309474E+02 -.886884989E+02 -.885561419E+02 -.884336180E+02 -.883205949E+02 -.882166827E+02 -.881214483E+02 -.880344278E+02 -.879551368E+02 -.878830796E+02 -.878177559E+02 -.877586671E+02 -.877053205E+02 -.876572341E+02 -.876139397E+02 -.875749885E+02 -.875399576E+02 -.875084610E+02 -.874801677E+02 -.874548302E+02 -.874323273E+02 -.874127258E+02 -.873963652E+02 -.873839698E+02 -.873767917E+02 -.873767917E+02
 -.873613443E+02 -.873613443E+02 -.873664306E+02 -.873753821E+02 -.873875080E+02 -.874024867E+02 -.874202638E+02 -.874409906E+02 -.874649565E+02 -.874925540E+02 -.875242332E+02 -.875605040E+02 -.876019052E+02 -.876489952E+02 -.877023594E+02 -.877626171E+02 -.878304078E+02 -.879063923E+02 -.879912449E+02 -.880856417E+02 -.881902509E+02 -.883057226E+02 -.884326777E+02 -.885716898E+02 -.887232689E+02 -.888878326E+02 -.890656777E+02 -.892569475E+02 -.894616016E+02 -.896793819E+02 -.899097784E+02 -.901519985E+02 -.904049373E+02 -.906671554E+02 -.909368644E+02 -.912119237E+02 -.914898484E+02 -.917678315E+02 -.920427756E+02 -.923113350E+02 -.925699680E+02 -.928149979E+02 -.930426869E+02 -.932493256E+02 -.934313356E+02 -.935853868E+02 -.937085217E+02 -.937982805E+02 -.938528128E+02 -.938709689E+02 -.938523590E+02 -.937973726E+02 -.937071587E+02 -.935835667E+02 -.934290562E+02 -.932465837E+02 -.930394787E+02 -.928113192E+02 -.925658144E+02 -.923067026E+02 -.920376610E+02 -.917622327E+02 -.914837644E+02 -.912053547E+02 -.909298125E+02 -.906596247E+02 -.903969356E+02 -.901435375E+02 -.899008744E+02 -.896700543E+02 -.894518721E+02 -.892468385E+02 -.890552124E+02 -.888770355E+02 -.887121667E+02 -.885603153E+02 -.884210709E+02 -.882939312E+02 -.881783255E+02 -.880736360E+02 -.879792150E+02 -.878943992E+02 -.878185210E+02 -.877509187E+02 -.876909425E+02 -.876379602E+02 -.875913610E+02 -.875505580E+02 -.875149904E+02 -.874841249E+02 -.874574583E+02 -.874345218E+02 -.874148873E+02 -.873981806E+02 -.873841000E+02 -.873724464E+02 -.873631659E+02 -.873564099E+02 -.873526159E+02 -.873526159E+02
 -.873316338E+02 -.873316338E+02 -.873325419E+02 -.873345281E+02 -.873378710E+02 -.873429388E+02 -.873501670E+02 -.873600221E+02 -.873730138E+02 -.873896697E+02 -.874105654E+02 -.874362873E+02 -.874674512E+02 -.875047171E+02 -.875487944E+02 -.876004261E+02 -.876604070E+02 -.877295706E+02 -.878087801E+02 -.878989285E+02 -.880009314E+02 -.881157160E+02 -.882442075E+02 -.883873116E+02 -.885458836E+02 -.887206979E+02 -.889124133E+02 -.891215334E+02 -.893483589E+02 -.895929358E+02 -.898550027E+02 -.901339345E+02 -.904286911E+02 -.907377727E+02 -.910591898E+02 -.913904489E+02 -.917285573E+02 -.920700437E+02 -.924109906E+02 -.927470763E+02 -.930736239E+02 -.933856625E+02 -.936780097E+02 -.939453857E+02 -.941825655E+02 -.943845702E+02 -.945468871E+02 -.946656981E+02 -.947380953E+02 -.947622570E+02 -.947375623E+02 -.946646316E+02 -.945452863E+02 -.943824333E+02 -.941798892E+02 -.939421651E+02 -.936742379E+02 -.933813304E+02 -.930687214E+02 -.927415921E+02 -.924049134E+02 -.920633630E+02 -.917212651E+02 -.913825392E+02 -.910506597E+02 -.907286216E+02 -.904189205E+02 -.901235491E+02 -.898440109E+02 -.895813502E+02 -.893361961E+02 -.891088129E+02 -.888991554E+02 -.887069239E+02 -.885316159E+02 -.883725736E+02 -.882290257E+02 -.881001230E+02 -.879849687E+02 -.878826428E+02 -.877922217E+02 -.877127930E+02 -.876434681E+02 -.875833891E+02 -.875317356E+02 -.874877271E+02 -.874506255E+02 -.874197350E+02 -.873944006E+02 -.873740066E+02 -.873579724E+02 -.873457485E+02 -.873368104E+02 -.873306512E+02 -.873267737E+02 -.873246817E+02 -.873238733E+02 -.873238389E+02 -.873240676E+02 -.873240676E+02
 -.872970100E+02 -.872970100E+02 -.872930346E+02 -.872868189E+02 -.872797899E+02 -.872731158E+02 -.872677486E+02 -.872645167E+02 -.872641395E+02 -.872673124E+02 -.872746825E+02 -.872869201E+02 -.873047309E+02 -.873288735E+02 -.873601527E+02 -.873994568E+02 -.874477289E+02 -.875059756E+02 -.875752776E+02 -.876567851E+02 -.877517081E+02 -.878613165E+02 -.879869229E+02 -.881298563E+02 -.882914386E+02 -.884729540E+02 -.886756037E+02 -.889004516E+02 -.891483608E+02 -.894199197E+02 -.897153562E+02 -.900344471E+02 -.903764292E+02 -.907399213E+02 -.911228644E+02 -.915224892E+02 -.919353140E+02 -.923571639E+02 -.927832022E+02 -.932079559E+02 -.936253298E+02 -.940286251E+02 -.944105931E+02 -.947635628E+02 -.950796680E+02 -.953511764E+02 -.955708979E+02 -.957326273E+02 -.958315697E+02 -.958646929E+02 -.958309585E+02 -.957314038E+02 -.955690604E+02 -.953487222E+02 -.950765925E+02 -.947598599E+02 -.944062539E+02 -.940236371E+02 -.936196771E+02 -.932016193E+02 -.927761608E+02 -.923493967E+02 -.919268020E+02 -.915132169E+02 -.911128206E+02 -.907290997E+02 -.903648273E+02 -.900220655E+02 -.897021978E+02 -.894059899E+02 -.891336684E+02 -.888850089E+02 -.886594262E+02 -.884560579E+02 -.882738405E+02 -.881115736E+02 -.879679746E+02 -.878417222E+02 -.877314907E+02 -.876359765E+02 -.875539168E+02 -.874841040E+02 -.874253938E+02 -.873767108E+02 -.873370504E+02 -.873054788E+02 -.872811308E+02 -.872632063E+02 -.872509647E+02 -.872437176E+02 -.872408180E+02 -.872416459E+02 -.872455869E+02 -.872520028E+02 -.872601911E+02 -.872693324E+02 -.872784270E+02 -.872862199E+02 -.872911206E+02 -.872911206E+02
 -.872576856E+02 -.872576856E+02 -.872480904E+02 -.872324538E+02 -.872134786E+02 -.871931914E+02 -.871731457E+02 -.871545170E+02 -.871382759E+02 -.871252123E+02 -.871160795E+02 -.871116107E+02 -.871125781E+02 -.871198015E+02 -.871341988E+02 -.871567470E+02 -.871885272E+02 -.872307320E+02 -.872846662E+02 -.873517466E+02 -.874335201E+02 -.875316487E+02 -.876478957E+02 -.877841217E+02 -.879422617E+02 -.881242872E+02 -.883321610E+02 -.885677765E+02 -.888328738E+02 -.891289350E+02 -.894570602E+02 -.898178288E+02 -.902111499E+02 -.906361220E+02 -.910909184E+02 -.915727220E+02 -.920777179E+02 -.926011315E+02 -.931372628E+02 -.936794618E+02 -.942200197E+02 -.947500207E+02 -.952592581E+02 -.957363312E+02 -.961689945E+02 -.965447571E+02 -.968516707E+02 -.970792081E+02 -.972191156E+02 -.972661240E+02 -.972184218E+02 -.970778201E+02 -.968495873E+02 -.965419762E+02 -.961655121E+02 -.957321404E+02 -.952543481E+02 -.947443758E+02 -.942136176E+02 -.936722742E+02 -.931292568E+02 -.925922724E+02 -.920679733E+02 -.915620648E+02 -.910793283E+02 -.906235855E+02 -.901976599E+02 -.898033826E+02 -.894416582E+02 -.891125786E+02 -.888155659E+02 -.885495207E+02 -.883129630E+02 -.881041555E+02 -.879212064E+02 -.877621520E+02 -.876250203E+02 -.875078782E+02 -.874088661E+02 -.873262194E+02 -.872582841E+02 -.872035233E+02 -.871605198E+02 -.871279749E+02 -.871047039E+02 -.870896303E+02 -.870817778E+02 -.870802613E+02 -.870842758E+02 -.870930822E+02 -.871059891E+02 -.871223255E+02 -.871414030E+02 -.871624608E+02 -.871845892E+02 -.872066278E+02 -.872270366E+02 -.872437394E+02 -.872539448E+02 -.872539448E+02
 -.872140044E+02 -.872140044E+02 -.871981391E+02 -.871719472E+02 -.871395179E+02 -.871038509E+02 -.870670882E+02 -.870308092E+02 -.869961559E+02 -.869640692E+02 -.869353412E+02 -.869107531E+02 -.868910960E+02 -.868772429E+02 -.868701225E+02 -.868707995E+02 -.868804629E+02 -.869004496E+02 -.869322569E+02 -.869775735E+02 -.870382706E+02 -.871164118E+02 -.872142733E+02 -.873343336E+02 -.874792639E+02 -.876519080E+02 -.878552440E+02 -.880923167E+02 -.883661470E+02 -.886796080E+02 -.890352580E+02 -.894351319E+02 -.898805050E+02 -.903716397E+02 -.909075623E+02 -.914859297E+02 -.921030249E+02 -.927538653E+02 -.934322964E+02 -.941308760E+02 -.948404365E+02 -.955494473E+02 -.962435090E+02 -.969053100E+02 -.975151949E+02 -.980522932E+02 -.984960521E+02 -.988279729E+02 -.990333257E+02 -.991026106E+02 -.990325448E+02 -.988264113E+02 -.984937100E+02 -.980491704E+02 -.975112900E+02 -.969006179E+02 -.962380195E+02 -.955431422E+02 -.948332866E+02 -.941228408E+02 -.934233265E+02 -.927439073E+02 -.920920291E+02 -.914738562E+02 -.908943831E+02 -.903573376E+02 -.898650706E+02 -.894185599E+02 -.890175462E+02 -.886607555E+02 -.883461510E+02 -.880711745E+02 -.878329532E+02 -.876284656E+02 -.874546674E+02 -.873085827E+02 -.871873672E+02 -.870883477E+02 -.870090458E+02 -.869471878E+02 -.869007058E+02 -.868677329E+02 -.868465926E+02 -.868357875E+02 -.868339847E+02 -.868400009E+02 -.868527873E+02 -.868714132E+02 -.868950480E+02 -.869229396E+02 -.869543866E+02 -.869886988E+02 -.870251398E+02 -.870628448E+02 -.871007045E+02 -.871372092E+02 -.871702477E+02 -.871968611E+02 -.872129519E+02 -.872129519E+02
 -.871666731E+02 -.871666731E+02 -.871439696E+02 -.871062290E+02 -.870590551E+02 -.870064201E+02 -.869511207E+02 -.868950704E+02 -.868396442E+02 -.867858337E+02 -.867344845E+02 -.866863485E+02 -.866422013E+02 -.866028532E+02 -.865692450E+02 -.865424286E+02 -.865236297E+02 -.865142598E+02 -.865159549E+02 -.865305841E+02 -.865602837E+02 -.866074980E+02 -.866749902E+02 -.867658767E+02 -.868836401E+02 -.870321339E+02 -.872155655E+02 -.874384627E+02 -.877055989E+02 -.880218637E+02 -.883920741E+02 -.888207131E+02 -.893115694E+02 -.898673142E+02 -.904890709E+02 -.911760934E+02 -.919257114E+02 -.927336129E+02 -.935942210E+02 -.945005626E+02 -.954431143E+02 -.964078994E+02 -.973748637E+02 -.983174306E+02 -.992034361E+02 -.999971964E+02 -.100662388E+03 -.101165440E+03 -.101479059E+03 -.101585382E+03 -.101478190E+03 -.101163704E+03 -.100659784E+03 -.999937261E+02 -.991990996E+02 -.983122261E+02 -.973687843E+02 -.964009276E+02 -.954352163E+02 -.944916832E+02 -.935842864E+02 -.927225427E+02 -.919134337E+02 -.911625562E+02 -.904742436E+02 -.898511823E+02 -.892941272E+02 -.888019575E+02 -.883720003E+02 -.880004654E+02 -.876828700E+02 -.874143922E+02 -.871901404E+02 -.870053419E+02 -.868554679E+02 -.867363083E+02 -.866440103E+02 -.865750914E+02 -.865264341E+02 -.864952709E+02 -.864791607E+02 -.864759623E+02 -.864838065E+02 -.865010678E+02 -.865263372E+02 -.865583960E+02 -.865961912E+02 -.866388110E+02 -.866854593E+02 -.867354263E+02 -.867880505E+02 -.868426661E+02 -.868985261E+02 -.869546904E+02 -.870098684E+02 -.870622044E+02 -.871090004E+02 -.871463713E+02 -.871688350E+02 -.871688350E+02
 -.871167420E+02 -.871167420E+02 -.870867761E+02 -.870367657E+02 -.869738406E+02 -.869030095E+02 -.868276759E+02 -.867501285E+02 -.866718774E+02 -.865940010E+02 -.865172861E+02 -.864424173E+02 -.863700478E+02 -.863008992E+02 -.862357722E+02 -.861756389E+02 -.861216407E+02 -.860751446E+02 -.860377688E+02 -.860114310E+02 -.859984013E+02 -.860013446E+02 -.860233935E+02 -.860681945E+02 -.861399695E+02 -.862435718E+02 -.863845342E+02 -.865690894E+02 -.868041549E+02 -.870972706E+02 -.874564568E+02 -.878899340E+02 -.884057063E+02 -.890109586E+02 -.897112943E+02 -.905099689E+02 -.914074702E+02 -.924018898E+02 -.934900784E+02 -.946682336E+02 -.959297730E+02 -.972604622E+02 -.986338866E+02 -.100009854E+03 -.101335702E+03 -.102549643E+03 -.103585812E+03 -.104380866E+03 -.104881604E+03 -.105052389E+03 -.104880654E+03 -.104378965E+03 -.103582961E+03 -.102545842E+03 -.101330950E+03 -.100004150E+03 -.986272256E+02 -.972528278E+02 -.959211270E+02 -.946585030E+02 -.934791563E+02 -.923896600E+02 -.913938402E+02 -.904948855E+02 -.896947367E+02 -.889929233E+02 -.883861939E+02 -.878689439E+02 -.874339842E+02 -.870733042E+02 -.867786773E+02 -.865420840E+02 -.863559792E+02 -.862134408E+02 -.861082358E+02 -.860348311E+02 -.859883700E+02 -.859646275E+02 -.859599552E+02 -.859712225E+02 -.859957567E+02 -.860312871E+02 -.860758923E+02 -.861279528E+02 -.861861078E+02 -.862492173E+02 -.863163275E+02 -.863866382E+02 -.864594704E+02 -.865342294E+02 -.866103582E+02 -.866872710E+02 -.867642572E+02 -.868403399E+02 -.869140755E+02 -.869832790E+02 -.870446665E+02 -.870934084E+02 -.871225922E+02 -.871225922E+02
 -.870656476E+02 -.870656476E+02 -.870282138E+02 -.869655297E+02 -.868862943E+02 -.867965123E+02 -.867002026E+02 -.865999629E+02 -.864974617E+02 -.863937430E+02 -.862895086E+02 -.861852813E+02 -.860815285E+02 -.859787353E+02 -.858775012E+02 -.857785445E+02 -.856827732E+02 -.855913167E+02 -.855055761E+02 -.854272842E+02 -.853585729E+02 -.853020646E+02 -.852609427E+02 -.852390662E+02 -.852410897E+02 -.852725922E+02 -.853402068E+02 -.854517604E+02 -.856163931E+02 -.858446511E+02 -.861484818E+02 -.865411371E+02 -.870368585E+02 -.876502724E+02 -.883954119E+02 -.892843617E+02 -.903258178E+02 -.915244840E+02 -.928826720E+02 -.944036899E+02 -.960911109E+02 -.979385192E+02 -.999169983E+02 -.101969751E+03 -.104012784E+03 -.105938825E+03 -.107625014E+03 -.108945659E+03 -.109789713E+03 -.110079979E+03 -.109788692E+03 -.108943616E+03 -.107621945E+03 -.105934726E+03 -.104007651E+03 -.101963579E+03 -.999097795E+02 -.979302342E+02 -.960817106E+02 -.943930699E+02 -.928706769E+02 -.915109669E+02 -.903106950E+02 -.892676067E+02 -.883770276E+02 -.876302660E+02 -.870152343E+02 -.865178918E+02 -.861236039E+02 -.858181239E+02 -.855881947E+02 -.854218592E+02 -.853085724E+02 -.852391886E+02 -.852058768E+02 -.852019996E+02 -.852219775E+02 -.852611530E+02 -.853156612E+02 -.853823124E+02 -.854584877E+02 -.855420471E+02 -.856312514E+02 -.857246948E+02 -.858212475E+02 -.859200070E+02 -.860202566E+02 -.861214266E+02 -.862230571E+02 -.863247565E+02 -.864261463E+02 -.865267848E+02 -.866260516E+02 -.867229787E+02 -.868160062E+02 -.869026489E+02 -.869790570E+02 -.870394660E+02 -.870755290E+02 -.870755290E+02
 -.870151563E+02 -.870151563E+02 -.869702878E+02 -.868949747E+02 -.867994143E+02 -.866905848E+02 -.865730676E+02 -.864497588E+02 -.863223906E+02 -.861919492E+02 -.860589696E+02 -.859237368E+02 -.857864247E+02 -.856472113E+02 -.855063153E+02 -.853640625E+02 -.852209225E+02 -.850775552E+02 -.849348628E+02 -.847940649E+02 -.846567831E+02 -.845251178E+02 -.844017861E+02 -.842902687E+02 -.841949866E+02 -.841215107E+02 -.840768245E+02 -.840696041E+02 -.841105586E+02 -.842127572E+02 -.843919866E+02 -.846670161E+02 -.850597354E+02 -.855950088E+02 -.863000481E+02 -.872030847E+02 -.883311851E+02 -.897074404E+02 -.913492616E+02 -.932720430E+02 -.954983955E+02 -.980504678E+02 -.100917049E+03 -.104032825E+03 -.107273937E+03 -.110457418E+03 -.113348409E+03 -.115682807E+03 -.117208521E+03 -.117739784E+03 -.117207432E+03 -.115680626E+03 -.113345132E+03 -.110453038E+03 -.107268444E+03 -.104026205E+03 -.100909284E+03 -.980415253E+02 -.954881945E+02 -.932604092E+02 -.913359881E+02 -.896924170E+02 -.883143937E+02 -.871845419E+02 -.862797680E+02 -.855729988E+02 -.850359904E+02 -.846415245E+02 -.843647325E+02 -.841837168E+02 -.840797004E+02 -.840368939E+02 -.840422171E+02 -.840849608E+02 -.841564404E+02 -.842496700E+02 -.843590714E+02 -.844802205E+02 -.846096332E+02 -.847445856E+02 -.848829667E+02 -.850231567E+02 -.851639288E+02 -.853043694E+02 -.854438131E+02 -.855817906E+02 -.857179844E+02 -.858521905E+02 -.859842804E+02 -.861141581E+02 -.862417017E+02 -.863666780E+02 -.864886120E+02 -.866065913E+02 -.867189824E+02 -.868230390E+02 -.869143848E+02 -.869863604E+02 -.870292287E+02 -.870292287E+02
 -.869672482E+02 -.869672482E+02 -.869152943E+02 -.868278976E+02 -.867166755E+02 -.865894906E+02 -.864514467E+02 -.863056661E+02 -.861539074E+02 -.859970373E+02 -.858353677E+02 -.856688720E+02 -.854973668E+02 -.853205924E+02 -.851382726E+02 -.849501649E+02 -.847560985E+02 -.845560011E+02 -.843499666E+02 -.841383105E+02 -.839216265E+02 -.837009025E+02 -.834776454E+02 -.832540449E+02 -.830331877E+02 -.828193447E+02 -.826183098E+02 -.824378697E+02 -.822883454E+02 -.821832936E+02 -.821403115E+02 -.821819852E+02 -.823368872E+02 -.826405263E+02 -.831360597E+02 -.838744397E+02 -.849135020E+02 -.863154826E+02 -.881424666E+02 -.904507332E+02 -.932920128E+02 -.967379395E+02 -.100858224E+03 -.105632304E+03 -.110916862E+03 -.116423272E+03 -.121702404E+03 -.126169537E+03 -.129195974E+03 -.130272034E+03 -.129194814E+03 -.126167214E+03 -.121698914E+03 -.116418604E+03 -.110911002E+03 -.105625226E+03 -.100849886E+03 -.967282687E+02 -.932808284E+02 -.904377644E+02 -.881276137E+02 -.862987544E+02 -.848949258E+02 -.838540336E+02 -.831138362E+02 -.826164843E+02 -.823110200E+02 -.821542751E+02 -.821107331E+02 -.821518184E+02 -.822549394E+02 -.824024869E+02 -.825808994E+02 -.827798456E+02 -.829915374E+02 -.832101690E+02 -.834314674E+02 -.836523375E+02 -.838705834E+02 -.840846928E+02 -.842936703E+02 -.844969091E+02 -.846940927E+02 -.848851196E+02 -.850700459E+02 -.852490409E+02 -.854223509E+02 -.855902690E+02 -.857531030E+02 -.859111366E+02 -.860645722E+02 -.862134407E+02 -.863574593E+02 -.864958140E+02 -.866268397E+02 -.867475756E+02 -.868531750E+02 -.869361564E+02 -.869854869E+02 -.869854869E+02
 -.869240674E+02 -.869240674E+02 -.868656897E+02 -.867673258E+02 -.866418415E+02 -.864978921E+02 -.863410156E+02 -.861745039E+02 -.860001001E+02 -.858185177E+02 -.856297939E+02 -.854335662E+02 -.852292280E+02 -.850160056E+02 -.847930284E+02 -.845593620E+02 -.843140091E+02 -.840559574E+02 -.837841939E+02 -.834977215E+02 -.831956148E+02 -.828770790E+02 -.825415415E+02 -.821887767E+02 -.818190974E+02 -.814335981E+02 -.810345301E+02 -.806257883E+02 -.802136050E+02 -.798074847E+02 -.794214863E+02 -.790758992E+02 -.787994368E+02 -.786320076E+02 -.786280649E+02 -.788603799E+02 -.794238585E+02 -.804385006E+02 -.820501471E+02 -.844268963E+02 -.877488615E+02 -.921913430E+02 -.979461403E+02 -.105236564E+03 -.114054538E+03 -.124062002E+03 -.134461217E+03 -.143926112E+03 -.150737209E+03 -.153258276E+03 -.150736002E+03 -.143923690E+03 -.134457562E+03 -.124057087E+03 -.114048317E+03 -.105228974E+03 -.979370802E+02 -.921806103E+02 -.877361617E+02 -.844122030E+02 -.820334810E+02 -.804198939E+02 -.794033435E+02 -.788379833E+02 -.786037977E+02 -.786058754E+02 -.787714300E+02 -.790459987E+02 -.793896623E+02 -.797736981E+02 -.801778100E+02 -.805879348E+02 -.809945549E+02 -.813914299E+02 -.817746558E+02 -.821419773E+02 -.824922880E+02 -.828252713E+02 -.831411432E+02 -.834404689E+02 -.837240345E+02 -.839927563E+02 -.842476180E+02 -.844896281E+02 -.847197905E+02 -.849390849E+02 -.851484518E+02 -.853487791E+02 -.855408851E+02 -.857254888E+02 -.859031591E+02 -.860742248E+02 -.862386248E+02 -.863956733E+02 -.865437095E+02 -.866796074E+02 -.867981205E+02 -.868910478E+02 -.869462079E+02 -.869462079E+02
 -.868877311E+02 -.868877311E+02 -.868239260E+02 -.867162801E+02 -.865786990E+02 -.864204912E+02 -.862475319E+02 -.860632379E+02 -.858693032E+02 -.856662687E+02 -.854539041E+02 -.852315078E+02 -.849980267E+02 -.847521660E+02 -.844924321E+02 -.842171316E+02 -.839243818E+02 -.836121044E+02 -.832779896E+02 -.829194835E+02 -.825337660E+02 -.821177381E+02 -.816680081E+02 -.811809063E+02 -.806525178E+02 -.800787642E+02 -.794555613E+02 -.787790882E+02 -.780462379E+02 -.772553728E+02 -.764074919E+02 -.755080910E+02 -.745700448E+02 -.736180220E+02 -.726951456E+02 -.718727731E+02 -.712643135E+02 -.710436618E+02 -.714673114E+02 -.728960593E+02 -.758065999E+02 -.807775620E+02 -.884382005E+02 -.993958530E+02 -.114373270E+03 -.133518785E+03 -.155843589E+03 -.178541780E+03 -.196649549E+03 -.203983508E+03 -.196648326E+03 -.178539307E+03 -.155839813E+03 -.133513621E+03 -.114366597E+03 -.993874845E+02 -.884278285E+02 -.807650345E+02 -.757919234E+02 -.728793001E+02 -.714485439E+02 -.710229474E+02 -.712416979E+02 -.718482862E+02 -.726688044E+02 -.735898242E+02 -.745399792E+02 -.754761333E+02 -.763736031E+02 -.772195036E+02 -.780083302E+02 -.787390757E+02 -.794133732E+02 -.800343155E+02 -.806057149E+02 -.811316484E+02 -.816161857E+02 -.820632334E+02 -.824764538E+02 -.828592279E+02 -.832146466E+02 -.835455185E+02 -.838543861E+02 -.841435460E+02 -.844150712E+02 -.846708323E+02 -.849125148E+02 -.851416327E+02 -.853595305E+02 -.855673700E+02 -.857660883E+02 -.859563119E+02 -.861382039E+02 -.863112166E+02 -.864737177E+02 -.866224630E+02 -.867518875E+02 -.868532006E+02 -.869132684E+02 -.869132684E+02
 -.868601669E+02 -.868601669E+02 -.867922381E+02 -.866775216E+02 -.865307179E+02 -.863616078E+02 -.861763192E+02 -.859783358E+02 -.857693056E+02 -.855496007E+02 -.853187803E+02 -.850758247E+02 -.848193032E+02 -.845474562E+02 -.842582275E+02 -.839492384E+02 -.836177908E+02 -.832607889E+02 -.828746796E+02 -.824553661E+02 -.819981084E+02 -.814973926E+02 -.809467800E+02 -.803387277E+02 -.796643600E+02 -.789132160E+02 -.780729496E+02 -.771289858E+02 -.760642088E+02 -.748586743E+02 -.734895538E+02 -.719315727E+02 -.701585224E+02 -.681469020E+02 -.658834717E+02 -.633796752E+02 -.606973646E+02 -.579917891E+02 -.555785090E+02 -.540283685E+02 -.542843985E+02 -.577696870E+02 -.664106574E+02 -.824490008E+02 -.108111293E+03 -.146131477E+03 -.197689775E+03 -.259113197E+03 -.317396945E+03 -.346700974E+03 -.317395664E+03 -.259110591E+03 -.197685752E+03 -.146125876E+03 -.108103853E+03 -.824393035E+02 -.663985863E+02 -.577553764E+02 -.542679642E+02 -.540098874E+02 -.555580361E+02 -.579693682E+02 -.606730310E+02 -.633534605E+02 -.658553977E+02 -.681169778E+02 -.701267405E+02 -.718979107E+02 -.734539742E+02 -.748211210E+02 -.760246139E+02 -.770872729E+02 -.780290326E+02 -.788670041E+02 -.796157458E+02 -.802875976E+02 -.808930124E+02 -.814408551E+02 -.819386623E+02 -.823928620E+02 -.828089571E+02 -.831916777E+02 -.835451069E+02 -.838727851E+02 -.841777953E+02 -.844628332E+02 -.847302631E+02 -.849821596E+02 -.852203325E+02 -.854463300E+02 -.856614076E+02 -.858664485E+02 -.860618097E+02 -.862470674E+02 -.864206265E+02 -.865791658E+02 -.867168900E+02 -.868245710E+02 -.868883613E+02 -.868883613E+02
 -.868429492E+02 -.868429492E+02 -.867724381E+02 -.866532939E+02 -.865007083E+02 -.863247526E+02 -.861317043E+02 -.859250860E+02 -.857064958E+02 -.854762075E+02 -.852336247E+02 -.849775127E+02 -.847061785E+02 -.844175470E+02 -.841091557E+02 -.837781597E+02 -.834212657E+02 -.830346450E+02 -.826138292E+02 -.821535694E+02 -.816476612E+02 -.810887123E+02 -.804678580E+02 -.797743828E+02 -.789952231E+02 -.781143458E+02 -.771118800E+02 -.759630414E+02 -.746366866E+02 -.730934947E+02 -.712837557E+02 -.691449420E+02 -.665996180E+02 -.635549938E+02 -.599067533E+02 -.555520223E+02 -.504198039E+02 -.445324768E+02 -.381192281E+02 -.318096202E+02 -.269312662E+02 -.259038150E+02 -.326890901E+02 -.531490518E+02 -.949392897E+02 -.167678789E+03 -.285955271E+03 -.460674657E+03 -.680574094E+03 -.858131129E+03 -.680572719E+03 -.460671859E+03 -.285950937E+03 -.167672723E+03 -.949312188E+02 -.531385248E+02 -.326763444E+02 -.258889410E+02 -.269142847E+02 -.317905469E+02 -.380980909E+02 -.445092981E+02 -.503946104E+02 -.555248497E+02 -.598776489E+02 -.635239928E+02 -.665667355E+02 -.691101723E+02 -.712470715E+02 -.730548444E+02 -.745959995E+02 -.759202344E+02 -.770668606E+02 -.780670121E+02 -.789454663E+02 -.797220765E+02 -.804128742E+02 -.810309092E+02 -.815868898E+02 -.820896719E+02 -.825466351E+02 -.829639734E+02 -.833469223E+02 -.836999367E+02 -.840268313E+02 -.843308920E+02 -.846149624E+02 -.848815089E+02 -.851326636E+02 -.853702396E+02 -.855957098E+02 -.858101316E+02 -.860139942E+02 -.862069598E+02 -.863874635E+02 -.865521417E+02 -.866950603E+02 -.868067220E+02 -.868728373E+02 -.868728373E+02
 -.868370988E+02 -.868370988E+02 -.867657063E+02 -.866450575E+02 -.864905020E+02 -.863122176E+02 -.861165206E+02 -.859069550E+02 -.856850870E+02 -.854511750E+02 -.852045510E+02 -.849439116E+02 -.846674690E+02 -.843730301E+02 -.840579901E+02 -.837193374E+02 -.833535580E+02 -.829565573E+02 -.825235265E+02 -.820487895E+02 -.815255880E+02 -.809458154E+02 -.802996726E+02 -.795751946E+02 -.787576570E+02 -.778287468E+02 -.767654643E+02 -.755386449E+02 -.741109369E+02 -.724341245E+02 -.704456410E+02 -.680643120E+02 -.651857313E+02 -.616784479E+02 -.573836883E+02 -.521238799E+02 -.457297980E+02 -.381041132E+02 -.293539365E+02 -.200413617E+02 -.115708960E+02 -.680057748E+01 -.109589515E+02 -.329216496E+02 -.870883596E+02 -.196925253E+03 -.412927556E+03 -.831896695E+03 -.164949766E+04 -.328153568E+04 -.164949623E+04 -.831893790E+03 -.412923065E+03 -.196918962E+03 -.870799256E+02 -.329109481E+02 -.109461462E+02 -.678568098E+01 -.115538979E+02 -.200222414E+02 -.293326789E+02 -.380807581E+02 -.457043791E+02 -.520964337E+02 -.573542622E+02 -.616470950E+02 -.651524787E+02 -.680291634E+02 -.704085744E+02 -.723950946E+02 -.740698738E+02 -.754954627E+02 -.767200680E+02 -.777810307E+02 -.787075094E+02 -.795224902E+02 -.802442759E+02 -.808875854E+02 -.814643698E+02 -.819844223E+02 -.824558373E+02 -.828853602E+02 -.832786561E+02 -.836405180E+02 -.839750289E+02 -.842856898E+02 -.845755176E+02 -.848471199E+02 -.851027440E+02 -.853442976E+02 -.855733310E+02 -.857909632E+02 -.859977305E+02 -.861933259E+02 -.863761960E+02 -.865429639E+02 -.866876492E+02 -.868006639E+02 -.868675691E+02 -.868675691E+02
 -.868429580E+02 -.868429580E+02 -.867724460E+02 -.866533106E+02 -.865007323E+02 -.863247916E+02 -.861317542E+02 -.859251458E+02 -.857065543E+02 -.854762791E+02 -.852337055E+02 -.849776030E+02 -.847062840E+02 -.844176572E+02 -.841092716E+02 -.837782841E+02 -.834213974E+02 -.830347841E+02 -.826139751E+02 -.821537241E+02 -.816478230E+02 -.810888820E+02 -.804680390E+02 -.797745689E+02 -.789954224E+02 -.781145492E+02 -.771120902E+02 -.759632589E+02 -.746369135E+02 -.730937326E+02 -.712840035E+02 -.691451959E+02 -.665998797E+02 -.635552670E+02 -.599070336E+02 -.555523049E+02 -.504200929E+02 -.445327651E+02 -.381195115E+02 -.318098984E+02 -.269315403E+02 -.259040931E+02 -.326893805E+02 -.531493645E+02 -.949396041E+02 -.167679106E+03 -.285955580E+03 -.460674946E+03 -.680574355E+03 -.858131363E+03 -.680572932E+03 -.460672062E+03 -.285951141E+03 -.167672938E+03 -.949314561E+02 -.531387934E+02 -.326766329E+02 -.258892413E+02 -.269145913E+02 -.317908556E+02 -.380983983E+02 -.445096019E+02 -.503949087E+02 -.555251413E+02 -.598779328E+02 -.635242685E+02 -.665670027E+02 -.691104310E+02 -.712473218E+02 -.730550865E+02 -.745962336E+02 -.759204605E+02 -.770670788E+02 -.780672225E+02 -.789456688E+02 -.797222712E+02 -.804130611E+02 -.810310883E+02 -.815870611E+02 -.820898354E+02 -.825467907E+02 -.829641211E+02 -.833470621E+02 -.837000685E+02 -.840269551E+02 -.843310078E+02 -.846150701E+02 -.848816085E+02 -.851327550E+02 -.853703228E+02 -.855957848E+02 -.858101983E+02 -.860140528E+02 -.862070104E+02 -.863875064E+02 -.865521775E+02 -.866950897E+02 -.868067464E+02 -.868728586E+02 -.868728586E+02
 -.868601740E+02 -.868601740E+02 -.867922506E+02 -.866775465E+02 -.865307635E+02 -.863616772E+02 -.861764161E+02 -.859784488E+02 -.857694265E+02 -.855497399E+02 -.853189411E+02 -.850760063E+02 -.848195102E+02 -.845476787E+02 -.842584606E+02 -.839494871E+02 -.836180553E+02 -.832610674E+02 -.828749725E+02 -.824556751E+02 -.819984321E+02 -.814977330E+02 -.809471385E+02 -.803391022E+02 -.796647535E+02 -.789136235E+02 -.780733678E+02 -.771294181E+02 -.760646583E+02 -.748591440E+02 -.734900412E+02 -.719320742E+02 -.701590370E+02 -.681474369E+02 -.658840188E+02 -.633802343E+02 -.606979343E+02 -.579923631E+02 -.555790779E+02 -.540289249E+02 -.542849381E+02 -.577702135E+02 -.664111796E+02 -.824495327E+02 -.108111834E+03 -.146132038E+03 -.197690345E+03 -.259113756E+03 -.317397474E+03 -.346701465E+03 -.317396118E+03 -.259111022E+03 -.197686175E+03 -.146126309E+03 -.108104313E+03 -.824398106E+02 -.663991372E+02 -.577559552E+02 -.542685575E+02 -.540104855E+02 -.555586325E+02 -.579699583E+02 -.606736118E+02 -.633540298E+02 -.658559538E+02 -.681175196E+02 -.701272673E+02 -.718984220E+02 -.734544698E+02 -.748216009E+02 -.760250781E+02 -.770877216E+02 -.780294659E+02 -.788674222E+02 -.796161486E+02 -.802879853E+02 -.808933849E+02 -.814412124E+02 -.819390043E+02 -.823931886E+02 -.828092682E+02 -.831919731E+02 -.835453867E+02 -.838730490E+02 -.841780433E+02 -.844630651E+02 -.847304788E+02 -.849823590E+02 -.852205155E+02 -.854464966E+02 -.856615578E+02 -.858665822E+02 -.860619272E+02 -.862471688E+02 -.864207125E+02 -.865792374E+02 -.867169489E+02 -.868246198E+02 -.868884040E+02 -.868884040E+02
 -.868877428E+02 -.868877428E+02 -.868239528E+02 -.867163209E+02 -.865787703E+02 -.864205940E+02 -.862476746E+02 -.860634026E+02 -.858694916E+02 -.856664769E+02 -.854541437E+02 -.852317808E+02 -.849983332E+02 -.847524989E+02 -.844927863E+02 -.842175052E+02 -.839247796E+02 -.836125232E+02 -.832784305E+02 -.829199468E+02 -.825342516E+02 -.821182496E+02 -.816685420E+02 -.811814675E+02 -.806531032E+02 -.800793708E+02 -.794561870E+02 -.787797305E+02 -.780469031E+02 -.772560643E+02 -.764082062E+02 -.755088277E+02 -.745707962E+02 -.736187966E+02 -.726959359E+02 -.718735771E+02 -.712651319E+02 -.710444883E+02 -.714681360E+02 -.728968665E+02 -.758073739E+02 -.807782949E+02 -.884388954E+02 -.993965365E+02 -.114373974E+03 -.133519521E+03 -.155844359E+03 -.178542568E+03 -.196650333E+03 -.203984270E+03 -.196649056E+03 -.178540005E+03 -.155840487E+03 -.133514284E+03 -.114367264E+03 -.993881708E+02 -.884285541E+02 -.807658030E+02 -.757927257E+02 -.728801239E+02 -.714493776E+02 -.710237817E+02 -.712425259E+02 -.718491030E+02 -.726696068E+02 -.735906098E+02 -.745407464E+02 -.754768812E+02 -.763743309E+02 -.772202109E+02 -.780090167E+02 -.787397411E+02 -.794140173E+02 -.800349381E+02 -.806063158E+02 -.811322275E+02 -.816167427E+02 -.820637681E+02 -.824769660E+02 -.828597173E+02 -.832151130E+02 -.835459618E+02 -.838548059E+02 -.841439422E+02 -.844154436E+02 -.846711806E+02 -.849128389E+02 -.851419324E+02 -.853598057E+02 -.855676205E+02 -.857663141E+02 -.859565130E+02 -.861383806E+02 -.863113692E+02 -.864738472E+02 -.866225708E+02 -.867519761E+02 -.868532740E+02 -.869133328E+02 -.869133328E+02
 -.869241110E+02 -.869241110E+02 -.868657508E+02 -.867674076E+02 -.866419520E+02 -.864980426E+02 -.863412062E+02 -.861747280E+02 -.860003572E+02 -.858188035E+02 -.856301124E+02 -.854339317E+02 -.852296328E+02 -.850164473E+02 -.847935047E+02 -.845598643E+02 -.843145398E+02 -.840565184E+02 -.837847833E+02 -.834983403E+02 -.831962619E+02 -.828777603E+02 -.825422502E+02 -.821895222E+02 -.818198713E+02 -.814344010E+02 -.810353579E+02 -.806266392E+02 -.802144790E+02 -.798083884E+02 -.794224162E+02 -.790768555E+02 -.788004106E+02 -.786330028E+02 -.786290715E+02 -.788613991E+02 -.794248846E+02 -.804395293E+02 -.820511704E+02 -.844279007E+02 -.877498297E+02 -.921922616E+02 -.979470259E+02 -.105237440E+03 -.114055420E+03 -.124062907E+03 -.134462150E+03 -.143927073E+03 -.150738188E+03 -.153259262E+03 -.150736981E+03 -.143924653E+03 -.134458507E+03 -.124058014E+03 -.114049233E+03 -.105229885E+03 -.979379941E+02 -.921815427E+02 -.877371309E+02 -.844132028E+02 -.820345016E+02 -.804209255E+02 -.794043776E+02 -.788390131E+02 -.786048177E+02 -.786068816E+02 -.787724193E+02 -.790469687E+02 -.793906110E+02 -.797746239E+02 -.801787118E+02 -.805888115E+02 -.809954056E+02 -.813922539E+02 -.817754524E+02 -.821427458E+02 -.824930280E+02 -.828259825E+02 -.831418249E+02 -.834411208E+02 -.837246562E+02 -.839933474E+02 -.842481782E+02 -.844901570E+02 -.847202878E+02 -.849395502E+02 -.851488849E+02 -.853491798E+02 -.855412530E+02 -.857258238E+02 -.859034612E+02 -.860744939E+02 -.862388613E+02 -.863958776E+02 -.865438828E+02 -.866797517E+02 -.867982392E+02 -.868911462E+02 -.869462941E+02 -.869462941E+02
 -.869673389E+02 -.869673389E+02 -.869154032E+02 -.868280365E+02 -.867168401E+02 -.865896980E+02 -.864516928E+02 -.863059537E+02 -.861542349E+02 -.859974059E+02 -.858357729E+02 -.856693289E+02 -.854978713E+02 -.853211441E+02 -.851388679E+02 -.849508006E+02 -.847567662E+02 -.845567041E+02 -.843507074E+02 -.841390860E+02 -.839224364E+02 -.837017524E+02 -.834785297E+02 -.832549711E+02 -.830341501E+02 -.828203396E+02 -.826193371E+02 -.824389247E+02 -.822894282E+02 -.821844039E+02 -.821414484E+02 -.821831517E+02 -.823380740E+02 -.826417311E+02 -.831372755E+02 -.838756593E+02 -.849147226E+02 -.863166944E+02 -.881436623E+02 -.904519029E+02 -.932931528E+02 -.967390642E+02 -.100859342E+03 -.105633418E+03 -.110917977E+03 -.116424393E+03 -.121703537E+03 -.126170685E+03 -.129197137E+03 -.130273208E+03 -.129195994E+03 -.126168393E+03 -.121700088E+03 -.116419770E+03 -.110912159E+03 -.105626373E+03 -.100851026E+03 -.967294053E+02 -.932819760E+02 -.904389427E+02 -.881288227E+02 -.862999840E+02 -.848961655E+02 -.838552742E+02 -.831150705E+02 -.826177066E+02 -.823122258E+02 -.821554610E+02 -.821118962E+02 -.821529566E+02 -.822560507E+02 -.824035697E+02 -.825819523E+02 -.827808674E+02 -.829925270E+02 -.832111253E+02 -.834323896E+02 -.836532247E+02 -.838714348E+02 -.840855077E+02 -.842944481E+02 -.844976491E+02 -.846947943E+02 -.848857823E+02 -.850706693E+02 -.852496245E+02 -.854228943E+02 -.855907718E+02 -.857535649E+02 -.859115574E+02 -.860649517E+02 -.862137789E+02 -.863577565E+02 -.864960709E+02 -.866270576E+02 -.867477571E+02 -.868533243E+02 -.869362801E+02 -.869855953E+02 -.869855953E+02
 -.870152906E+02 -.870152906E+02 -.869704486E+02 -.868951715E+02 -.867996444E+02 -.866908548E+02 -.865733754E+02 -.864501125E+02 -.863227927E+02 -.861923996E+02 -.860594690E+02 -.859242891E+02 -.857870306E+02 -.856478730E+02 -.855070307E+02 -.853648294E+02 -.852217328E+02 -.850784056E+02 -.849357540E+02 -.847950012E+02 -.846577591E+02 -.845261365E+02 -.844028457E+02 -.842913765E+02 -.841961346E+02 -.841226983E+02 -.840780479E+02 -.840708623E+02 -.841118462E+02 -.842140761E+02 -.843933313E+02 -.846683869E+02 -.850611288E+02 -.855964207E+02 -.863014681E+02 -.872045049E+02 -.883325956E+02 -.897088324E+02 -.913506272E+02 -.932733858E+02 -.954997309E+02 -.980518089E+02 -.100918399E+03 -.104034183E+03 -.107275302E+03 -.110458788E+03 -.113349785E+03 -.115684189E+03 -.117209910E+03 -.117741179E+03 -.117208829E+03 -.115682023E+03 -.113346525E+03 -.110454424E+03 -.107269822E+03 -.104027573E+03 -.100910641E+03 -.980428728E+02 -.954895387E+02 -.932617659E+02 -.913373728E+02 -.896938312E+02 -.883158288E+02 -.871859866E+02 -.862812126E+02 -.855744351E+02 -.850374123E+02 -.846429270E+02 -.843661115E+02 -.841850692E+02 -.840810234E+02 -.840381851E+02 -.840434745E+02 -.840861826E+02 -.841576250E+02 -.842508160E+02 -.843601775E+02 -.844812855E+02 -.846106560E+02 -.847455652E+02 -.848839022E+02 -.850240473E+02 -.851647737E+02 -.853051678E+02 -.854445644E+02 -.855824942E+02 -.857186398E+02 -.858527971E+02 -.859848378E+02 -.861146659E+02 -.862421598E+02 -.863670864E+02 -.864889710E+02 -.866069016E+02 -.867192457E+02 -.868232584E+02 -.869145652E+02 -.869865100E+02 -.870293598E+02 -.870293598E+02
 -.870658189E+02 -.870658189E+02 -.870284138E+02 -.869657763E+02 -.868865859E+02 -.867968486E+02 -.867005754E+02 -.866003862E+02 -.864979383E+02 -.863942748E+02 -.862901021E+02 -.861859362E+02 -.860822360E+02 -.859795093E+02 -.858783352E+02 -.857794404E+02 -.856837245E+02 -.855923190E+02 -.855066247E+02 -.854283792E+02 -.853597180E+02 -.853032569E+02 -.852621792E+02 -.852403541E+02 -.852424256E+02 -.852739717E+02 -.853416275E+02 -.854532192E+02 -.856178885E+02 -.858461775E+02 -.861500359E+02 -.865427170E+02 -.870384584E+02 -.876518872E+02 -.883970335E+02 -.892859788E+02 -.903274210E+02 -.915260652E+02 -.928842314E+02 -.944052373E+02 -.960926613E+02 -.979400828E+02 -.999185775E+02 -.101971344E+03 -.104014389E+03 -.105940440E+03 -.107626637E+03 -.108947290E+03 -.109791348E+03 -.110081619E+03 -.109790332E+03 -.108945254E+03 -.107623578E+03 -.105936351E+03 -.104009264E+03 -.101965178E+03 -.999113627E+02 -.979318021E+02 -.960832677E+02 -.943946276E+02 -.928722500E+02 -.915125653E+02 -.903123179E+02 -.892692463E+02 -.883786737E+02 -.876319089E+02 -.870168659E+02 -.865195054E+02 -.861251943E+02 -.858196867E+02 -.855897261E+02 -.854233562E+02 -.853100323E+02 -.852406090E+02 -.852072556E+02 -.852033349E+02 -.852232677E+02 -.852623964E+02 -.853168563E+02 -.853834579E+02 -.854595823E+02 -.855430898E+02 -.856322412E+02 -.857256307E+02 -.858221285E+02 -.859208324E+02 -.860210257E+02 -.861221387E+02 -.862237118E+02 -.863253531E+02 -.864266846E+02 -.865272648E+02 -.866264737E+02 -.867233436E+02 -.868163160E+02 -.869029070E+02 -.869792693E+02 -.870396419E+02 -.870756832E+02 -.870756832E+02
 -.871169224E+02 -.871169224E+02 -.870869947E+02 -.870370347E+02 -.869741758E+02 -.869034003E+02 -.868281180E+02 -.867506154E+02 -.866724303E+02 -.865946132E+02 -.865179703E+02 -.864431711E+02 -.863708676E+02 -.863017825E+02 -.862367261E+02 -.861766618E+02 -.861227307E+02 -.860762969E+02 -.860389775E+02 -.860126940E+02 -.859997159E+02 -.860027130E+02 -.860248126E+02 -.860696675E+02 -.861414939E+02 -.862451454E+02 -.863861548E+02 -.865707522E+02 -.868058560E+02 -.870990087E+02 -.874582245E+02 -.878917260E+02 -.884075174E+02 -.890127822E+02 -.897131211E+02 -.905117898E+02 -.914092776E+02 -.924036806E+02 -.934918559E+02 -.946700071E+02 -.959315535E+02 -.972622576E+02 -.986357001E+02 -.100011685E+03 -.101337547E+03 -.102551501E+03 -.103587679E+03 -.104382740E+03 -.104883485E+03 -.105054273E+03 -.104882540E+03 -.104380849E+03 -.103584841E+03 -.102547713E+03 -.101332808E+03 -.100005993E+03 -.986290500E+02 -.972546342E+02 -.959229195E+02 -.946602902E+02 -.934809499E+02 -.923914697E+02 -.913956693E+02 -.904967307E+02 -.896965904E+02 -.889947764E+02 -.883880380E+02 -.878707712E+02 -.874357885E+02 -.870750801E+02 -.867804202E+02 -.865437900E+02 -.863576449E+02 -.862150632E+02 -.861098121E+02 -.860363590E+02 -.859898473E+02 -.859660522E+02 -.859613256E+02 -.859725368E+02 -.859970134E+02 -.860324848E+02 -.860770298E+02 -.861290288E+02 -.861871213E+02 -.862501672E+02 -.863172129E+02 -.863874583E+02 -.864602245E+02 -.865349170E+02 -.866109789E+02 -.866878245E+02 -.867647439E+02 -.868407609E+02 -.869144329E+02 -.869835769E+02 -.870449116E+02 -.870936116E+02 -.871227703E+02 -.871227703E+02
 -.871668593E+02 -.871668593E+02 -.871441905E+02 -.871065111E+02 -.870594152E+02 -.870068580E+02 -.869516234E+02 -.868956372E+02 -.868402697E+02 -.867865302E+02 -.867352589E+02 -.866872059E+02 -.866431276E+02 -.866038586E+02 -.865703224E+02 -.865435804E+02 -.865248556E+02 -.865155622E+02 -.865173257E+02 -.865320168E+02 -.865617778E+02 -.866090488E+02 -.866765958E+02 -.867675402E+02 -.868853607E+02 -.870339068E+02 -.872173884E+02 -.874403337E+02 -.877075127E+02 -.880238149E+02 -.883940590E+02 -.888227253E+02 -.893136009E+02 -.898693575E+02 -.904911180E+02 -.911781361E+02 -.919277442E+02 -.927356344E+02 -.935962351E+02 -.945025768E+02 -.954451369E+02 -.964099366E+02 -.973769189E+02 -.983195039E+02 -.992055257E+02 -.999992995E+02 -.100664502E+03 -.101167561E+03 -.101481185E+03 -.101587511E+03 -.101480319E+03 -.101165830E+03 -.100661906E+03 -.999958385E+02 -.992012001E+02 -.983143118E+02 -.973708534E+02 -.964029810E+02 -.954372577E+02 -.944937193E+02 -.935863256E+02 -.927245918E+02 -.919154958E+02 -.911646295E+02 -.904763227E+02 -.898532596E+02 -.892961947E+02 -.888040076E+02 -.883740261E+02 -.880024610E+02 -.876848302E+02 -.874163126E+02 -.871920169E+02 -.870071711E+02 -.868572466E+02 -.867380336E+02 -.866456797E+02 -.865767024E+02 -.865279845E+02 -.864967587E+02 -.864805840E+02 -.864773195E+02 -.864850959E+02 -.865022881E+02 -.865274869E+02 -.865594740E+02 -.865971964E+02 -.866397424E+02 -.866863160E+02 -.867362076E+02 -.867887559E+02 -.868432954E+02 -.868990796E+02 -.869551693E+02 -.870102750E+02 -.870625433E+02 -.871092793E+02 -.871466025E+02 -.871690377E+02 -.871690377E+02
 -.872142149E+02 -.872142149E+02 -.871983838E+02 -.871722455E+02 -.871399079E+02 -.871043284E+02 -.870676590E+02 -.870314525E+02 -.869968769E+02 -.869648571E+02 -.869362127E+02 -.869117126E+02 -.868921437E+02 -.868783687E+02 -.868713323E+02 -.868720904E+02 -.868818326E+02 -.869018987E+02 -.869337889E+02 -.869791817E+02 -.870399471E+02 -.871181542E+02 -.872160764E+02 -.873361961E+02 -.874811859E+02 -.876538883E+02 -.878572789E+02 -.880944023E+02 -.883682796E+02 -.886817825E+02 -.890374679E+02 -.894373718E+02 -.898827683E+02 -.903739186E+02 -.909098490E+02 -.914882169E+02 -.921053075E+02 -.927561414E+02 -.934345678E+02 -.941331478E+02 -.948427153E+02 -.955517388E+02 -.962458165E+02 -.969076348E+02 -.975175360E+02 -.980546481E+02 -.984984181E+02 -.988303469E+02 -.990357044E+02 -.991049909E+02 -.990349238E+02 -.988287862E+02 -.984960782E+02 -.980515293E+02 -.975136374E+02 -.969029525E+02 -.962403411E+02 -.955454525E+02 -.948355890E+02 -.941251403E+02 -.934256283E+02 -.927462154E+02 -.920943447E+02 -.914761774E+02 -.908967054E+02 -.903596546E+02 -.898673750E+02 -.894208445E+02 -.890198042E+02 -.886629806E+02 -.883483377E+02 -.880733178E+02 -.878350487E+02 -.876305092E+02 -.874566554E+02 -.873105120E+02 -.871892347E+02 -.870901507E+02 -.870107818E+02 -.869488543E+02 -.869023008E+02 -.868692543E+02 -.868480386E+02 -.868371565E+02 -.868352749E+02 -.868412111E+02 -.868539161E+02 -.868724594E+02 -.868960105E+02 -.869238177E+02 -.869551796E+02 -.869894064E+02 -.870257624E+02 -.870633835E+02 -.871011621E+02 -.871375907E+02 -.871705617E+02 -.871971214E+02 -.872131801E+02 -.872131801E+02
 -.872579290E+02 -.872579290E+02 -.872483685E+02 -.872327870E+02 -.872138967E+02 -.871937126E+02 -.871737700E+02 -.871552474E+02 -.871390916E+02 -.871261104E+02 -.871170611E+02 -.871126836E+02 -.871137410E+02 -.871210626E+02 -.871355489E+02 -.871581838E+02 -.871900503E+02 -.872323410E+02 -.872863599E+02 -.873535274E+02 -.874353845E+02 -.875335881E+02 -.876499041E+02 -.877861960E+02 -.879443986E+02 -.881264839E+02 -.883344157E+02 -.885700870E+02 -.888352361E+02 -.891313435E+02 -.894595088E+02 -.898203107E+02 -.902136589E+02 -.906386520E+02 -.910934629E+02 -.915752744E+02 -.920802732E+02 -.926036864E+02 -.931398165E+02 -.936820158E+02 -.942225776E+02 -.947525868E+02 -.952618361E+02 -.957389234E+02 -.961716014E+02 -.965473774E+02 -.968543018E+02 -.970818471E+02 -.972217590E+02 -.972687688E+02 -.972210651E+02 -.970804593E+02 -.968522201E+02 -.965446007E+02 -.961681272E+02 -.957347456E+02 -.952569441E+02 -.947469643E+02 -.942162014E+02 -.936748566E+02 -.931318404E+02 -.925948588E+02 -.920705620E+02 -.915646531E+02 -.910819119E+02 -.906261586E+02 -.902002159E+02 -.898059148E+02 -.894441600E+02 -.891150438E+02 -.888179888E+02 -.885518960E+02 -.883152860E+02 -.881064219E+02 -.879234120E+02 -.877642932E+02 -.876270937E+02 -.875098808E+02 -.874107948E+02 -.873280717E+02 -.872600574E+02 -.872052154E+02 -.871621285E+02 -.871294982E+02 -.871061401E+02 -.870909777E+02 -.870830349E+02 -.870814267E+02 -.870853483E+02 -.870940608E+02 -.871068731E+02 -.871231145E+02 -.871420973E+02 -.871630617E+02 -.871850997E+02 -.872070535E+02 -.872273870E+02 -.872440300E+02 -.872541995E+02 -.872541995E+02
 -.872972913E+02 -.872972913E+02 -.872933406E+02 -.872871776E+02 -.872802371E+02 -.872736661E+02 -.872684178E+02 -.872653051E+02 -.872650487E+02 -.872683186E+02 -.872757817E+02 -.872881150E+02 -.873060223E+02 -.873302606E+02 -.873616449E+02 -.874010491E+02 -.874494137E+02 -.875077513E+02 -.875771444E+02 -.876587420E+02 -.877537565E+02 -.878634544E+02 -.879891426E+02 -.881321503E+02 -.882938022E+02 -.884753826E+02 -.886780929E+02 -.889029983E+02 -.891509630E+02 -.894225742E+02 -.897180575E+02 -.900371881E+02 -.903792029E+02 -.907427212E+02 -.911256847E+02 -.915253251E+02 -.919381607E+02 -.923600177E+02 -.927860608E+02 -.932108183E+02 -.936281963E+02 -.940314970E+02 -.944134723E+02 -.947664510E+02 -.950825665E+02 -.953540855E+02 -.955738167E+02 -.957355538E+02 -.958345015E+02 -.958676269E+02 -.958338919E+02 -.957343343E+02 -.955719861E+02 -.953516416E+02 -.950795053E+02 -.947627661E+02 -.944091542E+02 -.940265327E+02 -.936225695E+02 -.932045097E+02 -.927790498E+02 -.923522838E+02 -.919296855E+02 -.915160934E+02 -.911156856E+02 -.907319478E+02 -.903676525E+02 -.900248614E+02 -.897049583E+02 -.894087089E+02 -.891363401E+02 -.888876280E+02 -.886619877E+02 -.884585572E+02 -.882762732E+02 -.881139357E+02 -.879702625E+02 -.878439324E+02 -.877336200E+02 -.876380218E+02 -.875558755E+02 -.874859735E+02 -.874271717E+02 -.873783948E+02 -.873386385E+02 -.873069690E+02 -.872825215E+02 -.872644959E+02 -.872521518E+02 -.872448009E+02 -.872417968E+02 -.872425197E+02 -.872463560E+02 -.872526686E+02 -.872607568E+02 -.872698042E+02 -.872788154E+02 -.872865421E+02 -.872914030E+02 -.872914030E+02
 -.873319077E+02 -.873319077E+02 -.873328575E+02 -.873349001E+02 -.873383289E+02 -.873435085E+02 -.873508604E+02 -.873608510E+02 -.873739787E+02 -.873907681E+02 -.874117797E+02 -.874376069E+02 -.874688732E+02 -.875062433E+02 -.875504255E+02 -.876021678E+02 -.876622578E+02 -.877315235E+02 -.878108306E+02 -.879010743E+02 -.880031718E+02 -.881180514E+02 -.882466371E+02 -.883898300E+02 -.885484832E+02 -.887233712E+02 -.889151537E+02 -.891243355E+02 -.893512186E+02 -.895958508E+02 -.898579699E+02 -.901369495E+02 -.904317476E+02 -.907408637E+02 -.910623084E+02 -.913935895E+02 -.917317155E+02 -.920732159E+02 -.924141742E+02 -.927502692E+02 -.930768247E+02 -.933888705E+02 -.936812247E+02 -.939486075E+02 -.941857941E+02 -.943878057E+02 -.945501291E+02 -.946689460E+02 -.947413480E+02 -.947655129E+02 -.947408195E+02 -.946678882E+02 -.945485407E+02 -.943856841E+02 -.941831355E+02 -.939454066E+02 -.936774747E+02 -.933845628E+02 -.930719495E+02 -.927448156E+02 -.924081314E+02 -.920665738E+02 -.917244657E+02 -.913857259E+02 -.910538276E+02 -.907317654E+02 -.904220345E+02 -.901266274E+02 -.898470474E+02 -.895843392E+02 -.893391318E+02 -.891116900E+02 -.889019687E+02 -.887096687E+02 -.885342876E+02 -.883751680E+02 -.882315388E+02 -.881025511E+02 -.879873083E+02 -.878848906E+02 -.877943745E+02 -.877148482E+02 -.876454228E+02 -.875852410E+02 -.875334822E+02 -.874893665E+02 -.874521557E+02 -.874211541E+02 -.873957073E+02 -.873751993E+02 -.873590502E+02 -.873467109E+02 -.873376575E+02 -.873313847E+02 -.873273971E+02 -.873252016E+02 -.873243014E+02 -.873241940E+02 -.873243790E+02 -.873243790E+02
 -.873616495E+02 -.873616495E+02 -.873667805E+02 -.873758059E+02 -.873880226E+02 -.874031058E+02 -.874210042E+02 -.874418662E+02 -.874659793E+02 -.874937236E+02 -.875255483E+02 -.875619531E+02 -.876034720E+02 -.876506708E+02 -.877041454E+02 -.877645165E+02 -.878324241E+02 -.879085255E+02 -.879934903E+02 -.880879930E+02 -.881927027E+02 -.883082724E+02 -.884353245E+02 -.885744339E+02 -.887261077E+02 -.888907599E+02 -.890686846E+02 -.892600252E+02 -.894647428E+02 -.896825811E+02 -.899130326E+02 -.901553049E+02 -.904082925E+02 -.906705548E+02 -.909403018E+02 -.912153923E+02 -.914933423E+02 -.917713458E+02 -.920463068E+02 -.923148809E+02 -.925735266E+02 -.928185676E+02 -.930462665E+02 -.932529138E+02 -.934349313E+02 -.935889889E+02 -.937121293E+02 -.938018924E+02 -.938564281E+02 -.938745867E+02 -.938559781E+02 -.938009919E+02 -.937107771E+02 -.935871832E+02 -.934326697E+02 -.932501932E+02 -.930430832E+02 -.928149175E+02 -.925694055E+02 -.923102845E+02 -.920412317E+02 -.917657895E+02 -.914873038E+02 -.912088726E+02 -.909333041E+02 -.906630848E+02 -.904003584E+02 -.901469176E+02 -.899042058E+02 -.896733312E+02 -.894550889E+02 -.892499898E+02 -.890582929E+02 -.888800403E+02 -.887150912E+02 -.885631550E+02 -.884238216E+02 -.882965888E+02 -.881808864E+02 -.880760967E+02 -.879815721E+02 -.878966494E+02 -.878206617E+02 -.877529470E+02 -.876928559E+02 -.876397563E+02 -.875930377E+02 -.875521133E+02 -.875164225E+02 -.874854324E+02 -.874586401E+02 -.874355771E+02 -.874158165E+02 -.873989852E+02 -.873847839E+02 -.873730168E+02 -.873636356E+02 -.873567995E+02 -.873529576E+02 -.873529576E+02
 -.873865983E+02 -.873865983E+02 -.873952114E+02 -.874100358E+02 -.874295203E+02 -.874527454E+02 -.874792494E+02 -.875088987E+02 -.875417867E+02 -.875781562E+02 -.876183480E+02 -.876627668E+02 -.877118558E+02 -.877660839E+02 -.878259394E+02 -.878919235E+02 -.879645433E+02 -.880443064E+02 -.881317161E+02 -.882272638E+02 -.883314198E+02 -.884446228E+02 -.885672675E+02 -.886996908E+02 -.888421556E+02 -.889948326E+02 -.891577792E+02 -.893309193E+02 -.895140209E+02 -.897066745E+02 -.899082723E+02 -.901179890E+02 -.903347667E+02 -.905573047E+02 -.907840550E+02 -.910132268E+02 -.912427968E+02 -.914705299E+02 -.916940064E+02 -.919106589E+02 -.921178150E+02 -.923127486E+02 -.924927375E+02 -.926551285E+02 -.927974071E+02 -.929172724E+02 -.930127116E+02 -.930820710E+02 -.931241194E+02 -.931380970E+02 -.931237468E+02 -.930813255E+02 -.930115928E+02 -.929157799E+02 -.927955402E+02 -.926528866E+02 -.924901201E+02 -.923097554E+02 -.921144463E+02 -.919069157E+02 -.916898907E+02 -.914660448E+02 -.912379473E+02 -.910080193E+02 -.907784981E+02 -.905514091E+02 -.903285457E+02 -.901114583E+02 -.899014503E+02 -.896995824E+02 -.895066830E+02 -.893233630E+02 -.891500350E+02 -.889869341E+02 -.888341398E+02 -.886915984E+02 -.885591440E+02 -.884365185E+02 -.883233897E+02 -.882193681E+02 -.881240207E+02 -.880368838E+02 -.879574734E+02 -.878852937E+02 -.878198448E+02 -.877606282E+02 -.877071514E+02 -.876589326E+02 -.876155039E+02 -.875764168E+02 -.875412486E+02 -.875096140E+02 -.874811830E+02 -.874557095E+02 -.874330747E+02 -.874133493E+02 -.873968788E+02 -.873843958E+02 -.873771652E+02 -.873771652E+02
 -.874069924E+02 -.874069924E+02 -.874184301E+02 -.874379437E+02 -.874632788E+02 -.874930160E+02 -.875263450E+02 -.875628893E+02 -.876025701E+02 -.876455040E+02 -.876919306E+02 -.877421647E+02 -.877965632E+02 -.878555051E+02 -.879193814E+02 -.879885871E+02 -.880635143E+02 -.881445456E+02 -.882320482E+02 -.883263680E+02 -.884278211E+02 -.885366853E+02 -.886531893E+02 -.887775027E+02 -.889097231E+02 -.890498630E+02 -.891978356E+02 -.893534403E+02 -.895163480E+02 -.896860887E+02 -.898620381E+02 -.900434084E+02 -.902292404E+02 -.904184002E+02 -.906095804E+02 -.908013060E+02 -.909919467E+02 -.911797341E+02 -.913627851E+02 -.915391312E+02 -.917067519E+02 -.918636141E+02 -.920077144E+02 -.921371252E+02 -.922500426E+02 -.923448350E+02 -.924200899E+02 -.924746574E+02 -.925076872E+02 -.925186572E+02 -.925073912E+02 -.924740656E+02 -.924192027E+02 -.923436533E+02 -.922485676E+02 -.921353585E+02 -.920056583E+02 -.918612714E+02 -.917041265E+02 -.915362280E+02 -.913596103E+02 -.911762951E+02 -.909882527E+02 -.907973679E+02 -.906054111E+02 -.904140148E+02 -.902246563E+02 -.900386455E+02 -.898571190E+02 -.896810388E+02 -.895111959E+02 -.893482175E+02 -.891925770E+02 -.890446065E+02 -.889045104E+02 -.887723799E+02 -.886482069E+02 -.885318987E+02 -.884232907E+02 -.883221593E+02 -.882282327E+02 -.881412014E+02 -.880607267E+02 -.879864485E+02 -.879179920E+02 -.878549735E+02 -.877970050E+02 -.877436994E+02 -.876946756E+02 -.876495652E+02 -.876080231E+02 -.875697444E+02 -.875344913E+02 -.875021349E+02 -.874727181E+02 -.874465438E+02 -.874242949E+02 -.874071899E+02 -.873971774E+02 -.873971774E+02
 -.874231772E+02 -.874231772E+02 -.874368375E+02 -.874600268E+02 -.874899245E+02 -.875247026E+02 -.875632626E+02 -.876050235E+02 -.876497589E+02 -.876974734E+02 -.877483154E+02 -.878025180E+02 -.878603596E+02 -.879221394E+02 -.879881636E+02 -.880587367E+02 -.881341545E+02 -.882146978E+02 -.883006265E+02 -.883921739E+02 -.884895405E+02 -.885928864E+02 -.887023238E+02 -.888179081E+02 -.889396298E+02 -.890674045E+02 -.892010633E+02 -.893403434E+02 -.894848792E+02 -.896341937E+02 -.897876924E+02 -.899446581E+02 -.901042484E+02 -.902654959E+02 -.904273114E+02 -.905884915E+02 -.907477289E+02 -.909036277E+02 -.910547222E+02 -.911994992E+02 -.913364240E+02 -.914639688E+02 -.915806437E+02 -.916850294E+02 -.917758094E+02 -.918518029E+02 -.919119955E+02 -.919555663E+02 -.919819113E+02 -.919906608E+02 -.919816908E+02 -.919551259E+02 -.919113366E+02 -.918509274E+02 -.917747199E+02 -.916837295E+02 -.915791378E+02 -.914622622E+02 -.913345234E+02 -.911974124E+02 -.910524584E+02 -.909011978E+02 -.907451453E+02 -.905857686E+02 -.904244654E+02 -.902625452E+02 -.901012139E+02 -.899415631E+02 -.897845629E+02 -.896310587E+02 -.894817704E+02 -.893372958E+02 -.891981148E+02 -.890645966E+02 -.889370081E+02 -.888155222E+02 -.887002278E+02 -.885911393E+02 -.884882061E+02 -.883913212E+02 -.883003303E+02 -.882150394E+02 -.881352218E+02 -.880606247E+02 -.879909749E+02 -.879259839E+02 -.878653527E+02 -.878087767E+02 -.877559519E+02 -.877065832E+02 -.876603969E+02 -.876171626E+02 -.875767266E+02 -.875390647E+02 -.875043601E+02 -.874731135E+02 -.874462897E+02 -.874255075E+02 -.874132745E+02 -.874132745E+02
 -.874355621E+02 -.874355621E+02 -.874509058E+02 -.874768661E+02 -.875101809E+02 -.875486998E+02 -.875910925E+02 -.876366113E+02 -.876849060E+02 -.877358856E+02 -.877896187E+02 -.878462664E+02 -.879060382E+02 -.879691642E+02 -.880358792E+02 -.881064125E+02 -.881809816E+02 -.882597864E+02 -.883430038E+02 -.884307827E+02 -.885232389E+02 -.886204492E+02 -.887224460E+02 -.888292107E+02 -.889406675E+02 -.890566771E+02 -.891770300E+02 -.893014409E+02 -.894295427E+02 -.895608820E+02 -.896949162E+02 -.898310112E+02 -.899684418E+02 -.901063933E+02 -.902439664E+02 -.903801833E+02 -.905139981E+02 -.906443083E+02 -.907699701E+02 -.908898152E+02 -.910026705E+02 -.911073786E+02 -.912028205E+02 -.912879380E+02 -.913617569E+02 -.914234087E+02 -.914721512E+02 -.915073868E+02 -.915286771E+02 -.915357548E+02 -.915285302E+02 -.915070940E+02 -.914717144E+02 -.914228306E+02 -.913610415E+02 -.912870901E+02 -.912018462E+02 -.911062852E+02 -.910014667E+02 -.908885110E+02 -.907685770E+02 -.906428396E+02 -.905124686E+02 -.903786100E+02 -.902423680E+02 -.901047910E+02 -.899668590E+02 -.898294738E+02 -.896934529E+02 -.895595241E+02 -.894283245E+02 -.893003996E+02 -.891762061E+02 -.890561145E+02 -.889404141E+02 -.888293186E+02 -.887229716E+02 -.886214533E+02 -.885247871E+02 -.884329458E+02 -.883458579E+02 -.882634138E+02 -.881854708E+02 -.881118590E+02 -.880423851E+02 -.879768379E+02 -.879149919E+02 -.878566126E+02 -.878014625E+02 -.877493107E+02 -.876999475E+02 -.876532087E+02 -.876090151E+02 -.875674333E+02 -.875287654E+02 -.874936753E+02 -.874633569E+02 -.874397495E+02 -.874258039E+02 -.874258039E+02
 -.874445856E+02 -.874445856E+02 -.874611393E+02 -.874890787E+02 -.875248115E+02 -.875659431E+02 -.876109641E+02 -.876589947E+02 -.877095847E+02 -.877625632E+02 -.878179311E+02 -.878757878E+02 -.879362839E+02 -.879995912E+02 -.880658852E+02 -.881353344E+02 -.882080941E+02 -.882843012E+02 -.883640696E+02 -.884474863E+02 -.885346065E+02 -.886254501E+02 -.887199970E+02 -.888181827E+02 -.889198938E+02 -.890249641E+02 -.891331700E+02 -.892442273E+02 -.893577876E+02 -.894734362E+02 -.895906907E+02 -.897090011E+02 -.898277509E+02 -.899462597E+02 -.900637882E+02 -.901795442E+02 -.902926901E+02 -.904023536E+02 -.905076385E+02 -.906076380E+02 -.907014492E+02 -.907881882E+02 -.908670065E+02 -.909371065E+02 -.909977582E+02 -.910483142E+02 -.910882234E+02 -.911170438E+02 -.911344520E+02 -.911402512E+02 -.911343757E+02 -.911168925E+02 -.910879993E+02 -.910480208E+02 -.909974002E+02 -.909366897E+02 -.908665383E+02 -.907876773E+02 -.907009056E+02 -.906070734E+02 -.905070660E+02 -.904017883E+02 -.902921486E+02 -.901790451E+02 -.900633524E+02 -.899459100E+02 -.898275126E+02 -.897089021E+02 -.895907613E+02 -.894737093E+02 -.893582990E+02 -.892450159E+02 -.891342777E+02 -.890264363E+02 -.889217798E+02 -.888205356E+02 -.887228741E+02 -.886289129E+02 -.885387208E+02 -.884523229E+02 -.883697046E+02 -.882908160E+02 -.882155762E+02 -.881438775E+02 -.880755889E+02 -.880105600E+02 -.879486250E+02 -.878896071E+02 -.878333253E+02 -.877796036E+02 -.877282875E+02 -.876792707E+02 -.876325380E+02 -.875882324E+02 -.875467537E+02 -.875088967E+02 -.874760351E+02 -.874503561E+02 -.874351481E+02 -.874351481E+02
 -.874506898E+02 -.874506898E+02 -.874680448E+02 -.874972819E+02 -.875345764E+02 -.875773587E+02 -.876239874E+02 -.876734827E+02 -.877253159E+02 -.877792519E+02 -.878352352E+02 -.878933138E+02 -.879535889E+02 -.880161839E+02 -.880812262E+02 -.881488359E+02 -.882191197E+02 -.882921664E+02 -.883680432E+02 -.884467922E+02 -.885284269E+02 -.886129294E+02 -.887002467E+02 -.887902881E+02 -.888829221E+02 -.889779733E+02 -.890752206E+02 -.891743942E+02 -.892751747E+02 -.893771919E+02 -.894800244E+02 -.895832007E+02 -.896862011E+02 -.897884605E+02 -.898893725E+02 -.899882950E+02 -.900845567E+02 -.901774649E+02 -.902663143E+02 -.903503970E+02 -.904290134E+02 -.905014829E+02 -.905671562E+02 -.906254262E+02 -.906757400E+02 -.907176091E+02 -.907506192E+02 -.907744392E+02 -.907888271E+02 -.907936362E+02 -.907888175E+02 -.907744213E+02 -.907505957E+02 -.907175837E+02 -.906757181E+02 -.906254144E+02 -.905671626E+02 -.905015172E+02 -.904290865E+02 -.903505217E+02 -.902665047E+02 -.901777373E+02 -.900849290E+02 -.899887870E+02 -.898900062E+02 -.897892602E+02 -.896871931E+02 -.895844139E+02 -.894814900E+02 -.893789438E+02 -.892772495E+02 -.891768314E+02 -.890780628E+02 -.889812666E+02 -.888867159E+02 -.887946357E+02 -.887052049E+02 -.886185591E+02 -.885347933E+02 -.884539646E+02 -.883760961E+02 -.883011791E+02 -.882291771E+02 -.881600283E+02 -.880936488E+02 -.880299357E+02 -.879687706E+02 -.879100238E+02 -.878535606E+02 -.877992513E+02 -.877469884E+02 -.876967144E+02 -.876484678E+02 -.876024543E+02 -.875591513E+02 -.875194548E+02 -.874848738E+02 -.874577778E+02 -.874416997E+02 -.874416997E+02
 -.874543012E+02 -.874543012E+02 -.874721105E+02 -.875020685E+02 -.875402025E+02 -.875838278E+02 -.876312128E+02 -.876813063E+02 -.877335207E+02 -.877875703E+02 -.878433547E+02 -.879008795E+02 -.879602053E+02 -.880214163E+02 -.880846012E+02 -.881498420E+02 -.882172083E+02 -.882867528E+02 -.883585085E+02 -.884324859E+02 -.885086706E+02 -.885870205E+02 -.886674639E+02 -.887498973E+02 -.888341831E+02 -.889201487E+02 -.890075840E+02 -.890962414E+02 -.891858341E+02 -.892760369E+02 -.893664861E+02 -.894567807E+02 -.895464849E+02 -.896351305E+02 -.897222205E+02 -.898072343E+02 -.898896322E+02 -.899688622E+02 -.900443666E+02 -.901155895E+02 -.901819848E+02 -.902430248E+02 -.902982081E+02 -.903470686E+02 -.903891832E+02 -.904241794E+02 -.904517425E+02 -.904716213E+02 -.904836329E+02 -.904876665E+02 -.904836852E+02 -.904717273E+02 -.904519050E+02 -.904244025E+02 -.903894726E+02 -.903474315E+02 -.902986529E+02 -.902435617E+02 -.901826255E+02 -.901163472E+02 -.900452564E+02 -.899699008E+02 -.898908383E+02 -.898086285E+02 -.897238254E+02 -.896369709E+02 -.895485878E+02 -.894591752E+02 -.893692038E+02 -.892791120E+02 -.891893032E+02 -.891001440E+02 -.890119628E+02 -.889250492E+02 -.888396543E+02 -.887559913E+02 -.886742365E+02 -.885945310E+02 -.885169821E+02 -.884416656E+02 -.883686280E+02 -.882978884E+02 -.882294410E+02 -.881632572E+02 -.880992884E+02 -.880374681E+02 -.879777149E+02 -.879199366E+02 -.878640366E+02 -.878099233E+02 -.877575281E+02 -.877068341E+02 -.876579236E+02 -.876110522E+02 -.875667567E+02 -.875260073E+02 -.874904087E+02 -.874624556E+02 -.874458438E+02 -.874458438E+02
 -.874558183E+02 -.874558183E+02 -.874737919E+02 -.875039899E+02 -.875423638E+02 -.875861646E+02 -.876336068E+02 -.876835921E+02 -.877354917E+02 -.877889822E+02 -.878439276E+02 -.879002997E+02 -.879581265E+02 -.880174604E+02 -.880783595E+02 -.881408766E+02 -.882050530E+02 -.882709148E+02 -.883384706E+02 -.884077094E+02 -.884785984E+02 -.885510816E+02 -.886250778E+02 -.887004794E+02 -.887771510E+02 -.888549288E+02 -.889336193E+02 -.890129991E+02 -.890928151E+02 -.891727845E+02 -.892525956E+02 -.893319094E+02 -.894103615E+02 -.894875643E+02 -.895631107E+02 -.896365774E+02 -.897075295E+02 -.897755253E+02 -.898401214E+02 -.899008788E+02 -.899573686E+02 -.900091782E+02 -.900559177E+02 -.900972259E+02 -.901327762E+02 -.901622819E+02 -.901855015E+02 -.902022426E+02 -.902123653E+02 -.902157852E+02 -.902124742E+02 -.902024618E+02 -.901858339E+02 -.901627319E+02 -.901333495E+02 -.900979299E+02 -.900567612E+02 -.900101715E+02 -.899585238E+02 -.899022095E+02 -.898416428E+02 -.897772546E+02 -.897094856E+02 -.896387811E+02 -.895655848E+02 -.894903337E+02 -.894134530E+02 -.893353522E+02 -.892564210E+02 -.891770263E+02 -.890975095E+02 -.890181851E+02 -.889393385E+02 -.888612258E+02 -.887840733E+02 -.887080775E+02 -.886334054E+02 -.885601957E+02 -.884885595E+02 -.884185815E+02 -.883503218E+02 -.882838172E+02 -.882190827E+02 -.881561135E+02 -.880948864E+02 -.880353626E+02 -.879774893E+02 -.879212040E+02 -.878664404E+02 -.878131381E+02 -.877612602E+02 -.877108227E+02 -.876619430E+02 -.876149145E+02 -.875703172E+02 -.875291721E+02 -.874931451E+02 -.874648062E+02 -.874479445E+02 -.874479445E+02
 -.874556038E+02 -.874556038E+02 -.874735033E+02 -.875035468E+02 -.875416702E+02 -.875851037E+02 -.876320377E+02 -.876813484E+02 -.877323808E+02 -.877847846E+02 -.878383971E+02 -.878931635E+02 -.879490861E+02 -.880061920E+02 -.880645155E+02 -.881240868E+02 -.881849261E+02 -.882470406E+02 -.883104218E+02 -.883750442E+02 -.884408641E+02 -.885078180E+02 -.885758218E+02 -.886447694E+02 -.887145322E+02 -.887849585E+02 -.888558734E+02 -.889270784E+02 -.889983521E+02 -.890694505E+02 -.891401079E+02 -.892100384E+02 -.892789378E+02 -.893464854E+02 -.894123471E+02 -.894761782E+02 -.895376268E+02 -.895963381E+02 -.896519578E+02 -.897041371E+02 -.897525369E+02 -.897968327E+02 -.898367187E+02 -.898719129E+02 -.899021609E+02 -.899272403E+02 -.899469639E+02 -.899611830E+02 -.899697898E+02 -.899727191E+02 -.899699496E+02 -.899615040E+02 -.899474490E+02 -.899278939E+02 -.899029888E+02 -.898729226E+02 -.898379190E+02 -.897982340E+02 -.897541513E+02 -.897059781E+02 -.896540408E+02 -.895986802E+02 -.895402469E+02 -.894790969E+02 -.894155869E+02 -.893500709E+02 -.892828953E+02 -.892143965E+02 -.891448973E+02 -.890747041E+02 -.890041053E+02 -.889333689E+02 -.888627414E+02 -.887924469E+02 -.887226866E+02 -.886536380E+02 -.885854557E+02 -.885182712E+02 -.884521937E+02 -.883873107E+02 -.883236890E+02 -.882613759E+02 -.882004000E+02 -.881407727E+02 -.880824895E+02 -.880255317E+02 -.879698686E+02 -.879154609E+02 -.878622661E+02 -.878102489E+02 -.877593978E+02 -.877097551E+02 -.876614650E+02 -.876148487E+02 -.875705150E+02 -.875295150E+02 -.874935466E+02 -.874652130E+02 -.874483373E+02 -.874483373E+02
 -.874539807E+02 -.874539807E+02 -.874716132E+02 -.875011839E+02 -.875386628E+02 -.875812947E+02 -.876272714E+02 -.876754613E+02 -.877251959E+02 -.877761075E+02 -.878280142E+02 -.878808411E+02 -.879345702E+02 -.879892091E+02 -.880447736E+02 -.881012768E+02 -.881587236E+02 -.882171074E+02 -.882764084E+02 -.883365921E+02 -.883976089E+02 -.884593923E+02 -.885218592E+02 -.885849083E+02 -.886484204E+02 -.887122575E+02 -.887762635E+02 -.888402636E+02 -.889040656E+02 -.889674598E+02 -.890302206E+02 -.890921072E+02 -.891528657E+02 -.892122305E+02 -.892699270E+02 -.893256736E+02 -.893791847E+02 -.894301739E+02 -.894783569E+02 -.895234549E+02 -.895651982E+02 -.896033295E+02 -.896376078E+02 -.896678108E+02 -.896937392E+02 -.897152187E+02 -.897321032E+02 -.897442769E+02 -.897516556E+02 -.897541890E+02 -.897518603E+02 -.897446877E+02 -.897327231E+02 -.897160519E+02 -.896947916E+02 -.896690897E+02 -.896391219E+02 -.896050893E+02 -.895672153E+02 -.895257428E+02 -.894809308E+02 -.894330505E+02 -.893823825E+02 -.893292126E+02 -.892738294E+02 -.892165200E+02 -.891575679E+02 -.890972498E+02 -.890358332E+02 -.889735742E+02 -.889107156E+02 -.888474854E+02 -.887840955E+02 -.887207405E+02 -.886575973E+02 -.885948248E+02 -.885325632E+02 -.884709346E+02 -.884100428E+02 -.883499741E+02 -.882907976E+02 -.882325658E+02 -.881753158E+02 -.881190697E+02 -.880638362E+02 -.880096113E+02 -.879563810E+02 -.879041236E+02 -.878528156E+02 -.878024413E+02 -.877530093E+02 -.877045822E+02 -.876573241E+02 -.876115749E+02 -.875679600E+02 -.875275435E+02 -.874920302E+02 -.874640213E+02 -.874473249E+02 -.874473249E+02
 -.874512321E+02 -.874512321E+02 -.874684443E+02 -.874972900E+02 -.875338133E+02 -.875753029E+02 -.876199724E+02 -.876666971E+02 -.877148056E+02 -.877639209E+02 -.878138481E+02 -.878644977E+02 -.879158361E+02 -.879678562E+02 -.880205595E+02 -.880739463E+02 -.881280103E+02 -.881827358E+02 -.882380954E+02 -.882940497E+02 -.883505463E+02 -.884075191E+02 -.884648881E+02 -.885225591E+02 -.885804228E+02 -.886383556E+02 -.886962190E+02 -.887538606E+02 -.888111137E+02 -.888677992E+02 -.889237254E+02 -.889786898E+02 -.890324803E+02 -.890848767E+02 -.891356526E+02 -.891845775E+02 -.892314186E+02 -.892759437E+02 -.893179235E+02 -.893571339E+02 -.893933593E+02 -.894263944E+02 -.894560476E+02 -.894821429E+02 -.895045226E+02 -.895230494E+02 -.895376083E+02 -.895481082E+02 -.895544832E+02 -.895566936E+02 -.895547268E+02 -.895485969E+02 -.895383450E+02 -.895240382E+02 -.895057692E+02 -.894836543E+02 -.894578325E+02 -.894284628E+02 -.893957227E+02 -.893598055E+02 -.893209178E+02 -.892792770E+02 -.892351087E+02 -.891886438E+02 -.891401164E+02 -.890897606E+02 -.890378090E+02 -.889844898E+02 -.889300249E+02 -.888746284E+02 -.888185049E+02 -.887618479E+02 -.887048387E+02 -.886476458E+02 -.885904240E+02 -.885333137E+02 -.884764409E+02 -.884199170E+02 -.883638389E+02 -.883082889E+02 -.882533354E+02 -.881990330E+02 -.881454234E+02 -.880925354E+02 -.880403867E+02 -.879889840E+02 -.879383254E+02 -.878884029E+02 -.878392076E+02 -.877907389E+02 -.877430210E+02 -.876961318E+02 -.876502492E+02 -.876057243E+02 -.875631887E+02 -.875237049E+02 -.874889640E+02 -.874615363E+02 -.874451746E+02 -.874451746E+02
 -.874476018E+02 -.874476018E+02 -.874642744E+02 -.874921994E+02 -.875275271E+02 -.875676128E+02 -.876107087E+02 -.876557093E+02 -.877019483E+02 -.877490464E+02 -.877968010E+02 -.878451122E+02 -.878939353E+02 -.879432517E+02 -.879930525E+02 -.880433284E+02 -.880940655E+02 -.881452415E+02 -.881968249E+02 -.882487738E+02 -.883010355E+02 -.883535461E+02 -.884062305E+02 -.884590016E+02 -.885117611E+02 -.885643985E+02 -.886167922E+02 -.886688094E+02 -.887203065E+02 -.887711303E+02 -.888211182E+02 -.888700999E+02 -.889178979E+02 -.889643292E+02 -.890092069E+02 -.890523413E+02 -.890935423E+02 -.891326207E+02 -.891693905E+02 -.892036709E+02 -.892352882E+02 -.892640779E+02 -.892898866E+02 -.893125740E+02 -.893320146E+02 -.893480993E+02 -.893607368E+02 -.893698551E+02 -.893754022E+02 -.893773468E+02 -.893756789E+02 -.893704099E+02 -.893615723E+02 -.893492196E+02 -.893334253E+02 -.893142819E+02 -.892918999E+02 -.892664062E+02 -.892379427E+02 -.892066641E+02 -.891727364E+02 -.891363348E+02 -.890976417E+02 -.890568445E+02 -.890141340E+02 -.889697019E+02 -.889237394E+02 -.888764354E+02 -.888279744E+02 -.887785355E+02 -.887282911E+02 -.886774053E+02 -.886260333E+02 -.885743202E+02 -.885224008E+02 -.884703988E+02 -.884184263E+02 -.883665839E+02 -.883149606E+02 -.882636334E+02 -.882126682E+02 -.881621194E+02 -.881120305E+02 -.880624345E+02 -.880133547E+02 -.879648055E+02 -.879167938E+02 -.878693217E+02 -.878223914E+02 -.877760140E+02 -.877302255E+02 -.876851147E+02 -.876408683E+02 -.875978420E+02 -.875566654E+02 -.875183870E+02 -.874846679E+02 -.874580237E+02 -.874421197E+02 -.874421197E+02
 -.874432975E+02 -.874432975E+02 -.874593402E+02 -.874861965E+02 -.875201477E+02 -.875586342E+02 -.875999601E+02 -.876430478E+02 -.876872438E+02 -.877321714E+02 -.877776248E+02 -.878234974E+02 -.878697367E+02 -.879163158E+02 -.879632179E+02 -.880104272E+02 -.880579240E+02 -.881056823E+02 -.881536682E+02 -.882018394E+02 -.882501443E+02 -.882985226E+02 -.883469043E+02 -.883952103E+02 -.884433522E+02 -.884912322E+02 -.885387438E+02 -.885857716E+02 -.886321920E+02 -.886778742E+02 -.887226803E+02 -.887664666E+02 -.888090845E+02 -.888503817E+02 -.888902031E+02 -.889283924E+02 -.889647934E+02 -.889992515E+02 -.890316152E+02 -.890617376E+02 -.890894783E+02 -.891147044E+02 -.891372926E+02 -.891571302E+02 -.891741166E+02 -.891881646E+02 -.891992015E+02 -.892071697E+02 -.892120278E+02 -.892137512E+02 -.892123318E+02 -.892077788E+02 -.892001184E+02 -.891893932E+02 -.891756621E+02 -.891589991E+02 -.891394928E+02 -.891172451E+02 -.890923700E+02 -.890649923E+02 -.890352461E+02 -.890032733E+02 -.889692222E+02 -.889332456E+02 -.888954997E+02 -.888561422E+02 -.888153307E+02 -.887732219E+02 -.887299698E+02 -.886857244E+02 -.886406311E+02 -.885948290E+02 -.885484509E+02 -.885016217E+02 -.884544585E+02 -.884070694E+02 -.883595541E+02 -.883120024E+02 -.882644954E+02 -.882171042E+02 -.881698910E+02 -.881229084E+02 -.880762001E+02 -.880298013E+02 -.879837386E+02 -.879380316E+02 -.878926935E+02 -.878477339E+02 -.878031632E+02 -.877590012E+02 -.877152926E+02 -.876721334E+02 -.876297151E+02 -.875883929E+02 -.875487867E+02 -.875119221E+02 -.874794161E+02 -.874537114E+02 -.874383602E+02 -.874383602E+02
 -.874384937E+02 -.874384937E+02 -.874538400E+02 -.874795195E+02 -.875119628E+02 -.875487097E+02 -.875881260E+02 -.876291699E+02 -.876712060E+02 -.877138643E+02 -.877569392E+02 -.878003207E+02 -.878439509E+02 -.878877973E+02 -.879318375E+02 -.879760509E+02 -.880204143E+02 -.880648994E+02 -.881094714E+02 -.881540887E+02 -.881987021E+02 -.882432551E+02 -.882876836E+02 -.883319159E+02 -.883758730E+02 -.884194687E+02 -.884626097E+02 -.885051961E+02 -.885471215E+02 -.885882741E+02 -.886285370E+02 -.886677887E+02 -.887059047E+02 -.887427575E+02 -.887782183E+02 -.888121578E+02 -.888444471E+02 -.888749594E+02 -.889035705E+02 -.889301608E+02 -.889546158E+02 -.889768280E+02 -.889966973E+02 -.890141328E+02 -.890290535E+02 -.890413892E+02 -.890510813E+02 -.890580839E+02 -.890623636E+02 -.890639008E+02 -.890626892E+02 -.890587361E+02 -.890520628E+02 -.890427036E+02 -.890307057E+02 -.890161290E+02 -.889990448E+02 -.889795355E+02 -.889576934E+02 -.889336195E+02 -.889074229E+02 -.888792191E+02 -.888491293E+02 -.888172788E+02 -.887837958E+02 -.887488105E+02 -.887124536E+02 -.886748554E+02 -.886361445E+02 -.885964470E+02 -.885558856E+02 -.885145785E+02 -.884726392E+02 -.884301751E+02 -.883872878E+02 -.883440719E+02 -.883006150E+02 -.882569976E+02 -.882132925E+02 -.881695650E+02 -.881258729E+02 -.880822663E+02 -.880387880E+02 -.879954735E+02 -.879523516E+02 -.879094449E+02 -.878667711E+02 -.878243450E+02 -.877821832E+02 -.877403119E+02 -.876987816E+02 -.876576928E+02 -.876172382E+02 -.875777680E+02 -.875398873E+02 -.875045906E+02 -.874734406E+02 -.874487925E+02 -.874340658E+02 -.874340658E+02
 -.874333352E+02 -.874333352E+02 -.874479384E+02 -.874723655E+02 -.875032103E+02 -.875381219E+02 -.875755357E+02 -.876144514E+02 -.876542558E+02 -.876945892E+02 -.877352487E+02 -.877761234E+02 -.878171522E+02 -.878582987E+02 -.878995369E+02 -.879408431E+02 -.879821919E+02 -.880235539E+02 -.880648944E+02 -.881061733E+02 -.881473443E+02 -.881883550E+02 -.882291471E+02 -.882696561E+02 -.883098116E+02 -.883495375E+02 -.883887525E+02 -.884273699E+02 -.884652983E+02 -.885024420E+02 -.885387016E+02 -.885739744E+02 -.886081554E+02 -.886411382E+02 -.886728151E+02 -.887030787E+02 -.887318225E+02 -.887589416E+02 -.887843342E+02 -.888079021E+02 -.888295517E+02 -.888491953E+02 -.888667515E+02 -.888821465E+02 -.888953144E+02 -.889061986E+02 -.889147516E+02 -.889209364E+02 -.889247262E+02 -.889261051E+02 -.889250680E+02 -.889216212E+02 -.889157817E+02 -.889075773E+02 -.888970465E+02 -.888842376E+02 -.888692087E+02 -.888520266E+02 -.888327664E+02 -.888115105E+02 -.887883480E+02 -.887633736E+02 -.887366866E+02 -.887083902E+02 -.886785903E+02 -.886473947E+02 -.886149122E+02 -.885812512E+02 -.885465199E+02 -.885108242E+02 -.884742680E+02 -.884369518E+02 -.883989727E+02 -.883604231E+02 -.883213910E+02 -.882819590E+02 -.882422043E+02 -.882021983E+02 -.881620064E+02 -.881216879E+02 -.880812962E+02 -.880408783E+02 -.880004752E+02 -.879601221E+02 -.879198485E+02 -.878796788E+02 -.878396336E+02 -.877997315E+02 -.877599932E+02 -.877204493E+02 -.876811543E+02 -.876422107E+02 -.876038095E+02 -.875662928E+02 -.875302460E+02 -.874966268E+02 -.874669354E+02 -.874434286E+02 -.874293783E+02 -.874293783E+02
 -.874279398E+02 -.874279398E+02 -.874417696E+02 -.874648956E+02 -.874940842E+02 -.875271011E+02 -.875624570E+02 -.875991971E+02 -.876367340E+02 -.876747205E+02 -.877129590E+02 -.877513391E+02 -.877897983E+02 -.878282982E+02 -.878668102E+02 -.879053091E+02 -.879437681E+02 -.879821576E+02 -.880204438E+02 -.880585885E+02 -.880965485E+02 -.881342759E+02 -.881717174E+02 -.882088155E+02 -.882455075E+02 -.882817266E+02 -.883174016E+02 -.883524574E+02 -.883868153E+02 -.884203933E+02 -.884531068E+02 -.884848687E+02 -.885155906E+02 -.885451828E+02 -.885735554E+02 -.886006188E+02 -.886262844E+02 -.886504655E+02 -.886730778E+02 -.886940406E+02 -.887132769E+02 -.887307149E+02 -.887462879E+02 -.887599356E+02 -.887716044E+02 -.887812482E+02 -.887888283E+02 -.887943147E+02 -.887976857E+02 -.887989284E+02 -.887980388E+02 -.887950220E+02 -.887898918E+02 -.887826712E+02 -.887733912E+02 -.887620915E+02 -.887488193E+02 -.887336294E+02 -.887165830E+02 -.886977479E+02 -.886771970E+02 -.886550084E+02 -.886312640E+02 -.886060490E+02 -.885794512E+02 -.885515604E+02 -.885224672E+02 -.884922626E+02 -.884610373E+02 -.884288808E+02 -.883958812E+02 -.883621241E+02 -.883276926E+02 -.882926665E+02 -.882571217E+02 -.882211305E+02 -.881847606E+02 -.881480754E+02 -.881111334E+02 -.880739883E+02 -.880366889E+02 -.879992790E+02 -.879617973E+02 -.879242780E+02 -.878867505E+02 -.878492401E+02 -.878117691E+02 -.877743585E+02 -.877370319E+02 -.876998226E+02 -.876627874E+02 -.876260290E+02 -.875897344E+02 -.875542347E+02 -.875200923E+02 -.874882236E+02 -.874600605E+02 -.874377531E+02 -.874244152E+02 -.874244152E+02
 -.874224028E+02 -.874224028E+02 -.874354417E+02 -.874572393E+02 -.874847405E+02 -.875158323E+02 -.875491045E+02 -.875836509E+02 -.876189123E+02 -.876545562E+02 -.876903916E+02 -.877263102E+02 -.877622495E+02 -.877981699E+02 -.878340420E+02 -.878698394E+02 -.879055351E+02 -.879410999E+02 -.879765013E+02 -.880117033E+02 -.880466658E+02 -.880813449E+02 -.881156928E+02 -.881496578E+02 -.881831845E+02 -.882162140E+02 -.882486841E+02 -.882805297E+02 -.883116828E+02 -.883420732E+02 -.883716285E+02 -.884002750E+02 -.884279377E+02 -.884545410E+02 -.884800095E+02 -.885042682E+02 -.885272432E+02 -.885488624E+02 -.885690558E+02 -.885877566E+02 -.886049015E+02 -.886204310E+02 -.886342904E+02 -.886464303E+02 -.886568067E+02 -.886653817E+02 -.886721240E+02 -.886770088E+02 -.886800185E+02 -.886811427E+02 -.886803782E+02 -.886777291E+02 -.886732069E+02 -.886668301E+02 -.886586246E+02 -.886486227E+02 -.886368631E+02 -.886233909E+02 -.886082565E+02 -.885915155E+02 -.885732284E+02 -.885534595E+02 -.885322767E+02 -.885097507E+02 -.884859548E+02 -.884609638E+02 -.884348535E+02 -.884077005E+02 -.883795812E+02 -.883505713E+02 -.883207457E+02 -.882901776E+02 -.882589380E+02 -.882270958E+02 -.881947169E+02 -.881618643E+02 -.881285976E+02 -.880949727E+02 -.880610419E+02 -.880268537E+02 -.879924525E+02 -.879578787E+02 -.879231687E+02 -.878883551E+02 -.878534667E+02 -.878185289E+02 -.877835648E+02 -.877485968E+02 -.877136503E+02 -.876787604E+02 -.876439844E+02 -.876094237E+02 -.875752598E+02 -.875418106E+02 -.875096128E+02 -.874795384E+02 -.874529464E+02 -.874318747E+02 -.874192722E+02 -.874192722E+02
 -.874167994E+02 -.874167994E+02 -.874290404E+02 -.874494993E+02 -.874753026E+02 -.875044617E+02 -.875356476E+02 -.875680050E+02 -.876010042E+02 -.876343293E+02 -.876677969E+02 -.877013023E+02 -.877347836E+02 -.877682013E+02 -.878015255E+02 -.878347297E+02 -.878677874E+02 -.879006700E+02 -.879333467E+02 -.879657838E+02 -.879979444E+02 -.880297885E+02 -.880612729E+02 -.880923516E+02 -.881229755E+02 -.881530928E+02 -.881826490E+02 -.882115877E+02 -.882398501E+02 -.882673758E+02 -.882941029E+02 -.883199687E+02 -.883449095E+02 -.883688615E+02 -.883917611E+02 -.884135453E+02 -.884341523E+02 -.884535217E+02 -.884715954E+02 -.884883178E+02 -.885036364E+02 -.885175019E+02 -.885298693E+02 -.885406977E+02 -.885499509E+02 -.885575976E+02 -.885636123E+02 -.885679745E+02 -.885706699E+02 -.885716898E+02 -.885710318E+02 -.885686992E+02 -.885647015E+02 -.885590541E+02 -.885517782E+02 -.885429004E+02 -.885324528E+02 -.885204725E+02 -.885070011E+02 -.884920848E+02 -.884757736E+02 -.884581209E+02 -.884391832E+02 -.884190195E+02 -.883976910E+02 -.883752603E+02 -.883517914E+02 -.883273484E+02 -.883019963E+02 -.882757991E+02 -.882488207E+02 -.882211237E+02 -.881927690E+02 -.881638162E+02 -.881343225E+02 -.881043428E+02 -.880739294E+02 -.880431319E+02 -.880119969E+02 -.879805678E+02 -.879488851E+02 -.879169859E+02 -.878849040E+02 -.878526703E+02 -.878203124E+02 -.877878554E+02 -.877553227E+02 -.877227372E+02 -.876901252E+02 -.876575225E+02 -.876249860E+02 -.875926147E+02 -.875605830E+02 -.875291939E+02 -.874989571E+02 -.874706972E+02 -.874456978E+02 -.874258812E+02 -.874140264E+02 -.874140264E+02
 -.874111887E+02 -.874111887E+02 -.874226327E+02 -.874417555E+02 -.874658667E+02 -.874931029E+02 -.875222177E+02 -.875524077E+02 -.875831743E+02 -.876142187E+02 -.876453666E+02 -.876765173E+02 -.877076107E+02 -.877386077E+02 -.877694788E+02 -.878001979E+02 -.878307392E+02 -.878610754E+02 -.878911775E+02 -.879210141E+02 -.879505512E+02 -.879797526E+02 -.880085795E+02 -.880369908E+02 -.880649430E+02 -.880923905E+02 -.881192859E+02 -.881455798E+02 -.881712216E+02 -.881961591E+02 -.882203393E+02 -.882437086E+02 -.882662129E+02 -.882877980E+02 -.883084103E+02 -.883279966E+02 -.883465049E+02 -.883638848E+02 -.883800875E+02 -.883950667E+02 -.884087786E+02 -.884211824E+02 -.884322405E+02 -.884419192E+02 -.884501884E+02 -.884570224E+02 -.884623999E+02 -.884663043E+02 -.884687236E+02 -.884696507E+02 -.884690837E+02 -.884670253E+02 -.884634835E+02 -.884584709E+02 -.884520052E+02 -.884441083E+02 -.884348069E+02 -.884241317E+02 -.884121173E+02 -.883988021E+02 -.883842276E+02 -.883684385E+02 -.883514819E+02 -.883334073E+02 -.883142658E+02 -.882941103E+02 -.882729944E+02 -.882509727E+02 -.882281000E+02 -.882044310E+02 -.881800201E+02 -.881549209E+02 -.881291860E+02 -.881028668E+02 -.880760130E+02 -.880486726E+02 -.880208915E+02 -.879927135E+02 -.879641801E+02 -.879353304E+02 -.879062009E+02 -.878768255E+02 -.878472356E+02 -.878174601E+02 -.877875254E+02 -.877574556E+02 -.877272740E+02 -.876970034E+02 -.876666704E+02 -.876363107E+02 -.876059801E+02 -.875757739E+02 -.875458587E+02 -.875165214E+02 -.874882429E+02 -.874617997E+02 -.874383977E+02 -.874198417E+02 -.874087387E+02 -.874087387E+02
 -.874056158E+02 -.874056158E+02 -.874162696E+02 -.874340689E+02 -.874565057E+02 -.874818419E+02 -.875089140E+02 -.875369710E+02 -.875655459E+02 -.875943581E+02 -.876232428E+02 -.876521041E+02 -.876808843E+02 -.877095452E+02 -.877380583E+02 -.877663980E+02 -.877945397E+02 -.878224577E+02 -.878501247E+02 -.878775117E+02 -.879045876E+02 -.879313196E+02 -.879576729E+02 -.879836107E+02 -.880090947E+02 -.880340848E+02 -.880585394E+02 -.880824155E+02 -.881056693E+02 -.881282557E+02 -.881501292E+02 -.881712439E+02 -.881915537E+02 -.882110125E+02 -.882295748E+02 -.882471956E+02 -.882638313E+02 -.882794392E+02 -.882939786E+02 -.883074105E+02 -.883196984E+02 -.883308082E+02 -.883407086E+02 -.883493714E+02 -.883567718E+02 -.883628884E+02 -.883677034E+02 -.883712032E+02 -.883733779E+02 -.883742215E+02 -.883737325E+02 -.883719133E+02 -.883687704E+02 -.883643143E+02 -.883585598E+02 -.883515251E+02 -.883432324E+02 -.883337072E+02 -.883229784E+02 -.883110782E+02 -.882980411E+02 -.882839045E+02 -.882687080E+02 -.882524931E+02 -.882353029E+02 -.882171818E+02 -.881981755E+02 -.881783300E+02 -.881576919E+02 -.881363080E+02 -.881142247E+02 -.880914882E+02 -.880681437E+02 -.880442357E+02 -.880198075E+02 -.879949010E+02 -.879695565E+02 -.879438128E+02 -.879177068E+02 -.878912735E+02 -.878645458E+02 -.878375547E+02 -.878103290E+02 -.877828957E+02 -.877552795E+02 -.877275038E+02 -.876995909E+02 -.876715635E+02 -.876434477E+02 -.876152785E+02 -.875871100E+02 -.875590332E+02 -.875312058E+02 -.875038981E+02 -.874775615E+02 -.874529229E+02 -.874311104E+02 -.874138102E+02 -.874034567E+02 -.874034567E+02
 -.874001141E+02 -.874001141E+02 -.874099891E+02 -.874264847E+02 -.874472736E+02 -.874707421E+02 -.874958092E+02 -.875217765E+02 -.875482088E+02 -.875748439E+02 -.876015273E+02 -.876281683E+02 -.876547120E+02 -.876811218E+02 -.877073700E+02 -.877334324E+02 -.877592854E+02 -.877849050E+02 -.878102659E+02 -.878353414E+02 -.878601032E+02 -.878845215E+02 -.879085652E+02 -.879322016E+02 -.879553966E+02 -.879781150E+02 -.880003203E+02 -.880219754E+02 -.880430418E+02 -.880634809E+02 -.880832534E+02 -.881023199E+02 -.881206410E+02 -.881381773E+02 -.881548903E+02 -.881707418E+02 -.881856948E+02 -.881997134E+02 -.882127633E+02 -.882248118E+02 -.882358281E+02 -.882457837E+02 -.882546524E+02 -.882624108E+02 -.882690379E+02 -.882745161E+02 -.882788306E+02 -.882819699E+02 -.882839259E+02 -.882846936E+02 -.882842718E+02 -.882826624E+02 -.882798710E+02 -.882759064E+02 -.882707807E+02 -.882645093E+02 -.882571107E+02 -.882486063E+02 -.882390202E+02 -.882283793E+02 -.882167126E+02 -.882040516E+02 -.881904296E+02 -.881758814E+02 -.881604435E+02 -.881441535E+02 -.881270501E+02 -.881091724E+02 -.880905601E+02 -.880712533E+02 -.880512916E+02 -.880307149E+02 -.880095622E+02 -.879878721E+02 -.879656821E+02 -.879430290E+02 -.879199483E+02 -.878964740E+02 -.878726391E+02 -.878484749E+02 -.878240109E+02 -.877992755E+02 -.877742949E+02 -.877490940E+02 -.877236962E+02 -.876981234E+02 -.876723970E+02 -.876465392E+02 -.876205752E+02 -.875945389E+02 -.875684819E+02 -.875424907E+02 -.875167134E+02 -.874914032E+02 -.874669813E+02 -.874441252E+02 -.874238845E+02 -.874078273E+02 -.873982163E+02 -.873982163E+02
 -.873947074E+02 -.873947074E+02 -.874038181E+02 -.874190348E+02 -.874382085E+02 -.874598481E+02 -.874829543E+02 -.875068808E+02 -.875312244E+02 -.875557417E+02 -.875802885E+02 -.876047799E+02 -.876291639E+02 -.876534059E+02 -.876774794E+02 -.877013616E+02 -.877250302E+02 -.877484629E+02 -.877716364E+02 -.877945262E+02 -.878171067E+02 -.878393510E+02 -.878612313E+02 -.878827183E+02 -.879037820E+02 -.879243915E+02 -.879445147E+02 -.879641192E+02 -.879831719E+02 -.880016390E+02 -.880194869E+02 -.880366815E+02 -.880531892E+02 -.880689764E+02 -.880840102E+02 -.880982581E+02 -.881116889E+02 -.881242720E+02 -.881359786E+02 -.881467810E+02 -.881566534E+02 -.881655718E+02 -.881735142E+02 -.881804609E+02 -.881863945E+02 -.881913001E+02 -.881951654E+02 -.881979809E+02 -.881997396E+02 -.882004376E+02 -.882000738E+02 -.881986498E+02 -.881961703E+02 -.881926427E+02 -.881880771E+02 -.881824865E+02 -.881758863E+02 -.881682944E+02 -.881597312E+02 -.881502192E+02 -.881397829E+02 -.881284486E+02 -.881162446E+02 -.881032002E+02 -.880893464E+02 -.880747150E+02 -.880593389E+02 -.880432514E+02 -.880264865E+02 -.880090783E+02 -.879910611E+02 -.879724691E+02 -.879533361E+02 -.879336954E+02 -.879135799E+02 -.878930216E+02 -.878720518E+02 -.878507005E+02 -.878289969E+02 -.878069690E+02 -.877846434E+02 -.877620456E+02 -.877391997E+02 -.877161286E+02 -.876928539E+02 -.876693963E+02 -.876457761E+02 -.876220143E+02 -.875981352E+02 -.875741712E+02 -.875501713E+02 -.875262166E+02 -.875024456E+02 -.874790938E+02 -.874565523E+02 -.874354489E+02 -.874167556E+02 -.874019230E+02 -.873930438E+02 -.873930438E+02
 -.873894118E+02 -.873894118E+02 -.873977744E+02 -.874117405E+02 -.874293353E+02 -.874491888E+02 -.874703820E+02 -.874923201E+02 -.875146318E+02 -.875370921E+02 -.875595678E+02 -.875819797E+02 -.876042793E+02 -.876264340E+02 -.876484189E+02 -.876702123E+02 -.876917938E+02 -.877131426E+02 -.877342373E+02 -.877550558E+02 -.877755747E+02 -.877957700E+02 -.878156167E+02 -.878350890E+02 -.878541603E+02 -.878728033E+02 -.878909901E+02 -.879086922E+02 -.879258810E+02 -.879425273E+02 -.879586020E+02 -.879740759E+02 -.879889200E+02 -.880031057E+02 -.880166047E+02 -.880293896E+02 -.880414337E+02 -.880527113E+02 -.880631976E+02 -.880728696E+02 -.880817053E+02 -.880896846E+02 -.880967889E+02 -.881030017E+02 -.881083083E+02 -.881126964E+02 -.881161554E+02 -.881186775E+02 -.881202569E+02 -.881208903E+02 -.881205768E+02 -.881193177E+02 -.881171169E+02 -.881139807E+02 -.881099177E+02 -.881049386E+02 -.880990565E+02 -.880922864E+02 -.880846455E+02 -.880761527E+02 -.880668286E+02 -.880566957E+02 -.880457775E+02 -.880340991E+02 -.880216867E+02 -.880085674E+02 -.879947690E+02 -.879803202E+02 -.879652498E+02 -.879495873E+02 -.879333620E+02 -.879166034E+02 -.878993407E+02 -.878816029E+02 -.878634187E+02 -.878448159E+02 -.878258220E+02 -.878064636E+02 -.877867665E+02 -.877667556E+02 -.877464548E+02 -.877258871E+02 -.877050744E+02 -.876840376E+02 -.876627966E+02 -.876413707E+02 -.876197790E+02 -.875980413E+02 -.875761807E+02 -.875542276E+02 -.875322282E+02 -.875102581E+02 -.874884458E+02 -.874670091E+02 -.874463089E+02 -.874269236E+02 -.874097483E+02 -.873961181E+02 -.873879576E+02 -.873879576E+02
 -.873842364E+02 -.873842364E+02 -.873918687E+02 -.874046139E+02 -.874206684E+02 -.874387807E+02 -.874581105E+02 -.874781140E+02 -.874984511E+02 -.875189155E+02 -.875393846E+02 -.875597856E+02 -.875800733E+02 -.876002173E+02 -.876201945E+02 -.876399848E+02 -.876595691E+02 -.876789284E+02 -.876980434E+02 -.877168937E+02 -.877354586E+02 -.877537165E+02 -.877716451E+02 -.877892216E+02 -.878064224E+02 -.878232236E+02 -.878396008E+02 -.878555292E+02 -.878709840E+02 -.878859398E+02 -.879003715E+02 -.879142541E+02 -.879275627E+02 -.879402726E+02 -.879523600E+02 -.879638012E+02 -.879745736E+02 -.879846553E+02 -.879940255E+02 -.880026645E+02 -.880105539E+02 -.880176765E+02 -.880240169E+02 -.880295609E+02 -.880342965E+02 -.880382129E+02 -.880413016E+02 -.880435559E+02 -.880449709E+02 -.880455438E+02 -.880452739E+02 -.880441624E+02 -.880422126E+02 -.880394296E+02 -.880358208E+02 -.880313952E+02 -.880261637E+02 -.880201390E+02 -.880133357E+02 -.880057696E+02 -.879974583E+02 -.879884205E+02 -.879786764E+02 -.879682472E+02 -.879571551E+02 -.879454231E+02 -.879330751E+02 -.879201353E+02 -.879066287E+02 -.878925802E+02 -.878780153E+02 -.878629594E+02 -.878474376E+02 -.878314752E+02 -.878150970E+02 -.877983274E+02 -.877811905E+02 -.877637098E+02 -.877459080E+02 -.877278072E+02 -.877094288E+02 -.876907935E+02 -.876719210E+02 -.876528304E+02 -.876335398E+02 -.876140672E+02 -.875944302E+02 -.875746474E+02 -.875547403E+02 -.875347376E+02 -.875146821E+02 -.874946436E+02 -.874747406E+02 -.874551733E+02 -.874362724E+02 -.874185678E+02 -.874028786E+02 -.873904259E+02 -.873829697E+02 -.873829697E+02
 -.873791853E+02 -.873791853E+02 -.873861053E+02 -.873976601E+02 -.874122136E+02 -.874286299E+02 -.874461462E+02 -.874642685E+02 -.874826876E+02 -.875012156E+02 -.875197408E+02 -.875381963E+02 -.875565409E+02 -.875747463E+02 -.875927914E+02 -.876106575E+02 -.876283273E+02 -.876457833E+02 -.876630080E+02 -.876799833E+02 -.876966904E+02 -.877131102E+02 -.877292228E+02 -.877450082E+02 -.877604456E+02 -.877755140E+02 -.877901922E+02 -.878044585E+02 -.878182914E+02 -.878316691E+02 -.878445699E+02 -.878569722E+02 -.878688547E+02 -.878801964E+02 -.878909767E+02 -.879011756E+02 -.879107738E+02 -.879197527E+02 -.879280947E+02 -.879357831E+02 -.879428022E+02 -.879491378E+02 -.879547765E+02 -.879597067E+02 -.879639179E+02 -.879674014E+02 -.879701499E+02 -.879721576E+02 -.879734207E+02 -.879739366E+02 -.879737049E+02 -.879727264E+02 -.879710041E+02 -.879685422E+02 -.879653469E+02 -.879614258E+02 -.879567881E+02 -.879514447E+02 -.879454075E+02 -.879386901E+02 -.879313074E+02 -.879232752E+02 -.879146105E+02 -.879053313E+02 -.878954566E+02 -.878850058E+02 -.878739993E+02 -.878624579E+02 -.878504028E+02 -.878378555E+02 -.878248377E+02 -.878113714E+02 -.877974783E+02 -.877831803E+02 -.877684990E+02 -.877534555E+02 -.877380711E+02 -.877223661E+02 -.877063608E+02 -.876900748E+02 -.876735269E+02 -.876567357E+02 -.876397189E+02 -.876224938E+02 -.876050769E+02 -.875874845E+02 -.875697328E+02 -.875518392E+02 -.875338236E+02 -.875157124E+02 -.874975451E+02 -.874793858E+02 -.874613428E+02 -.874435985E+02 -.874264540E+02 -.874103913E+02 -.873961547E+02 -.873848536E+02 -.873780864E+02 -.873780864E+02
 -.873742584E+02 -.873742584E+02 -.873804840E+02 -.873908786E+02 -.874039697E+02 -.874187344E+02 -.874344858E+02 -.874507788E+02 -.874673344E+02 -.874839831E+02 -.875006237E+02 -.875171957E+02 -.875336614E+02 -.875499954E+02 -.875661780E+02 -.875821924E+02 -.875980228E+02 -.876136535E+02 -.876290686E+02 -.876442520E+02 -.876591871E+02 -.876738567E+02 -.876882436E+02 -.877023299E+02 -.877160975E+02 -.877295282E+02 -.877426033E+02 -.877553042E+02 -.877676122E+02 -.877795086E+02 -.877909746E+02 -.878019917E+02 -.878125418E+02 -.878226068E+02 -.878321691E+02 -.878412119E+02 -.878497186E+02 -.878576735E+02 -.878650617E+02 -.878718689E+02 -.878780821E+02 -.878836890E+02 -.878886786E+02 -.878930410E+02 -.878967674E+02 -.878998504E+02 -.879022838E+02 -.879040630E+02 -.879051845E+02 -.879056463E+02 -.879054480E+02 -.879045904E+02 -.879030758E+02 -.879009080E+02 -.878980920E+02 -.878946343E+02 -.878905426E+02 -.878858261E+02 -.878804949E+02 -.878745604E+02 -.878680352E+02 -.878609326E+02 -.878532672E+02 -.878450540E+02 -.878363092E+02 -.878270493E+02 -.878172916E+02 -.878070539E+02 -.877963543E+02 -.877852111E+02 -.877736431E+02 -.877616690E+02 -.877493076E+02 -.877365778E+02 -.877234982E+02 -.877100873E+02 -.876963635E+02 -.876823447E+02 -.876680486E+02 -.876534924E+02 -.876386930E+02 -.876236666E+02 -.876084293E+02 -.875929963E+02 -.875773827E+02 -.875616032E+02 -.875456727E+02 -.875296069E+02 -.875134241E+02 -.874971485E+02 -.874808161E+02 -.874644852E+02 -.874482538E+02 -.874322868E+02 -.874168562E+02 -.874023966E+02 -.873895790E+02 -.873794034E+02 -.873733097E+02 -.873733097E+02
 -.873694519E+02 -.873694519E+02 -.873750004E+02 -.873842640E+02 -.873959297E+02 -.874090855E+02 -.874231185E+02 -.874376314E+02 -.874523750E+02 -.874671980E+02 -.874820096E+02 -.874967555E+02 -.875114020E+02 -.875259259E+02 -.875403097E+02 -.875545381E+02 -.875685969E+02 -.875824722E+02 -.875961498E+02 -.876096153E+02 -.876228541E+02 -.876358512E+02 -.876485913E+02 -.876610590E+02 -.876732386E+02 -.876851140E+02 -.876966692E+02 -.877078882E+02 -.877187548E+02 -.877292528E+02 -.877393665E+02 -.877490798E+02 -.877583772E+02 -.877672435E+02 -.877756637E+02 -.877836234E+02 -.877911087E+02 -.877981062E+02 -.878046033E+02 -.878105881E+02 -.878160494E+02 -.878209771E+02 -.878253617E+02 -.878291950E+02 -.878324696E+02 -.878351793E+02 -.878373189E+02 -.878388844E+02 -.878398731E+02 -.878402832E+02 -.878401144E+02 -.878393673E+02 -.878380439E+02 -.878361474E+02 -.878336819E+02 -.878306530E+02 -.878270671E+02 -.878229320E+02 -.878182560E+02 -.878130490E+02 -.878073212E+02 -.878010843E+02 -.877943501E+02 -.877871318E+02 -.877794427E+02 -.877712970E+02 -.877627092E+02 -.877536946E+02 -.877442684E+02 -.877344464E+02 -.877242445E+02 -.877136788E+02 -.877027654E+02 -.876915205E+02 -.876799602E+02 -.876681005E+02 -.876559572E+02 -.876435461E+02 -.876308823E+02 -.876179812E+02 -.876048573E+02 -.875915252E+02 -.875779989E+02 -.875642921E+02 -.875504181E+02 -.875363902E+02 -.875222218E+02 -.875079271E+02 -.874935226E+02 -.874790303E+02 -.874644826E+02 -.874499318E+02 -.874354659E+02 -.874212324E+02 -.874074745E+02 -.873945804E+02 -.873831492E+02 -.873740734E+02 -.873686381E+02 -.873686381E+02
 -.873647593E+02 -.873647593E+02 -.873696470E+02 -.873778071E+02 -.873880824E+02 -.873996692E+02 -.874120272E+02 -.874248059E+02 -.874377855E+02 -.874508322E+02 -.874638658E+02 -.874768383E+02 -.874897196E+02 -.875024892E+02 -.875151314E+02 -.875276328E+02 -.875399807E+02 -.875521627E+02 -.875641664E+02 -.875759792E+02 -.875875884E+02 -.875989808E+02 -.876101432E+02 -.876210623E+02 -.876317244E+02 -.876421157E+02 -.876522227E+02 -.876620314E+02 -.876715280E+02 -.876806989E+02 -.876895304E+02 -.876980091E+02 -.877061217E+02 -.877138554E+02 -.877211976E+02 -.877281360E+02 -.877346590E+02 -.877407553E+02 -.877464143E+02 -.877516259E+02 -.877563809E+02 -.877606707E+02 -.877644874E+02 -.877678241E+02 -.877706746E+02 -.877730338E+02 -.877748972E+02 -.877762617E+02 -.877771248E+02 -.877774852E+02 -.877773425E+02 -.877766973E+02 -.877755512E+02 -.877739069E+02 -.877717679E+02 -.877691388E+02 -.877660250E+02 -.877624328E+02 -.877583696E+02 -.877538432E+02 -.877488626E+02 -.877434372E+02 -.877375773E+02 -.877312936E+02 -.877245975E+02 -.877175010E+02 -.877100164E+02 -.877021563E+02 -.876939338E+02 -.876853623E+02 -.876764552E+02 -.876672261E+02 -.876576889E+02 -.876478574E+02 -.876377453E+02 -.876273663E+02 -.876167341E+02 -.876058621E+02 -.875947637E+02 -.875834519E+02 -.875719395E+02 -.875602392E+02 -.875483633E+02 -.875363237E+02 -.875241324E+02 -.875118009E+02 -.874993412E+02 -.874867660E+02 -.874740900E+02 -.874613328E+02 -.874485233E+02 -.874357078E+02 -.874229643E+02 -.874104231E+02 -.873982991E+02 -.873869348E+02 -.873768589E+02 -.873688586E+02 -.873640671E+02 -.873640671E+02
 -.873601721E+02 -.873601721E+02 -.873644141E+02 -.873714959E+02 -.873804130E+02 -.873904675E+02 -.874011901E+02 -.874122766E+02 -.874235357E+02 -.874348510E+02 -.874461529E+02 -.874573992E+02 -.874685639E+02 -.874796288E+02 -.874905804E+02 -.875014069E+02 -.875120971E+02 -.875226405E+02 -.875330261E+02 -.875432431E+02 -.875532805E+02 -.875631270E+02 -.875727713E+02 -.875822019E+02 -.875914072E+02 -.876003756E+02 -.876090954E+02 -.876175549E+02 -.876257424E+02 -.876336464E+02 -.876412553E+02 -.876485579E+02 -.876555430E+02 -.876621999E+02 -.876685180E+02 -.876744871E+02 -.876800974E+02 -.876853395E+02 -.876902047E+02 -.876946845E+02 -.876987711E+02 -.877024575E+02 -.877057372E+02 -.877086044E+02 -.877110539E+02 -.877130815E+02 -.877146836E+02 -.877158574E+02 -.877166010E+02 -.877169133E+02 -.877167939E+02 -.877162433E+02 -.877152630E+02 -.877138550E+02 -.877120224E+02 -.877097688E+02 -.877070989E+02 -.877040179E+02 -.877005317E+02 -.876966471E+02 -.876923713E+02 -.876877123E+02 -.876826787E+02 -.876772792E+02 -.876715236E+02 -.876654217E+02 -.876589838E+02 -.876522205E+02 -.876451428E+02 -.876377618E+02 -.876300889E+02 -.876221356E+02 -.876139135E+02 -.876054343E+02 -.875967095E+02 -.875877509E+02 -.875785700E+02 -.875691782E+02 -.875595871E+02 -.875498077E+02 -.875398511E+02 -.875297281E+02 -.875194493E+02 -.875090252E+02 -.874984660E+02 -.874877819E+02 -.874769834E+02 -.874660814E+02 -.874550891E+02 -.874440235E+02 -.874329099E+02 -.874217888E+02 -.874107281E+02 -.873998414E+02 -.873893154E+02 -.873794480E+02 -.873706986E+02 -.873637511E+02 -.873595900E+02 -.873595900E+02
 -.873556800E+02 -.873556800E+02 -.873592899E+02 -.873653161E+02 -.873729039E+02 -.873814590E+02 -.873905821E+02 -.874000137E+02 -.874095911E+02 -.874192150E+02 -.874288259E+02 -.874383879E+02 -.874478785E+02 -.874572825E+02 -.874665880E+02 -.874757849E+02 -.874848640E+02 -.874938159E+02 -.875026315E+02 -.875113016E+02 -.875198168E+02 -.875281676E+02 -.875363445E+02 -.875443379E+02 -.875521380E+02 -.875597351E+02 -.875671194E+02 -.875742812E+02 -.875812107E+02 -.875878984E+02 -.875943346E+02 -.876005101E+02 -.876064156E+02 -.876120422E+02 -.876173812E+02 -.876224242E+02 -.876271631E+02 -.876315902E+02 -.876356982E+02 -.876394803E+02 -.876429301E+02 -.876460418E+02 -.876488100E+02 -.876512300E+02 -.876532976E+02 -.876550093E+02 -.876563622E+02 -.876573539E+02 -.876579830E+02 -.876582485E+02 -.876581501E+02 -.876576883E+02 -.876568641E+02 -.876556793E+02 -.876541364E+02 -.876522384E+02 -.876499891E+02 -.876473927E+02 -.876444542E+02 -.876411790E+02 -.876375731E+02 -.876336431E+02 -.876293958E+02 -.876248388E+02 -.876199797E+02 -.876148269E+02 -.876093887E+02 -.876036740E+02 -.875976918E+02 -.875914512E+02 -.875849618E+02 -.875782330E+02 -.875712745E+02 -.875640960E+02 -.875567071E+02 -.875491177E+02 -.875413373E+02 -.875333757E+02 -.875252422E+02 -.875169465E+02 -.875084976E+02 -.874999050E+02 -.874911774E+02 -.874823238E+02 -.874733529E+02 -.874642734E+02 -.874550943E+02 -.874458250E+02 -.874364767E+02 -.874270641E+02 -.874176089E+02 -.874081457E+02 -.873987324E+02 -.873894660E+02 -.873805057E+02 -.873721053E+02 -.873646563E+02 -.873587411E+02 -.873551983E+02 -.873551983E+02
 -.873512720E+02 -.873512720E+02 -.873542616E+02 -.873592525E+02 -.873655365E+02 -.873726214E+02 -.873801762E+02 -.873879859E+02 -.873959155E+02 -.874038828E+02 -.874118383E+02 -.874197522E+02 -.874276058E+02 -.874353863E+02 -.874430840E+02 -.874506904E+02 -.874581978E+02 -.874655985E+02 -.874728850E+02 -.874800495E+02 -.874870845E+02 -.874939821E+02 -.875007344E+02 -.875073336E+02 -.875137716E+02 -.875200405E+02 -.875261325E+02 -.875320394E+02 -.875377534E+02 -.875432667E+02 -.875485716E+02 -.875536605E+02 -.875585259E+02 -.875631606E+02 -.875675575E+02 -.875717099E+02 -.875756113E+02 -.875792555E+02 -.875826366E+02 -.875857491E+02 -.875885878E+02 -.875911482E+02 -.875934258E+02 -.875954169E+02 -.875971182E+02 -.875985268E+02 -.875996404E+02 -.876004571E+02 -.876009757E+02 -.876011955E+02 -.876011162E+02 -.876007382E+02 -.876000623E+02 -.875990900E+02 -.875978233E+02 -.875962645E+02 -.875944168E+02 -.875922834E+02 -.875898684E+02 -.875871762E+02 -.875842115E+02 -.875809796E+02 -.875774861E+02 -.875737370E+02 -.875697386E+02 -.875654974E+02 -.875610202E+02 -.875563142E+02 -.875513867E+02 -.875462451E+02 -.875408971E+02 -.875353503E+02 -.875296126E+02 -.875236919E+02 -.875175960E+02 -.875113329E+02 -.875049106E+02 -.874983368E+02 -.874916193E+02 -.874847660E+02 -.874777844E+02 -.874706822E+02 -.874634666E+02 -.874561452E+02 -.874487250E+02 -.874412133E+02 -.874336176E+02 -.874259458E+02 -.874182072E+02 -.874104141E+02 -.874025843E+02 -.873947469E+02 -.873869499E+02 -.873792738E+02 -.873718506E+02 -.873648908E+02 -.873587190E+02 -.873538180E+02 -.873508825E+02 -.873508825E+02
 -.873469412E+02 -.873469412E+02 -.873493213E+02 -.873532950E+02 -.873582982E+02 -.873639391E+02 -.873699538E+02 -.873761711E+02 -.873824834E+02 -.873888251E+02 -.873951568E+02 -.874014548E+02 -.874077039E+02 -.874138941E+02 -.874200175E+02 -.874260675E+02 -.874320377E+02 -.874379222E+02 -.874437148E+02 -.874494095E+02 -.874550003E+02 -.874604808E+02 -.874658449E+02 -.874710864E+02 -.874761989E+02 -.874811762E+02 -.874860121E+02 -.874907002E+02 -.874952344E+02 -.874996086E+02 -.875038167E+02 -.875078527E+02 -.875117108E+02 -.875153854E+02 -.875188711E+02 -.875221624E+02 -.875252543E+02 -.875281421E+02 -.875308211E+02 -.875332871E+02 -.875355360E+02 -.875375643E+02 -.875393685E+02 -.875409459E+02 -.875422936E+02 -.875434096E+02 -.875442920E+02 -.875449395E+02 -.875453510E+02 -.875455260E+02 -.875454642E+02 -.875451661E+02 -.875446321E+02 -.875438636E+02 -.875428619E+02 -.875416289E+02 -.875401671E+02 -.875384790E+02 -.875365678E+02 -.875344367E+02 -.875320897E+02 -.875295307E+02 -.875267640E+02 -.875237945E+02 -.875206268E+02 -.875172662E+02 -.875137179E+02 -.875099876E+02 -.875060810E+02 -.875020037E+02 -.874977619E+02 -.874933615E+02 -.874888086E+02 -.874841096E+02 -.874792705E+02 -.874742976E+02 -.874691971E+02 -.874639753E+02 -.874586382E+02 -.874531920E+02 -.874476428E+02 -.874419965E+02 -.874362591E+02 -.874304364E+02 -.874245340E+02 -.874185580E+02 -.874125140E+02 -.874064086E+02 -.874002491E+02 -.873940454E+02 -.873878118E+02 -.873815714E+02 -.873753625E+02 -.873692495E+02 -.873633374E+02 -.873577942E+02 -.873528785E+02 -.873489750E+02 -.873466371E+02 -.873466371E+02
 -.873427112E+02 -.873427112E+02 -.873444941E+02 -.873474714E+02 -.873512208E+02 -.873554483E+02 -.873599562E+02 -.873646160E+02 -.873693469E+02 -.873740996E+02 -.873788445E+02 -.873835638E+02 -.873882461E+02 -.873928839E+02 -.873974712E+02 -.874020029E+02 -.874064744E+02 -.874108812E+02 -.874152186E+02 -.874194823E+02 -.874236674E+02 -.874277696E+02 -.874317841E+02 -.874357062E+02 -.874395313E+02 -.874432547E+02 -.874468718E+02 -.874503779E+02 -.874537684E+02 -.874570388E+02 -.874601846E+02 -.874632014E+02 -.874660850E+02 -.874688310E+02 -.874714355E+02 -.874738945E+02 -.874762044E+02 -.874783616E+02 -.874803627E+02 -.874822045E+02 -.874838841E+02 -.874853989E+02 -.874867463E+02 -.874879243E+02 -.874889308E+02 -.874897644E+02 -.874904236E+02 -.874909074E+02 -.874912151E+02 -.874913463E+02 -.874913008E+02 -.874910789E+02 -.874906810E+02 -.874901080E+02 -.874893609E+02 -.874884413E+02 -.874873506E+02 -.874860911E+02 -.874846648E+02 -.874830743E+02 -.874813223E+02 -.874794119E+02 -.874773463E+02 -.874751288E+02 -.874727630E+02 -.874702529E+02 -.874676022E+02 -.874648150E+02 -.874618957E+02 -.874588484E+02 -.874556776E+02 -.874523878E+02 -.874489834E+02 -.874454692E+02 -.874418496E+02 -.874381294E+02 -.874343131E+02 -.874304053E+02 -.874264107E+02 -.874223339E+02 -.874181792E+02 -.874139513E+02 -.874096545E+02 -.874052932E+02 -.874008717E+02 -.873963944E+02 -.873918657E+02 -.873872905E+02 -.873826743E+02 -.873780245E+02 -.873733519E+02 -.873686739E+02 -.873640194E+02 -.873594365E+02 -.873550043E+02 -.873508488E+02 -.873471641E+02 -.873442385E+02 -.873424867E+02 -.873424867E+02
 -.873387577E+02 -.873387577E+02 -.873399707E+02 -.873419996E+02 -.873445581E+02 -.873474458E+02 -.873505273E+02 -.873537143E+02 -.873569511E+02 -.873602035E+02 -.873634510E+02 -.873666811E+02 -.873698860E+02 -.873730602E+02 -.873761998E+02 -.873793012E+02 -.873823611E+02 -.873853765E+02 -.873883443E+02 -.873912613E+02 -.873941243E+02 -.873969303E+02 -.873996760E+02 -.874023584E+02 -.874049741E+02 -.874075200E+02 -.874099930E+02 -.874123898E+02 -.874147075E+02 -.874169428E+02 -.874190927E+02 -.874211543E+02 -.874231246E+02 -.874250008E+02 -.874267802E+02 -.874284602E+02 -.874300381E+02 -.874315115E+02 -.874328783E+02 -.874341363E+02 -.874352834E+02 -.874363179E+02 -.874372381E+02 -.874380426E+02 -.874387301E+02 -.874392994E+02 -.874397497E+02 -.874400802E+02 -.874402906E+02 -.874403805E+02 -.874403497E+02 -.874401985E+02 -.874399272E+02 -.874395364E+02 -.874390267E+02 -.874383992E+02 -.874376549E+02 -.874367952E+02 -.874358217E+02 -.874347360E+02 -.874335399E+02 -.874322356E+02 -.874308251E+02 -.874293108E+02 -.874276952E+02 -.874259807E+02 -.874241700E+02 -.874222659E+02 -.874202713E+02 -.874181891E+02 -.874160222E+02 -.874137738E+02 -.874114468E+02 -.874090443E+02 -.874065697E+02 -.874040258E+02 -.874014161E+02 -.873987434E+02 -.873960111E+02 -.873932222E+02 -.873903798E+02 -.873874869E+02 -.873845466E+02 -.873815619E+02 -.873785358E+02 -.873754712E+02 -.873723713E+02 -.873692393E+02 -.873660792E+02 -.873628961E+02 -.873596975E+02 -.873564957E+02 -.873533105E+02 -.873501755E+02 -.873471451E+02 -.873443060E+02 -.873417911E+02 -.873397970E+02 -.873386049E+02 -.873386049E+02
 -.873358055E+02 -.873358055E+02 -.873365512E+02 -.873378139E+02 -.873394212E+02 -.873412480E+02 -.873432073E+02 -.873452405E+02 -.873473102E+02 -.873493928E+02 -.873514740E+02 -.873535451E+02 -.873556005E+02 -.873576365E+02 -.873596503E+02 -.873616397E+02 -.873636024E+02 -.873655365E+02 -.873674399E+02 -.873693107E+02 -.873711467E+02 -.873729461E+02 -.873747067E+02 -.873764265E+02 -.873781036E+02 -.873797357E+02 -.873813210E+02 -.873828574E+02 -.873843429E+02 -.873857755E+02 -.873871534E+02 -.873884745E+02 -.873897371E+02 -.873909393E+02 -.873920795E+02 -.873931558E+02 -.873941667E+02 -.873951107E+02 -.873959863E+02 -.873967921E+02 -.873975270E+02 -.873981896E+02 -.873987791E+02 -.873992945E+02 -.873997348E+02 -.874000995E+02 -.874003880E+02 -.874005999E+02 -.874007347E+02 -.874007924E+02 -.874007728E+02 -.874006761E+02 -.874005025E+02 -.874002524E+02 -.873999261E+02 -.873995244E+02 -.873990478E+02 -.873984974E+02 -.873978740E+02 -.873971788E+02 -.873964128E+02 -.873955775E+02 -.873946741E+02 -.873937041E+02 -.873926692E+02 -.873915708E+02 -.873904108E+02 -.873891909E+02 -.873879128E+02 -.873865785E+02 -.873851899E+02 -.873837488E+02 -.873822573E+02 -.873807174E+02 -.873791310E+02 -.873775002E+02 -.873758269E+02 -.873741132E+02 -.873723611E+02 -.873705726E+02 -.873687497E+02 -.873668943E+02 -.873650083E+02 -.873630938E+02 -.873611525E+02 -.873591866E+02 -.873571979E+02 -.873551888E+02 -.873531619E+02 -.873511207E+02 -.873490706E+02 -.873470201E+02 -.873449832E+02 -.873429828E+02 -.873410558E+02 -.873392594E+02 -.873376793E+02 -.873364381E+02 -.873357051E+02 -.873357051E+02
 -.873358055E+02 -.873358055E+02 -.873365512E+02 -.873378139E+02 -.873394212E+02 -.873412480E+02 -.873432073E+02 -.873452405E+02 -.873473102E+02 -.873493928E+02 -.873514740E+02 -.873535451E+02 -.873556005E+02 -.873576365E+02 -.873596503E+02 -.873616397E+02 -.873636024E+02 -.873655365E+02 -.873674399E+02 -.873693107E+02 -.873711467E+02 -.873729461E+02 -.873747067E+02 -.873764265E+02 -.873781036E+02 -.873797357E+02 -.873813210E+02 -.873828574E+02 -.873843429E+02 -.873857755E+02 -.873871534E+02 -.873884745E+02 -.873897371E+02 -.873909393E+02 -.873920795E+02 -.873931558E+02 -.873941667E+02 -.873951107E+02 -.873959863E+02 -.873967921E+02 -.873975270E+02 -.873981896E+02 -.873987791E+02 -.873992945E+02 -.873997348E+02 -.874000995E+02 -.874003880E+02 -.874005999E+02 -.874007347E+02 -.874007924E+02 -.874007728E+02 -.874006761E+02 -.874005025E+02 -.874002524E+02 -.873999261E+02 -.873995244E+02 -.873990478E+02 -.873984974E+02 -.873978740E+02 -.873971788E+02 -.873964128E+02 -.873955775E+02 -.873946741E+02 -.873937041E+02 -.873926692E+02 -.873915708E+02 -.873904108E+02 -.873891909E+02 -.873879128E+02 -.873865785E+02 -.873851899E+02 -.873837488E+02 -.873822573E+02 -.873807174E+02 -.873791310E+02 -.873775002E+02 -.873758269E+02 -.873741132E+02 -.873723611E+02 -.873705726E+02 -.873687497E+02 -.873668943E+02 -.873650083E+02 -.873630938E+02 -.873611525E+02 -.873591866E+02 -.873571979E+02 -.873551888E+02 -.873531619E+02 -.873511207E+02 -.873490706E+02 -.873470201E+02 -.873449832E+02 -.873429828E+02 -.873410558E+02 -.873392594E+02 -.873376793E+02 -.873364381E+02 -.873357051E+02 -.873357051E+02
