# Supplementary material for: Electrical Pacing of Cardiac Tissue Including Potassium Inward Rectification
Source: PLoS One. 2015 Jun 9;10(6):e0127837. doi: 10.1371/journal.pone.0127837 (PMC4461281; doi:10.1371/journal.pone.0127837)
Supplement: S1 Data — (ZIP) [file pone.0127837.s001.zip › All-Data/Data-with-IK1/BDT37/Vm20ms.txt]

 -.873300171E+02 -.873687186E+02 -.873702097E+02 -.873728963E+02 -.873765449E+02 -.873809595E+02 -.873859805E+02 -.873914801E+02 -.873973525E+02 -.874035063E+02 -.874098686E+02 -.874163792E+02 -.874229859E+02 -.874296460E+02 -.874363266E+02 -.874429989E+02 -.874496385E+02 -.874562262E+02 -.874627448E+02 -.874691781E+02 -.874755120E+02 -.874817344E+02 -.874878331E+02 -.874937977E+02 -.874996189E+02 -.875052879E+02 -.875107962E+02 -.875161361E+02 -.875213002E+02 -.875262806E+02 -.875310703E+02 -.875356623E+02 -.875400498E+02 -.875442265E+02 -.875481863E+02 -.875519236E+02 -.875554327E+02 -.875587088E+02 -.875617467E+02 -.875645420E+02 -.875670902E+02 -.875693875E+02 -.875714303E+02 -.875732156E+02 -.875747405E+02 -.875760029E+02 -.875770008E+02 -.875777327E+02 -.875781977E+02 -.875783951E+02 -.875783247E+02 -.875779869E+02 -.875773824E+02 -.875765123E+02 -.875753782E+02 -.875739823E+02 -.875723269E+02 -.875704149E+02 -.875682496E+02 -.875658346E+02 -.875631739E+02 -.875602718E+02 -.875571330E+02 -.875537624E+02 -.875501654E+02 -.875463476E+02 -.875423147E+02 -.875380729E+02 -.875336284E+02 -.875289879E+02 -.875241580E+02 -.875191458E+02 -.875139584E+02 -.875086035E+02 -.875030886E+02 -.874974219E+02 -.874916117E+02 -.874856670E+02 -.874795972E+02 -.874734123E+02 -.874671234E+02 -.874607423E+02 -.874542827E+02 -.874477596E+02 -.874411904E+02 -.874345952E+02 -.874279976E+02 -.874214254E+02 -.874149121E+02 -.874084978E+02 -.874022310E+02 -.873961706E+02 -.873903883E+02 -.873849712E+02 -.873800255E+02 -.873756803E+02 -.873720924E+02 -.873694521E+02 -.873679905E+02 -.873679905E+02
 -.873687186E+02 -.873687186E+02 -.873702097E+02 -.873728963E+02 -.873765449E+02 -.873809595E+02 -.873859805E+02 -.873914801E+02 -.873973525E+02 -.874035063E+02 -.874098686E+02 -.874163792E+02 -.874229859E+02 -.874296460E+02 -.874363266E+02 -.874429989E+02 -.874496385E+02 -.874562262E+02 -.874627448E+02 -.874691781E+02 -.874755120E+02 -.874817344E+02 -.874878331E+02 -.874937977E+02 -.874996189E+02 -.875052879E+02 -.875107962E+02 -.875161361E+02 -.875213002E+02 -.875262806E+02 -.875310703E+02 -.875356623E+02 -.875400498E+02 -.875442265E+02 -.875481863E+02 -.875519236E+02 -.875554327E+02 -.875587088E+02 -.875617467E+02 -.875645420E+02 -.875670902E+02 -.875693875E+02 -.875714303E+02 -.875732156E+02 -.875747405E+02 -.875760029E+02 -.875770008E+02 -.875777327E+02 -.875781977E+02 -.875783951E+02 -.875783247E+02 -.875779869E+02 -.875773824E+02 -.875765123E+02 -.875753782E+02 -.875739823E+02 -.875723269E+02 -.875704149E+02 -.875682496E+02 -.875658346E+02 -.875631739E+02 -.875602718E+02 -.875571330E+02 -.875537624E+02 -.875501654E+02 -.875463476E+02 -.875423147E+02 -.875380729E+02 -.875336284E+02 -.875289879E+02 -.875241580E+02 -.875191458E+02 -.875139584E+02 -.875086035E+02 -.875030886E+02 -.874974219E+02 -.874916117E+02 -.874856670E+02 -.874795972E+02 -.874734123E+02 -.874671234E+02 -.874607423E+02 -.874542827E+02 -.874477596E+02 -.874411904E+02 -.874345952E+02 -.874279976E+02 -.874214254E+02 -.874149121E+02 -.874084978E+02 -.874022310E+02 -.873961706E+02 -.873903883E+02 -.873849712E+02 -.873800255E+02 -.873756803E+02 -.873720924E+02 -.873694521E+02 -.873679905E+02 -.873679905E+02
 -.873766197E+02 -.873766197E+02 -.873787303E+02 -.873824759E+02 -.873874918E+02 -.873934907E+02 -.874002509E+02 -.874075991E+02 -.874153925E+02 -.874235150E+02 -.874318748E+02 -.874403950E+02 -.874490119E+02 -.874576762E+02 -.874663484E+02 -.874749948E+02 -.874835881E+02 -.874921059E+02 -.875005270E+02 -.875088322E+02 -.875170050E+02 -.875250296E+02 -.875328916E+02 -.875405787E+02 -.875480796E+02 -.875553833E+02 -.875624798E+02 -.875693594E+02 -.875760121E+02 -.875824283E+02 -.875885988E+02 -.875945146E+02 -.876001669E+02 -.876055478E+02 -.876106495E+02 -.876154647E+02 -.876199864E+02 -.876242079E+02 -.876281228E+02 -.876317249E+02 -.876350089E+02 -.876379694E+02 -.876406020E+02 -.876429026E+02 -.876448677E+02 -.876464942E+02 -.876477799E+02 -.876487227E+02 -.876493213E+02 -.876495749E+02 -.876494832E+02 -.876490467E+02 -.876482663E+02 -.876471435E+02 -.876456804E+02 -.876438798E+02 -.876417448E+02 -.876392791E+02 -.876364869E+02 -.876333731E+02 -.876299426E+02 -.876262013E+02 -.876221552E+02 -.876178107E+02 -.876131748E+02 -.876082545E+02 -.876030576E+02 -.875975918E+02 -.875918652E+02 -.875858863E+02 -.875796638E+02 -.875732066E+02 -.875665240E+02 -.875596253E+02 -.875525204E+02 -.875452194E+02 -.875377328E+02 -.875300716E+02 -.875222472E+02 -.875142721E+02 -.875061595E+02 -.874979237E+02 -.874895808E+02 -.874811486E+02 -.874726477E+02 -.874641015E+02 -.874555378E+02 -.874469896E+02 -.874384963E+02 -.874301060E+02 -.874218774E+02 -.874138830E+02 -.874062125E+02 -.873989778E+02 -.873923190E+02 -.873864120E+02 -.873814791E+02 -.873778012E+02 -.873757353E+02 -.873757353E+02
 -.873893665E+02 -.873893665E+02 -.873922939E+02 -.873974594E+02 -.874043431E+02 -.874125437E+02 -.874217526E+02 -.874317251E+02 -.874422666E+02 -.874532217E+02 -.874644660E+02 -.874758985E+02 -.874874394E+02 -.874990258E+02 -.875106072E+02 -.875221423E+02 -.875335973E+02 -.875449429E+02 -.875561522E+02 -.875672014E+02 -.875780690E+02 -.875887354E+02 -.875991829E+02 -.876093961E+02 -.876193603E+02 -.876290620E+02 -.876384878E+02 -.876476248E+02 -.876564600E+02 -.876649809E+02 -.876731750E+02 -.876810307E+02 -.876885366E+02 -.876956823E+02 -.877024575E+02 -.877088524E+02 -.877148576E+02 -.877204642E+02 -.877256636E+02 -.877304477E+02 -.877348090E+02 -.877387408E+02 -.877422370E+02 -.877452921E+02 -.877479015E+02 -.877500612E+02 -.877517680E+02 -.877530192E+02 -.877538130E+02 -.877541484E+02 -.877540249E+02 -.877534433E+02 -.877524047E+02 -.877509112E+02 -.877489656E+02 -.877465716E+02 -.877437334E+02 -.877404559E+02 -.877367449E+02 -.877326066E+02 -.877280480E+02 -.877230765E+02 -.877177005E+02 -.877119284E+02 -.877057694E+02 -.876992332E+02 -.876923298E+02 -.876850696E+02 -.876774635E+02 -.876695225E+02 -.876612582E+02 -.876526823E+02 -.876438070E+02 -.876346447E+02 -.876252081E+02 -.876155104E+02 -.876055652E+02 -.875953865E+02 -.875849893E+02 -.875743891E+02 -.875636026E+02 -.875526482E+02 -.875415456E+02 -.875303174E+02 -.875189890E+02 -.875075900E+02 -.874961550E+02 -.874847255E+02 -.874733517E+02 -.874620950E+02 -.874510313E+02 -.874402554E+02 -.874298863E+02 -.874200744E+02 -.874110104E+02 -.874029373E+02 -.873961657E+02 -.873910932E+02 -.873882297E+02 -.873882297E+02
 -.874048430E+02 -.874048430E+02 -.874086656E+02 -.874154008E+02 -.874243663E+02 -.874350363E+02 -.874470008E+02 -.874599393E+02 -.874735977E+02 -.874877730E+02 -.875023042E+02 -.875170644E+02 -.875319524E+02 -.875468886E+02 -.875618102E+02 -.875766655E+02 -.875914110E+02 -.876060093E+02 -.876204270E+02 -.876346340E+02 -.876486034E+02 -.876623115E+02 -.876757366E+02 -.876888591E+02 -.877016611E+02 -.877141251E+02 -.877262340E+02 -.877379713E+02 -.877493204E+02 -.877602652E+02 -.877707901E+02 -.877808802E+02 -.877905214E+02 -.877996998E+02 -.878084026E+02 -.878166171E+02 -.878243311E+02 -.878315330E+02 -.878382117E+02 -.878443568E+02 -.878499588E+02 -.878550089E+02 -.878594993E+02 -.878634231E+02 -.878667742E+02 -.878695475E+02 -.878717386E+02 -.878733442E+02 -.878743620E+02 -.878747906E+02 -.878746295E+02 -.878738796E+02 -.878725425E+02 -.878706208E+02 -.878681183E+02 -.878650395E+02 -.878613900E+02 -.878571761E+02 -.878524053E+02 -.878470856E+02 -.878412260E+02 -.878348364E+02 -.878279271E+02 -.878205093E+02 -.878125948E+02 -.878041961E+02 -.877953259E+02 -.877859978E+02 -.877762256E+02 -.877660236E+02 -.877554066E+02 -.877443896E+02 -.877329881E+02 -.877212179E+02 -.877090952E+02 -.876966368E+02 -.876838597E+02 -.876707818E+02 -.876574217E+02 -.876437990E+02 -.876299346E+02 -.876158513E+02 -.876015739E+02 -.875871303E+02 -.875725523E+02 -.875578767E+02 -.875431470E+02 -.875284152E+02 -.875137447E+02 -.874992133E+02 -.874849180E+02 -.874709802E+02 -.874575532E+02 -.874448319E+02 -.874330644E+02 -.874225682E+02 -.874137505E+02 -.874071345E+02 -.874033930E+02 -.874033930E+02
 -.874218460E+02 -.874218460E+02 -.874266022E+02 -.874349842E+02 -.874461409E+02 -.874594120E+02 -.874742845E+02 -.874903573E+02 -.875073123E+02 -.875248970E+02 -.875429140E+02 -.875612071E+02 -.875796522E+02 -.875981525E+02 -.876166309E+02 -.876350231E+02 -.876532750E+02 -.876713408E+02 -.876891793E+02 -.877067537E+02 -.877240320E+02 -.877409858E+02 -.877575887E+02 -.877738172E+02 -.877896490E+02 -.878050626E+02 -.878200367E+02 -.878345510E+02 -.878485850E+02 -.878621189E+02 -.878751336E+02 -.878876111E+02 -.878995337E+02 -.879108846E+02 -.879216475E+02 -.879318067E+02 -.879413470E+02 -.879502539E+02 -.879585137E+02 -.879661135E+02 -.879730415E+02 -.879792869E+02 -.879848399E+02 -.879896920E+02 -.879938355E+02 -.879972639E+02 -.879999720E+02 -.880019555E+02 -.880032115E+02 -.880037384E+02 -.880035356E+02 -.880026042E+02 -.880009461E+02 -.879985647E+02 -.879954646E+02 -.879916516E+02 -.879871324E+02 -.879819152E+02 -.879760091E+02 -.879694241E+02 -.879621716E+02 -.879542636E+02 -.879457132E+02 -.879365343E+02 -.879267415E+02 -.879163503E+02 -.879053766E+02 -.878938371E+02 -.878817490E+02 -.878691301E+02 -.878559986E+02 -.878423730E+02 -.878282725E+02 -.878137166E+02 -.877987252E+02 -.877833189E+02 -.877675185E+02 -.877513461E+02 -.877348242E+02 -.877179769E+02 -.877008296E+02 -.876834099E+02 -.876657482E+02 -.876478784E+02 -.876298392E+02 -.876116755E+02 -.875934405E+02 -.875751978E+02 -.875570253E+02 -.875390189E+02 -.875212979E+02 -.875040127E+02 -.874873531E+02 -.874715611E+02 -.874569451E+02 -.874439006E+02 -.874329353E+02 -.874247023E+02 -.874200430E+02 -.874200430E+02
 -.874397528E+02 -.874397528E+02 -.874454683E+02 -.874555472E+02 -.874689619E+02 -.874849151E+02 -.875027874E+02 -.875220934E+02 -.875424496E+02 -.875635551E+02 -.875851737E+02 -.876071192E+02 -.876292446E+02 -.876514347E+02 -.876735961E+02 -.876956517E+02 -.877175366E+02 -.877391955E+02 -.877605794E+02 -.877816454E+02 -.878023558E+02 -.878226769E+02 -.878425779E+02 -.878620308E+02 -.878810088E+02 -.878994857E+02 -.879174363E+02 -.879348358E+02 -.879516599E+02 -.879678851E+02 -.879834888E+02 -.879984491E+02 -.880127450E+02 -.880263561E+02 -.880392628E+02 -.880514459E+02 -.880628871E+02 -.880735689E+02 -.880834747E+02 -.880925891E+02 -.881008978E+02 -.881083878E+02 -.881150472E+02 -.881208655E+02 -.881258337E+02 -.881299437E+02 -.881331892E+02 -.881355650E+02 -.881370676E+02 -.881376951E+02 -.881374469E+02 -.881363241E+02 -.881343292E+02 -.881314664E+02 -.881277411E+02 -.881231603E+02 -.881177323E+02 -.881114669E+02 -.881043751E+02 -.880964693E+02 -.880877631E+02 -.880782711E+02 -.880680092E+02 -.880569941E+02 -.880452436E+02 -.880327763E+02 -.880196114E+02 -.880057692E+02 -.879912704E+02 -.879761363E+02 -.879603889E+02 -.879440505E+02 -.879271441E+02 -.879096931E+02 -.878917213E+02 -.878732532E+02 -.878543140E+02 -.878349296E+02 -.878151272E+02 -.877949352E+02 -.877743838E+02 -.877535059E+02 -.877323375E+02 -.877109189E+02 -.876892960E+02 -.876675222E+02 -.876456606E+02 -.876237874E+02 -.876019952E+02 -.875803986E+02 -.875591406E+02 -.875384010E+02 -.875184076E+02 -.874994507E+02 -.874819009E+02 -.874662334E+02 -.874530592E+02 -.874431643E+02 -.874375626E+02 -.874375626E+02
 -.874582649E+02 -.874582649E+02 -.874649617E+02 -.874767764E+02 -.874925012E+02 -.875111987E+02 -.875321393E+02 -.875547518E+02 -.875785882E+02 -.876032969E+02 -.876286028E+02 -.876542896E+02 -.876801866E+02 -.877061583E+02 -.877320955E+02 -.877579076E+02 -.877835185E+02 -.878088634E+02 -.878338857E+02 -.878585363E+02 -.878827715E+02 -.879065526E+02 -.879298439E+02 -.879526123E+02 -.879748264E+02 -.879964555E+02 -.880174697E+02 -.880378402E+02 -.880575384E+02 -.880765371E+02 -.880948097E+02 -.881123305E+02 -.881290747E+02 -.881450183E+02 -.881601378E+02 -.881744105E+02 -.881878148E+02 -.882003300E+02 -.882119364E+02 -.882226158E+02 -.882323513E+02 -.882411274E+02 -.882489302E+02 -.882557471E+02 -.882615670E+02 -.882663808E+02 -.882701806E+02 -.882729605E+02 -.882747163E+02 -.882754457E+02 -.882751480E+02 -.882738246E+02 -.882714784E+02 -.882681144E+02 -.882637390E+02 -.882583606E+02 -.882519892E+02 -.882446362E+02 -.882363149E+02 -.882270399E+02 -.882168275E+02 -.882056949E+02 -.881936611E+02 -.881807459E+02 -.881669704E+02 -.881523565E+02 -.881369272E+02 -.881207064E+02 -.881037185E+02 -.880859888E+02 -.880675430E+02 -.880484078E+02 -.880286098E+02 -.880081768E+02 -.879871366E+02 -.879655180E+02 -.879433505E+02 -.879206642E+02 -.878974909E+02 -.878738636E+02 -.878498177E+02 -.878253911E+02 -.878006258E+02 -.877755686E+02 -.877502727E+02 -.877248003E+02 -.876992248E+02 -.876736347E+02 -.876481380E+02 -.876228683E+02 -.875979925E+02 -.875737207E+02 -.875503194E+02 -.875281281E+02 -.875075806E+02 -.874892340E+02 -.874738040E+02 -.874622125E+02 -.874556489E+02 -.874556489E+02
 -.874772495E+02 -.874772495E+02 -.874849479E+02 -.874985342E+02 -.875166176E+02 -.875381159E+02 -.875621866E+02 -.875881731E+02 -.876155615E+02 -.876439489E+02 -.876730207E+02 -.877025300E+02 -.877322811E+02 -.877621181E+02 -.877919154E+02 -.878215687E+02 -.878509906E+02 -.878801073E+02 -.879088547E+02 -.879371768E+02 -.879650245E+02 -.879923535E+02 -.880191230E+02 -.880452945E+02 -.880708318E+02 -.880956995E+02 -.881198631E+02 -.881432892E+02 -.881659452E+02 -.881877996E+02 -.882088216E+02 -.882289816E+02 -.882482505E+02 -.882666002E+02 -.882840034E+02 -.883004335E+02 -.883158652E+02 -.883302744E+02 -.883436382E+02 -.883559353E+02 -.883671459E+02 -.883772518E+02 -.883862367E+02 -.883940858E+02 -.884007861E+02 -.884063268E+02 -.884106987E+02 -.884138949E+02 -.884159105E+02 -.884167428E+02 -.884163910E+02 -.884148567E+02 -.884121435E+02 -.884082570E+02 -.884032049E+02 -.883969969E+02 -.883896448E+02 -.883811622E+02 -.883715646E+02 -.883608691E+02 -.883490948E+02 -.883362621E+02 -.883223929E+02 -.883075107E+02 -.882916399E+02 -.882748065E+02 -.882570371E+02 -.882383597E+02 -.882188027E+02 -.881983955E+02 -.881771683E+02 -.881551518E+02 -.881323771E+02 -.881088761E+02 -.880846813E+02 -.880598257E+02 -.880343433E+02 -.880082688E+02 -.879816387E+02 -.879544909E+02 -.879268657E+02 -.878988066E+02 -.878703614E+02 -.878415834E+02 -.878125336E+02 -.877832827E+02 -.877539147E+02 -.877245304E+02 -.876952535E+02 -.876662368E+02 -.876376713E+02 -.876097981E+02 -.875829225E+02 -.875574342E+02 -.875338318E+02 -.875127548E+02 -.874950262E+02 -.874817062E+02 -.874741627E+02 -.874741627E+02
 -.874966513E+02 -.874966513E+02 -.875053725E+02 -.875207687E+02 -.875412589E+02 -.875656135E+02 -.875928772E+02 -.876223065E+02 -.876533199E+02 -.876854630E+02 -.877183813E+02 -.877517958E+02 -.877854851E+02 -.878192731E+02 -.878530171E+02 -.878865992E+02 -.879199210E+02 -.879528998E+02 -.879854636E+02 -.880175502E+02 -.880491041E+02 -.880800755E+02 -.881104179E+02 -.881400878E+02 -.881690435E+02 -.881972448E+02 -.882246525E+02 -.882512285E+02 -.882769357E+02 -.883017381E+02 -.883256004E+02 -.883484884E+02 -.883703685E+02 -.883912083E+02 -.884109760E+02 -.884296410E+02 -.884471740E+02 -.884635471E+02 -.884787339E+02 -.884927095E+02 -.885054510E+02 -.885169374E+02 -.885271494E+02 -.885360698E+02 -.885436837E+02 -.885499783E+02 -.885549431E+02 -.885585699E+02 -.885608531E+02 -.885617894E+02 -.885613781E+02 -.885596210E+02 -.885565222E+02 -.885520882E+02 -.885463282E+02 -.885392534E+02 -.885308775E+02 -.885212163E+02 -.885102880E+02 -.884981125E+02 -.884847119E+02 -.884701099E+02 -.884543323E+02 -.884374059E+02 -.884193594E+02 -.884002227E+02 -.883800268E+02 -.883588039E+02 -.883365870E+02 -.883134100E+02 -.882893076E+02 -.882643152E+02 -.882384686E+02 -.882118042E+02 -.881843594E+02 -.881561717E+02 -.881272800E+02 -.880977238E+02 -.880675442E+02 -.880367843E+02 -.880054897E+02 -.879737093E+02 -.879414971E+02 -.879089129E+02 -.878760253E+02 -.878429138E+02 -.878096728E+02 -.877764160E+02 -.877432823E+02 -.877104441E+02 -.876781169E+02 -.876465727E+02 -.876161567E+02 -.875873093E+02 -.875605944E+02 -.875367362E+02 -.875166663E+02 -.875015855E+02 -.874930439E+02 -.874930439E+02
 -.875164516E+02 -.875164516E+02 -.875262194E+02 -.875434636E+02 -.875664092E+02 -.875936784E+02 -.876242013E+02 -.876571451E+02 -.876918607E+02 -.877278416E+02 -.877646915E+02 -.878020987E+02 -.878398161E+02 -.878776467E+02 -.879154307E+02 -.879530370E+02 -.879903564E+02 -.880272967E+02 -.880637788E+02 -.880997332E+02 -.881350986E+02 -.881698187E+02 -.882038415E+02 -.882371179E+02 -.882696010E+02 -.883012452E+02 -.883320064E+02 -.883618416E+02 -.883907088E+02 -.884185668E+02 -.884453755E+02 -.884710957E+02 -.884956888E+02 -.885191175E+02 -.885413454E+02 -.885623373E+02 -.885820593E+02 -.886004794E+02 -.886175672E+02 -.886332939E+02 -.886476331E+02 -.886605603E+02 -.886720533E+02 -.886820921E+02 -.886906594E+02 -.886977404E+02 -.887033229E+02 -.887073975E+02 -.887099577E+02 -.887109997E+02 -.887105226E+02 -.887085284E+02 -.887050220E+02 -.887000110E+02 -.886935058E+02 -.886855196E+02 -.886760683E+02 -.886651702E+02 -.886528464E+02 -.886391199E+02 -.886240163E+02 -.886075632E+02 -.885897900E+02 -.885707281E+02 -.885504105E+02 -.885288716E+02 -.885061471E+02 -.884822742E+02 -.884572907E+02 -.884312356E+02 -.884041485E+02 -.883760700E+02 -.883470409E+02 -.883171029E+02 -.882862980E+02 -.882546693E+02 -.882222603E+02 -.881891157E+02 -.881552819E+02 -.881208071E+02 -.880857422E+02 -.880501420E+02 -.880140664E+02 -.879775822E+02 -.879407653E+02 -.879037044E+02 -.878665041E+02 -.878292908E+02 -.877922192E+02 -.877554811E+02 -.877193167E+02 -.876840292E+02 -.876500040E+02 -.876177332E+02 -.875878469E+02 -.875611551E+02 -.875386999E+02 -.875218256E+02 -.875122671E+02 -.875122671E+02
 -.875366420E+02 -.875366420E+02 -.875474800E+02 -.875666106E+02 -.875920629E+02 -.876223078E+02 -.876561585E+02 -.876926927E+02 -.877311927E+02 -.877710977E+02 -.878119692E+02 -.878534626E+02 -.878953045E+02 -.879372766E+02 -.879792026E+02 -.880209382E+02 -.880623631E+02 -.881033763E+02 -.881438906E+02 -.881838296E+02 -.882231252E+02 -.882617150E+02 -.882995412E+02 -.883365486E+02 -.883726848E+02 -.884078988E+02 -.884421411E+02 -.884753631E+02 -.885075175E+02 -.885385577E+02 -.885684378E+02 -.885971132E+02 -.886245398E+02 -.886506748E+02 -.886754764E+02 -.886989045E+02 -.887209202E+02 -.887414866E+02 -.887605687E+02 -.887781335E+02 -.887941503E+02 -.888085909E+02 -.888214295E+02 -.888326433E+02 -.888422121E+02 -.888501187E+02 -.888563491E+02 -.888608925E+02 -.888637412E+02 -.888648909E+02 -.888643406E+02 -.888620925E+02 -.888581523E+02 -.888525287E+02 -.888452339E+02 -.888362832E+02 -.888256949E+02 -.888134902E+02 -.887996933E+02 -.887843311E+02 -.887674330E+02 -.887490308E+02 -.887291586E+02 -.887078524E+02 -.886851501E+02 -.886610915E+02 -.886357176E+02 -.886090708E+02 -.885811947E+02 -.885521338E+02 -.885219334E+02 -.884906395E+02 -.884582986E+02 -.884249581E+02 -.883906655E+02 -.883554693E+02 -.883194185E+02 -.882825634E+02 -.882449556E+02 -.882066488E+02 -.881676996E+02 -.881281687E+02 -.880881222E+02 -.880476337E+02 -.880067870E+02 -.879656793E+02 -.879244260E+02 -.878831660E+02 -.878420698E+02 -.878013486E+02 -.877612675E+02 -.877221613E+02 -.876844558E+02 -.876486952E+02 -.876155770E+02 -.875859980E+02 -.875611129E+02 -.875424114E+02 -.875318171E+02 -.875318171E+02
 -.875572111E+02 -.875572111E+02 -.875691418E+02 -.875901979E+02 -.876182090E+02 -.876514919E+02 -.876887415E+02 -.877289453E+02 -.877713143E+02 -.878152333E+02 -.878602210E+02 -.879058992E+02 -.879519679E+02 -.879981880E+02 -.880443669E+02 -.880903466E+02 -.881359963E+02 -.881812056E+02 -.882258793E+02 -.882699337E+02 -.883132938E+02 -.883558909E+02 -.883976605E+02 -.884385417E+02 -.884784761E+02 -.885174068E+02 -.885552781E+02 -.885920358E+02 -.886276262E+02 -.886619966E+02 -.886950950E+02 -.887268703E+02 -.887572724E+02 -.887862524E+02 -.888137626E+02 -.888397567E+02 -.888641905E+02 -.888870213E+02 -.889082090E+02 -.889277155E+02 -.889455054E+02 -.889615462E+02 -.889758081E+02 -.889882646E+02 -.889988925E+02 -.890076719E+02 -.890145867E+02 -.890196241E+02 -.890227755E+02 -.890240357E+02 -.890234035E+02 -.890208816E+02 -.890164765E+02 -.890101983E+02 -.890020610E+02 -.889920824E+02 -.889802836E+02 -.889666892E+02 -.889513271E+02 -.889342283E+02 -.889154269E+02 -.888949593E+02 -.888728650E+02 -.888491853E+02 -.888239641E+02 -.887972468E+02 -.887690805E+02 -.887395139E+02 -.887085968E+02 -.886763801E+02 -.886429152E+02 -.886082547E+02 -.885724514E+02 -.885355586E+02 -.884976302E+02 -.884587206E+02 -.884188848E+02 -.883781790E+02 -.883366606E+02 -.882943891E+02 -.882514270E+02 -.882078412E+02 -.881637041E+02 -.881190963E+02 -.880741093E+02 -.880288492E+02 -.879834419E+02 -.879380389E+02 -.878928263E+02 -.878480350E+02 -.878039547E+02 -.877609520E+02 -.877194936E+02 -.876801761E+02 -.876437652E+02 -.876112455E+02 -.875838860E+02 -.875633242E+02 -.875516753E+02 -.875516753E+02
 -.875781348E+02 -.875781348E+02 -.875911803E+02 -.876142008E+02 -.876448219E+02 -.876812049E+02 -.877219253E+02 -.877658778E+02 -.878122017E+02 -.878602263E+02 -.879094274E+02 -.879593926E+02 -.880097957E+02 -.880603770E+02 -.881109273E+02 -.881612756E+02 -.882112802E+02 -.882608212E+02 -.883097951E+02 -.883581107E+02 -.884056860E+02 -.884524452E+02 -.884983175E+02 -.885432356E+02 -.885871345E+02 -.886299507E+02 -.886716223E+02 -.887120880E+02 -.887512874E+02 -.887891607E+02 -.888256490E+02 -.888606940E+02 -.888942387E+02 -.889262270E+02 -.889566045E+02 -.889853183E+02 -.890123173E+02 -.890375526E+02 -.890609779E+02 -.890825493E+02 -.891022261E+02 -.891199704E+02 -.891357480E+02 -.891495283E+02 -.891612843E+02 -.891709930E+02 -.891786357E+02 -.891841977E+02 -.891876688E+02 -.891890431E+02 -.891883192E+02 -.891855001E+02 -.891805932E+02 -.891736105E+02 -.891645681E+02 -.891534864E+02 -.891403900E+02 -.891253074E+02 -.891082707E+02 -.890893158E+02 -.890684819E+02 -.890458114E+02 -.890213495E+02 -.889951440E+02 -.889672452E+02 -.889377053E+02 -.889065786E+02 -.888739208E+02 -.888397887E+02 -.888042406E+02 -.887673352E+02 -.887291320E+02 -.886896911E+02 -.886490727E+02 -.886073377E+02 -.885645470E+02 -.885207624E+02 -.884760463E+02 -.884304625E+02 -.883840768E+02 -.883369579E+02 -.882891790E+02 -.882408191E+02 -.881919661E+02 -.881427190E+02 -.880931930E+02 -.880435242E+02 -.879938769E+02 -.879444525E+02 -.878955015E+02 -.878473382E+02 -.878003612E+02 -.877550777E+02 -.877121376E+02 -.876723747E+02 -.876368629E+02 -.876069865E+02 -.875845326E+02 -.875718114E+02 -.875718114E+02
 -.875993730E+02 -.875993730E+02 -.876135541E+02 -.876385747E+02 -.876718545E+02 -.877113976E+02 -.877556579E+02 -.878034358E+02 -.878537987E+02 -.879060200E+02 -.879595317E+02 -.880138879E+02 -.880687365E+02 -.881237972E+02 -.881788445E+02 -.882336945E+02 -.882881942E+02 -.883422143E+02 -.883956430E+02 -.884483812E+02 -.885003393E+02 -.885514348E+02 -.886015897E+02 -.886507297E+02 -.886987828E+02 -.887456784E+02 -.887913470E+02 -.888357198E+02 -.888787285E+02 -.889203054E+02 -.889603835E+02 -.889988965E+02 -.890357793E+02 -.890709678E+02 -.891043995E+02 -.891360136E+02 -.891657515E+02 -.891935568E+02 -.892193760E+02 -.892431584E+02 -.892648568E+02 -.892844276E+02 -.893018310E+02 -.893170315E+02 -.893299978E+02 -.893407033E+02 -.893491262E+02 -.893552493E+02 -.893590609E+02 -.893605539E+02 -.893597268E+02 -.893565830E+02 -.893511311E+02 -.893433849E+02 -.893333631E+02 -.893210895E+02 -.893065924E+02 -.892899049E+02 -.892710642E+02 -.892501119E+02 -.892270933E+02 -.892020574E+02 -.891750563E+02 -.891461453E+02 -.891153824E+02 -.890828277E+02 -.890485434E+02 -.890125936E+02 -.889750434E+02 -.889359593E+02 -.888954084E+02 -.888534584E+02 -.888101775E+02 -.887656339E+02 -.887198960E+02 -.886730326E+02 -.886251125E+02 -.885762053E+02 -.885263818E+02 -.884757144E+02 -.884242786E+02 -.883721542E+02 -.883194271E+02 -.882661921E+02 -.882125565E+02 -.881586441E+02 -.881046014E+02 -.880506050E+02 -.879968717E+02 -.879436712E+02 -.878913425E+02 -.878403154E+02 -.877911382E+02 -.877445133E+02 -.877013438E+02 -.876627928E+02 -.876303609E+02 -.876059868E+02 -.875921773E+02 -.875921773E+02
 -.876208645E+02 -.876208645E+02 -.876361979E+02 -.876632495E+02 -.876992318E+02 -.877419890E+02 -.877898518E+02 -.878415263E+02 -.878960075E+02 -.879525121E+02 -.880104293E+02 -.880692800E+02 -.881286863E+02 -.881883477E+02 -.882480229E+02 -.883075147E+02 -.883666593E+02 -.884253177E+02 -.884833696E+02 -.885407076E+02 -.885972347E+02 -.886528608E+02 -.887075005E+02 -.887610719E+02 -.888134950E+02 -.888646912E+02 -.889145825E+02 -.889630915E+02 -.890101410E+02 -.890556541E+02 -.890995547E+02 -.891417671E+02 -.891822166E+02 -.892208299E+02 -.892575352E+02 -.892922624E+02 -.893249438E+02 -.893555144E+02 -.893839121E+02 -.894100784E+02 -.894339584E+02 -.894555015E+02 -.894746615E+02 -.894913970E+02 -.895056717E+02 -.895174545E+02 -.895267199E+02 -.895334482E+02 -.895376251E+02 -.895392429E+02 -.895382994E+02 -.895347986E+02 -.895287505E+02 -.895201712E+02 -.895090824E+02 -.894955117E+02 -.894794920E+02 -.894610617E+02 -.894402642E+02 -.894171475E+02 -.893917644E+02 -.893641715E+02 -.893344292E+02 -.893026016E+02 -.892687555E+02 -.892329603E+02 -.891952878E+02 -.891558114E+02 -.891146062E+02 -.890717482E+02 -.890273141E+02 -.889813811E+02 -.889340268E+02 -.888853283E+02 -.888353632E+02 -.887842084E+02 -.887319412E+02 -.886786390E+02 -.886243803E+02 -.885692448E+02 -.885133151E+02 -.884566781E+02 -.883994268E+02 -.883416635E+02 -.882835031E+02 -.882250784E+02 -.881665460E+02 -.881080947E+02 -.880499562E+02 -.879924191E+02 -.879358464E+02 -.878806991E+02 -.878275658E+02 -.877772018E+02 -.877305785E+02 -.876889485E+02 -.876539295E+02 -.876276122E+02 -.876127019E+02 -.876127019E+02
 -.876425175E+02 -.876425175E+02 -.876590158E+02 -.876881234E+02 -.877268433E+02 -.877728584E+02 -.878243765E+02 -.878800091E+02 -.879386782E+02 -.879995452E+02 -.880619569E+02 -.881254015E+02 -.881894760E+02 -.882538603E+02 -.883182973E+02 -.883825769E+02 -.884465244E+02 -.885099914E+02 -.885728485E+02 -.886349804E+02 -.886962820E+02 -.887566552E+02 -.888160064E+02 -.888742453E+02 -.889312832E+02 -.889870322E+02 -.890414048E+02 -.890943137E+02 -.891456712E+02 -.891953902E+02 -.892433836E+02 -.892895649E+02 -.893338484E+02 -.893761498E+02 -.894163861E+02 -.894544765E+02 -.894903427E+02 -.895239092E+02 -.895551040E+02 -.895838589E+02 -.896101102E+02 -.896337989E+02 -.896548710E+02 -.896732783E+02 -.896889783E+02 -.897019346E+02 -.897121174E+02 -.897195033E+02 -.897240760E+02 -.897258261E+02 -.897247509E+02 -.897208553E+02 -.897141507E+02 -.897046560E+02 -.896923963E+02 -.896774040E+02 -.896597173E+02 -.896393811E+02 -.896164459E+02 -.895909677E+02 -.895630077E+02 -.895326320E+02 -.894999107E+02 -.894649179E+02 -.894277313E+02 -.893884311E+02 -.893471003E+02 -.893038235E+02 -.892586872E+02 -.892117787E+02 -.891631859E+02 -.891129971E+02 -.890613004E+02 -.890081839E+02 -.889537348E+02 -.888980401E+02 -.888411863E+02 -.887832597E+02 -.887243473E+02 -.886645368E+02 -.886039187E+02 -.885425872E+02 -.884806428E+02 -.884181953E+02 -.883553676E+02 -.882923010E+02 -.882291621E+02 -.881661514E+02 -.881035153E+02 -.880415603E+02 -.879806731E+02 -.879213450E+02 -.878642042E+02 -.878100578E+02 -.877599452E+02 -.877152081E+02 -.876775803E+02 -.876493048E+02 -.876332855E+02 -.876332855E+02
 -.876642068E+02 -.876642068E+02 -.876818774E+02 -.877130559E+02 -.877545353E+02 -.878038381E+02 -.878590492E+02 -.879186860E+02 -.879815989E+02 -.880468953E+02 -.881138801E+02 -.881820101E+02 -.882508580E+02 -.883200848E+02 -.883894180E+02 -.884586352E+02 -.885275508E+02 -.885960069E+02 -.886638653E+02 -.887310024E+02 -.887973045E+02 -.888626650E+02 -.889269815E+02 -.889901541E+02 -.890520842E+02 -.891126736E+02 -.891718237E+02 -.892294356E+02 -.892854100E+02 -.893396473E+02 -.893920479E+02 -.894425126E+02 -.894909427E+02 -.895372408E+02 -.895813109E+02 -.896230594E+02 -.896623951E+02 -.896992302E+02 -.897334809E+02 -.897650676E+02 -.897939157E+02 -.898199562E+02 -.898431260E+02 -.898633684E+02 -.898806334E+02 -.898948784E+02 -.899060681E+02 -.899141752E+02 -.899191803E+02 -.899210722E+02 -.899198479E+02 -.899155127E+02 -.899080803E+02 -.898975724E+02 -.898840188E+02 -.898674570E+02 -.898479321E+02 -.898254965E+02 -.898002092E+02 -.897721359E+02 -.897413480E+02 -.897079225E+02 -.896719414E+02 -.896334909E+02 -.895926611E+02 -.895495454E+02 -.895042399E+02 -.894568427E+02 -.894074535E+02 -.893561728E+02 -.893031018E+02 -.892483417E+02 -.891919932E+02 -.891341564E+02 -.890749303E+02 -.890144133E+02 -.889527022E+02 -.888898937E+02 -.888260840E+02 -.887613699E+02 -.886958502E+02 -.886296272E+02 -.885628091E+02 -.884955135E+02 -.884278710E+02 -.883600315E+02 -.882921711E+02 -.882245015E+02 -.881572828E+02 -.880908390E+02 -.880255792E+02 -.879620239E+02 -.879008397E+02 -.878428841E+02 -.877892633E+02 -.877414063E+02 -.877011620E+02 -.876709241E+02 -.876537944E+02 -.876537944E+02
 -.876857666E+02 -.876857666E+02 -.877046089E+02 -.877378593E+02 -.877821028E+02 -.878347032E+02 -.878936240E+02 -.879572904E+02 -.880244835E+02 -.880942579E+02 -.881658788E+02 -.882387729E+02 -.883124898E+02 -.883866723E+02 -.884610336E+02 -.885353393E+02 -.886093935E+02 -.886830288E+02 -.887560983E+02 -.888284698E+02 -.889000206E+02 -.889706348E+02 -.890402001E+02 -.891086062E+02 -.891757431E+02 -.892415007E+02 -.893057676E+02 -.893684318E+02 -.894293801E+02 -.894884986E+02 -.895456728E+02 -.896007885E+02 -.896537316E+02 -.897043892E+02 -.897526499E+02 -.897984045E+02 -.898415468E+02 -.898819741E+02 -.899195883E+02 -.899542962E+02 -.899860102E+02 -.900146490E+02 -.900401384E+02 -.900624114E+02 -.900814092E+02 -.900970813E+02 -.901093860E+02 -.901182909E+02 -.901237730E+02 -.901258189E+02 -.901244250E+02 -.901195975E+02 -.901113523E+02 -.900997150E+02 -.900847206E+02 -.900664134E+02 -.900448463E+02 -.900200809E+02 -.899921867E+02 -.899612407E+02 -.899273269E+02 -.898905354E+02 -.898509622E+02 -.898087082E+02 -.897638785E+02 -.897165821E+02 -.896669306E+02 -.896150380E+02 -.895610198E+02 -.895049924E+02 -.894470724E+02 -.893873760E+02 -.893260188E+02 -.892631150E+02 -.891987774E+02 -.891331169E+02 -.890662430E+02 -.889982635E+02 -.889292854E+02 -.888594155E+02 -.887887617E+02 -.887174349E+02 -.886455516E+02 -.885732369E+02 -.885006295E+02 -.884278873E+02 -.883551954E+02 -.882827760E+02 -.882109021E+02 -.881399139E+02 -.880702412E+02 -.880024323E+02 -.879371904E+02 -.878754214E+02 -.878182956E+02 -.877673272E+02 -.877244772E+02 -.876922875E+02 -.876740541E+02 -.876740541E+02
 -.877069813E+02 -.877069813E+02 -.877269841E+02 -.877622897E+02 -.878092789E+02 -.878651602E+02 -.879277794E+02 -.879954732E+02 -.880669559E+02 -.881412324E+02 -.882175304E+02 -.882952485E+02 -.883739148E+02 -.884531555E+02 -.885326704E+02 -.886122138E+02 -.886915802E+02 -.887705932E+02 -.888490971E+02 -.889269506E+02 -.890040218E+02 -.890801846E+02 -.891553158E+02 -.892292931E+02 -.893019937E+02 -.893732936E+02 -.894430671E+02 -.895111865E+02 -.895775225E+02 -.896419443E+02 -.897043201E+02 -.897645175E+02 -.898224044E+02 -.898778493E+02 -.899307222E+02 -.899808956E+02 -.900282450E+02 -.900726500E+02 -.901139950E+02 -.901521702E+02 -.901870723E+02 -.902186052E+02 -.902466810E+02 -.902712203E+02 -.902921532E+02 -.903094196E+02 -.903229701E+02 -.903327660E+02 -.903387796E+02 -.903409950E+02 -.903394077E+02 -.903340249E+02 -.903248655E+02 -.903119595E+02 -.902953485E+02 -.902750849E+02 -.902512313E+02 -.902238605E+02 -.901930547E+02 -.901589049E+02 -.901215099E+02 -.900809761E+02 -.900374162E+02 -.899909488E+02 -.899416972E+02 -.898897888E+02 -.898353541E+02 -.897785259E+02 -.897194387E+02 -.896582273E+02 -.895950267E+02 -.895299711E+02 -.894631933E+02 -.893948240E+02 -.893249921E+02 -.892538233E+02 -.891814411E+02 -.891079666E+02 -.890335187E+02 -.889582153E+02 -.888821744E+02 -.888055163E+02 -.887283659E+02 -.886508562E+02 -.885731335E+02 -.884953636E+02 -.884177397E+02 -.883404936E+02 -.882639096E+02 -.881883425E+02 -.881142413E+02 -.880421795E+02 -.879728942E+02 -.879073369E+02 -.878467385E+02 -.877926946E+02 -.877472741E+02 -.877131617E+02 -.876938423E+02 -.876938423E+02
 -.877275765E+02 -.877275765E+02 -.877487162E+02 -.877860375E+02 -.878357239E+02 -.878948353E+02 -.879611058E+02 -.880327883E+02 -.881085350E+02 -.881873046E+02 -.882682908E+02 -.883508667E+02 -.884345413E+02 -.885189259E+02 -.886037084E+02 -.886886333E+02 -.887734860E+02 -.888580816E+02 -.889422558E+02 -.890258582E+02 -.891087468E+02 -.891907845E+02 -.892718358E+02 -.893517650E+02 -.894304347E+02 -.895077051E+02 -.895834335E+02 -.896574741E+02 -.897296786E+02 -.897998963E+02 -.898679749E+02 -.899337606E+02 -.899970995E+02 -.900578379E+02 -.901158238E+02 -.901709073E+02 -.902229420E+02 -.902717858E+02 -.903173021E+02 -.903593609E+02 -.903978394E+02 -.904326236E+02 -.904636086E+02 -.904906997E+02 -.905138134E+02 -.905328778E+02 -.905478335E+02 -.905586339E+02 -.905652462E+02 -.905676507E+02 -.905658420E+02 -.905598285E+02 -.905496325E+02 -.905352900E+02 -.905168503E+02 -.904943758E+02 -.904679413E+02 -.904376334E+02 -.904035498E+02 -.903657984E+02 -.903244966E+02 -.902797703E+02 -.902317527E+02 -.901805838E+02 -.901264088E+02 -.900693774E+02 -.900096428E+02 -.899473603E+02 -.898826869E+02 -.898157797E+02 -.897467953E+02 -.896758890E+02 -.896032140E+02 -.895289207E+02 -.894531560E+02 -.893760636E+02 -.892977828E+02 -.892184498E+02 -.891381972E+02 -.890571552E+02 -.889754532E+02 -.888932211E+02 -.888105928E+02 -.887277094E+02 -.886447245E+02 -.885618109E+02 -.884791691E+02 -.883970389E+02 -.883157145E+02 -.882355630E+02 -.881570500E+02 -.880807712E+02 -.880074941E+02 -.879382114E+02 -.878742103E+02 -.878171618E+02 -.877692365E+02 -.877332545E+02 -.877128810E+02 -.877128810E+02
 -.877472120E+02 -.877472120E+02 -.877694477E+02 -.878087154E+02 -.878610127E+02 -.879232604E+02 -.879930892E+02 -.880686753E+02 -.881486149E+02 -.882318258E+02 -.883174720E+02 -.884049046E+02 -.884936165E+02 -.885832069E+02 -.886733538E+02 -.887637932E+02 -.888543030E+02 -.889446903E+02 -.890347826E+02 -.891244199E+02 -.892134498E+02 -.893017230E+02 -.893890905E+02 -.894754014E+02 -.895605015E+02 -.896442329E+02 -.897264329E+02 -.898069350E+02 -.898855683E+02 -.899621588E+02 -.900365295E+02 -.901085013E+02 -.901778943E+02 -.902445284E+02 -.903082245E+02 -.903688061E+02 -.904261000E+02 -.904799378E+02 -.905301572E+02 -.905766033E+02 -.906191295E+02 -.906575993E+02 -.906918869E+02 -.907218785E+02 -.907474735E+02 -.907685852E+02 -.907851419E+02 -.907970873E+02 -.908043811E+02 -.908069998E+02 -.908049364E+02 -.907982008E+02 -.907868198E+02 -.907708363E+02 -.907503099E+02 -.907253153E+02 -.906959424E+02 -.906622948E+02 -.906244897E+02 -.905826560E+02 -.905369339E+02 -.904874732E+02 -.904344324E+02 -.903779774E+02 -.903182801E+02 -.902555174E+02 -.901898695E+02 -.901215191E+02 -.900506499E+02 -.899774455E+02 -.899020885E+02 -.898247591E+02 -.897456344E+02 -.896648878E+02 -.895826879E+02 -.894991983E+02 -.894145774E+02 -.893289783E+02 -.892425492E+02 -.891554342E+02 -.890677749E+02 -.889797119E+02 -.888913882E+02 -.888029529E+02 -.887145664E+02 -.886264077E+02 -.885386832E+02 -.884516392E+02 -.883655769E+02 -.882808734E+02 -.881980073E+02 -.881175925E+02 -.880404223E+02 -.879675252E+02 -.879002381E+02 -.878403000E+02 -.877899741E+02 -.877522054E+02 -.877308267E+02 -.877308267E+02
 -.877654678E+02 -.877654678E+02 -.877887376E+02 -.878298457E+02 -.878846203E+02 -.879498568E+02 -.880230933E+02 -.881024396E+02 -.881864436E+02 -.882739892E+02 -.883642160E+02 -.884564584E+02 -.885501972E+02 -.886450225E+02 -.887406053E+02 -.888366756E+02 -.889330049E+02 -.890293936E+02 -.891256613E+02 -.892216387E+02 -.893171620E+02 -.894120690E+02 -.895061954E+02 -.895993734E+02 -.896914296E+02 -.897821850E+02 -.898714543E+02 -.899590460E+02 -.900447632E+02 -.901284040E+02 -.902097623E+02 -.902886290E+02 -.903647927E+02 -.904380417E+02 -.905081645E+02 -.905749520E+02 -.906381984E+02 -.906977031E+02 -.907532721E+02 -.908047197E+02 -.908518698E+02 -.908945577E+02 -.909326313E+02 -.909659530E+02 -.909944005E+02 -.910178683E+02 -.910362689E+02 -.910495335E+02 -.910576128E+02 -.910604777E+02 -.910581195E+02 -.910505500E+02 -.910378013E+02 -.910199259E+02 -.909969956E+02 -.909691012E+02 -.909363513E+02 -.908988716E+02 -.908568031E+02 -.908103013E+02 -.907595345E+02 -.907046825E+02 -.906459348E+02 -.905834893E+02 -.905175505E+02 -.904483281E+02 -.903760353E+02 -.903008876E+02 -.902231009E+02 -.901428906E+02 -.900604698E+02 -.899760483E+02 -.898898318E+02 -.898020202E+02 -.897128075E+02 -.896223808E+02 -.895309201E+02 -.894385979E+02 -.893455802E+02 -.892520265E+02 -.891580916E+02 -.890639278E+02 -.889696873E+02 -.888755268E+02 -.887816130E+02 -.886881296E+02 -.885952872E+02 -.885033359E+02 -.884125816E+02 -.883234072E+02 -.882363001E+02 -.881518876E+02 -.880709824E+02 -.879946418E+02 -.879242437E+02 -.878615853E+02 -.878090104E+02 -.877695747E+02 -.877472611E+02 -.877472611E+02
 -.877818331E+02 -.877818331E+02 -.878060484E+02 -.878488462E+02 -.879059068E+02 -.879739178E+02 -.880503406E+02 -.881332307E+02 -.882210987E+02 -.883128028E+02 -.884074661E+02 -.885044124E+02 -.886031154E+02 -.887031608E+02 -.888042162E+02 -.889060083E+02 -.890083045E+02 -.891109000E+02 -.892136072E+02 -.893162474E+02 -.894186455E+02 -.895206250E+02 -.896220050E+02 -.897225984E+02 -.898222103E+02 -.899206374E+02 -.900176678E+02 -.901130815E+02 -.902066507E+02 -.902981407E+02 -.903873109E+02 -.904739162E+02 -.905577081E+02 -.906384363E+02 -.907158502E+02 -.907897011E+02 -.908597434E+02 -.909257366E+02 -.909874476E+02 -.910446521E+02 -.910971370E+02 -.911447021E+02 -.911871621E+02 -.912243486E+02 -.912561116E+02 -.912823216E+02 -.913028706E+02 -.913176736E+02 -.913266695E+02 -.913298221E+02 -.913271201E+02 -.913185778E+02 -.913042347E+02 -.912841548E+02 -.912584264E+02 -.912271607E+02 -.911904906E+02 -.911485694E+02 -.911015690E+02 -.910496784E+02 -.909931015E+02 -.909320552E+02 -.908667680E+02 -.907974770E+02 -.907244269E+02 -.906478677E+02 -.905680526E+02 -.904852365E+02 -.903996743E+02 -.903116191E+02 -.902213204E+02 -.901290232E+02 -.900349664E+02 -.899393815E+02 -.898424917E+02 -.897445114E+02 -.896456452E+02 -.895460882E+02 -.894460260E+02 -.893456353E+02 -.892450855E+02 -.891445406E+02 -.890441625E+02 -.889441149E+02 -.888445693E+02 -.887457125E+02 -.886477569E+02 -.885509534E+02 -.884556086E+02 -.883621067E+02 -.882709385E+02 -.881827378E+02 -.880983293E+02 -.880187898E+02 -.879455276E+02 -.878803849E+02 -.878257705E+02 -.877848320E+02 -.877616797E+02 -.877616797E+02
 -.877956930E+02 -.877956930E+02 -.878207338E+02 -.878650158E+02 -.879240998E+02 -.879945900E+02 -.880738904E+02 -.881600182E+02 -.882514599E+02 -.883470596E+02 -.884459333E+02 -.885474017E+02 -.886509388E+02 -.887561314E+02 -.888626484E+02 -.889702168E+02 -.890786029E+02 -.891875988E+02 -.892970110E+02 -.894066521E+02 -.895163352E+02 -.896258688E+02 -.897350539E+02 -.898436820E+02 -.899515337E+02 -.900583781E+02 -.901639727E+02 -.902680642E+02 -.903703887E+02 -.904706730E+02 -.905686359E+02 -.906639893E+02 -.907564401E+02 -.908456919E+02 -.909314468E+02 -.910134074E+02 -.910912793E+02 -.911647728E+02 -.912336055E+02 -.912975050E+02 -.913562109E+02 -.914094779E+02 -.914570779E+02 -.914988027E+02 -.915344664E+02 -.915639076E+02 -.915869916E+02 -.916036120E+02 -.916136920E+02 -.916171859E+02 -.916140793E+02 -.916043897E+02 -.915881658E+02 -.915654875E+02 -.915364643E+02 -.915012343E+02 -.914599621E+02 -.914128371E+02 -.913600710E+02 -.913018957E+02 -.912385604E+02 -.911703295E+02 -.910974796E+02 -.910202974E+02 -.909390771E+02 -.908541179E+02 -.907657219E+02 -.906741919E+02 -.905798293E+02 -.904829323E+02 -.903837938E+02 -.902827001E+02 -.901799291E+02 -.900757491E+02 -.899704174E+02 -.898641795E+02 -.897572685E+02 -.896499047E+02 -.895422957E+02 -.894346371E+02 -.893271138E+02 -.892199021E+02 -.891131729E+02 -.890070959E+02 -.889018459E+02 -.887976103E+02 -.886945999E+02 -.885930623E+02 -.884933000E+02 -.883956927E+02 -.883007276E+02 -.882090368E+02 -.881214473E+02 -.880390440E+02 -.879632517E+02 -.878959414E+02 -.878395670E+02 -.877973438E+02 -.877734800E+02 -.877734800E+02
 -.878063145E+02 -.878063145E+02 -.878320224E+02 -.878775168E+02 -.879382766E+02 -.880108525E+02 -.880926153E+02 -.881815643E+02 -.882761790E+02 -.883753034E+02 -.884780581E+02 -.885837714E+02 -.886919256E+02 -.888021161E+02 -.889140191E+02 -.890273669E+02 -.891419289E+02 -.892574966E+02 -.893738727E+02 -.894908626E+02 -.896082676E+02 -.897258808E+02 -.898434838E+02 -.899608446E+02 -.900777162E+02 -.901938365E+02 -.903089282E+02 -.904226993E+02 -.905348442E+02 -.906450447E+02 -.907529716E+02 -.908582860E+02 -.909606418E+02 -.910596871E+02 -.911550663E+02 -.912464232E+02 -.913334024E+02 -.914156532E+02 -.914928314E+02 -.915646032E+02 -.916306477E+02 -.916906611E+02 -.917443594E+02 -.917914820E+02 -.918317954E+02 -.918650959E+02 -.918912127E+02 -.919100107E+02 -.919213920E+02 -.919252978E+02 -.919217096E+02 -.919106488E+02 -.918921773E+02 -.918663957E+02 -.918334426E+02 -.917934917E+02 -.917467501E+02 -.916934548E+02 -.916338698E+02 -.915682828E+02 -.914970019E+02 -.914203517E+02 -.913386706E+02 -.912523072E+02 -.911616172E+02 -.910669607E+02 -.909686992E+02 -.908671935E+02 -.907628008E+02 -.906558731E+02 -.905467544E+02 -.904357797E+02 -.903232724E+02 -.902095433E+02 -.900948889E+02 -.899795905E+02 -.898639133E+02 -.897481058E+02 -.896324000E+02 -.895170117E+02 -.894021420E+02 -.892879794E+02 -.891747029E+02 -.890624866E+02 -.889515057E+02 -.888419449E+02 -.887340091E+02 -.886279375E+02 -.885240219E+02 -.884226304E+02 -.883242375E+02 -.882294639E+02 -.881391266E+02 -.880543042E+02 -.879764214E+02 -.879073572E+02 -.878495861E+02 -.878063607E+02 -.877819498E+02 -.877819498E+02
 -.878128309E+02 -.878128309E+02 -.878390020E+02 -.878853590E+02 -.879473450E+02 -.880214943E+02 -.881051755E+02 -.881963953E+02 -.882936466E+02 -.883957911E+02 -.885019689E+02 -.886115284E+02 -.887239713E+02 -.888389106E+02 -.889560376E+02 -.890750966E+02 -.891958651E+02 -.893181385E+02 -.894417189E+02 -.895664061E+02 -.896919912E+02 -.898182519E+02 -.899449495E+02 -.900718264E+02 -.901986056E+02 -.903249899E+02 -.904506625E+02 -.905752874E+02 -.906985109E+02 -.908199627E+02 -.909392575E+02 -.910559971E+02 -.911697719E+02 -.912801638E+02 -.913867477E+02 -.914890948E+02 -.915867750E+02 -.916793606E+02 -.917664293E+02 -.918475682E+02 -.919223782E+02 -.919904785E+02 -.920515107E+02 -.921051444E+02 -.921510815E+02 -.921890606E+02 -.922188617E+02 -.922403099E+02 -.922532782E+02 -.922576898E+02 -.922535201E+02 -.922407966E+02 -.922195987E+02 -.921900562E+02 -.921523472E+02 -.921066947E+02 -.920533631E+02 -.919926538E+02 -.919249010E+02 -.918504665E+02 -.917697352E+02 -.916831104E+02 -.915910092E+02 -.914938587E+02 -.913920915E+02 -.912861430E+02 -.911764473E+02 -.910634350E+02 -.909475305E+02 -.908291489E+02 -.907086948E+02 -.905865593E+02 -.904631189E+02 -.903387331E+02 -.902137431E+02 -.900884706E+02 -.899632166E+02 -.898382608E+02 -.897138613E+02 -.895902555E+02 -.894676608E+02 -.893462768E+02 -.892262890E+02 -.891078728E+02 -.889912003E+02 -.888764485E+02 -.887638108E+02 -.886535110E+02 -.885458223E+02 -.884410917E+02 -.883397705E+02 -.882424551E+02 -.881499379E+02 -.880632739E+02 -.879838665E+02 -.879135780E+02 -.878548730E+02 -.878110039E+02 -.877862540E+02 -.877862540E+02
 -.878142279E+02 -.878142279E+02 -.878406049E+02 -.878873820E+02 -.879500232E+02 -.880250923E+02 -.881099933E+02 -.882027707E+02 -.883019566E+02 -.884064520E+02 -.885154347E+02 -.886282888E+02 -.887445489E+02 -.888638574E+02 -.889859308E+02 -.891105337E+02 -.892374591E+02 -.893665124E+02 -.894974997E+02 -.896302189E+02 -.897644531E+02 -.898999658E+02 -.900364977E+02 -.901737647E+02 -.903114572E+02 -.904492394E+02 -.905867507E+02 -.907236055E+02 -.908593955E+02 -.909936907E+02 -.911260415E+02 -.912559802E+02 -.913830230E+02 -.915066729E+02 -.916264209E+02 -.917417500E+02 -.918521372E+02 -.919570580E+02 -.920559902E+02 -.921484186E+02 -.922338409E+02 -.923117735E+02 -.923817580E+02 -.924433679E+02 -.924962162E+02 -.925399613E+02 -.925743142E+02 -.925990437E+02 -.926139814E+02 -.926190254E+02 -.926141423E+02 -.925993680E+02 -.925748071E+02 -.925406306E+02 -.924970723E+02 -.924444241E+02 -.923830306E+02 -.923132820E+02 -.922356080E+02 -.921504706E+02 -.920583572E+02 -.919597744E+02 -.918552415E+02 -.917452855E+02 -.916304360E+02 -.915112211E+02 -.913881638E+02 -.912617786E+02 -.911325690E+02 -.910010251E+02 -.908676212E+02 -.907328136E+02 -.905970389E+02 -.904607120E+02 -.903242243E+02 -.901879425E+02 -.900522067E+02 -.899173304E+02 -.897835995E+02 -.896512727E+02 -.895205828E+02 -.893917390E+02 -.892649294E+02 -.891403268E+02 -.890180945E+02 -.888983954E+02 -.887814034E+02 -.886673179E+02 -.885563836E+02 -.884489144E+02 -.883453253E+02 -.882461728E+02 -.881522068E+02 -.880644377E+02 -.879842226E+02 -.879133767E+02 -.878543176E+02 -.878102527E+02 -.877854230E+02 -.877854230E+02
 -.878093281E+02 -.878093281E+02 -.878355921E+02 -.878822381E+02 -.879448203E+02 -.880199879E+02 -.881052249E+02 -.881986510E+02 -.882988682E+02 -.884048427E+02 -.885158124E+02 -.886312164E+02 -.887506390E+02 -.888737664E+02 -.890003534E+02 -.891301965E+02 -.892631139E+02 -.893989294E+02 -.895374603E+02 -.896785084E+02 -.898218529E+02 -.899672457E+02 -.901144084E+02 -.902630303E+02 -.904127674E+02 -.905632432E+02 -.907140486E+02 -.908647439E+02 -.910148599E+02 -.911638997E+02 -.913113405E+02 -.914566351E+02 -.915992143E+02 -.917384877E+02 -.918738469E+02 -.920046671E+02 -.921303107E+02 -.922501311E+02 -.923634774E+02 -.924697005E+02 -.925681602E+02 -.926582337E+02 -.927393243E+02 -.928108723E+02 -.928723646E+02 -.929233456E+02 -.929634270E+02 -.929922964E+02 -.930097256E+02 -.930155756E+02 -.930098004E+02 -.929924482E+02 -.929636604E+02 -.929236676E+02 -.928727846E+02 -.928114021E+02 -.927399787E+02 -.926590299E+02 -.925691190E+02 -.924708456E+02 -.923648363E+02 -.922517350E+02 -.921321951E+02 -.920068721E+02 -.918764175E+02 -.917414743E+02 -.916026730E+02 -.914606282E+02 -.913159365E+02 -.911691743E+02 -.910208956E+02 -.908716305E+02 -.907218831E+02 -.905721298E+02 -.904228174E+02 -.902743612E+02 -.901271438E+02 -.899815136E+02 -.898377845E+02 -.896962356E+02 -.895571128E+02 -.894206301E+02 -.892869739E+02 -.891563072E+02 -.890287767E+02 -.889045220E+02 -.887836871E+02 -.886664356E+02 -.885529702E+02 -.884435575E+02 -.883385595E+02 -.882384742E+02 -.881439877E+02 -.880560403E+02 -.879759130E+02 -.879053378E+02 -.878466417E+02 -.878029322E+02 -.877783409E+02 -.877783409E+02
 -.877967785E+02 -.877967785E+02 -.878225388E+02 -.878683765E+02 -.879300186E+02 -.880042655E+02 -.880887349E+02 -.881816655E+02 -.882817663E+02 -.883880995E+02 -.884999900E+02 -.886169550E+02 -.887386493E+02 -.888648217E+02 -.889952817E+02 -.891298729E+02 -.892684523E+02 -.894108741E+02 -.895569772E+02 -.897065761E+02 -.898594530E+02 -.900153539E+02 -.901739846E+02 -.903350095E+02 -.904980507E+02 -.906626891E+02 -.908284650E+02 -.909948803E+02 -.911613999E+02 -.913274538E+02 -.914924385E+02 -.916557185E+02 -.918166271E+02 -.919744675E+02 -.921285136E+02 -.922780119E+02 -.924221833E+02 -.925602272E+02 -.926913262E+02 -.928146537E+02 -.929293833E+02 -.930346998E+02 -.931298131E+02 -.932139729E+02 -.932864848E+02 -.933467266E+02 -.933941640E+02 -.934283648E+02 -.934490114E+02 -.934559096E+02 -.934489948E+02 -.934283337E+02 -.933941223E+02 -.933466804E+02 -.932864423E+02 -.932139444E+02 -.931298114E+02 -.930347400E+02 -.929294832E+02 -.928148340E+02 -.926916106E+02 -.925606432E+02 -.924227621E+02 -.922787889E+02 -.921295290E+02 -.919757665E+02 -.918182608E+02 -.916577440E+02 -.914949196E+02 -.913304613E+02 -.911650121E+02 -.909991833E+02 -.908335529E+02 -.906686637E+02 -.905050218E+02 -.903430943E+02 -.901833071E+02 -.900260439E+02 -.898716446E+02 -.897204057E+02 -.895725807E+02 -.894283823E+02 -.892879861E+02 -.891515357E+02 -.890191499E+02 -.888909322E+02 -.887669828E+02 -.886474142E+02 -.885323706E+02 -.884220531E+02 -.883167506E+02 -.882168802E+02 -.881230384E+02 -.880360659E+02 -.879571325E+02 -.878878448E+02 -.878303871E+02 -.877877038E+02 -.877637366E+02 -.877637366E+02
 -.877750390E+02 -.877750390E+02 -.877998230E+02 -.878440302E+02 -.879036571E+02 -.879757327E+02 -.880580708E+02 -.881490808E+02 -.882476214E+02 -.883528873E+02 -.884643224E+02 -.885815502E+02 -.887043212E+02 -.888324702E+02 -.889658831E+02 -.891044703E+02 -.892481463E+02 -.893968126E+02 -.895503453E+02 -.897085844E+02 -.898713273E+02 -.900383227E+02 -.902092679E+02 -.903838071E+02 -.905615315E+02 -.907419802E+02 -.909246424E+02 -.911089598E+02 -.912943288E+02 -.914801023E+02 -.916655917E+02 -.918500664E+02 -.920327541E+02 -.922128392E+02 -.923894618E+02 -.925617163E+02 -.927286517E+02 -.928892735E+02 -.930425487E+02 -.931874134E+02 -.933227857E+02 -.934475810E+02 -.935607321E+02 -.936612121E+02 -.937480593E+02 -.938204033E+02 -.938774904E+02 -.939187071E+02 -.939436000E+02 -.939518907E+02 -.939434863E+02 -.939184815E+02 -.938771564E+02 -.938199660E+02 -.937475258E+02 -.936605913E+02 -.935600347E+02 -.934468196E+02 -.933219750E+02 -.931865705E+02 -.930416931E+02 -.928884277E+02 -.927278413E+02 -.925609704E+02 -.923888139E+02 -.922123274E+02 -.920324219E+02 -.918499633E+02 -.916657739E+02 -.914806331E+02 -.912952793E+02 -.911104096E+02 -.909266794E+02 -.907447011E+02 -.905650419E+02 -.903882212E+02 -.902147075E+02 -.900449171E+02 -.898792115E+02 -.897178973E+02 -.895612269E+02 -.894094004E+02 -.892625699E+02 -.891208449E+02 -.889842999E+02 -.888529847E+02 -.887269372E+02 -.886061987E+02 -.884908339E+02 -.883809559E+02 -.882767562E+02 -.881785444E+02 -.880867973E+02 -.880022215E+02 -.879258348E+02 -.878590697E+02 -.878039085E+02 -.877630578E+02 -.877401771E+02 -.877401771E+02
 -.877423737E+02 -.877423737E+02 -.877656168E+02 -.878072060E+02 -.878635195E+02 -.879319036E+02 -.880104408E+02 -.880977696E+02 -.881929478E+02 -.882953454E+02 -.884045618E+02 -.885203608E+02 -.886426195E+02 -.887712878E+02 -.889063554E+02 -.890478265E+02 -.891956982E+02 -.893499433E+02 -.895104972E+02 -.896772462E+02 -.898500203E+02 -.900285867E+02 -.902126463E+02 -.904018330E+02 -.905957138E+02 -.907937907E+02 -.909955047E+02 -.912002385E+02 -.914073210E+02 -.916160291E+02 -.918255891E+02 -.920351755E+02 -.922439084E+02 -.924508478E+02 -.926549880E+02 -.928552507E+02 -.930504800E+02 -.932394403E+02 -.934208184E+02 -.935932318E+02 -.937552437E+02 -.939053857E+02 -.940421876E+02 -.941642126E+02 -.942700979E+02 -.943585964E+02 -.944286188E+02 -.944792721E+02 -.945098930E+02 -.945200732E+02 -.945096751E+02 -.944788380E+02 -.944279715E+02 -.943577407E+02 -.942690400E+02 -.941629600E+02 -.940407492E+02 -.939037720E+02 -.937534661E+02 -.935913036E+02 -.934187542E+02 -.932372565E+02 -.930481952E+02 -.928528863E+02 -.926525685E+02 -.924484015E+02 -.922414683E+02 -.920327803E+02 -.918232837E+02 -.916138660E+02 -.914053605E+02 -.911985498E+02 -.909941662E+02 -.907928910E+02 -.905953508E+02 -.904021148E+02 -.902136902E+02 -.900305187E+02 -.898529741E+02 -.896813611E+02 -.895159157E+02 -.893568081E+02 -.892041468E+02 -.890579854E+02 -.889183311E+02 -.887851560E+02 -.886584102E+02 -.885380381E+02 -.884239986E+02 -.883162888E+02 -.882149741E+02 -.881202249E+02 -.880323636E+02 -.879519233E+02 -.878797239E+02 -.878169683E+02 -.877653691E+02 -.877273110E+02 -.877060644E+02 -.877060644E+02
 -.876968468E+02 -.876968468E+02 -.877178811E+02 -.877556786E+02 -.878071256E+02 -.878699873E+02 -.879426947E+02 -.880241824E+02 -.881137626E+02 -.882110285E+02 -.883157780E+02 -.884279543E+02 -.885475986E+02 -.886748117E+02 -.888097229E+02 -.889524649E+02 -.891031518E+02 -.892618617E+02 -.894286215E+02 -.896033949E+02 -.897860721E+02 -.899764636E+02 -.901742957E+02 -.903792088E+02 -.905907588E+02 -.908084211E+02 -.910315952E+02 -.912596116E+02 -.914917374E+02 -.917271808E+02 -.919650923E+02 -.922045624E+02 -.924446141E+02 -.926841912E+02 -.929221430E+02 -.931572072E+02 -.933879935E+02 -.936129716E+02 -.938304666E+02 -.940386648E+02 -.942356319E+02 -.944193449E+02 -.945877380E+02 -.947387583E+02 -.948704318E+02 -.949809322E+02 -.950686503E+02 -.951322585E+02 -.951707657E+02 -.951835599E+02 -.951704347E+02 -.951315980E+02 -.950676636E+02 -.949796237E+02 -.948688076E+02 -.947368253E+02 -.945855040E+02 -.944168185E+02 -.942328219E+02 -.940355804E+02 -.938271172E+02 -.936093668E+02 -.933841436E+02 -.931531235E+02 -.929178383E+02 -.926796807E+02 -.924399167E+02 -.921997017E+02 -.919600978E+02 -.917220891E+02 -.914865937E+02 -.912544706E+02 -.910265219E+02 -.908034916E+02 -.905860606E+02 -.903748407E+02 -.901703677E+02 -.899730964E+02 -.897833956E+02 -.896015473E+02 -.894277467E+02 -.892621061E+02 -.891046603E+02 -.889553753E+02 -.888141582E+02 -.886808697E+02 -.885553389E+02 -.884373802E+02 -.883268131E+02 -.882234854E+02 -.881273017E+02 -.880382576E+02 -.879564817E+02 -.878822896E+02 -.878162518E+02 -.877592806E+02 -.877127432E+02 -.876786084E+02 -.876596378E+02 -.876596378E+02
 -.876363219E+02 -.876363219E+02 -.876543659E+02 -.876869895E+02 -.877317290E+02 -.877868787E+02 -.878513077E+02 -.879243187E+02 -.880055397E+02 -.880948397E+02 -.881922634E+02 -.882979784E+02 -.884122338E+02 -.885353254E+02 -.886675668E+02 -.888092647E+02 -.889606974E+02 -.891220953E+02 -.892936243E+02 -.894753711E+02 -.896673304E+02 -.898693962E+02 -.900813551E+02 -.903028841E+02 -.905335521E+02 -.907728254E+02 -.910200764E+02 -.912745945E+02 -.915355973E+02 -.918022393E+02 -.920736164E+02 -.923487622E+02 -.926266352E+02 -.929060967E+02 -.931858783E+02 -.934645454E+02 -.937404578E+02 -.940117372E+02 -.942762465E+02 -.945315868E+02 -.947751191E+02 -.950040099E+02 -.952153023E+02 -.954060078E+02 -.955732135E+02 -.957141967E+02 -.958265400E+02 -.959082375E+02 -.959577862E+02 -.959742555E+02 -.959573309E+02 -.959073286E+02 -.958251812E+02 -.957123931E+02 -.955709714E+02 -.954033346E+02 -.952122056E+02 -.950004974E+02 -.947711978E+02 -.945272624E+02 -.942715230E+02 -.940066169E+02 -.937349408E+02 -.934586303E+02 -.931795629E+02 -.928993787E+02 -.926195143E+02 -.923412411E+02 -.920657034E+02 -.917939497E+02 -.915269554E+02 -.912656355E+02 -.910108473E+02 -.907633863E+02 -.905239765E+02 -.902932594E+02 -.900717819E+02 -.898599882E+02 -.896582130E+02 -.894666803E+02 -.892855046E+02 -.891146969E+02 -.889541729E+02 -.888037639E+02 -.886632304E+02 -.885322763E+02 -.884105658E+02 -.882977405E+02 -.881934397E+02 -.880973226E+02 -.880090933E+02 -.879285316E+02 -.878555299E+02 -.877901382E+02 -.877326223E+02 -.876835375E+02 -.876438240E+02 -.876149315E+02 -.875989814E+02 -.875989814E+02
 -.875584638E+02 -.875584638E+02 -.875726119E+02 -.875984491E+02 -.876343144E+02 -.876791515E+02 -.877323620E+02 -.877936937E+02 -.878631543E+02 -.879409455E+02 -.880274101E+02 -.881229904E+02 -.882281937E+02 -.883435629E+02 -.884696510E+02 -.886069979E+02 -.887561081E+02 -.889174304E+02 -.890913380E+02 -.892781098E+02 -.894779137E+02 -.896907922E+02 -.899166520E+02 -.901552585E+02 -.904062359E+02 -.906690737E+02 -.909431407E+02 -.912277028E+02 -.915219443E+02 -.918249877E+02 -.921359067E+02 -.924537259E+02 -.927774040E+02 -.931057952E+02 -.934375897E+02 -.937712393E+02 -.941048747E+02 -.944362301E+02 -.947625872E+02 -.950807535E+02 -.953870841E+02 -.956775500E+02 -.959478528E+02 -.961935760E+02 -.964103626E+02 -.965941050E+02 -.967411337E+02 -.968483908E+02 -.969135783E+02 -.969352709E+02 -.969129860E+02 -.968472083E+02 -.967393653E+02 -.965917568E+02 -.964074421E+02 -.961900918E+02 -.959438137E+02 -.956729639E+02 -.953819572E+02 -.950750890E+02 -.947563840E+02 -.944294822E+02 -.940975703E+02 -.937633610E+02 -.934291152E+02 -.930966987E+02 -.927676586E+02 -.924433059E+02 -.921247912E+02 -.918131633E+02 -.915094080E+02 -.912144646E+02 -.909292257E+02 -.906545228E+02 -.903911070E+02 -.901396264E+02 -.899006078E+02 -.896744428E+02 -.894613807E+02 -.892615278E+02 -.890748530E+02 -.889011977E+02 -.887402891E+02 -.885917565E+02 -.884551484E+02 -.883299508E+02 -.882156055E+02 -.881115289E+02 -.880171314E+02 -.879318372E+02 -.878551066E+02 -.877864604E+02 -.877255088E+02 -.876719868E+02 -.876257984E+02 -.875870726E+02 -.875562365E+02 -.875341110E+02 -.875220358E+02 -.875220358E+02
 -.874607401E+02 -.874607401E+02 -.874699528E+02 -.874871366E+02 -.875115954E+02 -.875430462E+02 -.875815204E+02 -.876272881E+02 -.876808017E+02 -.877426516E+02 -.878135317E+02 -.878942111E+02 -.879855099E+02 -.880882776E+02 -.882033725E+02 -.883316406E+02 -.884738948E+02 -.886308920E+02 -.888033101E+02 -.889917239E+02 -.891965808E+02 -.894181785E+02 -.896566457E+02 -.899119285E+02 -.901837847E+02 -.904717884E+02 -.907753466E+02 -.910937277E+02 -.914260999E+02 -.917715721E+02 -.921292298E+02 -.924981525E+02 -.928773991E+02 -.932659527E+02 -.936626182E+02 -.940658800E+02 -.944737366E+02 -.948835381E+02 -.952918586E+02 -.956944327E+02 -.960861750E+02 -.964612883E+02 -.968134526E+02 -.971360781E+02 -.974225979E+02 -.976667784E+02 -.978630235E+02 -.980066545E+02 -.980941468E+02 -.981233109E+02 -.980934049E+02 -.980051730E+02 -.978608073E+02 -.976638345E+02 -.974189352E+02 -.971317065E+02 -.968083825E+02 -.964555290E+02 -.960797330E+02 -.956873094E+02 -.952840483E+02 -.948750256E+02 -.944644953E+02 -.940558715E+02 -.936517929E+02 -.932542521E+02 -.928647589E+02 -.924845077E+02 -.921145198E+02 -.917557455E+02 -.914091196E+02 -.910755742E+02 -.907560204E+02 -.904513114E+02 -.901622004E+02 -.898893016E+02 -.896330610E+02 -.893937398E+02 -.891714091E+02 -.889659561E+02 -.887770971E+02 -.886043971E+02 -.884472917E+02 -.883051107E+02 -.881771015E+02 -.880624512E+02 -.879603078E+02 -.878697991E+02 -.877900508E+02 -.877202026E+02 -.876594252E+02 -.876069366E+02 -.875620211E+02 -.875240504E+02 -.874925105E+02 -.874670357E+02 -.874474533E+02 -.874338424E+02 -.874266133E+02 -.874266133E+02
 -.873404196E+02 -.873404196E+02 -.873435131E+02 -.873498952E+02 -.873599996E+02 -.873744407E+02 -.873939730E+02 -.874194620E+02 -.874518628E+02 -.874922054E+02 -.875415827E+02 -.876011397E+02 -.876720638E+02 -.877555738E+02 -.878529066E+02 -.879653022E+02 -.880939840E+02 -.882401363E+02 -.884048773E+02 -.885892283E+02 -.887940803E+02 -.890201585E+02 -.892679882E+02 -.895378641E+02 -.898298292E+02 -.901436668E+02 -.904789121E+02 -.908348871E+02 -.912107605E+02 -.916056257E+02 -.920185852E+02 -.924488172E+02 -.928955957E+02 -.933582310E+02 -.938359127E+02 -.943274532E+02 -.948309642E+02 -.953435211E+02 -.958608902E+02 -.963773801E+02 -.968858567E+02 -.973779220E+02 -.978442327E+02 -.982749173E+02 -.986600505E+02 -.989901481E+02 -.992566520E+02 -.994523760E+02 -.995718891E+02 -.996118086E+02 -.995709868E+02 -.994505739E+02 -.992539545E+02 -.989865622E+02 -.986555849E+02 -.982695825E+02 -.978380398E+02 -.973708811E+02 -.968779746E+02 -.963686568E+02 -.958513144E+02 -.953330664E+02 -.948195844E+02 -.943150808E+02 -.938224586E+02 -.933435889E+02 -.928796478E+02 -.924314432E+02 -.919996713E+02 -.915850737E+02 -.911884940E+02 -.908108567E+02 -.904530975E+02 -.901160771E+02 -.898005017E+02 -.895068622E+02 -.892353993E+02 -.889860917E+02 -.887586640E+02 -.885526087E+02 -.883672166E+02 -.882016120E+02 -.880547872E+02 -.879256371E+02 -.878129892E+02 -.877156302E+02 -.876323287E+02 -.875618524E+02 -.875029832E+02 -.874545274E+02 -.874153241E+02 -.873842507E+02 -.873602277E+02 -.873422228E+02 -.873292553E+02 -.873204023E+02 -.873148089E+02 -.873117020E+02 -.873104134E+02 -.873104134E+02
 -.871945657E+02 -.871945657E+02 -.871901981E+02 -.871833143E+02 -.871756371E+02 -.871687932E+02 -.871643419E+02 -.871638020E+02 -.871686749E+02 -.871804653E+02 -.872006974E+02 -.872309282E+02 -.872727566E+02 -.873278275E+02 -.873978312E+02 -.874844971E+02 -.875895807E+02 -.877148432E+02 -.878620234E+02 -.880328019E+02 -.882287565E+02 -.884513108E+02 -.887016780E+02 -.889808031E+02 -.892893087E+02 -.896274544E+02 -.899951195E+02 -.903918218E+02 -.908167845E+02 -.912690569E+02 -.917476798E+02 -.922518638E+02 -.927811239E+02 -.933352899E+02 -.939143174E+02 -.945178656E+02 -.951446822E+02 -.957919226E+02 -.964545755E+02 -.971251446E+02 -.977936541E+02 -.984479530E+02 -.990742421E+02 -.996577398E+02 -.100183423E+03 -.100636800E+03 -.101004678E+03 -.101275895E+03 -.101441961E+03 -.101497562E+03 -.101440890E+03 -.101273755E+03 -.101001472E+03 -.100632531E+03 -.100178099E+03 -.996513677E+02 -.990668303E+02 -.984395091E+02 -.977841822E+02 -.971146400E+02 -.964430182E+02 -.957792689E+02 -.951308566E+02 -.945027552E+02 -.938977725E+02 -.933171304E+02 -.927611530E+02 -.922298843E+02 -.917235114E+02 -.912425499E+02 -.907878282E+02 -.903603488E+02 -.899611052E+02 -.895909137E+02 -.892502916E+02 -.889393903E+02 -.886579763E+02 -.884054496E+02 -.881808851E+02 -.879830877E+02 -.878106504E+02 -.876620120E+02 -.875355087E+02 -.874294192E+02 -.873420013E+02 -.872715207E+02 -.872162716E+02 -.871745898E+02 -.871448601E+02 -.871255166E+02 -.871150382E+02 -.871119396E+02 -.871147570E+02 -.871220298E+02 -.871322779E+02 -.871439738E+02 -.871555104E+02 -.871651621E+02 -.871710400E+02 -.871710400E+02
 -.870200379E+02 -.870200379E+02 -.870066910E+02 -.869837122E+02 -.869542568E+02 -.869210566E+02 -.868865319E+02 -.868528843E+02 -.868221732E+02 -.867963796E+02 -.867774588E+02 -.867673837E+02 -.867681797E+02 -.867819513E+02 -.868109012E+02 -.868573392E+02 -.869236828E+02 -.870124457E+02 -.871262149E+02 -.872676139E+02 -.874392506E+02 -.876436513E+02 -.878831787E+02 -.881599375E+02 -.884756724E+02 -.888316659E+02 -.892286504E+02 -.896667568E+02 -.901455266E+02 -.906640227E+02 -.912210629E+02 -.918155717E+02 -.924469829E+02 -.931155379E+02 -.938222559E+02 -.945683830E+02 -.953542981E+02 -.961781325E+02 -.970345421E+02 -.979140189E+02 -.988028633E+02 -.996836905E+02 -.100536260E+03 -.101338478E+03 -.102067502E+03 -.102700935E+03 -.103218070E+03 -.103601146E+03 -.103836501E+03 -.103915518E+03 -.103835253E+03 -.103598650E+03 -.103214325E+03 -.102695939E+03 -.102061255E+03 -.101330978E+03 -.100527506E+03 -.996736793E+02 -.987915872E+02 -.979014591E+02 -.970206584E+02 -.961628486E+02 -.953374861E+02 -.945498517E+02 -.938017523E+02 -.930927635E+02 -.924216240E+02 -.917873330E+02 -.911896963E+02 -.906293440E+02 -.901074209E+02 -.896251752E+02 -.891836017E+02 -.887832068E+02 -.884238988E+02 -.881049767E+02 -.878251836E+02 -.875827958E+02 -.873757264E+02 -.872016286E+02 -.870579918E+02 -.869422236E+02 -.868517182E+02 -.867839093E+02 -.867363081E+02 -.867065286E+02 -.866923002E+02 -.866914698E+02 -.867019947E+02 -.867219265E+02 -.867493884E+02 -.867825437E+02 -.868195577E+02 -.868585505E+02 -.868975409E+02 -.869343775E+02 -.869666561E+02 -.869916191E+02 -.870060317E+02 -.870060317E+02
 -.868135520E+02 -.868135520E+02 -.867895038E+02 -.867471675E+02 -.866912407E+02 -.866256139E+02 -.865535775E+02 -.864779922E+02 -.864014283E+02 -.863262817E+02 -.862548720E+02 -.861895253E+02 -.861326446E+02 -.860867694E+02 -.860546246E+02 -.860391578E+02 -.860435648E+02 -.860712991E+02 -.861260656E+02 -.862117924E+02 -.863325817E+02 -.864926335E+02 -.866961426E+02 -.869471679E+02 -.872494739E+02 -.876063501E+02 -.880204171E+02 -.884934376E+02 -.890261669E+02 -.896182968E+02 -.902685773E+02 -.909752136E+02 -.917365935E+02 -.925522432E+02 -.934235998E+02 -.943539107E+02 -.953467060E+02 -.964030783E+02 -.975189041E+02 -.986831989E+02 -.998779287E+02 -.101078804E+03 -.102256496E+03 -.103378019E+03 -.104408304E+03 -.105312030E+03 -.106055737E+03 -.106610111E+03 -.106952228E+03 -.107067463E+03 -.106950788E+03 -.106607227E+03 -.106051400E+03 -.105306229E+03 -.104401023E+03 -.103369237E+03 -.102246189E+03 -.101066941E+03 -.998644707E+02 -.986680895E+02 -.975020544E+02 -.963843418E+02 -.953258477E+02 -.943305873E+02 -.933973706E+02 -.925226196E+02 -.917031096E+02 -.909374870E+02 -.902263403E+02 -.895713988E+02 -.889745605E+02 -.884371584E+02 -.879595654E+02 -.875410765E+02 -.871799674E+02 -.868736475E+02 -.866188500E+02 -.864118277E+02 -.862485351E+02 -.861247878E+02 -.860363954E+02 -.859792665E+02 -.859494861E+02 -.859433686E+02 -.859574878E+02 -.859886866E+02 -.860340711E+02 -.860909888E+02 -.861569971E+02 -.862298193E+02 -.863072931E+02 -.863873093E+02 -.864677398E+02 -.865463555E+02 -.866207275E+02 -.866881112E+02 -.867453044E+02 -.867884755E+02 -.868129503E+02 -.868129503E+02
 -.865719138E+02 -.865719138E+02 -.865352060E+02 -.864697320E+02 -.863817862E+02 -.862764038E+02 -.861576755E+02 -.860290051E+02 -.858933220E+02 -.857532605E+02 -.856113132E+02 -.854699659E+02 -.853318176E+02 -.851996897E+02 -.850767236E+02 -.849664665E+02 -.848729435E+02 -.848007112E+02 -.847548883E+02 -.847411579E+02 -.847657345E+02 -.848352915E+02 -.849568432E+02 -.851375788E+02 -.853846461E+02 -.857048873E+02 -.861045287E+02 -.865888354E+02 -.871617453E+02 -.878255165E+02 -.885804572E+02 -.894248803E+02 -.903555394E+02 -.913688949E+02 -.924633460E+02 -.936415721E+02 -.949106650E+02 -.962780831E+02 -.977450932E+02 -.993020148E+02 -.100927179E+03 -.102588108E+03 -.104243168E+03 -.105843248E+03 -.107333811E+03 -.108657700E+03 -.109758831E+03 -.110586597E+03 -.111100494E+03 -.111274273E+03 -.111098831E+03 -.110583260E+03 -.109753799E+03 -.108650940E+03 -.107325278E+03 -.105832883E+03 -.104230898E+03 -.102573842E+03 -.100910803E+03 -.992833851E+02 -.977240057E+02 -.962542292E+02 -.948835723E+02 -.936105807E+02 -.924276835E+02 -.913278303E+02 -.903085138E+02 -.893715498E+02 -.885206683E+02 -.877592634E+02 -.870891336E+02 -.865100572E+02 -.860198456E+02 -.856146171E+02 -.852891504E+02 -.850372514E+02 -.848520989E+02 -.847265556E+02 -.846534345E+02 -.846257172E+02 -.846367231E+02 -.846802311E+02 -.847505558E+02 -.848425850E+02 -.849517824E+02 -.850741615E+02 -.852062380E+02 -.853449646E+02 -.854876522E+02 -.856318823E+02 -.857754092E+02 -.859160553E+02 -.860515950E+02 -.861796262E+02 -.862974220E+02 -.864017583E+02 -.864887060E+02 -.865533786E+02 -.865896201E+02 -.865896201E+02
 -.862926403E+02 -.862926403E+02 -.862410582E+02 -.861480851E+02 -.860215821E+02 -.858676112E+02 -.856908670E+02 -.854950314E+02 -.852830679E+02 -.850574739E+02 -.848205022E+02 -.845743636E+02 -.843214173E+02 -.840643543E+02 -.838063748E+02 -.835513590E+02 -.833040261E+02 -.830700745E+02 -.828562941E+02 -.826706375E+02 -.825222406E+02 -.824213772E+02 -.823793399E+02 -.824082366E+02 -.825207000E+02 -.827295098E+02 -.830471303E+02 -.834851784E+02 -.840538331E+02 -.847612104E+02 -.856127297E+02 -.866105129E+02 -.877529138E+02 -.890344669E+02 -.904470457E+02 -.919837523E+02 -.936459434E+02 -.954467339E+02 -.974009645E+02 -.995092301E+02 -.101751270E+03 -.104087448E+03 -.106461082E+03 -.108799983E+03 -.111018588E+03 -.113021977E+03 -.114712352E+03 -.115997814E+03 -.116802427E+03 -.117075867E+03 -.116800483E+03 -.115993904E+03 -.114706429E+03 -.113013968E+03 -.111008392E+03 -.108787464E+03 -.106446067E+03 -.104069719E+03 -.101730554E+03 -.994851815E+02 -.973731140E+02 -.954143874E+02 -.936080731E+02 -.919390978E+02 -.903944804E+02 -.889732503E+02 -.876826602E+02 -.865310831E+02 -.855241641E+02 -.846637000E+02 -.839477053E+02 -.833708834E+02 -.829252236E+02 -.826006316E+02 -.823855518E+02 -.822675561E+02 -.822338773E+02 -.822718735E+02 -.823694092E+02 -.825151518E+02 -.826987795E+02 -.829111088E+02 -.831441453E+02 -.833910721E+02 -.836461856E+02 -.839047908E+02 -.841630701E+02 -.844179331E+02 -.846668568E+02 -.849077211E+02 -.851386417E+02 -.853578011E+02 -.855632732E+02 -.857528371E+02 -.859237714E+02 -.860726178E+02 -.861949017E+02 -.862847926E+02 -.863346859E+02 -.863346859E+02
 -.859752444E+02 -.859752444E+02 -.859063568E+02 -.857809972E+02 -.856084461E+02 -.853955292E+02 -.851471710E+02 -.848668504E+02 -.845569824E+02 -.842192502E+02 -.838549068E+02 -.834650634E+02 -.830509767E+02 -.826143436E+02 -.821576060E+02 -.816842641E+02 -.811991903E+02 -.807089298E+02 -.802219691E+02 -.797489511E+02 -.793028137E+02 -.788988280E+02 -.785545171E+02 -.782894408E+02 -.781248343E+02 -.780830966E+02 -.781871271E+02 -.784595168E+02 -.789216068E+02 -.795924426E+02 -.804876701E+02 -.816184456E+02 -.829904473E+02 -.846030794E+02 -.864489518E+02 -.885139267E+02 -.907796160E+02 -.932354057E+02 -.959001443E+02 -.988049331E+02 -.101950203E+03 -.105298712E+03 -.108780681E+03 -.112294398E+03 -.115706516E+03 -.118856416E+03 -.121566867E+03 -.123661551E+03 -.124987999E+03 -.125441800E+03 -.124985681E+03 -.123656871E+03 -.121559729E+03 -.118846673E+03 -.115693958E+03 -.112278741E+03 -.108761553E+03 -.105275635E+03 -.101922568E+03 -.987719565E+02 -.958607395E+02 -.931879164E+02 -.907219613E+02 -.884445668E+02 -.863670150E+02 -.845080588E+02 -.828821011E+02 -.814967922E+02 -.803529880E+02 -.794452581E+02 -.787626693E+02 -.782897665E+02 -.780076583E+02 -.778951188E+02 -.779296311E+02 -.780883286E+02 -.783488049E+02 -.786897790E+02 -.790916128E+02 -.795366789E+02 -.800095860E+02 -.804972716E+02 -.809889757E+02 -.814761159E+02 -.819520852E+02 -.824119956E+02 -.828523897E+02 -.832709402E+02 -.836661500E+02 -.840370638E+02 -.843829945E+02 -.847032629E+02 -.849969454E+02 -.852626192E+02 -.854980925E+02 -.857001025E+02 -.858639619E+02 -.859831310E+02 -.860486909E+02 -.860486909E+02
 -.856233708E+02 -.856233708E+02 -.855347142E+02 -.853719016E+02 -.851453486E+02 -.848622130E+02 -.845270688E+02 -.841424585E+02 -.837093604E+02 -.832276028E+02 -.826962556E+02 -.821140260E+02 -.814796780E+02 -.807924918E+02 -.800527660E+02 -.792623594E+02 -.784252540E+02 -.775481121E+02 -.766407881E+02 -.757167560E+02 -.747934113E+02 -.738922180E+02 -.730386838E+02 -.722621603E+02 -.715954720E+02 -.710743841E+02 -.707369046E+02 -.706224024E+02 -.707705038E+02 -.712197114E+02 -.720056967E+02 -.731592514E+02 -.747039742E+02 -.766539266E+02 -.790117044E+02 -.817675371E+02 -.848999296E+02 -.883778307E+02 -.921673102E+02 -.962759827E+02 -.100773016E+03 -.105664726E+03 -.110888711E+03 -.116318166E+03 -.121754326E+03 -.126925274E+03 -.131499297E+03 -.135117962E+03 -.137449616E+03 -.138255209E+03 -.137446792E+03 -.135112228E+03 -.131490477E+03 -.126913087E+03 -.121738366E+03 -.116297875E+03 -.110863343E+03 -.105633297E+03 -.100734248E+03 -.962281674E+02 -.921078176E+02 -.883035468E+02 -.848090892E+02 -.816589251E+02 -.788845289E+02 -.765078485E+02 -.745390850E+02 -.729760196E+02 -.718049089E+02 -.710024235E+02 -.705380039E+02 -.703761827E+02 -.704786371E+02 -.708058939E+02 -.713187028E+02 -.719791309E+02 -.727514349E+02 -.736027513E+02 -.745036274E+02 -.754283957E+02 -.763553863E+02 -.772669694E+02 -.781494316E+02 -.789926985E+02 -.797899327E+02 -.805370446E+02 -.812321564E+02 -.818750578E+02 -.824666817E+02 -.830086220E+02 -.835026992E+02 -.839505718E+02 -.843533854E+02 -.847114392E+02 -.850238501E+02 -.852881889E+02 -.855000590E+02 -.856525861E+02 -.857357876E+02 -.857357876E+02
 -.852475690E+02 -.852475690E+02 -.851370686E+02 -.849323959E+02 -.846446940E+02 -.842808868E+02 -.838444602E+02 -.833361023E+02 -.827542490E+02 -.820955830E+02 -.813555327E+02 -.805288125E+02 -.796100386E+02 -.785944423E+02 -.774786835E+02 -.762617440E+02 -.749458534E+02 -.735373750E+02 -.720475691E+02 -.704931517E+02 -.688965967E+02 -.672861728E+02 -.656957543E+02 -.641644843E+02 -.627363834E+02 -.614599775E+02 -.603879804E+02 -.595770055E+02 -.590872198E+02 -.589817864E+02 -.593258805E+02 -.601849954E+02 -.616221992E+02 -.636939911E+02 -.664445699E+02 -.698988849E+02 -.740561028E+02 -.788871117E+02 -.843409347E+02 -.903612137E+02 -.969254430E+02 -.104179790E+03 -.112157176E+03 -.120756120E+03 -.129720506E+03 -.138609323E+03 -.146793416E+03 -.153503292E+03 -.157948961E+03 -.159510417E+03 -.157945479E+03 -.153496180E+03 -.146782367E+03 -.138593841E+03 -.129699866E+03 -.120729306E+03 -.112122796E+03 -.104135969E+03 -.968696681E+02 -.902896453E+02 -.842498916E+02 -.787744225E+02 -.739204335E+02 -.697397194E+02 -.662619896E+02 -.634884422E+02 -.613943367E+02 -.599356108E+02 -.590558891E+02 -.586922474E+02 -.587793723E+02 -.592523077E+02 -.600481441E+02 -.611069912E+02 -.623725177E+02 -.637922721E+02 -.653179416E+02 -.669056381E+02 -.685162434E+02 -.701157841E+02 -.716757692E+02 -.731733978E+02 -.745915594E+02 -.759185793E+02 -.771477120E+02 -.782764280E+02 -.793055701E+02 -.802384614E+02 -.810800386E+02 -.818360631E+02 -.825124334E+02 -.831146044E+02 -.836470954E+02 -.841130592E+02 -.845138775E+02 -.848487408E+02 -.851141710E+02 -.853034436E+02 -.854058645E+02 -.854058645E+02
 -.848677514E+02 -.848677514E+02 -.847344064E+02 -.844855211E+02 -.841325077E+02 -.836814732E+02 -.831340937E+02 -.824883315E+02 -.817390601E+02 -.808786669E+02 -.798977041E+02 -.787856549E+02 -.775318632E+02 -.761266531E+02 -.745626166E+02 -.728359934E+02 -.709480096E+02 -.689060026E+02 -.667241614E+02 -.644237773E+02 -.620330081E+02 -.595862869E+02 -.571236004E+02 -.546898788E+02 -.523346935E+02 -.501123600E+02 -.480824441E+02 -.463105966E+02 -.448695876E+02 -.438403782E+02 -.433130650E+02 -.433874967E+02 -.441732165E+02 -.457881487E+02 -.483551330E+02 -.519949468E+02 -.568140087E+02 -.628854035E+02 -.702256469E+02 -.787822426E+02 -.884690508E+02 -.992699229E+02 -.111512193E+03 -.125321246E+03 -.140519371E+03 -.156501346E+03 -.172120866E+03 -.185673219E+03 -.195096714E+03 -.198516185E+03 -.195092455E+03 -.185664470E+03 -.172107142E+03 -.156481857E+03 -.140492942E+03 -.125286202E+03 -.111466188E+03 -.992097073E+02 -.883899328E+02 -.786802599E+02 -.700988704E+02 -.627334668E+02 -.566372751E+02 -.517939329E+02 -.481302877E+02 -.455398194E+02 -.439016938E+02 -.430930793E+02 -.429961235E+02 -.435014174E+02 -.445093083E+02 -.459299553E+02 -.476827093E+02 -.496951674E+02 -.519021010E+02 -.542444090E+02 -.566682549E+02 -.591245129E+02 -.615686059E+02 -.639607442E+02 -.662664845E+02 -.684574318E+02 -.705118504E+02 -.724149610E+02 -.741587808E+02 -.757414826E+02 -.771663630E+02 -.784405768E+02 -.795738098E+02 -.805770272E+02 -.814613847E+02 -.822373321E+02 -.829138966E+02 -.834981049E+02 -.839944856E+02 -.844045911E+02 -.847264731E+02 -.849540510E+02 -.850763148E+02 -.850763148E+02
 -.845136781E+02 -.845136781E+02 -.843583795E+02 -.840666712E+02 -.836498419E+02 -.831127684E+02 -.824548705E+02 -.816709035E+02 -.807516783E+02 -.796848096E+02 -.784555957E+02 -.770481228E+02 -.754466553E+02 -.736373098E+02 -.716099190E+02 -.693598789E+02 -.668896839E+02 -.642098438E+02 -.613389769E+02 -.583030954E+02 -.551343372E+02 -.518695685E+02 -.485492953E+02 -.452171987E+02 -.419204246E+02 -.387105662E+02 -.356451661E+02 -.327895930E+02 -.302191645E+02 -.280212747E+02 -.262978033E+02 -.251684908E+02 -.247751222E+02 -.252856342E+02 -.268971754E+02 -.298366872E+02 -.343566007E+02 -.407246624E+02 -.492078122E+02 -.600335210E+02 -.733194903E+02 -.890633414E+02 -.107472429E+03 -.129474688E+03 -.155533313E+03 -.185309615E+03 -.217120839E+03 -.247369942E+03 -.270358090E+03 -.279380471E+03 -.270353038E+03 -.247359517E+03 -.217104361E+03 -.185285971E+03 -.155500834E+03 -.129430957E+03 -.107414008E+03 -.889853644E+02 -.732172143E+02 -.599060742E+02 -.490557706E+02 -.405485341E+02 -.341566853E+02 -.296132784E+02 -.266504651E+02 -.250155706E+02 -.244814774E+02 -.248509715E+02 -.259561535E+02 -.276553935E+02 -.298292376E+02 -.323761813E+02 -.352091999E+02 -.382533177E+02 -.414435522E+02 -.447228395E+02 -.480401608E+02 -.513490184E+02 -.546063974E+02 -.577723850E+02 -.608105230E+02 -.636887967E+02 -.663809748E+02 -.688678917E+02 -.711382527E+02 -.731886850E+02 -.750229853E+02 -.766507303E+02 -.780855389E+02 -.793432794E+02 -.804404394E+02 -.813927721E+02 -.822142387E+02 -.829162007E+02 -.835067836E+02 -.839903186E+02 -.843667680E+02 -.846310488E+02 -.847721782E+02 -.847721782E+02
 -.842218639E+02 -.842218639E+02 -.840480346E+02 -.837199741E+02 -.832486330E+02 -.826375818E+02 -.818840348E+02 -.809797197E+02 -.799117099E+02 -.786633542E+02 -.772154386E+02 -.755476952E+02 -.736407054E+02 -.714781334E+02 -.690490604E+02 -.663500344E+02 -.633863741E+02 -.601723633E+02 -.567302700E+02 -.530884998E+02 -.492794848E+02 -.453379702E+02 -.413002269E+02 -.372044899E+02 -.330925832E+02 -.290118785E+02 -.250154812E+02 -.211606285E+02 -.175107468E+02 -.141420433E+02 -.111502339E+02 -.865651665E+01 -.681394359E+01 -.581501545E+01 -.590089396E+01 -.737242990E+01 -.106030429E+02 -.160531533E+02 -.242842732E+02 -.359601847E+02 -.517953783E+02 -.724985683E+02 -.987009059E+02 -.132270403E+03 -.176007763E+03 -.231964559E+03 -.299941255E+03 -.374672974E+03 -.441659790E+03 -.473992791E+03 -.441654057E+03 -.374661107E+03 -.299922411E+03 -.231937356E+03 -.175970123E+03 -.132219327E+03 -.986321462E+02 -.724058249E+02 -.516781407E+02 -.358193431E+02 -.241205102E+02 -.158666598E+02 -.103936554E+02 -.713996892E+01 -.564516635E+01 -.553578771E+01 -.651093349E+01 -.832939867E+01 -.107986490E+02 -.137656088E+02 -.171090705E+02 -.207333596E+02 -.245624988E+02 -.285337147E+02 -.325907613E+02 -.366812783E+02 -.407583247E+02 -.447805613E+02 -.487104312E+02 -.525124555E+02 -.561526385E+02 -.595990791E+02 -.628235341E+02 -.658034495E+02 -.685238351E+02 -.709783847E+02 -.731694913E+02 -.751071679E+02 -.768071836E+02 -.782888570E+02 -.795728986E+02 -.806795546E+02 -.816271443E+02 -.824309680E+02 -.831024907E+02 -.836486801E+02 -.840713739E+02 -.843665622E+02 -.845234879E+02 -.845234879E+02
 -.840286012E+02 -.840286012E+02 -.838423004E+02 -.834896855E+02 -.829813803E+02 -.823199654E+02 -.815010530E+02 -.805142199E+02 -.793439390E+02 -.779706686E+02 -.763722583E+02 -.745257905E+02 -.724098805E+02 -.700072913E+02 -.673075052E+02 -.643087196E+02 -.610187177E+02 -.574543031E+02 -.536394379E+02 -.496026820E+02 -.453747617E+02 -.409870653E+02 -.364716646E+02 -.318630757E+02 -.272003051E+02 -.225246751E+02 -.178752786E+02 -.132925424E+02 -.882612810E+01 -.454111973E+01 -.523330089E+00 0.311467451E+01 0.622586874E+01 0.861856144E+01 0.100426746E+02 0.101710944E+02 0.857406704E+01 0.468375381E+01 -.225505286E+01 -.132533235E+02 -.296719655E+02 -.533146611E+02 -.864556635E+02 -.132566263E+03 -.199891323E+03 -.299066024E+03 -.442146536E+03 -.637302586E+03 -.870703109E+03 -.105298256E+04 -.870696890E+03 -.637289685E+03 -.442125979E+03 -.299036203E+03 -.199849814E+03 -.132509534E+03 -.863786627E+02 -.532135143E+02 -.295476588E+02 -.131065093E+02 -.208566741E+01 0.487582001E+01 0.878897284E+01 0.104090404E+02 0.103039004E+02 0.890334544E+01 0.653452815E+01 0.344756303E+01 -.165825553E+00 -.415858321E+01 -.841812060E+01 -.128586157E+02 -.174150199E+02 -.220378628E+02 -.266873614E+02 -.313257226E+02 -.359127715E+02 -.404099852E+02 -.447833158E+02 -.490014316E+02 -.530338185E+02 -.568505264E+02 -.604234538E+02 -.637286185E+02 -.667486759E+02 -.694748795E+02 -.719078642E+02 -.740570466E+02 -.759388774E+02 -.775744509E+02 -.789870011E+02 -.801996643E+02 -.812336870E+02 -.821070878E+02 -.828336814E+02 -.834223214E+02 -.838762148E+02 -.841921712E+02 -.843596719E+02 -.843596719E+02
 -.839608997E+02 -.839608997E+02 -.837701944E+02 -.834088925E+02 -.828874854E+02 -.822081859E+02 -.813660218E+02 -.803497943E+02 -.791430499E+02 -.777252339E+02 -.760731930E+02 -.741631456E+02 -.719731282E+02 -.694857387E+02 -.666907671E+02 -.635871270E+02 -.601835179E+02 -.564975504E+02 -.525535679E+02 -.483798688E+02 -.440062381E+02 -.394626301E+02 -.347796404E+02 -.299907508E+02 -.251334287E+02 -.202440705E+02 -.153547586E+02 -.104999109E+02 -.572389204E+01 -.108630609E+01 0.333309608E+01 0.742849381E+01 0.110602154E+02 0.140442338E+02 0.161377336E+02 0.170189155E+02 0.162581238E+02 0.132755113E+02 0.727705427E+01 -.284567316E+01 -.186791196E+02 -.425642038E+02 -.779710006E+02 -.130539764E+03 -.214481705E+03 -.355403349E+03 -.600879432E+03 -.104431801E+04 -.187816082E+04 -.351589290E+04 -.187815442E+04 -.104430472E+04 -.600858217E+03 -.355372507E+03 -.214438651E+03 -.130480714E+03 -.778904979E+02 -.424604082E+02 -.185528164E+02 -.269693194E+01 0.744831896E+01 0.134694278E+02 0.164748629E+02 0.172586893E+02 0.164007942E+02 0.143308720E+02 0.113707594E+02 0.776330706E+01 0.369257434E+01 -.701738611E+00 -.531378805E+01 -.100638099E+02 -.148922139E+02 -.197547460E+02 -.246174330E+02 -.294493690E+02 -.342156317E+02 -.388794548E+02 -.434077574E+02 -.477706181E+02 -.519389673E+02 -.558838667E+02 -.595775785E+02 -.629958441E+02 -.661205891E+02 -.689421793E+02 -.714605111E+02 -.736846316E+02 -.756310790E+02 -.773214544E+02 -.787798049E+02 -.800302471E+02 -.810950479E+02 -.819931906E+02 -.827393334E+02 -.833430129E+02 -.838079372E+02 -.841312219E+02 -.843024473E+02 -.843024473E+02
 -.840287695E+02 -.840287695E+02 -.838424777E+02 -.834898802E+02 -.829816001E+02 -.823202179E+02 -.815013460E+02 -.805145615E+02 -.793443377E+02 -.779711332E+02 -.763727976E+02 -.745264131E+02 -.724105943E+02 -.700081022E+02 -.673084169E+02 -.643097330E+02 -.610198305E+02 -.574555102E+02 -.536407322E+02 -.496040549E+02 -.453762042E+02 -.409885682E+02 -.364732186E+02 -.318646705E+02 -.272019301E+02 -.225263205E+02 -.178769376E+02 -.132942092E+02 -.882779730E+01 -.454278550E+01 -.524986075E+00 0.311303516E+01 0.622425346E+01 0.861697826E+01 0.100411322E+02 0.101696021E+02 0.857263487E+01 0.468239252E+01 -.225633178E+01 -.132545077E+02 -.296730416E+02 -.533156096E+02 -.864564621E+02 -.132566938E+03 -.199891915E+03 -.299066561E+03 -.442147037E+03 -.637303064E+03 -.870703575E+03 -.105298302E+04 -.870697357E+03 -.637290165E+03 -.442126482E+03 -.299036744E+03 -.199850411E+03 -.132510216E+03 -.863794713E+02 -.532144758E+02 -.295487508E+02 -.131077121E+02 -.208696785E+01 0.487443441E+01 0.878751360E+01 0.104075183E+02 0.103023255E+02 0.890172711E+01 0.653287511E+01 0.344588334E+01 -.167524415E+00 -.416029433E+01 -.841983758E+01 -.128603327E+02 -.174167313E+02 -.220395630E+02 -.266890436E+02 -.313273771E+02 -.359143873E+02 -.404115516E+02 -.447848232E+02 -.490028704E+02 -.530351792E+02 -.568518001E+02 -.604246325E+02 -.637296964E+02 -.667496500E+02 -.694757497E+02 -.719086336E+02 -.740577208E+02 -.759394638E+02 -.775749579E+02 -.789874376E+02 -.802000391E+02 -.812340085E+02 -.821073640E+02 -.828339198E+02 -.834225292E+02 -.838763989E+02 -.841923390E+02 -.843598310E+02 -.843598310E+02
 -.842221887E+02 -.842221887E+02 -.840483768E+02 -.837203494E+02 -.832490560E+02 -.826380667E+02 -.818845960E+02 -.809803722E+02 -.799124695E+02 -.786642371E+02 -.772164616E+02 -.755488748E+02 -.736420570E+02 -.714796699E+02 -.690507908E+02 -.663519630E+02 -.633884993E+02 -.601746781E+02 -.567327624E+02 -.530911545E+02 -.492822845E+02 -.453408967E+02 -.413032622E+02 -.372076155E+02 -.330957800E+02 -.290151258E+02 -.250187595E+02 -.211639220E+02 -.175140428E+02 -.141453293E+02 -.111534969E+02 -.865974260E+01 -.681711739E+01 -.581812078E+01 -.590391310E+01 -.737534361E+01 -.106058304E+02 -.160557930E+02 -.242867424E+02 -.359624546E+02 -.517974115E+02 -.725003225E+02 -.987023627E+02 -.132271661E+03 -.176008886E+03 -.231965591E+03 -.299942227E+03 -.374673909E+03 -.441660705E+03 -.473993701E+03 -.441654974E+03 -.374662046E+03 -.299923388E+03 -.231938395E+03 -.175971256E+03 -.132220599E+03 -.986336211E+02 -.724076034E+02 -.516802043E+02 -.358216493E+02 -.241230213E+02 -.158693471E+02 -.103964962E+02 -.714294124E+01 -.564824949E+01 -.553896235E+01 -.651418185E+01 -.833270438E+01 -.108019969E+02 -.137689847E+02 -.171124613E+02 -.207367528E+02 -.245658817E+02 -.285370717E+02 -.325940727E+02 -.366845230E+02 -.407614827E+02 -.447836135E+02 -.487133590E+02 -.525152401E+02 -.561552615E+02 -.596015241E+02 -.628257877E+02 -.658055032E+02 -.685256858E+02 -.709800351E+02 -.731709495E+02 -.751084461E+02 -.768082966E+02 -.782898212E+02 -.795737308E+02 -.806802711E+02 -.816277608E+02 -.824314991E+02 -.831029502E+02 -.836490814E+02 -.840717301E+02 -.843668872E+02 -.845237962E+02 -.845237962E+02
 -.845141391E+02 -.845141391E+02 -.843588650E+02 -.840672028E+02 -.836504394E+02 -.831134511E+02 -.824556574E+02 -.816718143E+02 -.807527335E+02 -.796860306E+02 -.784570047E+02 -.770497422E+02 -.754485069E+02 -.736394132E+02 -.716122903E+02 -.693625286E+02 -.668926160E+02 -.642130544E+02 -.613424550E+02 -.583068234E+02 -.551382928E+02 -.518737265E+02 -.485536287E+02 -.452216805E+02 -.419250280E+02 -.387152646E+02 -.356499325E+02 -.327944000E+02 -.302239842E+02 -.280260798E+02 -.263025681E+02 -.251731913E+02 -.247797346E+02 -.252901340E+02 -.269015355E+02 -.298408758E+02 -.343605801E+02 -.407283911E+02 -.492112465E+02 -.600366112E+02 -.733221827E+02 -.890656163E+02 -.107474377E+03 -.129476412E+03 -.155534885E+03 -.185311085E+03 -.217122242E+03 -.247371303E+03 -.270359428E+03 -.279381803E+03 -.270354378E+03 -.247360882E+03 -.217105771E+03 -.185287451E+03 -.155502420E+03 -.129432700E+03 -.107415980E+03 -.889876721E+02 -.732199487E+02 -.599092158E+02 -.490592653E+02 -.405523317E+02 -.341607421E+02 -.296175525E+02 -.266549185E+02 -.250201716E+02 -.244861989E+02 -.248557890E+02 -.259610435E+02 -.276603319E+02 -.298341989E+02 -.323811380E+02 -.352141234E+02 -.382581799E+02 -.414483257E+02 -.447274969E+02 -.480446745E+02 -.513533605E+02 -.546105401E+02 -.577763015E+02 -.608141895E+02 -.636921937E+02 -.663840893E+02 -.688707179E+02 -.711407924E+02 -.731909473E+02 -.750249851E+02 -.766524866E+02 -.780870732E+02 -.793446140E+02 -.804415966E+02 -.813937735E+02 -.822151044E+02 -.829169499E+02 -.835074345E+02 -.839908889E+02 -.843672756E+02 -.846315125E+02 -.847726185E+02 -.847726185E+02
 -.848683253E+02 -.848683253E+02 -.847350104E+02 -.844861811E+02 -.841332472E+02 -.836823142E+02 -.831350577E+02 -.824894402E+02 -.817403360E+02 -.808801331E+02 -.798993848E+02 -.787875749E+02 -.775340472E+02 -.761291248E+02 -.745653972E+02 -.728391000E+02 -.709514536E+02 -.689097879E+02 -.667282839E+02 -.644282246E+02 -.620377601E+02 -.595913172E+02 -.571288777E+02 -.546953685E+02 -.523403593E+02 -.501181646E+02 -.480883498E+02 -.463165656E+02 -.448755818E+02 -.438463593E+02 -.433189942E+02 -.433933344E+02 -.441789219E+02 -.457936789E+02 -.483604420E+02 -.519999846E+02 -.568187200E+02 -.628897280E+02 -.702295251E+02 -.787856339E+02 -.884719639E+02 -.992724422E+02 -.111514445E+03 -.125323311E+03 -.140521308E+03 -.156503196E+03 -.172122659E+03 -.185674976E+03 -.195098451E+03 -.198517917E+03 -.195094195E+03 -.185666232E+03 -.172108943E+03 -.156483719E+03 -.140494895E+03 -.125288287E+03 -.111468465E+03 -.992122614E+02 -.883928919E+02 -.786837099E+02 -.701028203E+02 -.627378756E+02 -.566420830E+02 -.517990792E+02 -.481357167E+02 -.455454809E+02 -.439075417E+02 -.430990705E+02 -.430022168E+02 -.435075730E+02 -.445154869E+02 -.459361182E+02 -.476888178E+02 -.497011830E+02 -.519079851E+02 -.542501234E+02 -.566737619E+02 -.591297766E+02 -.615735932E+02 -.639654267E+02 -.662708398E+02 -.684614453E+02 -.705155156E+02 -.724182800E+02 -.741617631E+02 -.757441441E+02 -.771687241E+02 -.784426610E+02 -.795756416E+02 -.805786315E+02 -.814627856E+02 -.822385528E+02 -.829149592E+02 -.834990300E+02 -.839952936E+02 -.844053021E+02 -.847271080E+02 -.849546320E+02 -.850768669E+02 -.850768669E+02
 -.852482344E+02 -.852482344E+02 -.851377684E+02 -.849331591E+02 -.846455461E+02 -.842818509E+02 -.838455584E+02 -.833373561E+02 -.827556800E+02 -.820972131E+02 -.813573844E+02 -.805309088E+02 -.796124027E+02 -.785970970E+02 -.774816501E+02 -.762650415E+02 -.749494965E+02 -.735413735E+02 -.720519259E+02 -.704978621E+02 -.689016483E+02 -.672915451E+02 -.657014194E+02 -.641704080E+02 -.627425260E+02 -.614662954E+02 -.603944267E+02 -.595835307E+02 -.590937722E+02 -.589883127E+02 -.593323251E+02 -.601913007E+02 -.616283050E+02 -.636998348E+02 -.664500878E+02 -.699040143E+02 -.740607886E+02 -.788913159E+02 -.843446481E+02 -.903644618E+02 -.969283246E+02 -.104182428E+03 -.112159640E+03 -.120758463E+03 -.129722763E+03 -.138611522E+03 -.146795577E+03 -.153505428E+03 -.157951085E+03 -.159512538E+03 -.157947606E+03 -.153498322E+03 -.146784536E+03 -.138596053E+03 -.129702140E+03 -.120731669E+03 -.112125287E+03 -.104138641E+03 -.968725927E+02 -.902929493E+02 -.842536754E+02 -.787787128E+02 -.739252215E+02 -.697449670E+02 -.662676413E+02 -.634944349E+02 -.614006059E+02 -.599420934E+02 -.590625242E+02 -.586989767E+02 -.587861395E+02 -.592590586E+02 -.600548260E+02 -.611135535E+02 -.623789120E+02 -.637984531E+02 -.653238679E+02 -.669112734E+02 -.685215576E+02 -.701207546E+02 -.716803811E+02 -.731776445E+02 -.745954421E+02 -.759221060E+02 -.771508964E+02 -.782792884E+02 -.793081274E+02 -.802407382E+02 -.810820581E+02 -.818378482E+02 -.825140065E+02 -.831159871E+02 -.836483083E+02 -.841141227E+02 -.845148119E+02 -.848495670E+02 -.851149112E+02 -.853041222E+02 -.854065100E+02 -.854065100E+02
 -.856241119E+02 -.856241119E+02 -.855354932E+02 -.853727497E+02 -.851462923E+02 -.848632757E+02 -.845282717E+02 -.841438215E+02 -.837109028E+02 -.832293432E+02 -.826982126E+02 -.821162179E+02 -.814821232E+02 -.807952077E+02 -.800557692E+02 -.792656644E+02 -.784288729E+02 -.775520528E+02 -.766450541E+02 -.757213448E+02 -.747983137E+02 -.738974178E+02 -.730441577E+02 -.722678773E+02 -.716013945E+02 -.710804682E+02 -.707431007E+02 -.706286562E+02 -.707767568E+02 -.712259023E+02 -.720117623E+02 -.731651282E+02 -.747096004E+02 -.766592450E+02 -.790166663E+02 -.817721064E+02 -.849040866E+02 -.883815740E+02 -.921706678E+02 -.962790645E+02 -.100775919E+03 -.105667503E+03 -.110891399E+03 -.116320789E+03 -.121756905E+03 -.126927823E+03 -.131501827E+03 -.135120480E+03 -.137452128E+03 -.138257721E+03 -.137449307E+03 -.135114752E+03 -.131493016E+03 -.126915649E+03 -.121740961E+03 -.116300519E+03 -.110866056E+03 -.105636106E+03 -.100737190E+03 -.962312970E+02 -.921112355E+02 -.883073651E+02 -.848133368E+02 -.816636019E+02 -.788896155E+02 -.765133088E+02 -.745448700E+02 -.729820716E+02 -.718111653E+02 -.710088196E+02 -.705444751E+02 -.703826664E+02 -.704850733E+02 -.708122266E+02 -.713248805E+02 -.719851077E+02 -.727571712E+02 -.736082143E+02 -.745087916E+02 -.754332430E+02 -.763599058E+02 -.772711571E+02 -.781532895E+02 -.789962337E+02 -.797931563E+02 -.805399707E+02 -.812348013E+02 -.818774387E+02 -.824688167E+02 -.830105292E+02 -.835043964E+02 -.839520772E+02 -.843547168E+02 -.847126148E+02 -.850248890E+02 -.852891117E+02 -.855008882E+02 -.856533478E+02 -.857365124E+02 -.857365124E+02
 -.859760522E+02 -.859760522E+02 -.859072055E+02 -.857819199E+02 -.856094702E+02 -.853966777E+02 -.851484641E+02 -.848683059E+02 -.845586166E+02 -.842210781E+02 -.838569425E+02 -.834673199E+02 -.830534663E+02 -.826170773E+02 -.821605934E+02 -.816875130E+02 -.812027063E+02 -.807127151E+02 -.802260223E+02 -.797532664E+02 -.793073803E+02 -.789036292E+02 -.785595305E+02 -.782946380E+02 -.781301810E+02 -.780885530E+02 -.781926488E+02 -.784650554E+02 -.789271114E+02 -.795978609E+02 -.804929505E+02 -.816235392E+02 -.829953096E+02 -.846076726E+02 -.864532466E+02 -.885179046E+02 -.907832782E+02 -.932387972E+02 -.959033568E+02 -.988080400E+02 -.101953242E+03 -.105301705E+03 -.108783642E+03 -.112297339E+03 -.115709443E+03 -.118859336E+03 -.121569783E+03 -.123664466E+03 -.124990913E+03 -.125444716E+03 -.124988599E+03 -.123659791E+03 -.121562655E+03 -.118849607E+03 -.115696902E+03 -.112281703E+03 -.108764540E+03 -.105278658E+03 -.101925643E+03 -.987751055E+02 -.958640024E+02 -.931913694E+02 -.907256984E+02 -.884486341E+02 -.863714141E+02 -.845127716E+02 -.828870986E+02 -.815020363E+02 -.803584340E+02 -.794508562E+02 -.787683669E+02 -.782955100E+02 -.780133953E+02 -.779007993E+02 -.779352089E+02 -.780937623E+02 -.783540583E+02 -.786948221E+02 -.790964215E+02 -.795412351E+02 -.800138774E+02 -.805012911E+02 -.809927209E+02 -.814795883E+02 -.819552895E+02 -.824149389E+02 -.828550814E+02 -.832733907E+02 -.836683710E+02 -.840390677E+02 -.843847943E+02 -.847048725E+02 -.849983793E+02 -.852638932E+02 -.854992241E+02 -.857011113E+02 -.858648708E+02 -.859839670E+02 -.860494867E+02 -.860494867E+02
 -.862935114E+02 -.862935114E+02 -.862419733E+02 -.861490792E+02 -.860226834E+02 -.858688426E+02 -.856922476E+02 -.854965772E+02 -.852847928E+02 -.850593896E+02 -.848226188E+02 -.845766896E+02 -.843239597E+02 -.840671185E+02 -.838093645E+02 -.835545759E+02 -.833074696E+02 -.830737415E+02 -.828601782E+02 -.826747291E+02 -.825265261E+02 -.824258391E+02 -.823839564E+02 -.824129816E+02 -.825255438E+02 -.827344186E+02 -.830520680E+02 -.834901063E+02 -.840587113E+02 -.847659990E+02 -.856173899E+02 -.866150081E+02 -.877572115E+02 -.890385419E+02 -.904508865E+02 -.919873728E+02 -.936493917E+02 -.954500781E+02 -.974042616E+02 -.995125117E+02 -.101754550E+03 -.104090733E+03 -.106464374E+03 -.108803283E+03 -.111021897E+03 -.113025293E+03 -.114715676E+03 -.116001143E+03 -.116805761E+03 -.117079204E+03 -.116803821E+03 -.115997241E+03 -.114709764E+03 -.113017299E+03 -.111011718E+03 -.108790786E+03 -.106449385E+03 -.104073034E+03 -.101733869E+03 -.994885026E+02 -.973764564E+02 -.954177844E+02 -.936115837E+02 -.919427923E+02 -.903984081E+02 -.889774255E+02 -.876870713E+02 -.865357049E+02 -.855289639E+02 -.846686408E+02 -.839527477E+02 -.833759865E+02 -.829303467E+02 -.826057350E+02 -.823905979E+02 -.822725099E+02 -.822387078E+02 -.822765533E+02 -.823739153E+02 -.825194653E+02 -.827028859E+02 -.829149971E+02 -.831478084E+02 -.833945060E+02 -.836493888E+02 -.839077643E+02 -.841658170E+02 -.844204580E+02 -.846691658E+02 -.849098217E+02 -.851405426E+02 -.853595125E+02 -.855648067E+02 -.857542064E+02 -.859249923E+02 -.860737094E+02 -.861958869E+02 -.862856995E+02 -.863355493E+02 -.863355493E+02
 -.865728489E+02 -.865728489E+02 -.865361885E+02 -.864707989E+02 -.863829668E+02 -.862777213E+02 -.861591483E+02 -.860306480E+02 -.858951467E+02 -.857552764E+02 -.856135274E+02 -.854723834E+02 -.853344416E+02 -.852025216E+02 -.850797627E+02 -.849697102E+02 -.848763870E+02 -.848043473E+02 -.847587076E+02 -.847451479E+02 -.847698801E+02 -.848395746E+02 -.849612427E+02 -.851420707E+02 -.853892040E+02 -.857094820E+02 -.861091295E+02 -.865934101E+02 -.871662612E+02 -.878299411E+02 -.885847603E+02 -.894290361E+02 -.903595309E+02 -.913727199E+02 -.924670229E+02 -.936451405E+02 -.949141761E+02 -.962815837E+02 -.977486144E+02 -.993055710E+02 -.100930774E+03 -.102591740E+03 -.104246833E+03 -.105846941E+03 -.107337528E+03 -.108661437E+03 -.109762583E+03 -.110590361E+03 -.111104266E+03 -.111278049E+03 -.111102607E+03 -.110587031E+03 -.109757563E+03 -.108654692E+03 -.107329013E+03 -.105836598E+03 -.104234588E+03 -.102577504E+03 -.100914433E+03 -.992869804E+02 -.977275708E+02 -.962577794E+02 -.948871398E+02 -.936142141E+02 -.924314358E+02 -.913317421E+02 -.903126040E+02 -.893758162E+02 -.885250938E+02 -.877638219E+02 -.870937943E+02 -.865147872E+02 -.860246115E+02 -.856193860E+02 -.852938906E+02 -.850419331E+02 -.848566945E+02 -.847310403E+02 -.846577863E+02 -.846299169E+02 -.846407547E+02 -.846840812E+02 -.847542139E+02 -.848460432E+02 -.849550350E+02 -.850772050E+02 -.852090711E+02 -.853475876E+02 -.854900672E+02 -.856340929E+02 -.857774210E+02 -.859178756E+02 -.860532332E+02 -.861810942E+02 -.862987347E+02 -.864029342E+02 -.864897685E+02 -.865543570E+02 -.865905515E+02 -.865905515E+02
 -.868145547E+02 -.868145547E+02 -.867905574E+02 -.867483116E+02 -.866925059E+02 -.866270239E+02 -.865551507E+02 -.864797425E+02 -.864033660E+02 -.863284144E+02 -.862572046E+02 -.861920605E+02 -.861353828E+02 -.860897090E+02 -.860577620E+02 -.860424875E+02 -.860470791E+02 -.860749884E+02 -.861299179E+02 -.862157937E+02 -.863367156E+02 -.864968813E+02 -.867004835E+02 -.869515787E+02 -.872539298E+02 -.876108245E+02 -.880248824E+02 -.884978660E+02 -.890305313E+02 -.896225727E+02 -.902727455E+02 -.909792631E+02 -.917405254E+02 -.925560731E+02 -.934273573E+02 -.943576345E+02 -.953504356E+02 -.964068450E+02 -.975227274E+02 -.986870866E+02 -.998818804E+02 -.101082815E+03 -.102260558E+03 -.103382125E+03 -.104412447E+03 -.105316202E+03 -.106059931E+03 -.106614323E+03 -.106956450E+03 -.107071690E+03 -.106955014E+03 -.106611447E+03 -.106055607E+03 -.105310417E+03 -.104405186E+03 -.103373368E+03 -.102250279E+03 -.101070984E+03 -.998684587E+02 -.986720177E+02 -.975059226E+02 -.963881582E+02 -.953296326E+02 -.943343734E+02 -.934011986E+02 -.925265294E+02 -.917071318E+02 -.909416377E+02 -.902306208E+02 -.895757982E+02 -.889790590E+02 -.884417312E+02 -.879641850E+02 -.875457144E+02 -.871845954E+02 -.868782385E+02 -.866233783E+02 -.864162695E+02 -.862528688E+02 -.861289939E+02 -.860404568E+02 -.859831681E+02 -.859532152E+02 -.859469148E+02 -.859608425E+02 -.859918435E+02 -.860370255E+02 -.860937381E+02 -.861595405E+02 -.862321579E+02 -.863094300E+02 -.863892497E+02 -.864694915E+02 -.865479292E+02 -.866221375E+02 -.866893760E+02 -.867464479E+02 -.867895285E+02 -.868139526E+02 -.868139526E+02
 -.870211132E+02 -.870211132E+02 -.870078211E+02 -.869849393E+02 -.869556133E+02 -.869225671E+02 -.868882150E+02 -.868547534E+02 -.868242379E+02 -.867986461E+02 -.867799303E+02 -.867700610E+02 -.867710612E+02 -.867850334E+02 -.868141782E+02 -.868608034E+02 -.869273244E+02 -.870162532E+02 -.871301747E+02 -.872717104E+02 -.874434665E+02 -.876479673E+02 -.878875737E+02 -.881643889E+02 -.884801566E+02 -.888361585E+02 -.892331271E+02 -.896711945E+02 -.901499050E+02 -.906683262E+02 -.912252825E+02 -.918197076E+02 -.924510455E+02 -.931195477E+02 -.938262413E+02 -.945723757E+02 -.953583281E+02 -.961822231E+02 -.970387080E+02 -.979182659E+02 -.988071905E+02 -.996880921E+02 -.100540728E+03 -.101343002E+03 -.102072075E+03 -.102705546E+03 -.103222712E+03 -.103605809E+03 -.103841177E+03 -.103920200E+03 -.103839934E+03 -.103603322E+03 -.103218980E+03 -.102700568E+03 -.102065849E+03 -.101335529E+03 -.100532004E+03 -.996781155E+02 -.987959531E+02 -.979057490E+02 -.970248715E+02 -.961669912E+02 -.953415732E+02 -.945539077E+02 -.938058080E+02 -.930968518E+02 -.924257742E+02 -.917915665E+02 -.911940239E+02 -.906337660E+02 -.901119285E+02 -.896297524E+02 -.891882279E+02 -.887878586E+02 -.884285514E+02 -.881096052E+02 -.878297637E+02 -.875873043E+02 -.873801416E+02 -.872059306E+02 -.870621623E+02 -.869462464E+02 -.868555790E+02 -.867875956E+02 -.867398094E+02 -.867098362E+02 -.866954074E+02 -.866943717E+02 -.867046884E+02 -.867244111E+02 -.867516653E+02 -.867846166E+02 -.868214332E+02 -.868602385E+02 -.868990553E+02 -.869357370E+02 -.869678857E+02 -.869927513E+02 -.870071090E+02 -.870071090E+02
 -.871957192E+02 -.871957192E+02 -.871914107E+02 -.871846312E+02 -.871770926E+02 -.871704130E+02 -.871661450E+02 -.871658017E+02 -.871708804E+02 -.871828816E+02 -.872033267E+02 -.872337697E+02 -.872758072E+02 -.873310818E+02 -.874012818E+02 -.874881347E+02 -.875933941E+02 -.877188192E+02 -.878661472E+02 -.880370568E+02 -.882331242E+02 -.884557718E+02 -.887062114E+02 -.889853871E+02 -.892939212E+02 -.896320736E+02 -.899997248E+02 -.903963950E+02 -.908213112E+02 -.912735280E+02 -.917520925E+02 -.922562231E+02 -.927854424E+02 -.933395868E+02 -.939186166E+02 -.945221923E+02 -.951490600E+02 -.957963703E+02 -.964591058E+02 -.971297635E+02 -.977983617E+02 -.984527449E+02 -.990791108E+02 -.996626761E+02 -.100188417E+03 -.100641840E+03 -.101009755E+03 -.101281000E+03 -.101447082E+03 -.101502690E+03 -.101446016E+03 -.101278869E+03 -.101006563E+03 -.100637591E+03 -.100183116E+03 -.996563322E+02 -.990717318E+02 -.984443382E+02 -.977889313E+02 -.971193049E+02 -.964475990E+02 -.957837720E+02 -.951352949E+02 -.945071484E+02 -.939021448E+02 -.933215081E+02 -.927655606E+02 -.922343419E+02 -.917280322E+02 -.912471391E+02 -.907924834E+02 -.903650609E+02 -.899658596E+02 -.895956919E+02 -.892550728E+02 -.889441522E+02 -.886626963E+02 -.884101053E+02 -.881854552E+02 -.879875519E+02 -.878149898E+02 -.876662093E+02 -.875395483E+02 -.874332871E+02 -.873456854E+02 -.872750107E+02 -.872195588E+02 -.871776678E+02 -.871477243E+02 -.871281645E+02 -.871174698E+02 -.871141576E+02 -.871167670E+02 -.871238413E+02 -.871339046E+02 -.871454351E+02 -.871568322E+02 -.871663789E+02 -.871721974E+02 -.871721974E+02
 -.873416577E+02 -.873416577E+02 -.873448151E+02 -.873513094E+02 -.873615624E+02 -.873761791E+02 -.873959068E+02 -.874216046E+02 -.874542229E+02 -.874947876E+02 -.875443880E+02 -.876041662E+02 -.876753071E+02 -.877590271E+02 -.878565612E+02 -.879691474E+02 -.880980072E+02 -.882443234E+02 -.884092124E+02 -.885936941E+02 -.887986582E+02 -.890248288E+02 -.892727306E+02 -.895426579E+02 -.898346542E+02 -.901485037E+02 -.904837435E+02 -.908396987E+02 -.912155416E+02 -.916103706E+02 -.920232937E+02 -.924534952E+02 -.929002544E+02 -.933628864E+02 -.938405837E+02 -.943321599E+02 -.948357253E+02 -.953483524E+02 -.958658032E+02 -.963823814E+02 -.968909479E+02 -.973831007E+02 -.978494931E+02 -.982802513E+02 -.986654483E+02 -.989955992E+02 -.992621452E+02 -.994579002E+02 -.995774328E+02 -.996173606E+02 -.995765357E+02 -.994561083E+02 -.992594631E+02 -.989920337E+02 -.986610081E+02 -.982749468E+02 -.978433353E+02 -.973760997E+02 -.968831104E+02 -.963737074E+02 -.958562818E+02 -.953379572E+02 -.948244106E+02 -.943198586E+02 -.938272076E+02 -.933483296E+02 -.928843998E+02 -.924362232E+02 -.920044912E+02 -.915899397E+02 -.911934063E+02 -.908158098E+02 -.904580808E+02 -.901210760E+02 -.898054986E+02 -.895118376E+02 -.892403325E+02 -.889909616E+02 -.887634498E+02 -.885572902E+02 -.883717746E+02 -.882060284E+02 -.880590456E+02 -.879297224E+02 -.878168879E+02 -.877193307E+02 -.876358210E+02 -.875651286E+02 -.875060373E+02 -.874573558E+02 -.874179255E+02 -.873866269E+02 -.873623838E+02 -.873441678E+02 -.873310031E+02 -.873219729E+02 -.873162296E+02 -.873130097E+02 -.873116570E+02 -.873116570E+02
 -.874620697E+02 -.874620697E+02 -.874713516E+02 -.874886564E+02 -.875132746E+02 -.875449135E+02 -.875835962E+02 -.876295864E+02 -.876833311E+02 -.877454161E+02 -.878165316E+02 -.878974435E+02 -.879889694E+02 -.880919562E+02 -.882072603E+02 -.883357259E+02 -.884781640E+02 -.886353302E+02 -.888079009E+02 -.889964495E+02 -.892014225E+02 -.894231169E+02 -.896616611E+02 -.899170016E+02 -.901888967E+02 -.904769221E+02 -.907804869E+02 -.910988625E+02 -.914312204E+02 -.917766740E+02 -.921343131E+02 -.925032218E+02 -.928824632E+02 -.932710238E+02 -.936677107E+02 -.940710095E+02 -.944789179E+02 -.948887842E+02 -.952971796E+02 -.956998354E+02 -.960916622E+02 -.964668594E+02 -.968191038E+02 -.971418029E+02 -.974283879E+02 -.976726237E+02 -.978689132E+02 -.980125771E+02 -.981000905E+02 -.981292634E+02 -.980993540E+02 -.980111066E+02 -.978667135E+02 -.976697016E+02 -.974247523E+02 -.971374637E+02 -.968140713E+02 -.964611429E+02 -.960852683E+02 -.956927655E+02 -.952894282E+02 -.948803361E+02 -.944697470E+02 -.940610779E+02 -.936569693E+02 -.932594144E+02 -.928699223E+02 -.924896849E+02 -.921197201E+02 -.917609740E+02 -.914143768E+02 -.910808558E+02 -.907613178E+02 -.904566125E+02 -.901674900E+02 -.898945621E+02 -.896382736E+02 -.893988846E+02 -.891764661E+02 -.889709055E+02 -.887819197E+02 -.886090745E+02 -.884518067E+02 -.883094474E+02 -.881812455E+02 -.880663898E+02 -.879640298E+02 -.878732955E+02 -.877933145E+02 -.877232289E+02 -.876622119E+02 -.876094848E+02 -.875643354E+02 -.875261396E+02 -.874943889E+02 -.874687241E+02 -.874489806E+02 -.874352479E+02 -.874279494E+02 -.874279494E+02
 -.875598925E+02 -.875598925E+02 -.875741155E+02 -.876000832E+02 -.876361201E+02 -.876811589E+02 -.877345925E+02 -.877961616E+02 -.878658685E+02 -.879439097E+02 -.880306241E+02 -.881264507E+02 -.882318938E+02 -.883474939E+02 -.884738021E+02 -.886113564E+02 -.887606598E+02 -.889221598E+02 -.890962282E+02 -.892831429E+02 -.894830710E+02 -.896960548E+02 -.899220009E+02 -.901606752E+02 -.904117028E+02 -.906745750E+02 -.909486625E+02 -.912332340E+02 -.915274769E+02 -.918305172E+02 -.921414321E+02 -.924592499E+02 -.927829326E+02 -.931113368E+02 -.934431550E+02 -.937768395E+02 -.941105212E+02 -.944419332E+02 -.947683553E+02 -.950865928E+02 -.953929978E+02 -.956835387E+02 -.959539141E+02 -.961997053E+02 -.964165531E+02 -.966003483E+02 -.967474198E+02 -.968547091E+02 -.969199173E+02 -.969416187E+02 -.969193308E+02 -.968535383E+02 -.967456690E+02 -.965980234E+02 -.964136618E+02 -.961962561E+02 -.959499156E+02 -.956789989E+02 -.953879230E+02 -.950809862E+02 -.947622161E+02 -.944352554E+02 -.941032934E+02 -.937690446E+02 -.934347711E+02 -.931023388E+02 -.927732938E+02 -.924489453E+02 -.921304411E+02 -.918188269E+02 -.915150846E+02 -.912201501E+02 -.909349121E+02 -.906601991E+02 -.903967592E+02 -.901452385E+02 -.899061622E+02 -.896799207E+02 -.894667627E+02 -.892667946E+02 -.890799856E+02 -.889061775E+02 -.887450985E+02 -.885963792E+02 -.884595692E+02 -.883341560E+02 -.882195831E+02 -.881152688E+02 -.880206256E+02 -.879350801E+02 -.878580955E+02 -.877891955E+02 -.877279945E+02 -.876742320E+02 -.876278178E+02 -.875888880E+02 -.875578787E+02 -.875356219E+02 -.875234719E+02 -.875234719E+02
 -.876378580E+02 -.876378580E+02 -.876559830E+02 -.876887476E+02 -.877336717E+02 -.877890381E+02 -.878537063E+02 -.879269716E+02 -.880084557E+02 -.880980226E+02 -.881957127E+02 -.883016900E+02 -.884162005E+02 -.885395375E+02 -.886720127E+02 -.888139311E+02 -.889655694E+02 -.891271569E+02 -.892988584E+02 -.894807596E+02 -.896728550E+02 -.898750382E+02 -.900870959E+02 -.903087059E+02 -.905394380E+02 -.907787602E+02 -.910260468E+02 -.912805897E+02 -.915416089E+02 -.918082621E+02 -.920796479E+02 -.923548029E+02 -.926326882E+02 -.929121672E+02 -.931919733E+02 -.934706726E+02 -.937466254E+02 -.940179528E+02 -.942825165E+02 -.945379163E+02 -.947815110E+02 -.950104651E+02 -.952218196E+02 -.954125838E+02 -.955798429E+02 -.957208727E+02 -.958332543E+02 -.959149808E+02 -.959645485E+02 -.959810262E+02 -.959640994E+02 -.959140845E+02 -.958319143E+02 -.957190942E+02 -.955776322E+02 -.954099482E+02 -.952187668E+02 -.950070028E+02 -.947776462E+02 -.945336548E+02 -.942778626E+02 -.940129088E+02 -.937411918E+02 -.934648483E+02 -.931857563E+02 -.929055558E+02 -.926256824E+02 -.923474059E+02 -.920718683E+02 -.918001156E+02 -.915331203E+02 -.912717941E+02 -.910169917E+02 -.907695056E+02 -.905300574E+02 -.902992865E+02 -.900777385E+02 -.898658561E+02 -.896639735E+02 -.894723144E+02 -.892909935E+02 -.891200219E+02 -.889593162E+02 -.888087086E+02 -.886679608E+02 -.885367781E+02 -.884148262E+02 -.883017487E+02 -.881971869E+02 -.881008024E+02 -.880123024E+02 -.879314700E+02 -.878582016E+02 -.877925523E+02 -.877347942E+02 -.876854902E+02 -.876455903E+02 -.876165563E+02 -.876005254E+02 -.876005254E+02
 -.876984992E+02 -.876984992E+02 -.877196211E+02 -.877575708E+02 -.878092171E+02 -.878723119E+02 -.879452763E+02 -.880270367E+02 -.881168989E+02 -.882144506E+02 -.883194852E+02 -.884319423E+02 -.885518596E+02 -.886793354E+02 -.888144971E+02 -.889574755E+02 -.891083835E+02 -.892672981E+02 -.894342453E+02 -.896091880E+02 -.897920162E+02 -.899825402E+02 -.901804865E+02 -.903854962E+02 -.905971263E+02 -.908148536E+02 -.910380795E+02 -.912661364E+02 -.914982938E+02 -.917337623E+02 -.919716948E+02 -.922111842E+02 -.924512556E+02 -.926908548E+02 -.929288324E+02 -.931639271E+02 -.933947490E+02 -.936197678E+02 -.938373081E+02 -.940455550E+02 -.942425731E+02 -.944263378E+02 -.945947817E+02 -.947458504E+02 -.948775682E+02 -.949881076E+02 -.950758581E+02 -.951394910E+02 -.951780148E+02 -.951908168E+02 -.951776905E+02 -.951388441E+02 -.950748917E+02 -.949868263E+02 -.948759780E+02 -.947439581E+02 -.945925953E+02 -.944238659E+02 -.942398245E+02 -.940425392E+02 -.938340345E+02 -.936162463E+02 -.933909901E+02 -.931599422E+02 -.929246347E+02 -.926864600E+02 -.924466829E+02 -.922064574E+02 -.919668438E+02 -.917288242E+02 -.914933140E+02 -.912611698E+02 -.910331912E+02 -.908101198E+02 -.905926345E+02 -.903813452E+02 -.901767864E+02 -.899794114E+02 -.897895887E+02 -.896075996E+02 -.894336394E+02 -.892678206E+02 -.891101786E+02 -.889606802E+02 -.888192334E+02 -.886857004E+02 -.885599117E+02 -.884416836E+02 -.883308376E+02 -.882272242E+02 -.881307510E+02 -.880414169E+02 -.879593552E+02 -.878848868E+02 -.878185888E+02 -.877613818E+02 -.877146436E+02 -.876803563E+02 -.876612987E+02 -.876612987E+02
 -.877441521E+02 -.877441521E+02 -.877674898E+02 -.878092433E+02 -.878657717E+02 -.879344073E+02 -.880132210E+02 -.881008431E+02 -.881963243E+02 -.882990289E+02 -.884085515E+02 -.885246521E+02 -.886472044E+02 -.887761554E+02 -.889114931E+02 -.890532197E+02 -.892013310E+02 -.893557990E+02 -.895165582E+02 -.896834944E+02 -.898564372E+02 -.900351538E+02 -.902193456E+02 -.904086469E+02 -.906026257E+02 -.908007854E+02 -.910025685E+02 -.912073596E+02 -.914144895E+02 -.916232372E+02 -.918328309E+02 -.920424474E+02 -.922512083E+02 -.924581755E+02 -.926623444E+02 -.928626377E+02 -.930579002E+02 -.932468964E+02 -.934283130E+02 -.936007669E+02 -.937628205E+02 -.939130045E+02 -.940498475E+02 -.941719117E+02 -.942778329E+02 -.943663631E+02 -.944364120E+02 -.944870859E+02 -.945177209E+02 -.945279082E+02 -.945175104E+02 -.944866665E+02 -.944357868E+02 -.943655369E+02 -.942768118E+02 -.941707033E+02 -.940484609E+02 -.939114500E+02 -.937611099E+02 -.935989134E+02 -.934263314E+02 -.932448034E+02 -.930557145E+02 -.928603809E+02 -.926600412E+02 -.924558547E+02 -.922489032E+02 -.920401969E+02 -.918306804E+02 -.916212392E+02 -.914127047E+02 -.912058574E+02 -.910014276E+02 -.908000942E+02 -.906024823E+02 -.904091594E+02 -.902206314E+02 -.900373389E+02 -.898596550E+02 -.896878839E+02 -.895222617E+02 -.893629585E+02 -.892100833E+02 -.890636905E+02 -.889237883E+02 -.887903498E+02 -.886633268E+02 -.885426655E+02 -.884283268E+02 -.883203104E+02 -.882186849E+02 -.881236245E+02 -.880354562E+02 -.879547189E+02 -.878822396E+02 -.878192302E+02 -.877674147E+02 -.877291922E+02 -.877078517E+02 -.877078517E+02
 -.877769543E+02 -.877769543E+02 -.878018401E+02 -.878462245E+02 -.879060835E+02 -.879784302E+02 -.880610667E+02 -.881523927E+02 -.882512595E+02 -.883568560E+02 -.884686208E+02 -.885861736E+02 -.887092615E+02 -.888377162E+02 -.889714215E+02 -.891102863E+02 -.892542236E+02 -.894031340E+02 -.895568929E+02 -.897153399E+02 -.898782721E+02 -.900454383E+02 -.902165360E+02 -.903912100E+02 -.905690523E+02 -.907496033E+02 -.909323536E+02 -.911167464E+02 -.913021797E+02 -.914880085E+02 -.916735456E+02 -.918580624E+02 -.920407880E+02 -.922209085E+02 -.923975650E+02 -.925698529E+02 -.927368219E+02 -.928974779E+02 -.930507879E+02 -.931956881E+02 -.933310960E+02 -.934559264E+02 -.935691115E+02 -.936696236E+02 -.937565002E+02 -.938288702E+02 -.938859792E+02 -.939272131E+02 -.939521180E+02 -.939604155E+02 -.939520123E+02 -.939270035E+02 -.938856691E+02 -.938284650E+02 -.937560069E+02 -.936690510E+02 -.935684705E+02 -.934552296E+02 -.933303583E+02 -.931949268E+02 -.930500226E+02 -.928967311E+02 -.927361194E+02 -.925692242E+02 -.923970437E+02 -.922205331E+02 -.920406022E+02 -.918581160E+02 -.916738950E+02 -.914887173E+02 -.913033193E+02 -.911183963E+02 -.909346021E+02 -.907525472E+02 -.905727972E+02 -.903958700E+02 -.902222333E+02 -.900523020E+02 -.898864371E+02 -.897249449E+02 -.895680773E+02 -.894160349E+02 -.892689700E+02 -.891269927E+02 -.889901784E+02 -.888585782E+02 -.887322313E+02 -.886111808E+02 -.884954937E+02 -.883852857E+02 -.882807516E+02 -.881822051E+02 -.880901276E+02 -.880052321E+02 -.879285440E+02 -.878615055E+02 -.878061112E+02 -.877650834E+02 -.877421012E+02 -.877421012E+02
 -.877988421E+02 -.877988421E+02 -.878247118E+02 -.878707405E+02 -.879326332E+02 -.880071730E+02 -.880919644E+02 -.881852361E+02 -.882856889E+02 -.883923787E+02 -.885046252E+02 -.886219414E+02 -.887439785E+02 -.888704824E+02 -.890012604E+02 -.891361542E+02 -.892750196E+02 -.894177097E+02 -.895640631E+02 -.897138934E+02 -.898669831E+02 -.900230778E+02 -.901818839E+02 -.903430660E+02 -.905062473E+02 -.906710096E+02 -.908368943E+02 -.910034049E+02 -.911700076E+02 -.913361341E+02 -.915011824E+02 -.916645184E+02 -.918254770E+02 -.919833626E+02 -.921374504E+02 -.922869877E+02 -.924311962E+02 -.925692758E+02 -.927004096E+02 -.928237710E+02 -.929385333E+02 -.930438814E+02 -.931390245E+02 -.932232121E+02 -.932957492E+02 -.933560132E+02 -.934034694E+02 -.934376852E+02 -.934583426E+02 -.934652474E+02 -.934583347E+02 -.934376715E+02 -.934034539E+02 -.933560020E+02 -.932957504E+02 -.932232362E+02 -.931390843E+02 -.930439920E+02 -.929387128E+02 -.928240401E+02 -.927007923E+02 -.925697997E+02 -.924318926E+02 -.922878921E+02 -.921386033E+02 -.919848096E+02 -.918272693E+02 -.916667135E+02 -.915038441E+02 -.913393336E+02 -.911738234E+02 -.910079232E+02 -.908422093E+02 -.906772232E+02 -.905134695E+02 -.903514141E+02 -.901914818E+02 -.900340554E+02 -.898794743E+02 -.897280345E+02 -.895799894E+02 -.894355517E+02 -.892948974E+02 -.891581708E+02 -.890254914E+02 -.888969640E+02 -.887726900E+02 -.886527839E+02 -.885373922E+02 -.884267186E+02 -.883210554E+02 -.882208241E+02 -.881266263E+02 -.880393093E+02 -.879600511E+02 -.878904687E+02 -.878327598E+02 -.877898854E+02 -.877658089E+02 -.877658089E+02
 -.878115524E+02 -.878115524E+02 -.878379340E+02 -.878847858E+02 -.879476384E+02 -.880231223E+02 -.881087073E+02 -.882025019E+02 -.883030995E+02 -.884094595E+02 -.885208143E+02 -.886365985E+02 -.887563928E+02 -.888798804E+02 -.890068138E+02 -.891369877E+02 -.892702189E+02 -.894063303E+02 -.895451384E+02 -.896864447E+02 -.898300280E+02 -.899756406E+02 -.901230041E+02 -.902718083E+02 -.904217101E+02 -.905723335E+02 -.907232707E+02 -.908740833E+02 -.910243032E+02 -.911734350E+02 -.913209572E+02 -.914663242E+02 -.916089678E+02 -.917482990E+02 -.918837103E+02 -.920145782E+02 -.921402657E+02 -.922601268E+02 -.923735111E+02 -.924797698E+02 -.925782630E+02 -.926683675E+02 -.927494870E+02 -.928210612E+02 -.928825771E+02 -.929335787E+02 -.929736773E+02 -.930025607E+02 -.930200002E+02 -.930258568E+02 -.930200844E+02 -.930027314E+02 -.929739392E+02 -.929339387E+02 -.928830447E+02 -.928216484E+02 -.927502083E+02 -.926692406E+02 -.925793085E+02 -.924810118E+02 -.923749770E+02 -.922618480E+02 -.921422780E+02 -.920169218E+02 -.918864305E+02 -.917514462E+02 -.916125985E+02 -.914705008E+02 -.913257486E+02 -.911789169E+02 -.910305583E+02 -.908812016E+02 -.907313494E+02 -.905814768E+02 -.904320294E+02 -.902834215E+02 -.901360346E+02 -.899902164E+02 -.898462801E+02 -.897045048E+02 -.895651358E+02 -.894283876E+02 -.892944467E+02 -.891634767E+02 -.890356252E+02 -.889110329E+02 -.887898453E+02 -.886722278E+02 -.885583855E+02 -.884485877E+02 -.883432001E+02 -.882427253E+02 -.881478546E+02 -.880595356E+02 -.879790580E+02 -.879081652E+02 -.878491980E+02 -.878052825E+02 -.877805732E+02 -.877805732E+02
 -.878166262E+02 -.878166262E+02 -.878431299E+02 -.878901287E+02 -.879530615E+02 -.880284721E+02 -.881137491E+02 -.882069250E+02 -.883065225E+02 -.884114350E+02 -.885208349E+02 -.886341013E+02 -.887507651E+02 -.888704656E+02 -.889929170E+02 -.891178820E+02 -.892451523E+02 -.893745320E+02 -.895058267E+02 -.896388338E+02 -.897733362E+02 -.899090974E+02 -.900458584E+02 -.901833354E+02 -.903212195E+02 -.904591757E+02 -.905968442E+02 -.907338406E+02 -.908697578E+02 -.910041669E+02 -.911366195E+02 -.912666492E+02 -.913937736E+02 -.915174965E+02 -.916373103E+02 -.917526987E+02 -.918631397E+02 -.919681094E+02 -.920670861E+02 -.921595553E+02 -.922450148E+02 -.923229813E+02 -.923929963E+02 -.924546337E+02 -.925075062E+02 -.925512722E+02 -.925856425E+02 -.926103861E+02 -.926253343E+02 -.926303853E+02 -.926255056E+02 -.926107311E+02 -.925861665E+02 -.925519829E+02 -.925084142E+02 -.924557524E+02 -.923943420E+02 -.923245735E+02 -.922468764E+02 -.921617127E+02 -.920695697E+02 -.919709534E+02 -.918663830E+02 -.917563848E+02 -.916414877E+02 -.915222190E+02 -.913991007E+02 -.912726463E+02 -.911433582E+02 -.910117252E+02 -.908782202E+02 -.907432985E+02 -.906073953E+02 -.904709245E+02 -.903342763E+02 -.901978163E+02 -.900618840E+02 -.899267921E+02 -.897928260E+02 -.896602441E+02 -.895292792E+02 -.894001404E+02 -.892730164E+02 -.891480804E+02 -.890254965E+02 -.889054289E+02 -.887880527E+02 -.886735697E+02 -.885622266E+02 -.884543404E+02 -.883503299E+02 -.882507564E+02 -.881563755E+02 -.880682053E+02 -.879876123E+02 -.879164237E+02 -.878570724E+02 -.878127852E+02 -.877878283E+02 -.877878283E+02
 -.878154175E+02 -.878154175E+02 -.878417250E+02 -.878883211E+02 -.879506216E+02 -.880251394E+02 -.881092268E+02 -.882008776E+02 -.882985743E+02 -.884011708E+02 -.885078010E+02 -.886178081E+02 -.887306899E+02 -.888460563E+02 -.889635962E+02 -.890830519E+02 -.892041994E+02 -.893268332E+02 -.894507544E+02 -.895757625E+02 -.897016482E+02 -.898281893E+02 -.899551471E+02 -.900822647E+02 -.902092653E+02 -.903358526E+02 -.904617105E+02 -.905865040E+02 -.907098805E+02 -.908314707E+02 -.909508904E+02 -.910677425E+02 -.911816188E+02 -.912921019E+02 -.913987680E+02 -.915011891E+02 -.915989362E+02 -.916915820E+02 -.917787049E+02 -.918598928E+02 -.919347469E+02 -.920028866E+02 -.920639540E+02 -.921176187E+02 -.921635828E+02 -.922015850E+02 -.922314053E+02 -.922528688E+02 -.922658485E+02 -.922702677E+02 -.922661016E+02 -.922533780E+02 -.922321761E+02 -.922026258E+02 -.921649051E+02 -.921192370E+02 -.920658859E+02 -.920051531E+02 -.919373725E+02 -.918629058E+02 -.917821375E+02 -.916954705E+02 -.916033214E+02 -.915061165E+02 -.914042879E+02 -.912982700E+02 -.911884960E+02 -.910753955E+02 -.909593917E+02 -.908408987E+02 -.907203199E+02 -.905980453E+02 -.904744503E+02 -.903498932E+02 -.902247145E+02 -.900992348E+02 -.899737545E+02 -.898485526E+02 -.897238869E+02 -.895999945E+02 -.894770926E+02 -.893553811E+02 -.892350458E+02 -.891162627E+02 -.889992047E+02 -.888840502E+02 -.887709938E+02 -.886602615E+02 -.885521290E+02 -.884469464E+02 -.883451691E+02 -.882473982E+02 -.881544327E+02 -.880673355E+02 -.879875203E+02 -.879168620E+02 -.878578418E+02 -.878137331E+02 -.877888461E+02 -.877888461E+02
 -.878091041E+02 -.878091041E+02 -.878349596E+02 -.878807119E+02 -.879418107E+02 -.880147841E+02 -.880969855E+02 -.881864006E+02 -.882814975E+02 -.883811118E+02 -.884843574E+02 -.885905570E+02 -.886991889E+02 -.888098450E+02 -.889221991E+02 -.890359816E+02 -.891509603E+02 -.892669257E+02 -.893836796E+02 -.895010266E+02 -.896187680E+02 -.897366966E+02 -.898545943E+02 -.899722293E+02 -.900893551E+02 -.902057103E+02 -.903210182E+02 -.904349879E+02 -.905473144E+02 -.906576806E+02 -.907657583E+02 -.908712097E+02 -.909736897E+02 -.910728473E+02 -.911683282E+02 -.912597768E+02 -.913468389E+02 -.914291642E+02 -.915064095E+02 -.915782414E+02 -.916443397E+02 -.917044008E+02 -.917581413E+02 -.918053008E+02 -.918456460E+02 -.918789735E+02 -.919051126E+02 -.919239281E+02 -.919353223E+02 -.919392366E+02 -.919356522E+02 -.919245907E+02 -.919061139E+02 -.918803225E+02 -.918473548E+02 -.918073845E+02 -.917606185E+02 -.917072936E+02 -.916476735E+02 -.915820457E+02 -.915107176E+02 -.914340135E+02 -.913522711E+02 -.912658383E+02 -.911750701E+02 -.910803257E+02 -.909819657E+02 -.908803498E+02 -.907758345E+02 -.906687703E+02 -.905595006E+02 -.904483590E+02 -.903356681E+02 -.902217377E+02 -.901068635E+02 -.899913261E+02 -.898753898E+02 -.897593028E+02 -.896432965E+02 -.895275867E+02 -.894123746E+02 -.892978486E+02 -.891841882E+02 -.890715681E+02 -.889601644E+02 -.888501631E+02 -.887417706E+02 -.886352283E+02 -.885308305E+02 -.884289487E+02 -.883300617E+02 -.882347953E+02 -.881439734E+02 -.880586831E+02 -.879803599E+02 -.879108967E+02 -.878527857E+02 -.878093020E+02 -.877847433E+02 -.877847433E+02
 -.877987015E+02 -.877987015E+02 -.878239022E+02 -.878684624E+02 -.879279120E+02 -.879988311E+02 -.880786050E+02 -.881652364E+02 -.882572000E+02 -.883533308E+02 -.884527373E+02 -.885547345E+02 -.886587915E+02 -.887644920E+02 -.888715020E+02 -.889795466E+02 -.890883907E+02 -.891978251E+02 -.893076553E+02 -.894176935E+02 -.895277522E+02 -.896376397E+02 -.897471572E+02 -.898560964E+02 -.899642383E+02 -.900713525E+02 -.901771974E+02 -.902815202E+02 -.903840579E+02 -.904845383E+02 -.905826809E+02 -.906781986E+02 -.907707994E+02 -.908601877E+02 -.909460666E+02 -.910281398E+02 -.911061134E+02 -.911796987E+02 -.912486141E+02 -.913125876E+02 -.913713597E+02 -.914246853E+02 -.914723368E+02 -.915141065E+02 -.915498087E+02 -.915792823E+02 -.916023928E+02 -.916190339E+02 -.916291290E+02 -.916326324E+02 -.916295297E+02 -.916198383E+02 -.916036071E+02 -.915809156E+02 -.915518735E+02 -.915166185E+02 -.914753150E+02 -.914281521E+02 -.913753413E+02 -.913171138E+02 -.912537185E+02 -.911854190E+02 -.911124916E+02 -.910352221E+02 -.909539039E+02 -.908688355E+02 -.907803179E+02 -.906886530E+02 -.905941414E+02 -.904970801E+02 -.903977613E+02 -.902964701E+02 -.901934837E+02 -.900890694E+02 -.899834838E+02 -.898769717E+02 -.897697658E+02 -.896620857E+02 -.895541388E+02 -.894461206E+02 -.893382160E+02 -.892306015E+02 -.891234485E+02 -.890169273E+02 -.889112135E+02 -.888064961E+02 -.887029874E+02 -.886009373E+02 -.885006510E+02 -.884025117E+02 -.883070111E+02 -.882147870E+02 -.881266735E+02 -.880437646E+02 -.879674969E+02 -.878997561E+02 -.878430151E+02 -.878005135E+02 -.877764904E+02 -.877764904E+02
 -.877850769E+02 -.877850769E+02 -.878094654E+02 -.878525640E+02 -.879100189E+02 -.879784925E+02 -.880554265E+02 -.881388607E+02 -.882272933E+02 -.883195729E+02 -.884148146E+02 -.885123355E+02 -.886116047E+02 -.887122041E+02 -.888137983E+02 -.889161120E+02 -.890189111E+02 -.891219896E+02 -.892251589E+02 -.893282397E+02 -.894310562E+02 -.895334318E+02 -.896351854E+02 -.897361303E+02 -.898360717E+02 -.899348069E+02 -.900321248E+02 -.901278058E+02 -.902216230E+02 -.903133425E+02 -.904027244E+02 -.904895245E+02 -.905734951E+02 -.906543869E+02 -.907319503E+02 -.908059373E+02 -.908761032E+02 -.909422084E+02 -.910040204E+02 -.910613156E+02 -.911138814E+02 -.911615182E+02 -.912040413E+02 -.912412826E+02 -.912730926E+02 -.912993419E+02 -.913199228E+02 -.913347505E+02 -.913437642E+02 -.913469274E+02 -.913442292E+02 -.913356838E+02 -.913213304E+02 -.913012332E+02 -.912754801E+02 -.912441821E+02 -.912074719E+02 -.911655025E+02 -.911184453E+02 -.910664888E+02 -.910098364E+02 -.909487046E+02 -.908833208E+02 -.908139218E+02 -.907407513E+02 -.906640585E+02 -.905840958E+02 -.905011172E+02 -.904153767E+02 -.903271263E+02 -.902366150E+02 -.901440867E+02 -.900497795E+02 -.899539242E+02 -.898567432E+02 -.897584505E+02 -.896592500E+02 -.895593367E+02 -.894588956E+02 -.893581036E+02 -.892571301E+02 -.891561394E+02 -.890552937E+02 -.889547577E+02 -.888547037E+02 -.887553200E+02 -.886568208E+02 -.885594593E+02 -.884635448E+02 -.883694656E+02 -.882777171E+02 -.881889390E+02 -.881039639E+02 -.880238782E+02 -.879501028E+02 -.878844957E+02 -.878294861E+02 -.877882474E+02 -.877649235E+02 -.877649235E+02
 -.877689648E+02 -.877689648E+02 -.877924217E+02 -.878338546E+02 -.878890552E+02 -.879547908E+02 -.880285790E+02 -.881085129E+02 -.881931277E+02 -.882812966E+02 -.883721509E+02 -.884650179E+02 -.885593731E+02 -.886548025E+02 -.887509741E+02 -.888476154E+02 -.889444965E+02 -.890414166E+02 -.891381944E+02 -.892346596E+02 -.893306480E+02 -.894259969E+02 -.895205420E+02 -.896141154E+02 -.897065441E+02 -.897976494E+02 -.898872467E+02 -.899751451E+02 -.900611484E+02 -.901450553E+02 -.902266605E+02 -.903057555E+02 -.903821299E+02 -.904555727E+02 -.905258734E+02 -.905928235E+02 -.906562183E+02 -.907158578E+02 -.907715488E+02 -.908231062E+02 -.908703545E+02 -.909131295E+02 -.909512798E+02 -.909846680E+02 -.910131723E+02 -.910366877E+02 -.910551267E+02 -.910684209E+02 -.910765210E+02 -.910793982E+02 -.910770435E+02 -.910694689E+02 -.910567065E+02 -.910388084E+02 -.910158464E+02 -.909879110E+02 -.909551106E+02 -.909175703E+02 -.908754308E+02 -.908288471E+02 -.907779871E+02 -.907230297E+02 -.906641639E+02 -.906015868E+02 -.905355022E+02 -.904661190E+02 -.903936497E+02 -.903183088E+02 -.902403115E+02 -.901598722E+02 -.900772033E+02 -.899925139E+02 -.899060087E+02 -.898178873E+02 -.897283428E+02 -.896375619E+02 -.895457241E+02 -.894530018E+02 -.893595606E+02 -.892655602E+02 -.891711554E+02 -.890764988E+02 -.889817432E+02 -.888870462E+02 -.887925754E+02 -.886985161E+02 -.886050807E+02 -.885125218E+02 -.884211485E+02 -.883313477E+02 -.882436117E+02 -.881585743E+02 -.880770564E+02 -.880001258E+02 -.879291738E+02 -.878660145E+02 -.878130135E+02 -.877732544E+02 -.877507560E+02 -.877507560E+02
 -.877509810E+02 -.877509810E+02 -.877734186E+02 -.878130369E+02 -.878657939E+02 -.879285806E+02 -.879990049E+02 -.880752259E+02 -.881558258E+02 -.882397115E+02 -.883260380E+02 -.884141491E+02 -.885035319E+02 -.885937808E+02 -.886845706E+02 -.887756348E+02 -.888667496E+02 -.889577209E+02 -.890483751E+02 -.891385517E+02 -.892280973E+02 -.893168623E+02 -.894046973E+02 -.894914515E+02 -.895769708E+02 -.896610976E+02 -.897436699E+02 -.898245215E+02 -.899034824E+02 -.899803790E+02 -.900550350E+02 -.901272720E+02 -.901969107E+02 -.902637718E+02 -.903276772E+02 -.903884510E+02 -.904459208E+02 -.904999190E+02 -.905502839E+02 -.905968614E+02 -.906395054E+02 -.906780799E+02 -.907124596E+02 -.907425312E+02 -.907681946E+02 -.907893633E+02 -.908059660E+02 -.908179465E+02 -.908252648E+02 -.908278973E+02 -.908258372E+02 -.908190943E+02 -.908076952E+02 -.907916829E+02 -.907711167E+02 -.907460710E+02 -.907166353E+02 -.906829130E+02 -.906450208E+02 -.906030870E+02 -.905572513E+02 -.905076630E+02 -.904544798E+02 -.903978670E+02 -.903379958E+02 -.902750422E+02 -.902091859E+02 -.901406086E+02 -.900694932E+02 -.899960228E+02 -.899203790E+02 -.898427414E+02 -.897632866E+02 -.896821871E+02 -.895996112E+02 -.895157220E+02 -.894306776E+02 -.893446308E+02 -.892577297E+02 -.891701186E+02 -.890819391E+02 -.889933323E+02 -.889044419E+02 -.888154178E+02 -.887264216E+02 -.886376337E+02 -.885492628E+02 -.884615576E+02 -.883748228E+02 -.882894397E+02 -.882058921E+02 -.881248011E+02 -.880469686E+02 -.879734343E+02 -.879055494E+02 -.878450711E+02 -.877942859E+02 -.877561690E+02 -.877345914E+02 -.877345914E+02
 -.877316376E+02 -.877316376E+02 -.877529942E+02 -.877906936E+02 -.878408763E+02 -.879005698E+02 -.879674836E+02 -.880398519E+02 -.881163123E+02 -.881958122E+02 -.882775357E+02 -.883608482E+02 -.884452522E+02 -.885303543E+02 -.886158384E+02 -.887014463E+02 -.887869617E+02 -.888721983E+02 -.889569909E+02 -.890411881E+02 -.891246473E+02 -.892072307E+02 -.892888026E+02 -.893692269E+02 -.894483666E+02 -.895260818E+02 -.896022304E+02 -.896766671E+02 -.897492442E+02 -.898198116E+02 -.898882173E+02 -.899543083E+02 -.900179313E+02 -.900789333E+02 -.901371629E+02 -.901924711E+02 -.902447120E+02 -.902937444E+02 -.903394325E+02 -.903816466E+02 -.904202647E+02 -.904551732E+02 -.904862678E+02 -.905134541E+02 -.905366491E+02 -.905557812E+02 -.905707913E+02 -.905816331E+02 -.905882738E+02 -.905906940E+02 -.905888882E+02 -.905828648E+02 -.905726460E+02 -.905582676E+02 -.905397788E+02 -.905172417E+02 -.904907308E+02 -.904603322E+02 -.904261433E+02 -.903882715E+02 -.903468336E+02 -.903019548E+02 -.902537681E+02 -.902024124E+02 -.901480324E+02 -.900907772E+02 -.900307991E+02 -.899682529E+02 -.899032946E+02 -.898360809E+02 -.897667676E+02 -.896955095E+02 -.896224591E+02 -.895477663E+02 -.894715777E+02 -.893940364E+02 -.893152817E+02 -.892354494E+02 -.891546722E+02 -.890730806E+02 -.889908039E+02 -.889079729E+02 -.888247218E+02 -.887411929E+02 -.886575411E+02 -.885739407E+02 -.884905946E+02 -.884077454E+02 -.883256906E+02 -.882448020E+02 -.881655510E+02 -.880885406E+02 -.880145477E+02 -.879445770E+02 -.878799309E+02 -.878223000E+02 -.877738799E+02 -.877375229E+02 -.877169353E+02 -.877169353E+02
 -.877113555E+02 -.877113555E+02 -.877315909E+02 -.877673039E+02 -.878148287E+02 -.878713386E+02 -.879346527E+02 -.880030875E+02 -.880753418E+02 -.881504083E+02 -.882275049E+02 -.883060220E+02 -.883854810E+02 -.884655026E+02 -.885457826E+02 -.886260722E+02 -.887061638E+02 -.887858795E+02 -.888650627E+02 -.889435711E+02 -.890212722E+02 -.890980391E+02 -.891737482E+02 -.892482768E+02 -.893215022E+02 -.893933005E+02 -.894635463E+02 -.895321123E+02 -.895988697E+02 -.896636883E+02 -.897264367E+02 -.897869831E+02 -.898451958E+02 -.899009439E+02 -.899540982E+02 -.900045316E+02 -.900521206E+02 -.900967452E+02 -.901382906E+02 -.901766476E+02 -.902117133E+02 -.902433922E+02 -.902715967E+02 -.902962481E+02 -.903172766E+02 -.903346227E+02 -.903482371E+02 -.903580812E+02 -.903641278E+02 -.903663609E+02 -.903647760E+02 -.903593804E+02 -.903501927E+02 -.903372430E+02 -.903205725E+02 -.903002334E+02 -.902762881E+02 -.902488091E+02 -.902178779E+02 -.901835851E+02 -.901460292E+02 -.901053159E+02 -.900615573E+02 -.900148714E+02 -.899653809E+02 -.899132126E+02 -.898584963E+02 -.898013643E+02 -.897419501E+02 -.896803883E+02 -.896168132E+02 -.895513584E+02 -.894841561E+02 -.894153369E+02 -.893450290E+02 -.892733581E+02 -.892004474E+02 -.891264178E+02 -.890513885E+02 -.889754774E+02 -.888988030E+02 -.888214861E+02 -.887436523E+02 -.886654358E+02 -.885869844E+02 -.885084655E+02 -.884300748E+02 -.883520469E+02 -.882746701E+02 -.881983040E+02 -.881234039E+02 -.880505509E+02 -.879804923E+02 -.879141923E+02 -.878528983E+02 -.877982267E+02 -.877522733E+02 -.877177571E+02 -.876982075E+02 -.876982075E+02
 -.876904772E+02 -.876904772E+02 -.877095683E+02 -.877432569E+02 -.877880780E+02 -.878413570E+02 -.879010285E+02 -.879654956E+02 -.880335228E+02 -.881041516E+02 -.881766371E+02 -.882503973E+02 -.883249748E+02 -.884000067E+02 -.884752015E+02 -.885503214E+02 -.886251683E+02 -.886995732E+02 -.887733879E+02 -.888464793E+02 -.889187240E+02 -.889900053E+02 -.890602105E+02 -.891292286E+02 -.891969497E+02 -.892632634E+02 -.893280589E+02 -.893912243E+02 -.894526469E+02 -.895122132E+02 -.895698093E+02 -.896253211E+02 -.896786353E+02 -.897296392E+02 -.897782220E+02 -.898242753E+02 -.898676933E+02 -.899083742E+02 -.899462201E+02 -.899811386E+02 -.900130424E+02 -.900418509E+02 -.900674901E+02 -.900898936E+02 -.901090028E+02 -.901247676E+02 -.901371465E+02 -.901461074E+02 -.901516274E+02 -.901536931E+02 -.901523011E+02 -.901474575E+02 -.901391781E+02 -.901274884E+02 -.901124231E+02 -.900940263E+02 -.900723508E+02 -.900474577E+02 -.900194160E+02 -.899883025E+02 -.899542006E+02 -.899171999E+02 -.898773958E+02 -.898348888E+02 -.897897834E+02 -.897421878E+02 -.896922134E+02 -.896399734E+02 -.895855828E+02 -.895291574E+02 -.894708134E+02 -.894106665E+02 -.893488319E+02 -.892854236E+02 -.892205538E+02 -.891543336E+02 -.890868721E+02 -.890182773E+02 -.889486562E+02 -.888781160E+02 -.888067649E+02 -.887347147E+02 -.886620826E+02 -.885889950E+02 -.885155920E+02 -.884420337E+02 -.883685074E+02 -.882952389E+02 -.882225049E+02 -.881506510E+02 -.880801137E+02 -.880114495E+02 -.879453725E+02 -.878828021E+02 -.878249263E+02 -.877732816E+02 -.877298579E+02 -.876972337E+02 -.876787526E+02 -.876787526E+02
 -.876692778E+02 -.876692778E+02 -.876872150E+02 -.877188645E+02 -.877609660E+02 -.878110012E+02 -.878670230E+02 -.879275248E+02 -.879913391E+02 -.880575595E+02 -.881254799E+02 -.881945482E+02 -.882643297E+02 -.883344793E+02 -.884047196E+02 -.884748245E+02 -.885446058E+02 -.886139035E+02 -.886825783E+02 -.887505055E+02 -.888175706E+02 -.888836662E+02 -.889486893E+02 -.890125394E+02 -.890751177E+02 -.891363258E+02 -.891960652E+02 -.892542373E+02 -.893107431E+02 -.893654835E+02 -.894183590E+02 -.894692709E+02 -.895181209E+02 -.895648119E+02 -.896092485E+02 -.896513374E+02 -.896909882E+02 -.897281134E+02 -.897626299E+02 -.897944584E+02 -.898235250E+02 -.898497610E+02 -.898731036E+02 -.898934965E+02 -.899108901E+02 -.899252420E+02 -.899365173E+02 -.899446887E+02 -.899497370E+02 -.899516511E+02 -.899504281E+02 -.899460732E+02 -.899386000E+02 -.899280302E+02 -.899143932E+02 -.898977265E+02 -.898780749E+02 -.898554904E+02 -.898300317E+02 -.898017640E+02 -.897707584E+02 -.897370915E+02 -.897008446E+02 -.896621036E+02 -.896209580E+02 -.895775009E+02 -.895318276E+02 -.894840359E+02 -.894342249E+02 -.893824949E+02 -.893289465E+02 -.892736805E+02 -.892167974E+02 -.891583970E+02 -.890985782E+02 -.890374391E+02 -.889750768E+02 -.889115879E+02 -.888470687E+02 -.887816167E+02 -.887153311E+02 -.886483149E+02 -.885806775E+02 -.885125375E+02 -.884440275E+02 -.883752994E+02 -.883065319E+02 -.882379404E+02 -.881697893E+02 -.881024081E+02 -.880362130E+02 -.879717335E+02 -.879096477E+02 -.878508279E+02 -.877963987E+02 -.877478133E+02 -.877069514E+02 -.876762462E+02 -.876588501E+02 -.876588501E+02
 -.876479745E+02 -.876479745E+02 -.876647588E+02 -.876943727E+02 -.877337623E+02 -.877805668E+02 -.878329598E+02 -.878895266E+02 -.879491696E+02 -.880110356E+02 -.880744595E+02 -.881389200E+02 -.882040066E+02 -.882693926E+02 -.883348159E+02 -.884000622E+02 -.884649540E+02 -.885293404E+02 -.885930907E+02 -.886560885E+02 -.887182276E+02 -.887794091E+02 -.888395389E+02 -.888985259E+02 -.889562810E+02 -.890127161E+02 -.890677437E+02 -.891212764E+02 -.891732270E+02 -.892235086E+02 -.892720342E+02 -.893187178E+02 -.893634740E+02 -.894062186E+02 -.894468692E+02 -.894853453E+02 -.895215690E+02 -.895554653E+02 -.895869626E+02 -.896159934E+02 -.896424941E+02 -.896664061E+02 -.896876760E+02 -.897062556E+02 -.897221028E+02 -.897351815E+02 -.897454621E+02 -.897529213E+02 -.897575431E+02 -.897593179E+02 -.897582433E+02 -.897543240E+02 -.897475716E+02 -.897380045E+02 -.897256480E+02 -.897105340E+02 -.896927007E+02 -.896721926E+02 -.896490599E+02 -.896233583E+02 -.895951486E+02 -.895644964E+02 -.895314716E+02 -.894961478E+02 -.894586022E+02 -.894189146E+02 -.893771676E+02 -.893334455E+02 -.892878343E+02 -.892404209E+02 -.891912930E+02 -.891405385E+02 -.890882456E+02 -.890345018E+02 -.889793945E+02 -.889230106E+02 -.888654368E+02 -.888067596E+02 -.887470662E+02 -.886864449E+02 -.886249867E+02 -.885627869E+02 -.884999470E+02 -.884365783E+02 -.883728055E+02 -.883087723E+02 -.882446481E+02 -.881806373E+02 -.881169908E+02 -.880540213E+02 -.879921229E+02 -.879317966E+02 -.878736830E+02 -.878186046E+02 -.877676212E+02 -.877220999E+02 -.876838076E+02 -.876550295E+02 -.876387240E+02 -.876387240E+02
 -.876267356E+02 -.876267356E+02 -.876423763E+02 -.876699720E+02 -.877066747E+02 -.877502819E+02 -.877990879E+02 -.878517708E+02 -.879073038E+02 -.879648881E+02 -.880238999E+02 -.880838501E+02 -.881443528E+02 -.882051008E+02 -.882658473E+02 -.883263907E+02 -.883865640E+02 -.884462257E+02 -.885052536E+02 -.885635391E+02 -.886209842E+02 -.886774976E+02 -.887329934E+02 -.887873888E+02 -.888406035E+02 -.888925584E+02 -.889431754E+02 -.889923769E+02 -.890400860E+02 -.890862259E+02 -.891307206E+02 -.891734947E+02 -.892144738E+02 -.892535846E+02 -.892907557E+02 -.893259173E+02 -.893590021E+02 -.893899454E+02 -.894186856E+02 -.894451643E+02 -.894693272E+02 -.894911238E+02 -.895105084E+02 -.895274398E+02 -.895418819E+02 -.895538039E+02 -.895631803E+02 -.895699916E+02 -.895742239E+02 -.895758692E+02 -.895749255E+02 -.895713968E+02 -.895652931E+02 -.895566302E+02 -.895454298E+02 -.895317193E+02 -.895155315E+02 -.894969044E+02 -.894758811E+02 -.894525096E+02 -.894268421E+02 -.893989350E+02 -.893688485E+02 -.893366460E+02 -.893023941E+02 -.892661621E+02 -.892280211E+02 -.891880445E+02 -.891463069E+02 -.891028841E+02 -.890578527E+02 -.890112898E+02 -.889632725E+02 -.889138782E+02 -.888631843E+02 -.888112680E+02 -.887582067E+02 -.887040782E+02 -.886489612E+02 -.885929363E+02 -.885360868E+02 -.884785005E+02 -.884202717E+02 -.883615044E+02 -.883023154E+02 -.882428401E+02 -.881832383E+02 -.881237027E+02 -.880644702E+02 -.880058357E+02 -.879481703E+02 -.878919454E+02 -.878377628E+02 -.877863944E+02 -.877388332E+02 -.876963594E+02 -.876606256E+02 -.876337681E+02 -.876185501E+02 -.876185501E+02
 -.876056885E+02 -.876056885E+02 -.876202007E+02 -.876458057E+02 -.876798597E+02 -.877203173E+02 -.877655934E+02 -.878144585E+02 -.878659570E+02 -.879193447E+02 -.879740398E+02 -.880295855E+02 -.880856212E+02 -.881418595E+02 -.881980693E+02 -.882540620E+02 -.883096812E+02 -.883647948E+02 -.884192888E+02 -.884730625E+02 -.885260252E+02 -.885780932E+02 -.886291877E+02 -.886792336E+02 -.887281583E+02 -.887758908E+02 -.888223612E+02 -.888675005E+02 -.889112405E+02 -.889535135E+02 -.889942524E+02 -.890333913E+02 -.890708649E+02 -.891066094E+02 -.891405626E+02 -.891726637E+02 -.892028544E+02 -.892310787E+02 -.892572832E+02 -.892814177E+02 -.893034351E+02 -.893232920E+02 -.893409491E+02 -.893563708E+02 -.893695263E+02 -.893803890E+02 -.893889372E+02 -.893951540E+02 -.893990276E+02 -.894005511E+02 -.893997230E+02 -.893965466E+02 -.893910306E+02 -.893831887E+02 -.893730394E+02 -.893606064E+02 -.893459179E+02 -.893290066E+02 -.893099098E+02 -.892886686E+02 -.892653282E+02 -.892399373E+02 -.892125478E+02 -.891832147E+02 -.891519956E+02 -.891189506E+02 -.890841415E+02 -.890476322E+02 -.890094877E+02 -.889697743E+02 -.889285591E+02 -.888859096E+02 -.888418939E+02 -.887965805E+02 -.887500379E+02 -.887023349E+02 -.886535409E+02 -.886037258E+02 -.885529609E+02 -.885013195E+02 -.884488779E+02 -.883957170E+02 -.883419241E+02 -.882875960E+02 -.882328420E+02 -.881777888E+02 -.881225861E+02 -.880674151E+02 -.880124979E+02 -.879581111E+02 -.879046023E+02 -.878524124E+02 -.878021038E+02 -.877543970E+02 -.877102179E+02 -.876707589E+02 -.876375585E+02 -.876126038E+02 -.875984639E+02 -.875984639E+02
 -.875849257E+02 -.875849257E+02 -.875983289E+02 -.876219778E+02 -.876534305E+02 -.876907964E+02 -.877326099E+02 -.877777335E+02 -.878252822E+02 -.878745664E+02 -.879250462E+02 -.879762978E+02 -.880279856E+02 -.880798425E+02 -.881316533E+02 -.881832422E+02 -.882344636E+02 -.882851949E+02 -.883353301E+02 -.883847761E+02 -.884334493E+02 -.884812728E+02 -.885281747E+02 -.885740868E+02 -.886189435E+02 -.886626807E+02 -.887052361E+02 -.887465482E+02 -.887865561E+02 -.888252002E+02 -.888624212E+02 -.888981611E+02 -.889323627E+02 -.889649702E+02 -.889959290E+02 -.890251865E+02 -.890526916E+02 -.890783959E+02 -.891022528E+02 -.891242190E+02 -.891442537E+02 -.891623194E+02 -.891783820E+02 -.891924109E+02 -.892043795E+02 -.892142649E+02 -.892220483E+02 -.892277153E+02 -.892312558E+02 -.892326637E+02 -.892319379E+02 -.892290812E+02 -.892241011E+02 -.892170095E+02 -.892078223E+02 -.891965601E+02 -.891832470E+02 -.891679116E+02 -.891505858E+02 -.891313054E+02 -.891101093E+02 -.890870397E+02 -.890621418E+02 -.890354631E+02 -.890070537E+02 -.889769659E+02 -.889452536E+02 -.889119724E+02 -.888771793E+02 -.888409323E+02 -.888032901E+02 -.887643125E+02 -.887240595E+02 -.886825917E+02 -.886399699E+02 -.885962557E+02 -.885515112E+02 -.885057993E+02 -.884591846E+02 -.884117337E+02 -.883635164E+02 -.883146072E+02 -.882650867E+02 -.882150446E+02 -.881645826E+02 -.881138187E+02 -.880628928E+02 -.880119738E+02 -.879612690E+02 -.879110362E+02 -.878615992E+02 -.878133681E+02 -.877668655E+02 -.877227602E+02 -.876819109E+02 -.876454227E+02 -.876147203E+02 -.875916427E+02 -.875785666E+02 -.875785666E+02
 -.875645113E+02 -.875645113E+02 -.875768276E+02 -.875985599E+02 -.876274642E+02 -.876618028E+02 -.877002277E+02 -.877416919E+02 -.877853809E+02 -.878306587E+02 -.878770278E+02 -.879240965E+02 -.879715550E+02 -.880191562E+02 -.880667007E+02 -.881140259E+02 -.881609971E+02 -.882075006E+02 -.882534387E+02 -.882987255E+02 -.883432841E+02 -.883870443E+02 -.884299404E+02 -.884719107E+02 -.885128956E+02 -.885528378E+02 -.885916813E+02 -.886293711E+02 -.886658533E+02 -.887010749E+02 -.887349837E+02 -.887675284E+02 -.887986588E+02 -.888283259E+02 -.888564819E+02 -.888830808E+02 -.889080783E+02 -.889314318E+02 -.889531011E+02 -.889730484E+02 -.889912384E+02 -.890076384E+02 -.890222191E+02 -.890349538E+02 -.890458196E+02 -.890547966E+02 -.890618687E+02 -.890670234E+02 -.890702520E+02 -.890715492E+02 -.890709141E+02 -.890683492E+02 -.890638609E+02 -.890574595E+02 -.890491589E+02 -.890389767E+02 -.890269341E+02 -.890130555E+02 -.889973687E+02 -.889799047E+02 -.889606974E+02 -.889397833E+02 -.889172016E+02 -.888929937E+02 -.888672032E+02 -.888398757E+02 -.888110582E+02 -.887807994E+02 -.887491492E+02 -.887161585E+02 -.886818790E+02 -.886463633E+02 -.886096644E+02 -.885718362E+02 -.885329329E+02 -.884930092E+02 -.884521208E+02 -.884103246E+02 -.883676789E+02 -.883242441E+02 -.882800841E+02 -.882352671E+02 -.881898673E+02 -.881439675E+02 -.880976618E+02 -.880510597E+02 -.880042909E+02 -.879575121E+02 -.879109157E+02 -.878647402E+02 -.878192857E+02 -.877749312E+02 -.877321596E+02 -.876915881E+02 -.876540085E+02 -.876204392E+02 -.875921923E+02 -.875709606E+02 -.875589308E+02 -.875589308E+02
 -.875444858E+02 -.875444858E+02 -.875557389E+02 -.875755966E+02 -.876020090E+02 -.876333879E+02 -.876685012E+02 -.877063911E+02 -.877463121E+02 -.877876819E+02 -.878300444E+02 -.878730402E+02 -.879163850E+02 -.879598514E+02 -.880032563E+02 -.880464500E+02 -.880893085E+02 -.881317273E+02 -.881736165E+02 -.882148974E+02 -.882554996E+02 -.882953591E+02 -.883344162E+02 -.883726149E+02 -.884099016E+02 -.884462246E+02 -.884815339E+02 -.885157805E+02 -.885489164E+02 -.885808944E+02 -.886116686E+02 -.886411937E+02 -.886694254E+02 -.886963208E+02 -.887218380E+02 -.887459366E+02 -.887685780E+02 -.887897250E+02 -.888093426E+02 -.888273979E+02 -.888438600E+02 -.888587009E+02 -.888718947E+02 -.888834186E+02 -.888932525E+02 -.889013793E+02 -.889077850E+02 -.889124588E+02 -.889153931E+02 -.889165835E+02 -.889160291E+02 -.889137320E+02 -.889096979E+02 -.889039357E+02 -.888964574E+02 -.888872783E+02 -.888764167E+02 -.888638939E+02 -.888497340E+02 -.888339637E+02 -.888166127E+02 -.887977126E+02 -.887772975E+02 -.887554035E+02 -.887320687E+02 -.887073328E+02 -.886812369E+02 -.886538236E+02 -.886251367E+02 -.885952209E+02 -.885641218E+02 -.885318856E+02 -.884985595E+02 -.884641910E+02 -.884288284E+02 -.883925206E+02 -.883553175E+02 -.883172702E+02 -.882784314E+02 -.882388558E+02 -.881986016E+02 -.881577310E+02 -.881163122E+02 -.880744211E+02 -.880321444E+02 -.879895829E+02 -.879468563E+02 -.879041089E+02 -.878615179E+02 -.878193031E+02 -.877777402E+02 -.877371776E+02 -.876980584E+02 -.876609487E+02 -.876265740E+02 -.875958671E+02 -.875700290E+02 -.875506084E+02 -.875396055E+02 -.875396055E+02
 -.875248709E+02 -.875248709E+02 -.875350853E+02 -.875531113E+02 -.875770891E+02 -.876055770E+02 -.876374563E+02 -.876718569E+02 -.877081013E+02 -.877456598E+02 -.877841172E+02 -.878231465E+02 -.878624881E+02 -.879019347E+02 -.879413191E+02 -.879805045E+02 -.880193776E+02 -.880578428E+02 -.880958182E+02 -.881332319E+02 -.881700199E+02 -.882061239E+02 -.882414901E+02 -.882760679E+02 -.883098089E+02 -.883426671E+02 -.883745974E+02 -.884055564E+02 -.884355014E+02 -.884643906E+02 -.884921834E+02 -.885188398E+02 -.885443209E+02 -.885685891E+02 -.885916075E+02 -.886133408E+02 -.886337552E+02 -.886528184E+02 -.886704997E+02 -.886867705E+02 -.887016039E+02 -.887149755E+02 -.887268629E+02 -.887372462E+02 -.887461080E+02 -.887534335E+02 -.887592106E+02 -.887634298E+02 -.887660846E+02 -.887671711E+02 -.887666886E+02 -.887646390E+02 -.887610272E+02 -.887558607E+02 -.887491502E+02 -.887409089E+02 -.887311525E+02 -.887198996E+02 -.887071712E+02 -.886929905E+02 -.886773830E+02 -.886603766E+02 -.886420007E+02 -.886222870E+02 -.886012684E+02 -.885789798E+02 -.885554571E+02 -.885307376E+02 -.885048596E+02 -.884778624E+02 -.884497861E+02 -.884206717E+02 -.883905605E+02 -.883594949E+02 -.883275177E+02 -.882946726E+02 -.882610041E+02 -.882265580E+02 -.881913817E+02 -.881555249E+02 -.881190401E+02 -.880819839E+02 -.880444183E+02 -.880064129E+02 -.879680468E+02 -.879294123E+02 -.878906189E+02 -.878517988E+02 -.878131139E+02 -.877747651E+02 -.877370041E+02 -.877001485E+02 -.876646023E+02 -.876308808E+02 -.875996444E+02 -.875717413E+02 -.875482631E+02 -.875306172E+02 -.875206204E+02 -.875206204E+02
 -.875056744E+02 -.875056744E+02 -.875148741E+02 -.875311112E+02 -.875527110E+02 -.875783756E+02 -.876070970E+02 -.876380914E+02 -.876707476E+02 -.877045880E+02 -.877392378E+02 -.877744014E+02 -.878098441E+02 -.878453786E+02 -.878808531E+02 -.879161439E+02 -.879511481E+02 -.879857791E+02 -.880199626E+02 -.880536337E+02 -.880867343E+02 -.881192120E+02 -.881510183E+02 -.881821075E+02 -.882124367E+02 -.882419644E+02 -.882706508E+02 -.882984570E+02 -.883253454E+02 -.883512791E+02 -.883762220E+02 -.884001392E+02 -.884229964E+02 -.884447606E+02 -.884653995E+02 -.884848823E+02 -.885031794E+02 -.885202627E+02 -.885361054E+02 -.885506826E+02 -.885639709E+02 -.885759491E+02 -.885865979E+02 -.885958998E+02 -.886038398E+02 -.886104050E+02 -.886155850E+02 -.886193716E+02 -.886217590E+02 -.886227440E+02 -.886223259E+02 -.886205063E+02 -.886172895E+02 -.886126822E+02 -.886066933E+02 -.885993343E+02 -.885906190E+02 -.885805635E+02 -.885691858E+02 -.885565063E+02 -.885425470E+02 -.885273320E+02 -.885108872E+02 -.884932399E+02 -.884744190E+02 -.884544547E+02 -.884333784E+02 -.884112228E+02 -.883880215E+02 -.883638087E+02 -.883386199E+02 -.883124909E+02 -.882854584E+02 -.882575596E+02 -.882288326E+02 -.881993162E+02 -.881690501E+02 -.881380751E+02 -.881064337E+02 -.880741706E+02 -.880413331E+02 -.880079723E+02 -.879741444E+02 -.879399123E+02 -.879053481E+02 -.878705353E+02 -.878355734E+02 -.878005824E+02 -.877657091E+02 -.877311355E+02 -.876970894E+02 -.876638582E+02 -.876318069E+02 -.876014010E+02 -.875732363E+02 -.875480781E+02 -.875269107E+02 -.875110027E+02 -.875019912E+02 -.875019912E+02
 -.874868954E+02 -.874868954E+02 -.874951040E+02 -.875095932E+02 -.875288700E+02 -.875517764E+02 -.875774131E+02 -.876050805E+02 -.876342330E+02 -.876644436E+02 -.876953774E+02 -.877267699E+02 -.877584111E+02 -.877901328E+02 -.878217992E+02 -.878532990E+02 -.878845401E+02 -.879154445E+02 -.879459457E+02 -.879759852E+02 -.880055112E+02 -.880344765E+02 -.880628378E+02 -.880905545E+02 -.881175884E+02 -.881439025E+02 -.881694616E+02 -.881942315E+02 -.882181788E+02 -.882412711E+02 -.882634769E+02 -.882847653E+02 -.883051064E+02 -.883244713E+02 -.883428319E+02 -.883601614E+02 -.883764340E+02 -.883916250E+02 -.884057115E+02 -.884186716E+02 -.884304853E+02 -.884411339E+02 -.884506008E+02 -.884588709E+02 -.884659311E+02 -.884717704E+02 -.884763797E+02 -.884797518E+02 -.884818820E+02 -.884827672E+02 -.884824070E+02 -.884808027E+02 -.884779580E+02 -.884738786E+02 -.884685723E+02 -.884620491E+02 -.884543209E+02 -.884454014E+02 -.884353064E+02 -.884240535E+02 -.884116617E+02 -.883981520E+02 -.883835467E+02 -.883678696E+02 -.883511457E+02 -.883334013E+02 -.883146638E+02 -.882949616E+02 -.882743240E+02 -.882527810E+02 -.882303635E+02 -.882071030E+02 -.881830316E+02 -.881581823E+02 -.881325884E+02 -.881062843E+02 -.880793051E+02 -.880516872E+02 -.880234684E+02 -.879946884E+02 -.879653896E+02 -.879356179E+02 -.879054237E+02 -.878748635E+02 -.878440019E+02 -.878129143E+02 -.877816900E+02 -.877504368E+02 -.877192865E+02 -.876884024E+02 -.876579887E+02 -.876283027E+02 -.875996712E+02 -.875725103E+02 -.875473527E+02 -.875248820E+02 -.875059772E+02 -.874917709E+02 -.874837241E+02 -.874837241E+02
 -.874685322E+02 -.874685322E+02 -.874757720E+02 -.874885527E+02 -.875055585E+02 -.875257686E+02 -.875483900E+02 -.875728054E+02 -.875985335E+02 -.876251972E+02 -.876525006E+02 -.876802098E+02 -.877081391E+02 -.877361395E+02 -.877640906E+02 -.877918939E+02 -.878194674E+02 -.878467421E+02 -.878736587E+02 -.879001655E+02 -.879262164E+02 -.879517697E+02 -.879767870E+02 -.880012325E+02 -.880250723E+02 -.880482741E+02 -.880708068E+02 -.880926404E+02 -.881137457E+02 -.881340945E+02 -.881536590E+02 -.881724126E+02 -.881903293E+02 -.882073837E+02 -.882235517E+02 -.882388099E+02 -.882531360E+02 -.882665088E+02 -.882789083E+02 -.882903156E+02 -.883007135E+02 -.883100860E+02 -.883184185E+02 -.883256982E+02 -.883319138E+02 -.883370558E+02 -.883411162E+02 -.883440891E+02 -.883459702E+02 -.883467571E+02 -.883464491E+02 -.883450475E+02 -.883425555E+02 -.883389780E+02 -.883343217E+02 -.883285950E+02 -.883218084E+02 -.883139735E+02 -.883051040E+02 -.882952150E+02 -.882843229E+02 -.882724457E+02 -.882596028E+02 -.882458145E+02 -.882311027E+02 -.882154899E+02 -.881989999E+02 -.881816572E+02 -.881634873E+02 -.881445162E+02 -.881247709E+02 -.881042787E+02 -.880830676E+02 -.880611664E+02 -.880386044E+02 -.880154117E+02 -.879916190E+02 -.879672585E+02 -.879423635E+02 -.879169692E+02 -.878911130E+02 -.878648357E+02 -.878381819E+02 -.878112020E+02 -.877839532E+02 -.877565027E+02 -.877289297E+02 -.877013299E+02 -.876738203E+02 -.876465456E+02 -.876196866E+02 -.875934711E+02 -.875681879E+02 -.875442049E+02 -.875219924E+02 -.875021541E+02 -.874854656E+02 -.874729261E+02 -.874658243E+02 -.874658243E+02
 -.874505949E+02 -.874505949E+02 -.874568870E+02 -.874679964E+02 -.874827806E+02 -.875003531E+02 -.875200247E+02 -.875412591E+02 -.875636376E+02 -.875868323E+02 -.876105855E+02 -.876346936E+02 -.876589944E+02 -.876833582E+02 -.877076798E+02 -.877318729E+02 -.877558661E+02 -.877795989E+02 -.878030193E+02 -.878260822E+02 -.878487472E+02 -.878709778E+02 -.878927404E+02 -.879140039E+02 -.879347387E+02 -.879549167E+02 -.879745108E+02 -.879934951E+02 -.880118442E+02 -.880295337E+02 -.880465397E+02 -.880628391E+02 -.880784096E+02 -.880932294E+02 -.881072776E+02 -.881205343E+02 -.881329803E+02 -.881445973E+02 -.881553682E+02 -.881652771E+02 -.881743089E+02 -.881824501E+02 -.881896883E+02 -.881960123E+02 -.882014128E+02 -.882058813E+02 -.882094113E+02 -.882119976E+02 -.882136365E+02 -.882143259E+02 -.882140654E+02 -.882128560E+02 -.882107004E+02 -.882076027E+02 -.882035687E+02 -.881986057E+02 -.881927223E+02 -.881859287E+02 -.881782364E+02 -.881696583E+02 -.881602086E+02 -.881499025E+02 -.881387565E+02 -.881267883E+02 -.881140162E+02 -.881004599E+02 -.880861395E+02 -.880710762E+02 -.880552918E+02 -.880388088E+02 -.880216503E+02 -.880038398E+02 -.879854017E+02 -.879663608E+02 -.879467423E+02 -.879265725E+02 -.879058781E+02 -.878846870E+02 -.878630282E+02 -.878409326E+02 -.878184328E+02 -.877955645E+02 -.877723667E+02 -.877488836E+02 -.877251654E+02 -.877012708E+02 -.876772692E+02 -.876532442E+02 -.876292982E+02 -.876055575E+02 -.875821798E+02 -.875593638E+02 -.875373609E+02 -.875164915E+02 -.874971650E+02 -.874799062E+02 -.874653896E+02 -.874544836E+02 -.874483078E+02 -.874483078E+02
 -.874331283E+02 -.874331283E+02 -.874384930E+02 -.874479671E+02 -.874605777E+02 -.874755695E+02 -.874923554E+02 -.875104779E+02 -.875295800E+02 -.875493817E+02 -.875696629E+02 -.875902494E+02 -.876110029E+02 -.876318120E+02 -.876525865E+02 -.876732527E+02 -.876937490E+02 -.877140234E+02 -.877340315E+02 -.877537341E+02 -.877730968E+02 -.877920880E+02 -.878106790E+02 -.878288429E+02 -.878465545E+02 -.878637895E+02 -.878805250E+02 -.878967387E+02 -.879124089E+02 -.879275149E+02 -.879420363E+02 -.879559534E+02 -.879692473E+02 -.879818995E+02 -.879938924E+02 -.880052090E+02 -.880158330E+02 -.880257490E+02 -.880349427E+02 -.880434004E+02 -.880511095E+02 -.880580585E+02 -.880642370E+02 -.880696357E+02 -.880742464E+02 -.880780623E+02 -.880810778E+02 -.880832884E+02 -.880846910E+02 -.880852840E+02 -.880850669E+02 -.880840406E+02 -.880822072E+02 -.880795704E+02 -.880761350E+02 -.880719070E+02 -.880668937E+02 -.880611038E+02 -.880545469E+02 -.880472338E+02 -.880391766E+02 -.880303880E+02 -.880208820E+02 -.880106734E+02 -.879997778E+02 -.879882118E+02 -.879759924E+02 -.879631376E+02 -.879496657E+02 -.879355960E+02 -.879209478E+02 -.879057415E+02 -.878899976E+02 -.878737371E+02 -.878569819E+02 -.878397540E+02 -.878220766E+02 -.878039735E+02 -.877854696E+02 -.877665913E+02 -.877473667E+02 -.877278265E+02 -.877080044E+02 -.876879383E+02 -.876676714E+02 -.876472541E+02 -.876267462E+02 -.876062194E+02 -.875857615E+02 -.875654806E+02 -.875455119E+02 -.875260252E+02 -.875072355E+02 -.874894164E+02 -.874729173E+02 -.874581860E+02 -.874457977E+02 -.874364924E+02 -.874312242E+02 -.874312242E+02
 -.874162543E+02 -.874162543E+02 -.874207127E+02 -.874285891E+02 -.874390766E+02 -.874515483E+02 -.874655168E+02 -.874806017E+02 -.874965061E+02 -.875129970E+02 -.875298911E+02 -.875470430E+02 -.875643373E+02 -.875816808E+02 -.875989982E+02 -.876162274E+02 -.876333170E+02 -.876502233E+02 -.876669087E+02 -.876833405E+02 -.876994895E+02 -.877153293E+02 -.877308357E+02 -.877459861E+02 -.877607592E+02 -.877751348E+02 -.877890935E+02 -.878026167E+02 -.878156864E+02 -.878282851E+02 -.878403959E+02 -.878520025E+02 -.878630889E+02 -.878736399E+02 -.878836408E+02 -.878930774E+02 -.879019364E+02 -.879102049E+02 -.879178710E+02 -.879249234E+02 -.879313517E+02 -.879371463E+02 -.879422987E+02 -.879468011E+02 -.879506469E+02 -.879538302E+02 -.879563465E+02 -.879581921E+02 -.879593646E+02 -.879598623E+02 -.879596850E+02 -.879588334E+02 -.879573094E+02 -.879551157E+02 -.879522565E+02 -.879487367E+02 -.879445623E+02 -.879397405E+02 -.879342792E+02 -.879281875E+02 -.879214750E+02 -.879141525E+02 -.879062316E+02 -.878977244E+02 -.878886440E+02 -.878790038E+02 -.878688183E+02 -.878581022E+02 -.878468708E+02 -.878351400E+02 -.878229261E+02 -.878102458E+02 -.877971163E+02 -.877835553E+02 -.877695809E+02 -.877552116E+02 -.877404668E+02 -.877253665E+02 -.877099316E+02 -.876941843E+02 -.876781484E+02 -.876618495E+02 -.876453161E+02 -.876285800E+02 -.876116778E+02 -.875946517E+02 -.875775519E+02 -.875604386E+02 -.875433853E+02 -.875264825E+02 -.875098430E+02 -.874936085E+02 -.874779584E+02 -.874631203E+02 -.874493851E+02 -.874371251E+02 -.874268181E+02 -.874190789E+02 -.874146988E+02 -.874146988E+02
 -.874002524E+02 -.874002524E+02 -.874038300E+02 -.874101551E+02 -.874185827E+02 -.874286111E+02 -.874398496E+02 -.874519931E+02 -.874648029E+02 -.874780915E+02 -.874917110E+02 -.875055442E+02 -.875194973E+02 -.875334949E+02 -.875474756E+02 -.875613890E+02 -.875751927E+02 -.875888511E+02 -.876023335E+02 -.876156129E+02 -.876286654E+02 -.876414693E+02 -.876540047E+02 -.876662531E+02 -.876781971E+02 -.876898202E+02 -.877011066E+02 -.877120410E+02 -.877226089E+02 -.877327960E+02 -.877425886E+02 -.877519734E+02 -.877609376E+02 -.877694688E+02 -.877775551E+02 -.877851852E+02 -.877923482E+02 -.877990337E+02 -.878052322E+02 -.878109345E+02 -.878161324E+02 -.878208180E+02 -.878249845E+02 -.878286256E+02 -.878317360E+02 -.878343111E+02 -.878363470E+02 -.878378410E+02 -.878387910E+02 -.878391957E+02 -.878390550E+02 -.878383693E+02 -.878371401E+02 -.878353698E+02 -.878330615E+02 -.878302193E+02 -.878268480E+02 -.878229533E+02 -.878185417E+02 -.878136202E+02 -.878081969E+02 -.878022802E+02 -.877958795E+02 -.877890047E+02 -.877816660E+02 -.877738746E+02 -.877656419E+02 -.877569798E+02 -.877479008E+02 -.877384176E+02 -.877285434E+02 -.877182919E+02 -.877076769E+02 -.876967128E+02 -.876854142E+02 -.876737965E+02 -.876618752E+02 -.876496668E+02 -.876371884E+02 -.876244582E+02 -.876114957E+02 -.875983219E+02 -.875849603E+02 -.875714370E+02 -.875577818E+02 -.875440296E+02 -.875302213E+02 -.875164061E+02 -.875026437E+02 -.874890076E+02 -.874755894E+02 -.874625034E+02 -.874498944E+02 -.874379457E+02 -.874268911E+02 -.874170296E+02 -.874087442E+02 -.874025271E+02 -.873990111E+02 -.873990111E+02
 -.873857034E+02 -.873857034E+02 -.873884399E+02 -.873932865E+02 -.873997547E+02 -.874074635E+02 -.874161150E+02 -.874254758E+02 -.874353626E+02 -.874456307E+02 -.874561656E+02 -.874668757E+02 -.874776877E+02 -.874885422E+02 -.874993905E+02 -.875101925E+02 -.875209146E+02 -.875315281E+02 -.875420085E+02 -.875523341E+02 -.875624857E+02 -.875724460E+02 -.875821991E+02 -.875917302E+02 -.876010254E+02 -.876100716E+02 -.876188564E+02 -.876273677E+02 -.876355940E+02 -.876435240E+02 -.876511472E+02 -.876584530E+02 -.876654314E+02 -.876720728E+02 -.876783679E+02 -.876843078E+02 -.876898840E+02 -.876950887E+02 -.876999142E+02 -.877043535E+02 -.877084001E+02 -.877120481E+02 -.877152920E+02 -.877181271E+02 -.877205492E+02 -.877225546E+02 -.877241406E+02 -.877253048E+02 -.877260457E+02 -.877263623E+02 -.877262544E+02 -.877257225E+02 -.877247677E+02 -.877233917E+02 -.877215971E+02 -.877193869E+02 -.877167649E+02 -.877137356E+02 -.877103038E+02 -.877064751E+02 -.877022557E+02 -.876976522E+02 -.876926719E+02 -.876873222E+02 -.876816114E+02 -.876755480E+02 -.876691409E+02 -.876623994E+02 -.876553331E+02 -.876479521E+02 -.876402667E+02 -.876322874E+02 -.876240252E+02 -.876154913E+02 -.876066974E+02 -.875976554E+02 -.875883778E+02 -.875788775E+02 -.875691682E+02 -.875592644E+02 -.875491817E+02 -.875389370E+02 -.875285490E+02 -.875180388E+02 -.875074302E+02 -.874967512E+02 -.874860345E+02 -.874753190E+02 -.874646522E+02 -.874540921E+02 -.874437102E+02 -.874335959E+02 -.874238613E+02 -.874146480E+02 -.874061356E+02 -.873985529E+02 -.873921919E+02 -.873874266E+02 -.873847363E+02 -.873847363E+02
 -.873737295E+02 -.873737295E+02 -.873757027E+02 -.873792149E+02 -.873839244E+02 -.873895618E+02 -.873959142E+02 -.874028126E+02 -.874101226E+02 -.874177365E+02 -.874255679E+02 -.874335470E+02 -.874416170E+02 -.874497317E+02 -.874578526E+02 -.874659480E+02 -.874739910E+02 -.874819589E+02 -.874898319E+02 -.874975927E+02 -.875052261E+02 -.875127182E+02 -.875200565E+02 -.875272293E+02 -.875342259E+02 -.875410360E+02 -.875476499E+02 -.875540584E+02 -.875602526E+02 -.875662241E+02 -.875719645E+02 -.875774661E+02 -.875827211E+02 -.875877224E+02 -.875924628E+02 -.875969357E+02 -.876011348E+02 -.876050541E+02 -.876086877E+02 -.876120306E+02 -.876150779E+02 -.876178249E+02 -.876202678E+02 -.876224029E+02 -.876242271E+02 -.876257376E+02 -.876269325E+02 -.876278098E+02 -.876283685E+02 -.876286079E+02 -.876285278E+02 -.876281285E+02 -.876274109E+02 -.876263763E+02 -.876250265E+02 -.876233639E+02 -.876213913E+02 -.876191119E+02 -.876165295E+02 -.876136483E+02 -.876104728E+02 -.876070080E+02 -.876032593E+02 -.875992325E+02 -.875949335E+02 -.875903689E+02 -.875855453E+02 -.875804697E+02 -.875751495E+02 -.875695921E+02 -.875638054E+02 -.875577975E+02 -.875515766E+02 -.875451513E+02 -.875385306E+02 -.875317237E+02 -.875247402E+02 -.875175901E+02 -.875102843E+02 -.875028340E+02 -.874952516E+02 -.874875506E+02 -.874797459E+02 -.874718543E+02 -.874638949E+02 -.874558902E+02 -.874478660E+02 -.874398535E+02 -.874318900E+02 -.874240207E+02 -.874163010E+02 -.874087991E+02 -.874015997E+02 -.873948080E+02 -.873885560E+02 -.873830091E+02 -.873783764E+02 -.873749220E+02 -.873729816E+02 -.873729816E+02
 -.873663128E+02 -.873663128E+02 -.873677081E+02 -.873702283E+02 -.873736520E+02 -.873777969E+02 -.873825128E+02 -.873876758E+02 -.873931839E+02 -.873989533E+02 -.874049152E+02 -.874110127E+02 -.874171992E+02 -.874234358E+02 -.874296904E+02 -.874359360E+02 -.874421498E+02 -.874483123E+02 -.874544069E+02 -.874604189E+02 -.874663355E+02 -.874721453E+02 -.874778376E+02 -.874834032E+02 -.874888330E+02 -.874941189E+02 -.874992530E+02 -.875042280E+02 -.875090369E+02 -.875136729E+02 -.875181295E+02 -.875224007E+02 -.875264804E+02 -.875303630E+02 -.875340429E+02 -.875375152E+02 -.875407747E+02 -.875438169E+02 -.875466373E+02 -.875492320E+02 -.875515972E+02 -.875537294E+02 -.875556254E+02 -.875572827E+02 -.875586986E+02 -.875598712E+02 -.875607988E+02 -.875614802E+02 -.875619143E+02 -.875621007E+02 -.875620392E+02 -.875617301E+02 -.875611740E+02 -.875603720E+02 -.875593254E+02 -.875580361E+02 -.875565062E+02 -.875547382E+02 -.875527351E+02 -.875504999E+02 -.875480362E+02 -.875453480E+02 -.875424392E+02 -.875393143E+02 -.875359781E+02 -.875324355E+02 -.875286916E+02 -.875247519E+02 -.875206221E+02 -.875163080E+02 -.875118158E+02 -.875071517E+02 -.875023222E+02 -.874973343E+02 -.874921948E+02 -.874869112E+02 -.874814913E+02 -.874759431E+02 -.874702754E+02 -.874644975E+02 -.874586197E+02 -.874526532E+02 -.874466106E+02 -.874405060E+02 -.874343559E+02 -.874281790E+02 -.874219976E+02 -.874158381E+02 -.874097319E+02 -.874037167E+02 -.873978384E+02 -.873921523E+02 -.873867260E+02 -.873816416E+02 -.873769988E+02 -.873729192E+02 -.873695503E+02 -.873670709E+02 -.873656983E+02 -.873656983E+02
 -.873663128E+02 -.873663128E+02 -.873677081E+02 -.873702283E+02 -.873736520E+02 -.873777969E+02 -.873825128E+02 -.873876758E+02 -.873931839E+02 -.873989533E+02 -.874049152E+02 -.874110127E+02 -.874171992E+02 -.874234358E+02 -.874296904E+02 -.874359360E+02 -.874421498E+02 -.874483123E+02 -.874544069E+02 -.874604189E+02 -.874663355E+02 -.874721453E+02 -.874778376E+02 -.874834032E+02 -.874888330E+02 -.874941189E+02 -.874992530E+02 -.875042280E+02 -.875090369E+02 -.875136729E+02 -.875181295E+02 -.875224007E+02 -.875264804E+02 -.875303630E+02 -.875340429E+02 -.875375152E+02 -.875407747E+02 -.875438169E+02 -.875466373E+02 -.875492320E+02 -.875515972E+02 -.875537294E+02 -.875556254E+02 -.875572827E+02 -.875586986E+02 -.875598712E+02 -.875607988E+02 -.875614802E+02 -.875619143E+02 -.875621007E+02 -.875620392E+02 -.875617301E+02 -.875611740E+02 -.875603720E+02 -.875593254E+02 -.875580361E+02 -.875565062E+02 -.875547382E+02 -.875527351E+02 -.875504999E+02 -.875480362E+02 -.875453480E+02 -.875424392E+02 -.875393143E+02 -.875359781E+02 -.875324355E+02 -.875286916E+02 -.875247519E+02 -.875206221E+02 -.875163080E+02 -.875118158E+02 -.875071517E+02 -.875023222E+02 -.874973343E+02 -.874921948E+02 -.874869112E+02 -.874814913E+02 -.874759431E+02 -.874702754E+02 -.874644975E+02 -.874586197E+02 -.874526532E+02 -.874466106E+02 -.874405060E+02 -.874343559E+02 -.874281790E+02 -.874219976E+02 -.874158381E+02 -.874097319E+02 -.874037167E+02 -.873978384E+02 -.873921523E+02 -.873867260E+02 -.873816416E+02 -.873769988E+02 -.873729192E+02 -.873695503E+02 -.873670709E+02 -.873656983E+02 -.873656983E+02
