# Supplementary material for: Electrical Pacing of Cardiac Tissue Including Potassium Inward Rectification
Source: PLoS One. 2015 Jun 9;10(6):e0127837. doi: 10.1371/journal.pone.0127837 (PMC4461281; doi:10.1371/journal.pone.0127837)
Supplement: S1 Data — (ZIP) [file pone.0127837.s001.zip › All-Data/Data-with-IK1/BDT37/Vm2ms.txt]

 -.873300171E+02 -.873442321E+02 -.873453359E+02 -.873472792E+02 -.873498716E+02 -.873529605E+02 -.873563966E+02 -.873600463E+02 -.873638219E+02 -.873676798E+02 -.873715813E+02 -.873754837E+02 -.873793709E+02 -.873832464E+02 -.873871026E+02 -.873909232E+02 -.873946995E+02 -.873984263E+02 -.874020971E+02 -.874057069E+02 -.874092504E+02 -.874127235E+02 -.874161257E+02 -.874194548E+02 -.874227034E+02 -.874258648E+02 -.874289355E+02 -.874319115E+02 -.874347878E+02 -.874375607E+02 -.874402273E+02 -.874427849E+02 -.874452305E+02 -.874475602E+02 -.874497704E+02 -.874518575E+02 -.874538182E+02 -.874556497E+02 -.874573490E+02 -.874589133E+02 -.874603402E+02 -.874616279E+02 -.874627741E+02 -.874637765E+02 -.874646333E+02 -.874653428E+02 -.874659032E+02 -.874663137E+02 -.874665740E+02 -.874666834E+02 -.874666421E+02 -.874664508E+02 -.874661101E+02 -.874656205E+02 -.874649830E+02 -.874641989E+02 -.874632696E+02 -.874621967E+02 -.874609824E+02 -.874596287E+02 -.874581380E+02 -.874565128E+02 -.874547561E+02 -.874528707E+02 -.874508597E+02 -.874487263E+02 -.874464738E+02 -.874441059E+02 -.874416262E+02 -.874390384E+02 -.874363463E+02 -.874335540E+02 -.874306653E+02 -.874276841E+02 -.874246144E+02 -.874214602E+02 -.874182253E+02 -.874149138E+02 -.874115296E+02 -.874080767E+02 -.874045591E+02 -.874009808E+02 -.873973459E+02 -.873936589E+02 -.873899245E+02 -.873861483E+02 -.873823369E+02 -.873784989E+02 -.873746457E+02 -.873707928E+02 -.873669615E+02 -.873631818E+02 -.873594944E+02 -.873559554E+02 -.873526401E+02 -.873496480E+02 -.873471088E+02 -.873451887E+02 -.873440976E+02 -.873440976E+02
 -.873442321E+02 -.873442321E+02 -.873453359E+02 -.873472792E+02 -.873498716E+02 -.873529605E+02 -.873563966E+02 -.873600463E+02 -.873638219E+02 -.873676798E+02 -.873715813E+02 -.873754837E+02 -.873793709E+02 -.873832464E+02 -.873871026E+02 -.873909232E+02 -.873946995E+02 -.873984263E+02 -.874020971E+02 -.874057069E+02 -.874092504E+02 -.874127235E+02 -.874161257E+02 -.874194548E+02 -.874227034E+02 -.874258648E+02 -.874289355E+02 -.874319115E+02 -.874347878E+02 -.874375607E+02 -.874402273E+02 -.874427849E+02 -.874452305E+02 -.874475602E+02 -.874497704E+02 -.874518575E+02 -.874538182E+02 -.874556497E+02 -.874573490E+02 -.874589133E+02 -.874603402E+02 -.874616279E+02 -.874627741E+02 -.874637765E+02 -.874646333E+02 -.874653428E+02 -.874659032E+02 -.874663137E+02 -.874665740E+02 -.874666834E+02 -.874666421E+02 -.874664508E+02 -.874661101E+02 -.874656205E+02 -.874649830E+02 -.874641989E+02 -.874632696E+02 -.874621967E+02 -.874609824E+02 -.874596287E+02 -.874581380E+02 -.874565128E+02 -.874547561E+02 -.874528707E+02 -.874508597E+02 -.874487263E+02 -.874464738E+02 -.874441059E+02 -.874416262E+02 -.874390384E+02 -.874363463E+02 -.874335540E+02 -.874306653E+02 -.874276841E+02 -.874246144E+02 -.874214602E+02 -.874182253E+02 -.874149138E+02 -.874115296E+02 -.874080767E+02 -.874045591E+02 -.874009808E+02 -.873973459E+02 -.873936589E+02 -.873899245E+02 -.873861483E+02 -.873823369E+02 -.873784989E+02 -.873746457E+02 -.873707928E+02 -.873669615E+02 -.873631818E+02 -.873594944E+02 -.873559554E+02 -.873526401E+02 -.873496480E+02 -.873471088E+02 -.873451887E+02 -.873440976E+02 -.873440976E+02
 -.873493615E+02 -.873493615E+02 -.873510297E+02 -.873539839E+02 -.873578735E+02 -.873624086E+02 -.873673830E+02 -.873726406E+02 -.873780619E+02 -.873835688E+02 -.873891122E+02 -.873946647E+02 -.874002153E+02 -.874057483E+02 -.874112422E+02 -.874166870E+02 -.874220744E+02 -.874273880E+02 -.874326157E+02 -.874377549E+02 -.874428024E+02 -.874477526E+02 -.874526000E+02 -.874573382E+02 -.874619602E+02 -.874664601E+02 -.874708309E+02 -.874750657E+02 -.874791598E+02 -.874831096E+02 -.874869108E+02 -.874905576E+02 -.874940446E+02 -.874973669E+02 -.875005194E+02 -.875034962E+02 -.875062924E+02 -.875089039E+02 -.875113269E+02 -.875135574E+02 -.875155925E+02 -.875174288E+02 -.875190626E+02 -.875204913E+02 -.875217121E+02 -.875227224E+02 -.875235201E+02 -.875241042E+02 -.875244740E+02 -.875246292E+02 -.875245701E+02 -.875242973E+02 -.875238113E+02 -.875231131E+02 -.875222041E+02 -.875210860E+02 -.875197607E+02 -.875182307E+02 -.875164988E+02 -.875145682E+02 -.875124423E+02 -.875101248E+02 -.875076197E+02 -.875049312E+02 -.875020639E+02 -.874990223E+02 -.874958113E+02 -.874924360E+02 -.874889017E+02 -.874852137E+02 -.874813775E+02 -.874773988E+02 -.874732831E+02 -.874690360E+02 -.874646631E+02 -.874601701E+02 -.874555627E+02 -.874508464E+02 -.874460270E+02 -.874411100E+02 -.874361012E+02 -.874310061E+02 -.874258306E+02 -.874205807E+02 -.874152628E+02 -.874098843E+02 -.874044542E+02 -.873989834E+02 -.873934866E+02 -.873879839E+02 -.873825030E+02 -.873770829E+02 -.873717781E+02 -.873666644E+02 -.873618460E+02 -.873574649E+02 -.873537119E+02 -.873508410E+02 -.873491870E+02 -.873491870E+02
 -.873569928E+02 -.873569928E+02 -.873594446E+02 -.873637073E+02 -.873692439E+02 -.873756759E+02 -.873827201E+02 -.873901438E+02 -.873977878E+02 -.874055609E+02 -.874134031E+02 -.874212697E+02 -.874291284E+02 -.874369548E+02 -.874447292E+02 -.874524331E+02 -.874600451E+02 -.874675485E+02 -.874749356E+02 -.874822007E+02 -.874893343E+02 -.874963276E+02 -.875031745E+02 -.875098679E+02 -.875163977E+02 -.875227540E+02 -.875289290E+02 -.875349164E+02 -.875407087E+02 -.875462985E+02 -.875516781E+02 -.875568398E+02 -.875617762E+02 -.875664794E+02 -.875709411E+02 -.875751540E+02 -.875791119E+02 -.875828085E+02 -.875862379E+02 -.875893950E+02 -.875922750E+02 -.875948728E+02 -.875971840E+02 -.875992046E+02 -.876009304E+02 -.876023583E+02 -.876034860E+02 -.876043119E+02 -.876048349E+02 -.876050546E+02 -.876049712E+02 -.876045849E+02 -.876038969E+02 -.876029082E+02 -.876016208E+02 -.876000370E+02 -.875981599E+02 -.875959928E+02 -.875935399E+02 -.875908057E+02 -.875877953E+02 -.875845138E+02 -.875809672E+02 -.875771613E+02 -.875731026E+02 -.875687977E+02 -.875642537E+02 -.875594778E+02 -.875544774E+02 -.875492602E+02 -.875438340E+02 -.875382067E+02 -.875323861E+02 -.875263804E+02 -.875201974E+02 -.875138453E+02 -.875073321E+02 -.875006658E+02 -.874938544E+02 -.874869058E+02 -.874798280E+02 -.874726288E+02 -.874653164E+02 -.874578990E+02 -.874503858E+02 -.874427869E+02 -.874351142E+02 -.874273830E+02 -.874196131E+02 -.874118318E+02 -.874040772E+02 -.873964027E+02 -.873888840E+02 -.873816268E+02 -.873747777E+02 -.873685379E+02 -.873631804E+02 -.873590713E+02 -.873566968E+02 -.873566968E+02
 -.873657257E+02 -.873657257E+02 -.873689771E+02 -.873745864E+02 -.873818929E+02 -.873903793E+02 -.873996482E+02 -.874094256E+02 -.874195249E+02 -.874298127E+02 -.874401973E+02 -.874506177E+02 -.874610295E+02 -.874713971E+02 -.874816883E+02 -.874918756E+02 -.875019405E+02 -.875118681E+02 -.875216436E+02 -.875312547E+02 -.875406920E+02 -.875499460E+02 -.875590066E+02 -.875678622E+02 -.875765019E+02 -.875849165E+02 -.875930970E+02 -.876010314E+02 -.876087084E+02 -.876161182E+02 -.876232506E+02 -.876300941E+02 -.876366379E+02 -.876428716E+02 -.876487854E+02 -.876543704E+02 -.876596174E+02 -.876645177E+02 -.876690640E+02 -.876732496E+02 -.876770674E+02 -.876805111E+02 -.876835746E+02 -.876862523E+02 -.876885395E+02 -.876904325E+02 -.876919278E+02 -.876930230E+02 -.876937167E+02 -.876940083E+02 -.876938973E+02 -.876933843E+02 -.876924704E+02 -.876911573E+02 -.876894475E+02 -.876873444E+02 -.876848521E+02 -.876819753E+02 -.876787195E+02 -.876750910E+02 -.876710964E+02 -.876667428E+02 -.876620379E+02 -.876569898E+02 -.876516071E+02 -.876458988E+02 -.876398743E+02 -.876335433E+02 -.876269157E+02 -.876200017E+02 -.876128116E+02 -.876053561E+02 -.875976457E+02 -.875896911E+02 -.875815031E+02 -.875730924E+02 -.875644696E+02 -.875556455E+02 -.875466305E+02 -.875374352E+02 -.875280700E+02 -.875185455E+02 -.875088722E+02 -.874990612E+02 -.874891243E+02 -.874790748E+02 -.874689284E+02 -.874587050E+02 -.874484305E+02 -.874381407E+02 -.874278854E+02 -.874177351E+02 -.874077892E+02 -.873981870E+02 -.873891221E+02 -.873808606E+02 -.873737641E+02 -.873683183E+02 -.873651692E+02 -.873651692E+02
 -.873748489E+02 -.873748489E+02 -.873788994E+02 -.873859157E+02 -.873950373E+02 -.874056131E+02 -.874171884E+02 -.874294285E+02 -.874420833E+02 -.874549874E+02 -.874680264E+02 -.874811100E+02 -.874941753E+02 -.875071784E+02 -.875200801E+02 -.875328512E+02 -.875454722E+02 -.875579227E+02 -.875701834E+02 -.875822413E+02 -.875940835E+02 -.876056957E+02 -.876170654E+02 -.876281815E+02 -.876390320E+02 -.876496038E+02 -.876598827E+02 -.876698543E+02 -.876795052E+02 -.876888209E+02 -.876977865E+02 -.877063886E+02 -.877146146E+02 -.877224518E+02 -.877298878E+02 -.877369107E+02 -.877435091E+02 -.877496732E+02 -.877553932E+02 -.877606592E+02 -.877654626E+02 -.877697955E+02 -.877736502E+02 -.877770197E+02 -.877798981E+02 -.877822804E+02 -.877841621E+02 -.877855404E+02 -.877864132E+02 -.877867789E+02 -.877866373E+02 -.877859890E+02 -.877848356E+02 -.877831792E+02 -.877810233E+02 -.877783722E+02 -.877752312E+02 -.877716065E+02 -.877675052E+02 -.877629351E+02 -.877579046E+02 -.877524229E+02 -.877465000E+02 -.877401461E+02 -.877333723E+02 -.877261901E+02 -.877186114E+02 -.877106485E+02 -.877023141E+02 -.876936213E+02 -.876845831E+02 -.876752130E+02 -.876655246E+02 -.876555314E+02 -.876452471E+02 -.876346852E+02 -.876238592E+02 -.876127824E+02 -.876014684E+02 -.875899302E+02 -.875781810E+02 -.875662340E+02 -.875541025E+02 -.875418003E+02 -.875293421E+02 -.875167446E+02 -.875040274E+02 -.874912150E+02 -.874783400E+02 -.874654470E+02 -.874525982E+02 -.874398816E+02 -.874274214E+02 -.874153919E+02 -.874040354E+02 -.873936849E+02 -.873847932E+02 -.873779688E+02 -.873740218E+02 -.873740218E+02
 -.873841603E+02 -.873841603E+02 -.873890479E+02 -.873974720E+02 -.874084192E+02 -.874211470E+02 -.874350999E+02 -.874498633E+02 -.874651460E+02 -.874807405E+02 -.874964915E+02 -.875122926E+02 -.875280719E+02 -.875437705E+02 -.875593446E+02 -.875747671E+02 -.875900125E+02 -.876050532E+02 -.876198690E+02 -.876344442E+02 -.876487603E+02 -.876628003E+02 -.876765512E+02 -.876900000E+02 -.877031307E+02 -.877159264E+02 -.877283706E+02 -.877404461E+02 -.877521339E+02 -.877634157E+02 -.877742753E+02 -.877846968E+02 -.877946639E+02 -.878041613E+02 -.878131743E+02 -.878216886E+02 -.878296909E+02 -.878371679E+02 -.878441069E+02 -.878504962E+02 -.878563254E+02 -.878615839E+02 -.878662620E+02 -.878703513E+02 -.878738447E+02 -.878767355E+02 -.878790186E+02 -.878806900E+02 -.878817470E+02 -.878821879E+02 -.878820125E+02 -.878812214E+02 -.878798165E+02 -.878778007E+02 -.878751785E+02 -.878719552E+02 -.878681375E+02 -.878637330E+02 -.878587503E+02 -.878531990E+02 -.878470898E+02 -.878404341E+02 -.878332440E+02 -.878255325E+02 -.878173132E+02 -.878086002E+02 -.877994084E+02 -.877897529E+02 -.877796495E+02 -.877691140E+02 -.877581629E+02 -.877468126E+02 -.877350798E+02 -.877229811E+02 -.877105331E+02 -.876977524E+02 -.876846556E+02 -.876712589E+02 -.876575787E+02 -.876436310E+02 -.876294317E+02 -.876149968E+02 -.876003423E+02 -.875854849E+02 -.875704423E+02 -.875552345E+02 -.875398849E+02 -.875244232E+02 -.875088884E+02 -.874933340E+02 -.874778349E+02 -.874624968E+02 -.874474693E+02 -.874329622E+02 -.874192672E+02 -.874067856E+02 -.873960631E+02 -.873878333E+02 -.873830733E+02 -.873830733E+02
 -.873936241E+02 -.873936241E+02 -.873993308E+02 -.874091907E+02 -.874220310E+02 -.874369677E+02 -.874533516E+02 -.874707050E+02 -.874886735E+02 -.875070055E+02 -.875255262E+02 -.875441066E+02 -.875626527E+02 -.875811053E+02 -.875994227E+02 -.876175641E+02 -.876354956E+02 -.876531934E+02 -.876706343E+02 -.876877929E+02 -.877046486E+02 -.877211864E+02 -.877373904E+02 -.877532422E+02 -.877687224E+02 -.877838121E+02 -.877984914E+02 -.878127375E+02 -.878265280E+02 -.878398433E+02 -.878526638E+02 -.878649693E+02 -.878767412E+02 -.878879621E+02 -.878986143E+02 -.879086805E+02 -.879181438E+02 -.879269881E+02 -.879351981E+02 -.879427593E+02 -.879496579E+02 -.879558809E+02 -.879614173E+02 -.879662569E+02 -.879703903E+02 -.879738100E+02 -.879765099E+02 -.879784852E+02 -.879797326E+02 -.879802502E+02 -.879800374E+02 -.879790949E+02 -.879774254E+02 -.879750326E+02 -.879719216E+02 -.879680991E+02 -.879635730E+02 -.879583525E+02 -.879524482E+02 -.879458718E+02 -.879386362E+02 -.879307552E+02 -.879222438E+02 -.879131175E+02 -.879033928E+02 -.878930869E+02 -.878822177E+02 -.878708036E+02 -.878588636E+02 -.878464171E+02 -.878334837E+02 -.878200832E+02 -.878062354E+02 -.877919605E+02 -.877772782E+02 -.877622085E+02 -.877467711E+02 -.877309854E+02 -.877148708E+02 -.876984462E+02 -.876817307E+02 -.876647429E+02 -.876475017E+02 -.876300267E+02 -.876123386E+02 -.875944608E+02 -.875764207E+02 -.875582529E+02 -.875400029E+02 -.875217332E+02 -.875035314E+02 -.874855212E+02 -.874678778E+02 -.874508469E+02 -.874347706E+02 -.874201195E+02 -.874075335E+02 -.873978735E+02 -.873922863E+02 -.873922863E+02
 -.874032307E+02 -.874032307E+02 -.874097901E+02 -.874211278E+02 -.874359001E+02 -.874531057E+02 -.874719896E+02 -.874919878E+02 -.875126990E+02 -.875338364E+02 -.875551849E+02 -.875765959E+02 -.875979785E+02 -.876192640E+02 -.876403899E+02 -.876613136E+02 -.876820077E+02 -.877024388E+02 -.877225722E+02 -.877423860E+02 -.877618631E+02 -.877809803E+02 -.877997151E+02 -.878180483E+02 -.878359596E+02 -.878534248E+02 -.878704178E+02 -.878869135E+02 -.879028883E+02 -.879183184E+02 -.879331792E+02 -.879474481E+02 -.879611045E+02 -.879741269E+02 -.879864935E+02 -.879981835E+02 -.880091769E+02 -.880194536E+02 -.880289951E+02 -.880377833E+02 -.880458017E+02 -.880530355E+02 -.880594711E+02 -.880650959E+02 -.880698994E+02 -.880738731E+02 -.880770094E+02 -.880793023E+02 -.880807482E+02 -.880813444E+02 -.880810903E+02 -.880799870E+02 -.880780374E+02 -.880752459E+02 -.880716188E+02 -.880671640E+02 -.880618911E+02 -.880558112E+02 -.880489370E+02 -.880412825E+02 -.880328632E+02 -.880236958E+02 -.880137979E+02 -.880031882E+02 -.879918865E+02 -.879799135E+02 -.879672905E+02 -.879540395E+02 -.879401832E+02 -.879257445E+02 -.879107467E+02 -.878952132E+02 -.878791677E+02 -.878626337E+02 -.878456347E+02 -.878281941E+02 -.878103351E+02 -.877920806E+02 -.877734530E+02 -.877544746E+02 -.877351672E+02 -.877155527E+02 -.876956528E+02 -.876754900E+02 -.876550882E+02 -.876344741E+02 -.876136790E+02 -.875927425E+02 -.875717167E+02 -.875506730E+02 -.875297119E+02 -.875089751E+02 -.874886637E+02 -.874690598E+02 -.874505566E+02 -.874336949E+02 -.874192107E+02 -.874080942E+02 -.874016646E+02 -.874016646E+02
 -.874130272E+02 -.874130272E+02 -.874204546E+02 -.874333140E+02 -.874500899E+02 -.874696225E+02 -.874910535E+02 -.875137614E+02 -.875372824E+02 -.875612757E+02 -.875855128E+02 -.876098397E+02 -.876341378E+02 -.876583192E+02 -.876823284E+02 -.877061231E+02 -.877296574E+02 -.877528924E+02 -.877758035E+02 -.877983670E+02 -.878205530E+02 -.878423362E+02 -.878636969E+02 -.878846112E+02 -.879050498E+02 -.879249844E+02 -.879443885E+02 -.879632343E+02 -.879814921E+02 -.879991335E+02 -.880161321E+02 -.880324628E+02 -.880480990E+02 -.880630143E+02 -.880771840E+02 -.880905834E+02 -.881031876E+02 -.881149726E+02 -.881259162E+02 -.881359974E+02 -.881451969E+02 -.881534968E+02 -.881608808E+02 -.881673348E+02 -.881728466E+02 -.881774055E+02 -.881810023E+02 -.881836303E+02 -.881852846E+02 -.881859623E+02 -.881856623E+02 -.881843861E+02 -.881821371E+02 -.881789206E+02 -.881747441E+02 -.881696170E+02 -.881635509E+02 -.881565590E+02 -.881486565E+02 -.881398601E+02 -.881301880E+02 -.881196600E+02 -.881082970E+02 -.880961215E+02 -.880831569E+02 -.880694276E+02 -.880549592E+02 -.880397775E+02 -.880239092E+02 -.880073813E+02 -.879902212E+02 -.879724565E+02 -.879541147E+02 -.879352235E+02 -.879158104E+02 -.878959026E+02 -.878755270E+02 -.878547100E+02 -.878334777E+02 -.878118556E+02 -.877898688E+02 -.877675422E+02 -.877449006E+02 -.877219697E+02 -.876987763E+02 -.876753505E+02 -.876517277E+02 -.876279523E+02 -.876040828E+02 -.875801999E+02 -.875564166E+02 -.875328931E+02 -.875098565E+02 -.874876259E+02 -.874666462E+02 -.874475296E+02 -.874311096E+02 -.874185080E+02 -.874112196E+02 -.874112196E+02
 -.874230382E+02 -.874230382E+02 -.874313719E+02 -.874458053E+02 -.874646183E+02 -.874865259E+02 -.875105809E+02 -.875360631E+02 -.875624439E+02 -.875893675E+02 -.876165816E+02 -.876438927E+02 -.876711710E+02 -.876983365E+02 -.877253211E+02 -.877520626E+02 -.877785194E+02 -.878046622E+02 -.878304564E+02 -.878558667E+02 -.878808668E+02 -.879054323E+02 -.879295323E+02 -.879531347E+02 -.879762110E+02 -.879987317E+02 -.880206640E+02 -.880419740E+02 -.880626298E+02 -.880826006E+02 -.881018551E+02 -.881203611E+02 -.881380875E+02 -.881550048E+02 -.881710829E+02 -.881862912E+02 -.882006006E+02 -.882139840E+02 -.882264152E+02 -.882378693E+02 -.882483234E+02 -.882577566E+02 -.882661503E+02 -.882734877E+02 -.882797536E+02 -.882849352E+02 -.882890221E+02 -.882920059E+02 -.882938804E+02 -.882946422E+02 -.882942906E+02 -.882928269E+02 -.882902552E+02 -.882865820E+02 -.882818161E+02 -.882759689E+02 -.882690541E+02 -.882610873E+02 -.882520864E+02 -.882420711E+02 -.882310631E+02 -.882190856E+02 -.882061636E+02 -.881923237E+02 -.881775935E+02 -.881620020E+02 -.881455789E+02 -.881283548E+02 -.881103609E+02 -.880916288E+02 -.880721905E+02 -.880520783E+02 -.880313243E+02 -.880099607E+02 -.879880193E+02 -.879655315E+02 -.879425283E+02 -.879190401E+02 -.878950967E+02 -.878707272E+02 -.878459602E+02 -.878208239E+02 -.877953462E+02 -.877695558E+02 -.877434829E+02 -.877171607E+02 -.876906288E+02 -.876639362E+02 -.876371481E+02 -.876103542E+02 -.875836802E+02 -.875573048E+02 -.875314812E+02 -.875065662E+02 -.874830568E+02 -.874616379E+02 -.874432422E+02 -.874291253E+02 -.874209609E+02 -.874209609E+02
 -.874332895E+02 -.874332895E+02 -.874425602E+02 -.874585979E+02 -.874795056E+02 -.875038617E+02 -.875305864E+02 -.875588847E+02 -.875882022E+02 -.876181374E+02 -.876483912E+02 -.876787635E+02 -.877091236E+02 -.877393667E+02 -.877694101E+02 -.877992013E+02 -.878287001E+02 -.878578620E+02 -.878866467E+02 -.879150249E+02 -.879429660E+02 -.879704332E+02 -.879973926E+02 -.880238138E+02 -.880496628E+02 -.880749024E+02 -.880994961E+02 -.881234083E+02 -.881466020E+02 -.881690394E+02 -.881906829E+02 -.882114962E+02 -.882314436E+02 -.882504889E+02 -.882685960E+02 -.882857302E+02 -.883018589E+02 -.883169494E+02 -.883309702E+02 -.883438929E+02 -.883556909E+02 -.883663395E+02 -.883758162E+02 -.883841009E+02 -.883911756E+02 -.883970251E+02 -.884016368E+02 -.884050005E+02 -.884071093E+02 -.884079593E+02 -.884075492E+02 -.884058807E+02 -.884029587E+02 -.883987911E+02 -.883933883E+02 -.883867639E+02 -.883789339E+02 -.883699167E+02 -.883597335E+02 -.883484076E+02 -.883359645E+02 -.883224319E+02 -.883078393E+02 -.882922179E+02 -.882756005E+02 -.882580208E+02 -.882395138E+02 -.882201152E+02 -.881998615E+02 -.881787899E+02 -.881569375E+02 -.881343418E+02 -.881110402E+02 -.880870698E+02 -.880624672E+02 -.880372686E+02 -.880115096E+02 -.879852249E+02 -.879584484E+02 -.879312131E+02 -.879035513E+02 -.878754945E+02 -.878470742E+02 -.878183220E+02 -.877892714E+02 -.877599591E+02 -.877304283E+02 -.877007331E+02 -.876709451E+02 -.876411626E+02 -.876115245E+02 -.875822277E+02 -.875535520E+02 -.875258918E+02 -.874997973E+02 -.874760269E+02 -.874556140E+02 -.874399506E+02 -.874308922E+02 -.874308922E+02
 -.874437932E+02 -.874437932E+02 -.874540107E+02 -.874716886E+02 -.874947426E+02 -.875215797E+02 -.875510203E+02 -.875822204E+02 -.876145560E+02 -.876475683E+02 -.876809496E+02 -.877144888E+02 -.877480234E+02 -.877814371E+02 -.878146556E+02 -.878476194E+02 -.878802734E+02 -.879125731E+02 -.879444825E+02 -.879759639E+02 -.880069770E+02 -.880374845E+02 -.880674517E+02 -.880968408E+02 -.881256116E+02 -.881537241E+02 -.881811377E+02 -.882078098E+02 -.882336970E+02 -.882587561E+02 -.882829443E+02 -.883062191E+02 -.883285382E+02 -.883498589E+02 -.883701403E+02 -.883893426E+02 -.884074260E+02 -.884243520E+02 -.884400853E+02 -.884545922E+02 -.884678406E+02 -.884798012E+02 -.884904477E+02 -.884997559E+02 -.885077044E+02 -.885142750E+02 -.885194528E+02 -.885232260E+02 -.885255862E+02 -.885265286E+02 -.885260518E+02 -.885241581E+02 -.885208532E+02 -.885161463E+02 -.885100501E+02 -.885025802E+02 -.884937556E+02 -.884835982E+02 -.884721328E+02 -.884593872E+02 -.884453916E+02 -.884301788E+02 -.884137834E+02 -.883962423E+02 -.883775936E+02 -.883578772E+02 -.883371340E+02 -.883154058E+02 -.882927353E+02 -.882691658E+02 -.882447405E+02 -.882195028E+02 -.881934961E+02 -.881667629E+02 -.881393457E+02 -.881112859E+02 -.880826240E+02 -.880533996E+02 -.880236511E+02 -.879934157E+02 -.879627298E+02 -.879316285E+02 -.879001466E+02 -.878683192E+02 -.878361829E+02 -.878037779E+02 -.877711510E+02 -.877383612E+02 -.877054863E+02 -.876726335E+02 -.876399541E+02 -.876076637E+02 -.875760686E+02 -.875456012E+02 -.875168651E+02 -.874906936E+02 -.874682220E+02 -.874509808E+02 -.874410108E+02 -.874410108E+02
 -.874545034E+02 -.874545034E+02 -.874656947E+02 -.874850634E+02 -.875102933E+02 -.875396534E+02 -.875718874E+02 -.876060569E+02 -.876414694E+02 -.876776511E+02 -.877142696E+02 -.877510717E+02 -.877878818E+02 -.878245894E+02 -.878611077E+02 -.878973626E+02 -.879333003E+02 -.879688776E+02 -.880040500E+02 -.880387734E+02 -.880730081E+02 -.881067151E+02 -.881398527E+02 -.881723767E+02 -.882042425E+02 -.882354044E+02 -.882658155E+02 -.882954268E+02 -.883241885E+02 -.883520512E+02 -.883789660E+02 -.884048829E+02 -.884297517E+02 -.884535242E+02 -.884761528E+02 -.884975894E+02 -.885177874E+02 -.885367030E+02 -.885542943E+02 -.885705208E+02 -.885853449E+02 -.885987324E+02 -.886106516E+02 -.886210734E+02 -.886299727E+02 -.886373281E+02 -.886431217E+02 -.886473393E+02 -.886499711E+02 -.886510113E+02 -.886504585E+02 -.886483154E+02 -.886445887E+02 -.886392893E+02 -.886324321E+02 -.886240355E+02 -.886141220E+02 -.886027177E+02 -.885898520E+02 -.885755578E+02 -.885598709E+02 -.885428298E+02 -.885244755E+02 -.885048511E+02 -.884840016E+02 -.884619738E+02 -.884388156E+02 -.884145760E+02 -.883893050E+02 -.883630528E+02 -.883358696E+02 -.883078059E+02 -.882789116E+02 -.882492360E+02 -.882188277E+02 -.881877340E+02 -.881560013E+02 -.881236744E+02 -.880907968E+02 -.880574104E+02 -.880235556E+02 -.879892716E+02 -.879545969E+02 -.879195698E+02 -.878842302E+02 -.878486216E+02 -.878127947E+02 -.877768128E+02 -.877407598E+02 -.877047516E+02 -.876689520E+02 -.876335948E+02 -.875990128E+02 -.875656765E+02 -.875342437E+02 -.875056227E+02 -.874810524E+02 -.874622034E+02 -.874513048E+02 -.874513048E+02
 -.874654319E+02 -.874654319E+02 -.874776209E+02 -.874986757E+02 -.875261015E+02 -.875580558E+02 -.875931506E+02 -.876303561E+02 -.876689483E+02 -.877084090E+02 -.877483525E+02 -.877885134E+02 -.878287185E+02 -.878688370E+02 -.879087660E+02 -.879484355E+02 -.879877934E+02 -.880267890E+02 -.880653730E+02 -.881035017E+02 -.881411323E+02 -.881782182E+02 -.882147099E+02 -.882505586E+02 -.882857150E+02 -.883201271E+02 -.883537392E+02 -.883864958E+02 -.884183418E+02 -.884492210E+02 -.884790744E+02 -.885078441E+02 -.885354735E+02 -.885619057E+02 -.885870828E+02 -.886109490E+02 -.886334513E+02 -.886545378E+02 -.886741578E+02 -.886922645E+02 -.887088140E+02 -.887237646E+02 -.887370782E+02 -.887487213E+02 -.887586638E+02 -.887668798E+02 -.887733479E+02 -.887780517E+02 -.887809795E+02 -.887821243E+02 -.887814845E+02 -.887790633E+02 -.887748686E+02 -.887689133E+02 -.887612147E+02 -.887517949E+02 -.887406807E+02 -.887279031E+02 -.887134970E+02 -.886975015E+02 -.886799588E+02 -.886609143E+02 -.886404165E+02 -.886185162E+02 -.885952663E+02 -.885707219E+02 -.885449392E+02 -.885179756E+02 -.884898894E+02 -.884607391E+02 -.884305833E+02 -.883994803E+02 -.883674879E+02 -.883346628E+02 -.883010609E+02 -.882667363E+02 -.882317418E+02 -.881961282E+02 -.881599446E+02 -.881232379E+02 -.880860532E+02 -.880484339E+02 -.880104223E+02 -.879720602E+02 -.879333906E+02 -.878944602E+02 -.878553235E+02 -.878160478E+02 -.877767231E+02 -.877374734E+02 -.876984747E+02 -.876599786E+02 -.876223445E+02 -.875860807E+02 -.875518992E+02 -.875207839E+02 -.874940783E+02 -.874735945E+02 -.874617519E+02 -.874617519E+02
 -.874765348E+02 -.874765348E+02 -.874897054E+02 -.875124768E+02 -.875421786E+02 -.875767850E+02 -.876147896E+02 -.876551137E+02 -.876969710E+02 -.877397793E+02 -.877831345E+02 -.878267639E+02 -.878704661E+02 -.879140960E+02 -.879575599E+02 -.880007874E+02 -.880437149E+02 -.880862867E+02 -.881284547E+02 -.881701712E+02 -.882113856E+02 -.882520450E+02 -.882920959E+02 -.883314846E+02 -.883701535E+02 -.884080417E+02 -.884450881E+02 -.884812319E+02 -.885164084E+02 -.885505496E+02 -.885835890E+02 -.886154610E+02 -.886460975E+02 -.886754297E+02 -.887033920E+02 -.887299204E+02 -.887549510E+02 -.887784214E+02 -.888002736E+02 -.888204520E+02 -.888389031E+02 -.888555778E+02 -.888704316E+02 -.888834240E+02 -.888945187E+02 -.889036852E+02 -.889108984E+02 -.889161384E+02 -.889193912E+02 -.889206488E+02 -.889199092E+02 -.889171759E+02 -.889124581E+02 -.889057710E+02 -.888971356E+02 -.888865783E+02 -.888741308E+02 -.888598300E+02 -.888437176E+02 -.888258398E+02 -.888062465E+02 -.887849917E+02 -.887621325E+02 -.887377290E+02 -.887118439E+02 -.886845417E+02 -.886558887E+02 -.886259522E+02 -.885948003E+02 -.885625012E+02 -.885291233E+02 -.884947342E+02 -.884594007E+02 -.884231883E+02 -.883861610E+02 -.883483809E+02 -.883099079E+02 -.882707998E+02 -.882311116E+02 -.881908961E+02 -.881502033E+02 -.881090811E+02 -.880675757E+02 -.880257325E+02 -.879835977E+02 -.879412212E+02 -.878986605E+02 -.878559871E+02 -.878132963E+02 -.877707200E+02 -.877284459E+02 -.876867430E+02 -.876459964E+02 -.876067523E+02 -.875697765E+02 -.875361286E+02 -.875072568E+02 -.874851158E+02 -.874723169E+02 -.874723169E+02
 -.874877548E+02 -.874877548E+02 -.875019286E+02 -.875264624E+02 -.875584580E+02 -.875957438E+02 -.876367341E+02 -.876802557E+02 -.877254359E+02 -.877716621E+02 -.878185172E+02 -.878656980E+02 -.879129905E+02 -.879602562E+02 -.880073944E+02 -.880543217E+02 -.881009729E+02 -.881472947E+02 -.881932339E+02 -.882387345E+02 -.882837399E+02 -.883281931E+02 -.883720359E+02 -.884152063E+02 -.884576387E+02 -.884992667E+02 -.885400222E+02 -.885798319E+02 -.886186192E+02 -.886563090E+02 -.886928251E+02 -.887280873E+02 -.887620156E+02 -.887945329E+02 -.888255618E+02 -.888550242E+02 -.888828452E+02 -.889089533E+02 -.889332787E+02 -.889557537E+02 -.889763158E+02 -.889949074E+02 -.890114743E+02 -.890259677E+02 -.890383453E+02 -.890485707E+02 -.890566133E+02 -.890624494E+02 -.890660627E+02 -.890674436E+02 -.890665888E+02 -.890635026E+02 -.890581963E+02 -.890506879E+02 -.890410024E+02 -.890291714E+02 -.890152328E+02 -.889992308E+02 -.889812147E+02 -.889612394E+02 -.889393645E+02 -.889156541E+02 -.888901759E+02 -.888630012E+02 -.888342040E+02 -.888038605E+02 -.887720488E+02 -.887388479E+02 -.887043376E+02 -.886685979E+02 -.886317084E+02 -.885937476E+02 -.885547929E+02 -.885149200E+02 -.884742024E+02 -.884327111E+02 -.883905144E+02 -.883476776E+02 -.883042628E+02 -.882603290E+02 -.882159316E+02 -.881711234E+02 -.881259546E+02 -.880804743E+02 -.880347317E+02 -.879887795E+02 -.879426782E+02 -.878965031E+02 -.878503540E+02 -.878043701E+02 -.877587500E+02 -.877137796E+02 -.876698690E+02 -.876276012E+02 -.875877952E+02 -.875515860E+02 -.875205259E+02 -.874967124E+02 -.874829488E+02 -.874829488E+02
 -.874990239E+02 -.874990239E+02 -.875142291E+02 -.875405444E+02 -.875748687E+02 -.876148970E+02 -.876589126E+02 -.877056408E+02 -.877541751E+02 -.878038833E+02 -.878543065E+02 -.879051213E+02 -.879561155E+02 -.880071423E+02 -.880580894E+02 -.881088722E+02 -.881594246E+02 -.882096851E+02 -.882595931E+02 -.883090889E+02 -.883581136E+02 -.884066066E+02 -.884545019E+02 -.885017283E+02 -.885482137E+02 -.885938837E+02 -.886386571E+02 -.886824489E+02 -.887251748E+02 -.887667474E+02 -.888070738E+02 -.888460618E+02 -.888836208E+02 -.889196582E+02 -.889540807E+02 -.889867985E+02 -.890177239E+02 -.890467696E+02 -.890738518E+02 -.890988923E+02 -.891218164E+02 -.891425535E+02 -.891610394E+02 -.891772167E+02 -.891910343E+02 -.892024475E+02 -.892114206E+02 -.892179256E+02 -.892219421E+02 -.892234580E+02 -.892224699E+02 -.892189828E+02 -.892130099E+02 -.892045730E+02 -.891937022E+02 -.891804352E+02 -.891648176E+02 -.891469017E+02 -.891267467E+02 -.891044182E+02 -.890799874E+02 -.890535305E+02 -.890251283E+02 -.889948653E+02 -.889628294E+02 -.889291107E+02 -.888938013E+02 -.888569945E+02 -.888187841E+02 -.887792637E+02 -.887385261E+02 -.886966631E+02 -.886537643E+02 -.886099172E+02 -.885652063E+02 -.885197131E+02 -.884735153E+02 -.884266868E+02 -.883792976E+02 -.883314134E+02 -.882830959E+02 -.882344027E+02 -.881853885E+02 -.881361057E+02 -.880866065E+02 -.880369463E+02 -.879871879E+02 -.879374096E+02 -.878877152E+02 -.878382504E+02 -.877892237E+02 -.877409365E+02 -.876938231E+02 -.876485020E+02 -.876058442E+02 -.875670585E+02 -.875338004E+02 -.875083086E+02 -.874935781E+02 -.874935781E+02
 -.875103015E+02 -.875103015E+02 -.875265395E+02 -.875546271E+02 -.875912816E+02 -.876340423E+02 -.876810699E+02 -.877310320E+02 -.877829777E+02 -.878362167E+02 -.878902672E+02 -.879448091E+02 -.879996189E+02 -.880545316E+02 -.881094290E+02 -.881642258E+02 -.882188494E+02 -.882732352E+02 -.883273213E+02 -.883810461E+02 -.884343464E+02 -.884871525E+02 -.885393898E+02 -.885909818E+02 -.886418489E+02 -.886919021E+02 -.887410479E+02 -.887891925E+02 -.888362371E+02 -.888820762E+02 -.889266040E+02 -.889697152E+02 -.890113006E+02 -.890512495E+02 -.890894547E+02 -.891258095E+02 -.891602071E+02 -.891925447E+02 -.892227244E+02 -.892506511E+02 -.892762342E+02 -.892993905E+02 -.893200436E+02 -.893381232E+02 -.893535676E+02 -.893663248E+02 -.893763511E+02 -.893836119E+02 -.893880826E+02 -.893897489E+02 -.893886064E+02 -.893846607E+02 -.893779281E+02 -.893684349E+02 -.893562169E+02 -.893413197E+02 -.893237977E+02 -.893037139E+02 -.892811395E+02 -.892561530E+02 -.892288396E+02 -.891992906E+02 -.891676024E+02 -.891338756E+02 -.890982147E+02 -.890607269E+02 -.890215211E+02 -.889807076E+02 -.889383968E+02 -.888946987E+02 -.888497221E+02 -.888035738E+02 -.887563583E+02 -.887081767E+02 -.886591264E+02 -.886093008E+02 -.885587885E+02 -.885076733E+02 -.884560338E+02 -.884039433E+02 -.883514700E+02 -.882986770E+02 -.882456233E+02 -.881923648E+02 -.881389563E+02 -.880854551E+02 -.880319260E+02 -.879784494E+02 -.879251322E+02 -.878721252E+02 -.878196457E+02 -.877680093E+02 -.877176724E+02 -.876692875E+02 -.876237754E+02 -.875824166E+02 -.875469672E+02 -.875198048E+02 -.875041125E+02 -.875041125E+02
 -.875214184E+02 -.875214184E+02 -.875386545E+02 -.875685114E+02 -.876074964E+02 -.876529733E+02 -.877030100E+02 -.877562153E+02 -.878115771E+02 -.878683787E+02 -.879261289E+02 -.879844833E+02 -.880431954E+02 -.881020972E+02 -.881610745E+02 -.882200371E+02 -.882789094E+02 -.883376243E+02 -.883961180E+02 -.884543261E+02 -.885121779E+02 -.885695975E+02 -.886265052E+02 -.886828158E+02 -.887384337E+02 -.887932581E+02 -.888471868E+02 -.889001098E+02 -.889519083E+02 -.890024628E+02 -.890516520E+02 -.890993480E+02 -.891454218E+02 -.891897465E+02 -.892321938E+02 -.892726346E+02 -.893109434E+02 -.893469987E+02 -.893806807E+02 -.894118753E+02 -.894404755E+02 -.894663809E+02 -.894894977E+02 -.895097425E+02 -.895270417E+02 -.895413312E+02 -.895525573E+02 -.895606790E+02 -.895656664E+02 -.895675015E+02 -.895661789E+02 -.895617058E+02 -.895541018E+02 -.895433982E+02 -.895296386E+02 -.895128778E+02 -.894931814E+02 -.894706256E+02 -.894452960E+02 -.894172872E+02 -.893867015E+02 -.893536483E+02 -.893182432E+02 -.892806066E+02 -.892408632E+02 -.891991404E+02 -.891555680E+02 -.891102764E+02 -.890633960E+02 -.890150565E+02 -.889653855E+02 -.889145081E+02 -.888625457E+02 -.888096157E+02 -.887558304E+02 -.887012970E+02 -.886461167E+02 -.885903842E+02 -.885341879E+02 -.884776097E+02 -.884207246E+02 -.883636014E+02 -.883063034E+02 -.882488898E+02 -.881914176E+02 -.881339454E+02 -.880765391E+02 -.880192800E+02 -.879622769E+02 -.879056842E+02 -.878497263E+02 -.877947308E+02 -.877411743E+02 -.876897404E+02 -.876413971E+02 -.875974928E+02 -.875598805E+02 -.875310719E+02 -.875144333E+02 -.875144333E+02
 -.875322114E+02 -.875322114E+02 -.875504559E+02 -.875820503E+02 -.876232859E+02 -.876714184E+02 -.877244418E+02 -.877808793E+02 -.878396656E+02 -.879000573E+02 -.879615368E+02 -.880237407E+02 -.880864216E+02 -.881494127E+02 -.882125920E+02 -.882758670E+02 -.883391627E+02 -.884024139E+02 -.884655565E+02 -.885285193E+02 -.885912252E+02 -.886535930E+02 -.887155356E+02 -.887769531E+02 -.888377391E+02 -.888977841E+02 -.889569667E+02 -.890151552E+02 -.890722162E+02 -.891280118E+02 -.891823955E+02 -.892352178E+02 -.892863303E+02 -.893355803E+02 -.893828126E+02 -.894278760E+02 -.894706211E+02 -.895108994E+02 -.895485680E+02 -.895834909E+02 -.896155382E+02 -.896445872E+02 -.896705265E+02 -.896932550E+02 -.897126822E+02 -.897287301E+02 -.897413347E+02 -.897504448E+02 -.897560238E+02 -.897580501E+02 -.897565176E+02 -.897514344E+02 -.897428240E+02 -.897307249E+02 -.897151896E+02 -.896962844E+02 -.896740890E+02 -.896486956E+02 -.896202079E+02 -.895887397E+02 -.895544148E+02 -.895173649E+02 -.894777289E+02 -.894356515E+02 -.893912818E+02 -.893447723E+02 -.892962774E+02 -.892459522E+02 -.891939513E+02 -.891404277E+02 -.890855317E+02 -.890294097E+02 -.889722035E+02 -.889140494E+02 -.888550773E+02 -.887954100E+02 -.887351630E+02 -.886744438E+02 -.886133516E+02 -.885519773E+02 -.884904034E+02 -.884287048E+02 -.883669488E+02 -.883051975E+02 -.882435093E+02 -.881819435E+02 -.881205656E+02 -.880594563E+02 -.879987250E+02 -.879385277E+02 -.878790934E+02 -.878207594E+02 -.877640193E+02 -.877095845E+02 -.876584657E+02 -.876120749E+02 -.875723558E+02 -.875419473E+02 -.875243904E+02 -.875243904E+02
 -.875425151E+02 -.875425151E+02 -.875617106E+02 -.875949555E+02 -.876383893E+02 -.876891460E+02 -.877450984E+02 -.878047012E+02 -.878668624E+02 -.879308120E+02 -.879960054E+02 -.880620705E+02 -.881287599E+02 -.881959028E+02 -.882633810E+02 -.883311054E+02 -.883990039E+02 -.884670097E+02 -.885350527E+02 -.886030581E+02 -.886709467E+02 -.887386328E+02 -.888060145E+02 -.888729810E+02 -.889394163E+02 -.890051906E+02 -.890701612E+02 -.891341813E+02 -.891970969E+02 -.892587421E+02 -.893189462E+02 -.893775369E+02 -.894343349E+02 -.894891570E+02 -.895418220E+02 -.895921485E+02 -.896399542E+02 -.896850621E+02 -.897273011E+02 -.897665053E+02 -.898025164E+02 -.898351880E+02 -.898643841E+02 -.898899803E+02 -.899118669E+02 -.899299493E+02 -.899441481E+02 -.899544009E+02 -.899606637E+02 -.899629100E+02 -.899611313E+02 -.899553380E+02 -.899455590E+02 -.899318403E+02 -.899142460E+02 -.898928573E+02 -.898677711E+02 -.898390991E+02 -.898069673E+02 -.897715141E+02 -.897328892E+02 -.896912519E+02 -.896467699E+02 -.895996175E+02 -.895499740E+02 -.894980221E+02 -.894439465E+02 -.893879320E+02 -.893301623E+02 -.892708187E+02 -.892100783E+02 -.891481131E+02 -.890850888E+02 -.890211639E+02 -.889564885E+02 -.888912040E+02 -.888254419E+02 -.887593240E+02 -.886929615E+02 -.886264553E+02 -.885598957E+02 -.884933633E+02 -.884269295E+02 -.883606584E+02 -.882946091E+02 -.882288399E+02 -.881634145E+02 -.880984117E+02 -.880339386E+02 -.879701506E+02 -.879072785E+02 -.878456660E+02 -.877858196E+02 -.877284742E+02 -.876746775E+02 -.876258984E+02 -.875841632E+02 -.875522283E+02 -.875337973E+02 -.875337973E+02
 -.875521107E+02 -.875521107E+02 -.875722068E+02 -.876070263E+02 -.876525542E+02 -.877057940E+02 -.877645394E+02 -.878272015E+02 -.878926434E+02 -.879600584E+02 -.880288950E+02 -.880987874E+02 -.881694880E+02 -.882408287E+02 -.883126923E+02 -.883849940E+02 -.884576639E+02 -.885306345E+02 -.886038361E+02 -.886771941E+02 -.887506255E+02 -.888240299E+02 -.888972971E+02 -.889703087E+02 -.890429292E+02 -.891150077E+02 -.891863854E+02 -.892568935E+02 -.893263471E+02 -.893945544E+02 -.894613185E+02 -.895264318E+02 -.895896800E+02 -.896508485E+02 -.897097195E+02 -.897660722E+02 -.898196892E+02 -.898703581E+02 -.899178693E+02 -.899620213E+02 -.900026240E+02 -.900394978E+02 -.900724756E+02 -.901014064E+02 -.901261561E+02 -.901466076E+02 -.901626641E+02 -.901742497E+02 -.901813093E+02 -.901838103E+02 -.901817427E+02 -.901751188E+02 -.901639732E+02 -.901483628E+02 -.901283664E+02 -.901040826E+02 -.900756298E+02 -.900431452E+02 -.900067820E+02 -.899667089E+02 -.899231078E+02 -.898761726E+02 -.898261063E+02 -.897731195E+02 -.897174287E+02 -.896592536E+02 -.895988158E+02 -.895363362E+02 -.894720338E+02 -.894061237E+02 -.893388152E+02 -.892703107E+02 -.892008042E+02 -.891304802E+02 -.890595124E+02 -.889880632E+02 -.889162827E+02 -.888443083E+02 -.887722645E+02 -.887002628E+02 -.886284016E+02 -.885567671E+02 -.884854339E+02 -.884144671E+02 -.883439249E+02 -.882738633E+02 -.882043421E+02 -.881354353E+02 -.880672454E+02 -.879999239E+02 -.879336998E+02 -.878689190E+02 -.878060962E+02 -.877459834E+02 -.876896584E+02 -.876386381E+02 -.875950207E+02 -.875616665E+02 -.875424253E+02 -.875424253E+02
 -.875607309E+02 -.875607309E+02 -.875816353E+02 -.876179059E+02 -.876653712E+02 -.877209179E+02 -.877822738E+02 -.878478014E+02 -.879163333E+02 -.879870576E+02 -.880594252E+02 -.881330662E+02 -.882077354E+02 -.882832714E+02 -.883595670E+02 -.884365450E+02 -.885141383E+02 -.885922814E+02 -.886709073E+02 -.887499418E+02 -.888292916E+02 -.889088509E+02 -.889885032E+02 -.890681124E+02 -.891475222E+02 -.892265663E+02 -.893050637E+02 -.893828136E+02 -.894596033E+02 -.895352114E+02 -.896094016E+02 -.896819267E+02 -.897525359E+02 -.898209713E+02 -.898869686E+02 -.899502643E+02 -.900105968E+02 -.900677055E+02 -.901213365E+02 -.901712463E+02 -.902172015E+02 -.902589812E+02 -.902963819E+02 -.903292182E+02 -.903573237E+02 -.903805552E+02 -.903987936E+02 -.904119443E+02 -.904199399E+02 -.904227399E+02 -.904203314E+02 -.904127291E+02 -.903999762E+02 -.903821427E+02 -.903593246E+02 -.903316438E+02 -.902992461E+02 -.902622992E+02 -.902209910E+02 -.901755281E+02 -.901261332E+02 -.900730420E+02 -.900165018E+02 -.899567685E+02 -.898941039E+02 -.898287734E+02 -.897610433E+02 -.896911791E+02 -.896194421E+02 -.895460881E+02 -.894713651E+02 -.893955117E+02 -.893187553E+02 -.892413106E+02 -.891633789E+02 -.890851464E+02 -.890067841E+02 -.889284470E+02 -.888502739E+02 -.887723870E+02 -.886948929E+02 -.886178825E+02 -.885414326E+02 -.884656080E+02 -.883904639E+02 -.883160513E+02 -.882424236E+02 -.881696471E+02 -.880978161E+02 -.880270742E+02 -.879576442E+02 -.878898688E+02 -.878242646E+02 -.877615933E+02 -.877029538E+02 -.876498994E+02 -.876045862E+02 -.875699610E+02 -.875499975E+02 -.875499975E+02
 -.875680432E+02 -.875680432E+02 -.875896816E+02 -.876272253E+02 -.876763692E+02 -.877339401E+02 -.877976222E+02 -.878657401E+02 -.879371099E+02 -.880109205E+02 -.880866250E+02 -.881638622E+02 -.882423980E+02 -.883220825E+02 -.884028190E+02 -.884845379E+02 -.885671802E+02 -.886506893E+02 -.887350033E+02 -.888200415E+02 -.889057082E+02 -.889918953E+02 -.890784732E+02 -.891652880E+02 -.892521701E+02 -.893389318E+02 -.894253599E+02 -.895112243E+02 -.895962815E+02 -.896802674E+02 -.897629017E+02 -.898438957E+02 -.899229483E+02 -.899997472E+02 -.900739767E+02 -.901453195E+02 -.902134556E+02 -.902780685E+02 -.903388509E+02 -.903955031E+02 -.904477379E+02 -.904952856E+02 -.905378949E+02 -.905753356E+02 -.906074034E+02 -.906339210E+02 -.906547400E+02 -.906697435E+02 -.906788476E+02 -.906820014E+02 -.906791886E+02 -.906704280E+02 -.906557724E+02 -.906353080E+02 -.906091544E+02 -.905774621E+02 -.905404106E+02 -.904982071E+02 -.904510835E+02 -.903992938E+02 -.903431107E+02 -.902828235E+02 -.902187344E+02 -.901511549E+02 -.900804031E+02 -.900068008E+02 -.899306696E+02 -.898523283E+02 -.897720900E+02 -.896902599E+02 -.896071322E+02 -.895229883E+02 -.894380949E+02 -.893527023E+02 -.892670430E+02 -.891813308E+02 -.890957598E+02 -.890105040E+02 -.889257171E+02 -.888415326E+02 -.887580640E+02 -.886754062E+02 -.885936361E+02 -.885128158E+02 -.884329948E+02 -.883542162E+02 -.882765232E+02 -.881999704E+02 -.881246396E+02 -.880506616E+02 -.879782475E+02 -.879077301E+02 -.878396202E+02 -.877746800E+02 -.877140179E+02 -.876592094E+02 -.876124506E+02 -.875767520E+02 -.875561829E+02 -.875561829E+02
 -.875736598E+02 -.875736598E+02 -.875958616E+02 -.876344050E+02 -.876849182E+02 -.877441725E+02 -.878098089E+02 -.878801424E+02 -.879540019E+02 -.880305844E+02 -.881093497E+02 -.881899489E+02 -.882721660E+02 -.883558728E+02 -.884409893E+02 -.885274589E+02 -.886152358E+02 -.887042742E+02 -.887945134E+02 -.888858769E+02 -.889782740E+02 -.890715893E+02 -.891656785E+02 -.892603776E+02 -.893554994E+02 -.894508261E+02 -.895461158E+02 -.896411074E+02 -.897355127E+02 -.898290202E+02 -.899213031E+02 -.900120166E+02 -.901007975E+02 -.901872734E+02 -.902710646E+02 -.903517832E+02 -.904290408E+02 -.905024537E+02 -.905716433E+02 -.906362408E+02 -.906958939E+02 -.907502688E+02 -.907990531E+02 -.908419626E+02 -.908787430E+02 -.909091729E+02 -.909330677E+02 -.909502816E+02 -.909607087E+02 -.909642854E+02 -.909609917E+02 -.909508501E+02 -.909339262E+02 -.909103281E+02 -.908802042E+02 -.908437415E+02 -.908011635E+02 -.907527275E+02 -.906987204E+02 -.906394560E+02 -.905752712E+02 -.905065218E+02 -.904335783E+02 -.903568223E+02 -.902766418E+02 -.901934276E+02 -.901075691E+02 -.900194509E+02 -.899294490E+02 -.898379275E+02 -.897452362E+02 -.896517073E+02 -.895576536E+02 -.894633667E+02 -.893691149E+02 -.892751426E+02 -.891816696E+02 -.890888899E+02 -.889969727E+02 -.889060615E+02 -.888162760E+02 -.887277122E+02 -.886404450E+02 -.885545298E+02 -.884700071E+02 -.883869076E+02 -.883052597E+02 -.882251014E+02 -.881464963E+02 -.880695565E+02 -.879944741E+02 -.879215646E+02 -.878513234E+02 -.877845016E+02 -.877222030E+02 -.876660077E+02 -.876181294E+02 -.875816141E+02 -.875605906E+02 -.875605906E+02
 -.875770693E+02 -.875770693E+02 -.875996513E+02 -.876388774E+02 -.876903408E+02 -.877507996E+02 -.878179024E+02 -.878899794E+02 -.879658667E+02 -.880447755E+02 -.881261949E+02 -.882098074E+02 -.882954263E+02 -.883829429E+02 -.884722957E+02 -.885634505E+02 -.886563840E+02 -.887510624E+02 -.888474349E+02 -.889454368E+02 -.890449788E+02 -.891459386E+02 -.892481689E+02 -.893514946E+02 -.894557032E+02 -.895605505E+02 -.896657659E+02 -.897710448E+02 -.898760501E+02 -.899804208E+02 -.900837697E+02 -.901856825E+02 -.902857272E+02 -.903834571E+02 -.904784095E+02 -.905701140E+02 -.906580989E+02 -.907418922E+02 -.908210271E+02 -.908950507E+02 -.909635260E+02 -.910260370E+02 -.910821967E+02 -.911316498E+02 -.911740776E+02 -.912092028E+02 -.912367935E+02 -.912566653E+02 -.912686851E+02 -.912727731E+02 -.912689029E+02 -.912571027E+02 -.912374554E+02 -.912100961E+02 -.911752110E+02 -.911330347E+02 -.910838473E+02 -.910279695E+02 -.909657592E+02 -.908976069E+02 -.908239302E+02 -.907451688E+02 -.906617798E+02 -.905742317E+02 -.904829996E+02 -.903885599E+02 -.902913855E+02 -.901919412E+02 -.900906791E+02 -.899880349E+02 -.898844244E+02 -.897802400E+02 -.896758485E+02 -.895715885E+02 -.894677693E+02 -.893646693E+02 -.892625351E+02 -.891615820E+02 -.890619932E+02 -.889639214E+02 -.888674891E+02 -.887727905E+02 -.886798935E+02 -.885888430E+02 -.884996647E+02 -.884123713E+02 -.883269705E+02 -.882434773E+02 -.881619303E+02 -.880824152E+02 -.880050971E+02 -.879302640E+02 -.878583850E+02 -.877901864E+02 -.877267500E+02 -.876696389E+02 -.876210572E+02 -.875840512E+02 -.875627647E+02 -.875627647E+02
 -.875777056E+02 -.875777056E+02 -.876004008E+02 -.876398961E+02 -.876918050E+02 -.877529013E+02 -.878208610E+02 -.878940486E+02 -.879713419E+02 -.880519978E+02 -.881355417E+02 -.882216898E+02 -.883102877E+02 -.884012622E+02 -.884945875E+02 -.885902605E+02 -.886882783E+02 -.887886266E+02 -.888912806E+02 -.889961906E+02 -.891032707E+02 -.892124037E+02 -.893234403E+02 -.894361887E+02 -.895504171E+02 -.896658588E+02 -.897822044E+02 -.898991010E+02 -.900161618E+02 -.901329635E+02 -.902490450E+02 -.903639159E+02 -.904770609E+02 -.905879377E+02 -.906959861E+02 -.908006355E+02 -.909013068E+02 -.909974184E+02 -.910883964E+02 -.911736782E+02 -.912527191E+02 -.913250010E+02 -.913900385E+02 -.914473844E+02 -.914966369E+02 -.915374458E+02 -.915695160E+02 -.915926136E+02 -.916065695E+02 -.916112812E+02 -.916067147E+02 -.915929062E+02 -.915699604E+02 -.915380483E+02 -.914974063E+02 -.914483315E+02 -.913911769E+02 -.913263463E+02 -.912542897E+02 -.911754954E+02 -.910904844E+02 -.909998034E+02 -.909040183E+02 -.908037069E+02 -.906994529E+02 -.905918388E+02 -.904814402E+02 -.903688201E+02 -.902545229E+02 -.901390705E+02 -.900229571E+02 -.899066460E+02 -.897905664E+02 -.896751109E+02 -.895606341E+02 -.894474509E+02 -.893358362E+02 -.892260254E+02 -.891182142E+02 -.890125604E+02 -.889091853E+02 -.888081756E+02 -.887095865E+02 -.886134453E+02 -.885197560E+02 -.884285058E+02 -.883396742E+02 -.882532447E+02 -.881692226E+02 -.880876580E+02 -.880086790E+02 -.879325349E+02 -.878596546E+02 -.877907231E+02 -.877267802E+02 -.876693461E+02 -.876205820E+02 -.875834921E+02 -.875621811E+02 -.875621811E+02
 -.875749060E+02 -.875749060E+02 -.875974565E+02 -.876367388E+02 -.876884418E+02 -.877494277E+02 -.878174561E+02 -.878909590E+02 -.879688737E+02 -.880505103E+02 -.881354519E+02 -.882234715E+02 -.883144620E+02 -.884083915E+02 -.885052752E+02 -.886051495E+02 -.887080485E+02 -.888139975E+02 -.889229990E+02 -.890350189E+02 -.891499893E+02 -.892678078E+02 -.893883237E+02 -.895113360E+02 -.896366001E+02 -.897638202E+02 -.898926452E+02 -.900226778E+02 -.901534719E+02 -.902845296E+02 -.904153088E+02 -.905452286E+02 -.906736679E+02 -.907999729E+02 -.909234664E+02 -.910434504E+02 -.911592126E+02 -.912700382E+02 -.913752151E+02 -.914740414E+02 -.915658367E+02 -.916499499E+02 -.917257671E+02 -.917927214E+02 -.918503016E+02 -.918980589E+02 -.919356150E+02 -.919626697E+02 -.919790040E+02 -.919844853E+02 -.919790703E+02 -.919628047E+02 -.919358225E+02 -.918983445E+02 -.918506741E+02 -.917931908E+02 -.917263454E+02 -.916506522E+02 -.915666805E+02 -.914750462E+02 -.913764038E+02 -.912714368E+02 -.911608491E+02 -.910453562E+02 -.909256774E+02 -.908025269E+02 -.906766067E+02 -.905485995E+02 -.904191617E+02 -.902889178E+02 -.901584554E+02 -.900283203E+02 -.898990134E+02 -.897709878E+02 -.896446473E+02 -.895203448E+02 -.893983831E+02 -.892790148E+02 -.891624438E+02 -.890488273E+02 -.889382778E+02 -.888308669E+02 -.887266282E+02 -.886255620E+02 -.885276412E+02 -.884328178E+02 -.883410327E+02 -.882522282E+02 -.881663657E+02 -.880834489E+02 -.880035567E+02 -.879268863E+02 -.878538108E+02 -.877849548E+02 -.877212915E+02 -.876642681E+02 -.876159634E+02 -.875792893E+02 -.875582456E+02 -.875582456E+02
 -.875680062E+02 -.875680062E+02 -.875900324E+02 -.876284733E+02 -.876791850E+02 -.877391684E+02 -.878063006E+02 -.878791180E+02 -.879566510E+02 -.880382969E+02 -.881237141E+02 -.882127334E+02 -.883053055E+02 -.884014647E+02 -.885012893E+02 -.886048649E+02 -.887122752E+02 -.888235919E+02 -.889388559E+02 -.890580712E+02 -.891812036E+02 -.893081659E+02 -.894388142E+02 -.895729525E+02 -.897103253E+02 -.898506094E+02 -.899934195E+02 -.901383080E+02 -.902847593E+02 -.904321960E+02 -.905799840E+02 -.907274310E+02 -.908737928E+02 -.910182840E+02 -.911600810E+02 -.912983293E+02 -.914321559E+02 -.915606763E+02 -.916830032E+02 -.917982596E+02 -.919055890E+02 -.920041656E+02 -.920932074E+02 -.921719878E+02 -.922398465E+02 -.922962018E+02 -.923405620E+02 -.923725333E+02 -.923918283E+02 -.923982734E+02 -.923918107E+02 -.923724994E+02 -.923405157E+02 -.922961487E+02 -.922397935E+02 -.921719440E+02 -.920931842E+02 -.920041759E+02 -.919056482E+02 -.917983858E+02 -.916832169E+02 -.915610011E+02 -.914326185E+02 -.912989587E+02 -.911609100E+02 -.910193500E+02 -.908751356E+02 -.907290949E+02 -.905820190E+02 -.904346549E+02 -.902876993E+02 -.901417932E+02 -.899975186E+02 -.898553947E+02 -.897158769E+02 -.895793561E+02 -.894461590E+02 -.893165499E+02 -.891907328E+02 -.890688547E+02 -.889510088E+02 -.888372394E+02 -.887275462E+02 -.886218900E+02 -.885201996E+02 -.884223789E+02 -.883283178E+02 -.882379049E+02 -.881510449E+02 -.880676822E+02 -.879878326E+02 -.879116254E+02 -.878393599E+02 -.877715779E+02 -.877091589E+02 -.876534409E+02 -.876063751E+02 -.875707212E+02 -.875502971E+02 -.875502971E+02
 -.875562078E+02 -.875562078E+02 -.875773056E+02 -.876141653E+02 -.876629183E+02 -.877207951E+02 -.877858418E+02 -.878567385E+02 -.879326466E+02 -.880130709E+02 -.880977551E+02 -.881866190E+02 -.882797048E+02 -.883771240E+02 -.884790166E+02 -.885855388E+02 -.886968499E+02 -.888130840E+02 -.889343367E+02 -.890606660E+02 -.891920803E+02 -.893285268E+02 -.894698921E+02 -.896159945E+02 -.897665728E+02 -.899212890E+02 -.900797283E+02 -.902413899E+02 -.904056887E+02 -.905719610E+02 -.907394628E+02 -.909073741E+02 -.910748098E+02 -.912408242E+02 -.914044170E+02 -.915645463E+02 -.917201386E+02 -.918700966E+02 -.920133146E+02 -.921486903E+02 -.922751369E+02 -.923915990E+02 -.924970687E+02 -.925906002E+02 -.926713280E+02 -.927384850E+02 -.927914166E+02 -.928295964E+02 -.928526396E+02 -.928603116E+02 -.928525335E+02 -.928293851E+02 -.927911034E+02 -.927380746E+02 -.926708261E+02 -.925900143E+02 -.924964084E+02 -.923908753E+02 -.922743622E+02 -.921478801E+02 -.920124864E+02 -.918692703E+02 -.917193376E+02 -.915637972E+02 -.914037488E+02 -.912402703E+02 -.910744079E+02 -.909071648E+02 -.907394926E+02 -.905722820E+02 -.904063563E+02 -.902424646E+02 -.900812778E+02 -.899233851E+02 -.897692933E+02 -.896194266E+02 -.894741280E+02 -.893336627E+02 -.891982216E+02 -.890679266E+02 -.889428355E+02 -.888229481E+02 -.887082130E+02 -.885985344E+02 -.884937798E+02 -.883937891E+02 -.882983851E+02 -.882073873E+02 -.881206287E+02 -.880379792E+02 -.879593754E+02 -.878848615E+02 -.878146420E+02 -.877491512E+02 -.876891432E+02 -.876358069E+02 -.875909127E+02 -.875569999E+02 -.875376142E+02 -.875376142E+02
 -.875386821E+02 -.875386821E+02 -.875582880E+02 -.875926908E+02 -.876383754E+02 -.876928283E+02 -.877543503E+02 -.878218363E+02 -.878945968E+02 -.879722611E+02 -.880547033E+02 -.881419605E+02 -.882341692E+02 -.883315292E+02 -.884342804E+02 -.885426792E+02 -.886569658E+02 -.887773516E+02 -.889040189E+02 -.890371061E+02 -.891766865E+02 -.893227667E+02 -.894752822E+02 -.896340823E+02 -.897989258E+02 -.899694782E+02 -.901452992E+02 -.903258403E+02 -.905104496E+02 -.906983690E+02 -.908887343E+02 -.910805851E+02 -.912728703E+02 -.914644541E+02 -.916541293E+02 -.918406284E+02 -.920226316E+02 -.921987814E+02 -.923676963E+02 -.925279824E+02 -.926782519E+02 -.928171412E+02 -.929433309E+02 -.930555692E+02 -.931526990E+02 -.932336821E+02 -.932976256E+02 -.933438069E+02 -.933716938E+02 -.933809597E+02 -.933714953E+02 -.933434114E+02 -.932970350E+02 -.932328993E+02 -.931517289E+02 -.930544175E+02 -.929420041E+02 -.928156480E+02 -.926766021E+02 -.925261870E+02 -.923657688E+02 -.921967378E+02 -.920204897E+02 -.918384098E+02 -.916518587E+02 -.914621593E+02 -.912705842E+02 -.910783451E+02 -.908865812E+02 -.906963497E+02 -.905086171E+02 -.903242517E+02 -.901440187E+02 -.899685774E+02 -.897984799E+02 -.896341730E+02 -.894760014E+02 -.893242127E+02 -.891789642E+02 -.890403296E+02 -.889083076E+02 -.887828299E+02 -.886637701E+02 -.885509526E+02 -.884441619E+02 -.883431530E+02 -.882476624E+02 -.881574217E+02 -.880721752E+02 -.879917004E+02 -.879158373E+02 -.878445251E+02 -.877778513E+02 -.877161153E+02 -.876599109E+02 -.876102326E+02 -.875686110E+02 -.875372864E+02 -.875194303E+02 -.875194303E+02
 -.875145018E+02 -.875145018E+02 -.875321023E+02 -.875630268E+02 -.876042537E+02 -.876537285E+02 -.877100493E+02 -.877723119E+02 -.878400414E+02 -.879130668E+02 -.879914026E+02 -.880752024E+02 -.881647317E+02 -.882603181E+02 -.883623159E+02 -.884710867E+02 -.885869832E+02 -.887103388E+02 -.888414483E+02 -.889805478E+02 -.891278112E+02 -.892833453E+02 -.894471678E+02 -.896191932E+02 -.897992294E+02 -.899869634E+02 -.901819520E+02 -.903836203E+02 -.905912557E+02 -.908040035E+02 -.910208743E+02 -.912407520E+02 -.914623980E+02 -.916844630E+02 -.919055008E+02 -.921239763E+02 -.923382777E+02 -.925467304E+02 -.927476061E+02 -.929391379E+02 -.931195387E+02 -.932870224E+02 -.934398320E+02 -.935762752E+02 -.936947629E+02 -.937938500E+02 -.938722807E+02 -.939290285E+02 -.939633311E+02 -.939747198E+02 -.939630370E+02 -.939284412E+02 -.938714016E+02 -.937926810E+02 -.936933070E+02 -.935745362E+02 -.934378137E+02 -.932847302E+02 -.931169787E+02 -.929363166E+02 -.927445314E+02 -.925434122E+02 -.923347278E+02 -.921202090E+02 -.919015343E+02 -.916803182E+02 -.914580998E+02 -.912363311E+02 -.910163659E+02 -.907994481E+02 -.905867014E+02 -.903791199E+02 -.901775632E+02 -.899827521E+02 -.897952699E+02 -.896155651E+02 -.894439582E+02 -.892806499E+02 -.891257310E+02 -.889791940E+02 -.888409443E+02 -.887108122E+02 -.885885643E+02 -.884739152E+02 -.883665386E+02 -.882660786E+02 -.881721620E+02 -.880844116E+02 -.880024623E+02 -.879259810E+02 -.878546914E+02 -.877884073E+02 -.877270751E+02 -.876708298E+02 -.876200678E+02 -.875755396E+02 -.875384708E+02 -.875107157E+02 -.874949559E+02 -.874949559E+02
 -.874828722E+02 -.874828722E+02 -.874976772E+02 -.875239124E+02 -.875592124E+02 -.876019130E+02 -.876509777E+02 -.877058832E+02 -.877664072E+02 -.878325326E+02 -.879044496E+02 -.879825020E+02 -.880670982E+02 -.881586897E+02 -.882577744E+02 -.883648642E+02 -.884804570E+02 -.886050276E+02 -.887390148E+02 -.888828085E+02 -.890367380E+02 -.892010480E+02 -.893758801E+02 -.895612662E+02 -.897571108E+02 -.899631673E+02 -.901790290E+02 -.904041194E+02 -.906376821E+02 -.908787812E+02 -.911263074E+02 -.913789800E+02 -.916353595E+02 -.918938642E+02 -.921527806E+02 -.924102742E+02 -.926643998E+02 -.929131048E+02 -.931542353E+02 -.933855460E+02 -.936047140E+02 -.938093648E+02 -.939971112E+02 -.941656046E+02 -.943125963E+02 -.944360105E+02 -.945340183E+02 -.946051079E+02 -.946481492E+02 -.946624438E+02 -.946477552E+02 -.946043200E+02 -.945328378E+02 -.944344391E+02 -.943106351E+02 -.941632555E+02 -.939943764E+02 -.938062454E+02 -.936012116E+02 -.933816624E+02 -.931499720E+02 -.929084638E+02 -.926593847E+02 -.924048900E+02 -.921470348E+02 -.918877688E+02 -.916289303E+02 -.913722380E+02 -.911192799E+02 -.908715003E+02 -.906301862E+02 -.903964561E+02 -.901712520E+02 -.899553360E+02 -.897492928E+02 -.895535358E+02 -.893683184E+02 -.891937477E+02 -.890297997E+02 -.888763367E+02 -.887331232E+02 -.885998428E+02 -.884761130E+02 -.883615003E+02 -.882555325E+02 -.881577126E+02 -.880675304E+02 -.879844759E+02 -.879080536E+02 -.878377992E+02 -.877733008E+02 -.877142259E+02 -.876603558E+02 -.876116312E+02 -.875682113E+02 -.875305511E+02 -.874995003E+02 -.874764326E+02 -.874634127E+02 -.874634127E+02
 -.874427917E+02 -.874427917E+02 -.874541502E+02 -.874744323E+02 -.875019617E+02 -.875357625E+02 -.875753328E+02 -.876204347E+02 -.876710940E+02 -.877275959E+02 -.877903594E+02 -.878598628E+02 -.879366708E+02 -.880214316E+02 -.881148125E+02 -.882174786E+02 -.883301051E+02 -.884533634E+02 -.885878919E+02 -.887342830E+02 -.888930687E+02 -.890646974E+02 -.892495160E+02 -.894477463E+02 -.896594522E+02 -.898845213E+02 -.901226471E+02 -.903733066E+02 -.906357453E+02 -.909089773E+02 -.911917856E+02 -.914827335E+02 -.917801856E+02 -.920823236E+02 -.923871601E+02 -.926925496E+02 -.929961864E+02 -.932955932E+02 -.935881099E+02 -.938708821E+02 -.941408644E+02 -.943948471E+02 -.946295088E+02 -.948414958E+02 -.950275285E+02 -.951845250E+02 -.953097299E+02 -.954008422E+02 -.954561291E+02 -.954745135E+02 -.954556292E+02 -.953998427E+02 -.953082318E+02 -.951825297E+02 -.950250370E+02 -.948385087E+02 -.946260264E+02 -.943908684E+02 -.941363865E+02 -.938659007E+02 -.935826191E+02 -.932895855E+02 -.929896541E+02 -.926854863E+02 -.923795606E+02 -.920741861E+02 -.917715130E+02 -.914735337E+02 -.911820743E+02 -.908987787E+02 -.906250895E+02 -.903622309E+02 -.901111974E+02 -.898727495E+02 -.896474194E+02 -.894355228E+02 -.892371772E+02 -.890523244E+02 -.888807542E+02 -.887221292E+02 -.885760080E+02 -.884418675E+02 -.883191225E+02 -.882071434E+02 -.881052718E+02 -.880128338E+02 -.879291528E+02 -.878535609E+02 -.877854104E+02 -.877240872E+02 -.876690255E+02 -.876197269E+02 -.875757848E+02 -.875369165E+02 -.875030055E+02 -.874741573E+02 -.874507723E+02 -.874336431E+02 -.874240805E+02 -.874240805E+02
 -.873937192E+02 -.873937192E+02 -.874007124E+02 -.874134547E+02 -.874313040E+02 -.874539657E+02 -.874813847E+02 -.875137928E+02 -.875516258E+02 -.875953906E+02 -.876456796E+02 -.877032108E+02 -.877687715E+02 -.878431651E+02 -.879272288E+02 -.880218487E+02 -.881279293E+02 -.882463650E+02 -.883780415E+02 -.885238256E+02 -.886845339E+02 -.888609067E+02 -.890535850E+02 -.892630749E+02 -.894897135E+02 -.897336369E+02 -.899947394E+02 -.902726402E+02 -.905666671E+02 -.908758467E+02 -.911989040E+02 -.915342832E+02 -.918801764E+02 -.922345522E+02 -.925951819E+02 -.929596433E+02 -.933252948E+02 -.936892299E+02 -.940482158E+02 -.943986373E+02 -.947364693E+02 -.950572953E+02 -.953563796E+02 -.956288006E+02 -.958696332E+02 -.960741642E+02 -.962381243E+02 -.963579142E+02 -.964308042E+02 -.964550893E+02 -.964301906E+02 -.963566882E+02 -.962362871E+02 -.960717175E+02 -.958665790E+02 -.956251399E+02 -.953521116E+02 -.950524174E+02 -.947309756E+02 -.943925177E+02 -.940414565E+02 -.936818127E+02 -.933171977E+02 -.929508430E+02 -.925856559E+02 -.922242807E+02 -.918691461E+02 -.915224877E+02 -.911863438E+02 -.908625323E+02 -.905526190E+02 -.902578875E+02 -.899793213E+02 -.897175995E+02 -.894731075E+02 -.892459596E+02 -.890360299E+02 -.888429876E+02 -.886663332E+02 -.885054342E+02 -.883595570E+02 -.882278958E+02 -.881095968E+02 -.880037793E+02 -.879095522E+02 -.878260282E+02 -.877523341E+02 -.876876205E+02 -.876310692E+02 -.875819003E+02 -.875393798E+02 -.875028281E+02 -.874716319E+02 -.874452595E+02 -.874232818E+02 -.874054028E+02 -.873914998E+02 -.873816800E+02 -.873763576E+02 -.873763576E+02
 -.873349562E+02 -.873349562E+02 -.873366808E+02 -.873403684E+02 -.873464076E+02 -.873552988E+02 -.873676993E+02 -.873843234E+02 -.874058984E+02 -.874332382E+02 -.874672393E+02 -.875088105E+02 -.875588978E+02 -.876185203E+02 -.876887482E+02 -.877706852E+02 -.878654740E+02 -.879742963E+02 -.880983586E+02 -.882388669E+02 -.883970050E+02 -.885739156E+02 -.887706621E+02 -.889881816E+02 -.892272400E+02 -.894883785E+02 -.897718548E+02 -.900775974E+02 -.904051646E+02 -.907537146E+02 -.911220089E+02 -.915084447E+02 -.919111059E+02 -.923278239E+02 -.927562244E+02 -.931937247E+02 -.936374727E+02 -.940842218E+02 -.945301647E+02 -.949707728E+02 -.954006934E+02 -.958137419E+02 -.962030118E+02 -.965611024E+02 -.968804383E+02 -.971536506E+02 -.973739860E+02 -.975357028E+02 -.976344198E+02 -.976673919E+02 -.976336848E+02 -.975342342E+02 -.973717860E+02 -.971507220E+02 -.968767846E+02 -.965567260E+02 -.961979131E+02 -.958079183E+02 -.953941374E+02 -.949634697E+02 -.945220918E+02 -.940753481E+02 -.936277592E+02 -.931831272E+02 -.927446972E+02 -.923153235E+02 -.918975951E+02 -.914938979E+02 -.911064122E+02 -.907370667E+02 -.903874763E+02 -.900588888E+02 -.897521550E+02 -.894677275E+02 -.892056847E+02 -.889657725E+02 -.887474565E+02 -.885499774E+02 -.883724042E+02 -.882136832E+02 -.880726802E+02 -.879482155E+02 -.878390926E+02 -.877441199E+02 -.876621280E+02 -.875919810E+02 -.875325847E+02 -.874828906E+02 -.874418982E+02 -.874086539E+02 -.873822484E+02 -.873618136E+02 -.873465175E+02 -.873355598E+02 -.873281683E+02 -.873235974E+02 -.873211301E+02 -.873200858E+02 -.873198368E+02 -.873198368E+02
 -.872663021E+02 -.872663021E+02 -.872618275E+02 -.872547578E+02 -.872467083E+02 -.872391658E+02 -.872334597E+02 -.872307965E+02 -.872323442E+02 -.872392390E+02 -.872525710E+02 -.872734691E+02 -.873031120E+02 -.873427027E+02 -.873935099E+02 -.874568913E+02 -.875342729E+02 -.876271488E+02 -.877370868E+02 -.878657112E+02 -.880146813E+02 -.881856656E+02 -.883802991E+02 -.886001338E+02 -.888465783E+02 -.891208215E+02 -.894237509E+02 -.897558700E+02 -.901172173E+02 -.905073123E+02 -.909251459E+02 -.913692163E+02 -.918376195E+02 -.923281773E+02 -.928385440E+02 -.933662293E+02 -.939084794E+02 -.944619979E+02 -.950225587E+02 -.955846193E+02 -.961410509E+02 -.966830750E+02 -.972004412E+02 -.976818229E+02 -.981153767E+02 -.984894093E+02 -.987930841E+02 -.990171089E+02 -.991543504E+02 -.992003206E+02 -.991534878E+02 -.990153848E+02 -.987905017E+02 -.984859726E+02 -.981110902E+02 -.976766913E+02 -.971944675E+02 -.966762577E+02 -.961333827E+02 -.955760828E+02 -.950131232E+02 -.944516177E+02 -.938970938E+02 -.933537656E+02 -.928249248E+02 -.923133288E+02 -.918214779E+02 -.913517337E+02 -.909062927E+02 -.904870757E+02 -.900956010E+02 -.897328911E+02 -.893994340E+02 -.890951979E+02 -.888196868E+02 -.885720171E+02 -.883510039E+02 -.881552435E+02 -.879831880E+02 -.878332079E+02 -.877036428E+02 -.875928410E+02 -.874991882E+02 -.874211279E+02 -.873571745E+02 -.873059204E+02 -.872660376E+02 -.872362745E+02 -.872154498E+02 -.872024409E+02 -.871961695E+02 -.871955823E+02 -.871996279E+02 -.872072284E+02 -.872172468E+02 -.872284485E+02 -.872394579E+02 -.872487097E+02 -.872543936E+02 -.872543936E+02
 -.871879452E+02 -.871879452E+02 -.871763298E+02 -.871567787E+02 -.871323593E+02 -.871055819E+02 -.870785168E+02 -.870529418E+02 -.870304377E+02 -.870124162E+02 -.870002311E+02 -.869952056E+02 -.869986626E+02 -.870120015E+02 -.870367092E+02 -.870743554E+02 -.871266330E+02 -.871953824E+02 -.872825729E+02 -.873902952E+02 -.875207697E+02 -.876763171E+02 -.878593132E+02 -.880721426E+02 -.883171298E+02 -.885964431E+02 -.889119820E+02 -.892652468E+02 -.896572030E+02 -.900881672E+02 -.905577380E+02 -.910648115E+02 -.916077180E+02 -.921844585E+02 -.927929656E+02 -.934312467E+02 -.940972326E+02 -.947882416E+02 -.955001480E+02 -.962265055E+02 -.969579220E+02 -.976818822E+02 -.983830434E+02 -.990439166E+02 -.996458192E+02 -.100169997E+03 -.100598830E+03 -.100917034E+03 -.101112769E+03 -.101178540E+03 -.101111776E+03 -.100915049E+03 -.100595856E+03 -.100166038E+03 -.996408806E+02 -.990380037E+02 -.983761614E+02 -.976740326E+02 -.969490989E+02 -.962166900E+02 -.954893012E+02 -.947762994E+02 -.940841061E+02 -.934168264E+02 -.927771326E+02 -.921671001E+02 -.915887402E+02 -.910441463E+02 -.905353465E+02 -.900640345E+02 -.896313308E+02 -.892376505E+02 -.888826851E+02 -.885654723E+02 -.882845149E+02 -.880379155E+02 -.878235079E+02 -.876389704E+02 -.874819193E+02 -.873499810E+02 -.872408442E+02 -.871522968E+02 -.870822488E+02 -.870287455E+02 -.869899710E+02 -.869642461E+02 -.869500199E+02 -.869458564E+02 -.869504162E+02 -.869624327E+02 -.869806822E+02 -.870039471E+02 -.870309708E+02 -.870604031E+02 -.870907334E+02 -.871202111E+02 -.871467503E+02 -.871678155E+02 -.871802845E+02 -.871802845E+02
 -.871005711E+02 -.871005711E+02 -.870808536E+02 -.870472177E+02 -.870042209E+02 -.869554521E+02 -.869037969E+02 -.868516352E+02 -.868009173E+02 -.867533443E+02 -.867104618E+02 -.866737396E+02 -.866446520E+02 -.866247165E+02 -.866155466E+02 -.866189080E+02 -.866367427E+02 -.866711806E+02 -.867245665E+02 -.867994937E+02 -.868987915E+02 -.870255084E+02 -.871829059E+02 -.873744229E+02 -.876035991E+02 -.878739773E+02 -.881889743E+02 -.885517069E+02 -.889647859E+02 -.894300987E+02 -.899486184E+02 -.905203128E+02 -.911442396E+02 -.918188849E+02 -.925427161E+02 -.933147000E+02 -.941343434E+02 -.950008668E+02 -.959115351E+02 -.968597323E+02 -.978335639E+02 -.988154237E+02 -.997824622E+02 -.100707688E+03 -.101561483E+03 -.102313411E+03 -.102934271E+03 -.103398269E+03 -.103685124E+03 -.103781858E+03 -.103684002E+03 -.103396026E+03 -.102930909E+03 -.102308933E+03 -.101555893E+03 -.100700991E+03 -.997746616E+02 -.988065232E+02 -.978235583E+02 -.968486008E+02 -.958992300E+02 -.949873005E+02 -.941193856E+02 -.932981881E+02 -.925244781E+02 -.917987672E+02 -.911221266E+02 -.904961311E+02 -.899223319E+02 -.894017007E+02 -.889342862E+02 -.885191234E+02 -.881543285E+02 -.878372904E+02 -.875648912E+02 -.873337125E+02 -.871402086E+02 -.869808411E+02 -.868521758E+02 -.867509497E+02 -.866741109E+02 -.866188412E+02 -.865825623E+02 -.865629328E+02 -.865578358E+02 -.865653621E+02 -.865837867E+02 -.866115419E+02 -.866471838E+02 -.866893535E+02 -.867367304E+02 -.867879748E+02 -.868416589E+02 -.868961828E+02 -.869496707E+02 -.869998460E+02 -.870438773E+02 -.870781919E+02 -.870982463E+02 -.870982463E+02
 -.870054597E+02 -.870054597E+02 -.869768772E+02 -.869276981E+02 -.868640806E+02 -.867907918E+02 -.867115641E+02 -.866292919E+02 -.865463107E+02 -.864645618E+02 -.863857286E+02 -.863113555E+02 -.862429508E+02 -.861820750E+02 -.861303994E+02 -.860897622E+02 -.860622288E+02 -.860501351E+02 -.860561381E+02 -.860832385E+02 -.861348155E+02 -.862146586E+02 -.863269819E+02 -.864764048E+02 -.866679188E+02 -.869068257E+02 -.871986151E+02 -.875487789E+02 -.879625641E+02 -.884446558E+02 -.889988137E+02 -.896275392E+02 -.903319055E+02 -.911117587E+02 -.919664794E+02 -.928962141E+02 -.939028614E+02 -.949895209E+02 -.961576205E+02 -.974027547E+02 -.987114356E+02 -.100059978E+03 -.101415122E+03 -.102735591E+03 -.103974242E+03 -.105080847E+03 -.106005609E+03 -.106703279E+03 -.107137469E+03 -.107284521E+03 -.107136224E+03 -.106700789E+03 -.106001874E+03 -.105075867E+03 -.103968018E+03 -.102728125E+03 -.101406414E+03 -.100050029E+03 -.987002376E+02 -.973902805E+02 -.961438048E+02 -.949742379E+02 -.938859183E+02 -.928773755E+02 -.919455163E+02 -.910884927E+02 -.903062277E+02 -.895994009E+02 -.889682049E+02 -.884115868E+02 -.879270532E+02 -.875108447E+02 -.871582739E+02 -.868640883E+02 -.866227903E+02 -.864288881E+02 -.862770771E+02 -.861623589E+02 -.860801132E+02 -.860261310E+02 -.859966225E+02 -.859882070E+02 -.859978897E+02 -.860230316E+02 -.860613143E+02 -.861107013E+02 -.861693965E+02 -.862357994E+02 -.863084553E+02 -.863859995E+02 -.864670916E+02 -.865503376E+02 -.866341951E+02 -.867168577E+02 -.867961129E+02 -.868691675E+02 -.869324316E+02 -.869812527E+02 -.870095860E+02 -.870095860E+02
 -.869046837E+02 -.869046837E+02 -.868666071E+02 -.868007252E+02 -.867148598E+02 -.866149849E+02 -.865056101E+02 -.863901726E+02 -.862713216E+02 -.861511539E+02 -.860313991E+02 -.859135773E+02 -.857991217E+02 -.856894815E+02 -.855862174E+02 -.854910841E+02 -.854060903E+02 -.853335805E+02 -.852762953E+02 -.852374472E+02 -.852207812E+02 -.852306534E+02 -.852720873E+02 -.853508245E+02 -.854733640E+02 -.856469649E+02 -.858795929E+02 -.861798083E+02 -.865565619E+02 -.870188616E+02 -.875753143E+02 -.882335525E+02 -.889996172E+02 -.898775226E+02 -.908694352E+02 -.919770721E+02 -.932044236E+02 -.945598688E+02 -.960536476E+02 -.976896788E+02 -.994573211E+02 -.101328024E+03 -.103255766E+03 -.105178740E+03 -.107021776E+03 -.108700240E+03 -.110126058E+03 -.111215843E+03 -.111900324E+03 -.112133425E+03 -.111898962E+03 -.111213118E+03 -.110121968E+03 -.108694782E+03 -.107014944E+03 -.105170530E+03 -.103246172E+03 -.101317034E+03 -.994449179E+02 -.976758173E+02 -.960382252E+02 -.945426868E+02 -.931851865E+02 -.919554626E+02 -.908452087E+02 -.898505419E+02 -.889698316E+02 -.882009610E+02 -.875399369E+02 -.869807216E+02 -.865156786E+02 -.861361923E+02 -.858332478E+02 -.855978894E+02 -.854215480E+02 -.852962502E+02 -.852147338E+02 -.851704947E+02 -.851577848E+02 -.851715788E+02 -.852075218E+02 -.852618669E+02 -.853314084E+02 -.854134151E+02 -.855055644E+02 -.856058786E+02 -.857126621E+02 -.858244379E+02 -.859398810E+02 -.860577455E+02 -.861767806E+02 -.862956322E+02 -.864127226E+02 -.865261037E+02 -.866332753E+02 -.867309592E+02 -.868148191E+02 -.868791108E+02 -.869162454E+02 -.869162454E+02
 -.868010628E+02 -.868010628E+02 -.867531108E+02 -.866698035E+02 -.865606624E+02 -.864327992E+02 -.862914853E+02 -.861406251E+02 -.859831114E+02 -.858211047E+02 -.856562646E+02 -.854899398E+02 -.853233284E+02 -.851575921E+02 -.849939643E+02 -.848338513E+02 -.846789306E+02 -.845312258E+02 -.843932129E+02 -.842679111E+02 -.841590111E+02 -.840709879E+02 -.840092288E+02 -.839801796E+02 -.839914893E+02 -.840521330E+02 -.841725158E+02 -.843645325E+02 -.846415275E+02 -.850181359E+02 -.855099585E+02 -.861330031E+02 -.869028763E+02 -.878337370E+02 -.889372002E+02 -.902218260E+02 -.916947075E+02 -.933669915E+02 -.952598038E+02 -.973969972E+02 -.997844950E+02 -.102397478E+03 -.105179048E+03 -.108040935E+03 -.110864416E+03 -.113504328E+03 -.115798710E+03 -.117585045E+03 -.118721883E+03 -.119111938E+03 -.118720411E+03 -.117582098E+03 -.115794283E+03 -.113498412E+03 -.110856998E+03 -.108031998E+03 -.105168569E+03 -.102385426E+03 -.997708228E+02 -.973816164E+02 -.952425248E+02 -.933474684E+02 -.916725243E+02 -.901966812E+02 -.889089608E+02 -.878023772E+02 -.868684146E+02 -.860954689E+02 -.854693799E+02 -.849745341E+02 -.845949145E+02 -.843149116E+02 -.841198786E+02 -.839964625E+02 -.839327623E+02 -.839183615E+02 -.839442764E+02 -.840028529E+02 -.840876360E+02 -.841932300E+02 -.843151585E+02 -.844497330E+02 -.845939318E+02 -.847452908E+02 -.849018054E+02 -.850618419E+02 -.852240552E+02 -.853873093E+02 -.855505969E+02 -.857129524E+02 -.858733529E+02 -.860306015E+02 -.861831845E+02 -.863290947E+02 -.864656118E+02 -.865890265E+02 -.866942946E+02 -.867746026E+02 -.868208216E+02 -.868208216E+02
 -.866981091E+02 -.866981091E+02 -.866402442E+02 -.865394138E+02 -.864067475E+02 -.862504403E+02 -.860764709E+02 -.858891269E+02 -.856914402E+02 -.854855224E+02 -.852728357E+02 -.850544131E+02 -.848310181E+02 -.846032918E+02 -.843718790E+02 -.841375265E+02 -.839011762E+02 -.836640807E+02 -.834279054E+02 -.831948628E+02 -.829678502E+02 -.827506261E+02 -.825480200E+02 -.823661724E+02 -.822128110E+02 -.820975624E+02 -.820322994E+02 -.820314832E+02 -.821124892E+02 -.822958740E+02 -.826054990E+02 -.830684418E+02 -.837145678E+02 -.845756546E+02 -.856839548E+02 -.870701373E+02 -.887608997E+02 -.907779405E+02 -.931445595E+02 -.959043728E+02 -.991095819E+02 -.102769928E+03 -.106835307E+03 -.111193919E+03 -.115666152E+03 -.120002622E+03 -.123895449E+03 -.127008705E+03 -.129029220E+03 -.129730095E+03 -.129027642E+03 -.127005543E+03 -.123890692E+03 -.119996250E+03 -.115658136E+03 -.111184221E+03 -.106823872E+03 -.102756678E+03 -.990944071E+02 -.958870762E+02 -.931247357E+02 -.907550617E+02 -.887346783E+02 -.870405004E+02 -.856509104E+02 -.845392360E+02 -.836748150E+02 -.830253948E+02 -.825591900E+02 -.822463256E+02 -.820597147E+02 -.819754820E+02 -.819730586E+02 -.820350539E+02 -.821469947E+02 -.822969982E+02 -.824754230E+02 -.826745296E+02 -.828881685E+02 -.831115011E+02 -.833407598E+02 -.835730429E+02 -.838061428E+02 -.840384015E+02 -.842685900E+02 -.844958040E+02 -.847193719E+02 -.849387687E+02 -.851535296E+02 -.853631561E+02 -.855670095E+02 -.857641803E+02 -.859533285E+02 -.861324816E+02 -.862987800E+02 -.864481543E+02 -.865749171E+02 -.866712450E+02 -.867265243E+02 -.867265243E+02
 -.865999507E+02 -.865999507E+02 -.865325486E+02 -.864148108E+02 -.862593478E+02 -.860753553E+02 -.858694054E+02 -.856460801E+02 -.854084532E+02 -.851584762E+02 -.848972846E+02 -.846254316E+02 -.843430663E+02 -.840500808E+02 -.837462289E+02 -.834312270E+02 -.831048417E+02 -.827669837E+02 -.824178137E+02 -.820578589E+02 -.816881655E+02 -.813104903E+02 -.809275404E+02 -.805432933E+02 -.801633927E+02 -.797956571E+02 -.794507045E+02 -.791427191E+02 -.788903647E+02 -.787178236E+02 -.786559271E+02 -.787432584E+02 -.790270804E+02 -.795638086E+02 -.804186471E+02 -.816639880E+02 -.833761426E+02 -.856302142E+02 -.884934453E+02 -.920211127E+02 -.962862045E+02 -.101408046E+03 -.107414539E+03 -.114212089E+03 -.121564296E+03 -.129060491E+03 -.136107873E+03 -.141973639E+03 -.145899106E+03 -.147285281E+03 -.145897419E+03 -.141970254E+03 -.136102766E+03 -.129053622E+03 -.121555602E+03 -.114201483E+03 -.107401894E+03 -.101393187E+03 -.962688673E+02 -.920007747E+02 -.884695177E+02 -.856025450E+02 -.833447116E+02 -.816288266E+02 -.803798177E+02 -.795213881E+02 -.789811474E+02 -.786938811E+02 -.786031628E+02 -.786617102E+02 -.788309190E+02 -.790799407E+02 -.793845723E+02 -.797261310E+02 -.800904136E+02 -.804667851E+02 -.808474127E+02 -.812266369E+02 -.816004673E+02 -.819661825E+02 -.823220174E+02 -.826669199E+02 -.830003622E+02 -.833221939E+02 -.836325264E+02 -.839316390E+02 -.842198973E+02 -.844976787E+02 -.847652941E+02 -.850229003E+02 -.852703940E+02 -.855072785E+02 -.857324922E+02 -.859441889E+02 -.861394538E+02 -.863139400E+02 -.864614025E+02 -.865731033E+02 -.866370537E+02 -.866370537E+02
 -.865110829E+02 -.865110829E+02 -.864349827E+02 -.863017618E+02 -.861253572E+02 -.859158210E+02 -.856802120E+02 -.854233017E+02 -.851481168E+02 -.848563631E+02 -.845487502E+02 -.842252275E+02 -.838851748E+02 -.835275419E+02 -.831509436E+02 -.827537263E+02 -.823340397E+02 -.818898826E+02 -.814191518E+02 -.809197050E+02 -.803894532E+02 -.798264792E+02 -.792292315E+02 -.785967886E+02 -.779292606E+02 -.772283644E+02 -.764982425E+02 -.757466171E+02 -.749863773E+02 -.742377154E+02 -.735308904E+02 -.729096757E+02 -.724354050E+02 -.721913072E+02 -.722865315E+02 -.728587142E+02 -.740734372E+02 -.761185168E+02 -.791915532E+02 -.834816636E+02 -.891510567E+02 -.963332230E+02 -.105289873E+03 -.116131834E+03 -.128687960E+03 -.142389611E+03 -.156145364E+03 -.168310884E+03 -.176878111E+03 -.180008610E+03 -.176876303E+03 -.168307245E+03 -.156139843E+03 -.142382124E+03 -.128678378E+03 -.116119962E+03 -.105275428E+03 -.963157923E+02 -.891298609E+02 -.834563012E+02 -.791619249E+02 -.760846592E+02 -.740354675E+02 -.728167808E+02 -.722407857E+02 -.721418896E+02 -.723824379E+02 -.728532606E+02 -.734711009E+02 -.741746015E+02 -.749199600E+02 -.756768889E+02 -.764251707E+02 -.771518898E+02 -.778493004E+02 -.785132384E+02 -.791419680E+02 -.797353611E+02 -.802943221E+02 -.808203906E+02 -.813154701E+02 -.817816436E+02 -.822210510E+02 -.826358049E+02 -.830279337E+02 -.833993387E+02 -.837517564E+02 -.840867195E+02 -.844055078E+02 -.847090808E+02 -.849979865E+02 -.852722332E+02 -.855311173E+02 -.857729917E+02 -.859949611E+02 -.861924846E+02 -.863588604E+02 -.864845629E+02 -.865563921E+02 -.865563921E+02
 -.864360386E+02 -.864360386E+02 -.863525375E+02 -.862061164E+02 -.860118086E+02 -.857803485E+02 -.855191654E+02 -.852331390E+02 -.849251881E+02 -.845967239E+02 -.842479816E+02 -.838782663E+02 -.834861275E+02 -.830694758E+02 -.826256494E+02 -.821514432E+02 -.816431062E+02 -.810963155E+02 -.805061252E+02 -.798669133E+02 -.791723080E+02 -.784151361E+02 -.775873899E+02 -.766802649E+02 -.756843062E+02 -.745897647E+02 -.733872935E+02 -.720691650E+02 -.706312786E+02 -.690762607E+02 -.674180297E+02 -.656882147E+02 -.639447241E+02 -.622826476E+02 -.608472890E+02 -.598484636E+02 -.595739295E+02 -.603978300E+02 -.627772035E+02 -.672266397E+02 -.742621612E+02 -.843280967E+02 -.977949607E+02 -.115320520E+03 -.137374347E+03 -.163671164E+03 -.192619517E+03 -.220726368E+03 -.242386502E+03 -.250959575E+03 -.242384550E+03 -.220722420E+03 -.192613477E+03 -.163662870E+03 -.137363544E+03 -.115306817E+03 -.977777672E+02 -.843064023E+02 -.742356264E+02 -.671953409E+02 -.627413616E+02 -.603576594E+02 -.595296073E+02 -.598001406E+02 -.607951017E+02 -.622267263E+02 -.638851964E+02 -.656251998E+02 -.673516310E+02 -.690065558E+02 -.705583142E+02 -.719929485E+02 -.733077956E+02 -.745069210E+02 -.755980174E+02 -.765904029E+02 -.774938007E+02 -.783176441E+02 -.790707202E+02 -.797610191E+02 -.803957016E+02 -.809811299E+02 -.815229273E+02 -.820260474E+02 -.824948411E+02 -.829331129E+02 -.833441630E+02 -.837308098E+02 -.840953884E+02 -.844397194E+02 -.847650416E+02 -.850719003E+02 -.853599799E+02 -.856278698E+02 -.858727456E+02 -.860899466E+02 -.862724219E+02 -.864100106E+02 -.864885147E+02 -.864885147E+02
 -.863789826E+02 -.863789826E+02 -.862898176E+02 -.861332839E+02 -.859252271E+02 -.856768834E+02 -.853959308E+02 -.850872964E+02 -.847537758E+02 -.843964982E+02 -.840152626E+02 -.836087834E+02 -.831748516E+02 -.827104199E+02 -.822116249E+02 -.816737732E+02 -.810912600E+02 -.804574371E+02 -.797644414E+02 -.790029651E+02 -.781619682E+02 -.772283476E+02 -.761865588E+02 -.750182300E+02 -.737018343E+02 -.722125344E+02 -.705223941E+02 -.686012615E+02 -.664187275E+02 -.639476689E+02 -.611700115E+02 -.580853754E+02 -.547234280E+02 -.511609261E+02 -.475445864E+02 -.441207189E+02 -.412713021E+02 -.395535484E+02 -.397370749E+02 -.428277949E+02 -.500586784E+02 -.628117354E+02 -.824214576E+02 -.110157096E+03 -.148562742E+03 -.199798926E+03 -.263833830E+03 -.335584578E+03 -.400710824E+03 -.432412038E+03 -.400708718E+03 -.335580295E+03 -.263827216E+03 -.199789718E+03 -.148550517E+03 -.110141191E+03 -.824008444E+02 -.627860571E+02 -.500282761E+02 -.427929198E+02 -.396978627E+02 -.395100770E+02 -.412236216E+02 -.440688734E+02 -.474886339E+02 -.511009484E+02 -.546595375E+02 -.580177136E+02 -.610987340E+02 -.638729219E+02 -.663406267E+02 -.685198775E+02 -.704377404E+02 -.721245716E+02 -.736104719E+02 -.749233332E+02 -.760879579E+02 -.771258437E+02 -.780553382E+02 -.788919673E+02 -.796488207E+02 -.803369276E+02 -.809655956E+02 -.815426977E+02 -.820749089E+02 -.825678936E+02 -.830264470E+02 -.834545931E+02 -.838556409E+02 -.842321945E+02 -.845861162E+02 -.849184341E+02 -.852291854E+02 -.855171841E+02 -.857796950E+02 -.860119947E+02 -.862067894E+02 -.863534539E+02 -.864370464E+02 -.864370464E+02
 -.863432837E+02 -.863432837E+02 -.862505605E+02 -.860876666E+02 -.858709467E+02 -.856119427E+02 -.853184768E+02 -.849954887E+02 -.846456757E+02 -.842699621E+02 -.838678411E+02 -.834376107E+02 -.829765207E+02 -.824808360E+02 -.819458331E+02 -.813657274E+02 -.807335322E+02 -.800408466E+02 -.792775666E+02 -.784314953E+02 -.774878623E+02 -.764287210E+02 -.752322380E+02 -.738718870E+02 -.723156263E+02 -.705251940E+02 -.684557613E+02 -.660563192E+02 -.632712705E+02 -.600438179E+02 -.563217946E+02 -.520667208E+02 -.472672839E+02 -.419593024E+02 -.362555703E+02 -.303900416E+02 -.247768512E+02 -.200739114E+02 -.172626259E+02 -.177538908E+02 -.234993091E+02 -.370952153E+02 -.618157945E+02 -.101556974E+03 -.162758676E+03 -.256337773E+03 -.394652314E+03 -.586159333E+03 -.817265672E+03 -.998763301E+03 -.817263451E+03 -.586154805E+03 -.394645298E+03 -.256327961E+03 -.162745589E+03 -.101539854E+03 -.617934130E+02 -.370680487E+02 -.234677135E+02 -.177180078E+02 -.172224716E+02 -.200294458E+02 -.247280093E+02 -.303368033E+02 -.361980009E+02 -.418974695E+02 -.472012614E+02 -.519966300E+02 -.562478046E+02 -.599661217E+02 -.631900484E+02 -.659717073E+02 -.683678306E+02 -.704339451E+02 -.722209936E+02 -.737737450E+02 -.751304142E+02 -.763230052E+02 -.773780152E+02 -.783172565E+02 -.791586590E+02 -.799169833E+02 -.806044229E+02 -.812310947E+02 -.818054285E+02 -.823344696E+02 -.828241069E+02 -.832792349E+02 -.837038573E+02 -.841011318E+02 -.844733584E+02 -.848219029E+02 -.851470506E+02 -.854477768E+02 -.857214184E+02 -.859632255E+02 -.861657627E+02 -.863181227E+02 -.864049050E+02 -.864049050E+02
 -.863311422E+02 -.863311422E+02 -.862372066E+02 -.860721434E+02 -.858524674E+02 -.855898204E+02 -.852920714E+02 -.849641635E+02 -.846087565E+02 -.842266987E+02 -.838173715E+02 -.833789244E+02 -.829084116E+02 -.824018449E+02 -.818541855E+02 -.812592484E+02 -.806095332E+02 -.798959826E+02 -.791076428E+02 -.782312154E+02 -.772504898E+02 -.761456326E+02 -.748923293E+02 -.734608063E+02 -.718147923E+02 -.699105678E+02 -.676963663E+02 -.651125011E+02 -.620927066E+02 -.585672671E+02 -.544685194E+02 -.497395145E+02 -.443472216E+02 -.383030178E+02 -.316955328E+02 -.247414262E+02 -.178432527E+02 -.116563967E+02 -.720367421E+01 -.601751797E+01 -.103206582E+02 -.232890880E+02 -.494825818E+02 -.955049308E+02 -.173009861E+03 -.307997043E+03 -.548389367E+03 -.987919872E+03 -.181929918E+04 -.345619060E+04 -.181929691E+04 -.987915245E+03 -.548382181E+03 -.307986973E+03 -.172996427E+03 -.954874570E+02 -.494597867E+02 -.232616241E+02 -.102888227E+02 -.598141454E+01 -.716331903E+01 -.116117468E+02 -.177942260E+02 -.246879305E+02 -.316375650E+02 -.382406765E+02 -.442805899E+02 -.496687024E+02 -.543936935E+02 -.584886312E+02 -.620104622E+02 -.650268102E+02 -.676073255E+02 -.698181963E+02 -.717190368E+02 -.733615486E+02 -.747893973E+02 -.760388139E+02 -.771395410E+02 -.781158684E+02 -.789876133E+02 -.797709761E+02 -.804792525E+02 -.811234079E+02 -.817125296E+02 -.822541761E+02 -.827546395E+02 -.832191331E+02 -.836519131E+02 -.840563380E+02 -.844348654E+02 -.847889829E+02 -.851190652E+02 -.854241462E+02 -.857015907E+02 -.859466420E+02 -.861518185E+02 -.863061183E+02 -.863939863E+02 -.863939863E+02
 -.863433245E+02 -.863433245E+02 -.862506055E+02 -.860877177E+02 -.858710078E+02 -.856120148E+02 -.853185591E+02 -.849955833E+02 -.846457844E+02 -.842700857E+02 -.838679793E+02 -.834377644E+02 -.829766904E+02 -.824810213E+02 -.819460336E+02 -.813659428E+02 -.807337623E+02 -.800410936E+02 -.792778293E+02 -.784317742E+02 -.774881577E+02 -.764290347E+02 -.752325703E+02 -.738722385E+02 -.723159977E+02 -.705255846E+02 -.684561725E+02 -.660567514E+02 -.632717227E+02 -.600442889E+02 -.563222830E+02 -.520672251E+02 -.472678009E+02 -.419598305E+02 -.362561059E+02 -.303905821E+02 -.247773937E+02 -.200744534E+02 -.172631651E+02 -.177544240E+02 -.234998307E+02 -.370957171E+02 -.618162639E+02 -.101557393E+03 -.162759066E+03 -.256338145E+03 -.394652675E+03 -.586159687E+03 -.817266021E+03 -.998763647E+03 -.817263795E+03 -.586155151E+03 -.394645647E+03 -.256328320E+03 -.162745966E+03 -.101540262E+03 -.617938734E+02 -.370685457E+02 -.234682344E+02 -.177185443E+02 -.172230182E+02 -.200299979E+02 -.247285635E+02 -.303373561E+02 -.361985486E+02 -.418980090E+02 -.472017902E+02 -.519971457E+02 -.562483050E+02 -.599666046E+02 -.631905125E+02 -.659721516E+02 -.683682547E+02 -.704343489E+02 -.722213775E+02 -.737741094E+02 -.751307597E+02 -.763233324E+02 -.773783247E+02 -.783175488E+02 -.791589346E+02 -.799172426E+02 -.806046663E+02 -.812313225E+02 -.818056409E+02 -.823346669E+02 -.828242893E+02 -.832794027E+02 -.837040106E+02 -.841012709E+02 -.844734835E+02 -.848220144E+02 -.851471489E+02 -.854478625E+02 -.857214923E+02 -.859632889E+02 -.861658171E+02 -.863181702E+02 -.864049485E+02 -.864049485E+02
 -.863790656E+02 -.863790656E+02 -.862899081E+02 -.861333881E+02 -.859253491E+02 -.856770265E+02 -.853960962E+02 -.850874866E+02 -.847539933E+02 -.843967431E+02 -.840155372E+02 -.836090910E+02 -.831751900E+02 -.827107867E+02 -.822120227E+02 -.816742025E+02 -.810917191E+02 -.804579272E+02 -.797649632E+02 -.790035186E+02 -.781625551E+02 -.772289687E+02 -.761872147E+02 -.750189227E+02 -.737025647E+02 -.722133019E+02 -.705232000E+02 -.686021069E+02 -.664196109E+02 -.639485901E+02 -.611709677E+02 -.580863627E+02 -.547244430E+02 -.511619637E+02 -.475456402E+02 -.441217830E+02 -.412723707E+02 -.395546145E+02 -.397381308E+02 -.428288307E+02 -.500596802E+02 -.628126838E+02 -.824223270E+02 -.110157888E+03 -.148563488E+03 -.199799645E+03 -.263834534E+03 -.335585273E+03 -.400711513E+03 -.432412722E+03 -.400709400E+03 -.335580978E+03 -.263827905E+03 -.199790422E+03 -.148551248E+03 -.110141971E+03 -.824017063E+02 -.627870032E+02 -.500292818E+02 -.427939653E+02 -.396989335E+02 -.395111615E+02 -.412247104E+02 -.440699587E+02 -.474897088E+02 -.511020067E+02 -.546605738E+02 -.580187229E+02 -.610997121E+02 -.638738656E+02 -.663415338E+02 -.685207466E+02 -.704385711E+02 -.721253640E+02 -.736112267E+02 -.749240511E+02 -.760886399E+02 -.771264907E+02 -.780559512E+02 -.788925472E+02 -.796493681E+02 -.803374433E+02 -.809660801E+02 -.815431515E+02 -.820753325E+02 -.825682873E+02 -.830268112E+02 -.834549282E+02 -.838559473E+02 -.842324725E+02 -.845863664E+02 -.849186570E+02 -.852293821E+02 -.855173556E+02 -.857798430E+02 -.860121216E+02 -.862068982E+02 -.863535489E+02 -.864371336E+02 -.864371336E+02
 -.864361659E+02 -.864361659E+02 -.863526742E+02 -.862062738E+02 -.860119932E+02 -.857805656E+02 -.855194164E+02 -.852334258E+02 -.849255150E+02 -.845970927E+02 -.842483937E+02 -.838787237E+02 -.834866305E+02 -.830700238E+02 -.826262421E+02 -.821520805E+02 -.816437892E+02 -.810970442E+02 -.805069008E+02 -.798677348E+02 -.791731767E+02 -.784160521E+02 -.775883555E+02 -.766812812E+02 -.756853729E+02 -.745908825E+02 -.733884626E+02 -.720703867E+02 -.706325523E+02 -.690775838E+02 -.674194008E+02 -.656896291E+02 -.639461770E+02 -.622841317E+02 -.608487955E+02 -.598499814E+02 -.595754464E+02 -.603993316E+02 -.627786718E+02 -.672280530E+02 -.742634946E+02 -.843293290E+02 -.977960931E+02 -.115321598E+03 -.137375394E+03 -.163672194E+03 -.192620538E+03 -.220727385E+03 -.242387516E+03 -.250960587E+03 -.242385561E+03 -.220723431E+03 -.192614492E+03 -.163663894E+03 -.137364586E+03 -.115307893E+03 -.977789012E+02 -.843076411E+02 -.742369710E+02 -.671967703E+02 -.627428499E+02 -.603591837E+02 -.595311490E+02 -.598016841E+02 -.607966345E+02 -.622282377E+02 -.638866777E+02 -.656266441E+02 -.673530328E+02 -.690079113E+02 -.705596206E+02 -.719942043E+02 -.733090003E+02 -.745080744E+02 -.755991198E+02 -.765914551E+02 -.774948034E+02 -.783185981E+02 -.790716263E+02 -.797618781E+02 -.803965142E+02 -.809818966E+02 -.815236487E+02 -.820267240E+02 -.824954734E+02 -.829337012E+02 -.833447077E+02 -.837313114E+02 -.840958472E+02 -.844401360E+02 -.847654167E+02 -.850722348E+02 -.853602750E+02 -.856281273E+02 -.858729679E+02 -.860901372E+02 -.862725854E+02 -.864101534E+02 -.864886457E+02 -.864886457E+02
 -.865112534E+02 -.865112534E+02 -.864351698E+02 -.863019759E+02 -.861256087E+02 -.859161146E+02 -.856805515E+02 -.854236894E+02 -.851485564E+02 -.848568581E+02 -.845493005E+02 -.842258345E+02 -.838858420E+02 -.835282692E+02 -.831517271E+02 -.827545679E+02 -.823349417E+02 -.818908446E+02 -.814201727E+02 -.809207853E+02 -.803905918E+02 -.798276774E+02 -.792304892E+02 -.785981061E+02 -.779306379E+02 -.772298010E+02 -.764997377E+02 -.757481698E+02 -.749879863E+02 -.742393767E+02 -.735325998E+02 -.729114284E+02 -.724371915E+02 -.721931180E+02 -.722883535E+02 -.728605314E+02 -.740752307E+02 -.761202658E+02 -.791932365E+02 -.834832619E+02 -.891525585E+02 -.963346385E+02 -.105291246E+03 -.116133183E+03 -.128689297E+03 -.142390943E+03 -.156146696E+03 -.168312217E+03 -.176879445E+03 -.180009945E+03 -.176877638E+03 -.168308580E+03 -.156141179E+03 -.142383462E+03 -.128679722E+03 -.116121320E+03 -.105276812E+03 -.963172217E+02 -.891313796E+02 -.834579191E+02 -.791636302E+02 -.760864327E+02 -.740372874E+02 -.728186261E+02 -.722426378E+02 -.721437326E+02 -.723842588E+02 -.728550490E+02 -.734728489E+02 -.741763028E+02 -.749216102E+02 -.756784848E+02 -.764267103E+02 -.771533716E+02 -.778507236E+02 -.785146026E+02 -.791432731E+02 -.797366071E+02 -.802955092E+02 -.808215190E+02 -.813165399E+02 -.817826553E+02 -.822220046E+02 -.826367007E+02 -.830287720E+02 -.834001195E+02 -.837524802E+02 -.840873866E+02 -.844061185E+02 -.847096358E+02 -.849984864E+02 -.852726793E+02 -.855315111E+02 -.857733355E+02 -.859952581E+02 -.861927392E+02 -.863590789E+02 -.864847538E+02 -.865565672E+02 -.865565672E+02
 -.866001640E+02 -.866001640E+02 -.865327895E+02 -.864150858E+02 -.862596670E+02 -.860757269E+02 -.858698371E+02 -.856465733E+02 -.854090086E+02 -.851590977E+02 -.848979763E+02 -.846261929E+02 -.843438975E+02 -.840509832E+02 -.837472031E+02 -.834322725E+02 -.831059583E+02 -.827681719E+02 -.824190729E+02 -.820591888E+02 -.816895648E+02 -.813119565E+02 -.809290738E+02 -.805448929E+02 -.801650580E+02 -.797973857E+02 -.794524933E+02 -.791445652E+02 -.788922639E+02 -.787197712E+02 -.786579141E+02 -.787452760E+02 -.790291190E+02 -.795658529E+02 -.804206821E+02 -.816659958E+02 -.833781041E+02 -.856321107E+02 -.884952607E+02 -.920228408E+02 -.962878778E+02 -.101409698E+03 -.107416180E+03 -.114213728E+03 -.121565937E+03 -.129062136E+03 -.136109522E+03 -.141975293E+03 -.145900764E+03 -.147286942E+03 -.145899081E+03 -.141971915E+03 -.136104424E+03 -.129055278E+03 -.121557257E+03 -.114203137E+03 -.107403553E+03 -.101394856E+03 -.962705595E+02 -.920025237E+02 -.884713565E+02 -.856044673E+02 -.833467014E+02 -.816308655E+02 -.803818867E+02 -.795234695E+02 -.789832253E+02 -.786959418E+02 -.786051948E+02 -.786637042E+02 -.788328677E+02 -.790818382E+02 -.793864141E+02 -.797279136E+02 -.800921342E+02 -.804684418E+02 -.808490039E+02 -.812281615E+02 -.816019243E+02 -.819675713E+02 -.823233374E+02 -.826681707E+02 -.830015435E+02 -.833233055E+02 -.836335681E+02 -.839326107E+02 -.842207991E+02 -.844985107E+02 -.847660565E+02 -.850235936E+02 -.852710191E+02 -.855078366E+02 -.857329853E+02 -.859446196E+02 -.861398260E+02 -.863142592E+02 -.864616765E+02 -.865733429E+02 -.866372734E+02 -.866372734E+02
 -.866983679E+02 -.866983679E+02 -.866405310E+02 -.865397489E+02 -.864071360E+02 -.862508937E+02 -.860769945E+02 -.858897251E+02 -.856921150E+02 -.854862756E+02 -.852736707E+02 -.850553284E+02 -.848320145E+02 -.846043728E+02 -.843730440E+02 -.841387732E+02 -.839025056E+02 -.836654917E+02 -.834293989E+02 -.831964358E+02 -.829694996E+02 -.827523509E+02 -.825498188E+02 -.823680419E+02 -.822147477E+02 -.820995649E+02 -.820343633E+02 -.820336015E+02 -.821146557E+02 -.822980805E+02 -.826077366E+02 -.830706980E+02 -.837168283E+02 -.845779046E+02 -.856861767E+02 -.870723122E+02 -.887630095E+02 -.907799735E+02 -.931465238E+02 -.959063033E+02 -.991115086E+02 -.102771862E+03 -.106837251E+03 -.111195873E+03 -.115668116E+03 -.120004595E+03 -.123897431E+03 -.127010693E+03 -.129031213E+03 -.129732091E+03 -.129029638E+03 -.127007538E+03 -.123892682E+03 -.119998235E+03 -.115660114E+03 -.111186190E+03 -.106825832E+03 -.102758630E+03 -.990963534E+02 -.958890280E+02 -.931267233E+02 -.907571214E+02 -.887368186E+02 -.870427094E+02 -.856531699E+02 -.845415274E+02 -.836771206E+02 -.830276987E+02 -.825614782E+02 -.822485862E+02 -.820619377E+02 -.819776591E+02 -.819751829E+02 -.820371197E+02 -.821489975E+02 -.822989341E+02 -.824772889E+02 -.826763231E+02 -.828898873E+02 -.831131436E+02 -.833423246E+02 -.835745287E+02 -.838075485E+02 -.840397265E+02 -.842698335E+02 -.844969655E+02 -.847204511E+02 -.849397654E+02 -.851544438E+02 -.853639884E+02 -.855677604E+02 -.857648512E+02 -.859539216E+02 -.861329999E+02 -.862992282E+02 -.864485389E+02 -.865752474E+02 -.866715338E+02 -.867267891E+02 -.867267891E+02
 -.868013706E+02 -.868013706E+02 -.867534443E+02 -.866701948E+02 -.865611220E+02 -.864333313E+02 -.862920995E+02 -.861413285E+02 -.859839059E+02 -.858219895E+02 -.856572405E+02 -.854910112E+02 -.853244949E+02 -.851588514E+02 -.849953170E+02 -.848353006E+02 -.846804732E+02 -.845328600E+02 -.843949350E+02 -.842697221E+02 -.841609086E+02 -.840729665E+02 -.840112853E+02 -.839823119E+02 -.839936923E+02 -.840544009E+02 -.841748451E+02 -.843669150E+02 -.846439528E+02 -.850205945E+02 -.855124381E+02 -.861354896E+02 -.869053532E+02 -.878361854E+02 -.889396019E+02 -.902241656E+02 -.916969791E+02 -.933692083E+02 -.952619976E+02 -.973991974E+02 -.997867156E+02 -.102399721E+03 -.105181314E+03 -.108043220E+03 -.110866718E+03 -.113506644E+03 -.115801037E+03 -.117587379E+03 -.118724223E+03 -.119114281E+03 -.118722754E+03 -.117584438E+03 -.115796618E+03 -.113500738E+03 -.110859312E+03 -.108034297E+03 -.105170851E+03 -.102387687E+03 -.997730633E+02 -.973838386E+02 -.952447434E+02 -.933497135E+02 -.916748280E+02 -.901990573E+02 -.889114036E+02 -.878048708E+02 -.868709402E+02 -.860980080E+02 -.854719159E+02 -.849770525E+02 -.845974028E+02 -.843173592E+02 -.841222765E+02 -.839988031E+02 -.839350392E+02 -.839205694E+02 -.839464108E+02 -.840049097E+02 -.840896121E+02 -.841951224E+02 -.843169650E+02 -.844514515E+02 -.845955605E+02 -.847468282E+02 -.849032502E+02 -.850631932E+02 -.852253121E+02 -.853884714E+02 -.855516640E+02 -.857139246E+02 -.858742309E+02 -.860313866E+02 -.861838789E+02 -.863297019E+02 -.864661372E+02 -.865894775E+02 -.866946820E+02 -.867749415E+02 -.868211324E+02 -.868211324E+02
 -.869050437E+02 -.869050437E+02 -.868669947E+02 -.868011642E+02 -.867153822E+02 -.866155961E+02 -.865063163E+02 -.863909778E+02 -.862722302E+02 -.861521681E+02 -.860325205E+02 -.859148050E+02 -.858004540E+02 -.856909196E+02 -.855877633E+02 -.854927349E+02 -.854078448E+02 -.853354360E+02 -.852782501E+02 -.852394966E+02 -.852229235E+02 -.852328847E+02 -.852744017E+02 -.853532176E+02 -.854758313E+02 -.856494979E+02 -.858821841E+02 -.861824508E+02 -.865592438E+02 -.870215689E+02 -.875780326E+02 -.882362651E+02 -.890023064E+02 -.898801708E+02 -.908720284E+02 -.919796066E+02 -.932069116E+02 -.945623355E+02 -.960561206E+02 -.976921779E+02 -.994598544E+02 -.101330591E+03 -.103258365E+03 -.105181365E+03 -.107024423E+03 -.108702906E+03 -.110128737E+03 -.111218533E+03 -.111903020E+03 -.112136125E+03 -.111901661E+03 -.111215814E+03 -.110124655E+03 -.108697458E+03 -.107017604E+03 -.105173171E+03 -.103248788E+03 -.101319622E+03 -.994474735E+02 -.976783412E+02 -.960407259E+02 -.945451844E+02 -.931877098E+02 -.919580372E+02 -.908478462E+02 -.898532387E+02 -.889725741E+02 -.882037315E+02 -.875427171E+02 -.869834946E+02 -.865184292E+02 -.861389076E+02 -.858359166E+02 -.856005022E+02 -.854240968E+02 -.852987279E+02 -.852171345E+02 -.851728132E+02 -.851600167E+02 -.851737203E+02 -.852095696E+02 -.852638180E+02 -.853332603E+02 -.854151655E+02 -.855072115E+02 -.856074209E+02 -.857140983E+02 -.858257670E+02 -.859411026E+02 -.860588594E+02 -.861777874E+02 -.862965331E+02 -.864135201E+02 -.865268016E+02 -.866338793E+02 -.867314781E+02 -.868152650E+02 -.868795008E+02 -.869166032E+02 -.869166032E+02
 -.870058579E+02 -.870058579E+02 -.869773156E+02 -.869281969E+02 -.868646637E+02 -.867914832E+02 -.867123585E+02 -.866301989E+02 -.865473368E+02 -.864657068E+02 -.863869912E+02 -.863127367E+02 -.862444533E+02 -.861836967E+02 -.861321368E+02 -.860916148E+02 -.860641955E+02 -.860522163E+02 -.860583270E+02 -.860855281E+02 -.861372036E+02 -.862171440E+02 -.863295571E+02 -.864790608E+02 -.866706500E+02 -.869096247E+02 -.872014715E+02 -.875516818E+02 -.879655013E+02 -.884476125E+02 -.890017735E+02 -.896304842E+02 -.903348194E+02 -.911146299E+02 -.919693032E+02 -.928989958E+02 -.939056182E+02 -.949922767E+02 -.961603978E+02 -.974055683E+02 -.987142919E+02 -.100062876E+03 -.101418058E+03 -.102738561E+03 -.103977240E+03 -.105083868E+03 -.106008647E+03 -.106706330E+03 -.107140527E+03 -.107287583E+03 -.107139285E+03 -.106703845E+03 -.106004920E+03 -.105078898E+03 -.103971030E+03 -.102731111E+03 -.101409370E+03 -.100052949E+03 -.987031188E+02 -.973931223E+02 -.961466136E+02 -.949770290E+02 -.938887143E+02 -.928802004E+02 -.919483878E+02 -.910914172E+02 -.903092002E+02 -.896024089E+02 -.889712320E+02 -.884146155E+02 -.879300669E+02 -.875138285E+02 -.871612146E+02 -.868669744E+02 -.866256120E+02 -.864316370E+02 -.862797456E+02 -.861649409E+02 -.860826029E+02 -.860285235E+02 -.859989136E+02 -.859903929E+02 -.859999670E+02 -.860249975E+02 -.860631663E+02 -.861124373E+02 -.861710147E+02 -.862372984E+02 -.863098341E+02 -.863872578E+02 -.864682298E+02 -.865513569E+02 -.866350980E+02 -.867176483E+02 -.867967977E+02 -.868697560E+02 -.869329375E+02 -.869816954E+02 -.870099922E+02 -.870099922E+02
 -.871010097E+02 -.871010097E+02 -.870813464E+02 -.870477842E+02 -.870048710E+02 -.869562107E+02 -.869046871E+02 -.868526494E+02 -.868020594E+02 -.867546178E+02 -.867118694E+02 -.866752839E+02 -.866463268E+02 -.866265180E+02 -.866174789E+02 -.866209709E+02 -.866389277E+02 -.866734829E+02 -.867269892E+02 -.868020317E+02 -.869014336E+02 -.870282493E+02 -.871857429E+02 -.873773480E+02 -.876066016E+02 -.878770473E+02 -.881921009E+02 -.885548778E+02 -.889679872E+02 -.894333150E+02 -.899518342E+02 -.905235133E+02 -.911474110E+02 -.918220196E+02 -.925458154E+02 -.933177731E+02 -.941374066E+02 -.950039394E+02 -.959146346E+02 -.968628711E+02 -.978367489E+02 -.988186557E+02 -.997857381E+02 -.100711003E+03 -.101564831E+03 -.102316786E+03 -.102937668E+03 -.103401681E+03 -.103688545E+03 -.103785284E+03 -.103687427E+03 -.103399444E+03 -.102934315E+03 -.102312321E+03 -.101559256E+03 -.100704324E+03 -.997779594E+02 -.988097802E+02 -.978267718E+02 -.968517717E+02 -.959023647E+02 -.949904119E+02 -.941224918E+02 -.933013089E+02 -.925276303E+02 -.918019601E+02 -.911253608E+02 -.904993993E+02 -.899256214E+02 -.894049959E+02 -.889375708E+02 -.885223819E+02 -.881575463E+02 -.878404547E+02 -.875679906E+02 -.873367370E+02 -.871431496E+02 -.869836908E+02 -.868549277E+02 -.867535976E+02 -.866766498E+02 -.866212663E+02 -.865848696E+02 -.865651186E+02 -.865598971E+02 -.865672960E+02 -.865855910E+02 -.866132147E+02 -.866487238E+02 -.866907601E+02 -.867380036E+02 -.867891157E+02 -.868426702E+02 -.868970688E+02 -.869504385E+02 -.870005061E+02 -.870444451E+02 -.870786888E+02 -.870987023E+02 -.870987023E+02
 -.871884541E+02 -.871884541E+02 -.871768655E+02 -.871574016E+02 -.871330921E+02 -.871064290E+02 -.870794937E+02 -.870540647E+02 -.870317039E+02 -.870138321E+02 -.870017942E+02 -.869969087E+02 -.870005134E+02 -.870140006E+02 -.870388449E+02 -.870766250E+02 -.871290405E+02 -.871979223E+02 -.872852361E+02 -.873930797E+02 -.875236712E+02 -.876793261E+02 -.878624213E+02 -.880753421E+02 -.883204109E+02 -.885997947E+02 -.889153917E+02 -.892687007E+02 -.896606872E+02 -.900916669E+02 -.905612380E+02 -.910682998E+02 -.916111858E+02 -.921879009E+02 -.927963842E+02 -.934346495E+02 -.941006325E+02 -.947916544E+02 -.955035885E+02 -.962299844E+02 -.969614456E+02 -.976854531E+02 -.983866602E+02 -.990475756E+02 -.996495154E+02 -.100173724E+03 -.100602581E+03 -.100920803E+03 -.101116551E+03 -.101182325E+03 -.101115561E+03 -.100918825E+03 -.100599618E+03 -.100169779E+03 -.996445941E+02 -.990416837E+02 -.983798026E+02 -.976776314E+02 -.969526540E+02 -.962202038E+02 -.954927805E+02 -.947797557E+02 -.940875539E+02 -.934202814E+02 -.927806083E+02 -.921706049E+02 -.915922762E+02 -.910477092E+02 -.905389266E+02 -.900676186E+02 -.896349043E+02 -.892411981E+02 -.888861921E+02 -.885689252E+02 -.882879013E+02 -.880412244E+02 -.878267293E+02 -.876420957E+02 -.874849407E+02 -.873528915E+02 -.872436377E+02 -.871549678E+02 -.870847926E+02 -.870311576E+02 -.869922475E+02 -.869663838E+02 -.869520159E+02 -.869477084E+02 -.869521225E+02 -.869639922E+02 -.869820947E+02 -.870052137E+02 -.870320942E+02 -.870613879E+02 -.870915872E+02 -.871209455E+02 -.871473822E+02 -.871683686E+02 -.871807921E+02 -.871807921E+02
 -.872668674E+02 -.872668674E+02 -.872624445E+02 -.872554488E+02 -.872475156E+02 -.872401041E+02 -.872345356E+02 -.872320308E+02 -.872337433E+02 -.872407919E+02 -.872542871E+02 -.872753534E+02 -.873051509E+02 -.873448927E+02 -.873958557E+02 -.874593874E+02 -.875369117E+02 -.876299270E+02 -.877400004E+02 -.878687548E+02 -.880178489E+02 -.881889488E+02 -.883836889E+02 -.886036210E+02 -.888501519E+02 -.891244697E+02 -.894274619E+02 -.897596292E+02 -.901210099E+02 -.905111254E+02 -.909289668E+02 -.913730332E+02 -.918414248E+02 -.923319676E+02 -.928423205E+02 -.933699980E+02 -.939122497E+02 -.944657805E+02 -.950263649E+02 -.955884589E+02 -.961449306E+02 -.966869983E+02 -.972044086E+02 -.976858317E+02 -.981194229E+02 -.984934878E+02 -.987971886E+02 -.990212328E+02 -.991584869E+02 -.992044626E+02 -.991576281E+02 -.990195166E+02 -.987946179E+02 -.984900665E+02 -.981151557E+02 -.976807231E+02 -.971984615E+02 -.966802118E+02 -.961372973E+02 -.955799615E+02 -.950169728E+02 -.944554478E+02 -.939009160E+02 -.933575915E+02 -.928287642E+02 -.923171876E+02 -.918253575E+02 -.913556305E+02 -.909101988E+02 -.904909798E+02 -.900994898E+02 -.897367506E+02 -.894032498E+02 -.890989565E+02 -.888233753E+02 -.885756239E+02 -.883545183E+02 -.881586559E+02 -.879864897E+02 -.878363912E+02 -.877067007E+02 -.875957673E+02 -.875019771E+02 -.874237745E+02 -.873596743E+02 -.873082695E+02 -.872682324E+02 -.872383124E+02 -.872173285E+02 -.872041591E+02 -.871977267E+02 -.871969795E+02 -.872008676E+02 -.872083158E+02 -.872181900E+02 -.872292601E+02 -.872401564E+02 -.872493214E+02 -.872549550E+02 -.872549550E+02
 -.873355635E+02 -.873355635E+02 -.873373527E+02 -.873411292E+02 -.873472796E+02 -.873563258E+02 -.873688894E+02 -.873856665E+02 -.874074144E+02 -.874349459E+02 -.874691253E+02 -.875108649E+02 -.875611267E+02 -.876209228E+02 -.876913147E+02 -.877734094E+02 -.878683543E+02 -.879773298E+02 -.881015372E+02 -.882421821E+02 -.884004519E+02 -.885774877E+02 -.887743497E+02 -.889919744E+02 -.892311263E+02 -.894923448E+02 -.897758898E+02 -.900816895E+02 -.904092989E+02 -.907578769E+02 -.911261874E+02 -.915126296E+02 -.919152900E+02 -.923320039E+02 -.927603992E+02 -.931978970E+02 -.936416487E+02 -.940884092E+02 -.945343715E+02 -.949750066E+02 -.954049600E+02 -.958180447E+02 -.962073526E+02 -.965654804E+02 -.968848505E+02 -.971580930E+02 -.973784535E+02 -.975401891E+02 -.976389184E+02 -.976718963E+02 -.976381878E+02 -.975387290E+02 -.973762663E+02 -.971551815E+02 -.968812179E+02 -.965611293E+02 -.962022835E+02 -.958122552E+02 -.953984423E+02 -.949677464E+02 -.945263463E+02 -.940795881E+02 -.936319930E+02 -.931873627E+02 -.927489406E+02 -.923195779E+02 -.919018602E+02 -.914981696E+02 -.911106831E+02 -.907413265E+02 -.903917130E+02 -.900630891E+02 -.897563054E+02 -.894718148E+02 -.892096960E+02 -.889696959E+02 -.887512809E+02 -.885536926E+02 -.883760009E+02 -.882171529E+02 -.880760152E+02 -.879514089E+02 -.878421380E+02 -.877470117E+02 -.876648610E+02 -.875945507E+02 -.875349871E+02 -.874851225E+02 -.874439570E+02 -.874105377E+02 -.873839567E+02 -.873633471E+02 -.873478789E+02 -.873367544E+02 -.873292049E+02 -.873244898E+02 -.873218983E+02 -.873207586E+02 -.873204542E+02 -.873204542E+02
 -.873943826E+02 -.873943826E+02 -.874014340E+02 -.874143041E+02 -.874322884E+02 -.874550794E+02 -.874826702E+02 -.875152792E+02 -.875532944E+02 -.875972352E+02 -.876477238E+02 -.877054607E+02 -.877712084E+02 -.878457793E+02 -.879300246E+02 -.880248233E+02 -.881310706E+02 -.882496663E+02 -.883814999E+02 -.885274341E+02 -.886882832E+02 -.888647883E+02 -.890575895E+02 -.892671931E+02 -.894939362E+02 -.897379510E+02 -.899991300E+02 -.902770949E+02 -.905711746E+02 -.908803944E+02 -.912034805E+02 -.915388782E+02 -.918847811E+02 -.922391621E+02 -.925997956E+02 -.929642610E+02 -.933299193E+02 -.936938652E+02 -.940528665E+02 -.944033086E+02 -.947411661E+02 -.950620206E+02 -.953611352E+02 -.956335865E+02 -.958744477E+02 -.960790042E+02 -.962429860E+02 -.963627927E+02 -.964356936E+02 -.964599841E+02 -.964350848E+02 -.963615757E+02 -.962411625E+02 -.960765760E+02 -.958714165E+02 -.956299534E+02 -.953568998E+02 -.950571803E+02 -.947357149E+02 -.943972367E+02 -.940461599E+02 -.936865057E+02 -.933218856E+02 -.929555302E+02 -.925903452E+02 -.922289727E+02 -.918738385E+02 -.915271754E+02 -.911910193E+02 -.908671858E+02 -.905572390E+02 -.902624616E+02 -.899838366E+02 -.897220432E+02 -.894774670E+02 -.892502229E+02 -.890401857E+02 -.888470253E+02 -.886702431E+02 -.885092073E+02 -.883631850E+02 -.882313710E+02 -.881129124E+02 -.880069290E+02 -.879125304E+02 -.878288297E+02 -.877549546E+02 -.876900561E+02 -.876333169E+02 -.875839580E+02 -.875412465E+02 -.875045045E+02 -.874731208E+02 -.874465664E+02 -.874244164E+02 -.874063798E+02 -.873923410E+02 -.873824168E+02 -.873770339E+02 -.873770339E+02
 -.874435704E+02 -.874435704E+02 -.874549750E+02 -.874753392E+02 -.875030280E+02 -.875370193E+02 -.875767568E+02 -.876220344E+02 -.876729078E+02 -.877296278E+02 -.877925899E+02 -.878622947E+02 -.879393176E+02 -.880242852E+02 -.881178572E+02 -.882207098E+02 -.883335211E+02 -.884569562E+02 -.885916522E+02 -.887382031E+02 -.888971403E+02 -.890689134E+02 -.892538677E+02 -.894522209E+02 -.896640385E+02 -.898892096E+02 -.901274257E+02 -.903781619E+02 -.906406650E+02 -.909139489E+02 -.911967977E+02 -.914877775E+02 -.917852534E+02 -.920874081E+02 -.923922573E+02 -.926976575E+02 -.930013046E+02 -.933007239E+02 -.935932552E+02 -.938760444E+02 -.941460464E+02 -.944000509E+02 -.946347355E+02 -.948467457E+02 -.950328010E+02 -.951898178E+02 -.953150399E+02 -.954061660E+02 -.954614624E+02 -.954798514E+02 -.954609674E+02 -.954051764E+02 -.953135568E+02 -.951878425E+02 -.950303347E+02 -.948437893E+02 -.946312891E+02 -.943961135E+02 -.941416152E+02 -.938711153E+02 -.935878223E+02 -.932947801E+02 -.929948426E+02 -.926906702E+02 -.923847399E+02 -.920793588E+02 -.917766752E+02 -.914786793E+02 -.911871951E+02 -.909038650E+02 -.906301301E+02 -.903672141E+02 -.901161106E+02 -.898775805E+02 -.896521557E+02 -.894401526E+02 -.892416891E+02 -.890567076E+02 -.888849987E+02 -.887262255E+02 -.885799474E+02 -.884456420E+02 -.883227246E+02 -.882105663E+02 -.881085093E+02 -.880158803E+02 -.879320034E+02 -.878562113E+02 -.877878572E+02 -.877263280E+02 -.876710591E+02 -.876215538E+02 -.875774079E+02 -.875383418E+02 -.875042432E+02 -.874752232E+02 -.874516903E+02 -.874344473E+02 -.874248187E+02 -.874248187E+02
 -.874836664E+02 -.874836664E+02 -.874985792E+02 -.875249583E+02 -.875603938E+02 -.876032639E+02 -.876525451E+02 -.877076649E+02 -.877683880E+02 -.878347271E+02 -.879068751E+02 -.879851520E+02 -.880699648E+02 -.881617758E+02 -.882610780E+02 -.883683754E+02 -.884841659E+02 -.886089260E+02 -.887430961E+02 -.888870663E+02 -.890411614E+02 -.892056248E+02 -.893806026E+02 -.895661262E+02 -.897620962E+02 -.899682662E+02 -.901842298E+02 -.904094094E+02 -.906430498E+02 -.908842164E+02 -.911317983E+02 -.913845157E+02 -.916409318E+02 -.918994658E+02 -.921584059E+02 -.924159196E+02 -.926700626E+02 -.929187835E+02 -.931599300E+02 -.933912570E+02 -.936104421E+02 -.938151109E+02 -.940028759E+02 -.941713872E+02 -.943183963E+02 -.944418265E+02 -.945398478E+02 -.946109483E+02 -.946539977E+02 -.946682968E+02 -.946536091E+02 -.946101717E+02 -.945386841E+02 -.944402773E+02 -.943164632E+02 -.941690722E+02 -.940001807E+02 -.938120373E+02 -.936069916E+02 -.933874311E+02 -.931557304E+02 -.929142125E+02 -.926651237E+02 -.924106182E+02 -.921527499E+02 -.918934668E+02 -.916346058E+02 -.913778838E+02 -.911248875E+02 -.908770596E+02 -.906356863E+02 -.904018855E+02 -.901765985E+02 -.899605875E+02 -.897544373E+02 -.895585615E+02 -.893732140E+02 -.891985022E+02 -.890344029E+02 -.888807789E+02 -.887373953E+02 -.886039362E+02 -.884800200E+02 -.883652135E+02 -.882590454E+02 -.881610190E+02 -.880706249E+02 -.879873538E+02 -.879107111E+02 -.878402336E+02 -.877755108E+02 -.877162119E+02 -.876621207E+02 -.876131813E+02 -.875695577E+02 -.875317109E+02 -.875004993E+02 -.874773079E+02 -.874642163E+02 -.874642163E+02
 -.875154049E+02 -.875154049E+02 -.875330582E+02 -.875641162E+02 -.876055411E+02 -.876552201E+02 -.877117435E+02 -.877742324E+02 -.878422033E+02 -.879154642E+02 -.879940321E+02 -.880780705E+02 -.881678400E+02 -.882636620E+02 -.883658895E+02 -.884748846E+02 -.885910006E+02 -.887145665E+02 -.888458728E+02 -.889851599E+02 -.891326054E+02 -.892883117E+02 -.894522941E+02 -.896244695E+02 -.898046446E+02 -.899925058E+02 -.901876116E+02 -.903893855E+02 -.905971130E+02 -.908099416E+02 -.910268836E+02 -.912468219E+02 -.914685191E+02 -.916906278E+02 -.919117017E+02 -.921302073E+02 -.923445352E+02 -.925530110E+02 -.927539075E+02 -.929454588E+02 -.931258778E+02 -.932933785E+02 -.934462049E+02 -.935826641E+02 -.937011664E+02 -.938002670E+02 -.938787094E+02 -.939354664E+02 -.939697759E+02 -.939811691E+02 -.939694880E+02 -.939348913E+02 -.938778488E+02 -.937991230E+02 -.936997419E+02 -.935809626E+02 -.934442307E+02 -.932911368E+02 -.931233743E+02 -.929427005E+02 -.927509026E+02 -.925497694E+02 -.923410688E+02 -.921265307E+02 -.919078325E+02 -.916865874E+02 -.914643331E+02 -.912425207E+02 -.910225026E+02 -.908055217E+02 -.905927009E+02 -.903850340E+02 -.901833799E+02 -.899884595E+02 -.898008561E+02 -.896210185E+02 -.894492675E+02 -.892858040E+02 -.891307196E+02 -.889840071E+02 -.888455725E+02 -.887152466E+02 -.885927967E+02 -.884779380E+02 -.883703445E+02 -.882696612E+02 -.881755155E+02 -.880875310E+02 -.880053434E+02 -.879286208E+02 -.878570883E+02 -.877905616E+02 -.877289900E+02 -.876725121E+02 -.876215291E+02 -.875767987E+02 -.875395555E+02 -.875116661E+02 -.874958284E+02 -.874958284E+02
 -.875396307E+02 -.875396307E+02 -.875593424E+02 -.875938967E+02 -.876397641E+02 -.876944419E+02 -.877562109E+02 -.878239426E+02 -.878969491E+02 -.879748669E+02 -.880575653E+02 -.881450748E+02 -.882375333E+02 -.883351445E+02 -.884381466E+02 -.885467876E+02 -.886613072E+02 -.887819216E+02 -.889088100E+02 -.890421051E+02 -.891818819E+02 -.893281495E+02 -.894808414E+02 -.896398078E+02 -.898048080E+02 -.899755040E+02 -.901514559E+02 -.903321177E+02 -.905168366E+02 -.907048535E+02 -.908953060E+02 -.910872338E+02 -.912795854E+02 -.914712272E+02 -.916609531E+02 -.918474953E+02 -.920295359E+02 -.922057187E+02 -.923746620E+02 -.925349735E+02 -.926852658E+02 -.928241753E+02 -.929503831E+02 -.930626381E+02 -.931597828E+02 -.932407788E+02 -.933047336E+02 -.933509241E+02 -.933788177E+02 -.933880883E+02 -.933786263E+02 -.933505423E+02 -.933041636E+02 -.932400238E+02 -.931588472E+02 -.930615277E+02 -.929491046E+02 -.928227371E+02 -.926836776E+02 -.925332469E+02 -.923728106E+02 -.922037583E+02 -.920274849E+02 -.918453751E+02 -.916587884E+02 -.914690464E+02 -.912774212E+02 -.910851230E+02 -.908932905E+02 -.907029800E+02 -.905151573E+02 -.903306903E+02 -.901503442E+02 -.899747778E+02 -.898045434E+02 -.896400880E+02 -.894817565E+02 -.893297970E+02 -.891843670E+02 -.890455408E+02 -.889133175E+02 -.887876293E+02 -.886683505E+02 -.885553059E+02 -.884482806E+02 -.883470302E+02 -.882512919E+02 -.881607981E+02 -.880752939E+02 -.879945583E+02 -.879184325E+02 -.878468581E+02 -.877799253E+02 -.877179376E+02 -.876614942E+02 -.876115969E+02 -.875697865E+02 -.875383164E+02 -.875203759E+02 -.875203759E+02
 -.875572335E+02 -.875572335E+02 -.875784093E+02 -.876154318E+02 -.876644030E+02 -.877225235E+02 -.877878339E+02 -.878590092E+02 -.879351986E+02 -.880158995E+02 -.881008596E+02 -.881900004E+02 -.882833588E+02 -.883810426E+02 -.884831976E+02 -.885899819E+02 -.887015477E+02 -.888180261E+02 -.889395156E+02 -.890660726E+02 -.891977034E+02 -.893343570E+02 -.894759183E+02 -.896222035E+02 -.897729539E+02 -.899278327E+02 -.900864222E+02 -.902482217E+02 -.904126476E+02 -.905790350E+02 -.907466402E+02 -.909146455E+02 -.910821655E+02 -.912482538E+02 -.914119122E+02 -.915720993E+02 -.917277417E+02 -.918777440E+02 -.920210012E+02 -.921564111E+02 -.922828878E+02 -.923993765E+02 -.925048690E+02 -.925984203E+02 -.926791657E+02 -.927463375E+02 -.927992813E+02 -.928374713E+02 -.928605221E+02 -.928681990E+02 -.928604235E+02 -.928372754E+02 -.927989911E+02 -.927459572E+02 -.926787014E+02 -.925978795E+02 -.925042609E+02 -.923987122E+02 -.922821804E+02 -.921556759E+02 -.920202559E+02 -.918770089E+02 -.917270399E+02 -.915714571E+02 -.914113592E+02 -.912478236E+02 -.910818953E+02 -.909145770E+02 -.907468194E+02 -.905795128E+02 -.904134799E+02 -.902494695E+02 -.900881521E+02 -.899301172E+02 -.897758714E+02 -.896258389E+02 -.894803631E+02 -.893397095E+02 -.892040695E+02 -.890735651E+02 -.889482547E+02 -.888281385E+02 -.887131658E+02 -.886032411E+02 -.884982326E+02 -.883979806E+02 -.883023089E+02 -.882110375E+02 -.881240006E+02 -.880410692E+02 -.879621817E+02 -.878873844E+02 -.878168850E+02 -.877511222E+02 -.876908558E+02 -.876372828E+02 -.875921844E+02 -.875581142E+02 -.875386373E+02 -.875386373E+02
 -.875690991E+02 -.875690991E+02 -.875912292E+02 -.876298411E+02 -.876807765E+02 -.877410221E+02 -.878084406E+02 -.878815593E+02 -.879594016E+02 -.880413561E+02 -.881270736E+02 -.882163879E+02 -.883092546E+02 -.884057053E+02 -.885058126E+02 -.886096648E+02 -.887173478E+02 -.888289299E+02 -.889444514E+02 -.890639167E+02 -.891872869E+02 -.893144744E+02 -.894453388E+02 -.895796822E+02 -.897172466E+02 -.898577111E+02 -.900006907E+02 -.901457357E+02 -.902923321E+02 -.904399036E+02 -.905878142E+02 -.907353723E+02 -.908818358E+02 -.910264186E+02 -.911682972E+02 -.913066190E+02 -.914405109E+02 -.915690886E+02 -.916914666E+02 -.918067682E+02 -.919141372E+02 -.920127486E+02 -.921018207E+02 -.921806270E+02 -.922485076E+02 -.923048816E+02 -.923492568E+02 -.923812398E+02 -.924005438E+02 -.924069945E+02 -.924005342E+02 -.923812224E+02 -.923492351E+02 -.923048609E+02 -.922484951E+02 -.921806318E+02 -.921018541E+02 -.920128239E+02 -.919142699E+02 -.918069764E+02 -.916917709E+02 -.915695126E+02 -.914410810E+02 -.913073648E+02 -.911692518E+02 -.910276186E+02 -.908833218E+02 -.907371887E+02 -.905900098E+02 -.904425317E+02 -.902954506E+02 -.901494075E+02 -.900049839E+02 -.898626992E+02 -.897230087E+02 -.895863034E+02 -.894529103E+02 -.893230940E+02 -.891970587E+02 -.890749518E+02 -.889568669E+02 -.888428488E+02 -.887328977E+02 -.886269748E+02 -.885250094E+02 -.884269062E+02 -.883325557E+02 -.882418473E+02 -.881546866E+02 -.880710195E+02 -.879908635E+02 -.879143505E+02 -.878417828E+02 -.877737070E+02 -.877110090E+02 -.876550354E+02 -.876077490E+02 -.875719252E+02 -.875514025E+02 -.875514025E+02
 -.875760746E+02 -.875760746E+02 -.875987285E+02 -.876381904E+02 -.876901345E+02 -.877514053E+02 -.878197441E+02 -.878935727E+02 -.879718219E+02 -.880537982E+02 -.881390784E+02 -.882274274E+02 -.883187369E+02 -.884129785E+02 -.885101684E+02 -.886103417E+02 -.887135343E+02 -.888197688E+02 -.889290450E+02 -.890413321E+02 -.891565631E+02 -.892746304E+02 -.893953825E+02 -.895186212E+02 -.896440993E+02 -.897715198E+02 -.899005348E+02 -.900307459E+02 -.901617049E+02 -.902929161E+02 -.904238383E+02 -.905538887E+02 -.906824474E+02 -.908088624E+02 -.909324555E+02 -.910525288E+02 -.911683721E+02 -.912792703E+02 -.913845115E+02 -.914833953E+02 -.915752416E+02 -.916593995E+02 -.917352557E+02 -.918022437E+02 -.918598521E+02 -.919076329E+02 -.919452083E+02 -.919722776E+02 -.919886223E+02 -.919941102E+02 -.919886975E+02 -.919724299E+02 -.919454418E+02 -.919079537E+02 -.918602683E+02 -.918027656E+02 -.917358958E+02 -.916601729E+02 -.915761656E+02 -.914844898E+02 -.913857992E+02 -.912807768E+02 -.911701260E+02 -.910545617E+02 -.909348024E+02 -.908115620E+02 -.906855418E+02 -.905574240E+02 -.904278646E+02 -.902974877E+02 -.901668806E+02 -.900365890E+02 -.899071134E+02 -.897789072E+02 -.896523739E+02 -.895278668E+02 -.894056887E+02 -.892860926E+02 -.891692826E+02 -.890554162E+02 -.889446064E+02 -.888369252E+02 -.887324065E+02 -.886310514E+02 -.885328330E+02 -.884377040E+02 -.883456061E+02 -.882564824E+02 -.881702952E+02 -.880870499E+02 -.880068271E+02 -.879298266E+02 -.878564251E+02 -.877872521E+02 -.877232879E+02 -.876659886E+02 -.876174459E+02 -.875805885E+02 -.875594385E+02 -.875594385E+02
 -.875789475E+02 -.875789475E+02 -.876017672E+02 -.876414653E+02 -.876936282E+02 -.877550202E+02 -.878233087E+02 -.878968468E+02 -.879745024E+02 -.880555232E+02 -.881394310E+02 -.882259389E+02 -.883148897E+02 -.884062089E+02 -.884998695E+02 -.885958665E+02 -.886941991E+02 -.887948576E+02 -.888978134E+02 -.890030134E+02 -.891103742E+02 -.892197790E+02 -.893310749E+02 -.894440709E+02 -.895585370E+02 -.896742029E+02 -.897907587E+02 -.899078547E+02 -.900251028E+02 -.901420784E+02 -.902583226E+02 -.903733453E+02 -.904866293E+02 -.905976340E+02 -.907058006E+02 -.908105574E+02 -.909113258E+02 -.910075258E+02 -.910985831E+02 -.911839355E+02 -.912630396E+02 -.913353774E+02 -.914004637E+02 -.914578518E+02 -.915071404E+02 -.915479788E+02 -.915800729E+02 -.916031889E+02 -.916171575E+02 -.916218764E+02 -.916173122E+02 -.916035004E+02 -.915805456E+02 -.915486194E+02 -.915079575E+02 -.914588566E+02 -.914016696E+02 -.913368004E+02 -.912646980E+02 -.911858506E+02 -.911007786E+02 -.910100284E+02 -.909141652E+02 -.908137664E+02 -.907094150E+02 -.906016933E+02 -.904911764E+02 -.903784267E+02 -.902639884E+02 -.901483830E+02 -.900321046E+02 -.899156163E+02 -.897993471E+02 -.896836899E+02 -.895689989E+02 -.894555894E+02 -.893437365E+02 -.892336756E+02 -.891256029E+02 -.890196766E+02 -.889160181E+02 -.888147146E+02 -.887158218E+02 -.886193675E+02 -.885253561E+02 -.884337756E+02 -.883446060E+02 -.882578318E+02 -.881734593E+02 -.880915403E+02 -.880122047E+02 -.879357046E+02 -.878624728E+02 -.877931997E+02 -.877289323E+02 -.876712009E+02 -.876221802E+02 -.875848926E+02 -.875634670E+02 -.875634670E+02
 -.875784320E+02 -.875784320E+02 -.876011236E+02 -.876405560E+02 -.876922950E+02 -.877530761E+02 -.878205326E+02 -.878929814E+02 -.879692523E+02 -.880485542E+02 -.881303704E+02 -.882143766E+02 -.883003793E+02 -.883882694E+02 -.884779875E+02 -.885694991E+02 -.886627770E+02 -.887577884E+02 -.888544864E+02 -.889528039E+02 -.890526495E+02 -.891539041E+02 -.892564195E+02 -.893600165E+02 -.894644844E+02 -.895695808E+02 -.896750317E+02 -.897805324E+02 -.898857481E+02 -.899903164E+02 -.900938488E+02 -.901959336E+02 -.902961389E+02 -.903940163E+02 -.904891050E+02 -.905809357E+02 -.906690355E+02 -.907529329E+02 -.908321629E+02 -.909062717E+02 -.909748228E+02 -.910374016E+02 -.910936208E+02 -.911431253E+02 -.911855970E+02 -.912207588E+02 -.912483786E+02 -.912682726E+02 -.912803079E+02 -.912844044E+02 -.912805360E+02 -.912687310E+02 -.912490719E+02 -.912216938E+02 -.911867829E+02 -.911445735E+02 -.910953453E+02 -.910394188E+02 -.909771516E+02 -.909089338E+02 -.908351825E+02 -.907563372E+02 -.906728544E+02 -.905852021E+02 -.904938551E+02 -.903992894E+02 -.903019775E+02 -.902023837E+02 -.901009601E+02 -.899981421E+02 -.898943452E+02 -.897899617E+02 -.896853585E+02 -.895808742E+02 -.894768180E+02 -.893734685E+02 -.892710725E+02 -.891698455E+02 -.890699712E+02 -.889716022E+02 -.888748617E+02 -.887798441E+02 -.886866178E+02 -.885952282E+02 -.885057015E+02 -.884180510E+02 -.883322852E+02 -.882484200E+02 -.881664950E+02 -.880865977E+02 -.880088952E+02 -.879336784E+02 -.878614207E+02 -.877928539E+02 -.877290679E+02 -.876716366E+02 -.876227785E+02 -.875855596E+02 -.875641496E+02 -.875641496E+02
 -.875751619E+02 -.875751619E+02 -.875974883E+02 -.876362520E+02 -.876870524E+02 -.877466386E+02 -.878126446E+02 -.878833770E+02 -.879576484E+02 -.880346461E+02 -.881138290E+02 -.881948471E+02 -.882774813E+02 -.883615972E+02 -.884471120E+02 -.885339697E+02 -.886221243E+02 -.887115275E+02 -.888021206E+02 -.888938292E+02 -.889865589E+02 -.890801931E+02 -.891745914E+02 -.892695887E+02 -.893649944E+02 -.894605928E+02 -.895561434E+02 -.896513816E+02 -.897460196E+02 -.898397483E+02 -.899322391E+02 -.900231460E+02 -.901121083E+02 -.901987534E+02 -.902827005E+02 -.903635633E+02 -.904409545E+02 -.905144893E+02 -.905837895E+02 -.906484875E+02 -.907082306E+02 -.907626851E+02 -.908115399E+02 -.908545107E+02 -.908913433E+02 -.909218168E+02 -.909457466E+02 -.909629868E+02 -.909734319E+02 -.909770186E+02 -.909737264E+02 -.909635782E+02 -.909466395E+02 -.909230180E+02 -.908928621E+02 -.908563587E+02 -.908137311E+02 -.907652359E+02 -.907111601E+02 -.906518173E+02 -.905875437E+02 -.905186950E+02 -.904456412E+02 -.903687636E+02 -.902884499E+02 -.902050904E+02 -.901190744E+02 -.900307862E+02 -.899406013E+02 -.898488841E+02 -.897559839E+02 -.896622330E+02 -.895679441E+02 -.894734089E+02 -.893788958E+02 -.892846493E+02 -.891908894E+02 -.890978103E+02 -.890055815E+02 -.889143469E+02 -.888242264E+02 -.887353165E+02 -.886476924E+02 -.885614102E+02 -.884765108E+02 -.883930255E+02 -.883109835E+02 -.882304238E+02 -.881514111E+02 -.880740593E+02 -.879985627E+02 -.879252399E+02 -.878545908E+02 -.877873727E+02 -.877246977E+02 -.876681576E+02 -.876199819E+02 -.875832374E+02 -.875620809E+02 -.875620809E+02
 -.875696910E+02 -.875696910E+02 -.875914652E+02 -.876292417E+02 -.876786981E+02 -.877366332E+02 -.878007083E+02 -.878692415E+02 -.879410459E+02 -.880153013E+02 -.880914538E+02 -.881691377E+02 -.882481166E+02 -.883282388E+02 -.884094049E+02 -.884915438E+02 -.885745965E+02 -.886585049E+02 -.887432034E+02 -.888286141E+02 -.889146437E+02 -.890011805E+02 -.890880939E+02 -.891752334E+02 -.892624281E+02 -.893494872E+02 -.894362005E+02 -.895223385E+02 -.896076545E+02 -.896918850E+02 -.897747518E+02 -.898559640E+02 -.899352197E+02 -.900122091E+02 -.900866162E+02 -.901581227E+02 -.902264100E+02 -.902911631E+02 -.903520730E+02 -.904088408E+02 -.904611802E+02 -.905088209E+02 -.905515119E+02 -.905890241E+02 -.906211529E+02 -.906477211E+02 -.906685807E+02 -.906836151E+02 -.906927399E+02 -.906959048E+02 -.906930934E+02 -.906843244E+02 -.906696504E+02 -.906491579E+02 -.906229660E+02 -.905912249E+02 -.905541144E+02 -.905118413E+02 -.904646370E+02 -.904127553E+02 -.903564688E+02 -.902960664E+02 -.902318499E+02 -.901641306E+02 -.900932266E+02 -.900194590E+02 -.899431493E+02 -.898646163E+02 -.897841728E+02 -.897021239E+02 -.896187636E+02 -.895343735E+02 -.894492201E+02 -.893635538E+02 -.892776074E+02 -.891915946E+02 -.891057098E+02 -.890201273E+02 -.889350011E+02 -.888504648E+02 -.887666326E+02 -.886835996E+02 -.886014432E+02 -.885202257E+02 -.884399977E+02 -.883608025E+02 -.882826842E+02 -.882056985E+02 -.881299284E+02 -.880555065E+02 -.879826462E+02 -.879116838E+02 -.878431349E+02 -.877777681E+02 -.877167010E+02 -.876615215E+02 -.876144428E+02 -.875784977E+02 -.875577856E+02 -.875577856E+02
 -.875624970E+02 -.875624970E+02 -.875835735E+02 -.876201164E+02 -.876679172E+02 -.877238521E+02 -.877856317E+02 -.878516034E+02 -.879205951E+02 -.879917904E+02 -.880646324E+02 -.881387476E+02 -.882138894E+02 -.882898950E+02 -.883666537E+02 -.884440843E+02 -.885221197E+02 -.886006955E+02 -.886797428E+02 -.887591833E+02 -.888389267E+02 -.889188681E+02 -.889988872E+02 -.890788478E+02 -.891585977E+02 -.892379688E+02 -.893167775E+02 -.893948255E+02 -.894719011E+02 -.895477796E+02 -.896222255E+02 -.896949937E+02 -.897658312E+02 -.898344793E+02 -.899006758E+02 -.899641571E+02 -.900246605E+02 -.900819270E+02 -.901357034E+02 -.901857453E+02 -.902318194E+02 -.902737058E+02 -.903112008E+02 -.903441186E+02 -.903722940E+02 -.903955837E+02 -.904138686E+02 -.904270546E+02 -.904350739E+02 -.904378862E+02 -.904354786E+02 -.904278660E+02 -.904150913E+02 -.903972243E+02 -.903743613E+02 -.903466239E+02 -.903141574E+02 -.902771295E+02 -.902357282E+02 -.901901596E+02 -.901406460E+02 -.900874232E+02 -.900307381E+02 -.899708463E+02 -.899080094E+02 -.898424928E+02 -.897745626E+02 -.897044840E+02 -.896325182E+02 -.895589211E+02 -.894839406E+02 -.894078153E+02 -.893307726E+02 -.892530274E+02 -.891747809E+02 -.890962198E+02 -.890175151E+02 -.889388222E+02 -.888602800E+02 -.887820112E+02 -.887041227E+02 -.886267059E+02 -.885498380E+02 -.884735841E+02 -.883980003E+02 -.883231381E+02 -.882490518E+02 -.881758086E+02 -.881035042E+02 -.880322842E+02 -.879623739E+02 -.878941197E+02 -.878280430E+02 -.877649129E+02 -.877058379E+02 -.876523846E+02 -.876067274E+02 -.875718372E+02 -.875517200E+02 -.875517200E+02
 -.875539853E+02 -.875539853E+02 -.875742539E+02 -.876093778E+02 -.876552898E+02 -.877089647E+02 -.877681803E+02 -.878313278E+02 -.878972605E+02 -.879651756E+02 -.880345206E+02 -.881049210E+02 -.881761256E+02 -.882479652E+02 -.883203223E+02 -.883931095E+02 -.884662547E+02 -.885396904E+02 -.886133466E+02 -.886871468E+02 -.887610049E+02 -.888348233E+02 -.889084923E+02 -.889818895E+02 -.890548794E+02 -.891273144E+02 -.891990344E+02 -.892698682E+02 -.893396338E+02 -.894081397E+02 -.894751861E+02 -.895405661E+02 -.896040673E+02 -.896654733E+02 -.897245654E+02 -.897811250E+02 -.898349345E+02 -.898857803E+02 -.899334541E+02 -.899777553E+02 -.900184928E+02 -.900554869E+02 -.900885714E+02 -.901175952E+02 -.901424239E+02 -.901629413E+02 -.901790506E+02 -.901906758E+02 -.901977620E+02 -.902002768E+02 -.901982097E+02 -.901915733E+02 -.901804022E+02 -.901647533E+02 -.901447048E+02 -.901203558E+02 -.900918244E+02 -.900592474E+02 -.900227779E+02 -.899825846E+02 -.899388493E+02 -.898917654E+02 -.898415358E+02 -.897883711E+02 -.897324874E+02 -.896741045E+02 -.896134437E+02 -.895507261E+02 -.894861704E+02 -.894199916E+02 -.893523992E+02 -.892835957E+02 -.892137751E+02 -.891431219E+02 -.890718101E+02 -.890000023E+02 -.889278488E+02 -.888554874E+02 -.887830429E+02 -.887106269E+02 -.886383385E+02 -.885662640E+02 -.884944788E+02 -.884230484E+02 -.883520316E+02 -.882814849E+02 -.882114693E+02 -.881420596E+02 -.880733600E+02 -.880055238E+02 -.879387829E+02 -.878734870E+02 -.878101561E+02 -.877495499E+02 -.876927568E+02 -.876413078E+02 -.875973207E+02 -.875636819E+02 -.875442756E+02 -.875442756E+02
 -.875444954E+02 -.875444954E+02 -.875638761E+02 -.875974463E+02 -.876413007E+02 -.876925298E+02 -.877489924E+02 -.878091337E+02 -.878718420E+02 -.879363350E+02 -.880020710E+02 -.880686798E+02 -.881359099E+02 -.882035895E+02 -.882715979E+02 -.883398444E+02 -.884082545E+02 -.884767593E+02 -.885452898E+02 -.886137725E+02 -.886821260E+02 -.887502606E+02 -.888180765E+02 -.888854640E+02 -.889523030E+02 -.890184639E+02 -.890838073E+02 -.891481850E+02 -.892114408E+02 -.892734111E+02 -.893339260E+02 -.893928106E+02 -.894498860E+02 -.895049706E+02 -.895578818E+02 -.896084373E+02 -.896564565E+02 -.897017625E+02 -.897441832E+02 -.897835533E+02 -.898197155E+02 -.898525226E+02 -.898818382E+02 -.899075388E+02 -.899295145E+02 -.899476706E+02 -.899619283E+02 -.899722256E+02 -.899785180E+02 -.899807792E+02 -.899790008E+02 -.899731931E+02 -.899633846E+02 -.899496218E+02 -.899319686E+02 -.899105059E+02 -.898853304E+02 -.898565541E+02 -.898243027E+02 -.897887143E+02 -.897499387E+02 -.897081349E+02 -.896634706E+02 -.896161198E+02 -.895662619E+02 -.895140794E+02 -.894597570E+02 -.894034794E+02 -.893454305E+02 -.892857913E+02 -.892247392E+02 -.891624463E+02 -.890990783E+02 -.890347939E+02 -.889697435E+02 -.889040685E+02 -.888379009E+02 -.887713627E+02 -.887045655E+02 -.886376104E+02 -.885705883E+02 -.885035802E+02 -.884366581E+02 -.883698864E+02 -.883033250E+02 -.882370329E+02 -.881710748E+02 -.881055305E+02 -.880405086E+02 -.879761668E+02 -.879127388E+02 -.878505723E+02 -.877901799E+02 -.877323043E+02 -.876780046E+02 -.876287650E+02 -.875866327E+02 -.875543921E+02 -.875357838E+02 -.875357838E+02
 -.875343098E+02 -.875343098E+02 -.875527466E+02 -.875846698E+02 -.876263509E+02 -.876750089E+02 -.877285934E+02 -.877856121E+02 -.878449951E+02 -.879059865E+02 -.879680602E+02 -.880308540E+02 -.880941199E+02 -.881576867E+02 -.882214330E+02 -.882852670E+02 -.883491133E+02 -.884129040E+02 -.884765719E+02 -.885400468E+02 -.886032529E+02 -.886661079E+02 -.887285214E+02 -.887903953E+02 -.888516235E+02 -.889120919E+02 -.889716792E+02 -.890302572E+02 -.890876914E+02 -.891438419E+02 -.891985639E+02 -.892517091E+02 -.893031264E+02 -.893526632E+02 -.894001663E+02 -.894454833E+02 -.894884637E+02 -.895289604E+02 -.895668308E+02 -.896019379E+02 -.896341521E+02 -.896633518E+02 -.896894249E+02 -.897122699E+02 -.897317966E+02 -.897479273E+02 -.897605976E+02 -.897697567E+02 -.897753685E+02 -.897774113E+02 -.897758785E+02 -.897707786E+02 -.897621352E+02 -.897499862E+02 -.897343844E+02 -.897153961E+02 -.896931008E+02 -.896675907E+02 -.896389692E+02 -.896073504E+02 -.895728576E+02 -.895356226E+02 -.894957843E+02 -.894534872E+02 -.894088804E+02 -.893621164E+02 -.893133495E+02 -.892627349E+02 -.892104274E+02 -.891565798E+02 -.891013427E+02 -.890448625E+02 -.889872813E+02 -.889287354E+02 -.888693551E+02 -.888092634E+02 -.887485761E+02 -.886874011E+02 -.886258379E+02 -.885639779E+02 -.885019040E+02 -.884396913E+02 -.883774081E+02 -.883151167E+02 -.882528764E+02 -.881907471E+02 -.881287953E+02 -.880671032E+02 -.880057814E+02 -.879449884E+02 -.878849564E+02 -.878260271E+02 -.877687001E+02 -.877136958E+02 -.876620368E+02 -.876151515E+02 -.875750061E+02 -.875442694E+02 -.875265222E+02 -.875265222E+02
 -.875236593E+02 -.875236593E+02 -.875411159E+02 -.875713320E+02 -.876107674E+02 -.876567777E+02 -.877074106E+02 -.877612426E+02 -.878172507E+02 -.878747098E+02 -.879331129E+02 -.879921093E+02 -.880514570E+02 -.881109880E+02 -.881705819E+02 -.882301475E+02 -.882896106E+02 -.883489046E+02 -.884079650E+02 -.884667254E+02 -.885251159E+02 -.885830609E+02 -.886404791E+02 -.886972826E+02 -.887533777E+02 -.888086641E+02 -.888630361E+02 -.889163825E+02 -.889685875E+02 -.890195309E+02 -.890690893E+02 -.891171366E+02 -.891635449E+02 -.892081853E+02 -.892509289E+02 -.892916480E+02 -.893302166E+02 -.893665121E+02 -.894004156E+02 -.894318136E+02 -.894605983E+02 -.894866691E+02 -.895099336E+02 -.895303077E+02 -.895477172E+02 -.895620983E+02 -.895733978E+02 -.895815741E+02 -.895865975E+02 -.895884503E+02 -.895871272E+02 -.895826353E+02 -.895749939E+02 -.895642347E+02 -.895504009E+02 -.895335474E+02 -.895137399E+02 -.894910544E+02 -.894655765E+02 -.894374006E+02 -.894066291E+02 -.893733714E+02 -.893377430E+02 -.892998643E+02 -.892598599E+02 -.892178575E+02 -.891739866E+02 -.891283778E+02 -.890811617E+02 -.890324681E+02 -.889824247E+02 -.889311568E+02 -.888787860E+02 -.888254298E+02 -.887712011E+02 -.887162072E+02 -.886605494E+02 -.886043232E+02 -.885476173E+02 -.884905138E+02 -.884330884E+02 -.883754103E+02 -.883175434E+02 -.882595475E+02 -.882014803E+02 -.881434012E+02 -.880853772E+02 -.880274908E+02 -.879698527E+02 -.879126196E+02 -.878560192E+02 -.878003841E+02 -.877461973E+02 -.876941518E+02 -.876452284E+02 -.876007935E+02 -.875627236E+02 -.875335629E+02 -.875167201E+02 -.875167201E+02
 -.875127297E+02 -.875127297E+02 -.875291856E+02 -.875576622E+02 -.875948135E+02 -.876381381E+02 -.876857867E+02 -.877364091E+02 -.877890327E+02 -.878429665E+02 -.878977254E+02 -.879529724E+02 -.880084741E+02 -.880640669E+02 -.881196331E+02 -.881750839E+02 -.882303469E+02 -.882853575E+02 -.883400544E+02 -.883943757E+02 -.884482566E+02 -.885016282E+02 -.885544173E+02 -.886065456E+02 -.886579297E+02 -.887084819E+02 -.887581098E+02 -.888067167E+02 -.888542028E+02 -.889004647E+02 -.889453968E+02 -.889888917E+02 -.890308406E+02 -.890711344E+02 -.891096645E+02 -.891463233E+02 -.891810051E+02 -.892136071E+02 -.892440300E+02 -.892721792E+02 -.892979648E+02 -.893213034E+02 -.893421181E+02 -.893603393E+02 -.893759057E+02 -.893887643E+02 -.893988713E+02 -.894061924E+02 -.894107031E+02 -.894123888E+02 -.894112453E+02 -.894072785E+02 -.894005045E+02 -.893909495E+02 -.893786493E+02 -.893636495E+02 -.893460044E+02 -.893257773E+02 -.893030391E+02 -.892778685E+02 -.892503505E+02 -.892205765E+02 -.891886428E+02 -.891546503E+02 -.891187033E+02 -.890809091E+02 -.890413769E+02 -.890002168E+02 -.889575396E+02 -.889134554E+02 -.888680732E+02 -.888215001E+02 -.887738406E+02 -.887251963E+02 -.886756649E+02 -.886253401E+02 -.885743108E+02 -.885226614E+02 -.884704709E+02 -.884178129E+02 -.883647563E+02 -.883113646E+02 -.882576975E+02 -.882038114E+02 -.881497621E+02 -.880956076E+02 -.880414139E+02 -.879872626E+02 -.879332627E+02 -.878795674E+02 -.878263977E+02 -.877740743E+02 -.877230606E+02 -.876740192E+02 -.876278846E+02 -.875859563E+02 -.875500161E+02 -.875224759E+02 -.875065646E+02 -.875065646E+02
 -.875016689E+02 -.875016689E+02 -.875171165E+02 -.875438421E+02 -.875786980E+02 -.876193292E+02 -.876639928E+02 -.877114145E+02 -.877606747E+02 -.878111186E+02 -.878622852E+02 -.879138533E+02 -.879655991E+02 -.880173651E+02 -.880690377E+02 -.881205312E+02 -.881717753E+02 -.882227087E+02 -.882732734E+02 -.883234118E+02 -.883730640E+02 -.884221676E+02 -.884706566E+02 -.885184611E+02 -.885655073E+02 -.886117181E+02 -.886570126E+02 -.887013068E+02 -.887445142E+02 -.887865459E+02 -.888273113E+02 -.888667184E+02 -.889046746E+02 -.889410875E+02 -.889758648E+02 -.890089158E+02 -.890401514E+02 -.890694853E+02 -.890968341E+02 -.891221186E+02 -.891452638E+02 -.891661999E+02 -.891848630E+02 -.892011951E+02 -.892151452E+02 -.892266694E+02 -.892357313E+02 -.892423026E+02 -.892463628E+02 -.892479000E+02 -.892469108E+02 -.892434001E+02 -.892373814E+02 -.892288764E+02 -.892179150E+02 -.892045351E+02 -.891887821E+02 -.891707084E+02 -.891503735E+02 -.891278427E+02 -.891031874E+02 -.890764839E+02 -.890478129E+02 -.890172591E+02 -.889849104E+02 -.889508572E+02 -.889151916E+02 -.888780071E+02 -.888393977E+02 -.887994571E+02 -.887582786E+02 -.887159541E+02 -.886725735E+02 -.886282247E+02 -.885829926E+02 -.885369589E+02 -.884902019E+02 -.884427960E+02 -.883948115E+02 -.883463147E+02 -.882973678E+02 -.882480291E+02 -.881983538E+02 -.881483951E+02 -.880982061E+02 -.880478429E+02 -.879973697E+02 -.879468660E+02 -.878964379E+02 -.878462336E+02 -.877964657E+02 -.877474410E+02 -.876996011E+02 -.876535755E+02 -.876102499E+02 -.875708533E+02 -.875370688E+02 -.875111720E+02 -.874962066E+02 -.874962066E+02
 -.874905929E+02 -.874905929E+02 -.875050340E+02 -.875300135E+02 -.875625835E+02 -.876005370E+02 -.876422391E+02 -.876864930E+02 -.877324337E+02 -.877794442E+02 -.878270892E+02 -.878750642E+02 -.879231563E+02 -.879712153E+02 -.880191327E+02 -.880668259E+02 -.881142282E+02 -.881612813E+02 -.882079309E+02 -.882541232E+02 -.882998036E+02 -.883449155E+02 -.883893994E+02 -.884331928E+02 -.884762305E+02 -.885184445E+02 -.885597640E+02 -.886001159E+02 -.886394251E+02 -.886776148E+02 -.887146072E+02 -.887503233E+02 -.887846842E+02 -.888176110E+02 -.888490254E+02 -.888788505E+02 -.889070111E+02 -.889334343E+02 -.889580499E+02 -.889807914E+02 -.890015958E+02 -.890204048E+02 -.890371647E+02 -.890518273E+02 -.890643498E+02 -.890746958E+02 -.890828349E+02 -.890887434E+02 -.890924046E+02 -.890938084E+02 -.890929521E+02 -.890898399E+02 -.890844829E+02 -.890768995E+02 -.890671145E+02 -.890551596E+02 -.890410728E+02 -.890248979E+02 -.890066847E+02 -.889864880E+02 -.889643675E+02 -.889403875E+02 -.889146158E+02 -.888871237E+02 -.888579855E+02 -.888272775E+02 -.887950779E+02 -.887614661E+02 -.887265221E+02 -.886903261E+02 -.886529580E+02 -.886144967E+02 -.885750199E+02 -.885346037E+02 -.884933219E+02 -.884512461E+02 -.884084451E+02 -.883649846E+02 -.883209272E+02 -.882763325E+02 -.882312565E+02 -.881857527E+02 -.881398720E+02 -.880936641E+02 -.880471791E+02 -.880004708E+02 -.879536010E+02 -.879066464E+02 -.878597090E+02 -.878129310E+02 -.877665152E+02 -.877207530E+02 -.876760630E+02 -.876330395E+02 -.875925173E+02 -.875556530E+02 -.875240286E+02 -.874997808E+02 -.874857656E+02 -.874857656E+02
 -.874795900E+02 -.874795900E+02 -.874930338E+02 -.875162846E+02 -.875465939E+02 -.875819029E+02 -.876206849E+02 -.876618214E+02 -.877045031E+02 -.877481517E+02 -.877923584E+02 -.878368361E+02 -.878813841E+02 -.879258602E+02 -.879701611E+02 -.880142083E+02 -.880579390E+02 -.881012980E+02 -.881442346E+02 -.881866993E+02 -.882286422E+02 -.882700116E+02 -.883107544E+02 -.883508147E+02 -.883901348E+02 -.884286546E+02 -.884663121E+02 -.885030435E+02 -.885387836E+02 -.885734659E+02 -.886070233E+02 -.886393881E+02 -.886704925E+02 -.887002692E+02 -.887286514E+02 -.887555739E+02 -.887809728E+02 -.888047865E+02 -.888269557E+02 -.888474242E+02 -.888661392E+02 -.888830514E+02 -.888981160E+02 -.889112924E+02 -.889225448E+02 -.889318427E+02 -.889391607E+02 -.889444791E+02 -.889477838E+02 -.889490666E+02 -.889483251E+02 -.889455629E+02 -.889407895E+02 -.889340200E+02 -.889252755E+02 -.889145825E+02 -.889019728E+02 -.888874833E+02 -.888711557E+02 -.888530362E+02 -.888331750E+02 -.888116262E+02 -.887884471E+02 -.887636981E+02 -.887374418E+02 -.887097432E+02 -.886806687E+02 -.886502859E+02 -.886186632E+02 -.885858692E+02 -.885519725E+02 -.885170412E+02 -.884811425E+02 -.884443423E+02 -.884067051E+02 -.883682934E+02 -.883291679E+02 -.882893865E+02 -.882490053E+02 -.882080772E+02 -.881666533E+02 -.881247819E+02 -.880825101E+02 -.880398840E+02 -.879969507E+02 -.879537613E+02 -.879103745E+02 -.878668638E+02 -.878233264E+02 -.877798976E+02 -.877367694E+02 -.876942170E+02 -.876526344E+02 -.876125798E+02 -.875748360E+02 -.875404860E+02 -.875110093E+02 -.874884030E+02 -.874753344E+02 -.874753344E+02
 -.874687257E+02 -.874687257E+02 -.874811868E+02 -.875027354E+02 -.875308207E+02 -.875635307E+02 -.875994468E+02 -.876375289E+02 -.876770236E+02 -.877173918E+02 -.877582511E+02 -.877993335E+02 -.878404505E+02 -.878814682E+02 -.879222891E+02 -.879628398E+02 -.880030606E+02 -.880429001E+02 -.880823113E+02 -.881212487E+02 -.881596666E+02 -.881975184E+02 -.882347563E+02 -.882713305E+02 -.883071896E+02 -.883422810E+02 -.883765500E+02 -.884099409E+02 -.884423970E+02 -.884738607E+02 -.885042739E+02 -.885335784E+02 -.885617159E+02 -.885886288E+02 -.886142602E+02 -.886385543E+02 -.886614569E+02 -.886829155E+02 -.887028802E+02 -.887213033E+02 -.887381400E+02 -.887533491E+02 -.887668926E+02 -.887787364E+02 -.887888505E+02 -.887972091E+02 -.888037910E+02 -.888085797E+02 -.888115634E+02 -.888127352E+02 -.888120931E+02 -.888096403E+02 -.888053846E+02 -.887993389E+02 -.887915209E+02 -.887819528E+02 -.887706614E+02 -.887576779E+02 -.887430373E+02 -.887267786E+02 -.887089443E+02 -.886895800E+02 -.886687343E+02 -.886464582E+02 -.886228052E+02 -.885978303E+02 -.885715901E+02 -.885441425E+02 -.885155460E+02 -.884858595E+02 -.884551420E+02 -.884234522E+02 -.883908485E+02 -.883573881E+02 -.883231272E+02 -.882881208E+02 -.882524220E+02 -.882160823E+02 -.881791515E+02 -.881416771E+02 -.881037049E+02 -.880652792E+02 -.880264428E+02 -.879872386E+02 -.879477106E+02 -.879079066E+02 -.878678824E+02 -.878277075E+02 -.877874739E+02 -.877473092E+02 -.877073941E+02 -.876679869E+02 -.876294562E+02 -.875923235E+02 -.875573188E+02 -.875254511E+02 -.874980974E+02 -.874771150E+02 -.874649836E+02 -.874649836E+02
 -.874580466E+02 -.874580466E+02 -.874695436E+02 -.874894229E+02 -.875153285E+02 -.875454936E+02 -.875786068E+02 -.876137057E+02 -.876500924E+02 -.876872670E+02 -.877248748E+02 -.877626662E+02 -.878004653E+02 -.878381472E+02 -.878756208E+02 -.879128172E+02 -.879496806E+02 -.879861634E+02 -.880222223E+02 -.880578152E+02 -.880929008E+02 -.881274371E+02 -.881613809E+02 -.881946881E+02 -.882273132E+02 -.882592095E+02 -.882903291E+02 -.883206233E+02 -.883500427E+02 -.883785372E+02 -.884060566E+02 -.884325507E+02 -.884579694E+02 -.884822632E+02 -.885053833E+02 -.885272822E+02 -.885479135E+02 -.885672327E+02 -.885851974E+02 -.886017670E+02 -.886169037E+02 -.886305726E+02 -.886427415E+02 -.886533817E+02 -.886624680E+02 -.886699785E+02 -.886758956E+02 -.886802051E+02 -.886828973E+02 -.886839664E+02 -.886834107E+02 -.886812328E+02 -.886774396E+02 -.886720417E+02 -.886650542E+02 -.886564957E+02 -.886463890E+02 -.886347603E+02 -.886216393E+02 -.886070588E+02 -.885910550E+02 -.885736663E+02 -.885549342E+02 -.885349019E+02 -.885136149E+02 -.884911202E+02 -.884674662E+02 -.884427022E+02 -.884168786E+02 -.883900460E+02 -.883622552E+02 -.883335572E+02 -.883040022E+02 -.882736404E+02 -.882425207E+02 -.882106913E+02 -.881781990E+02 -.881450894E+02 -.881114067E+02 -.880771935E+02 -.880424910E+02 -.880073392E+02 -.879717774E+02 -.879358449E+02 -.878995827E+02 -.878630355E+02 -.878262556E+02 -.877893081E+02 -.877522798E+02 -.877152899E+02 -.876785074E+02 -.876421732E+02 -.876066300E+02 -.875723624E+02 -.875400476E+02 -.875106203E+02 -.874853558E+02 -.874659729E+02 -.874547649E+02 -.874547649E+02
 -.874475840E+02 -.874475840E+02 -.874581379E+02 -.874763848E+02 -.875001599E+02 -.875278396E+02 -.875582180E+02 -.875904092E+02 -.876237707E+02 -.876578416E+02 -.876922947E+02 -.877268988E+02 -.877614913E+02 -.877959564E+02 -.878302092E+02 -.878641857E+02 -.878978344E+02 -.879311112E+02 -.879639761E+02 -.879963910E+02 -.880283184E+02 -.880597204E+02 -.880905584E+02 -.881207930E+02 -.881503840E+02 -.881792901E+02 -.882074693E+02 -.882348790E+02 -.882614762E+02 -.882872173E+02 -.883120589E+02 -.883359575E+02 -.883588700E+02 -.883807538E+02 -.884015671E+02 -.884212693E+02 -.884398207E+02 -.884571835E+02 -.884733213E+02 -.884881999E+02 -.885017870E+02 -.885140531E+02 -.885249710E+02 -.885345164E+02 -.885426678E+02 -.885494070E+02 -.885547188E+02 -.885585916E+02 -.885610170E+02 -.885619901E+02 -.885615097E+02 -.885595779E+02 -.885562003E+02 -.885513863E+02 -.885451483E+02 -.885375023E+02 -.885284675E+02 -.885180659E+02 -.885063229E+02 -.884932662E+02 -.884789265E+02 -.884633365E+02 -.884465313E+02 -.884285478E+02 -.884094249E+02 -.883892026E+02 -.883679223E+02 -.883456264E+02 -.883223581E+02 -.882981609E+02 -.882730788E+02 -.882471558E+02 -.882204356E+02 -.881929617E+02 -.881647770E+02 -.881359237E+02 -.881064431E+02 -.880763753E+02 -.880457597E+02 -.880146343E+02 -.879830362E+02 -.879510014E+02 -.879185657E+02 -.878857653E+02 -.878526377E+02 -.878192246E+02 -.877855746E+02 -.877517486E+02 -.877178271E+02 -.876839213E+02 -.876501880E+02 -.876168502E+02 -.875842250E+02 -.875527596E+02 -.875230787E+02 -.874960437E+02 -.874728287E+02 -.874550157E+02 -.874447145E+02 -.874447145E+02
 -.874373564E+02 -.874373564E+02 -.874469893E+02 -.874636428E+02 -.874853395E+02 -.875105960E+02 -.875383098E+02 -.875676708E+02 -.875980908E+02 -.876291480E+02 -.876605417E+02 -.876920600E+02 -.877235534E+02 -.877549149E+02 -.877860664E+02 -.878169490E+02 -.878475151E+02 -.878777243E+02 -.879075400E+02 -.879369278E+02 -.879658535E+02 -.879942833E+02 -.880221828E+02 -.880495169E+02 -.880762499E+02 -.881023456E+02 -.881277671E+02 -.881524772E+02 -.881764383E+02 -.881996126E+02 -.882219625E+02 -.882434503E+02 -.882640390E+02 -.882836919E+02 -.883023731E+02 -.883200479E+02 -.883366823E+02 -.883522439E+02 -.883667019E+02 -.883800270E+02 -.883921919E+02 -.884031714E+02 -.884129425E+02 -.884214846E+02 -.884287796E+02 -.884348119E+02 -.884395688E+02 -.884430404E+02 -.884452196E+02 -.884461025E+02 -.884456877E+02 -.884439774E+02 -.884409761E+02 -.884366918E+02 -.884311351E+02 -.884243195E+02 -.884162611E+02 -.884069789E+02 -.883964940E+02 -.883848304E+02 -.883720137E+02 -.883580720E+02 -.883430352E+02 -.883269347E+02 -.883098036E+02 -.882916762E+02 -.882725880E+02 -.882525752E+02 -.882316751E+02 -.882099251E+02 -.881873632E+02 -.881640274E+02 -.881399558E+02 -.881151862E+02 -.880897560E+02 -.880637021E+02 -.880370609E+02 -.880098679E+02 -.879821579E+02 -.879539648E+02 -.879253217E+02 -.878962612E+02 -.878668157E+02 -.878370180E+02 -.878069028E+02 -.877765082E+02 -.877458792E+02 -.877150721E+02 -.876841616E+02 -.876532501E+02 -.876224821E+02 -.875920628E+02 -.875622834E+02 -.875335543E+02 -.875064478E+02 -.874817528E+02 -.874605439E+02 -.874442685E+02 -.874348557E+02 -.874348557E+02
 -.874273717E+02 -.874273717E+02 -.874361064E+02 -.874512062E+02 -.874708772E+02 -.874937731E+02 -.875188926E+02 -.875455003E+02 -.875730616E+02 -.876011925E+02 -.876296194E+02 -.876581493E+02 -.876866454E+02 -.877150101E+02 -.877431721E+02 -.877710774E+02 -.877986823E+02 -.878259502E+02 -.878528481E+02 -.878793445E+02 -.879054089E+02 -.879310112E+02 -.879561205E+02 -.879807058E+02 -.880047358E+02 -.880281785E+02 -.880510017E+02 -.880731728E+02 -.880946591E+02 -.881154279E+02 -.881354465E+02 -.881546825E+02 -.881731039E+02 -.881906791E+02 -.882073775E+02 -.882231691E+02 -.882380250E+02 -.882519175E+02 -.882648204E+02 -.882767086E+02 -.882875590E+02 -.882973502E+02 -.883060626E+02 -.883136787E+02 -.883201833E+02 -.883255630E+02 -.883298073E+02 -.883329076E+02 -.883348581E+02 -.883356553E+02 -.883352982E+02 -.883337885E+02 -.883311302E+02 -.883273300E+02 -.883223968E+02 -.883163421E+02 -.883091797E+02 -.883009254E+02 -.882915975E+02 -.882812159E+02 -.882698028E+02 -.882573819E+02 -.882439786E+02 -.882296198E+02 -.882143337E+02 -.881981496E+02 -.881810979E+02 -.881632098E+02 -.881445171E+02 -.881250521E+02 -.881048477E+02 -.880839367E+02 -.880623520E+02 -.880401265E+02 -.880172929E+02 -.879938835E+02 -.879699301E+02 -.879454640E+02 -.879205159E+02 -.878951160E+02 -.878692939E+02 -.878430786E+02 -.878164993E+02 -.877895859E+02 -.877623698E+02 -.877348860E+02 -.877071757E+02 -.876792904E+02 -.876512987E+02 -.876232943E+02 -.875954095E+02 -.875678314E+02 -.875408257E+02 -.875147659E+02 -.874901730E+02 -.874677643E+02 -.874485167E+02 -.874337448E+02 -.874252011E+02 -.874252011E+02
 -.874176293E+02 -.874176293E+02 -.874254883E+02 -.874390739E+02 -.874567710E+02 -.874773674E+02 -.874999615E+02 -.875238906E+02 -.875486726E+02 -.875739610E+02 -.875995091E+02 -.876251423E+02 -.876507367E+02 -.876762040E+02 -.877014797E+02 -.877265144E+02 -.877512690E+02 -.877757103E+02 -.877998084E+02 -.878235351E+02 -.878468634E+02 -.878697662E+02 -.878922164E+02 -.879141866E+02 -.879356493E+02 -.879565764E+02 -.879769399E+02 -.879967114E+02 -.880158625E+02 -.880343648E+02 -.880521902E+02 -.880693107E+02 -.880856987E+02 -.881013273E+02 -.881161701E+02 -.881302015E+02 -.881433968E+02 -.881557324E+02 -.881671858E+02 -.881777359E+02 -.881873630E+02 -.881960489E+02 -.882037769E+02 -.882105323E+02 -.882163021E+02 -.882210752E+02 -.882248423E+02 -.882275966E+02 -.882293328E+02 -.882300482E+02 -.882297419E+02 -.882284152E+02 -.882260718E+02 -.882227170E+02 -.882183586E+02 -.882130063E+02 -.882066716E+02 -.881993682E+02 -.881911113E+02 -.881819180E+02 -.881718071E+02 -.881607987E+02 -.881489144E+02 -.881361772E+02 -.881226110E+02 -.881082410E+02 -.880930930E+02 -.880771937E+02 -.880605706E+02 -.880432513E+02 -.880252641E+02 -.880066374E+02 -.879873996E+02 -.879675793E+02 -.879472047E+02 -.879263041E+02 -.879049053E+02 -.878830358E+02 -.878607226E+02 -.878379923E+02 -.878148711E+02 -.877913850E+02 -.877675601E+02 -.877434233E+02 -.877190028E+02 -.876943304E+02 -.876694435E+02 -.876443891E+02 -.876192292E+02 -.875940491E+02 -.875689685E+02 -.875441569E+02 -.875198542E+02 -.874963982E+02 -.874742586E+02 -.874540828E+02 -.874367512E+02 -.874234489E+02 -.874157547E+02 -.874157547E+02
 -.874081222E+02 -.874081222E+02 -.874151274E+02 -.874272364E+02 -.874430092E+02 -.874613649E+02 -.874814992E+02 -.875028204E+02 -.875248981E+02 -.875474231E+02 -.875701746E+02 -.875929961E+02 -.876157772E+02 -.876384384E+02 -.876609217E+02 -.876831831E+02 -.877051874E+02 -.877269048E+02 -.877483086E+02 -.877693740E+02 -.877900768E+02 -.878103932E+02 -.878302994E+02 -.878497714E+02 -.878687850E+02 -.878873160E+02 -.879053399E+02 -.879228322E+02 -.879397682E+02 -.879561237E+02 -.879718742E+02 -.879869958E+02 -.880014650E+02 -.880152587E+02 -.880283541E+02 -.880407297E+02 -.880523644E+02 -.880632380E+02 -.880733315E+02 -.880826270E+02 -.880911077E+02 -.880987582E+02 -.881055646E+02 -.881115142E+02 -.881165961E+02 -.881208009E+02 -.881241209E+02 -.881265501E+02 -.881280843E+02 -.881287210E+02 -.881284596E+02 -.881273012E+02 -.881252488E+02 -.881223070E+02 -.881184823E+02 -.881137829E+02 -.881082186E+02 -.881018009E+02 -.880945427E+02 -.880864584E+02 -.880775640E+02 -.880678765E+02 -.880574142E+02 -.880461966E+02 -.880342441E+02 -.880215781E+02 -.880082206E+02 -.879941945E+02 -.879795230E+02 -.879642300E+02 -.879483397E+02 -.879318764E+02 -.879148646E+02 -.878973291E+02 -.878792942E+02 -.878607845E+02 -.878418240E+02 -.878224369E+02 -.878026466E+02 -.877824767E+02 -.877619500E+02 -.877410897E+02 -.877199189E+02 -.876984615E+02 -.876767428E+02 -.876547913E+02 -.876326406E+02 -.876103330E+02 -.875879242E+02 -.875654907E+02 -.875431400E+02 -.875210239E+02 -.874993572E+02 -.874784417E+02 -.874586975E+02 -.874407026E+02 -.874252432E+02 -.874133772E+02 -.874065136E+02 -.874065136E+02
 -.873988379E+02 -.873988379E+02 -.874050096E+02 -.874156775E+02 -.874295729E+02 -.874457429E+02 -.874634784E+02 -.874822576E+02 -.875017009E+02 -.875215353E+02 -.875415655E+02 -.875616535E+02 -.875817016E+02 -.876016392E+02 -.876214150E+02 -.876409901E+02 -.876603333E+02 -.876794181E+02 -.876982212E+02 -.877167206E+02 -.877348951E+02 -.877527239E+02 -.877701864E+02 -.877872616E+02 -.878039287E+02 -.878201667E+02 -.878359544E+02 -.878512707E+02 -.878660948E+02 -.878804055E+02 -.878941821E+02 -.879074043E+02 -.879200519E+02 -.879321052E+02 -.879435451E+02 -.879543532E+02 -.879645116E+02 -.879740033E+02 -.879828124E+02 -.879909234E+02 -.879983225E+02 -.880049965E+02 -.880109338E+02 -.880161236E+02 -.880205569E+02 -.880242257E+02 -.880271235E+02 -.880292453E+02 -.880305876E+02 -.880311483E+02 -.880309269E+02 -.880299243E+02 -.880281429E+02 -.880255868E+02 -.880222613E+02 -.880181734E+02 -.880133313E+02 -.880077445E+02 -.880014241E+02 -.879943822E+02 -.879866321E+02 -.879781882E+02 -.879690661E+02 -.879592821E+02 -.879488535E+02 -.879377983E+02 -.879261354E+02 -.879138840E+02 -.879010639E+02 -.878876954E+02 -.878737991E+02 -.878593958E+02 -.878445065E+02 -.878291523E+02 -.878133543E+02 -.877971333E+02 -.877805105E+02 -.877635063E+02 -.877461414E+02 -.877284361E+02 -.877104104E+02 -.876920846E+02 -.876734789E+02 -.876546144E+02 -.876355135E+02 -.876162014E+02 -.875967080E+02 -.875770707E+02 -.875573390E+02 -.875375809E+02 -.875178914E+02 -.874984048E+02 -.874793111E+02 -.874608770E+02 -.874434733E+02 -.874276102E+02 -.874139816E+02 -.874035203E+02 -.873974691E+02 -.873974691E+02
 -.873897598E+02 -.873897598E+02 -.873951166E+02 -.874043763E+02 -.874164374E+02 -.874304723E+02 -.874458650E+02 -.874621626E+02 -.874790350E+02 -.874962446E+02 -.875136219E+02 -.875310467E+02 -.875484335E+02 -.875657213E+02 -.875828651E+02 -.875998310E+02 -.876165916E+02 -.876331242E+02 -.876494082E+02 -.876654247E+02 -.876811554E+02 -.876965823E+02 -.877116876E+02 -.877264534E+02 -.877408618E+02 -.877548949E+02 -.877685347E+02 -.877817633E+02 -.877945628E+02 -.878069154E+02 -.878188037E+02 -.878302103E+02 -.878411183E+02 -.878515111E+02 -.878613726E+02 -.878706874E+02 -.878794404E+02 -.878876174E+02 -.878952050E+02 -.879021904E+02 -.879085619E+02 -.879143085E+02 -.879194205E+02 -.879238890E+02 -.879277064E+02 -.879308660E+02 -.879333624E+02 -.879351915E+02 -.879363504E+02 -.879368372E+02 -.879366516E+02 -.879357943E+02 -.879342674E+02 -.879320741E+02 -.879292191E+02 -.879257080E+02 -.879215478E+02 -.879167463E+02 -.879113128E+02 -.879052575E+02 -.878985913E+02 -.878913265E+02 -.878834759E+02 -.878750533E+02 -.878660732E+02 -.878565506E+02 -.878465014E+02 -.878359417E+02 -.878248883E+02 -.878133583E+02 -.878013689E+02 -.877889379E+02 -.877760829E+02 -.877628218E+02 -.877491726E+02 -.877351531E+02 -.877207811E+02 -.877060744E+02 -.876910505E+02 -.876757268E+02 -.876601207E+02 -.876442495E+02 -.876281310E+02 -.876117832E+02 -.875952259E+02 -.875784809E+02 -.875615743E+02 -.875445388E+02 -.875274178E+02 -.875102704E+02 -.874931795E+02 -.874762623E+02 -.874596840E+02 -.874436767E+02 -.874285630E+02 -.874147864E+02 -.874029498E+02 -.873938639E+02 -.873886082E+02 -.873886082E+02
 -.873808700E+02 -.873808700E+02 -.873854295E+02 -.873933109E+02 -.874035765E+02 -.874155218E+02 -.874286228E+02 -.874424930E+02 -.874568514E+02 -.874714957E+02 -.874862811E+02 -.875011050E+02 -.875158946E+02 -.875305977E+02 -.875451758E+02 -.875595999E+02 -.875738469E+02 -.875878970E+02 -.876017328E+02 -.876153382E+02 -.876286978E+02 -.876417962E+02 -.876546184E+02 -.876671494E+02 -.876793740E+02 -.876912772E+02 -.877028439E+02 -.877140592E+02 -.877249080E+02 -.877353756E+02 -.877454473E+02 -.877551087E+02 -.877643458E+02 -.877731448E+02 -.877814924E+02 -.877893757E+02 -.877967824E+02 -.878037005E+02 -.878101191E+02 -.878160277E+02 -.878214164E+02 -.878262763E+02 -.878305994E+02 -.878343784E+02 -.878376069E+02 -.878402795E+02 -.878423918E+02 -.878439403E+02 -.878449226E+02 -.878453373E+02 -.878451840E+02 -.878444634E+02 -.878431772E+02 -.878413280E+02 -.878389196E+02 -.878359566E+02 -.878324449E+02 -.878283909E+02 -.878238021E+02 -.878186870E+02 -.878130547E+02 -.878069151E+02 -.878002790E+02 -.877931577E+02 -.877855631E+02 -.877775078E+02 -.877690047E+02 -.877600674E+02 -.877507097E+02 -.877409458E+02 -.877307901E+02 -.877202573E+02 -.877093621E+02 -.876981196E+02 -.876865446E+02 -.876746522E+02 -.876624573E+02 -.876499748E+02 -.876372195E+02 -.876242061E+02 -.876109492E+02 -.875974637E+02 -.875837645E+02 -.875698671E+02 -.875557883E+02 -.875415468E+02 -.875271648E+02 -.875126705E+02 -.874981009E+02 -.874835065E+02 -.874689582E+02 -.874545560E+02 -.874404410E+02 -.874268111E+02 -.874139413E+02 -.874022097E+02 -.873921299E+02 -.873843925E+02 -.873799169E+02 -.873799169E+02
 -.873721597E+02 -.873721597E+02 -.873759374E+02 -.873824677E+02 -.873909738E+02 -.874008721E+02 -.874117278E+02 -.874232206E+02 -.874351175E+02 -.874472506E+02 -.874594995E+02 -.874717793E+02 -.874840294E+02 -.874962065E+02 -.875082784E+02 -.875202212E+02 -.875320154E+02 -.875436448E+02 -.875550950E+02 -.875663525E+02 -.875774046E+02 -.875882386E+02 -.875988422E+02 -.876092029E+02 -.876193083E+02 -.876291461E+02 -.876387040E+02 -.876479696E+02 -.876569308E+02 -.876655754E+02 -.876738915E+02 -.876818675E+02 -.876894919E+02 -.876967535E+02 -.877036414E+02 -.877101454E+02 -.877162552E+02 -.877219614E+02 -.877272550E+02 -.877321275E+02 -.877365710E+02 -.877405783E+02 -.877441429E+02 -.877472588E+02 -.877499211E+02 -.877521252E+02 -.877538676E+02 -.877551457E+02 -.877559573E+02 -.877563013E+02 -.877561775E+02 -.877555864E+02 -.877545293E+02 -.877530085E+02 -.877510268E+02 -.877485882E+02 -.877456971E+02 -.877423589E+02 -.877385797E+02 -.877343662E+02 -.877297258E+02 -.877246666E+02 -.877191971E+02 -.877133266E+02 -.877070647E+02 -.877004216E+02 -.876934078E+02 -.876860342E+02 -.876783121E+02 -.876702531E+02 -.876618687E+02 -.876531711E+02 -.876441722E+02 -.876348843E+02 -.876253195E+02 -.876154901E+02 -.876054085E+02 -.875950867E+02 -.875845370E+02 -.875737715E+02 -.875628023E+02 -.875516416E+02 -.875403018E+02 -.875287958E+02 -.875171374E+02 -.875053423E+02 -.874934290E+02 -.874814208E+02 -.874693486E+02 -.874572545E+02 -.874451973E+02 -.874332602E+02 -.874215603E+02 -.874102619E+02 -.873995932E+02 -.873898680E+02 -.873815121E+02 -.873750983E+02 -.873713885E+02 -.873713885E+02
 -.873636593E+02 -.873636593E+02 -.873666713E+02 -.873718791E+02 -.873786635E+02 -.873865592E+02 -.873952189E+02 -.874043872E+02 -.874138780E+02 -.874235570E+02 -.874333281E+02 -.874431235E+02 -.874528946E+02 -.874626067E+02 -.874722341E+02 -.874817576E+02 -.874911617E+02 -.875004332E+02 -.875095609E+02 -.875185337E+02 -.875273417E+02 -.875359747E+02 -.875444229E+02 -.875526763E+02 -.875607253E+02 -.875685599E+02 -.875761705E+02 -.875835472E+02 -.875906806E+02 -.875975609E+02 -.876041790E+02 -.876105254E+02 -.876165913E+02 -.876223679E+02 -.876278465E+02 -.876330192E+02 -.876378779E+02 -.876424153E+02 -.876466242E+02 -.876504980E+02 -.876540306E+02 -.876572163E+02 -.876600500E+02 -.876625271E+02 -.876646437E+02 -.876663962E+02 -.876677819E+02 -.876687987E+02 -.876694450E+02 -.876697199E+02 -.876696232E+02 -.876691553E+02 -.876683172E+02 -.876671107E+02 -.876655381E+02 -.876636023E+02 -.876613070E+02 -.876586562E+02 -.876556548E+02 -.876523079E+02 -.876486214E+02 -.876446015E+02 -.876402551E+02 -.876355893E+02 -.876306116E+02 -.876253301E+02 -.876197529E+02 -.876138887E+02 -.876077464E+02 -.876013348E+02 -.875946633E+02 -.875877414E+02 -.875805784E+02 -.875731840E+02 -.875655679E+02 -.875577397E+02 -.875497093E+02 -.875414861E+02 -.875330800E+02 -.875245004E+02 -.875157572E+02 -.875068600E+02 -.874978186E+02 -.874886434E+02 -.874793456E+02 -.874699375E+02 -.874604341E+02 -.874508541E+02 -.874412222E+02 -.874315721E+02 -.874219509E+02 -.874124251E+02 -.874030884E+02 -.873940722E+02 -.873855587E+02 -.873777984E+02 -.873711315E+02 -.873660148E+02 -.873630558E+02 -.873630558E+02
 -.873555374E+02 -.873555374E+02 -.873578073E+02 -.873617348E+02 -.873668542E+02 -.873728146E+02 -.873793545E+02 -.873862805E+02 -.873934517E+02 -.874007665E+02 -.874081520E+02 -.874155563E+02 -.874229426E+02 -.874302844E+02 -.874375622E+02 -.874447611E+02 -.874518694E+02 -.874588772E+02 -.874657756E+02 -.874725566E+02 -.874792123E+02 -.874857352E+02 -.874921179E+02 -.874983528E+02 -.875044325E+02 -.875103498E+02 -.875160972E+02 -.875216675E+02 -.875270534E+02 -.875322477E+02 -.875372435E+02 -.875420338E+02 -.875466119E+02 -.875509713E+02 -.875551055E+02 -.875590084E+02 -.875626742E+02 -.875660973E+02 -.875692725E+02 -.875721947E+02 -.875748594E+02 -.875772625E+02 -.875793999E+02 -.875812685E+02 -.875828651E+02 -.875841873E+02 -.875852329E+02 -.875860003E+02 -.875864885E+02 -.875866967E+02 -.875866248E+02 -.875862730E+02 -.875856422E+02 -.875847337E+02 -.875835490E+02 -.875820906E+02 -.875803610E+02 -.875783633E+02 -.875761010E+02 -.875735781E+02 -.875707989E+02 -.875677680E+02 -.875644905E+02 -.875609718E+02 -.875572174E+02 -.875532334E+02 -.875490259E+02 -.875446013E+02 -.875399662E+02 -.875351274E+02 -.875300918E+02 -.875248664E+02 -.875194584E+02 -.875138750E+02 -.875081233E+02 -.875022108E+02 -.874961447E+02 -.874899323E+02 -.874835809E+02 -.874770978E+02 -.874704902E+02 -.874637655E+02 -.874569312E+02 -.874499952E+02 -.874429658E+02 -.874358528E+02 -.874286674E+02 -.874214238E+02 -.874141411E+02 -.874068448E+02 -.873995710E+02 -.873923701E+02 -.873853135E+02 -.873785005E+02 -.873720694E+02 -.873662095E+02 -.873611774E+02 -.873573175E+02 -.873550869E+02 -.873550869E+02
 -.873483465E+02 -.873483465E+02 -.873499271E+02 -.873526700E+02 -.873562547E+02 -.873604381E+02 -.873650371E+02 -.873699155E+02 -.873749733E+02 -.873801376E+02 -.873853557E+02 -.873905901E+02 -.873958139E+02 -.874010077E+02 -.874061570E+02 -.874112510E+02 -.874162812E+02 -.874212403E+02 -.874261219E+02 -.874309203E+02 -.874356298E+02 -.874402451E+02 -.874447608E+02 -.874491717E+02 -.874534725E+02 -.874576581E+02 -.874617232E+02 -.874656627E+02 -.874694716E+02 -.874731447E+02 -.874766771E+02 -.874800640E+02 -.874833007E+02 -.874863825E+02 -.874893049E+02 -.874920637E+02 -.874946547E+02 -.874970741E+02 -.874993182E+02 -.875013834E+02 -.875032666E+02 -.875049648E+02 -.875064754E+02 -.875077959E+02 -.875089243E+02 -.875098588E+02 -.875105979E+02 -.875111405E+02 -.875114859E+02 -.875116335E+02 -.875115832E+02 -.875113353E+02 -.875108903E+02 -.875102490E+02 -.875094127E+02 -.875083830E+02 -.875071616E+02 -.875057508E+02 -.875041531E+02 -.875023710E+02 -.875004078E+02 -.874982666E+02 -.874959510E+02 -.874934648E+02 -.874908118E+02 -.874879963E+02 -.874850226E+02 -.874818952E+02 -.874786187E+02 -.874751979E+02 -.874716376E+02 -.874679427E+02 -.874641184E+02 -.874601696E+02 -.874561015E+02 -.874519193E+02 -.874476280E+02 -.874432328E+02 -.874387388E+02 -.874341514E+02 -.874294755E+02 -.874247165E+02 -.874198796E+02 -.874149707E+02 -.874099957E+02 -.874049617E+02 -.873998769E+02 -.873947519E+02 -.873896004E+02 -.873844414E+02 -.873793011E+02 -.873742163E+02 -.873692383E+02 -.873644385E+02 -.873599149E+02 -.873558012E+02 -.873522768E+02 -.873495806E+02 -.873480270E+02 -.873480270E+02
 -.873434766E+02 -.873434766E+02 -.873445191E+02 -.873463529E+02 -.873487773E+02 -.873516335E+02 -.873547969E+02 -.873581719E+02 -.873616866E+02 -.873652870E+02 -.873689335E+02 -.873725977E+02 -.873762587E+02 -.873799015E+02 -.873835150E+02 -.873870910E+02 -.873906228E+02 -.873941050E+02 -.873975331E+02 -.874009027E+02 -.874042098E+02 -.874074506E+02 -.874106214E+02 -.874137184E+02 -.874167380E+02 -.874196766E+02 -.874225303E+02 -.874252958E+02 -.874279693E+02 -.874305474E+02 -.874330266E+02 -.874354036E+02 -.874376750E+02 -.874398376E+02 -.874418882E+02 -.874438240E+02 -.874456420E+02 -.874473395E+02 -.874489139E+02 -.874503628E+02 -.874516839E+02 -.874528753E+02 -.874539350E+02 -.874548614E+02 -.874556531E+02 -.874563087E+02 -.874568274E+02 -.874572082E+02 -.874574507E+02 -.874575545E+02 -.874575195E+02 -.874573459E+02 -.874570340E+02 -.874565846E+02 -.874559984E+02 -.874552764E+02 -.874544201E+02 -.874534309E+02 -.874523104E+02 -.874510607E+02 -.874496839E+02 -.874481821E+02 -.874465579E+02 -.874448139E+02 -.874429528E+02 -.874409776E+02 -.874388912E+02 -.874366968E+02 -.874343977E+02 -.874319971E+02 -.874294985E+02 -.874269052E+02 -.874242209E+02 -.874214490E+02 -.874185931E+02 -.874156569E+02 -.874126439E+02 -.874095578E+02 -.874064022E+02 -.874031806E+02 -.873998969E+02 -.873965547E+02 -.873931578E+02 -.873897105E+02 -.873862171E+02 -.873826829E+02 -.873791142E+02 -.873755191E+02 -.873719082E+02 -.873682964E+02 -.873647036E+02 -.873611581E+02 -.873576983E+02 -.873543770E+02 -.873512650E+02 -.873484559E+02 -.873460718E+02 -.873442687E+02 -.873432440E+02 -.873432440E+02
 -.873434766E+02 -.873434766E+02 -.873445191E+02 -.873463529E+02 -.873487773E+02 -.873516335E+02 -.873547969E+02 -.873581719E+02 -.873616866E+02 -.873652870E+02 -.873689335E+02 -.873725977E+02 -.873762587E+02 -.873799015E+02 -.873835150E+02 -.873870910E+02 -.873906228E+02 -.873941050E+02 -.873975331E+02 -.874009027E+02 -.874042098E+02 -.874074506E+02 -.874106214E+02 -.874137184E+02 -.874167380E+02 -.874196766E+02 -.874225303E+02 -.874252958E+02 -.874279693E+02 -.874305474E+02 -.874330266E+02 -.874354036E+02 -.874376750E+02 -.874398376E+02 -.874418882E+02 -.874438240E+02 -.874456420E+02 -.874473395E+02 -.874489139E+02 -.874503628E+02 -.874516839E+02 -.874528753E+02 -.874539350E+02 -.874548614E+02 -.874556531E+02 -.874563087E+02 -.874568274E+02 -.874572082E+02 -.874574507E+02 -.874575545E+02 -.874575195E+02 -.874573459E+02 -.874570340E+02 -.874565846E+02 -.874559984E+02 -.874552764E+02 -.874544201E+02 -.874534309E+02 -.874523104E+02 -.874510607E+02 -.874496839E+02 -.874481821E+02 -.874465579E+02 -.874448139E+02 -.874429528E+02 -.874409776E+02 -.874388912E+02 -.874366968E+02 -.874343977E+02 -.874319971E+02 -.874294985E+02 -.874269052E+02 -.874242209E+02 -.874214490E+02 -.874185931E+02 -.874156569E+02 -.874126439E+02 -.874095578E+02 -.874064022E+02 -.874031806E+02 -.873998969E+02 -.873965547E+02 -.873931578E+02 -.873897105E+02 -.873862171E+02 -.873826829E+02 -.873791142E+02 -.873755191E+02 -.873719082E+02 -.873682964E+02 -.873647036E+02 -.873611581E+02 -.873576983E+02 -.873543770E+02 -.873512650E+02 -.873484559E+02 -.873460718E+02 -.873442687E+02 -.873432440E+02 -.873432440E+02
