# Supplementary material for: Electrical Pacing of Cardiac Tissue Including Potassium Inward Rectification
Source: PLoS One. 2015 Jun 9;10(6):e0127837. doi: 10.1371/journal.pone.0127837 (PMC4461281; doi:10.1371/journal.pone.0127837)
Supplement: S1 Data — (ZIP) [file pone.0127837.s001.zip › All-Data/Data-with-IK1/BDT37/Vm50ms.txt]

 -.873300171E+02 -.873686507E+02 -.873701337E+02 -.873728219E+02 -.873764812E+02 -.873809146E+02 -.873859576E+02 -.873914744E+02 -.873973544E+02 -.874035083E+02 -.874098653E+02 -.874163682E+02 -.874229698E+02 -.874296298E+02 -.874363138E+02 -.874429915E+02 -.874496370E+02 -.874562284E+02 -.874627475E+02 -.874691792E+02 -.874755106E+02 -.874817304E+02 -.874878280E+02 -.874937932E+02 -.874996161E+02 -.875052870E+02 -.875107971E+02 -.875161378E+02 -.875213016E+02 -.875262812E+02 -.875310700E+02 -.875356614E+02 -.875400488E+02 -.875442259E+02 -.875481864E+02 -.875519243E+02 -.875554339E+02 -.875587101E+02 -.875617478E+02 -.875645428E+02 -.875670908E+02 -.875693880E+02 -.875714309E+02 -.875732163E+02 -.875747415E+02 -.875760040E+02 -.875770020E+02 -.875777339E+02 -.875781988E+02 -.875783960E+02 -.875783256E+02 -.875779878E+02 -.875773832E+02 -.875765132E+02 -.875753792E+02 -.875739832E+02 -.875723278E+02 -.875704158E+02 -.875682504E+02 -.875658353E+02 -.875631745E+02 -.875602723E+02 -.875571335E+02 -.875537629E+02 -.875501659E+02 -.875463480E+02 -.875423151E+02 -.875380733E+02 -.875336287E+02 -.875289882E+02 -.875241583E+02 -.875191460E+02 -.875139587E+02 -.875086037E+02 -.875030889E+02 -.874974222E+02 -.874916121E+02 -.874856674E+02 -.874795977E+02 -.874734128E+02 -.874671240E+02 -.874607431E+02 -.874542835E+02 -.874477606E+02 -.874411915E+02 -.874345964E+02 -.874279989E+02 -.874214269E+02 -.874149137E+02 -.874084996E+02 -.874022330E+02 -.873961728E+02 -.873903906E+02 -.873849737E+02 -.873800281E+02 -.873756831E+02 -.873720952E+02 -.873694550E+02 -.873679934E+02 -.873679934E+02
 -.873686507E+02 -.873686507E+02 -.873701337E+02 -.873728219E+02 -.873764812E+02 -.873809146E+02 -.873859576E+02 -.873914744E+02 -.873973544E+02 -.874035083E+02 -.874098653E+02 -.874163682E+02 -.874229698E+02 -.874296298E+02 -.874363138E+02 -.874429915E+02 -.874496370E+02 -.874562284E+02 -.874627475E+02 -.874691792E+02 -.874755106E+02 -.874817304E+02 -.874878280E+02 -.874937932E+02 -.874996161E+02 -.875052870E+02 -.875107971E+02 -.875161378E+02 -.875213016E+02 -.875262812E+02 -.875310700E+02 -.875356614E+02 -.875400488E+02 -.875442259E+02 -.875481864E+02 -.875519243E+02 -.875554339E+02 -.875587101E+02 -.875617478E+02 -.875645428E+02 -.875670908E+02 -.875693880E+02 -.875714309E+02 -.875732163E+02 -.875747415E+02 -.875760040E+02 -.875770020E+02 -.875777339E+02 -.875781988E+02 -.875783960E+02 -.875783256E+02 -.875779878E+02 -.875773832E+02 -.875765132E+02 -.875753792E+02 -.875739832E+02 -.875723278E+02 -.875704158E+02 -.875682504E+02 -.875658353E+02 -.875631745E+02 -.875602723E+02 -.875571335E+02 -.875537629E+02 -.875501659E+02 -.875463480E+02 -.875423151E+02 -.875380733E+02 -.875336287E+02 -.875289882E+02 -.875241583E+02 -.875191460E+02 -.875139587E+02 -.875086037E+02 -.875030889E+02 -.874974222E+02 -.874916121E+02 -.874856674E+02 -.874795977E+02 -.874734128E+02 -.874671240E+02 -.874607431E+02 -.874542835E+02 -.874477606E+02 -.874411915E+02 -.874345964E+02 -.874279989E+02 -.874214269E+02 -.874149137E+02 -.874084996E+02 -.874022330E+02 -.873961728E+02 -.873903906E+02 -.873849737E+02 -.873800281E+02 -.873756831E+02 -.873720952E+02 -.873694550E+02 -.873679934E+02 -.873679934E+02
 -.873765272E+02 -.873765272E+02 -.873786284E+02 -.873823810E+02 -.873874201E+02 -.873934523E+02 -.874002437E+02 -.874076098E+02 -.874154063E+02 -.874235212E+02 -.874318675E+02 -.874403755E+02 -.874489876E+02 -.874576549E+02 -.874663349E+02 -.874749907E+02 -.874835915E+02 -.874921119E+02 -.875005311E+02 -.875088320E+02 -.875169999E+02 -.875250212E+02 -.875328829E+02 -.875405721E+02 -.875480761E+02 -.875553829E+02 -.875624812E+02 -.875693608E+02 -.875760124E+02 -.875824270E+02 -.875885961E+02 -.875945112E+02 -.876001639E+02 -.876055457E+02 -.876106486E+02 -.876154647E+02 -.876199867E+02 -.876242080E+02 -.876281224E+02 -.876317241E+02 -.876350077E+02 -.876379682E+02 -.876406010E+02 -.876429020E+02 -.876448674E+02 -.876464942E+02 -.876477798E+02 -.876487225E+02 -.876493209E+02 -.876495743E+02 -.876494826E+02 -.876490461E+02 -.876482657E+02 -.876471430E+02 -.876456800E+02 -.876438794E+02 -.876417443E+02 -.876392785E+02 -.876364862E+02 -.876333723E+02 -.876299418E+02 -.876262004E+02 -.876221543E+02 -.876178098E+02 -.876131738E+02 -.876082536E+02 -.876030566E+02 -.875975907E+02 -.875918641E+02 -.875858852E+02 -.875796627E+02 -.875732055E+02 -.875665229E+02 -.875596243E+02 -.875525194E+02 -.875452185E+02 -.875377319E+02 -.875300707E+02 -.875222465E+02 -.875142714E+02 -.875061589E+02 -.874979233E+02 -.874895805E+02 -.874811485E+02 -.874726477E+02 -.874641018E+02 -.874555383E+02 -.874469902E+02 -.874384972E+02 -.874301071E+02 -.874218788E+02 -.874138845E+02 -.874062143E+02 -.873989798E+02 -.873923212E+02 -.873864144E+02 -.873814816E+02 -.873778038E+02 -.873757380E+02 -.873757380E+02
 -.873892576E+02 -.873892576E+02 -.873921788E+02 -.873973623E+02 -.874042832E+02 -.874125263E+02 -.874217663E+02 -.874317511E+02 -.874422868E+02 -.874532252E+02 -.874644508E+02 -.874758715E+02 -.874874109E+02 -.874990048E+02 -.875105980E+02 -.875221444E+02 -.875336057E+02 -.875449509E+02 -.875561551E+02 -.875671974E+02 -.875780593E+02 -.875887232E+02 -.875991720E+02 -.876093888E+02 -.876193572E+02 -.876290619E+02 -.876384888E+02 -.876476248E+02 -.876564578E+02 -.876649764E+02 -.876731692E+02 -.876810247E+02 -.876885316E+02 -.876956788E+02 -.877024553E+02 -.877088509E+02 -.877148562E+02 -.877204622E+02 -.877256609E+02 -.877304443E+02 -.877348054E+02 -.877387374E+02 -.877422340E+02 -.877452896E+02 -.877478994E+02 -.877500593E+02 -.877517659E+02 -.877530169E+02 -.877538104E+02 -.877541456E+02 -.877540221E+02 -.877534405E+02 -.877524021E+02 -.877509087E+02 -.877489632E+02 -.877465691E+02 -.877437308E+02 -.877404532E+02 -.877367420E+02 -.877326036E+02 -.877280449E+02 -.877230735E+02 -.877176974E+02 -.877119253E+02 -.877057664E+02 -.876992301E+02 -.876923266E+02 -.876850664E+02 -.876774602E+02 -.876695192E+02 -.876612549E+02 -.876526791E+02 -.876438038E+02 -.876346415E+02 -.876252050E+02 -.876155074E+02 -.876055623E+02 -.875953838E+02 -.875849866E+02 -.875743866E+02 -.875636003E+02 -.875526461E+02 -.875415437E+02 -.875303158E+02 -.875189876E+02 -.875075889E+02 -.874961542E+02 -.874847250E+02 -.874733514E+02 -.874620950E+02 -.874510316E+02 -.874402561E+02 -.874298873E+02 -.874200757E+02 -.874110120E+02 -.874029391E+02 -.873961677E+02 -.873910954E+02 -.873882320E+02 -.873882320E+02
 -.874047345E+02 -.874047345E+02 -.874085588E+02 -.874153237E+02 -.874243340E+02 -.874350450E+02 -.874470336E+02 -.874599740E+02 -.874736165E+02 -.874877691E+02 -.875022814E+02 -.875170330E+02 -.875319246E+02 -.875468727E+02 -.875618081E+02 -.875766734E+02 -.875914221E+02 -.876060167E+02 -.876204266E+02 -.876346256E+02 -.876485900E+02 -.876622972E+02 -.876757252E+02 -.876888524E+02 -.877016586E+02 -.877141248E+02 -.877262336E+02 -.877379687E+02 -.877493150E+02 -.877602575E+02 -.877707815E+02 -.877808721E+02 -.877905147E+02 -.877996948E+02 -.878083988E+02 -.878166137E+02 -.878243273E+02 -.878315283E+02 -.878382061E+02 -.878443507E+02 -.878499527E+02 -.878550032E+02 -.878594942E+02 -.878634186E+02 -.878667700E+02 -.878695432E+02 -.878717341E+02 -.878733394E+02 -.878743569E+02 -.878747853E+02 -.878746244E+02 -.878738746E+02 -.878725376E+02 -.878706160E+02 -.878681135E+02 -.878650346E+02 -.878613849E+02 -.878571709E+02 -.878523999E+02 -.878470801E+02 -.878412205E+02 -.878348309E+02 -.878279216E+02 -.878205038E+02 -.878125892E+02 -.878041904E+02 -.877953202E+02 -.877859920E+02 -.877762198E+02 -.877660178E+02 -.877554008E+02 -.877443839E+02 -.877329825E+02 -.877212123E+02 -.877090898E+02 -.876966314E+02 -.876838545E+02 -.876707768E+02 -.876574168E+02 -.876437944E+02 -.876299303E+02 -.876158472E+02 -.876015701E+02 -.875871268E+02 -.875725491E+02 -.875578739E+02 -.875431445E+02 -.875284131E+02 -.875137430E+02 -.874992121E+02 -.874849172E+02 -.874709798E+02 -.874575533E+02 -.874448324E+02 -.874330652E+02 -.874225694E+02 -.874137520E+02 -.874071361E+02 -.874033948E+02 -.874033948E+02
 -.874217570E+02 -.874217570E+02 -.874265242E+02 -.874349420E+02 -.874461410E+02 -.874594446E+02 -.874743290E+02 -.874903919E+02 -.875073237E+02 -.875248847E+02 -.875428861E+02 -.875611759E+02 -.875796296E+02 -.875981443E+02 -.876166355E+02 -.876350345E+02 -.876532859E+02 -.876713449E+02 -.876891741E+02 -.877067412E+02 -.877240163E+02 -.877409710E+02 -.877575780E+02 -.877738113E+02 -.877896465E+02 -.878050610E+02 -.878200338E+02 -.878345451E+02 -.878485762E+02 -.878621082E+02 -.878751228E+02 -.878876013E+02 -.878995256E+02 -.879108780E+02 -.879216418E+02 -.879318009E+02 -.879413404E+02 -.879502463E+02 -.879585053E+02 -.879661049E+02 -.879730331E+02 -.879792790E+02 -.879848327E+02 -.879896852E+02 -.879938288E+02 -.879972571E+02 -.879999649E+02 -.880019481E+02 -.880032039E+02 -.880037307E+02 -.880035280E+02 -.880025967E+02 -.880009388E+02 -.879985574E+02 -.879954573E+02 -.879916441E+02 -.879871247E+02 -.879819073E+02 -.879760010E+02 -.879694160E+02 -.879621635E+02 -.879542555E+02 -.879457050E+02 -.879365261E+02 -.879267332E+02 -.879163419E+02 -.879053681E+02 -.878938286E+02 -.878817405E+02 -.878691216E+02 -.878559901E+02 -.878423646E+02 -.878282642E+02 -.878137084E+02 -.877987172E+02 -.877833109E+02 -.877675108E+02 -.877513386E+02 -.877348169E+02 -.877179699E+02 -.877008229E+02 -.876834036E+02 -.876657422E+02 -.876478728E+02 -.876298341E+02 -.876116708E+02 -.875934363E+02 -.875751942E+02 -.875570222E+02 -.875390163E+02 -.875212958E+02 -.875040111E+02 -.874873522E+02 -.874715606E+02 -.874569451E+02 -.874439011E+02 -.874329361E+02 -.874247033E+02 -.874200442E+02 -.874200442E+02
 -.874396957E+02 -.874396957E+02 -.874454282E+02 -.874555416E+02 -.874689900E+02 -.874849625E+02 -.875028332E+02 -.875221201E+02 -.875424510E+02 -.875635355E+02 -.875851441E+02 -.876070921E+02 -.876292293E+02 -.876514334E+02 -.876736047E+02 -.876956631E+02 -.877175439E+02 -.877391943E+02 -.877605695E+02 -.877816297E+02 -.878023389E+02 -.878226625E+02 -.878425681E+02 -.878620251E+02 -.878810051E+02 -.878994816E+02 -.879174299E+02 -.879348263E+02 -.879516479E+02 -.879678720E+02 -.879834761E+02 -.879984378E+02 -.880127353E+02 -.880263477E+02 -.880392546E+02 -.880514373E+02 -.880628776E+02 -.880735585E+02 -.880834637E+02 -.880925781E+02 -.881008872E+02 -.881083778E+02 -.881150378E+02 -.881208564E+02 -.881258246E+02 -.881299343E+02 -.881331794E+02 -.881355550E+02 -.881370575E+02 -.881376850E+02 -.881374369E+02 -.881363143E+02 -.881343195E+02 -.881314566E+02 -.881277311E+02 -.881231501E+02 -.881177219E+02 -.881114563E+02 -.881043645E+02 -.880964586E+02 -.880877523E+02 -.880782603E+02 -.880679983E+02 -.880569831E+02 -.880452325E+02 -.880327651E+02 -.880196001E+02 -.880057579E+02 -.879912591E+02 -.879761250E+02 -.879603776E+02 -.879440393E+02 -.879271330E+02 -.879096821E+02 -.878917104E+02 -.878732425E+02 -.878543035E+02 -.878349194E+02 -.878151173E+02 -.877949256E+02 -.877743747E+02 -.877534972E+02 -.877323293E+02 -.877109111E+02 -.876892888E+02 -.876675155E+02 -.876456546E+02 -.876237820E+02 -.876019905E+02 -.875803945E+02 -.875591371E+02 -.875383982E+02 -.875184055E+02 -.874994492E+02 -.874819000E+02 -.874662331E+02 -.874530593E+02 -.874431647E+02 -.874375632E+02 -.874375632E+02
 -.874582399E+02 -.874582399E+02 -.874649553E+02 -.874767985E+02 -.874925450E+02 -.875112481E+02 -.875321767E+02 -.875547664E+02 -.875785793E+02 -.876032727E+02 -.876285749E+02 -.876542684E+02 -.876801776E+02 -.877061609E+02 -.877321041E+02 -.877579152E+02 -.877835198E+02 -.878088561E+02 -.878338714E+02 -.878585184E+02 -.878827543E+02 -.879065387E+02 -.879298341E+02 -.879526055E+02 -.879748202E+02 -.879964478E+02 -.880174593E+02 -.880378270E+02 -.880575235E+02 -.880765218E+02 -.880947953E+02 -.881123176E+02 -.881290632E+02 -.881450075E+02 -.881601269E+02 -.881743989E+02 -.881878023E+02 -.882003168E+02 -.882119229E+02 -.882226026E+02 -.882323386E+02 -.882411153E+02 -.882489185E+02 -.882557355E+02 -.882615554E+02 -.882663688E+02 -.882701683E+02 -.882729480E+02 -.882747038E+02 -.882754332E+02 -.882751357E+02 -.882738124E+02 -.882714662E+02 -.882681021E+02 -.882637265E+02 -.882583479E+02 -.882519762E+02 -.882446231E+02 -.882363016E+02 -.882270266E+02 -.882168140E+02 -.882056814E+02 -.881936475E+02 -.881807321E+02 -.881669564E+02 -.881523424E+02 -.881369130E+02 -.881206921E+02 -.881037042E+02 -.880859745E+02 -.880675288E+02 -.880483936E+02 -.880285958E+02 -.880081628E+02 -.879871228E+02 -.879655045E+02 -.879433371E+02 -.879206512E+02 -.878974782E+02 -.878738514E+02 -.878498059E+02 -.878253799E+02 -.878006151E+02 -.877755585E+02 -.877502632E+02 -.877247915E+02 -.876992167E+02 -.876736273E+02 -.876481314E+02 -.876228625E+02 -.875979875E+02 -.875737166E+02 -.875503161E+02 -.875281255E+02 -.875075788E+02 -.874892328E+02 -.874738033E+02 -.874622123E+02 -.874556489E+02 -.874556489E+02
 -.874772479E+02 -.874772479E+02 -.874849635E+02 -.874985705E+02 -.875166633E+02 -.875381563E+02 -.875622101E+02 -.875881749E+02 -.876155448E+02 -.876439233E+02 -.876729966E+02 -.877025141E+02 -.877322757E+02 -.877621207E+02 -.877919200E+02 -.878215697E+02 -.878509849E+02 -.878800944E+02 -.879088368E+02 -.879371576E+02 -.879650071E+02 -.879923394E+02 -.880191119E+02 -.880452850E+02 -.880708219E+02 -.880956875E+02 -.881198485E+02 -.881432725E+02 -.881659276E+02 -.881877822E+02 -.882088054E+02 -.882289667E+02 -.882482365E+02 -.882665865E+02 -.882839893E+02 -.883004188E+02 -.883158498E+02 -.883302586E+02 -.883436224E+02 -.883559199E+02 -.883671310E+02 -.883772375E+02 -.883862226E+02 -.883940717E+02 -.884007719E+02 -.884063123E+02 -.884106840E+02 -.884138801E+02 -.884158958E+02 -.884167282E+02 -.884163765E+02 -.884148422E+02 -.884121289E+02 -.884082422E+02 -.884031898E+02 -.883969816E+02 -.883896293E+02 -.883811465E+02 -.883715488E+02 -.883608532E+02 -.883490787E+02 -.883362458E+02 -.883223765E+02 -.883074940E+02 -.882916231E+02 -.882747895E+02 -.882570200E+02 -.882383424E+02 -.882187853E+02 -.881983782E+02 -.881771510E+02 -.881551345E+02 -.881323599E+02 -.881088590E+02 -.880846644E+02 -.880598090E+02 -.880343269E+02 -.880082528E+02 -.879816231E+02 -.879544757E+02 -.879268511E+02 -.878987926E+02 -.878703480E+02 -.878415707E+02 -.878125217E+02 -.877832716E+02 -.877539044E+02 -.877245210E+02 -.876952450E+02 -.876662293E+02 -.876376648E+02 -.876097924E+02 -.875829178E+02 -.875574305E+02 -.875338288E+02 -.875127526E+02 -.874950247E+02 -.874817052E+02 -.874741619E+02 -.874741619E+02
 -.874966615E+02 -.874966615E+02 -.875053967E+02 -.875208043E+02 -.875412947E+02 -.875656389E+02 -.875928858E+02 -.876222976E+02 -.876532991E+02 -.876854390E+02 -.877183611E+02 -.877517831E+02 -.877854799E+02 -.878192719E+02 -.878530150E+02 -.878865926E+02 -.879199085E+02 -.879528821E+02 -.879854432E+02 -.880175299E+02 -.880490859E+02 -.880800598E+02 -.881104040E+02 -.881400743E+02 -.881690289E+02 -.881972282E+02 -.882246339E+02 -.882512086E+02 -.882769156E+02 -.883017186E+02 -.883255819E+02 -.883484709E+02 -.883703516E+02 -.883911914E+02 -.884109587E+02 -.884296232E+02 -.884471558E+02 -.884635289E+02 -.884787158E+02 -.884926919E+02 -.885054340E+02 -.885169207E+02 -.885271329E+02 -.885360533E+02 -.885436671E+02 -.885499615E+02 -.885549261E+02 -.885585529E+02 -.885608362E+02 -.885617726E+02 -.885613614E+02 -.885596042E+02 -.885565052E+02 -.885520711E+02 -.885463108E+02 -.885392357E+02 -.885308595E+02 -.885211982E+02 -.885102696E+02 -.884980939E+02 -.884846931E+02 -.884700909E+02 -.884543130E+02 -.884373863E+02 -.884193396E+02 -.884002027E+02 -.883800066E+02 -.883587835E+02 -.883365665E+02 -.883133895E+02 -.882892871E+02 -.882642946E+02 -.882384481E+02 -.882117839E+02 -.881843392E+02 -.881561518E+02 -.881272603E+02 -.880977045E+02 -.880675254E+02 -.880367660E+02 -.880054720E+02 -.879736923E+02 -.879414808E+02 -.879088974E+02 -.878760107E+02 -.878429001E+02 -.878096601E+02 -.877764043E+02 -.877432717E+02 -.877104346E+02 -.876781085E+02 -.876465654E+02 -.876161505E+02 -.875873041E+02 -.875605903E+02 -.875367329E+02 -.875166638E+02 -.875015836E+02 -.874930423E+02 -.874930423E+02
 -.875164619E+02 -.875164619E+02 -.875262387E+02 -.875434872E+02 -.875664288E+02 -.875936875E+02 -.876241972E+02 -.876571299E+02 -.876918395E+02 -.877278202E+02 -.877646740E+02 -.878020864E+02 -.878398078E+02 -.878776393E+02 -.879154211E+02 -.879530232E+02 -.879903383E+02 -.880272756E+02 -.880637565E+02 -.880997116E+02 -.881350785E+02 -.881698001E+02 -.882038236E+02 -.882370996E+02 -.882695815E+02 -.883012242E+02 -.883319842E+02 -.883618188E+02 -.883906861E+02 -.884185448E+02 -.884453544E+02 -.884710752E+02 -.884956686E+02 -.885190973E+02 -.885413249E+02 -.885623165E+02 -.885820385E+02 -.886004588E+02 -.886175469E+02 -.886332741E+02 -.886476138E+02 -.886605413E+02 -.886720344E+02 -.886820732E+02 -.886906405E+02 -.886977214E+02 -.887033040E+02 -.887073786E+02 -.887099389E+02 -.887109809E+02 -.887105038E+02 -.887085095E+02 -.887050029E+02 -.886999916E+02 -.886934861E+02 -.886854997E+02 -.886760481E+02 -.886651498E+02 -.886528256E+02 -.886390988E+02 -.886239949E+02 -.886075415E+02 -.885897679E+02 -.885707057E+02 -.885503877E+02 -.885288485E+02 -.885061238E+02 -.884822506E+02 -.884572669E+02 -.884312117E+02 -.884041246E+02 -.883760460E+02 -.883470169E+02 -.883170790E+02 -.882862743E+02 -.882546458E+02 -.882222371E+02 -.881890930E+02 -.881552597E+02 -.881207854E+02 -.880857212E+02 -.880501217E+02 -.880140469E+02 -.879775636E+02 -.879407477E+02 -.879036879E+02 -.878664887E+02 -.878292766E+02 -.877922062E+02 -.877554694E+02 -.877193062E+02 -.876840200E+02 -.876499962E+02 -.876177265E+02 -.875878414E+02 -.875611506E+02 -.875386963E+02 -.875218226E+02 -.875122645E+02 -.875122645E+02
 -.875366438E+02 -.875366438E+02 -.875474860E+02 -.875666175E+02 -.875920655E+02 -.876223032E+02 -.876561465E+02 -.876926754E+02 -.877311730E+02 -.877710786E+02 -.878119524E+02 -.878534480E+02 -.878952908E+02 -.879372622E+02 -.879791859E+02 -.880209186E+02 -.880623410E+02 -.881033526E+02 -.881438664E+02 -.881838058E+02 -.882231021E+02 -.882616924E+02 -.882995184E+02 -.883365252E+02 -.883726605E+02 -.884078737E+02 -.884421154E+02 -.884753374E+02 -.885074921E+02 -.885385328E+02 -.885684135E+02 -.885970892E+02 -.886245160E+02 -.886506511E+02 -.886754528E+02 -.886988809E+02 -.887208969E+02 -.887414637E+02 -.887605462E+02 -.887781115E+02 -.887941287E+02 -.888085695E+02 -.888214084E+02 -.888326223E+02 -.888421911E+02 -.888500978E+02 -.888563283E+02 -.888608718E+02 -.888637206E+02 -.888648703E+02 -.888643199E+02 -.888620716E+02 -.888581312E+02 -.888525073E+02 -.888452123E+02 -.888362612E+02 -.888256725E+02 -.888134675E+02 -.887996702E+02 -.887843076E+02 -.887674091E+02 -.887490064E+02 -.887291337E+02 -.887078270E+02 -.886851244E+02 -.886610654E+02 -.886356911E+02 -.886090440E+02 -.885811676E+02 -.885521064E+02 -.885219058E+02 -.884906118E+02 -.884582709E+02 -.884249304E+02 -.883906380E+02 -.883554420E+02 -.883193915E+02 -.882825368E+02 -.882449295E+02 -.882066233E+02 -.881676748E+02 -.881281447E+02 -.880880991E+02 -.880476116E+02 -.880067660E+02 -.879656596E+02 -.879244075E+02 -.878831489E+02 -.878420541E+02 -.878013344E+02 -.877612547E+02 -.877221500E+02 -.876844460E+02 -.876486868E+02 -.876155699E+02 -.875859921E+02 -.875611080E+02 -.875424073E+02 -.875318134E+02 -.875318134E+02
 -.875572003E+02 -.875572003E+02 -.875691326E+02 -.875901892E+02 -.876181986E+02 -.876514792E+02 -.876887270E+02 -.877289289E+02 -.877712967E+02 -.878152152E+02 -.878602027E+02 -.879058803E+02 -.879519481E+02 -.879981671E+02 -.880443444E+02 -.880903227E+02 -.881359712E+02 -.881811796E+02 -.882258527E+02 -.882699068E+02 -.883132666E+02 -.883558633E+02 -.883976326E+02 -.884385134E+02 -.884784474E+02 -.885173778E+02 -.885552492E+02 -.885920070E+02 -.886275976E+02 -.886619683E+02 -.886950670E+02 -.887268427E+02 -.887572452E+02 -.887862255E+02 -.888137360E+02 -.888397306E+02 -.888641648E+02 -.888869961E+02 -.889081843E+02 -.889276912E+02 -.889454816E+02 -.889615227E+02 -.889757849E+02 -.889882417E+02 -.889988698E+02 -.890076494E+02 -.890145643E+02 -.890196019E+02 -.890227533E+02 -.890240134E+02 -.890233812E+02 -.890208591E+02 -.890164537E+02 -.890101751E+02 -.890020376E+02 -.889920585E+02 -.889802593E+02 -.889666644E+02 -.889513018E+02 -.889342025E+02 -.889154004E+02 -.888949323E+02 -.888728373E+02 -.888491571E+02 -.888239353E+02 -.887972174E+02 -.887690507E+02 -.887394836E+02 -.887085661E+02 -.886763490E+02 -.886428839E+02 -.886082231E+02 -.885724197E+02 -.885355268E+02 -.884975985E+02 -.884586891E+02 -.884188536E+02 -.883781482E+02 -.883366303E+02 -.882943594E+02 -.882513981E+02 -.882078132E+02 -.881636771E+02 -.881190704E+02 -.880740846E+02 -.880288259E+02 -.879834200E+02 -.879380186E+02 -.878928076E+02 -.878480179E+02 -.878039393E+02 -.877609383E+02 -.877194815E+02 -.876801657E+02 -.876437563E+02 -.876112380E+02 -.875838797E+02 -.875633186E+02 -.875516702E+02 -.875516702E+02
 -.875781133E+02 -.875781133E+02 -.875911594E+02 -.876141815E+02 -.876448049E+02 -.876811902E+02 -.877219119E+02 -.877658636E+02 -.878121855E+02 -.878602074E+02 -.879094056E+02 -.879593684E+02 -.880097702E+02 -.880603508E+02 -.881109008E+02 -.881612487E+02 -.882112527E+02 -.882607926E+02 -.883097653E+02 -.883580797E+02 -.884056539E+02 -.884524124E+02 -.884982845E+02 -.885432027E+02 -.885871017E+02 -.886299182E+02 -.886715899E+02 -.887120557E+02 -.887512552E+02 -.887891287E+02 -.888256172E+02 -.888606627E+02 -.888942080E+02 -.889261970E+02 -.889565752E+02 -.889852896E+02 -.890122892E+02 -.890375252E+02 -.890609510E+02 -.890825229E+02 -.891022002E+02 -.891199451E+02 -.891357232E+02 -.891495039E+02 -.891612602E+02 -.891709692E+02 -.891786121E+02 -.891841742E+02 -.891876453E+02 -.891890195E+02 -.891882955E+02 -.891854762E+02 -.891805690E+02 -.891735859E+02 -.891645431E+02 -.891534609E+02 -.891403640E+02 -.891252807E+02 -.891082433E+02 -.890892877E+02 -.890684531E+02 -.890457818E+02 -.890213191E+02 -.889951129E+02 -.889672133E+02 -.889376727E+02 -.889065453E+02 -.888738868E+02 -.888397542E+02 -.888042055E+02 -.887672997E+02 -.887290962E+02 -.886896550E+02 -.886490365E+02 -.886073015E+02 -.885645109E+02 -.885207265E+02 -.884760108E+02 -.884304275E+02 -.883840425E+02 -.883369244E+02 -.882891464E+02 -.882407877E+02 -.881919358E+02 -.881426901E+02 -.880931656E+02 -.880434984E+02 -.879938528E+02 -.879444303E+02 -.878954811E+02 -.878473198E+02 -.878003447E+02 -.877550631E+02 -.877121248E+02 -.876723637E+02 -.876368535E+02 -.876069783E+02 -.875845255E+02 -.875718048E+02 -.875718048E+02
 -.875993458E+02 -.875993458E+02 -.876135272E+02 -.876385516E+02 -.876718371E+02 -.877113849E+02 -.877556470E+02 -.878034232E+02 -.878537819E+02 -.879059980E+02 -.879595051E+02 -.880138584E+02 -.880687060E+02 -.881237670E+02 -.881788149E+02 -.882336649E+02 -.882881638E+02 -.883421822E+02 -.883956088E+02 -.884483450E+02 -.885003018E+02 -.885513967E+02 -.886015517E+02 -.886506923E+02 -.886987459E+02 -.887456419E+02 -.887913107E+02 -.888356834E+02 -.888786921E+02 -.889202692E+02 -.889603478E+02 -.889988616E+02 -.890357453E+02 -.890709349E+02 -.891043675E+02 -.891359825E+02 -.891657212E+02 -.891935272E+02 -.892193470E+02 -.892431301E+02 -.892648292E+02 -.892844007E+02 -.893018048E+02 -.893170059E+02 -.893299727E+02 -.893406786E+02 -.893491016E+02 -.893552249E+02 -.893590365E+02 -.893605295E+02 -.893597022E+02 -.893565581E+02 -.893511059E+02 -.893433593E+02 -.893333370E+02 -.893210627E+02 -.893065649E+02 -.892898766E+02 -.892710350E+02 -.892500818E+02 -.892270623E+02 -.892020253E+02 -.891750233E+02 -.891461114E+02 -.891153474E+02 -.890827917E+02 -.890485066E+02 -.890125558E+02 -.889750048E+02 -.889359200E+02 -.888953685E+02 -.888534180E+02 -.888101367E+02 -.887655928E+02 -.887198548E+02 -.886729913E+02 -.886250714E+02 -.885761646E+02 -.885263416E+02 -.884756749E+02 -.884242399E+02 -.883721165E+02 -.883193906E+02 -.882661570E+02 -.882125229E+02 -.881586121E+02 -.881045712E+02 -.880505767E+02 -.879968455E+02 -.879436471E+02 -.878913206E+02 -.878402956E+02 -.877911206E+02 -.877444979E+02 -.877013303E+02 -.876627811E+02 -.876303507E+02 -.876059777E+02 -.875921689E+02 -.875921689E+02
 -.876208357E+02 -.876208357E+02 -.876361706E+02 -.876632285E+02 -.876992179E+02 -.877419797E+02 -.877898428E+02 -.878415133E+02 -.878959875E+02 -.879524852E+02 -.880103973E+02 -.880692455E+02 -.881286516E+02 -.881883142E+02 -.882479903E+02 -.883074819E+02 -.883666249E+02 -.884252808E+02 -.884833298E+02 -.885406655E+02 -.885971914E+02 -.886528173E+02 -.887074576E+02 -.887610298E+02 -.888134537E+02 -.888646502E+02 -.889145416E+02 -.889630505E+02 -.890101001E+02 -.890556136E+02 -.890995150E+02 -.891417285E+02 -.891821794E+02 -.892207941E+02 -.892575005E+02 -.892922288E+02 -.893249111E+02 -.893554826E+02 -.893838812E+02 -.894100484E+02 -.894339294E+02 -.894554735E+02 -.894746344E+02 -.894913707E+02 -.895056460E+02 -.895174293E+02 -.895266950E+02 -.895334233E+02 -.895376004E+02 -.895392181E+02 -.895382744E+02 -.895347733E+02 -.895287249E+02 -.895201450E+02 -.895090556E+02 -.894954840E+02 -.894794634E+02 -.894610321E+02 -.894402335E+02 -.894171157E+02 -.893917313E+02 -.893641372E+02 -.893343937E+02 -.893025648E+02 -.892687174E+02 -.892329209E+02 -.891952472E+02 -.891557697E+02 -.891145634E+02 -.890717044E+02 -.890272694E+02 -.889813357E+02 -.889339808E+02 -.888852819E+02 -.888353164E+02 -.887841615E+02 -.887318944E+02 -.886785925E+02 -.886243342E+02 -.885691994E+02 -.885132706E+02 -.884566346E+02 -.883993846E+02 -.883416227E+02 -.882834640E+02 -.882250412E+02 -.881665108E+02 -.881080616E+02 -.880499254E+02 -.879923907E+02 -.879358204E+02 -.878806756E+02 -.878275448E+02 -.877771832E+02 -.877305621E+02 -.876889343E+02 -.876539170E+02 -.876276010E+02 -.876126914E+02 -.876126914E+02
 -.876424916E+02 -.876424916E+02 -.876589930E+02 -.876881078E+02 -.877268341E+02 -.877728518E+02 -.878243672E+02 -.878799928E+02 -.879386530E+02 -.879995125E+02 -.880619195E+02 -.881253625E+02 -.881894377E+02 -.882538234E+02 -.883182610E+02 -.883825396E+02 -.884464846E+02 -.885099482E+02 -.885728021E+02 -.886349318E+02 -.886962325E+02 -.887566059E+02 -.888159581E+02 -.888741981E+02 -.889312368E+02 -.889869861E+02 -.890413587E+02 -.890942675E+02 -.891456254E+02 -.891953452E+02 -.892433398E+02 -.892895227E+02 -.893338079E+02 -.893761110E+02 -.894163488E+02 -.894544405E+02 -.894903079E+02 -.895238755E+02 -.895550715E+02 -.895838277E+02 -.896100804E+02 -.896337703E+02 -.896548436E+02 -.896732519E+02 -.896889526E+02 -.897019094E+02 -.897120926E+02 -.897194787E+02 -.897240516E+02 -.897258015E+02 -.897247262E+02 -.897208303E+02 -.897141253E+02 -.897046298E+02 -.896923693E+02 -.896773759E+02 -.896596881E+02 -.896393506E+02 -.896164140E+02 -.895909344E+02 -.895629729E+02 -.895325956E+02 -.894998727E+02 -.894648783E+02 -.894276900E+02 -.893883883E+02 -.893470558E+02 -.893037776E+02 -.892586399E+02 -.892117300E+02 -.891631361E+02 -.891129462E+02 -.890612487E+02 -.890081314E+02 -.889536818E+02 -.888979868E+02 -.888411329E+02 -.887832066E+02 -.887242945E+02 -.886644847E+02 -.886038675E+02 -.885425371E+02 -.884805940E+02 -.884181481E+02 -.883553223E+02 -.882922578E+02 -.882291211E+02 -.881661129E+02 -.881034793E+02 -.880415270E+02 -.879806426E+02 -.879213173E+02 -.878641793E+02 -.878100356E+02 -.877599256E+02 -.877151908E+02 -.876775650E+02 -.876492909E+02 -.876332726E+02 -.876332726E+02
 -.876641857E+02 -.876641857E+02 -.876818605E+02 -.877130458E+02 -.877545294E+02 -.878038315E+02 -.878590366E+02 -.879186640E+02 -.879815673E+02 -.880468563E+02 -.881138373E+02 -.881819666E+02 -.882508157E+02 -.883200436E+02 -.883893766E+02 -.884585916E+02 -.885275038E+02 -.885959561E+02 -.886638114E+02 -.887309466E+02 -.887972484E+02 -.888626096E+02 -.889269272E+02 -.889901009E+02 -.890520317E+02 -.891126213E+02 -.891717715E+02 -.892293836E+02 -.892853588E+02 -.893395974E+02 -.893919998E+02 -.894424666E+02 -.894908988E+02 -.895371989E+02 -.895812708E+02 -.896230209E+02 -.896623582E+02 -.896991949E+02 -.897334472E+02 -.897650356E+02 -.897938854E+02 -.898199275E+02 -.898430987E+02 -.898633423E+02 -.898806082E+02 -.898948539E+02 -.899060441E+02 -.899141516E+02 -.899191569E+02 -.899210487E+02 -.899198242E+02 -.899154887E+02 -.899080556E+02 -.898975469E+02 -.898839922E+02 -.898674291E+02 -.898479028E+02 -.898254657E+02 -.898001767E+02 -.897721016E+02 -.897413118E+02 -.897078844E+02 -.896719012E+02 -.896334486E+02 -.895926167E+02 -.895494990E+02 -.895041915E+02 -.894567923E+02 -.894074012E+02 -.893561188E+02 -.893030463E+02 -.892482848E+02 -.891919351E+02 -.891340972E+02 -.890748705E+02 -.890143529E+02 -.889526416E+02 -.888898331E+02 -.888260237E+02 -.887613102E+02 -.886957914E+02 -.886295695E+02 -.885627530E+02 -.884954590E+02 -.884278186E+02 -.883599814E+02 -.882921234E+02 -.882244566E+02 -.881572407E+02 -.880908000E+02 -.880255434E+02 -.879619912E+02 -.879008102E+02 -.878428578E+02 -.877892399E+02 -.877413856E+02 -.877011435E+02 -.876709073E+02 -.876537786E+02 -.876537786E+02
 -.876857496E+02 -.876857496E+02 -.877045964E+02 -.877378521E+02 -.877820968E+02 -.878346929E+02 -.878936049E+02 -.879572607E+02 -.880244442E+02 -.880942122E+02 -.881658304E+02 -.882387245E+02 -.883124423E+02 -.883866251E+02 -.884609851E+02 -.885352876E+02 -.886093377E+02 -.886829692E+02 -.887560359E+02 -.888284060E+02 -.888999569E+02 -.889705721E+02 -.890401387E+02 -.891085458E+02 -.891756833E+02 -.892414412E+02 -.893057085E+02 -.893683734E+02 -.894293230E+02 -.894884434E+02 -.895456201E+02 -.896007384E+02 -.896536840E+02 -.897043440E+02 -.897526069E+02 -.897983636E+02 -.898415080E+02 -.898819375E+02 -.899195539E+02 -.899542639E+02 -.899859800E+02 -.900146208E+02 -.900401119E+02 -.900623864E+02 -.900813853E+02 -.900970583E+02 -.901093637E+02 -.901182691E+02 -.901237515E+02 -.901257975E+02 -.901244034E+02 -.901195753E+02 -.901113294E+02 -.900996910E+02 -.900846953E+02 -.900663865E+02 -.900448176E+02 -.900200503E+02 -.899921540E+02 -.899612058E+02 -.899272896E+02 -.898904957E+02 -.898509199E+02 -.898086632E+02 -.897638309E+02 -.897165319E+02 -.896668778E+02 -.896149828E+02 -.895609623E+02 -.895049327E+02 -.894470106E+02 -.893873124E+02 -.893259535E+02 -.892630484E+02 -.891987096E+02 -.891330484E+02 -.890661740E+02 -.889981944E+02 -.889292165E+02 -.888593471E+02 -.887886941E+02 -.887173686E+02 -.886454868E+02 -.885731740E+02 -.885005688E+02 -.884278292E+02 -.883551401E+02 -.882827238E+02 -.882108532E+02 -.881398684E+02 -.880701993E+02 -.880023941E+02 -.879371558E+02 -.878753903E+02 -.878182679E+02 -.877673025E+02 -.877244551E+02 -.876922673E+02 -.876740350E+02 -.876740350E+02
 -.877069655E+02 -.877069655E+02 -.877269729E+02 -.877622816E+02 -.878092688E+02 -.878651429E+02 -.879277518E+02 -.879954348E+02 -.880669088E+02 -.881411801E+02 -.882174761E+02 -.882951941E+02 -.883738606E+02 -.884531003E+02 -.885326126E+02 -.886121521E+02 -.886915142E+02 -.887705236E+02 -.888490251E+02 -.889268779E+02 -.890039495E+02 -.890801134E+02 -.891552458E+02 -.892292240E+02 -.893019252E+02 -.893732258E+02 -.894430001E+02 -.895111210E+02 -.895774590E+02 -.896418834E+02 -.897042622E+02 -.897644628E+02 -.898223528E+02 -.898778006E+02 -.899306763E+02 -.899808524E+02 -.900282046E+02 -.900726123E+02 -.901139602E+02 -.901521382E+02 -.901870429E+02 -.902185782E+02 -.902466561E+02 -.902711972E+02 -.902921316E+02 -.903093993E+02 -.903229507E+02 -.903327471E+02 -.903387611E+02 -.903409766E+02 -.903393891E+02 -.903340057E+02 -.903248452E+02 -.903119380E+02 -.902953254E+02 -.902750598E+02 -.902512041E+02 -.902238309E+02 -.901930226E+02 -.901588699E+02 -.901214720E+02 -.900809351E+02 -.900373720E+02 -.899909013E+02 -.899416464E+02 -.898897347E+02 -.898352968E+02 -.897784656E+02 -.897193753E+02 -.896581611E+02 -.895949578E+02 -.895298999E+02 -.894631199E+02 -.893947489E+02 -.893249154E+02 -.892537455E+02 -.891813626E+02 -.891078877E+02 -.890334398E+02 -.889581368E+02 -.888820969E+02 -.888054400E+02 -.887282913E+02 -.886507837E+02 -.885730635E+02 -.884952964E+02 -.884176757E+02 -.883404330E+02 -.882638527E+02 -.881882895E+02 -.881141924E+02 -.880421348E+02 -.879728536E+02 -.879073003E+02 -.878467058E+02 -.877926653E+02 -.877472477E+02 -.877131375E+02 -.876938194E+02 -.876938194E+02
 -.877275592E+02 -.877275592E+02 -.877487025E+02 -.877860243E+02 -.878357061E+02 -.878948087E+02 -.879610684E+02 -.880327408E+02 -.881084800E+02 -.881872453E+02 -.882682297E+02 -.883508049E+02 -.884344783E+02 -.885188606E+02 -.886036395E+02 -.886885599E+02 -.887734084E+02 -.888580007E+02 -.889421732E+02 -.890257751E+02 -.891086643E+02 -.891907031E+02 -.892717555E+02 -.893516856E+02 -.894303563E+02 -.895076278E+02 -.895833576E+02 -.896574004E+02 -.897296078E+02 -.897998290E+02 -.898679112E+02 -.899337007E+02 -.899970433E+02 -.900577854E+02 -.901157749E+02 -.901708620E+02 -.902229002E+02 -.902717476E+02 -.903172675E+02 -.903593297E+02 -.903978116E+02 -.904325987E+02 -.904635863E+02 -.904906797E+02 -.905137952E+02 -.905328611E+02 -.905478180E+02 -.905586193E+02 -.905652320E+02 -.905676367E+02 -.905658276E+02 -.905598134E+02 -.905496162E+02 -.905352721E+02 -.905168304E+02 -.904943537E+02 -.904679165E+02 -.904376057E+02 -.904035189E+02 -.903657640E+02 -.903244586E+02 -.902797284E+02 -.902317069E+02 -.901805339E+02 -.901263547E+02 -.900693193E+02 -.900095806E+02 -.899472943E+02 -.898826170E+02 -.898157062E+02 -.897467184E+02 -.896758091E+02 -.896031314E+02 -.895288357E+02 -.894530691E+02 -.893759750E+02 -.892976932E+02 -.892183595E+02 -.891381068E+02 -.890570652E+02 -.889753640E+02 -.888931333E+02 -.888105068E+02 -.887276257E+02 -.886446436E+02 -.885617332E+02 -.884790949E+02 -.883969688E+02 -.883156485E+02 -.882355015E+02 -.881569932E+02 -.880807191E+02 -.880074467E+02 -.879381686E+02 -.878741718E+02 -.878171273E+02 -.877692053E+02 -.877332259E+02 -.877128538E+02 -.877128538E+02
 -.877471896E+02 -.877471896E+02 -.877694276E+02 -.878086936E+02 -.878609847E+02 -.879232230E+02 -.879930415E+02 -.880686188E+02 -.881485519E+02 -.882317589E+02 -.883174027E+02 -.884048333E+02 -.884935427E+02 -.885831294E+02 -.886732718E+02 -.887637066E+02 -.888542123E+02 -.889445967E+02 -.890346875E+02 -.891243246E+02 -.892133551E+02 -.893016292E+02 -.893889978E+02 -.894753099E+02 -.895604114E+02 -.896441445E+02 -.897263470E+02 -.898068521E+02 -.898854892E+02 -.899620840E+02 -.900364591E+02 -.901084356E+02 -.901778332E+02 -.902444718E+02 -.903081725E+02 -.903687587E+02 -.904260571E+02 -.904798995E+02 -.905301234E+02 -.905765738E+02 -.906191040E+02 -.906575774E+02 -.906918682E+02 -.907218626E+02 -.907474600E+02 -.907685737E+02 -.907851319E+02 -.907970784E+02 -.908043729E+02 -.908069917E+02 -.908049279E+02 -.907981914E+02 -.907868088E+02 -.907708235E+02 -.907502947E+02 -.907252973E+02 -.906959211E+02 -.906622700E+02 -.906244609E+02 -.905826230E+02 -.905368963E+02 -.904874309E+02 -.904343851E+02 -.903779251E+02 -.903182228E+02 -.902554549E+02 -.901898020E+02 -.901214467E+02 -.900505727E+02 -.899773638E+02 -.899020026E+02 -.898246693E+02 -.897455411E+02 -.896647914E+02 -.895825890E+02 -.894990973E+02 -.894144749E+02 -.893288749E+02 -.892424454E+02 -.891553307E+02 -.890676722E+02 -.889796106E+02 -.888912890E+02 -.888028563E+02 -.887144730E+02 -.886263179E+02 -.885385975E+02 -.884515579E+02 -.883655005E+02 -.882808021E+02 -.881979413E+02 -.881175320E+02 -.880403671E+02 -.879674753E+02 -.879001932E+02 -.878402596E+02 -.877899375E+02 -.877521718E+02 -.877307947E+02 -.877307947E+02
 -.877654378E+02 -.877654378E+02 -.877887081E+02 -.878298132E+02 -.878845810E+02 -.879498083E+02 -.880230357E+02 -.881023741E+02 -.881863722E+02 -.882739134E+02 -.883641367E+02 -.884563756E+02 -.885501103E+02 -.886449308E+02 -.887405086E+02 -.888365740E+02 -.889328994E+02 -.890292855E+02 -.891255519E+02 -.892215289E+02 -.893170527E+02 -.894119605E+02 -.895060882E+02 -.895992677E+02 -.896913259E+02 -.897820839E+02 -.898713565E+02 -.899589524E+02 -.900446743E+02 -.901283203E+02 -.902096842E+02 -.902885565E+02 -.903647260E+02 -.904379807E+02 -.905081093E+02 -.905749026E+02 -.906381548E+02 -.906976652E+02 -.907532398E+02 -.908046927E+02 -.908518477E+02 -.908945400E+02 -.909326177E+02 -.909659428E+02 -.909943933E+02 -.910178636E+02 -.910362661E+02 -.910495321E+02 -.910576122E+02 -.910604773E+02 -.910581186E+02 -.910505479E+02 -.910377975E+02 -.910199198E+02 -.909969866E+02 -.909690888E+02 -.909363350E+02 -.908988508E+02 -.908567774E+02 -.908102704E+02 -.907594981E+02 -.907046402E+02 -.906458865E+02 -.905834347E+02 -.905174896E+02 -.904482609E+02 -.903759618E+02 -.903008080E+02 -.902230154E+02 -.901427994E+02 -.900603733E+02 -.899759469E+02 -.898897260E+02 -.898019105E+02 -.897126946E+02 -.896222652E+02 -.895308025E+02 -.894384790E+02 -.893454607E+02 -.892519071E+02 -.891579731E+02 -.890638109E+02 -.889695727E+02 -.888754152E+02 -.887815050E+02 -.886880257E+02 -.885951881E+02 -.885032419E+02 -.884124932E+02 -.883233248E+02 -.882362238E+02 -.881518176E+02 -.880709185E+02 -.879945840E+02 -.879241916E+02 -.878615384E+02 -.878089679E+02 -.877695354E+02 -.877472237E+02 -.877472237E+02
 -.877817942E+02 -.877817942E+02 -.878060087E+02 -.878488025E+02 -.879058562E+02 -.879738589E+02 -.880502735E+02 -.881331563E+02 -.882210179E+02 -.883127165E+02 -.884073748E+02 -.885043157E+02 -.886030131E+02 -.887030528E+02 -.888041027E+02 -.889058898E+02 -.890081821E+02 -.891107749E+02 -.892134805E+02 -.893161202E+02 -.894185186E+02 -.895204989E+02 -.896218804E+02 -.897224759E+02 -.898220906E+02 -.899205213E+02 -.900175562E+02 -.901129751E+02 -.902065502E+02 -.902980466E+02 -.903872236E+02 -.904738359E+02 -.905576349E+02 -.906383703E+02 -.907157916E+02 -.907896498E+02 -.908596993E+02 -.909256997E+02 -.909874175E+02 -.910446285E+02 -.910971194E+02 -.911446900E+02 -.911871550E+02 -.912243458E+02 -.912561126E+02 -.912823258E+02 -.913028772E+02 -.913176818E+02 -.913266787E+02 -.913298315E+02 -.913271289E+02 -.913185853E+02 -.913042401E+02 -.912841574E+02 -.912584255E+02 -.912271556E+02 -.911904807E+02 -.911485541E+02 -.911015478E+02 -.910496507E+02 -.909930670E+02 -.909320135E+02 -.908667188E+02 -.907974201E+02 -.907243623E+02 -.906477952E+02 -.905679723E+02 -.904851486E+02 -.903995791E+02 -.903115168E+02 -.902212115E+02 -.901289082E+02 -.900348458E+02 -.899392560E+02 -.898423621E+02 -.897443784E+02 -.896455096E+02 -.895459509E+02 -.894458879E+02 -.893454972E+02 -.892449484E+02 -.891444053E+02 -.890440299E+02 -.889439857E+02 -.888444443E+02 -.887455924E+02 -.886476424E+02 -.885508449E+02 -.884555066E+02 -.883620116E+02 -.882708505E+02 -.881826571E+02 -.880982557E+02 -.880187231E+02 -.879454675E+02 -.878803307E+02 -.878257213E+02 -.877847865E+02 -.877616363E+02 -.877616363E+02
 -.877956448E+02 -.877956448E+02 -.878206837E+02 -.878649612E+02 -.879240388E+02 -.879945214E+02 -.880738139E+02 -.881599340E+02 -.882513682E+02 -.883469607E+02 -.884458274E+02 -.885472889E+02 -.886508190E+02 -.887560050E+02 -.888625159E+02 -.889700789E+02 -.890784608E+02 -.891874536E+02 -.892968637E+02 -.894065039E+02 -.895161870E+02 -.896257215E+02 -.897349085E+02 -.898435395E+02 -.899513950E+02 -.900582441E+02 -.901638444E+02 -.902679424E+02 -.903702742E+02 -.904705665E+02 -.905685377E+02 -.906638998E+02 -.907563595E+02 -.908456204E+02 -.909313844E+02 -.910133542E+02 -.910912351E+02 -.911647373E+02 -.912335785E+02 -.912974859E+02 -.913561993E+02 -.914094732E+02 -.914570793E+02 -.914988095E+02 -.915344779E+02 -.915639230E+02 -.915870100E+02 -.916036324E+02 -.916137136E+02 -.916172078E+02 -.916141006E+02 -.916044093E+02 -.915881829E+02 -.915655012E+02 -.915364737E+02 -.915012386E+02 -.914599606E+02 -.914128290E+02 -.913600557E+02 -.913018724E+02 -.912385287E+02 -.911702889E+02 -.910974298E+02 -.910202382E+02 -.909390082E+02 -.908540393E+02 -.907656337E+02 -.906740943E+02 -.905797226E+02 -.904828168E+02 -.903836700E+02 -.902825687E+02 -.901797908E+02 -.900756047E+02 -.899702677E+02 -.898640256E+02 -.897571114E+02 -.896497454E+02 -.895421353E+02 -.894344767E+02 -.893269545E+02 -.892197450E+02 -.891130189E+02 -.890069461E+02 -.889017011E+02 -.887974713E+02 -.886944675E+02 -.885929371E+02 -.884931825E+02 -.883955833E+02 -.883006265E+02 -.882089441E+02 -.881213629E+02 -.880389675E+02 -.879631828E+02 -.878958792E+02 -.878395105E+02 -.877972916E+02 -.877734302E+02 -.877734302E+02
 -.878062570E+02 -.878062570E+02 -.878319624E+02 -.878774524E+02 -.879382061E+02 -.880107744E+02 -.880925288E+02 -.881814689E+02 -.882760743E+02 -.883751895E+02 -.884779352E+02 -.885836397E+02 -.886917857E+02 -.888019685E+02 -.889138646E+02 -.890272063E+02 -.891417632E+02 -.892573269E+02 -.893737004E+02 -.894906887E+02 -.896080935E+02 -.897257079E+02 -.898433133E+02 -.899606778E+02 -.900775542E+02 -.901936806E+02 -.903087794E+02 -.904225587E+02 -.905347126E+02 -.906449229E+02 -.907528601E+02 -.908581854E+02 -.909605524E+02 -.910596090E+02 -.911549997E+02 -.912463679E+02 -.913333583E+02 -.914156199E+02 -.914928085E+02 -.915645901E+02 -.916306439E+02 -.916906657E+02 -.917443716E+02 -.917915009E+02 -.918318201E+02 -.918651253E+02 -.918912459E+02 -.919100465E+02 -.919214293E+02 -.919253355E+02 -.919217464E+02 -.919106838E+02 -.918922092E+02 -.918664235E+02 -.918334652E+02 -.917935081E+02 -.917467593E+02 -.916934559E+02 -.916338620E+02 -.915682653E+02 -.914969740E+02 -.914203130E+02 -.913386205E+02 -.912522454E+02 -.911615435E+02 -.910668750E+02 -.909686016E+02 -.908670842E+02 -.907626801E+02 -.906557415E+02 -.905466126E+02 -.904356283E+02 -.903231124E+02 -.902093757E+02 -.900947149E+02 -.899794112E+02 -.898637300E+02 -.897479199E+02 -.896322127E+02 -.895168244E+02 -.894019561E+02 -.892877961E+02 -.891745236E+02 -.890623123E+02 -.889513376E+02 -.888417839E+02 -.887338560E+02 -.886277930E+02 -.885238866E+02 -.884225047E+02 -.883241216E+02 -.882293578E+02 -.881390301E+02 -.880542170E+02 -.879763428E+02 -.879072863E+02 -.878495217E+02 -.878063011E+02 -.877818929E+02 -.877818929E+02
 -.878127647E+02 -.878127647E+02 -.878389331E+02 -.878852856E+02 -.879472653E+02 -.880214064E+02 -.881050778E+02 -.881962867E+02 -.882935264E+02 -.883956594E+02 -.885018261E+02 -.886113751E+02 -.887238082E+02 -.888387384E+02 -.889558571E+02 -.890749086E+02 -.891956706E+02 -.893179388E+02 -.894415155E+02 -.895662006E+02 -.896917853E+02 -.898180474E+02 -.899447480E+02 -.900716295E+02 -.901984149E+02 -.903248067E+02 -.904504881E+02 -.905751232E+02 -.906983579E+02 -.908198218E+02 -.909391296E+02 -.910558827E+02 -.911696716E+02 -.912800776E+02 -.913866758E+02 -.914890370E+02 -.915867311E+02 -.916793301E+02 -.917664116E+02 -.918475627E+02 -.919223842E+02 -.919904949E+02 -.920515366E+02 -.921051786E+02 -.921511228E+02 -.921891077E+02 -.922189135E+02 -.922403649E+02 -.922533350E+02 -.922577472E+02 -.922535765E+02 -.922408507E+02 -.922196492E+02 -.921901017E+02 -.921523863E+02 -.921067262E+02 -.920533858E+02 -.919926666E+02 -.919249029E+02 -.918504565E+02 -.917697124E+02 -.916830741E+02 -.915909590E+02 -.914937939E+02 -.913920120E+02 -.912860486E+02 -.911763381E+02 -.910633113E+02 -.909473925E+02 -.908289974E+02 -.907085304E+02 -.905863832E+02 -.904629320E+02 -.903385367E+02 -.902135387E+02 -.900882597E+02 -.899630008E+02 -.898380417E+02 -.897136408E+02 -.895900351E+02 -.894674422E+02 -.893460617E+02 -.892260789E+02 -.891076691E+02 -.889910043E+02 -.888762614E+02 -.887636334E+02 -.886533441E+02 -.885456665E+02 -.884409474E+02 -.883396379E+02 -.882423340E+02 -.881498281E+02 -.880631748E+02 -.879837774E+02 -.879134977E+02 -.878548000E+02 -.878109364E+02 -.877861896E+02 -.877861896E+02
 -.878141527E+02 -.878141527E+02 -.878405272E+02 -.878872995E+02 -.879499335E+02 -.880249929E+02 -.881098820E+02 -.882026460E+02 -.883018178E+02 -.884062992E+02 -.885152685E+02 -.886281099E+02 -.887443581E+02 -.888636554E+02 -.889857182E+02 -.891103116E+02 -.892372285E+02 -.893662749E+02 -.894972572E+02 -.896299735E+02 -.897642070E+02 -.898997213E+02 -.900362568E+02 -.901735295E+02 -.903112295E+02 -.904490212E+02 -.905865434E+02 -.907234109E+02 -.908592150E+02 -.909935255E+02 -.911258926E+02 -.912558484E+02 -.913829088E+02 -.915065764E+02 -.916263423E+02 -.917416890E+02 -.918520935E+02 -.919570310E+02 -.920559791E+02 -.921484227E+02 -.922338592E+02 -.923118048E+02 -.923818009E+02 -.924434212E+02 -.924962783E+02 -.925400307E+02 -.925743893E+02 -.925991228E+02 -.926140629E+02 -.926191076E+02 -.926142234E+02 -.925994463E+02 -.925748809E+02 -.925406982E+02 -.924971322E+02 -.924444747E+02 -.923830703E+02 -.923133095E+02 -.922356220E+02 -.921504699E+02 -.920583409E+02 -.919597414E+02 -.918551911E+02 -.917452171E+02 -.916303493E+02 -.915111158E+02 -.913880400E+02 -.912616365E+02 -.911324092E+02 -.910008483E+02 -.908674283E+02 -.907326058E+02 -.905968176E+02 -.904604789E+02 -.903239812E+02 -.901876913E+02 -.900519496E+02 -.899170695E+02 -.897833368E+02 -.896510105E+02 -.895203233E+02 -.893914841E+02 -.892646811E+02 -.891400868E+02 -.890178644E+02 -.888981765E+02 -.887811967E+02 -.886671243E+02 -.885562037E+02 -.884487485E+02 -.883451734E+02 -.882460347E+02 -.881520820E+02 -.880643255E+02 -.879841219E+02 -.879132861E+02 -.878542353E+02 -.878101765E+02 -.877853501E+02 -.877853501E+02
 -.878092426E+02 -.878092426E+02 -.878355040E+02 -.878821446E+02 -.879447182E+02 -.880198739E+02 -.881050963E+02 -.881985061E+02 -.882987064E+02 -.884046640E+02 -.885156175E+02 -.886310060E+02 -.887504136E+02 -.888735266E+02 -.890000999E+02 -.891299302E+02 -.892628364E+02 -.893986427E+02 -.895371668E+02 -.896782108E+02 -.898215541E+02 -.899669486E+02 -.901141157E+02 -.902627445E+02 -.904124910E+02 -.905629785E+02 -.907137979E+02 -.908645092E+02 -.910146431E+02 -.911637024E+02 -.913111639E+02 -.914564803E+02 -.915990816E+02 -.917383776E+02 -.918737591E+02 -.920046015E+02 -.921302668E+02 -.922501081E+02 -.923634745E+02 -.924697165E+02 -.925681939E+02 -.926582835E+02 -.927393887E+02 -.928109496E+02 -.928724529E+02 -.929234430E+02 -.929635314E+02 -.929924060E+02 -.930098382E+02 -.930156890E+02 -.930099125E+02 -.929925570E+02 -.929637636E+02 -.929237633E+02 -.928728707E+02 -.928114767E+02 -.927400398E+02 -.926590760E+02 -.925691483E+02 -.924708567E+02 -.923648278E+02 -.922517057E+02 -.921321441E+02 -.920067986E+02 -.918763210E+02 -.917413545E+02 -.916025299E+02 -.914604620E+02 -.913157479E+02 -.911689640E+02 -.910206650E+02 -.908713810E+02 -.907216165E+02 -.905718483E+02 -.904225232E+02 -.902740570E+02 -.901268322E+02 -.899811975E+02 -.898374666E+02 -.896959189E+02 -.895567998E+02 -.894203236E+02 -.892866763E+02 -.891560206E+02 -.890285030E+02 -.889042628E+02 -.887834436E+02 -.886662087E+02 -.885527605E+02 -.884433651E+02 -.883383843E+02 -.882383158E+02 -.881438452E+02 -.880559126E+02 -.879757986E+02 -.879052350E+02 -.878465483E+02 -.878028456E+02 -.877782580E+02 -.877782580E+02
 -.877966781E+02 -.877966781E+02 -.878224357E+02 -.878682670E+02 -.879298985E+02 -.880041308E+02 -.880885825E+02 -.881814936E+02 -.882815740E+02 -.883878867E+02 -.884997571E+02 -.886167023E+02 -.887383771E+02 -.888645304E+02 -.889949720E+02 -.891295461E+02 -.892681103E+02 -.894105196E+02 -.895566135E+02 -.897062066E+02 -.898590815E+02 -.900149841E+02 -.901736200E+02 -.903346535E+02 -.904977066E+02 -.906623601E+02 -.908281541E+02 -.909945902E+02 -.911611331E+02 -.913272123E+02 -.914922238E+02 -.916555317E+02 -.918164688E+02 -.919743379E+02 -.921284127E+02 -.922779391E+02 -.924221380E+02 -.925602084E+02 -.926913327E+02 -.928146841E+02 -.929294359E+02 -.930347727E+02 -.931299043E+02 -.932140802E+02 -.932866060E+02 -.933468592E+02 -.933943056E+02 -.934285128E+02 -.934491632E+02 -.934560626E+02 -.934491463E+02 -.934284810E+02 -.933942627E+02 -.933468114E+02 -.932865614E+02 -.932140492E+02 -.931298994E+02 -.930348092E+02 -.929295314E+02 -.928148593E+02 -.926916114E+02 -.925606179E+02 -.924227094E+02 -.922787077E+02 -.921294186E+02 -.919756264E+02 -.918180909E+02 -.916575445E+02 -.914946912E+02 -.913302050E+02 -.911647295E+02 -.909988763E+02 -.908332238E+02 -.906683153E+02 -.905046571E+02 -.903427167E+02 -.901829202E+02 -.900256515E+02 -.898712505E+02 -.897200136E+02 -.895721942E+02 -.894280048E+02 -.892876208E+02 -.891511854E+02 -.890188170E+02 -.888906185E+02 -.887666898E+02 -.886471428E+02 -.885321213E+02 -.884218258E+02 -.883165448E+02 -.882166951E+02 -.881228727E+02 -.880359179E+02 -.879570001E+02 -.878877257E+02 -.878302787E+02 -.877876030E+02 -.877636399E+02 -.877636399E+02
 -.877749132E+02 -.877749132E+02 -.877996942E+02 -.878438935E+02 -.879035073E+02 -.879755650E+02 -.880578818E+02 -.881488681E+02 -.882473837E+02 -.883526241E+02 -.884640332E+02 -.885812348E+02 -.887039795E+02 -.888321023E+02 -.889654899E+02 -.891040536E+02 -.892477088E+02 -.893963580E+02 -.895498777E+02 -.897081087E+02 -.898708483E+02 -.900378454E+02 -.902087971E+02 -.903833476E+02 -.905610878E+02 -.907415568E+02 -.909242434E+02 -.911085888E+02 -.912939888E+02 -.914797960E+02 -.916653209E+02 -.918498324E+02 -.920325574E+02 -.922126801E+02 -.923893399E+02 -.925616310E+02 -.927286018E+02 -.928892577E+02 -.930425652E+02 -.931874605E+02 -.933228611E+02 -.934476823E+02 -.935608567E+02 -.936613572E+02 -.937482220E+02 -.938205806E+02 -.938776792E+02 -.939189041E+02 -.939438018E+02 -.939520941E+02 -.939436878E+02 -.939186778E+02 -.938773441E+02 -.938201419E+02 -.937476866E+02 -.936607340E+02 -.935601562E+02 -.934469172E+02 -.933220461E+02 -.931866126E+02 -.930417039E+02 -.928884051E+02 -.927277835E+02 -.925608761E+02 -.923886818E+02 -.922121567E+02 -.920322123E+02 -.918497149E+02 -.916654873E+02 -.914803096E+02 -.912949207E+02 -.911100184E+02 -.909262586E+02 -.907442544E+02 -.905645734E+02 -.903877354E+02 -.902142096E+02 -.900444120E+02 -.898787045E+02 -.897173936E+02 -.895607314E+02 -.894089179E+02 -.892621045E+02 -.891204003E+02 -.889838792E+02 -.888525903E+02 -.887265708E+02 -.886058612E+02 -.884905257E+02 -.883806765E+02 -.882765047E+02 -.881783192E+02 -.880865963E+02 -.880020423E+02 -.879256744E+02 -.878589250E+02 -.878037760E+02 -.877629339E+02 -.877400576E+02 -.877400576E+02
 -.877421996E+02 -.877421996E+02 -.877654389E+02 -.878070182E+02 -.878633154E+02 -.879316777E+02 -.880101884E+02 -.880974876E+02 -.881926338E+02 -.882949976E+02 -.884041787E+02 -.885199412E+02 -.886421629E+02 -.887707941E+02 -.889058260E+02 -.890472640E+02 -.891951064E+02 -.893493272E+02 -.895098627E+02 -.896765999E+02 -.898493691E+02 -.900279374E+02 -.902120061E+02 -.904012088E+02 -.905951121E+02 -.907932179E+02 -.909949663E+02 -.911997397E+02 -.914068658E+02 -.916156206E+02 -.918252296E+02 -.920348664E+02 -.922436500E+02 -.924506401E+02 -.926548301E+02 -.928551413E+02 -.930504175E+02 -.932394227E+02 -.934208433E+02 -.935932964E+02 -.937553451E+02 -.939055207E+02 -.940423528E+02 -.941644045E+02 -.942703126E+02 -.943588300E+02 -.944288672E+02 -.944795311E+02 -.945101584E+02 -.945203406E+02 -.945099403E+02 -.944790964E+02 -.944282190E+02 -.943579730E+02 -.942692528E+02 -.941631495E+02 -.940409116E+02 -.939039034E+02 -.937535633E+02 -.935913631E+02 -.934187729E+02 -.932372317E+02 -.930481244E+02 -.928527671E+02 -.926523990E+02 -.924481805E+02 -.922411948E+02 -.920324540E+02 -.918229052E+02 -.916134364E+02 -.914048821E+02 -.911980257E+02 -.909936005E+02 -.907922885E+02 -.905947174E+02 -.904014570E+02 -.902130149E+02 -.900298334E+02 -.898522862E+02 -.896806781E+02 -.895152447E+02 -.893561558E+02 -.892035191E+02 -.890573875E+02 -.889177673E+02 -.887846294E+02 -.886579229E+02 -.885375912E+02 -.884235922E+02 -.883159218E+02 -.882146447E+02 -.881199305E+02 -.880321009E+02 -.879516887E+02 -.878795129E+02 -.878167766E+02 -.877651920E+02 -.877271437E+02 -.877059021E+02 -.877059021E+02
 -.876965769E+02 -.876965769E+02 -.877176059E+02 -.877553904E+02 -.878068164E+02 -.878696497E+02 -.879423225E+02 -.880237703E+02 -.881133062E+02 -.882105240E+02 -.883152223E+02 -.884273450E+02 -.885469344E+02 -.886740926E+02 -.888089511E+02 -.889516441E+02 -.891022878E+02 -.892609618E+02 -.894276945E+02 -.896024503E+02 -.897851204E+02 -.899755154E+02 -.901733617E+02 -.903782996E+02 -.905898845E+02 -.908075910E+02 -.910308177E+02 -.912588936E+02 -.914910844E+02 -.917265969E+02 -.919645799E+02 -.922041227E+02 -.924442470E+02 -.926838957E+02 -.929219173E+02 -.931570488E+02 -.933878994E+02 -.936129385E+02 -.938304909E+02 -.940387425E+02 -.942357588E+02 -.944195166E+02 -.945879498E+02 -.947390054E+02 -.948707091E+02 -.949812346E+02 -.950689724E+02 -.951325947E+02 -.951711104E+02 -.951839074E+02 -.951707792E+02 -.951319338E+02 -.950679849E+02 -.949799251E+02 -.948690834E+02 -.947370703E+02 -.945857131E+02 -.944169867E+02 -.942329444E+02 -.940356527E+02 -.938271349E+02 -.936093257E+02 -.933840399E+02 -.931529534E+02 -.929175987E+02 -.926793689E+02 -.924395307E+02 -.921992402E+02 -.919595606E+02 -.917214773E+02 -.914859097E+02 -.912537183E+02 -.910257069E+02 -.908026208E+02 -.905851425E+02 -.903738848E+02 -.901693846E+02 -.899720973E+02 -.897823920E+02 -.896005505E+02 -.894267676E+02 -.892611548E+02 -.891037460E+02 -.889545055E+02 -.888133392E+02 -.886801060E+02 -.885546335E+02 -.884367343E+02 -.883262262E+02 -.882229558E+02 -.881268262E+02 -.880378319E+02 -.879561005E+02 -.878819471E+02 -.878159414E+02 -.877589957E+02 -.877124770E+02 -.876783544E+02 -.876593897E+02 -.876593897E+02
 -.876358597E+02 -.876358597E+02 -.876538955E+02 -.876865006E+02 -.877312103E+02 -.877863195E+02 -.878506981E+02 -.879236498E+02 -.880048032E+02 -.880940286E+02 -.881913718E+02 -.882970020E+02 -.884111705E+02 -.885341754E+02 -.886663334E+02 -.888079541E+02 -.889593185E+02 -.891206598E+02 -.892921460E+02 -.894738653E+02 -.896658141E+02 -.898678869E+02 -.900798705E+02 -.903014417E+02 -.905321683E+02 -.907715152E+02 -.910188527E+02 -.912734678E+02 -.915345754E+02 -.918013275E+02 -.920728172E+02 -.923480758E+02 -.926260601E+02 -.929056296E+02 -.931855150E+02 -.934642806E+02 -.937402861E+02 -.940116527E+02 -.942762431E+02 -.945316582E+02 -.947752590E+02 -.950042118E+02 -.952155595E+02 -.954063135E+02 -.955735607E+02 -.957145781E+02 -.958269482E+02 -.959086649E+02 -.959582252E+02 -.959746983E+02 -.959577697E+02 -.959077557E+02 -.958255887E+02 -.957127735E+02 -.955713172E+02 -.954036383E+02 -.952124601E+02 -.950006956E+02 -.947713328E+02 -.945273275E+02 -.942715116E+02 -.940065223E+02 -.937347566E+02 -.934583502E+02 -.931791808E+02 -.928988892E+02 -.926189126E+02 -.923405236E+02 -.920648682E+02 -.917929968E+02 -.915258872E+02 -.912644570E+02 -.910095664E+02 -.907620136E+02 -.905225253E+02 -.902917449E+02 -.900702215E+02 -.898584000E+02 -.896566159E+02 -.894650928E+02 -.892839447E+02 -.891131811E+02 -.889527157E+02 -.888023777E+02 -.886619251E+02 -.885310590E+02 -.884094408E+02 -.882967095E+02 -.881925018E+02 -.880964743E+02 -.880083291E+02 -.879278445E+02 -.878549111E+02 -.877895779E+02 -.877321103E+02 -.876830631E+02 -.876433768E+02 -.876145014E+02 -.875985594E+02 -.875985594E+02
 -.875576197E+02 -.875576197E+02 -.875717541E+02 -.875975610E+02 -.876333784E+02 -.876781499E+02 -.877312776E+02 -.877925102E+02 -.878618569E+02 -.879395211E+02 -.880258480E+02 -.881212831E+02 -.882263373E+02 -.883415579E+02 -.884675028E+02 -.886047167E+02 -.887537088E+02 -.889149327E+02 -.890887655E+02 -.892754894E+02 -.894752748E+02 -.896881660E+02 -.899140702E+02 -.901527522E+02 -.904038343E+02 -.906668034E+02 -.909410239E+02 -.912257571E+02 -.915201822E+02 -.918234164E+02 -.921345283E+02 -.924525384E+02 -.927764017E+02 -.931049697E+02 -.934369310E+02 -.937707363E+02 -.941045162E+02 -.944360047E+02 -.947624839E+02 -.950807616E+02 -.953871929E+02 -.956777493E+02 -.959481322E+02 -.961939251E+02 -.964107710E+02 -.965945622E+02 -.967416289E+02 -.968489132E+02 -.969141170E+02 -.969358149E+02 -.969135245E+02 -.968477303E+02 -.967398598E+02 -.965922128E+02 -.964078488E+02 -.961904384E+02 -.959440893E+02 -.956731580E+02 -.953820591E+02 -.950750878E+02 -.947562687E+02 -.944292415E+02 -.940971925E+02 -.937628340E+02 -.934284270E+02 -.930958374E+02 -.927666133E+02 -.924420675E+02 -.921233533E+02 -.918115232E+02 -.915075675E+02 -.912124309E+02 -.909270111E+02 -.906521454E+02 -.903885897E+02 -.901369964E+02 -.898978957E+02 -.896716811E+02 -.894586028E+02 -.892587667E+02 -.890721402E+02 -.888985619E+02 -.887377556E+02 -.885893466E+02 -.884528786E+02 -.883278329E+02 -.882136464E+02 -.881097309E+02 -.880154922E+02 -.879303507E+02 -.878537630E+02 -.877852469E+02 -.877244106E+02 -.876709872E+02 -.876248796E+02 -.875862166E+02 -.875554257E+02 -.875333284E+02 -.875212663E+02 -.875212663E+02
 -.874591547E+02 -.874591547E+02 -.874683415E+02 -.874854697E+02 -.875098413E+02 -.875411728E+02 -.875794959E+02 -.876250823E+02 -.876783864E+02 -.877400023E+02 -.878106281E+02 -.878910386E+02 -.879820609E+02 -.880845520E+02 -.881993785E+02 -.883273953E+02 -.884694241E+02 -.886262305E+02 -.887985004E+02 -.889868154E+02 -.891916285E+02 -.894132412E+02 -.896517842E+02 -.899072028E+02 -.901792519E+02 -.904675000E+02 -.907713462E+02 -.910900496E+02 -.914227675E+02 -.917685978E+02 -.921266153E+02 -.924958902E+02 -.928754740E+02 -.932643443E+02 -.936613029E+02 -.940648332E+02 -.944729339E+02 -.948829562E+02 -.952914757E+02 -.956942286E+02 -.960861306E+02 -.964613855E+02 -.968136740E+02 -.971364066E+02 -.974230167E+02 -.976672708E+02 -.978635729E+02 -.980072445E+02 -.980947612E+02 -.981239332E+02 -.980940188E+02 -.980057621E+02 -.978613552E+02 -.976643244E+02 -.974193503E+02 -.971320298E+02 -.968085967E+02 -.964556164E+02 -.960796755E+02 -.956870882E+02 -.952836434E+02 -.948744157E+02 -.944636574E+02 -.940547810E+02 -.936504237E+02 -.932525778E+02 -.928627544E+02 -.924821509E+02 -.921117941E+02 -.917526423E+02 -.914056398E+02 -.910717300E+02 -.907518354E+02 -.904468208E+02 -.901574493E+02 -.898843434E+02 -.896279552E+02 -.893885492E+02 -.891661978E+02 -.889607862E+02 -.887720273E+02 -.885994802E+02 -.884425736E+02 -.883006290E+02 -.881728851E+02 -.880585200E+02 -.879566727E+02 -.878664625E+02 -.877870072E+02 -.877174395E+02 -.876569241E+02 -.876046740E+02 -.875599694E+02 -.875221794E+02 -.874907881E+02 -.874654292E+02 -.874459305E+02 -.874323725E+02 -.874251680E+02 -.874251680E+02
 -.873374354E+02 -.873374354E+02 -.873404763E+02 -.873467481E+02 -.873566815E+02 -.873708898E+02 -.873901282E+02 -.874152644E+02 -.874472577E+02 -.874871442E+02 -.875360248E+02 -.875950545E+02 -.876654329E+02 -.877483926E+02 -.878451859E+02 -.879570692E+02 -.880852833E+02 -.882310294E+02 -.883954424E+02 -.885795586E+02 -.887842819E+02 -.890103472E+02 -.892582856E+02 -.895283932E+02 -.898207088E+02 -.901350067E+02 -.904708074E+02 -.908274142E+02 -.912039729E+02 -.915995525E+02 -.920132312E+02 -.924441653E+02 -.928916104E+02 -.933548643E+02 -.938331094E+02 -.943251564E+02 -.948291188E+02 -.953420764E+02 -.958598003E+02 -.963766040E+02 -.968853571E+02 -.973776645E+02 -.978441851E+02 -.982750488E+02 -.986603314E+02 -.989905497E+02 -.992571464E+02 -.994529362E+02 -.995724882E+02 -.996124203E+02 -.995715847E+02 -.994511313E+02 -.992544446E+02 -.989869573E+02 -.986558567E+02 -.982697015E+02 -.978379755E+02 -.973706018E+02 -.968774466E+02 -.963678443E+02 -.958501784E+02 -.953315637E+02 -.948176668E+02 -.943126946E+02 -.938195455E+02 -.933400883E+02 -.928755009E+02 -.924265986E+02 -.919940907E+02 -.915787376E+02 -.911814061E+02 -.908030461E+02 -.904446188E+02 -.901070090E+02 -.897909428E+02 -.894969267E+02 -.892252114E+02 -.889757801E+02 -.887483567E+02 -.885424280E+02 -.883572754E+02 -.881920100E+02 -.880456088E+02 -.879169498E+02 -.878048428E+02 -.877080570E+02 -.876253438E+02 -.875554552E+02 -.874971588E+02 -.874492484E+02 -.874105523E+02 -.873799396E+02 -.873563241E+02 -.873386686E+02 -.873259897E+02 -.873173635E+02 -.873119353E+02 -.873089342E+02 -.873076959E+02 -.873076959E+02
 -.871890266E+02 -.871890266E+02 -.871845504E+02 -.871774421E+02 -.871694204E+02 -.871621102E+02 -.871570719E+02 -.871558281E+02 -.871598871E+02 -.871707637E+02 -.871899959E+02 -.872191581E+02 -.872598706E+02 -.873138033E+02 -.873826754E+02 -.874682478E+02 -.875723099E+02 -.876966579E+02 -.878430656E+02 -.880132467E+02 -.882088089E+02 -.884312007E+02 -.886816533E+02 -.889611207E+02 -.892702250E+02 -.896092139E+02 -.899779428E+02 -.903758942E+02 -.908022458E+02 -.912559937E+02 -.917361217E+02 -.922417855E+02 -.927724525E+02 -.933279170E+02 -.939081146E+02 -.945126987E+02 -.951404228E+02 -.957884549E+02 -.964517981E+02 -.971229693E+02 -.977920031E+02 -.984467560E+02 -.990734344E+02 -.996572609E+02 -.100183216E+03 -.100636810E+03 -.101004854E+03 -.101276188E+03 -.101442322E+03 -.101497945E+03 -.101441248E+03 -.101274041E+03 -.101001636E+03 -.100632525E+03 -.100177869E+03 -.996508587E+02 -.990659832E+02 -.984382615E+02 -.977824667E+02 -.971123835E+02 -.964401392E+02 -.957756748E+02 -.951264406E+02 -.944973952E+02 -.938913329E+02 -.933094693E+02 -.927521339E+02 -.922193918E+02 -.917114669E+02 -.912289243E+02 -.907726501E+02 -.903437061E+02 -.899431416E+02 -.895718208E+02 -.892302986E+02 -.889187516E+02 -.886369596E+02 -.883843243E+02 -.881599119E+02 -.879625095E+02 -.877906851E+02 -.876428471E+02 -.875172977E+02 -.874122798E+02 -.873260153E+02 -.872567347E+02 -.872026995E+02 -.871622160E+02 -.871336426E+02 -.871153913E+02 -.871059228E+02 -.871037375E+02 -.871073609E+02 -.871153250E+02 -.871261455E+02 -.871382932E+02 -.871501617E+02 -.871600285E+02 -.871660101E+02 -.871660101E+02
 -.870099997E+02 -.870099997E+02 -.869964312E+02 -.869729996E+02 -.869428541E+02 -.869087236E+02 -.868730293E+02 -.868379779E+02 -.868056384E+02 -.867780073E+02 -.867570615E+02 -.867448029E+02 -.867432937E+02 -.867546835E+02 -.867812276E+02 -.868252965E+02 -.868893740E+02 -.869760452E+02 -.870879703E+02 -.872278451E+02 -.873983462E+02 -.876020604E+02 -.878413998E+02 -.881185034E+02 -.884351317E+02 -.887925614E+02 -.891914951E+02 -.896320079E+02 -.901135599E+02 -.906351082E+02 -.911953458E+02 -.917930635E+02 -.924275667E+02 -.930989907E+02 -.938082858E+02 -.945566713E+02 -.953445372E+02 -.961700481E+02 -.970279001E+02 -.979086208E+02 -.987985376E+02 -.996802844E+02 -.100533635E+03 -.101336506E+03 -.102066064E+03 -.102699921E+03 -.103217378E+03 -.103600678E+03 -.103836162E+03 -.103915220E+03 -.103834906E+03 -.103598164E+03 -.103213606E+03 -.102694887E+03 -.102059765E+03 -.101328936E+03 -.100524791E+03 -.996701588E+02 -.987871170E+02 -.978958802E+02 -.970137915E+02 -.961544857E+02 -.953273810E+02 -.945377158E+02 -.937872613E+02 -.930755813E+02 -.924014418E+02 -.917639140E+02 -.911629140E+02 -.905992057E+02 -.900740733E+02 -.895888951E+02 -.891447765E+02 -.887423098E+02 -.883814623E+02 -.880615655E+02 -.877813704E+02 -.875391388E+02 -.873327498E+02 -.871598074E+02 -.870177392E+02 -.869038828E+02 -.868155583E+02 -.867501238E+02 -.867050171E+02 -.866777831E+02 -.866660885E+02 -.866677251E+02 -.866806032E+02 -.867027365E+02 -.867322176E+02 -.867671876E+02 -.868057960E+02 -.868461531E+02 -.868862726E+02 -.869240024E+02 -.869569406E+02 -.869823346E+02 -.869969576E+02 -.869969576E+02
 -.867959040E+02 -.867959040E+02 -.867714184E+02 -.867281942E+02 -.866709196E+02 -.866034783E+02 -.865291586E+02 -.864508238E+02 -.863710543E+02 -.862922653E+02 -.862168070E+02 -.861470500E+02 -.860854572E+02 -.860346455E+02 -.859974349E+02 -.859768858E+02 -.859763225E+02 -.859993408E+02 -.860497963E+02 -.861317719E+02 -.862495210E+02 -.864073846E+02 -.866096805E+02 -.868605643E+02 -.871638645E+02 -.875228954E+02 -.879402577E+02 -.884176455E+02 -.889556930E+02 -.895539160E+02 -.902108333E+02 -.909243684E+02 -.916925965E+02 -.925147371E+02 -.933919813E+02 -.943274406E+02 -.953246335E+02 -.963847305E+02 -.975037180E+02 -.986707092E+02 -.998677404E+02 -.101070570E+03 -.102249904E+03 -.103372786E+03 -.104404171E+03 -.105308762E+03 -.106053118E+03 -.106607942E+03 -.106950320E+03 -.107065636E+03 -.106948862E+03 -.106605020E+03 -.106048723E+03 -.105302878E+03 -.104396777E+03 -.103363855E+03 -.102239403E+03 -.101058461E+03 -.998539707E+02 -.986552093E+02 -.974863817E+02 -.963653894E+02 -.953030254E+02 -.943031884E+02 -.933646061E+02 -.924837123E+02 -.916574238E+02 -.908846433E+02 -.901662776E+02 -.895043805E+02 -.889011417E+02 -.883581348E+02 -.878759168E+02 -.874539104E+02 -.870904660E+02 -.867830172E+02 -.865282759E+02 -.863224328E+02 -.861613455E+02 -.860407054E+02 -.859561787E+02 -.859035185E+02 -.858786509E+02 -.858777343E+02 -.858971951E+02 -.859337424E+02 -.859843645E+02 -.860463097E+02 -.861170543E+02 -.861942588E+02 -.862757149E+02 -.863592817E+02 -.864428124E+02 -.865240688E+02 -.866006208E+02 -.866697279E+02 -.867281962E+02 -.867722044E+02 -.867970908E+02 -.867970908E+02
 -.865419626E+02 -.865419626E+02 -.865044269E+02 -.864372791E+02 -.863467957E+02 -.862379944E+02 -.861149507E+02 -.859810586E+02 -.858392475E+02 -.856921660E+02 -.855423408E+02 -.853923171E+02 -.852447843E+02 -.851026888E+02 -.849693356E+02 -.848484749E+02 -.847443733E+02 -.846618634E+02 -.846063669E+02 -.845838872E+02 -.846009630E+02 -.846645806E+02 -.847820391E+02 -.849607677E+02 -.852080932E+02 -.855309623E+02 -.859356220E+02 -.864272670E+02 -.870096720E+02 -.876848384E+02 -.884527219E+02 -.893111792E+02 -.902563923E+02 -.912841384E+02 -.923920861E+02 -.935823073E+02 -.948616112E+02 -.962375438E+02 -.977116575E+02 -.992745507E+02 -.100904748E+03 -.102569900E+03 -.104228463E+03 -.105831406E+03 -.107324260E+03 -.108649932E+03 -.109752388E+03 -.110581065E+03 -.111095490E+03 -.111269431E+03 -.111093791E+03 -.110577653E+03 -.109747238E+03 -.108643003E+03 -.107315497E+03 -.105820737E+03 -.104215798E+03 -.102555127E+03 -.100887730E+03 -.992551093E+02 -.976895510E+02 -.962124136E+02 -.948329195E+02 -.935493147E+02 -.923539377E+02 -.912400342E+02 -.902057286E+02 -.892535910E+02 -.883880549E+02 -.876131028E+02 -.869310048E+02 -.863419066E+02 -.858438907E+02 -.854332515E+02 -.851048492E+02 -.848524775E+02 -.846692161E+02 -.845477508E+02 -.844806537E+02 -.844606173E+02 -.844806414E+02 -.845341714E+02 -.846151915E+02 -.847182750E+02 -.848385981E+02 -.849719223E+02 -.851145501E+02 -.852632623E+02 -.854152380E+02 -.855679637E+02 -.857191318E+02 -.858665302E+02 -.860079210E+02 -.861409057E+02 -.862627727E+02 -.863703193E+02 -.864596409E+02 -.865258747E+02 -.865628871E+02 -.865628871E+02
 -.862437848E+02 -.862437848E+02 -.861907104E+02 -.860947259E+02 -.859636554E+02 -.858035152E+02 -.856189504E+02 -.854135949E+02 -.851903759E+02 -.849517747E+02 -.847000607E+02 -.844375062E+02 -.841665890E+02 -.838901873E+02 -.836117666E+02 -.833355566E+02 -.830667112E+02 -.828114446E+02 -.825771319E+02 -.823723624E+02 -.822069350E+02 -.820917822E+02 -.820388170E+02 -.820606932E+02 -.821704805E+02 -.823812551E+02 -.827056136E+02 -.831551238E+02 -.837397298E+02 -.844671332E+02 -.853421763E+02 -.863662655E+02 -.875369169E+02 -.888476858E+02 -.902892349E+02 -.918531332E+02 -.935391610E+02 -.953596926E+02 -.973299945E+02 -.994514770E+02 -.101704468E+03 -.104049691E+03 -.106430715E+03 -.108775567E+03 -.110998872E+03 -.113005874E+03 -.114698911E+03 -.115986188E+03 -.116791848E+03 -.117065610E+03 -.116789837E+03 -.115982139E+03 -.114692766E+03 -.112997547E+03 -.110988241E+03 -.108762468E+03 -.106414941E+03 -.104030979E+03 -.101682490E+03 -.994258179E+02 -.973000971E+02 -.953247444E+02 -.934979779E+02 -.918042881E+02 -.902314756E+02 -.887801978E+02 -.874592732E+02 -.862783088E+02 -.852439537E+02 -.843588701E+02 -.836218178E+02 -.830281066E+02 -.825701683E+02 -.822381677E+02 -.820206175E+02 -.819049718E+02 -.818781751E+02 -.819271506E+02 -.820392129E+02 -.822023987E+02 -.824057127E+02 -.826392891E+02 -.828944752E+02 -.831638457E+02 -.834411577E+02 -.837212600E+02 -.839999662E+02 -.842739043E+02 -.845403521E+02 -.847970630E+02 -.850420881E+02 -.852735941E+02 -.854896763E+02 -.856881600E+02 -.858663842E+02 -.860209562E+02 -.861474644E+02 -.862401330E+02 -.862914004E+02 -.862914004E+02
 -.858989792E+02 -.858989792E+02 -.858275455E+02 -.856970492E+02 -.855166942E+02 -.852932006E+02 -.850313673E+02 -.847345394E+02 -.844050065E+02 -.840443538E+02 -.836537874E+02 -.832344478E+02 -.827877241E+02 -.823155744E+02 -.818208537E+02 -.813076439E+02 -.807815740E+02 -.802501157E+02 -.797228316E+02 -.792115556E+02 -.787304821E+02 -.782961456E+02 -.779272737E+02 -.776445070E+02 -.774699764E+02 -.774267396E+02 -.775380773E+02 -.778266548E+02 -.783135634E+02 -.790172687E+02 -.799525139E+02 -.811292526E+02 -.825517075E+02 -.842176507E+02 -.861179769E+02 -.882367783E+02 -.905535254E+02 -.930543360E+02 -.957553668E+02 -.986889404E+02 -.101857465E+03 -.105224806E+03 -.108721889E+03 -.112247574E+03 -.115669002E+03 -.118825967E+03 -.121541565E+03 -.123639734E+03 -.124968180E+03 -.125422598E+03 -.124965745E+03 -.123634810E+03 -.121534041E+03 -.118815665E+03 -.115655675E+03 -.112230882E+03 -.108701391E+03 -.105199932E+03 -.101827491E+03 -.986529370E+02 -.957120479E+02 -.930017613E+02 -.904893217E+02 -.881592368E+02 -.860261023E+02 -.841108340E+02 -.824296416E+02 -.809919377E+02 -.798002609E+02 -.788506858E+02 -.781335288E+02 -.776342811E+02 -.773346710E+02 -.772137573E+02 -.772489788E+02 -.774171109E+02 -.776951037E+02 -.780607872E+02 -.784934386E+02 -.789742116E+02 -.794864273E+02 -.800157336E+02 -.805501401E+02 -.810799452E+02 -.815975712E+02 -.820973317E+02 -.825751507E+02 -.830282571E+02 -.834548698E+02 -.838538871E+02 -.842245875E+02 -.845663422E+02 -.848783373E+02 -.851592951E+02 -.854071841E+02 -.856188996E+02 -.857898968E+02 -.859137526E+02 -.859816320E+02 -.859816320E+02
 -.855099346E+02 -.855099346E+02 -.854171889E+02 -.852461219E+02 -.850070000E+02 -.847067674E+02 -.843497339E+02 -.839381495E+02 -.834727008E+02 -.829529616E+02 -.823778293E+02 -.817459705E+02 -.810562963E+02 -.803084753E+02 -.795034843E+02 -.786441834E+02 -.777358905E+02 -.767869189E+02 -.758090370E+02 -.748178100E+02 -.738327916E+02 -.728775471E+02 -.719795080E+02 -.711696686E+02 -.704821412E+02 -.699535830E+02 -.696224883E+02 -.695283221E+02 -.697104405E+02 -.702067342E+02 -.710519302E+02 -.722755285E+02 -.738994493E+02 -.759356363E+02 -.783840968E+02 -.812320550E+02 -.844548055E+02 -.880182212E+02 -.918848251E+02 -.960550056E+02 -.100599463E+03 -.105528620E+03 -.110782046E+03 -.116234376E+03 -.121688036E+03 -.126872069E+03 -.131455514E+03 -.135080501E+03 -.137415762E+03 -.138222472E+03 -.137412750E+03 -.135074376E+03 -.131446068E+03 -.126858972E+03 -.121670810E+03 -.116212366E+03 -.110754372E+03 -.105494128E+03 -.100556649E+03 -.960018606E+02 -.918182533E+02 -.879347492E+02 -.843524361E+02 -.811093625E+02 -.782401464E+02 -.757700205E+02 -.737122564E+02 -.720672764E+02 -.708234972E+02 -.699593044E+02 -.694454649E+02 -.692474933E+02 -.693277198E+02 -.696469863E+02 -.701659953E+02 -.708463762E+02 -.716515387E+02 -.725473679E+02 -.735027905E+02 -.744902195E+02 -.754858669E+02 -.764699067E+02 -.774264777E+02 -.783435212E+02 -.792124709E+02 -.800278236E+02 -.807866280E+02 -.814879346E+02 -.821322418E+02 -.827209671E+02 -.832559588E+02 -.837390527E+02 -.841716685E+02 -.845544316E+02 -.848867989E+02 -.851666642E+02 -.853899133E+02 -.855498965E+02 -.856367863E+02 -.856367863E+02
 -.850875017E+02 -.850875017E+02 -.849708536E+02 -.847537585E+02 -.844470995E+02 -.840574214E+02 -.835877370E+02 -.830382056E+02 -.824067304E+02 -.816895258E+02 -.808817011E+02 -.799778998E+02 -.789730234E+02 -.778630505E+02 -.766459362E+02 -.753225525E+02 -.738975991E+02 -.723804006E+02 -.707855021E+02 -.691330010E+02 -.674485952E+02 -.657633807E+02 -.641134817E+02 -.625396152E+02 -.610866893E+02 -.598034940E+02 -.587424952E+02 -.579596758E+02 -.575143161E+02 -.574685471E+02 -.578864539E+02 -.588324382E+02 -.603684844E+02 -.625499534E+02 -.654196780E+02 -.690006806E+02 -.732891553E+02 -.782515241E+02 -.838309570E+02 -.899651076E+02 -.966222685E+02 -.103946358E+03 -.111977315E+03 -.120617044E+03 -.129612070E+03 -.138523445E+03 -.146723579E+03 -.153444116E+03 -.157895836E+03 -.159459170E+03 -.157892075E+03 -.153436422E+03 -.146711594E+03 -.138506594E+03 -.129589509E+03 -.120587595E+03 -.111939364E+03 -.103897731E+03 -.965600540E+02 -.898848144E+02 -.837285875E+02 -.781246206E+02 -.731362415E+02 -.688212123E+02 -.652137683E+02 -.623180987E+02 -.601113892E+02 -.585509397E+02 -.575815117E+02 -.571412712E+02 -.571660112E+02 -.575918917E+02 -.583570732E+02 -.594026034E+02 -.606728466E+02 -.621156791E+02 -.636826150E+02 -.653289763E+02 -.670141639E+02 -.687020310E+02 -.703613049E+02 -.719659661E+02 -.734954820E+02 -.749348104E+02 -.762741302E+02 -.775083098E+02 -.786361686E+02 -.796596135E+02 -.805827368E+02 -.814109460E+02 -.821501744E+02 -.828061911E+02 -.833840073E+02 -.838873594E+02 -.843182316E+02 -.846763821E+02 -.849588243E+02 -.851592200E+02 -.852671382E+02 -.852671382E+02
 -.846543412E+02 -.846543412E+02 -.845123840E+02 -.842460790E+02 -.838664351E+02 -.833789713E+02 -.827846336E+02 -.820805777E+02 -.812608867E+02 -.803172974E+02 -.792400074E+02 -.780186229E+02 -.766432816E+02 -.751059436E+02 -.734017885E+02 -.715305920E+02 -.694979124E+02 -.673159025E+02 -.650036171E+02 -.625867909E+02 -.600971966E+02 -.575718025E+02 -.550519905E+02 -.525830570E+02 -.502141281E+02 -.479985128E+02 -.459944366E+02 -.442660424E+02 -.428845217E+02 -.419292457E+02 -.414887830E+02 -.416615931E+02 -.425560178E+02 -.442890020E+02 -.469826739E+02 -.507574072E+02 -.557194258E+02 -.619413385E+02 -.694377032E+02 -.781503461E+02 -.879820797E+02 -.989029696E+02 -.111234207E+03 -.125109584E+03 -.140356649E+03 -.156374121E+03 -.172018581E+03 -.185587363E+03 -.195020132E+03 -.198442488E+03 -.195015493E+03 -.185577819E+03 -.172003572E+03 -.156352741E+03 -.140327551E+03 -.125070847E+03 -.111183149E+03 -.988358857E+02 -.878935902E+02 -.780361606E+02 -.692957638E+02 -.617713223E+02 -.555217692E+02 -.505326721E+02 -.467313168E+02 -.440113529E+02 -.422523414E+02 -.413321618E+02 -.411339432E+02 -.415494805E+02 -.424805173E+02 -.438387583E+02 -.455451738E+02 -.475289765E+02 -.497264885E+02 -.520800072E+02 -.545367847E+02 -.570482542E+02 -.595696160E+02 -.620598484E+02 -.644821341E+02 -.668045920E+02 -.690011105E+02 -.710520314E+02 -.729444605E+02 -.746720770E+02 -.762344414E+02 -.776359161E+02 -.788843674E+02 -.799898251E+02 -.809632312E+02 -.818153535E+02 -.825558837E+02 -.831926988E+02 -.837312339E+02 -.841739062E+02 -.845195200E+02 -.847625869E+02 -.848924982E+02 -.848924982E+02
 -.842457855E+02 -.842457855E+02 -.840792802E+02 -.837648871E+02 -.833133389E+02 -.827287082E+02 -.820094317E+02 -.811492101E+02 -.801378814E+02 -.789623756E+02 -.776078516E+02 -.760590921E+02 -.743021755E+02 -.723263535E+02 -.701259530E+02 -.677020170E+02 -.650633616E+02 -.622268072E+02 -.592165366E+02 -.560627921E+02 -.528003182E+02 -.494670113E+02 -.461031383E+02 -.427513038E+02 -.394571535E+02 -.362706541E+02 -.332477603E+02 -.304522958E+02 -.279577560E+02 -.258491564E+02 -.242258390E+02 -.232054686E+02 -.229284134E+02 -.235617459E+02 -.253022551E+02 -.283771765E+02 -.330397778E+02 -.395577295E+02 -.481968944E+02 -.591849160E+02 -.726388260E+02 -.885454462E+02 -.107085210E+03 -.129183228E+03 -.155311558E+03 -.185137868E+03 -.216983928E+03 -.247255836E+03 -.270256809E+03 -.279283187E+03 -.270251280E+03 -.247244411E+03 -.216965832E+03 -.185111833E+03 -.155275685E+03 -.129134769E+03 -.107020262E+03 -.884584842E+02 -.725247825E+02 -.590429252E+02 -.480276107E+02 -.393617018E+02 -.328173722E+02 -.281287856E+02 -.250280734E+02 -.232616540E+02 -.226021091E+02 -.228525815E+02 -.238460099E+02 -.254421326E+02 -.275235360E+02 -.299912975E+02 -.327609081E+02 -.357593335E+02 -.389231679E+02 -.421969340E+02 -.455312521E+02 -.488811723E+02 -.522048552E+02 -.554627875E+02 -.586176971E+02 -.616352047E+02 -.644850705E+02 -.671427103E+02 -.695905466E+02 -.718187839E+02 -.738253640E+02 -.756151010E+02 -.771982036E+02 -.785884879E+02 -.798015729E+02 -.808532567E+02 -.817581688E+02 -.825286992E+02 -.831741462E+02 -.836999957E+02 -.841072310E+02 -.843915795E+02 -.845426094E+02 -.845426094E+02
 -.839061212E+02 -.839061212E+02 -.837187662E+02 -.833633145E+02 -.828500280E+02 -.821814934E+02 -.813537473E+02 -.803573016E+02 -.791782018E+02 -.777992549E+02 -.762015558E+02 -.743663830E+02 -.722774320E+02 -.699232000E+02 -.672991646E+02 -.644092956E+02 -.612664911E+02 -.578917817E+02 -.543125323E+02 -.505601966E+02 -.466683011E+02 -.426712343E+02 -.386041921E+02 -.345043586E+02 -.304128218E+02 -.263754601E+02 -.224413073E+02 -.186624139E+02 -.150989625E+02 -.118258146E+02 -.893805153E+01 -.655636431E+01 -.483329106E+01 -.396080731E+01 -.417954611E+01 -.578980695E+01 -.916435337E+01 -.147627098E+02 -.231454089E+02 -.349773883E+02 -.509757032E+02 -.718492706E+02 -.982184795E+02 -.131908527E+03 -.175733574E+03 -.231753159E+03 -.299773497E+03 -.374533729E+03 -.441536562E+03 -.473874563E+03 -.441530275E+03 -.374520702E+03 -.299752777E+03 -.231723186E+03 -.175692011E+03 -.131852011E+03 -.981422632E+02 -.717462592E+02 -.508454665E+02 -.348209018E+02 -.229634380E+02 -.145553852E+02 -.893150123E+01 -.553125141E+01 -.389509109E+01 -.365020730E+01 -.449624807E+01 -.619253788E+01 -.854707191E+01 -.114072957E+02 -.146525154E+02 -.181876734E+02 -.219380285E+02 -.258438274E+02 -.298539848E+02 -.339206108E+02 -.379985428E+02 -.420471801E+02 -.460299753E+02 -.499125721E+02 -.536614914E+02 -.572439936E+02 -.606290949E+02 -.637894315E+02 -.667034545E+02 -.693573082E+02 -.717458243E+02 -.738723491E+02 -.757474870E+02 -.773871210E+02 -.788101582E+02 -.800363735E+02 -.810845684E+02 -.819711101E+02 -.827088044E+02 -.833059960E+02 -.837657669E+02 -.840851063E+02 -.842539409E+02 -.842539409E+02
 -.836798761E+02 -.836798761E+02 -.834784376E+02 -.830951605E+02 -.825398921E+02 -.818141161E+02 -.809121540E+02 -.798222971E+02 -.785280208E+02 -.770094473E+02 -.752451915E+02 -.732146471E+02 -.709006156E+02 -.682919744E+02 -.653858805E+02 -.621889408E+02 -.587169534E+02 -.549932404E+02 -.510460748E+02 -.469060069E+02 -.426039050E+02 -.381703466E+02 -.336367119E+02 -.290373884E+02 -.244096252E+02 -.197886725E+02 -.152074206E+02 -.107033306E+02 -.632498974E+01 -.213697889E+01 0.177529139E+01 0.529968258E+01 0.828964918E+01 0.105540334E+02 0.118433429E+02 0.118311035E+02 0.100882611E+02 0.604773645E+01 -.104488335E+01 -.121997800E+02 -.287770156E+02 -.525841100E+02 -.858965845E+02 -.132149607E+03 -.199577423E+03 -.298825232E+03 -.441956308E+03 -.637145274E+03 -.870564247E+03 -.105284945E+04 -.870557414E+03 -.637131088E+03 -.441933666E+03 -.298792323E+03 -.199531515E+03 -.132086733E+03 -.858110780E+02 -.524718165E+02 -.286389879E+02 -.120366666E+02 -.856596383E+00 0.626132652E+01 0.103273283E+02 0.120958592E+02 0.121340353E+02 0.108709475E+02 0.863310617E+01 0.567003660E+01 0.217292473E+01 -.171166120E+01 -.587156613E+01 -.102213726E+02 -.146965179E+02 -.192485193E+02 -.238403076E+02 -.284400637E+02 -.330141370E+02 -.375262827E+02 -.419425910E+02 -.462323384E+02 -.503658752E+02 -.543133156E+02 -.580448842E+02 -.615326418E+02 -.647530204E+02 -.676894028E+02 -.703339608E+02 -.726882010E+02 -.747621130E+02 -.765722358E+02 -.781391763E+02 -.794850896E+02 -.806314613E+02 -.815973278E+02 -.823979145E+02 -.830435801E+02 -.835389174E+02 -.838818602E+02 -.840626644E+02 -.840626644E+02
 -.836003942E+02 -.836003942E+02 -.833939737E+02 -.830008379E+02 -.824306715E+02 -.816845523E+02 -.807561824E+02 -.796330613E+02 -.782977640E+02 -.767294948E+02 -.749060576E+02 -.728062871E+02 -.704128153E+02 -.677148195E+02 -.647101953E+02 -.614065535E+02 -.578206719E+02 -.539765059E+02 -.499023699E+02 -.456281740E+02 -.411835795E+02 -.365977384E+02 -.319009050E+02 -.271265050E+02 -.223086064E+02 -.174761428E+02 -.126558554E+02 -.788011523E+01 -.319256399E+01 0.134760317E+01 0.566101870E+01 0.964228806E+01 0.131522225E+02 0.160073358E+02 0.179654104E+02 0.187053007E+02 0.177980595E+02 0.146645988E+02 0.851169756E+01 -.176823077E+01 -.177607605E+02 -.418066408E+02 -.773799726E+02 -.130100969E+03 -.214152164E+03 -.355151226E+03 -.600680694E+03 -.104415395E+04 -.187801618E+04 -.351575431E+04 -.187800914E+04 -.104413932E+04 -.600657315E+03 -.355117174E+03 -.214104531E+03 -.130035512E+03 -.772905816E+02 -.416913989E+02 -.176204877E+02 -.160294820E+01 0.870210265E+01 0.148802766E+02 0.180391982E+02 0.189721252E+02 0.182581818E+02 0.163263506E+02 0.134978109E+02 0.100148110E+02 0.606086433E+01 0.177518217E+01 -.273682389E+01 -.739577727E+01 -.121424907E+02 -.169333833E+02 -.217363364E+02 -.265254346E+02 -.312733993E+02 -.359475789E+02 -.405151121E+02 -.449463064E+02 -.492128972E+02 -.532862450E+02 -.571373091E+02 -.607382296E+02 -.640649158E+02 -.670998422E+02 -.698341903E+02 -.722686862E+02 -.744129427E+02 -.762835823E+02 -.779016992E+02 -.792902174E+02 -.804715333E+02 -.814656139E+02 -.822885431E+02 -.829514028E+02 -.834593345E+02 -.838106211E+02 -.839956494E+02 -.839956494E+02
 -.836800664E+02 -.836800664E+02 -.834786381E+02 -.830953805E+02 -.825401404E+02 -.818144013E+02 -.809124851E+02 -.798226831E+02 -.785284715E+02 -.770099725E+02 -.752458007E+02 -.732153490E+02 -.709014174E+02 -.682928809E+02 -.653868937E+02 -.621900594E+02 -.587181730E+02 -.549945539E+02 -.510474738E+02 -.469074819E+02 -.426054463E+02 -.381719446E+02 -.336383565E+02 -.290390684E+02 -.244113298E+02 -.197903936E+02 -.152091522E+02 -.107050673E+02 -.632672592E+01 -.213870863E+01 0.177357455E+01 0.529798560E+01 0.828797955E+01 0.105523992E+02 0.118417529E+02 0.118295670E+02 0.100867884E+02 0.604633833E+01 -.104619529E+01 -.122009932E+02 -.287781168E+02 -.525850798E+02 -.858974003E+02 -.132150294E+03 -.199578024E+03 -.298825776E+03 -.441956814E+03 -.637145756E+03 -.870564717E+03 -.105284992E+04 -.870557885E+03 -.637131572E+03 -.441934175E+03 -.298792870E+03 -.199532122E+03 -.132087429E+03 -.858119044E+02 -.524728001E+02 -.286401059E+02 -.120378997E+02 -.857931201E+00 0.625990253E+01 0.103258267E+02 0.120942911E+02 0.121324106E+02 0.108692758E+02 0.863139621E+01 0.566829651E+01 0.217116204E+01 -.171343948E+01 -.587335349E+01 -.102231630E+02 -.146983057E+02 -.192502990E+02 -.238420734E+02 -.284418075E+02 -.330158481E+02 -.375279495E+02 -.419442027E+02 -.462338851E+02 -.503673468E+02 -.543147022E+02 -.580461764E+02 -.615338321E+02 -.647541032E+02 -.676903760E+02 -.703348254E+02 -.726889611E+02 -.747627754E+02 -.765728089E+02 -.781396694E+02 -.794855124E+02 -.806318235E+02 -.815976384E+02 -.823981821E+02 -.830438131E+02 -.835391239E+02 -.838820485E+02 -.840628430E+02 -.840628430E+02
 -.839064859E+02 -.839064859E+02 -.837191504E+02 -.833637357E+02 -.828505025E+02 -.821820376E+02 -.813543775E+02 -.803580351E+02 -.791790562E+02 -.778002486E+02 -.762027070E+02 -.743677090E+02 -.722789478E+02 -.699249168E+02 -.673010887E+02 -.644114275E+02 -.612688250E+02 -.578943066E+02 -.543152331E+02 -.505630555E+02 -.466712994E+02 -.426743530E+02 -.386074121E+02 -.345076602E+02 -.304161841E+02 -.263788620E+02 -.224447313E+02 -.186658463E+02 -.151023910E+02 -.118292268E+02 -.894143426E+01 -.655970343E+01 -.483657147E+01 -.396401270E+01 -.418265877E+01 -.579280757E+01 -.916722097E+01 -.147654222E+02 -.231479431E+02 -.349797162E+02 -.509777864E+02 -.718510662E+02 -.982199663E+02 -.131909807E+03 -.175734714E+03 -.231754204E+03 -.299774479E+03 -.374534673E+03 -.441537485E+03 -.473875480E+03 -.441531199E+03 -.374521649E+03 -.299753764E+03 -.231724238E+03 -.175693162E+03 -.131853306E+03 -.981437689E+02 -.717480807E+02 -.508475821E+02 -.348232684E+02 -.229660168E+02 -.145581483E+02 -.893442548E+01 -.553431452E+01 -.389827202E+01 -.365348666E+01 -.449960810E+01 -.619596224E+01 -.855054541E+01 -.114108042E+02 -.146560455E+02 -.181912126E+02 -.219415644E+02 -.258473466E+02 -.298574700E+02 -.339240406E+02 -.380018955E+02 -.420504352E+02 -.460331131E+02 -.499155729E+02 -.536643353E+02 -.572466620E+02 -.606315710E+02 -.637917027E+02 -.667055133E+02 -.693591533E+02 -.717474605E+02 -.738737866E+02 -.757487400E+02 -.773882062E+02 -.788110937E+02 -.800371775E+02 -.810852587E+02 -.819717035E+02 -.827093170E+02 -.833064432E+02 -.837661638E+02 -.840854684E+02 -.842542847E+02 -.842542847E+02
 -.842462974E+02 -.842462974E+02 -.840798191E+02 -.837654770E+02 -.833140022E+02 -.827294664E+02 -.820103066E+02 -.811502241E+02 -.801390579E+02 -.789637388E+02 -.776094262E+02 -.760609023E+02 -.743042436E+02 -.723286982E+02 -.701285880E+02 -.677049488E+02 -.650665890E+02 -.622303209E+02 -.592203201E+02 -.560668234E+02 -.528045717E+02 -.494714592E+02 -.461077523E+02 -.427560560E+02 -.394620161E+02 -.362755994E+02 -.332527599E+02 -.304573207E+02 -.279627779E+02 -.258541492E+02 -.242307789E+02 -.232103331E+02 -.229331798E+02 -.235663901E+02 -.253067508E+02 -.283814931E+02 -.330438774E+02 -.395615691E+02 -.482004293E+02 -.591880960E+02 -.726415960E+02 -.885477840E+02 -.107087203E+03 -.129184985E+03 -.155313155E+03 -.185139356E+03 -.216985345E+03 -.247257208E+03 -.270258157E+03 -.279284529E+03 -.270252631E+03 -.247245788E+03 -.216967256E+03 -.185113332E+03 -.155277296E+03 -.129136546E+03 -.107022280E+03 -.884608570E+02 -.725275975E+02 -.590461601E+02 -.480312100E+02 -.393656150E+02 -.328215545E+02 -.281331933E+02 -.250326687E+02 -.232664064E+02 -.226069921E+02 -.228575712E+02 -.238510835E+02 -.254472678E+02 -.275287090E+02 -.299964825E+02 -.327660763E+02 -.357644554E+02 -.389282144E+02 -.422018764E+02 -.455360621E+02 -.488858209E+02 -.522093132E+02 -.554670259E+02 -.586216884E+02 -.616389250E+02 -.644885012E+02 -.671458395E+02 -.695933709E+02 -.718213079E+02 -.738275995E+02 -.756170658E+02 -.771999192E+02 -.785899783E+02 -.798028625E+02 -.808543698E+02 -.817591287E+02 -.825295280E+02 -.831748649E+02 -.837006246E+02 -.841077906E+02 -.843920908E+02 -.845430952E+02 -.845430952E+02
 -.846549692E+02 -.846549692E+02 -.845130446E+02 -.842468007E+02 -.838672442E+02 -.833798923E+02 -.827856909E+02 -.820817959E+02 -.812622914E+02 -.803189149E+02 -.792418651E+02 -.780207482E+02 -.766457011E+02 -.751086818E+02 -.734048657E+02 -.715340229E+02 -.695017042E+02 -.673200540E+02 -.650081182E+02 -.625916230E+02 -.601023340E+02 -.575772139E+02 -.550576408E+02 -.525889090E+02 -.502201435E+02 -.480046531E+02 -.460006632E+02 -.442723170E+02 -.428908060E+02 -.419355012E+02 -.414949711E+02 -.416676742E+02 -.425619511E+02 -.442947447E+02 -.469881805E+02 -.507626275E+02 -.557243045E+02 -.619458144E+02 -.694417150E+02 -.781538499E+02 -.879850818E+02 -.989055525E+02 -.111236505E+03 -.125111683E+03 -.140358612E+03 -.156375990E+03 -.172020389E+03 -.185589133E+03 -.195021881E+03 -.198444231E+03 -.195017244E+03 -.185579594E+03 -.172005389E+03 -.156354623E+03 -.140329530E+03 -.125072969E+03 -.111185475E+03 -.988385059E+02 -.878966419E+02 -.780397276E+02 -.692998528E+02 -.617758891E+02 -.555267519E+02 -.505380092E+02 -.467369526E+02 -.440172373E+02 -.422584284E+02 -.413384085E+02 -.411403085E+02 -.415559245E+02 -.424870010E+02 -.438452428E+02 -.455516202E+02 -.475353458E+02 -.497327414E+02 -.520861043E+02 -.545426864E+02 -.570539219E+02 -.595750128E+02 -.620649409E+02 -.644868942E+02 -.668089984E+02 -.690051504E+02 -.710557010E+02 -.729477649E+02 -.746750290E+02 -.762370603E+02 -.776382255E+02 -.788863935E+02 -.799915954E+02 -.809647729E+02 -.818166929E+02 -.825570463E+02 -.831937086E+02 -.837321141E+02 -.841746799E+02 -.845202105E+02 -.847632190E+02 -.848930992E+02 -.848930992E+02
 -.850882178E+02 -.850882178E+02 -.849716063E+02 -.847545792E+02 -.844480163E+02 -.840584600E+02 -.835889220E+02 -.830395610E+02 -.824082807E+02 -.816912960E+02 -.808837168E+02 -.799801870E+02 -.789756081E+02 -.778659572E+02 -.766491873E+02 -.753261665E+02 -.739015894E+02 -.723847736E+02 -.707902566E+02 -.691381273E+02 -.674540750E+02 -.657691878E+02 -.641195828E+02 -.625459712E+02 -.610932564E+02 -.598102254E+02 -.587493412E+02 -.579665850E+02 -.575212356E+02 -.574754225E+02 -.578932289E+02 -.588390544E+02 -.603748809E+02 -.625560669E+02 -.654254430E+02 -.690060328E+02 -.732940372E+02 -.782558954E+02 -.838348072E+02 -.899684637E+02 -.966252266E+02 -.103949052E+03 -.111979822E+03 -.120619417E+03 -.129614350E+03 -.138525662E+03 -.146725754E+03 -.153446264E+03 -.157897970E+03 -.159461301E+03 -.157894212E+03 -.153438576E+03 -.146713778E+03 -.138508823E+03 -.129591807E+03 -.120589990E+03 -.111941898E+03 -.103900461E+03 -.965630583E+02 -.898882313E+02 -.837325143E+02 -.781290856E+02 -.731412347E+02 -.688266933E+02 -.652196791E+02 -.623243742E+02 -.601179635E+02 -.585577487E+02 -.575884940E+02 -.571483677E+02 -.571731650E+02 -.575990474E+02 -.583641770E+02 -.594096027E+02 -.606796905E+02 -.621223189E+02 -.636890051E+02 -.653350754E+02 -.670199362E+02 -.687074478E+02 -.703663451E+02 -.719706175E+02 -.734997410E+02 -.749386816E+02 -.762776254E+02 -.775114465E+02 -.786389683E+02 -.796621007E+02 -.805849369E+02 -.814128851E+02 -.821518780E+02 -.828076839E+02 -.833853135E+02 -.838885020E+02 -.843192339E+02 -.846772673E+02 -.849596171E+02 -.851599472E+02 -.852678301E+02 -.852678301E+02
 -.855107188E+02 -.855107188E+02 -.854180126E+02 -.852470183E+02 -.850079981E+02 -.847078926E+02 -.843510094E+02 -.839395974E+02 -.834743424E+02 -.829548181E+02 -.823799216E+02 -.817483197E+02 -.810589231E+02 -.803113995E+02 -.795067240E+02 -.786477541E+02 -.777398040E+02 -.767911824E+02 -.758136518E+02 -.748227708E+02 -.738380855E+02 -.728831537E+02 -.719853991E+02 -.711758086E+02 -.704884876E+02 -.699600871E+02 -.696290964E+02 -.695349757E+02 -.697170778E+02 -.702132905E+02 -.710583393E+02 -.722817242E+02 -.739053672E+02 -.759412169E+02 -.783892896E+02 -.812368229E+02 -.844591289E+02 -.880221004E+02 -.918882883E+02 -.960581637E+02 -.100602423E+03 -.105531440E+03 -.110784765E+03 -.116237024E+03 -.121690634E+03 -.126874633E+03 -.131458055E+03 -.135083029E+03 -.137418283E+03 -.138224992E+03 -.137415274E+03 -.135076910E+03 -.131448619E+03 -.126861548E+03 -.121673425E+03 -.116215035E+03 -.110757118E+03 -.105496982E+03 -.100559651E+03 -.960050702E+02 -.918217821E+02 -.879387102E+02 -.843568587E+02 -.811142482E+02 -.782454761E+02 -.757757572E+02 -.737183493E+02 -.720736651E+02 -.708301166E+02 -.699660869E+02 -.694523431E+02 -.692544011E+02 -.693345936E+02 -.696537660E+02 -.701726252E+02 -.708528055E+02 -.716577226E+02 -.725532683E+02 -.735083769E+02 -.744954691E+02 -.754907646E+02 -.764744454E+02 -.774306570E+02 -.783473470E+02 -.792159541E+02 -.800309791E+02 -.807894734E+02 -.814904892E+02 -.821345260E+02 -.827230018E+02 -.832577645E+02 -.837406501E+02 -.841730781E+02 -.845556740E+02 -.848878954E+02 -.851676374E+02 -.853907878E+02 -.855507000E+02 -.856375512E+02 -.856375512E+02
 -.858998207E+02 -.858998207E+02 -.858284289E+02 -.856980093E+02 -.855177602E+02 -.852943972E+02 -.850327162E+02 -.847360600E+02 -.844067163E+02 -.840462694E+02 -.836559246E+02 -.832368215E+02 -.827903483E+02 -.823184618E+02 -.818240155E+02 -.813110887E+02 -.807853077E+02 -.802541402E+02 -.797271446E+02 -.792161497E+02 -.787353442E+02 -.783012563E+02 -.779326073E+02 -.776500313E+02 -.774756531E+02 -.774325248E+02 -.775439222E+02 -.778325068E+02 -.783193677E+02 -.790229696E+02 -.799580566E+02 -.811345856E+02 -.825567847E+02 -.842224335E+02 -.861224357E+02 -.882408950E+02 -.905573007E+02 -.930578142E+02 -.957586436E+02 -.986920955E+02 -.101860541E+03 -.105227827E+03 -.108724872E+03 -.112250532E+03 -.115671943E+03 -.118828897E+03 -.121544489E+03 -.123642655E+03 -.124971101E+03 -.125425520E+03 -.124968669E+03 -.123637738E+03 -.121536975E+03 -.118818609E+03 -.115658633E+03 -.112233861E+03 -.108704400E+03 -.105202985E+03 -.101830605E+03 -.986561369E+02 -.957153786E+02 -.930053058E+02 -.904931783E+02 -.881634506E+02 -.860306746E+02 -.841157474E+02 -.824348670E+02 -.809974361E+02 -.798059858E+02 -.788565847E+02 -.781395459E+02 -.776403593E+02 -.773407537E+02 -.772197903E+02 -.772549112E+02 -.774228969E+02 -.777007029E+02 -.780661653E+02 -.784985679E+02 -.789790708E+02 -.794910018E+02 -.800200144E+02 -.805541237E+02 -.810836327E+02 -.816009676E+02 -.821004450E+02 -.825779913E+02 -.830308372E+02 -.834572027E+02 -.838559872E+02 -.842264697E+02 -.845680223E+02 -.848798316E+02 -.851606211E+02 -.854083607E+02 -.856199482E+02 -.857908415E+02 -.859146219E+02 -.859824598E+02 -.859824598E+02
 -.862446805E+02 -.862446805E+02 -.861916507E+02 -.860957469E+02 -.859647866E+02 -.858047810E+02 -.856203709E+02 -.854151872E+02 -.851921544E+02 -.849537520E+02 -.847022480E+02 -.844399130E+02 -.841692234E+02 -.838930557E+02 -.836148737E+02 -.833389046E+02 -.830702998E+02 -.828152704E+02 -.825811879E+02 -.823766379E+02 -.822114149E+02 -.820964472E+02 -.820436430E+02 -.820656519E+02 -.821755393E+02 -.823863776E+02 -.827107604E+02 -.831602536E+02 -.837448003E+02 -.844721022E+02 -.853470031E+02 -.863709121E+02 -.875413500E+02 -.888518793E+02 -.902931762E+02 -.918568354E+02 -.935426725E+02 -.953630847E+02 -.973333280E+02 -.994547867E+02 -.101707770E+03 -.104052992E+03 -.106434020E+03 -.108778877E+03 -.111002189E+03 -.113009197E+03 -.114702240E+03 -.115989523E+03 -.116795186E+03 -.117068951E+03 -.116793179E+03 -.115985480E+03 -.114696106E+03 -.113000884E+03 -.110991576E+03 -.108765801E+03 -.106418272E+03 -.104034311E+03 -.101685828E+03 -.994291686E+02 -.973034782E+02 -.953281921E+02 -.935015556E+02 -.918080692E+02 -.902355100E+02 -.887844987E+02 -.874638282E+02 -.862830918E+02 -.852489310E+02 -.843640035E+02 -.836270658E+02 -.830334263E+02 -.825755161E+02 -.822435010E+02 -.820258956E+02 -.819101568E+02 -.818832328E+02 -.819320510E+02 -.820439305E+02 -.822069127E+02 -.824100068E+02 -.826433513E+02 -.828982976E+02 -.831674239E+02 -.834444906E+02 -.837243490E+02 -.840028149E+02 -.842765185E+02 -.845427389E+02 -.847992310E+02 -.850440472E+02 -.852753557E+02 -.854912533E+02 -.856895670E+02 -.858676381E+02 -.860220771E+02 -.861484762E+02 -.862410648E+02 -.862922878E+02 -.862922878E+02
 -.865429150E+02 -.865429150E+02 -.865054267E+02 -.864383643E+02 -.863479965E+02 -.862393350E+02 -.861164503E+02 -.859827326E+02 -.858411081E+02 -.856942228E+02 -.855446014E+02 -.853947871E+02 -.852474674E+02 -.851055870E+02 -.849724487E+02 -.848518007E+02 -.847479071E+02 -.846655977E+02 -.846102918E+02 -.845879894E+02 -.846052265E+02 -.846689862E+02 -.847865644E+02 -.849653873E+02 -.852127790E+02 -.855356838E+02 -.859403466E+02 -.864319610E+02 -.870143012E+02 -.876893691E+02 -.884571225E+02 -.893154229E+02 -.902604611E+02 -.912880291E+02 -.923958167E+02 -.935859181E+02 -.948651550E+02 -.962410695E+02 -.977151982E+02 -.992781222E+02 -.100908355E+03 -.102573541E+03 -.104232135E+03 -.105835104E+03 -.107327982E+03 -.108653672E+03 -.109756144E+03 -.110584832E+03 -.111099265E+03 -.111273209E+03 -.111097569E+03 -.110581427E+03 -.109751005E+03 -.108646758E+03 -.107319238E+03 -.105824458E+03 -.104219497E+03 -.102558799E+03 -.100891372E+03 -.992587208E+02 -.976931368E+02 -.962159905E+02 -.948365218E+02 -.935529933E+02 -.923577471E+02 -.912440160E+02 -.902099012E+02 -.892579512E+02 -.883925846E+02 -.876177747E+02 -.869357868E+02 -.863467646E+02 -.858487897E+02 -.854381570E+02 -.851097277E+02 -.848572975E+02 -.846739484E+02 -.845523689E+02 -.844851340E+02 -.844649395E+02 -.844847883E+02 -.845381290E+02 -.846189488E+02 -.847218237E+02 -.848419328E+02 -.849750395E+02 -.851174488E+02 -.852659433E+02 -.854177039E+02 -.855702188E+02 -.857211824E+02 -.858683843E+02 -.860095887E+02 -.861423996E+02 -.862641082E+02 -.863715157E+02 -.864607221E+02 -.865268707E+02 -.865638355E+02 -.865638355E+02
 -.867969182E+02 -.867969182E+02 -.867724835E+02 -.867293503E+02 -.866721979E+02 -.866049032E+02 -.865307489E+02 -.864525940E+02 -.863730149E+02 -.862944240E+02 -.862191689E+02 -.861496178E+02 -.860882318E+02 -.860376256E+02 -.860006171E+02 -.859802647E+02 -.859798906E+02 -.860030882E+02 -.860537108E+02 -.861358389E+02 -.862537235E+02 -.864117033E+02 -.866140937E+02 -.868650482E+02 -.871683934E+02 -.875274418E+02 -.879447931E+02 -.884221411E+02 -.889601209E+02 -.895582508E+02 -.902150548E+02 -.909284650E+02 -.916965687E+02 -.925186004E+02 -.933957657E+02 -.943311856E+02 -.953283794E+02 -.963885099E+02 -.975075512E+02 -.986746047E+02 -.998716983E+02 -.101074586E+03 -.102253970E+03 -.103376895E+03 -.104408317E+03 -.105312936E+03 -.106057315E+03 -.106612155E+03 -.106954544E+03 -.107069864E+03 -.106953090E+03 -.106609242E+03 -.106052932E+03 -.105307068E+03 -.104400942E+03 -.103367988E+03 -.102243498E+03 -.101062508E+03 -.998579652E+02 -.986591458E+02 -.974902604E+02 -.963692194E+02 -.953068278E+02 -.943069971E+02 -.933684628E+02 -.924876578E+02 -.916614892E+02 -.908888444E+02 -.901706152E+02 -.895088429E+02 -.889057083E+02 -.883627799E+02 -.878806118E+02 -.874586260E+02 -.870951730E+02 -.867876875E+02 -.865328829E+02 -.863269517E+02 -.861657538E+02 -.860449831E+02 -.859603078E+02 -.859074837E+02 -.858824392E+02 -.858813350E+02 -.859005996E+02 -.859369443E+02 -.859873593E+02 -.860490950E+02 -.861196296E+02 -.861966255E+02 -.862778765E+02 -.863612438E+02 -.864445833E+02 -.865256594E+02 -.866020458E+02 -.866710062E+02 -.867293522E+02 -.867732692E+02 -.867981045E+02 -.867981045E+02
 -.870110822E+02 -.870110822E+02 -.869975687E+02 -.869742344E+02 -.869442190E+02 -.869102435E+02 -.868747231E+02 -.868398593E+02 -.868077171E+02 -.867802895E+02 -.867595506E+02 -.867474998E+02 -.867461970E+02 -.867577896E+02 -.867845310E+02 -.868287894E+02 -.868930468E+02 -.869798862E+02 -.870919657E+02 -.872319791E+02 -.874026010E+02 -.876064163E+02 -.878458354E+02 -.881229957E+02 -.884396565E+02 -.887970937E+02 -.891960101E+02 -.896364821E+02 -.901179724E+02 -.906394427E+02 -.911995931E+02 -.917972233E+02 -.924316494E+02 -.931030170E+02 -.938122844E+02 -.945606744E+02 -.953485753E+02 -.961741450E+02 -.970320709E+02 -.979128716E+02 -.988028677E+02 -.996846884E+02 -.100538105E+03 -.101341032E+03 -.102070638E+03 -.102704534E+03 -.103222020E+03 -.103605341E+03 -.103840840E+03 -.103919903E+03 -.103839588E+03 -.103602837E+03 -.103218261E+03 -.102699517E+03 -.102064361E+03 -.101333489E+03 -.100529291E+03 -.996745975E+02 -.987914861E+02 -.979001742E+02 -.970180098E+02 -.961586349E+02 -.953314767E+02 -.945417829E+02 -.937913312E+02 -.930796873E+02 -.924056137E+02 -.917681731E+02 -.911672712E+02 -.906036610E+02 -.900786175E+02 -.895935117E+02 -.891494442E+02 -.887470045E+02 -.883861588E+02 -.880662383E+02 -.877859946E+02 -.875436907E+02 -.873372073E+02 -.871641501E+02 -.870219485E+02 -.869079423E+02 -.868194534E+02 -.867538419E+02 -.867085475E+02 -.866811173E+02 -.866692197E+02 -.866706486E+02 -.866833162E+02 -.867052382E+02 -.867345097E+02 -.867692739E+02 -.868076834E+02 -.868478517E+02 -.868877965E+02 -.869253706E+02 -.869581782E+02 -.869834744E+02 -.869980422E+02 -.869980422E+02
 -.871901845E+02 -.871901845E+02 -.871857676E+02 -.871787639E+02 -.871708813E+02 -.871637360E+02 -.871588817E+02 -.871578354E+02 -.871621009E+02 -.871731894E+02 -.871926355E+02 -.872220111E+02 -.872629338E+02 -.873170716E+02 -.873861413E+02 -.874719020E+02 -.875761411E+02 -.877006529E+02 -.878472094E+02 -.880175225E+02 -.882131983E+02 -.884356838E+02 -.886862090E+02 -.889657270E+02 -.892748595E+02 -.896138544E+02 -.899825685E+02 -.903804866E+02 -.908067901E+02 -.912604806E+02 -.917405483E+02 -.922461567E+02 -.927767809E+02 -.933322221E+02 -.939124202E+02 -.945170304E+02 -.951448045E+02 -.957929057E+02 -.964563308E+02 -.971275901E+02 -.977967121E+02 -.984515491E+02 -.990783040E+02 -.996621979E+02 -.100188210E+03 -.100641851E+03 -.101009932E+03 -.101281293E+03 -.101447444E+03 -.101503073E+03 -.101446374E+03 -.101279155E+03 -.101006729E+03 -.100637585E+03 -.100182887E+03 -.996558239E+02 -.990708856E+02 -.984430917E+02 -.977872173E+02 -.971170502E+02 -.964447224E+02 -.957801810E+02 -.951308831E+02 -.945017938E+02 -.938957122E+02 -.933138556E+02 -.927565522E+02 -.922238622E+02 -.917160026E+02 -.912335305E+02 -.907773242E+02 -.903484388E+02 -.899479180E+02 -.895766222E+02 -.892351036E+02 -.889235376E+02 -.886417038E+02 -.883890041E+02 -.881645056E+02 -.879669965E+02 -.877950464E+02 -.876470651E+02 -.875213568E+02 -.874161659E+02 -.873297161E+02 -.872602400E+02 -.872060008E+02 -.871653066E+02 -.871365182E+02 -.871180494E+02 -.871083636E+02 -.871059636E+02 -.871093782E+02 -.871171430E+02 -.871277780E+02 -.871397597E+02 -.871514884E+02 -.871612501E+02 -.871671722E+02 -.871671722E+02
 -.873386756E+02 -.873386756E+02 -.873417807E+02 -.873481652E+02 -.873582478E+02 -.873726324E+02 -.873920665E+02 -.874174118E+02 -.874496229E+02 -.874897318E+02 -.875388359E+02 -.875980874E+02 -.876686834E+02 -.877518539E+02 -.878488493E+02 -.879609240E+02 -.880893167E+02 -.882352272E+02 -.883997887E+02 -.885840360E+02 -.887888716E+02 -.890150296E+02 -.892630402E+02 -.895331991E+02 -.898255457E+02 -.901398550E+02 -.904756497E+02 -.908322357E+02 -.912087630E+02 -.916043055E+02 -.920179468E+02 -.924488492E+02 -.928962741E+02 -.933595237E+02 -.938377836E+02 -.943298656E+02 -.948338818E+02 -.953469091E+02 -.958647143E+02 -.963816060E+02 -.968904489E+02 -.973828436E+02 -.978494458E+02 -.982803830E+02 -.986657294E+02 -.989960010E+02 -.992626398E+02 -.994584603E+02 -.995780319E+02 -.996179722E+02 -.995771335E+02 -.994566658E+02 -.992599533E+02 -.989924289E+02 -.986612801E+02 -.982750660E+02 -.978432714E+02 -.973758208E+02 -.968825831E+02 -.963728958E+02 -.958551469E+02 -.953364561E+02 -.948224950E+02 -.943174750E+02 -.938242978E+02 -.933448332E+02 -.928802583E+02 -.924313850E+02 -.919989182E+02 -.915836123E+02 -.911863281E+02 -.908080099E+02 -.904496137E+02 -.901120201E+02 -.897959525E+02 -.895019151E+02 -.892301577E+02 -.889806631E+02 -.887531554E+02 -.885471221E+02 -.883618456E+02 -.881964380E+02 -.880498781E+02 -.879210453E+02 -.878087510E+02 -.877117662E+02 -.876288441E+02 -.875587386E+02 -.875002194E+02 -.874520826E+02 -.874131590E+02 -.873823205E+02 -.873584844E+02 -.873406174E+02 -.873277410E+02 -.873189373E+02 -.873133590E+02 -.873102447E+02 -.873089422E+02 -.873089422E+02
 -.874604846E+02 -.874604846E+02 -.874697407E+02 -.874869905E+02 -.875115226E+02 -.875430430E+02 -.875815751E+02 -.876273840E+02 -.876809191E+02 -.877427698E+02 -.878136310E+02 -.878942744E+02 -.879855241E+02 -.880882350E+02 -.882032714E+02 -.883314862E+02 -.884736994E+02 -.886306750E+02 -.888030974E+02 -.889915473E+02 -.891964765E+02 -.894181860E+02 -.896568061E+02 -.899122824E+02 -.901843703E+02 -.904726398E+02 -.907764923E+02 -.910951896E+02 -.914278927E+02 -.917737037E+02 -.921317021E+02 -.925009625E+02 -.928805405E+02 -.932694174E+02 -.936663971E+02 -.940699639E+02 -.944781161E+02 -.948882029E+02 -.952967972E+02 -.956996315E+02 -.960916180E+02 -.964669567E+02 -.968193252E+02 -.971421314E+02 -.974288067E+02 -.976731160E+02 -.978694626E+02 -.980131671E+02 -.981007047E+02 -.981298856E+02 -.980999678E+02 -.980116957E+02 -.978672613E+02 -.976701915E+02 -.974251675E+02 -.971377871E+02 -.968142856E+02 -.964612305E+02 -.960852110E+02 -.956925446E+02 -.952890238E+02 -.948797269E+02 -.944689101E+02 -.940599886E+02 -.936556018E+02 -.932577423E+02 -.928679204E+02 -.924873313E+02 -.921169983E+02 -.917578752E+02 -.914109020E+02 -.910770171E+02 -.907571390E+02 -.904521284E+02 -.901627457E+02 -.898896110E+02 -.896331749E+02 -.893937012E+02 -.891712619E+02 -.889657425E+02 -.887768565E+02 -.886041640E+02 -.884470947E+02 -.883049715E+02 -.881770345E+02 -.880624635E+02 -.879603992E+02 -.878699630E+02 -.877902746E+02 -.877204691E+02 -.876597139E+02 -.876072249E+02 -.875622861E+02 -.875242708E+02 -.874926685E+02 -.874671195E+02 -.874474595E+02 -.874337797E+02 -.874265058E+02 -.874265058E+02
 -.875590470E+02 -.875590470E+02 -.875732562E+02 -.875991943E+02 -.876351846E+02 -.876801590E+02 -.877335107E+02 -.877949811E+02 -.878645737E+02 -.879424874E+02 -.880290637E+02 -.881247449E+02 -.882300391E+02 -.883454912E+02 -.884716568E+02 -.886090786E+02 -.887582643E+02 -.889196658E+02 -.890936593E+02 -.892805259E+02 -.894804355E+02 -.896934320E+02 -.899194225E+02 -.901581724E+02 -.904093048E+02 -.906723080E+02 -.909465489E+02 -.912312912E+02 -.915257173E+02 -.918289480E+02 -.921400555E+02 -.924580639E+02 -.927819314E+02 -.931105123E+02 -.934424970E+02 -.937763371E+02 -.941101631E+02 -.944417081E+02 -.947682522E+02 -.950866009E+02 -.953931067E+02 -.956837379E+02 -.959541935E+02 -.962000544E+02 -.964169614E+02 -.966008053E+02 -.967479149E+02 -.968552313E+02 -.969204558E+02 -.969421626E+02 -.969198692E+02 -.968540601E+02 -.967461633E+02 -.965984793E+02 -.964140684E+02 -.961966025E+02 -.959501912E+02 -.956791930E+02 -.953880249E+02 -.950809851E+02 -.947621009E+02 -.944350149E+02 -.941029160E+02 -.937685183E+02 -.934340838E+02 -.931014786E+02 -.927722498E+02 -.924477086E+02 -.921290052E+02 -.918171891E+02 -.915132469E+02 -.912181194E+02 -.909327008E+02 -.906578252E+02 -.903942456E+02 -.901426124E+02 -.899034540E+02 -.896771629E+02 -.894639887E+02 -.892640374E+02 -.890772765E+02 -.889035453E+02 -.887425685E+02 -.885939725E+02 -.884573023E+02 -.883320408E+02 -.882176265E+02 -.881134731E+02 -.880189885E+02 -.879335955E+02 -.878567535E+02 -.877879836E+02 -.877268977E+02 -.876732337E+02 -.876269002E+02 -.875880331E+02 -.875570688E+02 -.875348403E+02 -.875227033E+02 -.875227033E+02
 -.876373930E+02 -.876373930E+02 -.876555094E+02 -.876882559E+02 -.877331518E+02 -.877884795E+02 -.878530987E+02 -.879263052E+02 -.880077216E+02 -.880972133E+02 -.881948220E+02 -.883007140E+02 -.884151375E+02 -.885383884E+02 -.886707808E+02 -.888126225E+02 -.889641929E+02 -.891257238E+02 -.892973823E+02 -.894792560E+02 -.896713406E+02 -.898735306E+02 -.900856131E+02 -.903072653E+02 -.905380562E+02 -.907774519E+02 -.910248250E+02 -.912794646E+02 -.915405885E+02 -.918073514E+02 -.920788496E+02 -.923541172E+02 -.926321136E+02 -.929117006E+02 -.931916103E+02 -.934704082E+02 -.937464539E+02 -.940178684E+02 -.942825131E+02 -.945379877E+02 -.947816509E+02 -.950106669E+02 -.952220767E+02 -.954128894E+02 -.955801900E+02 -.957212539E+02 -.958336623E+02 -.959154081E+02 -.959649873E+02 -.959814689E+02 -.959645381E+02 -.959145114E+02 -.958323218E+02 -.957194745E+02 -.955779779E+02 -.954102518E+02 -.952190212E+02 -.950072009E+02 -.947777811E+02 -.945337199E+02 -.942778512E+02 -.940128143E+02 -.937410077E+02 -.934645685E+02 -.931853747E+02 -.929050668E+02 -.926250813E+02 -.923466893E+02 -.920710342E+02 -.917991639E+02 -.915320535E+02 -.912706173E+02 -.910157126E+02 -.907681349E+02 -.905286083E+02 -.902977743E+02 -.900761802E+02 -.898642701E+02 -.896623786E+02 -.894707292E+02 -.892894357E+02 -.891185081E+02 -.889578609E+02 -.888073243E+02 -.886666572E+02 -.885355624E+02 -.884137027E+02 -.883007190E+02 -.881962501E+02 -.880999552E+02 -.880115392E+02 -.879307837E+02 -.878575835E+02 -.877919928E+02 -.877342828E+02 -.876850164E+02 -.876451436E+02 -.876161267E+02 -.876001039E+02 -.876001039E+02
 -.876982256E+02 -.876982256E+02 -.877193413E+02 -.877572780E+02 -.878089048E+02 -.878719734E+02 -.879449051E+02 -.880266268E+02 -.881164449E+02 -.882139479E+02 -.883189303E+02 -.884313329E+02 -.885511949E+02 -.886786162E+02 -.888137256E+02 -.889566557E+02 -.891075211E+02 -.892664000E+02 -.894333200E+02 -.896082449E+02 -.897910655E+02 -.899815928E+02 -.901795532E+02 -.903845878E+02 -.905962530E+02 -.908140247E+02 -.910373031E+02 -.912654195E+02 -.914976417E+02 -.917331790E+02 -.919711829E+02 -.922107448E+02 -.924508888E+02 -.926905595E+02 -.929286069E+02 -.931637688E+02 -.933946550E+02 -.936197348E+02 -.938373323E+02 -.940456326E+02 -.942426998E+02 -.944265093E+02 -.945949933E+02 -.947460973E+02 -.948778454E+02 -.949884098E+02 -.950761800E+02 -.951398271E+02 -.951783593E+02 -.951911641E+02 -.951780348E+02 -.951391797E+02 -.950752128E+02 -.949871275E+02 -.948762537E+02 -.947442030E+02 -.945928043E+02 -.944240339E+02 -.942399469E+02 -.940426113E+02 -.938340521E+02 -.936162052E+02 -.933908863E+02 -.931597723E+02 -.929243954E+02 -.926861485E+02 -.924462972E+02 -.922059963E+02 -.919663072E+02 -.917282131E+02 -.914926308E+02 -.912604184E+02 -.910323772E+02 -.908092502E+02 -.905917176E+02 -.903803906E+02 -.901758046E+02 -.899784137E+02 -.897885864E+02 -.896066041E+02 -.894326616E+02 -.892668706E+02 -.891092654E+02 -.889598115E+02 -.888184154E+02 -.886849376E+02 -.885592071E+02 -.884410384E+02 -.883302514E+02 -.882266952E+02 -.881302760E+02 -.880409917E+02 -.879589745E+02 -.878845447E+02 -.878182787E+02 -.877610972E+02 -.877143778E+02 -.876801026E+02 -.876610509E+02 -.876610509E+02
 -.877439742E+02 -.877439742E+02 -.877673066E+02 -.878090498E+02 -.878655631E+02 -.879341789E+02 -.880129686E+02 -.881005628E+02 -.881960126E+02 -.882986830E+02 -.884081693E+02 -.885242324E+02 -.886467469E+02 -.887756609E+02 -.889109633E+02 -.890526575E+02 -.892007402E+02 -.893551843E+02 -.895159250E+02 -.896828492E+02 -.898557867E+02 -.900345050E+02 -.902187057E+02 -.904080229E+02 -.906020245E+02 -.908002132E+02 -.910020309E+02 -.912068615E+02 -.914140349E+02 -.916228291E+02 -.918324717E+02 -.920421383E+02 -.922509500E+02 -.924579677E+02 -.926621865E+02 -.928625284E+02 -.930578378E+02 -.932468788E+02 -.934283378E+02 -.936008313E+02 -.937629217E+02 -.939131393E+02 -.940500125E+02 -.941721033E+02 -.942780473E+02 -.943665965E+02 -.944366602E+02 -.944873447E+02 -.945179861E+02 -.945281754E+02 -.945177753E+02 -.944869247E+02 -.944360341E+02 -.943657689E+02 -.942770245E+02 -.941708926E+02 -.940486231E+02 -.939115813E+02 -.937612069E+02 -.935989727E+02 -.934263501E+02 -.932447785E+02 -.930556436E+02 -.928602617E+02 -.926598719E+02 -.924556338E+02 -.922486299E+02 -.920398709E+02 -.918303022E+02 -.916208101E+02 -.914122269E+02 -.912053339E+02 -.910008625E+02 -.907994924E+02 -.906018497E+02 -.904085024E+02 -.902199569E+02 -.900366543E+02 -.898589679E+02 -.896872017E+02 -.895215914E+02 -.893623069E+02 -.892094563E+02 -.890630933E+02 -.889232250E+02 -.887898237E+02 -.886628400E+02 -.885422190E+02 -.884279207E+02 -.883199438E+02 -.882183558E+02 -.881233304E+02 -.880351938E+02 -.879544845E+02 -.878820288E+02 -.878190387E+02 -.877672378E+02 -.877290251E+02 -.877076895E+02 -.877076895E+02
 -.877768250E+02 -.877768250E+02 -.878017061E+02 -.878460817E+02 -.879059281E+02 -.879782590E+02 -.880608765E+02 -.881521809E+02 -.882510238E+02 -.883565948E+02 -.884683329E+02 -.885858584E+02 -.887089189E+02 -.888373472E+02 -.889710275E+02 -.891098694E+02 -.892537865E+02 -.894026803E+02 -.895564264E+02 -.897148652E+02 -.898777937E+02 -.900449612E+02 -.902160652E+02 -.903907504E+02 -.905686087E+02 -.907491802E+02 -.909319550E+02 -.911163758E+02 -.913018403E+02 -.914877025E+02 -.916732750E+02 -.918578284E+02 -.920405914E+02 -.922207493E+02 -.923974430E+02 -.925697675E+02 -.927367719E+02 -.928974620E+02 -.930508044E+02 -.931957350E+02 -.933311711E+02 -.934560274E+02 -.935692358E+02 -.936697684E+02 -.937566627E+02 -.938290473E+02 -.938861677E+02 -.939274098E+02 -.939523196E+02 -.939606186E+02 -.939522136E+02 -.939271995E+02 -.938858566E+02 -.938286406E+02 -.937561674E+02 -.936691934E+02 -.935685918E+02 -.934553271E+02 -.933304292E+02 -.931949686E+02 -.930500331E+02 -.928967083E+02 -.927360615E+02 -.925691298E+02 -.923969116E+02 -.922203624E+02 -.920403927E+02 -.918578677E+02 -.916736086E+02 -.914883941E+02 -.913029610E+02 -.911180055E+02 -.909341817E+02 -.907521009E+02 -.905723292E+02 -.903953848E+02 -.902217358E+02 -.900517975E+02 -.898859307E+02 -.897244417E+02 -.895675824E+02 -.894155529E+02 -.892685050E+02 -.891265485E+02 -.889897581E+02 -.888581841E+02 -.887318651E+02 -.886108436E+02 -.884951858E+02 -.883850066E+02 -.882805003E+02 -.881819800E+02 -.880899267E+02 -.880050530E+02 -.879283837E+02 -.878613609E+02 -.878059788E+02 -.877649595E+02 -.877419818E+02 -.877419818E+02
 -.877987394E+02 -.877987394E+02 -.878246048E+02 -.878706258E+02 -.879325076E+02 -.880070341E+02 -.880918099E+02 -.881850642E+02 -.882854981E+02 -.883921679E+02 -.885043938E+02 -.886216892E+02 -.887437058E+02 -.888701900E+02 -.890009496E+02 -.891358267E+02 -.892746776E+02 -.894173558E+02 -.895637002E+02 -.897135248E+02 -.898666121E+02 -.900227082E+02 -.901815192E+02 -.903427099E+02 -.905059032E+02 -.906706807E+02 -.908365837E+02 -.910031152E+02 -.911697412E+02 -.913358928E+02 -.915009678E+02 -.916643316E+02 -.918253186E+02 -.919832329E+02 -.921373493E+02 -.922869148E+02 -.924311508E+02 -.925692570E+02 -.927004160E+02 -.928238012E+02 -.929385857E+02 -.930439540E+02 -.931391155E+02 -.932233192E+02 -.932958702E+02 -.933561456E+02 -.934036108E+02 -.934378330E+02 -.934584942E+02 -.934654001E+02 -.934584859E+02 -.934378185E+02 -.934035940E+02 -.933561327E+02 -.932958693E+02 -.932233407E+02 -.931391721E+02 -.930440610E+02 -.929387608E+02 -.928240653E+02 -.927007929E+02 -.925697742E+02 -.924318397E+02 -.922878109E+02 -.921384929E+02 -.919846695E+02 -.918270995E+02 -.916665140E+02 -.915036158E+02 -.913390775E+02 -.911735410E+02 -.910076164E+02 -.908418805E+02 -.906768751E+02 -.905131052E+02 -.903510368E+02 -.901910952E+02 -.900336633E+02 -.898790805E+02 -.897276427E+02 -.895796032E+02 -.894351745E+02 -.892945324E+02 -.891578207E+02 -.890251587E+02 -.888966505E+02 -.887723972E+02 -.886525127E+02 -.885371430E+02 -.884264914E+02 -.883208498E+02 -.882206392E+02 -.881264607E+02 -.880391614E+02 -.879599188E+02 -.878903497E+02 -.878326515E+02 -.877897846E+02 -.877657122E+02 -.877657122E+02
 -.878114661E+02 -.878114661E+02 -.878378438E+02 -.878846888E+02 -.879475319E+02 -.880230044E+02 -.881085762E+02 -.882023563E+02 -.883029386E+02 -.884092824E+02 -.885206209E+02 -.886363889E+02 -.887561673E+02 -.888796399E+02 -.890065593E+02 -.891367207E+02 -.892699412E+02 -.894060438E+02 -.895448455E+02 -.896861478E+02 -.898297299E+02 -.899753438E+02 -.901227114E+02 -.902715224E+02 -.904214335E+02 -.905720687E+02 -.907230201E+02 -.908738488E+02 -.910240867E+02 -.911732380E+02 -.913207808E+02 -.914661693E+02 -.916088350E+02 -.917481886E+02 -.918836224E+02 -.920145124E+02 -.921402216E+02 -.922601037E+02 -.923735080E+02 -.924797857E+02 -.925782964E+02 -.926684171E+02 -.927495511E+02 -.928211382E+02 -.928826650E+02 -.929336757E+02 -.929737815E+02 -.930026699E+02 -.930201124E+02 -.930259698E+02 -.930201962E+02 -.930028399E+02 -.929740421E+02 -.929340341E+02 -.928831305E+02 -.928217226E+02 -.927502692E+02 -.926692865E+02 -.925793376E+02 -.924810226E+02 -.923749683E+02 -.922618186E+02 -.921422268E+02 -.920168482E+02 -.918863339E+02 -.917513264E+02 -.916124553E+02 -.914703346E+02 -.913255600E+02 -.911787067E+02 -.910303278E+02 -.908809522E+02 -.907310830E+02 -.905811955E+02 -.904317355E+02 -.902831175E+02 -.901357232E+02 -.899899005E+02 -.898459625E+02 -.897041882E+02 -.895648231E+02 -.894280813E+02 -.892941492E+02 -.891631902E+02 -.890353517E+02 -.889107739E+02 -.887896019E+02 -.886720010E+02 -.885581759E+02 -.884483955E+02 -.883430251E+02 -.882425669E+02 -.881477122E+02 -.880594079E+02 -.879789437E+02 -.879080624E+02 -.878491046E+02 -.878051959E+02 -.877804904E+02 -.877804904E+02
 -.878165516E+02 -.878165516E+02 -.878430519E+02 -.878900446E+02 -.879529692E+02 -.880283699E+02 -.881136356E+02 -.882067994E+02 -.883063840E+02 -.884112834E+02 -.885206700E+02 -.886339233E+02 -.887505746E+02 -.888702633E+02 -.889927038E+02 -.891176593E+02 -.892449214E+02 -.893742946E+02 -.895055846E+02 -.896385890E+02 -.897730906E+02 -.899088532E+02 -.900456176E+02 -.901831002E+02 -.903209917E+02 -.904589574E+02 -.905966370E+02 -.907336462E+02 -.908695774E+02 -.910040019E+02 -.911364708E+02 -.912665174E+02 -.913936593E+02 -.915174000E+02 -.916372316E+02 -.917526375E+02 -.918630958E+02 -.919680822E+02 -.920670749E+02 -.921595592E+02 -.922450328E+02 -.923230122E+02 -.923930390E+02 -.924546867E+02 -.925075679E+02 -.925513412E+02 -.925857173E+02 -.926104649E+02 -.926254155E+02 -.926304671E+02 -.926255863E+02 -.926108091E+02 -.925862400E+02 -.925520502E+02 -.925084737E+02 -.924558027E+02 -.923943815E+02 -.923246007E+02 -.922468902E+02 -.921617118E+02 -.920695531E+02 -.919709202E+02 -.918663324E+02 -.917563163E+02 -.916414009E+02 -.915221136E+02 -.913989768E+02 -.912725042E+02 -.911431983E+02 -.910115483E+02 -.908780273E+02 -.907430908E+02 -.906071742E+02 -.904706915E+02 -.903340333E+02 -.901975653E+02 -.900616270E+02 -.899265313E+02 -.897925635E+02 -.896599821E+02 -.895290199E+02 -.893998857E+02 -.892727682E+02 -.891478405E+02 -.890252664E+02 -.889052100E+02 -.887878461E+02 -.886733761E+02 -.885620467E+02 -.884541745E+02 -.883501781E+02 -.882506183E+02 -.881562508E+02 -.880680931E+02 -.879875116E+02 -.879163330E+02 -.878569900E+02 -.878127090E+02 -.877877555E+02 -.877877555E+02
 -.878153524E+02 -.878153524E+02 -.878416570E+02 -.878882477E+02 -.879505410E+02 -.880250502E+02 -.881091280E+02 -.882007684E+02 -.882984543E+02 -.884010399E+02 -.885076591E+02 -.886176555E+02 -.887305272E+02 -.888458841E+02 -.889634155E+02 -.890828636E+02 -.892040048E+02 -.893266336E+02 -.894505514E+02 -.895755574E+02 -.897014428E+02 -.898279851E+02 -.899549458E+02 -.900820678E+02 -.902090745E+02 -.903356693E+02 -.904615361E+02 -.905863398E+02 -.907097275E+02 -.908313298E+02 -.909507625E+02 -.910676281E+02 -.911815183E+02 -.912920156E+02 -.913986959E+02 -.915011312E+02 -.915988920E+02 -.916915513E+02 -.917786871E+02 -.918598871E+02 -.919347526E+02 -.920029027E+02 -.920639795E+02 -.921176526E+02 -.921636237E+02 -.922016318E+02 -.922314567E+02 -.922529235E+02 -.922659050E+02 -.922703247E+02 -.922661578E+02 -.922534318E+02 -.922322262E+02 -.922026709E+02 -.921649439E+02 -.921192682E+02 -.920659083E+02 -.920051656E+02 -.919373741E+02 -.918628955E+02 -.917821145E+02 -.916954340E+02 -.916032709E+02 -.915060516E+02 -.914042083E+02 -.912981755E+02 -.911883867E+02 -.910752717E+02 -.909592537E+02 -.908407472E+02 -.907201556E+02 -.905978692E+02 -.904742634E+02 -.903496969E+02 -.902245102E+02 -.900990240E+02 -.899735388E+02 -.898483336E+02 -.897236664E+02 -.895997741E+02 -.894768741E+02 -.893551661E+02 -.892348358E+02 -.891160590E+02 -.889990088E+02 -.888838630E+02 -.887708164E+02 -.886600946E+02 -.885519733E+02 -.884468021E+02 -.883450364E+02 -.882472772E+02 -.881543229E+02 -.880672365E+02 -.879874312E+02 -.879167817E+02 -.878577688E+02 -.878136656E+02 -.877887817E+02 -.877887817E+02
 -.878090475E+02 -.878090475E+02 -.878349003E+02 -.878806479E+02 -.879417405E+02 -.880147064E+02 -.880968995E+02 -.881863057E+02 -.882813935E+02 -.883809986E+02 -.884842350E+02 -.885904258E+02 -.886990493E+02 -.888096977E+02 -.889220449E+02 -.890358213E+02 -.891507950E+02 -.892667564E+02 -.893835075E+02 -.895008530E+02 -.896185941E+02 -.897365239E+02 -.898544239E+02 -.899720625E+02 -.900891933E+02 -.902055545E+02 -.903208696E+02 -.904348473E+02 -.905471828E+02 -.906575587E+02 -.907656467E+02 -.908711090E+02 -.909736001E+02 -.910727691E+02 -.911682614E+02 -.912597214E+02 -.913467946E+02 -.914291307E+02 -.915063864E+02 -.915782280E+02 -.916443355E+02 -.917044051E+02 -.917581532E+02 -.918053194E+02 -.918456704E+02 -.918790026E+02 -.919051454E+02 -.919239635E+02 -.919353592E+02 -.919392739E+02 -.919356887E+02 -.919246253E+02 -.919061455E+02 -.918803499E+02 -.918473770E+02 -.918074006E+02 -.917606274E+02 -.917072944E+02 -.916476654E+02 -.915820279E+02 -.915106895E+02 -.914339745E+02 -.913522208E+02 -.912657763E+02 -.911749962E+02 -.910802398E+02 -.909818679E+02 -.908802404E+02 -.907757137E+02 -.906686387E+02 -.905593587E+02 -.904482076E+02 -.903355082E+02 -.902215702E+02 -.901066895E+02 -.899911468E+02 -.898752065E+02 -.897591168E+02 -.896431092E+02 -.895273995E+02 -.894121886E+02 -.892976653E+02 -.891840088E+02 -.890713938E+02 -.889599963E+02 -.888500020E+02 -.887416175E+02 -.886350838E+02 -.885306952E+02 -.884288230E+02 -.883299457E+02 -.882346892E+02 -.881438768E+02 -.880585958E+02 -.879802812E+02 -.879108258E+02 -.878527212E+02 -.878092423E+02 -.877846864E+02 -.877846864E+02
 -.877986524E+02 -.877986524E+02 -.878238508E+02 -.878684070E+02 -.879278511E+02 -.879987636E+02 -.880785304E+02 -.881651542E+02 -.882571100E+02 -.883532329E+02 -.884526317E+02 -.885546214E+02 -.886586715E+02 -.887643655E+02 -.888713698E+02 -.889794094E+02 -.890882493E+02 -.891976805E+02 -.893075085E+02 -.894175455E+02 -.895276039E+02 -.896374923E+02 -.897470117E+02 -.898559539E+02 -.899640996E+02 -.900712187E+02 -.901770693E+02 -.902813986E+02 -.903839435E+02 -.904844316E+02 -.905825825E+02 -.906781089E+02 -.907707186E+02 -.908601160E+02 -.909460041E+02 -.910280864E+02 -.911060690E+02 -.911796630E+02 -.912485868E+02 -.913125683E+02 -.913713478E+02 -.914246802E+02 -.914723379E+02 -.915141130E+02 -.915498198E+02 -.915792973E+02 -.916024108E+02 -.916190540E+02 -.916291503E+02 -.916326539E+02 -.916295505E+02 -.916198575E+02 -.916036238E+02 -.915809290E+02 -.915518826E+02 -.915166225E+02 -.914753132E+02 -.914281437E+02 -.913753256E+02 -.913170902E+02 -.912536865E+02 -.911853782E+02 -.911124416E+02 -.910351627E+02 -.909538349E+02 -.908687567E+02 -.907802295E+02 -.906885553E+02 -.905940345E+02 -.904969645E+02 -.903976374E+02 -.902963386E+02 -.901933453E+02 -.900889249E+02 -.899833341E+02 -.898768178E+02 -.897696086E+02 -.896619264E+02 -.895539784E+02 -.894459602E+02 -.893380567E+02 -.892304444E+02 -.891232945E+02 -.890167774E+02 -.889110687E+02 -.888063571E+02 -.887028550E+02 -.886008121E+02 -.885005334E+02 -.884024022E+02 -.883069099E+02 -.882146942E+02 -.881265889E+02 -.880436881E+02 -.879674279E+02 -.878996938E+02 -.878429585E+02 -.878004612E+02 -.877764405E+02 -.877764405E+02
 -.877850348E+02 -.877850348E+02 -.878094212E+02 -.878525162E+02 -.879099663E+02 -.879784343E+02 -.880553620E+02 -.881387896E+02 -.882272156E+02 -.883194884E+02 -.884147235E+02 -.885122382E+02 -.886115014E+02 -.887120953E+02 -.888136848E+02 -.889159942E+02 -.890187898E+02 -.891218656E+02 -.892250330E+02 -.893281128E+02 -.894309291E+02 -.895333052E+02 -.896350604E+02 -.897360075E+02 -.898359520E+02 -.899346911E+02 -.900320134E+02 -.901276997E+02 -.902215226E+02 -.903132483E+02 -.904026368E+02 -.904894438E+02 -.905734216E+02 -.906543208E+02 -.907318915E+02 -.908058859E+02 -.908760590E+02 -.909421713E+02 -.910039900E+02 -.910612916E+02 -.911138634E+02 -.911615058E+02 -.912040338E+02 -.912412795E+02 -.912730932E+02 -.912993456E+02 -.913199290E+02 -.913347584E+02 -.913437729E+02 -.913469364E+02 -.913442376E+02 -.913356909E+02 -.913213354E+02 -.913012354E+02 -.912754788E+02 -.912441767E+02 -.912074617E+02 -.911654868E+02 -.911184237E+02 -.910664608E+02 -.910098016E+02 -.909486626E+02 -.908832713E+02 -.908138646E+02 -.907406864E+02 -.906639858E+02 -.905840153E+02 -.905010291E+02 -.904152812E+02 -.903270239E+02 -.902365059E+02 -.901439716E+02 -.900496588E+02 -.899537986E+02 -.898566135E+02 -.897583174E+02 -.896591144E+02 -.895591993E+02 -.894587574E+02 -.893579655E+02 -.892569929E+02 -.891560040E+02 -.890551610E+02 -.889546284E+02 -.888545786E+02 -.887551999E+02 -.886567062E+02 -.885593507E+02 -.884634428E+02 -.883693705E+02 -.882776290E+02 -.881888582E+02 -.881038902E+02 -.880238115E+02 -.879500426E+02 -.878844414E+02 -.878294368E+02 -.877882019E+02 -.877648801E+02 -.877648801E+02
 -.877689288E+02 -.877689288E+02 -.877923839E+02 -.878338137E+02 -.878890100E+02 -.879547408E+02 -.880285236E+02 -.881084518E+02 -.881930608E+02 -.882812239E+02 -.883720725E+02 -.884649341E+02 -.885592843E+02 -.886547090E+02 -.887508764E+02 -.888475141E+02 -.889443922E+02 -.890413100E+02 -.891380861E+02 -.892345503E+02 -.893305384E+02 -.894258877E+02 -.895204339E+02 -.896140090E+02 -.897064401E+02 -.897975485E+02 -.898871493E+02 -.899750518E+02 -.900610596E+02 -.901449715E+02 -.902265819E+02 -.903056825E+02 -.903820626E+02 -.904555113E+02 -.905258179E+02 -.905927739E+02 -.906561745E+02 -.907158197E+02 -.907715162E+02 -.908230787E+02 -.908703318E+02 -.909131113E+02 -.909512656E+02 -.909846574E+02 -.910131648E+02 -.910366826E+02 -.910551236E+02 -.910684191E+02 -.910765200E+02 -.910793972E+02 -.910770421E+02 -.910694664E+02 -.910567022E+02 -.910388019E+02 -.910158370E+02 -.909878982E+02 -.909550938E+02 -.909175491E+02 -.908754048E+02 -.908288159E+02 -.907779503E+02 -.907229871E+02 -.906641152E+02 -.906015319E+02 -.905354411E+02 -.904660516E+02 -.903935760E+02 -.903182290E+02 -.902402258E+02 -.901597808E+02 -.900771066E+02 -.899924123E+02 -.899059028E+02 -.898177775E+02 -.897282297E+02 -.896374462E+02 -.895456064E+02 -.894528828E+02 -.893594410E+02 -.892654407E+02 -.891710368E+02 -.890763817E+02 -.889816285E+02 -.888869344E+02 -.887924672E+02 -.886984121E+02 -.886049815E+02 -.885124278E+02 -.884210601E+02 -.883312651E+02 -.882435353E+02 -.881585041E+02 -.880769925E+02 -.880000679E+02 -.879291216E+02 -.878659675E+02 -.878129708E+02 -.877732151E+02 -.877507186E+02 -.877507186E+02
 -.877509505E+02 -.877509505E+02 -.877733865E+02 -.878130020E+02 -.878657555E+02 -.879285379E+02 -.879989575E+02 -.880751735E+02 -.881557684E+02 -.882396491E+02 -.883259707E+02 -.884140771E+02 -.885034555E+02 -.885937004E+02 -.886844865E+02 -.887755476E+02 -.888666597E+02 -.889576290E+02 -.890482817E+02 -.891384572E+02 -.892280025E+02 -.893167676E+02 -.894046034E+02 -.894913588E+02 -.895768800E+02 -.896610091E+02 -.897435842E+02 -.898244390E+02 -.899034035E+02 -.899803040E+02 -.900549642E+02 -.901272056E+02 -.901968488E+02 -.902637147E+02 -.903276248E+02 -.903884033E+02 -.904458778E+02 -.904998805E+02 -.905502499E+02 -.905968314E+02 -.906394794E+02 -.906780574E+02 -.907124404E+02 -.907425149E+02 -.907681807E+02 -.907893514E+02 -.908059556E+02 -.908179372E+02 -.908252561E+02 -.908278887E+02 -.908258281E+02 -.908190843E+02 -.908076838E+02 -.907916696E+02 -.907711010E+02 -.907460525E+02 -.907166136E+02 -.906828878E+02 -.906449916E+02 -.906030536E+02 -.905572134E+02 -.905076203E+02 -.904544322E+02 -.903978144E+02 -.903379381E+02 -.902749795E+02 -.902091181E+02 -.901405359E+02 -.900694158E+02 -.899959409E+02 -.899202928E+02 -.898426514E+02 -.897631930E+02 -.896820905E+02 -.895995120E+02 -.895156208E+02 -.894305749E+02 -.893445272E+02 -.892576258E+02 -.891700149E+02 -.890818362E+02 -.889932309E+02 -.889043426E+02 -.888153210E+02 -.887263279E+02 -.886375437E+02 -.885491769E+02 -.884614762E+02 -.883747463E+02 -.882893683E+02 -.882058261E+02 -.881247405E+02 -.880469134E+02 -.879733844E+02 -.879055044E+02 -.878450307E+02 -.877942493E+02 -.877561353E+02 -.877345593E+02 -.877345593E+02
 -.877316119E+02 -.877316119E+02 -.877529672E+02 -.877906642E+02 -.878408438E+02 -.879005335E+02 -.879674432E+02 -.880398072E+02 -.881162633E+02 -.881957587E+02 -.882774780E+02 -.883607864E+02 -.884451866E+02 -.885302851E+02 -.886157661E+02 -.887013712E+02 -.887868842E+02 -.888721190E+02 -.889569101E+02 -.890411063E+02 -.891245650E+02 -.892071484E+02 -.892887207E+02 -.893691460E+02 -.894482869E+02 -.895260039E+02 -.896021546E+02 -.896765939E+02 -.897491738E+02 -.898197442E+02 -.898881532E+02 -.899542477E+02 -.900178743E+02 -.900788800E+02 -.901371134E+02 -.901924253E+02 -.902446700E+02 -.902937061E+02 -.903393976E+02 -.903816150E+02 -.904202363E+02 -.904551477E+02 -.904862448E+02 -.905134334E+02 -.905366304E+02 -.905557641E+02 -.905707754E+02 -.905816181E+02 -.905882592E+02 -.905906795E+02 -.905888733E+02 -.905828491E+02 -.905726291E+02 -.905582492E+02 -.905397585E+02 -.905172191E+02 -.904907055E+02 -.904603041E+02 -.904261119E+02 -.903882366E+02 -.903467951E+02 -.903019125E+02 -.902537218E+02 -.902023621E+02 -.901479780E+02 -.900907187E+02 -.900307366E+02 -.899681865E+02 -.899032245E+02 -.898360071E+02 -.897666905E+02 -.896954293E+02 -.896223762E+02 -.895476810E+02 -.894714904E+02 -.893939476E+02 -.893151918E+02 -.892353589E+02 -.891545816E+02 -.890729903E+02 -.889907145E+02 -.889078848E+02 -.888246356E+02 -.887411091E+02 -.886574600E+02 -.885738628E+02 -.884905203E+02 -.884076750E+02 -.883256244E+02 -.882447404E+02 -.881654940E+02 -.880884884E+02 -.880145002E+02 -.879445341E+02 -.878798924E+02 -.878222655E+02 -.877738487E+02 -.877374942E+02 -.877169081E+02 -.877169081E+02
 -.877113341E+02 -.877113341E+02 -.877315683E+02 -.877672793E+02 -.878148013E+02 -.878713079E+02 -.879346185E+02 -.880030495E+02 -.880753000E+02 -.881503626E+02 -.882274555E+02 -.883059690E+02 -.883854246E+02 -.884654431E+02 -.885457203E+02 -.886260074E+02 -.887060968E+02 -.887858108E+02 -.888649926E+02 -.889435001E+02 -.890212006E+02 -.890979674E+02 -.891736766E+02 -.892482058E+02 -.893214322E+02 -.893932318E+02 -.894634791E+02 -.895320470E+02 -.895988066E+02 -.896636276E+02 -.897263785E+02 -.897869276E+02 -.898451432E+02 -.899008942E+02 -.899540515E+02 -.900044880E+02 -.900520799E+02 -.900967074E+02 -.901382556E+02 -.901766152E+02 -.902116834E+02 -.902433646E+02 -.902715712E+02 -.902962243E+02 -.903172544E+02 -.903346018E+02 -.903482171E+02 -.903580619E+02 -.903641089E+02 -.903663419E+02 -.903647568E+02 -.903593605E+02 -.903501718E+02 -.903372209E+02 -.903205489E+02 -.903002079E+02 -.902762605E+02 -.902487790E+02 -.902178453E+02 -.901835497E+02 -.901459908E+02 -.901052744E+02 -.900615126E+02 -.900148235E+02 -.899653297E+02 -.899131582E+02 -.898584387E+02 -.898013035E+02 -.897418864E+02 -.896803218E+02 -.896167440E+02 -.895512868E+02 -.894840824E+02 -.894152614E+02 -.893449520E+02 -.892732800E+02 -.892003685E+02 -.891263386E+02 -.890513093E+02 -.889753987E+02 -.888987252E+02 -.888214095E+02 -.887435774E+02 -.886653631E+02 -.885869142E+02 -.885083981E+02 -.884300105E+02 -.883519862E+02 -.882746131E+02 -.881982509E+02 -.881233548E+02 -.880505060E+02 -.879804516E+02 -.879141556E+02 -.878528655E+02 -.877981973E+02 -.877522468E+02 -.877177329E+02 -.876981845E+02 -.876981845E+02
 -.876904596E+02 -.876904596E+02 -.877095496E+02 -.877432364E+02 -.877880550E+02 -.878413312E+02 -.879009996E+02 -.879654634E+02 -.880334872E+02 -.881041127E+02 -.881765949E+02 -.882503519E+02 -.883249264E+02 -.883999555E+02 -.884751478E+02 -.885502655E+02 -.886251105E+02 -.886995137E+02 -.887733272E+02 -.888464176E+02 -.889186616E+02 -.889899426E+02 -.890601478E+02 -.891291663E+02 -.891968879E+02 -.892632026E+02 -.893279992E+02 -.893911661E+02 -.894525903E+02 -.895121584E+02 -.895697564E+02 -.896252704E+02 -.896785867E+02 -.897295930E+02 -.897781782E+02 -.898242338E+02 -.898676541E+02 -.899083372E+02 -.899461854E+02 -.899811060E+02 -.900130118E+02 -.900418221E+02 -.900674630E+02 -.900898679E+02 -.901089783E+02 -.901247441E+02 -.901371238E+02 -.901460852E+02 -.901516054E+02 -.901536712E+02 -.901522789E+02 -.901474347E+02 -.901391545E+02 -.901274637E+02 -.901123972E+02 -.900939989E+02 -.900723216E+02 -.900474266E+02 -.900193829E+02 -.899882671E+02 -.899541628E+02 -.899171596E+02 -.898773530E+02 -.898348433E+02 -.897897353E+02 -.897421372E+02 -.896921602E+02 -.896399178E+02 -.895855248E+02 -.895290972E+02 -.894707512E+02 -.894106025E+02 -.893487663E+02 -.892853565E+02 -.892204857E+02 -.891542647E+02 -.890868027E+02 -.890182078E+02 -.889485869E+02 -.888780472E+02 -.888066971E+02 -.887346481E+02 -.886620176E+02 -.885889319E+02 -.885155312E+02 -.884419753E+02 -.883684519E+02 -.882951865E+02 -.882224558E+02 -.881506054E+02 -.880800716E+02 -.880114111E+02 -.879453377E+02 -.878827709E+02 -.878248985E+02 -.877732568E+02 -.877298357E+02 -.876972134E+02 -.876787334E+02 -.876787334E+02
 -.876692633E+02 -.876692633E+02 -.876871996E+02 -.877188475E+02 -.877609470E+02 -.878109796E+02 -.878669987E+02 -.879274976E+02 -.879913090E+02 -.880575264E+02 -.881254439E+02 -.881945094E+02 -.882642882E+02 -.883344354E+02 -.884046734E+02 -.884747763E+02 -.885445558E+02 -.886138520E+02 -.886825256E+02 -.887504518E+02 -.888175162E+02 -.888836114E+02 -.889486343E+02 -.890124846E+02 -.890750632E+02 -.891362719E+02 -.891960121E+02 -.892541852E+02 -.893106923E+02 -.893654339E+02 -.894183110E+02 -.894692245E+02 -.895180762E+02 -.895647690E+02 -.896092074E+02 -.896512982E+02 -.896909507E+02 -.897280778E+02 -.897625959E+02 -.897944261E+02 -.898234943E+02 -.898497317E+02 -.898730756E+02 -.898934696E+02 -.899108642E+02 -.899252169E+02 -.899364927E+02 -.899446645E+02 -.899497130E+02 -.899516271E+02 -.899504038E+02 -.899460485E+02 -.899385747E+02 -.899280040E+02 -.899143660E+02 -.898976980E+02 -.898780450E+02 -.898554590E+02 -.898299986E+02 -.898017291E+02 -.897707216E+02 -.897370527E+02 -.897008038E+02 -.896620607E+02 -.896209131E+02 -.895774539E+02 -.895317787E+02 -.894839850E+02 -.894341722E+02 -.893824404E+02 -.893288905E+02 -.892736231E+02 -.892167388E+02 -.891583374E+02 -.890985179E+02 -.890373783E+02 -.889750158E+02 -.889115268E+02 -.888470081E+02 -.887815566E+02 -.887152719E+02 -.886482569E+02 -.885806210E+02 -.885124828E+02 -.884439748E+02 -.883752490E+02 -.883064840E+02 -.882378953E+02 -.881697470E+02 -.881023689E+02 -.880361770E+02 -.879717007E+02 -.879096181E+02 -.878508014E+02 -.877963752E+02 -.877477925E+02 -.877069329E+02 -.876762294E+02 -.876588342E+02 -.876588342E+02
 -.876479627E+02 -.876479627E+02 -.876647463E+02 -.876943588E+02 -.877337465E+02 -.877805489E+02 -.878329395E+02 -.878895037E+02 -.879491441E+02 -.880110076E+02 -.880744289E+02 -.881388869E+02 -.882039711E+02 -.882693550E+02 -.883347762E+02 -.884000207E+02 -.884649108E+02 -.885292958E+02 -.885930449E+02 -.886560417E+02 -.887181801E+02 -.887793611E+02 -.888394906E+02 -.888984776E+02 -.889562328E+02 -.890126683E+02 -.890676964E+02 -.891212298E+02 -.891731813E+02 -.892234638E+02 -.892719906E+02 -.893186754E+02 -.893634329E+02 -.894061788E+02 -.894468308E+02 -.894853083E+02 -.895215334E+02 -.895554311E+02 -.895869298E+02 -.896159619E+02 -.896424638E+02 -.896663769E+02 -.896876478E+02 -.897062283E+02 -.897220763E+02 -.897351556E+02 -.897454366E+02 -.897528961E+02 -.897575180E+02 -.897592927E+02 -.897582180E+02 -.897542983E+02 -.897475454E+02 -.897379776E+02 -.897256202E+02 -.897105052E+02 -.896926708E+02 -.896721615E+02 -.896490274E+02 -.896233243E+02 -.895951132E+02 -.895644594E+02 -.895314330E+02 -.894961076E+02 -.894585603E+02 -.894188712E+02 -.893771226E+02 -.893333990E+02 -.892877864E+02 -.892403717E+02 -.891912426E+02 -.891404872E+02 -.890881933E+02 -.890344488E+02 -.889793411E+02 -.889229569E+02 -.888653831E+02 -.888067060E+02 -.887470130E+02 -.886863924E+02 -.886249351E+02 -.885627364E+02 -.884998979E+02 -.884365308E+02 -.883727599E+02 -.883087287E+02 -.882446068E+02 -.881805985E+02 -.881169546E+02 -.880539878E+02 -.879920922E+02 -.879317687E+02 -.878736579E+02 -.878185823E+02 -.877676015E+02 -.877220825E+02 -.876837922E+02 -.876550156E+02 -.876387109E+02 -.876387109E+02
 -.876267263E+02 -.876267263E+02 -.876423663E+02 -.876699607E+02 -.877066619E+02 -.877502671E+02 -.877990710E+02 -.878517517E+02 -.879072824E+02 -.879648644E+02 -.880238739E+02 -.880838219E+02 -.881443225E+02 -.882050686E+02 -.882658132E+02 -.883263549E+02 -.883865267E+02 -.884461871E+02 -.885052138E+02 -.885634985E+02 -.886209428E+02 -.886774556E+02 -.887329511E+02 -.887873463E+02 -.888405610E+02 -.888925160E+02 -.889431333E+02 -.889923353E+02 -.890400450E+02 -.890861856E+02 -.891306811E+02 -.891734561E+02 -.892144361E+02 -.892535480E+02 -.892907201E+02 -.893258828E+02 -.893589687E+02 -.893899131E+02 -.894186542E+02 -.894451339E+02 -.894692977E+02 -.894910953E+02 -.895104806E+02 -.895274127E+02 -.895418554E+02 -.895537778E+02 -.895631546E+02 -.895699661E+02 -.895741984E+02 -.895758437E+02 -.895748998E+02 -.895713708E+02 -.895652667E+02 -.895566032E+02 -.895454022E+02 -.895316909E+02 -.895155021E+02 -.894968740E+02 -.894758497E+02 -.894524771E+02 -.894268084E+02 -.893989000E+02 -.893688122E+02 -.893366085E+02 -.893023554E+02 -.892661220E+02 -.892279799E+02 -.891880021E+02 -.891462635E+02 -.891028398E+02 -.890578075E+02 -.890112438E+02 -.889632259E+02 -.889138312E+02 -.888631370E+02 -.888112206E+02 -.887581593E+02 -.887040311E+02 -.886489147E+02 -.885928904E+02 -.885360418E+02 -.884784565E+02 -.884202291E+02 -.883614632E+02 -.883022760E+02 -.882428025E+02 -.881832027E+02 -.881236693E+02 -.880644391E+02 -.880058070E+02 -.879481441E+02 -.878919218E+02 -.878377416E+02 -.877863757E+02 -.877388168E+02 -.876963450E+02 -.876606130E+02 -.876337567E+02 -.876185395E+02 -.876185395E+02
 -.876056811E+02 -.876056811E+02 -.876201928E+02 -.876457967E+02 -.876798493E+02 -.877203052E+02 -.877655795E+02 -.878144426E+02 -.878659391E+02 -.879193247E+02 -.879740178E+02 -.880295615E+02 -.880855953E+02 -.881418319E+02 -.881980401E+02 -.882540312E+02 -.883096491E+02 -.883647614E+02 -.884192543E+02 -.884730272E+02 -.885259891E+02 -.885780565E+02 -.886291506E+02 -.886791962E+02 -.887281208E+02 -.887758533E+02 -.888223238E+02 -.888674634E+02 -.889112038E+02 -.889534772E+02 -.889942167E+02 -.890333562E+02 -.890708305E+02 -.891065758E+02 -.891405297E+02 -.891726317E+02 -.892028232E+02 -.892310483E+02 -.892572536E+02 -.892813888E+02 -.893034069E+02 -.893232645E+02 -.893409221E+02 -.893563444E+02 -.893695003E+02 -.893803633E+02 -.893889118E+02 -.893951287E+02 -.893990024E+02 -.894005259E+02 -.893996976E+02 -.893965210E+02 -.893910046E+02 -.893831622E+02 -.893730124E+02 -.893605788E+02 -.893458895E+02 -.893289775E+02 -.893098798E+02 -.892886377E+02 -.892652964E+02 -.892399045E+02 -.892125140E+02 -.891831799E+02 -.891519599E+02 -.891189139E+02 -.890841039E+02 -.890475938E+02 -.890094485E+02 -.889697344E+02 -.889285185E+02 -.888858685E+02 -.888418524E+02 -.887965388E+02 -.887499960E+02 -.887022931E+02 -.886534993E+02 -.886036845E+02 -.885529202E+02 -.885012795E+02 -.884488387E+02 -.883956788E+02 -.883418872E+02 -.882875605E+02 -.882328080E+02 -.881777564E+02 -.881225556E+02 -.880673865E+02 -.880124714E+02 -.879580867E+02 -.879045801E+02 -.878523924E+02 -.878020861E+02 -.877543814E+02 -.877102043E+02 -.876707471E+02 -.876375483E+02 -.876125947E+02 -.875984554E+02 -.875984554E+02
 -.875849200E+02 -.875849200E+02 -.875983227E+02 -.876219707E+02 -.876534221E+02 -.876907866E+02 -.877325985E+02 -.877777203E+02 -.878252673E+02 -.878745496E+02 -.879250277E+02 -.879762775E+02 -.880279637E+02 -.880798190E+02 -.881316283E+02 -.881832158E+02 -.882344360E+02 -.882851661E+02 -.883353003E+02 -.883847455E+02 -.884334179E+02 -.884812408E+02 -.885281422E+02 -.885740540E+02 -.886189105E+02 -.886626476E+02 -.887052031E+02 -.887465152E+02 -.887865234E+02 -.888251677E+02 -.888623891E+02 -.888981295E+02 -.889323316E+02 -.889649396E+02 -.889958990E+02 -.890251570E+02 -.890526628E+02 -.890783676E+02 -.891022251E+02 -.891241918E+02 -.891442271E+02 -.891622932E+02 -.891783563E+02 -.891923856E+02 -.892043545E+02 -.892142401E+02 -.892220237E+02 -.892276909E+02 -.892312313E+02 -.892326392E+02 -.892319132E+02 -.892290563E+02 -.892240760E+02 -.892169840E+02 -.892077964E+02 -.891965336E+02 -.891832200E+02 -.891678840E+02 -.891505575E+02 -.891312764E+02 -.891100796E+02 -.890870093E+02 -.890621106E+02 -.890354311E+02 -.890070210E+02 -.889769325E+02 -.889452195E+02 -.889119377E+02 -.888771440E+02 -.888408964E+02 -.888032539E+02 -.887642760E+02 -.887240227E+02 -.886825547E+02 -.886399330E+02 -.885962189E+02 -.885514746E+02 -.885057631E+02 -.884591490E+02 -.884116988E+02 -.883634823E+02 -.883145741E+02 -.882650547E+02 -.882150139E+02 -.881645533E+02 -.881137909E+02 -.880628667E+02 -.880119494E+02 -.879612465E+02 -.879110156E+02 -.878615805E+02 -.878133514E+02 -.877668507E+02 -.877227473E+02 -.876818997E+02 -.876454131E+02 -.876147120E+02 -.875916355E+02 -.875785599E+02 -.875785599E+02
 -.875645071E+02 -.875645071E+02 -.875768229E+02 -.875985544E+02 -.876274577E+02 -.876617950E+02 -.877002184E+02 -.877416812E+02 -.877853685E+02 -.878306448E+02 -.878770123E+02 -.879240794E+02 -.879715365E+02 -.880191362E+02 -.880666794E+02 -.881140034E+02 -.881609734E+02 -.882074759E+02 -.882534130E+02 -.882986990E+02 -.883432569E+02 -.883870165E+02 -.884299121E+02 -.884718820E+02 -.885128667E+02 -.885528087E+02 -.885916521E+02 -.886293419E+02 -.886658242E+02 -.887010460E+02 -.887349550E+02 -.887675000E+02 -.887986307E+02 -.888282981E+02 -.888564546E+02 -.888830539E+02 -.889080518E+02 -.889314057E+02 -.889530755E+02 -.889730232E+02 -.889912135E+02 -.890076139E+02 -.890221949E+02 -.890349299E+02 -.890457959E+02 -.890547731E+02 -.890618454E+02 -.890670002E+02 -.890702287E+02 -.890715259E+02 -.890708906E+02 -.890683255E+02 -.890638370E+02 -.890574353E+02 -.890491344E+02 -.890389518E+02 -.890269087E+02 -.890130296E+02 -.889973424E+02 -.889798778E+02 -.889606699E+02 -.889397553E+02 -.889171729E+02 -.888929645E+02 -.888671734E+02 -.888398454E+02 -.888110274E+02 -.887807682E+02 -.887491176E+02 -.887161265E+02 -.886818467E+02 -.886463308E+02 -.886096319E+02 -.885718037E+02 -.885329004E+02 -.884929769E+02 -.884520889E+02 -.884102931E+02 -.883676479E+02 -.883242138E+02 -.882800546E+02 -.882352385E+02 -.881898397E+02 -.881439411E+02 -.880976367E+02 -.880510359E+02 -.880042686E+02 -.879574914E+02 -.879108965E+02 -.878647228E+02 -.878192700E+02 -.877749172E+02 -.877321473E+02 -.876915775E+02 -.876539994E+02 -.876204315E+02 -.875921858E+02 -.875709549E+02 -.875589257E+02 -.875589257E+02
 -.875444828E+02 -.875444828E+02 -.875557356E+02 -.875755925E+02 -.876020040E+02 -.876333818E+02 -.876684938E+02 -.877063824E+02 -.877463020E+02 -.877876704E+02 -.878300315E+02 -.878730259E+02 -.879163694E+02 -.879598345E+02 -.880032382E+02 -.880464308E+02 -.880892883E+02 -.881317061E+02 -.881735944E+02 -.882148746E+02 -.882554762E+02 -.882953350E+02 -.883343917E+02 -.883725899E+02 -.884098763E+02 -.884461992E+02 -.884815083E+02 -.885157548E+02 -.885488907E+02 -.885808688E+02 -.886116431E+02 -.886411683E+02 -.886694003E+02 -.886962959E+02 -.887218133E+02 -.887459123E+02 -.887685539E+02 -.887897012E+02 -.888093192E+02 -.888273747E+02 -.888438371E+02 -.888586782E+02 -.888718723E+02 -.888833964E+02 -.888932304E+02 -.889013574E+02 -.889077632E+02 -.889124370E+02 -.889153713E+02 -.889165617E+02 -.889160071E+02 -.889137099E+02 -.889096756E+02 -.889039132E+02 -.888964346E+02 -.888872552E+02 -.888763933E+02 -.888638701E+02 -.888497097E+02 -.888339391E+02 -.888165876E+02 -.887976870E+02 -.887772715E+02 -.887553771E+02 -.887320419E+02 -.887073056E+02 -.886812093E+02 -.886537958E+02 -.886251086E+02 -.885951926E+02 -.885640933E+02 -.885318570E+02 -.884985309E+02 -.884641624E+02 -.884288000E+02 -.883924924E+02 -.883552897E+02 -.883172428E+02 -.882784045E+02 -.882388296E+02 -.881985762E+02 -.881577064E+02 -.881162885E+02 -.880743985E+02 -.880321229E+02 -.879895627E+02 -.879468373E+02 -.879040913E+02 -.878615018E+02 -.878192885E+02 -.877777271E+02 -.877371661E+02 -.876980483E+02 -.876609400E+02 -.876265667E+02 -.875958611E+02 -.875700240E+02 -.875506042E+02 -.875396016E+02 -.875396016E+02
 -.875248689E+02 -.875248689E+02 -.875350830E+02 -.875531084E+02 -.875770853E+02 -.876055723E+02 -.876374504E+02 -.876718500E+02 -.877080931E+02 -.877456504E+02 -.877841066E+02 -.878231346E+02 -.878624750E+02 -.879019206E+02 -.879413039E+02 -.879804883E+02 -.880193605E+02 -.880578248E+02 -.880957994E+02 -.881332124E+02 -.881699998E+02 -.882061033E+02 -.882414690E+02 -.882760463E+02 -.883097871E+02 -.883426449E+02 -.883745751E+02 -.884055340E+02 -.884354788E+02 -.884643681E+02 -.884921609E+02 -.885188174E+02 -.885442987E+02 -.885685669E+02 -.885915855E+02 -.886133190E+02 -.886337336E+02 -.886527970E+02 -.886704785E+02 -.886867495E+02 -.887015831E+02 -.887149549E+02 -.887268424E+02 -.887372259E+02 -.887460878E+02 -.887534134E+02 -.887591905E+02 -.887634097E+02 -.887660645E+02 -.887671510E+02 -.887666684E+02 -.887646187E+02 -.887610067E+02 -.887558401E+02 -.887491294E+02 -.887408877E+02 -.887311311E+02 -.887198779E+02 -.887071492E+02 -.886929681E+02 -.886773604E+02 -.886603536E+02 -.886419774E+02 -.886222633E+02 -.886012445E+02 -.885789556E+02 -.885554326E+02 -.885307129E+02 -.885048347E+02 -.884778374E+02 -.884497611E+02 -.884206466E+02 -.883905355E+02 -.883594701E+02 -.883274931E+02 -.882946482E+02 -.882609800E+02 -.882265344E+02 -.881913586E+02 -.881555024E+02 -.881190183E+02 -.880819628E+02 -.880443981E+02 -.880063937E+02 -.879680286E+02 -.879293952E+02 -.878906030E+02 -.878517841E+02 -.878131005E+02 -.877747530E+02 -.877369933E+02 -.877001391E+02 -.876645941E+02 -.876308739E+02 -.875996387E+02 -.875717366E+02 -.875482593E+02 -.875306141E+02 -.875206177E+02 -.875206177E+02
 -.875056733E+02 -.875056733E+02 -.875148727E+02 -.875311092E+02 -.875527084E+02 -.875783721E+02 -.876070926E+02 -.876380859E+02 -.876707411E+02 -.877045804E+02 -.877392291E+02 -.877743916E+02 -.878098334E+02 -.878453669E+02 -.878808405E+02 -.879161303E+02 -.879511337E+02 -.879857639E+02 -.880199467E+02 -.880536171E+02 -.880867172E+02 -.881191944E+02 -.881510002E+02 -.881820891E+02 -.882124179E+02 -.882419454E+02 -.882706315E+02 -.882984376E+02 -.883253259E+02 -.883512595E+02 -.883762024E+02 -.884001196E+02 -.884229769E+02 -.884447411E+02 -.884653801E+02 -.884848631E+02 -.885031603E+02 -.885202437E+02 -.885360865E+02 -.885506638E+02 -.885639523E+02 -.885759307E+02 -.885865795E+02 -.885958815E+02 -.886038216E+02 -.886103869E+02 -.886155669E+02 -.886193535E+02 -.886217409E+02 -.886227258E+02 -.886223076E+02 -.886204880E+02 -.886172711E+02 -.886126635E+02 -.886066745E+02 -.885993153E+02 -.885905998E+02 -.885805441E+02 -.885691662E+02 -.885564863E+02 -.885425268E+02 -.885273117E+02 -.885108666E+02 -.884932191E+02 -.884743979E+02 -.884544334E+02 -.884333570E+02 -.884112013E+02 -.883879998E+02 -.883637870E+02 -.883385981E+02 -.883124692E+02 -.882854367E+02 -.882575382E+02 -.882288114E+02 -.881992953E+02 -.881690294E+02 -.881380549E+02 -.881064140E+02 -.880741514E+02 -.880413145E+02 -.880079544E+02 -.879741273E+02 -.879398961E+02 -.879053327E+02 -.878705209E+02 -.878355601E+02 -.878005702E+02 -.877656980E+02 -.877311255E+02 -.876970806E+02 -.876638506E+02 -.876318004E+02 -.876013955E+02 -.875732319E+02 -.875480746E+02 -.875269080E+02 -.875110006E+02 -.875019894E+02 -.875019894E+02
 -.874868950E+02 -.874868950E+02 -.874951033E+02 -.875095921E+02 -.875288683E+02 -.875517739E+02 -.875774099E+02 -.876050764E+02 -.876342279E+02 -.876644377E+02 -.876953705E+02 -.877267621E+02 -.877584024E+02 -.877901232E+02 -.878217888E+02 -.878532878E+02 -.878845282E+02 -.879154319E+02 -.879459325E+02 -.879759714E+02 -.880054968E+02 -.880344617E+02 -.880628226E+02 -.880905390E+02 -.881175725E+02 -.881438864E+02 -.881694453E+02 -.881942150E+02 -.882181622E+02 -.882412544E+02 -.882634601E+02 -.882847484E+02 -.883050895E+02 -.883244545E+02 -.883428152E+02 -.883601447E+02 -.883764173E+02 -.883916085E+02 -.884056950E+02 -.884186552E+02 -.884304690E+02 -.884411177E+02 -.884505846E+02 -.884588548E+02 -.884659151E+02 -.884717544E+02 -.884763637E+02 -.884797358E+02 -.884818659E+02 -.884827512E+02 -.884823908E+02 -.884807865E+02 -.884779416E+02 -.884738621E+02 -.884685557E+02 -.884620324E+02 -.884543040E+02 -.884453843E+02 -.884352892E+02 -.884240360E+02 -.884116441E+02 -.883981342E+02 -.883835288E+02 -.883678515E+02 -.883511274E+02 -.883333829E+02 -.883146453E+02 -.882949430E+02 -.882743053E+02 -.882527623E+02 -.882303448E+02 -.882070844E+02 -.881830132E+02 -.881581640E+02 -.881325703E+02 -.881062665E+02 -.880792876E+02 -.880516701E+02 -.880234517E+02 -.879946722E+02 -.879653741E+02 -.879356030E+02 -.879054094E+02 -.878748500E+02 -.878439892E+02 -.878129024E+02 -.877816790E+02 -.877504267E+02 -.877192774E+02 -.876883943E+02 -.876579816E+02 -.876282967E+02 -.875996661E+02 -.875725062E+02 -.875473495E+02 -.875248796E+02 -.875059755E+02 -.874917697E+02 -.874837232E+02 -.874837232E+02
 -.874685325E+02 -.874685325E+02 -.874757720E+02 -.874885524E+02 -.875055576E+02 -.875257671E+02 -.875483877E+02 -.875728025E+02 -.875985297E+02 -.876251927E+02 -.876524953E+02 -.876802037E+02 -.877081322E+02 -.877361319E+02 -.877640823E+02 -.877918849E+02 -.878194578E+02 -.878467319E+02 -.878736479E+02 -.879001542E+02 -.879262046E+02 -.879517575E+02 -.879767744E+02 -.880012196E+02 -.880250591E+02 -.880482606E+02 -.880707931E+02 -.880926265E+02 -.881137318E+02 -.881340804E+02 -.881536449E+02 -.881723984E+02 -.881903150E+02 -.882073695E+02 -.882235375E+02 -.882387957E+02 -.882531219E+02 -.882664947E+02 -.882788942E+02 -.882903016E+02 -.883006996E+02 -.883100721E+02 -.883184046E+02 -.883256844E+02 -.883319000E+02 -.883370420E+02 -.883411024E+02 -.883440753E+02 -.883459564E+02 -.883467432E+02 -.883464351E+02 -.883450335E+02 -.883425414E+02 -.883389638E+02 -.883343074E+02 -.883285806E+02 -.883217938E+02 -.883139589E+02 -.883050892E+02 -.882952000E+02 -.882843078E+02 -.882724305E+02 -.882595874E+02 -.882457991E+02 -.882310871E+02 -.882154742E+02 -.881989842E+02 -.881816415E+02 -.881634715E+02 -.881445005E+02 -.881247552E+02 -.881042631E+02 -.880830522E+02 -.880611511E+02 -.880385893E+02 -.880153968E+02 -.879916045E+02 -.879672443E+02 -.879423497E+02 -.879169559E+02 -.878911002E+02 -.878648234E+02 -.878381702E+02 -.878111909E+02 -.877839429E+02 -.877564931E+02 -.877289209E+02 -.877013219E+02 -.876738131E+02 -.876465393E+02 -.876196812E+02 -.875934665E+02 -.875681842E+02 -.875442019E+02 -.875219902E+02 -.875021526E+02 -.874854647E+02 -.874729256E+02 -.874658241E+02 -.874658241E+02
 -.874505957E+02 -.874505957E+02 -.874568876E+02 -.874679967E+02 -.874827805E+02 -.875003524E+02 -.875200234E+02 -.875412572E+02 -.875636351E+02 -.875868291E+02 -.876105816E+02 -.876346890E+02 -.876589892E+02 -.876833523E+02 -.877076733E+02 -.877318659E+02 -.877558585E+02 -.877795908E+02 -.878030107E+02 -.878260732E+02 -.878487377E+02 -.878709680E+02 -.878927303E+02 -.879139935E+02 -.879347280E+02 -.879549058E+02 -.879744997E+02 -.879934838E+02 -.880118328E+02 -.880295222E+02 -.880465281E+02 -.880628275E+02 -.880783979E+02 -.880932177E+02 -.881072659E+02 -.881205226E+02 -.881329686E+02 -.881445856E+02 -.881553566E+02 -.881652655E+02 -.881742974E+02 -.881824386E+02 -.881896767E+02 -.881960008E+02 -.882014013E+02 -.882058698E+02 -.882093998E+02 -.882119861E+02 -.882136249E+02 -.882143144E+02 -.882140538E+02 -.882128444E+02 -.882106887E+02 -.882075909E+02 -.882035568E+02 -.881985937E+02 -.881927102E+02 -.881859165E+02 -.881782241E+02 -.881696459E+02 -.881601961E+02 -.881498899E+02 -.881387439E+02 -.881267755E+02 -.881140034E+02 -.881004470E+02 -.880861266E+02 -.880710633E+02 -.880552789E+02 -.880387959E+02 -.880216374E+02 -.880038271E+02 -.879853891E+02 -.879663483E+02 -.879467300E+02 -.879265604E+02 -.879058663E+02 -.878846755E+02 -.878630171E+02 -.878409218E+02 -.878184225E+02 -.877955546E+02 -.877723574E+02 -.877488748E+02 -.877251572E+02 -.877012632E+02 -.876772623E+02 -.876532380E+02 -.876292927E+02 -.876055527E+02 -.875821758E+02 -.875593604E+02 -.875373583E+02 -.875164896E+02 -.874971637E+02 -.874799055E+02 -.874653894E+02 -.874544838E+02 -.874483082E+02 -.874483082E+02
 -.874331296E+02 -.874331296E+02 -.874384941E+02 -.874479680E+02 -.874605782E+02 -.874755695E+02 -.874923549E+02 -.875104770E+02 -.875295785E+02 -.875493796E+02 -.875696602E+02 -.875902463E+02 -.876109992E+02 -.876318077E+02 -.876525818E+02 -.876732475E+02 -.876937433E+02 -.877140173E+02 -.877340250E+02 -.877537273E+02 -.877730895E+02 -.877920805E+02 -.878106712E+02 -.878288349E+02 -.878465462E+02 -.878637811E+02 -.878805164E+02 -.878967299E+02 -.879124000E+02 -.879275059E+02 -.879420272E+02 -.879559443E+02 -.879692381E+02 -.879818903E+02 -.879938832E+02 -.880051997E+02 -.880158237E+02 -.880257398E+02 -.880349335E+02 -.880433912E+02 -.880511003E+02 -.880580493E+02 -.880642279E+02 -.880696265E+02 -.880742373E+02 -.880780532E+02 -.880810686E+02 -.880832792E+02 -.880846818E+02 -.880852748E+02 -.880850577E+02 -.880840313E+02 -.880821979E+02 -.880795610E+02 -.880761255E+02 -.880718974E+02 -.880668841E+02 -.880610941E+02 -.880545371E+02 -.880472240E+02 -.880391666E+02 -.880303780E+02 -.880208719E+02 -.880106632E+02 -.879997677E+02 -.879882016E+02 -.879759822E+02 -.879631273E+02 -.879496555E+02 -.879355858E+02 -.879209377E+02 -.879057315E+02 -.878899876E+02 -.878737273E+02 -.878569722E+02 -.878397446E+02 -.878220674E+02 -.878039645E+02 -.877854609E+02 -.877665829E+02 -.877473588E+02 -.877278190E+02 -.877079973E+02 -.876879316E+02 -.876676652E+02 -.876472484E+02 -.876267411E+02 -.876062149E+02 -.875857575E+02 -.875654773E+02 -.875455092E+02 -.875260231E+02 -.875072340E+02 -.874894155E+02 -.874729169E+02 -.874581861E+02 -.874457981E+02 -.874364932E+02 -.874312252E+02 -.874312252E+02
 -.874162561E+02 -.874162561E+02 -.874207143E+02 -.874285905E+02 -.874390777E+02 -.874515491E+02 -.874655171E+02 -.874806016E+02 -.874965056E+02 -.875129961E+02 -.875298896E+02 -.875470412E+02 -.875643350E+02 -.875816781E+02 -.875989950E+02 -.876162239E+02 -.876333131E+02 -.876502190E+02 -.876669041E+02 -.876833356E+02 -.876994844E+02 -.877153240E+02 -.877308301E+02 -.877459803E+02 -.877607532E+02 -.877751286E+02 -.877890872E+02 -.878026103E+02 -.878156799E+02 -.878282785E+02 -.878403893E+02 -.878519958E+02 -.878630822E+02 -.878736332E+02 -.878836340E+02 -.878930706E+02 -.879019296E+02 -.879101981E+02 -.879178642E+02 -.879249166E+02 -.879313449E+02 -.879371396E+02 -.879422920E+02 -.879467944E+02 -.879506401E+02 -.879538235E+02 -.879563398E+02 -.879581854E+02 -.879593578E+02 -.879598555E+02 -.879596782E+02 -.879588265E+02 -.879573024E+02 -.879551088E+02 -.879522495E+02 -.879487296E+02 -.879445552E+02 -.879397333E+02 -.879342720E+02 -.879281801E+02 -.879214676E+02 -.879141451E+02 -.879062241E+02 -.878977169E+02 -.878886364E+02 -.878789962E+02 -.878688107E+02 -.878580946E+02 -.878468632E+02 -.878351324E+02 -.878229186E+02 -.878102383E+02 -.877971090E+02 -.877835481E+02 -.877695738E+02 -.877552047E+02 -.877404601E+02 -.877253600E+02 -.877099253E+02 -.876941783E+02 -.876781426E+02 -.876618440E+02 -.876453110E+02 -.876285753E+02 -.876116735E+02 -.875946478E+02 -.875775484E+02 -.875604356E+02 -.875433828E+02 -.875264805E+02 -.875098415E+02 -.874936075E+02 -.874779578E+02 -.874631202E+02 -.874493854E+02 -.874371258E+02 -.874268192E+02 -.874190801E+02 -.874147002E+02 -.874147002E+02
 -.874002546E+02 -.874002546E+02 -.874038321E+02 -.874101570E+02 -.874185843E+02 -.874286125E+02 -.874398507E+02 -.874519938E+02 -.874648033E+02 -.874780915E+02 -.874917107E+02 -.875055435E+02 -.875194963E+02 -.875334936E+02 -.875474740E+02 -.875613870E+02 -.875751905E+02 -.875888486E+02 -.876023307E+02 -.876156099E+02 -.876286622E+02 -.876414659E+02 -.876540011E+02 -.876662494E+02 -.876781933E+02 -.876898163E+02 -.877011025E+02 -.877120369E+02 -.877226047E+02 -.877327917E+02 -.877425842E+02 -.877519690E+02 -.877609332E+02 -.877694644E+02 -.877775507E+02 -.877851808E+02 -.877923437E+02 -.877990293E+02 -.878052278E+02 -.878109301E+02 -.878161280E+02 -.878208136E+02 -.878249801E+02 -.878286212E+02 -.878317316E+02 -.878343067E+02 -.878363426E+02 -.878378366E+02 -.878387866E+02 -.878391913E+02 -.878390505E+02 -.878383648E+02 -.878371356E+02 -.878353652E+02 -.878330569E+02 -.878302147E+02 -.878268433E+02 -.878229486E+02 -.878185369E+02 -.878136154E+02 -.878081920E+02 -.878022753E+02 -.877958745E+02 -.877889996E+02 -.877816610E+02 -.877738695E+02 -.877656368E+02 -.877569747E+02 -.877478957E+02 -.877384125E+02 -.877285384E+02 -.877182869E+02 -.877076720E+02 -.876967079E+02 -.876854095E+02 -.876737919E+02 -.876618707E+02 -.876496625E+02 -.876371843E+02 -.876244543E+02 -.876114920E+02 -.875983184E+02 -.875849571E+02 -.875714341E+02 -.875577793E+02 -.875440274E+02 -.875302194E+02 -.875164046E+02 -.875026425E+02 -.874890068E+02 -.874755889E+02 -.874625034E+02 -.874498947E+02 -.874379464E+02 -.874268922E+02 -.874170309E+02 -.874087458E+02 -.874025289E+02 -.873990130E+02 -.873990130E+02
 -.873857060E+02 -.873857060E+02 -.873884424E+02 -.873932889E+02 -.873997569E+02 -.874074655E+02 -.874161167E+02 -.874254773E+02 -.874353638E+02 -.874456317E+02 -.874561663E+02 -.874668762E+02 -.874776879E+02 -.874885421E+02 -.874993902E+02 -.875101920E+02 -.875209139E+02 -.875315272E+02 -.875420074E+02 -.875523328E+02 -.875624843E+02 -.875724445E+02 -.875821974E+02 -.875917284E+02 -.876010235E+02 -.876100697E+02 -.876188544E+02 -.876273656E+02 -.876355918E+02 -.876435219E+02 -.876511450E+02 -.876584508E+02 -.876654292E+02 -.876720706E+02 -.876783656E+02 -.876843055E+02 -.876898818E+02 -.876950865E+02 -.876999120E+02 -.877043513E+02 -.877083980E+02 -.877120459E+02 -.877152899E+02 -.877181250E+02 -.877205470E+02 -.877225525E+02 -.877241385E+02 -.877253027E+02 -.877260435E+02 -.877263601E+02 -.877262522E+02 -.877257203E+02 -.877247654E+02 -.877233894E+02 -.877215947E+02 -.877193845E+02 -.877167625E+02 -.877137331E+02 -.877103013E+02 -.877064726E+02 -.877022531E+02 -.876976496E+02 -.876926692E+02 -.876873195E+02 -.876816087E+02 -.876755453E+02 -.876691381E+02 -.876623966E+02 -.876553304E+02 -.876479494E+02 -.876402639E+02 -.876322847E+02 -.876240225E+02 -.876154887E+02 -.876066948E+02 -.875976529E+02 -.875883754E+02 -.875788752E+02 -.875691661E+02 -.875592624E+02 -.875491799E+02 -.875389353E+02 -.875285476E+02 -.875180375E+02 -.875074292E+02 -.874967505E+02 -.874860340E+02 -.874753188E+02 -.874646523E+02 -.874540924E+02 -.874437108E+02 -.874335968E+02 -.874238625E+02 -.874146494E+02 -.874061373E+02 -.873985548E+02 -.873921940E+02 -.873874288E+02 -.873847387E+02 -.873847387E+02
 -.873737324E+02 -.873737324E+02 -.873757056E+02 -.873792177E+02 -.873839270E+02 -.873895642E+02 -.873959165E+02 -.874028147E+02 -.874101246E+02 -.874177383E+02 -.874255695E+02 -.874335484E+02 -.874416183E+02 -.874497327E+02 -.874578535E+02 -.874659487E+02 -.874739916E+02 -.874819594E+02 -.874898322E+02 -.874975929E+02 -.875052262E+02 -.875127182E+02 -.875200564E+02 -.875272292E+02 -.875342257E+02 -.875410357E+02 -.875476496E+02 -.875540581E+02 -.875602523E+02 -.875662237E+02 -.875719642E+02 -.875774657E+02 -.875827208E+02 -.875877220E+02 -.875924625E+02 -.875969354E+02 -.876011345E+02 -.876050538E+02 -.876086875E+02 -.876120304E+02 -.876150776E+02 -.876178247E+02 -.876202676E+02 -.876224027E+02 -.876242268E+02 -.876257374E+02 -.876269322E+02 -.876278096E+02 -.876283683E+02 -.876286077E+02 -.876285276E+02 -.876281282E+02 -.876274106E+02 -.876263760E+02 -.876250262E+02 -.876233635E+02 -.876213909E+02 -.876191115E+02 -.876165291E+02 -.876136478E+02 -.876104722E+02 -.876070074E+02 -.876032587E+02 -.875992318E+02 -.875949328E+02 -.875903681E+02 -.875855445E+02 -.875804689E+02 -.875751487E+02 -.875695913E+02 -.875638046E+02 -.875577967E+02 -.875515758E+02 -.875451506E+02 -.875385299E+02 -.875317230E+02 -.875247396E+02 -.875175896E+02 -.875102838E+02 -.875028337E+02 -.874952514E+02 -.874875505E+02 -.874797459E+02 -.874718544E+02 -.874638953E+02 -.874558907E+02 -.874478667E+02 -.874398544E+02 -.874318910E+02 -.874240219E+02 -.874163024E+02 -.874088008E+02 -.874016015E+02 -.873948101E+02 -.873885582E+02 -.873830115E+02 -.873783789E+02 -.873749247E+02 -.873729843E+02 -.873729843E+02
 -.873663158E+02 -.873663158E+02 -.873677112E+02 -.873702313E+02 -.873736549E+02 -.873777997E+02 -.873825155E+02 -.873876783E+02 -.873931863E+02 -.873989556E+02 -.874049173E+02 -.874110147E+02 -.874172011E+02 -.874234376E+02 -.874296921E+02 -.874359375E+02 -.874421512E+02 -.874483136E+02 -.874544081E+02 -.874604201E+02 -.874663366E+02 -.874721463E+02 -.874778386E+02 -.874834041E+02 -.874888339E+02 -.874941198E+02 -.874992539E+02 -.875042289E+02 -.875090377E+02 -.875136737E+02 -.875181304E+02 -.875224016E+02 -.875264813E+02 -.875303639E+02 -.875340439E+02 -.875375161E+02 -.875407756E+02 -.875438178E+02 -.875466383E+02 -.875492330E+02 -.875515982E+02 -.875537304E+02 -.875556265E+02 -.875572837E+02 -.875586997E+02 -.875598723E+02 -.875607999E+02 -.875614812E+02 -.875619154E+02 -.875621017E+02 -.875620402E+02 -.875617311E+02 -.875611750E+02 -.875603729E+02 -.875593264E+02 -.875580370E+02 -.875565071E+02 -.875547391E+02 -.875527359E+02 -.875505007E+02 -.875480370E+02 -.875453487E+02 -.875424399E+02 -.875393150E+02 -.875359787E+02 -.875324360E+02 -.875286921E+02 -.875247524E+02 -.875206226E+02 -.875163085E+02 -.875118163E+02 -.875071522E+02 -.875023227E+02 -.874973348E+02 -.874921953E+02 -.874869118E+02 -.874814919E+02 -.874759437E+02 -.874702760E+02 -.874644982E+02 -.874586205E+02 -.874526541E+02 -.874466116E+02 -.874405071E+02 -.874343571E+02 -.874281803E+02 -.874219991E+02 -.874158397E+02 -.874097336E+02 -.874037186E+02 -.873978404E+02 -.873921545E+02 -.873867284E+02 -.873816440E+02 -.873770014E+02 -.873729219E+02 -.873695531E+02 -.873670737E+02 -.873657012E+02 -.873657012E+02
 -.873663158E+02 -.873663158E+02 -.873677112E+02 -.873702313E+02 -.873736549E+02 -.873777997E+02 -.873825155E+02 -.873876783E+02 -.873931863E+02 -.873989556E+02 -.874049173E+02 -.874110147E+02 -.874172011E+02 -.874234376E+02 -.874296921E+02 -.874359375E+02 -.874421512E+02 -.874483136E+02 -.874544081E+02 -.874604201E+02 -.874663366E+02 -.874721463E+02 -.874778386E+02 -.874834041E+02 -.874888339E+02 -.874941198E+02 -.874992539E+02 -.875042289E+02 -.875090377E+02 -.875136737E+02 -.875181304E+02 -.875224016E+02 -.875264813E+02 -.875303639E+02 -.875340439E+02 -.875375161E+02 -.875407756E+02 -.875438178E+02 -.875466383E+02 -.875492330E+02 -.875515982E+02 -.875537304E+02 -.875556265E+02 -.875572837E+02 -.875586997E+02 -.875598723E+02 -.875607999E+02 -.875614812E+02 -.875619154E+02 -.875621017E+02 -.875620402E+02 -.875617311E+02 -.875611750E+02 -.875603729E+02 -.875593264E+02 -.875580370E+02 -.875565071E+02 -.875547391E+02 -.875527359E+02 -.875505007E+02 -.875480370E+02 -.875453487E+02 -.875424399E+02 -.875393150E+02 -.875359787E+02 -.875324360E+02 -.875286921E+02 -.875247524E+02 -.875206226E+02 -.875163085E+02 -.875118163E+02 -.875071522E+02 -.875023227E+02 -.874973348E+02 -.874921953E+02 -.874869118E+02 -.874814919E+02 -.874759437E+02 -.874702760E+02 -.874644982E+02 -.874586205E+02 -.874526541E+02 -.874466116E+02 -.874405071E+02 -.874343571E+02 -.874281803E+02 -.874219991E+02 -.874158397E+02 -.874097336E+02 -.874037186E+02 -.873978404E+02 -.873921545E+02 -.873867284E+02 -.873816440E+02 -.873770014E+02 -.873729219E+02 -.873695531E+02 -.873670737E+02 -.873657012E+02 -.873657012E+02
