# Supplementary material for: Electrical Pacing of Cardiac Tissue Including Potassium Inward Rectification
Source: PLoS One. 2015 Jun 9;10(6):e0127837. doi: 10.1371/journal.pone.0127837 (PMC4461281; doi:10.1371/journal.pone.0127837)
Supplement: S1 Data — (ZIP) [file pone.0127837.s001.zip › All-Data/Data-with-IK1/BDT37/Vm5ms.txt]

 -.873300171E+02 -.873609301E+02 -.873623364E+02 -.873648900E+02 -.873683631E+02 -.873725591E+02 -.873773122E+02 -.873824877E+02 -.873879812E+02 -.873937136E+02 -.873996231E+02 -.874056576E+02 -.874117696E+02 -.874179146E+02 -.874240529E+02 -.874301529E+02 -.874361932E+02 -.874421620E+02 -.874480543E+02 -.874538671E+02 -.874595954E+02 -.874652299E+02 -.874707574E+02 -.874761627E+02 -.874814318E+02 -.874865538E+02 -.874915219E+02 -.874963325E+02 -.875009832E+02 -.875054713E+02 -.875097920E+02 -.875139387E+02 -.875179032E+02 -.875216776E+02 -.875252547E+02 -.875286289E+02 -.875317960E+02 -.875347525E+02 -.875374951E+02 -.875400203E+02 -.875423240E+02 -.875444020E+02 -.875462504E+02 -.875478657E+02 -.875492451E+02 -.875503867E+02 -.875512888E+02 -.875519505E+02 -.875523707E+02 -.875525490E+02 -.875524850E+02 -.875521789E+02 -.875516314E+02 -.875508437E+02 -.875498172E+02 -.875485541E+02 -.875470567E+02 -.875453276E+02 -.875433698E+02 -.875411866E+02 -.875387817E+02 -.875361591E+02 -.875333232E+02 -.875302785E+02 -.875270299E+02 -.875235827E+02 -.875199420E+02 -.875161133E+02 -.875121025E+02 -.875079153E+02 -.875035578E+02 -.874990361E+02 -.874943566E+02 -.874895257E+02 -.874845500E+02 -.874794361E+02 -.874741910E+02 -.874688219E+02 -.874633362E+02 -.874577421E+02 -.874520482E+02 -.874462638E+02 -.874403995E+02 -.874344675E+02 -.874284816E+02 -.874224583E+02 -.874164174E+02 -.874103827E+02 -.874043835E+02 -.873984556E+02 -.873926432E+02 -.873870010E+02 -.873815966E+02 -.873765131E+02 -.873718532E+02 -.873677424E+02 -.873643345E+02 -.873618170E+02 -.873604184E+02 -.873604184E+02
 -.873609301E+02 -.873609301E+02 -.873623364E+02 -.873648900E+02 -.873683631E+02 -.873725591E+02 -.873773122E+02 -.873824877E+02 -.873879812E+02 -.873937136E+02 -.873996231E+02 -.874056576E+02 -.874117696E+02 -.874179146E+02 -.874240529E+02 -.874301529E+02 -.874361932E+02 -.874421620E+02 -.874480543E+02 -.874538671E+02 -.874595954E+02 -.874652299E+02 -.874707574E+02 -.874761627E+02 -.874814318E+02 -.874865538E+02 -.874915219E+02 -.874963325E+02 -.875009832E+02 -.875054713E+02 -.875097920E+02 -.875139387E+02 -.875179032E+02 -.875216776E+02 -.875252547E+02 -.875286289E+02 -.875317960E+02 -.875347525E+02 -.875374951E+02 -.875400203E+02 -.875423240E+02 -.875444020E+02 -.875462504E+02 -.875478657E+02 -.875492451E+02 -.875503867E+02 -.875512888E+02 -.875519505E+02 -.875523707E+02 -.875525490E+02 -.875524850E+02 -.875521789E+02 -.875516314E+02 -.875508437E+02 -.875498172E+02 -.875485541E+02 -.875470567E+02 -.875453276E+02 -.875433698E+02 -.875411866E+02 -.875387817E+02 -.875361591E+02 -.875333232E+02 -.875302785E+02 -.875270299E+02 -.875235827E+02 -.875199420E+02 -.875161133E+02 -.875121025E+02 -.875079153E+02 -.875035578E+02 -.874990361E+02 -.874943566E+02 -.874895257E+02 -.874845500E+02 -.874794361E+02 -.874741910E+02 -.874688219E+02 -.874633362E+02 -.874577421E+02 -.874520482E+02 -.874462638E+02 -.874403995E+02 -.874344675E+02 -.874284816E+02 -.874224583E+02 -.874164174E+02 -.874103827E+02 -.874043835E+02 -.873984556E+02 -.873926432E+02 -.873870010E+02 -.873815966E+02 -.873765131E+02 -.873718532E+02 -.873677424E+02 -.873643345E+02 -.873618170E+02 -.873604184E+02 -.873604184E+02
 -.873682787E+02 -.873682787E+02 -.873703182E+02 -.873739523E+02 -.873788118E+02 -.873845970E+02 -.873910727E+02 -.873980622E+02 -.874054368E+02 -.874131010E+02 -.874209781E+02 -.874289994E+02 -.874370998E+02 -.874452193E+02 -.874533081E+02 -.874613316E+02 -.874692706E+02 -.874771177E+02 -.874848706E+02 -.874925252E+02 -.875000711E+02 -.875074905E+02 -.875147618E+02 -.875218637E+02 -.875287794E+02 -.875354984E+02 -.875420162E+02 -.875483310E+02 -.875544406E+02 -.875603403E+02 -.875660216E+02 -.875714735E+02 -.875766841E+02 -.875816427E+02 -.875863411E+02 -.875907730E+02 -.875949339E+02 -.875988196E+02 -.876024256E+02 -.876057461E+02 -.876087754E+02 -.876115073E+02 -.876139365E+02 -.876160588E+02 -.876178708E+02 -.876193703E+02 -.876205555E+02 -.876214246E+02 -.876219765E+02 -.876222103E+02 -.876221254E+02 -.876217221E+02 -.876210013E+02 -.876199647E+02 -.876186144E+02 -.876169530E+02 -.876149835E+02 -.876127095E+02 -.876101349E+02 -.876072639E+02 -.876041017E+02 -.876006533E+02 -.875969248E+02 -.875929222E+02 -.875886519E+02 -.875841207E+02 -.875793356E+02 -.875743039E+02 -.875690331E+02 -.875635311E+02 -.875578056E+02 -.875518649E+02 -.875457172E+02 -.875393709E+02 -.875328346E+02 -.875261170E+02 -.875192270E+02 -.875121739E+02 -.875049673E+02 -.874976171E+02 -.874901344E+02 -.874825306E+02 -.874748188E+02 -.874670136E+02 -.874591318E+02 -.874511930E+02 -.874432209E+02 -.874352440E+02 -.874272975E+02 -.874194247E+02 -.874116797E+02 -.874041304E+02 -.873968621E+02 -.873899824E+02 -.873836274E+02 -.873779694E+02 -.873732273E+02 -.873696792E+02 -.873676794E+02 -.873676794E+02
 -.873800617E+02 -.873800617E+02 -.873829338E+02 -.873879979E+02 -.873947131E+02 -.874026597E+02 -.874115220E+02 -.874210691E+02 -.874311315E+02 -.874415785E+02 -.874522991E+02 -.874631924E+02 -.874741661E+02 -.874851421E+02 -.874960622E+02 -.875068903E+02 -.875176091E+02 -.875282117E+02 -.875386924E+02 -.875490393E+02 -.875592312E+02 -.875692407E+02 -.875790389E+02 -.875886014E+02 -.875979114E+02 -.876069603E+02 -.876157445E+02 -.876242612E+02 -.876325049E+02 -.876404657E+02 -.876481296E+02 -.876554808E+02 -.876625044E+02 -.876691875E+02 -.876755207E+02 -.876814967E+02 -.876871093E+02 -.876923518E+02 -.876972170E+02 -.877016966E+02 -.877057819E+02 -.877094653E+02 -.877127400E+02 -.877156009E+02 -.877180438E+02 -.877200655E+02 -.877216634E+02 -.877228351E+02 -.877235786E+02 -.877238926E+02 -.877237766E+02 -.877232310E+02 -.877222572E+02 -.877208573E+02 -.877190342E+02 -.877167914E+02 -.877141329E+02 -.877110635E+02 -.877075885E+02 -.877037139E+02 -.876994465E+02 -.876947935E+02 -.876897628E+02 -.876843626E+02 -.876786018E+02 -.876724895E+02 -.876660351E+02 -.876592486E+02 -.876521401E+02 -.876447202E+02 -.876369995E+02 -.876289891E+02 -.876207000E+02 -.876121436E+02 -.876033313E+02 -.875942747E+02 -.875849858E+02 -.875754768E+02 -.875657604E+02 -.875558499E+02 -.875457592E+02 -.875355035E+02 -.875250994E+02 -.875145657E+02 -.875039238E+02 -.874931987E+02 -.874824206E+02 -.874716259E+02 -.874608599E+02 -.874501786E+02 -.874396527E+02 -.874293719E+02 -.874194499E+02 -.874100323E+02 -.874013052E+02 -.873935077E+02 -.873869467E+02 -.873820168E+02 -.873792255E+02 -.873792255E+02
 -.873942499E+02 -.873942499E+02 -.873980109E+02 -.874046150E+02 -.874133530E+02 -.874236894E+02 -.874352263E+02 -.874476688E+02 -.874607917E+02 -.874744115E+02 -.874883699E+02 -.875025271E+02 -.875167651E+02 -.875309920E+02 -.875451453E+02 -.875591885E+02 -.875731025E+02 -.875868744E+02 -.876004879E+02 -.876139184E+02 -.876271335E+02 -.876400981E+02 -.876527802E+02 -.876651560E+02 -.876772107E+02 -.876889362E+02 -.877003269E+02 -.877113756E+02 -.877220705E+02 -.877323952E+02 -.877423307E+02 -.877518576E+02 -.877609587E+02 -.877696199E+02 -.877778302E+02 -.877855799E+02 -.877928599E+02 -.877996603E+02 -.878059701E+02 -.878117785E+02 -.878170746E+02 -.878218489E+02 -.878260937E+02 -.878298023E+02 -.878329695E+02 -.878355909E+02 -.878376624E+02 -.878391807E+02 -.878401433E+02 -.878405485E+02 -.878403958E+02 -.878396858E+02 -.878384204E+02 -.878366023E+02 -.878342352E+02 -.878313234E+02 -.878278724E+02 -.878238883E+02 -.878193782E+02 -.878143500E+02 -.878088126E+02 -.878027755E+02 -.877962489E+02 -.877892436E+02 -.877817710E+02 -.877738429E+02 -.877654719E+02 -.877566708E+02 -.877474529E+02 -.877378319E+02 -.877278217E+02 -.877174365E+02 -.877066908E+02 -.876955992E+02 -.876841764E+02 -.876724376E+02 -.876603982E+02 -.876480738E+02 -.876354807E+02 -.876226359E+02 -.876095572E+02 -.875962638E+02 -.875827769E+02 -.875691200E+02 -.875553203E+02 -.875414096E+02 -.875274259E+02 -.875134156E+02 -.874994361E+02 -.874855593E+02 -.874718757E+02 -.874585008E+02 -.874455821E+02 -.874333086E+02 -.874219234E+02 -.874117393E+02 -.874031595E+02 -.873967041E+02 -.873930436E+02 -.873930436E+02
 -.874096751E+02 -.874096751E+02 -.874143341E+02 -.874225190E+02 -.874333639E+02 -.874462189E+02 -.874605959E+02 -.874761209E+02 -.874924965E+02 -.875094761E+02 -.875268508E+02 -.875444469E+02 -.875621277E+02 -.875797941E+02 -.875973812E+02 -.876148489E+02 -.876321697E+02 -.876493174E+02 -.876662607E+02 -.876829619E+02 -.876993799E+02 -.877154767E+02 -.877312213E+02 -.877465919E+02 -.877615743E+02 -.877761580E+02 -.877903319E+02 -.878040816E+02 -.878173882E+02 -.878302295E+02 -.878425828E+02 -.878544265E+02 -.878657421E+02 -.878765137E+02 -.878867277E+02 -.878963711E+02 -.879054307E+02 -.879138928E+02 -.879217433E+02 -.879289687E+02 -.879355564E+02 -.879414953E+02 -.879467758E+02 -.879513899E+02 -.879553307E+02 -.879585919E+02 -.879611683E+02 -.879630557E+02 -.879642509E+02 -.879647520E+02 -.879645586E+02 -.879636715E+02 -.879620930E+02 -.879598264E+02 -.879568762E+02 -.879532479E+02 -.879489484E+02 -.879439854E+02 -.879383679E+02 -.879321061E+02 -.879252109E+02 -.879176944E+02 -.879095692E+02 -.879008489E+02 -.878915479E+02 -.878816810E+02 -.878712639E+02 -.878603128E+02 -.878488442E+02 -.878368754E+02 -.878244238E+02 -.878115069E+02 -.877981430E+02 -.877843501E+02 -.877701468E+02 -.877555517E+02 -.877405841E+02 -.877252634E+02 -.877096096E+02 -.876936438E+02 -.876773879E+02 -.876608656E+02 -.876441028E+02 -.876271286E+02 -.876099763E+02 -.875926849E+02 -.875753014E+02 -.875578829E+02 -.875405001E+02 -.875232418E+02 -.875062203E+02 -.874895787E+02 -.874735002E+02 -.874582197E+02 -.874440402E+02 -.874313515E+02 -.874206571E+02 -.874126066E+02 -.874080393E+02 -.874080393E+02
 -.874257347E+02 -.874257347E+02 -.874313051E+02 -.874411153E+02 -.874541474E+02 -.874696286E+02 -.874869643E+02 -.875056866E+02 -.875254175E+02 -.875458472E+02 -.875667233E+02 -.875878478E+02 -.876090730E+02 -.876302950E+02 -.876514427E+02 -.876724651E+02 -.876933188E+02 -.877139601E+02 -.877343427E+02 -.877544191E+02 -.877741449E+02 -.877934829E+02 -.878124044E+02 -.878308880E+02 -.878489168E+02 -.878664740E+02 -.878835409E+02 -.879000950E+02 -.879161113E+02 -.879315639E+02 -.879464278E+02 -.879606799E+02 -.879742998E+02 -.879872691E+02 -.879995700E+02 -.880111854E+02 -.880220978E+02 -.880322898E+02 -.880417445E+02 -.880504460E+02 -.880583798E+02 -.880655327E+02 -.880718934E+02 -.880774516E+02 -.880821983E+02 -.880861257E+02 -.880892273E+02 -.880914979E+02 -.880929340E+02 -.880935334E+02 -.880932956E+02 -.880922218E+02 -.880903144E+02 -.880875775E+02 -.880840165E+02 -.880796383E+02 -.880744511E+02 -.880684647E+02 -.880616901E+02 -.880541395E+02 -.880458265E+02 -.880367656E+02 -.880269722E+02 -.880164631E+02 -.880052555E+02 -.879933677E+02 -.879808189E+02 -.879676287E+02 -.879538172E+02 -.879394054E+02 -.879244143E+02 -.879088655E+02 -.878927806E+02 -.878761818E+02 -.878590914E+02 -.878415321E+02 -.878235269E+02 -.878050992E+02 -.877862732E+02 -.877670739E+02 -.877475278E+02 -.877276631E+02 -.877075108E+02 -.876871056E+02 -.876664873E+02 -.876457025E+02 -.876248073E+02 -.876038699E+02 -.875829751E+02 -.875622291E+02 -.875417665E+02 -.875217591E+02 -.875024265E+02 -.874840514E+02 -.874669977E+02 -.874517346E+02 -.874388679E+02 -.874291801E+02 -.874236824E+02 -.874236824E+02
 -.874421734E+02 -.874421734E+02 -.874486894E+02 -.874601904E+02 -.874754961E+02 -.874936951E+02 -.875140732E+02 -.875360616E+02 -.875592037E+02 -.875831352E+02 -.876075717E+02 -.876322983E+02 -.876571576E+02 -.876820362E+02 -.877068488E+02 -.877315257E+02 -.877560036E+02 -.877802221E+02 -.878041238E+02 -.878276571E+02 -.878507781E+02 -.878734516E+02 -.878956488E+02 -.879173454E+02 -.879385178E+02 -.879591408E+02 -.879791873E+02 -.879986287E+02 -.880174359E+02 -.880355805E+02 -.880530360E+02 -.880697774E+02 -.880857811E+02 -.881010244E+02 -.881154850E+02 -.881291409E+02 -.881419705E+02 -.881539531E+02 -.881650692E+02 -.881753002E+02 -.881846294E+02 -.881930413E+02 -.882005217E+02 -.882070581E+02 -.882126395E+02 -.882172564E+02 -.882209011E+02 -.882235675E+02 -.882252516E+02 -.882259509E+02 -.882256648E+02 -.882243946E+02 -.882221431E+02 -.882189152E+02 -.882147174E+02 -.882095579E+02 -.882034468E+02 -.881963957E+02 -.881884179E+02 -.881795280E+02 -.881697421E+02 -.881590775E+02 -.881475529E+02 -.881351881E+02 -.881220039E+02 -.881080222E+02 -.880932657E+02 -.880777579E+02 -.880615229E+02 -.880445854E+02 -.880269704E+02 -.880087036E+02 -.879898108E+02 -.879703182E+02 -.879502521E+02 -.879296393E+02 -.879085070E+02 -.878868827E+02 -.878647949E+02 -.878422728E+02 -.878193475E+02 -.877960519E+02 -.877724222E+02 -.877484990E+02 -.877243285E+02 -.876999652E+02 -.876754743E+02 -.876509354E+02 -.876264475E+02 -.876021345E+02 -.875781540E+02 -.875547064E+02 -.875320492E+02 -.875105131E+02 -.874905243E+02 -.874726328E+02 -.874575489E+02 -.874461903E+02 -.874397437E+02 -.874397437E+02
 -.874589314E+02 -.874589314E+02 -.874664386E+02 -.874797001E+02 -.874973560E+02 -.875183420E+02 -.875418174E+02 -.875671162E+02 -.875937134E+02 -.876212008E+02 -.876492684E+02 -.876776848E+02 -.877062775E+02 -.877349143E+02 -.877634881E+02 -.877919067E+02 -.878200884E+02 -.878479607E+02 -.878754612E+02 -.879025380E+02 -.879291484E+02 -.879552568E+02 -.879808306E+02 -.880058384E+02 -.880302479E+02 -.880540256E+02 -.880771380E+02 -.880995522E+02 -.881212366E+02 -.881421611E+02 -.881622965E+02 -.881816145E+02 -.882000867E+02 -.882176852E+02 -.882343826E+02 -.882501522E+02 -.882649688E+02 -.882788083E+02 -.882916482E+02 -.883034672E+02 -.883142454E+02 -.883239644E+02 -.883326073E+02 -.883401590E+02 -.883466064E+02 -.883519383E+02 -.883561458E+02 -.883592219E+02 -.883611618E+02 -.883619626E+02 -.883616235E+02 -.883601460E+02 -.883575333E+02 -.883537913E+02 -.883489276E+02 -.883429522E+02 -.883358770E+02 -.883277156E+02 -.883184837E+02 -.883081986E+02 -.882968792E+02 -.882845461E+02 -.882712214E+02 -.882569283E+02 -.882416915E+02 -.882255367E+02 -.882084908E+02 -.881905813E+02 -.881718365E+02 -.881522853E+02 -.881319573E+02 -.881108823E+02 -.880890905E+02 -.880666124E+02 -.880434790E+02 -.880197213E+02 -.879953707E+02 -.879704593E+02 -.879450198E+02 -.879190860E+02 -.878926936E+02 -.878658805E+02 -.878386881E+02 -.878111628E+02 -.877833577E+02 -.877553348E+02 -.877271688E+02 -.876989508E+02 -.876707940E+02 -.876428403E+02 -.876152702E+02 -.875883137E+02 -.875622660E+02 -.875375070E+02 -.875145264E+02 -.874939561E+02 -.874766127E+02 -.874635519E+02 -.874561385E+02 -.874561385E+02
 -.874760303E+02 -.874760303E+02 -.874845708E+02 -.874996520E+02 -.875197153E+02 -.875435358E+02 -.875701507E+02 -.875988053E+02 -.876289151E+02 -.876600342E+02 -.876918264E+02 -.877240370E+02 -.877564689E+02 -.877889638E+02 -.878213894E+02 -.878536334E+02 -.878856006E+02 -.879172126E+02 -.879484057E+02 -.879791282E+02 -.880093361E+02 -.880389889E+02 -.880680468E+02 -.880964693E+02 -.881242158E+02 -.881512465E+02 -.881775235E+02 -.882030111E+02 -.882276755E+02 -.882514834E+02 -.882744017E+02 -.882963966E+02 -.883174341E+02 -.883374806E+02 -.883565036E+02 -.883744724E+02 -.883913576E+02 -.884071318E+02 -.884217689E+02 -.884352440E+02 -.884475338E+02 -.884586164E+02 -.884684718E+02 -.884770824E+02 -.884844328E+02 -.884905102E+02 -.884953041E+02 -.884988063E+02 -.885010112E+02 -.885019152E+02 -.885015175E+02 -.884998196E+02 -.884968257E+02 -.884925423E+02 -.884869787E+02 -.884801465E+02 -.884720595E+02 -.884627339E+02 -.884521880E+02 -.884404420E+02 -.884275181E+02 -.884134404E+02 -.883982348E+02 -.883819285E+02 -.883645504E+02 -.883461305E+02 -.883267000E+02 -.883062911E+02 -.882849367E+02 -.882626705E+02 -.882395267E+02 -.882155398E+02 -.881907450E+02 -.881651776E+02 -.881388729E+02 -.881118669E+02 -.880841957E+02 -.880558958E+02 -.880270047E+02 -.879975609E+02 -.879676048E+02 -.879371794E+02 -.879063316E+02 -.878751137E+02 -.878435854E+02 -.878118167E+02 -.877798916E+02 -.877479128E+02 -.877160076E+02 -.876843364E+02 -.876531026E+02 -.876225660E+02 -.875930605E+02 -.875650153E+02 -.875389847E+02 -.875156840E+02 -.874960381E+02 -.874812426E+02 -.874728441E+02 -.874728441E+02
 -.874935109E+02 -.874935109E+02 -.875031153E+02 -.875200565E+02 -.875425666E+02 -.875692616E+02 -.875990619E+02 -.876311326E+02 -.876648351E+02 -.876996841E+02 -.877353094E+02 -.877714241E+02 -.878077995E+02 -.878442485E+02 -.878806160E+02 -.879167747E+02 -.879526224E+02 -.879880780E+02 -.880230767E+02 -.880575641E+02 -.880914908E+02 -.881248080E+02 -.881574670E+02 -.881894188E+02 -.882206166E+02 -.882510162E+02 -.882805766E+02 -.883092592E+02 -.883370264E+02 -.883638400E+02 -.883896609E+02 -.884144490E+02 -.884381641E+02 -.884607674E+02 -.884822213E+02 -.885024906E+02 -.885215420E+02 -.885393437E+02 -.885558653E+02 -.885710777E+02 -.885849534E+02 -.885974668E+02 -.886085947E+02 -.886183166E+02 -.886266149E+02 -.886334744E+02 -.886388830E+02 -.886428311E+02 -.886453119E+02 -.886463214E+02 -.886458584E+02 -.886439248E+02 -.886405255E+02 -.886356684E+02 -.886293641E+02 -.886216261E+02 -.886124707E+02 -.886019166E+02 -.885899851E+02 -.885766999E+02 -.885620868E+02 -.885461741E+02 -.885289916E+02 -.885105713E+02 -.884909466E+02 -.884701524E+02 -.884482248E+02 -.884252012E+02 -.884011195E+02 -.883760188E+02 -.883499385E+02 -.883229186E+02 -.882949993E+02 -.882662210E+02 -.882366245E+02 -.882062507E+02 -.881751406E+02 -.881433359E+02 -.881108788E+02 -.880778129E+02 -.880441836E+02 -.880100391E+02 -.879754319E+02 -.879404202E+02 -.879050707E+02 -.878694611E+02 -.878336850E+02 -.877978564E+02 -.877621172E+02 -.877266459E+02 -.876916694E+02 -.876574774E+02 -.876244427E+02 -.875930449E+02 -.875639035E+02 -.875378187E+02 -.875158252E+02 -.874992614E+02 -.874898588E+02 -.874898588E+02
 -.875113982E+02 -.875113982E+02 -.875220849E+02 -.875409126E+02 -.875659012E+02 -.875955119E+02 -.876285564E+02 -.876641235E+02 -.877015174E+02 -.877402056E+02 -.877797756E+02 -.878199014E+02 -.878603205E+02 -.879008192E+02 -.879412256E+02 -.879814031E+02 -.880212453E+02 -.880606682E+02 -.880996032E+02 -.881379892E+02 -.881757678E+02 -.882128810E+02 -.882492717E+02 -.882848846E+02 -.883196684E+02 -.883535754E+02 -.883865612E+02 -.884185825E+02 -.884495960E+02 -.884795566E+02 -.885084184E+02 -.885361346E+02 -.885626591E+02 -.885879474E+02 -.886119573E+02 -.886346483E+02 -.886559821E+02 -.886759217E+02 -.886944315E+02 -.887114775E+02 -.887270275E+02 -.887410520E+02 -.887535243E+02 -.887644205E+02 -.887737202E+02 -.887814058E+02 -.887874631E+02 -.887918806E+02 -.887946505E+02 -.887957681E+02 -.887952321E+02 -.887930447E+02 -.887892117E+02 -.887837422E+02 -.887766486E+02 -.887679467E+02 -.887576552E+02 -.887457961E+02 -.887323940E+02 -.887174765E+02 -.887010738E+02 -.886832184E+02 -.886639453E+02 -.886432913E+02 -.886212953E+02 -.885979976E+02 -.885734399E+02 -.885476654E+02 -.885207180E+02 -.884926425E+02 -.884634842E+02 -.884332891E+02 -.884021033E+02 -.883699729E+02 -.883369444E+02 -.883030642E+02 -.882683788E+02 -.882329354E+02 -.881967814E+02 -.881599657E+02 -.881225389E+02 -.880845548E+02 -.880460714E+02 -.880071532E+02 -.879678736E+02 -.879283184E+02 -.878885906E+02 -.878488157E+02 -.878091501E+02 -.877697905E+02 -.877309872E+02 -.876930604E+02 -.876564217E+02 -.876216020E+02 -.875892868E+02 -.875603624E+02 -.875359752E+02 -.875176085E+02 -.875071824E+02 -.875071824E+02
 -.875296917E+02 -.875296917E+02 -.875414707E+02 -.875622026E+02 -.875897008E+02 -.876222790E+02 -.876586424E+02 -.876978000E+02 -.877389918E+02 -.877816292E+02 -.878252508E+02 -.878694896E+02 -.879140517E+02 -.879587029E+02 -.880032592E+02 -.880475778E+02 -.880915475E+02 -.881350787E+02 -.881780948E+02 -.882205250E+02 -.882623010E+02 -.883033565E+02 -.883436278E+02 -.883830551E+02 -.884215832E+02 -.884591603E+02 -.884957366E+02 -.885312624E+02 -.885656865E+02 -.885989566E+02 -.886310191E+02 -.886618208E+02 -.886913095E+02 -.887194350E+02 -.887461490E+02 -.887714051E+02 -.887951587E+02 -.888173665E+02 -.888379869E+02 -.888569804E+02 -.888743098E+02 -.888899409E+02 -.889038430E+02 -.889159885E+02 -.889263534E+02 -.889349174E+02 -.889416636E+02 -.889465788E+02 -.889496537E+02 -.889508828E+02 -.889502648E+02 -.889478024E+02 -.889435021E+02 -.889373746E+02 -.889294343E+02 -.889196995E+02 -.889081920E+02 -.888949372E+02 -.888799639E+02 -.888633041E+02 -.888449927E+02 -.888250678E+02 -.888035696E+02 -.887805409E+02 -.887560266E+02 -.887300733E+02 -.887027294E+02 -.886740443E+02 -.886440687E+02 -.886128543E+02 -.885804530E+02 -.885469174E+02 -.885123001E+02 -.884766538E+02 -.884400314E+02 -.884024854E+02 -.883640684E+02 -.883248332E+02 -.882848333E+02 -.882441231E+02 -.882027589E+02 -.881608000E+02 -.881183104E+02 -.880753609E+02 -.880320317E+02 -.879884169E+02 -.879446285E+02 -.879008038E+02 -.878571135E+02 -.878137726E+02 -.877710548E+02 -.877293107E+02 -.876889914E+02 -.876506792E+02 -.876151265E+02 -.875833067E+02 -.875564795E+02 -.875362756E+02 -.875248064E+02 -.875248064E+02
 -.875483587E+02 -.875483587E+02 -.875612351E+02 -.875838900E+02 -.876139378E+02 -.876495479E+02 -.876893167E+02 -.877321652E+02 -.877772594E+02 -.878239491E+02 -.878717221E+02 -.879201731E+02 -.879689825E+02 -.880179005E+02 -.880667338E+02 -.881153324E+02 -.881635776E+02 -.882113704E+02 -.882586233E+02 -.883052552E+02 -.883511889E+02 -.883963513E+02 -.884406740E+02 -.884840929E+02 -.885265483E+02 -.885679823E+02 -.886083378E+02 -.886475568E+02 -.886855798E+02 -.887223464E+02 -.887577955E+02 -.887918671E+02 -.888245022E+02 -.888556437E+02 -.888852362E+02 -.889132257E+02 -.889395602E+02 -.889641892E+02 -.889870643E+02 -.890081396E+02 -.890273724E+02 -.890447232E+02 -.890601563E+02 -.890736398E+02 -.890851456E+02 -.890946498E+02 -.891021328E+02 -.891075792E+02 -.891109781E+02 -.891123233E+02 -.891116131E+02 -.891088506E+02 -.891040435E+02 -.890972043E+02 -.890883495E+02 -.890775005E+02 -.890646826E+02 -.890499254E+02 -.890332623E+02 -.890147305E+02 -.889943706E+02 -.889722267E+02 -.889483454E+02 -.889227764E+02 -.888955715E+02 -.888667846E+02 -.888364716E+02 -.888046895E+02 -.887714967E+02 -.887369524E+02 -.887011164E+02 -.886640487E+02 -.886258094E+02 -.885864588E+02 -.885460565E+02 -.885046622E+02 -.884623352E+02 -.884191349E+02 -.883751208E+02 -.883303535E+02 -.882848953E+02 -.882388116E+02 -.881921725E+02 -.881450550E+02 -.880975467E+02 -.880497493E+02 -.880017844E+02 -.879538008E+02 -.879059832E+02 -.878585649E+02 -.878118430E+02 -.877661985E+02 -.877221221E+02 -.876802476E+02 -.876413950E+02 -.876066255E+02 -.875773138E+02 -.875552398E+02 -.875427091E+02 -.875427091E+02
 -.875673406E+02 -.875673406E+02 -.875813216E+02 -.876059261E+02 -.876385761E+02 -.876772938E+02 -.877205571E+02 -.877671907E+02 -.878162818E+02 -.878671163E+02 -.879191341E+02 -.879718977E+02 -.880250669E+02 -.880783783E+02 -.881316286E+02 -.881846582E+02 -.882373369E+02 -.882895538E+02 -.883412100E+02 -.883922149E+02 -.884424843E+02 -.884919399E+02 -.885405087E+02 -.885881216E+02 -.886347123E+02 -.886802152E+02 -.887245641E+02 -.887676918E+02 -.888095299E+02 -.888500096E+02 -.888890619E+02 -.889266188E+02 -.889626133E+02 -.889969798E+02 -.890296541E+02 -.890605736E+02 -.890896773E+02 -.891169066E+02 -.891422054E+02 -.891655208E+02 -.891868033E+02 -.892060072E+02 -.892230908E+02 -.892380169E+02 -.892507529E+02 -.892612707E+02 -.892695473E+02 -.892755649E+02 -.892793106E+02 -.892807772E+02 -.892799629E+02 -.892768712E+02 -.892715111E+02 -.892638968E+02 -.892540479E+02 -.892419891E+02 -.892277498E+02 -.892113646E+02 -.891928723E+02 -.891723162E+02 -.891497435E+02 -.891252053E+02 -.890987559E+02 -.890704526E+02 -.890403556E+02 -.890085274E+02 -.889750322E+02 -.889399362E+02 -.889033064E+02 -.888652109E+02 -.888257184E+02 -.887848977E+02 -.887428174E+02 -.886995461E+02 -.886551515E+02 -.886097012E+02 -.885632620E+02 -.885159005E+02 -.884676833E+02 -.884186774E+02 -.883689518E+02 -.883185781E+02 -.882676327E+02 -.882161994E+02 -.881643727E+02 -.881122624E+02 -.880599993E+02 -.880077435E+02 -.879556938E+02 -.879041014E+02 -.878532865E+02 -.878036604E+02 -.877557531E+02 -.877102502E+02 -.876680393E+02 -.876302703E+02 -.875984334E+02 -.875744595E+02 -.875608508E+02 -.875608508E+02
 -.875865612E+02 -.875865612E+02 -.876016621E+02 -.876282556E+02 -.876635686E+02 -.877054675E+02 -.877523049E+02 -.878028038E+02 -.878559706E+02 -.879110312E+02 -.879673846E+02 -.880245654E+02 -.880822143E+02 -.881400548E+02 -.881978707E+02 -.882554886E+02 -.883127651E+02 -.883695768E+02 -.884258148E+02 -.884813807E+02 -.885361846E+02 -.885901433E+02 -.886431782E+02 -.886952136E+02 -.887461746E+02 -.887959859E+02 -.888445717E+02 -.888918546E+02 -.889377570E+02 -.889822006E+02 -.890251075E+02 -.890664001E+02 -.891060016E+02 -.891438360E+02 -.891798288E+02 -.892139071E+02 -.892460001E+02 -.892760397E+02 -.893039610E+02 -.893297026E+02 -.893532070E+02 -.893744209E+02 -.893932959E+02 -.894097884E+02 -.894238600E+02 -.894354780E+02 -.894446156E+02 -.894512517E+02 -.894553715E+02 -.894569664E+02 -.894560343E+02 -.894525792E+02 -.894466116E+02 -.894381481E+02 -.894272114E+02 -.894138303E+02 -.893980393E+02 -.893798786E+02 -.893593934E+02 -.893366343E+02 -.893116562E+02 -.892845184E+02 -.892552841E+02 -.892240200E+02 -.891907958E+02 -.891556839E+02 -.891187587E+02 -.890800966E+02 -.890397750E+02 -.889978724E+02 -.889544676E+02 -.889096395E+02 -.888634667E+02 -.888160272E+02 -.887673983E+02 -.887176563E+02 -.886668766E+02 -.886151337E+02 -.885625021E+02 -.885090562E+02 -.884548718E+02 -.884000274E+02 -.883446059E+02 -.882886981E+02 -.882324055E+02 -.881758458E+02 -.881191590E+02 -.880625161E+02 -.880061297E+02 -.879502685E+02 -.878952756E+02 -.878415917E+02 -.877897861E+02 -.877405957E+02 -.876949757E+02 -.876541645E+02 -.876197684E+02 -.875938700E+02 -.875791699E+02 -.875791699E+02
 -.876059370E+02 -.876059370E+02 -.876221811E+02 -.876508062E+02 -.876888373E+02 -.877339772E+02 -.877844482E+02 -.878388713E+02 -.878961773E+02 -.879555387E+02 -.880163173E+02 -.880780222E+02 -.881402757E+02 -.882027845E+02 -.882653161E+02 -.883276823E+02 -.883897260E+02 -.884513130E+02 -.885123256E+02 -.885726596E+02 -.886322195E+02 -.886909162E+02 -.887486640E+02 -.888053780E+02 -.888609734E+02 -.889153645E+02 -.889684642E+02 -.890201850E+02 -.890704384E+02 -.891191358E+02 -.891661882E+02 -.892115064E+02 -.892550017E+02 -.892965861E+02 -.893361729E+02 -.893736774E+02 -.894090173E+02 -.894421137E+02 -.894728910E+02 -.895012777E+02 -.895272067E+02 -.895506158E+02 -.895714482E+02 -.895896528E+02 -.896051848E+02 -.896180057E+02 -.896280839E+02 -.896353949E+02 -.896399212E+02 -.896416529E+02 -.896405871E+02 -.896367287E+02 -.896300897E+02 -.896206897E+02 -.896085551E+02 -.895937196E+02 -.895762237E+02 -.895561141E+02 -.895334439E+02 -.895082720E+02 -.894806625E+02 -.894506846E+02 -.894184119E+02 -.893839221E+02 -.893472962E+02 -.893086182E+02 -.892679746E+02 -.892254537E+02 -.891811452E+02 -.891351395E+02 -.890875274E+02 -.890383996E+02 -.889878462E+02 -.889359561E+02 -.888828175E+02 -.888285168E+02 -.887731391E+02 -.887167682E+02 -.886594871E+02 -.886013783E+02 -.885425253E+02 -.884830137E+02 -.884229337E+02 -.883623827E+02 -.883014696E+02 -.882403197E+02 -.881790821E+02 -.881179382E+02 -.880571140E+02 -.879968951E+02 -.879376465E+02 -.878798379E+02 -.878240771E+02 -.877711513E+02 -.877220827E+02 -.876781978E+02 -.876412183E+02 -.876133789E+02 -.875975784E+02 -.875975784E+02
 -.876253677E+02 -.876253677E+02 -.876427772E+02 -.876734678E+02 -.877142529E+02 -.877626684E+02 -.878168076E+02 -.878751950E+02 -.879366919E+02 -.880004220E+02 -.880657126E+02 -.881320474E+02 -.881990273E+02 -.882663395E+02 -.883337346E+02 -.884010095E+02 -.884679953E+02 -.885345486E+02 -.886005454E+02 -.886658751E+02 -.887304362E+02 -.887941316E+02 -.888568665E+02 -.889185455E+02 -.889790727E+02 -.890383504E+02 -.890962801E+02 -.891527625E+02 -.892076971E+02 -.892609823E+02 -.893125161E+02 -.893621955E+02 -.894099177E+02 -.894555803E+02 -.894990826E+02 -.895403261E+02 -.895792152E+02 -.896156578E+02 -.896495656E+02 -.896808551E+02 -.897094477E+02 -.897352704E+02 -.897582564E+02 -.897783457E+02 -.897954857E+02 -.898096310E+02 -.898207447E+02 -.898287976E+02 -.898337694E+02 -.898356481E+02 -.898344304E+02 -.898301218E+02 -.898227365E+02 -.898122972E+02 -.897988351E+02 -.897823896E+02 -.897630082E+02 -.897407458E+02 -.897156644E+02 -.896878331E+02 -.896573270E+02 -.896242268E+02 -.895886187E+02 -.895505932E+02 -.895102449E+02 -.894676716E+02 -.894229738E+02 -.893762542E+02 -.893276165E+02 -.892771656E+02 -.892250061E+02 -.891712425E+02 -.891159782E+02 -.890593153E+02 -.890013540E+02 -.889421927E+02 -.888819275E+02 -.888206527E+02 -.887584609E+02 -.886954438E+02 -.886316930E+02 -.885673021E+02 -.885023686E+02 -.884369970E+02 -.883713034E+02 -.883054207E+02 -.882395065E+02 -.881737522E+02 -.881083964E+02 -.880437407E+02 -.879801709E+02 -.879181849E+02 -.878584272E+02 -.878017345E+02 -.877491942E+02 -.877022195E+02 -.876626465E+02 -.876328601E+02 -.876159567E+02 -.876159567E+02
 -.876447207E+02 -.876447207E+02 -.876633071E+02 -.876960746E+02 -.877396220E+02 -.877913202E+02 -.878491384E+02 -.879115121E+02 -.879772385E+02 -.880453949E+02 -.881152746E+02 -.881863339E+02 -.882581502E+02 -.883303912E+02 -.884027915E+02 -.884751352E+02 -.885472439E+02 -.886189671E+02 -.886901742E+02 -.887607480E+02 -.888305788E+02 -.888995602E+02 -.889675862E+02 -.890345501E+02 -.891003433E+02 -.891648559E+02 -.892279764E+02 -.892895916E+02 -.893495867E+02 -.894078453E+02 -.894642491E+02 -.895186789E+02 -.895710151E+02 -.896211390E+02 -.896689331E+02 -.897142827E+02 -.897570761E+02 -.897972055E+02 -.898345676E+02 -.898690640E+02 -.899006024E+02 -.899290970E+02 -.899544690E+02 -.899766478E+02 -.899955711E+02 -.900111857E+02 -.900234477E+02 -.900323229E+02 -.900377868E+02 -.900398254E+02 -.900384346E+02 -.900336208E+02 -.900254007E+02 -.900138008E+02 -.899988581E+02 -.899806188E+02 -.899591388E+02 -.899344826E+02 -.899067234E+02 -.898759421E+02 -.898422268E+02 -.898056726E+02 -.897663802E+02 -.897244556E+02 -.896800095E+02 -.896331562E+02 -.895840128E+02 -.895326988E+02 -.894793350E+02 -.894240427E+02 -.893669434E+02 -.893081575E+02 -.892478040E+02 -.891860002E+02 -.891228606E+02 -.890584973E+02 -.889930192E+02 -.889265323E+02 -.888591404E+02 -.887909452E+02 -.887220475E+02 -.886525493E+02 -.885825558E+02 -.885121790E+02 -.884415419E+02 -.883707847E+02 -.883000730E+02 -.882296075E+02 -.881596383E+02 -.880904816E+02 -.880225432E+02 -.879563468E+02 -.878925721E+02 -.878321032E+02 -.877760904E+02 -.877260310E+02 -.876838728E+02 -.876521482E+02 -.876341479E+02 -.876341479E+02
 -.876638119E+02 -.876638119E+02 -.876835688E+02 -.877183979E+02 -.877646854E+02 -.878196440E+02 -.878811282E+02 -.879474894E+02 -.880174636E+02 -.880900840E+02 -.881646086E+02 -.882404652E+02 -.883172092E+02 -.883944904E+02 -.884720297E+02 -.885496013E+02 -.886270194E+02 -.887041268E+02 -.887807860E+02 -.888568715E+02 -.889322640E+02 -.890068462E+02 -.890805002E+02 -.891531065E+02 -.892245433E+02 -.892946866E+02 -.893634098E+02 -.894305838E+02 -.894960766E+02 -.895597537E+02 -.896214778E+02 -.896811106E+02 -.897385130E+02 -.897935464E+02 -.898460738E+02 -.898959611E+02 -.899430772E+02 -.899872955E+02 -.900284943E+02 -.900665579E+02 -.901013771E+02 -.901328505E+02 -.901608852E+02 -.901853975E+02 -.902063138E+02 -.902235709E+02 -.902371166E+02 -.902469102E+02 -.902529227E+02 -.902551372E+02 -.902535488E+02 -.902481649E+02 -.902390050E+02 -.902261008E+02 -.902094956E+02 -.901892442E+02 -.901654127E+02 -.901380772E+02 -.901073241E+02 -.900732488E+02 -.900359554E+02 -.899955555E+02 -.899521678E+02 -.899059168E+02 -.898569323E+02 -.898053482E+02 -.897513017E+02 -.896949321E+02 -.896363804E+02 -.895757877E+02 -.895132949E+02 -.894490414E+02 -.893831647E+02 -.893157996E+02 -.892470775E+02 -.891771262E+02 -.891060693E+02 -.890340267E+02 -.889611144E+02 -.888874455E+02 -.888131309E+02 -.887382819E+02 -.886630117E+02 -.885874396E+02 -.885116957E+02 -.884359271E+02 -.883603064E+02 -.882850426E+02 -.882103959E+02 -.881366959E+02 -.880643657E+02 -.879939531E+02 -.879261702E+02 -.878619452E+02 -.878024882E+02 -.877493768E+02 -.877046660E+02 -.876710306E+02 -.876519504E+02 -.876519504E+02
 -.876823954E+02 -.876823954E+02 -.877032968E+02 -.877401427E+02 -.877891165E+02 -.878472834E+02 -.879123894E+02 -.879827074E+02 -.880569161E+02 -.881340043E+02 -.882131960E+02 -.882938933E+02 -.883756316E+02 -.884580462E+02 -.885408478E+02 -.886238032E+02 -.887067197E+02 -.887894334E+02 -.888717991E+02 -.889536820E+02 -.890349522E+02 -.891154805E+02 -.891951363E+02 -.892737861E+02 -.893512933E+02 -.894275177E+02 -.895023151E+02 -.895755373E+02 -.896470319E+02 -.897166428E+02 -.897842109E+02 -.898495747E+02 -.899125722E+02 -.899730414E+02 -.900308219E+02 -.900857561E+02 -.901376898E+02 -.901864736E+02 -.902319638E+02 -.902740232E+02 -.903125227E+02 -.903473419E+02 -.903783706E+02 -.904055093E+02 -.904286702E+02 -.904477781E+02 -.904627706E+02 -.904735992E+02 -.904802289E+02 -.904826394E+02 -.904808247E+02 -.904747934E+02 -.904645687E+02 -.904501882E+02 -.904317033E+02 -.904091793E+02 -.903826943E+02 -.903523390E+02 -.903182157E+02 -.902804375E+02 -.902391275E+02 -.901944178E+02 -.901464484E+02 -.900953663E+02 -.900413242E+02 -.899844797E+02 -.899249936E+02 -.898630292E+02 -.897987512E+02 -.897323244E+02 -.896639126E+02 -.895936778E+02 -.895217790E+02 -.894483718E+02 -.893736072E+02 -.892976313E+02 -.892205848E+02 -.891426031E+02 -.890638166E+02 -.889843509E+02 -.889043284E+02 -.888238699E+02 -.887430975E+02 -.886621377E+02 -.885811274E+02 -.885002197E+02 -.884195934E+02 -.883394644E+02 -.882601013E+02 -.881818445E+02 -.881051323E+02 -.880305331E+02 -.879587881E+02 -.878908655E+02 -.878280303E+02 -.877719347E+02 -.877247347E+02 -.876892401E+02 -.876691108E+02 -.876691108E+02
 -.877001576E+02 -.877001576E+02 -.877221578E+02 -.877609449E+02 -.878125155E+02 -.878737981E+02 -.879424392E+02 -.880166388E+02 -.880950212E+02 -.881765345E+02 -.882603728E+02 -.883459163E+02 -.884326847E+02 -.885203030E+02 -.886084745E+02 -.886969599E+02 -.887855606E+02 -.888741063E+02 -.889624431E+02 -.890504267E+02 -.891379160E+02 -.892247694E+02 -.893108423E+02 -.893959860E+02 -.894800467E+02 -.895628653E+02 -.896442766E+02 -.897241100E+02 -.898021890E+02 -.898783325E+02 -.899523548E+02 -.900240679E+02 -.900932820E+02 -.901598074E+02 -.902234555E+02 -.902840405E+02 -.903413802E+02 -.903952977E+02 -.904456223E+02 -.904921913E+02 -.905348509E+02 -.905734577E+02 -.906078800E+02 -.906379989E+02 -.906637092E+02 -.906849206E+02 -.907015583E+02 -.907135635E+02 -.907208943E+02 -.907235259E+02 -.907214511E+02 -.907146799E+02 -.907032399E+02 -.906871761E+02 -.906665500E+02 -.906414396E+02 -.906119382E+02 -.905781541E+02 -.905402093E+02 -.904982384E+02 -.904523881E+02 -.904028150E+02 -.903496855E+02 -.902931734E+02 -.902334592E+02 -.901707288E+02 -.901051716E+02 -.900369794E+02 -.899663455E+02 -.898934624E+02 -.898185214E+02 -.897417111E+02 -.896632160E+02 -.895832159E+02 -.895018847E+02 -.894193898E+02 -.893358919E+02 -.892515442E+02 -.891664932E+02 -.890808788E+02 -.889948358E+02 -.889084957E+02 -.888219893E+02 -.887354507E+02 -.886490227E+02 -.885628636E+02 -.884771571E+02 -.883921241E+02 -.883080392E+02 -.882252509E+02 -.881442090E+02 -.880654988E+02 -.879898857E+02 -.879183723E+02 -.878522721E+02 -.877933046E+02 -.877437175E+02 -.877064453E+02 -.876853151E+02 -.876853151E+02
 -.877167097E+02 -.877167097E+02 -.877397406E+02 -.877803585E+02 -.878343919E+02 -.878986462E+02 -.879706786E+02 -.880486238E+02 -.881310582E+02 -.882168959E+02 -.883053070E+02 -.883956551E+02 -.884874500E+02 -.885803101E+02 -.886739339E+02 -.887680780E+02 -.888625392E+02 -.889571406E+02 -.890517205E+02 -.891461252E+02 -.892402021E+02 -.893337964E+02 -.894267482E+02 -.895188913E+02 -.896100522E+02 -.897000493E+02 -.897886934E+02 -.898757872E+02 -.899611262E+02 -.900444993E+02 -.901256905E+02 -.902044795E+02 -.902806437E+02 -.903539601E+02 -.904242062E+02 -.904911621E+02 -.905546118E+02 -.906143449E+02 -.906701581E+02 -.907218570E+02 -.907692576E+02 -.908121882E+02 -.908504904E+02 -.908840210E+02 -.909126531E+02 -.909362775E+02 -.909548035E+02 -.909681598E+02 -.909762954E+02 -.909791801E+02 -.909768047E+02 -.909691813E+02 -.909563431E+02 -.909383441E+02 -.909152587E+02 -.908871805E+02 -.908542221E+02 -.908165135E+02 -.907742012E+02 -.907274468E+02 -.906764254E+02 -.906213245E+02 -.905623418E+02 -.904996845E+02 -.904335665E+02 -.903642080E+02 -.902918327E+02 -.902166668E+02 -.901389373E+02 -.900588702E+02 -.899766894E+02 -.898926146E+02 -.898068605E+02 -.897196354E+02 -.896311399E+02 -.895415664E+02 -.894510982E+02 -.893599092E+02 -.892681642E+02 -.891760191E+02 -.890836223E+02 -.889911166E+02 -.888986420E+02 -.888063396E+02 -.887143575E+02 -.886228579E+02 -.885320274E+02 -.884420896E+02 -.883533218E+02 -.882660771E+02 -.881808126E+02 -.880981251E+02 -.880187980E+02 -.879438614E+02 -.878746687E+02 -.878129964E+02 -.877611721E+02 -.877222407E+02 -.877001795E+02 -.877001795E+02
 -.877315766E+02 -.877315766E+02 -.877555465E+02 -.877978427E+02 -.878541483E+02 -.879211637E+02 -.879963708E+02 -.880778497E+02 -.881641396E+02 -.882541292E+02 -.883469723E+02 -.884420239E+02 -.885387890E+02 -.886368838E+02 -.887360056E+02 -.888359095E+02 -.889363890E+02 -.890372626E+02 -.891383620E+02 -.892395241E+02 -.893405846E+02 -.894413745E+02 -.895417172E+02 -.896414264E+02 -.897403056E+02 -.898381479E+02 -.899347354E+02 -.900298402E+02 -.901232247E+02 -.902146432E+02 -.903038430E+02 -.903905659E+02 -.904745503E+02 -.905555330E+02 -.906332507E+02 -.907074422E+02 -.907778506E+02 -.908442244E+02 -.909063204E+02 -.909639051E+02 -.910167572E+02 -.910646690E+02 -.911074491E+02 -.911449235E+02 -.911769377E+02 -.912033585E+02 -.912240748E+02 -.912389994E+02 -.912480695E+02 -.912512479E+02 -.912485232E+02 -.912399097E+02 -.912254478E+02 -.912052033E+02 -.911792665E+02 -.911477515E+02 -.911107950E+02 -.910685547E+02 -.910212079E+02 -.909689495E+02 -.909119907E+02 -.908505567E+02 -.907848844E+02 -.907152213E+02 -.906418227E+02 -.905649497E+02 -.904848679E+02 -.904018445E+02 -.903161472E+02 -.902280418E+02 -.901377904E+02 -.900456501E+02 -.899518707E+02 -.898566940E+02 -.897603518E+02 -.896630654E+02 -.895650443E+02 -.894664859E+02 -.893675757E+02 -.892684874E+02 -.891693842E+02 -.890704209E+02 -.889717465E+02 -.888735087E+02 -.887758595E+02 -.886789634E+02 -.885830072E+02 -.884882138E+02 -.883948597E+02 -.883032979E+02 -.882139868E+02 -.881275284E+02 -.880447165E+02 -.879665991E+02 -.878945589E+02 -.878304164E+02 -.877765636E+02 -.877361366E+02 -.877132402E+02 -.877132402E+02
 -.877441879E+02 -.877441879E+02 -.877689754E+02 -.878127445E+02 -.878710621E+02 -.879405464E+02 -.880186215E+02 -.881033298E+02 -.881931862E+02 -.882870656E+02 -.883841166E+02 -.884836931E+02 -.885853021E+02 -.886885633E+02 -.887931778E+02 -.888989021E+02 -.890055302E+02 -.891128780E+02 -.892207716E+02 -.893290396E+02 -.894375060E+02 -.895459866E+02 -.896542859E+02 -.897621953E+02 -.898694925E+02 -.899759407E+02 -.900812897E+02 -.901852755E+02 -.902876224E+02 -.903880436E+02 -.904862434E+02 -.905819186E+02 -.906747610E+02 -.907644591E+02 -.908507005E+02 -.909331742E+02 -.910115729E+02 -.910855951E+02 -.911549480E+02 -.912193495E+02 -.912785311E+02 -.913322403E+02 -.913802429E+02 -.914223258E+02 -.914582989E+02 -.914879977E+02 -.915112848E+02 -.915280520E+02 -.915382213E+02 -.915417460E+02 -.915386117E+02 -.915288359E+02 -.915124683E+02 -.914895898E+02 -.914603119E+02 -.914247750E+02 -.913831470E+02 -.913356212E+02 -.912824142E+02 -.912237638E+02 -.911599262E+02 -.910911738E+02 -.910177927E+02 -.909400799E+02 -.908583411E+02 -.907728881E+02 -.906840365E+02 -.905921032E+02 -.904974044E+02 -.904002530E+02 -.903009570E+02 -.901998168E+02 -.900971241E+02 -.899931594E+02 -.898881909E+02 -.897824731E+02 -.896762455E+02 -.895697325E+02 -.894631424E+02 -.893566688E+02 -.892504906E+02 -.891447750E+02 -.890396796E+02 -.889353577E+02 -.888319634E+02 -.887296606E+02 -.886286333E+02 -.885290994E+02 -.884313297E+02 -.883356708E+02 -.882425759E+02 -.881526435E+02 -.880666681E+02 -.879857044E+02 -.879111502E+02 -.878448539E+02 -.877892518E+02 -.877475474E+02 -.877239430E+02 -.877239430E+02
 -.877538662E+02 -.877538662E+02 -.877793136E+02 -.878242857E+02 -.878842692E+02 -.879558291E+02 -.880363568E+02 -.881238769E+02 -.882168974E+02 -.883142947E+02 -.884152234E+02 -.885190466E+02 -.886252826E+02 -.887335619E+02 -.888435947E+02 -.889551449E+02 -.890680107E+02 -.891820082E+02 -.892969606E+02 -.894126890E+02 -.895290061E+02 -.896457118E+02 -.897625903E+02 -.898794083E+02 -.899959140E+02 -.901118376E+02 -.902268908E+02 -.903407688E+02 -.904531511E+02 -.905637031E+02 -.906720785E+02 -.907779209E+02 -.908808664E+02 -.909805461E+02 -.910765884E+02 -.911686215E+02 -.912562766E+02 -.913391905E+02 -.914170084E+02 -.914893871E+02 -.915559982E+02 -.916165313E+02 -.916706973E+02 -.917182317E+02 -.917588977E+02 -.917924894E+02 -.918188345E+02 -.918377966E+02 -.918492771E+02 -.918532170E+02 -.918495975E+02 -.918384404E+02 -.918198076E+02 -.917938008E+02 -.917605592E+02 -.917202585E+02 -.916731077E+02 -.916193468E+02 -.915592439E+02 -.914930917E+02 -.914212044E+02 -.913439145E+02 -.912615694E+02 -.911745281E+02 -.910831585E+02 -.909878343E+02 -.908889317E+02 -.907868274E+02 -.906818955E+02 -.905745051E+02 -.904650177E+02 -.903537854E+02 -.902411480E+02 -.901274315E+02 -.900129457E+02 -.898979834E+02 -.897828184E+02 -.896677047E+02 -.895528767E+02 -.894385488E+02 -.893249170E+02 -.892121603E+02 -.891004443E+02 -.889899258E+02 -.888807584E+02 -.887731019E+02 -.886671327E+02 -.885630587E+02 -.884611383E+02 -.883617044E+02 -.882651959E+02 -.881721980E+02 -.880834935E+02 -.880001294E+02 -.879235020E+02 -.878554667E+02 -.877984794E+02 -.877557806E+02 -.877316330E+02 -.877316330E+02
 -.877598148E+02 -.877598148E+02 -.877857194E+02 -.878315454E+02 -.878927447E+02 -.879658663E+02 -.880482996E+02 -.881380769E+02 -.882337209E+02 -.883341268E+02 -.884384701E+02 -.885461369E+02 -.886566671E+02 -.887697114E+02 -.888849973E+02 -.890023027E+02 -.891214349E+02 -.892422152E+02 -.893644667E+02 -.894880054E+02 -.896126335E+02 -.897381354E+02 -.898642736E+02 -.899907881E+02 -.901173948E+02 -.902437860E+02 -.903696311E+02 -.904945780E+02 -.906182547E+02 -.907402712E+02 -.908602222E+02 -.909776886E+02 -.910922409E+02 -.912034414E+02 -.913108472E+02 -.914140130E+02 -.915124945E+02 -.916058515E+02 -.916936515E+02 -.917754733E+02 -.918509113E+02 -.919195797E+02 -.919811167E+02 -.920351897E+02 -.920814989E+02 -.921197827E+02 -.921498208E+02 -.921714382E+02 -.921845084E+02 -.921889547E+02 -.921847527E+02 -.921719297E+02 -.921505649E+02 -.921207881E+02 -.920827769E+02 -.920367546E+02 -.919829862E+02 -.919217744E+02 -.918534555E+02 -.917783947E+02 -.916969817E+02 -.916096262E+02 -.915167536E+02 -.914188012E+02 -.913162137E+02 -.912094406E+02 -.910989321E+02 -.909851364E+02 -.908684966E+02 -.907494481E+02 -.906284156E+02 -.905058107E+02 -.903820295E+02 -.902574499E+02 -.901324298E+02 -.900073050E+02 -.898823878E+02 -.897579655E+02 -.896343004E+02 -.895116292E+02 -.893901648E+02 -.892700975E+02 -.891515988E+02 -.890348259E+02 -.889199283E+02 -.888070563E+02 -.886963731E+02 -.885880694E+02 -.884823829E+02 -.883796236E+02 -.882802052E+02 -.881846867E+02 -.880938247E+02 -.880086410E+02 -.879305093E+02 -.878612670E+02 -.878033595E+02 -.877600263E+02 -.877355443E+02 -.877355443E+02
 -.877611048E+02 -.877611048E+02 -.877872097E+02 -.878334461E+02 -.878952873E+02 -.879693125E+02 -.880529471E+02 -.881442620E+02 -.882418199E+02 -.883445564E+02 -.884516875E+02 -.885626373E+02 -.886769812E+02 -.887944020E+02 -.889146548E+02 -.890375396E+02 -.891628807E+02 -.892905103E+02 -.894202564E+02 -.895519337E+02 -.896853366E+02 -.898202345E+02 -.899563688E+02 -.900934508E+02 -.902311613E+02 -.903691509E+02 -.905070414E+02 -.906444274E+02 -.907808783E+02 -.909159408E+02 -.910491409E+02 -.911799871E+02 -.913079727E+02 -.914325786E+02 -.915532764E+02 -.916695318E+02 -.917808074E+02 -.918865669E+02 -.919862791E+02 -.920794223E+02 -.921654900E+02 -.922439961E+02 -.923144813E+02 -.923765199E+02 -.924297260E+02 -.924737600E+02 -.925083349E+02 -.925332216E+02 -.925482534E+02 -.925533292E+02 -.925484161E+02 -.925335497E+02 -.925088335E+02 -.924744368E+02 -.924305916E+02 -.923775877E+02 -.923157676E+02 -.922455202E+02 -.921672747E+02 -.920814936E+02 -.919886668E+02 -.918893049E+02 -.917839338E+02 -.916730896E+02 -.915573133E+02 -.914371475E+02 -.913131320E+02 -.911858005E+02 -.910556779E+02 -.909232771E+02 -.907890960E+02 -.906536152E+02 -.905172949E+02 -.903805723E+02 -.902438593E+02 -.901075401E+02 -.899719694E+02 -.898374705E+02 -.897043353E+02 -.895728234E+02 -.894431634E+02 -.893155549E+02 -.891901719E+02 -.890671676E+02 -.889466812E+02 -.888288472E+02 -.887138073E+02 -.886017258E+02 -.884928097E+02 -.883873338E+02 -.882856734E+02 -.881883460E+02 -.880960638E+02 -.880098024E+02 -.879308880E+02 -.878611098E+02 -.878028651E+02 -.877593476E+02 -.877347916E+02 -.877347916E+02
 -.877566648E+02 -.877566648E+02 -.877826497E+02 -.878287422E+02 -.878905064E+02 -.879646079E+02 -.880485524E+02 -.881404864E+02 -.882390440E+02 -.883432278E+02 -.884523161E+02 -.885657907E+02 -.886832798E+02 -.888045127E+02 -.889292847E+02 -.890574296E+02 -.891887985E+02 -.893232434E+02 -.894606047E+02 -.896007019E+02 -.897433259E+02 -.898882344E+02 -.900351482E+02 -.901837499E+02 -.903336830E+02 -.904845534E+02 -.906359306E+02 -.907873502E+02 -.909383159E+02 -.910883028E+02 -.912367594E+02 -.913831108E+02 -.915267610E+02 -.916670959E+02 -.918034855E+02 -.919352877E+02 -.920618510E+02 -.921825182E+02 -.922966319E+02 -.924035393E+02 -.925025995E+02 -.925931910E+02 -.926747209E+02 -.927466336E+02 -.928084218E+02 -.928596353E+02 -.928998911E+02 -.929288818E+02 -.929463825E+02 -.929522566E+02 -.929464587E+02 -.929290365E+02 -.929001288E+02 -.928599629E+02 -.928088488E+02 -.927471720E+02 -.926753853E+02 -.925939991E+02 -.925035716E+02 -.924046992E+02 -.922980068E+02 -.921841392E+02 -.920637532E+02 -.919375111E+02 -.918060748E+02 -.916701010E+02 -.915302376E+02 -.913871201E+02 -.912413689E+02 -.910935863E+02 -.909443541E+02 -.907942310E+02 -.906437496E+02 -.904934132E+02 -.903436937E+02 -.901950283E+02 -.900478172E+02 -.899024222E+02 -.897591648E+02 -.896183264E+02 -.894801491E+02 -.893448376E+02 -.892125626E+02 -.890834664E+02 -.889576698E+02 -.888352820E+02 -.887164123E+02 -.886011871E+02 -.884897692E+02 -.883823838E+02 -.882793513E+02 -.881811288E+02 -.880883631E+02 -.880019582E+02 -.879231630E+02 -.878536822E+02 -.877958215E+02 -.877526742E+02 -.877283642E+02 -.877283642E+02
 -.877452754E+02 -.877452754E+02 -.877707474E+02 -.878160148E+02 -.878768155E+02 -.879499667E+02 -.880331081E+02 -.881245062E+02 -.882229030E+02 -.883273993E+02 -.884373630E+02 -.885523571E+02 -.886720825E+02 -.887963333E+02 -.889249619E+02 -.890578509E+02 -.891948919E+02 -.893359694E+02 -.894809475E+02 -.896296595E+02 -.897819005E+02 -.899374217E+02 -.900959269E+02 -.902570714E+02 -.904204615E+02 -.905856562E+02 -.907521693E+02 -.909194726E+02 -.910869983E+02 -.912541424E+02 -.914202677E+02 -.915847059E+02 -.917467600E+02 -.919057067E+02 -.920607973E+02 -.922112606E+02 -.923563050E+02 -.924951219E+02 -.926268908E+02 -.927507860E+02 -.928659854E+02 -.929716812E+02 -.930670926E+02 -.931514800E+02 -.932241602E+02 -.932845220E+02 -.933320413E+02 -.933662942E+02 -.933869697E+02 -.933938775E+02 -.933869543E+02 -.933662654E+02 -.933320030E+02 -.932844803E+02 -.932241232E+02 -.931514580E+02 -.930670985E+02 -.929717302E+02 -.928660953E+02 -.927509775E+02 -.926271875E+02 -.924955511E+02 -.923568978E+02 -.922120523E+02 -.920618279E+02 -.919070215E+02 -.917484099E+02 -.915867476E+02 -.914227643E+02 -.912571639E+02 -.910906217E+02 -.909237830E+02 -.907572596E+02 -.905916275E+02 -.904274230E+02 -.902651401E+02 -.901052266E+02 -.899480825E+02 -.897940579E+02 -.896434525E+02 -.894965166E+02 -.893534525E+02 -.892144194E+02 -.890795380E+02 -.889488991E+02 -.888225732E+02 -.887006236E+02 -.885831227E+02 -.884701728E+02 -.883619313E+02 -.882586439E+02 -.881606850E+02 -.880686104E+02 -.879832235E+02 -.879056603E+02 -.878374995E+02 -.877809032E+02 -.877388001E+02 -.877151238E+02 -.877151238E+02
 -.877255716E+02 -.877255716E+02 -.877500563E+02 -.877936726E+02 -.878524296E+02 -.879233729E+02 -.880043385E+02 -.880937644E+02 -.881905441E+02 -.882939132E+02 -.884033606E+02 -.885185577E+02 -.886393032E+02 -.887654790E+02 -.888970152E+02 -.890338636E+02 -.891759759E+02 -.893232867E+02 -.894756994E+02 -.896330754E+02 -.897952256E+02 -.899619045E+02 -.901328061E+02 -.903075631E+02 -.904857472E+02 -.906668711E+02 -.908503919E+02 -.910357144E+02 -.912221956E+02 -.914091477E+02 -.915958413E+02 -.917815079E+02 -.919653403E+02 -.921464933E+02 -.923240830E+02 -.924971866E+02 -.926648424E+02 -.928260518E+02 -.929797837E+02 -.931249818E+02 -.932605759E+02 -.933854970E+02 -.934986960E+02 -.935991652E+02 -.936859627E+02 -.937582368E+02 -.938152505E+02 -.938564042E+02 -.938812552E+02 -.938895317E+02 -.938811427E+02 -.938561810E+02 -.938149199E+02 -.937578040E+02 -.936854348E+02 -.935985508E+02 -.934980058E+02 -.933847438E+02 -.932597743E+02 -.931241489E+02 -.929789391E+02 -.928252178E+02 -.926640445E+02 -.924964541E+02 -.923234494E+02 -.921459970E+02 -.919650250E+02 -.917814232E+02 -.915960433E+02 -.914096996E+02 -.912231684E+02 -.910371872E+02 -.908524525E+02 -.906696164E+02 -.904892830E+02 -.903120038E+02 -.901382742E+02 -.899685300E+02 -.898031450E+02 -.896424301E+02 -.894866340E+02 -.893359455E+02 -.891904982E+02 -.890503762E+02 -.889156234E+02 -.887862538E+02 -.886622657E+02 -.885436580E+02 -.884304511E+02 -.883227128E+02 -.882205898E+02 -.881243479E+02 -.880344221E+02 -.879514810E+02 -.878765081E+02 -.878109070E+02 -.877566368E+02 -.877163875E+02 -.876938089E+02 -.876938089E+02
 -.876960522E+02 -.876960522E+02 -.877189838E+02 -.877599607E+02 -.878153732E+02 -.878825842E+02 -.879596993E+02 -.880453871E+02 -.881387412E+02 -.882391739E+02 -.883463312E+02 -.884600254E+02 -.885801825E+02 -.887068001E+02 -.888399142E+02 -.889795724E+02 -.891258120E+02 -.892786420E+02 -.894380286E+02 -.896038820E+02 -.897760476E+02 -.899542987E+02 -.901383330E+02 -.903277708E+02 -.905221561E+02 -.907209601E+02 -.909235851E+02 -.911293700E+02 -.913375959E+02 -.915474907E+02 -.917582321E+02 -.919689497E+02 -.921787227E+02 -.923865780E+02 -.925914839E+02 -.927923455E+02 -.929879989E+02 -.931772097E+02 -.933586737E+02 -.935310251E+02 -.936928496E+02 -.938427061E+02 -.939791549E+02 -.941007909E+02 -.942062829E+02 -.942944136E+02 -.943641202E+02 -.944145316E+02 -.944450009E+02 -.944551299E+02 -.944447847E+02 -.944141008E+02 -.943634778E+02 -.942935643E+02 -.942052327E+02 -.940995472E+02 -.939777265E+02 -.938411033E+02 -.936910839E+02 -.935291096E+02 -.933566231E+02 -.931750404E+02 -.929857298E+02 -.927899979E+02 -.925890828E+02 -.923841522E+02 -.921763060E+02 -.919665813E+02 -.917559580E+02 -.915453637E+02 -.913356774E+02 -.911277300E+02 -.909223031E+02 -.907201255E+02 -.905218683E+02 -.903281389E+02 -.901394758E+02 -.899563436E+02 -.897791298E+02 -.896081435E+02 -.894436160E+02 -.892857039E+02 -.891344944E+02 -.889900130E+02 -.888522331E+02 -.887210879E+02 -.885964854E+02 -.884783256E+02 -.883665213E+02 -.882610235E+02 -.881618519E+02 -.880691331E+02 -.879831478E+02 -.879043911E+02 -.878336484E+02 -.877720937E+02 -.877214153E+02 -.876839805E+02 -.876630481E+02 -.876630481E+02
 -.876551043E+02 -.876551043E+02 -.876758177E+02 -.877129839E+02 -.877635021E+02 -.878251556E+02 -.878963994E+02 -.879761979E+02 -.880639006E+02 -.881591427E+02 -.882617675E+02 -.883717654E+02 -.884892253E+02 -.886142957E+02 -.887471527E+02 -.888879741E+02 -.890369173E+02 -.891940997E+02 -.893595823E+02 -.895333553E+02 -.897153275E+02 -.899053174E+02 -.901030485E+02 -.903081473E+02 -.905201450E+02 -.907384815E+02 -.909625120E+02 -.911915154E+02 -.914247021E+02 -.916612215E+02 -.919001661E+02 -.921405721E+02 -.923814147E+02 -.926215986E+02 -.928599449E+02 -.930951743E+02 -.933258923E+02 -.935505763E+02 -.937675705E+02 -.939750903E+02 -.941712392E+02 -.943540383E+02 -.945214696E+02 -.946715301E+02 -.948022942E+02 -.949119812E+02 -.949990219E+02 -.950621218E+02 -.951003145E+02 -.951130031E+02 -.950999862E+02 -.950614668E+02 -.949980432E+02 -.949106833E+02 -.948006828E+02 -.946696119E+02 -.945192524E+02 -.943515302E+02 -.941684489E+02 -.939720270E+02 -.937642436E+02 -.935469957E+02 -.933220685E+02 -.930911190E+02 -.928556717E+02 -.926171240E+02 -.923767587E+02 -.921357599E+02 -.918952289E+02 -.916561981E+02 -.914196398E+02 -.911864712E+02 -.909575532E+02 -.907336866E+02 -.905156039E+02 -.903039610E+02 -.900993292E+02 -.899021876E+02 -.897129192E+02 -.895318088E+02 -.893590445E+02 -.891947218E+02 -.890388509E+02 -.888913660E+02 -.887521371E+02 -.886209839E+02 -.884976916E+02 -.883820291E+02 -.882737696E+02 -.881727157E+02 -.880787273E+02 -.879917574E+02 -.879118949E+02 -.878394186E+02 -.877748660E+02 -.877191208E+02 -.876735261E+02 -.876400316E+02 -.876213853E+02 -.876213853E+02
 -.876010425E+02 -.876010425E+02 -.876187614E+02 -.876507470E+02 -.876945502E+02 -.877484846E+02 -.878114434E+02 -.878827597E+02 -.879620965E+02 -.880493613E+02 -.881446400E+02 -.882481434E+02 -.883601642E+02 -.884810428E+02 -.886111382E+02 -.887508023E+02 -.889003569E+02 -.890600734E+02 -.892301541E+02 -.894107152E+02 -.896017730E+02 -.898032329E+02 -.900148818E+02 -.902363847E+02 -.904672861E+02 -.907070152E+02 -.909548963E+02 -.912101605E+02 -.914719605E+02 -.917393818E+02 -.920114512E+02 -.922871371E+02 -.925653404E+02 -.928448753E+02 -.931244403E+02 -.934025832E+02 -.936776630E+02 -.939478176E+02 -.942109421E+02 -.944646851E+02 -.947064662E+02 -.949335199E+02 -.951429625E+02 -.953318798E+02 -.954974311E+02 -.956369606E+02 -.957481091E+02 -.958289184E+02 -.958779207E+02 -.958942069E+02 -.958774698E+02 -.958280184E+02 -.957467635E+02 -.956351744E+02 -.954952104E+02 -.953292316E+02 -.951398944E+02 -.949300392E+02 -.947025796E+02 -.944603983E+02 -.942062594E+02 -.939427413E+02 -.936721942E+02 -.933967216E+02 -.931181852E+02 -.928382263E+02 -.925582998E+02 -.922797106E+02 -.920036504E+02 -.917312258E+02 -.914634779E+02 -.912013905E+02 -.909458902E+02 -.906978371E+02 -.904580130E+02 -.902271072E+02 -.900057031E+02 -.897942686E+02 -.895931501E+02 -.894025709E+02 -.892226342E+02 -.890533303E+02 -.888945465E+02 -.887460797E+02 -.886076515E+02 -.884789244E+02 -.883595190E+02 -.882490335E+02 -.881470639E+02 -.880532272E+02 -.879671873E+02 -.878886859E+02 -.878175797E+02 -.877538859E+02 -.876978404E+02 -.876499720E+02 -.876111973E+02 -.875829459E+02 -.875673229E+02 -.875673229E+02
 -.875321679E+02 -.875321679E+02 -.875460032E+02 -.875712297E+02 -.876062046E+02 -.876498924E+02 -.877017186E+02 -.877614580E+02 -.878291479E+02 -.879050212E+02 -.879894531E+02 -.880829194E+02 -.881859626E+02 -.882991626E+02 -.884231105E+02 -.885583854E+02 -.887055309E+02 -.888650336E+02 -.890373011E+02 -.892226423E+02 -.894212485E+02 -.896331774E+02 -.898583409E+02 -.900964975E+02 -.903472520E+02 -.906100607E+02 -.908842455E+02 -.911690133E+02 -.914634796E+02 -.917666908E+02 -.920776419E+02 -.923952809E+02 -.927184969E+02 -.930460861E+02 -.933766978E+02 -.937087628E+02 -.940404142E+02 -.943694129E+02 -.946930912E+02 -.950083286E+02 -.953115694E+02 -.955988863E+02 -.958660884E+02 -.961088673E+02 -.963229687E+02 -.965043782E+02 -.966495064E+02 -.967553597E+02 -.968196873E+02 -.968410922E+02 -.968191018E+02 -.967541909E+02 -.966477585E+02 -.965020574E+02 -.963200824E+02 -.961054239E+02 -.958620966E+02 -.955943538E+02 -.953065024E+02 -.950027305E+02 -.946869613E+02 -.943627462E+02 -.940332004E+02 -.937009868E+02 -.933683403E+02 -.930371253E+02 -.927089104E+02 -.923850487E+02 -.920667491E+02 -.917551308E+02 -.914512564E+02 -.911561439E+02 -.908707611E+02 -.905960082E+02 -.903326938E+02 -.900815117E+02 -.898430206E+02 -.896176302E+02 -.894055953E+02 -.892070163E+02 -.890218462E+02 -.888499026E+02 -.886908836E+02 -.885443846E+02 -.884099183E+02 -.882869336E+02 -.881748352E+02 -.880730034E+02 -.879808135E+02 -.878976568E+02 -.878229624E+02 -.877562218E+02 -.876970181E+02 -.876450607E+02 -.876002296E+02 -.875626310E+02 -.875326707E+02 -.875111488E+02 -.874993851E+02 -.874993851E+02
 -.874468642E+02 -.874468642E+02 -.874558122E+02 -.874724893E+02 -.874962223E+02 -.875267498E+02 -.875641249E+02 -.876086383E+02 -.876607613E+02 -.877211023E+02 -.877903724E+02 -.878693582E+02 -.879588978E+02 -.880598603E+02 -.881731245E+02 -.882995588E+02 -.884399984E+02 -.885952231E+02 -.887659331E+02 -.889527235E+02 -.891560599E+02 -.893762539E+02 -.896134421E+02 -.898675709E+02 -.901383886E+02 -.904254487E+02 -.907281251E+02 -.910456404E+02 -.913771040E+02 -.917215555E+02 -.920780029E+02 -.924454447E+02 -.928228608E+02 -.932091647E+02 -.936031088E+02 -.940031500E+02 -.944072906E+02 -.948129197E+02 -.952166866E+02 -.956144328E+02 -.960012048E+02 -.963713529E+02 -.967187099E+02 -.970368353E+02 -.973193004E+02 -.975599932E+02 -.977534197E+02 -.978949812E+02 -.979812108E+02 -.980099535E+02 -.979804789E+02 -.978935201E+02 -.977512344E+02 -.975570910E+02 -.973156904E+02 -.970325280E+02 -.967137160E+02 -.963656822E+02 -.959948646E+02 -.956074255E+02 -.952090079E+02 -.948045566E+02 -.943982199E+02 -.939933381E+02 -.935925122E+02 -.931977324E+02 -.928105377E+02 -.924321760E+02 -.920637392E+02 -.917062568E+02 -.913607445E+02 -.910282107E+02 -.907096346E+02 -.904059260E+02 -.901178813E+02 -.898461453E+02 -.895911818E+02 -.893532589E+02 -.891324452E+02 -.889286180E+02 -.887414785E+02 -.885705726E+02 -.884153150E+02 -.882750136E+02 -.881488939E+02 -.880361225E+02 -.879358275E+02 -.878471188E+02 -.877691052E+02 -.877009112E+02 -.876416931E+02 -.875906554E+02 -.875470688E+02 -.875102913E+02 -.874797944E+02 -.874551962E+02 -.874363059E+02 -.874231818E+02 -.874162100E+02 -.874162100E+02
 -.873437270E+02 -.873437270E+02 -.873466801E+02 -.873528159E+02 -.873625966E+02 -.873766601E+02 -.873957775E+02 -.874208238E+02 -.874527582E+02 -.874926091E+02 -.875414633E+02 -.876004566E+02 -.876707647E+02 -.877535930E+02 -.878501633E+02 -.879616991E+02 -.880894069E+02 -.882344542E+02 -.883979432E+02 -.885808816E+02 -.887841489E+02 -.890084622E+02 -.892543414E+02 -.895220792E+02 -.898117181E+02 -.901230417E+02 -.904555843E+02 -.908086625E+02 -.911814318E+02 -.915729613E+02 -.919823152E+02 -.924086187E+02 -.928510808E+02 -.933089424E+02 -.937813313E+02 -.942670219E+02 -.947641265E+02 -.952697721E+02 -.957798303E+02 -.962887634E+02 -.967896252E+02 -.972742232E+02 -.977334208E+02 -.981575401E+02 -.985368287E+02 -.988619492E+02 -.991244624E+02 -.993172740E+02 -.994350170E+02 -.994743473E+02 -.994341298E+02 -.993155023E+02 -.991218116E+02 -.988584270E+02 -.985324454E+02 -.981523078E+02 -.977273525E+02 -.972673314E+02 -.967819190E+02 -.962802461E+02 -.957704948E+02 -.952595974E+02 -.947530740E+02 -.942550339E+02 -.937683318E+02 -.932948405E+02 -.928357767E+02 -.923920114E+02 -.919643107E+02 -.915534801E+02 -.911604143E+02 -.907860727E+02 -.904314111E+02 -.900972988E+02 -.897844421E+02 -.894933281E+02 -.892241924E+02 -.889770098E+02 -.887515035E+02 -.885471684E+02 -.883633018E+02 -.881990375E+02 -.880533814E+02 -.879252439E+02 -.878134702E+02 -.877168658E+02 -.876342180E+02 -.875643132E+02 -.875059505E+02 -.874579518E+02 -.874191694E+02 -.873884911E+02 -.873648444E+02 -.873471997E+02 -.873345743E+02 -.873260381E+02 -.873207224E+02 -.873178331E+02 -.873166728E+02 -.873166728E+02
 -.872217435E+02 -.872217435E+02 -.872175061E+02 -.872109328E+02 -.872037846E+02 -.871977132E+02 -.871942887E+02 -.871950279E+02 -.872014181E+02 -.872149379E+02 -.872370744E+02 -.872693373E+02 -.873132667E+02 -.873704381E+02 -.874424615E+02 -.875309759E+02 -.876376377E+02 -.877641031E+02 -.879120031E+02 -.880829121E+02 -.882783073E+02 -.884995234E+02 -.887477015E+02 -.890237365E+02 -.893282286E+02 -.896614461E+02 -.900233095E+02 -.904134082E+02 -.908310617E+02 -.912754273E+02 -.917456493E+02 -.922410191E+02 -.927610929E+02 -.933056973E+02 -.938747508E+02 -.944678690E+02 -.950837875E+02 -.957197134E+02 -.963707674E+02 -.970296581E+02 -.976866618E+02 -.983298969E+02 -.989458244E+02 -.995198964E+02 -.100037289E+03 -.100483675E+03 -.100845991E+03 -.101113171E+03 -.101276792E+03 -.101331582E+03 -.101275745E+03 -.101111079E+03 -.100842859E+03 -.100479511E+03 -.100032102E+03 -.995136972E+02 -.989386274E+02 -.983217160E+02 -.976775080E+02 -.970195352E+02 -.963596660E+02 -.957076029E+02 -.950706096E+02 -.944535333E+02 -.938591350E+02 -.932886543E+02 -.927424616E+02 -.922206388E+02 -.917233735E+02 -.912511344E+02 -.908046620E+02 -.903848461E+02 -.899925625E+02 -.896285221E+02 -.892931615E+02 -.889865826E+02 -.887085362E+02 -.884584389E+02 -.882354110E+02 -.880383261E+02 -.878658645E+02 -.877165641E+02 -.875888676E+02 -.874811620E+02 -.873918118E+02 -.873191839E+02 -.872616664E+02 -.872176798E+02 -.871856833E+02 -.871641746E+02 -.871516858E+02 -.871467738E+02 -.871480068E+02 -.871539456E+02 -.871631214E+02 -.871740073E+02 -.871849852E+02 -.871943067E+02 -.872000459E+02 -.872000459E+02
 -.870805108E+02 -.870805108E+02 -.870678299E+02 -.870462558E+02 -.870189961E+02 -.869888142E+02 -.869581428E+02 -.869291773E+02 -.869039512E+02 -.868843992E+02 -.868724079E+02 -.868698568E+02 -.868786490E+02 -.869007359E+02 -.869381335E+02 -.869929312E+02 -.870672934E+02 -.871634521E+02 -.872836899E+02 -.874303122E+02 -.876056071E+02 -.878117936E+02 -.880509567E+02 -.883249721E+02 -.886354236E+02 -.889835203E+02 -.893700261E+02 -.897952204E+02 -.902589143E+02 -.907605500E+02 -.912994048E+02 -.918748883E+02 -.924868739E+02 -.931359246E+02 -.938232237E+02 -.945500421E+02 -.953167234E+02 -.961214031E+02 -.969588493E+02 -.978197816E+02 -.986908016E+02 -.995548456E+02 -.100391973E+03 -.101180348E+03 -.101897342E+03 -.102520723E+03 -.103029918E+03 -.103407260E+03 -.103639156E+03 -.103717029E+03 -.103637949E+03 -.103404848E+03 -.103026303E+03 -.102515911E+03 -.101891338E+03 -.101173162E+03 -.100383615E+03 -.995453271E+02 -.986801326E+02 -.978079640E+02 -.969458681E+02 -.961072134E+02 -.953012375E+02 -.945331201E+02 -.938046748E+02 -.931155204E+02 -.924643720E+02 -.918500581E+02 -.912720491E+02 -.907305176E+02 -.902261033E+02 -.897595754E+02 -.893315313E+02 -.889421921E+02 -.885913037E+02 -.882781222E+02 -.880014545E+02 -.877597311E+02 -.875510892E+02 -.873734577E+02 -.872246324E+02 -.871023425E+02 -.870043027E+02 -.869282550E+02 -.868719966E+02 -.868333996E+02 -.868104194E+02 -.868010956E+02 -.868035453E+02 -.868159491E+02 -.868365301E+02 -.868635261E+02 -.868951542E+02 -.869295671E+02 -.869647979E+02 -.869986940E+02 -.870288344E+02 -.870524289E+02 -.870661928E+02 -.870661928E+02
 -.869204945E+02 -.869204945E+02 -.868981089E+02 -.868591995E+02 -.868085427E+02 -.867500870E+02 -.866871631E+02 -.866226510E+02 -.865591153E+02 -.864989160E+02 -.864442975E+02 -.863974605E+02 -.863606220E+02 -.863360642E+02 -.863261726E+02 -.863334677E+02 -.863606261E+02 -.864104922E+02 -.864860793E+02 -.865905574E+02 -.867272262E+02 -.868994709E+02 -.871106975E+02 -.873642471E+02 -.876632873E+02 -.880106828E+02 -.884088525E+02 -.888596296E+02 -.893641525E+02 -.899228390E+02 -.905355097E+02 -.912017345E+02 -.919214263E+02 -.926955632E+02 -.935266809E+02 -.944185831E+02 -.953748605E+02 -.963964416E+02 -.974791110E+02 -.986119939E+02 -.997773222E+02 -.100951125E+03 -.102104369E+03 -.103204313E+03 -.104216075E+03 -.105104479E+03 -.105836172E+03 -.106381921E+03 -.106718855E+03 -.106832384E+03 -.106717491E+03 -.106379192E+03 -.105832078E+03 -.105099020E+03 -.104209252E+03 -.103196129E+03 -.102094826E+03 -.100940227E+03 -.997650690E+02 -.985983780E+02 -.974641027E+02 -.963799686E+02 -.953567837E+02 -.943986806E+02 -.935046539E+02 -.926710699E+02 -.918941305E+02 -.911713486E+02 -.905018177E+02 -.898856995E+02 -.893234892E+02 -.888154166E+02 -.883611012E+02 -.879594306E+02 -.876085906E+02 -.873061761E+02 -.870493338E+02 -.868349064E+02 -.866595635E+02 -.865199113E+02 -.864125799E+02 -.863342882E+02 -.862818904E+02 -.862524038E+02 -.862430231E+02 -.862511222E+02 -.862742455E+02 -.863100898E+02 -.863564793E+02 -.864113312E+02 -.864726149E+02 -.865383012E+02 -.866063012E+02 -.866743928E+02 -.867401302E+02 -.868007336E+02 -.868529509E+02 -.868928878E+02 -.869157933E+02 -.869157933E+02
 -.867433155E+02 -.867433155E+02 -.867100214E+02 -.866515168E+02 -.865742318E+02 -.864833370E+02 -.863830575E+02 -.862769223E+02 -.861679663E+02 -.860588917E+02 -.859521993E+02 -.858502971E+02 -.857555922E+02 -.856705680E+02 -.855978530E+02 -.855402794E+02 -.855009342E+02 -.854832020E+02 -.854907980E+02 -.855277886E+02 -.855985985E+02 -.857079974E+02 -.858610634E+02 -.860631161E+02 -.863196138E+02 -.866360081E+02 -.870175530E+02 -.874690685E+02 -.879946713E+02 -.885975074E+02 -.892795584E+02 -.900416642E+02 -.908839736E+02 -.918070348E+02 -.928134369E+02 -.939091146E+02 -.951025859E+02 -.964010504E+02 -.978049242E+02 -.993039875E+02 -.100876484E+03 -.102490063E+03 -.104103236E+03 -.105666988E+03 -.107126827E+03 -.108425606E+03 -.109507237E+03 -.110321102E+03 -.110826690E+03 -.110997745E+03 -.110825168E+03 -.110318056E+03 -.109502663E+03 -.108419497E+03 -.107119175E+03 -.105657782E+03 -.104092463E+03 -.102477708E+03 -.100862526E+03 -.992883931E+02 -.977876272E+02 -.963819200E+02 -.950813829E+02 -.938854690E+02 -.927868847E+02 -.917771071E+02 -.908502823E+02 -.900039401E+02 -.892376443E+02 -.885513314E+02 -.879442191E+02 -.874143629E+02 -.869586409E+02 -.865729519E+02 -.862524865E+02 -.859919989E+02 -.857860444E+02 -.856291713E+02 -.855160680E+02 -.854416670E+02 -.854012129E+02 -.853903010E+02 -.854048917E+02 -.854413068E+02 -.854962107E+02 -.855665815E+02 -.856496728E+02 -.857429685E+02 -.858441311E+02 -.859509433E+02 -.860612410E+02 -.861728375E+02 -.862834334E+02 -.863905109E+02 -.864912041E+02 -.865821408E+02 -.866592448E+02 -.867174884E+02 -.867505816E+02 -.867505816E+02
 -.865520313E+02 -.865520313E+02 -.865067695E+02 -.864266433E+02 -.863197734E+02 -.861925407E+02 -.860500116E+02 -.858962761E+02 -.857347183E+02 -.855682302E+02 -.853993881E+02 -.852305993E+02 -.850642259E+02 -.849026964E+02 -.847486058E+02 -.846048105E+02 -.844745187E+02 -.843613779E+02 -.842695593E+02 -.842038372E+02 -.841696600E+02 -.841732070E+02 -.842214235E+02 -.843220237E+02 -.844834486E+02 -.847147654E+02 -.850254914E+02 -.854253299E+02 -.859238050E+02 -.865297932E+02 -.872509689E+02 -.880932257E+02 -.890602502E+02 -.901536534E+02 -.913744226E+02 -.927264042E+02 -.942204009E+02 -.958731678E+02 -.976975087E+02 -.996909341E+02 -.101831480E+03 -.104078752E+03 -.106375552E+03 -.108649180E+03 -.110813561E+03 -.112773295E+03 -.114430177E+03 -.115691980E+03 -.116482539E+03 -.116751394E+03 -.116480855E+03 -.115688608E+03 -.114425104E+03 -.112766504E+03 -.110805027E+03 -.108638870E+03 -.106363425E+03 -.104064755E+03 -.101815545E+03 -.996729684E+02 -.976773651E+02 -.958505840E+02 -.941949258E+02 -.926974118E+02 -.913412768E+02 -.901158787E+02 -.890175697E+02 -.880455111E+02 -.871981838E+02 -.864719557E+02 -.858609667E+02 -.853575646E+02 -.849528878E+02 -.846374215E+02 -.844014681E+02 -.842355127E+02 -.841304894E+02 -.840779583E+02 -.840702074E+02 -.841002971E+02 -.841620590E+02 -.842500630E+02 -.843595633E+02 -.844864301E+02 -.846270742E+02 -.847783677E+02 -.849375618E+02 -.851022049E+02 -.852700578E+02 -.854390062E+02 -.856069664E+02 -.857717822E+02 -.859311061E+02 -.860822601E+02 -.862220670E+02 -.863466425E+02 -.864511350E+02 -.865293974E+02 -.865735730E+02 -.865735730E+02
 -.863513701E+02 -.863513701E+02 -.862933355E+02 -.861900004E+02 -.860511515E+02 -.858843110E+02 -.856952767E+02 -.854885500E+02 -.852676711E+02 -.850354864E+02 -.847943658E+02 -.845463821E+02 -.842934659E+02 -.840375463E+02 -.837806830E+02 -.835251990E+02 -.832738179E+02 -.830298106E+02 -.827971538E+02 -.825807030E+02 -.823863749E+02 -.822213364E+02 -.820941895E+02 -.820151335E+02 -.819960865E+02 -.820507355E+02 -.821944821E+02 -.824442491E+02 -.828181125E+02 -.833347297E+02 -.840125469E+02 -.848687900E+02 -.859182726E+02 -.871721241E+02 -.886367618E+02 -.903141977E+02 -.922067067E+02 -.943286783E+02 -.967111470E+02 -.993771863E+02 -.102318441E+03 -.105493287E+03 -.108829055E+03 -.112221485E+03 -.115534929E+03 -.118606791E+03 -.121258223E+03 -.123311670E+03 -.124613801E+03 -.125059701E+03 -.124611941E+03 -.123307939E+03 -.121252595E+03 -.118599229E+03 -.115525378E+03 -.112209869E+03 -.108815276E+03 -.105477216E+03 -.102299913E+03 -.993559791E+02 -.966869267E+02 -.943008665E+02 -.921744308E+02 -.902766296E+02 -.885934187E+02 -.871227923E+02 -.858628800E+02 -.848073455E+02 -.839451170E+02 -.832614249E+02 -.827390761E+02 -.823596457E+02 -.821044877E+02 -.819555278E+02 -.818958380E+02 -.819100061E+02 -.819843325E+02 -.821068861E+02 -.822674569E+02 -.824574378E+02 -.826696639E+02 -.828982317E+02 -.831383126E+02 -.833859742E+02 -.836380128E+02 -.838917997E+02 -.841451427E+02 -.843961583E+02 -.846431520E+02 -.848845027E+02 -.851185442E+02 -.853434382E+02 -.855570322E+02 -.857566902E+02 -.859390888E+02 -.860999620E+02 -.862337796E+02 -.863333385E+02 -.863892419E+02 -.863892419E+02
 -.861478627E+02 -.861478627E+02 -.860766341E+02 -.859491889E+02 -.857768860E+02 -.855682591E+02 -.853296700E+02 -.850658181E+02 -.847801369E+02 -.844751047E+02 -.841524912E+02 -.838135583E+02 -.834592320E+02 -.830902582E+02 -.827073541E+02 -.823113690E+02 -.819034643E+02 -.814853243E+02 -.810594088E+02 -.806292547E+02 -.801998331E+02 -.797779594E+02 -.793727495E+02 -.789961007E+02 -.786631647E+02 -.783927663E+02 -.782077028E+02 -.781348517E+02 -.782050001E+02 -.784523081E+02 -.789133332E+02 -.796255625E+02 -.806254631E+02 -.819461405E+02 -.836148097E+02 -.856503783E+02 -.880616189E+02 -.908480971E+02 -.940166256E+02 -.976195462E+02 -.101704378E+03 -.106256512E+03 -.111202812E+03 -.116407912E+03 -.121665771E+03 -.126698490E+03 -.131169653E+03 -.134717328E+03 -.137007460E+03 -.137799610E+03 -.137005393E+03 -.134713171E+03 -.131163356E+03 -.126689974E+03 -.121654922E+03 -.116394574E+03 -.111186770E+03 -.106237484E+03 -.101681991E+03 -.975932938E+02 -.939856964E+02 -.908112003E+02 -.880178401E+02 -.855993248E+02 -.835563000E+02 -.818801294E+02 -.805520236E+02 -.795448668E+02 -.788256288E+02 -.783578946E+02 -.781042068E+02 -.780280186E+02 -.780951636E+02 -.782748355E+02 -.785401274E+02 -.788682056E+02 -.792402067E+02 -.796409411E+02 -.800584787E+02 -.804836792E+02 -.809097145E+02 -.813316167E+02 -.817458711E+02 -.821500641E+02 -.825425859E+02 -.829223858E+02 -.832887691E+02 -.836412292E+02 -.839793024E+02 -.843024361E+02 -.846098604E+02 -.849004517E+02 -.851725780E+02 -.854239133E+02 -.856512068E+02 -.858499892E+02 -.860141959E+02 -.861356814E+02 -.862035967E+02 -.862035967E+02
 -.859497933E+02 -.859497933E+02 -.858654763E+02 -.857139822E+02 -.855080791E+02 -.852571288E+02 -.849678427E+02 -.846448625E+02 -.842912029E+02 -.839085891E+02 -.834977122E+02 -.830584287E+02 -.825899212E+02 -.820908404E+02 -.815594450E+02 -.809937606E+02 -.803917770E+02 -.797517079E+02 -.790723376E+02 -.783534767E+02 -.775965494E+02 -.768053218E+02 -.759867714E+02 -.751520768E+02 -.743176856E+02 -.735063944E+02 -.727483514E+02 -.720818750E+02 -.715539588E+02 -.712203189E+02 -.711448094E+02 -.713980067E+02 -.720547467E+02 -.731904312E+02 -.748760773E+02 -.771724679E+02 -.801244629E+02 -.837573905E+02 -.880775617E+02 -.930805479E+02 -.988315762E+02 -.105446630E+03 -.112917668E+03 -.121119071E+03 -.129775373E+03 -.138430394E+03 -.146443499E+03 -.153036892E+03 -.157415015E+03 -.158954675E+03 -.157412690E+03 -.153032198E+03 -.146436343E+03 -.138420624E+03 -.129762767E+03 -.121103314E+03 -.112898323E+03 -.105423106E+03 -.988030724E+02 -.930458787E+02 -.880348552E+02 -.837058367E+02 -.800636206E+02 -.771021674E+02 -.747963841E+02 -.731015846E+02 -.719571046E+02 -.712920051E+02 -.710309351E+02 -.710990905E+02 -.714259111E+02 -.719475432E+02 -.726082549E+02 -.733610191E+02 -.741674684E+02 -.749973923E+02 -.758279240E+02 -.766425441E+02 -.774300074E+02 -.781832811E+02 -.788985612E+02 -.795744079E+02 -.802110218E+02 -.808096619E+02 -.813721947E+02 -.819007552E+02 -.823974969E+02 -.828644065E+02 -.833031636E+02 -.837150236E+02 -.841007077E+02 -.844602840E+02 -.847930246E+02 -.850972223E+02 -.853699514E+02 -.856067487E+02 -.858011946E+02 -.859443606E+02 -.860240928E+02 -.860240928E+02
 -.857668810E+02 -.857668810E+02 -.856702461E+02 -.854960013E+02 -.852581011E+02 -.849665189E+02 -.846280879E+02 -.842471359E+02 -.838259558E+02 -.833651447E+02 -.828638435E+02 -.823199012E+02 -.817299894E+02 -.810896879E+02 -.803935694E+02 -.796353114E+02 -.788078704E+02 -.779037620E+02 -.769154907E+02 -.758361792E+02 -.746604381E+02 -.733855004E+02 -.720126205E+02 -.705487003E+02 -.690080689E+02 -.674143201E+02 -.658021006E+02 -.642187613E+02 -.627258047E+02 -.614000692E+02 -.603345591E+02 -.596387358E+02 -.594379293E+02 -.598713239E+02 -.610877163E+02 -.632380149E+02 -.664634727E+02 -.708797401E+02 -.765607883E+02 -.835354086E+02 -.918151903E+02 -.101499605E+03 -.112890999E+03 -.126051431E+03 -.140759352E+03 -.156377014E+03 -.171734504E+03 -.185110572E+03 -.194432674E+03 -.197819530E+03 -.194430035E+03 -.185105216E+03 -.171726268E+03 -.156365631E+03 -.140744421E+03 -.126032373E+03 -.112866992E+03 -.101469494E+03 -.917773234E+02 -.834874699E+02 -.765018974E+02 -.708096196E+02 -.663822627E+02 -.631460452E+02 -.609853750E+02 -.597590111E+02 -.593160541E+02 -.595077318E+02 -.601949026E+02 -.612522924E+02 -.625705018E+02 -.640565825E+02 -.656337342E+02 -.672404636E+02 -.688293932E+02 -.703658133E+02 -.718260367E+02 -.731956213E+02 -.744675475E+02 -.756404518E+02 -.767170140E+02 -.777025676E+02 -.786039722E+02 -.794287503E+02 -.801844629E+02 -.808782864E+02 -.815167422E+02 -.821055353E+02 -.826494614E+02 -.831523488E+02 -.836170072E+02 -.840451627E+02 -.844373568E+02 -.847927928E+02 -.851091087E+02 -.853820537E+02 -.856050418E+02 -.857685485E+02 -.858593146E+02 -.858593146E+02
 -.856096187E+02 -.856096187E+02 -.855022045E+02 -.853079574E+02 -.850417576E+02 -.847139729E+02 -.843313656E+02 -.838977617E+02 -.834145277E+02 -.828808903E+02 -.822941337E+02 -.816497014E+02 -.809412303E+02 -.801605461E+02 -.792976550E+02 -.783407753E+02 -.772764648E+02 -.760899146E+02 -.747654838E+02 -.732875549E+02 -.716417652E+02 -.698166333E+02 -.678055322E+02 -.656088969E+02 -.632365018E+02 -.607096559E+02 -.580632402E+02 -.553476408E+02 -.526307497E+02 -.500002484E+02 -.475663082E+02 -.454646600E+02 -.438597621E+02 -.429476208E+02 -.429576870E+02 -.441528890E+02 -.468259807E+02 -.512889737E+02 -.578502546E+02 -.667736098E+02 -.782306084E+02 -.923382589E+02 -.109498486E+03 -.130568273E+03 -.155934791E+03 -.185204553E+03 -.216655959E+03 -.246665255E+03 -.269516328E+03 -.278494719E+03 -.269513340E+03 -.246659161E+03 -.216646507E+03 -.185191325E+03 -.155917155E+03 -.130545304E+03 -.109468856E+03 -.923000856E+02 -.781809617E+02 -.667119028E+02 -.577768081E+02 -.512042617E+02 -.467303693E+02 -.440466241E+02 -.428409411E+02 -.428205389E+02 -.437224990E+02 -.453174134E+02 -.474093470E+02 -.498339373E+02 -.524555740E+02 -.551642236E+02 -.578723430E+02 -.605121549E+02 -.630333392E+02 -.654010139E+02 -.675937978E+02 -.696017835E+02 -.714243647E+02 -.730679865E+02 -.745439652E+02 -.758665358E+02 -.770512412E+02 -.781137087E+02 -.790688016E+02 -.799300895E+02 -.807095626E+02 -.814175162E+02 -.820625380E+02 -.826515438E+02 -.831898207E+02 -.836810455E+02 -.841272545E+02 -.845287420E+02 -.848838663E+02 -.851887393E+02 -.854367698E+02 -.856180268E+02 -.857183806E+02 -.857183806E+02
 -.854882517E+02 -.854882517E+02 -.853723925E+02 -.851624147E+02 -.848738482E+02 -.845172750E+02 -.840992791E+02 -.836231339E+02 -.830892703E+02 -.824955642E+02 -.818374805E+02 -.811081009E+02 -.802980676E+02 -.793954792E+02 -.783857843E+02 -.772517339E+02 -.759734771E+02 -.745288983E+02 -.728943075E+02 -.710455804E+02 -.689597963E+02 -.666173319E+02 -.640042501E+02 -.611147262E+02 -.579532402E+02 -.545363956E+02 -.508944689E+02 -.470730686E+02 -.431354531E+02 -.391660360E+02 -.352753393E+02 -.316060817E+02 -.283395397E+02 -.257016731E+02 -.239710692E+02 -.234907334E+02 -.246816061E+02 -.280546605E+02 -.342163096E+02 -.438595914E+02 -.577432364E+02 -.766113993E+02 -.101213378E+03 -.133608086E+03 -.176483031E+03 -.231814571E+03 -.299350535E+03 -.373790244E+03 -.440610796E+03 -.472890521E+03 -.440607483E+03 -.373783457E+03 -.299339928E+03 -.231799567E+03 -.176462749E+03 -.133581215E+03 -.101177997E+03 -.765646574E+02 -.576845758E+02 -.437895695E+02 -.341353325E+02 -.279630472E+02 -.245795251E+02 -.233781620E+02 -.238478853E+02 -.255677274E+02 -.281947340E+02 -.314504497E+02 -.351090539E+02 -.389893543E+02 -.429487138E+02 -.468767428E+02 -.506892157E+02 -.543230862E+02 -.577329345E+02 -.608886034E+02 -.637735071E+02 -.663830743E+02 -.687229485E+02 -.708068327E+02 -.726541084E+02 -.742874860E+02 -.757309402E+02 -.770080892E+02 -.781410638E+02 -.791498223E+02 -.800518191E+02 -.808619196E+02 -.815924646E+02 -.822534044E+02 -.828524429E+02 -.833951502E+02 -.838850107E+02 -.843233831E+02 -.847093497E+02 -.850394286E+02 -.853071201E+02 -.855022506E+02 -.856100722E+02 -.856100722E+02
 -.854114970E+02 -.854114970E+02 -.852902380E+02 -.850701742E+02 -.847672160E+02 -.843920369E+02 -.839510486E+02 -.834470939E+02 -.828799029E+02 -.822463518E+02 -.815405619E+02 -.807538688E+02 -.798746959E+02 -.788883749E+02 -.777769685E+02 -.765191746E+02 -.750904161E+02 -.734632429E+02 -.716081765E+02 -.694950988E+02 -.670951962E+02 -.643833310E+02 -.613405504E+02 -.579563526E+02 -.542304025E+02 -.501736712E+02 -.458093817E+02 -.411745306E+02 -.363230357E+02 -.313314532E+02 -.263059293E+02 -.213842574E+02 -.167373900E+02 -.125834906E+02 -.920692634E+01 -.697810501E+01 -.637793713E+01 -.803092327E+01 -.127513097E+02 -.216083238E+02 -.360137273E+02 -.577812023E+02 -.892140974E+02 -.134001218E+03 -.200359726E+03 -.298836944E+03 -.441427750E+03 -.636260325E+03 -.869477049E+03 -.105169766E+04 -.869473505E+03 -.636253045E+03 -.441416323E+03 -.298820687E+03 -.200337590E+03 -.133971651E+03 -.891748416E+02 -.577300063E+02 -.359513457E+02 -.215353442E+02 -.126679333E+02 -.793719753E+01 -.627384606E+01 -.686356417E+01 -.908178503E+01 -.124475377E+02 -.165903632E+02 -.212258700E+02 -.261359809E+02 -.311500631E+02 -.361306434E+02 -.409716487E+02 -.455966070E+02 -.499518003E+02 -.540004806E+02 -.577196379E+02 -.610984134E+02 -.641371209E+02 -.668461101E+02 -.692440870E+02 -.713559036E+02 -.732101034E+02 -.748365939E+02 -.762647297E+02 -.775219384E+02 -.786328812E+02 -.796190566E+02 -.804987190E+02 -.812869902E+02 -.819960630E+02 -.826354222E+02 -.832120280E+02 -.837304266E+02 -.841927603E+02 -.845986511E+02 -.849449355E+02 -.852252174E+02 -.854292039E+02 -.855417805E+02 -.855417805E+02
 -.853852459E+02 -.853852459E+02 -.852621294E+02 -.850385907E+02 -.847306648E+02 -.843490479E+02 -.839000815E+02 -.833864461E+02 -.828076110E+02 -.821600829E+02 -.814374869E+02 -.806305133E+02 -.797267649E+02 -.787105500E+02 -.775626800E+02 -.762603583E+02 -.747772733E+02 -.730840311E+02 -.711490657E+02 -.689401246E+02 -.664263206E+02 -.635805804E+02 -.603821464E+02 -.568187069E+02 -.528878547E+02 -.485979196E+02 -.439686944E+02 -.390330312E+02 -.338406413E+02 -.284648540E+02 -.230077396E+02 -.175972291E+02 -.123929574E+02 -.760436996E+01 -.350913492E+01 -.473646352E+00 0.101946069E+01 0.331353900E+00 -.339381367E+01 -.113253910E+02 -.251054444E+02 -.471085963E+02 -.808153515E+02 -.132001192E+03 -.214937879E+03 -.355136534E+03 -.600106203E+03 -.104321081E+04 -.187686406E+04 -.351453549E+04 -.187686043E+04 -.104320334E+04 -.600094455E+03 -.355119770E+03 -.214914959E+03 -.131970409E+03 -.807741821E+02 -.470559737E+02 -.250420351E+02 -.112515700E+02 -.330967820E+01 0.425777739E+00 0.112421078E+01 -.358468592E+00 -.338336587E+01 -.746778624E+01 -.122452804E+02 -.174381387E+02 -.228369351E+02 -.282822608E+02 -.336466351E+02 -.388281848E+02 -.437536183E+02 -.483733864E+02 -.526548900E+02 -.565785786E+02 -.601362714E+02 -.633303860E+02 -.661731001E+02 -.686849270E+02 -.708926417E+02 -.728268409E+02 -.745195439E+02 -.760021721E+02 -.773040812E+02 -.784516569E+02 -.794678876E+02 -.803722788E+02 -.811809799E+02 -.819070123E+02 -.825605175E+02 -.831489680E+02 -.836773013E+02 -.841479481E+02 -.845607310E+02 -.849126070E+02 -.851972238E+02 -.854042542E+02 -.855184632E+02 -.855184632E+02
 -.854115845E+02 -.854115845E+02 -.852903314E+02 -.850702781E+02 -.847673340E+02 -.843921716E+02 -.839512021E+02 -.834472686E+02 -.828801008E+02 -.822465750E+02 -.815408128E+02 -.807541497E+02 -.798750093E+02 -.788887236E+02 -.777773554E+02 -.765196028E+02 -.750908889E+02 -.734637632E+02 -.716087471E+02 -.694957218E+02 -.670958726E+02 -.643840607E+02 -.613413321E+02 -.579571836E+02 -.542312788E+02 -.501745884E+02 -.458103348E+02 -.411755144E+02 -.363240450E+02 -.313324821E+02 -.263069712E+02 -.213853063E+02 -.167384411E+02 -.125845389E+02 -.920796648E+01 -.697913063E+01 -.637894089E+01 -.803189664E+01 -.127522429E+02 -.216092057E+02 -.360145448E+02 -.577819370E+02 -.892147282E+02 -.134001770E+03 -.200360226E+03 -.298837411E+03 -.441428195E+03 -.636260757E+03 -.869477474E+03 -.105169809E+04 -.869473930E+03 -.636253478E+03 -.441416770E+03 -.298821156E+03 -.200338093E+03 -.133972207E+03 -.891754780E+02 -.577307482E+02 -.359521720E+02 -.215362365E+02 -.126688783E+02 -.793818428E+01 -.627486470E+01 -.686460614E+01 -.908284294E+01 -.124486052E+02 -.165914347E+02 -.212269407E+02 -.261370459E+02 -.311511164E+02 -.361316783E+02 -.409726592E+02 -.455975878E+02 -.499527462E+02 -.540013864E+02 -.577204988E+02 -.610992254E+02 -.641378809E+02 -.668468165E+02 -.692447398E+02 -.713565036E+02 -.732106526E+02 -.748370950E+02 -.762651857E+02 -.775223523E+02 -.786332560E+02 -.796193952E+02 -.804990241E+02 -.812872640E+02 -.819963080E+02 -.826356404E+02 -.832122215E+02 -.837305974E+02 -.841929104E+02 -.845987828E+02 -.849450513E+02 -.852253202E+02 -.854292972E+02 -.855418686E+02 -.855418686E+02
 -.854884266E+02 -.854884266E+02 -.853725785E+02 -.851626210E+02 -.848740821E+02 -.845175417E+02 -.840995833E+02 -.836234798E+02 -.830896617E+02 -.824960054E+02 -.818379756E+02 -.811086540E+02 -.802986834E+02 -.793961628E+02 -.783865408E+02 -.772525690E+02 -.759743965E+02 -.745299077E+02 -.728954122E+02 -.710467847E+02 -.689611030E+02 -.666187420E+02 -.640057622E+02 -.611163363E+02 -.579549421E+02 -.545381812E+02 -.508963286E+02 -.470749921E+02 -.431374299E+02 -.391680553E+02 -.352773898E+02 -.316081509E+02 -.283416141E+02 -.257037394E+02 -.239731142E+02 -.234927438E+02 -.246835669E+02 -.280565538E+02 -.342181122E+02 -.438612759E+02 -.577447721E+02 -.766127507E+02 -.101214539E+03 -.133609124E+03 -.176483988E+03 -.231815474E+03 -.299351406E+03 -.373791094E+03 -.440611635E+03 -.472891357E+03 -.440608323E+03 -.373784309E+03 -.299340801E+03 -.231800476E+03 -.176463712E+03 -.133582260E+03 -.101179169E+03 -.765660224E+02 -.576861285E+02 -.437912742E+02 -.341371586E+02 -.279649669E+02 -.245815154E+02 -.233802048E+02 -.238499656E+02 -.255698318E+02 -.281968494E+02 -.314525625E+02 -.351111506E+02 -.389914222E+02 -.429507414E+02 -.468787192E+02 -.506911303E+02 -.543249284E+02 -.577346944E+02 -.608902722E+02 -.637750782E+02 -.663845434E+02 -.687243138E+02 -.708080950E+02 -.726552704E+02 -.742885519E+02 -.757319150E+02 -.770089785E+02 -.781418731E+02 -.791505571E+02 -.800524845E+02 -.808625204E+02 -.815930051E+02 -.822538887E+02 -.828528750E+02 -.833955339E+02 -.838853497E+02 -.843236814E+02 -.847096117E+02 -.850396591E+02 -.853073248E+02 -.855024365E+02 -.856102476E+02 -.856102476E+02
 -.856098804E+02 -.856098804E+02 -.855024818E+02 -.853082638E+02 -.850421038E+02 -.847143674E+02 -.843318153E+02 -.838982725E+02 -.834151052E+02 -.828815399E+02 -.822948609E+02 -.816505116E+02 -.809421294E+02 -.801615403E+02 -.792987508E+02 -.783419794E+02 -.772777845E+02 -.760913568E+02 -.747670555E+02 -.732892622E+02 -.716436128E+02 -.698186240E+02 -.678076661E+02 -.656111712E+02 -.632389103E+02 -.607121892E+02 -.580658862E+02 -.553503847E+02 -.526335754E+02 -.500031384E+02 -.475692441E+02 -.454676224E+02 -.438627306E+02 -.429505734E+02 -.429605999E+02 -.441557362E+02 -.468287328E+02 -.512915971E+02 -.578527096E+02 -.667758506E+02 -.782325918E+02 -.923399752E+02 -.109500030E+03 -.130569702E+03 -.155936142E+03 -.185205854E+03 -.216657228E+03 -.246666504E+03 -.269517567E+03 -.278495955E+03 -.269514581E+03 -.246660413E+03 -.216647780E+03 -.185192633E+03 -.155918515E+03 -.130546744E+03 -.109470414E+03 -.923018199E+02 -.781829681E+02 -.667141719E+02 -.577792965E+02 -.512069234E+02 -.467331645E+02 -.440495189E+02 -.428439060E+02 -.428235477E+02 -.437255277E+02 -.453204400E+02 -.474123507E+02 -.498368986E+02 -.524584742E+02 -.551670449E+02 -.578750689E+02 -.605147703E+02 -.630358312E+02 -.654033726E+02 -.675960165E+02 -.696038588E+02 -.714262965E+02 -.730697772E+02 -.745456192E+02 -.758680592E+02 -.770526405E+02 -.781149909E+02 -.790699737E+02 -.799311581E+02 -.807105340E+02 -.814183963E+02 -.820633323E+02 -.826522577E+02 -.831904591E+02 -.836816135E+02 -.841277573E+02 -.845291851E+02 -.848842559E+02 -.851890824E+02 -.854370748E+02 -.856183037E+02 -.857186420E+02 -.857186420E+02
 -.857672287E+02 -.857672287E+02 -.856706136E+02 -.854964055E+02 -.852585563E+02 -.849670365E+02 -.846286771E+02 -.842478045E+02 -.838267104E+02 -.833659915E+02 -.828647885E+02 -.823209505E+02 -.817311489E+02 -.810909639E+02 -.803949682E+02 -.796368396E+02 -.788095348E+02 -.779055692E+02 -.769174473E+02 -.758382912E+02 -.746627105E+02 -.733879366E+02 -.720152216E+02 -.705514642E+02 -.690109907E+02 -.674173909E+02 -.658053079E+02 -.642220891E+02 -.627292333E+02 -.614035757E+02 -.603381180E+02 -.596423185E+02 -.594415046E+02 -.598748576E+02 -.610911709E+02 -.632413491E+02 -.664666417E+02 -.708826975E+02 -.765634926E+02 -.835378347E+02 -.918173432E+02 -.101501574E+03 -.112892845E+03 -.126053194E+03 -.140761060E+03 -.156378686E+03 -.171736153E+03 -.185112208E+03 -.194434303E+03 -.197821158E+03 -.194431665E+03 -.185106855E+03 -.171727923E+03 -.156367311E+03 -.140746139E+03 -.126034149E+03 -.112868853E+03 -.101471483E+03 -.917795016E+02 -.834899276E+02 -.765046401E+02 -.708126224E+02 -.663854838E+02 -.631494378E+02 -.609888942E+02 -.597626151E+02 -.593197051E+02 -.595113952E+02 -.601985469E+02 -.612558888E+02 -.625740242E+02 -.640600076E+02 -.656370416E+02 -.672436366E+02 -.688324187E+02 -.703686819E+02 -.718287429E+02 -.731981628E+02 -.744699249E+02 -.756426682E+02 -.767190740E+02 -.777044768E+02 -.786057371E+02 -.794303774E+02 -.801859588E+02 -.808796575E+02 -.815179947E+02 -.821066750E+02 -.826504941E+02 -.831532800E+02 -.836178425E+02 -.840459078E+02 -.844380178E+02 -.847933765E+02 -.851096227E+02 -.853825070E+02 -.856054450E+02 -.857689149E+02 -.858596604E+02 -.858596604E+02
 -.859502261E+02 -.859502261E+02 -.858659330E+02 -.857144830E+02 -.855086409E+02 -.852577657E+02 -.849685662E+02 -.846456818E+02 -.842921258E+02 -.839096221E+02 -.834988612E+02 -.830596993E+02 -.825913190E+02 -.820923706E+02 -.815611128E+02 -.809955711E+02 -.803937349E+02 -.797538178E+02 -.790746038E+02 -.783559027E+02 -.775991377E+02 -.768080734E+02 -.759896851E+02 -.751551488E+02 -.743209092E+02 -.735097592E+02 -.727518434E+02 -.720854759E+02 -.715576462E+02 -.712240660E+02 -.711485850E+02 -.714017759E+02 -.720584711E+02 -.731940696E+02 -.748795874E+02 -.771758086E+02 -.801275979E+02 -.837602933E+02 -.880802200E+02 -.930829730E+02 -.988338577E+02 -.105448819E+03 -.112919793E+03 -.121121155E+03 -.129777429E+03 -.138432433E+03 -.146445527E+03 -.153038915E+03 -.157417035E+03 -.158956696E+03 -.157414712E+03 -.153034225E+03 -.146438377E+03 -.138422672E+03 -.129764834E+03 -.121105411E+03 -.112900466E+03 -.105425315E+03 -.988053789E+02 -.930483345E+02 -.880375512E+02 -.837087847E+02 -.800668086E+02 -.771055688E+02 -.747999624E+02 -.731052985E+02 -.719609113E+02 -.712958630E+02 -.710348052E+02 -.711029374E+02 -.714297030E+02 -.719512528E+02 -.726118588E+02 -.733644985E+02 -.741708086E+02 -.750005824E+02 -.758309569E+02 -.766454158E+02 -.774327162E+02 -.781858276E+02 -.789009475E+02 -.795766372E+02 -.802130980E+02 -.808115894E+02 -.813739781E+02 -.819023994E+02 -.823990067E+02 -.828657869E+02 -.833044195E+02 -.837161603E+02 -.841017306E+02 -.844611990E+02 -.847938382E+02 -.850979423E+02 -.853705864E+02 -.856073095E+02 -.858016939E+02 -.859448145E+02 -.860245214E+02 -.860245214E+02
 -.861483788E+02 -.861483788E+02 -.860771790E+02 -.859497857E+02 -.857775534E+02 -.855690132E+02 -.853305240E+02 -.850667828E+02 -.847812209E+02 -.844763149E+02 -.841538330E+02 -.838150364E+02 -.834608508E+02 -.830920213E+02 -.827092649E+02 -.823134305E+02 -.819056785E+02 -.814876930E+02 -.810619327E+02 -.806319335E+02 -.802026653E+02 -.797809417E+02 -.793758766E+02 -.789993647E+02 -.786665550E+02 -.783962687E+02 -.782113002E+02 -.781385232E+02 -.782087210E+02 -.784560506E+02 -.789170660E+02 -.796292523E+02 -.806290749E+02 -.819496402E+02 -.836181651E+02 -.856535617E+02 -.880646097E+02 -.908508887E+02 -.940192524E+02 -.976220819E+02 -.101706864E+03 -.106258966E+03 -.111205247E+03 -.116410337E+03 -.121668190E+03 -.126700907E+03 -.131172071E+03 -.134719747E+03 -.137009881E+03 -.137802032E+03 -.137007816E+03 -.134715594E+03 -.131165781E+03 -.126692401E+03 -.121657354E+03 -.116397014E+03 -.111189224E+03 -.106239960E+03 -.101684502E+03 -.975958594E+02 -.939883586E+02 -.908140344E+02 -.880208809E+02 -.856025660E+02 -.835597209E+02 -.818837023E+02 -.805557163E+02 -.795486446E+02 -.788294566E+02 -.783617384E+02 -.781080348E+02 -.780318021E+02 -.780988774E+02 -.782784581E+02 -.785436409E+02 -.788715956E+02 -.792434622E+02 -.796440538E+02 -.800614428E+02 -.804864909E+02 -.809123718E+02 -.813341191E+02 -.817482189E+02 -.821522585E+02 -.825446290E+02 -.829242799E+02 -.832905172E+02 -.836428346E+02 -.839807689E+02 -.843037681E+02 -.846110629E+02 -.849015303E+02 -.851735395E+02 -.854247658E+02 -.856519600E+02 -.858506552E+02 -.860147895E+02 -.861362213E+02 -.862041066E+02 -.862041066E+02
 -.863519664E+02 -.863519664E+02 -.862939669E+02 -.861906926E+02 -.860519248E+02 -.858851819E+02 -.856962598E+02 -.854896571E+02 -.852689115E+02 -.850368673E+02 -.847958924E+02 -.845480581E+02 -.842952941E+02 -.840395286E+02 -.837828207E+02 -.835274928E+02 -.832762673E+02 -.830324142E+02 -.827999092E+02 -.825836061E+02 -.823894202E+02 -.822245167E+02 -.820974953E+02 -.820185532E+02 -.819996060E+02 -.820543378E+02 -.821981477E+02 -.824479560E+02 -.828218362E+02 -.833384435E+02 -.840162226E+02 -.848723986E+02 -.859217850E+02 -.871755129E+02 -.886400038E+02 -.903172794E+02 -.922096377E+02 -.943315036E+02 -.967139248E+02 -.993799524E+02 -.102321210E+03 -.105496063E+03 -.108831841E+03 -.112224281E+03 -.115537735E+03 -.118609606E+03 -.121261046E+03 -.123314500E+03 -.124616635E+03 -.125062538E+03 -.124614778E+03 -.123310774E+03 -.121255427E+03 -.118602056E+03 -.115528198E+03 -.112212682E+03 -.108818081E+03 -.105480015E+03 -.102302708E+03 -.993587758E+02 -.966897394E+02 -.943037321E+02 -.921774090E+02 -.902797660E+02 -.885967232E+02 -.871262516E+02 -.858664705E+02 -.848110398E+02 -.839488858E+02 -.832652389E+02 -.827429065E+02 -.823634654E+02 -.821082715E+02 -.819592532E+02 -.818994848E+02 -.819135573E+02 -.819877734E+02 -.821102046E+02 -.822706432E+02 -.824604840E+02 -.826725642E+02 -.829009816E+02 -.831409091E+02 -.833884154E+02 -.836402977E+02 -.838939285E+02 -.841471161E+02 -.843979779E+02 -.846448202E+02 -.848860228E+02 -.851199204E+02 -.853446759E+02 -.855581380E+02 -.857576725E+02 -.859399581E+02 -.861007316E+02 -.862344662E+02 -.863339633E+02 -.863898321E+02 -.863898321E+02
 -.865527042E+02 -.865527042E+02 -.865074847E+02 -.864274295E+02 -.863206521E+02 -.861935290E+02 -.860511237E+02 -.858975246E+02 -.857361129E+02 -.855697782E+02 -.854010949E+02 -.852324676E+02 -.850662572E+02 -.849048907E+02 -.847509625E+02 -.846073279E+02 -.844771941E+02 -.843642074E+02 -.842725376E+02 -.842069574E+02 -.841729135E+02 -.841765833E+02 -.842249101E+02 -.843256062E+02 -.844871105E+02 -.847184879E+02 -.850292536E+02 -.854291090E+02 -.859275765E+02 -.865335313E+02 -.872546470E+02 -.880968179E+02 -.890637331E+02 -.901570103E+02 -.913776504E+02 -.927295218E+02 -.942234494E+02 -.958761957E+02 -.977005512E+02 -.996940070E+02 -.101834587E+03 -.104081892E+03 -.106378719E+03 -.108652372E+03 -.110816774E+03 -.112776527E+03 -.114433422E+03 -.115695236E+03 -.116485801E+03 -.116754660E+03 -.116484121E+03 -.115691869E+03 -.114428359E+03 -.112769748E+03 -.110808256E+03 -.108642082E+03 -.106366615E+03 -.104067920E+03 -.101818681E+03 -.996760738E+02 -.976804438E+02 -.958536527E+02 -.941980205E+02 -.927005823E+02 -.913445653E+02 -.901193044E+02 -.890211295E+02 -.880491884E+02 -.872019548E+02 -.864757942E+02 -.858648457E+02 -.853614580E+02 -.849567706E+02 -.846412704E+02 -.844052618E+02 -.842392321E+02 -.841341176E+02 -.840814802E+02 -.840736103E+02 -.841035701E+02 -.841651930E+02 -.842530505E+02 -.843623984E+02 -.844891081E+02 -.846295919E+02 -.847807227E+02 -.849397530E+02 -.851042323E+02 -.852719224E+02 -.854407101E+02 -.856085130E+02 -.857731763E+02 -.859323542E+02 -.860833707E+02 -.862230514E+02 -.863475150E+02 -.864519140E+02 -.865301067E+02 -.865742431E+02 -.865742431E+02
 -.867440628E+02 -.867440628E+02 -.867108174E+02 -.866523943E+02 -.865752144E+02 -.864844423E+02 -.863842993E+02 -.862783125E+02 -.861695148E+02 -.860606060E+02 -.859540843E+02 -.858523554E+02 -.857578239E+02 -.856729718E+02 -.856004261E+02 -.855430180E+02 -.855038336E+02 -.854862563E+02 -.854939994E+02 -.855311281E+02 -.856020650E+02 -.857115779E+02 -.858647430E+02 -.860668782E+02 -.863234397E+02 -.866398774E+02 -.870214436E+02 -.874729566E+02 -.879985324E+02 -.886013169E+02 -.892832932E+02 -.900453055E+02 -.908875106E+02 -.918104695E+02 -.928167879E+02 -.939124159E+02 -.951058783E+02 -.964043690E+02 -.978082907E+02 -.993074099E+02 -.100879961E+03 -.102493590E+03 -.104106806E+03 -.105670595E+03 -.107130464E+03 -.108429268E+03 -.109510918E+03 -.110324796E+03 -.110830393E+03 -.111001453E+03 -.110828875E+03 -.110321757E+03 -.109506354E+03 -.108423173E+03 -.107122829E+03 -.105661410E+03 -.104096058E+03 -.102481264E+03 -.100866035E+03 -.992918506E+02 -.977910324E+02 -.963852813E+02 -.950847227E+02 -.938888237E+02 -.927902962E+02 -.917806102E+02 -.908538961E+02 -.900076668E+02 -.892414731E+02 -.885552429E+02 -.879481900E+02 -.874183683E+02 -.869626558E+02 -.865769522E+02 -.862564496E+02 -.859959040E+02 -.857898724E+02 -.856329052E+02 -.855196927E+02 -.854451691E+02 -.854045807E+02 -.853935247E+02 -.854079629E+02 -.854442187E+02 -.854989578E+02 -.855691596E+02 -.856520790E+02 -.857452012E+02 -.858461900E+02 -.859528293E+02 -.860629568E+02 -.861743872E+02 -.862848234E+02 -.863917498E+02 -.864923037E+02 -.865831164E+02 -.866601165E+02 -.867182823E+02 -.867513317E+02 -.867513317E+02
 -.869213170E+02 -.869213170E+02 -.868989848E+02 -.868601667E+02 -.868096274E+02 -.867513083E+02 -.866885348E+02 -.866241841E+02 -.865608192E+02 -.865007977E+02 -.864463617E+02 -.863997091E+02 -.863630545E+02 -.863386777E+02 -.863289629E+02 -.863364291E+02 -.863637518E+02 -.864137742E+02 -.864895081E+02 -.865941218E+02 -.867309132E+02 -.869032654E+02 -.871145825E+02 -.873682041E+02 -.876672959E+02 -.880147213E+02 -.884128983E+02 -.888636593E+02 -.893681435E+02 -.899267709E+02 -.905393667E+02 -.912055081E+02 -.919251185E+02 -.926991884E+02 -.935302651E+02 -.944221593E+02 -.953784620E+02 -.964000945E+02 -.974828310E+02 -.986157862E+02 -.997811847E+02 -.100955052E+03 -.102108351E+03 -.103208342E+03 -.104220143E+03 -.105108579E+03 -.105840296E+03 -.106386063E+03 -.106723009E+03 -.106836542E+03 -.106721648E+03 -.106383341E+03 -.105836214E+03 -.105103136E+03 -.104213341E+03 -.103200181E+03 -.102098836E+03 -.100944184E+03 -.997689659E+02 -.986022084E+02 -.974678644E+02 -.963836672E+02 -.953604356E+02 -.944023127E+02 -.935083005E+02 -.926747651E+02 -.918979009E+02 -.911752090E+02 -.905057703E+02 -.898897358E+02 -.893275930E+02 -.888195673E+02 -.883652758E+02 -.879636054E+02 -.876127424E+02 -.873102829E+02 -.870533748E+02 -.868388627E+02 -.866634179E+02 -.865236484E+02 -.864161859E+02 -.863377512E+02 -.862851999E+02 -.862555509E+02 -.862460006E+02 -.862539242E+02 -.862768673E+02 -.863125285E+02 -.863587332E+02 -.864134003E+02 -.864745010E+02 -.865400079E+02 -.866078344E+02 -.866757613E+02 -.867413463E+02 -.868018135E+02 -.868539165E+02 -.868937676E+02 -.869166246E+02 -.869166246E+02
 -.870814138E+02 -.870814138E+02 -.870687888E+02 -.870473134E+02 -.870201828E+02 -.869901512E+02 -.869596451E+02 -.869308555E+02 -.869058135E+02 -.868864517E+02 -.868746547E+02 -.868722990E+02 -.868812853E+02 -.869035627E+02 -.869411449E+02 -.869961199E+02 -.870706509E+02 -.871669685E+02 -.872873539E+02 -.874341108E+02 -.876095254E+02 -.878158148E+02 -.880550624E+02 -.883291424E+02 -.886396373E+02 -.889877556E+02 -.893742612E+02 -.897994344E+02 -.902630884E+02 -.907646696E+02 -.913034611E+02 -.918788808E+02 -.924908112E+02 -.931398247E+02 -.938271115E+02 -.945539460E+02 -.953206701E+02 -.961254136E+02 -.969629369E+02 -.978239514E+02 -.986950522E+02 -.995591713E+02 -.100396366E+03 -.101184798E+03 -.101901840E+03 -.102525261E+03 -.103034485E+03 -.103411850E+03 -.103643759E+03 -.103721638E+03 -.103642556E+03 -.103409446E+03 -.103030884E+03 -.102520465E+03 -.101895857E+03 -.101177637E+03 -.100388037E+03 -.995496863E+02 -.986844207E+02 -.978121751E+02 -.969500010E+02 -.961112735E+02 -.953052385E+02 -.945370838E+02 -.938086288E+02 -.931194937E+02 -.924683904E+02 -.918541401E+02 -.912762037E+02 -.907347445E+02 -.902303937E+02 -.897639146E+02 -.893359002E+02 -.889465694E+02 -.885956671E+02 -.882824495E+02 -.880057242E+02 -.877639229E+02 -.875551844E+02 -.873774391E+02 -.872284845E+02 -.871060514E+02 -.870078564E+02 -.869316426E+02 -.868752092E+02 -.868364296E+02 -.868132607E+02 -.868037439E+02 -.868059979E+02 -.868182048E+02 -.868385897E+02 -.868653927E+02 -.868968337E+02 -.869310681E+02 -.869661330E+02 -.869998806E+02 -.870298960E+02 -.870533965E+02 -.870671070E+02 -.870671070E+02
 -.872227345E+02 -.872227345E+02 -.872185546E+02 -.872120854E+02 -.872050764E+02 -.871991684E+02 -.871959241E+02 -.871968547E+02 -.872034436E+02 -.872171670E+02 -.872395100E+02 -.872719796E+02 -.873161137E+02 -.873734852E+02 -.874457018E+02 -.875344008E+02 -.876412371E+02 -.877678652E+02 -.879159152E+02 -.880869594E+02 -.882824737E+02 -.885037910E+02 -.887520509E+02 -.890281474E+02 -.893326800E+02 -.896659171E+02 -.900277803E+02 -.904178609E+02 -.908354816E+02 -.912798044E+02 -.917499796E+02 -.922453055E+02 -.927653456E+02 -.933099331E+02 -.938789911E+02 -.944721372E+02 -.950881052E+02 -.957240987E+02 -.963752325E+02 -.970342089E+02 -.976912987E+02 -.983346159E+02 -.989506184E+02 -.995247564E+02 -.100042206E+03 -.100488638E+03 -.100850990E+03 -.101118196E+03 -.101281834E+03 -.101336630E+03 -.101280792E+03 -.101116114E+03 -.100847872E+03 -.100484492E+03 -.100037041E+03 -.995185849E+02 -.989434534E+02 -.983264713E+02 -.976821855E+02 -.970241309E+02 -.963641804E+02 -.957120422E+02 -.950749865E+02 -.944578662E+02 -.938634464E+02 -.932929681E+02 -.927467999E+02 -.922250189E+02 -.917278063E+02 -.912556232E+02 -.908092029E+02 -.903894291E+02 -.899971728E+02 -.896331413E+02 -.892977694E+02 -.889911580E+02 -.887130579E+02 -.884628861E+02 -.882397641E+02 -.880425668E+02 -.878699759E+02 -.877205308E+02 -.875926758E+02 -.874847995E+02 -.873952680E+02 -.873224499E+02 -.872647347E+02 -.872205447E+02 -.871883408E+02 -.871666226E+02 -.871539245E+02 -.871488056E+02 -.871498371E+02 -.871555833E+02 -.871645795E+02 -.871753042E+02 -.871861460E+02 -.871953649E+02 -.872010458E+02 -.872010458E+02
 -.873448133E+02 -.873448133E+02 -.873478265E+02 -.873540715E+02 -.873640000E+02 -.873782393E+02 -.873975516E+02 -.874228053E+02 -.874549543E+02 -.874950235E+02 -.875440972E+02 -.876033092E+02 -.876738331E+02 -.877568718E+02 -.878536449E+02 -.879653739E+02 -.880932635E+02 -.882384795E+02 -.884021228E+02 -.885851997E+02 -.887885883E+02 -.890130043E+02 -.892589668E+02 -.895267676E+02 -.898164495E+02 -.901277967E+02 -.904603451E+02 -.908134138E+02 -.911861619E+02 -.915776629E+02 -.919869861E+02 -.924132626E+02 -.928557067E+02 -.933135641E+02 -.937859660E+02 -.942716883E+02 -.947688424E+02 -.952745529E+02 -.957846874E+02 -.962937035E+02 -.967946504E+02 -.972793317E+02 -.977386073E+02 -.981627972E+02 -.985421472E+02 -.988673191E+02 -.991298732E+02 -.993227147E+02 -.994404766E+02 -.994798150E+02 -.994395946E+02 -.993209532E+02 -.991272375E+02 -.988638171E+02 -.985377890E+02 -.981575948E+02 -.977325736E+02 -.972724791E+02 -.967869882E+02 -.962852349E+02 -.957754056E+02 -.952644371E+02 -.947578544E+02 -.942597707E+02 -.937730434E+02 -.932995459E+02 -.928404937E+02 -.923967546E+02 -.919690898E+02 -.915582991E+02 -.911652714E+02 -.907909606E+02 -.904363180E+02 -.901022091E+02 -.897893377E+02 -.894981893E+02 -.892289988E+02 -.889817410E+02 -.887561396E+02 -.885516906E+02 -.883676921E+02 -.882032795E+02 -.880574600E+02 -.879291457E+02 -.878171832E+02 -.877203798E+02 -.876375242E+02 -.875674046E+02 -.875088222E+02 -.874606008E+02 -.874215949E+02 -.873906952E+02 -.873668321E+02 -.873489798E+02 -.873361605E+02 -.873274499E+02 -.873219865E+02 -.873189858E+02 -.873177621E+02 -.873177621E+02
 -.874480520E+02 -.874480520E+02 -.874570642E+02 -.874738572E+02 -.874977465E+02 -.875284616E+02 -.875660463E+02 -.876107832E+02 -.876631375E+02 -.877237129E+02 -.877932174E+02 -.878724352E+02 -.879622027E+02 -.880633869E+02 -.881768648E+02 -.883035023E+02 -.884441330E+02 -.885995347E+02 -.887704062E+02 -.889573414E+02 -.891608046E+02 -.893811066E+02 -.896183834E+02 -.898725813E+02 -.901434491E+02 -.904305412E+02 -.907332335E+02 -.910507511E+02 -.913822069E+02 -.917266442E+02 -.920830756E+02 -.924505037E+02 -.928279131E+02 -.932142206E+02 -.936081813E+02 -.940082536E+02 -.944124394E+02 -.948181265E+02 -.952219616E+02 -.956197829E+02 -.960066333E+02 -.963768597E+02 -.967242919E+02 -.970424867E+02 -.973250134E+02 -.975657587E+02 -.977592275E+02 -.979008204E+02 -.979870701E+02 -.980158213E+02 -.979863437E+02 -.978993702E+02 -.977570584E+02 -.975628781E+02 -.973214303E+02 -.970382114E+02 -.967193352E+02 -.963712315E+02 -.960003408E+02 -.956128286E+02 -.952143415E+02 -.948098278E+02 -.944034391E+02 -.939985183E+02 -.935976680E+02 -.932028786E+02 -.928156880E+02 -.924373414E+02 -.920689271E+02 -.917114702E+02 -.913659817E+02 -.910334656E+02 -.907148969E+02 -.904111819E+02 -.901231145E+02 -.898513375E+02 -.895963137E+02 -.893583106E+02 -.891373970E+02 -.889334508E+02 -.887461740E+02 -.885751136E+02 -.884196855E+02 -.882791991E+02 -.881528814E+02 -.880399005E+02 -.879393863E+02 -.878504503E+02 -.877722034E+02 -.877037722E+02 -.876443155E+02 -.875930407E+02 -.875492219E+02 -.875122213E+02 -.874815153E+02 -.874567287E+02 -.874376786E+02 -.874244336E+02 -.874173929E+02 -.874173929E+02
 -.875334619E+02 -.875334619E+02 -.875473671E+02 -.875727181E+02 -.876078599E+02 -.876517473E+02 -.877037974E+02 -.877637769E+02 -.878317159E+02 -.879078414E+02 -.879925244E+02 -.880862381E+02 -.881895231E+02 -.883029576E+02 -.884271312E+02 -.885626212E+02 -.887099692E+02 -.888696598E+02 -.890420991E+02 -.892275946E+02 -.894263367E+02 -.896383825E+02 -.898636437E+02 -.901018792E+02 -.903526943E+02 -.906155467E+02 -.908897601E+02 -.911745439E+02 -.914690163E+02 -.917722273E+02 -.920831754E+02 -.924008121E+02 -.927240299E+02 -.930516279E+02 -.933822576E+02 -.937143510E+02 -.940460417E+02 -.943750897E+02 -.946988258E+02 -.950141272E+02 -.953174358E+02 -.956048214E+02 -.958720905E+02 -.961149324E+02 -.963290907E+02 -.965105495E+02 -.966557179E+02 -.967616014E+02 -.968259485E+02 -.968473619E+02 -.968253688E+02 -.967604443E+02 -.966539875E+02 -.965082519E+02 -.963262333E+02 -.961115236E+02 -.958681389E+02 -.956003349E+02 -.953124207E+02 -.950085869E+02 -.946927599E+02 -.943684932E+02 -.940389046E+02 -.937066584E+02 -.933739905E+02 -.930427650E+02 -.927145492E+02 -.923906943E+02 -.920724062E+02 -.917608005E+02 -.914569361E+02 -.911618274E+02 -.908764387E+02 -.906016670E+02 -.903383185E+02 -.900870851E+02 -.898485242E+02 -.896230448E+02 -.894109016E+02 -.892121951E+02 -.890268790E+02 -.888547718E+02 -.886955725E+02 -.885488780E+02 -.884142023E+02 -.882909958E+02 -.881786649E+02 -.880765915E+02 -.879841533E+02 -.879007436E+02 -.878257942E+02 -.877587996E+02 -.876993467E+02 -.876471493E+02 -.876020929E+02 -.875642911E+02 -.875341581E+02 -.875125053E+02 -.875006670E+02 -.875006670E+02
 -.876024439E+02 -.876024439E+02 -.876202414E+02 -.876523629E+02 -.876963456E+02 -.877504931E+02 -.878136910E+02 -.878852643E+02 -.879648685E+02 -.880524051E+02 -.881479543E+02 -.882517230E+02 -.883640020E+02 -.884851302E+02 -.886154654E+02 -.887553582E+02 -.889051287E+02 -.890650466E+02 -.892353123E+02 -.894160407E+02 -.896072470E+02 -.898088362E+02 -.900205953E+02 -.902421899E+02 -.904731653E+02 -.907129522E+02 -.909608764E+02 -.912161714E+02 -.914779920E+02 -.917454269E+02 -.920175057E+02 -.922931996E+02 -.925714124E+02 -.928509606E+02 -.931305447E+02 -.934087135E+02 -.936838268E+02 -.939540222E+02 -.942171941E+02 -.944709894E+02 -.947128262E+02 -.949399370E+02 -.951494358E+02 -.953384066E+02 -.955040069E+02 -.956435792E+02 -.957547630E+02 -.958355992E+02 -.958846191E+02 -.959009134E+02 -.958841746E+02 -.958347118E+02 -.957534362E+02 -.956418179E+02 -.955018174E+02 -.953357959E+02 -.951464114E+02 -.949365063E+02 -.947089961E+02 -.944667657E+02 -.942125810E+02 -.939490225E+02 -.936784416E+02 -.934029428E+02 -.931243879E+02 -.928444180E+02 -.925644865E+02 -.922858968E+02 -.920098380E+02 -.917374139E+02 -.914696624E+02 -.912075646E+02 -.909520437E+02 -.907039575E+02 -.904640855E+02 -.902331151E+02 -.900116285E+02 -.898000928E+02 -.895988541E+02 -.894081356E+02 -.892280411E+02 -.890585615E+02 -.888995848E+02 -.887509094E+02 -.886122580E+02 -.884832945E+02 -.883636412E+02 -.882528980E+02 -.881506631E+02 -.880565558E+02 -.879702428E+02 -.878914690E+02 -.878200951E+02 -.877561432E+02 -.876998553E+02 -.876517676E+02 -.876128064E+02 -.875844137E+02 -.875687099E+02 -.875687099E+02
 -.876566147E+02 -.876566147E+02 -.876774162E+02 -.877147323E+02 -.877654457E+02 -.878273284E+02 -.878988274E+02 -.879789007E+02 -.880668906E+02 -.881624252E+02 -.882653418E+02 -.883756260E+02 -.884933639E+02 -.886187019E+02 -.887518153E+02 -.888928815E+02 -.890420563E+02 -.891994559E+02 -.893651394E+02 -.895390957E+02 -.897212322E+02 -.899113672E+02 -.901092242E+02 -.903144304E+02 -.905265181E+02 -.907449284E+02 -.909690183E+02 -.911980683E+02 -.914312911E+02 -.916678383E+02 -.919068048E+02 -.921472294E+02 -.923880894E+02 -.926282919E+02 -.928666592E+02 -.931019137E+02 -.933326611E+02 -.935573793E+02 -.937744120E+02 -.939819740E+02 -.941781674E+02 -.943610123E+02 -.945284889E+02 -.946785927E+02 -.948093968E+02 -.949191190E+02 -.950061892E+02 -.950693117E+02 -.951075196E+02 -.951202156E+02 -.951071981E+02 -.950686702E+02 -.950052308E+02 -.949178482E+02 -.948078193E+02 -.946767153E+02 -.945263192E+02 -.943585587E+02 -.941754388E+02 -.939789794E+02 -.937711612E+02 -.935538821E+02 -.933289284E+02 -.930979574E+02 -.928624933E+02 -.926239330E+02 -.923835582E+02 -.921425512E+02 -.919020114E+02 -.916629687E+02 -.914263929E+02 -.911931986E+02 -.909642445E+02 -.907403288E+02 -.905221822E+02 -.903104590E+02 -.901057292E+02 -.899084713E+02 -.897190677E+02 -.895378032E+02 -.893648661E+02 -.892003526E+02 -.890442734E+02 -.888965640E+02 -.887570954E+02 -.886256887E+02 -.885021308E+02 -.883861922E+02 -.882776485E+02 -.881763045E+02 -.880820230E+02 -.879947606E+02 -.879146103E+02 -.878418564E+02 -.877770426E+02 -.877210610E+02 -.876752651E+02 -.876416178E+02 -.876228844E+02 -.876228844E+02
 -.876976747E+02 -.876976747E+02 -.877207049E+02 -.877618476E+02 -.878174730E+02 -.878849321E+02 -.879623216E+02 -.880483032E+02 -.881419647E+02 -.882427119E+02 -.883501840E+02 -.884641879E+02 -.885846457E+02 -.887115527E+02 -.888449435E+02 -.889848654E+02 -.891313551E+02 -.892844206E+02 -.894440265E+02 -.896100818E+02 -.897824304E+02 -.899608453E+02 -.901450240E+02 -.903345877E+02 -.905290815E+02 -.907279776E+02 -.909306799E+02 -.911365289E+02 -.913448075E+02 -.915547453E+02 -.917655224E+02 -.919762700E+02 -.921860699E+02 -.923939503E+02 -.925988814E+02 -.927997692E+02 -.929954509E+02 -.931846920E+02 -.933661888E+02 -.935385747E+02 -.937004352E+02 -.938503283E+02 -.939868131E+02 -.941084837E+02 -.942140076E+02 -.943021667E+02 -.943718970E+02 -.944223270E+02 -.944528092E+02 -.944629450E+02 -.944526003E+02 -.944219109E+02 -.943712767E+02 -.943013468E+02 -.942129942E+02 -.941072843E+02 -.939854366E+02 -.938487850E+02 -.936987367E+02 -.935367342E+02 -.933642210E+02 -.931826138E+02 -.929932811E+02 -.927975297E+02 -.925965973E+02 -.923916507E+02 -.921837887E+02 -.919740470E+02 -.917634035E+02 -.915527840E+02 -.913430653E+02 -.911350760E+02 -.909295958E+02 -.907273514E+02 -.905290124E+02 -.903351847E+02 -.901464057E+02 -.899631392E+02 -.897857724E+02 -.896146141E+02 -.894498959E+02 -.892917749E+02 -.891403389E+02 -.889956143E+02 -.888575755E+02 -.887261571E+02 -.886012688E+02 -.884828122E+02 -.883707024E+02 -.882648928E+02 -.881654061E+02 -.880723727E+02 -.879860779E+02 -.879070221E+02 -.878359981E+02 -.877741884E+02 -.877232931E+02 -.876856934E+02 -.876646668E+02 -.876646668E+02
 -.877273141E+02 -.877273141E+02 -.877519060E+02 -.877957043E+02 -.878546946E+02 -.879259075E+02 -.880071693E+02 -.880969109E+02 -.881940199E+02 -.882977263E+02 -.884075126E+02 -.885230447E+02 -.886441165E+02 -.887706066E+02 -.889024436E+02 -.890395785E+02 -.891819627E+02 -.893295300E+02 -.894821830E+02 -.896397819E+02 -.898021365E+02 -.899690004E+02 -.901400678E+02 -.903149719E+02 -.904932852E+02 -.906745219E+02 -.908581400E+02 -.910435460E+02 -.912300981E+02 -.914171102E+02 -.916038547E+02 -.917895648E+02 -.919734351E+02 -.921546223E+02 -.923322437E+02 -.925053778E+02 -.926730635E+02 -.928343030E+02 -.929880652E+02 -.931332938E+02 -.932689186E+02 -.933938702E+02 -.935070987E+02 -.936075961E+02 -.936944195E+02 -.937667166E+02 -.938237497E+02 -.938649190E+02 -.938897809E+02 -.938980638E+02 -.938896764E+02 -.938647117E+02 -.938234432E+02 -.937663159E+02 -.936939318E+02 -.936070302E+02 -.935064653E+02 -.933931819E+02 -.932681904E+02 -.931325428E+02 -.929873110E+02 -.928335683E+02 -.926723742E+02 -.925047632E+02 -.923317378E+02 -.921542634E+02 -.919732672E+02 -.917896375E+02 -.916042245E+02 -.914178407E+02 -.912312605E+02 -.910452196E+02 -.908604128E+02 -.906774905E+02 -.904970552E+02 -.903196574E+02 -.901457914E+02 -.899758924E+02 -.898103338E+02 -.896494263E+02 -.894934188E+02 -.893425004E+02 -.891968053E+02 -.890564185E+02 -.889213848E+02 -.887917198E+02 -.886674230E+02 -.885484952E+02 -.884349590E+02 -.883268849E+02 -.882244226E+02 -.881278419E+02 -.880375827E+02 -.879543194E+02 -.878790432E+02 -.878131674E+02 -.877586631E+02 -.877182360E+02 -.876955556E+02 -.876955556E+02
 -.877471493E+02 -.877471493E+02 -.877727366E+02 -.878182013E+02 -.878792564E+02 -.879527013E+02 -.880361638E+02 -.881279021E+02 -.882266526E+02 -.883315107E+02 -.884418387E+02 -.885571941E+02 -.886772732E+02 -.888018664E+02 -.889308232E+02 -.890640252E+02 -.892013635E+02 -.893427222E+02 -.894879645E+02 -.896369231E+02 -.897893921E+02 -.899451222E+02 -.901038171E+02 -.902651322E+02 -.904286749E+02 -.905940052E+02 -.907606381E+02 -.909280463E+02 -.910956633E+02 -.912628866E+02 -.914290802E+02 -.915935775E+02 -.917556833E+02 -.919146756E+02 -.920698073E+02 -.922203084E+02 -.923653879E+02 -.925042380E+02 -.926360385E+02 -.927599640E+02 -.928751925E+02 -.929809161E+02 -.930763537E+02 -.931607656E+02 -.932334682E+02 -.932938499E+02 -.933413860E+02 -.933756525E+02 -.933963379E+02 -.934032519E+02 -.933963312E+02 -.933756411E+02 -.933413739E+02 -.932938432E+02 -.932334752E+02 -.931607967E+02 -.930764216E+02 -.929810361E+02 -.928753825E+02 -.927602448E+02 -.926364341E+02 -.925047758E+02 -.923660993E+02 -.922212289E+02 -.920709771E+02 -.919161399E+02 -.917574931E+02 -.915957897E+02 -.914317582E+02 -.912661007E+02 -.910994910E+02 -.909325728E+02 -.907659565E+02 -.906002166E+02 -.904358881E+02 -.902734639E+02 -.901133912E+02 -.899560691E+02 -.898018476E+02 -.896510262E+02 -.895038551E+02 -.893605373E+02 -.892212323E+02 -.890860616E+02 -.889551171E+02 -.888284705E+02 -.887061865E+02 -.885883396E+02 -.884750341E+02 -.883664303E+02 -.882627770E+02 -.881644529E+02 -.880720188E+02 -.879862846E+02 -.879083945E+02 -.878399374E+02 -.877830886E+02 -.877407937E+02 -.877170077E+02 -.877170077E+02
 -.877586824E+02 -.877586824E+02 -.877847908E+02 -.878310961E+02 -.878931365E+02 -.879675573E+02 -.880518503E+02 -.881441526E+02 -.882430914E+02 -.883476640E+02 -.884571438E+02 -.885710078E+02 -.886888795E+02 -.888104845E+02 -.889356149E+02 -.890641028E+02 -.891957981E+02 -.893305522E+02 -.894682051E+02 -.896085756E+02 -.897514540E+02 -.898965978E+02 -.900437275E+02 -.901925260E+02 -.903426375E+02 -.904936689E+02 -.906451905E+02 -.907967388E+02 -.909478187E+02 -.910979062E+02 -.912464512E+02 -.913928800E+02 -.915365982E+02 -.916769931E+02 -.918134363E+02 -.919452867E+02 -.920718936E+02 -.921926008E+02 -.923067511E+02 -.924136923E+02 -.925127835E+02 -.926034037E+02 -.926849598E+02 -.927568964E+02 -.928187059E+02 -.928699382E+02 -.929102100E+02 -.929392135E+02 -.929567240E+02 -.929626044E+02 -.929568097E+02 -.929393873E+02 -.929104764E+02 -.928703042E+02 -.928191811E+02 -.927574926E+02 -.926856918E+02 -.926042891E+02 -.925138430E+02 -.924149497E+02 -.923082339E+02 -.921943403E+02 -.920739253E+02 -.919476504E+02 -.918161769E+02 -.916801605E+02 -.915402481E+02 -.913970737E+02 -.912512566E+02 -.911033976E+02 -.909540773E+02 -.908038528E+02 -.906532554E+02 -.905027873E+02 -.903529193E+02 -.902040876E+02 -.900566919E+02 -.899110931E+02 -.897676127E+02 -.896265320E+02 -.894880931E+02 -.893525009E+02 -.892199269E+02 -.890905140E+02 -.889643841E+02 -.888416474E+02 -.887224150E+02 -.886068150E+02 -.884950125E+02 -.883872355E+02 -.882838080E+02 -.881851914E+02 -.880920379E+02 -.880052585E+02 -.879261107E+02 -.878563105E+02 -.877981777E+02 -.877548234E+02 -.877303951E+02 -.877303951E+02
 -.877632788E+02 -.877632788E+02 -.877895160E+02 -.878359818E+02 -.878981215E+02 -.879724932E+02 -.880565062E+02 -.881482203E+02 -.882461903E+02 -.883493461E+02 -.884568987E+02 -.885682679E+02 -.886830253E+02 -.888008498E+02 -.889214934E+02 -.890447539E+02 -.891704537E+02 -.892984241E+02 -.894284925E+02 -.895604730E+02 -.896941597E+02 -.898293220E+02 -.899657011E+02 -.901030086E+02 -.902409259E+02 -.903791042E+02 -.905171662E+02 -.906547072E+02 -.907912975E+02 -.909264846E+02 -.910597958E+02 -.911907405E+02 -.913188135E+02 -.914434970E+02 -.915642640E+02 -.916805813E+02 -.917919125E+02 -.918977221E+02 -.919974794E+02 -.920906632E+02 -.921767674E+02 -.922553063E+02 -.923258209E+02 -.923878855E+02 -.924411145E+02 -.924851683E+02 -.925197599E+02 -.925446601E+02 -.925597021E+02 -.925647848E+02 -.925598753E+02 -.925450092E+02 -.925202900E+02 -.924858872E+02 -.924420327E+02 -.923890165E+02 -.923271809E+02 -.922569148E+02 -.921786473E+02 -.920928408E+02 -.919999847E+02 -.919005892E+02 -.917951798E+02 -.916842916E+02 -.915684652E+02 -.914482419E+02 -.913241604E+02 -.911967535E+02 -.910665448E+02 -.909340458E+02 -.907997534E+02 -.906641468E+02 -.905276851E+02 -.903908045E+02 -.902539160E+02 -.901174030E+02 -.899816194E+02 -.898468885E+02 -.897135014E+02 -.895817179E+02 -.894517668E+02 -.893238480E+02 -.891981359E+02 -.890747845E+02 -.889539339E+02 -.888357200E+02 -.887202859E+02 -.886077979E+02 -.884984653E+02 -.883925659E+02 -.882904787E+02 -.881927257E+02 -.881000250E+02 -.880133597E+02 -.879340651E+02 -.878639424E+02 -.878054042E+02 -.877616636E+02 -.877369801E+02 -.877369801E+02
 -.877621580E+02 -.877621580E+02 -.877882041E+02 -.878342769E+02 -.878957983E+02 -.879692949E+02 -.880521388E+02 -.881423493E+02 -.882384400E+02 -.883392991E+02 -.884440976E+02 -.885522172E+02 -.886631942E+02 -.887766761E+02 -.888923874E+02 -.890101034E+02 -.891296294E+02 -.892507853E+02 -.893733930E+02 -.894972682E+02 -.896222128E+02 -.897480111E+02 -.898744258E+02 -.900011973E+02 -.901280418E+02 -.902546522E+02 -.903806984E+02 -.905058291E+02 -.906296728E+02 -.907518406E+02 -.908719279E+02 -.909895167E+02 -.911041788E+02 -.912154776E+02 -.913229714E+02 -.914262162E+02 -.915247686E+02 -.916181891E+02 -.917060458E+02 -.917879184E+02 -.918634016E+02 -.919321100E+02 -.919936824E+02 -.920477863E+02 -.920941223E+02 -.921324289E+02 -.921624860E+02 -.921841186E+02 -.921972002E+02 -.922016542E+02 -.921974560E+02 -.921846330E+02 -.921632646E+02 -.921334802E+02 -.920954576E+02 -.920494200E+02 -.919956322E+02 -.919343967E+02 -.918660496E+02 -.917909556E+02 -.917095041E+02 -.916221041E+02 -.915291806E+02 -.914311699E+02 -.913285160E+02 -.912216674E+02 -.911110733E+02 -.909971808E+02 -.908804319E+02 -.907612609E+02 -.906400913E+02 -.905173337E+02 -.903933831E+02 -.902686167E+02 -.901433915E+02 -.900180426E+02 -.898928818E+02 -.897681961E+02 -.896442474E+02 -.895212726E+02 -.893994845E+02 -.892790740E+02 -.891602131E+02 -.890430596E+02 -.889277639E+02 -.888144778E+02 -.887033659E+02 -.885946209E+02 -.884884832E+02 -.883852655E+02 -.882853857E+02 -.881894075E+02 -.880980937E+02 -.880124741E+02 -.879339323E+02 -.878643187E+02 -.878060948E+02 -.877625212E+02 -.877379017E+02 -.877379017E+02
 -.877563927E+02 -.877563927E+02 -.877819902E+02 -.878272262E+02 -.878875566E+02 -.879595219E+02 -.880404946E+02 -.881284847E+02 -.882219900E+02 -.883198788E+02 -.884213000E+02 -.885256131E+02 -.886323327E+02 -.887410865E+02 -.888515819E+02 -.889635805E+02 -.890768779E+02 -.891912886E+02 -.893066345E+02 -.894227359E+02 -.895394053E+02 -.896564427E+02 -.897736325E+02 -.898907417E+02 -.900075191E+02 -.901236950E+02 -.902389818E+02 -.903530750E+02 -.904656547E+02 -.905763872E+02 -.906849268E+02 -.907909183E+02 -.908939988E+02 -.909938004E+02 -.910899527E+02 -.911820850E+02 -.912698293E+02 -.913528233E+02 -.914307129E+02 -.915031555E+02 -.915698234E+02 -.916304067E+02 -.916846166E+02 -.917321892E+02 -.917728880E+02 -.918065074E+02 -.918328752E+02 -.918518552E+02 -.918633490E+02 -.918672975E+02 -.918636819E+02 -.918525240E+02 -.918338858E+02 -.918078686E+02 -.917746118E+02 -.917342908E+02 -.916871143E+02 -.916333222E+02 -.915731820E+02 -.915069860E+02 -.914350480E+02 -.913576998E+02 -.912752881E+02 -.911881711E+02 -.910967160E+02 -.910012953E+02 -.909022845E+02 -.908000593E+02 -.906949925E+02 -.905874524E+02 -.904777996E+02 -.903663850E+02 -.902535477E+02 -.901396129E+02 -.900248897E+02 -.899096703E+02 -.897942280E+02 -.896788167E+02 -.895636704E+02 -.894490038E+02 -.893350128E+02 -.892218769E+02 -.891097623E+02 -.889988264E+02 -.888892240E+02 -.887811159E+02 -.886746803E+02 -.885701272E+02 -.884677175E+02 -.883677874E+02 -.882707798E+02 -.881772852E+02 -.880880929E+02 -.880042585E+02 -.879271889E+02 -.878587532E+02 -.878014250E+02 -.877584673E+02 -.877341715E+02 -.877341715E+02
 -.877469134E+02 -.877469134E+02 -.877718587E+02 -.878159083E+02 -.878745977E+02 -.879445190E+02 -.880230759E+02 -.881082943E+02 -.881986768E+02 -.882930898E+02 -.883906752E+02 -.884907825E+02 -.885929157E+02 -.886966921E+02 -.888018098E+02 -.889080233E+02 -.890151240E+02 -.891229257E+02 -.892312532E+02 -.893399339E+02 -.894487917E+02 -.895576425E+02 -.896662911E+02 -.897745292E+02 -.898821349E+02 -.899888718E+02 -.900944895E+02 -.901987248E+02 -.903013023E+02 -.904019358E+02 -.905003304E+02 -.905961840E+02 -.906891892E+02 -.907790357E+02 -.908654121E+02 -.909480081E+02 -.910265174E+02 -.911006392E+02 -.911700815E+02 -.912345629E+02 -.912938156E+02 -.913475876E+02 -.913956452E+02 -.914377758E+02 -.914737897E+02 -.915035226E+02 -.915268375E+02 -.915436263E+02 -.915538112E+02 -.915573457E+02 -.915542152E+02 -.915444373E+02 -.915280615E+02 -.915051688E+02 -.914758703E+02 -.914403062E+02 -.913986442E+02 -.913510772E+02 -.912978214E+02 -.912391141E+02 -.911752108E+02 -.911063835E+02 -.910329173E+02 -.909551086E+02 -.908732622E+02 -.907876891E+02 -.906987039E+02 -.906066226E+02 -.905117605E+02 -.904144297E+02 -.903149370E+02 -.902135823E+02 -.901106564E+02 -.900064391E+02 -.899011981E+02 -.897951873E+02 -.896886459E+02 -.895817980E+02 -.894748521E+02 -.893680014E+02 -.892614253E+02 -.891552913E+02 -.890497576E+02 -.889449783E+02 -.888411085E+02 -.887383134E+02 -.886367787E+02 -.885367245E+02 -.884384243E+02 -.883422281E+02 -.882485933E+02 -.881581243E+02 -.880716223E+02 -.879901511E+02 -.879151201E+02 -.878483922E+02 -.877924228E+02 -.877504394E+02 -.877266755E+02 -.877266755E+02
 -.877345183E+02 -.877345183E+02 -.877586540E+02 -.878012468E+02 -.878579488E+02 -.879254340E+02 -.880011616E+02 -.880831935E+02 -.881700546E+02 -.882606233E+02 -.883540463E+02 -.884496738E+02 -.885470077E+02 -.886456619E+02 -.887453315E+02 -.888457690E+02 -.889467657E+02 -.890481376E+02 -.891497146E+02 -.892513324E+02 -.893528268E+02 -.894540286E+02 -.895547617E+02 -.896548403E+02 -.897540681E+02 -.898522383E+02 -.899491331E+02 -.900445246E+02 -.901381757E+02 -.902298412E+02 -.903192691E+02 -.904062023E+02 -.904903803E+02 -.905715405E+02 -.906494207E+02 -.907237605E+02 -.907943036E+02 -.908607993E+02 -.909230051E+02 -.909806883E+02 -.910336281E+02 -.910816177E+02 -.911244659E+02 -.911619994E+02 -.911940642E+02 -.912205270E+02 -.912412774E+02 -.912562282E+02 -.912653169E+02 -.912685063E+02 -.912657851E+02 -.912571677E+02 -.912426943E+02 -.912224304E+02 -.911964663E+02 -.911649157E+02 -.911279151E+02 -.910856216E+02 -.910382122E+02 -.909858813E+02 -.909288395E+02 -.908673112E+02 -.908015328E+02 -.907317509E+02 -.906582199E+02 -.905812004E+02 -.905009569E+02 -.904177560E+02 -.903318643E+02 -.902435468E+02 -.901530650E+02 -.900606751E+02 -.899666264E+02 -.898711600E+02 -.897745073E+02 -.896768890E+02 -.895785145E+02 -.894795810E+02 -.893802739E+02 -.892807671E+02 -.891812239E+02 -.890817997E+02 -.889826439E+02 -.888839051E+02 -.887857366E+02 -.886883040E+02 -.885917959E+02 -.884964376E+02 -.884025083E+02 -.883103647E+02 -.882204698E+02 -.881334315E+02 -.880500511E+02 -.879713863E+02 -.878988319E+02 -.878342244E+02 -.877799759E+02 -.877392486E+02 -.877161805E+02 -.877161805E+02
 -.877198849E+02 -.877198849E+02 -.877430912E+02 -.877840234E+02 -.878384787E+02 -.879032359E+02 -.879758288E+02 -.880543723E+02 -.881374265E+02 -.882238930E+02 -.883129333E+02 -.884039062E+02 -.884963180E+02 -.885897853E+02 -.886840049E+02 -.887787310E+02 -.888737578E+02 -.889689056E+02 -.890640109E+02 -.891589183E+02 -.892534749E+02 -.893475260E+02 -.894409125E+02 -.895334687E+02 -.896250213E+02 -.897153889E+02 -.898043819E+02 -.898918029E+02 -.899774475E+02 -.900611054E+02 -.901425609E+02 -.902215950E+02 -.902979860E+02 -.903715118E+02 -.904419507E+02 -.905090833E+02 -.905726945E+02 -.906325742E+02 -.906885201E+02 -.907403383E+02 -.907878457E+02 -.908308709E+02 -.908692563E+02 -.909028592E+02 -.909315530E+02 -.909552289E+02 -.909737962E+02 -.909871841E+02 -.909953418E+02 -.909982390E+02 -.909958668E+02 -.909882372E+02 -.909753834E+02 -.909573590E+02 -.909342383E+02 -.909061147E+02 -.908731003E+02 -.908353248E+02 -.907929341E+02 -.907460895E+02 -.906949653E+02 -.906397485E+02 -.905806362E+02 -.905178346E+02 -.904515572E+02 -.903820231E+02 -.903094554E+02 -.902340795E+02 -.901561218E+02 -.900758074E+02 -.899933596E+02 -.899089974E+02 -.898229350E+02 -.897353801E+02 -.896465330E+02 -.895565857E+02 -.894657213E+02 -.893741137E+02 -.892819276E+02 -.891893190E+02 -.890964368E+02 -.890034241E+02 -.889104215E+02 -.888175710E+02 -.887250220E+02 -.886329381E+02 -.885415076E+02 -.884509565E+02 -.883615653E+02 -.882736909E+02 -.881877951E+02 -.881044811E+02 -.880245405E+02 -.879490134E+02 -.878792665E+02 -.878170933E+02 -.877648430E+02 -.877255883E+02 -.877033423E+02 -.877033423E+02
 -.877035803E+02 -.877035803E+02 -.877257700E+02 -.877648934E+02 -.878169141E+02 -.878787337E+02 -.879479763E+02 -.880228211E+02 -.881018745E+02 -.881840702E+02 -.882685920E+02 -.883548132E+02 -.884422505E+02 -.885305274E+02 -.886193457E+02 -.887084646E+02 -.887976831E+02 -.888868276E+02 -.889757417E+02 -.890642791E+02 -.891522979E+02 -.892396567E+02 -.893262118E+02 -.894118154E+02 -.894963141E+02 -.895795486E+02 -.896613536E+02 -.897415579E+02 -.898199850E+02 -.898964539E+02 -.899707798E+02 -.900427757E+02 -.901122526E+02 -.901790218E+02 -.902428955E+02 -.903036883E+02 -.903612186E+02 -.904153100E+02 -.904657925E+02 -.905125038E+02 -.905552910E+02 -.905940113E+02 -.906285336E+02 -.906587394E+02 -.906845240E+02 -.907057973E+02 -.907224846E+02 -.907345276E+02 -.907418844E+02 -.907445303E+02 -.907424583E+02 -.907356783E+02 -.907242180E+02 -.907081219E+02 -.906874516E+02 -.906622845E+02 -.906327138E+02 -.905988473E+02 -.905608065E+02 -.905187257E+02 -.904727508E+02 -.904230381E+02 -.903697530E+02 -.903130689E+02 -.902531655E+02 -.901902280E+02 -.901244451E+02 -.900560081E+02 -.899851094E+02 -.899119409E+02 -.898366935E+02 -.897595550E+02 -.896807097E+02 -.896003367E+02 -.895186097E+02 -.894356959E+02 -.893517557E+02 -.892669425E+02 -.891814026E+02 -.890952763E+02 -.890086988E+02 -.889218019E+02 -.888347171E+02 -.887475797E+02 -.886605334E+02 -.885737382E+02 -.884873798E+02 -.884016815E+02 -.883169211E+02 -.882334513E+02 -.881517270E+02 -.880723403E+02 -.879960652E+02 -.879239151E+02 -.878572178E+02 -.877977108E+02 -.877476650E+02 -.877100449E+02 -.876887161E+02 -.876887161E+02
 -.876860758E+02 -.876860758E+02 -.877071881E+02 -.877443998E+02 -.877938568E+02 -.878525972E+02 -.879183457E+02 -.879893560E+02 -.880642885E+02 -.881421161E+02 -.882220501E+02 -.883034839E+02 -.883859482E+02 -.884690768E+02 -.885525798E+02 -.886362232E+02 -.887198125E+02 -.888031810E+02 -.888861800E+02 -.889686722E+02 -.890505263E+02 -.891316129E+02 -.892118022E+02 -.892909619E+02 -.893689562E+02 -.894456450E+02 -.895208838E+02 -.895945236E+02 -.896664119E+02 -.897363924E+02 -.898043064E+02 -.898699936E+02 -.899332928E+02 -.899940429E+02 -.900520844E+02 -.901072600E+02 -.901594159E+02 -.902084032E+02 -.902540786E+02 -.902963055E+02 -.903349554E+02 -.903699088E+02 -.904010558E+02 -.904282974E+02 -.904515463E+02 -.904707275E+02 -.904857789E+02 -.904966519E+02 -.905033119E+02 -.905057387E+02 -.905039264E+02 -.904978835E+02 -.904876331E+02 -.904732128E+02 -.904546737E+02 -.904320807E+02 -.904055118E+02 -.903750571E+02 -.903408186E+02 -.903029089E+02 -.902614505E+02 -.902165751E+02 -.901684221E+02 -.901171379E+02 -.900628745E+02 -.900057889E+02 -.899460413E+02 -.898837944E+02 -.898192124E+02 -.897524593E+02 -.896836987E+02 -.896130920E+02 -.895407979E+02 -.894669715E+02 -.893917636E+02 -.893153202E+02 -.892377820E+02 -.891592843E+02 -.890799576E+02 -.889999278E+02 -.889193178E+02 -.888382489E+02 -.887568439E+02 -.886752305E+02 -.885935465E+02 -.885119470E+02 -.884306127E+02 -.883497623E+02 -.882696677E+02 -.881906738E+02 -.881132243E+02 -.880378948E+02 -.879654356E+02 -.878968267E+02 -.878333483E+02 -.877766719E+02 -.877289783E+02 -.876931096E+02 -.876727666E+02 -.876727666E+02
 -.876677582E+02 -.876677582E+02 -.876877535E+02 -.877229873E+02 -.877697995E+02 -.878253733E+02 -.878875425E+02 -.879546421E+02 -.880253925E+02 -.880988104E+02 -.881741398E+02 -.882507974E+02 -.883283312E+02 -.884063882E+02 -.884846884E+02 -.885630063E+02 -.886411552E+02 -.887189758E+02 -.887963276E+02 -.888730820E+02 -.889491174E+02 -.890243155E+02 -.890985590E+02 -.891717293E+02 -.892437058E+02 -.893143650E+02 -.893835802E+02 -.894512217E+02 -.895171568E+02 -.895812506E+02 -.896433663E+02 -.897033662E+02 -.897611120E+02 -.898164662E+02 -.898692925E+02 -.899194571E+02 -.899668295E+02 -.900112832E+02 -.900526968E+02 -.900909552E+02 -.901259496E+02 -.901575795E+02 -.901857523E+02 -.902103849E+02 -.902314041E+02 -.902487468E+02 -.902623611E+02 -.902722065E+02 -.902782542E+02 -.902804871E+02 -.902789005E+02 -.902735018E+02 -.902643106E+02 -.902513582E+02 -.902346879E+02 -.902143543E+02 -.901904228E+02 -.901629696E+02 -.901320804E+02 -.900978503E+02 -.900603828E+02 -.900197893E+02 -.899761877E+02 -.899297021E+02 -.898804618E+02 -.898286001E+02 -.897742536E+02 -.897175612E+02 -.896586633E+02 -.895977006E+02 -.895348135E+02 -.894701412E+02 -.894038209E+02 -.893359870E+02 -.892667708E+02 -.891962999E+02 -.891246981E+02 -.890520853E+02 -.889785776E+02 -.889042885E+02 -.888293296E+02 -.887538124E+02 -.886778512E+02 -.886015664E+02 -.885250893E+02 -.884485689E+02 -.883721799E+02 -.882961344E+02 -.882206960E+02 -.881461989E+02 -.880730724E+02 -.880018716E+02 -.879333187E+02 -.878683542E+02 -.878082046E+02 -.877544681E+02 -.877092264E+02 -.876751887E+02 -.876558788E+02 -.876558788E+02
 -.876489404E+02 -.876489404E+02 -.876677963E+02 -.877010162E+02 -.877451402E+02 -.877975036E+02 -.878560548E+02 -.879192145E+02 -.879857675E+02 -.880547785E+02 -.881255267E+02 -.881974552E+02 -.882701318E+02 -.883432181E+02 -.884164462E+02 -.884896001E+02 -.885625016E+02 -.886349994E+02 -.887069609E+02 -.887782662E+02 -.888488027E+02 -.889184624E+02 -.889871389E+02 -.890547258E+02 -.891211158E+02 -.891861996E+02 -.892498660E+02 -.893120014E+02 -.893724905E+02 -.894312163E+02 -.894880604E+02 -.895429041E+02 -.895956286E+02 -.896461159E+02 -.896942495E+02 -.897399149E+02 -.897830009E+02 -.898233998E+02 -.898610085E+02 -.898957291E+02 -.899274695E+02 -.899561446E+02 -.899816762E+02 -.900039940E+02 -.900230361E+02 -.900387497E+02 -.900510909E+02 -.900600256E+02 -.900655297E+02 -.900675889E+02 -.900661994E+02 -.900613675E+02 -.900531098E+02 -.900414529E+02 -.900264333E+02 -.900080972E+02 -.899865002E+02 -.899617064E+02 -.899337887E+02 -.899028275E+02 -.898689107E+02 -.898321328E+02 -.897925941E+02 -.897504002E+02 -.897056613E+02 -.896584912E+02 -.896090067E+02 -.895573267E+02 -.895035716E+02 -.894478625E+02 -.893903204E+02 -.893310655E+02 -.892702166E+02 -.892078908E+02 -.891442026E+02 -.890792639E+02 -.890131837E+02 -.889460685E+02 -.888780220E+02 -.888091463E+02 -.887395430E+02 -.886693147E+02 -.885985675E+02 -.885274144E+02 -.884559801E+02 -.883844067E+02 -.883128619E+02 -.882415498E+02 -.881707241E+02 -.881007061E+02 -.880319079E+02 -.879648614E+02 -.879002567E+02 -.878389914E+02 -.877822330E+02 -.877315011E+02 -.876887720E+02 -.876566149E+02 -.876383679E+02 -.876383679E+02
 -.876298723E+02 -.876298723E+02 -.876475806E+02 -.876787737E+02 -.877201964E+02 -.877693399E+02 -.878242704E+02 -.878834977E+02 -.879458739E+02 -.880105140E+02 -.880767349E+02 -.881440082E+02 -.882119228E+02 -.882801570E+02 -.883484554E+02 -.884166127E+02 -.884844597E+02 -.885518533E+02 -.886186692E+02 -.886847953E+02 -.887501278E+02 -.888145678E+02 -.888780189E+02 -.889403853E+02 -.890015714E+02 -.890614803E+02 -.891200140E+02 -.891770729E+02 -.892325562E+02 -.892863622E+02 -.893383883E+02 -.893885318E+02 -.894366902E+02 -.894827621E+02 -.895266472E+02 -.895682476E+02 -.896074679E+02 -.896442163E+02 -.896784047E+02 -.897099497E+02 -.897387730E+02 -.897648021E+02 -.897879707E+02 -.898082192E+02 -.898254952E+02 -.898397537E+02 -.898509579E+02 -.898590788E+02 -.898640960E+02 -.898659977E+02 -.898647807E+02 -.898604503E+02 -.898530208E+02 -.898425147E+02 -.898289632E+02 -.898124055E+02 -.897928886E+02 -.897704673E+02 -.897452034E+02 -.897171655E+02 -.896864283E+02 -.896530724E+02 -.896171834E+02 -.895788514E+02 -.895381708E+02 -.894952389E+02 -.894501560E+02 -.894030242E+02 -.893539472E+02 -.893030293E+02 -.892503751E+02 -.891960888E+02 -.891402737E+02 -.890830318E+02 -.890244634E+02 -.889646669E+02 -.889037386E+02 -.888417730E+02 -.887788630E+02 -.887151008E+02 -.886505788E+02 -.885853911E+02 -.885196364E+02 -.884534204E+02 -.883868608E+02 -.883200926E+02 -.882532758E+02 -.881866052E+02 -.881203235E+02 -.880547374E+02 -.879902399E+02 -.879273373E+02 -.878666853E+02 -.878091351E+02 -.877557926E+02 -.877080946E+02 -.876679080E+02 -.876376569E+02 -.876204885E+02 -.876204885E+02
 -.876107511E+02 -.876107511E+02 -.876273135E+02 -.876564849E+02 -.876952168E+02 -.877411572E+02 -.877924922E+02 -.878478228E+02 -.879060697E+02 -.879664000E+02 -.880281700E+02 -.880908809E+02 -.881541443E+02 -.882176557E+02 -.882811736E+02 -.883445035E+02 -.884074857E+02 -.884699857E+02 -.885318869E+02 -.885930851E+02 -.886534847E+02 -.887129949E+02 -.887715284E+02 -.888289991E+02 -.888853211E+02 -.889404087E+02 -.889941750E+02 -.890465327E+02 -.890973934E+02 -.891466683E+02 -.891942683E+02 -.892401041E+02 -.892840873E+02 -.893261301E+02 -.893661462E+02 -.894040514E+02 -.894397638E+02 -.894732045E+02 -.895042984E+02 -.895329739E+02 -.895591642E+02 -.895828075E+02 -.896038472E+02 -.896222326E+02 -.896379191E+02 -.896508684E+02 -.896610492E+02 -.896684370E+02 -.896730145E+02 -.896747717E+02 -.896737060E+02 -.896698219E+02 -.896631316E+02 -.896536545E+02 -.896414170E+02 -.896264526E+02 -.896088015E+02 -.895885103E+02 -.895656319E+02 -.895402247E+02 -.895123527E+02 -.894820848E+02 -.894494942E+02 -.894146584E+02 -.893776580E+02 -.893385768E+02 -.892975010E+02 -.892545187E+02 -.892097193E+02 -.891631931E+02 -.891150307E+02 -.890653228E+02 -.890141593E+02 -.889616293E+02 -.889078210E+02 -.888528210E+02 -.887967146E+02 -.887395860E+02 -.886815185E+02 -.886225953E+02 -.885629005E+02 -.885025207E+02 -.884415471E+02 -.883800785E+02 -.883182255E+02 -.882561158E+02 -.881939009E+02 -.881317660E+02 -.880699414E+02 -.880087182E+02 -.879484689E+02 -.878896725E+02 -.878329485E+02 -.877790999E+02 -.877291684E+02 -.876845058E+02 -.876468670E+02 -.876185284E+02 -.876024433E+02 -.876024433E+02
 -.875917275E+02 -.875917275E+02 -.876071541E+02 -.876343232E+02 -.876703918E+02 -.877131658E+02 -.877609515E+02 -.878124416E+02 -.878666264E+02 -.879227263E+02 -.879801375E+02 -.880383920E+02 -.880971247E+02 -.881560491E+02 -.882149380E+02 -.882736083E+02 -.883319099E+02 -.883897168E+02 -.884469203E+02 -.885034238E+02 -.885591389E+02 -.886139829E+02 -.886678762E+02 -.887207414E+02 -.887725016E+02 -.888230803E+02 -.888724008E+02 -.889203859E+02 -.889669580E+02 -.890120395E+02 -.890555526E+02 -.890974198E+02 -.891375641E+02 -.891759096E+02 -.892123818E+02 -.892469080E+02 -.892794175E+02 -.893098427E+02 -.893381188E+02 -.893641846E+02 -.893879828E+02 -.894094604E+02 -.894285691E+02 -.894452654E+02 -.894595112E+02 -.894712741E+02 -.894805271E+02 -.894872496E+02 -.894914267E+02 -.894930499E+02 -.894921170E+02 -.894886322E+02 -.894826056E+02 -.894740540E+02 -.894630000E+02 -.894494722E+02 -.894335051E+02 -.894151384E+02 -.893944176E+02 -.893713926E+02 -.893461184E+02 -.893186540E+02 -.892890623E+02 -.892574098E+02 -.892237661E+02 -.891882032E+02 -.891507957E+02 -.891116194E+02 -.890707520E+02 -.890282716E+02 -.889842571E+02 -.889387874E+02 -.888919412E+02 -.888437965E+02 -.887944309E+02 -.887439209E+02 -.886923421E+02 -.886397698E+02 -.885862787E+02 -.885319440E+02 -.884768422E+02 -.884210527E+02 -.883646601E+02 -.883077561E+02 -.882504445E+02 -.881928451E+02 -.881351010E+02 -.880773869E+02 -.880199201E+02 -.879629755E+02 -.879069037E+02 -.878521556E+02 -.877993133E+02 -.877491300E+02 -.877025821E+02 -.876609353E+02 -.876258308E+02 -.875993965E+02 -.875843908E+02 -.875843908E+02
 -.875729145E+02 -.875729145E+02 -.875872215E+02 -.876124175E+02 -.876458636E+02 -.876855223E+02 -.877298198E+02 -.877775402E+02 -.878277442E+02 -.878797051E+02 -.879328601E+02 -.879867721E+02 -.880411000E+02 -.880955755E+02 -.881499862E+02 -.882041606E+02 -.882579584E+02 -.883112621E+02 -.883639706E+02 -.884159945E+02 -.884672526E+02 -.885176693E+02 -.885671723E+02 -.886156917E+02 -.886631587E+02 -.887095050E+02 -.887546624E+02 -.887985630E+02 -.888411383E+02 -.888823203E+02 -.889220410E+02 -.889602326E+02 -.889968284E+02 -.890317623E+02 -.890649697E+02 -.890963877E+02 -.891259555E+02 -.891536145E+02 -.891793090E+02 -.892029862E+02 -.892245970E+02 -.892440958E+02 -.892614411E+02 -.892765957E+02 -.892895270E+02 -.893002071E+02 -.893086131E+02 -.893147271E+02 -.893185366E+02 -.893200344E+02 -.893192185E+02 -.893160926E+02 -.893106655E+02 -.893029514E+02 -.892929698E+02 -.892807453E+02 -.892663074E+02 -.892496904E+02 -.892309330E+02 -.892100784E+02 -.891871738E+02 -.891622698E+02 -.891354207E+02 -.891066839E+02 -.890761192E+02 -.890437891E+02 -.890097578E+02 -.889740913E+02 -.889368568E+02 -.888981223E+02 -.888579565E+02 -.888164284E+02 -.887736067E+02 -.887295602E+02 -.886843571E+02 -.886380652E+02 -.885907517E+02 -.885424837E+02 -.884933285E+02 -.884433540E+02 -.883926299E+02 -.883412289E+02 -.882892289E+02 -.882367153E+02 -.881837846E+02 -.881305491E+02 -.880771429E+02 -.880237299E+02 -.879705142E+02 -.879177534E+02 -.878657761E+02 -.878150040E+02 -.877659811E+02 -.877194104E+02 -.876762022E+02 -.876375355E+02 -.876049379E+02 -.875803886E+02 -.875664522E+02 -.875664522E+02
 -.875543938E+02 -.875543938E+02 -.875676014E+02 -.875908604E+02 -.876217336E+02 -.876583381E+02 -.876992185E+02 -.877432501E+02 -.877895632E+02 -.878374843E+02 -.878864915E+02 -.879361789E+02 -.879862293E+02 -.880363935E+02 -.880864734E+02 -.881363096E+02 -.881857717E+02 -.882347504E+02 -.882831522E+02 -.883308945E+02 -.883779031E+02 -.884241087E+02 -.884694459E+02 -.885138517E+02 -.885572642E+02 -.885996225E+02 -.886408661E+02 -.886809348E+02 -.887197683E+02 -.887573068E+02 -.887934907E+02 -.888282607E+02 -.888615587E+02 -.888933271E+02 -.889235100E+02 -.889520526E+02 -.889789024E+02 -.890040086E+02 -.890273231E+02 -.890488005E+02 -.890683983E+02 -.890860774E+02 -.891018019E+02 -.891155401E+02 -.891272637E+02 -.891369489E+02 -.891445760E+02 -.891501297E+02 -.891535993E+02 -.891549785E+02 -.891542659E+02 -.891514644E+02 -.891465817E+02 -.891396301E+02 -.891306263E+02 -.891195914E+02 -.891065508E+02 -.890915341E+02 -.890745745E+02 -.890557093E+02 -.890349790E+02 -.890124275E+02 -.889881015E+02 -.889620505E+02 -.889343263E+02 -.889049830E+02 -.888740764E+02 -.888416635E+02 -.888078030E+02 -.887725540E+02 -.887359765E+02 -.886981309E+02 -.886590775E+02 -.886188768E+02 -.885775890E+02 -.885352741E+02 -.884919920E+02 -.884478026E+02 -.884027664E+02 -.883569448E+02 -.883104012E+02 -.882632020E+02 -.882154189E+02 -.881671308E+02 -.881184273E+02 -.880694130E+02 -.880202130E+02 -.879709801E+02 -.879219048E+02 -.878732272E+02 -.878252532E+02 -.877783754E+02 -.877330989E+02 -.876900766E+02 -.876501523E+02 -.876144188E+02 -.875842905E+02 -.875615991E+02 -.875487168E+02 -.875487168E+02
 -.875362203E+02 -.875362203E+02 -.875483512E+02 -.875697142E+02 -.875980698E+02 -.876316871E+02 -.876692279E+02 -.877096572E+02 -.877521742E+02 -.877961584E+02 -.878411284E+02 -.878867096E+02 -.879326089E+02 -.879785959E+02 -.880244872E+02 -.880701355E+02 -.881154199E+02 -.881602397E+02 -.882045086E+02 -.882481508E+02 -.882910983E+02 -.883332882E+02 -.883746611E+02 -.884151603E+02 -.884547303E+02 -.884933167E+02 -.885308658E+02 -.885673241E+02 -.886026386E+02 -.886367566E+02 -.886696257E+02 -.887011942E+02 -.887314112E+02 -.887602266E+02 -.887875916E+02 -.888134588E+02 -.888377824E+02 -.888605186E+02 -.888816257E+02 -.889010645E+02 -.889187983E+02 -.889347932E+02 -.889490184E+02 -.889614466E+02 -.889720533E+02 -.889808182E+02 -.889877242E+02 -.889927583E+02 -.889959112E+02 -.889971776E+02 -.889965561E+02 -.889940494E+02 -.889896642E+02 -.889834109E+02 -.889753039E+02 -.889653616E+02 -.889536057E+02 -.889400618E+02 -.889247584E+02 -.889077278E+02 -.888890049E+02 -.888686275E+02 -.888466362E+02 -.888230738E+02 -.887979850E+02 -.887714168E+02 -.887434176E+02 -.887140371E+02 -.886833262E+02 -.886513367E+02 -.886181210E+02 -.885837318E+02 -.885482222E+02 -.885116455E+02 -.884740549E+02 -.884355035E+02 -.883960447E+02 -.883557321E+02 -.883146198E+02 -.882727634E+02 -.882302203E+02 -.881870513E+02 -.881433219E+02 -.880991048E+02 -.880544829E+02 -.880095529E+02 -.879644307E+02 -.879192582E+02 -.878742120E+02 -.878295144E+02 -.877854487E+02 -.877423776E+02 -.877007681E+02 -.876612224E+02 -.876245187E+02 -.875916638E+02 -.875639603E+02 -.875430941E+02 -.875312479E+02 -.875312479E+02
 -.875184271E+02 -.875184271E+02 -.875295058E+02 -.875490163E+02 -.875749125E+02 -.876056129E+02 -.876398944E+02 -.876768102E+02 -.877156275E+02 -.877557782E+02 -.877968210E+02 -.878384124E+02 -.878802833E+02 -.879222219E+02 -.879640599E+02 -.880056615E+02 -.880469159E+02 -.880877304E+02 -.881280259E+02 -.881677332E+02 -.882067902E+02 -.882451400E+02 -.882827289E+02 -.883195057E+02 -.883554210E+02 -.883904261E+02 -.884244733E+02 -.884575153E+02 -.884895053E+02 -.885203968E+02 -.885501440E+02 -.885787015E+02 -.886060248E+02 -.886320703E+02 -.886567953E+02 -.886801588E+02 -.887021210E+02 -.887226438E+02 -.887416911E+02 -.887592290E+02 -.887752257E+02 -.887896520E+02 -.888024814E+02 -.888136901E+02 -.888232573E+02 -.888311651E+02 -.888373991E+02 -.888419480E+02 -.888448037E+02 -.888459618E+02 -.888454211E+02 -.888431838E+02 -.888392558E+02 -.888336460E+02 -.888263669E+02 -.888174343E+02 -.888068669E+02 -.887946867E+02 -.887809185E+02 -.887655901E+02 -.887487316E+02 -.887303758E+02 -.887105577E+02 -.886893143E+02 -.886666846E+02 -.886427093E+02 -.886174303E+02 -.885908909E+02 -.885631356E+02 -.885342094E+02 -.885041583E+02 -.884730285E+02 -.884408666E+02 -.884077194E+02 -.883736340E+02 -.883386575E+02 -.883028374E+02 -.882662214E+02 -.882288582E+02 -.881907977E+02 -.881520919E+02 -.881127961E+02 -.880729701E+02 -.880326805E+02 -.879920034E+02 -.879510278E+02 -.879098606E+02 -.878686323E+02 -.878275055E+02 -.877866851E+02 -.877464314E+02 -.877070776E+02 -.876690522E+02 -.876329075E+02 -.875993565E+02 -.875693213E+02 -.875439941E+02 -.875249172E+02 -.875140867E+02 -.875140867E+02
 -.875010298E+02 -.875010298E+02 -.875110815E+02 -.875287833E+02 -.875522794E+02 -.875801340E+02 -.876112366E+02 -.876447274E+02 -.876799404E+02 -.877163590E+02 -.877535815E+02 -.877912952E+02 -.878292548E+02 -.878672672E+02 -.879051787E+02 -.879428654E+02 -.879802260E+02 -.880171761E+02 -.880536435E+02 -.880895654E+02 -.881248856E+02 -.881595525E+02 -.881935178E+02 -.882267357E+02 -.882591620E+02 -.882907533E+02 -.883214675E+02 -.883512626E+02 -.883800974E+02 -.884079310E+02 -.884347233E+02 -.884604344E+02 -.884850256E+02 -.885084588E+02 -.885306968E+02 -.885517040E+02 -.885714457E+02 -.885898890E+02 -.886070026E+02 -.886227571E+02 -.886371251E+02 -.886500813E+02 -.886616028E+02 -.886716690E+02 -.886802621E+02 -.886873666E+02 -.886929701E+02 -.886970628E+02 -.886996379E+02 -.887006914E+02 -.887002224E+02 -.886982328E+02 -.886947276E+02 -.886897145E+02 -.886832044E+02 -.886752107E+02 -.886657497E+02 -.886548404E+02 -.886425041E+02 -.886287648E+02 -.886136485E+02 -.885971837E+02 -.885794004E+02 -.885603310E+02 -.885400090E+02 -.885184698E+02 -.884957498E+02 -.884718868E+02 -.884469193E+02 -.884208869E+02 -.883938294E+02 -.883657875E+02 -.883368021E+02 -.883069144E+02 -.882761658E+02 -.882445981E+02 -.882122533E+02 -.881791740E+02 -.881454038E+02 -.881109874E+02 -.880759717E+02 -.880404067E+02 -.880043467E+02 -.879678524E+02 -.879309931E+02 -.878938504E+02 -.878565218E+02 -.878191268E+02 -.877818140E+02 -.877447705E+02 -.877082340E+02 -.876725083E+02 -.876379838E+02 -.876051632E+02 -.875746956E+02 -.875474192E+02 -.875244176E+02 -.875070924E+02 -.874972566E+02 -.874972566E+02
 -.874840300E+02 -.874840300E+02 -.874930791E+02 -.875090162E+02 -.875301702E+02 -.875552487E+02 -.875832512E+02 -.876134031E+02 -.876451038E+02 -.876778875E+02 -.877113918E+02 -.877453340E+02 -.877794925E+02 -.878136927E+02 -.878477953E+02 -.878816882E+02 -.879152798E+02 -.879484935E+02 -.879812643E+02 -.880135353E+02 -.880452558E+02 -.880763796E+02 -.881068635E+02 -.881366666E+02 -.881657494E+02 -.881940737E+02 -.882216021E+02 -.882482977E+02 -.882741242E+02 -.882990458E+02 -.883230272E+02 -.883460339E+02 -.883680318E+02 -.883889878E+02 -.884088698E+02 -.884276466E+02 -.884452883E+02 -.884617664E+02 -.884770537E+02 -.884911249E+02 -.885039562E+02 -.885155259E+02 -.885258141E+02 -.885348031E+02 -.885424776E+02 -.885488242E+02 -.885538323E+02 -.885574934E+02 -.885598016E+02 -.885607535E+02 -.885603484E+02 -.885585878E+02 -.885554761E+02 -.885510200E+02 -.885452287E+02 -.885381139E+02 -.885296895E+02 -.885199719E+02 -.885089795E+02 -.884967330E+02 -.884832548E+02 -.884685695E+02 -.884527031E+02 -.884356834E+02 -.884175397E+02 -.883983024E+02 -.883780032E+02 -.883566749E+02 -.883343510E+02 -.883110658E+02 -.882868543E+02 -.882617519E+02 -.882357943E+02 -.882090179E+02 -.881814590E+02 -.881531544E+02 -.881241413E+02 -.880944576E+02 -.880641419E+02 -.880332342E+02 -.880017767E+02 -.879698141E+02 -.879373956E+02 -.879045760E+02 -.878714181E+02 -.878379956E+02 -.878043973E+02 -.877707314E+02 -.877371326E+02 -.877037703E+02 -.876708596E+02 -.876386754E+02 -.876075702E+02 -.875779983E+02 -.875505450E+02 -.875259666E+02 -.875052402E+02 -.874896288E+02 -.874807662E+02 -.874807662E+02
 -.874674183E+02 -.874674183E+02 -.874754889E+02 -.874897032E+02 -.875085714E+02 -.875309406E+02 -.875559182E+02 -.875828130E+02 -.876110888E+02 -.876403295E+02 -.876702111E+02 -.877004808E+02 -.877309404E+02 -.877614333E+02 -.877918348E+02 -.878220444E+02 -.878519799E+02 -.878815726E+02 -.879107643E+02 -.879395041E+02 -.879677467E+02 -.879954510E+02 -.880225785E+02 -.880490929E+02 -.880749594E+02 -.881001444E+02 -.881246148E+02 -.881483383E+02 -.881712833E+02 -.881934183E+02 -.882147127E+02 -.882351364E+02 -.882546598E+02 -.882732542E+02 -.882908918E+02 -.883075455E+02 -.883231896E+02 -.883377994E+02 -.883513516E+02 -.883638241E+02 -.883751966E+02 -.883854504E+02 -.883945683E+02 -.884025353E+02 -.884093380E+02 -.884149650E+02 -.884194072E+02 -.884226572E+02 -.884247101E+02 -.884255629E+02 -.884252149E+02 -.884236675E+02 -.884209245E+02 -.884169916E+02 -.884118766E+02 -.884055897E+02 -.883981428E+02 -.883895499E+02 -.883798269E+02 -.883689914E+02 -.883570630E+02 -.883440626E+02 -.883300127E+02 -.883149372E+02 -.882988614E+02 -.882818116E+02 -.882638152E+02 -.882449004E+02 -.882250964E+02 -.882044329E+02 -.881829404E+02 -.881606495E+02 -.881375915E+02 -.881137981E+02 -.880893010E+02 -.880641327E+02 -.880383258E+02 -.880119137E+02 -.879849306E+02 -.879574121E+02 -.879293954E+02 -.879009207E+02 -.878720319E+02 -.878427781E+02 -.878132155E+02 -.877834106E+02 -.877534428E+02 -.877234093E+02 -.876934312E+02 -.876636602E+02 -.876342890E+02 -.876055638E+02 -.875778001E+02 -.875514038E+02 -.875268983E+02 -.875049590E+02 -.874864582E+02 -.874725237E+02 -.874646134E+02 -.874646134E+02
 -.874511804E+02 -.874511804E+02 -.874582950E+02 -.874708264E+02 -.874874616E+02 -.875071845E+02 -.875292080E+02 -.875529225E+02 -.875778549E+02 -.876036379E+02 -.876299854E+02 -.876566739E+02 -.876835281E+02 -.877104094E+02 -.877372076E+02 -.877638335E+02 -.877902142E+02 -.878162890E+02 -.878420061E+02 -.878673207E+02 -.878921927E+02 -.879165858E+02 -.879404661E+02 -.879638019E+02 -.879865625E+02 -.880087185E+02 -.880302411E+02 -.880511023E+02 -.880712744E+02 -.880907303E+02 -.881094435E+02 -.881273878E+02 -.881445378E+02 -.881608687E+02 -.881763565E+02 -.881909781E+02 -.882047112E+02 -.882175346E+02 -.882294284E+02 -.882403737E+02 -.882503530E+02 -.882593503E+02 -.882673511E+02 -.882743422E+02 -.882803124E+02 -.882852519E+02 -.882891528E+02 -.882920089E+02 -.882938161E+02 -.882945716E+02 -.882942751E+02 -.882929275E+02 -.882905322E+02 -.882870940E+02 -.882826196E+02 -.882771176E+02 -.882705983E+02 -.882630736E+02 -.882545571E+02 -.882450638E+02 -.882346105E+02 -.882232151E+02 -.882108969E+02 -.881976763E+02 -.881835750E+02 -.881686156E+02 -.881528217E+02 -.881362174E+02 -.881188280E+02 -.881006791E+02 -.880817968E+02 -.880622078E+02 -.880419392E+02 -.880210182E+02 -.879994727E+02 -.879773308E+02 -.879546210E+02 -.879313725E+02 -.879076153E+02 -.878833807E+02 -.878587014E+02 -.878336131E+02 -.878081543E+02 -.877823687E+02 -.877563062E+02 -.877300256E+02 -.877035975E+02 -.876771081E+02 -.876506646E+02 -.876244015E+02 -.875984895E+02 -.875731461E+02 -.875486503E+02 -.875253608E+02 -.875037397E+02 -.874843832E+02 -.874680611E+02 -.874557681E+02 -.874487901E+02 -.874487901E+02
 -.874353049E+02 -.874353049E+02 -.874414846E+02 -.874523704E+02 -.874668223E+02 -.874839578E+02 -.875030934E+02 -.875236991E+02 -.875453640E+02 -.875677683E+02 -.875906633E+02 -.876138545E+02 -.876371889E+02 -.876605460E+02 -.876838294E+02 -.877069614E+02 -.877298784E+02 -.877525273E+02 -.877748630E+02 -.877968463E+02 -.878184423E+02 -.878396193E+02 -.878603481E+02 -.878806010E+02 -.879003515E+02 -.879195742E+02 -.879382442E+02 -.879563374E+02 -.879738301E+02 -.879906989E+02 -.880069210E+02 -.880224743E+02 -.880373368E+02 -.880514875E+02 -.880649058E+02 -.880775721E+02 -.880894674E+02 -.881005736E+02 -.881108738E+02 -.881203520E+02 -.881289933E+02 -.881367841E+02 -.881437121E+02 -.881497662E+02 -.881549367E+02 -.881592155E+02 -.881625959E+02 -.881650725E+02 -.881666419E+02 -.881673018E+02 -.881670517E+02 -.881658927E+02 -.881638273E+02 -.881608599E+02 -.881569960E+02 -.881522428E+02 -.881466092E+02 -.881401052E+02 -.881327422E+02 -.881245332E+02 -.881154922E+02 -.881056344E+02 -.880949762E+02 -.880835350E+02 -.880713292E+02 -.880583780E+02 -.880447014E+02 -.880303202E+02 -.880152557E+02 -.879995298E+02 -.879831649E+02 -.879661839E+02 -.879486098E+02 -.879304663E+02 -.879117770E+02 -.878925663E+02 -.878728588E+02 -.878526796E+02 -.878320548E+02 -.878110115E+02 -.877895783E+02 -.877677860E+02 -.877456685E+02 -.877232637E+02 -.877006153E+02 -.876777748E+02 -.876548036E+02 -.876317774E+02 -.876087894E+02 -.875859572E+02 -.875634294E+02 -.875413958E+02 -.875200991E+02 -.874998516E+02 -.874810553E+02 -.874642285E+02 -.874500404E+02 -.874393554E+02 -.874332907E+02 -.874332907E+02
 -.874198022E+02 -.874198022E+02 -.874250671E+02 -.874343428E+02 -.874466586E+02 -.874612630E+02 -.874775736E+02 -.874951389E+02 -.875136083E+02 -.875327091E+02 -.875522291E+02 -.875720020E+02 -.875918974E+02 -.876118120E+02 -.876316634E+02 -.876513851E+02 -.876709226E+02 -.876902305E+02 -.877092700E+02 -.877280077E+02 -.877464136E+02 -.877644608E+02 -.877821241E+02 -.877993799E+02 -.878162058E+02 -.878325801E+02 -.878484818E+02 -.878638903E+02 -.878787855E+02 -.878931478E+02 -.879069579E+02 -.879201970E+02 -.879328468E+02 -.879448894E+02 -.879563077E+02 -.879670850E+02 -.879772055E+02 -.879866540E+02 -.879954162E+02 -.880034788E+02 -.880108294E+02 -.880174564E+02 -.880233496E+02 -.880284998E+02 -.880328988E+02 -.880365398E+02 -.880394172E+02 -.880415266E+02 -.880428649E+02 -.880434305E+02 -.880432227E+02 -.880422426E+02 -.880404923E+02 -.880379752E+02 -.880346961E+02 -.880306611E+02 -.880258775E+02 -.880203536E+02 -.880140991E+02 -.880071246E+02 -.879994420E+02 -.879910641E+02 -.879820045E+02 -.879722778E+02 -.879618994E+02 -.879508854E+02 -.879392526E+02 -.879270185E+02 -.879142011E+02 -.879008186E+02 -.878868901E+02 -.878724347E+02 -.878574719E+02 -.878420217E+02 -.878261043E+02 -.878097400E+02 -.877929500E+02 -.877757556E+02 -.877581789E+02 -.877402431E+02 -.877219726E+02 -.877033938E+02 -.876845357E+02 -.876654309E+02 -.876461167E+02 -.876266373E+02 -.876070454E+02 -.875874057E+02 -.875677982E+02 -.875483234E+02 -.875291085E+02 -.875103154E+02 -.874921517E+02 -.874748838E+02 -.874588547E+02 -.874445064E+02 -.874324094E+02 -.874233003E+02 -.874181307E+02 -.874181307E+02
 -.874047432E+02 -.874047432E+02 -.874091137E+02 -.874168154E+02 -.874270437E+02 -.874391750E+02 -.874527261E+02 -.874673218E+02 -.874826709E+02 -.874985467E+02 -.875147726E+02 -.875312101E+02 -.875477505E+02 -.875643078E+02 -.875808132E+02 -.875972110E+02 -.876134558E+02 -.876295096E+02 -.876453400E+02 -.876609188E+02 -.876762213E+02 -.876912247E+02 -.877059082E+02 -.877202520E+02 -.877342374E+02 -.877478465E+02 -.877610617E+02 -.877738661E+02 -.877862429E+02 -.877981760E+02 -.878096493E+02 -.878206474E+02 -.878311551E+02 -.878411577E+02 -.878506411E+02 -.878595916E+02 -.878679962E+02 -.878758423E+02 -.878831183E+02 -.878898131E+02 -.878959167E+02 -.879014194E+02 -.879063130E+02 -.879105898E+02 -.879142432E+02 -.879172676E+02 -.879196584E+02 -.879214119E+02 -.879225257E+02 -.879229983E+02 -.879228294E+02 -.879220196E+02 -.879205707E+02 -.879184857E+02 -.879157683E+02 -.879124235E+02 -.879084573E+02 -.879038765E+02 -.878986891E+02 -.878929038E+02 -.878865303E+02 -.878795790E+02 -.878720613E+02 -.878639889E+02 -.878553747E+02 -.878462318E+02 -.878365740E+02 -.878264158E+02 -.878157718E+02 -.878046573E+02 -.877930878E+02 -.877810792E+02 -.877686476E+02 -.877558095E+02 -.877425816E+02 -.877289810E+02 -.877150249E+02 -.877007312E+02 -.876861185E+02 -.876712058E+02 -.876560137E+02 -.876405643E+02 -.876248816E+02 -.876089931E+02 -.875929301E+02 -.875767294E+02 -.875604352E+02 -.875441014E+02 -.875277951E+02 -.875115999E+02 -.874956219E+02 -.874799962E+02 -.874648954E+02 -.874505411E+02 -.874372186E+02 -.874252951E+02 -.874152443E+02 -.874076777E+02 -.874033845E+02 -.874033845E+02
 -.873903383E+02 -.873903383E+02 -.873938385E+02 -.874000101E+02 -.874082104E+02 -.874179407E+02 -.874288142E+02 -.874405301E+02 -.874528549E+02 -.874656065E+02 -.874786426E+02 -.874918518E+02 -.875051464E+02 -.875184568E+02 -.875317273E+02 -.875449130E+02 -.875579767E+02 -.875708877E+02 -.875836196E+02 -.875961496E+02 -.876084574E+02 -.876205248E+02 -.876323346E+02 -.876438711E+02 -.876551190E+02 -.876660638E+02 -.876766915E+02 -.876869883E+02 -.876969408E+02 -.877065359E+02 -.877157610E+02 -.877246035E+02 -.877330514E+02 -.877410929E+02 -.877487166E+02 -.877559116E+02 -.877626675E+02 -.877689743E+02 -.877748228E+02 -.877802040E+02 -.877851100E+02 -.877895331E+02 -.877934667E+02 -.877969047E+02 -.877998419E+02 -.878022736E+02 -.878041964E+02 -.878056072E+02 -.878065042E+02 -.878068862E+02 -.878067528E+02 -.878061046E+02 -.878049430E+02 -.878032704E+02 -.878010897E+02 -.877984050E+02 -.877952208E+02 -.877915429E+02 -.877873773E+02 -.877827311E+02 -.877776120E+02 -.877720283E+02 -.877659890E+02 -.877595036E+02 -.877525822E+02 -.877452354E+02 -.877374742E+02 -.877293100E+02 -.877207546E+02 -.877118203E+02 -.877025194E+02 -.876928647E+02 -.876828692E+02 -.876725459E+02 -.876619085E+02 -.876509705E+02 -.876397460E+02 -.876282493E+02 -.876164955E+02 -.876045000E+02 -.875922794E+02 -.875798517E+02 -.875672366E+02 -.875544562E+02 -.875415361E+02 -.875285061E+02 -.875154022E+02 -.875022682E+02 -.874891582E+02 -.874761401E+02 -.874632993E+02 -.874507448E+02 -.874386156E+02 -.874270897E+02 -.874163960E+02 -.874068291E+02 -.873987684E+02 -.873927029E+02 -.873892633E+02 -.873892633E+02
 -.873770858E+02 -.873770858E+02 -.873797535E+02 -.873844640E+02 -.873907313E+02 -.873981773E+02 -.874065074E+02 -.874154923E+02 -.874249531E+02 -.874347497E+02 -.874447724E+02 -.874549347E+02 -.874651685E+02 -.874754192E+02 -.874856432E+02 -.874958050E+02 -.875058756E+02 -.875158304E+02 -.875256488E+02 -.875353127E+02 -.875448061E+02 -.875541146E+02 -.875632249E+02 -.875721245E+02 -.875808016E+02 -.875892449E+02 -.875974434E+02 -.876053865E+02 -.876130639E+02 -.876204655E+02 -.876275813E+02 -.876344019E+02 -.876409179E+02 -.876471203E+02 -.876530002E+02 -.876585494E+02 -.876637598E+02 -.876686238E+02 -.876731343E+02 -.876772844E+02 -.876810679E+02 -.876844792E+02 -.876875130E+02 -.876901647E+02 -.876924302E+02 -.876943062E+02 -.876957898E+02 -.876968788E+02 -.876975717E+02 -.876978676E+02 -.876977663E+02 -.876972681E+02 -.876963742E+02 -.876950863E+02 -.876934068E+02 -.876913386E+02 -.876888854E+02 -.876860515E+02 -.876828414E+02 -.876792608E+02 -.876753153E+02 -.876710115E+02 -.876663561E+02 -.876613565E+02 -.876560204E+02 -.876503560E+02 -.876443716E+02 -.876380761E+02 -.876314786E+02 -.876245884E+02 -.876174150E+02 -.876099684E+02 -.876022584E+02 -.875942953E+02 -.875860895E+02 -.875776516E+02 -.875689924E+02 -.875601232E+02 -.875510555E+02 -.875418017E+02 -.875323747E+02 -.875227886E+02 -.875130590E+02 -.875032033E+02 -.874932417E+02 -.874831980E+02 -.874731003E+02 -.874629833E+02 -.874528894E+02 -.874428717E+02 -.874329968E+02 -.874233490E+02 -.874140359E+02 -.874051943E+02 -.873969996E+02 -.873896766E+02 -.873835141E+02 -.873788832E+02 -.873762610E+02 -.873762610E+02
 -.873660250E+02 -.873660250E+02 -.873679353E+02 -.873713238E+02 -.873758515E+02 -.873812517E+02 -.873873147E+02 -.873938752E+02 -.874008023E+02 -.874079927E+02 -.874153642E+02 -.874228513E+02 -.874304018E+02 -.874379737E+02 -.874455331E+02 -.874530524E+02 -.874605086E+02 -.874678827E+02 -.874751584E+02 -.874823216E+02 -.874893599E+02 -.874962623E+02 -.875030183E+02 -.875096186E+02 -.875160542E+02 -.875223165E+02 -.875283974E+02 -.875342888E+02 -.875399830E+02 -.875454726E+02 -.875507501E+02 -.875558085E+02 -.875606409E+02 -.875652405E+02 -.875696009E+02 -.875737160E+02 -.875775797E+02 -.875811866E+02 -.875845311E+02 -.875876085E+02 -.875904140E+02 -.875929436E+02 -.875951932E+02 -.875971596E+02 -.875988398E+02 -.876002312E+02 -.876013317E+02 -.876021398E+02 -.876026543E+02 -.876028745E+02 -.876028003E+02 -.876024320E+02 -.876017704E+02 -.876008167E+02 -.875995727E+02 -.875980406E+02 -.875962231E+02 -.875941233E+02 -.875917446E+02 -.875890911E+02 -.875861670E+02 -.875829771E+02 -.875795265E+02 -.875758204E+02 -.875718647E+02 -.875676653E+02 -.875632285E+02 -.875585607E+02 -.875536687E+02 -.875485593E+02 -.875432398E+02 -.875377173E+02 -.875319993E+02 -.875260933E+02 -.875200072E+02 -.875137488E+02 -.875073264E+02 -.875007483E+02 -.874940235E+02 -.874871613E+02 -.874801715E+02 -.874730652E+02 -.874658544E+02 -.874585528E+02 -.874511761E+02 -.874437430E+02 -.874362757E+02 -.874288010E+02 -.874213522E+02 -.874139700E+02 -.874067056E+02 -.873996228E+02 -.873928020E+02 -.873863446E+02 -.873803786E+02 -.873750662E+02 -.873706131E+02 -.873672809E+02 -.873654027E+02 -.873654027E+02
 -.873590740E+02 -.873590740E+02 -.873604094E+02 -.873628126E+02 -.873660648E+02 -.873699866E+02 -.873744306E+02 -.873792762E+02 -.873844249E+02 -.873897967E+02 -.873953267E+02 -.874009621E+02 -.874066605E+02 -.874123871E+02 -.874181137E+02 -.874238172E+02 -.874294785E+02 -.874350817E+02 -.874406132E+02 -.874460616E+02 -.874514167E+02 -.874566695E+02 -.874618117E+02 -.874668358E+02 -.874717349E+02 -.874765022E+02 -.874811314E+02 -.874856163E+02 -.874899509E+02 -.874941297E+02 -.874981469E+02 -.875019972E+02 -.875056752E+02 -.875091760E+02 -.875124946E+02 -.875156263E+02 -.875185666E+02 -.875213114E+02 -.875238565E+02 -.875261982E+02 -.875283330E+02 -.875302578E+02 -.875319697E+02 -.875334660E+02 -.875347446E+02 -.875358035E+02 -.875366411E+02 -.875372563E+02 -.875376482E+02 -.875378162E+02 -.875377604E+02 -.875374807E+02 -.875369780E+02 -.875362532E+02 -.875353074E+02 -.875341425E+02 -.875327605E+02 -.875311636E+02 -.875293546E+02 -.875273363E+02 -.875251122E+02 -.875226857E+02 -.875200606E+02 -.875172411E+02 -.875142315E+02 -.875110362E+02 -.875076601E+02 -.875041079E+02 -.875003849E+02 -.874964963E+02 -.874924474E+02 -.874882438E+02 -.874838911E+02 -.874793953E+02 -.874747621E+02 -.874699978E+02 -.874651086E+02 -.874601012E+02 -.874549824E+02 -.874497598E+02 -.874444413E+02 -.874390356E+02 -.874335527E+02 -.874280039E+02 -.874224022E+02 -.874167632E+02 -.874111055E+02 -.874054515E+02 -.873998287E+02 -.873942711E+02 -.873888203E+02 -.873835276E+02 -.873784569E+02 -.873736863E+02 -.873693123E+02 -.873654533E+02 -.873622537E+02 -.873598899E+02 -.873585766E+02 -.873585766E+02
 -.873590740E+02 -.873590740E+02 -.873604094E+02 -.873628126E+02 -.873660648E+02 -.873699866E+02 -.873744306E+02 -.873792762E+02 -.873844249E+02 -.873897967E+02 -.873953267E+02 -.874009621E+02 -.874066605E+02 -.874123871E+02 -.874181137E+02 -.874238172E+02 -.874294785E+02 -.874350817E+02 -.874406132E+02 -.874460616E+02 -.874514167E+02 -.874566695E+02 -.874618117E+02 -.874668358E+02 -.874717349E+02 -.874765022E+02 -.874811314E+02 -.874856163E+02 -.874899509E+02 -.874941297E+02 -.874981469E+02 -.875019972E+02 -.875056752E+02 -.875091760E+02 -.875124946E+02 -.875156263E+02 -.875185666E+02 -.875213114E+02 -.875238565E+02 -.875261982E+02 -.875283330E+02 -.875302578E+02 -.875319697E+02 -.875334660E+02 -.875347446E+02 -.875358035E+02 -.875366411E+02 -.875372563E+02 -.875376482E+02 -.875378162E+02 -.875377604E+02 -.875374807E+02 -.875369780E+02 -.875362532E+02 -.875353074E+02 -.875341425E+02 -.875327605E+02 -.875311636E+02 -.875293546E+02 -.875273363E+02 -.875251122E+02 -.875226857E+02 -.875200606E+02 -.875172411E+02 -.875142315E+02 -.875110362E+02 -.875076601E+02 -.875041079E+02 -.875003849E+02 -.874964963E+02 -.874924474E+02 -.874882438E+02 -.874838911E+02 -.874793953E+02 -.874747621E+02 -.874699978E+02 -.874651086E+02 -.874601012E+02 -.874549824E+02 -.874497598E+02 -.874444413E+02 -.874390356E+02 -.874335527E+02 -.874280039E+02 -.874224022E+02 -.874167632E+02 -.874111055E+02 -.874054515E+02 -.873998287E+02 -.873942711E+02 -.873888203E+02 -.873835276E+02 -.873784569E+02 -.873736863E+02 -.873693123E+02 -.873654533E+02 -.873622537E+02 -.873598899E+02 -.873585766E+02 -.873585766E+02
