# Supplementary material for: Electrical Pacing of Cardiac Tissue Including Potassium Inward Rectification
Source: PLoS One. 2015 Jun 9;10(6):e0127837. doi: 10.1371/journal.pone.0127837 (PMC4461281; doi:10.1371/journal.pone.0127837)
Supplement: S1 Data — (ZIP) [file pone.0127837.s001.zip › All-Data/Data-with-IK1/BDT37/Vmpoint5ms.txt]

 -.873300171E+02 -.873325413E+02 -.873330433E+02 -.873338493E+02 -.873348227E+02 -.873358877E+02 -.873370060E+02 -.873381512E+02 -.873393014E+02 -.873404467E+02 -.873415894E+02 -.873427316E+02 -.873438660E+02 -.873449840E+02 -.873460853E+02 -.873471745E+02 -.873482506E+02 -.873493073E+02 -.873503422E+02 -.873513590E+02 -.873523607E+02 -.873533442E+02 -.873543050E+02 -.873552425E+02 -.873561587E+02 -.873570532E+02 -.873579221E+02 -.873587627E+02 -.873595753E+02 -.873603611E+02 -.873611187E+02 -.873618452E+02 -.873625388E+02 -.873631991E+02 -.873638259E+02 -.873644177E+02 -.873649728E+02 -.873654904E+02 -.873659707E+02 -.873664138E+02 -.873668186E+02 -.873671838E+02 -.873675084E+02 -.873677920E+02 -.873680344E+02 -.873682352E+02 -.873683938E+02 -.873685097E+02 -.873685831E+02 -.873686142E+02 -.873686030E+02 -.873685492E+02 -.873684529E+02 -.873683142E+02 -.873681335E+02 -.873679113E+02 -.873676480E+02 -.873673438E+02 -.873669993E+02 -.873666154E+02 -.873661927E+02 -.873657320E+02 -.873652340E+02 -.873646996E+02 -.873641297E+02 -.873635254E+02 -.873628876E+02 -.873622171E+02 -.873615151E+02 -.873607826E+02 -.873600207E+02 -.873592306E+02 -.873584134E+02 -.873575701E+02 -.873567019E+02 -.873558099E+02 -.873548953E+02 -.873539592E+02 -.873530027E+02 -.873520270E+02 -.873510331E+02 -.873500220E+02 -.873489950E+02 -.873479530E+02 -.873468970E+02 -.873458281E+02 -.873447471E+02 -.873436552E+02 -.873425533E+02 -.873414424E+02 -.873403235E+02 -.873391984E+02 -.873380695E+02 -.873369425E+02 -.873358287E+02 -.873347522E+02 -.873337597E+02 -.873329353E+02 -.873324179E+02 -.873324179E+02
 -.873325413E+02 -.873325413E+02 -.873330433E+02 -.873338493E+02 -.873348227E+02 -.873358877E+02 -.873370060E+02 -.873381512E+02 -.873393014E+02 -.873404467E+02 -.873415894E+02 -.873427316E+02 -.873438660E+02 -.873449840E+02 -.873460853E+02 -.873471745E+02 -.873482506E+02 -.873493073E+02 -.873503422E+02 -.873513590E+02 -.873523607E+02 -.873533442E+02 -.873543050E+02 -.873552425E+02 -.873561587E+02 -.873570532E+02 -.873579221E+02 -.873587627E+02 -.873595753E+02 -.873603611E+02 -.873611187E+02 -.873618452E+02 -.873625388E+02 -.873631991E+02 -.873638259E+02 -.873644177E+02 -.873649728E+02 -.873654904E+02 -.873659707E+02 -.873664138E+02 -.873668186E+02 -.873671838E+02 -.873675084E+02 -.873677920E+02 -.873680344E+02 -.873682352E+02 -.873683938E+02 -.873685097E+02 -.873685831E+02 -.873686142E+02 -.873686030E+02 -.873685492E+02 -.873684529E+02 -.873683142E+02 -.873681335E+02 -.873679113E+02 -.873676480E+02 -.873673438E+02 -.873669993E+02 -.873666154E+02 -.873661927E+02 -.873657320E+02 -.873652340E+02 -.873646996E+02 -.873641297E+02 -.873635254E+02 -.873628876E+02 -.873622171E+02 -.873615151E+02 -.873607826E+02 -.873600207E+02 -.873592306E+02 -.873584134E+02 -.873575701E+02 -.873567019E+02 -.873558099E+02 -.873548953E+02 -.873539592E+02 -.873530027E+02 -.873520270E+02 -.873510331E+02 -.873500220E+02 -.873489950E+02 -.873479530E+02 -.873468970E+02 -.873458281E+02 -.873447471E+02 -.873436552E+02 -.873425533E+02 -.873414424E+02 -.873403235E+02 -.873391984E+02 -.873380695E+02 -.873369425E+02 -.873358287E+02 -.873347522E+02 -.873337597E+02 -.873329353E+02 -.873324179E+02 -.873324179E+02
 -.873341534E+02 -.873341534E+02 -.873350462E+02 -.873364608E+02 -.873381607E+02 -.873400130E+02 -.873419422E+02 -.873439021E+02 -.873458672E+02 -.873478290E+02 -.873497835E+02 -.873517227E+02 -.873536391E+02 -.873555318E+02 -.873574036E+02 -.873592537E+02 -.873610778E+02 -.873628731E+02 -.873646399E+02 -.873663785E+02 -.873680863E+02 -.873697597E+02 -.873713966E+02 -.873729961E+02 -.873745570E+02 -.873760770E+02 -.873775543E+02 -.873789875E+02 -.873803757E+02 -.873817167E+02 -.873830074E+02 -.873842454E+02 -.873854285E+02 -.873865554E+02 -.873876241E+02 -.873886330E+02 -.873895805E+02 -.873904654E+02 -.873912867E+02 -.873920431E+02 -.873927331E+02 -.873933553E+02 -.873939089E+02 -.873943929E+02 -.873948066E+02 -.873951490E+02 -.873954196E+02 -.873956178E+02 -.873957435E+02 -.873957965E+02 -.873957769E+02 -.873956846E+02 -.873955199E+02 -.873952831E+02 -.873949747E+02 -.873945951E+02 -.873941451E+02 -.873936257E+02 -.873930378E+02 -.873923825E+02 -.873916611E+02 -.873908748E+02 -.873900251E+02 -.873891135E+02 -.873881413E+02 -.873871102E+02 -.873860218E+02 -.873848779E+02 -.873836802E+02 -.873824308E+02 -.873811313E+02 -.873797838E+02 -.873783900E+02 -.873769519E+02 -.873754716E+02 -.873739509E+02 -.873723917E+02 -.873707960E+02 -.873691658E+02 -.873675028E+02 -.873658091E+02 -.873640864E+02 -.873623365E+02 -.873605611E+02 -.873587621E+02 -.873569412E+02 -.873551000E+02 -.873532401E+02 -.873513633E+02 -.873494711E+02 -.873475654E+02 -.873456488E+02 -.873437254E+02 -.873418038E+02 -.873399027E+02 -.873380610E+02 -.873363565E+02 -.873349317E+02 -.873340291E+02 -.873340291E+02
 -.873361049E+02 -.873361049E+02 -.873374534E+02 -.873395894E+02 -.873421542E+02 -.873449331E+02 -.873478079E+02 -.873507222E+02 -.873536492E+02 -.873565704E+02 -.873594713E+02 -.873623462E+02 -.873651944E+02 -.873680126E+02 -.873707949E+02 -.873735397E+02 -.873762492E+02 -.873789232E+02 -.873815563E+02 -.873841432E+02 -.873866821E+02 -.873891726E+02 -.873916119E+02 -.873939960E+02 -.873963221E+02 -.873985893E+02 -.874007957E+02 -.874029371E+02 -.874050086E+02 -.874070071E+02 -.874089307E+02 -.874107768E+02 -.874125420E+02 -.874142228E+02 -.874158168E+02 -.874173222E+02 -.874187370E+02 -.874200584E+02 -.874212843E+02 -.874224127E+02 -.874234424E+02 -.874243718E+02 -.874251989E+02 -.874259220E+02 -.874265394E+02 -.874270505E+02 -.874274544E+02 -.874277504E+02 -.874279380E+02 -.874280166E+02 -.874279867E+02 -.874278485E+02 -.874276022E+02 -.874272481E+02 -.874267868E+02 -.874262195E+02 -.874255474E+02 -.874247718E+02 -.874238938E+02 -.874229153E+02 -.874218380E+02 -.874206641E+02 -.874193955E+02 -.874180343E+02 -.874165828E+02 -.874150435E+02 -.874134189E+02 -.874117118E+02 -.874099248E+02 -.874080605E+02 -.874061219E+02 -.874041118E+02 -.874020332E+02 -.873998889E+02 -.873976819E+02 -.873954150E+02 -.873930911E+02 -.873907131E+02 -.873882840E+02 -.873858065E+02 -.873832833E+02 -.873807173E+02 -.873781111E+02 -.873754673E+02 -.873727887E+02 -.873700777E+02 -.873673369E+02 -.873645685E+02 -.873617751E+02 -.873589591E+02 -.873561232E+02 -.873532712E+02 -.873504092E+02 -.873475501E+02 -.873447211E+02 -.873419804E+02 -.873394431E+02 -.873373214E+02 -.873359762E+02 -.873359762E+02
 -.873381274E+02 -.873381274E+02 -.873399521E+02 -.873428371E+02 -.873462882E+02 -.873500150E+02 -.873538687E+02 -.873577760E+02 -.873616924E+02 -.873655899E+02 -.873694581E+02 -.873732953E+02 -.873770973E+02 -.873808567E+02 -.873845707E+02 -.873882416E+02 -.873918692E+02 -.873954481E+02 -.873989720E+02 -.874024375E+02 -.874058434E+02 -.874091866E+02 -.874124613E+02 -.874156623E+02 -.874187861E+02 -.874218300E+02 -.874247897E+02 -.874276603E+02 -.874304379E+02 -.874331192E+02 -.874357008E+02 -.874381781E+02 -.874405468E+02 -.874428028E+02 -.874449432E+02 -.874469652E+02 -.874488658E+02 -.874506417E+02 -.874522898E+02 -.874538077E+02 -.874551929E+02 -.874564427E+02 -.874575545E+02 -.874585261E+02 -.874593559E+02 -.874600427E+02 -.874605852E+02 -.874609823E+02 -.874612336E+02 -.874613390E+02 -.874612984E+02 -.874611119E+02 -.874607799E+02 -.874603032E+02 -.874596828E+02 -.874589199E+02 -.874580159E+02 -.874569723E+02 -.874557914E+02 -.874544755E+02 -.874530270E+02 -.874514486E+02 -.874497428E+02 -.874479128E+02 -.874459620E+02 -.874438936E+02 -.874417111E+02 -.874394179E+02 -.874370177E+02 -.874345144E+02 -.874319120E+02 -.874292142E+02 -.874264249E+02 -.874235479E+02 -.874205873E+02 -.874175471E+02 -.874144310E+02 -.874112431E+02 -.874079871E+02 -.874046667E+02 -.874012859E+02 -.873978484E+02 -.873943577E+02 -.873908174E+02 -.873872310E+02 -.873836017E+02 -.873799330E+02 -.873762281E+02 -.873724902E+02 -.873687225E+02 -.873649287E+02 -.873611136E+02 -.873572856E+02 -.873534617E+02 -.873496785E+02 -.873460136E+02 -.873426208E+02 -.873397837E+02 -.873379849E+02 -.873379849E+02
 -.873402059E+02 -.873402059E+02 -.873425164E+02 -.873461554E+02 -.873505024E+02 -.873551989E+02 -.873600494E+02 -.873649485E+02 -.873698450E+02 -.873747201E+02 -.873795669E+02 -.873843786E+02 -.873891488E+02 -.873938735E+02 -.873985496E+02 -.874031727E+02 -.874077383E+02 -.874122432E+02 -.874166839E+02 -.874210552E+02 -.874253500E+02 -.874295621E+02 -.874336864E+02 -.874377191E+02 -.874416556E+02 -.874454910E+02 -.874492209E+02 -.874528410E+02 -.874563461E+02 -.874597301E+02 -.874629872E+02 -.874661127E+02 -.874691023E+02 -.874719517E+02 -.874746564E+02 -.874772119E+02 -.874796142E+02 -.874818594E+02 -.874839439E+02 -.874858637E+02 -.874876151E+02 -.874891946E+02 -.874905996E+02 -.874918277E+02 -.874928765E+02 -.874937439E+02 -.874944287E+02 -.874949302E+02 -.874952478E+02 -.874953810E+02 -.874953291E+02 -.874950925E+02 -.874946720E+02 -.874940686E+02 -.874932830E+02 -.874923166E+02 -.874911717E+02 -.874898507E+02 -.874883564E+02 -.874866913E+02 -.874848586E+02 -.874828616E+02 -.874807045E+02 -.874783910E+02 -.874759251E+02 -.874733111E+02 -.874705533E+02 -.874676567E+02 -.874646258E+02 -.874614655E+02 -.874581807E+02 -.874547761E+02 -.874512570E+02 -.874476283E+02 -.874438951E+02 -.874400624E+02 -.874361351E+02 -.874321182E+02 -.874280167E+02 -.874238353E+02 -.874195788E+02 -.874152519E+02 -.874108592E+02 -.874064050E+02 -.874018937E+02 -.873973296E+02 -.873927168E+02 -.873880593E+02 -.873833612E+02 -.873786266E+02 -.873738598E+02 -.873690670E+02 -.873642586E+02 -.873594559E+02 -.873547048E+02 -.873501026E+02 -.873458423E+02 -.873422800E+02 -.873400214E+02 -.873400214E+02
 -.873423608E+02 -.873423608E+02 -.873451392E+02 -.873495236E+02 -.873547700E+02 -.873604361E+02 -.873662781E+02 -.873721787E+02 -.873780882E+02 -.873839808E+02 -.873898376E+02 -.873956483E+02 -.874014104E+02 -.874071220E+02 -.874127778E+02 -.874183711E+02 -.874238976E+02 -.874293532E+02 -.874347310E+02 -.874400221E+02 -.874452190E+02 -.874503176E+02 -.874553145E+02 -.874602036E+02 -.874649775E+02 -.874696298E+02 -.874741555E+02 -.874785487E+02 -.874828024E+02 -.874869098E+02 -.874908648E+02 -.874946621E+02 -.874982959E+02 -.875017603E+02 -.875050493E+02 -.875081572E+02 -.875110793E+02 -.875138110E+02 -.875163471E+02 -.875186823E+02 -.875208122E+02 -.875227336E+02 -.875244430E+02 -.875259370E+02 -.875272128E+02 -.875282684E+02 -.875291026E+02 -.875297137E+02 -.875301002E+02 -.875302613E+02 -.875301973E+02 -.875299085E+02 -.875293951E+02 -.875286580E+02 -.875276989E+02 -.875265202E+02 -.875251245E+02 -.875235144E+02 -.875216929E+02 -.875196639E+02 -.875174316E+02 -.875150005E+02 -.875123747E+02 -.875095591E+02 -.875065588E+02 -.875033792E+02 -.875000260E+02 -.874965047E+02 -.874928212E+02 -.874889814E+02 -.874849914E+02 -.874808576E+02 -.874765861E+02 -.874721830E+02 -.874676544E+02 -.874630066E+02 -.874582458E+02 -.874533780E+02 -.874484091E+02 -.874433452E+02 -.874381919E+02 -.874329549E+02 -.874276397E+02 -.874222518E+02 -.874167965E+02 -.874112787E+02 -.874057036E+02 -.874000759E+02 -.873944003E+02 -.873886818E+02 -.873829257E+02 -.873771392E+02 -.873713348E+02 -.873655380E+02 -.873598043E+02 -.873542508E+02 -.873491103E+02 -.873448120E+02 -.873420870E+02 -.873420870E+02
 -.873445018E+02 -.873445018E+02 -.873477671E+02 -.873529241E+02 -.873590925E+02 -.873657503E+02 -.873726188E+02 -.873795608E+02 -.873865079E+02 -.873934251E+02 -.874002980E+02 -.874071237E+02 -.874139013E+02 -.874206252E+02 -.874272868E+02 -.874338776E+02 -.874403907E+02 -.874468191E+02 -.874531549E+02 -.874593907E+02 -.874655208E+02 -.874715392E+02 -.874774381E+02 -.874832096E+02 -.874888468E+02 -.874943434E+02 -.874996918E+02 -.875048847E+02 -.875099148E+02 -.875147745E+02 -.875194563E+02 -.875239527E+02 -.875282567E+02 -.875323608E+02 -.875362580E+02 -.875399420E+02 -.875434063E+02 -.875466444E+02 -.875496502E+02 -.875524187E+02 -.875549454E+02 -.875572253E+02 -.875592536E+02 -.875610267E+02 -.875625419E+02 -.875637963E+02 -.875647866E+02 -.875655110E+02 -.875659684E+02 -.875661586E+02 -.875660810E+02 -.875657353E+02 -.875651224E+02 -.875642442E+02 -.875631030E+02 -.875617011E+02 -.875600413E+02 -.875581270E+02 -.875559628E+02 -.875535532E+02 -.875509028E+02 -.875480166E+02 -.875449000E+02 -.875415592E+02 -.875380006E+02 -.875342306E+02 -.875302557E+02 -.875260830E+02 -.875217198E+02 -.875171733E+02 -.875124510E+02 -.875075602E+02 -.875025082E+02 -.874973026E+02 -.874919509E+02 -.874864605E+02 -.874808387E+02 -.874750929E+02 -.874692301E+02 -.874632575E+02 -.874571818E+02 -.874510098E+02 -.874447480E+02 -.874384028E+02 -.874319804E+02 -.874254866E+02 -.874189274E+02 -.874123083E+02 -.874056348E+02 -.873989126E+02 -.873921479E+02 -.873853489E+02 -.873785303E+02 -.873717218E+02 -.873649884E+02 -.873584673E+02 -.873524317E+02 -.873473853E+02 -.873441861E+02 -.873441861E+02
 -.873467056E+02 -.873467056E+02 -.873504735E+02 -.873564153E+02 -.873635136E+02 -.873711742E+02 -.873790772E+02 -.873870615E+02 -.873950538E+02 -.874030237E+02 -.874109581E+02 -.874188469E+02 -.874266788E+02 -.874344447E+02 -.874421377E+02 -.874497511E+02 -.874572767E+02 -.874647052E+02 -.874720291E+02 -.874792421E+02 -.874863357E+02 -.874933004E+02 -.875001285E+02 -.875068140E+02 -.875133489E+02 -.875197238E+02 -.875259294E+02 -.875319571E+02 -.875377985E+02 -.875434446E+02 -.875488864E+02 -.875541144E+02 -.875591192E+02 -.875638927E+02 -.875684274E+02 -.875727150E+02 -.875767473E+02 -.875805175E+02 -.875840197E+02 -.875872474E+02 -.875901934E+02 -.875928515E+02 -.875952170E+02 -.875972859E+02 -.875990532E+02 -.876005148E+02 -.876016680E+02 -.876025115E+02 -.876030435E+02 -.876032625E+02 -.876031679E+02 -.876027608E+02 -.876020429E+02 -.876010157E+02 -.875996812E+02 -.875980424E+02 -.875961033E+02 -.875938684E+02 -.875913422E+02 -.875885296E+02 -.875854365E+02 -.875820696E+02 -.875784356E+02 -.875745417E+02 -.875703952E+02 -.875660039E+02 -.875613762E+02 -.875565205E+02 -.875514452E+02 -.875461589E+02 -.875406704E+02 -.875349885E+02 -.875291222E+02 -.875230804E+02 -.875168720E+02 -.875105058E+02 -.875039904E+02 -.874973343E+02 -.874905461E+02 -.874836339E+02 -.874766056E+02 -.874694692E+02 -.874622321E+02 -.874549018E+02 -.874474852E+02 -.874399894E+02 -.874324208E+02 -.874247859E+02 -.874170909E+02 -.874093422E+02 -.874015467E+02 -.873937139E+02 -.873858603E+02 -.873780200E+02 -.873702674E+02 -.873627604E+02 -.873558131E+02 -.873500049E+02 -.873463229E+02 -.873463229E+02
 -.873489486E+02 -.873489486E+02 -.873532169E+02 -.873599406E+02 -.873679802E+02 -.873766678E+02 -.873856404E+02 -.873947156E+02 -.874038078E+02 -.874128790E+02 -.874219074E+02 -.874308776E+02 -.874397808E+02 -.874486116E+02 -.874573640E+02 -.874660286E+02 -.874745941E+02 -.874830526E+02 -.874913976E+02 -.874996203E+02 -.875077106E+02 -.875156598E+02 -.875234598E+02 -.875311012E+02 -.875385739E+02 -.875458679E+02 -.875529725E+02 -.875598768E+02 -.875665703E+02 -.875730422E+02 -.875792810E+02 -.875852757E+02 -.875910174E+02 -.875964973E+02 -.876017052E+02 -.876066316E+02 -.876112679E+02 -.876156060E+02 -.876196366E+02 -.876233506E+02 -.876267408E+02 -.876298012E+02 -.876325250E+02 -.876349057E+02 -.876369383E+02 -.876386194E+02 -.876399462E+02 -.876409153E+02 -.876415243E+02 -.876417727E+02 -.876416611E+02 -.876411900E+02 -.876403599E+02 -.876391726E+02 -.876376313E+02 -.876357401E+02 -.876335030E+02 -.876309248E+02 -.876280112E+02 -.876247689E+02 -.876212052E+02 -.876173276E+02 -.876131439E+02 -.876086627E+02 -.876038930E+02 -.875988443E+02 -.875935262E+02 -.875879485E+02 -.875821214E+02 -.875760552E+02 -.875697603E+02 -.875632474E+02 -.875565268E+02 -.875496089E+02 -.875425043E+02 -.875352232E+02 -.875277757E+02 -.875201717E+02 -.875124209E+02 -.875045329E+02 -.874965169E+02 -.874883818E+02 -.874801363E+02 -.874717887E+02 -.874633472E+02 -.874548193E+02 -.874462126E+02 -.874375343E+02 -.874287912E+02 -.874199903E+02 -.874111393E+02 -.874022488E+02 -.873933372E+02 -.873844429E+02 -.873756500E+02 -.873671370E+02 -.873592598E+02 -.873526749E+02 -.873485007E+02 -.873485007E+02
 -.873512010E+02 -.873512010E+02 -.873559857E+02 -.873635314E+02 -.873725602E+02 -.873823201E+02 -.873923996E+02 -.874025914E+02 -.874128019E+02 -.874229868E+02 -.874331237E+02 -.874432007E+02 -.874532088E+02 -.874631397E+02 -.874729835E+02 -.874827300E+02 -.874923722E+02 -.875019022E+02 -.875113096E+02 -.875205840E+02 -.875297165E+02 -.875386973E+02 -.875475153E+02 -.875561592E+02 -.875646177E+02 -.875728778E+02 -.875809265E+02 -.875887513E+02 -.875963398E+02 -.876036792E+02 -.876107586E+02 -.876175677E+02 -.876240951E+02 -.876303278E+02 -.876362543E+02 -.876418644E+02 -.876471470E+02 -.876520898E+02 -.876566821E+02 -.876609153E+02 -.876647809E+02 -.876682698E+02 -.876713737E+02 -.876740868E+02 -.876764045E+02 -.876783218E+02 -.876798336E+02 -.876809370E+02 -.876816304E+02 -.876819127E+02 -.876817827E+02 -.876812405E+02 -.876802876E+02 -.876789274E+02 -.876771632E+02 -.876749990E+02 -.876724398E+02 -.876694922E+02 -.876661632E+02 -.876624604E+02 -.876583917E+02 -.876539662E+02 -.876491937E+02 -.876440846E+02 -.876386494E+02 -.876328992E+02 -.876268454E+02 -.876204999E+02 -.876138747E+02 -.876069818E+02 -.875998336E+02 -.875924423E+02 -.875848202E+02 -.875769796E+02 -.875689324E+02 -.875606907E+02 -.875522661E+02 -.875436702E+02 -.875349140E+02 -.875260086E+02 -.875169643E+02 -.875077914E+02 -.874984997E+02 -.874890986E+02 -.874795970E+02 -.874700037E+02 -.874603268E+02 -.874505742E+02 -.874407535E+02 -.874308722E+02 -.874209388E+02 -.874109648E+02 -.874009703E+02 -.873909982E+02 -.873811422E+02 -.873716020E+02 -.873627756E+02 -.873553980E+02 -.873507216E+02 -.873507216E+02
 -.873535386E+02 -.873535386E+02 -.873588544E+02 -.873672390E+02 -.873772714E+02 -.873881140E+02 -.873993140E+02 -.874106479E+02 -.874220059E+02 -.874333375E+02 -.874446196E+02 -.874558386E+02 -.874669852E+02 -.874780492E+02 -.874890204E+02 -.874998927E+02 -.875106567E+02 -.875213006E+02 -.875318149E+02 -.875421906E+02 -.875524170E+02 -.875624813E+02 -.875723695E+02 -.875820670E+02 -.875915593E+02 -.876008327E+02 -.876098749E+02 -.876186719E+02 -.876272096E+02 -.876354756E+02 -.876434575E+02 -.876511401E+02 -.876585079E+02 -.876655474E+02 -.876722459E+02 -.876785888E+02 -.876845612E+02 -.876901509E+02 -.876953470E+02 -.877001379E+02 -.877045124E+02 -.877084610E+02 -.877119768E+02 -.877150523E+02 -.877176797E+02 -.877198521E+02 -.877215651E+02 -.877228153E+02 -.877235994E+02 -.877239151E+02 -.877237617E+02 -.877231410E+02 -.877220551E+02 -.877205066E+02 -.877184993E+02 -.877160384E+02 -.877131305E+02 -.877097829E+02 -.877060033E+02 -.877018008E+02 -.876971856E+02 -.876921687E+02 -.876867616E+02 -.876809762E+02 -.876748253E+02 -.876683221E+02 -.876614801E+02 -.876543130E+02 -.876468349E+02 -.876390601E+02 -.876310030E+02 -.876226780E+02 -.876140993E+02 -.876052811E+02 -.875962375E+02 -.875869822E+02 -.875775288E+02 -.875678903E+02 -.875580796E+02 -.875481090E+02 -.875379904E+02 -.875277355E+02 -.875173550E+02 -.875068596E+02 -.874962592E+02 -.874855633E+02 -.874747808E+02 -.874639204E+02 -.874529901E+02 -.874419981E+02 -.874309534E+02 -.874198682E+02 -.874087648E+02 -.873976900E+02 -.873867473E+02 -.873761575E+02 -.873663619E+02 -.873581753E+02 -.873529866E+02 -.873529866E+02
 -.873559147E+02 -.873559147E+02 -.873617747E+02 -.873710210E+02 -.873820823E+02 -.873940409E+02 -.874064012E+02 -.874189068E+02 -.874314393E+02 -.874439460E+02 -.874564031E+02 -.874687986E+02 -.874811192E+02 -.874933536E+02 -.875054964E+02 -.875175379E+02 -.875294687E+02 -.875412795E+02 -.875529592E+02 -.875644941E+02 -.875758691E+02 -.875870687E+02 -.875980772E+02 -.876088797E+02 -.876194628E+02 -.876298133E+02 -.876399153E+02 -.876497526E+02 -.876593108E+02 -.876685738E+02 -.876775233E+02 -.876861418E+02 -.876944135E+02 -.877023217E+02 -.877098480E+02 -.877169757E+02 -.877236909E+02 -.877299802E+02 -.877358291E+02 -.877412241E+02 -.877461539E+02 -.877506082E+02 -.877545758E+02 -.877580456E+02 -.877610088E+02 -.877634589E+02 -.877653905E+02 -.877667982E+02 -.877676781E+02 -.877680292E+02 -.877678514E+02 -.877671454E+02 -.877659125E+02 -.877641564E+02 -.877618822E+02 -.877590964E+02 -.877558061E+02 -.877520198E+02 -.877477477E+02 -.877430009E+02 -.877377913E+02 -.877321316E+02 -.877260353E+02 -.877195169E+02 -.877125914E+02 -.877052742E+02 -.876975812E+02 -.876895286E+02 -.876811333E+02 -.876724118E+02 -.876633809E+02 -.876540573E+02 -.876444576E+02 -.876345985E+02 -.876244961E+02 -.876141662E+02 -.876036243E+02 -.875928854E+02 -.875819642E+02 -.875708746E+02 -.875596300E+02 -.875482434E+02 -.875367268E+02 -.875250920E+02 -.875133500E+02 -.875015109E+02 -.874895845E+02 -.874775800E+02 -.874655060E+02 -.874533711E+02 -.874411847E+02 -.874289599E+02 -.874167205E+02 -.874045173E+02 -.873924638E+02 -.873808024E+02 -.873700179E+02 -.873610062E+02 -.873552951E+02 -.873552951E+02
 -.873583664E+02 -.873583664E+02 -.873647832E+02 -.873749075E+02 -.873870217E+02 -.874001195E+02 -.874136509E+02 -.874273477E+02 -.874410819E+02 -.874547966E+02 -.874684661E+02 -.874820710E+02 -.874956014E+02 -.875090542E+02 -.875224189E+02 -.875356870E+02 -.875488468E+02 -.875618836E+02 -.875747817E+02 -.875875251E+02 -.876000992E+02 -.876124895E+02 -.876246816E+02 -.876366610E+02 -.876484118E+02 -.876599153E+02 -.876711539E+02 -.876821110E+02 -.876927668E+02 -.877030994E+02 -.877130887E+02 -.877227158E+02 -.877319605E+02 -.877408018E+02 -.877492216E+02 -.877572039E+02 -.877647318E+02 -.877717872E+02 -.877783530E+02 -.877844143E+02 -.877899561E+02 -.877949635E+02 -.877994225E+02 -.878033224E+02 -.878066544E+02 -.878094097E+02 -.878115802E+02 -.878131603E+02 -.878141466E+02 -.878145370E+02 -.878143300E+02 -.878135261E+02 -.878121286E+02 -.878101423E+02 -.878075730E+02 -.878044277E+02 -.878007156E+02 -.877964473E+02 -.877916347E+02 -.877862904E+02 -.877804286E+02 -.877740646E+02 -.877672146E+02 -.877598955E+02 -.877521249E+02 -.877439213E+02 -.877353035E+02 -.877262908E+02 -.877169025E+02 -.877071581E+02 -.876970774E+02 -.876866799E+02 -.876759850E+02 -.876650117E+02 -.876537786E+02 -.876423041E+02 -.876306058E+02 -.876187010E+02 -.876066060E+02 -.875943366E+02 -.875819080E+02 -.875693344E+02 -.875566293E+02 -.875438056E+02 -.875308750E+02 -.875178488E+02 -.875047373E+02 -.874915502E+02 -.874782967E+02 -.874649856E+02 -.874516265E+02 -.874382330E+02 -.874248306E+02 -.874114741E+02 -.873982866E+02 -.873855322E+02 -.873737397E+02 -.873638874E+02 -.873576443E+02 -.873576443E+02
 -.873608758E+02 -.873608758E+02 -.873678513E+02 -.873788635E+02 -.873920438E+02 -.874062942E+02 -.874210299E+02 -.874359505E+02 -.874509191E+02 -.874658748E+02 -.874807864E+02 -.874956445E+02 -.875104450E+02 -.875251733E+02 -.875398189E+02 -.875543655E+02 -.875687987E+02 -.875831051E+02 -.875972705E+02 -.876112817E+02 -.876251242E+02 -.876387822E+02 -.876522401E+02 -.876654804E+02 -.876784816E+02 -.876912245E+02 -.877036887E+02 -.877158500E+02 -.877276834E+02 -.877391660E+02 -.877502770E+02 -.877609938E+02 -.877712940E+02 -.877811573E+02 -.877905633E+02 -.877994895E+02 -.878079128E+02 -.878158117E+02 -.878231672E+02 -.878299605E+02 -.878361729E+02 -.878417877E+02 -.878467908E+02 -.878511692E+02 -.878549100E+02 -.878580014E+02 -.878604351E+02 -.878622052E+02 -.878633067E+02 -.878637364E+02 -.878634936E+02 -.878625805E+02 -.878610004E+02 -.878587580E+02 -.878558601E+02 -.878523160E+02 -.878481364E+02 -.878433336E+02 -.878379214E+02 -.878319155E+02 -.878253328E+02 -.878181914E+02 -.878105104E+02 -.878023099E+02 -.877936112E+02 -.877844360E+02 -.877748065E+02 -.877647453E+02 -.877542752E+02 -.877434194E+02 -.877322008E+02 -.877206422E+02 -.877087658E+02 -.876965939E+02 -.876841478E+02 -.876714487E+02 -.876585167E+02 -.876453712E+02 -.876320308E+02 -.876185135E+02 -.876048360E+02 -.875910142E+02 -.875770630E+02 -.875629961E+02 -.875488266E+02 -.875345665E+02 -.875202267E+02 -.875058172E+02 -.874913473E+02 -.874768259E+02 -.874622630E+02 -.874476725E+02 -.874330811E+02 -.874185475E+02 -.874042042E+02 -.873903369E+02 -.873775191E+02 -.873668125E+02 -.873600290E+02 -.873600290E+02
 -.873634182E+02 -.873634182E+02 -.873709670E+02 -.873828858E+02 -.873971524E+02 -.874125866E+02 -.874285408E+02 -.874447042E+02 -.874609334E+02 -.874771632E+02 -.874933709E+02 -.875095414E+02 -.875256537E+02 -.875416980E+02 -.875576564E+02 -.875735198E+02 -.875892768E+02 -.876049147E+02 -.876204207E+02 -.876357793E+02 -.876509746E+02 -.876659902E+02 -.876808069E+02 -.876953998E+02 -.877097462E+02 -.877238208E+02 -.877375959E+02 -.877510461E+02 -.877641485E+02 -.877768808E+02 -.877892179E+02 -.878011333E+02 -.878126015E+02 -.878235960E+02 -.878340885E+02 -.878440514E+02 -.878534596E+02 -.878622903E+02 -.878705201E+02 -.878781253E+02 -.878850844E+02 -.878913784E+02 -.878969887E+02 -.879018975E+02 -.879060896E+02 -.879095536E+02 -.879122801E+02 -.879142607E+02 -.879154894E+02 -.879159635E+02 -.879156825E+02 -.879146474E+02 -.879128617E+02 -.879103316E+02 -.879070657E+02 -.879030747E+02 -.878983711E+02 -.878929699E+02 -.878868881E+02 -.878801441E+02 -.878727580E+02 -.878647515E+02 -.878561476E+02 -.878469707E+02 -.878372457E+02 -.878269981E+02 -.878162545E+02 -.878050416E+02 -.877933864E+02 -.877813157E+02 -.877688563E+02 -.877560348E+02 -.877428772E+02 -.877294090E+02 -.877156552E+02 -.877016396E+02 -.876873855E+02 -.876729149E+02 -.876582491E+02 -.876434078E+02 -.876284097E+02 -.876132724E+02 -.875980121E+02 -.875826441E+02 -.875671821E+02 -.875516387E+02 -.875360252E+02 -.875203519E+02 -.875046282E+02 -.874888632E+02 -.874730665E+02 -.874572522E+02 -.874414478E+02 -.874257155E+02 -.874101974E+02 -.873952008E+02 -.873813437E+02 -.873697717E+02 -.873624411E+02 -.873624411E+02
 -.873659876E+02 -.873659876E+02 -.873741237E+02 -.873869544E+02 -.874023122E+02 -.874189228E+02 -.874361187E+02 -.874535633E+02 -.874710990E+02 -.874886569E+02 -.875061999E+02 -.875237023E+02 -.875411575E+02 -.875585485E+02 -.875758719E+02 -.875931145E+02 -.876102644E+02 -.876273111E+02 -.876442403E+02 -.876610369E+02 -.876776822E+02 -.876941519E+02 -.877104159E+02 -.877264501E+02 -.877422272E+02 -.877577216E+02 -.877729090E+02 -.877877655E+02 -.878022651E+02 -.878163763E+02 -.878300668E+02 -.878433054E+02 -.878560603E+02 -.878682995E+02 -.878799913E+02 -.878911063E+02 -.879016157E+02 -.879114889E+02 -.879206958E+02 -.879292088E+02 -.879370034E+02 -.879440554E+02 -.879503418E+02 -.879558435E+02 -.879605444E+02 -.879644299E+02 -.879674867E+02 -.879697051E+02 -.879710789E+02 -.879716038E+02 -.879712782E+02 -.879701035E+02 -.879680845E+02 -.879652287E+02 -.879615458E+02 -.879570488E+02 -.879517533E+02 -.879456774E+02 -.879388412E+02 -.879312670E+02 -.879229793E+02 -.879140042E+02 -.879043691E+02 -.878941027E+02 -.878832349E+02 -.878717962E+02 -.878598179E+02 -.878473315E+02 -.878343689E+02 -.878209615E+02 -.878071410E+02 -.877929383E+02 -.877783838E+02 -.877635071E+02 -.877483368E+02 -.877329005E+02 -.877172246E+02 -.877013342E+02 -.876852529E+02 -.876690029E+02 -.876526050E+02 -.876360786E+02 -.876194414E+02 -.876027096E+02 -.875858978E+02 -.875690191E+02 -.875520854E+02 -.875351071E+02 -.875180934E+02 -.875010528E+02 -.874839944E+02 -.874669323E+02 -.874498944E+02 -.874329464E+02 -.874162391E+02 -.874001012E+02 -.873851953E+02 -.873727508E+02 -.873648689E+02 -.873648689E+02
 -.873685734E+02 -.873685734E+02 -.873772726E+02 -.873910067E+02 -.874074627E+02 -.874253025E+02 -.874437881E+02 -.874625503E+02 -.874814169E+02 -.875003105E+02 -.875191951E+02 -.875380615E+02 -.875568899E+02 -.875756811E+02 -.875944207E+02 -.876131047E+02 -.876317254E+02 -.876502683E+02 -.876687149E+02 -.876870405E+02 -.877052164E+02 -.877232125E+02 -.877410091E+02 -.877585813E+02 -.877759062E+02 -.877929569E+02 -.878097036E+02 -.878261140E+02 -.878421502E+02 -.878577760E+02 -.878729574E+02 -.878876583E+02 -.879018419E+02 -.879154703E+02 -.879285066E+02 -.879409144E+02 -.879526552E+02 -.879636925E+02 -.879739933E+02 -.879835264E+02 -.879922612E+02 -.880001683E+02 -.880072224E+02 -.880134004E+02 -.880186809E+02 -.880230448E+02 -.880264773E+02 -.880289669E+02 -.880305048E+02 -.880310852E+02 -.880307067E+02 -.880293714E+02 -.880270848E+02 -.880238555E+02 -.880196962E+02 -.880146228E+02 -.880086542E+02 -.880018120E+02 -.879941206E+02 -.879856072E+02 -.879763010E+02 -.879662332E+02 -.879554366E+02 -.879439457E+02 -.879317963E+02 -.879190247E+02 -.879056682E+02 -.878917643E+02 -.878773506E+02 -.878624645E+02 -.878471430E+02 -.878314222E+02 -.878153376E+02 -.877989232E+02 -.877822121E+02 -.877652361E+02 -.877480251E+02 -.877306073E+02 -.877130094E+02 -.876952564E+02 -.876773715E+02 -.876593757E+02 -.876412881E+02 -.876231259E+02 -.876049047E+02 -.875866381E+02 -.875683381E+02 -.875500145E+02 -.875316761E+02 -.875133307E+02 -.874949868E+02 -.874766575E+02 -.874583712E+02 -.874401961E+02 -.874222915E+02 -.874050069E+02 -.873890487E+02 -.873757301E+02 -.873672963E+02 -.873672963E+02
 -.873711033E+02 -.873711033E+02 -.873803863E+02 -.873950618E+02 -.874126696E+02 -.874317483E+02 -.874515141E+02 -.874715784E+02 -.874917675E+02 -.875120016E+02 -.875322529E+02 -.875524971E+02 -.875727423E+02 -.875929787E+02 -.876132115E+02 -.876334281E+02 -.876536077E+02 -.876737256E+02 -.876937550E+02 -.877136723E+02 -.877334549E+02 -.877530895E+02 -.877725495E+02 -.877918097E+02 -.878108356E+02 -.878295925E+02 -.878480452E+02 -.878661528E+02 -.878838783E+02 -.879011832E+02 -.879180249E+02 -.879343593E+02 -.879501397E+02 -.879653224E+02 -.879798632E+02 -.879937168E+02 -.880068404E+02 -.880191937E+02 -.880307372E+02 -.880414313E+02 -.880512386E+02 -.880601250E+02 -.880680591E+02 -.880750109E+02 -.880809538E+02 -.880858658E+02 -.880897285E+02 -.880925266E+02 -.880942495E+02 -.880948910E+02 -.880944495E+02 -.880929275E+02 -.880903317E+02 -.880866734E+02 -.880819679E+02 -.880762341E+02 -.880694946E+02 -.880617759E+02 -.880531076E+02 -.880435225E+02 -.880330557E+02 -.880217450E+02 -.880096303E+02 -.879967533E+02 -.879831567E+02 -.879688844E+02 -.879539807E+02 -.879384901E+02 -.879224572E+02 -.879059261E+02 -.878889400E+02 -.878715412E+02 -.878537710E+02 -.878356694E+02 -.878172743E+02 -.877986220E+02 -.877797467E+02 -.877606806E+02 -.877414539E+02 -.877220944E+02 -.877026271E+02 -.876830750E+02 -.876634588E+02 -.876437969E+02 -.876241052E+02 -.876043976E+02 -.875846855E+02 -.875649785E+02 -.875452844E+02 -.875256100E+02 -.875059623E+02 -.874863532E+02 -.874668109E+02 -.874474054E+02 -.874283040E+02 -.874098760E+02 -.873928708E+02 -.873786835E+02 -.873697018E+02 -.873697018E+02
 -.873736344E+02 -.873736344E+02 -.873835130E+02 -.873991241E+02 -.874178356E+02 -.874381175E+02 -.874591440E+02 -.874805089E+02 -.875020171E+02 -.875235985E+02 -.875452229E+02 -.875669043E+02 -.875886321E+02 -.876104086E+02 -.876322065E+02 -.876540031E+02 -.876757767E+02 -.876975105E+02 -.877191927E+02 -.877408055E+02 -.877623351E+02 -.877837484E+02 -.878050177E+02 -.878261042E+02 -.878469755E+02 -.878675956E+02 -.878879212E+02 -.879079116E+02 -.879275199E+02 -.879466959E+02 -.879653884E+02 -.879835435E+02 -.880011118E+02 -.880180416E+02 -.880342797E+02 -.880497752E+02 -.880644777E+02 -.880783377E+02 -.880913051E+02 -.881033319E+02 -.881143735E+02 -.881243876E+02 -.881333334E+02 -.881411749E+02 -.881478804E+02 -.881534226E+02 -.881577784E+02 -.881609301E+02 -.881628653E+02 -.881635767E+02 -.881630618E+02 -.881613237E+02 -.881583707E+02 -.881542162E+02 -.881488782E+02 -.881423799E+02 -.881347493E+02 -.881260187E+02 -.881162245E+02 -.881054066E+02 -.880936082E+02 -.880808752E+02 -.880672560E+02 -.880528004E+02 -.880375601E+02 -.880215873E+02 -.880049349E+02 -.879876562E+02 -.879698041E+02 -.879514306E+02 -.879325869E+02 -.879133231E+02 -.878936876E+02 -.878737262E+02 -.878534830E+02 -.878329994E+02 -.878123149E+02 -.877914658E+02 -.877704855E+02 -.877494046E+02 -.877282508E+02 -.877070493E+02 -.876858221E+02 -.876645881E+02 -.876433638E+02 -.876221626E+02 -.876009957E+02 -.875798715E+02 -.875587965E+02 -.875377755E+02 -.875168138E+02 -.874959215E+02 -.874751256E+02 -.874544974E+02 -.874342109E+02 -.874146544E+02 -.873966184E+02 -.873815775E+02 -.873720581E+02 -.873720581E+02
 -.873760879E+02 -.873760879E+02 -.873865387E+02 -.874030567E+02 -.874228667E+02 -.874443404E+02 -.874666058E+02 -.874892325E+02 -.875120537E+02 -.875350037E+02 -.875580767E+02 -.875812451E+02 -.876044988E+02 -.876278062E+02 -.876511592E+02 -.876745492E+02 -.876979731E+02 -.877214233E+02 -.877448787E+02 -.877683225E+02 -.877917198E+02 -.878150469E+02 -.878382657E+02 -.878613473E+02 -.878842511E+02 -.879069287E+02 -.879293341E+02 -.879514125E+02 -.879731093E+02 -.879943678E+02 -.880151280E+02 -.880353348E+02 -.880549273E+02 -.880738432E+02 -.880920217E+02 -.881094005E+02 -.881259185E+02 -.881415123E+02 -.881561211E+02 -.881696871E+02 -.881821545E+02 -.881934698E+02 -.882035848E+02 -.882124564E+02 -.882200458E+02 -.882263195E+02 -.882312498E+02 -.882348149E+02 -.882369990E+02 -.882377921E+02 -.882371911E+02 -.882351995E+02 -.882318272E+02 -.882270907E+02 -.882210128E+02 -.882136227E+02 -.882049551E+02 -.881950497E+02 -.881839509E+02 -.881717075E+02 -.881583719E+02 -.881439998E+02 -.881286497E+02 -.881123821E+02 -.880952592E+02 -.880773444E+02 -.880587018E+02 -.880393949E+02 -.880194868E+02 -.879990395E+02 -.879781139E+02 -.879567683E+02 -.879350588E+02 -.879130389E+02 -.878907596E+02 -.878682688E+02 -.878456108E+02 -.878228264E+02 -.877999532E+02 -.877770252E+02 -.877540728E+02 -.877311227E+02 -.877081979E+02 -.876853182E+02 -.876624998E+02 -.876397558E+02 -.876170959E+02 -.875945272E+02 -.875720539E+02 -.875496787E+02 -.875274039E+02 -.875052372E+02 -.874832034E+02 -.874613741E+02 -.874399292E+02 -.874192740E+02 -.874002374E+02 -.873843699E+02 -.873743305E+02 -.873743305E+02
 -.873784860E+02 -.873784860E+02 -.873894937E+02 -.874068719E+02 -.874276917E+02 -.874502643E+02 -.874737027E+02 -.874976008E+02 -.875217679E+02 -.875461285E+02 -.875706261E+02 -.875952453E+02 -.876199696E+02 -.876448101E+02 -.876697663E+02 -.876948403E+02 -.877200209E+02 -.877452871E+02 -.877706266E+02 -.877960097E+02 -.878214191E+02 -.878468162E+02 -.878721724E+02 -.878974409E+02 -.879225709E+02 -.879475126E+02 -.879722075E+02 -.879965992E+02 -.880206255E+02 -.880442209E+02 -.880673238E+02 -.880898630E+02 -.881117669E+02 -.881329623E+02 -.881533730E+02 -.881729240E+02 -.881915361E+02 -.882091334E+02 -.882256428E+02 -.882409927E+02 -.882551149E+02 -.882679461E+02 -.882794282E+02 -.882895072E+02 -.882981353E+02 -.883052703E+02 -.883108770E+02 -.883149277E+02 -.883174017E+02 -.883182874E+02 -.883175813E+02 -.883152884E+02 -.883114213E+02 -.883060011E+02 -.882990562E+02 -.882906221E+02 -.882807409E+02 -.882694611E+02 -.882568374E+02 -.882429295E+02 -.882278021E+02 -.882115237E+02 -.881941662E+02 -.881758036E+02 -.881565118E+02 -.881363676E+02 -.881154477E+02 -.880938283E+02 -.880715849E+02 -.880487915E+02 -.880255194E+02 -.880018370E+02 -.879778104E+02 -.879535023E+02 -.879289714E+02 -.879042721E+02 -.878794547E+02 -.878545655E+02 -.878296464E+02 -.878047346E+02 -.877798627E+02 -.877550592E+02 -.877303482E+02 -.877057495E+02 -.876812787E+02 -.876569475E+02 -.876327642E+02 -.876087332E+02 -.875848561E+02 -.875611319E+02 -.875375595E+02 -.875141428E+02 -.874909039E+02 -.874679135E+02 -.874453553E+02 -.874236493E+02 -.874036599E+02 -.873870075E+02 -.873764755E+02 -.873764755E+02
 -.873807138E+02 -.873807138E+02 -.873921771E+02 -.874102916E+02 -.874320505E+02 -.874557207E+02 -.874803810E+02 -.875055573E+02 -.875310343E+02 -.875567109E+02 -.875825655E+02 -.876085966E+02 -.876348206E+02 -.876612394E+02 -.876878583E+02 -.877146692E+02 -.877416618E+02 -.877688321E+02 -.877961576E+02 -.878236241E+02 -.878511928E+02 -.878788352E+02 -.879065017E+02 -.879341439E+02 -.879617095E+02 -.879891401E+02 -.880163784E+02 -.880433578E+02 -.880700088E+02 -.880962622E+02 -.881220359E+02 -.881472474E+02 -.881718088E+02 -.881956289E+02 -.882186169E+02 -.882406759E+02 -.882617144E+02 -.882816413E+02 -.883003674E+02 -.883178059E+02 -.883338744E+02 -.883484945E+02 -.883615917E+02 -.883730984E+02 -.883829533E+02 -.883911040E+02 -.883975074E+02 -.884021287E+02 -.884049446E+02 -.884059410E+02 -.884051131E+02 -.884024666E+02 -.883980165E+02 -.883917880E+02 -.883838158E+02 -.883741435E+02 -.883628243E+02 -.883499191E+02 -.883354963E+02 -.883196304E+02 -.883024016E+02 -.882838943E+02 -.882641964E+02 -.882433985E+02 -.882215929E+02 -.881988723E+02 -.881753294E+02 -.881510567E+02 -.881261447E+02 -.881006808E+02 -.880747497E+02 -.880484328E+02 -.880218076E+02 -.879949463E+02 -.879679162E+02 -.879407800E+02 -.879135950E+02 -.878864129E+02 -.878592796E+02 -.878322358E+02 -.878053166E+02 -.877785518E+02 -.877519656E+02 -.877255773E+02 -.876994014E+02 -.876734475E+02 -.876477211E+02 -.876222233E+02 -.875969515E+02 -.875719006E+02 -.875470648E+02 -.875224433E+02 -.874980538E+02 -.874739643E+02 -.874503608E+02 -.874276752E+02 -.874068025E+02 -.873894257E+02 -.873784403E+02 -.873784403E+02
 -.873825471E+02 -.873825471E+02 -.873944662E+02 -.874133538E+02 -.874360894E+02 -.874608400E+02 -.874866101E+02 -.875129174E+02 -.875395551E+02 -.875664586E+02 -.875936199E+02 -.876210485E+02 -.876487548E+02 -.876767507E+02 -.877050398E+02 -.877336246E+02 -.877625073E+02 -.877916737E+02 -.878211115E+02 -.878507852E+02 -.878806676E+02 -.879107118E+02 -.879408741E+02 -.879711041E+02 -.880013482E+02 -.880315490E+02 -.880616377E+02 -.880915409E+02 -.881211801E+02 -.881504632E+02 -.881792956E+02 -.882075737E+02 -.882351915E+02 -.882620420E+02 -.882880110E+02 -.883129899E+02 -.883368671E+02 -.883595322E+02 -.883808742E+02 -.884007848E+02 -.884191597E+02 -.884358985E+02 -.884509096E+02 -.884641084E+02 -.884754214E+02 -.884847846E+02 -.884921427E+02 -.884974543E+02 -.885006865E+02 -.885018198E+02 -.885008472E+02 -.884977746E+02 -.884926217E+02 -.884854206E+02 -.884762161E+02 -.884650644E+02 -.884520322E+02 -.884371959E+02 -.884206405E+02 -.884024585E+02 -.883827489E+02 -.883616158E+02 -.883391682E+02 -.883155174E+02 -.882907760E+02 -.882650577E+02 -.882384759E+02 -.882111416E+02 -.881831629E+02 -.881546447E+02 -.881256882E+02 -.880963891E+02 -.880668372E+02 -.880371167E+02 -.880073057E+02 -.879774753E+02 -.879476898E+02 -.879180065E+02 -.878884763E+02 -.878591427E+02 -.878300426E+02 -.878012063E+02 -.877726580E+02 -.877444156E+02 -.877164912E+02 -.876888914E+02 -.876616174E+02 -.876346659E+02 -.876080292E+02 -.875816965E+02 -.875556559E+02 -.875299001E+02 -.875044410E+02 -.874793426E+02 -.874547904E+02 -.874312246E+02 -.874095646E+02 -.873915459E+02 -.873801605E+02 -.873801605E+02
 -.873842321E+02 -.873842321E+02 -.873965829E+02 -.874161474E+02 -.874396773E+02 -.874652815E+02 -.874919581E+02 -.875192396E+02 -.875469339E+02 -.875749875E+02 -.876033921E+02 -.876321645E+02 -.876613222E+02 -.876908840E+02 -.877208643E+02 -.877512736E+02 -.877821081E+02 -.878133566E+02 -.878449919E+02 -.878769907E+02 -.879093178E+02 -.879419382E+02 -.879748095E+02 -.880078850E+02 -.880411078E+02 -.880744097E+02 -.881077131E+02 -.881409316E+02 -.881739641E+02 -.882067037E+02 -.882390333E+02 -.882708351E+02 -.883019868E+02 -.883323579E+02 -.883618200E+02 -.883902358E+02 -.884174673E+02 -.884433729E+02 -.884678139E+02 -.884906566E+02 -.885117718E+02 -.885310392E+02 -.885483445E+02 -.885635841E+02 -.885766626E+02 -.885874947E+02 -.885960110E+02 -.886021532E+02 -.886058815E+02 -.886071716E+02 -.886060160E+02 -.886024248E+02 -.885964231E+02 -.885880522E+02 -.885773681E+02 -.885644410E+02 -.885493545E+02 -.885322045E+02 -.885130977E+02 -.884921501E+02 -.884694857E+02 -.884452355E+02 -.884195336E+02 -.883925178E+02 -.883643276E+02 -.883351023E+02 -.883049791E+02 -.882740923E+02 -.882425729E+02 -.882105467E+02 -.881781331E+02 -.881454445E+02 -.881125864E+02 -.880796564E+02 -.880467434E+02 -.880139280E+02 -.879812825E+02 -.879488701E+02 -.879167456E+02 -.878849554E+02 -.878535374E+02 -.878225219E+02 -.877919315E+02 -.877617814E+02 -.877320798E+02 -.877028288E+02 -.876740241E+02 -.876456562E+02 -.876177107E+02 -.875901694E+02 -.875630123E+02 -.875362246E+02 -.875098105E+02 -.874838274E+02 -.874584575E+02 -.874341446E+02 -.874118252E+02 -.873932744E+02 -.873815597E+02 -.873815597E+02
 -.873855779E+02 -.873855779E+02 -.873982321E+02 -.874182768E+02 -.874423940E+02 -.874686643E+02 -.874960943E+02 -.875242147E+02 -.875528475E+02 -.875819329E+02 -.876114789E+02 -.876415083E+02 -.876720593E+02 -.877031578E+02 -.877348239E+02 -.877670617E+02 -.877998645E+02 -.878332222E+02 -.878671229E+02 -.879015512E+02 -.879364827E+02 -.879718874E+02 -.880077268E+02 -.880439489E+02 -.880804896E+02 -.881172674E+02 -.881541895E+02 -.881911488E+02 -.882280301E+02 -.882647112E+02 -.883010659E+02 -.883369577E+02 -.883722373E+02 -.884067490E+02 -.884403250E+02 -.884727970E+02 -.885039920E+02 -.885337415E+02 -.885618792E+02 -.885882404E+02 -.886126656E+02 -.886349977E+02 -.886550903E+02 -.886728055E+02 -.886880193E+02 -.887006269E+02 -.887105375E+02 -.887176833E+02 -.887220130E+02 -.887234970E+02 -.887221258E+02 -.887179094E+02 -.887108799E+02 -.887010883E+02 -.886886063E+02 -.886735235E+02 -.886559466E+02 -.886359981E+02 -.886138130E+02 -.885895384E+02 -.885633313E+02 -.885353541E+02 -.885057756E+02 -.884747672E+02 -.884425013E+02 -.884091483E+02 -.883748761E+02 -.883398484E+02 -.883042227E+02 -.882681490E+02 -.882317688E+02 -.881952151E+02 -.881586108E+02 -.881220679E+02 -.880856885E+02 -.880495633E+02 -.880137720E+02 -.879783837E+02 -.879434567E+02 -.879090389E+02 -.878751681E+02 -.878418729E+02 -.878091727E+02 -.877770782E+02 -.877455919E+02 -.877147094E+02 -.876844192E+02 -.876547035E+02 -.876255388E+02 -.875968977E+02 -.875687507E+02 -.875410729E+02 -.875138585E+02 -.874871560E+02 -.874611409E+02 -.874362549E+02 -.874134419E+02 -.873945005E+02 -.873825473E+02 -.873825473E+02
 -.873863901E+02 -.873863901E+02 -.873992193E+02 -.874195459E+02 -.874440279E+02 -.874707588E+02 -.874987375E+02 -.875275050E+02 -.875568770E+02 -.875868207E+02 -.876173599E+02 -.876485418E+02 -.876803975E+02 -.877129536E+02 -.877462261E+02 -.877802261E+02 -.878149683E+02 -.878504572E+02 -.878866990E+02 -.879236838E+02 -.879614012E+02 -.879998261E+02 -.880389164E+02 -.880786102E+02 -.881188234E+02 -.881594648E+02 -.882004311E+02 -.882416117E+02 -.882828861E+02 -.883241179E+02 -.883651525E+02 -.884058162E+02 -.884459256E+02 -.884852885E+02 -.885237112E+02 -.885609917E+02 -.885969272E+02 -.886313079E+02 -.886639198E+02 -.886945504E+02 -.887229892E+02 -.887490380E+02 -.887725092E+02 -.887932309E+02 -.888110513E+02 -.888258330E+02 -.888374648E+02 -.888458528E+02 -.888509316E+02 -.888526603E+02 -.888510243E+02 -.888460383E+02 -.888377423E+02 -.888262039E+02 -.888115154E+02 -.887937928E+02 -.887731737E+02 -.887498142E+02 -.887238880E+02 -.886955829E+02 -.886650958E+02 -.886326336E+02 -.885984077E+02 -.885626318E+02 -.885255191E+02 -.884872802E+02 -.884481213E+02 -.884082413E+02 -.883678301E+02 -.883270673E+02 -.882861217E+02 -.882451487E+02 -.882042909E+02 -.881636773E+02 -.881234229E+02 -.880836284E+02 -.880443813E+02 -.880057550E+02 -.879678100E+02 -.879305943E+02 -.878941438E+02 -.878584831E+02 -.878236258E+02 -.877895757E+02 -.877563278E+02 -.877238682E+02 -.876921752E+02 -.876612203E+02 -.876309691E+02 -.876013821E+02 -.875724180E+02 -.875440392E+02 -.875162280E+02 -.874890207E+02 -.874625819E+02 -.874373447E+02 -.874142482E+02 -.873950949E+02 -.873830178E+02 -.873830178E+02
 -.873864620E+02 -.873864620E+02 -.873993161E+02 -.874197138E+02 -.874443372E+02 -.874712759E+02 -.874995399E+02 -.875286873E+02 -.875585721E+02 -.875891799E+02 -.876205397E+02 -.876526837E+02 -.876856509E+02 -.877194816E+02 -.877542136E+02 -.877898835E+02 -.878265165E+02 -.878641458E+02 -.879027895E+02 -.879424631E+02 -.879831548E+02 -.880248293E+02 -.880674288E+02 -.881108820E+02 -.881551172E+02 -.882000507E+02 -.882455817E+02 -.882915862E+02 -.883379125E+02 -.883843900E+02 -.884308307E+02 -.884770383E+02 -.885228071E+02 -.885679178E+02 -.886121330E+02 -.886552021E+02 -.886968602E+02 -.887368365E+02 -.887748602E+02 -.888106629E+02 -.888439864E+02 -.888745804E+02 -.889022079E+02 -.889266491E+02 -.889477004E+02 -.889651867E+02 -.889789542E+02 -.889888852E+02 -.889948910E+02 -.889969186E+02 -.889949513E+02 -.889890066E+02 -.889791390E+02 -.889654361E+02 -.889480190E+02 -.889270387E+02 -.889026730E+02 -.888751248E+02 -.888446173E+02 -.888113891E+02 -.887756939E+02 -.887377930E+02 -.886979539E+02 -.886564447E+02 -.886135321E+02 -.885694775E+02 -.885245342E+02 -.884789442E+02 -.884329370E+02 -.883867276E+02 -.883405147E+02 -.882944802E+02 -.882487888E+02 -.882035865E+02 -.881590020E+02 -.881151461E+02 -.880721120E+02 -.880299759E+02 -.879887987E+02 -.879486255E+02 -.879094869E+02 -.878714002E+02 -.878343707E+02 -.877983920E+02 -.877634472E+02 -.877295100E+02 -.876965458E+02 -.876645122E+02 -.876333605E+02 -.876030366E+02 -.875734843E+02 -.875446513E+02 -.875165046E+02 -.874890653E+02 -.874624819E+02 -.874371706E+02 -.874140526E+02 -.873949094E+02 -.873828504E+02 -.873828504E+02
 -.873857574E+02 -.873857574E+02 -.873984896E+02 -.874187069E+02 -.874431388E+02 -.874699254E+02 -.874981367E+02 -.875273650E+02 -.875574727E+02 -.875884350E+02 -.876202848E+02 -.876530779E+02 -.876868805E+02 -.877217517E+02 -.877577504E+02 -.877949389E+02 -.878333888E+02 -.878731541E+02 -.879142666E+02 -.879567229E+02 -.880005004E+02 -.880455679E+02 -.880918937E+02 -.881394385E+02 -.881881380E+02 -.882378934E+02 -.882885757E+02 -.883400328E+02 -.883921010E+02 -.884445995E+02 -.884973310E+02 -.885500735E+02 -.886025738E+02 -.886545520E+02 -.887057065E+02 -.887557213E+02 -.888042712E+02 -.888510248E+02 -.888956467E+02 -.889378022E+02 -.889771580E+02 -.890133893E+02 -.890461867E+02 -.890752581E+02 -.891003409E+02 -.891211990E+02 -.891376371E+02 -.891494957E+02 -.891566610E+02 -.891590639E+02 -.891566813E+02 -.891495391E+02 -.891377074E+02 -.891213025E+02 -.891004827E+02 -.890754449E+02 -.890464226E+02 -.890136800E+02 -.889775059E+02 -.889382126E+02 -.888961249E+02 -.888515796E+02 -.888049153E+02 -.887564719E+02 -.887065830E+02 -.886555735E+02 -.886037542E+02 -.885514204E+02 -.884988493E+02 -.884462964E+02 -.883939964E+02 -.883421603E+02 -.882909757E+02 -.882406071E+02 -.881911957E+02 -.881428596E+02 -.880956957E+02 -.880497804E+02 -.880051700E+02 -.879619026E+02 -.879199998E+02 -.878794676E+02 -.878402977E+02 -.878024689E+02 -.877659486E+02 -.877306942E+02 -.876966535E+02 -.876637667E+02 -.876319671E+02 -.876011828E+02 -.875713397E+02 -.875423676E+02 -.875142150E+02 -.874868837E+02 -.874605012E+02 -.874354576E+02 -.874126388E+02 -.873937766E+02 -.873819085E+02 -.873819085E+02
 -.873841601E+02 -.873841601E+02 -.873965117E+02 -.874161622E+02 -.874399905E+02 -.874662428E+02 -.874940177E+02 -.875229181E+02 -.875528094E+02 -.875836983E+02 -.876156411E+02 -.876487167E+02 -.876830054E+02 -.877186065E+02 -.877556350E+02 -.877941994E+02 -.878343775E+02 -.878762063E+02 -.879197052E+02 -.879648935E+02 -.880117963E+02 -.880604292E+02 -.881107771E+02 -.881627874E+02 -.882163715E+02 -.882714229E+02 -.883278230E+02 -.883854378E+02 -.884441028E+02 -.885036164E+02 -.885637364E+02 -.886241819E+02 -.886846424E+02 -.887447805E+02 -.888042389E+02 -.888626379E+02 -.889195784E+02 -.889746445E+02 -.890274080E+02 -.890774351E+02 -.891242921E+02 -.891675559E+02 -.892068188E+02 -.892417002E+02 -.892718506E+02 -.892969633E+02 -.893167761E+02 -.893310809E+02 -.893397243E+02 -.893426129E+02 -.893397160E+02 -.893310634E+02 -.893167497E+02 -.892969285E+02 -.892718105E+02 -.892416597E+02 -.892067863E+02 -.891675383E+02 -.891242990E+02 -.890774729E+02 -.890274847E+02 -.889747650E+02 -.889197497E+02 -.888628686E+02 -.888045422E+02 -.887451742E+02 -.886851485E+02 -.886248255E+02 -.885645371E+02 -.885045881E+02 -.884452515E+02 -.883867696E+02 -.883293541E+02 -.882731857E+02 -.882184152E+02 -.881651653E+02 -.881135320E+02 -.880635853E+02 -.880153720E+02 -.879689177E+02 -.879242284E+02 -.878812920E+02 -.878400809E+02 -.878005537E+02 -.877626561E+02 -.877263234E+02 -.876914816E+02 -.876580485E+02 -.876259354E+02 -.875950489E+02 -.875652933E+02 -.875365771E+02 -.875088270E+02 -.874820218E+02 -.874562614E+02 -.874318989E+02 -.874097661E+02 -.873915107E+02 -.873800410E+02 -.873800410E+02
 -.873811825E+02 -.873811825E+02 -.873929576E+02 -.874117433E+02 -.874346033E+02 -.874598673E+02 -.874866932E+02 -.875147301E+02 -.875438884E+02 -.875741892E+02 -.876057115E+02 -.876385721E+02 -.876729259E+02 -.877089342E+02 -.877467250E+02 -.877863877E+02 -.878279820E+02 -.878715846E+02 -.879172822E+02 -.879651582E+02 -.880152597E+02 -.880675906E+02 -.881221278E+02 -.881788303E+02 -.882376520E+02 -.882985279E+02 -.883613580E+02 -.884259952E+02 -.884922415E+02 -.885598558E+02 -.886285568E+02 -.886980267E+02 -.887679095E+02 -.888378136E+02 -.889073068E+02 -.889759210E+02 -.890431541E+02 -.891084755E+02 -.891713351E+02 -.892311692E+02 -.892874152E+02 -.893395190E+02 -.893869475E+02 -.894291977E+02 -.894658071E+02 -.894963628E+02 -.895205109E+02 -.895379650E+02 -.895485147E+02 -.895520313E+02 -.895484707E+02 -.895378770E+02 -.895203781E+02 -.894961845E+02 -.894655824E+02 -.894289274E+02 -.893866340E+02 -.893391693E+02 -.892870383E+02 -.892307784E+02 -.891709418E+02 -.891080921E+02 -.890427886E+02 -.889755812E+02 -.889069992E+02 -.888375469E+02 -.887676977E+02 -.886978877E+02 -.886285167E+02 -.885599411E+02 -.884924777E+02 -.884264004E+02 -.883619424E+02 -.882992967E+02 -.882386192E+02 -.881800297E+02 -.881236147E+02 -.880694305E+02 -.880175057E+02 -.879678443E+02 -.879204276E+02 -.878752176E+02 -.878321596E+02 -.877911833E+02 -.877522065E+02 -.877151360E+02 -.876798694E+02 -.876462973E+02 -.876143043E+02 -.875837709E+02 -.875545760E+02 -.875266033E+02 -.874997546E+02 -.874739811E+02 -.874493482E+02 -.874261605E+02 -.874051732E+02 -.873879100E+02 -.873770836E+02 -.873770836E+02
 -.873771095E+02 -.873771095E+02 -.873880290E+02 -.874054871E+02 -.874267824E+02 -.874504048E+02 -.874756211E+02 -.875021320E+02 -.875298696E+02 -.875588999E+02 -.875893827E+02 -.876215171E+02 -.876554861E+02 -.876914247E+02 -.877294441E+02 -.877696641E+02 -.878122377E+02 -.878573154E+02 -.879050179E+02 -.879554190E+02 -.880085674E+02 -.880645088E+02 -.881232856E+02 -.881849257E+02 -.882494202E+02 -.883167112E+02 -.883866897E+02 -.884591950E+02 -.885340232E+02 -.886109232E+02 -.886895950E+02 -.887696866E+02 -.888507909E+02 -.889324401E+02 -.890141078E+02 -.890952093E+02 -.891751099E+02 -.892531358E+02 -.893285815E+02 -.894007252E+02 -.894688360E+02 -.895321864E+02 -.895900661E+02 -.896417945E+02 -.896867411E+02 -.897243379E+02 -.897540989E+02 -.897756320E+02 -.897886493E+02 -.897929760E+02 -.897885541E+02 -.897754434E+02 -.897538207E+02 -.897239741E+02 -.896862963E+02 -.896412711E+02 -.895894649E+02 -.895315072E+02 -.894680800E+02 -.893998954E+02 -.893276878E+02 -.892521918E+02 -.891741343E+02 -.890942178E+02 -.890131134E+02 -.889314511E+02 -.888498115E+02 -.887687252E+02 -.886886637E+02 -.886100443E+02 -.885332250E+02 -.884585090E+02 -.883861443E+02 -.883163288E+02 -.882492120E+02 -.881848997E+02 -.881234572E+02 -.880649145E+02 -.880092695E+02 -.879564917E+02 -.879065269E+02 -.878592998E+02 -.878147172E+02 -.877726720E+02 -.877330442E+02 -.876957043E+02 -.876605153E+02 -.876273340E+02 -.875960129E+02 -.875664017E+02 -.875383506E+02 -.875117149E+02 -.874863677E+02 -.874622281E+02 -.874393204E+02 -.874178876E+02 -.873985830E+02 -.873827615E+02 -.873728634E+02 -.873728634E+02
 -.873716450E+02 -.873716450E+02 -.873813198E+02 -.873968453E+02 -.874158816E+02 -.874371363E+02 -.874599670E+02 -.874841421E+02 -.875096842E+02 -.875367704E+02 -.875656107E+02 -.875963867E+02 -.876292464E+02 -.876643517E+02 -.877019033E+02 -.877421174E+02 -.877851869E+02 -.878312617E+02 -.878804686E+02 -.879329386E+02 -.879888118E+02 -.880482220E+02 -.881112724E+02 -.881780251E+02 -.882484935E+02 -.883226430E+02 -.884003883E+02 -.884815973E+02 -.885660867E+02 -.886536152E+02 -.887438738E+02 -.888364734E+02 -.889309396E+02 -.890267102E+02 -.891231422E+02 -.892195200E+02 -.893150620E+02 -.894089256E+02 -.895002144E+02 -.895879875E+02 -.896712735E+02 -.897490931E+02 -.898204788E+02 -.898845044E+02 -.899403038E+02 -.899870996E+02 -.900242192E+02 -.900511178E+02 -.900673933E+02 -.900727984E+02 -.900672507E+02 -.900508335E+02 -.900237946E+02 -.899865381E+02 -.899396100E+02 -.898836841E+02 -.898195393E+02 -.897480405E+02 -.896701114E+02 -.895867160E+02 -.894988312E+02 -.894074302E+02 -.893134584E+02 -.892178217E+02 -.891213705E+02 -.890248887E+02 -.889290896E+02 -.888346057E+02 -.887419929E+02 -.886517244E+02 -.885641976E+02 -.884797333E+02 -.883985837E+02 -.883209345E+02 -.882469132E+02 -.881765928E+02 -.881100000E+02 -.880471200E+02 -.879879017E+02 -.879322645E+02 -.878801022E+02 -.878312874E+02 -.877856768E+02 -.877431128E+02 -.877034280E+02 -.876664480E+02 -.876319926E+02 -.875998782E+02 -.875699197E+02 -.875419321E+02 -.875157322E+02 -.874911441E+02 -.874680090E+02 -.874462102E+02 -.874257238E+02 -.874067164E+02 -.873897129E+02 -.873758487E+02 -.873672051E+02 -.873672051E+02
 -.873642621E+02 -.873642621E+02 -.873723553E+02 -.873853967E+02 -.874014636E+02 -.874194979E+02 -.874390468E+02 -.874600465E+02 -.874826394E+02 -.875070107E+02 -.875333323E+02 -.875617847E+02 -.875925964E+02 -.876260344E+02 -.876623523E+02 -.877017747E+02 -.877444996E+02 -.877907365E+02 -.878407117E+02 -.878946606E+02 -.879528084E+02 -.880153510E+02 -.880824483E+02 -.881542144E+02 -.882307191E+02 -.883119904E+02 -.883980163E+02 -.884887366E+02 -.885840205E+02 -.886836460E+02 -.887872860E+02 -.888945084E+02 -.890047756E+02 -.891174512E+02 -.892317936E+02 -.893469519E+02 -.894619618E+02 -.895757495E+02 -.896871464E+02 -.897949070E+02 -.898977361E+02 -.899943139E+02 -.900833284E+02 -.901635051E+02 -.902336432E+02 -.902926496E+02 -.903395749E+02 -.903736441E+02 -.903942830E+02 -.904011400E+02 -.903940955E+02 -.903732691E+02 -.903390138E+02 -.902919032E+02 -.902327129E+02 -.901623931E+02 -.900820378E+02 -.899928496E+02 -.898961045E+02 -.897931165E+02 -.896852044E+02 -.895736598E+02 -.894597237E+02 -.893445629E+02 -.892292529E+02 -.891147684E+02 -.890019716E+02 -.888916133E+02 -.887843282E+02 -.886806428E+02 -.885809752E+02 -.884856476E+02 -.883948901E+02 -.883088525E+02 -.882276114E+02 -.881511815E+02 -.880795230E+02 -.880125500E+02 -.879501397E+02 -.878921380E+02 -.878383664E+02 -.877886284E+02 -.877427124E+02 -.877003982E+02 -.876614587E+02 -.876256637E+02 -.875927819E+02 -.875625826E+02 -.875348378E+02 -.875093229E+02 -.874858190E+02 -.874641161E+02 -.874440215E+02 -.874253792E+02 -.874081099E+02 -.873922905E+02 -.873782874E+02 -.873669606E+02 -.873599373E+02 -.873599373E+02
 -.873551477E+02 -.873551477E+02 -.873612088E+02 -.873710046E+02 -.873831579E+02 -.873970095E+02 -.874123801E+02 -.874293348E+02 -.874480132E+02 -.874685807E+02 -.874912585E+02 -.875163275E+02 -.875440898E+02 -.875748246E+02 -.876087938E+02 -.876462610E+02 -.876875187E+02 -.877328804E+02 -.877826758E+02 -.878372328E+02 -.878968570E+02 -.879618173E+02 -.880323457E+02 -.881086511E+02 -.881909268E+02 -.882793382E+02 -.883739973E+02 -.884749268E+02 -.885820446E+02 -.886951607E+02 -.888139796E+02 -.889380924E+02 -.890669614E+02 -.891998968E+02 -.893360417E+02 -.894743652E+02 -.896136649E+02 -.897525797E+02 -.898896016E+02 -.900230989E+02 -.901513416E+02 -.902725371E+02 -.903848741E+02 -.904865706E+02 -.905759292E+02 -.906513909E+02 -.907115891E+02 -.907554004E+02 -.907819873E+02 -.907908320E+02 -.907817589E+02 -.907549418E+02 -.907108966E+02 -.906504604E+02 -.905747583E+02 -.904851587E+02 -.903832235E+02 -.902706519E+02 -.901492281E+02 -.900207641E+02 -.898870533E+02 -.897498258E+02 -.896107133E+02 -.894712200E+02 -.893327036E+02 -.891963611E+02 -.890632241E+02 -.889341577E+02 -.888098671E+02 -.886909036E+02 -.885776791E+02 -.884704767E+02 -.883694666E+02 -.882747192E+02 -.881862209E+02 -.881038862E+02 -.880275711E+02 -.879570847E+02 -.878921990E+02 -.878326583E+02 -.877781873E+02 -.877284964E+02 -.876832896E+02 -.876422666E+02 -.876051280E+02 -.875715778E+02 -.875413248E+02 -.875140855E+02 -.874895839E+02 -.874675534E+02 -.874477369E+02 -.874298896E+02 -.874137838E+02 -.873992219E+02 -.873860643E+02 -.873742829E+02 -.873640549E+02 -.873559063E+02 -.873509069E+02 -.873509069E+02
 -.873441719E+02 -.873441719E+02 -.873476230E+02 -.873533031E+02 -.873606089E+02 -.873693536E+02 -.873795688E+02 -.873913644E+02 -.874049109E+02 -.874204593E+02 -.874383174E+02 -.874588028E+02 -.874822183E+02 -.875088625E+02 -.875390567E+02 -.875731589E+02 -.876115651E+02 -.876547007E+02 -.877029953E+02 -.877568546E+02 -.878166547E+02 -.878827699E+02 -.879555904E+02 -.880355165E+02 -.881229219E+02 -.882181184E+02 -.883213335E+02 -.884327089E+02 -.885523022E+02 -.886800737E+02 -.888158586E+02 -.889593288E+02 -.891099642E+02 -.892670298E+02 -.894295616E+02 -.895963552E+02 -.897659604E+02 -.899366796E+02 -.901065787E+02 -.902735099E+02 -.904351457E+02 -.905890295E+02 -.907326321E+02 -.908634274E+02 -.909789706E+02 -.910769887E+02 -.911554690E+02 -.912127441E+02 -.912475662E+02 -.912591629E+02 -.912472742E+02 -.912121632E+02 -.911546029E+02 -.910758415E+02 -.909775433E+02 -.908617183E+02 -.907306363E+02 -.905867420E+02 -.904325638E+02 -.902706347E+02 -.901034158E+02 -.899332376E+02 -.897622490E+02 -.895923834E+02 -.894253365E+02 -.892625554E+02 -.891052399E+02 -.889543495E+02 -.888106182E+02 -.886745748E+02 -.885465625E+02 -.884267643E+02 -.883152239E+02 -.882118702E+02 -.881165368E+02 -.880289821E+02 -.879489064E+02 -.878759665E+02 -.878097890E+02 -.877499819E+02 -.876961414E+02 -.876478627E+02 -.876047422E+02 -.875663848E+02 -.875324055E+02 -.875024323E+02 -.874761084E+02 -.874530917E+02 -.874330564E+02 -.874156923E+02 -.874007048E+02 -.873878152E+02 -.873767617E+02 -.873673058E+02 -.873592425E+02 -.873524257E+02 -.873468126E+02 -.873425334E+02 -.873399911E+02 -.873399911E+02
 -.873307585E+02 -.873307585E+02 -.873310928E+02 -.873319363E+02 -.873335467E+02 -.873361894E+02 -.873400813E+02 -.873454622E+02 -.873526194E+02 -.873618797E+02 -.873735668E+02 -.873879970E+02 -.874054903E+02 -.874264027E+02 -.874511459E+02 -.874801872E+02 -.875140290E+02 -.875531744E+02 -.875981082E+02 -.876493200E+02 -.877073458E+02 -.877727706E+02 -.878462014E+02 -.879282238E+02 -.880193801E+02 -.881201688E+02 -.882310459E+02 -.883524179E+02 -.884846097E+02 -.886278221E+02 -.887820870E+02 -.889472335E+02 -.891228500E+02 -.893082517E+02 -.895024429E+02 -.897040870E+02 -.899114841E+02 -.901225566E+02 -.903348512E+02 -.905455522E+02 -.907515205E+02 -.909493521E+02 -.911354672E+02 -.913062189E+02 -.914580258E+02 -.915875117E+02 -.916916538E+02 -.917679235E+02 -.918144113E+02 -.918299286E+02 -.918140712E+02 -.917672422E+02 -.916906311E+02 -.915861477E+02 -.914563230E+02 -.913041802E+02 -.911330944E+02 -.909466438E+02 -.907484710E+02 -.905421524E+02 -.903310933E+02 -.901184379E+02 -.899070087E+02 -.896992666E+02 -.894972904E+02 -.893027789E+02 -.891170627E+02 -.889411315E+02 -.887756647E+02 -.886210699E+02 -.884775207E+02 -.883449946E+02 -.882233097E+02 -.881121581E+02 -.880111349E+02 -.879197649E+02 -.878375247E+02 -.877638609E+02 -.876982059E+02 -.876399891E+02 -.875886480E+02 -.875436332E+02 -.875044162E+02 -.874704903E+02 -.874413750E+02 -.874166162E+02 -.873957864E+02 -.873784850E+02 -.873643363E+02 -.873529894E+02 -.873441155E+02 -.873374059E+02 -.873325701E+02 -.873293296E+02 -.873274129E+02 -.873265449E+02 -.873264323E+02 -.873267474E+02 -.873271156E+02 -.873271156E+02
 -.873149109E+02 -.873149109E+02 -.873117378E+02 -.873070654E+02 -.873020580E+02 -.872974528E+02 -.872937860E+02 -.872914823E+02 -.872909286E+02 -.872924619E+02 -.872964013E+02 -.873030703E+02 -.873128367E+02 -.873261489E+02 -.873435100E+02 -.873654635E+02 -.873925496E+02 -.874253137E+02 -.874643501E+02 -.875103367E+02 -.875640226E+02 -.876261934E+02 -.876976410E+02 -.877791590E+02 -.878715533E+02 -.879756451E+02 -.880922558E+02 -.882221663E+02 -.883660712E+02 -.885245336E+02 -.886979402E+02 -.888864502E+02 -.890899385E+02 -.893079343E+02 -.895395601E+02 -.897834708E+02 -.900377908E+02 -.903000653E+02 -.905672288E+02 -.908356073E+02 -.911009572E+02 -.913585442E+02 -.916032645E+02 -.918298014E+02 -.920328211E+02 -.922071973E+02 -.923482574E+02 -.924520332E+02 -.925154938E+02 -.925367361E+02 -.925151104E+02 -.924512641E+02 -.923470983E+02 -.922056427E+02 -.920308658E+02 -.918274418E+02 -.916005011E+02 -.913553806E+02 -.910973975E+02 -.908316531E+02 -.905628741E+02 -.902952974E+02 -.900325949E+02 -.897778363E+02 -.895334881E+02 -.893014364E+02 -.890830329E+02 -.888791510E+02 -.886902525E+02 -.885164519E+02 -.883575823E+02 -.882132547E+02 -.880829126E+02 -.879658773E+02 -.878613894E+02 -.877686407E+02 -.876868004E+02 -.876150373E+02 -.875525344E+02 -.874985017E+02 -.874521836E+02 -.874128655E+02 -.873798756E+02 -.873525877E+02 -.873304200E+02 -.873128349E+02 -.872993370E+02 -.872894702E+02 -.872828162E+02 -.872789898E+02 -.872776363E+02 -.872784263E+02 -.872810467E+02 -.872851868E+02 -.872905097E+02 -.872966019E+02 -.873028929E+02 -.873085378E+02 -.873122742E+02 -.873122742E+02
 -.872971281E+02 -.872971281E+02 -.872899635E+02 -.872789594E+02 -.872662598E+02 -.872532479E+02 -.872408032E+02 -.872295297E+02 -.872198421E+02 -.872120773E+02 -.872065512E+02 -.872036223E+02 -.872037414E+02 -.872074025E+02 -.872151515E+02 -.872275257E+02 -.872450973E+02 -.872685217E+02 -.872985644E+02 -.873360823E+02 -.873819930E+02 -.874372570E+02 -.875028902E+02 -.875799870E+02 -.876697305E+02 -.877733738E+02 -.878921994E+02 -.880274810E+02 -.881804457E+02 -.883522251E+02 -.885438000E+02 -.887559287E+02 -.889890687E+02 -.892432793E+02 -.895181045E+02 -.898124441E+02 -.901244279E+02 -.904513099E+02 -.907893938E+02 -.911340006E+02 -.914794805E+02 -.918192870E+02 -.921461131E+02 -.924521061E+02 -.927291559E+02 -.929692618E+02 -.931649600E+02 -.933097842E+02 -.933987191E+02 -.934285815E+02 -.933982803E+02 -.933089080E+02 -.931636471E+02 -.929675125E+02 -.927269658E+02 -.924494676E+02 -.921430147E+02 -.918157173E+02 -.914754318E+02 -.911294717E+02 -.907843890E+02 -.904458328E+02 -.901184754E+02 -.898060019E+02 -.895111523E+02 -.892358013E+02 -.889810634E+02 -.887474107E+02 -.885347902E+02 -.883427381E+02 -.881704802E+02 -.880170225E+02 -.878812241E+02 -.877618603E+02 -.876576699E+02 -.875673931E+02 -.874897998E+02 -.874237090E+02 -.873680022E+02 -.873216327E+02 -.872836287E+02 -.872530950E+02 -.872292123E+02 -.872112339E+02 -.871984826E+02 -.871903456E+02 -.871862700E+02 -.871857579E+02 -.871883605E+02 -.871936731E+02 -.872013293E+02 -.872109916E+02 -.872223383E+02 -.872350361E+02 -.872486878E+02 -.872627379E+02 -.872763151E+02 -.872880034E+02 -.872955506E+02 -.872955506E+02
 -.872775055E+02 -.872775055E+02 -.872658879E+02 -.872477474E+02 -.872264144E+02 -.872039507E+02 -.871815946E+02 -.871600585E+02 -.871397920E+02 -.871211277E+02 -.871044053E+02 -.870900413E+02 -.870784839E+02 -.870702381E+02 -.870657885E+02 -.870656837E+02 -.870705731E+02 -.870812380E+02 -.870985632E+02 -.871235184E+02 -.871571475E+02 -.872006090E+02 -.872552077E+02 -.873224124E+02 -.874038395E+02 -.875012274E+02 -.876164195E+02 -.877513428E+02 -.879079674E+02 -.880882669E+02 -.882941575E+02 -.885274172E+02 -.887895592E+02 -.890816664E+02 -.894041998E+02 -.897567899E+02 -.901380302E+02 -.905452676E+02 -.909744141E+02 -.914197990E+02 -.918740988E+02 -.923283637E+02 -.927721540E+02 -.931937926E+02 -.935807528E+02 -.939202104E+02 -.941997794E+02 -.944083990E+02 -.945372755E+02 -.945807320E+02 -.945368033E+02 -.944074504E+02 -.941983471E+02 -.939182858E+02 -.935783283E+02 -.931908612E+02 -.927687083E+02 -.923243934E+02 -.918695910E+02 -.914147387E+02 -.909687902E+02 -.905390771E+02 -.901312778E+02 -.897494824E+02 -.893963338E+02 -.890732242E+02 -.887805124E+02 -.885177443E+02 -.882838566E+02 -.880773558E+02 -.878964694E+02 -.877392660E+02 -.876037508E+02 -.874879363E+02 -.873898942E+02 -.873077896E+02 -.872399043E+02 -.871846488E+02 -.871405678E+02 -.871063390E+02 -.870807704E+02 -.870627925E+02 -.870514507E+02 -.870458965E+02 -.870453775E+02 -.870492288E+02 -.870568638E+02 -.870677653E+02 -.870814779E+02 -.870975994E+02 -.871157723E+02 -.871356715E+02 -.871569839E+02 -.871793688E+02 -.872023787E+02 -.872253159E+02 -.872469923E+02 -.872653756E+02 -.872771349E+02 -.872771349E+02
 -.872562640E+02 -.872562640E+02 -.872397711E+02 -.872138647E+02 -.871831268E+02 -.871503214E+02 -.871170007E+02 -.870840066E+02 -.870518112E+02 -.870207702E+02 -.869912542E+02 -.869636391E+02 -.869383432E+02 -.869157520E+02 -.868963336E+02 -.868806550E+02 -.868694264E+02 -.868634641E+02 -.868636845E+02 -.868710984E+02 -.868868819E+02 -.869124031E+02 -.869492559E+02 -.869992582E+02 -.870644464E+02 -.871470879E+02 -.872496791E+02 -.873749389E+02 -.875258167E+02 -.877054676E+02 -.879171935E+02 -.881643226E+02 -.884500447E+02 -.887772077E+02 -.891480663E+02 -.895639745E+02 -.900250065E+02 -.905295301E+02 -.910737815E+02 -.916515077E+02 -.922537410E+02 -.928687116E+02 -.934818756E+02 -.940760317E+02 -.946316282E+02 -.951274646E+02 -.955419625E+02 -.958549939E+02 -.960500192E+02 -.961161237E+02 -.960494906E+02 -.958539376E+02 -.955403781E+02 -.951253482E+02 -.946289717E+02 -.940728218E+02 -.934780969E+02 -.928643488E+02 -.922487799E+02 -.916459347E+02 -.910675811E+02 -.905226863E+02 -.900175063E+02 -.895558139E+02 -.891392511E+02 -.887677443E+02 -.884399275E+02 -.881535258E+02 -.879056824E+02 -.876932178E+02 -.875128297E+02 -.873612364E+02 -.872352782E+02 -.871319819E+02 -.870485988E+02 -.869826237E+02 -.869317974E+02 -.868941025E+02 -.868677499E+02 -.868511637E+02 -.868429623E+02 -.868419408E+02 -.868470514E+02 -.868573868E+02 -.868721629E+02 -.868907040E+02 -.869124293E+02 -.869368395E+02 -.869635065E+02 -.869920620E+02 -.870221859E+02 -.870535916E+02 -.870859976E+02 -.871190751E+02 -.871523409E+02 -.871849610E+02 -.872154218E+02 -.872410427E+02 -.872573460E+02 -.872573460E+02
 -.872338503E+02 -.872338503E+02 -.872122154E+02 -.871781157E+02 -.871374056E+02 -.870935459E+02 -.870484126E+02 -.870029681E+02 -.869577411E+02 -.869131076E+02 -.868693718E+02 -.868268393E+02 -.867857640E+02 -.867464763E+02 -.867093852E+02 -.866750471E+02 -.866441150E+02 -.866173385E+02 -.865955630E+02 -.865798228E+02 -.865713562E+02 -.865716689E+02 -.865825384E+02 -.866060274E+02 -.866445269E+02 -.867007817E+02 -.867779408E+02 -.868796293E+02 -.870099717E+02 -.871735971E+02 -.873755849E+02 -.876213848E+02 -.879166941E+02 -.882672598E+02 -.886785705E+02 -.891553942E+02 -.897011541E+02 -.903171647E+02 -.910018033E+02 -.917497522E+02 -.925514607E+02 -.933928430E+02 -.942549351E+02 -.951132588E+02 -.959372508E+02 -.966907197E+02 -.973340631E+02 -.978282351E+02 -.981398227E+02 -.982461674E+02 -.981392329E+02 -.978270591E+02 -.973323069E+02 -.966883901E+02 -.959343502E+02 -.951097808E+02 -.942508594E+02 -.933881381E+02 -.925460914E+02 -.917436901E+02 -.909950315E+02 -.903096736E+02 -.896929354E+02 -.891464362E+02 -.886688625E+02 -.882567991E+02 -.879054846E+02 -.876094261E+02 -.873628575E+02 -.871600642E+02 -.869955948E+02 -.868643899E+02 -.867618487E+02 -.866838530E+02 -.866267624E+02 -.865873900E+02 -.865629695E+02 -.865511154E+02 -.865497824E+02 -.865572256E+02 -.865719621E+02 -.865927373E+02 -.866184930E+02 -.866483394E+02 -.866815311E+02 -.867174459E+02 -.867555654E+02 -.867954599E+02 -.868367739E+02 -.868792128E+02 -.869225303E+02 -.869665084E+02 -.870109251E+02 -.870554864E+02 -.870996915E+02 -.871425819E+02 -.871823191E+02 -.872155588E+02 -.872366351E+02 -.872366351E+02
 -.872109768E+02 -.872109768E+02 -.871840817E+02 -.871415598E+02 -.870905589E+02 -.870352116E+02 -.869777297E+02 -.869192190E+02 -.868602545E+02 -.868011473E+02 -.867421060E+02 -.866832446E+02 -.866247121E+02 -.865667103E+02 -.865095776E+02 -.864537238E+02 -.863996327E+02 -.863478654E+02 -.862991574E+02 -.862544265E+02 -.862148620E+02 -.861819152E+02 -.861573402E+02 -.861432531E+02 -.861421834E+02 -.861571799E+02 -.861919346E+02 -.862508666E+02 -.863392266E+02 -.864631458E+02 -.866297154E+02 -.868470333E+02 -.871242050E+02 -.874712388E+02 -.878987572E+02 -.884174823E+02 -.890374158E+02 -.897666590E+02 -.906098791E+02 -.915666826E+02 -.926304464E+02 -.937878636E+02 -.950180354E+02 -.962893037E+02 -.975549953E+02 -.987520310E+02 -.998045806E+02 -.100632506E+03 -.101163453E+03 -.101346401E+03 -.101162854E+03 -.100631300E+03 -.998027548E+02 -.987495716E+02 -.975518937E+02 -.962855560E+02 -.950136349E+02 -.937827900E+02 -.926246636E+02 -.915601480E+02 -.906025577E+02 -.897585303E+02 -.890284725E+02 -.884077242E+02 -.878881792E+02 -.874598291E+02 -.871119536E+02 -.868339379E+02 -.866157750E+02 -.864483415E+02 -.863235176E+02 -.862342055E+02 -.861742861E+02 -.861385416E+02 -.861225620E+02 -.861226466E+02 -.861357094E+02 -.861591901E+02 -.861909753E+02 -.862293272E+02 -.862728240E+02 -.863203068E+02 -.863708360E+02 -.864236534E+02 -.864781513E+02 -.865338462E+02 -.865903568E+02 -.866473860E+02 -.867047053E+02 -.867621411E+02 -.868195597E+02 -.868768469E+02 -.869338686E+02 -.869903906E+02 -.870459156E+02 -.870993765E+02 -.871486215E+02 -.871896463E+02 -.872155901E+02 -.872155901E+02
 -.871885039E+02 -.871885039E+02 -.871563734E+02 -.871054741E+02 -.870441749E+02 -.869773023E+02 -.869073888E+02 -.868356847E+02 -.867627448E+02 -.866887811E+02 -.866138094E+02 -.865377917E+02 -.864607104E+02 -.863826430E+02 -.863037130E+02 -.862240808E+02 -.861439460E+02 -.860636296E+02 -.859835850E+02 -.859044929E+02 -.858272325E+02 -.857529435E+02 -.856830704E+02 -.856194311E+02 -.855643499E+02 -.855208068E+02 -.854925765E+02 -.854844046E+02 -.855021568E+02 -.855530654E+02 -.856459810E+02 -.857916693E+02 -.860030686E+02 -.862954510E+02 -.866864711E+02 -.871959518E+02 -.878452456E+02 -.886558571E+02 -.896470972E+02 -.908328674E+02 -.922186879E+02 -.938010543E+02 -.955673760E+02 -.974873316E+02 -.994963904E+02 -.101486724E+03 -.103310683E+03 -.104795827E+03 -.105772882E+03 -.106114387E+03 -.105772248E+03 -.104794557E+03 -.103308769E+03 -.101484152E+03 -.994931387E+02 -.974833740E+02 -.955626824E+02 -.937955863E+02 -.922124100E+02 -.908257649E+02 -.896391671E+02 -.886470881E+02 -.878356151E+02 -.871854376E+02 -.866750634E+02 -.862831454E+02 -.859898510E+02 -.857775229E+02 -.856308926E+02 -.855370298E+02 -.854851555E+02 -.854663916E+02 -.854734967E+02 -.855006108E+02 -.855430238E+02 -.855969730E+02 -.856594694E+02 -.857281520E+02 -.858011673E+02 -.858770699E+02 -.859547417E+02 -.860333268E+02 -.861121780E+02 -.861908147E+02 -.862688888E+02 -.863461567E+02 -.864224586E+02 -.864976998E+02 -.865718366E+02 -.866448641E+02 -.867168014E+02 -.867876705E+02 -.868574533E+02 -.869259992E+02 -.869928347E+02 -.870568046E+02 -.871154651E+02 -.871641774E+02 -.871949186E+02 -.871949186E+02
 -.871672253E+02 -.871672253E+02 -.871301234E+02 -.870712206E+02 -.870000669E+02 -.869221253E+02 -.868402588E+02 -.867557995E+02 -.866692437E+02 -.865806461E+02 -.864898427E+02 -.863966227E+02 -.863008014E+02 -.862022232E+02 -.861007175E+02 -.859961026E+02 -.858882415E+02 -.857770675E+02 -.856626510E+02 -.855451669E+02 -.854249487E+02 -.853024974E+02 -.851785529E+02 -.850542069E+02 -.849310382E+02 -.848112690E+02 -.846979373E+02 -.845950959E+02 -.845081342E+02 -.844441603E+02 -.844125280E+02 -.844254186E+02 -.844985154E+02 -.846518068E+02 -.849104146E+02 -.853053678E+02 -.858740059E+02 -.866596503E+02 -.877098701E+02 -.890723956E+02 -.907884763E+02 -.928873434E+02 -.953897812E+02 -.983017740E+02 -.101565908E+03 -.105020268E+03 -.108386011E+03 -.111278337E+03 -.113263189E+03 -.113974491E+03 -.113262445E+03 -.111276865E+03 -.108383839E+03 -.105017418E+03 -.101562391E+03 -.982975729E+02 -.953848443E+02 -.928815704E+02 -.907817756E+02 -.890647508E+02 -.877013113E+02 -.866502086E+02 -.858636868E+02 -.852941490E+02 -.848982566E+02 -.846386802E+02 -.844844094E+02 -.844103191E+02 -.843964177E+02 -.844270175E+02 -.844899433E+02 -.845758331E+02 -.846775487E+02 -.847896914E+02 -.849082130E+02 -.850301076E+02 -.851531691E+02 -.852758039E+02 -.853968838E+02 -.855156350E+02 -.856315507E+02 -.857443250E+02 -.858538030E+02 -.859599414E+02 -.860627793E+02 -.861624162E+02 -.862589949E+02 -.863526885E+02 -.864436903E+02 -.865322051E+02 -.866184380E+02 -.867025735E+02 -.867847312E+02 -.868648623E+02 -.869425356E+02 -.870165292E+02 -.870841383E+02 -.871401376E+02 -.871754183E+02 -.871754183E+02
 -.871480900E+02 -.871480900E+02 -.871064850E+02 -.870403230E+02 -.869602149E+02 -.868722155E+02 -.867794522E+02 -.866832998E+02 -.865841620E+02 -.864819242E+02 -.863762653E+02 -.862667971E+02 -.861531272E+02 -.860347978E+02 -.859112934E+02 -.857820618E+02 -.856465527E+02 -.855042430E+02 -.853546217E+02 -.851971968E+02 -.850314787E+02 -.848570224E+02 -.846734806E+02 -.844806988E+02 -.842788303E+02 -.840684293E+02 -.838506088E+02 -.836272773E+02 -.834014874E+02 -.831779535E+02 -.829636834E+02 -.827688609E+02 -.826080422E+02 -.825017298E+02 -.824784340E+02 -.825771780E+02 -.828504768E+02 -.833675116E+02 -.842167202E+02 -.855063923E+02 -.873607336E+02 -.899085640E+02 -.932686191E+02 -.975636483E+02 -.102878032E+03 -.109083949E+03 -.115733098E+03 -.121971748E+03 -.126582816E+03 -.128321230E+03 -.126582068E+03 -.121970239E+03 -.115730823E+03 -.109080916E+03 -.102874270E+03 -.975591739E+02 -.932633784E+02 -.899024220E+02 -.873536269E+02 -.854982938E+02 -.842076302E+02 -.833574535E+02 -.828394806E+02 -.825652518E+02 -.824655604E+02 -.824878660E+02 -.825931459E+02 -.827529104E+02 -.829466571E+02 -.831598314E+02 -.833822469E+02 -.836068926E+02 -.838290473E+02 -.840456274E+02 -.842547129E+02 -.844552032E+02 -.846465694E+02 -.848286759E+02 -.850016540E+02 -.851658101E+02 -.853215629E+02 -.854693973E+02 -.856098334E+02 -.857434052E+02 -.858706454E+02 -.859920768E+02 -.861082056E+02 -.862195181E+02 -.863264788E+02 -.864295273E+02 -.865290727E+02 -.866254761E+02 -.867190046E+02 -.868097211E+02 -.868972488E+02 -.869803198E+02 -.870560067E+02 -.871185689E+02 -.871579318E+02 -.871579318E+02
 -.871319974E+02 -.871319974E+02 -.870865870E+02 -.870142958E+02 -.869266212E+02 -.868301174E+02 -.867281047E+02 -.866219663E+02 -.865120005E+02 -.863979639E+02 -.862793883E+02 -.861557200E+02 -.860263097E+02 -.858904020E+02 -.857471386E+02 -.855955965E+02 -.854347919E+02 -.852636748E+02 -.850810840E+02 -.848857210E+02 -.846761344E+02 -.844507157E+02 -.842077345E+02 -.839453701E+02 -.836617019E+02 -.833547387E+02 -.830224614E+02 -.826629701E+02 -.822747203E+02 -.818568495E+02 -.814097164E+02 -.809357070E+02 -.804405142E+02 -.799350979E+02 -.794385781E+02 -.789825900E+02 -.786176765E+02 -.784223584E+02 -.785155180E+02 -.790721362E+02 -.803411422E+02 -.826610007E+02 -.864632494E+02 -.922467617E+02 -.100553694E+03 -.111877045E+03 -.125973649E+03 -.141235333E+03 -.154100322E+03 -.159537520E+03 -.154099781E+03 -.141234168E+03 -.125971724E+03 -.111874216E+03 -.100549867E+03 -.922419109E+02 -.864573576E+02 -.826541762E+02 -.803334263E+02 -.790634936E+02 -.785058878E+02 -.784117136E+02 -.786060317E+02 -.789699786E+02 -.794250084E+02 -.799205453E+02 -.804249285E+02 -.809190385E+02 -.813919351E+02 -.818379251E+02 -.822546212E+02 -.826416695E+02 -.829999241E+02 -.833309171E+02 -.836365230E+02 -.839187482E+02 -.841796044E+02 -.844210330E+02 -.846448653E+02 -.848528026E+02 -.850464098E+02 -.852271178E+02 -.853962294E+02 -.855549286E+02 -.857042909E+02 -.858452930E+02 -.859788233E+02 -.861056914E+02 -.862266360E+02 -.863423312E+02 -.864533865E+02 -.865603344E+02 -.866635845E+02 -.867633084E+02 -.868591871E+02 -.869499245E+02 -.870324156E+02 -.871004948E+02 -.871432851E+02 -.871432851E+02
 -.871197460E+02 -.871197460E+02 -.870714522E+02 -.869945110E+02 -.869011034E+02 -.867981394E+02 -.866890709E+02 -.865752676E+02 -.864569457E+02 -.863337714E+02 -.862051635E+02 -.860704010E+02 -.859286073E+02 -.857787655E+02 -.856197372E+02 -.854502739E+02 -.852689996E+02 -.850743594E+02 -.848645706E+02 -.846375635E+02 -.843909386E+02 -.841219375E+02 -.838274043E+02 -.835037046E+02 -.831466065E+02 -.827511434E+02 -.823115006E+02 -.818208918E+02 -.812714244E+02 -.806539615E+02 -.799579984E+02 -.791716801E+02 -.782820394E+02 -.772756476E+02 -.761401443E+02 -.748674302E+02 -.734599036E+02 -.719422481E+02 -.703832874E+02 -.689358534E+02 -.679071398E+02 -.678753217E+02 -.698596855E+02 -.755077555E+02 -.871616849E+02 -.107608500E+03 -.139613865E+03 -.182603513E+03 -.227522560E+03 -.251923370E+03 -.227521842E+03 -.182602108E+03 -.139611769E+03 -.107605590E+03 -.871577150E+02 -.755025403E+02 -.698532358E+02 -.678677846E+02 -.678986884E+02 -.689265672E+02 -.703731312E+02 -.719311342E+02 -.734477776E+02 -.748542872E+02 -.761260079E+02 -.772605223E+02 -.782658911E+02 -.791544502E+02 -.799396333E+02 -.806344248E+02 -.812506811E+02 -.817989027E+02 -.822882312E+02 -.827265502E+02 -.831206247E+02 -.834762485E+02 -.837983835E+02 -.840912842E+02 -.843586064E+02 -.846034998E+02 -.848286866E+02 -.850365279E+02 -.852290792E+02 -.854081366E+02 -.855752769E+02 -.857318895E+02 -.858792047E+02 -.860183171E+02 -.861502043E+02 -.862757419E+02 -.863957103E+02 -.865107863E+02 -.866214991E+02 -.867281119E+02 -.868303572E+02 -.869269237E+02 -.870145774E+02 -.870868363E+02 -.871322203E+02 -.871322203E+02
 -.871120893E+02 -.871120893E+02 -.870619864E+02 -.869821341E+02 -.868851484E+02 -.867781494E+02 -.866646553E+02 -.865460160E+02 -.864224099E+02 -.862934508E+02 -.861584825E+02 -.860166474E+02 -.858669150E+02 -.857080965E+02 -.855388706E+02 -.853577659E+02 -.851631233E+02 -.849530252E+02 -.847252292E+02 -.844771012E+02 -.842055457E+02 -.839069436E+02 -.835770410E+02 -.832107630E+02 -.828019879E+02 -.823432765E+02 -.818255419E+02 -.812376170E+02 -.805656523E+02 -.797922958E+02 -.788956007E+02 -.778475543E+02 -.766120577E+02 -.751421797E+02 -.733765959E+02 -.712352561E+02 -.686149971E+02 -.653879574E+02 -.614111146E+02 -.565678329E+02 -.508881968E+02 -.448393098E+02 -.399318675E+02 -.397925624E+02 -.516394116E+02 -.873720840E+02 -.162587298E+03 -.295412911E+03 -.484331618E+03 -.650413141E+03 -.484330627E+03 -.295411038E+03 -.162584675E+03 -.873687140E+02 -.516351887E+02 -.397873179E+02 -.399254015E+02 -.448315938E+02 -.508793689E+02 -.565580718E+02 -.614004984E+02 -.653764497E+02 -.686025185E+02 -.712217652E+02 -.733620919E+02 -.751266725E+02 -.765955327E+02 -.778299602E+02 -.788768725E+02 -.797723821E+02 -.805445115E+02 -.812152067E+02 -.818018195E+02 -.823181993E+02 -.827755007E+02 -.831827860E+02 -.835474788E+02 -.838757073E+02 -.841725680E+02 -.844423292E+02 -.846885892E+02 -.849144009E+02 -.851223707E+02 -.853147370E+02 -.854934337E+02 -.856601412E+02 -.858163284E+02 -.859632866E+02 -.861021571E+02 -.862339524E+02 -.863595681E+02 -.864797778E+02 -.865951907E+02 -.867061310E+02 -.868123670E+02 -.869125806E+02 -.870034595E+02 -.870783269E+02 -.871253286E+02 -.871253286E+02
 -.871095015E+02 -.871095015E+02 -.870587708E+02 -.869779224E+02 -.868797251E+02 -.867713639E+02 -.866563640E+02 -.865360641E+02 -.864106421E+02 -.862797078E+02 -.861425693E+02 -.859983089E+02 -.858458336E+02 -.856839039E+02 -.855111421E+02 -.853260031E+02 -.851267193E+02 -.849112344E+02 -.846771323E+02 -.844215648E+02 -.841411889E+02 -.838320735E+02 -.834895474E+02 -.831079769E+02 -.826804986E+02 -.821986922E+02 -.816521573E+02 -.810279209E+02 -.803096002E+02 -.794762270E+02 -.785005997E+02 -.773468895E+02 -.759670386E+02 -.742953935E+02 -.722405699E+02 -.696731542E+02 -.664077113E+02 -.621790858E+02 -.566193268E+02 -.492605620E+02 -.396362809E+02 -.276592850E+02 -.146524414E+02 -.557296346E+01 -.132501371E+02 -.653211961E+02 -.214272506E+03 -.566825879E+03 -.133479838E+04 -.294836514E+04 -.133479739E+04 -.566823939E+03 -.214269685E+03 -.653174882E+02 -.132456845E+02 -.556766895E+01 -.146460752E+02 -.276516751E+02 -.396274600E+02 -.492506907E+02 -.566085495E+02 -.621674295E+02 -.663951155E+02 -.696595515E+02 -.722259385E+02 -.742797410E+02 -.759503651E+02 -.773291591E+02 -.784817487E+02 -.794561898E+02 -.802883306E+02 -.810053739E+02 -.816282850E+02 -.821734491E+02 -.826538342E+02 -.830798215E+02 -.834598085E+02 -.838006524E+02 -.841080027E+02 -.843865514E+02 -.846402252E+02 -.848723343E+02 -.850856879E+02 -.852826865E+02 -.854653936E+02 -.856355949E+02 -.857948448E+02 -.859445053E+02 -.860857759E+02 -.862197176E+02 -.863472669E+02 -.864692313E+02 -.865862482E+02 -.866986635E+02 -.868062579E+02 -.869077117E+02 -.869996866E+02 -.870754399E+02 -.871229908E+02 -.871229908E+02
 -.871120989E+02 -.871120989E+02 -.870619701E+02 -.869821088E+02 -.868851479E+02 -.867781884E+02 -.866647106E+02 -.865460550E+02 -.864224311E+02 -.862934882E+02 -.861585520E+02 -.860167343E+02 -.858669859E+02 -.857081378E+02 -.855388934E+02 -.853577999E+02 -.851631897E+02 -.849531256E+02 -.847253441E+02 -.844771994E+02 -.842056167E+02 -.839070076E+02 -.835771233E+02 -.832108721E+02 -.828021126E+02 -.823433979E+02 -.818256529E+02 -.812377231E+02 -.805657588E+02 -.797924035E+02 -.788957197E+02 -.778476982E+02 -.766122183E+02 -.751423281E+02 -.733767160E+02 -.712353602E+02 -.686151250E+02 -.653881464E+02 -.614113425E+02 -.565680127E+02 -.508882520E+02 -.448392745E+02 -.399318903E+02 -.397927934E+02 -.516398457E+02 -.873725363E+02 -.162587590E+03 -.295413014E+03 -.484331622E+03 -.650413157E+03 -.484330706E+03 -.295411169E+03 -.162584826E+03 -.873688646E+02 -.516353341E+02 -.397874614E+02 -.399255499E+02 -.448317508E+02 -.508795331E+02 -.565582394E+02 -.614006644E+02 -.653766107E+02 -.686026724E+02 -.712219118E+02 -.733622320E+02 -.751268074E+02 -.765956638E+02 -.778300884E+02 -.788769984E+02 -.797725060E+02 -.805446331E+02 -.812153256E+02 -.818019354E+02 -.823183118E+02 -.827756096E+02 -.831828910E+02 -.835475798E+02 -.838758043E+02 -.841726611E+02 -.844424183E+02 -.846886742E+02 -.849144817E+02 -.851224474E+02 -.853148096E+02 -.854935020E+02 -.856602053E+02 -.858163881E+02 -.859633419E+02 -.861022079E+02 -.862339988E+02 -.863596100E+02 -.864798151E+02 -.865952233E+02 -.867061592E+02 -.868123906E+02 -.869125997E+02 -.870034747E+02 -.870783386E+02 -.871253383E+02 -.871253383E+02
 -.871197288E+02 -.871197288E+02 -.870713936E+02 -.869944353E+02 -.869010757E+02 -.867981891E+02 -.866891624E+02 -.865753410E+02 -.864569939E+02 -.863338433E+02 -.862052955E+02 -.860705683E+02 -.859287550E+02 -.857788616E+02 -.856197963E+02 -.854503449E+02 -.852691254E+02 -.850745514E+02 -.848647945E+02 -.846377659E+02 -.843910937E+02 -.841220713E+02 -.838275644E+02 -.835039155E+02 -.831468501E+02 -.827513883E+02 -.823117288E+02 -.818211081E+02 -.812716396E+02 -.806541764E+02 -.799582329E+02 -.791719583E+02 -.782823536E+02 -.772759504E+02 -.761403960E+02 -.748676390E+02 -.734601398E+02 -.719425843E+02 -.703837267E+02 -.689362710E+02 -.679073790E+02 -.678753436E+02 -.698596484E+02 -.755079066E+02 -.871621631E+02 -.107609203E+03 -.139614559E+03 -.182603991E+03 -.227522779E+03 -.251923427E+03 -.227521881E+03 -.182602223E+03 -.139611984E+03 -.107605884E+03 -.871580552E+02 -.755028945E+02 -.698535808E+02 -.678681117E+02 -.678989983E+02 -.689268650E+02 -.703734220E+02 -.719314218E+02 -.734480636E+02 -.748545717E+02 -.761262899E+02 -.772608004E+02 -.782661638E+02 -.791547163E+02 -.799398921E+02 -.806346762E+02 -.812509250E+02 -.817991392E+02 -.822884607E+02 -.827267726E+02 -.831208401E+02 -.834764568E+02 -.837985846E+02 -.840914780E+02 -.843587926E+02 -.846036782E+02 -.848288571E+02 -.850366902E+02 -.852292332E+02 -.854082823E+02 -.855754140E+02 -.857320179E+02 -.858793245E+02 -.860184280E+02 -.861503063E+02 -.862758348E+02 -.863957942E+02 -.865108610E+02 -.866215646E+02 -.867281682E+02 -.868304045E+02 -.869269622E+02 -.870146077E+02 -.870868597E+02 -.871322395E+02 -.871322395E+02
 -.871319621E+02 -.871319621E+02 -.870865027E+02 -.870141851E+02 -.869265645E+02 -.868301593E+02 -.867282162E+02 -.866220787E+02 -.865120905E+02 -.863980732E+02 -.862795662E+02 -.861559526E+02 -.860265356E+02 -.858905690E+02 -.857472522E+02 -.855957106E+02 -.854349694E+02 -.852639396E+02 -.850814037E+02 -.848860321E+02 -.846763927E+02 -.844509377E+02 -.842079745E+02 -.839456671E+02 -.836620528E+02 -.833551047E+02 -.830228146E+02 -.826633085E+02 -.822750486E+02 -.818571767E+02 -.814100625E+02 -.809360986E+02 -.804409605E+02 -.799355580E+02 -.794389954E+02 -.789829374E+02 -.786179995E+02 -.784227567E+02 -.785160586E+02 -.790727669E+02 -.803417014E+02 -.826613434E+02 -.864633781E+02 -.922468460E+02 -.100553950E+03 -.111877579E+03 -.125974396E+03 -.141236126E+03 -.154101006E+03 -.159538031E+03 -.154100144E+03 -.141234452E+03 -.125971995E+03 -.111874514E+03 -.100550206E+03 -.922422911E+02 -.864577748E+02 -.826546166E+02 -.803338780E+02 -.790639482E+02 -.785063400E+02 -.784121598E+02 -.786064701E+02 -.789704081E+02 -.794254285E+02 -.799209560E+02 -.804253297E+02 -.809194305E+02 -.813923179E+02 -.818382987E+02 -.822549854E+02 -.826420241E+02 -.830002689E+02 -.833312519E+02 -.836368473E+02 -.839190619E+02 -.841799071E+02 -.844213245E+02 -.846451454E+02 -.848530709E+02 -.850466662E+02 -.852273620E+02 -.853964611E+02 -.855551478E+02 -.857044972E+02 -.858454863E+02 -.859790035E+02 -.861058583E+02 -.862267895E+02 -.863424711E+02 -.864535127E+02 -.865604469E+02 -.866636831E+02 -.867633931E+02 -.868592582E+02 -.869499823E+02 -.870324611E+02 -.871005300E+02 -.871433138E+02 -.871433138E+02
 -.871481101E+02 -.871481101E+02 -.871064451E+02 -.870402382E+02 -.869601562E+02 -.868722461E+02 -.867795669E+02 -.866834475E+02 -.865843062E+02 -.864820831E+02 -.863764783E+02 -.862670758E+02 -.861534219E+02 -.860350503E+02 -.859114870E+02 -.857822373E+02 -.856467783E+02 -.855045598E+02 -.853550172E+02 -.851976098E+02 -.850318572E+02 -.848573582E+02 -.846738110E+02 -.844810747E+02 -.842792682E+02 -.840689069E+02 -.838510928E+02 -.836277462E+02 -.834019419E+02 -.831783996E+02 -.829641420E+02 -.827693614E+02 -.826085958E+02 -.825023223E+02 -.824790192E+02 -.825777056E+02 -.828509492E+02 -.833679866E+02 -.842172803E+02 -.855070646E+02 -.873614565E+02 -.899092216E+02 -.932691282E+02 -.975640208E+02 -.102878358E+03 -.109084340E+03 -.115733624E+03 -.121972403E+03 -.126583546E+03 -.128321966E+03 -.126582762E+03 -.121970874E+03 -.115731403E+03 -.109081460E+03 -.102874794E+03 -.975596913E+02 -.932639008E+02 -.899029590E+02 -.873541757E+02 -.854988486E+02 -.842081864E+02 -.833580079E+02 -.828400314E+02 -.825657979E+02 -.824661012E+02 -.824884005E+02 -.825936735E+02 -.827534297E+02 -.829471672E+02 -.831603310E+02 -.833827348E+02 -.836073681E+02 -.838295094E+02 -.840460758E+02 -.842551470E+02 -.844556228E+02 -.846469741E+02 -.848290655E+02 -.850020281E+02 -.851661687E+02 -.853219055E+02 -.854697236E+02 -.856101433E+02 -.857436982E+02 -.858709214E+02 -.859923355E+02 -.861084468E+02 -.862197416E+02 -.863266843E+02 -.864297146E+02 -.865292417E+02 -.866256267E+02 -.867191367E+02 -.868098347E+02 -.868973440E+02 -.869803973E+02 -.870560678E+02 -.871186162E+02 -.871579704E+02 -.871579704E+02
 -.871673231E+02 -.871673231E+02 -.871301635E+02 -.870712002E+02 -.870000340E+02 -.869221453E+02 -.868403571E+02 -.867559634E+02 -.866694470E+02 -.865808718E+02 -.864901040E+02 -.863969343E+02 -.863011520E+02 -.862025654E+02 -.861010159E+02 -.859963694E+02 -.858885264E+02 -.857774296E+02 -.856630948E+02 -.855456627E+02 -.854254456E+02 -.853029658E+02 -.851790029E+02 -.850546706E+02 -.849315504E+02 -.848118372E+02 -.846985395E+02 -.845957061E+02 -.845087263E+02 -.844447375E+02 -.844131118E+02 -.844260319E+02 -.844991709E+02 -.846524988E+02 -.849111323E+02 -.853060773E+02 -.858746746E+02 -.866602826E+02 -.877105076E+02 -.890730849E+02 -.907892255E+02 -.928881143E+02 -.953905229E+02 -.983024567E+02 -.101566536E+03 -.105020870E+03 -.108386624E+03 -.111278983E+03 -.113263871E+03 -.113975202E+03 -.113263172E+03 -.111277600E+03 -.108384573E+03 -.105018148E+03 -.101563112E+03 -.982982839E+02 -.953855470E+02 -.928822721E+02 -.907824821E+02 -.890654614E+02 -.877020222E+02 -.866509168E+02 -.858643891E+02 -.852948433E+02 -.848989408E+02 -.846393526E+02 -.844850692E+02 -.844109653E+02 -.843970501E+02 -.844276359E+02 -.844905473E+02 -.845764224E+02 -.846781228E+02 -.847902498E+02 -.849087550E+02 -.850306324E+02 -.851536762E+02 -.852762925E+02 -.853973536E+02 -.855160854E+02 -.856319811E+02 -.857447352E+02 -.858541925E+02 -.859603098E+02 -.860631263E+02 -.861627415E+02 -.862592982E+02 -.863529695E+02 -.864439488E+02 -.865324408E+02 -.866186507E+02 -.867027631E+02 -.867848974E+02 -.868650053E+02 -.869426555E+02 -.870166268E+02 -.870842152E+02 -.871401972E+02 -.871754670E+02 -.871754670E+02
 -.871886710E+02 -.871886710E+02 -.871565002E+02 -.871055440E+02 -.870442091E+02 -.869773365E+02 -.869074713E+02 -.868358459E+02 -.867629897E+02 -.866890801E+02 -.866141385E+02 -.865381433E+02 -.864610996E+02 -.863830553E+02 -.863041212E+02 -.862244642E+02 -.861443278E+02 -.860640441E+02 -.859840693E+02 -.859050412E+02 -.858278241E+02 -.857535479E+02 -.856836655E+02 -.856200159E+02 -.855649488E+02 -.855214461E+02 -.854932731E+02 -.854851411E+02 -.855029003E+02 -.855537891E+02 -.856466946E+02 -.857924057E+02 -.860038430E+02 -.862962558E+02 -.866872919E+02 -.871967819E+02 -.878460778E+02 -.886566811E+02 -.896479096E+02 -.908336750E+02 -.922195018E+02 -.938018821E+02 -.955682160E+02 -.974881737E+02 -.994972256E+02 -.101487551E+03 -.103311508E+03 -.104796656E+03 -.105773717E+03 -.106115225E+03 -.105773083E+03 -.104795386E+03 -.103309591E+03 -.101484968E+03 -.994939529E+02 -.974841896E+02 -.955635022E+02 -.937964142E+02 -.922132484E+02 -.908266119E+02 -.896400173E+02 -.886479361E+02 -.878364569E+02 -.871862708E+02 -.866758861E+02 -.862839565E+02 -.859906493E+02 -.857783075E+02 -.856316621E+02 -.855377831E+02 -.854858914E+02 -.854671091E+02 -.854741949E+02 -.855012889E+02 -.855436812E+02 -.855976091E+02 -.856600835E+02 -.857287436E+02 -.858017359E+02 -.858776148E+02 -.859552626E+02 -.860338231E+02 -.861126493E+02 -.861912605E+02 -.862693086E+02 -.863465503E+02 -.864228256E+02 -.864980397E+02 -.865721493E+02 -.866451492E+02 -.867170587E+02 -.867878998E+02 -.868576545E+02 -.869261722E+02 -.869929798E+02 -.870569226E+02 -.871155581E+02 -.871642494E+02 -.871949773E+02 -.871949773E+02
 -.872112088E+02 -.872112088E+02 -.871842835E+02 -.871417316E+02 -.870906885E+02 -.870353051E+02 -.869778158E+02 -.869193627E+02 -.868605011E+02 -.868014989E+02 -.867425080E+02 -.866836618E+02 -.866251377E+02 -.865671698E+02 -.865100723E+02 -.864542329E+02 -.864001364E+02 -.863483779E+02 -.862996935E+02 -.862550161E+02 -.862155143E+02 -.861826200E+02 -.861580787E+02 -.861439924E+02 -.861429098E+02 -.861579117E+02 -.861927023E+02 -.862516952E+02 -.863400999E+02 -.864640293E+02 -.866305864E+02 -.868479023E+02 -.871250987E+02 -.874721666E+02 -.878997079E+02 -.884184378E+02 -.890383694E+02 -.897676157E+02 -.906108454E+02 -.915676591E+02 -.926314260E+02 -.937888370E+02 -.950189981E+02 -.962902580E+02 -.975559483E+02 -.987529911E+02 -.998055538E+02 -.100633494E+03 -.101164453E+03 -.101347408E+03 -.101163861E+03 -.100632301E+03 -.998037449E+02 -.987505489E+02 -.975528585E+02 -.962865108E+02 -.950145843E+02 -.937837400E+02 -.926256192E+02 -.915611112E+02 -.906035274E+02 -.897595028E+02 -.890294440E+02 -.884086903E+02 -.878891366E+02 -.874607743E+02 -.871128845E+02 -.868348524E+02 -.866166715E+02 -.864492189E+02 -.863243749E+02 -.862350419E+02 -.861751007E+02 -.861393337E+02 -.861233306E+02 -.861233911E+02 -.861364288E+02 -.861598838E+02 -.861916423E+02 -.862299670E+02 -.862734357E+02 -.863208899E+02 -.863713898E+02 -.864241773E+02 -.864786449E+02 -.865343090E+02 -.865907883E+02 -.866477858E+02 -.867050731E+02 -.867624765E+02 -.868198624E+02 -.868771166E+02 -.869341052E+02 -.869905942E+02 -.870460863E+02 -.870995154E+02 -.871487310E+02 -.871897312E+02 -.872156594E+02 -.872156594E+02
 -.872340484E+02 -.872340484E+02 -.872124151E+02 -.871783256E+02 -.871376171E+02 -.870937235E+02 -.870485453E+02 -.870031082E+02 -.869579700E+02 -.869134620E+02 -.868698334E+02 -.868273323E+02 -.867862591E+02 -.867469767E+02 -.867099307E+02 -.866756471E+02 -.866447504E+02 -.866179776E+02 -.865962004E+02 -.865804698E+02 -.865720507E+02 -.865724354E+02 -.865833770E+02 -.866069135E+02 -.866454194E+02 -.867016556E+02 -.867788117E+02 -.868805338E+02 -.870109359E+02 -.871746111E+02 -.873766183E+02 -.876224179E+02 -.879177302E+02 -.882683136E+02 -.886796493E+02 -.891564910E+02 -.897022549E+02 -.903182616E+02 -.910029001E+02 -.917508585E+02 -.925525840E+02 -.933939813E+02 -.942560783E+02 -.951143943E+02 -.959383712E+02 -.966918262E+02 -.973351639E+02 -.978293409E+02 -.981409417E+02 -.982473021E+02 -.981403806E+02 -.978282133E+02 -.973334609E+02 -.966895381E+02 -.959354896E+02 -.951109113E+02 -.942519834E+02 -.933892584E+02 -.925472108E+02 -.917448091E+02 -.909961494E+02 -.903107882E+02 -.896940442E+02 -.891475368E+02 -.886699527E+02 -.882578768E+02 -.879065481E+02 -.876104733E+02 -.873638868E+02 -.871610738E+02 -.869965828E+02 -.868653547E+02 -.867627888E+02 -.866847672E+02 -.866276493E+02 -.865882487E+02 -.865637990E+02 -.865519150E+02 -.865505513E+02 -.865579629E+02 -.865726672E+02 -.865934096E+02 -.866191316E+02 -.866489438E+02 -.866821007E+02 -.867179800E+02 -.867560636E+02 -.867959216E+02 -.868371986E+02 -.868796003E+02 -.869228800E+02 -.869668201E+02 -.870111986E+02 -.870557216E+02 -.870998889E+02 -.871427424E+02 -.871824456E+02 -.872156569E+02 -.872367151E+02 -.872367151E+02
 -.872564100E+02 -.872564100E+02 -.872399343E+02 -.872140751E+02 -.871833865E+02 -.871505857E+02 -.871172254E+02 -.870841946E+02 -.870520301E+02 -.870210992E+02 -.869917139E+02 -.869641962E+02 -.869389214E+02 -.869163264E+02 -.868969252E+02 -.868813078E+02 -.868701529E+02 -.868642400E+02 -.868644629E+02 -.868718619E+02 -.868876503E+02 -.869132197E+02 -.869501541E+02 -.870002391E+02 -.870654837E+02 -.871481409E+02 -.872507176E+02 -.873759685E+02 -.875268673E+02 -.877065681E+02 -.879183486E+02 -.881655153E+02 -.884512540E+02 -.887784221E+02 -.891492870E+02 -.895652071E+02 -.900262526E+02 -.905307856E+02 -.910750403E+02 -.916527682E+02 -.922550061E+02 -.928699874E+02 -.934831653E+02 -.940773332E+02 -.946329344E+02 -.951287667E+02 -.955432545E+02 -.958562746E+02 -.960512920E+02 -.961173949E+02 -.960507659E+02 -.958552206E+02 -.955416694E+02 -.951266461E+02 -.946302727E+02 -.940741230E+02 -.934793961E+02 -.928656448E+02 -.922500722E+02 -.916472228E+02 -.910688640E+02 -.905239627E+02 -.900187740E+02 -.895570707E+02 -.891404944E+02 -.887689718E+02 -.884411366E+02 -.881547147E+02 -.879068492E+02 -.876943611E+02 -.875139479E+02 -.873623285E+02 -.872363429E+02 -.871330180E+02 -.870496051E+02 -.869835988E+02 -.869327403E+02 -.868950118E+02 -.868686247E+02 -.868520028E+02 -.868437650E+02 -.868427060E+02 -.868477784E+02 -.868580748E+02 -.868728112E+02 -.868913121E+02 -.869129963E+02 -.869373651E+02 -.869639900E+02 -.869925029E+02 -.870225840E+02 -.870539464E+02 -.870863089E+02 -.871193428E+02 -.871525655E+02 -.871851438E+02 -.872155658E+02 -.872411543E+02 -.872574370E+02 -.872574370E+02
 -.872776525E+02 -.872776525E+02 -.872660552E+02 -.872479639E+02 -.872267003E+02 -.872042863E+02 -.871819250E+02 -.871603561E+02 -.871400739E+02 -.871214562E+02 -.871048471E+02 -.870906066E+02 -.870791433E+02 -.870709220E+02 -.870664737E+02 -.870663953E+02 -.870713563E+02 -.870821073E+02 -.870994876E+02 -.871244447E+02 -.871580538E+02 -.872015175E+02 -.872561662E+02 -.873234553E+02 -.874049678E+02 -.875024166E+02 -.876176364E+02 -.877525605E+02 -.879091794E+02 -.880894856E+02 -.882954062E+02 -.885287142E+02 -.887909073E+02 -.890830529E+02 -.894056041E+02 -.897581970E+02 -.901394354E+02 -.905466750E+02 -.909758298E+02 -.914212264E+02 -.918755369E+02 -.923298100E+02 -.927736066E+02 -.931952514E+02 -.935822181E+02 -.939216818E+02 -.942012548E+02 -.944098747E+02 -.945387479E+02 -.945821988E+02 -.945382641E+02 -.944089066E+02 -.941998011E+02 -.939197405E+02 -.935797855E+02 -.931923217E+02 -.927701714E+02 -.923258580E+02 -.918710541E+02 -.914161978E+02 -.909702422E+02 -.905405193E+02 -.901327078E+02 -.897508978E+02 -.893977329E+02 -.890746050E+02 -.887818730E+02 -.885190827E+02 -.882851709E+02 -.880786442E+02 -.878977299E+02 -.877404967E+02 -.876049501E+02 -.874891028E+02 -.873910263E+02 -.873088862E+02 -.872409641E+02 -.871856708E+02 -.871415507E+02 -.871072821E+02 -.870816725E+02 -.870636527E+02 -.870522682E+02 -.870466703E+02 -.870461068E+02 -.870499129E+02 -.870575019E+02 -.870683568E+02 -.870820222E+02 -.870980960E+02 -.871162206E+02 -.871360711E+02 -.871573346E+02 -.871796705E+02 -.872026318E+02 -.872255220E+02 -.872471547E+02 -.872655015E+02 -.872772377E+02 -.872772377E+02
 -.872972932E+02 -.872972932E+02 -.872901869E+02 -.872792312E+02 -.872665957E+02 -.872536452E+02 -.872412423E+02 -.872299706E+02 -.872202671E+02 -.872124981E+02 -.872070141E+02 -.872041840E+02 -.872044183E+02 -.872081749E+02 -.872159643E+02 -.872283502E+02 -.872459517E+02 -.872694473E+02 -.872995777E+02 -.873371561E+02 -.873830802E+02 -.874383315E+02 -.875039662E+02 -.875811052E+02 -.876709256E+02 -.877746527E+02 -.878935454E+02 -.880288685E+02 -.881818513E+02 -.883536349E+02 -.885452113E+02 -.887573524E+02 -.889905239E+02 -.892447821E+02 -.895196574E+02 -.898140337E+02 -.901260334E+02 -.904529143E+02 -.907909917E+02 -.911355965E+02 -.914810837E+02 -.918209041E+02 -.921477457E+02 -.924537507E+02 -.927308076E+02 -.929709166E+02 -.931666158E+02 -.933114412E+02 -.934003774E+02 -.934302411E+02 -.933999406E+02 -.933105674E+02 -.931653043E+02 -.929691663E+02 -.927286159E+02 -.924511136E+02 -.921446570E+02 -.918173554E+02 -.914770654E+02 -.911310993E+02 -.907860087E+02 -.904474422E+02 -.901200717E+02 -.898075825E+02 -.895127144E+02 -.892373423E+02 -.889825811E+02 -.887489026E+02 -.885362546E+02 -.883441729E+02 -.881718840E+02 -.880183933E+02 -.878825606E+02 -.877631607E+02 -.876589327E+02 -.875686169E+02 -.874909830E+02 -.874248502E+02 -.873691002E+02 -.873226861E+02 -.872846363E+02 -.872540558E+02 -.872301252E+02 -.872120979E+02 -.871992968E+02 -.871911093E+02 -.871869824E+02 -.871864182E+02 -.871889681E+02 -.871942274E+02 -.872018297E+02 -.872114377E+02 -.872227298E+02 -.872353728E+02 -.872489704E+02 -.872629679E+02 -.872764963E+02 -.872881437E+02 -.872956650E+02 -.872956650E+02
 -.873150088E+02 -.873150088E+02 -.873119337E+02 -.873073693E+02 -.873024352E+02 -.872978915E+02 -.872942780E+02 -.872920218E+02 -.872914921E+02 -.872930285E+02 -.872969679E+02 -.873036661E+02 -.873135135E+02 -.873269379E+02 -.873444060E+02 -.873664237E+02 -.873935363E+02 -.874263289E+02 -.874654261E+02 -.875114944E+02 -.875652488E+02 -.876274520E+02 -.876989038E+02 -.877804266E+02 -.878728509E+02 -.879770029E+02 -.880936890E+02 -.882236710E+02 -.883676314E+02 -.885261299E+02 -.886995548E+02 -.888880716E+02 -.890915651E+02 -.893095764E+02 -.895412344E+02 -.897851893E+02 -.900395544E+02 -.903018621E+02 -.905690411E+02 -.908374203E+02 -.911027649E+02 -.913603497E+02 -.916050751E+02 -.918316241E+02 -.920346586E+02 -.922090476E+02 -.923501160E+02 -.924538952E+02 -.925173555E+02 -.925385960E+02 -.925169684E+02 -.924531209E+02 -.923489543E+02 -.922074977E+02 -.920327187E+02 -.918292913E+02 -.916023449E+02 -.913572168E+02 -.910992243E+02 -.908334683E+02 -.905646760E+02 -.902970841E+02 -.900343643E+02 -.897795867E+02 -.895352172E+02 -.893031422E+02 -.890847129E+02 -.888808033E+02 -.886918746E+02 -.885180417E+02 -.883591376E+02 -.882147736E+02 -.880843930E+02 -.879673175E+02 -.878627876E+02 -.877699952E+02 -.876881100E+02 -.876163003E+02 -.875537497E+02 -.874996678E+02 -.874532994E+02 -.874139296E+02 -.873808870E+02 -.873535452E+02 -.873313226E+02 -.873136817E+02 -.873001269E+02 -.872902026E+02 -.872834901E+02 -.872796046E+02 -.872781915E+02 -.872789212E+02 -.872814811E+02 -.872855605E+02 -.872908232E+02 -.872968572E+02 -.873030941E+02 -.873086938E+02 -.873124016E+02 -.873124016E+02
 -.873306149E+02 -.873306149E+02 -.873310735E+02 -.873320980E+02 -.873338746E+02 -.873366198E+02 -.873405771E+02 -.873460214E+02 -.873532484E+02 -.873625609E+02 -.873742696E+02 -.873887022E+02 -.874062141E+02 -.874271895E+02 -.874520397E+02 -.874812015E+02 -.875151367E+02 -.875543312E+02 -.875992922E+02 -.876505467E+02 -.877086419E+02 -.877741452E+02 -.878476351E+02 -.879296866E+02 -.880208555E+02 -.881216631E+02 -.882325820E+02 -.883540175E+02 -.884862810E+02 -.886295584E+02 -.887838737E+02 -.889490532E+02 -.891246888E+02 -.893101011E+02 -.895043029E+02 -.897059652E+02 -.899133910E+02 -.901245004E+02 -.903368322E+02 -.905475634E+02 -.907535495E+02 -.909513877E+02 -.911375024E+02 -.913082531E+02 -.914600622E+02 -.915895550E+02 -.916937072E+02 -.917699869E+02 -.918164827E+02 -.918320040E+02 -.918161468E+02 -.917693153E+02 -.916926996E+02 -.915882110E+02 -.914583804E+02 -.913062315E+02 -.911351386E+02 -.909486798E+02 -.907504965E+02 -.905441655E+02 -.903330910E+02 -.901204177E+02 -.899089681E+02 -.897012027E+02 -.894992012E+02 -.893046618E+02 -.891189157E+02 -.889429523E+02 -.887774515E+02 -.886228206E+02 -.884792332E+02 -.883466670E+02 -.882249402E+02 -.881137446E+02 -.880126756E+02 -.879212580E+02 -.878389683E+02 -.877652534E+02 -.876995456E+02 -.876412746E+02 -.875898777E+02 -.875448061E+02 -.875055306E+02 -.874715453E+02 -.874423695E+02 -.874175491E+02 -.873966568E+02 -.873792919E+02 -.873650789E+02 -.873536670E+02 -.873447273E+02 -.873379515E+02 -.873330488E+02 -.873297415E+02 -.873277586E+02 -.873268263E+02 -.873266540E+02 -.873269193E+02 -.873272558E+02 -.873272558E+02
 -.873440428E+02 -.873440428E+02 -.873475277E+02 -.873533265E+02 -.873608138E+02 -.873697288E+02 -.873800505E+02 -.873919116E+02 -.874055320E+02 -.874211718E+02 -.874391082E+02 -.874596335E+02 -.874830600E+02 -.875097212E+02 -.875399688E+02 -.875741693E+02 -.876127017E+02 -.876559564E+02 -.877043320E+02 -.877582317E+02 -.878180606E+02 -.878842232E+02 -.879571180E+02 -.880371257E+02 -.881245941E+02 -.882198237E+02 -.883230546E+02 -.884344519E+02 -.885540890E+02 -.886819250E+02 -.888177806E+02 -.889613132E+02 -.891119947E+02 -.892690905E+02 -.894316416E+02 -.895984505E+02 -.897680714E+02 -.899388101E+02 -.901087336E+02 -.902756926E+02 -.904373575E+02 -.905912668E+02 -.907348893E+02 -.908656966E+02 -.909812454E+02 -.910792651E+02 -.911577459E+02 -.912150226E+02 -.912498477E+02 -.912614487E+02 -.912495637E+02 -.912144545E+02 -.911568935E+02 -.910781280E+02 -.909798230E+02 -.908639884E+02 -.907328952E+02 -.905889877E+02 -.904347950E+02 -.902728494E+02 -.901056126E+02 -.899354141E+02 -.897644030E+02 -.895945123E+02 -.894274375E+02 -.892646261E+02 -.891072775E+02 -.889563513E+02 -.888125821E+02 -.886764981E+02 -.885484433E+02 -.884286002E+02 -.883170131E+02 -.882136105E+02 -.881182265E+02 -.880306194E+02 -.879504893E+02 -.878774934E+02 -.878112584E+02 -.877513917E+02 -.876974907E+02 -.876491495E+02 -.876059653E+02 -.875675428E+02 -.875334971E+02 -.875034565E+02 -.874770638E+02 -.874539775E+02 -.874338717E+02 -.874164362E+02 -.874013765E+02 -.873884140E+02 -.873772874E+02 -.873677581E+02 -.873596219E+02 -.873527346E+02 -.873470561E+02 -.873427221E+02 -.873401450E+02 -.873401450E+02
 -.873553194E+02 -.873553194E+02 -.873613344E+02 -.873711145E+02 -.873833443E+02 -.873973537E+02 -.874128912E+02 -.874299611E+02 -.874487098E+02 -.874693514E+02 -.874921264E+02 -.875172889E+02 -.875451062E+02 -.875758597E+02 -.876098420E+02 -.876473530E+02 -.876886961E+02 -.877341761E+02 -.877840972E+02 -.878387579E+02 -.878984476E+02 -.879634429E+02 -.880340031E+02 -.881103619E+02 -.881927161E+02 -.882812126E+02 -.883759368E+02 -.884769020E+02 -.885840377E+02 -.886971761E+02 -.888160369E+02 -.889402114E+02 -.890691487E+02 -.892021447E+02 -.893383342E+02 -.894766868E+02 -.896160068E+02 -.897549384E+02 -.898919781E+02 -.900254950E+02 -.901537586E+02 -.902749756E+02 -.903873337E+02 -.904890503E+02 -.905784264E+02 -.906539016E+02 -.907141089E+02 -.907579245E+02 -.907845118E+02 -.907933548E+02 -.907842789E+02 -.907574584E+02 -.907134097E+02 -.906529693E+02 -.905772613E+02 -.904876535E+02 -.903857071E+02 -.902731219E+02 -.901516810E+02 -.900231973E+02 -.898894642E+02 -.897522120E+02 -.896130725E+02 -.894735501E+02 -.893350021E+02 -.891986257E+02 -.890654522E+02 -.889363471E+02 -.888120148E+02 -.886930076E+02 -.885797366E+02 -.884724854E+02 -.883714240E+02 -.882766233E+02 -.881880694E+02 -.881056771E+02 -.880293025E+02 -.879587546E+02 -.878938055E+02 -.878341998E+02 -.877796619E+02 -.877299030E+02 -.876846263E+02 -.876435322E+02 -.876063212E+02 -.875726971E+02 -.875423692E+02 -.875150538E+02 -.874904752E+02 -.874683667E+02 -.874484714E+02 -.874305445E+02 -.874143586E+02 -.873997165E+02 -.873864794E+02 -.873746208E+02 -.873643213E+02 -.873561128E+02 -.873510753E+02 -.873510753E+02
 -.873645463E+02 -.873645463E+02 -.873726221E+02 -.873856352E+02 -.874016992E+02 -.874198013E+02 -.874394939E+02 -.874606689E+02 -.874834044E+02 -.875078684E+02 -.875342638E+02 -.875628069E+02 -.875937215E+02 -.876272395E+02 -.876635989E+02 -.877030391E+02 -.877457976E+02 -.877921065E+02 -.878421910E+02 -.878962650E+02 -.879545269E+02 -.880171564E+02 -.880843094E+02 -.881561134E+02 -.882326590E+02 -.883139902E+02 -.884000947E+02 -.884908957E+02 -.885862439E+02 -.886859095E+02 -.887895738E+02 -.888968199E+02 -.890071249E+02 -.891198540E+02 -.892342582E+02 -.893494744E+02 -.894645298E+02 -.895783494E+02 -.896897677E+02 -.897975454E+02 -.899003907E+02 -.899969860E+02 -.900860183E+02 -.901662123E+02 -.902363662E+02 -.902953869E+02 -.903423247E+02 -.903764041E+02 -.903970508E+02 -.904039115E+02 -.903968673E+02 -.903760372E+02 -.903417747E+02 -.902946548E+02 -.902354533E+02 -.901651209E+02 -.900847514E+02 -.899955474E+02 -.898987843E+02 -.897957758E+02 -.896878398E+02 -.895762686E+02 -.894623027E+02 -.893471090E+02 -.892317636E+02 -.891172405E+02 -.890044030E+02 -.888940009E+02 -.887866701E+02 -.886829358E+02 -.885832176E+02 -.884878365E+02 -.883970233E+02 -.883109274E+02 -.882296261E+02 -.881531335E+02 -.880814100E+02 -.880143702E+02 -.879518910E+02 -.878938184E+02 -.878399743E+02 -.877901617E+02 -.877441698E+02 -.877017780E+02 -.876627595E+02 -.876268840E+02 -.875939204E+02 -.875636382E+02 -.875358093E+02 -.875102094E+02 -.874866195E+02 -.874648299E+02 -.874446480E+02 -.874259182E+02 -.874085623E+02 -.873926588E+02 -.873785777E+02 -.873671855E+02 -.873601210E+02 -.873601210E+02
 -.873718759E+02 -.873718759E+02 -.873815805E+02 -.873971397E+02 -.874162074E+02 -.874374925E+02 -.874603852E+02 -.874846811E+02 -.875103971E+02 -.875376572E+02 -.875666285E+02 -.875974910E+02 -.876304287E+02 -.876656291E+02 -.877032813E+02 -.877435725E+02 -.877866844E+02 -.878327894E+02 -.878820490E+02 -.879346104E+02 -.879906032E+02 -.880501352E+02 -.881132890E+02 -.881801180E+02 -.882506411E+02 -.883248361E+02 -.884026328E+02 -.884839056E+02 -.885684688E+02 -.886560715E+02 -.887463932E+02 -.888390397E+02 -.889335386E+02 -.890293374E+02 -.891258032E+02 -.892222248E+02 -.893178182E+02 -.894117343E+02 -.895030692E+02 -.895908775E+02 -.896741887E+02 -.897520255E+02 -.898234255E+02 -.898874639E+02 -.899432768E+02 -.899900852E+02 -.900272163E+02 -.900541244E+02 -.900704068E+02 -.900758166E+02 -.900702708E+02 -.900538531E+02 -.900268106E+02 -.899895466E+02 -.899426077E+02 -.898866673E+02 -.898225050E+02 -.897509852E+02 -.896730334E+02 -.895896125E+02 -.895017005E+02 -.894102692E+02 -.893162650E+02 -.892205929E+02 -.891241031E+02 -.890275803E+02 -.889317362E+02 -.888372051E+02 -.887445415E+02 -.886542200E+02 -.885666369E+02 -.884821143E+02 -.884009034E+02 -.883231907E+02 -.882491032E+02 -.881787145E+02 -.881120512E+02 -.880490982E+02 -.879898051E+02 -.879340909E+02 -.878818496E+02 -.878329542E+02 -.877872608E+02 -.877446125E+02 -.877048420E+02 -.876677746E+02 -.876332304E+02 -.876010259E+02 -.875709761E+02 -.875428960E+02 -.875166027E+02 -.874919203E+02 -.874686904E+02 -.874467965E+02 -.874262158E+02 -.874071169E+02 -.873900287E+02 -.873760934E+02 -.873674046E+02 -.873674046E+02
 -.873774899E+02 -.873774899E+02 -.873884353E+02 -.874059251E+02 -.874272545E+02 -.874509139E+02 -.874761644E+02 -.875027218E+02 -.875305491E+02 -.875597301E+02 -.875903979E+02 -.876227005E+02 -.876567867E+02 -.876928048E+02 -.877309018E+02 -.877712211E+02 -.878138985E+02 -.878590587E+02 -.879068133E+02 -.879572583E+02 -.880104721E+02 -.880665112E+02 -.881254078E+02 -.881871657E+02 -.882517582E+02 -.883191229E+02 -.883891576E+02 -.884617151E+02 -.885365994E+02 -.886135626E+02 -.886923029E+02 -.887724630E+02 -.888536287E+02 -.889353289E+02 -.890170364E+02 -.890981709E+02 -.891781037E+02 -.892561646E+02 -.893316510E+02 -.894038380E+02 -.894719906E+02 -.895353771E+02 -.895932842E+02 -.896450322E+02 -.896899913E+02 -.897275973E+02 -.897573657E+02 -.897789051E+02 -.897919279E+02 -.897962584E+02 -.897918377E+02 -.897787254E+02 -.897570979E+02 -.897272436E+02 -.896895546E+02 -.896445157E+02 -.895926920E+02 -.895347139E+02 -.894712616E+02 -.894030495E+02 -.893308102E+02 -.892552800E+02 -.891771846E+02 -.890972278E+02 -.890160804E+02 -.889343720E+02 -.888526840E+02 -.887715456E+02 -.886914297E+02 -.886127525E+02 -.885358727E+02 -.884610930E+02 -.883886621E+02 -.883187775E+02 -.882515889E+02 -.881872020E+02 -.881256828E+02 -.880670610E+02 -.880113344E+02 -.879584730E+02 -.879084225E+02 -.878611075E+02 -.878164354E+02 -.877742987E+02 -.877345776E+02 -.876971431E+02 -.876618578E+02 -.876285787E+02 -.875971585E+02 -.875674472E+02 -.875392947E+02 -.875125568E+02 -.874871067E+02 -.874628640E+02 -.874398542E+02 -.874183221E+02 -.873989255E+02 -.873830270E+02 -.873730802E+02 -.873730802E+02
 -.873815843E+02 -.873815843E+02 -.873934283E+02 -.874123079E+02 -.874352498E+02 -.874605792E+02 -.874874582E+02 -.875155397E+02 -.875447411E+02 -.875751094E+02 -.876067470E+02 -.876397734E+02 -.876743077E+02 -.877104654E+02 -.877483579E+02 -.877880919E+02 -.878297663E+02 -.878734687E+02 -.879192729E+02 -.879672368E+02 -.880174009E+02 -.880697862E+02 -.881243911E+02 -.881811887E+02 -.882401249E+02 -.883011155E+02 -.883640434E+02 -.884287561E+02 -.884950624E+02 -.885627305E+02 -.886314872E+02 -.887010175E+02 -.887709651E+02 -.888409330E+02 -.889104858E+02 -.889791521E+02 -.890464287E+02 -.891117865E+02 -.891746774E+02 -.892345421E+02 -.892908195E+02 -.893429565E+02 -.893904185E+02 -.894327000E+02 -.894693357E+02 -.894999110E+02 -.895240715E+02 -.895415322E+02 -.895520841E+02 -.895556000E+02 -.895520372E+02 -.895414392E+02 -.895239341E+02 -.894997315E+02 -.894691172E+02 -.894324461E+02 -.893901335E+02 -.893426457E+02 -.892904887E+02 -.892341985E+02 -.891743291E+02 -.891114426E+02 -.890460990E+02 -.889788475E+02 -.889102181E+02 -.888407152E+02 -.887708116E+02 -.887009448E+02 -.886315132E+02 -.885628746E+02 -.884953449E+02 -.884291985E+02 -.883646684E+02 -.883019481E+02 -.882411929E+02 -.881825229E+02 -.881260247E+02 -.880717548E+02 -.880197419E+02 -.879699899E+02 -.879224803E+02 -.878771753E+02 -.878340200E+02 -.877929447E+02 -.877538670E+02 -.877166937E+02 -.876813229E+02 -.876476450E+02 -.876155448E+02 -.875849027E+02 -.875555981E+02 -.875275148E+02 -.875005547E+02 -.874746696E+02 -.874499260E+02 -.874266309E+02 -.874055440E+02 -.873881974E+02 -.873773181E+02 -.873773181E+02
 -.873843579E+02 -.873843579E+02 -.873968037E+02 -.874166059E+02 -.874406025E+02 -.874669997E+02 -.874948868E+02 -.875238697E+02 -.875538291E+02 -.875847802E+02 -.876167973E+02 -.876499742E+02 -.876844055E+02 -.877201804E+02 -.877573813E+02 -.877960849E+02 -.878363604E+02 -.878782667E+02 -.879218496E+02 -.879671395E+02 -.880141505E+02 -.880628789E+02 -.881133015E+02 -.881653734E+02 -.882190261E+02 -.882741660E+02 -.883306727E+02 -.883883974E+02 -.884471617E+02 -.885067560E+02 -.885669391E+02 -.886274385E+02 -.886879512E+02 -.887481458E+02 -.888076637E+02 -.888661229E+02 -.889231204E+02 -.889782376E+02 -.890310450E+02 -.890811086E+02 -.891279968E+02 -.891712875E+02 -.892105758E+02 -.892454812E+02 -.892756559E+02 -.893007910E+02 -.893206239E+02 -.893349440E+02 -.893435972E+02 -.893464898E+02 -.893435907E+02 -.893349318E+02 -.893206077E+02 -.893007731E+02 -.892756395E+02 -.892454702E+02 -.892105749E+02 -.891713023E+02 -.891280339E+02 -.890811755E+02 -.890311503E+02 -.889783906E+02 -.889233313E+02 -.888664029E+02 -.888080253E+02 -.887486027E+02 -.886885190E+02 -.886281339E+02 -.885677805E+02 -.885077626E+02 -.884483538E+02 -.883897966E+02 -.883323026E+02 -.882760526E+02 -.882211977E+02 -.881678607E+02 -.881161372E+02 -.880660977E+02 -.880177891E+02 -.879712369E+02 -.879264472E+02 -.878834081E+02 -.878420921E+02 -.878024578E+02 -.877644511E+02 -.877280074E+02 -.876930528E+02 -.876595053E+02 -.876272764E+02 -.875962726E+02 -.875663984E+02 -.875375624E+02 -.875096919E+02 -.874827661E+02 -.874568860E+02 -.874324075E+02 -.874101670E+02 -.873918214E+02 -.873802945E+02 -.873802945E+02
 -.873860039E+02 -.873860039E+02 -.873987979E+02 -.874191251E+02 -.874437042E+02 -.874706629E+02 -.874990400E+02 -.875284071E+02 -.875586173E+02 -.875896601E+02 -.876215845E+02 -.876544615E+02 -.876883647E+02 -.877233624E+02 -.877595148E+02 -.877968750E+02 -.878354884E+02 -.878753915E+02 -.879166095E+02 -.879591538E+02 -.880030207E+02 -.880481905E+02 -.880946266E+02 -.881422745E+02 -.881910600E+02 -.882408880E+02 -.882916418E+02 -.883431822E+02 -.883953468E+02 -.884479497E+02 -.885007815E+02 -.885536093E+02 -.886061779E+02 -.886582118E+02 -.887094166E+02 -.887594822E+02 -.888080855E+02 -.888548939E+02 -.888995695E+02 -.889417734E+02 -.889811712E+02 -.890174380E+02 -.890502639E+02 -.890793597E+02 -.891044619E+02 -.891253380E+02 -.891417907E+02 -.891536624E+02 -.891608382E+02 -.891632480E+02 -.891608687E+02 -.891537243E+02 -.891418855E+02 -.891254680E+02 -.891046304E+02 -.890795708E+02 -.890505226E+02 -.890177502E+02 -.889815438E+02 -.889422141E+02 -.889000869E+02 -.888554975E+02 -.888087857E+02 -.887602907E+02 -.887103463E+02 -.886592770E+02 -.886073944E+02 -.885549938E+02 -.885023519E+02 -.884497250E+02 -.883973472E+02 -.883454299E+02 -.882941607E+02 -.882437040E+02 -.881942011E+02 -.881457706E+02 -.880985093E+02 -.880524934E+02 -.880077796E+02 -.879644063E+02 -.879223951E+02 -.878817519E+02 -.878424685E+02 -.878045241E+02 -.877678862E+02 -.877325119E+02 -.876983495E+02 -.876653392E+02 -.876334145E+02 -.876025036E+02 -.875725325E+02 -.875434312E+02 -.875151486E+02 -.874876871E+02 -.874611755E+02 -.874360065E+02 -.874130715E+02 -.873941121E+02 -.873821823E+02 -.873821823E+02
 -.873867030E+02 -.873867030E+02 -.873996326E+02 -.874201515E+02 -.874449191E+02 -.874720200E+02 -.875004612E+02 -.875297905E+02 -.875598409E+02 -.875905817E+02 -.876220416E+02 -.876542712E+02 -.876873258E+02 -.877212565E+02 -.877561070E+02 -.877919124E+02 -.878287002E+02 -.878664896E+02 -.879052903E+02 -.879451005E+02 -.879859052E+02 -.880276754E+02 -.880703674E+02 -.881139221E+02 -.881582649E+02 -.882033040E+02 -.882489305E+02 -.882950174E+02 -.883414201E+02 -.883879755E+02 -.884345035E+02 -.884808065E+02 -.885266708E+02 -.885718680E+02 -.886161569E+02 -.886592855E+02 -.887009938E+02 -.887410164E+02 -.887790859E+02 -.888149363E+02 -.888483066E+02 -.888789445E+02 -.889066110E+02 -.889310837E+02 -.889521612E+02 -.889696662E+02 -.889834489E+02 -.889933901E+02 -.889994026E+02 -.890014339E+02 -.889994665E+02 -.889935186E+02 -.889836437E+02 -.889699296E+02 -.889524965E+02 -.889314952E+02 -.889071038E+02 -.888795246E+02 -.888489809E+02 -.888157125E+02 -.887799726E+02 -.887420231E+02 -.887021313E+02 -.886605657E+02 -.886175928E+02 -.885734740E+02 -.885284621E+02 -.884827996E+02 -.884367159E+02 -.883904260E+02 -.883441289E+02 -.882980065E+02 -.882522235E+02 -.882069262E+02 -.881622432E+02 -.881182854E+02 -.880751461E+02 -.880329020E+02 -.879916135E+02 -.879513258E+02 -.879120700E+02 -.878738637E+02 -.878367118E+02 -.878006082E+02 -.877655363E+02 -.877314699E+02 -.876983744E+02 -.876662077E+02 -.876349210E+02 -.876044605E+02 -.875747702E+02 -.875457980E+02 -.875175112E+02 -.874899314E+02 -.874632088E+02 -.874377625E+02 -.874145192E+02 -.873952711E+02 -.873831455E+02 -.873831455E+02
 -.873866191E+02 -.873866191E+02 -.873995093E+02 -.874199457E+02 -.874445784E+02 -.874714788E+02 -.874996393E+02 -.875285924E+02 -.875581565E+02 -.875882860E+02 -.876189933E+02 -.876503124E+02 -.876822826E+02 -.877149407E+02 -.877483170E+02 -.877824343E+02 -.878173067E+02 -.878529408E+02 -.878893349E+02 -.879264777E+02 -.879643475E+02 -.880029103E+02 -.880421196E+02 -.880819161E+02 -.881222273E+02 -.881629675E+02 -.882040372E+02 -.882453229E+02 -.882866972E+02 -.883280189E+02 -.883691337E+02 -.884098746E+02 -.884500631E+02 -.884895103E+02 -.885280183E+02 -.885653822E+02 -.886013920E+02 -.886358352E+02 -.886684989E+02 -.886991727E+02 -.887276516E+02 -.887537383E+02 -.887772469E+02 -.887980048E+02 -.888158566E+02 -.888306657E+02 -.888423171E+02 -.888507195E+02 -.888558064E+02 -.888575376E+02 -.888558999E+02 -.888509073E+02 -.888426008E+02 -.888310478E+02 -.888163404E+02 -.887985946E+02 -.887779477E+02 -.887545561E+02 -.887285931E+02 -.887002455E+02 -.886697116E+02 -.886371975E+02 -.886029147E+02 -.885670769E+02 -.885298980E+02 -.884915889E+02 -.884523554E+02 -.884123966E+02 -.883719025E+02 -.883310530E+02 -.882900164E+02 -.882489486E+02 -.882079920E+02 -.881672758E+02 -.881269149E+02 -.880870105E+02 -.880476499E+02 -.880089067E+02 -.879708418E+02 -.879335030E+02 -.878969264E+02 -.878611365E+02 -.878261474E+02 -.877919631E+02 -.877585783E+02 -.877259794E+02 -.876941450E+02 -.876630466E+02 -.876326500E+02 -.876029159E+02 -.875738030E+02 -.875452743E+02 -.875173121E+02 -.874899536E+02 -.874633649E+02 -.874379820E+02 -.874147506E+02 -.873954844E+02 -.873833356E+02 -.873833356E+02
 -.873858976E+02 -.873858976E+02 -.873986067E+02 -.874187395E+02 -.874429767E+02 -.874694014E+02 -.874970061E+02 -.875253163E+02 -.875541400E+02 -.875834200E+02 -.876131565E+02 -.876433704E+02 -.876740879E+02 -.877053337E+02 -.877371276E+02 -.877694824E+02 -.878024036E+02 -.878358890E+02 -.878699289E+02 -.879045057E+02 -.879395932E+02 -.879751554E+02 -.880111460E+02 -.880475078E+02 -.880841728E+02 -.881210622E+02 -.881580866E+02 -.881951455E+02 -.882321279E+02 -.882689122E+02 -.883053670E+02 -.883413514E+02 -.883767165E+02 -.884113057E+02 -.884449567E+02 -.884775025E+02 -.885087730E+02 -.885385971E+02 -.885668045E+02 -.885932279E+02 -.886177048E+02 -.886400800E+02 -.886602075E+02 -.886779526E+02 -.886931941E+02 -.887058258E+02 -.887157588E+02 -.887229221E+02 -.887272646E+02 -.887287553E+02 -.887273841E+02 -.887231619E+02 -.887161205E+02 -.887063119E+02 -.886938079E+02 -.886786983E+02 -.886610899E+02 -.886411050E+02 -.886188789E+02 -.885945587E+02 -.885683006E+02 -.885402679E+02 -.885106290E+02 -.884795552E+02 -.884472185E+02 -.884137899E+02 -.883794375E+02 -.883443247E+02 -.883086091E+02 -.882724411E+02 -.882359625E+02 -.881993062E+02 -.881625951E+02 -.881259417E+02 -.880894477E+02 -.880532040E+02 -.880172905E+02 -.879817763E+02 -.879467200E+02 -.879121694E+02 -.878781628E+02 -.878447286E+02 -.878118864E+02 -.877796470E+02 -.877480135E+02 -.877169812E+02 -.876865388E+02 -.876566687E+02 -.876273476E+02 -.875985482E+02 -.875702412E+02 -.875424020E+02 -.875150251E+02 -.874881599E+02 -.874619835E+02 -.874369409E+02 -.874139826E+02 -.873949196E+02 -.873828892E+02 -.873828892E+02
 -.873846654E+02 -.873846654E+02 -.873970808E+02 -.874167347E+02 -.874403707E+02 -.874661037E+02 -.874929376E+02 -.875203982E+02 -.875482875E+02 -.875765396E+02 -.876051450E+02 -.876341145E+02 -.876634643E+02 -.876932093E+02 -.877233603E+02 -.877539230E+02 -.877848965E+02 -.878162728E+02 -.878480375E+02 -.878801689E+02 -.879126383E+02 -.879454092E+02 -.879784370E+02 -.880116682E+02 -.880450403E+02 -.880784821E+02 -.881119139E+02 -.881452476E+02 -.881783867E+02 -.882112271E+02 -.882436571E+02 -.882755582E+02 -.883068059E+02 -.883372706E+02 -.883668185E+02 -.883953132E+02 -.884226164E+02 -.884485899E+02 -.884730968E+02 -.884960030E+02 -.885171792E+02 -.885365022E+02 -.885538565E+02 -.885691361E+02 -.885822458E+02 -.885931024E+02 -.886016362E+02 -.886077920E+02 -.886115299E+02 -.886128257E+02 -.886116718E+02 -.886080766E+02 -.886020650E+02 -.885936779E+02 -.885829712E+02 -.885700155E+02 -.885548945E+02 -.885377045E+02 -.885185522E+02 -.884975541E+02 -.884748343E+02 -.884505230E+02 -.884247551E+02 -.883976685E+02 -.883694022E+02 -.883400955E+02 -.883098859E+02 -.882789080E+02 -.882472926E+02 -.882151653E+02 -.881826457E+02 -.881498465E+02 -.881168734E+02 -.880838239E+02 -.880507872E+02 -.880178441E+02 -.879850669E+02 -.879525189E+02 -.879202552E+02 -.878883221E+02 -.878567580E+02 -.878255930E+02 -.877948499E+02 -.877645440E+02 -.877346839E+02 -.877052716E+02 -.876763032E+02 -.876477693E+02 -.876196556E+02 -.875919439E+02 -.875646149E+02 -.875376536E+02 -.875110648E+02 -.874849067E+02 -.874593634E+02 -.874348821E+02 -.874124066E+02 -.873937251E+02 -.873819274E+02 -.873819274E+02
 -.873830327E+02 -.873830327E+02 -.873950662E+02 -.874141049E+02 -.874369809E+02 -.874618561E+02 -.874877554E+02 -.875142105E+02 -.875410214E+02 -.875681160E+02 -.875954772E+02 -.876231081E+02 -.876510170E+02 -.876792113E+02 -.877076953E+02 -.877364685E+02 -.877655255E+02 -.877948548E+02 -.878244389E+02 -.878542545E+02 -.878842719E+02 -.879144552E+02 -.879447620E+02 -.879751430E+02 -.880055418E+02 -.880358948E+02 -.880661315E+02 -.880961749E+02 -.881259416E+02 -.881553426E+02 -.881842831E+02 -.882126633E+02 -.882403791E+02 -.882673231E+02 -.882933848E+02 -.883184522E+02 -.883424126E+02 -.883651538E+02 -.883865650E+02 -.884065386E+02 -.884249707E+02 -.884417629E+02 -.884568233E+02 -.884700677E+02 -.884814207E+02 -.884908168E+02 -.884982009E+02 -.885035296E+02 -.885067716E+02 -.885079078E+02 -.885069324E+02 -.885038520E+02 -.884986863E+02 -.884914676E+02 -.884822399E+02 -.884710591E+02 -.884579916E+02 -.884431135E+02 -.884265098E+02 -.884082734E+02 -.883885033E+02 -.883673043E+02 -.883447849E+02 -.883210567E+02 -.882962328E+02 -.882704267E+02 -.882437515E+02 -.882163184E+02 -.881882359E+02 -.881596091E+02 -.881305388E+02 -.881011208E+02 -.880714454E+02 -.880415967E+02 -.880116529E+02 -.879816851E+02 -.879517578E+02 -.879219288E+02 -.878922487E+02 -.878627613E+02 -.878335038E+02 -.878045067E+02 -.877757943E+02 -.877473845E+02 -.877192897E+02 -.876915165E+02 -.876640665E+02 -.876369365E+02 -.876101191E+02 -.875836034E+02 -.875573778E+02 -.875314355E+02 -.875057888E+02 -.874805023E+02 -.874557637E+02 -.874320169E+02 -.874101892E+02 -.873920302E+02 -.873805557E+02 -.873805557E+02
 -.873810938E+02 -.873810938E+02 -.873926782E+02 -.874109978E+02 -.874329939E+02 -.874568873E+02 -.874817310E+02 -.875070671E+02 -.875326963E+02 -.875585433E+02 -.875845852E+02 -.876108189E+02 -.876372467E+02 -.876638704E+02 -.876906891E+02 -.877176983E+02 -.877448890E+02 -.877722472E+02 -.877997543E+02 -.878273862E+02 -.878551136E+02 -.878829022E+02 -.879107121E+02 -.879384984E+02 -.879662101E+02 -.879937912E+02 -.880211797E+02 -.880483086E+02 -.880751062E+02 -.881014961E+02 -.881273978E+02 -.881527274E+02 -.881773978E+02 -.882013194E+02 -.882244011E+02 -.882465506E+02 -.882676754E+02 -.882876842E+02 -.883064869E+02 -.883239965E+02 -.883401291E+02 -.883548058E+02 -.883679529E+02 -.883795029E+02 -.883893959E+02 -.883975796E+02 -.884040104E+02 -.884086539E+02 -.884114851E+02 -.884124891E+02 -.884116613E+02 -.884090071E+02 -.884045421E+02 -.883982918E+02 -.883902916E+02 -.883805857E+02 -.883692272E+02 -.883562769E+02 -.883418029E+02 -.883258797E+02 -.883085870E+02 -.882900093E+02 -.882702346E+02 -.882493536E+02 -.882274587E+02 -.882046430E+02 -.881809995E+02 -.881566204E+02 -.881315962E+02 -.881060147E+02 -.880799610E+02 -.880535164E+02 -.880267580E+02 -.879997584E+02 -.879725855E+02 -.879453018E+02 -.879179647E+02 -.878906258E+02 -.878633316E+02 -.878361228E+02 -.878090346E+02 -.877820968E+02 -.877553341E+02 -.877287660E+02 -.877024069E+02 -.876762669E+02 -.876503513E+02 -.876246617E+02 -.875991957E+02 -.875739483E+02 -.875489140E+02 -.875240922E+02 -.874995010E+02 -.874752096E+02 -.874514060E+02 -.874285261E+02 -.874074733E+02 -.873899456E+02 -.873788645E+02 -.873788645E+02
 -.873789289E+02 -.873789289E+02 -.873900144E+02 -.874075383E+02 -.874285662E+02 -.874513881E+02 -.874750905E+02 -.874992287E+02 -.875236068E+02 -.875481477E+02 -.875728249E+02 -.875976306E+02 -.876225625E+02 -.876476181E+02 -.876727928E+02 -.876980790E+02 -.877234654E+02 -.877489367E+02 -.877744735E+02 -.878000520E+02 -.878256442E+02 -.878512177E+02 -.878767357E+02 -.879021572E+02 -.879274368E+02 -.879525247E+02 -.879773669E+02 -.880019055E+02 -.880260784E+02 -.880498206E+02 -.880730635E+02 -.880957364E+02 -.881177662E+02 -.881390782E+02 -.881595967E+02 -.881792455E+02 -.881979487E+02 -.882156313E+02 -.882322198E+02 -.882476434E+02 -.882618342E+02 -.882747283E+02 -.882862662E+02 -.882963938E+02 -.883050628E+02 -.883122314E+02 -.883178647E+02 -.883219352E+02 -.883244230E+02 -.883253163E+02 -.883246114E+02 -.883223127E+02 -.883184327E+02 -.883129919E+02 -.883060185E+02 -.882975482E+02 -.882876235E+02 -.882762934E+02 -.882636127E+02 -.882496415E+02 -.882344445E+02 -.882180903E+02 -.882006506E+02 -.881821993E+02 -.881628123E+02 -.881425663E+02 -.881215382E+02 -.880998045E+02 -.880774407E+02 -.880545207E+02 -.880311162E+02 -.880072961E+02 -.879831265E+02 -.879586699E+02 -.879339851E+02 -.879091268E+02 -.878841458E+02 -.878590883E+02 -.878339963E+02 -.878089070E+02 -.877838536E+02 -.877588646E+02 -.877339641E+02 -.877091722E+02 -.876845048E+02 -.876599738E+02 -.876355876E+02 -.876113507E+02 -.875872650E+02 -.875633297E+02 -.875395442E+02 -.875159125E+02 -.874924573E+02 -.874692501E+02 -.874464770E+02 -.874245624E+02 -.874043797E+02 -.873875655E+02 -.873769308E+02 -.873769308E+02
 -.873766041E+02 -.873766041E+02 -.873871557E+02 -.874038299E+02 -.874238279E+02 -.874455163E+02 -.874680197E+02 -.874909092E+02 -.875139937E+02 -.875371957E+02 -.875604863E+02 -.875838547E+02 -.876072949E+02 -.876308015E+02 -.876543671E+02 -.876779819E+02 -.877016331E+02 -.877253049E+02 -.877489777E+02 -.877726287E+02 -.877962312E+02 -.878197552E+02 -.878431671E+02 -.878664297E+02 -.878895025E+02 -.879123417E+02 -.879349000E+02 -.879571273E+02 -.879789703E+02 -.880003731E+02 -.880212779E+02 -.880416245E+02 -.880613515E+02 -.880803965E+02 -.880986964E+02 -.881161880E+02 -.881328087E+02 -.881484967E+02 -.881631919E+02 -.881768362E+02 -.881893743E+02 -.882007543E+02 -.882109279E+02 -.882198513E+02 -.882274856E+02 -.882337969E+02 -.882387572E+02 -.882423443E+02 -.882445423E+02 -.882453418E+02 -.882447398E+02 -.882427399E+02 -.882393522E+02 -.882345932E+02 -.882284859E+02 -.882210588E+02 -.882123464E+02 -.882023884E+02 -.881912292E+02 -.881789177E+02 -.881655066E+02 -.881510517E+02 -.881356119E+02 -.881192478E+02 -.881020219E+02 -.880839977E+02 -.880652389E+02 -.880458093E+02 -.880257722E+02 -.880051896E+02 -.879841221E+02 -.879626284E+02 -.879407649E+02 -.879185854E+02 -.878961410E+02 -.878734794E+02 -.878506454E+02 -.878276801E+02 -.878046211E+02 -.877815027E+02 -.877583552E+02 -.877352057E+02 -.877120775E+02 -.876889904E+02 -.876659610E+02 -.876430024E+02 -.876201248E+02 -.875973352E+02 -.875746382E+02 -.875520366E+02 -.875295331E+02 -.875071356E+02 -.874848697E+02 -.874628080E+02 -.874411326E+02 -.874202536E+02 -.874010096E+02 -.873849684E+02 -.873748189E+02 -.873748189E+02
 -.873741725E+02 -.873741725E+02 -.873841675E+02 -.873999571E+02 -.874188856E+02 -.874394012E+02 -.874606703E+02 -.874822823E+02 -.875040519E+02 -.875259022E+02 -.875478027E+02 -.875697405E+02 -.875917075E+02 -.876136960E+02 -.876356967E+02 -.876576982E+02 -.876796871E+02 -.877016472E+02 -.877235596E+02 -.877454022E+02 -.877671504E+02 -.877887764E+02 -.878102496E+02 -.878315368E+02 -.878526018E+02 -.878734059E+02 -.878939079E+02 -.879140644E+02 -.879338294E+02 -.879531554E+02 -.879719928E+02 -.879902908E+02 -.880079978E+02 -.880250611E+02 -.880414282E+02 -.880570464E+02 -.880718638E+02 -.880858293E+02 -.880988934E+02 -.881110085E+02 -.881221292E+02 -.881322130E+02 -.881412205E+02 -.881491162E+02 -.881558683E+02 -.881614494E+02 -.881658367E+02 -.881690124E+02 -.881709637E+02 -.881716827E+02 -.881711673E+02 -.881694204E+02 -.881664501E+02 -.881622700E+02 -.881568986E+02 -.881503592E+02 -.881426798E+02 -.881338927E+02 -.881240342E+02 -.881131442E+02 -.881012658E+02 -.880884450E+02 -.880747299E+02 -.880601708E+02 -.880448193E+02 -.880287280E+02 -.880119501E+02 -.879945390E+02 -.879765476E+02 -.879580283E+02 -.879390324E+02 -.879196099E+02 -.878998092E+02 -.878796764E+02 -.878592559E+02 -.878385894E+02 -.878177161E+02 -.877966726E+02 -.877754927E+02 -.877542073E+02 -.877328443E+02 -.877114289E+02 -.876899833E+02 -.876685268E+02 -.876470759E+02 -.876256446E+02 -.876042439E+02 -.875828827E+02 -.875615677E+02 -.875403039E+02 -.875190969E+02 -.874979572E+02 -.874769123E+02 -.874560348E+02 -.874355012E+02 -.874157048E+02 -.873974465E+02 -.873822194E+02 -.873725819E+02 -.873725819E+02
 -.873716764E+02 -.873716764E+02 -.873811019E+02 -.873959874E+02 -.874138246E+02 -.874331467E+02 -.874531644E+02 -.874734872E+02 -.874939368E+02 -.875144377E+02 -.875349586E+02 -.875554850E+02 -.875760075E+02 -.875965169E+02 -.876170027E+02 -.876374528E+02 -.876578533E+02 -.876781880E+02 -.876984388E+02 -.877185850E+02 -.877386036E+02 -.877584693E+02 -.877781545E+02 -.877976292E+02 -.878168614E+02 -.878358171E+02 -.878544603E+02 -.878727531E+02 -.878906562E+02 -.879081286E+02 -.879251281E+02 -.879416118E+02 -.879575358E+02 -.879728559E+02 -.879875280E+02 -.880015082E+02 -.880147531E+02 -.880272204E+02 -.880388691E+02 -.880496599E+02 -.880595555E+02 -.880685208E+02 -.880765237E+02 -.880835350E+02 -.880895288E+02 -.880944827E+02 -.880983781E+02 -.881012006E+02 -.881029396E+02 -.881035889E+02 -.881031467E+02 -.881016154E+02 -.880990018E+02 -.880953169E+02 -.880905757E+02 -.880847974E+02 -.880780048E+02 -.880702245E+02 -.880614862E+02 -.880518226E+02 -.880412693E+02 -.880298641E+02 -.880176469E+02 -.880046593E+02 -.879909441E+02 -.879765452E+02 -.879615070E+02 -.879458743E+02 -.879296918E+02 -.879130036E+02 -.878958534E+02 -.878782838E+02 -.878603361E+02 -.878420503E+02 -.878234647E+02 -.878046158E+02 -.877855380E+02 -.877662637E+02 -.877468231E+02 -.877272440E+02 -.877075521E+02 -.876877706E+02 -.876679203E+02 -.876480197E+02 -.876280851E+02 -.876081305E+02 -.875881677E+02 -.875682066E+02 -.875482552E+02 -.875283204E+02 -.875084097E+02 -.874885353E+02 -.874687261E+02 -.874490533E+02 -.874296869E+02 -.874110018E+02 -.873937583E+02 -.873793714E+02 -.873702632E+02 -.873702632E+02
 -.873691495E+02 -.873691495E+02 -.873780000E+02 -.873919738E+02 -.874087121E+02 -.874268349E+02 -.874455985E+02 -.874646337E+02 -.874837707E+02 -.875029360E+02 -.875220980E+02 -.875412411E+02 -.875603549E+02 -.875794296E+02 -.875984540E+02 -.876174158E+02 -.876363008E+02 -.876550934E+02 -.876737762E+02 -.876923299E+02 -.877107333E+02 -.877289634E+02 -.877469954E+02 -.877648023E+02 -.877823560E+02 -.877996263E+02 -.878165818E+02 -.878331897E+02 -.878494159E+02 -.878652253E+02 -.878805819E+02 -.878954491E+02 -.879097897E+02 -.879235666E+02 -.879367425E+02 -.879492805E+02 -.879611445E+02 -.879722993E+02 -.879827106E+02 -.879923459E+02 -.880011744E+02 -.880091671E+02 -.880162976E+02 -.880225417E+02 -.880278782E+02 -.880322888E+02 -.880357583E+02 -.880382747E+02 -.880398295E+02 -.880404177E+02 -.880400377E+02 -.880386915E+02 -.880363848E+02 -.880331266E+02 -.880289292E+02 -.880238084E+02 -.880177830E+02 -.880108749E+02 -.880031085E+02 -.879945108E+02 -.879851113E+02 -.879749413E+02 -.879640338E+02 -.879524236E+02 -.879401463E+02 -.879272386E+02 -.879137379E+02 -.878996817E+02 -.878851078E+02 -.878700536E+02 -.878545563E+02 -.878386522E+02 -.878223769E+02 -.878057648E+02 -.877888493E+02 -.877716620E+02 -.877542332E+02 -.877365917E+02 -.877187643E+02 -.877007761E+02 -.876826503E+02 -.876644083E+02 -.876460695E+02 -.876276515E+02 -.876091700E+02 -.875906388E+02 -.875720699E+02 -.875534739E+02 -.875348596E+02 -.875162352E+02 -.874976094E+02 -.874789958E+02 -.874604235E+02 -.874419619E+02 -.874237733E+02 -.874062132E+02 -.873899996E+02 -.873764672E+02 -.873678977E+02 -.873678977E+02
 -.873666187E+02 -.873666187E+02 -.873748942E+02 -.873879575E+02 -.874036002E+02 -.874205293E+02 -.874380472E+02 -.874558069E+02 -.874736480E+02 -.874914997E+02 -.875093306E+02 -.875271245E+02 -.875448704E+02 -.875625580E+02 -.875801760E+02 -.875977122E+02 -.876151527E+02 -.876324825E+02 -.876496849E+02 -.876667421E+02 -.876836347E+02 -.877003418E+02 -.877168410E+02 -.877331084E+02 -.877491190E+02 -.877648463E+02 -.877802629E+02 -.877953400E+02 -.878100484E+02 -.878243577E+02 -.878382373E+02 -.878516558E+02 -.878645816E+02 -.878769834E+02 -.878888296E+02 -.879000894E+02 -.879107322E+02 -.879207287E+02 -.879300503E+02 -.879386698E+02 -.879465617E+02 -.879537020E+02 -.879600687E+02 -.879656420E+02 -.879704042E+02 -.879743403E+02 -.879774377E+02 -.879796867E+02 -.879810802E+02 -.879816140E+02 -.879812871E+02 -.879801009E+02 -.879780603E+02 -.879751725E+02 -.879714479E+02 -.879668994E+02 -.879615427E+02 -.879553957E+02 -.879484787E+02 -.879408142E+02 -.879324266E+02 -.879233419E+02 -.879135878E+02 -.879031931E+02 -.878921878E+02 -.878806026E+02 -.878684690E+02 -.878558187E+02 -.878426836E+02 -.878290957E+02 -.878150865E+02 -.878006872E+02 -.877859284E+02 -.877708398E+02 -.877554502E+02 -.877397876E+02 -.877238784E+02 -.877077479E+02 -.876914202E+02 -.876749177E+02 -.876582615E+02 -.876414711E+02 -.876245645E+02 -.876075583E+02 -.875904673E+02 -.875733050E+02 -.875560834E+02 -.875388132E+02 -.875215038E+02 -.875041642E+02 -.874868038E+02 -.874694370E+02 -.874520928E+02 -.874348379E+02 -.874178264E+02 -.874013934E+02 -.873862138E+02 -.873735404E+02 -.873655132E+02 -.873655132E+02
 -.873641047E+02 -.873641047E+02 -.873718098E+02 -.873839704E+02 -.873985284E+02 -.874142775E+02 -.874305666E+02 -.874470709E+02 -.874636395E+02 -.874802054E+02 -.874967379E+02 -.875132207E+02 -.875296422E+02 -.875459918E+02 -.875622587E+02 -.875784306E+02 -.875944945E+02 -.876104360E+02 -.876262396E+02 -.876418886E+02 -.876573652E+02 -.876726506E+02 -.876877246E+02 -.877025661E+02 -.877171529E+02 -.877314617E+02 -.877454685E+02 -.877591482E+02 -.877724756E+02 -.877854245E+02 -.877979684E+02 -.878100807E+02 -.878217346E+02 -.878329032E+02 -.878435600E+02 -.878536788E+02 -.878632341E+02 -.878722011E+02 -.878805558E+02 -.878882757E+02 -.878953393E+02 -.879017267E+02 -.879074195E+02 -.879124014E+02 -.879166577E+02 -.879201759E+02 -.879229457E+02 -.879249589E+02 -.879262098E+02 -.879266950E+02 -.879264134E+02 -.879253664E+02 -.879235580E+02 -.879209943E+02 -.879176838E+02 -.879136372E+02 -.879088675E+02 -.879033897E+02 -.878972207E+02 -.878903791E+02 -.878828853E+02 -.878747611E+02 -.878660295E+02 -.878567149E+02 -.878468422E+02 -.878364375E+02 -.878255273E+02 -.878141385E+02 -.878022981E+02 -.877900333E+02 -.877773711E+02 -.877643383E+02 -.877509613E+02 -.877372656E+02 -.877232765E+02 -.877090181E+02 -.876945139E+02 -.876797862E+02 -.876648562E+02 -.876497442E+02 -.876344693E+02 -.876190490E+02 -.876035002E+02 -.875878380E+02 -.875720767E+02 -.875562291E+02 -.875403070E+02 -.875243209E+02 -.875082806E+02 -.874921953E+02 -.874760751E+02 -.874599344E+02 -.874438018E+02 -.874277410E+02 -.874118971E+02 -.873965844E+02 -.873824344E+02 -.873706172E+02 -.873631310E+02 -.873631310E+02
 -.873616230E+02 -.873616230E+02 -.873687654E+02 -.873800363E+02 -.873935261E+02 -.874081150E+02 -.874231977E+02 -.874384719E+02 -.874537967E+02 -.874691087E+02 -.874843785E+02 -.874995900E+02 -.875147317E+02 -.875297929E+02 -.875447627E+02 -.875596298E+02 -.875743815E+02 -.875890045E+02 -.876034844E+02 -.876178057E+02 -.876319523E+02 -.876459070E+02 -.876596518E+02 -.876731680E+02 -.876864359E+02 -.876994351E+02 -.877121444E+02 -.877245422E+02 -.877366065E+02 -.877483146E+02 -.877596440E+02 -.877705716E+02 -.877810746E+02 -.877911302E+02 -.878007159E+02 -.878098094E+02 -.878183893E+02 -.878264347E+02 -.878339254E+02 -.878408425E+02 -.878471679E+02 -.878528851E+02 -.878579788E+02 -.878624352E+02 -.878662423E+02 -.878693895E+02 -.878718683E+02 -.878736719E+02 -.878747956E+02 -.878752366E+02 -.878749940E+02 -.878740690E+02 -.878724648E+02 -.878701865E+02 -.878672413E+02 -.878636382E+02 -.878593879E+02 -.878545028E+02 -.878489972E+02 -.878428866E+02 -.878361880E+02 -.878289197E+02 -.878211011E+02 -.878127526E+02 -.878038954E+02 -.877945513E+02 -.877847428E+02 -.877744927E+02 -.877638241E+02 -.877527601E+02 -.877413240E+02 -.877295387E+02 -.877174268E+02 -.877050107E+02 -.876923122E+02 -.876793525E+02 -.876661520E+02 -.876527306E+02 -.876391072E+02 -.876252997E+02 -.876113254E+02 -.875972004E+02 -.875829398E+02 -.875685579E+02 -.875540679E+02 -.875394821E+02 -.875248117E+02 -.875100670E+02 -.874952579E+02 -.874803935E+02 -.874654841E+02 -.874505443E+02 -.874356014E+02 -.874207159E+02 -.874060237E+02 -.873918181E+02 -.873786867E+02 -.873677175E+02 -.873607675E+02 -.873607675E+02
 -.873591845E+02 -.873591845E+02 -.873657743E+02 -.873761719E+02 -.873886141E+02 -.874020665E+02 -.874159692E+02 -.874300423E+02 -.874441546E+02 -.874582470E+02 -.874722916E+02 -.874862727E+02 -.875001790E+02 -.875140001E+02 -.875277254E+02 -.875413441E+02 -.875548443E+02 -.875682137E+02 -.875814389E+02 -.875945059E+02 -.876074000E+02 -.876201056E+02 -.876326068E+02 -.876448867E+02 -.876569279E+02 -.876687127E+02 -.876802224E+02 -.876914383E+02 -.877023412E+02 -.877129117E+02 -.877231300E+02 -.877329767E+02 -.877424320E+02 -.877514766E+02 -.877600913E+02 -.877682572E+02 -.877759563E+02 -.877831707E+02 -.877898836E+02 -.877960789E+02 -.878017416E+02 -.878068577E+02 -.878114145E+02 -.878154003E+02 -.878188052E+02 -.878216203E+02 -.878238386E+02 -.878254543E+02 -.878264636E+02 -.878268641E+02 -.878266550E+02 -.878258375E+02 -.878244142E+02 -.878223893E+02 -.878197689E+02 -.878165604E+02 -.878127729E+02 -.878084168E+02 -.878035038E+02 -.877980472E+02 -.877920612E+02 -.877855612E+02 -.877785634E+02 -.877710851E+02 -.877631442E+02 -.877547591E+02 -.877459491E+02 -.877367334E+02 -.877271317E+02 -.877171639E+02 -.877068498E+02 -.876962092E+02 -.876852617E+02 -.876740265E+02 -.876625228E+02 -.876507689E+02 -.876387829E+02 -.876265821E+02 -.876141835E+02 -.876016031E+02 -.875888563E+02 -.875759577E+02 -.875629212E+02 -.875497598E+02 -.875364858E+02 -.875231108E+02 -.875096453E+02 -.874960995E+02 -.874824827E+02 -.874688042E+02 -.874550742E+02 -.874413067E+02 -.874275281E+02 -.874137950E+02 -.874002342E+02 -.873871175E+02 -.873749892E+02 -.873648560E+02 -.873584346E+02 -.873584346E+02
 -.873567962E+02 -.873567962E+02 -.873628451E+02 -.873723884E+02 -.873838064E+02 -.873961484E+02 -.874088998E+02 -.874218026E+02 -.874347356E+02 -.874476438E+02 -.874605010E+02 -.874732923E+02 -.874860068E+02 -.874986344E+02 -.875111652E+02 -.875235887E+02 -.875358940E+02 -.875480697E+02 -.875601035E+02 -.875719827E+02 -.875836941E+02 -.875952236E+02 -.876065570E+02 -.876176792E+02 -.876285751E+02 -.876392288E+02 -.876496242E+02 -.876597450E+02 -.876695744E+02 -.876790958E+02 -.876882920E+02 -.876971464E+02 -.877056420E+02 -.877137623E+02 -.877214910E+02 -.877288121E+02 -.877357100E+02 -.877421700E+02 -.877481776E+02 -.877537193E+02 -.877587825E+02 -.877633554E+02 -.877674273E+02 -.877709884E+02 -.877740304E+02 -.877765459E+02 -.877785290E+02 -.877799749E+02 -.877808803E+02 -.877812433E+02 -.877810633E+02 -.877803412E+02 -.877790792E+02 -.877772809E+02 -.877749514E+02 -.877720968E+02 -.877687247E+02 -.877648440E+02 -.877604645E+02 -.877555973E+02 -.877502544E+02 -.877444487E+02 -.877381940E+02 -.877315048E+02 -.877243964E+02 -.877168843E+02 -.877089849E+02 -.877007146E+02 -.876920902E+02 -.876831287E+02 -.876738472E+02 -.876642627E+02 -.876543920E+02 -.876442520E+02 -.876338592E+02 -.876232296E+02 -.876123792E+02 -.876013233E+02 -.875900767E+02 -.875786537E+02 -.875670682E+02 -.875553334E+02 -.875434618E+02 -.875314653E+02 -.875193554E+02 -.875071426E+02 -.874948371E+02 -.874824484E+02 -.874699855E+02 -.874574574E+02 -.874448739E+02 -.874322488E+02 -.874196067E+02 -.874070006E+02 -.873945477E+02 -.873824987E+02 -.873713550E+02 -.873620426E+02 -.873561407E+02 -.873561407E+02
 -.873544622E+02 -.873544622E+02 -.873599830E+02 -.873686922E+02 -.873791106E+02 -.873903701E+02 -.874019999E+02 -.874137640E+02 -.874255512E+02 -.874373106E+02 -.874490179E+02 -.874606589E+02 -.874722235E+02 -.874837021E+02 -.874950853E+02 -.875063633E+02 -.875175261E+02 -.875285630E+02 -.875394630E+02 -.875502147E+02 -.875608060E+02 -.875712244E+02 -.875814573E+02 -.875914914E+02 -.876013131E+02 -.876109087E+02 -.876202641E+02 -.876293651E+02 -.876381971E+02 -.876467456E+02 -.876549962E+02 -.876629342E+02 -.876705453E+02 -.876778152E+02 -.876847301E+02 -.876912764E+02 -.876974409E+02 -.877032109E+02 -.877085744E+02 -.877135199E+02 -.877180367E+02 -.877221150E+02 -.877257456E+02 -.877289205E+02 -.877316325E+02 -.877338756E+02 -.877356446E+02 -.877369357E+02 -.877377461E+02 -.877380742E+02 -.877379194E+02 -.877372826E+02 -.877361655E+02 -.877345713E+02 -.877325041E+02 -.877299692E+02 -.877269730E+02 -.877235228E+02 -.877196270E+02 -.877152948E+02 -.877105364E+02 -.877053627E+02 -.876997854E+02 -.876938168E+02 -.876874696E+02 -.876807574E+02 -.876736937E+02 -.876662928E+02 -.876585690E+02 -.876505368E+02 -.876422108E+02 -.876336058E+02 -.876247363E+02 -.876156168E+02 -.876062617E+02 -.875966851E+02 -.875869008E+02 -.875769223E+02 -.875667628E+02 -.875564350E+02 -.875459512E+02 -.875353233E+02 -.875245625E+02 -.875136797E+02 -.875026854E+02 -.874915894E+02 -.874804011E+02 -.874691293E+02 -.874577828E+02 -.874463699E+02 -.874349003E+02 -.874233867E+02 -.874118524E+02 -.874003463E+02 -.873889762E+02 -.873779719E+02 -.873677921E+02 -.873592839E+02 -.873538912E+02 -.873538912E+02
 -.873521844E+02 -.873521844E+02 -.873571900E+02 -.873650858E+02 -.873745301E+02 -.873847350E+02 -.873952732E+02 -.874059301E+02 -.874166045E+02 -.874272496E+02 -.874378432E+02 -.874483720E+02 -.874588265E+02 -.874691978E+02 -.874794771E+02 -.874896555E+02 -.874997237E+02 -.875096720E+02 -.875194904E+02 -.875291686E+02 -.875386959E+02 -.875480612E+02 -.875572532E+02 -.875662603E+02 -.875750704E+02 -.875836717E+02 -.875920517E+02 -.876001981E+02 -.876080983E+02 -.876157399E+02 -.876231103E+02 -.876301971E+02 -.876369878E+02 -.876434704E+02 -.876496330E+02 -.876554640E+02 -.876609523E+02 -.876660870E+02 -.876708581E+02 -.876752558E+02 -.876792710E+02 -.876828955E+02 -.876861216E+02 -.876889424E+02 -.876913521E+02 -.876933454E+02 -.876949182E+02 -.876960671E+02 -.876967898E+02 -.876970849E+02 -.876969522E+02 -.876963921E+02 -.876954063E+02 -.876939972E+02 -.876921686E+02 -.876899246E+02 -.876872708E+02 -.876842133E+02 -.876807592E+02 -.876769163E+02 -.876726930E+02 -.876680987E+02 -.876631432E+02 -.876578369E+02 -.876521907E+02 -.876462160E+02 -.876399244E+02 -.876333279E+02 -.876264389E+02 -.876192698E+02 -.876118331E+02 -.876041415E+02 -.875962075E+02 -.875880437E+02 -.875796625E+02 -.875710762E+02 -.875622970E+02 -.875533366E+02 -.875442066E+02 -.875349184E+02 -.875254827E+02 -.875159102E+02 -.875062111E+02 -.874963952E+02 -.874864719E+02 -.874764503E+02 -.874663389E+02 -.874561461E+02 -.874458799E+02 -.874355483E+02 -.874251603E+02 -.874147279E+02 -.874042726E+02 -.873938392E+02 -.873835261E+02 -.873735424E+02 -.873643050E+02 -.873565834E+02 -.873516889E+02 -.873516889E+02
 -.873499625E+02 -.873499625E+02 -.873544659E+02 -.873615690E+02 -.873700641E+02 -.873792420E+02 -.873887179E+02 -.873982982E+02 -.874078915E+02 -.874174556E+02 -.874269698E+02 -.874364222E+02 -.874458039E+02 -.874551066E+02 -.874643225E+02 -.874734433E+02 -.874824605E+02 -.874913655E+02 -.875001492E+02 -.875088025E+02 -.875173157E+02 -.875256792E+02 -.875338829E+02 -.875419166E+02 -.875497699E+02 -.875574322E+02 -.875648930E+02 -.875721414E+02 -.875791666E+02 -.875859579E+02 -.875925044E+02 -.875987956E+02 -.876048209E+02 -.876105698E+02 -.876160324E+02 -.876211987E+02 -.876260593E+02 -.876306050E+02 -.876348273E+02 -.876387180E+02 -.876422694E+02 -.876454745E+02 -.876483269E+02 -.876508209E+02 -.876529514E+02 -.876547140E+02 -.876561054E+02 -.876571226E+02 -.876577638E+02 -.876580278E+02 -.876579143E+02 -.876574238E+02 -.876565576E+02 -.876553179E+02 -.876537076E+02 -.876517305E+02 -.876493911E+02 -.876466945E+02 -.876436467E+02 -.876402544E+02 -.876365245E+02 -.876324651E+02 -.876280844E+02 -.876233911E+02 -.876183946E+02 -.876131044E+02 -.876075305E+02 -.876016832E+02 -.875955728E+02 -.875892100E+02 -.875826056E+02 -.875757703E+02 -.875687151E+02 -.875614507E+02 -.875539879E+02 -.875463373E+02 -.875385096E+02 -.875305150E+02 -.875223636E+02 -.875140655E+02 -.875056301E+02 -.874970670E+02 -.874883852E+02 -.874795935E+02 -.874707004E+02 -.874617141E+02 -.874526424E+02 -.874434930E+02 -.874342732E+02 -.874249905E+02 -.874156532E+02 -.874062725E+02 -.873968680E+02 -.873874804E+02 -.873781987E+02 -.873692115E+02 -.873608949E+02 -.873539423E+02 -.873495348E+02 -.873495348E+02
 -.873477951E+02 -.873477951E+02 -.873518087E+02 -.873581388E+02 -.873657089E+02 -.873738863E+02 -.873823279E+02 -.873908608E+02 -.873994032E+02 -.874079172E+02 -.874163843E+02 -.874247935E+02 -.874331367E+02 -.874414066E+02 -.874495959E+02 -.874576971E+02 -.874657028E+02 -.874736051E+02 -.874813960E+02 -.874890673E+02 -.874966107E+02 -.875040175E+02 -.875112791E+02 -.875183864E+02 -.875253305E+02 -.875321022E+02 -.875386923E+02 -.875450914E+02 -.875512905E+02 -.875572801E+02 -.875630510E+02 -.875685943E+02 -.875739008E+02 -.875789618E+02 -.875837687E+02 -.875883132E+02 -.875925872E+02 -.875965831E+02 -.876002935E+02 -.876037116E+02 -.876068310E+02 -.876096457E+02 -.876121504E+02 -.876143402E+02 -.876162109E+02 -.876177590E+02 -.876189813E+02 -.876198757E+02 -.876204406E+02 -.876206748E+02 -.876205782E+02 -.876201513E+02 -.876193950E+02 -.876183113E+02 -.876169026E+02 -.876151720E+02 -.876131233E+02 -.876107609E+02 -.876080898E+02 -.876051154E+02 -.876018439E+02 -.875982817E+02 -.875944360E+02 -.875903140E+02 -.875859237E+02 -.875812731E+02 -.875763708E+02 -.875712252E+02 -.875658454E+02 -.875602404E+02 -.875544193E+02 -.875483915E+02 -.875421661E+02 -.875357524E+02 -.875291598E+02 -.875223975E+02 -.875154745E+02 -.875083998E+02 -.875011823E+02 -.874938306E+02 -.874863532E+02 -.874787583E+02 -.874710541E+02 -.874632482E+02 -.874553483E+02 -.874473618E+02 -.874392956E+02 -.874311567E+02 -.874229518E+02 -.874146878E+02 -.874063721E+02 -.873980151E+02 -.873896344E+02 -.873812667E+02 -.873729916E+02 -.873649777E+02 -.873575607E+02 -.873513595E+02 -.873474281E+02 -.873474281E+02
 -.873456791E+02 -.873456791E+02 -.873492147E+02 -.873547908E+02 -.873614584E+02 -.873686603E+02 -.873760937E+02 -.873836062E+02 -.873911256E+02 -.873986183E+02 -.874060678E+02 -.874134643E+02 -.874208005E+02 -.874280697E+02 -.874352656E+02 -.874423816E+02 -.874494108E+02 -.874563466E+02 -.874631817E+02 -.874699092E+02 -.874765215E+02 -.874830112E+02 -.874893708E+02 -.874955926E+02 -.875016688E+02 -.875075914E+02 -.875133527E+02 -.875189446E+02 -.875243592E+02 -.875295887E+02 -.875346253E+02 -.875394611E+02 -.875440887E+02 -.875485005E+02 -.875526894E+02 -.875566483E+02 -.875603704E+02 -.875638493E+02 -.875670789E+02 -.875700534E+02 -.875727674E+02 -.875752161E+02 -.875773947E+02 -.875792995E+02 -.875809268E+02 -.875822736E+02 -.875833374E+02 -.875841164E+02 -.875846091E+02 -.875848148E+02 -.875847332E+02 -.875843648E+02 -.875837103E+02 -.875827715E+02 -.875815502E+02 -.875800491E+02 -.875782714E+02 -.875762207E+02 -.875739012E+02 -.875713174E+02 -.875684746E+02 -.875653781E+02 -.875620338E+02 -.875584480E+02 -.875546271E+02 -.875505781E+02 -.875463081E+02 -.875418243E+02 -.875371342E+02 -.875322456E+02 -.875271661E+02 -.875219036E+02 -.875164661E+02 -.875108614E+02 -.875050975E+02 -.874991822E+02 -.874931234E+02 -.874869287E+02 -.874806059E+02 -.874741624E+02 -.874676056E+02 -.874609427E+02 -.874541806E+02 -.874473264E+02 -.874403866E+02 -.874333677E+02 -.874262761E+02 -.874191179E+02 -.874118991E+02 -.874046258E+02 -.873973049E+02 -.873899455E+02 -.873825635E+02 -.873751913E+02 -.873678993E+02 -.873608365E+02 -.873542990E+02 -.873488327E+02 -.873453670E+02 -.873453670E+02
 -.873436108E+02 -.873436108E+02 -.873466793E+02 -.873515185E+02 -.873573046E+02 -.873635537E+02 -.873700030E+02 -.873765200E+02 -.873830419E+02 -.873895394E+02 -.873959979E+02 -.874024091E+02 -.874087663E+02 -.874150637E+02 -.874212958E+02 -.874274567E+02 -.874335406E+02 -.874395415E+02 -.874454534E+02 -.874512700E+02 -.874569850E+02 -.874625919E+02 -.874680844E+02 -.874734558E+02 -.874786995E+02 -.874838088E+02 -.874887770E+02 -.874935973E+02 -.874982632E+02 -.875027679E+02 -.875071049E+02 -.875112677E+02 -.875152499E+02 -.875190452E+02 -.875226477E+02 -.875260514E+02 -.875292508E+02 -.875322404E+02 -.875350152E+02 -.875375703E+02 -.875399013E+02 -.875420041E+02 -.875438750E+02 -.875455106E+02 -.875469080E+02 -.875480648E+02 -.875489788E+02 -.875496484E+02 -.875500726E+02 -.875502507E+02 -.875501825E+02 -.875498683E+02 -.875493089E+02 -.875485056E+02 -.875474599E+02 -.875461742E+02 -.875446509E+02 -.875428932E+02 -.875409044E+02 -.875386885E+02 -.875362495E+02 -.875335922E+02 -.875307212E+02 -.875276419E+02 -.875243597E+02 -.875208803E+02 -.875172095E+02 -.875133536E+02 -.875093188E+02 -.875051115E+02 -.875007381E+02 -.874962054E+02 -.874915200E+02 -.874866885E+02 -.874817177E+02 -.874766142E+02 -.874713847E+02 -.874660356E+02 -.874605737E+02 -.874550052E+02 -.874493364E+02 -.874435736E+02 -.874377229E+02 -.874317901E+02 -.874257811E+02 -.874197015E+02 -.874135568E+02 -.874073524E+02 -.874010937E+02 -.873947860E+02 -.873884354E+02 -.873820499E+02 -.873756434E+02 -.873692443E+02 -.873629139E+02 -.873567816E+02 -.873511049E+02 -.873463580E+02 -.873433484E+02 -.873433484E+02
 -.873415855E+02 -.873415855E+02 -.873441967E+02 -.873483145E+02 -.873532378E+02 -.873585548E+02 -.873640415E+02 -.873695852E+02 -.873751322E+02 -.873806576E+02 -.873861490E+02 -.873915989E+02 -.873970018E+02 -.874023527E+02 -.874076468E+02 -.874128791E+02 -.874180445E+02 -.874231381E+02 -.874281547E+02 -.874330889E+02 -.874379355E+02 -.874426891E+02 -.874473441E+02 -.874518950E+02 -.874563364E+02 -.874606625E+02 -.874648679E+02 -.874689469E+02 -.874728940E+02 -.874767036E+02 -.874803703E+02 -.874838887E+02 -.874872535E+02 -.874904597E+02 -.874935021E+02 -.874963761E+02 -.874990769E+02 -.875016002E+02 -.875039418E+02 -.875060976E+02 -.875080642E+02 -.875098380E+02 -.875114161E+02 -.875127958E+02 -.875139745E+02 -.875149504E+02 -.875157217E+02 -.875162871E+02 -.875166458E+02 -.875167971E+02 -.875167409E+02 -.875164775E+02 -.875160075E+02 -.875153320E+02 -.875144522E+02 -.875133701E+02 -.875120876E+02 -.875106073E+02 -.875089320E+02 -.875070649E+02 -.875050094E+02 -.875027691E+02 -.875003482E+02 -.874977508E+02 -.874949815E+02 -.874920450E+02 -.874889460E+02 -.874856897E+02 -.874822812E+02 -.874787258E+02 -.874750289E+02 -.874711959E+02 -.874672325E+02 -.874631441E+02 -.874589362E+02 -.874546146E+02 -.874501846E+02 -.874456519E+02 -.874410218E+02 -.874362998E+02 -.874314912E+02 -.874266012E+02 -.874216349E+02 -.874165975E+02 -.874114937E+02 -.874063285E+02 -.874011066E+02 -.873958325E+02 -.873905109E+02 -.873851465E+02 -.873797443E+02 -.873743115E+02 -.873688599E+02 -.873634138E+02 -.873580254E+02 -.873528051E+02 -.873479723E+02 -.873439308E+02 -.873413683E+02 -.873413683E+02
 -.873395979E+02 -.873395979E+02 -.873417604E+02 -.873451705E+02 -.873492475E+02 -.873536503E+02 -.873581933E+02 -.873627830E+02 -.873673749E+02 -.873719483E+02 -.873764929E+02 -.873810025E+02 -.873854724E+02 -.873898985E+02 -.873942766E+02 -.873986027E+02 -.874028727E+02 -.874070823E+02 -.874112273E+02 -.874153033E+02 -.874193059E+02 -.874232306E+02 -.874270731E+02 -.874308287E+02 -.874344928E+02 -.874380611E+02 -.874415288E+02 -.874448915E+02 -.874481446E+02 -.874512836E+02 -.874543042E+02 -.874572019E+02 -.874599726E+02 -.874626120E+02 -.874651162E+02 -.874674813E+02 -.874697035E+02 -.874717793E+02 -.874737053E+02 -.874754784E+02 -.874770955E+02 -.874785542E+02 -.874798518E+02 -.874809862E+02 -.874819554E+02 -.874827580E+02 -.874833924E+02 -.874838578E+02 -.874841532E+02 -.874842784E+02 -.874842332E+02 -.874840177E+02 -.874836326E+02 -.874830785E+02 -.874823567E+02 -.874814686E+02 -.874804157E+02 -.874792002E+02 -.874778243E+02 -.874762905E+02 -.874746015E+02 -.874727604E+02 -.874707703E+02 -.874686348E+02 -.874663573E+02 -.874639416E+02 -.874613918E+02 -.874587117E+02 -.874559057E+02 -.874529780E+02 -.874499329E+02 -.874467749E+02 -.874435084E+02 -.874401379E+02 -.874366680E+02 -.874331033E+02 -.874294481E+02 -.874257071E+02 -.874218846E+02 -.874179852E+02 -.874140131E+02 -.874099727E+02 -.874058682E+02 -.874017038E+02 -.873974835E+02 -.873932114E+02 -.873888915E+02 -.873845274E+02 -.873801232E+02 -.873756826E+02 -.873712101E+02 -.873667115E+02 -.873621966E+02 -.873576858E+02 -.873532223E+02 -.873488977E+02 -.873448938E+02 -.873415454E+02 -.873394223E+02 -.873394223E+02
 -.873376426E+02 -.873376426E+02 -.873393637E+02 -.873420778E+02 -.873453227E+02 -.873488266E+02 -.873524419E+02 -.873560940E+02 -.873597477E+02 -.873633861E+02 -.873670013E+02 -.873705881E+02 -.873741429E+02 -.873776623E+02 -.873811430E+02 -.873845819E+02 -.873879755E+02 -.873913205E+02 -.873946136E+02 -.873978512E+02 -.874010300E+02 -.874041463E+02 -.874071966E+02 -.874101774E+02 -.874130850E+02 -.874159159E+02 -.874186665E+02 -.874213333E+02 -.874239126E+02 -.874264010E+02 -.874287951E+02 -.874310914E+02 -.874332867E+02 -.874353776E+02 -.874373610E+02 -.874392340E+02 -.874409936E+02 -.874426370E+02 -.874441617E+02 -.874455652E+02 -.874468453E+02 -.874479997E+02 -.874490267E+02 -.874499244E+02 -.874506916E+02 -.874513268E+02 -.874518291E+02 -.874521976E+02 -.874524319E+02 -.874525314E+02 -.874524962E+02 -.874523265E+02 -.874520225E+02 -.874515850E+02 -.874510147E+02 -.874503129E+02 -.874494807E+02 -.874485198E+02 -.874474319E+02 -.874462189E+02 -.874448830E+02 -.874434265E+02 -.874418519E+02 -.874401619E+02 -.874383592E+02 -.874364468E+02 -.874344277E+02 -.874323051E+02 -.874300823E+02 -.874277625E+02 -.874253492E+02 -.874228459E+02 -.874202560E+02 -.874175831E+02 -.874148307E+02 -.874120023E+02 -.874091016E+02 -.874061321E+02 -.874030973E+02 -.874000006E+02 -.873968456E+02 -.873936356E+02 -.873903740E+02 -.873870641E+02 -.873837092E+02 -.873803124E+02 -.873768770E+02 -.873734059E+02 -.873699023E+02 -.873663692E+02 -.873628103E+02 -.873592301E+02 -.873556366E+02 -.873520459E+02 -.873484926E+02 -.873450497E+02 -.873418620E+02 -.873391960E+02 -.873375056E+02 -.873375056E+02
 -.873357173E+02 -.873357173E+02 -.873370037E+02 -.873390325E+02 -.873414580E+02 -.873440770E+02 -.873467792E+02 -.873495087E+02 -.873522392E+02 -.873549581E+02 -.873576593E+02 -.873603391E+02 -.873629947E+02 -.873656236E+02 -.873682233E+02 -.873707914E+02 -.873733254E+02 -.873758228E+02 -.873782810E+02 -.873806975E+02 -.873830697E+02 -.873853950E+02 -.873876707E+02 -.873898941E+02 -.873920627E+02 -.873941737E+02 -.873962245E+02 -.873982125E+02 -.874001351E+02 -.874019896E+02 -.874037736E+02 -.874054844E+02 -.874071198E+02 -.874086772E+02 -.874101544E+02 -.874115492E+02 -.874128594E+02 -.874140830E+02 -.874152181E+02 -.874162629E+02 -.874172157E+02 -.874180750E+02 -.874188394E+02 -.874195077E+02 -.874200787E+02 -.874205516E+02 -.874209256E+02 -.874212000E+02 -.874213746E+02 -.874214490E+02 -.874214231E+02 -.874212972E+02 -.874210714E+02 -.874207463E+02 -.874203224E+02 -.874198006E+02 -.874191819E+02 -.874184673E+02 -.874176581E+02 -.874167558E+02 -.874157619E+02 -.874146782E+02 -.874135064E+02 -.874122485E+02 -.874109066E+02 -.874094828E+02 -.874079794E+02 -.874063987E+02 -.874047430E+02 -.874030148E+02 -.874012167E+02 -.873993512E+02 -.873974208E+02 -.873954282E+02 -.873933760E+02 -.873912668E+02 -.873891033E+02 -.873868881E+02 -.873846237E+02 -.873823128E+02 -.873799580E+02 -.873775618E+02 -.873751266E+02 -.873726551E+02 -.873701495E+02 -.873676123E+02 -.873650459E+02 -.873624525E+02 -.873598345E+02 -.873571943E+02 -.873545344E+02 -.873518583E+02 -.873491721E+02 -.873464878E+02 -.873438313E+02 -.873412571E+02 -.873388737E+02 -.873368804E+02 -.873356166E+02 -.873356166E+02
 -.873338534E+02 -.873338534E+02 -.873347163E+02 -.873360782E+02 -.873377071E+02 -.873394664E+02 -.873412817E+02 -.873431156E+02 -.873449500E+02 -.873467766E+02 -.873485913E+02 -.873503914E+02 -.873521752E+02 -.873539410E+02 -.873556870E+02 -.873574117E+02 -.873591132E+02 -.873607901E+02 -.873624405E+02 -.873640627E+02 -.873656550E+02 -.873672157E+02 -.873687428E+02 -.873702348E+02 -.873716898E+02 -.873731061E+02 -.873744818E+02 -.873758152E+02 -.873771046E+02 -.873783482E+02 -.873795444E+02 -.873806915E+02 -.873817878E+02 -.873828319E+02 -.873838220E+02 -.873847568E+02 -.873856349E+02 -.873864549E+02 -.873872156E+02 -.873879156E+02 -.873885541E+02 -.873891298E+02 -.873896420E+02 -.873900897E+02 -.873904723E+02 -.873907892E+02 -.873910398E+02 -.873912238E+02 -.873913408E+02 -.873913908E+02 -.873913737E+02 -.873912895E+02 -.873911385E+02 -.873909209E+02 -.873906372E+02 -.873902879E+02 -.873898736E+02 -.873893951E+02 -.873888532E+02 -.873882489E+02 -.873875833E+02 -.873868573E+02 -.873860724E+02 -.873852296E+02 -.873843305E+02 -.873833764E+02 -.873823688E+02 -.873813093E+02 -.873801995E+02 -.873790409E+02 -.873778353E+02 -.873765843E+02 -.873752897E+02 -.873739532E+02 -.873725765E+02 -.873711615E+02 -.873697098E+02 -.873682233E+02 -.873667035E+02 -.873651524E+02 -.873635716E+02 -.873619629E+02 -.873603278E+02 -.873586681E+02 -.873569854E+02 -.873552812E+02 -.873535573E+02 -.873518152E+02 -.873500563E+02 -.873482824E+02 -.873464951E+02 -.873446970E+02 -.873428919E+02 -.873410881E+02 -.873393031E+02 -.873375736E+02 -.873359726E+02 -.873346343E+02 -.873337864E+02 -.873337864E+02
 -.873323122E+02 -.873323122E+02 -.873328068E+02 -.873335946E+02 -.873345428E+02 -.873355710E+02 -.873366343E+02 -.873377097E+02 -.873387861E+02 -.873398582E+02 -.873409234E+02 -.873419801E+02 -.873430273E+02 -.873440638E+02 -.873450887E+02 -.873461010E+02 -.873470997E+02 -.873480839E+02 -.873490524E+02 -.873500044E+02 -.873509387E+02 -.873518544E+02 -.873527504E+02 -.873536257E+02 -.873544792E+02 -.873553100E+02 -.873561169E+02 -.873568990E+02 -.873576551E+02 -.873583845E+02 -.873590859E+02 -.873597585E+02 -.873604013E+02 -.873610134E+02 -.873615939E+02 -.873621419E+02 -.873626567E+02 -.873631373E+02 -.873635832E+02 -.873639935E+02 -.873643677E+02 -.873647052E+02 -.873650054E+02 -.873652678E+02 -.873654921E+02 -.873656778E+02 -.873658247E+02 -.873659325E+02 -.873660012E+02 -.873660305E+02 -.873660206E+02 -.873659713E+02 -.873658829E+02 -.873657554E+02 -.873655893E+02 -.873653846E+02 -.873651419E+02 -.873648616E+02 -.873645441E+02 -.873641900E+02 -.873638000E+02 -.873633746E+02 -.873629145E+02 -.873624206E+02 -.873618936E+02 -.873613343E+02 -.873607437E+02 -.873601226E+02 -.873594719E+02 -.873587926E+02 -.873580856E+02 -.873573520E+02 -.873565928E+02 -.873558089E+02 -.873550015E+02 -.873541714E+02 -.873533198E+02 -.873524476E+02 -.873515560E+02 -.873506458E+02 -.873497182E+02 -.873487741E+02 -.873478144E+02 -.873468403E+02 -.873458526E+02 -.873448522E+02 -.873438402E+02 -.873428174E+02 -.873417848E+02 -.873407434E+02 -.873396941E+02 -.873386386E+02 -.873375793E+02 -.873365214E+02 -.873354757E+02 -.873344649E+02 -.873335328E+02 -.873327585E+02 -.873322724E+02 -.873322724E+02
 -.873323122E+02 -.873323122E+02 -.873328068E+02 -.873335946E+02 -.873345428E+02 -.873355710E+02 -.873366343E+02 -.873377097E+02 -.873387861E+02 -.873398582E+02 -.873409234E+02 -.873419801E+02 -.873430273E+02 -.873440638E+02 -.873450887E+02 -.873461010E+02 -.873470997E+02 -.873480839E+02 -.873490524E+02 -.873500044E+02 -.873509387E+02 -.873518544E+02 -.873527504E+02 -.873536257E+02 -.873544792E+02 -.873553100E+02 -.873561169E+02 -.873568990E+02 -.873576551E+02 -.873583845E+02 -.873590859E+02 -.873597585E+02 -.873604013E+02 -.873610134E+02 -.873615939E+02 -.873621419E+02 -.873626567E+02 -.873631373E+02 -.873635832E+02 -.873639935E+02 -.873643677E+02 -.873647052E+02 -.873650054E+02 -.873652678E+02 -.873654921E+02 -.873656778E+02 -.873658247E+02 -.873659325E+02 -.873660012E+02 -.873660305E+02 -.873660206E+02 -.873659713E+02 -.873658829E+02 -.873657554E+02 -.873655893E+02 -.873653846E+02 -.873651419E+02 -.873648616E+02 -.873645441E+02 -.873641900E+02 -.873638000E+02 -.873633746E+02 -.873629145E+02 -.873624206E+02 -.873618936E+02 -.873613343E+02 -.873607437E+02 -.873601226E+02 -.873594719E+02 -.873587926E+02 -.873580856E+02 -.873573520E+02 -.873565928E+02 -.873558089E+02 -.873550015E+02 -.873541714E+02 -.873533198E+02 -.873524476E+02 -.873515560E+02 -.873506458E+02 -.873497182E+02 -.873487741E+02 -.873478144E+02 -.873468403E+02 -.873458526E+02 -.873448522E+02 -.873438402E+02 -.873428174E+02 -.873417848E+02 -.873407434E+02 -.873396941E+02 -.873386386E+02 -.873375793E+02 -.873365214E+02 -.873354757E+02 -.873344649E+02 -.873335328E+02 -.873327585E+02 -.873322724E+02 -.873322724E+02
