# Supplementary material for: Electrical Pacing of Cardiac Tissue Including Potassium Inward Rectification
Source: PLoS One. 2015 Jun 9;10(6):e0127837. doi: 10.1371/journal.pone.0127837 (PMC4461281; doi:10.1371/journal.pone.0127837)
Supplement: S1 Data — (ZIP) [file pone.0127837.s001.zip › All-Data/Data-with-IK1/VA-and-VC-voltages-for-different-stimulus-currents-with-IK1.xlsx]

## Sheet: Data-with-IK1
Io=4A/m	Gm = 0.1 mS/cm2
BDT28	0.5 ms	1ms	2ms	5ms	10ms	20ms	50ms
max Vm	3071.77	3645.64	4152.36	4695.52	4970.41	5105.59	5141.75
min Vm	-152.82	-138.94	-124.25	-105.82	-97.95	-94.66	-93.66
Io=3A/m	Gm = 0.1 mS/cm2
BDT29	0.5 ms	1ms	2ms	5ms	10ms	20ms	50ms
max Vm	2281.94	2712.3	3092.25	3499.41	3705.35	3806.55	3833.61
min Vm	-136.47	-126.07	-115.08	-101.32	-95.63	-93.23	-92.47
Io=2A/m	Gm = 0.1 mS/cm2
BDT30	0.5 ms	1ms	2ms	5ms	10ms	20ms	50ms
max Vm	1492.1	1778.92	2032.08	2303.17	2440.08	2507.22	2525.09
min Vm	-120.13	-113.22	-105.93	-96.95	-93.37	-91.69	-91.16
Io=1A/m	Gm = 0.1 mS/cm2
BDT31	0.5 ms	1ms	2ms	5ms	10ms	20ms	50ms
max Vm	702.22	845.47	971.75	1106.57	1174.24	1207.02	1215.37
min Vm	-103.82	-100.43	-96.95	-92.81	-90.89	-89.93	-89.67
Io=0.5A/m	Gm = 0.1 mS/cm2
BDT32	0.5 ms	1ms	2ms	5ms	10ms	20ms	50ms
max Vm	307.21	378.62	441.34	507.75	540.43	555.5	558.78
min Vm	-95.71	-94.16	-92.59	-90.46	-89.38	-88.9	-88.79
Io=-0.5A/m	Gm = 0.1 mS/cm2
BDT33	0.5 ms	1ms	2ms	5ms	10ms	20ms	50ms
max Vm	-77.8	-78.56	-79.46	-80.48	-80.68	-80.68	-80.68
min Vm	-445.07	-486.78	-508.68	-516.04	-516.35	-516.35	-516.35
Io=-1A/m	Gm = 0.1 mS/cm2
BDT34	0.5 ms	1ms	2ms	5ms	10ms	20ms	50ms
max Vm	-67.81	-68.98	-70.32	-71.83	-72.1	-72.08	-72.08
min Vm	-802.72	-886.1	-929.86	-944.56	-945.17	-945.18	-945.18
Io=-2A/m	Gm = 0.1 mS/cm2
BDT35	0.5 ms	1ms	2ms	5ms	10ms	20ms	50ms
max Vm	-47.14	-48.45	-49.33	-48.78	-46.37	-44.88	-44.66
min Vm	-1517.95	-1684.61	-1772.03	-1801.33	-1802.42	-1802.32	-1802.3
Io=-3A/m	Gm = 0.1 mS/cm2
BDT36	0.5 ms	1ms	2ms	5ms	10ms	20ms	50ms
max Vm	-26.3	-27.53	-27.48	-23.29	-16.93	-12.34	-11.24
min Vm	-2233.15	-2483.07	-2614.11	-2657.92	-2659.38	-2659.04	-2658.96
Io=-4A/m	Gm = 0.1 mS/cm2
BDT37	0.5 ms	1ms	2ms	5ms	10ms	20ms	50ms
max Vm	-5.57	-6.78	-5.98	1.12	10.57	17.26	18.97
min Vm	-2948.36	-3281.53	-3456.19	-3514.53	-3516.39	-3515.89	-3515.75
