# Supplementary material for: Electrical Pacing of Cardiac Tissue Including Potassium Inward Rectification
Source: PLoS One. 2015 Jun 9;10(6):e0127837. doi: 10.1371/journal.pone.0127837 (PMC4461281; doi:10.1371/journal.pone.0127837)
Supplement: S1 Data — (ZIP) [file pone.0127837.s001.zip › All-Data/Data-without-IK1/BDT38/Vm10ms.txt]

 -.873300171E+02 -.872956785E+02 -.872942705E+02 -.872917313E+02 -.872882883E+02 -.872841202E+02 -.872793725E+02 -.872741786E+02 -.872686389E+02 -.872628366E+02 -.872568482E+02 -.872507331E+02 -.872445321E+02 -.872382859E+02 -.872320255E+02 -.872257703E+02 -.872195408E+02 -.872133579E+02 -.872072355E+02 -.872011883E+02 -.871952330E+02 -.871893814E+02 -.871836434E+02 -.871780296E+02 -.871725482E+02 -.871672054E+02 -.871620092E+02 -.871569674E+02 -.871520871E+02 -.871473763E+02 -.871428433E+02 -.871384952E+02 -.871343386E+02 -.871303798E+02 -.871266246E+02 -.871230780E+02 -.871197454E+02 -.871166321E+02 -.871137432E+02 -.871110837E+02 -.871086584E+02 -.871064715E+02 -.871045264E+02 -.871028264E+02 -.871013741E+02 -.871001715E+02 -.870992205E+02 -.870985228E+02 -.870980793E+02 -.870978910E+02 -.870979582E+02 -.870982805E+02 -.870988573E+02 -.870996873E+02 -.871007688E+02 -.871020995E+02 -.871036770E+02 -.871054983E+02 -.871075601E+02 -.871098589E+02 -.871123905E+02 -.871151507E+02 -.871181345E+02 -.871213370E+02 -.871247526E+02 -.871283758E+02 -.871322006E+02 -.871362210E+02 -.871404306E+02 -.871448230E+02 -.871493913E+02 -.871541287E+02 -.871590281E+02 -.871640821E+02 -.871692832E+02 -.871746236E+02 -.871800953E+02 -.871856899E+02 -.871913984E+02 -.871972115E+02 -.872031191E+02 -.872091101E+02 -.872151722E+02 -.872212919E+02 -.872274533E+02 -.872336383E+02 -.872398258E+02 -.872459905E+02 -.872521021E+02 -.872581244E+02 -.872640127E+02 -.872697130E+02 -.872751589E+02 -.872802688E+02 -.872849429E+02 -.872890584E+02 -.872924651E+02 -.872949791E+02 -.872963750E+02 -.872963750E+02
 -.872956785E+02 -.872956785E+02 -.872942705E+02 -.872917313E+02 -.872882883E+02 -.872841202E+02 -.872793725E+02 -.872741786E+02 -.872686389E+02 -.872628366E+02 -.872568482E+02 -.872507331E+02 -.872445321E+02 -.872382859E+02 -.872320255E+02 -.872257703E+02 -.872195408E+02 -.872133579E+02 -.872072355E+02 -.872011883E+02 -.871952330E+02 -.871893814E+02 -.871836434E+02 -.871780296E+02 -.871725482E+02 -.871672054E+02 -.871620092E+02 -.871569674E+02 -.871520871E+02 -.871473763E+02 -.871428433E+02 -.871384952E+02 -.871343386E+02 -.871303798E+02 -.871266246E+02 -.871230780E+02 -.871197454E+02 -.871166321E+02 -.871137432E+02 -.871110837E+02 -.871086584E+02 -.871064715E+02 -.871045264E+02 -.871028264E+02 -.871013741E+02 -.871001715E+02 -.870992205E+02 -.870985228E+02 -.870980793E+02 -.870978910E+02 -.870979582E+02 -.870982805E+02 -.870988573E+02 -.870996873E+02 -.871007688E+02 -.871020995E+02 -.871036770E+02 -.871054983E+02 -.871075601E+02 -.871098589E+02 -.871123905E+02 -.871151507E+02 -.871181345E+02 -.871213370E+02 -.871247526E+02 -.871283758E+02 -.871322006E+02 -.871362210E+02 -.871404306E+02 -.871448230E+02 -.871493913E+02 -.871541287E+02 -.871590281E+02 -.871640821E+02 -.871692832E+02 -.871746236E+02 -.871800953E+02 -.871856899E+02 -.871913984E+02 -.871972115E+02 -.872031191E+02 -.872091101E+02 -.872151722E+02 -.872212919E+02 -.872274533E+02 -.872336383E+02 -.872398258E+02 -.872459905E+02 -.872521021E+02 -.872581244E+02 -.872640127E+02 -.872697130E+02 -.872751589E+02 -.872802688E+02 -.872849429E+02 -.872890584E+02 -.872924651E+02 -.872949791E+02 -.872963750E+02 -.872963750E+02
 -.872882304E+02 -.872882304E+02 -.872862295E+02 -.872826705E+02 -.872778952E+02 -.872721691E+02 -.872657145E+02 -.872587095E+02 -.872512871E+02 -.872435629E+02 -.872356324E+02 -.872275615E+02 -.872194042E+02 -.872112082E+02 -.872030042E+02 -.871948170E+02 -.871866743E+02 -.871785979E+02 -.871706059E+02 -.871627200E+02 -.871549586E+02 -.871473351E+02 -.871398625E+02 -.871325529E+02 -.871254147E+02 -.871184566E+02 -.871116890E+02 -.871051218E+02 -.870987649E+02 -.870926296E+02 -.870867261E+02 -.870810632E+02 -.870756497E+02 -.870704934E+02 -.870656011E+02 -.870609799E+02 -.870566370E+02 -.870525794E+02 -.870488142E+02 -.870453483E+02 -.870421876E+02 -.870393376E+02 -.870368029E+02 -.870345875E+02 -.870326945E+02 -.870311271E+02 -.870298876E+02 -.870289783E+02 -.870284007E+02 -.870281561E+02 -.870282446E+02 -.870286661E+02 -.870294194E+02 -.870305027E+02 -.870319138E+02 -.870336497E+02 -.870357073E+02 -.870380826E+02 -.870407715E+02 -.870437691E+02 -.870470700E+02 -.870506686E+02 -.870545583E+02 -.870587326E+02 -.870631842E+02 -.870679057E+02 -.870728895E+02 -.870781276E+02 -.870836116E+02 -.870893331E+02 -.870952834E+02 -.871014533E+02 -.871078338E+02 -.871144152E+02 -.871211881E+02 -.871281423E+02 -.871352676E+02 -.871425536E+02 -.871499891E+02 -.871575625E+02 -.871652613E+02 -.871730721E+02 -.871809801E+02 -.871889689E+02 -.871970198E+02 -.872051113E+02 -.872132183E+02 -.872213109E+02 -.872293530E+02 -.872373008E+02 -.872451002E+02 -.872526844E+02 -.872599696E+02 -.872668510E+02 -.872731959E+02 -.872788363E+02 -.872835585E+02 -.872870894E+02 -.872890792E+02 -.872890792E+02
 -.872763066E+02 -.872763066E+02 -.872735177E+02 -.872685738E+02 -.872619655E+02 -.872540860E+02 -.872452436E+02 -.872356788E+02 -.872255826E+02 -.872151092E+02 -.872043752E+02 -.871934719E+02 -.871824712E+02 -.871714274E+02 -.871603816E+02 -.871493706E+02 -.871384260E+02 -.871275756E+02 -.871168468E+02 -.871062654E+02 -.870958524E+02 -.870856268E+02 -.870756047E+02 -.870657993E+02 -.870562228E+02 -.870468879E+02 -.870378076E+02 -.870289955E+02 -.870204662E+02 -.870122339E+02 -.870043117E+02 -.869967119E+02 -.869894456E+02 -.869825229E+02 -.869759537E+02 -.869697477E+02 -.869639148E+02 -.869584649E+02 -.869534077E+02 -.869487522E+02 -.869445066E+02 -.869406782E+02 -.869372731E+02 -.869342965E+02 -.869317533E+02 -.869296473E+02 -.869279823E+02 -.869267613E+02 -.869259865E+02 -.869256593E+02 -.869257801E+02 -.869263484E+02 -.869273627E+02 -.869288205E+02 -.869307188E+02 -.869330537E+02 -.869358207E+02 -.869390147E+02 -.869426299E+02 -.869466597E+02 -.869510966E+02 -.869559329E+02 -.869611597E+02 -.869667680E+02 -.869727481E+02 -.869790898E+02 -.869857828E+02 -.869928163E+02 -.870001789E+02 -.870078593E+02 -.870158455E+02 -.870241255E+02 -.870326868E+02 -.870415167E+02 -.870506024E+02 -.870599308E+02 -.870694882E+02 -.870792607E+02 -.870892341E+02 -.870993930E+02 -.871097215E+02 -.871202024E+02 -.871308167E+02 -.871415438E+02 -.871523600E+02 -.871632383E+02 -.871741467E+02 -.871850473E+02 -.871958942E+02 -.872066309E+02 -.872171873E+02 -.872274753E+02 -.872373837E+02 -.872467710E+02 -.872554561E+02 -.872632064E+02 -.872697221E+02 -.872746160E+02 -.872773872E+02 -.872773872E+02
 -.872618969E+02 -.872618969E+02 -.872582272E+02 -.872517357E+02 -.872430884E+02 -.872328018E+02 -.872212744E+02 -.872088260E+02 -.871957043E+02 -.871820997E+02 -.871681653E+02 -.871540209E+02 -.871397533E+02 -.871254328E+02 -.871111169E+02 -.870968500E+02 -.870826716E+02 -.870686206E+02 -.870547304E+02 -.870410307E+02 -.870275496E+02 -.870143105E+02 -.870013317E+02 -.869886313E+02 -.869762259E+02 -.869641315E+02 -.869523655E+02 -.869409467E+02 -.869298934E+02 -.869192233E+02 -.869089537E+02 -.868991002E+02 -.868896768E+02 -.868806973E+02 -.868721748E+02 -.868641223E+02 -.868565533E+02 -.868494809E+02 -.868429176E+02 -.868368753E+02 -.868313647E+02 -.868263949E+02 -.868219742E+02 -.868181097E+02 -.868148077E+02 -.868120737E+02 -.868099128E+02 -.868083287E+02 -.868073246E+02 -.868069020E+02 -.868070615E+02 -.868078023E+02 -.868091223E+02 -.868110185E+02 -.868134867E+02 -.868165221E+02 -.868201186E+02 -.868242696E+02 -.868289670E+02 -.868342023E+02 -.868399657E+02 -.868462466E+02 -.868530336E+02 -.868603145E+02 -.868680768E+02 -.868763071E+02 -.868849917E+02 -.868941162E+02 -.869036661E+02 -.869136261E+02 -.869239808E+02 -.869347141E+02 -.869458101E+02 -.869572521E+02 -.869690235E+02 -.869811071E+02 -.869934856E+02 -.870061411E+02 -.870190550E+02 -.870322080E+02 -.870455798E+02 -.870591484E+02 -.870728901E+02 -.870867786E+02 -.871007843E+02 -.871148730E+02 -.871290045E+02 -.871431310E+02 -.871571940E+02 -.871711217E+02 -.871848243E+02 -.871981888E+02 -.872110715E+02 -.872232886E+02 -.872346043E+02 -.872447142E+02 -.872532249E+02 -.872596264E+02 -.872632569E+02 -.872632569E+02
 -.872460802E+02 -.872460802E+02 -.872414800E+02 -.872333677E+02 -.872225802E+02 -.872097572E+02 -.871954008E+02 -.871799058E+02 -.871635721E+02 -.871466392E+02 -.871292992E+02 -.871116949E+02 -.870939365E+02 -.870761149E+02 -.870582986E+02 -.870405425E+02 -.870228989E+02 -.870054140E+02 -.869881270E+02 -.869710758E+02 -.869542942E+02 -.869378088E+02 -.869216436E+02 -.869058216E+02 -.868903634E+02 -.868752897E+02 -.868606234E+02 -.868463876E+02 -.868326047E+02 -.868192973E+02 -.868064863E+02 -.867941911E+02 -.867824296E+02 -.867712196E+02 -.867605781E+02 -.867505220E+02 -.867410685E+02 -.867322342E+02 -.867240352E+02 -.867164861E+02 -.867096004E+02 -.867033898E+02 -.866978648E+02 -.866930347E+02 -.866889078E+02 -.866854914E+02 -.866827917E+02 -.866808137E+02 -.866795612E+02 -.866790363E+02 -.866792393E+02 -.866801694E+02 -.866818239E+02 -.866841990E+02 -.866872896E+02 -.866910893E+02 -.866955905E+02 -.867007845E+02 -.867066613E+02 -.867132095E+02 -.867204168E+02 -.867282695E+02 -.867367533E+02 -.867458526E+02 -.867555513E+02 -.867658325E+02 -.867766788E+02 -.867880718E+02 -.867999931E+02 -.868124232E+02 -.868253426E+02 -.868387311E+02 -.868525684E+02 -.868668336E+02 -.868815059E+02 -.868965637E+02 -.869119853E+02 -.869277482E+02 -.869438296E+02 -.869602052E+02 -.869768499E+02 -.869937367E+02 -.870108363E+02 -.870281164E+02 -.870455405E+02 -.870630666E+02 -.870806453E+02 -.870982176E+02 -.871157116E+02 -.871330387E+02 -.871500878E+02 -.871667190E+02 -.871827539E+02 -.871979644E+02 -.872120568E+02 -.872246521E+02 -.872352593E+02 -.872432415E+02 -.872477710E+02 -.872477710E+02
 -.872293905E+02 -.872293905E+02 -.872238436E+02 -.872140702E+02 -.872010773E+02 -.871856411E+02 -.871683637E+02 -.871497100E+02 -.871300444E+02 -.871096582E+02 -.870887765E+02 -.870675728E+02 -.870461838E+02 -.870247150E+02 -.870032480E+02 -.869818527E+02 -.869605903E+02 -.869395140E+02 -.869186728E+02 -.868981117E+02 -.868778687E+02 -.868579768E+02 -.868384658E+02 -.868193627E+02 -.868006933E+02 -.867824842E+02 -.867647631E+02 -.867475576E+02 -.867308955E+02 -.867148037E+02 -.866993075E+02 -.866844306E+02 -.866701957E+02 -.866566245E+02 -.866437386E+02 -.866315593E+02 -.866201080E+02 -.866094052E+02 -.865994705E+02 -.865903219E+02 -.865819759E+02 -.865744472E+02 -.865677490E+02 -.865618932E+02 -.865568901E+02 -.865527489E+02 -.865494775E+02 -.865470820E+02 -.865455670E+02 -.865449348E+02 -.865451862E+02 -.865463198E+02 -.865483325E+02 -.865512196E+02 -.865549748E+02 -.865595901E+02 -.865650562E+02 -.865713619E+02 -.865784948E+02 -.865864408E+02 -.865951843E+02 -.866047085E+02 -.866149954E+02 -.866260258E+02 -.866377798E+02 -.866502364E+02 -.866633739E+02 -.866771696E+02 -.866916006E+02 -.867066430E+02 -.867222726E+02 -.867384647E+02 -.867551942E+02 -.867724356E+02 -.867901633E+02 -.868083511E+02 -.868269723E+02 -.868459998E+02 -.868654056E+02 -.868851608E+02 -.869052347E+02 -.869255949E+02 -.869462062E+02 -.869670299E+02 -.869880222E+02 -.870091329E+02 -.870303029E+02 -.870514616E+02 -.870725230E+02 -.870933808E+02 -.871139021E+02 -.871339190E+02 -.871532176E+02 -.871715238E+02 -.871884849E+02 -.872036450E+02 -.872164135E+02 -.872260235E+02 -.872314777E+02 -.872314777E+02
 -.872121039E+02 -.872121039E+02 -.872055956E+02 -.871941247E+02 -.871788776E+02 -.871607635E+02 -.871404797E+02 -.871185747E+02 -.870954811E+02 -.870715361E+02 -.870470043E+02 -.870220931E+02 -.869969589E+02 -.869717233E+02 -.869464852E+02 -.869213254E+02 -.868963138E+02 -.868715150E+02 -.868469865E+02 -.868227789E+02 -.867989371E+02 -.867755009E+02 -.867525044E+02 -.867299800E+02 -.867079598E+02 -.866864755E+02 -.866655600E+02 -.866452467E+02 -.866255686E+02 -.866065573E+02 -.865882431E+02 -.865706548E+02 -.865538198E+02 -.865377649E+02 -.865225166E+02 -.865081011E+02 -.864945442E+02 -.864818709E+02 -.864701048E+02 -.864592676E+02 -.864493794E+02 -.864404584E+02 -.864325206E+02 -.864255808E+02 -.864196519E+02 -.864147453E+02 -.864108705E+02 -.864080349E+02 -.864062439E+02 -.864055005E+02 -.864058055E+02 -.864071572E+02 -.864095520E+02 -.864129842E+02 -.864174460E+02 -.864229278E+02 -.864294179E+02 -.864369028E+02 -.864453671E+02 -.864547935E+02 -.864651631E+02 -.864764552E+02 -.864886479E+02 -.865017180E+02 -.865156410E+02 -.865303913E+02 -.865459426E+02 -.865622675E+02 -.865793378E+02 -.865971248E+02 -.866155992E+02 -.866347311E+02 -.866544903E+02 -.866748463E+02 -.866957681E+02 -.867172245E+02 -.867391837E+02 -.867616133E+02 -.867844800E+02 -.868077494E+02 -.868313856E+02 -.868553503E+02 -.868796020E+02 -.869040954E+02 -.869287791E+02 -.869535945E+02 -.869784725E+02 -.870033306E+02 -.870280683E+02 -.870525615E+02 -.870766547E+02 -.871001517E+02 -.871228022E+02 -.871442856E+02 -.871641887E+02 -.871819774E+02 -.871969594E+02 -.872082354E+02 -.872146353E+02 -.872146353E+02
 -.871943467E+02 -.871943467E+02 -.871868576E+02 -.871736554E+02 -.871561021E+02 -.871352353E+02 -.871118619E+02 -.870866189E+02 -.870600020E+02 -.870324000E+02 -.870041204E+02 -.869753969E+02 -.869464066E+02 -.869172910E+02 -.868881626E+02 -.868591131E+02 -.868302254E+02 -.868015743E+02 -.867732246E+02 -.867452348E+02 -.867176572E+02 -.866905363E+02 -.866639120E+02 -.866378233E+02 -.866123077E+02 -.865874029E+02 -.865631479E+02 -.865395820E+02 -.865167436E+02 -.864946699E+02 -.864733970E+02 -.864529587E+02 -.864333882E+02 -.864147180E+02 -.863969801E+02 -.863802060E+02 -.863644267E+02 -.863496721E+02 -.863359702E+02 -.863233473E+02 -.863118274E+02 -.863014325E+02 -.862921824E+02 -.862840950E+02 -.862771860E+02 -.862714693E+02 -.862669562E+02 -.862636558E+02 -.862615744E+02 -.862607156E+02 -.862610803E+02 -.862626667E+02 -.862654704E+02 -.862694845E+02 -.862746998E+02 -.862811044E+02 -.862886843E+02 -.862974230E+02 -.863073018E+02 -.863182998E+02 -.863303941E+02 -.863435600E+02 -.863577709E+02 -.863729988E+02 -.863892144E+02 -.864063868E+02 -.864244844E+02 -.864434744E+02 -.864633229E+02 -.864839957E+02 -.865054578E+02 -.865276736E+02 -.865506073E+02 -.865742227E+02 -.865984831E+02 -.866233517E+02 -.866487910E+02 -.866747631E+02 -.867012292E+02 -.867281490E+02 -.867554807E+02 -.867831801E+02 -.868111994E+02 -.868394860E+02 -.868679813E+02 -.868966176E+02 -.869253158E+02 -.869539814E+02 -.869824992E+02 -.870107268E+02 -.870384863E+02 -.870655524E+02 -.870916381E+02 -.871163752E+02 -.871392893E+02 -.871597667E+02 -.871770117E+02 -.871899900E+02 -.871973559E+02 -.871973559E+02
 -.871761632E+02 -.871761632E+02 -.871676748E+02 -.871527009E+02 -.871327743E+02 -.871090768E+02 -.870825313E+02 -.870538593E+02 -.870236245E+02 -.869922709E+02 -.869601412E+02 -.869274952E+02 -.868945344E+02 -.868614172E+02 -.868282695E+02 -.867951984E+02 -.867622993E+02 -.867296558E+02 -.866973420E+02 -.866654244E+02 -.866339609E+02 -.866030019E+02 -.865725944E+02 -.865427830E+02 -.865136115E+02 -.864851247E+02 -.864573682E+02 -.864303872E+02 -.864042264E+02 -.863789294E+02 -.863545381E+02 -.863310927E+02 -.863086328E+02 -.862871971E+02 -.862668240E+02 -.862475510E+02 -.862294151E+02 -.862124515E+02 -.861966937E+02 -.861821728E+02 -.861689178E+02 -.861569550E+02 -.861463083E+02 -.861369993E+02 -.861290472E+02 -.861224685E+02 -.861172768E+02 -.861134829E+02 -.861110943E+02 -.861101154E+02 -.861105473E+02 -.861123878E+02 -.861156318E+02 -.861202711E+02 -.861262943E+02 -.861336875E+02 -.861424336E+02 -.861525128E+02 -.861639026E+02 -.861765779E+02 -.861905113E+02 -.862056733E+02 -.862220320E+02 -.862395540E+02 -.862582042E+02 -.862779460E+02 -.862987415E+02 -.863205516E+02 -.863433365E+02 -.863670554E+02 -.863916669E+02 -.864171291E+02 -.864433999E+02 -.864704368E+02 -.864981968E+02 -.865266370E+02 -.865557138E+02 -.865853831E+02 -.866156000E+02 -.866463185E+02 -.866774903E+02 -.867090650E+02 -.867409881E+02 -.867732001E+02 -.868056342E+02 -.868382141E+02 -.868708504E+02 -.869034363E+02 -.869358419E+02 -.869679066E+02 -.869994294E+02 -.870301559E+02 -.870597617E+02 -.870878307E+02 -.871138261E+02 -.871370534E+02 -.871566116E+02 -.871713294E+02 -.871796818E+02 -.871796818E+02
 -.871575694E+02 -.871575694E+02 -.871480549E+02 -.871312526E+02 -.871088818E+02 -.870822761E+02 -.870524717E+02 -.870202795E+02 -.869863346E+02 -.869511281E+02 -.869150369E+02 -.868783511E+02 -.868412937E+02 -.868040397E+02 -.867667333E+02 -.867294970E+02 -.866924371E+02 -.866556478E+02 -.866192127E+02 -.865832044E+02 -.865476870E+02 -.865127182E+02 -.864783510E+02 -.864446370E+02 -.864116276E+02 -.863793748E+02 -.863479308E+02 -.863173483E+02 -.862876787E+02 -.862589722E+02 -.862312778E+02 -.862046430E+02 -.861791144E+02 -.861547382E+02 -.861315597E+02 -.861096238E+02 -.860889737E+02 -.860696513E+02 -.860516962E+02 -.860351453E+02 -.860200332E+02 -.860063913E+02 -.859942486E+02 -.859836308E+02 -.859745610E+02 -.859670589E+02 -.859611408E+02 -.859568195E+02 -.859541040E+02 -.859529994E+02 -.859535073E+02 -.859556250E+02 -.859593465E+02 -.859646620E+02 -.859715579E+02 -.859800175E+02 -.859900202E+02 -.860015424E+02 -.860145572E+02 -.860290347E+02 -.860449421E+02 -.860622441E+02 -.860809030E+02 -.861008791E+02 -.861221305E+02 -.861446138E+02 -.861682841E+02 -.861930954E+02 -.862190004E+02 -.862459513E+02 -.862738993E+02 -.863027955E+02 -.863325906E+02 -.863632349E+02 -.863946787E+02 -.864268720E+02 -.864597647E+02 -.864933061E+02 -.865274448E+02 -.865621281E+02 -.865973015E+02 -.866329077E+02 -.866688854E+02 -.867051678E+02 -.867416802E+02 -.867783372E+02 -.868150392E+02 -.868516670E+02 -.868880759E+02 -.869240869E+02 -.869594758E+02 -.869939590E+02 -.870271743E+02 -.870586568E+02 -.870878067E+02 -.871138474E+02 -.871357710E+02 -.871522666E+02 -.871616270E+02 -.871616270E+02
 -.871385635E+02 -.871385635E+02 -.871279819E+02 -.871092914E+02 -.870844075E+02 -.870548140E+02 -.870216653E+02 -.869858651E+02 -.869481117E+02 -.869089420E+02 -.868687707E+02 -.868279155E+02 -.867866210E+02 -.867450843E+02 -.867034679E+02 -.866619081E+02 -.866205238E+02 -.865794201E+02 -.865386875E+02 -.864984053E+02 -.864586450E+02 -.864194708E+02 -.863809433E+02 -.863431218E+02 -.863060660E+02 -.862698353E+02 -.862344902E+02 -.862000907E+02 -.861666958E+02 -.861343635E+02 -.861031507E+02 -.860731132E+02 -.860443061E+02 -.860167838E+02 -.859906001E+02 -.859658077E+02 -.859424577E+02 -.859205995E+02 -.859002798E+02 -.858815425E+02 -.858644286E+02 -.858489759E+02 -.858352188E+02 -.858231884E+02 -.858129121E+02 -.858044135E+02 -.857977120E+02 -.857928228E+02 -.857897568E+02 -.857885200E+02 -.857891143E+02 -.857915368E+02 -.857957801E+02 -.858018327E+02 -.858096783E+02 -.858192968E+02 -.858306637E+02 -.858437509E+02 -.858585261E+02 -.858749537E+02 -.858929948E+02 -.859126074E+02 -.859337468E+02 -.859563656E+02 -.859804144E+02 -.860058418E+02 -.860325949E+02 -.860606193E+02 -.860898595E+02 -.861202593E+02 -.861517618E+02 -.861843097E+02 -.862178457E+02 -.862523122E+02 -.862876516E+02 -.863238065E+02 -.863607192E+02 -.863983319E+02 -.864365860E+02 -.864754219E+02 -.865147783E+02 -.865545908E+02 -.865947911E+02 -.866353047E+02 -.866760489E+02 -.867169292E+02 -.867578356E+02 -.867986368E+02 -.868391731E+02 -.868792470E+02 -.869186112E+02 -.869569525E+02 -.869938707E+02 -.870288519E+02 -.870612322E+02 -.870901520E+02 -.871144947E+02 -.871328075E+02 -.871431978E+02 -.871431978E+02
 -.871191254E+02 -.871191254E+02 -.871074404E+02 -.870868076E+02 -.870593426E+02 -.870266860E+02 -.869901136E+02 -.869506136E+02 -.869089457E+02 -.868656959E+02 -.868213146E+02 -.867761475E+02 -.867304661E+02 -.866844901E+02 -.866383991E+02 -.865923445E+02 -.865464576E+02 -.865008517E+02 -.864556245E+02 -.864108631E+02 -.863666459E+02 -.863230448E+02 -.862801289E+02 -.862379665E+02 -.861966254E+02 -.861561741E+02 -.861166812E+02 -.860782152E+02 -.860408436E+02 -.860046335E+02 -.859696510E+02 -.859359614E+02 -.859036297E+02 -.858727200E+02 -.858432956E+02 -.858154186E+02 -.857891493E+02 -.857645457E+02 -.857416631E+02 -.857205537E+02 -.857012662E+02 -.856838457E+02 -.856683335E+02 -.856547667E+02 -.856431781E+02 -.856335956E+02 -.856260427E+02 -.856205373E+02 -.856170925E+02 -.856157156E+02 -.856164088E+02 -.856191688E+02 -.856239868E+02 -.856308489E+02 -.856397359E+02 -.856506237E+02 -.856634830E+02 -.856782801E+02 -.856949767E+02 -.857135303E+02 -.857338948E+02 -.857560200E+02 -.857798530E+02 -.858053376E+02 -.858324155E+02 -.858610257E+02 -.858911060E+02 -.859225922E+02 -.859554194E+02 -.859895215E+02 -.860248323E+02 -.860612850E+02 -.860988130E+02 -.861373497E+02 -.861768288E+02 -.862171842E+02 -.862583502E+02 -.863002609E+02 -.863428500E+02 -.863860505E+02 -.864297936E+02 -.864740077E+02 -.865186169E+02 -.865635393E+02 -.866086837E+02 -.866539467E+02 -.866992079E+02 -.867443237E+02 -.867891197E+02 -.868333800E+02 -.868768341E+02 -.869191393E+02 -.869598572E+02 -.869984244E+02 -.870341126E+02 -.870659779E+02 -.870927937E+02 -.871129633E+02 -.871244054E+02 -.871244054E+02
 -.870992522E+02 -.870992522E+02 -.870864338E+02 -.870638090E+02 -.870337033E+02 -.869979170E+02 -.869578401E+02 -.869145431E+02 -.868688502E+02 -.868213944E+02 -.867726627E+02 -.867230343E+02 -.866728086E+02 -.866222262E+02 -.865714851E+02 -.865207513E+02 -.864701657E+02 -.864198494E+02 -.863699087E+02 -.863204378E+02 -.862715228E+02 -.862232449E+02 -.861756827E+02 -.861289134E+02 -.860830146E+02 -.860380637E+02 -.859941388E+02 -.859513175E+02 -.859096776E+02 -.858692963E+02 -.858302507E+02 -.857926174E+02 -.857564725E+02 -.857218917E+02 -.856889493E+02 -.856577185E+02 -.856282702E+02 -.856006730E+02 -.855749923E+02 -.855512902E+02 -.855296246E+02 -.855100497E+02 -.854926145E+02 -.854773636E+02 -.854643361E+02 -.854535655E+02 -.854450796E+02 -.854389002E+02 -.854350426E+02 -.854335160E+02 -.854343229E+02 -.854374594E+02 -.854429152E+02 -.854506734E+02 -.854607113E+02 -.854729998E+02 -.854875042E+02 -.855041840E+02 -.855229936E+02 -.855438824E+02 -.855667952E+02 -.855916727E+02 -.856184518E+02 -.856470661E+02 -.856774463E+02 -.857095206E+02 -.857432154E+02 -.857784554E+02 -.858151641E+02 -.858532646E+02 -.858926793E+02 -.859333306E+02 -.859751413E+02 -.860180344E+02 -.860619337E+02 -.861067635E+02 -.861524489E+02 -.861989151E+02 -.862460875E+02 -.862938909E+02 -.863422486E+02 -.863910814E+02 -.864403058E+02 -.864898317E+02 -.865395600E+02 -.865893781E+02 -.866391552E+02 -.866887358E+02 -.867379308E+02 -.867865063E+02 -.868341688E+02 -.868805459E+02 -.869251615E+02 -.869674022E+02 -.870064752E+02 -.870413515E+02 -.870706933E+02 -.870927580E+02 -.871052731E+02 -.871052731E+02
 -.870789668E+02 -.870789668E+02 -.870649900E+02 -.870403345E+02 -.870075393E+02 -.869685588E+02 -.869248943E+02 -.868777013E+02 -.868278668E+02 -.867760725E+02 -.867228470E+02 -.866686042E+02 -.866136699E+02 -.865583067E+02 -.865027299E+02 -.864471170E+02 -.863916181E+02 -.863363630E+02 -.862814655E+02 -.862270280E+02 -.861731462E+02 -.861199111E+02 -.860674110E+02 -.860157333E+02 -.859649656E+02 -.859151953E+02 -.858665106E+02 -.858190003E+02 -.857727535E+02 -.857278598E+02 -.856844089E+02 -.856424905E+02 -.856021942E+02 -.855636086E+02 -.855268214E+02 -.854919185E+02 -.854589840E+02 -.854280987E+02 -.853993405E+02 -.853727833E+02 -.853484963E+02 -.853265441E+02 -.853069856E+02 -.852898740E+02 -.852752561E+02 -.852631723E+02 -.852536559E+02 -.852467329E+02 -.852424220E+02 -.852407340E+02 -.852416721E+02 -.852452317E+02 -.852514005E+02 -.852601583E+02 -.852714778E+02 -.852853242E+02 -.853016558E+02 -.853204244E+02 -.853415752E+02 -.853650480E+02 -.853907769E+02 -.854186912E+02 -.854487158E+02 -.854807718E+02 -.855147772E+02 -.855506471E+02 -.855882945E+02 -.856276308E+02 -.856685662E+02 -.857110106E+02 -.857548733E+02 -.858000643E+02 -.858464939E+02 -.858940733E+02 -.859427149E+02 -.859923323E+02 -.860428399E+02 -.860941534E+02 -.861461889E+02 -.861988623E+02 -.862520886E+02 -.863057804E+02 -.863598463E+02 -.864141884E+02 -.864686990E+02 -.865232567E+02 -.865777207E+02 -.866319237E+02 -.866856623E+02 -.867386849E+02 -.867906754E+02 -.868412326E+02 -.868898421E+02 -.869358415E+02 -.869783728E+02 -.870163221E+02 -.870482393E+02 -.870722346E+02 -.870858421E+02 -.870858421E+02
 -.870583219E+02 -.870583219E+02 -.870431721E+02 -.870164590E+02 -.869809306E+02 -.869386920E+02 -.868913580E+02 -.868401681E+02 -.867860737E+02 -.867298098E+02 -.866719485E+02 -.866129367E+02 -.865531272E+02 -.864928032E+02 -.864321936E+02 -.863714867E+02 -.863108420E+02 -.862503972E+02 -.861902747E+02 -.861305867E+02 -.860714390E+02 -.860129326E+02 -.859551663E+02 -.858982384E+02 -.858422468E+02 -.857872901E+02 -.857334685E+02 -.856808832E+02 -.856296370E+02 -.855798337E+02 -.855315781E+02 -.854849753E+02 -.854401301E+02 -.853971468E+02 -.853561288E+02 -.853171775E+02 -.852803922E+02 -.852458693E+02 -.852137011E+02 -.851839761E+02 -.851567770E+02 -.851321813E+02 -.851102595E+02 -.850910757E+02 -.850746860E+02 -.850611389E+02 -.850504745E+02 -.850427244E+02 -.850379109E+02 -.850360473E+02 -.850371374E+02 -.850411759E+02 -.850481478E+02 -.850580291E+02 -.850707868E+02 -.850863791E+02 -.851047560E+02 -.851258595E+02 -.851496242E+02 -.851759778E+02 -.852048414E+02 -.852361307E+02 -.852697562E+02 -.853056240E+02 -.853436366E+02 -.853836933E+02 -.854256914E+02 -.854695263E+02 -.855150927E+02 -.855622845E+02 -.856109961E+02 -.856611225E+02 -.857125599E+02 -.857652056E+02 -.858189592E+02 -.858737216E+02 -.859293958E+02 -.859858866E+02 -.860430996E+02 -.861009414E+02 -.861593180E+02 -.862181334E+02 -.862772881E+02 -.863366762E+02 -.863961818E+02 -.864556748E+02 -.865150047E+02 -.865739929E+02 -.866324223E+02 -.866900242E+02 -.867464608E+02 -.868013021E+02 -.868539971E+02 -.869038341E+02 -.869498908E+02 -.869909681E+02 -.870255039E+02 -.870514603E+02 -.870661766E+02 -.870661766E+02
 -.870374103E+02 -.870374103E+02 -.870210819E+02 -.869922905E+02 -.869539884E+02 -.869084323E+02 -.868573495E+02 -.868020653E+02 -.867435999E+02 -.866827433E+02 -.866201095E+02 -.865561782E+02 -.864913271E+02 -.864258560E+02 -.863600064E+02 -.862939769E+02 -.862279356E+02 -.861620289E+02 -.860963891E+02 -.860311385E+02 -.859663930E+02 -.859022646E+02 -.858388630E+02 -.857762971E+02 -.857146767E+02 -.856541132E+02 -.855947201E+02 -.855366138E+02 -.854799127E+02 -.854247378E+02 -.853712109E+02 -.853194552E+02 -.852695938E+02 -.852217494E+02 -.851760440E+02 -.851325979E+02 -.850915289E+02 -.850529518E+02 -.850169771E+02 -.849837106E+02 -.849532517E+02 -.849256932E+02 -.849011203E+02 -.848796098E+02 -.848612297E+02 -.848460385E+02 -.848340847E+02 -.848254065E+02 -.848200310E+02 -.848179744E+02 -.848192414E+02 -.848238255E+02 -.848317088E+02 -.848428623E+02 -.848572461E+02 -.848748101E+02 -.848954938E+02 -.849192275E+02 -.849459323E+02 -.849755215E+02 -.850079005E+02 -.850429681E+02 -.850806174E+02 -.851207363E+02 -.851632087E+02 -.852079150E+02 -.852547333E+02 -.853035403E+02 -.853542116E+02 -.854066228E+02 -.854606504E+02 -.855161720E+02 -.855730668E+02 -.856312167E+02 -.856905059E+02 -.857508214E+02 -.858120530E+02 -.858740932E+02 -.859368365E+02 -.860001790E+02 -.860640171E+02 -.861282461E+02 -.861927580E+02 -.862574390E+02 -.863221653E+02 -.863867985E+02 -.864511789E+02 -.865151174E+02 -.865783841E+02 -.866406941E+02 -.867016886E+02 -.867609107E+02 -.868177729E+02 -.868715161E+02 -.869211543E+02 -.869654042E+02 -.870025922E+02 -.870305326E+02 -.870463695E+02 -.870463695E+02
 -.870163674E+02 -.870163674E+02 -.869988579E+02 -.869679714E+02 -.869268617E+02 -.868779357E+02 -.868230345E+02 -.867635725E+02 -.867006405E+02 -.866350814E+02 -.865675501E+02 -.864985563E+02 -.864284984E+02 -.863576908E+02 -.862863864E+02 -.862147932E+02 -.861430882E+02 -.860714277E+02 -.859999538E+02 -.859287989E+02 -.858580894E+02 -.857879480E+02 -.857184953E+02 -.856498522E+02 -.855821416E+02 -.855154893E+02 -.854500247E+02 -.853858815E+02 -.853231970E+02 -.852621114E+02 -.852027672E+02 -.851453083E+02 -.850898797E+02 -.850366262E+02 -.849856921E+02 -.849372205E+02 -.848913518E+02 -.848482234E+02 -.848079678E+02 -.847707118E+02 -.847365752E+02 -.847056700E+02 -.846780989E+02 -.846539550E+02 -.846333206E+02 -.846162667E+02 -.846028523E+02 -.845931237E+02 -.845871140E+02 -.845848430E+02 -.845863164E+02 -.845915265E+02 -.846004516E+02 -.846130566E+02 -.846292933E+02 -.846491009E+02 -.846724062E+02 -.846991249E+02 -.847291619E+02 -.847624123E+02 -.847987625E+02 -.848380906E+02 -.848802684E+02 -.849251617E+02 -.849726316E+02 -.850225359E+02 -.850747296E+02 -.851290665E+02 -.851853998E+02 -.852435832E+02 -.853034717E+02 -.853649225E+02 -.854277956E+02 -.854919540E+02 -.855572647E+02 -.856235987E+02 -.856908308E+02 -.857588399E+02 -.858275080E+02 -.858967200E+02 -.859663623E+02 -.860363208E+02 -.861064794E+02 -.861767163E+02 -.862469003E+02 -.863168852E+02 -.863865032E+02 -.864555556E+02 -.865238009E+02 -.865909394E+02 -.866565930E+02 -.867202789E+02 -.867813756E+02 -.868390775E+02 -.868923372E+02 -.869397888E+02 -.869796487E+02 -.870095851E+02 -.870265483E+02 -.870265483E+02
 -.869953680E+02 -.869953680E+02 -.869766764E+02 -.869436849E+02 -.868997444E+02 -.868474111E+02 -.867886424E+02 -.867249428E+02 -.866574708E+02 -.865871206E+02 -.865145836E+02 -.864403951E+02 -.863649706E+02 -.862886377E+02 -.862116594E+02 -.861342528E+02 -.860566044E+02 -.859788800E+02 -.859012309E+02 -.858237996E+02 -.857467222E+02 -.856701320E+02 -.855941611E+02 -.855189435E+02 -.854446168E+02 -.853713235E+02 -.852992116E+02 -.852284350E+02 -.851591524E+02 -.850915267E+02 -.850257245E+02 -.849619147E+02 -.849002677E+02 -.848409553E+02 -.847841488E+02 -.847300190E+02 -.846787340E+02 -.846304586E+02 -.845853522E+02 -.845435676E+02 -.845052498E+02 -.844705341E+02 -.844395452E+02 -.844123962E+02 -.843891874E+02 -.843700054E+02 -.843549222E+02 -.843439943E+02 -.843372624E+02 -.843347504E+02 -.843364658E+02 -.843423990E+02 -.843525238E+02 -.843667974E+02 -.843851613E+02 -.844075413E+02 -.844338488E+02 -.844639810E+02 -.844978229E+02 -.845352471E+02 -.845761162E+02 -.846202834E+02 -.846675940E+02 -.847178867E+02 -.847709951E+02 -.848267490E+02 -.848849758E+02 -.849455017E+02 -.850081528E+02 -.850727568E+02 -.851391432E+02 -.852071451E+02 -.852765994E+02 -.853473478E+02 -.854192373E+02 -.854921204E+02 -.855658550E+02 -.856403048E+02 -.857153383E+02 -.857908281E+02 -.858666500E+02 -.859426806E+02 -.860187955E+02 -.860948656E+02 -.861707528E+02 -.862463042E+02 -.863213451E+02 -.863956685E+02 -.864690232E+02 -.865410963E+02 -.866114925E+02 -.866797057E+02 -.867450822E+02 -.868067731E+02 -.868636718E+02 -.869143329E+02 -.869568658E+02 -.869887956E+02 -.870068821E+02 -.870068821E+02
 -.869746285E+02 -.869746285E+02 -.869547592E+02 -.869196648E+02 -.868728889E+02 -.868171378E+02 -.867544845E+02 -.866865198E+02 -.866144660E+02 -.865392633E+02 -.864616344E+02 -.863821351E+02 -.863011961E+02 -.862191557E+02 -.861362861E+02 -.860528134E+02 -.859689327E+02 -.858848181E+02 -.858006294E+02 -.857165174E+02 -.856326278E+02 -.855491040E+02 -.854660906E+02 -.853837361E+02 -.853021947E+02 -.852216282E+02 -.851422058E+02 -.850641045E+02 -.849875079E+02 -.849126057E+02 -.848395924E+02 -.847686666E+02 -.847000298E+02 -.846338859E+02 -.845704394E+02 -.845098946E+02 -.844524536E+02 -.843983147E+02 -.843476706E+02 -.843007062E+02 -.842575973E+02 -.842185084E+02 -.841835918E+02 -.841529856E+02 -.841268124E+02 -.841051786E+02 -.840881723E+02 -.840758630E+02 -.840683007E+02 -.840655150E+02 -.840675150E+02 -.840742893E+02 -.840858057E+02 -.841020120E+02 -.841228367E+02 -.841481889E+02 -.841779604E+02 -.842120260E+02 -.842502449E+02 -.842924626E+02 -.843385120E+02 -.843882149E+02 -.844413844E+02 -.844978257E+02 -.845573387E+02 -.846197193E+02 -.846847608E+02 -.847522563E+02 -.848219993E+02 -.848937860E+02 -.849674159E+02 -.850426933E+02 -.851194283E+02 -.851974376E+02 -.852765450E+02 -.853565819E+02 -.854373872E+02 -.855188078E+02 -.856006971E+02 -.856829149E+02 -.857653259E+02 -.858477975E+02 -.859301972E+02 -.860123893E+02 -.860942300E+02 -.861755612E+02 -.862562027E+02 -.863359415E+02 -.864145185E+02 -.864916106E+02 -.865668078E+02 -.866395836E+02 -.867092556E+02 -.867749349E+02 -.868354600E+02 -.868893101E+02 -.869344922E+02 -.869683936E+02 -.869875892E+02 -.869875892E+02
 -.869544185E+02 -.869544185E+02 -.869333854E+02 -.868962096E+02 -.868466250E+02 -.867874850E+02 -.867209718E+02 -.866487566E+02 -.865721188E+02 -.864920373E+02 -.864092595E+02 -.863243585E+02 -.862377770E+02 -.861498620E+02 -.860608938E+02 -.859711058E+02 -.858806995E+02 -.857898554E+02 -.856987397E+02 -.856075104E+02 -.855163213E+02 -.854253264E+02 -.853346836E+02 -.852445572E+02 -.851551204E+02 -.850665566E+02 -.849790591E+02 -.848928314E+02 -.848080859E+02 -.847250433E+02 -.846439315E+02 -.845649845E+02 -.844884412E+02 -.844145445E+02 -.843435393E+02 -.842756710E+02 -.842111834E+02 -.841503160E+02 -.840933024E+02 -.840403676E+02 -.839917257E+02 -.839475781E+02 -.839081112E+02 -.838734948E+02 -.838438798E+02 -.838193970E+02 -.838001554E+02 -.837862408E+02 -.837777149E+02 -.837746144E+02 -.837769508E+02 -.837847100E+02 -.837978527E+02 -.838163148E+02 -.838400079E+02 -.838688206E+02 -.839026198E+02 -.839412519E+02 -.839845444E+02 -.840323081E+02 -.840843390E+02 -.841404204E+02 -.842003247E+02 -.842638162E+02 -.843306531E+02 -.844005894E+02 -.844733774E+02 -.845487694E+02 -.846265200E+02 -.847063872E+02 -.847881348E+02 -.848715332E+02 -.849563609E+02 -.850424052E+02 -.851294635E+02 -.852173429E+02 -.853058614E+02 -.853948466E+02 -.854841363E+02 -.855735765E+02 -.856630206E+02 -.857523269E+02 -.858413560E+02 -.859299667E+02 -.860180108E+02 -.861053270E+02 -.861917320E+02 -.862770094E+02 -.863608952E+02 -.864430592E+02 -.865230806E+02 -.866004162E+02 -.866743596E+02 -.867439866E+02 -.868080862E+02 -.868650679E+02 -.869128435E+02 -.869486700E+02 -.869689463E+02 -.869689463E+02
 -.869350713E+02 -.869350713E+02 -.869129033E+02 -.868736993E+02 -.868213772E+02 -.867589273E+02 -.866886321E+02 -.866122336E+02 -.865310587E+02 -.864461164E+02 -.863581741E+02 -.862678175E+02 -.861754973E+02 -.860815674E+02 -.859863132E+02 -.858899719E+02 -.857927487E+02 -.856948269E+02 -.855963768E+02 -.854975610E+02 -.853985412E+02 -.852994820E+02 -.852005549E+02 -.851019417E+02 -.850038365E+02 -.849064464E+02 -.848099919E+02 -.847147068E+02 -.846208367E+02 -.845286388E+02 -.844383805E+02 -.843503383E+02 -.842647963E+02 -.841820448E+02 -.841023779E+02 -.840260915E+02 -.839534802E+02 -.838848351E+02 -.838204404E+02 -.837605711E+02 -.837054896E+02 -.836554434E+02 -.836106623E+02 -.835713558E+02 -.835377110E+02 -.835098898E+02 -.834880274E+02 -.834722304E+02 -.834625756E+02 -.834591089E+02 -.834618446E+02 -.834707655E+02 -.834858231E+02 -.835069379E+02 -.835340007E+02 -.835668736E+02 -.836053920E+02 -.836493661E+02 -.836985837E+02 -.837528119E+02 -.838118003E+02 -.838752836E+02 -.839429841E+02 -.840146148E+02 -.840898824E+02 -.841684895E+02 -.842501378E+02 -.843345304E+02 -.844213742E+02 -.845103818E+02 -.846012741E+02 -.846937813E+02 -.847876446E+02 -.848826177E+02 -.849784672E+02 -.850749730E+02 -.851719292E+02 -.852691431E+02 -.853664351E+02 -.854636374E+02 -.855605922E+02 -.856571497E+02 -.857531645E+02 -.858484916E+02 -.859429812E+02 -.860364712E+02 -.861287781E+02 -.862196856E+02 -.863089289E+02 -.863961748E+02 -.864809963E+02 -.865628390E+02 -.866409777E+02 -.867144597E+02 -.867820312E+02 -.868420406E+02 -.868923134E+02 -.869299872E+02 -.869512978E+02 -.869512978E+02
 -.869169991E+02 -.869169991E+02 -.868937501E+02 -.868526152E+02 -.867976816E+02 -.867320630E+02 -.866581286E+02 -.865776777E+02 -.864920740E+02 -.864023488E+02 -.863092825E+02 -.862134680E+02 -.861153607E+02 -.860153163E+02 -.859136205E+02 -.858105101E+02 -.857061886E+02 -.856008387E+02 -.854946306E+02 -.853877304E+02 -.852803057E+02 -.851725311E+02 -.850645924E+02 -.849566897E+02 -.848490392E+02 -.847418742E+02 -.846354456E+02 -.845300211E+02 -.844258852E+02 -.843233376E+02 -.842226928E+02 -.841242783E+02 -.840284328E+02 -.839355041E+02 -.838458463E+02 -.837598173E+02 -.836777749E+02 -.836000737E+02 -.835270618E+02 -.834590765E+02 -.833964414E+02 -.833394624E+02 -.832884243E+02 -.832435874E+02 -.832051845E+02 -.831734176E+02 -.831484555E+02 -.831304315E+02 -.831194418E+02 -.831155438E+02 -.831187561E+02 -.831290572E+02 -.831463867E+02 -.831706457E+02 -.832016978E+02 -.832393716E+02 -.832834622E+02 -.833337338E+02 -.833899233E+02 -.834517427E+02 -.835188829E+02 -.835910174E+02 -.836678055E+02 -.837488964E+02 -.838339326E+02 -.839225532E+02 -.840143978E+02 -.841091093E+02 -.842063366E+02 -.843057380E+02 -.844069828E+02 -.845097538E+02 -.846137488E+02 -.847186821E+02 -.848242851E+02 -.849303075E+02 -.850365168E+02 -.851426984E+02 -.852486548E+02 -.853542042E+02 -.854591785E+02 -.855634210E+02 -.856667827E+02 -.857691174E+02 -.858702765E+02 -.859701008E+02 -.860684111E+02 -.861649954E+02 -.862595930E+02 -.863518732E+02 -.864414089E+02 -.865276408E+02 -.866098325E+02 -.866870107E+02 -.867578881E+02 -.868207627E+02 -.868733858E+02 -.869127905E+02 -.869350666E+02 -.869350666E+02
 -.869007138E+02 -.869007138E+02 -.868764701E+02 -.868335541E+02 -.867762018E+02 -.867076304E+02 -.866302772E+02 -.865459838E+02 -.864561387E+02 -.863617863E+02 -.862637120E+02 -.861625097E+02 -.860586325E+02 -.859524316E+02 -.858441862E+02 -.857341259E+02 -.856224470E+02 -.855093258E+02 -.853949293E+02 -.852794232E+02 -.851629794E+02 -.850457812E+02 -.849280279E+02 -.848099378E+02 -.846917502E+02 -.845737265E+02 -.844561508E+02 -.843393298E+02 -.842235921E+02 -.841092879E+02 -.839967873E+02 -.838864787E+02 -.837787665E+02 -.836740685E+02 -.835728124E+02 -.834754322E+02 -.833823642E+02 -.832940426E+02 -.832108952E+02 -.831333387E+02 -.830617740E+02 -.829965813E+02 -.829381159E+02 -.828867032E+02 -.828426347E+02 -.828061640E+02 -.827775034E+02 -.827568207E+02 -.827442372E+02 -.827398259E+02 -.827436099E+02 -.827555630E+02 -.827756093E+02 -.828036243E+02 -.828394373E+02 -.828828330E+02 -.829335546E+02 -.829913076E+02 -.830557634E+02 -.831265638E+02 -.832033250E+02 -.832856429E+02 -.833730975E+02 -.834652576E+02 -.835616858E+02 -.836619425E+02 -.837655905E+02 -.838721990E+02 -.839813471E+02 -.840926268E+02 -.842056464E+02 -.843200327E+02 -.844354325E+02 -.845515150E+02 -.846679720E+02 -.847845191E+02 -.849008952E+02 -.850168627E+02 -.851322059E+02 -.852467299E+02 -.853602581E+02 -.854726293E+02 -.855836938E+02 -.856933081E+02 -.858013292E+02 -.859076056E+02 -.860119676E+02 -.861142134E+02 -.862140927E+02 -.863112843E+02 -.864053683E+02 -.864957890E+02 -.865818076E+02 -.866624406E+02 -.867363790E+02 -.868018838E+02 -.868566483E+02 -.868976198E+02 -.869207653E+02 -.869207653E+02
 -.868868421E+02 -.868868421E+02 -.868617270E+02 -.868172425E+02 -.867577433E+02 -.866865234E+02 -.866060664E+02 -.865182393E+02 -.864244416E+02 -.863257188E+02 -.862228523E+02 -.861164276E+02 -.860068860E+02 -.858945652E+02 -.857797291E+02 -.856625917E+02 -.855433347E+02 -.854221222E+02 -.852991122E+02 -.851744663E+02 -.850483566E+02 -.849209725E+02 -.847925247E+02 -.846632483E+02 -.845334059E+02 -.844032883E+02 -.842732158E+02 -.841435384E+02 -.840146360E+02 -.838869169E+02 -.837608169E+02 -.836367972E+02 -.835153412E+02 -.833969516E+02 -.832821462E+02 -.831714532E+02 -.830654067E+02 -.829645408E+02 -.828693842E+02 -.827804542E+02 -.826982502E+02 -.826232482E+02 -.825558936E+02 -.824965962E+02 -.824457234E+02 -.824035961E+02 -.823704831E+02 -.823465974E+02 -.823320933E+02 -.823270635E+02 -.823315381E+02 -.823454839E+02 -.823688049E+02 -.824013440E+02 -.824428846E+02 -.824931548E+02 -.825518307E+02 -.826185413E+02 -.826928739E+02 -.827743795E+02 -.828625790E+02 -.829569692E+02 -.830570295E+02 -.831622275E+02 -.832720253E+02 -.833858855E+02 -.835032761E+02 -.836236759E+02 -.837465788E+02 -.838714975E+02 -.839979677E+02 -.841255498E+02 -.842538322E+02 -.843824322E+02 -.845109974E+02 -.846392060E+02 -.847667670E+02 -.848934191E+02 -.850189295E+02 -.851430920E+02 -.852657246E+02 -.853866653E+02 -.855057685E+02 -.856228987E+02 -.857379242E+02 -.858507076E+02 -.859610957E+02 -.860689044E+02 -.861739018E+02 -.862757846E+02 -.863741495E+02 -.864684544E+02 -.865579697E+02 -.866417141E+02 -.867183718E+02 -.867861835E+02 -.868428048E+02 -.868851216E+02 -.869090074E+02 -.869090074E+02
 -.868761372E+02 -.868761372E+02 -.868503175E+02 -.868045499E+02 -.867432677E+02 -.866698095E+02 -.865866803E+02 -.864957519E+02 -.863984179E+02 -.862957116E+02 -.861883968E+02 -.860770379E+02 -.859620529E+02 -.858437537E+02 -.857223782E+02 -.855981147E+02 -.854711213E+02 -.853415418E+02 -.852095186E+02 -.850752022E+02 -.849387599E+02 -.848003817E+02 -.846602856E+02 -.845187209E+02 -.843759716E+02 -.842323585E+02 -.840882405E+02 -.839440157E+02 -.838001212E+02 -.836570329E+02 -.835152634E+02 -.833753598E+02 -.832379006E+02 -.831034916E+02 -.829727610E+02 -.828463541E+02 -.827249269E+02 -.826091394E+02 -.824996486E+02 -.823971000E+02 -.823021200E+02 -.822153075E+02 -.821372255E+02 -.820683930E+02 -.820092774E+02 -.819602871E+02 -.819217655E+02 -.818939853E+02 -.818771441E+02 -.818713611E+02 -.818766753E+02 -.818930445E+02 -.819203463E+02 -.819583799E+02 -.820068691E+02 -.820654674E+02 -.821337629E+02 -.822112847E+02 -.822975104E+02 -.823918737E+02 -.824937723E+02 -.826025760E+02 -.827176357E+02 -.828382906E+02 -.829638767E+02 -.830937341E+02 -.832272135E+02 -.833636827E+02 -.835025321E+02 -.836431795E+02 -.837850740E+02 -.839276991E+02 -.840705755E+02 -.842132625E+02 -.843553588E+02 -.844965032E+02 -.846363738E+02 -.847746868E+02 -.849111948E+02 -.850456843E+02 -.851779723E+02 -.853079023E+02 -.854353390E+02 -.855601624E+02 -.856822600E+02 -.858015170E+02 -.859178054E+02 -.860309684E+02 -.861408022E+02 -.862470323E+02 -.863492830E+02 -.864470385E+02 -.865395919E+02 -.866259799E+02 -.867048975E+02 -.867745862E+02 -.868326889E+02 -.868760603E+02 -.869005181E+02 -.869005181E+02
 -.868694909E+02 -.868694909E+02 -.868431826E+02 -.867965003E+02 -.867339073E+02 -.866587493E+02 -.865735218E+02 -.864800772E+02 -.863797832E+02 -.862736421E+02 -.861623836E+02 -.860465353E+02 -.859264762E+02 -.858024784E+02 -.856747404E+02 -.855434128E+02 -.854086190E+02 -.852704723E+02 -.851290892E+02 -.849846003E+02 -.848371589E+02 -.846869479E+02 -.845341856E+02 -.843791302E+02 -.842220839E+02 -.840633958E+02 -.839034645E+02 -.837427394E+02 -.835817217E+02 -.834209634E+02 -.832610659E+02 -.831026779E+02 -.829464914E+02 -.827932371E+02 -.826436789E+02 -.824986071E+02 -.823588310E+02 -.822251700E+02 -.820984442E+02 -.819794640E+02 -.818690200E+02 -.817678708E+02 -.816767331E+02 -.815962695E+02 -.815270788E+02 -.814696861E+02 -.814245335E+02 -.813919731E+02 -.813722604E+02 -.813655501E+02 -.813718928E+02 -.813912346E+02 -.814234177E+02 -.814681831E+02 -.815251755E+02 -.815939492E+02 -.816739758E+02 -.817646529E+02 -.818653142E+02 -.819752398E+02 -.820936671E+02 -.822198023E+02 -.823528308E+02 -.824919287E+02 -.826362724E+02 -.827850485E+02 -.829374622E+02 -.830927453E+02 -.832501629E+02 -.834090188E+02 -.835686604E+02 -.837284821E+02 -.838879280E+02 -.840464931E+02 -.842037242E+02 -.843592195E+02 -.845126277E+02 -.846636458E+02 -.848120168E+02 -.849575260E+02 -.850999973E+02 -.852392878E+02 -.853752824E+02 -.855078862E+02 -.856370163E+02 -.857625918E+02 -.858845210E+02 -.860026860E+02 -.861169238E+02 -.862270012E+02 -.863325842E+02 -.864331979E+02 -.865281748E+02 -.866165882E+02 -.866971653E+02 -.867681740E+02 -.868272749E+02 -.868713288E+02 -.868961435E+02 -.868961435E+02
 -.868679392E+02 -.868679392E+02 -.868414126E+02 -.867942805E+02 -.867309784E+02 -.866548127E+02 -.865682336E+02 -.864730446E+02 -.863705619E+02 -.862617342E+02 -.861472361E+02 -.860275389E+02 -.859029644E+02 -.857737282E+02 -.856399737E+02 -.855017989E+02 -.853592783E+02 -.852124808E+02 -.850614838E+02 -.849063846E+02 -.847473098E+02 -.845844233E+02 -.844179334E+02 -.842480980E+02 -.840752308E+02 -.838997049E+02 -.837219570E+02 -.835424893E+02 -.833618713E+02 -.831807399E+02 -.829997981E+02 -.828198125E+02 -.826416102E+02 -.824660729E+02 -.822941309E+02 -.821267549E+02 -.819649466E+02 -.818097274E+02 -.816621268E+02 -.815231684E+02 -.813938557E+02 -.812751575E+02 -.811679924E+02 -.810732139E+02 -.809915961E+02 -.809238196E+02 -.808704595E+02 -.808319745E+02 -.808086986E+02 -.808008339E+02 -.808084471E+02 -.808314684E+02 -.808696921E+02 -.809227812E+02 -.809902735E+02 -.810715905E+02 -.811660478E+02 -.812728680E+02 -.813911940E+02 -.815201034E+02 -.816586238E+02 -.818057480E+02 -.819604483E+02 -.821216915E+02 -.822884517E+02 -.824597228E+02 -.826345296E+02 -.828119369E+02 -.829910585E+02 -.831710628E+02 -.833511786E+02 -.835306987E+02 -.837089819E+02 -.838854546E+02 -.840596101E+02 -.842310082E+02 -.843992724E+02 -.845640872E+02 -.847251946E+02 -.848823889E+02 -.850355123E+02 -.851844478E+02 -.853291132E+02 -.854694522E+02 -.856054255E+02 -.857369998E+02 -.858641343E+02 -.859867647E+02 -.861047832E+02 -.862180138E+02 -.863261806E+02 -.864288671E+02 -.865254649E+02 -.866151058E+02 -.866965748E+02 -.867681964E+02 -.868276859E+02 -.868719549E+02 -.868968576E+02 -.868968576E+02
 -.868726632E+02 -.868726632E+02 -.868462521E+02 -.867992490E+02 -.867359914E+02 -.866596928E+02 -.865727151E+02 -.864767769E+02 -.863731114E+02 -.862625867E+02 -.861457974E+02 -.860231352E+02 -.858948441E+02 -.857610634E+02 -.856218622E+02 -.854772681E+02 -.853272887E+02 -.851719302E+02 -.850112125E+02 -.848451814E+02 -.846739191E+02 -.844975536E+02 -.843162670E+02 -.841303035E+02 -.839399761E+02 -.837456729E+02 -.835478623E+02 -.833470969E+02 -.831440164E+02 -.829393487E+02 -.827339101E+02 -.825286032E+02 -.823244139E+02 -.821224056E+02 -.819237118E+02 -.817295273E+02 -.815410957E+02 -.813596960E+02 -.811866268E+02 -.810231885E+02 -.808706643E+02 -.807303003E+02 -.806032842E+02 -.804907250E+02 -.803936326E+02 -.803128985E+02 -.802492782E+02 -.802033760E+02 -.801756324E+02 -.801663149E+02 -.801755122E+02 -.802031324E+02 -.802489048E+02 -.803123856E+02 -.803929670E+02 -.804898903E+02 -.806022604E+02 -.807290639E+02 -.808691882E+02 -.810214417E+02 -.811845748E+02 -.813573003E+02 -.815383140E+02 -.817263132E+02 -.819200145E+02 -.821181698E+02 -.823195797E+02 -.825231056E+02 -.827276790E+02 -.829323092E+02 -.831360888E+02 -.833381967E+02 -.835379004E+02 -.837345556E+02 -.839276052E+02 -.841165763E+02 -.843010769E+02 -.844807910E+02 -.846554733E+02 -.848249429E+02 -.849890762E+02 -.851477999E+02 -.853010820E+02 -.854489228E+02 -.855913447E+02 -.857283796E+02 -.858600554E+02 -.859863791E+02 -.861073165E+02 -.862227669E+02 -.863325316E+02 -.864362736E+02 -.865334657E+02 -.866233242E+02 -.867047218E+02 -.867760751E+02 -.868351969E+02 -.868791039E+02 -.869037635E+02 -.869037635E+02
 -.868849888E+02 -.868849888E+02 -.868591004E+02 -.868129355E+02 -.867506532E+02 -.866753104E+02 -.865891288E+02 -.864936990E+02 -.863901351E+02 -.862791922E+02 -.861613560E+02 -.860369132E+02 -.859060054E+02 -.857686728E+02 -.856248883E+02 -.854745860E+02 -.853176839E+02 -.851541020E+02 -.849837788E+02 -.848066840E+02 -.846228310E+02 -.844322879E+02 -.842351882E+02 -.840317404E+02 -.838222378E+02 -.836070665E+02 -.833867136E+02 -.831617727E+02 -.829329499E+02 -.827010663E+02 -.824670607E+02 -.822319886E+02 -.819970201E+02 -.817634346E+02 -.815326134E+02 -.813060281E+02 -.810852271E+02 -.808718177E+02 -.806674466E+02 -.804737759E+02 -.802924583E+02 -.801251091E+02 -.799732782E+02 -.798384204E+02 -.797218669E+02 -.796247978E+02 -.795482168E+02 -.794929292E+02 -.794595232E+02 -.794483567E+02 -.794595491E+02 -.794929780E+02 -.795482822E+02 -.796248702E+02 -.797219337E+02 -.798384656E+02 -.799732824E+02 -.801250495E+02 -.802923083E+02 -.804735056E+02 -.806670219E+02 -.808712011E+02 -.810843767E+02 -.813048984E+02 -.815311542E+02 -.817615914E+02 -.819947334E+02 -.822291940E+02 -.824636886E+02 -.826970417E+02 -.829281925E+02 -.831561972E+02 -.833802296E+02 -.835995787E+02 -.838136458E+02 -.840219392E+02 -.842240680E+02 -.844197353E+02 -.846087299E+02 -.847909182E+02 -.849662350E+02 -.851346738E+02 -.852962770E+02 -.854511249E+02 -.855993242E+02 -.857409946E+02 -.858762544E+02 -.860052035E+02 -.861279024E+02 -.862443472E+02 -.863544388E+02 -.864579428E+02 -.865544397E+02 -.866432591E+02 -.867233958E+02 -.867933994E+02 -.868512308E+02 -.868940740E+02 -.869180891E+02 -.869180891E+02
 -.869063747E+02 -.869063747E+02 -.868814988E+02 -.868370310E+02 -.867768575E+02 -.867038034E+02 -.866198901E+02 -.865265306E+02 -.864246778E+02 -.863149374E+02 -.861976547E+02 -.860729821E+02 -.859409319E+02 -.858014185E+02 -.856542922E+02 -.854993666E+02 -.853364411E+02 -.851653203E+02 -.849858297E+02 -.847978311E+02 -.846012364E+02 -.843960210E+02 -.841822368E+02 -.839600250E+02 -.837296286E+02 -.834914041E+02 -.832458326E+02 -.829935295E+02 -.827352535E+02 -.824719132E+02 -.822045726E+02 -.819344534E+02 -.816629347E+02 -.813915494E+02 -.811219766E+02 -.808560293E+02 -.805956384E+02 -.803428310E+02 -.800997048E+02 -.798683979E+02 -.796510543E+02 -.794497864E+02 -.792666353E+02 -.791035294E+02 -.789622433E+02 -.788443576E+02 -.787512224E+02 -.786839241E+02 -.786432587E+02 -.786297118E+02 -.786434453E+02 -.786842942E+02 -.787517701E+02 -.788450739E+02 -.789631160E+02 -.791045433E+02 -.792677720E+02 -.794510242E+02 -.796523680E+02 -.798697588E+02 -.801010805E+02 -.803441851E+02 -.805969308E+02 -.808572159E+02 -.811230089E+02 -.813923745E+02 -.816634950E+02 -.819346862E+02 -.822044099E+02 -.824712815E+02 -.827340737E+02 -.829917170E+02 -.832432973E+02 -.834880506E+02 -.837253561E+02 -.839547274E+02 -.841758031E+02 -.843883355E+02 -.845921797E+02 -.847872823E+02 -.849736689E+02 -.851514323E+02 -.853207207E+02 -.854817244E+02 -.856346634E+02 -.857797727E+02 -.859172877E+02 -.860474259E+02 -.861703674E+02 -.862862297E+02 -.863950380E+02 -.864966874E+02 -.865908943E+02 -.866771347E+02 -.867545638E+02 -.868219109E+02 -.868773422E+02 -.869182812E+02 -.869411728E+02 -.869411728E+02
 -.869383882E+02 -.869383882E+02 -.869151073E+02 -.868733621E+02 -.868166562E+02 -.867474973E+02 -.866676376E+02 -.865782561E+02 -.864800983E+02 -.863735811E+02 -.862588744E+02 -.861359648E+02 -.860047052E+02 -.858648545E+02 -.857161093E+02 -.855581304E+02 -.853905645E+02 -.852130633E+02 -.850253009E+02 -.848269898E+02 -.846178973E+02 -.843978612E+02 -.841668060E+02 -.839247592E+02 -.836718680E+02 -.834084150E+02 -.831348348E+02 -.828517284E+02 -.825598782E+02 -.822602601E+02 -.819540542E+02 -.816426526E+02 -.813276628E+02 -.810109078E+02 -.806944197E+02 -.803804284E+02 -.800713430E+02 -.797697265E+02 -.794782633E+02 -.791997203E+02 -.789368999E+02 -.786925893E+02 -.784695041E+02 -.782702290E+02 -.780971580E+02 -.779524360E+02 -.778379035E+02 -.777550473E+02 -.777049603E+02 -.776883103E+02 -.777053211E+02 -.777557662E+02 -.778389748E+02 -.779538515E+02 -.780989063E+02 -.782722961E+02 -.784718731E+02 -.786952399E+02 -.789398087E+02 -.792028607E+02 -.794816051E+02 -.797732357E+02 -.800749820E+02 -.803841555E+02 -.806981892E+02 -.810146696E+02 -.813313623E+02 -.816462300E+02 -.819574447E+02 -.822633933E+02 -.825626780E+02 -.828541130E+02 -.831367163E+02 -.834096999E+02 -.836724569E+02 -.839245471E+02 -.841656822E+02 -.843957101E+02 -.846145984E+02 -.848224198E+02 -.850193354E+02 -.852055804E+02 -.853814492E+02 -.855472806E+02 -.857034432E+02 -.858503209E+02 -.859882967E+02 -.861177354E+02 -.862389642E+02 -.863522492E+02 -.864577675E+02 -.865555718E+02 -.866455462E+02 -.867273487E+02 -.868003369E+02 -.868634712E+02 -.869151877E+02 -.869532311E+02 -.869744356E+02 -.869744356E+02
 -.869826649E+02 -.869826649E+02 -.869616616E+02 -.869238439E+02 -.868722091E+02 -.868088503E+02 -.867351739E+02 -.866520642E+02 -.865600091E+02 -.864591947E+02 -.863495793E+02 -.862309502E+02 -.861029684E+02 -.859652042E+02 -.858171662E+02 -.856583250E+02 -.854881341E+02 -.853060485E+02 -.851115428E+02 -.849041284E+02 -.846833721E+02 -.844489144E+02 -.842004896E+02 -.839379460E+02 -.836612679E+02 -.833705975E+02 -.830662576E+02 -.827487747E+02 -.824189013E+02 -.820776366E+02 -.817262465E+02 -.813662789E+02 -.809995757E+02 -.806282787E+02 -.802548285E+02 -.798819560E+02 -.795126632E+02 -.791501952E+02 -.787980000E+02 -.784596783E+02 -.781389216E+02 -.778394411E+02 -.775648883E+02 -.773187694E+02 -.771043572E+02 -.769246033E+02 -.767820546E+02 -.766787784E+02 -.766162990E+02 -.765955504E+02 -.766168467E+02 -.766798713E+02 -.767836877E+02 -.769267692E+02 -.771070458E+02 -.773219682E+02 -.775685820E+02 -.778436117E+02 -.781435481E+02 -.784647368E+02 -.788034633E+02 -.791560325E+02 -.795188404E+02 -.798884350E+02 -.802615676E+02 -.806352318E+02 -.810066925E+02 -.813735042E+02 -.817335201E+02 -.820848931E+02 -.824260694E+02 -.827557774E+02 -.830730116E+02 -.833770134E+02 -.836672503E+02 -.839433931E+02 -.842052938E+02 -.844529621E+02 -.846865444E+02 -.849063020E+02 -.851125916E+02 -.853058464E+02 -.854865584E+02 -.856552620E+02 -.858125177E+02 -.859588969E+02 -.860949658E+02 -.862212690E+02 -.863383110E+02 -.864465357E+02 -.865463006E+02 -.866378463E+02 -.867212572E+02 -.867964107E+02 -.868629122E+02 -.869200089E+02 -.869664769E+02 -.870004729E+02 -.870193379E+02 -.870193379E+02
 -.870408441E+02 -.870408441E+02 -.870229043E+02 -.869904059E+02 -.869457016E+02 -.868903637E+02 -.868253703E+02 -.867512462E+02 -.866681700E+02 -.865760547E+02 -.864746098E+02 -.863633893E+02 -.862418289E+02 -.861092761E+02 -.859650139E+02 -.858082820E+02 -.856382953E+02 -.854542610E+02 -.852553970E+02 -.850409502E+02 -.848102160E+02 -.845625604E+02 -.842974429E+02 -.840144427E+02 -.837132861E+02 -.833938766E+02 -.830563268E+02 -.827009914E+02 -.823285015E+02 -.819397986E+02 -.815361666E+02 -.811192618E+02 -.806911376E+02 -.802542629E+02 -.798115315E+02 -.793662609E+02 -.789221776E+02 -.784833877E+02 -.780543311E+02 -.776397171E+02 -.772444440E+02 -.768734999E+02 -.765318502E+02 -.762243127E+02 -.759554255E+02 -.757293141E+02 -.755495619E+02 -.754190930E+02 -.753400729E+02 -.753138320E+02 -.753408187E+02 -.754205824E+02 -.755517907E+02 -.757322761E+02 -.759591122E+02 -.762287133E+02 -.765369517E+02 -.768792869E+02 -.772508986E+02 -.776468188E+02 -.780620563E+02 -.784917100E+02 -.789310673E+02 -.793756850E+02 -.798214533E+02 -.802646417E+02 -.807019288E+02 -.811304163E+02 -.815476307E+02 -.819515136E+02 -.823404031E+02 -.827130095E+02 -.830683853E+02 -.834058929E+02 -.837251712E+02 -.840261011E+02 -.843087725E+02 -.845734526E+02 -.848205563E+02 -.850506181E+02 -.852642678E+02 -.854622070E+02 -.856451889E+02 -.858139999E+02 -.859694425E+02 -.861123194E+02 -.862434191E+02 -.863635005E+02 -.864732769E+02 -.865733990E+02 -.866644337E+02 -.867468390E+02 -.868209321E+02 -.868868483E+02 -.869444867E+02 -.869934399E+02 -.870328996E+02 -.870615326E+02 -.870773153E+02 -.870773153E+02
 -.871144766E+02 -.871144766E+02 -.871004881E+02 -.870748861E+02 -.870392290E+02 -.869944546E+02 -.869410265E+02 -.868790444E+02 -.868083265E+02 -.867284712E+02 -.866389041E+02 -.865389137E+02 -.864276788E+02 -.863042900E+02 -.861677680E+02 -.860170794E+02 -.858511515E+02 -.856688877E+02 -.854691838E+02 -.852509465E+02 -.850131139E+02 -.847546793E+02 -.844747185E+02 -.841724205E+02 -.838471228E+02 -.834983505E+02 -.831258598E+02 -.827296849E+02 -.823101882E+02 -.818681124E+02 -.814046329E+02 -.809214085E+02 -.804206286E+02 -.799050525E+02 -.793780396E+02 -.788435649E+02 -.783062164E+02 -.777711722E+02 -.772441510E+02 -.767313360E+02 -.762392700E+02 -.757747201E+02 -.753445173E+02 -.749553724E+02 -.746136767E+02 -.743252950E+02 -.740953625E+02 -.739280969E+02 -.738266365E+02 -.737929163E+02 -.738275898E+02 -.739300019E+02 -.740982159E+02 -.743290919E+02 -.746184105E+02 -.749610346E+02 -.753510975E+02 -.757822061E+02 -.762476475E+02 -.767405886E+02 -.772542598E+02 -.777821160E+02 -.783179710E+02 -.788561032E+02 -.793913314E+02 -.799190640E+02 -.804353225E+02 -.809367436E+02 -.814205636E+02 -.818845885E+02 -.823271545E+02 -.827470808E+02 -.831436187E+02 -.835163995E+02 -.838653824E+02 -.841908044E+02 -.844931334E+02 -.847730249E+02 -.850312829E+02 -.852688249E+02 -.854866511E+02 -.856858180E+02 -.858674153E+02 -.860325462E+02 -.861823104E+02 -.863177897E+02 -.864400346E+02 -.865500527E+02 -.866487961E+02 -.867371495E+02 -.868159152E+02 -.868857957E+02 -.869473714E+02 -.870010713E+02 -.870471343E+02 -.870855574E+02 -.871160259E+02 -.871378203E+02 -.871496911E+02 -.871496911E+02
 -.872049021E+02 -.872049021E+02 -.871958458E+02 -.871788896E+02 -.871546392E+02 -.871232809E+02 -.870846774E+02 -.870384392E+02 -.869839765E+02 -.869205363E+02 -.868472301E+02 -.867630541E+02 -.866669033E+02 -.865575832E+02 -.864338190E+02 -.862942646E+02 -.861375122E+02 -.859621027E+02 -.857665395E+02 -.855493041E+02 -.853088763E+02 -.850437587E+02 -.847525062E+02 -.844337620E+02 -.840863000E+02 -.837090739E+02 -.833012751E+02 -.828623960E+02 -.823923019E+02 -.818913077E+02 -.813602591E+02 -.808006158E+02 -.802145333E+02 -.796049390E+02 -.789755982E+02 -.783311635E+02 -.776772007E+02 -.770201859E+02 -.763674646E+02 -.757271683E+02 -.751080842E+02 -.745194745E+02 -.739708482E+02 -.734716886E+02 -.730311477E+02 -.726577208E+02 -.723589184E+02 -.721409572E+02 -.720084907E+02 -.719643997E+02 -.720096591E+02 -.721432928E+02 -.723624191E+02 -.726623832E+02 -.730369673E+02 -.734786596E+02 -.739789635E+02 -.745287254E+02 -.751184607E+02 -.757386587E+02 -.763800556E+02 -.770338621E+02 -.776919446E+02 -.783469553E+02 -.789924154E+02 -.796227561E+02 -.802333218E+02 -.808203439E+02 -.813808913E+02 -.819128044E+02 -.824146191E+02 -.828854848E+02 -.833250811E+02 -.837335368E+02 -.841113527E+02 -.844593309E+02 -.847785103E+02 -.850701093E+02 -.853354771E+02 -.855760507E+02 -.857933194E+02 -.859887953E+02 -.861639892E+02 -.863203915E+02 -.864594566E+02 -.865825917E+02 -.866911470E+02 -.867864086E+02 -.868695924E+02 -.869418384E+02 -.870042044E+02 -.870576586E+02 -.871030693E+02 -.871411908E+02 -.871726437E+02 -.871978862E+02 -.872171752E+02 -.872305112E+02 -.872375629E+02 -.872375629E+02
 -.873130946E+02 -.873130946E+02 -.873100269E+02 -.873036091E+02 -.872933332E+02 -.872785174E+02 -.872583408E+02 -.872318669E+02 -.871980570E+02 -.871557787E+02 -.871038088E+02 -.870408342E+02 -.869654502E+02 -.868761589E+02 -.867713671E+02 -.866493858E+02 -.865084313E+02 -.863466289E+02 -.861620197E+02 -.859525717E+02 -.857161960E+02 -.854507690E+02 -.851541620E+02 -.848242797E+02 -.844591079E+02 -.840567733E+02 -.836156143E+02 -.831342652E+02 -.826117529E+02 -.820476067E+02 -.814419789E+02 -.807957748E+02 -.801107879E+02 -.793898348E+02 -.786368834E+02 -.778571645E+02 -.770572566E+02 -.762451316E+02 -.754301480E+02 -.746229792E+02 -.738354657E+02 -.730803825E+02 -.723711196E+02 -.717212798E+02 -.711442054E+02 -.706524558E+02 -.702572673E+02 -.699680297E+02 -.697918231E+02 -.697330521E+02 -.697932116E+02 -.699708062E+02 -.702614308E+02 -.706580048E+02 -.711511376E+02 -.717295925E+02 -.723808091E+02 -.730914445E+02 -.738478951E+02 -.746367697E+02 -.754452923E+02 -.762616212E+02 -.770750817E+02 -.778763134E+02 -.786573425E+02 -.794115885E+02 -.801338181E+02 -.808200607E+02 -.814674967E+02 -.820743296E+02 -.826396501E+02 -.831633019E+02 -.836457508E+02 -.840879645E+02 -.844913026E+02 -.848574201E+02 -.851881829E+02 -.854855972E+02 -.857517500E+02 -.859887605E+02 -.861987424E+02 -.863837739E+02 -.865458752E+02 -.866869928E+02 -.868089891E+02 -.869136358E+02 -.870026111E+02 -.870774999E+02 -.871397959E+02 -.871909051E+02 -.872321502E+02 -.872647761E+02 -.872899545E+02 -.873087880E+02 -.873223133E+02 -.873315014E+02 -.873372545E+02 -.873403978E+02 -.873416631E+02 -.873416631E+02
 -.874394778E+02 -.874394778E+02 -.874435027E+02 -.874496109E+02 -.874560235E+02 -.874610811E+02 -.874632053E+02 -.874608646E+02 -.874525435E+02 -.874367149E+02 -.874118153E+02 -.873762214E+02 -.873282301E+02 -.872660398E+02 -.871877343E+02 -.870912696E+02 -.869744631E+02 -.868349858E+02 -.866703597E+02 -.864779588E+02 -.862550165E+02 -.859986410E+02 -.857058396E+02 -.853735541E+02 -.849987102E+02 -.845782823E+02 -.841093760E+02 -.835893316E+02 -.830158487E+02 -.823871347E+02 -.817020762E+02 -.809604332E+02 -.801630516E+02 -.793120890E+02 -.784112449E+02 -.774659817E+02 -.764837211E+02 -.754739946E+02 -.744485246E+02 -.734212117E+02 -.724080014E+02 -.714266099E+02 -.704960933E+02 -.696362588E+02 -.688669286E+02 -.682070902E+02 -.676739820E+02 -.672821831E+02 -.670427868E+02 -.669627369E+02 -.670443978E+02 -.672854053E+02 -.676788156E+02 -.682135357E+02 -.688749864E+02 -.696459294E+02 -.705073771E+02 -.714395072E+02 -.724225123E+02 -.734373360E+02 -.744662619E+02 -.754933440E+02 -.765046811E+02 -.774885499E+02 -.784354178E+02 -.793378619E+02 -.801904182E+02 -.809893854E+02 -.817326037E+02 -.824192250E+02 -.830494865E+02 -.836244982E+02 -.841460489E+02 -.846164344E+02 -.850383091E+02 -.854145609E+02 -.857482084E+02 -.860423180E+02 -.862999385E+02 -.865240524E+02 -.867175397E+02 -.868831531E+02 -.870235028E+02 -.871410485E+02 -.872380975E+02 -.873168085E+02 -.873791982E+02 -.874271522E+02 -.874624382E+02 -.874867216E+02 -.875015834E+02 -.875085410E+02 -.875090706E+02 -.875046338E+02 -.874967066E+02 -.874868137E+02 -.874765683E+02 -.874677174E+02 -.874621972E+02 -.874621972E+02
 -.875837202E+02 -.875837202E+02 -.875959474E+02 -.876165917E+02 -.876424586E+02 -.876708148E+02 -.876992645E+02 -.877256494E+02 -.877479660E+02 -.877642969E+02 -.877727525E+02 -.877714221E+02 -.877583299E+02 -.877313975E+02 -.876884098E+02 -.876269860E+02 -.875445518E+02 -.874383175E+02 -.873052585E+02 -.871421010E+02 -.869453140E+02 -.867111094E+02 -.864354524E+02 -.861140846E+02 -.857425647E+02 -.853163289E+02 -.848307761E+02 -.842813829E+02 -.836638522E+02 -.829743009E+02 -.822094893E+02 -.813670954E+02 -.804460322E+02 -.794468060E+02 -.783719044E+02 -.772262007E+02 -.760173496E+02 -.747561451E+02 -.734567980E+02 -.721370875E+02 -.708183330E+02 -.695251356E+02 -.682848435E+02 -.671267160E+02 -.660807861E+02 -.651764597E+02 -.644409353E+02 -.638975671E+02 -.635643325E+02 -.634525728E+02 -.635661654E+02 -.639012340E+02 -.644464376E+02 -.651838001E+02 -.660899677E+02 -.671377429E+02 -.682977203E+02 -.695398676E+02 -.708349261E+02 -.721555481E+02 -.734771331E+02 -.747783620E+02 -.760414559E+02 -.772522040E+02 -.783998123E+02 -.794766256E+02 -.804777703E+02 -.814007579E+02 -.822450812E+02 -.830118255E+02 -.837033114E+02 -.843227763E+02 -.848741005E+02 -.853615775E+02 -.857897263E+02 -.861631425E+02 -.864863834E+02 -.867638822E+02 -.869998877E+02 -.871984236E+02 -.873632642E+02 -.874979238E+02 -.876056559E+02 -.876894601E+02 -.877520957E+02 -.877960993E+02 -.878238067E+02 -.878373775E+02 -.878388231E+02 -.878300369E+02 -.878128291E+02 -.877889647E+02 -.877602072E+02 -.877283699E+02 -.876953757E+02 -.876633299E+02 -.876346077E+02 -.876119634E+02 -.875986654E+02 -.875986654E+02
 -.877445217E+02 -.877445217E+02 -.877660110E+02 -.878031255E+02 -.878511316E+02 -.879061463E+02 -.879649177E+02 -.880246498E+02 -.880828619E+02 -.881372741E+02 -.881857129E+02 -.882260311E+02 -.882560394E+02 -.882734457E+02 -.882758013E+02 -.882604505E+02 -.882244842E+02 -.881646962E+02 -.880775423E+02 -.879591024E+02 -.878050479E+02 -.876106153E+02 -.873705895E+02 -.870792996E+02 -.867306334E+02 -.863180747E+02 -.858347713E+02 -.852736419E+02 -.846275313E+02 -.838894231E+02 -.830527215E+02 -.821116104E+02 -.810614980E+02 -.798995495E+02 -.786253052E+02 -.772413701E+02 -.757541489E+02 -.741745853E+02 -.725188403E+02 -.708088299E+02 -.690725199E+02 -.673438625E+02 -.656622637E+02 -.640714843E+02 -.626179240E+02 -.613483105E+02 -.603069096E+02 -.595324843E+02 -.590553272E+02 -.588947467E+02 -.590573784E+02 -.595365884E+02 -.603130695E+02 -.613565310E+02 -.626282114E+02 -.640838461E+02 -.656767091E+02 -.673604021E+02 -.690911657E+02 -.708295953E+02 -.725417400E+02 -.741996353E+02 -.757813665E+02 -.772707734E+02 -.786569137E+02 -.799333831E+02 -.810975773E+02 -.821499564E+02 -.830933553E+02 -.839323656E+02 -.846728030E+02 -.853212623E+02 -.858847584E+02 -.863704442E+02 -.867853975E+02 -.871364663E+02 -.874301607E+02 -.876725856E+02 -.878694020E+02 -.880258130E+02 -.881465667E+02 -.882359722E+02 -.882979246E+02 -.883359364E+02 -.883531734E+02 -.883524935E+02 -.883364874E+02 -.883075221E+02 -.882677861E+02 -.882193376E+02 -.881641575E+02 -.881042080E+02 -.880414993E+02 -.879781683E+02 -.879165725E+02 -.878594051E+02 -.878098366E+02 -.877716935E+02 -.877496837E+02 -.877496837E+02
 -.879194165E+02 -.879194165E+02 -.879511074E+02 -.880064231E+02 -.880789993E+02 -.881637562E+02 -.882565723E+02 -.883540287E+02 -.884532043E+02 -.885515129E+02 -.886465688E+02 -.887360745E+02 -.888177255E+02 -.888891247E+02 -.889477060E+02 -.889906610E+02 -.890148693E+02 -.890168289E+02 -.889925870E+02 -.889376705E+02 -.888470177E+02 -.887149115E+02 -.885349176E+02 -.882998319E+02 -.880016417E+02 -.876315095E+02 -.871797880E+02 -.866360800E+02 -.859893575E+02 -.852281594E+02 -.843408886E+02 -.833162306E+02 -.821437184E+02 -.808144639E+02 -.793220708E+02 -.776637327E+02 -.758415010E+02 -.738636782E+02 -.717462569E+02 -.695142766E+02 -.672029194E+02 -.648581166E+02 -.625363999E+02 -.603037314E+02 -.582330923E+02 -.564007336E+02 -.548811948E+02 -.537414685E+02 -.530349771E+02 -.527962505E+02 -.530372396E+02 -.537459957E+02 -.548879913E+02 -.564098064E+02 -.582444505E+02 -.603173864E+02 -.625523655E+02 -.648764089E+02 -.672235566E+02 -.695372792E+02 -.717716477E+02 -.738914822E+02 -.758717454E+02 -.776964468E+02 -.793572860E+02 -.808522135E+02 -.821840375E+02 -.833591560E+02 -.843864584E+02 -.852764130E+02 -.860403350E+02 -.866898222E+02 -.872363352E+02 -.876909013E+02 -.880639157E+02 -.883650224E+02 -.886030541E+02 -.887860166E+02 -.889211045E+02 -.890147393E+02 -.890726213E+02 -.890997898E+02 -.891006884E+02 -.890792311E+02 -.890388696E+02 -.889826585E+02 -.889133209E+02 -.888333127E+02 -.887448886E+02 -.886501696E+02 -.885512161E+02 -.884501074E+02 -.883490339E+02 -.882504043E+02 -.881569759E+02 -.880720147E+02 -.879994957E+02 -.879443572E+02 -.879128241E+02 -.879128241E+02
 -.881046229E+02 -.881046229E+02 -.881472514E+02 -.882221441E+02 -.883212570E+02 -.884383006E+02 -.885683015E+02 -.887072596E+02 -.888518781E+02 -.889993486E+02 -.891471765E+02 -.892930361E+02 -.894346476E+02 -.895696671E+02 -.896955868E+02 -.898096382E+02 -.899086968E+02 -.899891839E+02 -.900469645E+02 -.900772386E+02 -.900744260E+02 -.900320448E+02 -.899425842E+02 -.897973755E+02 -.895864663E+02 -.892985049E+02 -.889206477E+02 -.884385057E+02 -.878361500E+02 -.870962074E+02 -.862000796E+02 -.851283308E+02 -.838612946E+02 -.823799551E+02 -.806671616E+02 -.787092242E+02 -.764979243E+02 -.740329322E+02 -.713245682E+02 -.683967538E+02 -.652898818E+02 -.620631990E+02 -.587961442E+02 -.555879794E+02 -.525550254E+02 -.498249513E+02 -.475279443E+02 -.457852207E+02 -.446961834E+02 -.443263552E+02 -.446986466E+02 -.457901501E+02 -.475353461E+02 -.498348345E+02 -.525674021E+02 -.556028650E+02 -.588135569E+02 -.620831603E+02 -.653124163E+02 -.684218890E+02 -.713523352E+02 -.740633648E+02 -.765310599E+02 -.787451033E+02 -.807058277E+02 -.824214551E+02 -.839056782E+02 -.851756508E+02 -.862503916E+02 -.871495696E+02 -.878926229E+02 -.884981516E+02 -.889835304E+02 -.893646885E+02 -.896560148E+02 -.898703508E+02 -.900190445E+02 -.901120425E+02 -.901580042E+02 -.901644273E+02 -.901377756E+02 -.900836042E+02 -.900066791E+02 -.899110898E+02 -.898003541E+02 -.896775161E+02 -.895452379E+02 -.894058880E+02 -.892616274E+02 -.891144974E+02 -.889665119E+02 -.888197589E+02 -.886765165E+02 -.885393896E+02 -.884114775E+02 -.882965799E+02 -.881994589E+02 -.881261721E+02 -.880845003E+02 -.880845003E+02
 -.882949798E+02 -.882949798E+02 -.883489860E+02 -.884443068E+02 -.885712201E+02 -.887222541E+02 -.888916322E+02 -.890748426E+02 -.892683015E+02 -.894690870E+02 -.896747254E+02 -.898830154E+02 -.900918788E+02 -.902992289E+02 -.905028492E+02 -.907002754E+02 -.908886757E+02 -.910647257E+02 -.912244708E+02 -.913631761E+02 -.914751573E+02 -.915535925E+02 -.915903108E+02 -.915755598E+02 -.914977527E+02 -.913431997E+02 -.910958342E+02 -.907369495E+02 -.902449696E+02 -.895952907E+02 -.887602435E+02 -.877092438E+02 -.864092205E+02 -.848254323E+02 -.829228062E+02 -.806679475E+02 -.780319711E+02 -.749942850E+02 -.715473862E+02 -.677026047E+02 -.634965191E+02 -.589974548E+02 -.543110740E+02 -.495836095E+02 -.450009039E+02 -.407812867E+02 -.371607469E+02 -.343701543E+02 -.326065837E+02 -.320037754E+02 -.326092338E+02 -.343754583E+02 -.371687122E+02 -.407919246E+02 -.450142296E+02 -.495996418E+02 -.543298357E+02 -.590189727E+02 -.635208237E+02 -.677297308E+02 -.715773724E+02 -.750271744E+02 -.780678107E+02 -.807067886E+02 -.829647046E+02 -.848704479E+02 -.864574177E+02 -.877606911E+02 -.888150138E+02 -.896534608E+02 -.903066203E+02 -.908021648E+02 -.911647011E+02 -.914158073E+02 -.915741913E+02 -.916559191E+02 -.916746783E+02 -.916420507E+02 -.915677802E+02 -.914600242E+02 -.913255857E+02 -.911701212E+02 -.909983276E+02 -.908141069E+02 -.906207129E+02 -.904208818E+02 -.902169507E+02 -.900109673E+02 -.898047947E+02 -.896002163E+02 -.893990457E+02 -.892032469E+02 -.890150726E+02 -.888372295E+02 -.886730799E+02 -.885268958E+02 -.884041808E+02 -.883120838E+02 -.882599339E+02 -.882599339E+02
 -.884840113E+02 -.884840113E+02 -.885494467E+02 -.886653487E+02 -.888203765E+02 -.890059445E+02 -.892155520E+02 -.894442667E+02 -.896883234E+02 -.899448100E+02 -.902114177E+02 -.904862382E+02 -.907675931E+02 -.910538860E+02 -.913434647E+02 -.916344882E+02 -.919247900E+02 -.922117303E+02 -.924920307E+02 -.927615857E+02 -.930152420E+02 -.932465410E+02 -.934474147E+02 -.936078314E+02 -.937153830E+02 -.937548118E+02 -.937074772E+02 -.935507685E+02 -.932574806E+02 -.927951845E+02 -.921256451E+02 -.912043691E+02 -.899804058E+02 -.883965762E+02 -.863903680E+02 -.838958076E+02 -.808466925E+02 -.771816230E+02 -.728512807E+02 -.678283152E+02 -.621199415E+02 -.557828415E+02 -.489390965E+02 -.417906083E+02 -.346278765E+02 -.278274231E+02 -.218314069E+02 -.171043800E+02 -.140673882E+02 -.130196032E+02 -.140702081E+02 -.171100242E+02 -.218398843E+02 -.278387470E+02 -.346420647E+02 -.418076832E+02 -.489590850E+02 -.558057754E+02 -.621458571E+02 -.678572539E+02 -.728832887E+02 -.772167515E+02 -.808849980E+02 -.839373519E+02 -.864352182E+02 -.884448049E+02 -.900320912E+02 -.912595948E+02 -.921845004E+02 -.928577642E+02 -.933238848E+02 -.936211023E+02 -.937818501E+02 -.938333370E+02 -.937981764E+02 -.936950100E+02 -.935390944E+02 -.933428339E+02 -.931162524E+02 -.928674045E+02 -.926027288E+02 -.923273489E+02 -.920453283E+02 -.917598864E+02 -.914735825E+02 -.911884736E+02 -.909062529E+02 -.906283748E+02 -.903561726E+02 -.900909744E+02 -.898342255E+02 -.895876230E+02 -.893532719E+02 -.891338747E+02 -.889329660E+02 -.887552090E+02 -.886067771E+02 -.884958460E+02 -.884332335E+02 -.884332335E+02
 -.886641581E+02 -.886641581E+02 -.887406034E+02 -.888763857E+02 -.890586654E+02 -.892778517E+02 -.895268235E+02 -.898003317E+02 -.900945393E+02 -.904066645E+02 -.907347011E+02 -.910771946E+02 -.914330576E+02 -.918014122E+02 -.921814459E+02 -.925722736E+02 -.929727943E+02 -.933815347E+02 -.937964701E+02 -.942148119E+02 -.946327514E+02 -.950451461E+02 -.954451348E+02 -.958236650E+02 -.961689140E+02 -.964655853E+02 -.966940614E+02 -.968293949E+02 -.968401302E+02 -.966869546E+02 -.963212059E+02 -.956832939E+02 -.947011536E+02 -.932889287E+02 -.913462070E+02 -.887582930E+02 -.853982206E+02 -.811314683E+02 -.758246215E+02 -.693594593E+02 -.616539951E+02 -.526916340E+02 -.425584495E+02 -.314861270E+02 -.198938437E+02 -.841606382E+01 0.210415406E+01 0.106817961E+02 0.163371346E+02 0.183179005E+02 0.163341652E+02 0.106758521E+02 0.209522557E+01 -.842799207E+01 -.199087920E+02 -.315041209E+02 -.425795198E+02 -.527158168E+02 -.616813321E+02 -.693899978E+02 -.758584146E+02 -.811685750E+02 -.854387058E+02 -.888022280E+02 -.913936694E+02 -.933400028E+02 -.947559301E+02 -.957418704E+02 -.963836869E+02 -.967534514E+02 -.969107608E+02 -.969042839E+02 -.967733391E+02 -.965493874E+02 -.962573802E+02 -.959169378E+02 -.955433569E+02 -.951484572E+02 -.947412844E+02 -.943286866E+02 -.939157853E+02 -.935063579E+02 -.931031471E+02 -.927081133E+02 -.923226399E+02 -.919477052E+02 -.915840277E+02 -.912321948E+02 -.908927836E+02 -.905664794E+02 -.902542021E+02 -.899572488E+02 -.896774628E+02 -.894174407E+02 -.891807951E+02 -.889724900E+02 -.887992753E+02 -.886702531E+02 -.885976163E+02 -.885976163E+02
 -.888271976E+02 -.888271976E+02 -.889137045E+02 -.890676995E+02 -.892750233E+02 -.895252237E+02 -.898106778E+02 -.901259232E+02 -.904671477E+02 -.908317970E+02 -.912182720E+02 -.916256918E+02 -.920537032E+02 -.925023224E+02 -.929717956E+02 -.934624684E+02 -.939746509E+02 -.945084718E+02 -.950637055E+02 -.956395625E+02 -.962344264E+02 -.968455183E+02 -.974684680E+02 -.980967612E+02 -.987210322E+02 -.993281586E+02 -.999001110E+02 -.100412501E+03 -.100832764E+03 -.101117921E+03 -.101211842E+03 -.101041997E+03 -.100515679E+03 -.995158127E+02 -.978965689E+02 -.954793014E+02 -.920496706E+02 -.873574304E+02 -.811211757E+02 -.730414548E+02 -.628269562E+02 -.502397279E+02 -.351658703E+02 -.177164564E+02 0.164301376E+01 0.219513910E+02 0.416437423E+02 0.585630969E+02 0.702208783E+02 0.744253408E+02 0.702177823E+02 0.585568994E+02 0.416344322E+02 0.219389513E+02 0.162742214E+01 -.177352282E+02 -.351878565E+02 -.502649684E+02 -.628554974E+02 -.730733492E+02 -.811564823E+02 -.873962148E+02 -.920920053E+02 -.955252659E+02 -.979462500E+02 -.995693047E+02 -.100573084E+03 -.101103424E+03 -.101277410E+03 -.101187755E+03 -.100906999E+03 -.100491277E+03 -.999835776E+02 -.994164713E+02 -.988143520E+02 -.981952530E+02 -.975722983E+02 -.969548519E+02 -.963494213E+02 -.957603645E+02 -.951904386E+02 -.946412273E+02 -.941134711E+02 -.936073259E+02 -.931225659E+02 -.926587460E+02 -.922153370E+02 -.917918438E+02 -.913879153E+02 -.910034559E+02 -.906387475E+02 -.902945922E+02 -.899724864E+02 -.896748407E+02 -.894052636E+02 -.891689286E+02 -.889730554E+02 -.888275409E+02 -.887457864E+02 -.887457864E+02
 -.889648440E+02 -.889648440E+02 -.890599167E+02 -.892294493E+02 -.894581961E+02 -.897350135E+02 -.900519007E+02 -.904032722E+02 -.907854066E+02 -.911960282E+02 -.916339890E+02 -.920990253E+02 -.925915691E+02 -.931125972E+02 -.936635064E+02 -.942460013E+02 -.948619838E+02 -.955134339E+02 -.962022683E+02 -.969301622E+02 -.976983165E+02 -.985071482E+02 -.993558735E+02 -.100241948E+03 -.101160311E+03 -.102102380E+03 -.103054699E+03 -.103997150E+03 -.104900593E+03 -.105723758E+03 -.106409217E+03 -.106878172E+03 -.107023836E+03 -.106703133E+03 -.105726543E+03 -.103846076E+03 -.100741754E+03 -.960077190E+02 -.891404204E+02 -.795336462E+02 -.664888573E+02 -.492549350E+02 -.271192588E+02 0.418865632E+00 0.333549971E+02 0.707366579E+02 0.110088079E+03 0.146856505E+03 0.174331345E+03 0.184967501E+03 0.174328148E+03 0.146850105E+03 0.110078464E+03 0.707238097E+02 0.333388915E+02 0.399472212E+00 -.271419769E+02 -.492810211E+02 -.665183613E+02 -.795666250E+02 -.891769377E+02 -.960478460E+02 -.100785569E+03 -.103893666E+03 -.105778002E+03 -.106758563E+03 -.107083349E+03 -.106941887E+03 -.106477263E+03 -.105796274E+03 -.104977724E+03 -.104079053E+03 -.103141537E+03 -.102194326E+03 -.101257543E+03 -.100344649E+03 -.994642316E+02 -.986213478E+02 -.978185371E+02 -.970565709E+02 -.963350106E+02 -.956526208E+02 -.950076752E+02 -.943981835E+02 -.938220614E+02 -.932772626E+02 -.927618848E+02 -.922742621E+02 -.918130543E+02 -.913773414E+02 -.909667339E+02 -.905815087E+02 -.902227827E+02 -.898927391E+02 -.895949249E+02 -.893346433E+02 -.891194716E+02 -.889599450E+02 -.888704592E+02 -.888704592E+02
 -.890694826E+02 -.890694826E+02 -.891711105E+02 -.893525534E+02 -.895977569E+02 -.898950744E+02 -.902362466E+02 -.906156304E+02 -.910296188E+02 -.914762042E+02 -.919546524E+02 -.924652579E+02 -.930091614E+02 -.935882118E+02 -.942048596E+02 -.948620700E+02 -.955632439E+02 -.963121368E+02 -.971127628E+02 -.979692686E+02 -.988857601E+02 -.998660570E+02 -.100913344E+03 -.102029675E+03 -.103215273E+03 -.104467548E+03 -.105779726E+03 -.107138936E+03 -.108523581E+03 -.109899694E+03 -.111215962E+03 -.112396909E+03 -.113333637E+03 -.113871296E+03 -.113792258E+03 -.112793738E+03 -.110458453E+03 -.106216946E+03 -.993008393E+02 -.886881003E+02 -.730458088E+02 -.506853964E+02 -.195643761E+02 0.225953052E+02 0.779382968E+02 0.147620950E+03 0.230108653E+03 0.318221150E+03 0.395009393E+03 0.431063606E+03 0.395006123E+03 0.318214603E+03 0.230098816E+03 0.147607805E+03 0.779218169E+02 0.225754589E+02 -.195876274E+02 -.507120986E+02 -.730760146E+02 -.887218695E+02 -.993382395E+02 -.106258052E+03 -.110503349E+03 -.112842514E+03 -.113845014E+03 -.113928142E+03 -.113394690E+03 -.112462296E+03 -.111285821E+03 -.109974171E+03 -.108602832E+03 -.107223128E+03 -.105869034E+03 -.104562157E+03 -.103315374E+03 -.102135466E+03 -.101025027E+03 -.999838323E+02 -.990098231E+02 -.980998028E+02 -.972499296E+02 -.964560624E+02 -.957140016E+02 -.950196562E+02 -.943691618E+02 -.937589656E+02 -.931858941E+02 -.926472123E+02 -.921406868E+02 -.916646588E+02 -.912181398E+02 -.908009366E+02 -.904138210E+02 -.900587578E+02 -.897392108E+02 -.894605518E+02 -.892306055E+02 -.890603727E+02 -.889649886E+02 -.889649886E+02
 -.891349456E+02 -.891349456E+02 -.892406937E+02 -.894296314E+02 -.896852058E+02 -.899954661E+02 -.903520040E+02 -.907491570E+02 -.911834100E+02 -.916529498E+02 -.921573337E+02 -.926972476E+02 -.932743289E+02 -.938910403E+02 -.945505790E+02 -.952568112E+02 -.960142205E+02 -.968278605E+02 -.977033000E+02 -.986465475E+02 -.996639368E+02 -.100761953E+03 -.101946963E+03 -.103224819E+03 -.104600253E+03 -.106076010E+03 -.107651572E+03 -.109321334E+03 -.111071985E+03 -.112878777E+03 -.114700220E+03 -.116470550E+03 -.118089036E+03 -.119404794E+03 -.120195185E+03 -.120135017E+03 -.118752551E+03 -.115366490E+03 -.108995649E+03 -.982296329E+02 -.810448899E+02 -.545474844E+02 -.146269431E+02 0.444700877E+02 0.130549502E+03 0.253500503E+03 0.423844915E+03 0.646713927E+03 0.902930361E+03 0.109527727E+04 0.902927046E+03 0.646707290E+03 0.423834943E+03 0.253487176E+03 0.130532795E+03 0.444499666E+02 -.146505182E+02 -.545745606E+02 -.810755216E+02 -.982638821E+02 -.109033585E+03 -.115408191E+03 -.118798103E+03 -.120184514E+03 -.120248730E+03 -.119462501E+03 -.118151025E+03 -.116536955E+03 -.114771182E+03 -.112954448E+03 -.111152528E+03 -.109406921E+03 -.107742386E+03 -.106172243E+03 -.104702105E+03 -.103332497E+03 -.102060677E+03 -.100881912E+03 -.997903485E+02 -.987796045E+02 -.978431739E+02 -.969746868E+02 -.961680809E+02 -.954177086E+02 -.947184042E+02 -.940655279E+02 -.934549984E+02 -.928833246E+02 -.923476458E+02 -.918457881E+02 -.913763460E+02 -.909387993E+02 -.905336778E+02 -.901627889E+02 -.898295275E+02 -.895392948E+02 -.893000594E+02 -.891231047E+02 -.890240211E+02 -.890240211E+02
 -.891572070E+02 -.891572070E+02 -.892643597E+02 -.894558543E+02 -.897149697E+02 -.900296533E+02 -.903914486E+02 -.907946895E+02 -.912358962E+02 -.917133261E+02 -.922266422E+02 -.927766714E+02 -.933652300E+02 -.939950024E+02 -.946694565E+02 -.953927865E+02 -.961698722E+02 -.970062453E+02 -.979080516E+02 -.988819957E+02 -.999352528E+02 -.101075324E+03 -.102309809E+03 -.103646045E+03 -.105090566E+03 -.106648287E+03 -.108321310E+03 -.110107167E+03 -.111996283E+03 -.113968316E+03 -.115986883E+03 -.117991986E+03 -.119889121E+03 -.121533557E+03 -.122707581E+03 -.123087305E+03 -.122193813E+03 -.119320347E+03 -.113421983E+03 -.102944815E+03 -.855542080E+02 -.576876053E+02 -.137885764E+02 0.550659496E+02 0.163747660E+03 0.338173057E+03 0.625826945E+03 0.111837936E+04 0.200196307E+04 0.367206754E+04 0.200195974E+04 0.111837269E+04 0.625816928E+03 0.338159671E+03 0.163730878E+03 0.550457375E+02 -.138122588E+02 -.577148056E+02 -.855849811E+02 -.102979224E+03 -.113460097E+03 -.119362246E+03 -.122239583E+03 -.123137042E+03 -.122761389E+03 -.121591549E+03 -.119951422E+03 -.118058730E+03 -.116058211E+03 -.114044385E+03 -.112077256E+03 -.110193219E+03 -.108412627E+03 -.106745063E+03 -.105193002E+03 -.103754353E+03 -.102424201E+03 -.101196015E+03 -.100062450E+03 -.990158975E+02 -.980488322E+02 -.971540437E+02 -.963247728E+02 -.955547945E+02 -.948384640E+02 -.941707437E+02 -.935472218E+02 -.929641335E+02 -.924183919E+02 -.919076377E+02 -.914303158E+02 -.909857886E+02 -.905744987E+02 -.901981961E+02 -.898602491E+02 -.895660665E+02 -.893236639E+02 -.891444189E+02 -.890440756E+02 -.890440756E+02
 -.891348669E+02 -.891348669E+02 -.892406106E+02 -.894295410E+02 -.896851059E+02 -.899953547E+02 -.903518797E+02 -.907490184E+02 -.911832563E+02 -.916527803E+02 -.921571481E+02 -.926970458E+02 -.932741109E+02 -.938908062E+02 -.945503289E+02 -.952565452E+02 -.960139387E+02 -.968275630E+02 -.977029871E+02 -.986462193E+02 -.996635938E+02 -.100761595E+03 -.101946592E+03 -.103224433E+03 -.104599854E+03 -.106075598E+03 -.107651147E+03 -.109320897E+03 -.111071537E+03 -.112878318E+03 -.114699750E+03 -.116470069E+03 -.118088545E+03 -.119404294E+03 -.120194676E+03 -.120134500E+03 -.118752026E+03 -.115365957E+03 -.108995109E+03 -.982290868E+02 -.810443381E+02 -.545469274E+02 -.146263816E+02 0.444706532E+02 0.130550071E+03 0.253501074E+03 0.423845489E+03 0.646714503E+03 0.902930938E+03 0.109527785E+04 0.902927624E+03 0.646707867E+03 0.423835519E+03 0.253487750E+03 0.130533366E+03 0.444505355E+02 -.146499528E+02 -.545739992E+02 -.810749649E+02 -.982633306E+02 -.109033039E+03 -.115407651E+03 -.118797570E+03 -.120183989E+03 -.120248213E+03 -.119461992E+03 -.118150525E+03 -.116536464E+03 -.114770701E+03 -.112953978E+03 -.111152068E+03 -.109406473E+03 -.107741949E+03 -.106171819E+03 -.104701694E+03 -.103332098E+03 -.102060292E+03 -.100881541E+03 -.997899914E+02 -.987792620E+02 -.978428461E+02 -.969743742E+02 -.961677837E+02 -.954174270E+02 -.947181384E+02 -.940652782E+02 -.934547648E+02 -.928831071E+02 -.923474445E+02 -.918456029E+02 -.913761767E+02 -.909386455E+02 -.905335390E+02 -.901626644E+02 -.898294162E+02 -.895391954E+02 -.892999701E+02 -.891230228E+02 -.890239436E+02 -.890239436E+02
 -.890693252E+02 -.890693252E+02 -.891709445E+02 -.893523726E+02 -.895975567E+02 -.898948511E+02 -.902359972E+02 -.906153526E+02 -.910293106E+02 -.914758645E+02 -.919542805E+02 -.924648535E+02 -.930087246E+02 -.935877426E+02 -.942043584E+02 -.948615368E+02 -.955626790E+02 -.963115405E+02 -.971121355E+02 -.979686108E+02 -.988850725E+02 -.998653404E+02 -.100912599E+03 -.102028902E+03 -.103214473E+03 -.104466722E+03 -.105778875E+03 -.107138061E+03 -.108522682E+03 -.109898772E+03 -.111215018E+03 -.112395945E+03 -.113332653E+03 -.113870293E+03 -.113791237E+03 -.112792700E+03 -.110457400E+03 -.106215878E+03 -.992997572E+02 -.886870057E+02 -.730447027E+02 -.506842799E+02 -.195632504E+02 0.225964389E+02 0.779394375E+02 0.147622097E+03 0.230109804E+03 0.318222305E+03 0.395010550E+03 0.431064764E+03 0.395007281E+03 0.318215760E+03 0.230099970E+03 0.147608956E+03 0.779229631E+02 0.225765993E+02 -.195864940E+02 -.507109733E+02 -.730748985E+02 -.887207639E+02 -.993371453E+02 -.106256971E+03 -.110502281E+03 -.112841461E+03 -.113843977E+03 -.113927122E+03 -.113393688E+03 -.112461313E+03 -.111284857E+03 -.109973228E+03 -.108601911E+03 -.107222230E+03 -.105868159E+03 -.104561307E+03 -.103314549E+03 -.102134668E+03 -.101024255E+03 -.999830881E+02 -.990091074E+02 -.980991161E+02 -.972492726E+02 -.964554358E+02 -.957134058E+02 -.950190918E+02 -.943686290E+02 -.937584650E+02 -.931854258E+02 -.926467765E+02 -.921402833E+02 -.916642876E+02 -.912178004E+02 -.908006282E+02 -.904135427E+02 -.900585082E+02 -.897389878E+02 -.894603526E+02 -.892304263E+02 -.890602087E+02 -.889648331E+02 -.889648331E+02
 -.889646078E+02 -.889646078E+02 -.890596675E+02 -.892291777E+02 -.894578951E+02 -.897346774E+02 -.900515251E+02 -.904028536E+02 -.907849423E+02 -.911955165E+02 -.916334290E+02 -.920984165E+02 -.925909115E+02 -.931118909E+02 -.936627517E+02 -.942451984E+02 -.948611331E+02 -.955125359E+02 -.962013237E+02 -.969291718E+02 -.976972813E+02 -.985060692E+02 -.993547517E+02 -.100240784E+03 -.101159107E+03 -.102101137E+03 -.103053417E+03 -.103995832E+03 -.104899239E+03 -.105722370E+03 -.106407796E+03 -.106876719E+03 -.107022354E+03 -.106701623E+03 -.105725006E+03 -.103844513E+03 -.100740168E+03 -.960061103E+02 -.891387911E+02 -.795319980E+02 -.664871919E+02 -.492532540E+02 -.271175639E+02 0.420572661E+00 0.333567145E+02 0.707383841E+02 0.110089812E+03 0.146858243E+03 0.174333087E+03 0.184969244E+03 0.174329892E+03 0.146851846E+03 0.110080202E+03 0.707255427E+02 0.333406174E+02 0.401189308E+00 -.271402703E+02 -.492793268E+02 -.665166809E+02 -.795649602E+02 -.891752903E+02 -.960462175E+02 -.100783961E+03 -.103892080E+03 -.105776440E+03 -.106757027E+03 -.107081839E+03 -.106940406E+03 -.106475812E+03 -.105794854E+03 -.104976337E+03 -.104077700E+03 -.103140220E+03 -.102193045E+03 -.101256301E+03 -.100343447E+03 -.994630693E+02 -.986202272E+02 -.978174594E+02 -.970555370E+02 -.963340214E+02 -.956516772E+02 -.950067781E+02 -.943973336E+02 -.938212593E+02 -.932765088E+02 -.927611796E+02 -.922736058E+02 -.918124468E+02 -.913767824E+02 -.909662228E+02 -.905810445E+02 -.902223638E+02 -.898923633E+02 -.895945891E+02 -.893343433E+02 -.891192018E+02 -.889596981E+02 -.888702252E+02 -.888702252E+02
 -.888268821E+02 -.888268821E+02 -.889133717E+02 -.890673365E+02 -.892746204E+02 -.895247733E+02 -.898101740E+02 -.901253616E+02 -.904665250E+02 -.908311110E+02 -.912175214E+02 -.916248760E+02 -.920528220E+02 -.925013759E+02 -.929707841E+02 -.934613922E+02 -.939735106E+02 -.945072681E+02 -.950624393E+02 -.956382350E+02 -.962330387E+02 -.968440720E+02 -.974669644E+02 -.980952018E+02 -.987194185E+02 -.993264922E+02 -.998983934E+02 -.100410734E+03 -.100830950E+03 -.101116060E+03 -.101209938E+03 -.101040050E+03 -.100513693E+03 -.995137880E+02 -.978945082E+02 -.954772067E+02 -.920475440E+02 -.873552740E+02 -.811189918E+02 -.730392454E+02 -.628247238E+02 -.502374746E+02 -.351635985E+02 -.177141682E+02 0.164531592E+01 0.219537048E+02 0.416460655E+02 0.585654271E+02 0.702232132E+02 0.744276780E+02 0.702201195E+02 0.585592341E+02 0.416367621E+02 0.219412742E+02 0.162973556E+01 -.177329266E+02 -.351855689E+02 -.502626973E+02 -.628532449E+02 -.730711176E+02 -.811542740E+02 -.873940319E+02 -.920898501E+02 -.955231405E+02 -.979441565E+02 -.995672452E+02 -.100571061E+03 -.101101439E+03 -.101275465E+03 -.101185852E+03 -.100905140E+03 -.100489463E+03 -.999818120E+02 -.994147552E+02 -.988126870E+02 -.981936408E+02 -.975707405E+02 -.969533499E+02 -.963479767E+02 -.957589786E+02 -.951891127E+02 -.946399625E+02 -.941122686E+02 -.936061867E+02 -.931214908E+02 -.926577355E+02 -.922143918E+02 -.917909641E+02 -.913871010E+02 -.910027066E+02 -.906380625E+02 -.902939700E+02 -.899719249E+02 -.896743370E+02 -.894048135E+02 -.891685265E+02 -.889726939E+02 -.888272099E+02 -.887454728E+02 -.887454728E+02
 -.886637625E+02 -.886637625E+02 -.887401860E+02 -.888759300E+02 -.890581589E+02 -.892772848E+02 -.895261890E+02 -.897996243E+02 -.900937551E+02 -.904058010E+02 -.907337566E+02 -.910761681E+02 -.914319489E+02 -.918002212E+02 -.921801729E+02 -.925709191E+02 -.929713590E+02 -.933800197E+02 -.937948765E+02 -.942131412E+02 -.946310051E+02 -.950433259E+02 -.954432425E+02 -.958217024E+02 -.961668831E+02 -.964634880E+02 -.966918997E+02 -.968271710E+02 -.968378462E+02 -.966846129E+02 -.963188089E+02 -.956808440E+02 -.946986533E+02 -.932863805E+02 -.913436134E+02 -.887556566E+02 -.853955441E+02 -.811287544E+02 -.758218729E+02 -.693566788E+02 -.616511855E+02 -.526887982E+02 -.425555903E+02 -.314832472E+02 -.198909463E+02 -.841315174E+01 0.210707792E+01 0.106847288E+02 0.163400732E+02 0.183208420E+02 0.163371066E+02 0.106787905E+02 0.209815794E+01 -.842506865E+01 -.199058804E+02 -.315012242E+02 -.425766408E+02 -.527129585E+02 -.616784973E+02 -.693871894E+02 -.758556354E+02 -.811658277E+02 -.854359933E+02 -.887995530E+02 -.913910346E+02 -.933374108E+02 -.947533836E+02 -.957393719E+02 -.963812388E+02 -.967510563E+02 -.969084211E+02 -.969020019E+02 -.967711170E+02 -.965472276E+02 -.962552848E+02 -.959149088E+02 -.955413962E+02 -.951465669E+02 -.947394663E+02 -.943269423E+02 -.939141166E+02 -.935047661E+02 -.931016337E+02 -.927066795E+02 -.923212868E+02 -.919464336E+02 -.915828381E+02 -.912310877E+02 -.908917588E+02 -.905655364E+02 -.902533399E+02 -.899564657E+02 -.896767561E+02 -.894168067E+02 -.891802286E+02 -.889719839E+02 -.887988202E+02 -.886698365E+02 -.885972215E+02 -.885972215E+02
 -.884835340E+02 -.884835340E+02 -.885489431E+02 -.886647984E+02 -.888197640E+02 -.890052583E+02 -.892147836E+02 -.894434101E+02 -.896873742E+02 -.899437652E+02 -.902102752E+02 -.904849966E+02 -.907662520E+02 -.910524451E+02 -.913419243E+02 -.916328491E+02 -.919230532E+02 -.922098970E+02 -.924901025E+02 -.927595642E+02 -.930131291E+02 -.932443387E+02 -.934451251E+02 -.936054567E+02 -.937129255E+02 -.937522740E+02 -.937048615E+02 -.935480775E+02 -.932547170E+02 -.927923511E+02 -.921227448E+02 -.912014047E+02 -.899773804E+02 -.883934928E+02 -.863872297E+02 -.838926176E+02 -.808434540E+02 -.771783392E+02 -.728479550E+02 -.678249508E+02 -.621165419E+02 -.557794101E+02 -.489356368E+02 -.417871238E+02 -.346243706E+02 -.278238995E+02 -.218278691E+02 -.171008314E+02 -.140638325E+02 -.130160441E+02 -.140666490E+02 -.171064688E+02 -.218363362E+02 -.278352097E+02 -.346385417E+02 -.418041782E+02 -.489556015E+02 -.558023168E+02 -.621424270E+02 -.678538557E+02 -.728799258E+02 -.772134273E+02 -.808817159E+02 -.839341151E+02 -.864320301E+02 -.884416686E+02 -.900290099E+02 -.912565716E+02 -.921815383E+02 -.928548662E+02 -.933210538E+02 -.936183411E+02 -.937791615E+02 -.938307237E+02 -.937956409E+02 -.936925549E+02 -.935367221E+02 -.933405467E+02 -.931140524E+02 -.928652939E+02 -.926007096E+02 -.923254230E+02 -.920434972E+02 -.917581516E+02 -.914719453E+02 -.911869350E+02 -.909048136E+02 -.906270352E+02 -.903549325E+02 -.900898334E+02 -.898331823E+02 -.895866754E+02 -.893524168E+02 -.891331076E+02 -.889322805E+02 -.887545967E+02 -.886062265E+02 -.884953419E+02 -.884327558E+02 -.884327558E+02
 -.882944187E+02 -.882944187E+02 -.883483938E+02 -.884436592E+02 -.885704987E+02 -.887214453E+02 -.888907263E+02 -.890738328E+02 -.892671828E+02 -.894678560E+02 -.896733796E+02 -.898815531E+02 -.900902991E+02 -.902975314E+02 -.905010344E+02 -.906983440E+02 -.908866292E+02 -.910625656E+02 -.912221990E+02 -.913607945E+02 -.914726682E+02 -.915509980E+02 -.915876134E+02 -.915727621E+02 -.914948574E+02 -.913402097E+02 -.910927525E+02 -.907337791E+02 -.902417137E+02 -.895919526E+02 -.887568265E+02 -.877057514E+02 -.864056561E+02 -.848217996E+02 -.829191089E+02 -.806641892E+02 -.780281556E+02 -.749904162E+02 -.715434679E+02 -.676986410E+02 -.634925139E+02 -.589934122E+02 -.543069980E+02 -.495795042E+02 -.449967735E+02 -.407771353E+02 -.371565788E+02 -.343659736E+02 -.326023947E+02 -.319995822E+02 -.326050407E+02 -.343712695E+02 -.371645320E+02 -.407877572E+02 -.450100791E+02 -.495955124E+02 -.543257317E+02 -.590148980E+02 -.635167826E+02 -.677257272E+02 -.715734105E+02 -.750232581E+02 -.780639440E+02 -.807029754E+02 -.829609487E+02 -.848667530E+02 -.864537875E+02 -.877571294E+02 -.888115241E+02 -.896500466E+02 -.903032850E+02 -.907989118E+02 -.911615336E+02 -.914127285E+02 -.915712042E+02 -.916530267E+02 -.916718835E+02 -.916393561E+02 -.915651884E+02 -.914575378E+02 -.913232069E+02 -.911678522E+02 -.909961703E+02 -.908120631E+02 -.906187840E+02 -.904190691E+02 -.902152550E+02 -.900093891E+02 -.898033338E+02 -.895988721E+02 -.893978167E+02 -.892021306E+02 -.890140653E+02 -.888363258E+02 -.886722724E+02 -.885261745E+02 -.884035321E+02 -.883114899E+02 -.882593711E+02 -.882593711E+02
 -.881039752E+02 -.881039752E+02 -.881465677E+02 -.882213962E+02 -.883204233E+02 -.884373654E+02 -.885672539E+02 -.887060918E+02 -.888505848E+02 -.889979258E+02 -.891456213E+02 -.892913465E+02 -.894328221E+02 -.895677054E+02 -.896934892E+02 -.898074057E+02 -.899063311E+02 -.899866871E+02 -.900443387E+02 -.900744861E+02 -.900715492E+02 -.900290463E+02 -.899394667E+02 -.897941420E+02 -.895831199E+02 -.892950489E+02 -.889170857E+02 -.884348413E+02 -.878323869E+02 -.870923493E+02 -.861961304E+02 -.851242945E+02 -.838571750E+02 -.823757565E+02 -.806628882E+02 -.787048804E+02 -.764935144E+02 -.740284607E+02 -.713200396E+02 -.683921726E+02 -.652852528E+02 -.620585267E+02 -.587914332E+02 -.555832347E+02 -.525502516E+02 -.498201533E+02 -.475231269E+02 -.457803888E+02 -.446913419E+02 -.443215089E+02 -.446938004E+02 -.457853089E+02 -.475305147E+02 -.498300179E+02 -.525626051E+02 -.555980924E+02 -.588088135E+02 -.620784510E+02 -.653077457E+02 -.684172619E+02 -.713477562E+02 -.740588386E+02 -.765265909E+02 -.787406960E+02 -.807014867E+02 -.824171846E+02 -.839014826E+02 -.851715344E+02 -.862463583E+02 -.871456236E+02 -.878887681E+02 -.884943919E+02 -.889798695E+02 -.893611302E+02 -.896525625E+02 -.898670079E+02 -.900158144E+02 -.901089282E+02 -.901550088E+02 -.901615536E+02 -.901350263E+02 -.900809818E+02 -.900041858E+02 -.899087276E+02 -.897981249E+02 -.896754211E+02 -.895432781E+02 -.894040639E+02 -.892599390E+02 -.891129438E+02 -.889650915E+02 -.888184688E+02 -.886753522E+02 -.885383452E+02 -.884105442E+02 -.882957462E+02 -.881987093E+02 -.881254858E+02 -.880838499E+02 -.880838499E+02
 -.879186787E+02 -.879186787E+02 -.879503288E+02 -.880055713E+02 -.880780495E+02 -.881626905E+02 -.882553783E+02 -.883526976E+02 -.884517303E+02 -.885498916E+02 -.886447969E+02 -.887341496E+02 -.888156459E+02 -.888868899E+02 -.889453161E+02 -.889881173E+02 -.890121738E+02 -.890139838E+02 -.889895950E+02 -.889345343E+02 -.888437401E+02 -.887114953E+02 -.885313658E+02 -.882961478E+02 -.879978289E+02 -.876275718E+02 -.871757295E+02 -.866319048E+02 -.859850698E+02 -.852237636E+02 -.843363891E+02 -.833116317E+02 -.821390248E+02 -.808096802E+02 -.793172018E+02 -.776587834E+02 -.758364764E+02 -.738585835E+02 -.717410971E+02 -.695090570E+02 -.671976453E+02 -.648527931E+02 -.625310324E+02 -.602983254E+02 -.582276533E+02 -.563952669E+02 -.548757060E+02 -.537359632E+02 -.530294609E+02 -.527907288E+02 -.530317180E+02 -.537404798E+02 -.548824867E+02 -.564043186E+02 -.582389850E+02 -.603119488E+02 -.625469612E+02 -.648710433E+02 -.672182352E+02 -.695320073E+02 -.717664307E+02 -.738863252E+02 -.758666537E+02 -.776914255E+02 -.793523401E+02 -.808473481E+02 -.821792574E+02 -.833544659E+02 -.843818632E+02 -.852719172E+02 -.860359432E+02 -.866855387E+02 -.872321643E+02 -.876868471E+02 -.880599823E+02 -.883612137E+02 -.885993739E+02 -.887824684E+02 -.889176918E+02 -.890114653E+02 -.890694890E+02 -.890968020E+02 -.890978477E+02 -.890765399E+02 -.890363298E+02 -.889802717E+02 -.889110881E+02 -.888312345E+02 -.887429650E+02 -.886483997E+02 -.885495978E+02 -.884486375E+02 -.883477074E+02 -.882492143E+02 -.881559126E+02 -.880710648E+02 -.879986416E+02 -.879435752E+02 -.879120831E+02 -.879120831E+02
 -.877436899E+02 -.877436899E+02 -.877651334E+02 -.878021658E+02 -.878500617E+02 -.879049458E+02 -.879635723E+02 -.880231497E+02 -.880812004E+02 -.881354466E+02 -.881837158E+02 -.882238618E+02 -.882536961E+02 -.882709275E+02 -.882731084E+02 -.882575841E+02 -.882214465E+02 -.881614899E+02 -.880741704E+02 -.879555680E+02 -.878013543E+02 -.876067656E+02 -.873665871E+02 -.870751482E+02 -.867263369E+02 -.863136373E+02 -.858301976E+02 -.852689367E+02 -.846226994E+02 -.838844694E+02 -.830476509E+02 -.821064280E+02 -.810562088E+02 -.798941588E+02 -.786198185E+02 -.772357927E+02 -.757484868E+02 -.741688440E+02 -.725130257E+02 -.708029480E+02 -.690665764E+02 -.673378635E+02 -.656562152E+02 -.640653923E+02 -.626117948E+02 -.613421501E+02 -.603007243E+02 -.595262805E+02 -.590491109E+02 -.588885244E+02 -.590511563E+02 -.595303727E+02 -.603068665E+02 -.613503469E+02 -.626220524E+02 -.640777185E+02 -.656706191E+02 -.673543557E+02 -.690851691E+02 -.708236546E+02 -.725358610E+02 -.741938241E+02 -.757756288E+02 -.772651151E+02 -.786513404E+02 -.799279004E+02 -.810921907E+02 -.821446713E+02 -.830881771E+02 -.839272995E+02 -.846678540E+02 -.853164354E+02 -.858800584E+02 -.863658757E+02 -.867809653E+02 -.871321745E+02 -.874260137E+02 -.876685873E+02 -.878655564E+02 -.880221237E+02 -.881430371E+02 -.882326055E+02 -.882947236E+02 -.883329038E+02 -.883503114E+02 -.883498039E+02 -.883339714E+02 -.883051804E+02 -.882656185E+02 -.882173431E+02 -.881623340E+02 -.881025517E+02 -.880400046E+02 -.879768273E+02 -.879153744E+02 -.878583349E+02 -.878088742E+02 -.877708124E+02 -.877488488E+02 -.877488488E+02
 -.875827896E+02 -.875827896E+02 -.875949662E+02 -.876155195E+02 -.876412641E+02 -.876694746E+02 -.876977623E+02 -.877239739E+02 -.877461097E+02 -.877622547E+02 -.877705208E+02 -.877689982E+02 -.877557119E+02 -.877285844E+02 -.876854018E+02 -.876237841E+02 -.875411583E+02 -.874347355E+02 -.873014912E+02 -.871381521E+02 -.869411872E+02 -.867068085E+02 -.864309810E+02 -.861094468E+02 -.857377649E+02 -.853113717E+02 -.848256666E+02 -.842761263E+02 -.836584540E+02 -.829687666E+02 -.822038245E+02 -.813613056E+02 -.804401232E+02 -.794407836E+02 -.783657747E+02 -.772199698E+02 -.760110239E+02 -.747497310E+02 -.734503020E+02 -.721305162E+02 -.708116931E+02 -.695184337E+02 -.682780863E+02 -.671199103E+02 -.660739386E+02 -.651695775E+02 -.644340253E+02 -.638906363E+02 -.635573878E+02 -.634456214E+02 -.635592142E+02 -.638942899E+02 -.644395078E+02 -.651768914E+02 -.660830871E+02 -.671308974E+02 -.682909167E+02 -.695331128E+02 -.708282270E+02 -.721489113E+02 -.734705654E+02 -.747718700E+02 -.760350460E+02 -.772458828E+02 -.783935860E+02 -.794705006E+02 -.804717527E+02 -.813948538E+02 -.822392964E+02 -.830061659E+02 -.836977827E+02 -.843173839E+02 -.848688499E+02 -.853564739E+02 -.857847749E+02 -.861583481E+02 -.864817506E+02 -.867594156E+02 -.869955917E+02 -.871943021E+02 -.873593212E+02 -.874941628E+02 -.876020801E+02 -.876860724E+02 -.877488986E+02 -.877930947E+02 -.878209961E+02 -.878347616E+02 -.878364016E+02 -.878278089E+02 -.878107920E+02 -.877871144E+02 -.877585375E+02 -.877268719E+02 -.876940373E+02 -.876621343E+02 -.876335326E+02 -.876109791E+02 -.875977326E+02 -.875977326E+02
 -.874384432E+02 -.874384432E+02 -.874424126E+02 -.874484209E+02 -.874546989E+02 -.874595958E+02 -.874615404E+02 -.874590069E+02 -.874504844E+02 -.874344489E+02 -.874093385E+02 -.873735313E+02 -.873253250E+02 -.872629188E+02 -.871843974E+02 -.870877179E+02 -.869706987E+02 -.868310119E+02 -.866661800E+02 -.864735773E+02 -.862504376E+02 -.859938689E+02 -.857008786E+02 -.853684087E+02 -.849933851E+02 -.845727826E+02 -.841037073E+02 -.835834996E+02 -.830098594E+02 -.823809943E+02 -.816957910E+02 -.809540095E+02 -.801564957E+02 -.793054074E+02 -.784044443E+02 -.774590688E+02 -.764767030E+02 -.754668783E+02 -.744413174E+02 -.734139210E+02 -.724006345E+02 -.714191742E+02 -.704885963E+02 -.696287080E+02 -.688593316E+02 -.681994546E+02 -.676663155E+02 -.672744936E+02 -.670350820E+02 -.669550246E+02 -.670366857E+02 -.672777011E+02 -.676711272E+02 -.682058708E+02 -.688673527E+02 -.696383346E+02 -.704998289E+02 -.714320131E+02 -.724150799E+02 -.734299728E+02 -.744589754E+02 -.754861414E+02 -.764975697E+02 -.774815368E+02 -.784285101E+02 -.793310666E+02 -.801837420E+02 -.809828351E+02 -.817261859E+02 -.824129461E+02 -.830433528E+02 -.836185158E+02 -.841402239E+02 -.846107725E+02 -.850328158E+02 -.854092418E+02 -.857430688E+02 -.860373627E+02 -.862951724E+02 -.865194801E+02 -.867131653E+02 -.868789806E+02 -.870195358E+02 -.871372901E+02 -.872345506E+02 -.873134752E+02 -.873760801E+02 -.874242501E+02 -.874597519E+02 -.874842498E+02 -.874993235E+02 -.875064883E+02 -.875072183E+02 -.875029720E+02 -.874952217E+02 -.874854873E+02 -.874753755E+02 -.874666254E+02 -.874611624E+02 -.874611624E+02
 -.873119506E+02 -.873119506E+02 -.873088219E+02 -.873022949E+02 -.872918720E+02 -.872768800E+02 -.872565060E+02 -.872298193E+02 -.871957866E+02 -.871532789E+02 -.871010757E+02 -.870378654E+02 -.869622443E+02 -.868727153E+02 -.867676858E+02 -.866454680E+02 -.865042790E+02 -.863422453E+02 -.861574087E+02 -.859477378E+02 -.857111440E+02 -.854455037E+02 -.851486885E+02 -.848186029E+02 -.844532331E+02 -.840507061E+02 -.836093606E+02 -.831278312E+02 -.826051453E+02 -.820408322E+02 -.814350446E+02 -.807886877E+02 -.801035550E+02 -.793824634E+02 -.786293807E+02 -.778495380E+02 -.770495139E+02 -.762372806E+02 -.754221967E+02 -.746149357E+02 -.738273382E+02 -.730721790E+02 -.723628485E+02 -.717129494E+02 -.711358240E+02 -.706440320E+02 -.702488094E+02 -.699595463E+02 -.697833228E+02 -.697245434E+02 -.697847032E+02 -.699623067E+02 -.702529487E+02 -.706495486E+02 -.711427159E+02 -.717212137E+02 -.723724817E+02 -.730831769E+02 -.738396955E+02 -.746286465E+02 -.754372536E+02 -.762536752E+02 -.770672362E+02 -.778685764E+02 -.786497219E+02 -.794040918E+02 -.801264529E+02 -.808128344E+02 -.814604166E+02 -.820674027E+02 -.826328834E+02 -.831567021E+02 -.836393246E+02 -.840817183E+02 -.844852426E+02 -.848515522E+02 -.851825129E+02 -.854801307E+02 -.857464921E+02 -.859837164E+02 -.861939167E+02 -.863791709E+02 -.865414989E+02 -.866828467E+02 -.868050763E+02 -.869099586E+02 -.869991712E+02 -.870742983E+02 -.871368325E+02 -.871881783E+02 -.872296571E+02 -.872625117E+02 -.872879111E+02 -.873069548E+02 -.873206753E+02 -.873300382E+02 -.873359388E+02 -.873391931E+02 -.873405216E+02 -.873405216E+02
 -.872036436E+02 -.872036436E+02 -.871945198E+02 -.871774439E+02 -.871530332E+02 -.871214830E+02 -.870826639E+02 -.870361929E+02 -.869814851E+02 -.869177922E+02 -.868442288E+02 -.867597931E+02 -.866633816E+02 -.865538006E+02 -.864297760E+02 -.862899625E+02 -.861329530E+02 -.859572896E+02 -.857614765E+02 -.855439959E+02 -.853033282E+02 -.850379761E+02 -.847464949E+02 -.844275277E+02 -.840798484E+02 -.837024113E+02 -.832944077E+02 -.828553307E+02 -.823850458E+02 -.818838683E+02 -.813526440E+02 -.807928328E+02 -.802065902E+02 -.795968438E+02 -.789673590E+02 -.783227883E+02 -.776686981E+02 -.770115643E+02 -.763587328E+02 -.757183352E+02 -.750991587E+02 -.745104657E+02 -.739617652E+02 -.734625404E+02 -.730219436E+02 -.726484700E+02 -.723496303E+02 -.721316411E+02 -.719991561E+02 -.719550559E+02 -.720003156E+02 -.721339591E+02 -.723531044E+02 -.726530971E+02 -.730277190E+02 -.734694585E+02 -.739698188E+02 -.745196464E+02 -.751094564E+02 -.757297383E+02 -.763712280E+02 -.770251363E+02 -.776833294E+02 -.783384591E+02 -.789840470E+02 -.796145238E+02 -.802252340E+02 -.808124086E+02 -.813731165E+02 -.819051979E+02 -.824071886E+02 -.828782376E+02 -.833180245E+02 -.837266778E+02 -.841046982E+02 -.844528874E+02 -.847722841E+02 -.850641066E+02 -.853297036E+02 -.855705119E+02 -.857880204E+02 -.859837409E+02 -.861591837E+02 -.863158387E+02 -.864551600E+02 -.865785539E+02 -.866873698E+02 -.867828931E+02 -.868663384E+02 -.869388443E+02 -.870014669E+02 -.870551721E+02 -.871008255E+02 -.871391779E+02 -.871708450E+02 -.871962795E+02 -.872157304E+02 -.872291885E+02 -.872363094E+02 -.872363094E+02
 -.871130991E+02 -.871130991E+02 -.870990352E+02 -.870733012E+02 -.870374690E+02 -.869924861E+02 -.869388239E+02 -.868765885E+02 -.868056032E+02 -.867254711E+02 -.866356217E+02 -.865353461E+02 -.864238251E+02 -.863001505E+02 -.861633440E+02 -.860123726E+02 -.858461642E+02 -.856636231E+02 -.854636459E+02 -.852451401E+02 -.850070446E+02 -.847483532E+02 -.844681418E+02 -.841655998E+02 -.838400647E+02 -.834910617E+02 -.831183473E+02 -.827219559E+02 -.823022505E+02 -.818599740E+02 -.813963022E+02 -.809128940E+02 -.804119389E+02 -.798961964E+02 -.793690260E+02 -.788344027E+02 -.782969148E+02 -.777617405E+02 -.772345987E+02 -.767216729E+02 -.762295057E+02 -.757648647E+02 -.753345807E+02 -.749453646E+02 -.746036078E+02 -.743151750E+02 -.740852017E+02 -.739179054E+02 -.738164247E+02 -.737826946E+02 -.738173684E+02 -.739197911E+02 -.740880261E+02 -.743189333E+02 -.746082933E+02 -.749509690E+02 -.753410937E+02 -.757722741E+02 -.762377974E+02 -.767308303E+02 -.772446030E+02 -.777725705E+02 -.783085464E+02 -.788468090E+02 -.793821770E+02 -.799100586E+02 -.804264751E+02 -.809280631E+02 -.814120586E+02 -.818762677E+02 -.823190262E+02 -.827391530E+02 -.831358995E+02 -.835088965E+02 -.838581030E+02 -.841837559E+02 -.844863226E+02 -.847664586E+02 -.850249674E+02 -.852627660E+02 -.854808546E+02 -.856802891E+02 -.858621587E+02 -.860275661E+02 -.861776105E+02 -.863133728E+02 -.864359029E+02 -.865462072E+02 -.866452367E+02 -.867338744E+02 -.868129207E+02 -.868830758E+02 -.869449170E+02 -.869988694E+02 -.870451669E+02 -.870837999E+02 -.871144455E+02 -.871363734E+02 -.871483200E+02 -.871483200E+02
 -.870393439E+02 -.870393439E+02 -.870213194E+02 -.869886745E+02 -.869437780E+02 -.868882133E+02 -.868229664E+02 -.867485681E+02 -.866652020E+02 -.865727855E+02 -.864710322E+02 -.863594996E+02 -.862376261E+02 -.861047608E+02 -.859601880E+02 -.858031481E+02 -.856328563E+02 -.854485203E+02 -.852493588E+02 -.850346194E+02 -.848035982E+02 -.845556621E+02 -.842902710E+02 -.840070044E+02 -.837055889E+02 -.833859280E+02 -.830481345E+02 -.826925633E+02 -.823198460E+02 -.819309242E+02 -.815270823E+02 -.811099769E+02 -.806816616E+02 -.802446053E+02 -.798017022E+02 -.793562696E+02 -.789120344E+02 -.784731027E+02 -.780439146E+02 -.776291798E+02 -.772337964E+02 -.768627528E+02 -.765210145E+02 -.762133993E+02 -.759444455E+02 -.757182785E+02 -.755384818E+02 -.754079796E+02 -.753289374E+02 -.753026856E+02 -.753296725E+02 -.754094479E+02 -.755406791E+02 -.757211985E+02 -.759480798E+02 -.762177372E+02 -.765260430E+02 -.768684566E+02 -.772401576E+02 -.776361778E+02 -.780515261E+02 -.784813013E+02 -.789207905E+02 -.793655504E+02 -.798114710E+02 -.802548219E+02 -.806922813E+02 -.811209509E+02 -.815383568E+02 -.819424405E+02 -.823315399E+02 -.827043650E+02 -.830599682E+02 -.833977116E+02 -.837172338E+02 -.840184155E+02 -.843013461E+02 -.845662928E+02 -.848136699E+02 -.850440117E+02 -.852579474E+02 -.854561784E+02 -.856394573E+02 -.858085698E+02 -.859643178E+02 -.861075034E+02 -.862389141E+02 -.863593075E+02 -.864693959E+02 -.865698280E+02 -.866611687E+02 -.867438734E+02 -.868182560E+02 -.868844475E+02 -.869423415E+02 -.869915236E+02 -.870311765E+02 -.870599550E+02 -.870758204E+02 -.870758204E+02
 -.869810385E+02 -.869810385E+02 -.869599401E+02 -.869219595E+02 -.868701129E+02 -.868065065E+02 -.867325553E+02 -.866491496E+02 -.865567815E+02 -.864556412E+02 -.863456909E+02 -.862267218E+02 -.860983981E+02 -.859602928E+02 -.858119162E+02 -.856527399E+02 -.854822177E+02 -.852998049E+02 -.851049764E+02 -.848972443E+02 -.846761760E+02 -.844414128E+02 -.841926898E+02 -.839298561E+02 -.836528961E+02 -.833619523E+02 -.830573477E+02 -.827396088E+02 -.824094881E+02 -.820679856E+02 -.817163672E+02 -.813561813E+02 -.809892700E+02 -.806177754E+02 -.802441384E+02 -.798710897E+02 -.795016319E+02 -.791390098E+02 -.787866717E+02 -.784482185E+02 -.781273418E+02 -.778277531E+02 -.775531038E+02 -.773069005E+02 -.770924158E+02 -.769126015E+02 -.767700045E+02 -.766666921E+02 -.766041886E+02 -.765834282E+02 -.766047248E+02 -.766677621E+02 -.767716034E+02 -.769147219E+02 -.770950478E+02 -.773100314E+02 -.775567185E+02 -.778318335E+02 -.781318670E+02 -.784531646E+02 -.787920116E+02 -.791447129E+02 -.795076642E+02 -.798774136E+02 -.802507120E+02 -.806245528E+02 -.809962009E+02 -.813632106E+02 -.817234349E+02 -.820750262E+02 -.824164308E+02 -.827463768E+02 -.830638583E+02 -.833681166E+02 -.836586187E+02 -.839350354E+02 -.841972180E+02 -.844451762E+02 -.846790558E+02 -.848991179E+02 -.851057186E+02 -.852992907E+02 -.854803256E+02 -.856493571E+02 -.858069450E+02 -.859536599E+02 -.860900669E+02 -.862167095E+02 -.863340907E+02 -.864426525E+02 -.865427502E+02 -.866346215E+02 -.867183472E+02 -.867938001E+02 -.868605795E+02 -.869179251E+02 -.869646031E+02 -.869987574E+02 -.870177123E+02 -.870177123E+02
 -.869366311E+02 -.869366311E+02 -.869132447E+02 -.868713189E+02 -.868143795E+02 -.867449495E+02 -.866647910E+02 -.865750896E+02 -.864765946E+02 -.863697260E+02 -.862546575E+02 -.861313792E+02 -.859997478E+02 -.858595256E+02 -.857104116E+02 -.855520683E+02 -.853841429E+02 -.852062874E+02 -.850181757E+02 -.848195206E+02 -.846100900E+02 -.843897223E+02 -.841583432E+02 -.839159810E+02 -.836627835E+02 -.833990337E+02 -.831251662E+02 -.828417822E+02 -.825496642E+02 -.822497882E+02 -.819433347E+02 -.816316961E+02 -.813164804E+02 -.809995108E+02 -.806828198E+02 -.803686374E+02 -.800593728E+02 -.797575892E+02 -.794659712E+02 -.791872855E+02 -.789243349E+02 -.786799069E+02 -.784567171E+02 -.782573502E+02 -.780842006E+02 -.779394130E+02 -.778248280E+02 -.777419327E+02 -.776918196E+02 -.776751569E+02 -.776921681E+02 -.777426269E+02 -.778258625E+02 -.779407794E+02 -.780858877E+02 -.782593440E+02 -.784590005E+02 -.786824599E+02 -.789271342E+02 -.791903043E+02 -.794691796E+02 -.797609535E+02 -.800628555E+02 -.803721969E+02 -.806864105E+02 -.810030827E+02 -.813199788E+02 -.816350614E+02 -.819465022E+02 -.822526877E+02 -.825522202E+02 -.828439133E+02 -.831267851E+02 -.834000470E+02 -.836630918E+02 -.839154791E+02 -.841569202E+02 -.843872625E+02 -.846064736E+02 -.848146253E+02 -.850118784E+02 -.851984678E+02 -.853746869E+02 -.855408741E+02 -.856973972E+02 -.858446391E+02 -.859829818E+02 -.861127887E+02 -.862343854E+02 -.863480362E+02 -.864539155E+02 -.865520731E+02 -.866423890E+02 -.867245163E+02 -.867978061E+02 -.868612105E+02 -.869131548E+02 -.869513699E+02 -.869726719E+02 -.869726719E+02
 -.869044797E+02 -.869044797E+02 -.868794890E+02 -.868348234E+02 -.867743933E+02 -.867010419E+02 -.866168029E+02 -.865230965E+02 -.864208799E+02 -.863107614E+02 -.861930891E+02 -.860680185E+02 -.859355658E+02 -.857956491E+02 -.856481220E+02 -.854928004E+02 -.853294850E+02 -.851579805E+02 -.849781122E+02 -.847897420E+02 -.845927818E+02 -.843872078E+02 -.841730727E+02 -.839505188E+02 -.837197902E+02 -.834812438E+02 -.832353610E+02 -.829827574E+02 -.827241916E+02 -.824605723E+02 -.821929638E+02 -.819225879E+02 -.816508244E+02 -.813792066E+02 -.811094138E+02 -.808432595E+02 -.805826745E+02 -.803296862E+02 -.800863924E+02 -.798549311E+02 -.796374466E+02 -.794360515E+02 -.792527870E+02 -.790895818E+02 -.789482104E+02 -.788302538E+02 -.787370618E+02 -.786697210E+02 -.786290276E+02 -.786154668E+02 -.786292009E+02 -.786700647E+02 -.787375698E+02 -.788309171E+02 -.789490171E+02 -.790905166E+02 -.792538315E+02 -.794371839E+02 -.796386420E+02 -.798561609E+02 -.800876242E+02 -.803308841E+02 -.805837985E+02 -.808442655E+02 -.811102533E+02 -.813798267E+02 -.816511675E+02 -.819225915E+02 -.821925600E+02 -.824596883E+02 -.827227488E+02 -.829806718E+02 -.832325428E+02 -.834775975E+02 -.837152147E+02 -.839449079E+02 -.841663149E+02 -.843791879E+02 -.845833816E+02 -.847788420E+02 -.849655941E+02 -.851437304E+02 -.853133982E+02 -.854747872E+02 -.856281165E+02 -.857736203E+02 -.859115325E+02 -.860420694E+02 -.861654093E+02 -.862816677E+02 -.863908670E+02 -.864928989E+02 -.865874757E+02 -.866740678E+02 -.867518235E+02 -.868194629E+02 -.868751409E+02 -.869162659E+02 -.869392631E+02 -.869392631E+02
 -.868829450E+02 -.868829450E+02 -.868569346E+02 -.868105563E+02 -.867479948E+02 -.866723270E+02 -.865857896E+02 -.864899825E+02 -.863860248E+02 -.862746743E+02 -.861564190E+02 -.860315480E+02 -.859002063E+02 -.857624377E+02 -.856182190E+02 -.854674872E+02 -.853101622E+02 -.851461648E+02 -.849754334E+02 -.847979373E+02 -.846136899E+02 -.844227598E+02 -.842252810E+02 -.840214633E+02 -.838116009E+02 -.835960811E+02 -.833753912E+02 -.831501252E+02 -.829209891E+02 -.826888042E+02 -.824545091E+02 -.822191598E+02 -.819839266E+02 -.817500896E+02 -.815190304E+02 -.812922211E+02 -.810712101E+02 -.808576051E+02 -.806530527E+02 -.804592153E+02 -.802777454E+02 -.801102588E+02 -.799583054E+02 -.798233401E+02 -.797066943E+02 -.796095484E+02 -.795329061E+02 -.794775726E+02 -.794441362E+02 -.794329550E+02 -.794441480E+02 -.794775930E+02 -.795329289E+02 -.796095640E+02 -.797066901E+02 -.798233000E+02 -.799582101E+02 -.801100857E+02 -.802774681E+02 -.804588038E+02 -.806524735E+02 -.808568206E+02 -.810701786E+02 -.812908970E+02 -.815173636E+02 -.817480254E+02 -.819814057E+02 -.822161180E+02 -.824508774E+02 -.826845081E+02 -.829159490E+02 -.831442562E+02 -.833686029E+02 -.835882779E+02 -.838026821E+02 -.840113234E+02 -.842138105E+02 -.844098461E+02 -.845992185E+02 -.847817937E+02 -.849575057E+02 -.851263476E+02 -.852883610E+02 -.854436255E+02 -.855922467E+02 -.857343435E+02 -.858700328E+02 -.859994130E+02 -.861225426E+02 -.862394156E+02 -.863499298E+02 -.864538474E+02 -.865507441E+02 -.866399437E+02 -.867204334E+02 -.867907531E+02 -.868488512E+02 -.868918954E+02 -.869160247E+02 -.869160247E+02
 -.868704553E+02 -.868704553E+02 -.868439171E+02 -.867966875E+02 -.867331296E+02 -.866564785E+02 -.865691132E+02 -.864727638E+02 -.863686706E+02 -.862577053E+02 -.861404646E+02 -.860173422E+02 -.858885846E+02 -.857543344E+02 -.856146646E+02 -.854696059E+02 -.853191685E+02 -.851633600E+02 -.850022009E+02 -.848357365E+02 -.846640490E+02 -.844872663E+02 -.843055711E+02 -.841192085E+02 -.839284926E+02 -.837338127E+02 -.835356377E+02 -.833345209E+02 -.831311020E+02 -.829261089E+02 -.827203580E+02 -.825147521E+02 -.823102772E+02 -.821079973E+02 -.819090466E+02 -.817146199E+02 -.815259615E+02 -.813443505E+02 -.811710855E+02 -.810074672E+02 -.808547788E+02 -.807142664E+02 -.805871180E+02 -.804744428E+02 -.803772509E+02 -.802964339E+02 -.802327473E+02 -.801867955E+02 -.801590192E+02 -.801496857E+02 -.801588838E+02 -.801865215E+02 -.802323282E+02 -.802958598E+02 -.803765089E+02 -.804735164E+02 -.805859873E+02 -.807129080E+02 -.808531658E+02 -.810055689E+02 -.811688676E+02 -.813417745E+02 -.815229852E+02 -.817111968E+02 -.819051258E+02 -.821035238E+02 -.823051910E+02 -.825089886E+02 -.827138480E+02 -.829187780E+02 -.831228709E+02 -.833253054E+02 -.835253485E+02 -.837223556E+02 -.839157691E+02 -.841051159E+02 -.842900034E+02 -.844701152E+02 -.846452054E+02 -.848150925E+02 -.849796526E+02 -.851388115E+02 -.852925365E+02 -.854408271E+02 -.855837045E+02 -.857211998E+02 -.858533392E+02 -.859801283E+02 -.861015306E+02 -.862174433E+02 -.863276642E+02 -.864318526E+02 -.865294764E+02 -.866197453E+02 -.867015240E+02 -.867732185E+02 -.868326282E+02 -.868767521E+02 -.869015350E+02 -.869015350E+02
 -.868655495E+02 -.868655495E+02 -.868388911E+02 -.867915215E+02 -.867279004E+02 -.866513560E+02 -.865643570E+02 -.864687210E+02 -.863657729E+02 -.862564672E+02 -.861414816E+02 -.860212892E+02 -.858962138E+02 -.857664736E+02 -.856322151E+02 -.854935394E+02 -.853505241E+02 -.852032400E+02 -.850517655E+02 -.848961983E+02 -.847366648E+02 -.845733290E+02 -.844063991E+02 -.842361341E+02 -.840628482E+02 -.838869160E+02 -.837087748E+02 -.835289276E+02 -.833479443E+02 -.831664618E+02 -.829851832E+02 -.828048753E+02 -.826263653E+02 -.824505353E+02 -.822783162E+02 -.821106790E+02 -.819486259E+02 -.817931787E+02 -.816453669E+02 -.815062143E+02 -.813767246E+02 -.812578665E+02 -.811505588E+02 -.810556553E+02 -.809739301E+02 -.809060641E+02 -.808526325E+02 -.808140942E+02 -.807907829E+02 -.807829010E+02 -.807905152E+02 -.808135554E+02 -.808518162E+02 -.809049603E+02 -.809725256E+02 -.810539334E+02 -.811484995E+02 -.812554462E+02 -.813739161E+02 -.815029870E+02 -.816416861E+02 -.817890059E+02 -.819439188E+02 -.821053912E+02 -.822723970E+02 -.824439298E+02 -.826190141E+02 -.827967146E+02 -.829761446E+02 -.831564723E+02 -.833369261E+02 -.835167983E+02 -.836954476E+02 -.838722998E+02 -.840468479E+02 -.842186511E+02 -.843873325E+02 -.845525762E+02 -.847141234E+02 -.848717681E+02 -.850253516E+02 -.851747565E+02 -.853198994E+02 -.854607233E+02 -.855971880E+02 -.857292586E+02 -.858568930E+02 -.859800251E+02 -.860985451E+02 -.862122741E+02 -.863209328E+02 -.864241007E+02 -.865211638E+02 -.866112471E+02 -.866931270E+02 -.867651166E+02 -.868249164E+02 -.868694194E+02 -.868944550E+02 -.868944550E+02
 -.868669025E+02 -.868669025E+02 -.868404561E+02 -.867935245E+02 -.867305951E+02 -.866550343E+02 -.865693560E+02 -.864754278E+02 -.863746283E+02 -.862679679E+02 -.861561813E+02 -.860397987E+02 -.859192011E+02 -.857946627E+02 -.856663841E+02 -.855345184E+02 -.853991919E+02 -.852605200E+02 -.851186211E+02 -.849736266E+02 -.848256902E+02 -.846749950E+02 -.845217594E+02 -.843662419E+02 -.842087453E+02 -.840496197E+02 -.838892647E+02 -.837281304E+02 -.835667186E+02 -.834055816E+02 -.832453211E+02 -.830865859E+02 -.829300681E+02 -.827764987E+02 -.826266421E+02 -.824812891E+02 -.823412493E+02 -.822073424E+02 -.820803889E+02 -.819611995E+02 -.818505646E+02 -.817492433E+02 -.816579520E+02 -.815773538E+02 -.815080476E+02 -.814505585E+02 -.814053289E+02 -.813727109E+02 -.813529602E+02 -.813462314E+02 -.813525751E+02 -.813719374E+02 -.814041605E+02 -.814489853E+02 -.815060564E+02 -.815749281E+02 -.816550719E+02 -.817458853E+02 -.818467019E+02 -.819568014E+02 -.820754213E+02 -.822017674E+02 -.823350251E+02 -.824743699E+02 -.826189783E+02 -.827680364E+02 -.829207492E+02 -.830763482E+02 -.832340981E+02 -.833933025E+02 -.835533082E+02 -.837135094E+02 -.838733497E+02 -.840323236E+02 -.841899777E+02 -.843459095E+02 -.844997672E+02 -.846512473E+02 -.848000921E+02 -.849460865E+02 -.850890535E+02 -.852288496E+02 -.853653586E+02 -.854984847E+02 -.856281440E+02 -.857542541E+02 -.858767218E+02 -.859954273E+02 -.861102052E+02 -.862208193E+02 -.863269322E+02 -.864280643E+02 -.865235424E+02 -.866124325E+02 -.866934521E+02 -.867648570E+02 -.868242922E+02 -.868685981E+02 -.868935559E+02 -.868935559E+02
 -.868733360E+02 -.868733360E+02 -.868473680E+02 -.868013360E+02 -.867396987E+02 -.866658146E+02 -.865822054E+02 -.864907579E+02 -.863928777E+02 -.862896081E+02 -.861817202E+02 -.860697833E+02 -.859542180E+02 -.858353383E+02 -.857133834E+02 -.855885432E+02 -.854609780E+02 -.853308335E+02 -.851982541E+02 -.850633921E+02 -.849264156E+02 -.847875155E+02 -.846469098E+02 -.845048482E+02 -.843616152E+02 -.842175320E+02 -.840729582E+02 -.839282928E+02 -.837839738E+02 -.836404774E+02 -.834983167E+02 -.833580391E+02 -.832202234E+02 -.830854755E+02 -.829544240E+02 -.828277145E+02 -.827060034E+02 -.825899513E+02 -.824802152E+02 -.823774412E+02 -.822822557E+02 -.821952579E+02 -.821170107E+02 -.820480334E+02 -.819887935E+02 -.819396995E+02 -.819010951E+02 -.818732530E+02 -.818563708E+02 -.818505680E+02 -.818558833E+02 -.818722747E+02 -.818996196E+02 -.819377171E+02 -.819862913E+02 -.820449952E+02 -.821134168E+02 -.821910854E+02 -.822774784E+02 -.823720291E+02 -.824741350E+02 -.825831659E+02 -.826984723E+02 -.828193931E+02 -.829452643E+02 -.830754253E+02 -.832092267E+02 -.833460360E+02 -.834852432E+02 -.836262657E+02 -.837685522E+02 -.839115859E+02 -.840548869E+02 -.841980140E+02 -.843405655E+02 -.844821798E+02 -.846225342E+02 -.847613444E+02 -.848983625E+02 -.850333742E+02 -.851661957E+02 -.852966698E+02 -.854246601E+02 -.855500457E+02 -.856727128E+02 -.857925452E+02 -.859094130E+02 -.860231576E+02 -.861335726E+02 -.862403803E+02 -.863432012E+02 -.864415146E+02 -.865346073E+02 -.866215082E+02 -.867009020E+02 -.867710170E+02 -.868294795E+02 -.868731220E+02 -.868977338E+02 -.868977338E+02
 -.868838206E+02 -.868838206E+02 -.868585405E+02 -.868137698E+02 -.867538925E+02 -.866822219E+02 -.866012567E+02 -.865128767E+02 -.864184928E+02 -.863191618E+02 -.862156746E+02 -.861086236E+02 -.859984551E+02 -.858855094E+02 -.857700518E+02 -.856522969E+02 -.855324274E+02 -.854106088E+02 -.852870008E+02 -.851617669E+02 -.850350812E+02 -.849071344E+02 -.847781377E+02 -.846483271E+02 -.845179650E+02 -.843873426E+02 -.842567807E+02 -.841266298E+02 -.839972706E+02 -.838691121E+02 -.837425909E+02 -.836181685E+02 -.834963288E+02 -.833775748E+02 -.832624244E+02 -.831514063E+02 -.830450547E+02 -.829439042E+02 -.828484838E+02 -.827593111E+02 -.826768860E+02 -.826016844E+02 -.825341522E+02 -.824746991E+02 -.824236928E+02 -.823814541E+02 -.823482521E+02 -.823242999E+02 -.823097517E+02 -.823047006E+02 -.823091764E+02 -.823231461E+02 -.823465136E+02 -.823791216E+02 -.824207536E+02 -.824711375E+02 -.825299494E+02 -.825968180E+02 -.826713305E+02 -.827530378E+02 -.828414604E+02 -.829360951E+02 -.830364208E+02 -.831419050E+02 -.832520094E+02 -.833661964E+02 -.834839335E+02 -.836046992E+02 -.837279870E+02 -.838533093E+02 -.839802011E+02 -.841082227E+02 -.842369618E+02 -.843660353E+02 -.844950901E+02 -.846238041E+02 -.847518855E+02 -.848790724E+02 -.850051314E+02 -.851298555E+02 -.852530619E+02 -.853745877E+02 -.854942862E+02 -.856120210E+02 -.857276589E+02 -.858410610E+02 -.859520722E+02 -.860605063E+02 -.861661286E+02 -.862686326E+02 -.863676106E+02 -.864625153E+02 -.865526104E+02 -.866369063E+02 -.867140760E+02 -.867823461E+02 -.868393542E+02 -.868819624E+02 -.869060138E+02 -.869060138E+02
 -.868974702E+02 -.868974702E+02 -.868730392E+02 -.868298069E+02 -.867720458E+02 -.867029941E+02 -.866251024E+02 -.865402227E+02 -.864497530E+02 -.863547480E+02 -.862560040E+02 -.861541242E+02 -.860495688E+02 -.859426937E+02 -.858337801E+02 -.857230579E+02 -.856107234E+02 -.854969533E+02 -.853819155E+02 -.852657776E+02 -.851487136E+02 -.850309089E+02 -.849125645E+02 -.847938994E+02 -.846751534E+02 -.845565878E+02 -.844384870E+02 -.843211577E+02 -.842049293E+02 -.840901527E+02 -.839771989E+02 -.838664569E+02 -.837583319E+02 -.836532420E+02 -.835516152E+02 -.834538857E+02 -.833604900E+02 -.832718626E+02 -.831884317E+02 -.831106143E+02 -.830388117E+02 -.829734045E+02 -.829147481E+02 -.828631681E+02 -.828189560E+02 -.827823658E+02 -.827536096E+02 -.827328555E+02 -.827202249E+02 -.827157906E+02 -.827195760E+02 -.827315549E+02 -.827516511E+02 -.827797404E+02 -.828156518E+02 -.828591698E+02 -.829100377E+02 -.829679607E+02 -.830326101E+02 -.831036273E+02 -.831806285E+02 -.832632093E+02 -.833509494E+02 -.834434173E+02 -.835401751E+02 -.836407832E+02 -.837448038E+02 -.838518057E+02 -.839613676E+02 -.840730812E+02 -.841865543E+02 -.843014129E+02 -.844173037E+02 -.845338952E+02 -.846508786E+02 -.847679688E+02 -.848849043E+02 -.850014466E+02 -.851173795E+02 -.852325071E+02 -.853466519E+02 -.854596519E+02 -.855713562E+02 -.856816203E+02 -.857902994E+02 -.858972407E+02 -.860022722E+02 -.861051901E+02 -.862057408E+02 -.863035999E+02 -.863983426E+02 -.864894078E+02 -.865760495E+02 -.866572749E+02 -.867317635E+02 -.867977608E+02 -.868529409E+02 -.868942256E+02 -.869175490E+02 -.869175490E+02
 -.869135327E+02 -.869135327E+02 -.868900714E+02 -.868485836E+02 -.867932018E+02 -.867270653E+02 -.866525570E+02 -.865714841E+02 -.864852173E+02 -.863947963E+02 -.863010116E+02 -.862044668E+02 -.861056267E+02 -.860048540E+02 -.859024381E+02 -.857986167E+02 -.856935930E+02 -.855875486E+02 -.854806540E+02 -.853730763E+02 -.852649853E+02 -.851565581E+02 -.850479829E+02 -.849394614E+02 -.848312104E+02 -.847234636E+02 -.846164715E+02 -.845105018E+02 -.844058393E+02 -.843027845E+02 -.842016526E+02 -.841027721E+02 -.840064826E+02 -.839131325E+02 -.838230764E+02 -.837366722E+02 -.836542779E+02 -.835762485E+02 -.835029322E+02 -.834346667E+02 -.833717759E+02 -.833145662E+02 -.832633228E+02 -.832183061E+02 -.831797491E+02 -.831478538E+02 -.831227892E+02 -.831046886E+02 -.830936483E+02 -.830897258E+02 -.830929396E+02 -.831032684E+02 -.831206518E+02 -.831449906E+02 -.831761486E+02 -.832139541E+02 -.832582019E+02 -.833086564E+02 -.833650539E+02 -.834271065E+02 -.834945047E+02 -.835669218E+02 -.836440167E+02 -.837254385E+02 -.838108290E+02 -.838998272E+02 -.839920722E+02 -.840872065E+02 -.841848786E+02 -.842847461E+02 -.843864781E+02 -.844897567E+02 -.845942793E+02 -.846997593E+02 -.848059279E+02 -.849125338E+02 -.850193440E+02 -.851261431E+02 -.852327329E+02 -.853389305E+02 -.854445673E+02 -.855494852E+02 -.856535341E+02 -.857565666E+02 -.858584325E+02 -.859589708E+02 -.860580002E+02 -.861553062E+02 -.862506249E+02 -.863436218E+02 -.864338649E+02 -.865207890E+02 -.866036497E+02 -.866814641E+02 -.867529322E+02 -.868163357E+02 -.868694050E+02 -.869091460E+02 -.869316131E+02 -.869316131E+02
 -.869313776E+02 -.869313776E+02 -.869089729E+02 -.868693771E+02 -.868165610E+02 -.867535467E+02 -.866826339E+02 -.866055721E+02 -.865236930E+02 -.864380111E+02 -.863493022E+02 -.862581622E+02 -.861650528E+02 -.860703370E+02 -.859743058E+02 -.858771993E+02 -.857792222E+02 -.856805567E+02 -.855813718E+02 -.854818308E+02 -.853820966E+02 -.852823365E+02 -.851827248E+02 -.850834458E+02 -.849846948E+02 -.848866794E+02 -.847896201E+02 -.846937503E+02 -.845993155E+02 -.845065734E+02 -.844157922E+02 -.843272494E+02 -.842412302E+02 -.841580258E+02 -.840779308E+02 -.840012414E+02 -.839282525E+02 -.838592551E+02 -.837945337E+02 -.837343635E+02 -.836790075E+02 -.836287135E+02 -.835837118E+02 -.835442122E+02 -.835104018E+02 -.834824428E+02 -.834604705E+02 -.834445915E+02 -.834348825E+02 -.834313895E+02 -.834341270E+02 -.834430778E+02 -.834581933E+02 -.834793940E+02 -.835065706E+02 -.835395851E+02 -.835782725E+02 -.836224432E+02 -.836718844E+02 -.837263631E+02 -.837856288E+02 -.838494157E+02 -.839174459E+02 -.839894320E+02 -.840650803E+02 -.841440931E+02 -.842261715E+02 -.843110183E+02 -.843983398E+02 -.844878481E+02 -.845792636E+02 -.846723160E+02 -.847667458E+02 -.848623062E+02 -.849587628E+02 -.850558953E+02 -.851534967E+02 -.852513736E+02 -.853493457E+02 -.854472440E+02 -.855449100E+02 -.856421926E+02 -.857389451E+02 -.858350213E+02 -.859302696E+02 -.860245259E+02 -.861176048E+02 -.862092869E+02 -.862993042E+02 -.863873193E+02 -.864729001E+02 -.865554856E+02 -.866343424E+02 -.867085072E+02 -.867767126E+02 -.868372897E+02 -.868880413E+02 -.869260760E+02 -.869475916E+02 -.869475916E+02
 -.869504834E+02 -.869504834E+02 -.869291946E+02 -.868915905E+02 -.868414637E+02 -.867817061E+02 -.867145223E+02 -.866415940E+02 -.865642048E+02 -.864833366E+02 -.863997429E+02 -.863140055E+02 -.862265775E+02 -.861378167E+02 -.860480110E+02 -.859573982E+02 -.858661810E+02 -.857745388E+02 -.856826364E+02 -.855906308E+02 -.854986768E+02 -.854069305E+02 -.853155527E+02 -.852247107E+02 -.851345795E+02 -.850453436E+02 -.849571965E+02 -.848703414E+02 -.847849904E+02 -.847013643E+02 -.846196916E+02 -.845402073E+02 -.844631515E+02 -.843887682E+02 -.843173032E+02 -.842490021E+02 -.841841090E+02 -.841228635E+02 -.840654994E+02 -.840122419E+02 -.839633054E+02 -.839188918E+02 -.838791880E+02 -.838443641E+02 -.838145714E+02 -.837899408E+02 -.837705813E+02 -.837565787E+02 -.837479947E+02 -.837448663E+02 -.837472047E+02 -.837549961E+02 -.837682011E+02 -.837867555E+02 -.838105709E+02 -.838395358E+02 -.838735168E+02 -.839123600E+02 -.839558928E+02 -.840039257E+02 -.840562545E+02 -.841126619E+02 -.841729203E+02 -.842367935E+02 -.843040393E+02 -.843744112E+02 -.844476611E+02 -.845235409E+02 -.846018043E+02 -.846822092E+02 -.847645186E+02 -.848485022E+02 -.849339380E+02 -.850206128E+02 -.851083228E+02 -.851968749E+02 -.852860858E+02 -.853757827E+02 -.854658022E+02 -.855559894E+02 -.856461966E+02 -.857362810E+02 -.858261018E+02 -.859155161E+02 -.860043743E+02 -.860925129E+02 -.861797461E+02 -.862658545E+02 -.863505707E+02 -.864335599E+02 -.865143958E+02 -.865925284E+02 -.866672420E+02 -.867376015E+02 -.868023811E+02 -.868599718E+02 -.869082610E+02 -.869444747E+02 -.869649709E+02 -.869649709E+02
 -.869704238E+02 -.869704238E+02 -.869502881E+02 -.869147365E+02 -.868673727E+02 -.868109481E+02 -.867475641E+02 -.866788269E+02 -.866059655E+02 -.865299228E+02 -.864514249E+02 -.863710345E+02 -.862891913E+02 -.862062439E+02 -.861224735E+02 -.860381125E+02 -.859533587E+02 -.858683861E+02 -.857833533E+02 -.856984101E+02 -.856137017E+02 -.855293734E+02 -.854455721E+02 -.853624494E+02 -.852801621E+02 -.851988733E+02 -.851187530E+02 -.850399781E+02 -.849627320E+02 -.848872041E+02 -.848135894E+02 -.847420874E+02 -.846729008E+02 -.846062344E+02 -.845422941E+02 -.844812845E+02 -.844234082E+02 -.843688636E+02 -.843178434E+02 -.842705328E+02 -.842271079E+02 -.841877337E+02 -.841525628E+02 -.841217339E+02 -.840953700E+02 -.840735775E+02 -.840564447E+02 -.840440412E+02 -.840364168E+02 -.840336012E+02 -.840356037E+02 -.840424126E+02 -.840539960E+02 -.840703017E+02 -.840912577E+02 -.841167735E+02 -.841467402E+02 -.841810326E+02 -.842195097E+02 -.842620166E+02 -.843083858E+02 -.843584389E+02 -.844119886E+02 -.844688397E+02 -.845287918E+02 -.845916400E+02 -.846571774E+02 -.847251964E+02 -.847954900E+02 -.848678538E+02 -.849420866E+02 -.850179921E+02 -.850953798E+02 -.851740655E+02 -.852538724E+02 -.853346309E+02 -.854161793E+02 -.854983634E+02 -.855810356E+02 -.856640548E+02 -.857472845E+02 -.858305906E+02 -.859138395E+02 -.859968937E+02 -.860796075E+02 -.861618207E+02 -.862433504E+02 -.863239805E+02 -.864034480E+02 -.864814250E+02 -.865574957E+02 -.866311260E+02 -.867016239E+02 -.867680887E+02 -.868293429E+02 -.868838460E+02 -.869295789E+02 -.869638954E+02 -.869833268E+02 -.869833268E+02
 -.869908556E+02 -.869908556E+02 -.869718921E+02 -.869384232E+02 -.868938561E+02 -.868407952E+02 -.867812328E+02 -.867166939E+02 -.866483484E+02 -.865770956E+02 -.865036301E+02 -.864284916E+02 -.863521032E+02 -.862748011E+02 -.861968571E+02 -.861184957E+02 -.860399076E+02 -.859612600E+02 -.858827040E+02 -.858043810E+02 -.857264268E+02 -.856489753E+02 -.855721608E+02 -.854961199E+02 -.854209928E+02 -.853469239E+02 -.852740625E+02 -.852025625E+02 -.851325826E+02 -.850642859E+02 -.849978389E+02 -.849334113E+02 -.848711747E+02 -.848113019E+02 -.847539654E+02 -.846993366E+02 -.846475843E+02 -.845988734E+02 -.845533635E+02 -.845112076E+02 -.844725509E+02 -.844375291E+02 -.844062675E+02 -.843788797E+02 -.843554663E+02 -.843361141E+02 -.843208952E+02 -.843098663E+02 -.843030679E+02 -.843005241E+02 -.843022422E+02 -.843082129E+02 -.843184097E+02 -.843327901E+02 -.843512952E+02 -.843738509E+02 -.844003681E+02 -.844307440E+02 -.844648631E+02 -.845025978E+02 -.845438104E+02 -.845883536E+02 -.846360724E+02 -.846868050E+02 -.847403846E+02 -.847966406E+02 -.848553996E+02 -.849164873E+02 -.849797293E+02 -.850449525E+02 -.851119859E+02 -.851806617E+02 -.852508162E+02 -.853222903E+02 -.853949302E+02 -.854685874E+02 -.855431191E+02 -.856183878E+02 -.856942609E+02 -.857706102E+02 -.858473100E+02 -.859242356E+02 -.860012611E+02 -.860782555E+02 -.861550788E+02 -.862315758E+02 -.863075690E+02 -.863828479E+02 -.864571571E+02 -.865301789E+02 -.866015115E+02 -.866706407E+02 -.867369026E+02 -.867994352E+02 -.868571155E+02 -.869084765E+02 -.869515998E+02 -.869839745E+02 -.870023137E+02 -.870023137E+02
 -.870115061E+02 -.870115061E+02 -.869937202E+02 -.869623401E+02 -.869205723E+02 -.868708704E+02 -.868151133E+02 -.867547419E+02 -.866908629E+02 -.866243291E+02 -.865558005E+02 -.864857912E+02 -.864147050E+02 -.863428636E+02 -.862705271E+02 -.861979105E+02 -.861251960E+02 -.860525427E+02 -.859800936E+02 -.859079810E+02 -.858363312E+02 -.857652673E+02 -.856949115E+02 -.856253869E+02 -.855568185E+02 -.854893342E+02 -.854230650E+02 -.853581452E+02 -.852947122E+02 -.852329065E+02 -.851728708E+02 -.851147497E+02 -.850586889E+02 -.850048346E+02 -.849533320E+02 -.849043250E+02 -.848579548E+02 -.848143590E+02 -.847736704E+02 -.847360161E+02 -.847015161E+02 -.846702827E+02 -.846424192E+02 -.846180192E+02 -.845971653E+02 -.845799288E+02 -.845663690E+02 -.845565321E+02 -.845504513E+02 -.845481463E+02 -.845496230E+02 -.845548735E+02 -.845638761E+02 -.845765959E+02 -.845929844E+02 -.846129806E+02 -.846365112E+02 -.846634916E+02 -.846938263E+02 -.847274102E+02 -.847641290E+02 -.848038609E+02 -.848464768E+02 -.848918423E+02 -.849398180E+02 -.849902610E+02 -.850430258E+02 -.850979656E+02 -.851549328E+02 -.852137806E+02 -.852743632E+02 -.853365370E+02 -.854001611E+02 -.854650979E+02 -.855312134E+02 -.855983776E+02 -.856664644E+02 -.857353515E+02 -.858049201E+02 -.858750535E+02 -.859456370E+02 -.860165550E+02 -.860876897E+02 -.861589174E+02 -.862301048E+02 -.863011032E+02 -.863717418E+02 -.864418182E+02 -.865110866E+02 -.865792417E+02 -.866458986E+02 -.867105661E+02 -.867726115E+02 -.868312154E+02 -.868853126E+02 -.869335142E+02 -.869740066E+02 -.870044197E+02 -.870216537E+02 -.870216537E+02
 -.870321630E+02 -.870321630E+02 -.870155492E+02 -.869862456E+02 -.869472561E+02 -.869008814E+02 -.868488852E+02 -.867926216E+02 -.867331323E+02 -.866712213E+02 -.866075119E+02 -.865424905E+02 -.864765400E+02 -.864099657E+02 -.863430148E+02 -.862758915E+02 -.862087684E+02 -.861417958E+02 -.860751078E+02 -.860088280E+02 -.859430730E+02 -.858779556E+02 -.858135868E+02 -.857500771E+02 -.856875382E+02 -.856260832E+02 -.855658272E+02 -.855068874E+02 -.854493831E+02 -.853934352E+02 -.853391666E+02 -.852867007E+02 -.852361617E+02 -.851876733E+02 -.851413584E+02 -.850973381E+02 -.850557311E+02 -.850166525E+02 -.849802133E+02 -.849465194E+02 -.849156707E+02 -.848877603E+02 -.848628739E+02 -.848410888E+02 -.848224734E+02 -.848070865E+02 -.847949769E+02 -.847861826E+02 -.847807310E+02 -.847786381E+02 -.847799088E+02 -.847845365E+02 -.847925033E+02 -.848037802E+02 -.848183272E+02 -.848360938E+02 -.848570195E+02 -.848810342E+02 -.849080588E+02 -.849380059E+02 -.849707807E+02 -.850062817E+02 -.850444013E+02 -.850850270E+02 -.851280421E+02 -.851733265E+02 -.852207577E+02 -.852702115E+02 -.853215629E+02 -.853746868E+02 -.854294589E+02 -.854857558E+02 -.855434562E+02 -.856024408E+02 -.856625929E+02 -.857237986E+02 -.857859466E+02 -.858489282E+02 -.859126367E+02 -.859769669E+02 -.860418138E+02 -.861070711E+02 -.861726291E+02 -.862383719E+02 -.863041735E+02 -.863698927E+02 -.864353666E+02 -.865004023E+02 -.865647650E+02 -.866281641E+02 -.866902336E+02 -.867505071E+02 -.868083856E+02 -.868630950E+02 -.869136303E+02 -.869586835E+02 -.869965490E+02 -.870250000E+02 -.870411270E+02 -.870411270E+02
 -.870526644E+02 -.870526644E+02 -.870372091E+02 -.870099558E+02 -.869737061E+02 -.869306072E+02 -.868823067E+02 -.868300709E+02 -.867748752E+02 -.867174734E+02 -.866584508E+02 -.865982649E+02 -.865372763E+02 -.864757728E+02 -.864139876E+02 -.863521132E+02 -.862903121E+02 -.862287252E+02 -.861674777E+02 -.861066843E+02 -.860464522E+02 -.859868845E+02 -.859280817E+02 -.858701430E+02 -.858131680E+02 -.857572568E+02 -.857025104E+02 -.856490314E+02 -.855969233E+02 -.855462907E+02 -.854972392E+02 -.854498747E+02 -.854043030E+02 -.853606293E+02 -.853189580E+02 -.852793912E+02 -.852420289E+02 -.852069680E+02 -.851743015E+02 -.851441179E+02 -.851165008E+02 -.850915277E+02 -.850692699E+02 -.850497917E+02 -.850331498E+02 -.850193930E+02 -.850085615E+02 -.850006871E+02 -.849957921E+02 -.849938899E+02 -.849949843E+02 -.849990698E+02 -.850061316E+02 -.850161456E+02 -.850290786E+02 -.850448887E+02 -.850635255E+02 -.850849308E+02 -.851090388E+02 -.851357767E+02 -.851650653E+02 -.851968197E+02 -.852309500E+02 -.852673617E+02 -.853059567E+02 -.853466337E+02 -.853892893E+02 -.854338182E+02 -.854801141E+02 -.855280703E+02 -.855775804E+02 -.856285384E+02 -.856808395E+02 -.857343803E+02 -.857890590E+02 -.858447758E+02 -.859014323E+02 -.859589321E+02 -.860171797E+02 -.860760800E+02 -.861355376E+02 -.861954550E+02 -.862557305E+02 -.863162562E+02 -.863769138E+02 -.864375702E+02 -.864980715E+02 -.865582349E+02 -.866178383E+02 -.866766067E+02 -.867341944E+02 -.867901619E+02 -.868439452E+02 -.868948169E+02 -.869418343E+02 -.869837718E+02 -.870190331E+02 -.870455363E+02 -.870605632E+02 -.870605632E+02
 -.870728906E+02 -.870728906E+02 -.870585744E+02 -.870333354E+02 -.869997743E+02 -.869598857E+02 -.869152013E+02 -.868668993E+02 -.868158884E+02 -.867628715E+02 -.867083950E+02 -.866528866E+02 -.865966840E+02 -.865400566E+02 -.864832229E+02 -.864263633E+02 -.863696297E+02 -.863131533E+02 -.862570505E+02 -.862014270E+02 -.861463813E+02 -.860920069E+02 -.860383948E+02 -.859856341E+02 -.859338133E+02 -.858830209E+02 -.858333459E+02 -.857848779E+02 -.857377069E+02 -.856919235E+02 -.856476186E+02 -.856048831E+02 -.855638077E+02 -.855244819E+02 -.854869944E+02 -.854514318E+02 -.854178786E+02 -.853864165E+02 -.853571237E+02 -.853300746E+02 -.853053391E+02 -.852829822E+02 -.852630634E+02 -.852456363E+02 -.852307482E+02 -.852184397E+02 -.852087443E+02 -.852016882E+02 -.851972900E+02 -.851955608E+02 -.851965038E+02 -.852001142E+02 -.852063798E+02 -.852152804E+02 -.852267884E+02 -.852408688E+02 -.852574796E+02 -.852765723E+02 -.852980917E+02 -.853219771E+02 -.853481623E+02 -.853765758E+02 -.854071422E+02 -.854397820E+02 -.854744124E+02 -.855109479E+02 -.855493006E+02 -.855893813E+02 -.856310993E+02 -.856743636E+02 -.857190827E+02 -.857651654E+02 -.858125211E+02 -.858610601E+02 -.859106936E+02 -.859613339E+02 -.860128944E+02 -.860652893E+02 -.861184334E+02 -.861722411E+02 -.862266257E+02 -.862814980E+02 -.863367646E+02 -.863923253E+02 -.864480697E+02 -.865038734E+02 -.865595920E+02 -.866150535E+02 -.866700493E+02 -.867243209E+02 -.867775441E+02 -.868293068E+02 -.868790816E+02 -.869261888E+02 -.869697486E+02 -.870086187E+02 -.870413126E+02 -.870658932E+02 -.870798332E+02 -.870798332E+02
 -.870927567E+02 -.870927567E+02 -.870795563E+02 -.870562888E+02 -.870253567E+02 -.869886037E+02 -.869474465E+02 -.869029759E+02 -.868560336E+02 -.868072714E+02 -.867571968E+02 -.867062071E+02 -.866546163E+02 -.866026754E+02 -.865505877E+02 -.864985209E+02 -.864466163E+02 -.863949954E+02 -.863437657E+02 -.862930242E+02 -.862428607E+02 -.861933604E+02 -.861446050E+02 -.860966743E+02 -.860496471E+02 -.860036017E+02 -.859586163E+02 -.859147692E+02 -.858721387E+02 -.858308033E+02 -.857908417E+02 -.857523318E+02 -.857153513E+02 -.856799768E+02 -.856462836E+02 -.856143456E+02 -.855842342E+02 -.855560184E+02 -.855297644E+02 -.855055346E+02 -.854833880E+02 -.854633789E+02 -.854455575E+02 -.854299683E+02 -.854166512E+02 -.854056398E+02 -.853969622E+02 -.853906402E+02 -.853866894E+02 -.853851189E+02 -.853859313E+02 -.853891227E+02 -.853946827E+02 -.854025946E+02 -.854128351E+02 -.854253751E+02 -.854401794E+02 -.854572073E+02 -.854764128E+02 -.854977446E+02 -.855211473E+02 -.855465608E+02 -.855739215E+02 -.856031623E+02 -.856342131E+02 -.856670016E+02 -.857014532E+02 -.857374917E+02 -.857750399E+02 -.858140198E+02 -.858543528E+02 -.858959603E+02 -.859387640E+02 -.859826858E+02 -.860276483E+02 -.860735745E+02 -.861203882E+02 -.861680133E+02 -.862163735E+02 -.862653922E+02 -.863149907E+02 -.863650881E+02 -.864155985E+02 -.864664295E+02 -.865174791E+02 -.865686314E+02 -.866197517E+02 -.866706798E+02 -.867212206E+02 -.867711332E+02 -.868201152E+02 -.868677828E+02 -.869136457E+02 -.869570721E+02 -.869972458E+02 -.870331077E+02 -.870632808E+02 -.870859719E+02 -.870988429E+02 -.870988429E+02
 -.871122067E+02 -.871122067E+02 -.871000961E+02 -.870787530E+02 -.870503852E+02 -.870166878E+02 -.869789641E+02 -.869382180E+02 -.868952249E+02 -.868505858E+02 -.868047691E+02 -.867581416E+02 -.867109935E+02 -.866635571E+02 -.866160202E+02 -.865685379E+02 -.865212406E+02 -.864742403E+02 -.864276354E+02 -.863815147E+02 -.863359599E+02 -.862910479E+02 -.862468522E+02 -.862034440E+02 -.861608933E+02 -.861192693E+02 -.860786406E+02 -.860390757E+02 -.860006428E+02 -.859634101E+02 -.859274451E+02 -.858928153E+02 -.858595872E+02 -.858278263E+02 -.857975969E+02 -.857689617E+02 -.857419815E+02 -.857167147E+02 -.856932172E+02 -.856715419E+02 -.856517383E+02 -.856338523E+02 -.856179257E+02 -.856039963E+02 -.855920972E+02 -.855822568E+02 -.855744985E+02 -.855688406E+02 -.855652960E+02 -.855638723E+02 -.855645718E+02 -.855673911E+02 -.855723214E+02 -.855793488E+02 -.855884537E+02 -.855996118E+02 -.856127935E+02 -.856279645E+02 -.856450863E+02 -.856641158E+02 -.856850061E+02 -.857077068E+02 -.857321641E+02 -.857583212E+02 -.857861188E+02 -.858154954E+02 -.858463876E+02 -.858787305E+02 -.859124581E+02 -.859475033E+02 -.859837989E+02 -.860212769E+02 -.860598695E+02 -.860995089E+02 -.861401276E+02 -.861816581E+02 -.862240333E+02 -.862671856E+02 -.863110473E+02 -.863555496E+02 -.864006217E+02 -.864461901E+02 -.864921766E+02 -.865384964E+02 -.865850555E+02 -.866317469E+02 -.866784459E+02 -.867250040E+02 -.867712404E+02 -.868169318E+02 -.868617980E+02 -.869054841E+02 -.869475367E+02 -.869873727E+02 -.870242387E+02 -.870571585E+02 -.870848637E+02 -.871057035E+02 -.871175264E+02 -.871175264E+02
 -.871312075E+02 -.871312075E+02 -.871201595E+02 -.871006917E+02 -.870748213E+02 -.870440972E+02 -.870097111E+02 -.869725817E+02 -.869334187E+02 -.868927728E+02 -.868510733E+02 -.868086567E+02 -.867657896E+02 -.867226850E+02 -.866795157E+02 -.866364240E+02 -.865935294E+02 -.865509342E+02 -.865087285E+02 -.864669928E+02 -.864258010E+02 -.863852224E+02 -.863453226E+02 -.863061653E+02 -.862678123E+02 -.862303247E+02 -.861937627E+02 -.861581860E+02 -.861236541E+02 -.860902258E+02 -.860579599E+02 -.860269140E+02 -.859971453E+02 -.859687100E+02 -.859416630E+02 -.859160576E+02 -.858919455E+02 -.858693762E+02 -.858483972E+02 -.858290530E+02 -.858113854E+02 -.857954333E+02 -.857812317E+02 -.857688125E+02 -.857582035E+02 -.857494285E+02 -.857425071E+02 -.857374546E+02 -.857342819E+02 -.857329954E+02 -.857335968E+02 -.857360833E+02 -.857404477E+02 -.857466781E+02 -.857547581E+02 -.857646672E+02 -.857763806E+02 -.857898696E+02 -.858051015E+02 -.858220401E+02 -.858406460E+02 -.858608765E+02 -.858826860E+02 -.859060266E+02 -.859308479E+02 -.859570977E+02 -.859847220E+02 -.860136654E+02 -.860438714E+02 -.860752827E+02 -.861078411E+02 -.861414884E+02 -.861761657E+02 -.862118142E+02 -.862483750E+02 -.862857891E+02 -.863239974E+02 -.863629403E+02 -.864025576E+02 -.864427878E+02 -.864835674E+02 -.865248301E+02 -.865665049E+02 -.866085145E+02 -.866507730E+02 -.866931821E+02 -.867356273E+02 -.867779719E+02 -.868200495E+02 -.868616545E+02 -.869025295E+02 -.869423482E+02 -.869806942E+02 -.870170325E+02 -.870506727E+02 -.870807205E+02 -.871060145E+02 -.871250442E+02 -.871358418E+02 -.871358418E+02
 -.871497447E+02 -.871497447E+02 -.871397316E+02 -.871220897E+02 -.870986492E+02 -.870708164E+02 -.870396733E+02 -.870060545E+02 -.869706054E+02 -.869338267E+02 -.868961092E+02 -.868577595E+02 -.868190204E+02 -.867800861E+02 -.867411139E+02 -.867022337E+02 -.866635541E+02 -.866251681E+02 -.865871572E+02 -.865495943E+02 -.865125457E+02 -.864760734E+02 -.864402361E+02 -.864050901E+02 -.863706902E+02 -.863370898E+02 -.863043417E+02 -.862724980E+02 -.862416103E+02 -.862117296E+02 -.861829063E+02 -.861551903E+02 -.861286306E+02 -.861032751E+02 -.860791707E+02 -.860563629E+02 -.860348956E+02 -.860148109E+02 -.859961488E+02 -.859789471E+02 -.859632412E+02 -.859490636E+02 -.859364442E+02 -.859254095E+02 -.859159830E+02 -.859081847E+02 -.859020311E+02 -.858975350E+02 -.858947055E+02 -.858935480E+02 -.858940639E+02 -.858962510E+02 -.859001029E+02 -.859056097E+02 -.859127579E+02 -.859215299E+02 -.859319050E+02 -.859438590E+02 -.859573645E+02 -.859723908E+02 -.859889047E+02 -.860068700E+02 -.860262485E+02 -.860469993E+02 -.860690797E+02 -.860924455E+02 -.861170505E+02 -.861428476E+02 -.861697886E+02 -.861978241E+02 -.862269044E+02 -.862569792E+02 -.862879976E+02 -.863199087E+02 -.863526613E+02 -.863862038E+02 -.864204844E+02 -.864554506E+02 -.864910491E+02 -.865272254E+02 -.865639226E+02 -.866010812E+02 -.866386372E+02 -.866765206E+02 -.867146534E+02 -.867529462E+02 -.867912944E+02 -.868295732E+02 -.868676308E+02 -.869052794E+02 -.869422840E+02 -.869783471E+02 -.870130891E+02 -.870460229E+02 -.870765199E+02 -.871037667E+02 -.871267076E+02 -.871439697E+02 -.871537656E+02 -.871537656E+02
 -.871678174E+02 -.871678174E+02 -.871588121E+02 -.871429476E+02 -.871218712E+02 -.870968496E+02 -.870688575E+02 -.870386472E+02 -.870068004E+02 -.869737691E+02 -.869399058E+02 -.869054875E+02 -.868707335E+02 -.868358194E+02 -.868008873E+02 -.867660545E+02 -.867314190E+02 -.866970647E+02 -.866630647E+02 -.866294843E+02 -.865963830E+02 -.865638158E+02 -.865318346E+02 -.865004892E+02 -.864698277E+02 -.864398970E+02 -.864107429E+02 -.863824108E+02 -.863549453E+02 -.863283904E+02 -.863027896E+02 -.862781856E+02 -.862546203E+02 -.862321346E+02 -.862107686E+02 -.861905610E+02 -.861715489E+02 -.861537680E+02 -.861372523E+02 -.861220337E+02 -.861081420E+02 -.860956047E+02 -.860844469E+02 -.860746909E+02 -.860663565E+02 -.860594604E+02 -.860540166E+02 -.860500357E+02 -.860475254E+02 -.860464902E+02 -.860469313E+02 -.860488467E+02 -.860522312E+02 -.860570765E+02 -.860633710E+02 -.860711002E+02 -.860802465E+02 -.860907896E+02 -.861027064E+02 -.861159712E+02 -.861305558E+02 -.861464299E+02 -.861635609E+02 -.861819144E+02 -.862014542E+02 -.862221427E+02 -.862439408E+02 -.862668082E+02 -.862907039E+02 -.863155856E+02 -.863414108E+02 -.863681361E+02 -.863957179E+02 -.864241120E+02 -.864532740E+02 -.864831591E+02 -.865137220E+02 -.865449168E+02 -.865766965E+02 -.866090129E+02 -.866418155E+02 -.866750512E+02 -.867086627E+02 -.867425873E+02 -.867767545E+02 -.868110837E+02 -.868454804E+02 -.868798315E+02 -.869139996E+02 -.869478149E+02 -.869810646E+02 -.870134798E+02 -.870447174E+02 -.870743374E+02 -.871017725E+02 -.871262887E+02 -.871469340E+02 -.871624710E+02 -.871712889E+02 -.871712889E+02
 -.871854338E+02 -.871854338E+02 -.871774102E+02 -.871632761E+02 -.871445008E+02 -.871222139E+02 -.870972853E+02 -.870703864E+02 -.870420367E+02 -.870126400E+02 -.869825113E+02 -.869518984E+02 -.869209975E+02 -.868899655E+02 -.868589298E+02 -.868279950E+02 -.867972489E+02 -.867667662E+02 -.867366122E+02 -.867068448E+02 -.866775166E+02 -.866486762E+02 -.866203693E+02 -.865926396E+02 -.865655289E+02 -.865390780E+02 -.865133268E+02 -.864883145E+02 -.864640793E+02 -.864406592E+02 -.864180914E+02 -.863964123E+02 -.863756578E+02 -.863558627E+02 -.863370609E+02 -.863192853E+02 -.863025673E+02 -.862869371E+02 -.862724233E+02 -.862590528E+02 -.862468508E+02 -.862358403E+02 -.862260424E+02 -.862174760E+02 -.862101574E+02 -.862041009E+02 -.861993180E+02 -.861958178E+02 -.861936065E+02 -.861926880E+02 -.861930632E+02 -.861947305E+02 -.861976856E+02 -.862019214E+02 -.862074282E+02 -.862141940E+02 -.862222038E+02 -.862314408E+02 -.862418854E+02 -.862535161E+02 -.862663092E+02 -.862802391E+02 -.862952784E+02 -.863113981E+02 -.863285676E+02 -.863467551E+02 -.863659274E+02 -.863860505E+02 -.864070892E+02 -.864290078E+02 -.864517699E+02 -.864753383E+02 -.864996756E+02 -.865247440E+02 -.865505049E+02 -.865769198E+02 -.866039492E+02 -.866315532E+02 -.866596907E+02 -.866883193E+02 -.867173946E+02 -.867468696E+02 -.867766936E+02 -.868068106E+02 -.868371578E+02 -.868676631E+02 -.868982419E+02 -.869287930E+02 -.869591933E+02 -.869892905E+02 -.870188942E+02 -.870477635E+02 -.870755916E+02 -.871019849E+02 -.871264362E+02 -.871482900E+02 -.871666958E+02 -.871805490E+02 -.871884120E+02 -.871884120E+02
 -.872026039E+02 -.872026039E+02 -.871955371E+02 -.871830892E+02 -.871665553E+02 -.871469309E+02 -.871249833E+02 -.871013047E+02 -.870763537E+02 -.870504865E+02 -.870239816E+02 -.869970577E+02 -.869698883E+02 -.869426121E+02 -.869153417E+02 -.868881696E+02 -.868611732E+02 -.868344184E+02 -.868079627E+02 -.867818570E+02 -.867561473E+02 -.867308762E+02 -.867060834E+02 -.866818068E+02 -.866580827E+02 -.866349463E+02 -.866124317E+02 -.865905726E+02 -.865694018E+02 -.865489517E+02 -.865292538E+02 -.865103392E+02 -.864922381E+02 -.864749801E+02 -.864585938E+02 -.864431069E+02 -.864285459E+02 -.864149361E+02 -.864023016E+02 -.863906650E+02 -.863800471E+02 -.863704675E+02 -.863619437E+02 -.863544915E+02 -.863481245E+02 -.863428547E+02 -.863386916E+02 -.863356427E+02 -.863337135E+02 -.863329069E+02 -.863332239E+02 -.863346630E+02 -.863372206E+02 -.863408908E+02 -.863456656E+02 -.863515349E+02 -.863584863E+02 -.863665055E+02 -.863755764E+02 -.863856808E+02 -.863967990E+02 -.864089096E+02 -.864219895E+02 -.864360145E+02 -.864509587E+02 -.864667955E+02 -.864834969E+02 -.865010342E+02 -.865193777E+02 -.865384971E+02 -.865583615E+02 -.865789393E+02 -.866001988E+02 -.866221074E+02 -.866446325E+02 -.866677406E+02 -.866913980E+02 -.867155700E+02 -.867402211E+02 -.867653145E+02 -.867908115E+02 -.868166709E+02 -.868428480E+02 -.868692939E+02 -.868959529E+02 -.869227616E+02 -.869496450E+02 -.869765136E+02 -.870032585E+02 -.870297448E+02 -.870558042E+02 -.870812235E+02 -.871057316E+02 -.871289805E+02 -.871505226E+02 -.871697787E+02 -.871859987E+02 -.871982077E+02 -.872051379E+02 -.872051379E+02
 -.872193284E+02 -.872193284E+02 -.872131951E+02 -.872023919E+02 -.871880430E+02 -.871710132E+02 -.871519692E+02 -.871314255E+02 -.871097809E+02 -.870873453E+02 -.870643609E+02 -.870410183E+02 -.870174682E+02 -.869938317E+02 -.869702067E+02 -.869466737E+02 -.869233001E+02 -.869001432E+02 -.868772528E+02 -.868546731E+02 -.868324438E+02 -.868106016E+02 -.867891807E+02 -.867682136E+02 -.867477313E+02 -.867277639E+02 -.867083403E+02 -.866894892E+02 -.866712383E+02 -.866536148E+02 -.866366456E+02 -.866203565E+02 -.866047732E+02 -.865899202E+02 -.865758216E+02 -.865625005E+02 -.865499790E+02 -.865382783E+02 -.865274183E+02 -.865174178E+02 -.865082943E+02 -.865000639E+02 -.864927411E+02 -.864863390E+02 -.864808691E+02 -.864763410E+02 -.864727627E+02 -.864701406E+02 -.864684788E+02 -.864677802E+02 -.864680452E+02 -.864692729E+02 -.864714601E+02 -.864746020E+02 -.864786919E+02 -.864837215E+02 -.864896805E+02 -.864965572E+02 -.865043380E+02 -.865130080E+02 -.865225508E+02 -.865329485E+02 -.865441820E+02 -.865562312E+02 -.865690745E+02 -.865826896E+02 -.865970532E+02 -.866121413E+02 -.866279291E+02 -.866443910E+02 -.866615012E+02 -.866792332E+02 -.866975600E+02 -.867164542E+02 -.867358881E+02 -.867558334E+02 -.867762612E+02 -.867971420E+02 -.868184455E+02 -.868401399E+02 -.868621920E+02 -.868845662E+02 -.869072239E+02 -.869301224E+02 -.869532137E+02 -.869764422E+02 -.869997429E+02 -.870230377E+02 -.870462315E+02 -.870692070E+02 -.870918172E+02 -.871138767E+02 -.871351491E+02 -.871553318E+02 -.871740350E+02 -.871907553E+02 -.872048402E+02 -.872154426E+02 -.872214611E+02 -.872214611E+02
 -.872355792E+02 -.872355792E+02 -.872303571E+02 -.872211585E+02 -.872089407E+02 -.871944404E+02 -.871782255E+02 -.871607347E+02 -.871423082E+02 -.871232105E+02 -.871036482E+02 -.870837840E+02 -.870637469E+02 -.870436401E+02 -.870235473E+02 -.870035374E+02 -.869836679E+02 -.869639877E+02 -.869445392E+02 -.869253600E+02 -.869064840E+02 -.868879421E+02 -.868697634E+02 -.868519752E+02 -.868346037E+02 -.868176740E+02 -.868012106E+02 -.867852372E+02 -.867697770E+02 -.867548529E+02 -.867404868E+02 -.867267004E+02 -.867135149E+02 -.867009506E+02 -.866890274E+02 -.866777643E+02 -.866671795E+02 -.866572905E+02 -.866481136E+02 -.866396643E+02 -.866319569E+02 -.866250047E+02 -.866188195E+02 -.866134120E+02 -.866087916E+02 -.866049663E+02 -.866019426E+02 -.865997255E+02 -.865983187E+02 -.865977243E+02 -.865979429E+02 -.865989734E+02 -.866008134E+02 -.866034591E+02 -.866069048E+02 -.866111437E+02 -.866161675E+02 -.866219666E+02 -.866285298E+02 -.866358450E+02 -.866438986E+02 -.866526760E+02 -.866621616E+02 -.866723387E+02 -.866831897E+02 -.866946962E+02 -.867068390E+02 -.867195983E+02 -.867329535E+02 -.867468836E+02 -.867613670E+02 -.867763819E+02 -.867919058E+02 -.868079158E+02 -.868243889E+02 -.868413013E+02 -.868586289E+02 -.868763468E+02 -.868944295E+02 -.869128501E+02 -.869315805E+02 -.869505905E+02 -.869698474E+02 -.869893146E+02 -.870089512E+02 -.870287098E+02 -.870485347E+02 -.870683592E+02 -.870881019E+02 -.871076625E+02 -.871269154E+02 -.871457020E+02 -.871638205E+02 -.871810125E+02 -.871969453E+02 -.872111895E+02 -.872231887E+02 -.872322211E+02 -.872373481E+02 -.872373481E+02
 -.872512600E+02 -.872512600E+02 -.872469266E+02 -.872392920E+02 -.872291500E+02 -.872171120E+02 -.872036493E+02 -.871891268E+02 -.871738269E+02 -.871579699E+02 -.871417277E+02 -.871252357E+02 -.871086016E+02 -.870919114E+02 -.870752350E+02 -.870586297E+02 -.870421436E+02 -.870258174E+02 -.870096866E+02 -.869937825E+02 -.869781331E+02 -.869627643E+02 -.869477000E+02 -.869329628E+02 -.869185743E+02 -.869045553E+02 -.868909257E+02 -.868777050E+02 -.868649122E+02 -.868525659E+02 -.868406841E+02 -.868292844E+02 -.868183839E+02 -.868079991E+02 -.867981462E+02 -.867888406E+02 -.867800969E+02 -.867719292E+02 -.867643508E+02 -.867573742E+02 -.867510108E+02 -.867452712E+02 -.867401652E+02 -.867357012E+02 -.867318868E+02 -.867287284E+02 -.867262312E+02 -.867243994E+02 -.867232358E+02 -.867227420E+02 -.867229187E+02 -.867237648E+02 -.867252786E+02 -.867274569E+02 -.867302951E+02 -.867337879E+02 -.867379285E+02 -.867427091E+02 -.867481209E+02 -.867541540E+02 -.867607976E+02 -.867680399E+02 -.867758683E+02 -.867842693E+02 -.867932288E+02 -.868027318E+02 -.868127628E+02 -.868233059E+02 -.868343443E+02 -.868458610E+02 -.868578385E+02 -.868702589E+02 -.868831039E+02 -.868963550E+02 -.869099931E+02 -.869239989E+02 -.869383525E+02 -.869530335E+02 -.869680207E+02 -.869832920E+02 -.869988241E+02 -.870145918E+02 -.870305678E+02 -.870467219E+02 -.870630198E+02 -.870794219E+02 -.870958817E+02 -.871123434E+02 -.871287392E+02 -.871449853E+02 -.871609770E+02 -.871765821E+02 -.871916325E+02 -.872059131E+02 -.872191472E+02 -.872309778E+02 -.872409428E+02 -.872484428E+02 -.872526992E+02 -.872526992E+02
 -.872661333E+02 -.872661333E+02 -.872626622E+02 -.872565435E+02 -.872484112E+02 -.872387546E+02 -.872279512E+02 -.872162935E+02 -.872040085E+02 -.871912731E+02 -.871782258E+02 -.871649760E+02 -.871516105E+02 -.871381989E+02 -.871247979E+02 -.871114541E+02 -.870982065E+02 -.870850881E+02 -.870721278E+02 -.870593510E+02 -.870467803E+02 -.870344367E+02 -.870223396E+02 -.870105071E+02 -.869989566E+02 -.869877047E+02 -.869767674E+02 -.869661602E+02 -.869558983E+02 -.869459963E+02 -.869364687E+02 -.869273293E+02 -.869185916E+02 -.869102688E+02 -.869023734E+02 -.868949178E+02 -.868879133E+02 -.868813712E+02 -.868753017E+02 -.868697147E+02 -.868646192E+02 -.868600236E+02 -.868559353E+02 -.868523612E+02 -.868493070E+02 -.868467778E+02 -.868447777E+02 -.868433099E+02 -.868423766E+02 -.868419792E+02 -.868421180E+02 -.868427925E+02 -.868440010E+02 -.868457411E+02 -.868480094E+02 -.868508015E+02 -.868541122E+02 -.868579354E+02 -.868622642E+02 -.868670909E+02 -.868724068E+02 -.868782029E+02 -.868844692E+02 -.868911951E+02 -.868983696E+02 -.869059808E+02 -.869140166E+02 -.869224644E+02 -.869313109E+02 -.869405428E+02 -.869501462E+02 -.869601069E+02 -.869704105E+02 -.869810421E+02 -.869919866E+02 -.870032286E+02 -.870147521E+02 -.870265408E+02 -.870385777E+02 -.870508450E+02 -.870633237E+02 -.870759935E+02 -.870888324E+02 -.871018157E+02 -.871149155E+02 -.871280996E+02 -.871413303E+02 -.871545623E+02 -.871677405E+02 -.871807971E+02 -.871936475E+02 -.872061849E+02 -.872182739E+02 -.872297415E+02 -.872403653E+02 -.872498590E+02 -.872578523E+02 -.872638654E+02 -.872672761E+02 -.872672761E+02
 -.872796837E+02 -.872796837E+02 -.872770357E+02 -.872723604E+02 -.872661378E+02 -.872587389E+02 -.872504514E+02 -.872414985E+02 -.872320544E+02 -.872222553E+02 -.872122083E+02 -.872019986E+02 -.871916938E+02 -.871813487E+02 -.871710077E+02 -.871607078E+02 -.871504798E+02 -.871403499E+02 -.871303410E+02 -.871204732E+02 -.871107645E+02 -.871012313E+02 -.870918889E+02 -.870827515E+02 -.870738327E+02 -.870651453E+02 -.870567018E+02 -.870485142E+02 -.870405941E+02 -.870329529E+02 -.870256016E+02 -.870185507E+02 -.870118107E+02 -.870053916E+02 -.869993029E+02 -.869935539E+02 -.869881535E+02 -.869831101E+02 -.869784314E+02 -.869741250E+02 -.869701978E+02 -.869666559E+02 -.869635051E+02 -.869607506E+02 -.869583967E+02 -.869564472E+02 -.869549053E+02 -.869537733E+02 -.869530531E+02 -.869527454E+02 -.869528508E+02 -.869533685E+02 -.869542977E+02 -.869556362E+02 -.869573816E+02 -.869595305E+02 -.869620791E+02 -.869650226E+02 -.869683560E+02 -.869720732E+02 -.869761679E+02 -.869806331E+02 -.869854612E+02 -.869906443E+02 -.869961739E+02 -.870020412E+02 -.870082367E+02 -.870147509E+02 -.870215739E+02 -.870286952E+02 -.870361043E+02 -.870437904E+02 -.870517424E+02 -.870599489E+02 -.870683982E+02 -.870770783E+02 -.870859770E+02 -.870950815E+02 -.871043785E+02 -.871138541E+02 -.871234933E+02 -.871332802E+02 -.871431972E+02 -.871532249E+02 -.871633410E+02 -.871735202E+02 -.871837323E+02 -.871939416E+02 -.872041048E+02 -.872141685E+02 -.872240667E+02 -.872337163E+02 -.872430126E+02 -.872518222E+02 -.872599746E+02 -.872672509E+02 -.872733691E+02 -.872779651E+02 -.872805679E+02 -.872805679E+02
 -.872908838E+02 -.872908838E+02 -.872889834E+02 -.872856120E+02 -.872811044E+02 -.872757223E+02 -.872696708E+02 -.872631110E+02 -.872561703E+02 -.872489498E+02 -.872415299E+02 -.872339752E+02 -.872263379E+02 -.872186604E+02 -.872109776E+02 -.872033185E+02 -.871957073E+02 -.871881650E+02 -.871807094E+02 -.871733566E+02 -.871661205E+02 -.871590141E+02 -.871520491E+02 -.871452366E+02 -.871385869E+02 -.871321098E+02 -.871258149E+02 -.871197110E+02 -.871138070E+02 -.871081114E+02 -.871026323E+02 -.870973777E+02 -.870923552E+02 -.870875723E+02 -.870830360E+02 -.870787533E+02 -.870747305E+02 -.870709740E+02 -.870674894E+02 -.870642823E+02 -.870613576E+02 -.870587201E+02 -.870563738E+02 -.870543226E+02 -.870525697E+02 -.870511178E+02 -.870499693E+02 -.870491259E+02 -.870485889E+02 -.870483589E+02 -.870484363E+02 -.870488206E+02 -.870495110E+02 -.870505062E+02 -.870518041E+02 -.870534025E+02 -.870552984E+02 -.870574885E+02 -.870599689E+02 -.870627353E+02 -.870657830E+02 -.870691069E+02 -.870727014E+02 -.870765607E+02 -.870806785E+02 -.870850483E+02 -.870896632E+02 -.870945161E+02 -.870995997E+02 -.871049063E+02 -.871104280E+02 -.871161569E+02 -.871220845E+02 -.871282024E+02 -.871345019E+02 -.871409739E+02 -.871476090E+02 -.871543976E+02 -.871613295E+02 -.871683939E+02 -.871755792E+02 -.871828730E+02 -.871902614E+02 -.871977291E+02 -.872052585E+02 -.872128295E+02 -.872204184E+02 -.872279969E+02 -.872355312E+02 -.872429798E+02 -.872502918E+02 -.872574042E+02 -.872642382E+02 -.872706948E+02 -.872766494E+02 -.872819439E+02 -.872863772E+02 -.872896924E+02 -.872915609E+02 -.872915609E+02
 -.872978682E+02 -.872978682E+02 -.872965357E+02 -.872941364E+02 -.872908861E+02 -.872869610E+02 -.872825051E+02 -.872776362E+02 -.872724501E+02 -.872670254E+02 -.872614258E+02 -.872557035E+02 -.872499015E+02 -.872440549E+02 -.872381929E+02 -.872323399E+02 -.872265163E+02 -.872207399E+02 -.872150255E+02 -.872093865E+02 -.872038345E+02 -.871983802E+02 -.871930331E+02 -.871878021E+02 -.871826955E+02 -.871777212E+02 -.871728865E+02 -.871681985E+02 -.871636642E+02 -.871592900E+02 -.871550823E+02 -.871510472E+02 -.871471906E+02 -.871435181E+02 -.871400353E+02 -.871367473E+02 -.871336592E+02 -.871307755E+02 -.871281008E+02 -.871256391E+02 -.871233943E+02 -.871213700E+02 -.871195692E+02 -.871179949E+02 -.871166495E+02 -.871155351E+02 -.871146534E+02 -.871140058E+02 -.871135932E+02 -.871134162E+02 -.871134749E+02 -.871137691E+02 -.871142982E+02 -.871150610E+02 -.871160561E+02 -.871172818E+02 -.871187358E+02 -.871204156E+02 -.871223182E+02 -.871244404E+02 -.871267786E+02 -.871293290E+02 -.871320872E+02 -.871350490E+02 -.871382094E+02 -.871415635E+02 -.871451062E+02 -.871488319E+02 -.871527350E+02 -.871568096E+02 -.871610499E+02 -.871654494E+02 -.871700019E+02 -.871747007E+02 -.871795389E+02 -.871845096E+02 -.871896053E+02 -.871948183E+02 -.872001405E+02 -.872055632E+02 -.872110769E+02 -.872166713E+02 -.872223351E+02 -.872280554E+02 -.872338174E+02 -.872396042E+02 -.872453957E+02 -.872511683E+02 -.872568933E+02 -.872625366E+02 -.872680562E+02 -.872734011E+02 -.872785087E+02 -.872833025E+02 -.872876882E+02 -.872915505E+02 -.872947481E+02 -.872971081E+02 -.872984187E+02 -.872984187E+02
 -.872978682E+02 -.872978682E+02 -.872965357E+02 -.872941364E+02 -.872908861E+02 -.872869610E+02 -.872825051E+02 -.872776362E+02 -.872724501E+02 -.872670254E+02 -.872614258E+02 -.872557035E+02 -.872499015E+02 -.872440549E+02 -.872381929E+02 -.872323399E+02 -.872265163E+02 -.872207399E+02 -.872150255E+02 -.872093865E+02 -.872038345E+02 -.871983802E+02 -.871930331E+02 -.871878021E+02 -.871826955E+02 -.871777212E+02 -.871728865E+02 -.871681985E+02 -.871636642E+02 -.871592900E+02 -.871550823E+02 -.871510472E+02 -.871471906E+02 -.871435181E+02 -.871400353E+02 -.871367473E+02 -.871336592E+02 -.871307755E+02 -.871281008E+02 -.871256391E+02 -.871233943E+02 -.871213700E+02 -.871195692E+02 -.871179949E+02 -.871166495E+02 -.871155351E+02 -.871146534E+02 -.871140058E+02 -.871135932E+02 -.871134162E+02 -.871134749E+02 -.871137691E+02 -.871142982E+02 -.871150610E+02 -.871160561E+02 -.871172818E+02 -.871187358E+02 -.871204156E+02 -.871223182E+02 -.871244404E+02 -.871267786E+02 -.871293290E+02 -.871320872E+02 -.871350490E+02 -.871382094E+02 -.871415635E+02 -.871451062E+02 -.871488319E+02 -.871527350E+02 -.871568096E+02 -.871610499E+02 -.871654494E+02 -.871700019E+02 -.871747007E+02 -.871795389E+02 -.871845096E+02 -.871896053E+02 -.871948183E+02 -.872001405E+02 -.872055632E+02 -.872110769E+02 -.872166713E+02 -.872223351E+02 -.872280554E+02 -.872338174E+02 -.872396042E+02 -.872453957E+02 -.872511683E+02 -.872568933E+02 -.872625366E+02 -.872680562E+02 -.872734011E+02 -.872785087E+02 -.872833025E+02 -.872876882E+02 -.872915505E+02 -.872947481E+02 -.872971081E+02 -.872984187E+02 -.872984187E+02
