# Supplementary material for: Electrical Pacing of Cardiac Tissue Including Potassium Inward Rectification
Source: PLoS One. 2015 Jun 9;10(6):e0127837. doi: 10.1371/journal.pone.0127837 (PMC4461281; doi:10.1371/journal.pone.0127837)
Supplement: S1 Data — (ZIP) [file pone.0127837.s001.zip › All-Data/Data-without-IK1/BDT38/Vm1ms.txt]

 -.873300171E+02 -.873239887E+02 -.873232003E+02 -.873218913E+02 -.873202330E+02 -.873183407E+02 -.873162959E+02 -.873141598E+02 -.873119748E+02 -.873097665E+02 -.873075506E+02 -.873053420E+02 -.873031550E+02 -.873009987E+02 -.872988752E+02 -.872967846E+02 -.872947286E+02 -.872927097E+02 -.872907270E+02 -.872887766E+02 -.872868558E+02 -.872849660E+02 -.872831108E+02 -.872812928E+02 -.872795138E+02 -.872777768E+02 -.872760872E+02 -.872744506E+02 -.872728706E+02 -.872713488E+02 -.872698872E+02 -.872684881E+02 -.872671536E+02 -.872658841E+02 -.872646797E+02 -.872635416E+02 -.872624719E+02 -.872614727E+02 -.872605450E+02 -.872596899E+02 -.872589088E+02 -.872582037E+02 -.872575761E+02 -.872570269E+02 -.872565571E+02 -.872561678E+02 -.872558601E+02 -.872556349E+02 -.872554924E+02 -.872554324E+02 -.872554548E+02 -.872555595E+02 -.872557461E+02 -.872560142E+02 -.872563630E+02 -.872567921E+02 -.872573007E+02 -.872578881E+02 -.872585532E+02 -.872592947E+02 -.872601113E+02 -.872610014E+02 -.872619634E+02 -.872629958E+02 -.872640967E+02 -.872652643E+02 -.872664968E+02 -.872677922E+02 -.872691487E+02 -.872705641E+02 -.872720362E+02 -.872735629E+02 -.872751421E+02 -.872767715E+02 -.872784490E+02 -.872801725E+02 -.872819396E+02 -.872837484E+02 -.872855966E+02 -.872874820E+02 -.872894027E+02 -.872913563E+02 -.872933410E+02 -.872953545E+02 -.872973950E+02 -.872994604E+02 -.873015486E+02 -.873036573E+02 -.873057838E+02 -.873079243E+02 -.873100734E+02 -.873122222E+02 -.873143564E+02 -.873164522E+02 -.873184712E+02 -.873203538E+02 -.873220106E+02 -.873233130E+02 -.873240831E+02 -.873240831E+02
 -.873239887E+02 -.873239887E+02 -.873232003E+02 -.873218913E+02 -.873202330E+02 -.873183407E+02 -.873162959E+02 -.873141598E+02 -.873119748E+02 -.873097665E+02 -.873075506E+02 -.873053420E+02 -.873031550E+02 -.873009987E+02 -.872988752E+02 -.872967846E+02 -.872947286E+02 -.872927097E+02 -.872907270E+02 -.872887766E+02 -.872868558E+02 -.872849660E+02 -.872831108E+02 -.872812928E+02 -.872795138E+02 -.872777768E+02 -.872760872E+02 -.872744506E+02 -.872728706E+02 -.872713488E+02 -.872698872E+02 -.872684881E+02 -.872671536E+02 -.872658841E+02 -.872646797E+02 -.872635416E+02 -.872624719E+02 -.872614727E+02 -.872605450E+02 -.872596899E+02 -.872589088E+02 -.872582037E+02 -.872575761E+02 -.872570269E+02 -.872565571E+02 -.872561678E+02 -.872558601E+02 -.872556349E+02 -.872554924E+02 -.872554324E+02 -.872554548E+02 -.872555595E+02 -.872557461E+02 -.872560142E+02 -.872563630E+02 -.872567921E+02 -.872573007E+02 -.872578881E+02 -.872585532E+02 -.872592947E+02 -.872601113E+02 -.872610014E+02 -.872619634E+02 -.872629958E+02 -.872640967E+02 -.872652643E+02 -.872664968E+02 -.872677922E+02 -.872691487E+02 -.872705641E+02 -.872720362E+02 -.872735629E+02 -.872751421E+02 -.872767715E+02 -.872784490E+02 -.872801725E+02 -.872819396E+02 -.872837484E+02 -.872855966E+02 -.872874820E+02 -.872894027E+02 -.872913563E+02 -.872933410E+02 -.872953545E+02 -.872973950E+02 -.872994604E+02 -.873015486E+02 -.873036573E+02 -.873057838E+02 -.873079243E+02 -.873100734E+02 -.873122222E+02 -.873143564E+02 -.873164522E+02 -.873184712E+02 -.873203538E+02 -.873220106E+02 -.873233130E+02 -.873240831E+02 -.873240831E+02
 -.873208966E+02 -.873208966E+02 -.873196335E+02 -.873175317E+02 -.873148750E+02 -.873118577E+02 -.873086171E+02 -.873052490E+02 -.873018158E+02 -.872983571E+02 -.872949013E+02 -.872914714E+02 -.872880821E+02 -.872847395E+02 -.872814441E+02 -.872781962E+02 -.872749970E+02 -.872718458E+02 -.872687402E+02 -.872656790E+02 -.872626644E+02 -.872597010E+02 -.872567936E+02 -.872539465E+02 -.872511648E+02 -.872484548E+02 -.872458233E+02 -.872432753E+02 -.872408143E+02 -.872384436E+02 -.872361660E+02 -.872339839E+02 -.872318984E+02 -.872299112E+02 -.872280246E+02 -.872262417E+02 -.872245655E+02 -.872229986E+02 -.872215438E+02 -.872202038E+02 -.872189812E+02 -.872178780E+02 -.872168959E+02 -.872160370E+02 -.872153029E+02 -.872146954E+02 -.872142154E+02 -.872138640E+02 -.872136414E+02 -.872135479E+02 -.872135833E+02 -.872137472E+02 -.872140390E+02 -.872144582E+02 -.872150040E+02 -.872156756E+02 -.872164718E+02 -.872173911E+02 -.872184318E+02 -.872195919E+02 -.872208694E+02 -.872222617E+02 -.872237664E+02 -.872253809E+02 -.872271025E+02 -.872289283E+02 -.872308555E+02 -.872328810E+02 -.872350016E+02 -.872372140E+02 -.872395150E+02 -.872419010E+02 -.872443688E+02 -.872469150E+02 -.872495360E+02 -.872522285E+02 -.872549891E+02 -.872578144E+02 -.872607009E+02 -.872636454E+02 -.872666445E+02 -.872696948E+02 -.872727933E+02 -.872759367E+02 -.872791219E+02 -.872823458E+02 -.872856052E+02 -.872888966E+02 -.872922160E+02 -.872955582E+02 -.872989152E+02 -.873022746E+02 -.873056157E+02 -.873089039E+02 -.873120824E+02 -.873150611E+02 -.873177010E+02 -.873197959E+02 -.873210497E+02 -.873210497E+02
 -.873167777E+02 -.873167777E+02 -.873149259E+02 -.873118177E+02 -.873078842E+02 -.873034296E+02 -.872986631E+02 -.872937248E+02 -.872887082E+02 -.872836754E+02 -.872786652E+02 -.872736984E+02 -.872687842E+02 -.872639265E+02 -.872591267E+02 -.872543841E+02 -.872496972E+02 -.872450669E+02 -.872404976E+02 -.872359961E+02 -.872315688E+02 -.872272220E+02 -.872229626E+02 -.872187987E+02 -.872147378E+02 -.872107859E+02 -.872069478E+02 -.872032286E+02 -.871996339E+02 -.871961681E+02 -.871928337E+02 -.871896334E+02 -.871865712E+02 -.871836522E+02 -.871808814E+02 -.871782628E+02 -.871758011E+02 -.871735013E+02 -.871713677E+02 -.871694038E+02 -.871676120E+02 -.871659952E+02 -.871645563E+02 -.871632984E+02 -.871622235E+02 -.871613336E+02 -.871606305E+02 -.871601154E+02 -.871597893E+02 -.871596523E+02 -.871597042E+02 -.871599446E+02 -.871603729E+02 -.871609885E+02 -.871617900E+02 -.871627759E+02 -.871639445E+02 -.871652934E+02 -.871668202E+02 -.871685219E+02 -.871703952E+02 -.871724367E+02 -.871746428E+02 -.871770097E+02 -.871795334E+02 -.871822097E+02 -.871850342E+02 -.871880023E+02 -.871911093E+02 -.871943504E+02 -.871977208E+02 -.872012154E+02 -.872048292E+02 -.872085571E+02 -.872123942E+02 -.872163354E+02 -.872203756E+02 -.872245098E+02 -.872287330E+02 -.872330403E+02 -.872374268E+02 -.872418878E+02 -.872464185E+02 -.872510144E+02 -.872556708E+02 -.872603833E+02 -.872651471E+02 -.872699573E+02 -.872748081E+02 -.872796920E+02 -.872845977E+02 -.872895073E+02 -.872943911E+02 -.872991990E+02 -.873038490E+02 -.873082096E+02 -.873120782E+02 -.873151522E+02 -.873169950E+02 -.873169950E+02
 -.873123421E+02 -.873123421E+02 -.873098548E+02 -.873056739E+02 -.873003940E+02 -.872944325E+02 -.872880725E+02 -.872815039E+02 -.872748514E+02 -.872681897E+02 -.872615559E+02 -.872549659E+02 -.872484281E+02 -.872419478E+02 -.872355272E+02 -.872291675E+02 -.872228733E+02 -.872166551E+02 -.872105254E+02 -.872044948E+02 -.871985711E+02 -.871927622E+02 -.871870770E+02 -.871815238E+02 -.871761082E+02 -.871708347E+02 -.871657093E+02 -.871607388E+02 -.871559294E+02 -.871512857E+02 -.871468130E+02 -.871425183E+02 -.871384092E+02 -.871344925E+02 -.871307749E+02 -.871272631E+02 -.871239639E+02 -.871208828E+02 -.871180242E+02 -.871153922E+02 -.871129909E+02 -.871108245E+02 -.871088965E+02 -.871072106E+02 -.871057698E+02 -.871045773E+02 -.871036353E+02 -.871029454E+02 -.871025085E+02 -.871023252E+02 -.871023956E+02 -.871027192E+02 -.871032951E+02 -.871041221E+02 -.871051985E+02 -.871065224E+02 -.871080909E+02 -.871099012E+02 -.871119495E+02 -.871142320E+02 -.871167444E+02 -.871194822E+02 -.871224403E+02 -.871256137E+02 -.871289967E+02 -.871325837E+02 -.871363686E+02 -.871403453E+02 -.871445074E+02 -.871488483E+02 -.871533613E+02 -.871580398E+02 -.871628770E+02 -.871678660E+02 -.871729999E+02 -.871782721E+02 -.871836755E+02 -.871892035E+02 -.871948494E+02 -.872006066E+02 -.872064685E+02 -.872124289E+02 -.872184813E+02 -.872246196E+02 -.872308377E+02 -.872371296E+02 -.872434890E+02 -.872499094E+02 -.872563832E+02 -.872629001E+02 -.872694455E+02 -.872759954E+02 -.872825103E+02 -.872889235E+02 -.872951258E+02 -.873009423E+02 -.873061029E+02 -.873102040E+02 -.873126631E+02 -.873126631E+02
 -.873077662E+02 -.873077662E+02 -.873046216E+02 -.872993570E+02 -.872927265E+02 -.872852572E+02 -.872773065E+02 -.872691087E+02 -.872608066E+02 -.872524785E+02 -.872441637E+02 -.872358831E+02 -.872276494E+02 -.872194713E+02 -.872113576E+02 -.872033200E+02 -.871953737E+02 -.871875347E+02 -.871798163E+02 -.871722289E+02 -.871647813E+02 -.871574821E+02 -.871503379E+02 -.871433541E+02 -.871365367E+02 -.871298933E+02 -.871234322E+02 -.871171606E+02 -.871110860E+02 -.871052178E+02 -.870995660E+02 -.870941402E+02 -.870889488E+02 -.870840008E+02 -.870793057E+02 -.870748719E+02 -.870707060E+02 -.870668139E+02 -.870632017E+02 -.870598756E+02 -.870568409E+02 -.870541026E+02 -.870516656E+02 -.870495347E+02 -.870477144E+02 -.870462080E+02 -.870450182E+02 -.870441470E+02 -.870435958E+02 -.870433656E+02 -.870434562E+02 -.870438671E+02 -.870445973E+02 -.870456452E+02 -.870470086E+02 -.870486847E+02 -.870506700E+02 -.870529607E+02 -.870555523E+02 -.870584397E+02 -.870616175E+02 -.870650798E+02 -.870688202E+02 -.870728319E+02 -.870771077E+02 -.870816403E+02 -.870864219E+02 -.870914445E+02 -.870966999E+02 -.871021797E+02 -.871078755E+02 -.871137786E+02 -.871198804E+02 -.871261719E+02 -.871326446E+02 -.871392896E+02 -.871460984E+02 -.871530622E+02 -.871601728E+02 -.871674217E+02 -.871748006E+02 -.871823014E+02 -.871899163E+02 -.871976374E+02 -.872054570E+02 -.872133677E+02 -.872213617E+02 -.872294307E+02 -.872375651E+02 -.872457524E+02 -.872539740E+02 -.872622001E+02 -.872703810E+02 -.872784335E+02 -.872862202E+02 -.872935221E+02 -.873000002E+02 -.873051485E+02 -.873082355E+02 -.873082355E+02
 -.873031414E+02 -.873031414E+02 -.872993336E+02 -.872929871E+02 -.872850094E+02 -.872760328E+02 -.872664804E+02 -.872566187E+02 -.872466067E+02 -.872365371E+02 -.872264644E+02 -.872164201E+02 -.872064247E+02 -.871964960E+02 -.871866535E+02 -.871769177E+02 -.871673062E+02 -.871578320E+02 -.871485059E+02 -.871393380E+02 -.871303366E+02 -.871215075E+02 -.871128555E+02 -.871043888E+02 -.870961184E+02 -.870880551E+02 -.870802082E+02 -.870725880E+02 -.870652073E+02 -.870580787E+02 -.870512131E+02 -.870446209E+02 -.870383133E+02 -.870323019E+02 -.870265966E+02 -.870212061E+02 -.870161390E+02 -.870114037E+02 -.870070085E+02 -.870029603E+02 -.869992662E+02 -.869959331E+02 -.869929674E+02 -.869903749E+02 -.869881602E+02 -.869863275E+02 -.869848803E+02 -.869838212E+02 -.869831519E+02 -.869828732E+02 -.869829854E+02 -.869834880E+02 -.869843798E+02 -.869856586E+02 -.869873217E+02 -.869893657E+02 -.869917862E+02 -.869945785E+02 -.869977370E+02 -.870012553E+02 -.870051267E+02 -.870093435E+02 -.870138979E+02 -.870187813E+02 -.870239849E+02 -.870294993E+02 -.870353150E+02 -.870414220E+02 -.870478102E+02 -.870544691E+02 -.870613883E+02 -.870685570E+02 -.870759645E+02 -.870835999E+02 -.870914525E+02 -.870995117E+02 -.871077666E+02 -.871162069E+02 -.871248221E+02 -.871336020E+02 -.871425365E+02 -.871516158E+02 -.871608303E+02 -.871701706E+02 -.871796274E+02 -.871891916E+02 -.871988539E+02 -.872086044E+02 -.872184317E+02 -.872283207E+02 -.872382490E+02 -.872481810E+02 -.872580568E+02 -.872677761E+02 -.872771737E+02 -.872859852E+02 -.872938020E+02 -.873000138E+02 -.873037386E+02 -.873037386E+02
 -.872985097E+02 -.872985097E+02 -.872940378E+02 -.872865988E+02 -.872772521E+02 -.872667284E+02 -.872555094E+02 -.872439007E+02 -.872320939E+02 -.872202079E+02 -.872083149E+02 -.871964584E+02 -.871846692E+02 -.871729736E+02 -.871613954E+02 -.871499530E+02 -.871386584E+02 -.871275212E+02 -.871165512E+02 -.871057572E+02 -.870951458E+02 -.870847240E+02 -.870745032E+02 -.870644974E+02 -.870547201E+02 -.870451838E+02 -.870359023E+02 -.870268907E+02 -.870181627E+02 -.870097301E+02 -.870016058E+02 -.869938038E+02 -.869863372E+02 -.869792177E+02 -.869724568E+02 -.869660663E+02 -.869600579E+02 -.869544416E+02 -.869492270E+02 -.869444235E+02 -.869400404E+02 -.869360859E+02 -.869325672E+02 -.869294908E+02 -.869268629E+02 -.869246885E+02 -.869229717E+02 -.869217156E+02 -.869209224E+02 -.869205935E+02 -.869207293E+02 -.869213292E+02 -.869223916E+02 -.869239141E+02 -.869258932E+02 -.869283247E+02 -.869312034E+02 -.869345232E+02 -.869382774E+02 -.869424581E+02 -.869470568E+02 -.869520644E+02 -.869574712E+02 -.869632667E+02 -.869694402E+02 -.869759803E+02 -.869828753E+02 -.869901132E+02 -.869976815E+02 -.870055677E+02 -.870137589E+02 -.870222422E+02 -.870310046E+02 -.870400331E+02 -.870493147E+02 -.870588365E+02 -.870685857E+02 -.870785499E+02 -.870887164E+02 -.870990732E+02 -.871096082E+02 -.871203099E+02 -.871311669E+02 -.871421680E+02 -.871533026E+02 -.871645597E+02 -.871759287E+02 -.871873980E+02 -.871989542E+02 -.872105798E+02 -.872222488E+02 -.872339195E+02 -.872455218E+02 -.872569383E+02 -.872679752E+02 -.872783226E+02 -.872875012E+02 -.872947946E+02 -.872991677E+02 -.872991677E+02
 -.872938227E+02 -.872938227E+02 -.872886792E+02 -.872801157E+02 -.872693441E+02 -.872571959E+02 -.872442261E+02 -.872307974E+02 -.872171411E+02 -.872034002E+02 -.871896615E+02 -.871759794E+02 -.871623909E+02 -.871489225E+02 -.871355915E+02 -.871224091E+02 -.871093849E+02 -.870965290E+02 -.870838509E+02 -.870713593E+02 -.870590660E+02 -.870469868E+02 -.870351388E+02 -.870235370E+02 -.870121964E+02 -.870011343E+02 -.869903677E+02 -.869799109E+02 -.869697774E+02 -.869599828E+02 -.869505436E+02 -.869414750E+02 -.869327911E+02 -.869245068E+02 -.869166374E+02 -.869091972E+02 -.869021989E+02 -.868956552E+02 -.868895785E+02 -.868839804E+02 -.868788712E+02 -.868742604E+02 -.868701571E+02 -.868665696E+02 -.868635050E+02 -.868609692E+02 -.868589673E+02 -.868575035E+02 -.868565804E+02 -.868561999E+02 -.868563622E+02 -.868570666E+02 -.868583114E+02 -.868600934E+02 -.868624086E+02 -.868652517E+02 -.868686163E+02 -.868724952E+02 -.868768798E+02 -.868817608E+02 -.868871281E+02 -.868929706E+02 -.868992766E+02 -.869060334E+02 -.869132282E+02 -.869208473E+02 -.869288767E+02 -.869373017E+02 -.869461076E+02 -.869552791E+02 -.869648010E+02 -.869746579E+02 -.869848343E+02 -.869953147E+02 -.870060839E+02 -.870171264E+02 -.870284273E+02 -.870399716E+02 -.870517449E+02 -.870637327E+02 -.870759213E+02 -.870882970E+02 -.871008467E+02 -.871135575E+02 -.871264170E+02 -.871394129E+02 -.871525327E+02 -.871657635E+02 -.871790899E+02 -.871924920E+02 -.872059402E+02 -.872193867E+02 -.872327513E+02 -.872458990E+02 -.872586074E+02 -.872705202E+02 -.872810861E+02 -.872894812E+02 -.872945146E+02 -.872945146E+02
 -.872890031E+02 -.872890031E+02 -.872831662E+02 -.872734294E+02 -.872611661E+02 -.872473282E+02 -.872325598E+02 -.872172821E+02 -.872017604E+02 -.871861561E+02 -.871705662E+02 -.871550500E+02 -.871396424E+02 -.871243620E+02 -.871092201E+02 -.870942284E+02 -.870793998E+02 -.870647460E+02 -.870502793E+02 -.870360158E+02 -.870219759E+02 -.870081789E+02 -.869946412E+02 -.869813800E+02 -.869684146E+02 -.869557631E+02 -.869434415E+02 -.869314661E+02 -.869198557E+02 -.869086292E+02 -.868978041E+02 -.868873980E+02 -.868774294E+02 -.868679169E+02 -.868588769E+02 -.868503255E+02 -.868422791E+02 -.868347532E+02 -.868277622E+02 -.868213191E+02 -.868154370E+02 -.868101278E+02 -.868054024E+02 -.868012704E+02 -.867977407E+02 -.867948206E+02 -.867925164E+02 -.867908328E+02 -.867897731E+02 -.867893393E+02 -.867895319E+02 -.867903499E+02 -.867917910E+02 -.867938516E+02 -.867965268E+02 -.867998102E+02 -.868036940E+02 -.868081695E+02 -.868132266E+02 -.868188542E+02 -.868250400E+02 -.868317708E+02 -.868390324E+02 -.868468101E+02 -.868550883E+02 -.868638506E+02 -.868730801E+02 -.868827596E+02 -.868928715E+02 -.869033977E+02 -.869143203E+02 -.869256210E+02 -.869372816E+02 -.869492839E+02 -.869616099E+02 -.869742417E+02 -.869871616E+02 -.870003524E+02 -.870137972E+02 -.870274795E+02 -.870413832E+02 -.870554928E+02 -.870697932E+02 -.870842697E+02 -.870989082E+02 -.871136949E+02 -.871286159E+02 -.871436565E+02 -.871587996E+02 -.871740230E+02 -.871892934E+02 -.872045570E+02 -.872197233E+02 -.872346399E+02 -.872490551E+02 -.872625655E+02 -.872745467E+02 -.872840656E+02 -.872897723E+02 -.872897723E+02
 -.872839866E+02 -.872839866E+02 -.872774275E+02 -.872664765E+02 -.872526870E+02 -.872371418E+02 -.872205700E+02 -.872034430E+02 -.871860519E+02 -.871685716E+02 -.871511048E+02 -.871337091E+02 -.871164145E+02 -.870992387E+02 -.870821985E+02 -.870653113E+02 -.870485930E+02 -.870320600E+02 -.870157323E+02 -.869996327E+02 -.869837812E+02 -.869681955E+02 -.869528949E+02 -.869379004E+02 -.869232311E+02 -.869089047E+02 -.868949415E+02 -.868813642E+02 -.868681943E+02 -.868554518E+02 -.868431582E+02 -.868313357E+02 -.868200053E+02 -.868091868E+02 -.867988999E+02 -.867891647E+02 -.867800002E+02 -.867714241E+02 -.867634537E+02 -.867561058E+02 -.867493960E+02 -.867433384E+02 -.867379462E+02 -.867332313E+02 -.867292041E+02 -.867258733E+02 -.867232462E+02 -.867213284E+02 -.867201238E+02 -.867196345E+02 -.867198612E+02 -.867208029E+02 -.867224568E+02 -.867248187E+02 -.867278825E+02 -.867316406E+02 -.867360838E+02 -.867412016E+02 -.867469820E+02 -.867534116E+02 -.867604757E+02 -.867681588E+02 -.867764439E+02 -.867853134E+02 -.867947487E+02 -.868047303E+02 -.868152383E+02 -.868262523E+02 -.868377515E+02 -.868497148E+02 -.868621208E+02 -.868749482E+02 -.868881756E+02 -.869017819E+02 -.869157459E+02 -.869300468E+02 -.869446643E+02 -.869595784E+02 -.869747697E+02 -.869902193E+02 -.870059089E+02 -.870218207E+02 -.870379376E+02 -.870542433E+02 -.870707220E+02 -.870873582E+02 -.871041365E+02 -.871210406E+02 -.871380519E+02 -.871551457E+02 -.871722853E+02 -.871894109E+02 -.872064217E+02 -.872231476E+02 -.872393073E+02 -.872544498E+02 -.872678762E+02 -.872785419E+02 -.872849357E+02 -.872849357E+02
 -.872787795E+02 -.872787795E+02 -.872714805E+02 -.872593083E+02 -.872439989E+02 -.872267560E+02 -.872083822E+02 -.871893897E+02 -.871700940E+02 -.871506830E+02 -.871312642E+02 -.871118966E+02 -.870926167E+02 -.870734525E+02 -.870544282E+02 -.870355638E+02 -.870168793E+02 -.869983976E+02 -.869801424E+02 -.869621332E+02 -.869443882E+02 -.869269291E+02 -.869097788E+02 -.868929575E+02 -.868764858E+02 -.868603879E+02 -.868446898E+02 -.868294156E+02 -.868145889E+02 -.868002351E+02 -.867863796E+02 -.867730464E+02 -.867602588E+02 -.867480411E+02 -.867364172E+02 -.867254101E+02 -.867150420E+02 -.867053351E+02 -.866963106E+02 -.866879882E+02 -.866803864E+02 -.866735225E+02 -.866674121E+02 -.866620690E+02 -.866575053E+02 -.866537315E+02 -.866507562E+02 -.866485859E+02 -.866472254E+02 -.866466773E+02 -.866469427E+02 -.866480203E+02 -.866499069E+02 -.866525973E+02 -.866560841E+02 -.866603584E+02 -.866654092E+02 -.866712239E+02 -.866777881E+02 -.866850858E+02 -.866930998E+02 -.867018113E+02 -.867112004E+02 -.867212459E+02 -.867319258E+02 -.867432172E+02 -.867550966E+02 -.867675398E+02 -.867805223E+02 -.867940194E+02 -.868080060E+02 -.868224572E+02 -.868373480E+02 -.868526536E+02 -.868683497E+02 -.868844123E+02 -.869008179E+02 -.869175437E+02 -.869345674E+02 -.869518675E+02 -.869694232E+02 -.869872146E+02 -.870052225E+02 -.870234287E+02 -.870418156E+02 -.870603662E+02 -.870790635E+02 -.870978901E+02 -.871168254E+02 -.871358427E+02 -.871549018E+02 -.871739371E+02 -.871928375E+02 -.872114151E+02 -.872293588E+02 -.872461689E+02 -.872610712E+02 -.872729078E+02 -.872800027E+02 -.872800027E+02
 -.872734454E+02 -.872734454E+02 -.872654141E+02 -.872520342E+02 -.872352110E+02 -.872162571E+02 -.871960416E+02 -.871751215E+02 -.871538415E+02 -.871324065E+02 -.871109353E+02 -.870895008E+02 -.870681524E+02 -.870469253E+02 -.870258449E+02 -.870049331E+02 -.869842144E+02 -.869637122E+02 -.869434457E+02 -.869234341E+02 -.869037012E+02 -.868842714E+02 -.868651667E+02 -.868464112E+02 -.868280325E+02 -.868100590E+02 -.867925172E+02 -.867754347E+02 -.867588409E+02 -.867427645E+02 -.867272330E+02 -.867122743E+02 -.866979173E+02 -.866841907E+02 -.866711222E+02 -.866587395E+02 -.866470699E+02 -.866361396E+02 -.866259734E+02 -.866165948E+02 -.866080258E+02 -.866002866E+02 -.865933953E+02 -.865873684E+02 -.865822206E+02 -.865779643E+02 -.865746096E+02 -.865721647E+02 -.865706353E+02 -.865700251E+02 -.865703349E+02 -.865715633E+02 -.865737063E+02 -.865767576E+02 -.865807087E+02 -.865855487E+02 -.865912645E+02 -.865978409E+02 -.866052610E+02 -.866135058E+02 -.866225547E+02 -.866323854E+02 -.866429740E+02 -.866542955E+02 -.866663240E+02 -.866790323E+02 -.866923925E+02 -.867063763E+02 -.867209550E+02 -.867360992E+02 -.867517799E+02 -.867679678E+02 -.867846339E+02 -.868017496E+02 -.868192867E+02 -.868372176E+02 -.868555154E+02 -.868741539E+02 -.868931078E+02 -.869123526E+02 -.869318652E+02 -.869516230E+02 -.869716049E+02 -.869917904E+02 -.870121604E+02 -.870326963E+02 -.870533799E+02 -.870741921E+02 -.870951110E+02 -.871161079E+02 -.871371394E+02 -.871581339E+02 -.871789705E+02 -.871994431E+02 -.872192106E+02 -.872377243E+02 -.872541334E+02 -.872671647E+02 -.872749749E+02 -.872749749E+02
 -.872680716E+02 -.872680716E+02 -.872593171E+02 -.872447224E+02 -.872263522E+02 -.872056254E+02 -.871834886E+02 -.871605513E+02 -.871371936E+02 -.871136441E+02 -.870900426E+02 -.870664761E+02 -.870429992E+02 -.870196461E+02 -.869964418E+02 -.869734119E+02 -.869505793E+02 -.869279628E+02 -.869055838E+02 -.868834685E+02 -.868616422E+02 -.868401287E+02 -.868189550E+02 -.867981516E+02 -.867777485E+02 -.867577749E+02 -.867382618E+02 -.867192426E+02 -.867007497E+02 -.866828153E+02 -.866654727E+02 -.866487562E+02 -.866326994E+02 -.866173358E+02 -.866026989E+02 -.865888219E+02 -.865757364E+02 -.865634729E+02 -.865520610E+02 -.865415283E+02 -.865319005E+02 -.865232016E+02 -.865154535E+02 -.865086762E+02 -.865028868E+02 -.864981005E+02 -.864943297E+02 -.864915843E+02 -.864898713E+02 -.864891947E+02 -.864895555E+02 -.864909521E+02 -.864933796E+02 -.864968308E+02 -.865012951E+02 -.865067596E+02 -.865132088E+02 -.865206248E+02 -.865289872E+02 -.865382733E+02 -.865484583E+02 -.865595157E+02 -.865714174E+02 -.865841335E+02 -.865976332E+02 -.866118844E+02 -.866268544E+02 -.866425097E+02 -.866588165E+02 -.866757404E+02 -.866932475E+02 -.867113036E+02 -.867298753E+02 -.867489293E+02 -.867684330E+02 -.867883547E+02 -.868086635E+02 -.868293296E+02 -.868503244E+02 -.868716204E+02 -.868931912E+02 -.869150121E+02 -.869370595E+02 -.869593110E+02 -.869817457E+02 -.870043436E+02 -.870270851E+02 -.870499501E+02 -.870729153E+02 -.870959501E+02 -.871190080E+02 -.871420122E+02 -.871648314E+02 -.871872421E+02 -.872088725E+02 -.872291248E+02 -.872470705E+02 -.872613193E+02 -.872698581E+02 -.872698581E+02
 -.872627133E+02 -.872627133E+02 -.872532135E+02 -.872373509E+02 -.872173561E+02 -.871947719E+02 -.871706300E+02 -.871455987E+02 -.871200954E+02 -.870943774E+02 -.870685994E+02 -.870428525E+02 -.870171884E+02 -.869916403E+02 -.869662376E+02 -.869410035E+02 -.869159573E+02 -.868911224E+02 -.868665267E+02 -.868421967E+02 -.868181577E+02 -.867944385E+02 -.867710711E+02 -.867480871E+02 -.867255179E+02 -.867033984E+02 -.866817657E+02 -.866606566E+02 -.866401087E+02 -.866201613E+02 -.866008545E+02 -.865822277E+02 -.865643204E+02 -.865471724E+02 -.865308229E+02 -.865153100E+02 -.865006713E+02 -.864869431E+02 -.864741598E+02 -.864623542E+02 -.864515575E+02 -.864417983E+02 -.864331030E+02 -.864254952E+02 -.864189961E+02 -.864136237E+02 -.864093931E+02 -.864063160E+02 -.864044008E+02 -.864036522E+02 -.864040716E+02 -.864056570E+02 -.864084029E+02 -.864123002E+02 -.864173366E+02 -.864234966E+02 -.864307618E+02 -.864391105E+02 -.864485179E+02 -.864589571E+02 -.864703986E+02 -.864828108E+02 -.864961599E+02 -.865104107E+02 -.865255266E+02 -.865414697E+02 -.865582014E+02 -.865756821E+02 -.865938718E+02 -.866127306E+02 -.866322187E+02 -.866522963E+02 -.866729244E+02 -.866940644E+02 -.867156788E+02 -.867377312E+02 -.867601864E+02 -.867830105E+02 -.868061709E+02 -.868296369E+02 -.868533791E+02 -.868773699E+02 -.869015833E+02 -.869259952E+02 -.869505827E+02 -.869753246E+02 -.870002001E+02 -.870251880E+02 -.870502641E+02 -.870753961E+02 -.871005348E+02 -.871255982E+02 -.871504453E+02 -.871748349E+02 -.871983651E+02 -.872203881E+02 -.872398972E+02 -.872553842E+02 -.872646635E+02 -.872646635E+02
 -.872573185E+02 -.872573185E+02 -.872470302E+02 -.872298331E+02 -.872081470E+02 -.871836445E+02 -.871574481E+02 -.871302813E+02 -.871026004E+02 -.870746810E+02 -.870466840E+02 -.870186982E+02 -.869907763E+02 -.869629573E+02 -.869352677E+02 -.869077291E+02 -.868803664E+02 -.868532083E+02 -.868262814E+02 -.867996115E+02 -.867732288E+02 -.867471661E+02 -.867214558E+02 -.866961319E+02 -.866712331E+02 -.866468005E+02 -.866228756E+02 -.865995016E+02 -.865767238E+02 -.865545883E+02 -.865331404E+02 -.865124262E+02 -.864924923E+02 -.864733847E+02 -.864551490E+02 -.864378308E+02 -.864214747E+02 -.864061233E+02 -.863918182E+02 -.863785988E+02 -.863665021E+02 -.863555625E+02 -.863458117E+02 -.863372782E+02 -.863299874E+02 -.863239610E+02 -.863192174E+02 -.863157706E+02 -.863136306E+02 -.863128034E+02 -.863132909E+02 -.863150906E+02 -.863181955E+02 -.863225951E+02 -.863282745E+02 -.863352152E+02 -.863433945E+02 -.863527863E+02 -.863633614E+02 -.863750872E+02 -.863879286E+02 -.864018476E+02 -.864168042E+02 -.864327565E+02 -.864496608E+02 -.864674723E+02 -.864861449E+02 -.865056319E+02 -.865258864E+02 -.865468617E+02 -.865685107E+02 -.865907872E+02 -.866136458E+02 -.866370419E+02 -.866609324E+02 -.866852754E+02 -.867100308E+02 -.867351599E+02 -.867606263E+02 -.867863953E+02 -.868124343E+02 -.868387127E+02 -.868652022E+02 -.868918765E+02 -.869187112E+02 -.869456838E+02 -.869727725E+02 -.869999554E+02 -.870272075E+02 -.870544954E+02 -.870817676E+02 -.871089372E+02 -.871358539E+02 -.871622592E+02 -.871877212E+02 -.872115422E+02 -.872326373E+02 -.872493791E+02 -.872594086E+02 -.872594086E+02
 -.872518356E+02 -.872518356E+02 -.872407214E+02 -.872221529E+02 -.871987430E+02 -.871723000E+02 -.871440279E+02 -.871147078E+02 -.870848228E+02 -.870546619E+02 -.870243878E+02 -.869940943E+02 -.869638422E+02 -.869336670E+02 -.869035957E+02 -.868736546E+02 -.868438723E+02 -.868142739E+02 -.867848849E+02 -.867557356E+02 -.867268591E+02 -.866982892E+02 -.866700624E+02 -.866422209E+02 -.866148097E+02 -.865878747E+02 -.865614643E+02 -.865356296E+02 -.865104219E+02 -.864858929E+02 -.864620958E+02 -.864390847E+02 -.864169134E+02 -.863956363E+02 -.863753084E+02 -.863559834E+02 -.863377141E+02 -.863205519E+02 -.863045465E+02 -.862897447E+02 -.862761908E+02 -.862639264E+02 -.862529896E+02 -.862434150E+02 -.862352334E+02 -.862284715E+02 -.862231510E+02 -.862192889E+02 -.862168978E+02 -.862159848E+02 -.862165518E+02 -.862185957E+02 -.862221086E+02 -.862270775E+02 -.862334847E+02 -.862413072E+02 -.862505182E+02 -.862610864E+02 -.862729764E+02 -.862861492E+02 -.863005623E+02 -.863161705E+02 -.863329258E+02 -.863507780E+02 -.863696749E+02 -.863895629E+02 -.864103876E+02 -.864320939E+02 -.864546265E+02 -.864779298E+02 -.865019492E+02 -.865266307E+02 -.865519214E+02 -.865777699E+02 -.866041263E+02 -.866309425E+02 -.866581729E+02 -.866857737E+02 -.867137036E+02 -.867419238E+02 -.867703982E+02 -.867990932E+02 -.868279780E+02 -.868570242E+02 -.868862059E+02 -.869154994E+02 -.869448824E+02 -.869743327E+02 -.870038248E+02 -.870333248E+02 -.870627792E+02 -.870920970E+02 -.871211191E+02 -.871495702E+02 -.871769888E+02 -.872026283E+02 -.872253251E+02 -.872433330E+02 -.872541188E+02 -.872541188E+02
 -.872462418E+02 -.872462418E+02 -.872343002E+02 -.872143614E+02 -.871892335E+02 -.871608465E+02 -.871304929E+02 -.870989987E+02 -.870668755E+02 -.870344214E+02 -.870018112E+02 -.869691490E+02 -.869364924E+02 -.869038785E+02 -.868713360E+02 -.868388935E+02 -.868065738E+02 -.867744008E+02 -.867424043E+02 -.867106174E+02 -.866790751E+02 -.866478160E+02 -.866168857E+02 -.865863319E+02 -.865562040E+02 -.865265549E+02 -.864974401E+02 -.864689166E+02 -.864410422E+02 -.864138779E+02 -.863874855E+02 -.863619282E+02 -.863372703E+02 -.863135770E+02 -.862909127E+02 -.862693415E+02 -.862489266E+02 -.862297293E+02 -.862118085E+02 -.861952210E+02 -.861800204E+02 -.861662569E+02 -.861539769E+02 -.861432229E+02 -.861340320E+02 -.861264360E+02 -.861204615E+02 -.861161295E+02 -.861134547E+02 -.861124455E+02 -.861131047E+02 -.861154288E+02 -.861194084E+02 -.861250275E+02 -.861322646E+02 -.861410923E+02 -.861514779E+02 -.861633835E+02 -.861767660E+02 -.861915783E+02 -.862077695E+02 -.862252847E+02 -.862440664E+02 -.862640540E+02 -.862851853E+02 -.863073967E+02 -.863306234E+02 -.863547998E+02 -.863798606E+02 -.864057405E+02 -.864323754E+02 -.864597022E+02 -.864876590E+02 -.865161864E+02 -.865452268E+02 -.865747251E+02 -.866046289E+02 -.866348888E+02 -.866654584E+02 -.866962943E+02 -.867273566E+02 -.867586085E+02 -.867900166E+02 -.868215506E+02 -.868531834E+02 -.868848905E+02 -.869166493E+02 -.869484378E+02 -.869802307E+02 -.870119939E+02 -.870436728E+02 -.870751730E+02 -.871063272E+02 -.871368446E+02 -.871662348E+02 -.871937029E+02 -.872180080E+02 -.872372856E+02 -.872488293E+02 -.872488293E+02
 -.872405963E+02 -.872405963E+02 -.872278442E+02 -.872065583E+02 -.871797228E+02 -.871493997E+02 -.871169554E+02 -.870832683E+02 -.870488720E+02 -.870140866E+02 -.869791000E+02 -.869440140E+02 -.869088876E+02 -.868737566E+02 -.868386514E+02 -.868035928E+02 -.867686032E+02 -.867337111E+02 -.866989491E+02 -.866643527E+02 -.866299614E+02 -.865958225E+02 -.865619850E+02 -.865285007E+02 -.864954255E+02 -.864628187E+02 -.864307423E+02 -.863992608E+02 -.863684426E+02 -.863383585E+02 -.863090809E+02 -.862806853E+02 -.862532477E+02 -.862268448E+02 -.862015532E+02 -.861774497E+02 -.861546095E+02 -.861331062E+02 -.861130114E+02 -.860943939E+02 -.860773186E+02 -.860618467E+02 -.860480348E+02 -.860359338E+02 -.860255884E+02 -.860170380E+02 -.860103151E+02 -.860054448E+02 -.860024452E+02 -.860013275E+02 -.860020951E+02 -.860047439E+02 -.860092622E+02 -.860156306E+02 -.860238228E+02 -.860338053E+02 -.860455382E+02 -.860589748E+02 -.860740634E+02 -.860907468E+02 -.861089630E+02 -.861286459E+02 -.861497259E+02 -.861721307E+02 -.861957857E+02 -.862206146E+02 -.862465399E+02 -.862734838E+02 -.863013688E+02 -.863301180E+02 -.863596555E+02 -.863899074E+02 -.864208017E+02 -.864522693E+02 -.864842437E+02 -.865166617E+02 -.865494635E+02 -.865825933E+02 -.866159989E+02 -.866496322E+02 -.866834491E+02 -.867174095E+02 -.867514776E+02 -.867856213E+02 -.868198127E+02 -.868540268E+02 -.868882413E+02 -.869224349E+02 -.869565831E+02 -.869906526E+02 -.870245887E+02 -.870582942E+02 -.870915950E+02 -.871241856E+02 -.871555485E+02 -.871848417E+02 -.872107489E+02 -.872312895E+02 -.872435862E+02 -.872435862E+02
 -.872349887E+02 -.872349887E+02 -.872214523E+02 -.871988407E+02 -.871703228E+02 -.871380747E+02 -.871035474E+02 -.870676601E+02 -.870309824E+02 -.869938525E+02 -.869564583E+02 -.869189034E+02 -.868812433E+02 -.868435166E+02 -.868057442E+02 -.867679482E+02 -.867301554E+02 -.866923966E+02 -.866547060E+02 -.866171220E+02 -.865796910E+02 -.865424616E+02 -.865054863E+02 -.864688225E+02 -.864325328E+02 -.863966837E+02 -.863613455E+02 -.863265943E+02 -.862925090E+02 -.862591723E+02 -.862266702E+02 -.861950907E+02 -.861645241E+02 -.861350610E+02 -.861067942E+02 -.860798149E+02 -.860542139E+02 -.860300807E+02 -.860075016E+02 -.859865597E+02 -.859673342E+02 -.859498996E+02 -.859343241E+02 -.859206698E+02 -.859089926E+02 -.858993405E+02 -.858917531E+02 -.858862619E+02 -.858828896E+02 -.858816498E+02 -.858825466E+02 -.858855746E+02 -.858907192E+02 -.858979569E+02 -.859072551E+02 -.859185729E+02 -.859318610E+02 -.859470632E+02 -.859641162E+02 -.859829504E+02 -.860034904E+02 -.860256561E+02 -.860493634E+02 -.860745250E+02 -.861010507E+02 -.861288487E+02 -.861578264E+02 -.861878908E+02 -.862189496E+02 -.862509116E+02 -.862836875E+02 -.863171905E+02 -.863513366E+02 -.863860454E+02 -.864212402E+02 -.864568486E+02 -.864928026E+02 -.865290390E+02 -.865654993E+02 -.866021302E+02 -.866388833E+02 -.866757154E+02 -.867125882E+02 -.867494684E+02 -.867863272E+02 -.868231400E+02 -.868598857E+02 -.868965440E+02 -.869330926E+02 -.869694997E+02 -.870057116E+02 -.870416297E+02 -.870770746E+02 -.871117276E+02 -.871450457E+02 -.871761425E+02 -.872036290E+02 -.872254124E+02 -.872384491E+02 -.872384491E+02
 -.872295318E+02 -.872295318E+02 -.872152295E+02 -.871913271E+02 -.871611590E+02 -.871270241E+02 -.870904402E+02 -.870523799E+02 -.870134393E+02 -.869739624E+02 -.869341402E+02 -.868940739E+02 -.868538234E+02 -.868134174E+02 -.867728803E+02 -.867322361E+02 -.866915131E+02 -.866507413E+02 -.866099550E+02 -.865691974E+02 -.865285139E+02 -.864879558E+02 -.864475808E+02 -.864074532E+02 -.863676429E+02 -.863282248E+02 -.862892814E+02 -.862508991E+02 -.862131698E+02 -.861761905E+02 -.861400616E+02 -.861048882E+02 -.860707766E+02 -.860378372E+02 -.860061795E+02 -.859759139E+02 -.859471502E+02 -.859199956E+02 -.858945549E+02 -.858709297E+02 -.858492167E+02 -.858295066E+02 -.858118838E+02 -.857964256E+02 -.857832004E+02 -.857722671E+02 -.857636751E+02 -.857574631E+02 -.857536588E+02 -.857522788E+02 -.857533278E+02 -.857567992E+02 -.857626754E+02 -.857709273E+02 -.857815150E+02 -.857943881E+02 -.858094868E+02 -.858267420E+02 -.858460759E+02 -.858674030E+02 -.858906312E+02 -.859156630E+02 -.859423958E+02 -.859707232E+02 -.860005360E+02 -.860317237E+02 -.860641749E+02 -.860977783E+02 -.861324238E+02 -.861680033E+02 -.862044113E+02 -.862415458E+02 -.862793086E+02 -.863176064E+02 -.863563505E+02 -.863954580E+02 -.864348517E+02 -.864744600E+02 -.865142179E+02 -.865540662E+02 -.865939524E+02 -.866338300E+02 -.866736587E+02 -.867134044E+02 -.867530382E+02 -.867925368E+02 -.868318806E+02 -.868710521E+02 -.869100319E+02 -.869487913E+02 -.869872787E+02 -.870253961E+02 -.870629600E+02 -.870996409E+02 -.871348730E+02 -.871677288E+02 -.871967510E+02 -.872197401E+02 -.872334936E+02 -.872334936E+02
 -.872243642E+02 -.872243642E+02 -.872093231E+02 -.871841717E+02 -.871524133E+02 -.871164479E+02 -.870778674E+02 -.870376841E+02 -.869965096E+02 -.869546953E+02 -.869124342E+02 -.868698340E+02 -.868269457E+02 -.867838013E+02 -.867404239E+02 -.866968375E+02 -.866530650E+02 -.866091335E+02 -.865650797E+02 -.865209432E+02 -.864767721E+02 -.864326216E+02 -.863885556E+02 -.863446451E+02 -.863009671E+02 -.862576089E+02 -.862146621E+02 -.861722276E+02 -.861304127E+02 -.860893308E+02 -.860491017E+02 -.860098485E+02 -.859717004E+02 -.859347865E+02 -.858992391E+02 -.858651914E+02 -.858327748E+02 -.858021210E+02 -.857733581E+02 -.857466110E+02 -.857219981E+02 -.856996318E+02 -.856796168E+02 -.856620475E+02 -.856470085E+02 -.856345726E+02 -.856248006E+02 -.856177406E+02 -.856134272E+02 -.856118808E+02 -.856131080E+02 -.856171014E+02 -.856238392E+02 -.856332854E+02 -.856453909E+02 -.856600938E+02 -.856773195E+02 -.856969820E+02 -.857189852E+02 -.857432237E+02 -.857695844E+02 -.857979473E+02 -.858281867E+02 -.858601730E+02 -.858937741E+02 -.859288560E+02 -.859652842E+02 -.860029254E+02 -.860416480E+02 -.860813234E+02 -.861218268E+02 -.861630380E+02 -.862048422E+02 -.862471309E+02 -.862898020E+02 -.863327602E+02 -.863759178E+02 -.864191945E+02 -.864625178E+02 -.865058231E+02 -.865490534E+02 -.865921594E+02 -.866350994E+02 -.866778390E+02 -.867203505E+02 -.867626125E+02 -.868046086E+02 -.868463253E+02 -.868877477E+02 -.869288517E+02 -.869695896E+02 -.870098655E+02 -.870494946E+02 -.870881392E+02 -.871252142E+02 -.871597555E+02 -.871902433E+02 -.872143796E+02 -.872288137E+02 -.872288137E+02
 -.872196070E+02 -.872196070E+02 -.872038652E+02 -.871775377E+02 -.871442726E+02 -.871065690E+02 -.870660787E+02 -.870238433E+02 -.869804891E+02 -.869363768E+02 -.868917074E+02 -.868465815E+02 -.868010510E+02 -.867551429E+02 -.867088769E+02 -.866622668E+02 -.866153299E+02 -.865680927E+02 -.865205867E+02 -.864728529E+02 -.864249408E+02 -.863769103E+02 -.863288297E+02 -.862807755E+02 -.862328363E+02 -.861851078E+02 -.861376976E+02 -.860907220E+02 -.860443062E+02 -.859985843E+02 -.859536953E+02 -.859097876E+02 -.858670110E+02 -.858255224E+02 -.857854810E+02 -.857470470E+02 -.857103831E+02 -.856756493E+02 -.856430041E+02 -.856125996E+02 -.855845828E+02 -.855590925E+02 -.855362566E+02 -.855161928E+02 -.854990059E+02 -.854847872E+02 -.854736133E+02 -.854655448E+02 -.854606254E+02 -.854588817E+02 -.854603228E+02 -.854649391E+02 -.854727033E+02 -.854835706E+02 -.854974794E+02 -.855143515E+02 -.855340937E+02 -.855565989E+02 -.855817479E+02 -.856094101E+02 -.856394456E+02 -.856717064E+02 -.857060384E+02 -.857422834E+02 -.857802797E+02 -.858198646E+02 -.858608756E+02 -.859031519E+02 -.859465359E+02 -.859908742E+02 -.860360186E+02 -.860818276E+02 -.861281670E+02 -.861749106E+02 -.862219404E+02 -.862691479E+02 -.863164336E+02 -.863637080E+02 -.864108908E+02 -.864579117E+02 -.865047098E+02 -.865512338E+02 -.865974412E+02 -.866432986E+02 -.866887806E+02 -.867338694E+02 -.867785535E+02 -.868228248E+02 -.868666748E+02 -.869100859E+02 -.869530167E+02 -.869953758E+02 -.870369799E+02 -.870774865E+02 -.871162959E+02 -.871524128E+02 -.871842635E+02 -.872094621E+02 -.872245244E+02 -.872245244E+02
 -.872153617E+02 -.872153617E+02 -.871989875E+02 -.871715913E+02 -.871369468E+02 -.870976389E+02 -.870553644E+02 -.870111916E+02 -.869657639E+02 -.869194521E+02 -.868724528E+02 -.868248625E+02 -.867767254E+02 -.867280606E+02 -.866788739E+02 -.866291707E+02 -.865789645E+02 -.865282750E+02 -.864771313E+02 -.864255726E+02 -.863736500E+02 -.863214246E+02 -.862689682E+02 -.862163676E+02 -.861637189E+02 -.861111335E+02 -.860587333E+02 -.860066524E+02 -.859550363E+02 -.859040386E+02 -.858538268E+02 -.858045719E+02 -.857564572E+02 -.857096703E+02 -.856644041E+02 -.856208557E+02 -.855792221E+02 -.855397008E+02 -.855024841E+02 -.854677609E+02 -.854357123E+02 -.854065097E+02 -.853803142E+02 -.853572729E+02 -.853375189E+02 -.853211680E+02 -.853083172E+02 -.852990433E+02 -.852934021E+02 -.852914273E+02 -.852931289E+02 -.852984950E+02 -.853074909E+02 -.853200598E+02 -.853361237E+02 -.853555844E+02 -.853783251E+02 -.854042121E+02 -.854330965E+02 -.854648155E+02 -.854991950E+02 -.855360521E+02 -.855751964E+02 -.856164328E+02 -.856595631E+02 -.857043889E+02 -.857507127E+02 -.857983402E+02 -.858470819E+02 -.858967543E+02 -.859471820E+02 -.859981982E+02 -.860496457E+02 -.861013781E+02 -.861532599E+02 -.862051676E+02 -.862569893E+02 -.863086252E+02 -.863599876E+02 -.864110009E+02 -.864616010E+02 -.865117354E+02 -.865613625E+02 -.866104512E+02 -.866589804E+02 -.867069378E+02 -.867543187E+02 -.868011228E+02 -.868473504E+02 -.868929927E+02 -.869380173E+02 -.869823406E+02 -.870257839E+02 -.870680044E+02 -.871083930E+02 -.871459316E+02 -.871790024E+02 -.872051462E+02 -.872207651E+02 -.872207651E+02
 -.872117949E+02 -.872117949E+02 -.871948797E+02 -.871665535E+02 -.871307004E+02 -.870899664E+02 -.870460885E+02 -.870001594E+02 -.869528354E+02 -.869044846E+02 -.868552938E+02 -.868053502E+02 -.867546846E+02 -.867033001E+02 -.866511904E+02 -.865983533E+02 -.865447921E+02 -.864905187E+02 -.864355562E+02 -.863799410E+02 -.863237219E+02 -.862669614E+02 -.862097385E+02 -.861521452E+02 -.860942902E+02 -.860362962E+02 -.859783014E+02 -.859204588E+02 -.858629344E+02 -.858059120E+02 -.857495841E+02 -.856941602E+02 -.856398572E+02 -.855869024E+02 -.855355300E+02 -.854859777E+02 -.854384879E+02 -.853932994E+02 -.853506525E+02 -.853107811E+02 -.852739115E+02 -.852402609E+02 -.852100322E+02 -.851834133E+02 -.851605723E+02 -.851416560E+02 -.851267869E+02 -.851160625E+02 -.851095528E+02 -.851072994E+02 -.851093158E+02 -.851155864E+02 -.851260675E+02 -.851406874E+02 -.851593472E+02 -.851819230E+02 -.852082678E+02 -.852382129E+02 -.852715701E+02 -.853081354E+02 -.853476910E+02 -.853900082E+02 -.854348504E+02 -.854819762E+02 -.855311415E+02 -.855821032E+02 -.856346205E+02 -.856884582E+02 -.857433880E+02 -.857991909E+02 -.858556586E+02 -.859125944E+02 -.859698150E+02 -.860271509E+02 -.860844469E+02 -.861415631E+02 -.861983743E+02 -.862547707E+02 -.863106576E+02 -.863659546E+02 -.864205961E+02 -.864745299E+02 -.865277174E+02 -.865801324E+02 -.866317602E+02 -.866825967E+02 -.867326465E+02 -.867819203E+02 -.868304298E+02 -.868781784E+02 -.869251457E+02 -.869712595E+02 -.870163499E+02 -.870600792E+02 -.871018359E+02 -.871405883E+02 -.871746883E+02 -.872016219E+02 -.872177026E+02 -.872177026E+02
 -.872090728E+02 -.872090728E+02 -.871917281E+02 -.871626609E+02 -.871258275E+02 -.870839220E+02 -.870387090E+02 -.869912949E+02 -.869423328E+02 -.868921755E+02 -.868409988E+02 -.867888713E+02 -.867358066E+02 -.866817903E+02 -.866268035E+02 -.865708293E+02 -.865138564E+02 -.864558866E+02 -.863969351E+02 -.863370325E+02 -.862762245E+02 -.862145753E+02 -.861521649E+02 -.860890917E+02 -.860254720E+02 -.859614412E+02 -.858971544E+02 -.858327852E+02 -.857685299E+02 -.857045989E+02 -.856412246E+02 -.855786517E+02 -.855171405E+02 -.854569633E+02 -.853984017E+02 -.853417476E+02 -.852872951E+02 -.852353454E+02 -.851861965E+02 -.851401433E+02 -.850974728E+02 -.850584582E+02 -.850233581E+02 -.849924092E+02 -.849658252E+02 -.849437918E+02 -.849264657E+02 -.849139713E+02 -.849063979E+02 -.849038005E+02 -.849061964E+02 -.849135672E+02 -.849258568E+02 -.849429735E+02 -.849647914E+02 -.849911524E+02 -.850218684E+02 -.850567240E+02 -.850954807E+02 -.851378803E+02 -.851836479E+02 -.852324964E+02 -.852841304E+02 -.853382494E+02 -.853945521E+02 -.854527393E+02 -.855125168E+02 -.855735990E+02 -.856357110E+02 -.856985906E+02 -.857619904E+02 -.858256791E+02 -.858894431E+02 -.859530870E+02 -.860164342E+02 -.860793271E+02 -.861416274E+02 -.862032159E+02 -.862639917E+02 -.863238719E+02 -.863827914E+02 -.864407012E+02 -.864975684E+02 -.865533748E+02 -.866081155E+02 -.866617979E+02 -.867144398E+02 -.867660660E+02 -.868167035E+02 -.868663715E+02 -.869150656E+02 -.869627290E+02 -.870092060E+02 -.870541700E+02 -.870970160E+02 -.871367106E+02 -.871715917E+02 -.871991137E+02 -.872155338E+02 -.872155338E+02
 -.872074107E+02 -.872074107E+02 -.871897899E+02 -.871602329E+02 -.871227343E+02 -.870800086E+02 -.870338272E+02 -.869852879E+02 -.869350238E+02 -.868833724E+02 -.868304872E+02 -.867764168E+02 -.867211506E+02 -.866646562E+02 -.866068942E+02 -.865478270E+02 -.864874285E+02 -.864256863E+02 -.863626049E+02 -.862982041E+02 -.862325239E+02 -.861656223E+02 -.860975774E+02 -.860284904E+02 -.859584850E+02 -.858877105E+02 -.858163397E+02 -.857445731E+02 -.856726320E+02 -.856007636E+02 -.855292351E+02 -.854583359E+02 -.853883747E+02 -.853196792E+02 -.852525951E+02 -.851874788E+02 -.851247010E+02 -.850646351E+02 -.850076567E+02 -.849541369E+02 -.849044364E+02 -.848589028E+02 -.848178623E+02 -.847816183E+02 -.847504434E+02 -.847245783E+02 -.847042259E+02 -.846895471E+02 -.846806605E+02 -.846776366E+02 -.846805002E+02 -.846892262E+02 -.847037423E+02 -.847239298E+02 -.847496256E+02 -.847806251E+02 -.848166856E+02 -.848575312E+02 -.849028567E+02 -.849523326E+02 -.850056105E+02 -.850623279E+02 -.851221135E+02 -.851845921E+02 -.852493891E+02 -.853161348E+02 -.853844691E+02 -.854540443E+02 -.855245284E+02 -.855956077E+02 -.856669888E+02 -.857384009E+02 -.858095958E+02 -.858803499E+02 -.859504636E+02 -.860197620E+02 -.860880943E+02 -.861553332E+02 -.862213745E+02 -.862861358E+02 -.863495557E+02 -.864115926E+02 -.864722233E+02 -.865314417E+02 -.865892572E+02 -.866456934E+02 -.867007856E+02 -.867545772E+02 -.868071149E+02 -.868584381E+02 -.869085630E+02 -.869574533E+02 -.870049736E+02 -.870508162E+02 -.870943925E+02 -.871346817E+02 -.871700281E+02 -.871978831E+02 -.872144876E+02 -.872144876E+02
 -.872071211E+02 -.872071211E+02 -.871894160E+02 -.871596884E+02 -.871219242E+02 -.870788214E+02 -.870321279E+02 -.869829108E+02 -.869317777E+02 -.868790390E+02 -.868248206E+02 -.867691403E+02 -.867119624E+02 -.866532281E+02 -.865928714E+02 -.865308335E+02 -.864670670E+02 -.864015409E+02 -.863342392E+02 -.862651663E+02 -.861943469E+02 -.861218278E+02 -.860476834E+02 -.859720145E+02 -.858949524E+02 -.858166567E+02 -.857373187E+02 -.856571576E+02 -.855764230E+02 -.854953955E+02 -.854143852E+02 -.853337343E+02 -.852538140E+02 -.851750244E+02 -.850977876E+02 -.850225481E+02 -.849497626E+02 -.848798985E+02 -.848134253E+02 -.847508099E+02 -.846925112E+02 -.846389713E+02 -.845906118E+02 -.845478234E+02 -.845109632E+02 -.844803448E+02 -.844562332E+02 -.844388413E+02 -.844283224E+02 -.844247710E+02 -.844282170E+02 -.844386282E+02 -.844559095E+02 -.844799053E+02 -.845104026E+02 -.845471347E+02 -.845897871E+02 -.846380022E+02 -.846913864E+02 -.847495165E+02 -.848119470E+02 -.848782164E+02 -.849478554E+02 -.850203919E+02 -.850953583E+02 -.851722969E+02 -.852507649E+02 -.853303387E+02 -.854106175E+02 -.854912266E+02 -.855718198E+02 -.856520803E+02 -.857317227E+02 -.858104931E+02 -.858881690E+02 -.859645590E+02 -.860395022E+02 -.861128668E+02 -.861845492E+02 -.862544723E+02 -.863225838E+02 -.863888547E+02 -.864532774E+02 -.865158637E+02 -.865766435E+02 -.866356621E+02 -.866929778E+02 -.867486584E+02 -.868027754E+02 -.868553938E+02 -.869065559E+02 -.869562521E+02 -.870043740E+02 -.870506415E+02 -.870944947E+02 -.871349423E+02 -.871703597E+02 -.871982302E+02 -.872148270E+02 -.872148270E+02
 -.872085254E+02 -.872085254E+02 -.871909750E+02 -.871614769E+02 -.871239446E+02 -.870810140E+02 -.870343752E+02 -.869850481E+02 -.869336008E+02 -.868803032E+02 -.868252430E+02 -.867684035E+02 -.867097171E+02 -.866490923E+02 -.865864338E+02 -.865216535E+02 -.864546751E+02 -.863854363E+02 -.863138943E+02 -.862400280E+02 -.861638409E+02 -.860853665E+02 -.860046679E+02 -.859218415E+02 -.858370153E+02 -.857503528E+02 -.856620527E+02 -.855723509E+02 -.854815264E+02 -.853898983E+02 -.852978312E+02 -.852057312E+02 -.851140456E+02 -.850232574E+02 -.849338828E+02 -.848464656E+02 -.847615716E+02 -.846797834E+02 -.846016931E+02 -.845278959E+02 -.844589800E+02 -.843955194E+02 -.843380608E+02 -.842871175E+02 -.842431567E+02 -.842065904E+02 -.841777690E+02 -.841569711E+02 -.841444016E+02 -.841401828E+02 -.841443562E+02 -.841568785E+02 -.841776248E+02 -.842063897E+02 -.842428918E+02 -.842867808E+02 -.843376430E+02 -.843950108E+02 -.844583709E+02 -.845271744E+02 -.846008464E+02 -.846787961E+02 -.847604252E+02 -.848451375E+02 -.849323471E+02 -.850214855E+02 -.851120072E+02 -.852033963E+02 -.852951697E+02 -.853868813E+02 -.854781236E+02 -.855685299E+02 -.856577746E+02 -.857455734E+02 -.858316824E+02 -.859158973E+02 -.859980516E+02 -.860780151E+02 -.861556913E+02 -.862310157E+02 -.863039528E+02 -.863744940E+02 -.864426551E+02 -.865084742E+02 -.865720088E+02 -.866333333E+02 -.866925363E+02 -.867497165E+02 -.868049766E+02 -.868584136E+02 -.869101021E+02 -.869600659E+02 -.870082316E+02 -.870543568E+02 -.870979243E+02 -.871379927E+02 -.871729972E+02 -.872004948E+02 -.872168494E+02 -.872168494E+02
 -.872120213E+02 -.872120213E+02 -.871949163E+02 -.871661267E+02 -.871294239E+02 -.870873275E+02 -.870414363E+02 -.869927017E+02 -.869416296E+02 -.868884385E+02 -.868331692E+02 -.867757664E+02 -.867161220E+02 -.866541057E+02 -.865895838E+02 -.865224270E+02 -.864525175E+02 -.863797537E+02 -.863040571E+02 -.862253738E+02 -.861436799E+02 -.860589823E+02 -.859713207E+02 -.858807689E+02 -.857874393E+02 -.856914874E+02 -.855931142E+02 -.854925757E+02 -.853901795E+02 -.852862923E+02 -.851813346E+02 -.850757832E+02 -.849701659E+02 -.848650604E+02 -.847610925E+02 -.846589283E+02 -.845592729E+02 -.844628600E+02 -.843704447E+02 -.842827921E+02 -.842006648E+02 -.841248094E+02 -.840559439E+02 -.839947424E+02 -.839418219E+02 -.838977305E+02 -.838629334E+02 -.838378061E+02 -.838226213E+02 -.838175464E+02 -.838226369E+02 -.838378364E+02 -.838629772E+02 -.838977835E+02 -.839418798E+02 -.839947976E+02 -.840559871E+02 -.841248292E+02 -.842006481E+02 -.842827252E+02 -.843703134E+02 -.844626494E+02 -.845589670E+02 -.846585096E+02 -.847605398E+02 -.848643491E+02 -.849692660E+02 -.850746618E+02 -.851799562E+02 -.852846203E+02 -.853881788E+02 -.854902112E+02 -.855903518E+02 -.856882884E+02 -.857837609E+02 -.858765588E+02 -.859665189E+02 -.860535217E+02 -.861374885E+02 -.862183777E+02 -.862961817E+02 -.863709233E+02 -.864426526E+02 -.865114436E+02 -.865773915E+02 -.866406091E+02 -.867012239E+02 -.867593733E+02 -.868151990E+02 -.868688371E+02 -.869204017E+02 -.869699572E+02 -.870174740E+02 -.870627592E+02 -.871053543E+02 -.871443907E+02 -.871783974E+02 -.872050540E+02 -.872208843E+02 -.872208843E+02
 -.872179915E+02 -.872179915E+02 -.872016777E+02 -.871741702E+02 -.871390116E+02 -.870985471E+02 -.870542475E+02 -.870069624E+02 -.869571187E+02 -.869048696E+02 -.868502048E+02 -.867930179E+02 -.867331516E+02 -.866704264E+02 -.866046565E+02 -.865356613E+02 -.864632720E+02 -.863873409E+02 -.863077423E+02 -.862243770E+02 -.861371739E+02 -.860460919E+02 -.859511255E+02 -.858523100E+02 -.857497305E+02 -.856435257E+02 -.855338979E+02 -.854211124E+02 -.853055035E+02 -.851874733E+02 -.850674953E+02 -.849461137E+02 -.848239444E+02 -.847016773E+02 -.845800697E+02 -.844599467E+02 -.843421897E+02 -.842277294E+02 -.841175321E+02 -.840125845E+02 -.839138784E+02 -.838223927E+02 -.837390752E+02 -.836648225E+02 -.836004619E+02 -.835467312E+02 -.835042627E+02 -.834735650E+02 -.834550118E+02 -.834488307E+02 -.834550985E+02 -.834737375E+02 -.835045184E+02 -.835470670E+02 -.836008725E+02 -.836653023E+02 -.837396164E+02 -.838229857E+02 -.839145111E+02 -.840132430E+02 -.841182006E+02 -.842283907E+02 -.843428261E+02 -.844605405E+02 -.845806029E+02 -.847021293E+02 -.848242926E+02 -.849463296E+02 -.850675464E+02 -.851873212E+02 -.853051066E+02 -.854204285E+02 -.855328849E+02 -.856421436E+02 -.857479386E+02 -.858500654E+02 -.859483779E+02 -.860427822E+02 -.861332324E+02 -.862197253E+02 -.863022964E+02 -.863810146E+02 -.864559780E+02 -.865273104E+02 -.865951565E+02 -.866596791E+02 -.867210546E+02 -.867794689E+02 -.868351114E+02 -.868881650E+02 -.869387909E+02 -.869871025E+02 -.870331237E+02 -.870767237E+02 -.871175202E+02 -.871547440E+02 -.871870567E+02 -.872123168E+02 -.872272891E+02 -.872272891E+02
 -.872268392E+02 -.872268392E+02 -.872117252E+02 -.871861788E+02 -.871534128E+02 -.871155326E+02 -.870738327E+02 -.870290310E+02 -.869814566E+02 -.869311873E+02 -.868781471E+02 -.868221671E+02 -.867630295E+02 -.867004938E+02 -.866343139E+02 -.865642488E+02 -.864900715E+02 -.864115712E+02 -.863285552E+02 -.862408536E+02 -.861483212E+02 -.860508474E+02 -.859483627E+02 -.858408509E+02 -.857283537E+02 -.856109798E+02 -.854889088E+02 -.853623950E+02 -.852317744E+02 -.850974690E+02 -.849599941E+02 -.848199625E+02 -.846780909E+02 -.845351980E+02 -.843922046E+02 -.842501261E+02 -.841100653E+02 -.839731993E+02 -.838407649E+02 -.837140410E+02 -.835943268E+02 -.834829199E+02 -.833810873E+02 -.832900395E+02 -.832109005E+02 -.831446794E+02 -.830922437E+02 -.830542945E+02 -.830313478E+02 -.830237190E+02 -.830315136E+02 -.830546242E+02 -.830927340E+02 -.831453258E+02 -.832116971E+02 -.832909800E+02 -.833821647E+02 -.834841267E+02 -.835956545E+02 -.837154787E+02 -.838422998E+02 -.839748156E+02 -.841117447E+02 -.842518483E+02 -.843939483E+02 -.845369418E+02 -.846798131E+02 -.848216404E+02 -.849616016E+02 -.850989762E+02 -.852331443E+02 -.853635849E+02 -.854898716E+02 -.856116672E+02 -.857287177E+02 -.858408458E+02 -.859479432E+02 -.860499638E+02 -.861469164E+02 -.862388583E+02 -.863258884E+02 -.864081411E+02 -.864857811E+02 -.865589981E+02 -.866280020E+02 -.866930187E+02 -.867542863E+02 -.868120496E+02 -.868665551E+02 -.869180410E+02 -.869667239E+02 -.870127749E+02 -.870562812E+02 -.870971872E+02 -.871352066E+02 -.871696985E+02 -.871995009E+02 -.872227157E+02 -.872364409E+02 -.872364409E+02
 -.872389681E+02 -.872389681E+02 -.872255272E+02 -.872027290E+02 -.871733457E+02 -.871391665E+02 -.871012569E+02 -.870601734E+02 -.870161256E+02 -.869690998E+02 -.869189382E+02 -.868653991E+02 -.868081960E+02 -.867470207E+02 -.866815593E+02 -.866114996E+02 -.865365356E+02 -.864563677E+02 -.863707098E+02 -.862792935E+02 -.861818795E+02 -.860782669E+02 -.859683045E+02 -.858518971E+02 -.857290127E+02 -.855996912E+02 -.854640485E+02 -.853222919E+02 -.851747278E+02 -.850217772E+02 -.848639843E+02 -.847020280E+02 -.845367266E+02 -.843690397E+02 -.842000697E+02 -.840310559E+02 -.838633689E+02 -.836984975E+02 -.835380324E+02 -.833836425E+02 -.832370486E+02 -.830999869E+02 -.829741728E+02 -.828612590E+02 -.827627921E+02 -.826801709E+02 -.826146037E+02 -.825670742E+02 -.825383080E+02 -.825287509E+02 -.825385526E+02 -.825675624E+02 -.826153344E+02 -.826811415E+02 -.827639990E+02 -.828626965E+02 -.829758340E+02 -.831018635E+02 -.832391317E+02 -.833859220E+02 -.835404971E+02 -.837011355E+02 -.838661655E+02 -.840339937E+02 -.842031284E+02 -.843721970E+02 -.845399583E+02 -.847053102E+02 -.848672926E+02 -.850250867E+02 -.851780110E+02 -.853255152E+02 -.854671719E+02 -.856026665E+02 -.857317883E+02 -.858544179E+02 -.859705180E+02 -.860801221E+02 -.861833252E+02 -.862802738E+02 -.863711578E+02 -.864562026E+02 -.865356621E+02 -.866098124E+02 -.866789466E+02 -.867433699E+02 -.868033952E+02 -.868593383E+02 -.869115123E+02 -.869602199E+02 -.870057411E+02 -.870483127E+02 -.870880951E+02 -.871251219E+02 -.871592231E+02 -.871899177E+02 -.872162682E+02 -.872366919E+02 -.872487238E+02 -.872487238E+02
 -.872548052E+02 -.872548052E+02 -.872435722E+02 -.872244185E+02 -.871995538E+02 -.871703636E+02 -.871376310E+02 -.871017129E+02 -.870626769E+02 -.870203968E+02 -.869746247E+02 -.869250410E+02 -.868712857E+02 -.868129763E+02 -.867497167E+02 -.866811023E+02 -.866067209E+02 -.865261608E+02 -.864390182E+02 -.863449082E+02 -.862434752E+02 -.861344013E+02 -.860174140E+02 -.858922916E+02 -.857588755E+02 -.856170788E+02 -.854669063E+02 -.853084696E+02 -.851420081E+02 -.849679040E+02 -.847866995E+02 -.845991100E+02 -.844060342E+02 -.842085665E+02 -.840080007E+02 -.838058347E+02 -.836037649E+02 -.834036756E+02 -.832076188E+02 -.830177855E+02 -.828364672E+02 -.826660092E+02 -.825087576E+02 -.823669978E+02 -.822428921E+02 -.821384116E+02 -.820552750E+02 -.819948876E+02 -.819582931E+02 -.819461330E+02 -.819586238E+02 -.819955489E+02 -.820562654E+02 -.821397298E+02 -.822445352E+02 -.823689623E+02 -.825110376E+02 -.826685980E+02 -.828393559E+02 -.830209644E+02 -.832110770E+02 -.834074016E+02 -.836077469E+02 -.838100599E+02 -.840124542E+02 -.842132305E+02 -.844108879E+02 -.846041291E+02 -.847918586E+02 -.849731762E+02 -.851473673E+02 -.853138890E+02 -.854723554E+02 -.856225220E+02 -.857642681E+02 -.858975817E+02 -.860225433E+02 -.861393114E+02 -.862481088E+02 -.863492106E+02 -.864429328E+02 -.865296233E+02 -.866096527E+02 -.866834082E+02 -.867512866E+02 -.868136898E+02 -.868710204E+02 -.869236765E+02 -.869720482E+02 -.870165107E+02 -.870574143E+02 -.870950688E+02 -.871297171E+02 -.871614948E+02 -.871903693E+02 -.872160529E+02 -.872378843E+02 -.872546746E+02 -.872645107E+02 -.872645107E+02
 -.872748107E+02 -.872748107E+02 -.872663748E+02 -.872518585E+02 -.872327771E+02 -.872100228E+02 -.871840361E+02 -.871549359E+02 -.871226215E+02 -.870868434E+02 -.870472595E+02 -.870034690E+02 -.869550314E+02 -.869014751E+02 -.868423031E+02 -.867769955E+02 -.867050170E+02 -.866258273E+02 -.865388888E+02 -.864436772E+02 -.863396850E+02 -.862264293E+02 -.861034561E+02 -.859703545E+02 -.858267712E+02 -.856724318E+02 -.855071640E+02 -.853309202E+02 -.851438011E+02 -.849460781E+02 -.847382196E+02 -.845209123E+02 -.842950890E+02 -.840619484E+02 -.838229756E+02 -.835799514E+02 -.833349560E+02 -.830903606E+02 -.828488073E+02 -.826131765E+02 -.823865377E+02 -.821720888E+02 -.819730781E+02 -.817927163E+02 -.816340769E+02 -.814999937E+02 -.813929574E+02 -.813150205E+02 -.812677130E+02 -.812519797E+02 -.812681399E+02 -.813158727E+02 -.813942322E+02 -.815016870E+02 -.816361847E+02 -.817952347E+02 -.819760033E+02 -.821754166E+02 -.823902633E+02 -.826172940E+02 -.828533089E+02 -.830952364E+02 -.833401951E+02 -.835855418E+02 -.838289046E+02 -.840682025E+02 -.843016528E+02 -.845277684E+02 -.847453461E+02 -.849534509E+02 -.851513930E+02 -.853387043E+02 -.855151131E+02 -.856805179E+02 -.858349624E+02 -.859786118E+02 -.861117313E+02 -.862346653E+02 -.863478206E+02 -.864516503E+02 -.865466407E+02 -.866332995E+02 -.867121470E+02 -.867837082E+02 -.868485062E+02 -.869070578E+02 -.869598687E+02 -.870074316E+02 -.870502212E+02 -.870886913E+02 -.871232679E+02 -.871543388E+02 -.871822367E+02 -.872072109E+02 -.872293865E+02 -.872487025E+02 -.872648286E+02 -.872770531E+02 -.872841388E+02 -.872841388E+02
 -.872993157E+02 -.872993157E+02 -.872943207E+02 -.872855273E+02 -.872736168E+02 -.872588948E+02 -.872413960E+02 -.872209659E+02 -.871973157E+02 -.871700679E+02 -.871387826E+02 -.871029709E+02 -.870620999E+02 -.870155959E+02 -.869628479E+02 -.869032130E+02 -.868360267E+02 -.867606077E+02 -.866762637E+02 -.865822919E+02 -.864779828E+02 -.863626251E+02 -.862355185E+02 -.860959926E+02 -.859434264E+02 -.857772762E+02 -.855970973E+02 -.854025752E+02 -.851935538E+02 -.849700738E+02 -.847324103E+02 -.844811155E+02 -.842170622E+02 -.839414829E+02 -.836560068E+02 -.833626874E+02 -.830640218E+02 -.827629556E+02 -.824628722E+02 -.821675578E+02 -.818811476E+02 -.816080405E+02 -.813527918E+02 -.811199793E+02 -.809140506E+02 -.807391590E+02 -.805989948E+02 -.804966252E+02 -.804343530E+02 -.804136073E+02 -.804348724E+02 -.804976636E+02 -.806005513E+02 -.807412319E+02 -.809166370E+02 -.811230759E+02 -.813563945E+02 -.816121447E+02 -.818857493E+02 -.821726532E+02 -.824684568E+02 -.827690246E+02 -.830705680E+02 -.833697024E+02 -.836634801E+02 -.839494032E+02 -.842254174E+02 -.844898928E+02 -.847415953E+02 -.849796497E+02 -.852034998E+02 -.854128672E+02 -.856077099E+02 -.857881825E+02 -.859546003E+02 -.861074055E+02 -.862471376E+02 -.863744083E+02 -.864898785E+02 -.865942404E+02 -.866882016E+02 -.867724736E+02 -.868477611E+02 -.869147550E+02 -.869741270E+02 -.870265247E+02 -.870725703E+02 -.871128577E+02 -.871479518E+02 -.871783879E+02 -.872046689E+02 -.872272627E+02 -.872465951E+02 -.872630389E+02 -.872768940E+02 -.872883596E+02 -.872974911E+02 -.873041410E+02 -.873078780E+02 -.873078780E+02
 -.873285152E+02 -.873285152E+02 -.873276471E+02 -.873257359E+02 -.873224834E+02 -.873175122E+02 -.873103951E+02 -.873006710E+02 -.872878527E+02 -.872714280E+02 -.872508531E+02 -.872255441E+02 -.871948712E+02 -.871581585E+02 -.871146848E+02 -.870636903E+02 -.870043770E+02 -.869359073E+02 -.868574013E+02 -.867679340E+02 -.866665404E+02 -.865522236E+02 -.864239735E+02 -.862807823E+02 -.861216691E+02 -.859457014E+02 -.857520262E+02 -.855399040E+02 -.853087549E+02 -.850582105E+02 -.847881710E+02 -.844988714E+02 -.841909460E+02 -.838654996E+02 -.835241731E+02 -.831692072E+02 -.828034950E+02 -.824306175E+02 -.820548542E+02 -.816811627E+02 -.813151192E+02 -.809628151E+02 -.806307074E+02 -.803254219E+02 -.800535182E+02 -.798212206E+02 -.796341371E+02 -.794969806E+02 -.794133211E+02 -.793853863E+02 -.794139336E+02 -.794982060E+02 -.796359763E+02 -.798236744E+02 -.800565868E+02 -.803291047E+02 -.806350021E+02 -.809677187E+02 -.813206274E+02 -.816872711E+02 -.820615589E+02 -.824379157E+02 -.828113842E+02 -.831776846E+02 -.835332347E+02 -.838751397E+02 -.842011566E+02 -.845096430E+02 -.847994938E+02 -.850700734E+02 -.853211459E+02 -.855528077E+02 -.857654242E+02 -.859595723E+02 -.861359894E+02 -.862955287E+02 -.864391219E+02 -.865677477E+02 -.866824061E+02 -.867840980E+02 -.868738097E+02 -.869525004E+02 -.870210942E+02 -.870804739E+02 -.871314767E+02 -.871748942E+02 -.872114704E+02 -.872419033E+02 -.872668475E+02 -.872869161E+02 -.873026854E+02 -.873146995E+02 -.873234769E+02 -.873295174E+02 -.873333114E+02 -.873353474E+02 -.873361201E+02 -.873361332E+02 -.873358937E+02 -.873358937E+02
 -.873624717E+02 -.873624717E+02 -.873664341E+02 -.873725993E+02 -.873795456E+02 -.873861217E+02 -.873913868E+02 -.873945479E+02 -.873949077E+02 -.873918129E+02 -.873846139E+02 -.873726370E+02 -.873551686E+02 -.873314481E+02 -.873006634E+02 -.872619460E+02 -.872143606E+02 -.871568965E+02 -.870884591E+02 -.870078705E+02 -.869138721E+02 -.868051359E+02 -.866802741E+02 -.865378527E+02 -.863764093E+02 -.861944762E+02 -.859906151E+02 -.857634615E+02 -.855117826E+02 -.852345427E+02 -.849309846E+02 -.846007190E+02 -.842438294E+02 -.838609841E+02 -.834535580E+02 -.830237524E+02 -.825747089E+02 -.821106048E+02 -.816367168E+02 -.811594446E+02 -.806862714E+02 -.802256565E+02 -.797868408E+02 -.793795652E+02 -.790137014E+02 -.786988106E+02 -.784436554E+02 -.782557050E+02 -.781406762E+02 -.781021619E+02 -.781413879E+02 -.782571280E+02 -.784457895E+02 -.787016556E+02 -.790172580E+02 -.793838345E+02 -.797918244E+02 -.802313560E+02 -.806926873E+02 -.811665760E+02 -.816445620E+02 -.821191611E+02 -.825839745E+02 -.830337263E+02 -.834642406E+02 -.838723762E+02 -.842559308E+02 -.846135279E+02 -.849444969E+02 -.852487534E+02 -.855266853E+02 -.857790496E+02 -.860068798E+02 -.862114066E+02 -.863939908E+02 -.865560686E+02 -.866991067E+02 -.868245679E+02 -.869338847E+02 -.870284396E+02 -.871095524E+02 -.871784702E+02 -.872363636E+02 -.872843237E+02 -.873233633E+02 -.873544184E+02 -.873783524E+02 -.873959606E+02 -.874079767E+02 -.874150807E+02 -.874179102E+02 -.874170750E+02 -.874131782E+02 -.874068458E+02 -.873987666E+02 -.873897442E+02 -.873807616E+02 -.873730562E+02 -.873682033E+02 -.873682033E+02
 -.874010533E+02 -.874010533E+02 -.874105354E+02 -.874259555E+02 -.874446334E+02 -.874645640E+02 -.874842463E+02 -.875025345E+02 -.875185106E+02 -.875313814E+02 -.875404049E+02 -.875448420E+02 -.875439271E+02 -.875368466E+02 -.875227218E+02 -.875005891E+02 -.874693818E+02 -.874279164E+02 -.873748843E+02 -.873088486E+02 -.872282424E+02 -.871313693E+02 -.870164010E+02 -.868813842E+02 -.867242486E+02 -.865428313E+02 -.863349076E+02 -.860982403E+02 -.858306392E+02 -.855300406E+02 -.851946093E+02 -.848228619E+02 -.844138196E+02 -.839671813E+02 -.834835219E+02 -.829645037E+02 -.824130961E+02 -.818337846E+02 -.812327575E+02 -.806180347E+02 -.799995164E+02 -.793889146E+02 -.787995367E+02 -.782458999E+02 -.777431638E+02 -.773063987E+02 -.769497248E+02 -.766853974E+02 -.765229281E+02 -.764683514E+02 -.765237360E+02 -.766870136E+02 -.769521501E+02 -.773096342E+02 -.777472109E+02 -.782507601E+02 -.788052129E+02 -.793954099E+02 -.800068351E+02 -.806261810E+02 -.812417352E+02 -.818435964E+02 -.824237432E+02 -.829759875E+02 -.834958436E+02 -.839803441E+02 -.844278287E+02 -.848377234E+02 -.852103285E+02 -.855466221E+02 -.858480849E+02 -.861165514E+02 -.863540841E+02 -.865628726E+02 -.867451530E+02 -.869031466E+02 -.870390146E+02 -.871548255E+02 -.872525335E+02 -.873339661E+02 -.874008171E+02 -.874546458E+02 -.874968787E+02 -.875288154E+02 -.875516348E+02 -.875664037E+02 -.875740862E+02 -.875755536E+02 -.875715965E+02 -.875629388E+02 -.875502575E+02 -.875342075E+02 -.875154612E+02 -.874947612E+02 -.874729964E+02 -.874513032E+02 -.874311942E+02 -.874147156E+02 -.874046312E+02 -.874046312E+02
 -.874438398E+02 -.874438398E+02 -.874594841E+02 -.874852640E+02 -.875171247E+02 -.875521372E+02 -.875882029E+02 -.876238062E+02 -.876578091E+02 -.876892962E+02 -.877174660E+02 -.877415565E+02 -.877607936E+02 -.877743516E+02 -.877813188E+02 -.877806678E+02 -.877712338E+02 -.877516969E+02 -.877205710E+02 -.876761882E+02 -.876166864E+02 -.875399899E+02 -.874437966E+02 -.873255679E+02 -.871825273E+02 -.870116682E+02 -.868097731E+02 -.865734484E+02 -.862991773E+02 -.859834039E+02 -.856226453E+02 -.852136485E+02 -.847535861E+02 -.842403047E+02 -.836726229E+02 -.830506806E+02 -.823763321E+02 -.816535649E+02 -.808889186E+02 -.800918575E+02 -.792750446E+02 -.784544467E+02 -.776491956E+02 -.768811327E+02 -.761739854E+02 -.755521592E+02 -.750391979E+02 -.746560292E+02 -.744191974E+02 -.743393321E+02 -.744201006E+02 -.746578363E+02 -.750419106E+02 -.755557797E+02 -.761785165E+02 -.768865781E+02 -.776555588E+02 -.784617323E+02 -.792832581E+02 -.801010056E+02 -.808990092E+02 -.816646065E+02 -.823883332E+02 -.830636491E+02 -.836865653E+02 -.842552274E+02 -.847694967E+02 -.852305567E+02 -.856405635E+02 -.860023455E+02 -.863191564E+02 -.865944767E+02 -.868318618E+02 -.870348268E+02 -.872067656E+02 -.873508949E+02 -.874702199E+02 -.875675150E+02 -.876453182E+02 -.877059323E+02 -.877514335E+02 -.877836830E+02 -.878043422E+02 -.878148887E+02 -.878166321E+02 -.878107317E+02 -.877982121E+02 -.877799809E+02 -.877568465E+02 -.877295401E+02 -.876987427E+02 -.876651248E+02 -.876294016E+02 -.875924146E+02 -.875552458E+02 -.875193720E+02 -.874868663E+02 -.874606450E+02 -.874447643E+02 -.874447643E+02
 -.874901050E+02 -.874901050E+02 -.875124650E+02 -.875495616E+02 -.875958741E+02 -.876474941E+02 -.877017010E+02 -.877566052E+02 -.878108670E+02 -.878634852E+02 -.879136468E+02 -.879606199E+02 -.880036747E+02 -.880420251E+02 -.880747811E+02 -.881009155E+02 -.881192375E+02 -.881283715E+02 -.881267311E+02 -.881124918E+02 -.880835569E+02 -.880375224E+02 -.879716448E+02 -.878828078E+02 -.877674961E+02 -.876217708E+02 -.874412570E+02 -.872211438E+02 -.869562105E+02 -.866408837E+02 -.862693364E+02 -.858356426E+02 -.853340008E+02 -.847590441E+02 -.841062527E+02 -.833724810E+02 -.825566021E+02 -.816602651E+02 -.806887316E+02 -.796517428E+02 -.785643216E+02 -.774473843E+02 -.763279926E+02 -.752390508E+02 -.742182675E+02 -.733062497E+02 -.725437267E+02 -.719680868E+02 -.716096371E+02 -.714881878E+02 -.716106345E+02 -.719700821E+02 -.725467214E+02 -.733102461E+02 -.742232689E+02 -.752450620E+02 -.763350195E+02 -.774554341E+02 -.785734023E+02 -.796618641E+02 -.806999041E+02 -.816725008E+02 -.825699150E+02 -.833868854E+02 -.841217635E+02 -.847756751E+02 -.853517655E+02 -.858545552E+02 -.862894130E+02 -.866621437E+02 -.869786764E+02 -.872448396E+02 -.874662068E+02 -.876479980E+02 -.877950229E+02 -.879116570E+02 -.880018390E+02 -.880690843E+02 -.881165081E+02 -.881468543E+02 -.881625283E+02 -.881656285E+02 -.881579804E+02 -.881411653E+02 -.881165514E+02 -.880853190E+02 -.880484864E+02 -.880069348E+02 -.879614325E+02 -.879126645E+02 -.878612689E+02 -.878078891E+02 -.877532481E+02 -.876982587E+02 -.876441786E+02 -.875928231E+02 -.875468413E+02 -.875100629E+02 -.874879153E+02 -.874879153E+02
 -.875388045E+02 -.875388045E+02 -.875682907E+02 -.876174213E+02 -.876791483E+02 -.877485544E+02 -.878222895E+02 -.878981061E+02 -.879744979E+02 -.880504268E+02 -.881251247E+02 -.881979481E+02 -.882682746E+02 -.883354276E+02 -.883986237E+02 -.884569363E+02 -.885092634E+02 -.885542966E+02 -.885904807E+02 -.886159705E+02 -.886285771E+02 -.886257158E+02 -.886043444E+02 -.885609000E+02 -.884912277E+02 -.883905091E+02 -.882531915E+02 -.880729254E+02 -.878425198E+02 -.875539213E+02 -.871982397E+02 -.867658337E+02 -.862464947E+02 -.856297555E+02 -.849053687E+02 -.840639940E+02 -.830981385E+02 -.820033790E+02 -.807798765E+02 -.794341447E+02 -.779809668E+02 -.764452572E+02 -.748635371E+02 -.732845787E+02 -.717686728E+02 -.703850017E+02 -.692067810E+02 -.683042826E+02 -.677365011E+02 -.675429569E+02 -.677375837E+02 -.683064493E+02 -.692100347E+02 -.703893465E+02 -.717741140E+02 -.732911226E+02 -.748711917E+02 -.764540314E+02 -.779908715E+02 -.794451919E+02 -.807920804E+02 -.820167552E+02 -.831127044E+02 -.840797692E+02 -.849223742E+02 -.856480136E+02 -.862660276E+02 -.867866637E+02 -.872203895E+02 -.875774157E+02 -.878673867E+02 -.880991977E+02 -.882809047E+02 -.884197011E+02 -.885219360E+02 -.885931624E+02 -.886381995E+02 -.886612031E+02 -.886657375E+02 -.886548454E+02 -.886311135E+02 -.885967328E+02 -.885535529E+02 -.885031304E+02 -.884467714E+02 -.883855693E+02 -.883204384E+02 -.882521458E+02 -.881813425E+02 -.881085988E+02 -.880344500E+02 -.879594601E+02 -.878843161E+02 -.878099660E+02 -.877378172E+02 -.876700077E+02 -.876097633E+02 -.875618463E+02 -.875331006E+02 -.875331006E+02
 -.875885830E+02 -.875885830E+02 -.876254037E+02 -.876869433E+02 -.877646088E+02 -.878524761E+02 -.879465827E+02 -.880443577E+02 -.881441745E+02 -.882450115E+02 -.883462027E+02 -.884472561E+02 -.885477306E+02 -.886471500E+02 -.887449496E+02 -.888404340E+02 -.889327409E+02 -.890207974E+02 -.891032711E+02 -.891785116E+02 -.892444851E+02 -.892986991E+02 -.893381110E+02 -.893590248E+02 -.893569671E+02 -.893265511E+02 -.892613222E+02 -.891535933E+02 -.889942706E+02 -.887726827E+02 -.884764301E+02 -.880912845E+02 -.876011761E+02 -.869883269E+02 -.862336021E+02 -.853171792E+02 -.842196555E+02 -.829237254E+02 -.814165631E+02 -.796930012E+02 -.777595018E+02 -.756387312E+02 -.733742513E+02 -.710344347E+02 -.687142551E+02 -.665332434E+02 -.646279449E+02 -.631379893E+02 -.621866856E+02 -.618597025E+02 -.621878435E+02 -.631403076E+02 -.646314291E+02 -.665379005E+02 -.687200940E+02 -.710414653E+02 -.733824841E+02 -.756481781E+02 -.777701753E+02 -.797049155E+02 -.814297346E+02 -.829381725E+02 -.842353992E+02 -.853342429E+02 -.862520119E+02 -.870081114E+02 -.876223657E+02 -.881139105E+02 -.885005247E+02 -.887982786E+02 -.890214030E+02 -.891823014E+02 -.892916505E+02 -.893585490E+02 -.893906875E+02 -.893945218E+02 -.893754405E+02 -.893379182E+02 -.892856539E+02 -.892216922E+02 -.891485287E+02 -.890682007E+02 -.889823630E+02 -.888923541E+02 -.887992497E+02 -.887039097E+02 -.886070183E+02 -.885091198E+02 -.884106542E+02 -.883119975E+02 -.882135136E+02 -.881156289E+02 -.880189448E+02 -.879244030E+02 -.878335260E+02 -.877487485E+02 -.876738542E+02 -.876145299E+02 -.875790408E+02 -.875790408E+02
 -.876377736E+02 -.876377736E+02 -.876818799E+02 -.877557669E+02 -.878493348E+02 -.879556893E+02 -.880702994E+02 -.881903175E+02 -.883140457E+02 -.884405299E+02 -.885692597E+02 -.886999599E+02 -.888324508E+02 -.889665596E+02 -.891020642E+02 -.892386492E+02 -.893758652E+02 -.895130815E+02 -.896494351E+02 -.897837667E+02 -.899145489E+02 -.900397931E+02 -.901569365E+02 -.902627003E+02 -.903529196E+02 -.904223340E+02 -.904643378E+02 -.904706794E+02 -.904311078E+02 -.903329690E+02 -.901607564E+02 -.898956378E+02 -.895149909E+02 -.889920116E+02 -.882954975E+02 -.873899668E+02 -.862363458E+02 -.847935501E+02 -.830213763E+02 -.808851971E+02 -.783629437E+02 -.754546719E+02 -.721945100E+02 -.686638002E+02 -.650027190E+02 -.614157466E+02 -.581647677E+02 -.555437216E+02 -.538325436E+02 -.532370581E+02 -.538337758E+02 -.555461883E+02 -.581684741E+02 -.614207003E+02 -.650089302E+02 -.686712812E+02 -.722032746E+02 -.754647353E+02 -.783743219E+02 -.808979070E+02 -.830354363E+02 -.848089810E+02 -.862531709E+02 -.874082129E+02 -.883151949E+02 -.890131940E+02 -.895376956E+02 -.899199045E+02 -.901866269E+02 -.903604861E+02 -.904603161E+02 -.905016259E+02 -.904970748E+02 -.904569200E+02 -.903894194E+02 -.903011836E+02 -.901974761E+02 -.900824649E+02 -.899594317E+02 -.898309434E+02 -.896989933E+02 -.895651138E+02 -.894304694E+02 -.892959310E+02 -.891621359E+02 -.890295370E+02 -.888984433E+02 -.887690563E+02 -.886415055E+02 -.885158893E+02 -.883923311E+02 -.882710619E+02 -.881525478E+02 -.880376814E+02 -.879280620E+02 -.878263838E+02 -.877369523E+02 -.876663397E+02 -.876241903E+02 -.876241903E+02
 -.876844444E+02 -.876844444E+02 -.877354887E+02 -.878211543E+02 -.879299312E+02 -.880540318E+02 -.881884195E+02 -.883300231E+02 -.884771191E+02 -.886288617E+02 -.887849430E+02 -.889453618E+02 -.891102747E+02 -.892799070E+02 -.894544951E+02 -.896342460E+02 -.898192976E+02 -.900096812E+02 -.902052763E+02 -.904057579E+02 -.906105286E+02 -.908186274E+02 -.910286138E+02 -.912384151E+02 -.914451314E+02 -.916447803E+02 -.918319700E+02 -.919994762E+02 -.921377067E+02 -.922340263E+02 -.922719199E+02 -.922299671E+02 -.920806203E+02 -.917887936E+02 -.913103264E+02 -.905904650E+02 -.895626453E+02 -.881480937E+02 -.862570872E+02 -.837931815E+02 -.806622246E+02 -.767883834E+02 -.721392721E+02 -.667608920E+02 -.608194938E+02 -.546409216E+02 -.487289035E+02 -.437355175E+02 -.403578931E+02 -.391581778E+02 -.403592014E+02 -.437381350E+02 -.487328325E+02 -.546461665E+02 -.608260613E+02 -.667687921E+02 -.721485189E+02 -.767989943E+02 -.806742202E+02 -.838065840E+02 -.862719206E+02 -.881643831E+02 -.895804178E+02 -.906097504E+02 -.913311586E+02 -.918112103E+02 -.921046638E+02 -.922556837E+02 -.922993593E+02 -.922632413E+02 -.921687516E+02 -.920324081E+02 -.918668493E+02 -.916816738E+02 -.914841130E+02 -.912795669E+02 -.910720238E+02 -.908643891E+02 -.906587394E+02 -.904565208E+02 -.902586999E+02 -.900658813E+02 -.898783973E+02 -.896963765E+02 -.895197972E+02 -.893485281E+02 -.891823619E+02 -.890210439E+02 -.888643026E+02 -.887118863E+02 -.885636190E+02 -.884194880E+02 -.882797826E+02 -.881453084E+02 -.880177027E+02 -.878998761E+02 -.877966018E+02 -.877152676E+02 -.876668034E+02 -.876668034E+02
 -.877265134E+02 -.877265134E+02 -.877838273E+02 -.878801553E+02 -.880027336E+02 -.881429939E+02 -.882954725E+02 -.884569274E+02 -.886256447E+02 -.888009152E+02 -.889826630E+02 -.891711978E+02 -.893670627E+02 -.895709442E+02 -.897836191E+02 -.900059209E+02 -.902387149E+02 -.904828781E+02 -.907392767E+02 -.910087389E+02 -.912920119E+02 -.915897045E+02 -.919022021E+02 -.922295518E+02 -.925712970E+02 -.929262486E+02 -.932921636E+02 -.936653013E+02 -.940398136E+02 -.944069067E+02 -.947536992E+02 -.950616659E+02 -.953045418E+02 -.954455250E+02 -.954336092E+02 -.951988897E+02 -.946468007E+02 -.936515287E+02 -.920494967E+02 -.896350269E+02 -.861623221E+02 -.813607614E+02 -.749736257E+02 -.668319563E+02 -.569716703E+02 -.457877071E+02 -.341877169E+02 -.236581272E+02 -.161026083E+02 -.133124920E+02 -.161039601E+02 -.236608357E+02 -.341917902E+02 -.457931551E+02 -.569785036E+02 -.668401856E+02 -.749832638E+02 -.813718243E+02 -.861748304E+02 -.896490056E+02 -.920649742E+02 -.936685355E+02 -.946653689E+02 -.952190530E+02 -.954554041E+02 -.954689921E+02 -.953297266E+02 -.950886192E+02 -.947824766E+02 -.944375683E+02 -.940724228E+02 -.936999249E+02 -.933288712E+02 -.929651151E+02 -.926124046E+02 -.922729917E+02 -.919480747E+02 -.916381179E+02 -.913430809E+02 -.910625846E+02 -.907960275E+02 -.905426707E+02 -.903016956E+02 -.900722455E+02 -.898534540E+02 -.896444651E+02 -.894444483E+02 -.892526127E+02 -.890682247E+02 -.888906373E+02 -.887193405E+02 -.885540497E+02 -.883948530E+02 -.882424423E+02 -.880984601E+02 -.879659868E+02 -.878501949E+02 -.877591874E+02 -.877050346E+02 -.877050346E+02
 -.877618983E+02 -.877618983E+02 -.878244957E+02 -.879298236E+02 -.880640775E+02 -.882180510E+02 -.883859413E+02 -.885643840E+02 -.887516967E+02 -.889473152E+02 -.891513981E+02 -.893645698E+02 -.895877652E+02 -.898221418E+02 -.900690355E+02 -.903299395E+02 -.906065029E+02 -.909005366E+02 -.912140261E+02 -.915491442E+02 -.919082595E+02 -.922939421E+02 -.927089572E+02 -.931562452E+02 -.936388715E+02 -.941599348E+02 -.947224080E+02 -.953288806E+02 -.959811466E+02 -.966795589E+02 -.974220206E+02 -.982024205E+02 -.990082142E+02 -.998166874E+02 -.100589205E+03 -.101262427E+03 -.101735110E+03 -.101848921E+03 -.101361993E+03 -.999157405E+02 -.969998257E+02 -.919288125E+02 -.838578988E+02 -.718829044E+02 -.552850707E+02 -.339783007E+02 -.916411598E+01 0.159547143E+02 0.358756738E+02 0.438940137E+02 0.358743313E+02 0.159520126E+02 -.916820577E+01 -.339838120E+02 -.552920342E+02 -.718913428E+02 -.838678268E+02 -.919402402E+02 -.970127640E+02 -.999302062E+02 -.101378010E+03 -.101866521E+03 -.101754328E+03 -.101283301E+03 -.100611778E+03 -.998410017E+02 -.990343190E+02 -.982303699E+02 -.974518746E+02 -.967113832E+02 -.960150119E+02 -.953648618E+02 -.947605839E+02 -.942003884E+02 -.936816926E+02 -.932015324E+02 -.927568197E+02 -.923444991E+02 -.919616398E+02 -.916054844E+02 -.912734715E+02 -.909632421E+02 -.906726344E+02 -.903996742E+02 -.901425622E+02 -.898996602E+02 -.896694795E+02 -.894506733E+02 -.892420379E+02 -.890425291E+02 -.888513049E+02 -.886678118E+02 -.884919356E+02 -.883242466E+02 -.881663696E+02 -.880215094E+02 -.878951584E+02 -.877960064E+02 -.877370705E+02 -.877370705E+02
 -.877887082E+02 -.877887082E+02 -.878553149E+02 -.879674815E+02 -.881106249E+02 -.882750662E+02 -.884547572E+02 -.886462527E+02 -.888479081E+02 -.890592884E+02 -.892807563E+02 -.895132097E+02 -.897579243E+02 -.900164704E+02 -.902906773E+02 -.905826305E+02 -.908946942E+02 -.912295469E+02 -.915902350E+02 -.919802320E+02 -.924035141E+02 -.928646478E+02 -.933688960E+02 -.939223381E+02 -.945320095E+02 -.952060579E+02 -.959539140E+02 -.967864713E+02 -.977162463E+02 -.987574767E+02 -.999260538E+02 -.101239096E+03 -.102713774E+03 -.104364634E+03 -.106198024E+03 -.108201098E+03 -.110321215E+03 -.112429283E+03 -.114258435E+03 -.115308775E+03 -.114713172E+03 -.111073248E+03 -.102305826E+03 -.855957251E+02 -.576369308E+02 -.154599714E+02 0.417367219E+02 0.109327609E+03 0.172697838E+03 0.204082187E+03 0.172696481E+03 0.109324880E+03 0.417325916E+02 -.154655435E+02 -.576439869E+02 -.856043018E+02 -.102315949E+03 -.111084931E+03 -.114726423E+03 -.115323602E+03 -.114274855E+03 -.112447322E+03 -.110340910E+03 -.108222492E+03 -.106221161E+03 -.104389564E+03 -.102740549E+03 -.101267773E+03 -.999566955E+02 -.987901520E+02 -.977510306E+02 -.968234454E+02 -.959931635E+02 -.952476730E+02 -.945760866E+02 -.939689816E+02 -.934182211E+02 -.929167814E+02 -.924585943E+02 -.920384076E+02 -.916516641E+02 -.912943986E+02 -.909631491E+02 -.906548828E+02 -.903669334E+02 -.900969485E+02 -.898428479E+02 -.896027925E+02 -.893751675E+02 -.891585849E+02 -.889519183E+02 -.887543840E+02 -.885656942E+02 -.883863103E+02 -.882178302E+02 -.880635415E+02 -.879291692E+02 -.878238396E+02 -.877612793E+02 -.877612793E+02
 -.878054422E+02 -.878054422E+02 -.878745517E+02 -.879909928E+02 -.881397016E+02 -.883107101E+02 -.884978219E+02 -.886975451E+02 -.889082646E+02 -.891296340E+02 -.893621564E+02 -.896069170E+02 -.898654252E+02 -.901395346E+02 -.904314156E+02 -.907435684E+02 -.910788622E+02 -.914405982E+02 -.918325914E+02 -.922592740E+02 -.927258259E+02 -.932383384E+02 -.938040208E+02 -.944314590E+02 -.951309459E+02 -.959149038E+02 -.967984340E+02 -.978000285E+02 -.989424965E+02 -.100254153E+03 -.101770307E+03 -.103535018E+03 -.105602860E+03 -.108039966E+03 -.110922474E+03 -.114328457E+03 -.118315602E+03 -.122871090E+03 -.127812054E+03 -.132606099E+03 -.136075110E+03 -.135948667E+03 -.128256127E+03 -.106605548E+03 -.615278797E+02 0.196391614E+02 0.151119102E+03 0.342180836E+03 0.577481236E+03 0.762527721E+03 0.577479824E+03 0.342178011E+03 0.151114858E+03 0.196334773E+02 -.615350368E+02 -.106614220E+03 -.128266354E+03 -.135960479E+03 -.136088526E+03 -.132621129E+03 -.127828711E+03 -.122889395E+03 -.118335589E+03 -.114350167E+03 -.110945955E+03 -.108065270E+03 -.105630043E+03 -.103564137E+03 -.101801428E+03 -.100287346E+03 -.989778402E+02 -.978376066E+02 -.968383363E+02 -.959572259E+02 -.951757885E+02 -.944789310E+02 -.938542405E+02 -.932914368E+02 -.927819464E+02 -.923185722E+02 -.918952340E+02 -.915067632E+02 -.911487402E+02 -.908173639E+02 -.905093467E+02 -.902218311E+02 -.899523229E+02 -.896986417E+02 -.894588901E+02 -.892314460E+02 -.890149898E+02 -.888085824E+02 -.886118181E+02 -.884250831E+02 -.882499523E+02 -.880897600E+02 -.879503723E+02 -.878411841E+02 -.877763616E+02 -.877763616E+02
 -.878111359E+02 -.878111359E+02 -.878810910E+02 -.879989794E+02 -.881495772E+02 -.883228210E+02 -.885124649E+02 -.887150001E+02 -.889288207E+02 -.891536110E+02 -.893899247E+02 -.896389149E+02 -.899021749E+02 -.901816592E+02 -.904796600E+02 -.907988265E+02 -.911422107E+02 -.915133408E+02 -.919163138E+02 -.923559166E+02 -.928377783E+02 -.933685662E+02 -.939562324E+02 -.946103325E+02 -.953424390E+02 -.961666861E+02 -.971004978E+02 -.981655640E+02 -.993891641E+02 -.100805959E+03 -.102460399E+03 -.104409864E+03 -.106728492E+03 -.109511116E+03 -.112875548E+03 -.116958804E+03 -.121898040E+03 -.127778750E+03 -.134520291E+03 -.141651781E+03 -.147910031E+03 -.150563686E+03 -.144322997E+03 -.119593840E+03 -.595749972E+02 0.649635597E+02 0.305996863E+03 0.760260089E+03 0.161860667E+04 0.327989216E+04 0.161860521E+04 0.760257179E+03 0.305992515E+03 0.649577765E+02 -.595822350E+02 -.119602569E+03 -.144333265E+03 -.150575534E+03 -.147923487E+03 -.141666865E+03 -.134537018E+03 -.127797139E+03 -.121918121E+03 -.116980618E+03 -.112899143E+03 -.109536544E+03 -.106755809E+03 -.104439132E+03 -.102491680E+03 -.100839326E+03 -.994246943E+02 -.982033427E+02 -.971406167E+02 -.962092428E+02 -.953875368E+02 -.946580819E+02 -.940067530E+02 -.934219892E+02 -.928942482E+02 -.924155909E+02 -.919793624E+02 -.915799452E+02 -.912125653E+02 -.908731395E+02 -.905581539E+02 -.902645678E+02 -.899897380E+02 -.897313618E+02 -.894874409E+02 -.892562700E+02 -.890364610E+02 -.888270198E+02 -.886274991E+02 -.884382578E+02 -.882608622E+02 -.880986615E+02 -.879575688E+02 -.878470695E+02 -.877814787E+02 -.877814787E+02
 -.878054557E+02 -.878054557E+02 -.878745478E+02 -.879909658E+02 -.881396538E+02 -.883106498E+02 -.884977581E+02 -.886974820E+02 -.889082005E+02 -.891295636E+02 -.893620760E+02 -.896068261E+02 -.898653262E+02 -.901394293E+02 -.904313052E+02 -.907434525E+02 -.910787402E+02 -.914404696E+02 -.918324550E+02 -.922591287E+02 -.927256709E+02 -.932381750E+02 -.938038511E+02 -.944312857E+02 -.951307698E+02 -.959147243E+02 -.967982492E+02 -.977998372E+02 -.989422981E+02 -.100253948E+03 -.101770097E+03 -.103534804E+03 -.105602644E+03 -.108039746E+03 -.110922251E+03 -.114328230E+03 -.118315371E+03 -.122870857E+03 -.127811824E+03 -.132605874E+03 -.136074888E+03 -.135948438E+03 -.128255879E+03 -.106605270E+03 -.615275713E+02 0.196394905E+02 0.151119433E+03 0.342181149E+03 0.577481520E+03 0.762527972E+03 0.577480049E+03 0.342178223E+03 0.151115067E+03 0.196336926E+02 -.615348118E+02 -.106613985E+03 -.128266113E+03 -.135960233E+03 -.136088278E+03 -.132620882E+03 -.127828466E+03 -.122889153E+03 -.118335350E+03 -.114349933E+03 -.110945725E+03 -.108065044E+03 -.105629821E+03 -.103563920E+03 -.101801216E+03 -.100287138E+03 -.989776369E+02 -.978374081E+02 -.968381431E+02 -.959570380E+02 -.951756063E+02 -.944787544E+02 -.938540700E+02 -.932912724E+02 -.927817883E+02 -.923184207E+02 -.918950891E+02 -.915066250E+02 -.911486089E+02 -.908172396E+02 -.905092296E+02 -.902217213E+02 -.899522204E+02 -.896985467E+02 -.894588027E+02 -.892313662E+02 -.890149177E+02 -.888085180E+02 -.886117615E+02 -.884250341E+02 -.882499106E+02 -.880897253E+02 -.879503437E+02 -.878411604E+02 -.877763408E+02 -.877763408E+02
 -.877887381E+02 -.877887381E+02 -.878553122E+02 -.879674344E+02 -.881105361E+02 -.882749503E+02 -.884546313E+02 -.886461259E+02 -.888477786E+02 -.890591474E+02 -.892805965E+02 -.895130294E+02 -.897577271E+02 -.900162601E+02 -.902904562E+02 -.905823984E+02 -.908944499E+02 -.912292895E+02 -.915899624E+02 -.919799418E+02 -.924032051E+02 -.928643216E+02 -.933685566E+02 -.939219903E+02 -.945316557E+02 -.952056972E+02 -.959535436E+02 -.967860882E+02 -.977158493E+02 -.987570667E+02 -.999256332E+02 -.101238668E+03 -.102713339E+03 -.104364194E+03 -.106197577E+03 -.108200642E+03 -.110320749E+03 -.112428811E+03 -.114257965E+03 -.115308313E+03 -.114712720E+03 -.111072796E+03 -.102305355E+03 -.855952134E+02 -.576363669E+02 -.154593612E+02 0.417373558E+02 0.109328235E+03 0.172698430E+03 0.204082732E+03 0.172696981E+03 0.109325348E+03 0.417330442E+02 -.154650906E+02 -.576435249E+02 -.856038283E+02 -.102315466E+03 -.111084442E+03 -.114725932E+03 -.115323113E+03 -.114274369E+03 -.112446842E+03 -.110340435E+03 -.108222024E+03 -.106220701E+03 -.104389111E+03 -.102740104E+03 -.101267337E+03 -.999562682E+02 -.987897341E+02 -.977506225E+02 -.968230475E+02 -.959927762E+02 -.952472965E+02 -.945757215E+02 -.939686280E+02 -.934178795E+02 -.929164520E+02 -.924582776E+02 -.920381038E+02 -.916513736E+02 -.912941215E+02 -.909628858E+02 -.906546337E+02 -.903666986E+02 -.900967283E+02 -.898426424E+02 -.896026021E+02 -.893749922E+02 -.891584250E+02 -.889517738E+02 -.887542551E+02 -.885655807E+02 -.883862121E+02 -.882177467E+02 -.880634719E+02 -.879291119E+02 -.878237921E+02 -.877612378E+02 -.877612378E+02
 -.877619519E+02 -.877619519E+02 -.878245052E+02 -.879297710E+02 -.880639631E+02 -.882178915E+02 -.883857592E+02 -.885641944E+02 -.887515007E+02 -.889471035E+02 -.891511606E+02 -.893643027E+02 -.895874713E+02 -.898218267E+02 -.900687027E+02 -.903295899E+02 -.906061355E+02 -.909001494E+02 -.912136169E+02 -.915487095E+02 -.919077976E+02 -.922934540E+02 -.927084480E+02 -.931557210E+02 -.936383367E+02 -.941593896E+02 -.947218494E+02 -.953283044E+02 -.959805506E+02 -.966789433E+02 -.974213879E+02 -.982017747E+02 -.990075585E+02 -.998160236E+02 -.100588532E+03 -.101261741E+03 -.101734408E+03 -.101848204E+03 -.101361268E+03 -.999150189E+02 -.969991158E+02 -.919281147E+02 -.838572008E+02 -.718821849E+02 -.552843087E+02 -.339774854E+02 -.916325387E+01 0.159556022E+02 0.358765599E+02 0.438948738E+02 0.358751524E+02 0.159527936E+02 -.916745648E+01 -.339830822E+02 -.552913126E+02 -.718906215E+02 -.838671022E+02 -.919395122E+02 -.970120344E+02 -.999294776E+02 -.101377285E+03 -.101865802E+03 -.101753617E+03 -.101282599E+03 -.100611086E+03 -.998403211E+02 -.990336503E+02 -.982297139E+02 -.974512319E+02 -.967107545E+02 -.960143978E+02 -.953642629E+02 -.947600008E+02 -.941998216E+02 -.936811427E+02 -.932010000E+02 -.927563052E+02 -.923440032E+02 -.919611629E+02 -.916050269E+02 -.912730341E+02 -.909628250E+02 -.906722381E+02 -.903992991E+02 -.901422087E+02 -.898993286E+02 -.896691702E+02 -.894503866E+02 -.892417741E+02 -.890422883E+02 -.888510874E+02 -.886676176E+02 -.884917646E+02 -.883240987E+02 -.881662440E+02 -.880214046E+02 -.878950721E+02 -.877959349E+02 -.877370079E+02 -.877370079E+02
 -.877265915E+02 -.877265915E+02 -.877838556E+02 -.878801105E+02 -.880026102E+02 -.881428056E+02 -.882952430E+02 -.884566770E+02 -.886253802E+02 -.888006309E+02 -.889823480E+02 -.891708458E+02 -.893666741E+02 -.895705243E+02 -.897831730E+02 -.900054512E+02 -.902382215E+02 -.904823590E+02 -.907387290E+02 -.910081588E+02 -.912913970E+02 -.915890550E+02 -.919015227E+02 -.922288491E+02 -.925705772E+02 -.929255138E+02 -.932914120E+02 -.936645289E+02 -.940390168E+02 -.944060845E+02 -.947528532E+02 -.950608001E+02 -.953036606E+02 -.954446318E+02 -.954327046E+02 -.951979714E+02 -.946458643E+02 -.936505717E+02 -.920485208E+02 -.896340399E+02 -.861613347E+02 -.813597826E+02 -.749726569E+02 -.668309893E+02 -.569706904E+02 -.457866991E+02 -.341866725E+02 -.236570482E+02 -.161015056E+02 -.133113815E+02 -.161028570E+02 -.236597502E+02 -.341907266E+02 -.457921128E+02 -.569774791E+02 -.668391748E+02 -.749822633E+02 -.813708320E+02 -.861738455E+02 -.896480284E+02 -.920640056E+02 -.936675766E+02 -.946644208E+02 -.952181170E+02 -.954544812E+02 -.954680834E+02 -.953288332E+02 -.950877420E+02 -.947816166E+02 -.944367266E+02 -.940716003E+02 -.936991225E+02 -.933280897E+02 -.929643555E+02 -.926116676E+02 -.922722781E+02 -.919473853E+02 -.916374532E+02 -.913424418E+02 -.910619715E+02 -.907954412E+02 -.905421117E+02 -.903011645E+02 -.900717428E+02 -.898529802E+02 -.896440207E+02 -.894440338E+02 -.892522284E+02 -.890678710E+02 -.888903145E+02 -.887190489E+02 -.885537894E+02 -.883946239E+02 -.882422440E+02 -.880982916E+02 -.879658463E+02 -.878500793E+02 -.877590915E+02 -.877049507E+02 -.877049507E+02
 -.876845243E+02 -.876845243E+02 -.877355210E+02 -.878211128E+02 -.879298036E+02 -.880538234E+02 -.881881494E+02 -.883297131E+02 -.884767824E+02 -.886284993E+02 -.887845474E+02 -.889449246E+02 -.891097926E+02 -.892793827E+02 -.894539341E+02 -.896336528E+02 -.898186740E+02 -.900090261E+02 -.902045864E+02 -.904050298E+02 -.906097589E+02 -.908178160E+02 -.910277638E+02 -.912375325E+02 -.914442226E+02 -.916438499E+02 -.918310187E+02 -.919985016E+02 -.921367050E+02 -.922329950E+02 -.922708589E+02 -.922288792E+02 -.920795099E+02 -.917876652E+02 -.913091829E+02 -.905893064E+02 -.895614692E+02 -.881468965E+02 -.862558671E+02 -.837919404E+02 -.806609688E+02 -.767871212E+02 -.721380111E+02 -.667596348E+02 -.608182379E+02 -.546396601E+02 -.487276290E+02 -.437342256E+02 -.403565837E+02 -.391568551E+02 -.403578720E+02 -.437368058E+02 -.487315087E+02 -.546448515E+02 -.608247567E+02 -.667674986E+02 -.721472364E+02 -.767977231E+02 -.806729609E+02 -.838053374E+02 -.862706876E+02 -.881631649E+02 -.895792156E+02 -.906085654E+02 -.913299919E+02 -.918100630E+02 -.921035370E+02 -.922545784E+02 -.922982764E+02 -.922621818E+02 -.921677166E+02 -.920313985E+02 -.918658663E+02 -.916807181E+02 -.914831857E+02 -.912786690E+02 -.910711562E+02 -.908635526E+02 -.906579350E+02 -.904557492E+02 -.902579620E+02 -.900651778E+02 -.898777288E+02 -.896957438E+02 -.895192009E+02 -.893479688E+02 -.891818401E+02 -.890205603E+02 -.888638575E+02 -.887114800E+02 -.885632520E+02 -.884191603E+02 -.882794942E+02 -.881450588E+02 -.880174906E+02 -.878996993E+02 -.877964563E+02 -.877151470E+02 -.876666977E+02 -.876666977E+02
 -.876378134E+02 -.876378134E+02 -.876818820E+02 -.877557056E+02 -.878491927E+02 -.879554610E+02 -.880699929E+02 -.881899496E+02 -.883136333E+02 -.884400817E+02 -.885687753E+02 -.886994326E+02 -.888318739E+02 -.889659311E+02 -.891013870E+02 -.892379291E+02 -.893751062E+02 -.895122849E+02 -.896485980E+02 -.897828857E+02 -.899136208E+02 -.900388173E+02 -.901559145E+02 -.902616366E+02 -.903518194E+02 -.904212028E+02 -.904631791E+02 -.904694938E+02 -.904298936E+02 -.903317231E+02 -.901594770E+02 -.898943253E+02 -.895136485E+02 -.889906437E+02 -.882941083E+02 -.873885586E+02 -.862349190E+02 -.847921031E+02 -.830199072E+02 -.808837054E+02 -.783614311E+02 -.754531428E+02 -.721929698E+02 -.686622541E+02 -.650011699E+02 -.614141949E+02 -.581632121E+02 -.555421601E+02 -.538309754E+02 -.532354838E+02 -.538321980E+02 -.555446103E+02 -.581668993E+02 -.614191313E+02 -.650073691E+02 -.686697292E+02 -.722017327E+02 -.754632044E+02 -.783728029E+02 -.808964013E+02 -.830339454E+02 -.848075065E+02 -.862517146E+02 -.874067765E+02 -.883137801E+02 -.890118025E+02 -.895363287E+02 -.899185636E+02 -.901853134E+02 -.903592013E+02 -.904590612E+02 -.905004022E+02 -.904958835E+02 -.904557622E+02 -.903882961E+02 -.903000961E+02 -.901964255E+02 -.900814521E+02 -.899584577E+02 -.898300094E+02 -.896981000E+02 -.895642621E+02 -.894296602E+02 -.892951651E+02 -.891614142E+02 -.890288600E+02 -.888978118E+02 -.887684710E+02 -.886409668E+02 -.885153977E+02 -.883918870E+02 -.882706655E+02 -.881521989E+02 -.880373794E+02 -.879278054E+02 -.878261698E+02 -.877367762E+02 -.876661938E+02 -.876240625E+02 -.876240625E+02
 -.875885408E+02 -.875885408E+02 -.876253370E+02 -.876868309E+02 -.877644318E+02 -.878522197E+02 -.879462412E+02 -.880439363E+02 -.881436864E+02 -.882444711E+02 -.883456184E+02 -.884466279E+02 -.885470519E+02 -.886464144E+02 -.887441551E+02 -.888395844E+02 -.889318418E+02 -.890198525E+02 -.891022801E+02 -.891774714E+02 -.892433929E+02 -.892975536E+02 -.893369136E+02 -.893577778E+02 -.893556742E+02 -.893252164E+02 -.892599503E+02 -.891521878E+02 -.889928332E+02 -.887712125E+02 -.884749249E+02 -.880897428E+02 -.875995988E+02 -.869867168E+02 -.862319631E+02 -.853155152E+02 -.842179687E+02 -.829220165E+02 -.814148320E+02 -.796912478E+02 -.777577271E+02 -.756369372E+02 -.733724409E+02 -.710326117E+02 -.687124227E+02 -.665314038E+02 -.646260996E+02 -.631361389E+02 -.621848310E+02 -.618578447E+02 -.621859845E+02 -.631384499E+02 -.646295754E+02 -.665360537E+02 -.687182566E+02 -.710396393E+02 -.733806711E+02 -.756463793E+02 -.777683919E+02 -.797031487E+02 -.814279856E+02 -.829364428E+02 -.842336903E+02 -.853325567E+02 -.862503502E+02 -.870064761E+02 -.876207586E+02 -.881123334E+02 -.884989793E+02 -.887967665E+02 -.890199259E+02 -.891808608E+02 -.892902478E+02 -.893571857E+02 -.893893648E+02 -.893932412E+02 -.893742032E+02 -.893367254E+02 -.892845068E+02 -.892205919E+02 -.891474765E+02 -.890671975E+02 -.889814100E+02 -.888914521E+02 -.887983996E+02 -.887031123E+02 -.886062745E+02 -.885084303E+02 -.884100196E+02 -.883114185E+02 -.882129905E+02 -.881151620E+02 -.880185338E+02 -.879240472E+02 -.878332237E+02 -.877484964E+02 -.876736468E+02 -.876143580E+02 -.875788902E+02 -.875788902E+02
 -.875386548E+02 -.875386548E+02 -.875681270E+02 -.876172286E+02 -.876789105E+02 -.877482536E+02 -.878219085E+02 -.878976353E+02 -.879739396E+02 -.880497937E+02 -.881244319E+02 -.881972051E+02 -.882674814E+02 -.883345769E+02 -.883977088E+02 -.884559553E+02 -.885082207E+02 -.885531973E+02 -.885893282E+02 -.886147635E+02 -.886273134E+02 -.886243938E+02 -.886029651E+02 -.885594652E+02 -.884897397E+02 -.883889700E+02 -.882516042E+02 -.880712945E+02 -.878408493E+02 -.875522145E+02 -.871964966E+02 -.867640533E+02 -.862446758E+02 -.856278987E+02 -.849034764E+02 -.840620697E+02 -.830961856E+02 -.820013999E+02 -.807778726E+02 -.794321168E+02 -.779789165E+02 -.764431863E+02 -.748614483E+02 -.732824749E+02 -.717665571E+02 -.703828764E+02 -.692046480E+02 -.683021433E+02 -.677343569E+02 -.675408093E+02 -.677354346E+02 -.683043009E+02 -.692078899E+02 -.703872082E+02 -.717719851E+02 -.732890058E+02 -.748690895E+02 -.764519460E+02 -.779888047E+02 -.794431456E+02 -.807900562E+02 -.820147547E+02 -.831107294E+02 -.840778213E+02 -.849204553E+02 -.856461255E+02 -.862641722E+02 -.867848430E+02 -.872186052E+02 -.875756697E+02 -.878656808E+02 -.880975337E+02 -.882792845E+02 -.884181261E+02 -.885204079E+02 -.885916828E+02 -.886367699E+02 -.886598250E+02 -.886644122E+02 -.886535742E+02 -.886298977E+02 -.885955736E+02 -.885524516E+02 -.885020881E+02 -.884457890E+02 -.883846478E+02 -.883195788E+02 -.882513490E+02 -.881806091E+02 -.881079296E+02 -.880338454E+02 -.879589204E+02 -.878838410E+02 -.878095548E+02 -.877374678E+02 -.876697164E+02 -.876095237E+02 -.875616477E+02 -.875329266E+02 -.875329266E+02
 -.874898578E+02 -.874898578E+02 -.875122056E+02 -.875492793E+02 -.875955587E+02 -.876471314E+02 -.877012708E+02 -.877560871E+02 -.878102488E+02 -.878627693E+02 -.879128474E+02 -.879597540E+02 -.880027527E+02 -.880410463E+02 -.880737380E+02 -.880998011E+02 -.881180505E+02 -.881271153E+02 -.881254109E+02 -.881111101E+02 -.880821133E+02 -.880360160E+02 -.879700755E+02 -.878811775E+02 -.877658066E+02 -.876200238E+02 -.874394534E+02 -.872192859E+02 -.869543024E+02 -.866389302E+02 -.862673417E+02 -.858336089E+02 -.853319281E+02 -.847569319E+02 -.841041010E+02 -.833702913E+02 -.825543776E+02 -.816580088E+02 -.806864466E+02 -.796494311E+02 -.785619849E+02 -.774450249E+02 -.763256127E+02 -.752366536E+02 -.742158563E+02 -.733038277E+02 -.725412965E+02 -.719656506E+02 -.716071967E+02 -.714857447E+02 -.716081903E+02 -.719676389E+02 -.725442815E+02 -.733078122E+02 -.742208441E+02 -.752426491E+02 -.763326217E+02 -.774530542E+02 -.785710429E+02 -.796595276E+02 -.806975929E+02 -.816702171E+02 -.825676607E+02 -.833846627E+02 -.841195744E+02 -.847735217E+02 -.853496499E+02 -.858524794E+02 -.862873791E+02 -.866601538E+02 -.869767324E+02 -.872429435E+02 -.874643606E+02 -.876462034E+02 -.877932818E+02 -.879099712E+02 -.880002102E+02 -.880675141E+02 -.881149980E+02 -.881454059E+02 -.881611430E+02 -.881643079E+02 -.881567255E+02 -.881399777E+02 -.881154321E+02 -.880842691E+02 -.880475071E+02 -.880060269E+02 -.879605970E+02 -.879119020E+02 -.878605801E+02 -.878072742E+02 -.877527069E+02 -.876977902E+02 -.876437806E+02 -.875924912E+02 -.875465682E+02 -.875098366E+02 -.874877170E+02 -.874877170E+02
 -.874435370E+02 -.874435370E+02 -.874591610E+02 -.874849086E+02 -.875167324E+02 -.875517015E+02 -.875877105E+02 -.876232354E+02 -.876571380E+02 -.876885132E+02 -.877165749E+02 -.877405731E+02 -.877597360E+02 -.877732306E+02 -.877801339E+02 -.877794123E+02 -.877699004E+02 -.877502838E+02 -.877190805E+02 -.876746252E+02 -.876150539E+02 -.875382892E+02 -.874420281E+02 -.873237325E+02 -.871806267E+02 -.870097043E+02 -.868077472E+02 -.865713611E+02 -.862970306E+02 -.859812007E+02 -.856203908E+02 -.852113475E+02 -.847512427E+02 -.842379209E+02 -.836701991E+02 -.830482170E+02 -.823738291E+02 -.816510248E+02 -.808863442E+02 -.800892520E+02 -.792724113E+02 -.784517883E+02 -.776465147E+02 -.768784319E+02 -.761712676E+02 -.755494279E+02 -.750364566E+02 -.746532810E+02 -.744164454E+02 -.743365786E+02 -.744173479E+02 -.746550864E+02 -.750391657E+02 -.755530421E+02 -.761757888E+02 -.768838631E+02 -.776528596E+02 -.784590519E+02 -.792805996E+02 -.800983720E+02 -.808964034E+02 -.816620312E+02 -.823857910E+02 -.830611425E+02 -.836840968E+02 -.842527993E+02 -.847671113E+02 -.852282164E+02 -.856382706E+02 -.860001022E+02 -.863169649E+02 -.865923393E+02 -.868297805E+02 -.870328039E+02 -.872048031E+02 -.873489948E+02 -.874683839E+02 -.875657452E+02 -.876436163E+02 -.877043000E+02 -.877498723E+02 -.877821946E+02 -.878029281E+02 -.878135503E+02 -.878153708E+02 -.878095486E+02 -.877971085E+02 -.877789578E+02 -.877559050E+02 -.877286808E+02 -.876979665E+02 -.876644319E+02 -.876287917E+02 -.875918867E+02 -.875547972E+02 -.875189981E+02 -.874865586E+02 -.874603900E+02 -.874445409E+02 -.874445409E+02
 -.874007365E+02 -.874007365E+02 -.874101841E+02 -.874255527E+02 -.874441747E+02 -.874640502E+02 -.874836749E+02 -.875018933E+02 -.875177786E+02 -.875305376E+02 -.875394388E+02 -.875437581E+02 -.875427410E+02 -.875355766E+02 -.875213796E+02 -.874991762E+02 -.874678924E+02 -.874263433E+02 -.873732239E+02 -.873071020E+02 -.872264143E+02 -.871294640E+02 -.870144223E+02 -.868793333E+02 -.867221268E+02 -.865406394E+02 -.863326477E+02 -.860959139E+02 -.858282477E+02 -.855275857E+02 -.851920933E+02 -.848202888E+02 -.844111941E+02 -.839645088E+02 -.834808065E+02 -.829617482E+02 -.824103011E+02 -.818309510E+02 -.812298859E+02 -.806151271E+02 -.799965759E+02 -.793859448E+02 -.787965417E+02 -.782428832E+02 -.777401288E+02 -.773033482E+02 -.769466621E+02 -.766823257E+02 -.765198508E+02 -.764652719E+02 -.765206576E+02 -.766839394E+02 -.769490830E+02 -.773065768E+02 -.777441659E+02 -.782477303E+02 -.788022009E+02 -.793924188E+02 -.800038680E+02 -.806232410E+02 -.812388256E+02 -.818407201E+02 -.824209034E+02 -.829731871E+02 -.834930854E+02 -.839776311E+02 -.844251634E+02 -.848351085E+02 -.852077667E+02 -.855441158E+02 -.858456366E+02 -.861141636E+02 -.863517591E+02 -.865606128E+02 -.867429606E+02 -.869010238E+02 -.870369635E+02 -.871528481E+02 -.872506320E+02 -.873321423E+02 -.873990730E+02 -.874529829E+02 -.874952989E+02 -.875273201E+02 -.875502255E+02 -.875650820E+02 -.875728532E+02 -.875744106E+02 -.875705446E+02 -.875619790E+02 -.875493903E+02 -.875334334E+02 -.875147799E+02 -.874941714E+02 -.874724953E+02 -.874508854E+02 -.874308504E+02 -.874144307E+02 -.874043816E+02 -.874043816E+02
 -.873621624E+02 -.873621624E+02 -.873660768E+02 -.873721697E+02 -.873790349E+02 -.873855328E+02 -.873907249E+02 -.873938136E+02 -.873940910E+02 -.873908952E+02 -.873835762E+02 -.873714690E+02 -.873538730E+02 -.873300388E+02 -.872991584E+02 -.872603587E+02 -.872126956E+02 -.871551498E+02 -.870866235E+02 -.870059401E+02 -.869118467E+02 -.868030196E+02 -.866780732E+02 -.865355729E+02 -.863740534E+02 -.861920451E+02 -.859881093E+02 -.857608825E+02 -.855091324E+02 -.852318241E+02 -.849281998E+02 -.845978704E+02 -.842409194E+02 -.838580166E+02 -.834505380E+02 -.830206853E+02 -.825715997E+02 -.821074565E+02 -.816335316E+02 -.811562231E+02 -.806830147E+02 -.802223665E+02 -.797835206E+02 -.793762190E+02 -.790103337E+02 -.786954257E+02 -.784402575E+02 -.782522976E+02 -.781372625E+02 -.780987453E+02 -.781379715E+02 -.782537154E+02 -.784423842E+02 -.786982611E+02 -.790138778E+02 -.793804719E+02 -.797884827E+02 -.802280383E+02 -.806893969E+02 -.811633161E+02 -.816413357E+02 -.821159716E+02 -.825808252E+02 -.830306204E+02 -.834611813E+02 -.838693666E+02 -.842529740E+02 -.846106269E+02 -.849416547E+02 -.852459727E+02 -.855239690E+02 -.857764004E+02 -.860043003E+02 -.862088994E+02 -.863915585E+02 -.865537136E+02 -.866968313E+02 -.868223744E+02 -.869317753E+02 -.870264165E+02 -.871076175E+02 -.871766255E+02 -.872346109E+02 -.872826649E+02 -.873217999E+02 -.873529521E+02 -.873769846E+02 -.873946926E+02 -.874068097E+02 -.874140158E+02 -.874169482E+02 -.874162162E+02 -.874124223E+02 -.874061915E+02 -.873982107E+02 -.873892807E+02 -.873803802E+02 -.873727401E+02 -.873679264E+02 -.873679264E+02
 -.873282126E+02 -.873282126E+02 -.873272870E+02 -.873252865E+02 -.873219306E+02 -.873168554E+02 -.873096413E+02 -.872998280E+02 -.872869232E+02 -.872704052E+02 -.872497221E+02 -.872242879E+02 -.871934786E+02 -.871566284E+02 -.871130284E+02 -.870619246E+02 -.870025177E+02 -.869339629E+02 -.868553705E+02 -.867658099E+02 -.866643154E+02 -.865498955E+02 -.864215454E+02 -.862782618E+02 -.861190634E+02 -.859430154E+02 -.857492611E+02 -.855370601E+02 -.853058331E+02 -.850552128E+02 -.847851011E+02 -.844957327E+02 -.841877418E+02 -.838622321E+02 -.835208450E+02 -.831658224E+02 -.828000584E+02 -.824271347E+02 -.820513306E+02 -.816776025E+02 -.813115251E+02 -.809591890E+02 -.806270505E+02 -.803217366E+02 -.800498073E+02 -.798174884E+02 -.796303881E+02 -.794932199E+02 -.794095535E+02 -.793816159E+02 -.794101644E+02 -.794944415E+02 -.796322199E+02 -.798199297E+02 -.800528572E+02 -.803253939E+02 -.806313140E+02 -.809640572E+02 -.813169961E+02 -.816836738E+02 -.820579992E+02 -.824343971E+02 -.828079102E+02 -.831742586E+02 -.835298603E+02 -.838718200E+02 -.841978951E+02 -.845064429E+02 -.847963585E+02 -.850670060E+02 -.853181494E+02 -.855498852E+02 -.857625786E+02 -.859568065E+02 -.861333061E+02 -.862929306E+02 -.864366117E+02 -.865653278E+02 -.866800790E+02 -.867818660E+02 -.868716751E+02 -.869504654E+02 -.870191608E+02 -.870786438E+02 -.871297521E+02 -.871732766E+02 -.872099614E+02 -.872405046E+02 -.872655602E+02 -.872857414E+02 -.873016241E+02 -.873137521E+02 -.873226431E+02 -.873287957E+02 -.873326981E+02 -.873348361E+02 -.873356994E+02 -.873357845E+02 -.873355882E+02 -.873355882E+02
 -.872990233E+02 -.872990233E+02 -.872939628E+02 -.872850659E+02 -.872730335E+02 -.872581850E+02 -.872405642E+02 -.872200194E+02 -.871962632E+02 -.871689144E+02 -.871375256E+02 -.871016001E+02 -.870606006E+02 -.870139552E+02 -.869610609E+02 -.869012866E+02 -.868339761E+02 -.867584505E+02 -.866740119E+02 -.865799486E+02 -.864755425E+02 -.863600799E+02 -.862328638E+02 -.860932294E+02 -.859405622E+02 -.857743191E+02 -.855940544E+02 -.853994495E+02 -.851903464E+02 -.849667848E+02 -.847290412E+02 -.844776699E+02 -.842135445E+02 -.839378976E+02 -.836523573E+02 -.833589767E+02 -.830602528E+02 -.827591322E+02 -.824589987E+02 -.821636402E+02 -.818771913E+02 -.816040507E+02 -.813487723E+02 -.811159330E+02 -.809099801E+02 -.807350669E+02 -.805948841E+02 -.804924996E+02 -.804302172E+02 -.804094664E+02 -.804307313E+02 -.804935272E+02 -.805964245E+02 -.807371186E+02 -.809125414E+02 -.811190015E+02 -.813523452E+02 -.816081245E+02 -.818817620E+02 -.821687027E+02 -.824645472E+02 -.827651599E+02 -.830667523E+02 -.833659394E+02 -.836597739E+02 -.839457575E+02 -.842218357E+02 -.844863788E+02 -.847381524E+02 -.849762813E+02 -.852002094E+02 -.854096581E+02 -.856045852E+02 -.857851454E+02 -.859516538E+02 -.861045526E+02 -.862443813E+02 -.863717512E+02 -.864873233E+02 -.865917895E+02 -.866858577E+02 -.867702389E+02 -.868456379E+02 -.869127455E+02 -.869722331E+02 -.870247484E+02 -.870709133E+02 -.871113216E+02 -.871465383E+02 -.871770980E+02 -.872035036E+02 -.872262224E+02 -.872456796E+02 -.872622463E+02 -.872762207E+02 -.872877982E+02 -.872970291E+02 -.873037581E+02 -.873075426E+02 -.873075426E+02
 -.872745224E+02 -.872745224E+02 -.872660144E+02 -.872513836E+02 -.872321664E+02 -.872092693E+02 -.871831403E+02 -.871539027E+02 -.871214567E+02 -.870855554E+02 -.870458554E+02 -.870019508E+02 -.869533934E+02 -.868997057E+02 -.868403885E+02 -.867749273E+02 -.867027974E+02 -.866234681E+02 -.865364078E+02 -.864410893E+02 -.863369981E+02 -.862236417E+02 -.861005616E+02 -.859673467E+02 -.858236487E+02 -.856691994E+02 -.855038298E+02 -.853274926E+02 -.851402860E+02 -.849424788E+02 -.847345366E+02 -.845171469E+02 -.842912433E+02 -.840580269E+02 -.838189832E+02 -.835758932E+02 -.833308363E+02 -.830861831E+02 -.828445756E+02 -.826088940E+02 -.823822092E+02 -.821677193E+02 -.819686734E+02 -.817882818E+02 -.816296177E+02 -.814955142E+02 -.813884615E+02 -.813105114E+02 -.812631943E+02 -.812474552E+02 -.812636138E+02 -.813113497E+02 -.813897174E+02 -.814971856E+02 -.816317019E+02 -.817907754E+02 -.819715721E+02 -.821710179E+02 -.823859016E+02 -.826129730E+02 -.828490330E+02 -.830910096E+02 -.833360216E+02 -.835814258E+02 -.838248503E+02 -.840642141E+02 -.842977343E+02 -.845239237E+02 -.847415793E+02 -.849497657E+02 -.851477931E+02 -.853351935E+02 -.855116948E+02 -.856771955E+02 -.858317391E+02 -.859754910E+02 -.861087160E+02 -.862317586E+02 -.863450255E+02 -.864489695E+02 -.865440767E+02 -.866308551E+02 -.867098246E+02 -.867815101E+02 -.868464347E+02 -.869051147E+02 -.869580563E+02 -.870057514E+02 -.870486749E+02 -.870872803E+02 -.871219931E+02 -.871532009E+02 -.871812351E+02 -.872063440E+02 -.872286499E+02 -.872480884E+02 -.872643232E+02 -.872766343E+02 -.872837719E+02 -.872837719E+02
 -.872544829E+02 -.872544829E+02 -.872431758E+02 -.872239036E+02 -.871988963E+02 -.871695529E+02 -.871366648E+02 -.871005933E+02 -.870614063E+02 -.870189796E+02 -.869730681E+02 -.869233533E+02 -.868694722E+02 -.868110362E+02 -.867476421E+02 -.866788803E+02 -.866043411E+02 -.865236204E+02 -.864363246E+02 -.863420762E+02 -.862405214E+02 -.861313376E+02 -.860142442E+02 -.858890135E+02 -.857554831E+02 -.856135689E+02 -.854632797E+02 -.853047324E+02 -.851381682E+02 -.849639699E+02 -.847826771E+02 -.845950024E+02 -.844018438E+02 -.842042946E+02 -.840036506E+02 -.838014104E+02 -.835992718E+02 -.833991195E+02 -.832030051E+02 -.830131188E+02 -.828317515E+02 -.826612489E+02 -.825039568E+02 -.823621617E+02 -.822380257E+02 -.821335209E+02 -.820503657E+02 -.819899653E+02 -.819533626E+02 -.819411990E+02 -.819536908E+02 -.819906209E+02 -.820513468E+02 -.821348251E+02 -.822396494E+02 -.823641004E+02 -.825062050E+02 -.826637998E+02 -.828345975E+02 -.830162508E+02 -.832064130E+02 -.834027918E+02 -.836031960E+02 -.838055721E+02 -.840080340E+02 -.842088822E+02 -.844066158E+02 -.845999374E+02 -.847877515E+02 -.849691579E+02 -.851434419E+02 -.853100605E+02 -.854686278E+02 -.856188989E+02 -.857607532E+02 -.858941785E+02 -.860192553E+02 -.861361418E+02 -.862450608E+02 -.863462873E+02 -.864401371E+02 -.865269579E+02 -.866071203E+02 -.866810114E+02 -.867490278E+02 -.868115713E+02 -.868690441E+02 -.869218445E+02 -.869703622E+02 -.870149722E+02 -.870560245E+02 -.870938280E+02 -.871286250E+02 -.871605495E+02 -.871895662E+02 -.872153833E+02 -.872373333E+02 -.872542179E+02 -.872641107E+02 -.872641107E+02
 -.872385714E+02 -.872385714E+02 -.872250604E+02 -.872021465E+02 -.871726197E+02 -.871382805E+02 -.871002046E+02 -.870589543E+02 -.870147420E+02 -.869675527E+02 -.869172307E+02 -.868635374E+02 -.868061878E+02 -.867448737E+02 -.866792767E+02 -.866090779E+02 -.865339653E+02 -.864536385E+02 -.863678151E+02 -.862762352E+02 -.861786676E+02 -.860749165E+02 -.859648298E+02 -.858483074E+02 -.857253116E+02 -.855958761E+02 -.854601166E+02 -.853182409E+02 -.851705600E+02 -.850174980E+02 -.848596021E+02 -.846975511E+02 -.845321613E+02 -.843643910E+02 -.841953404E+02 -.840262487E+02 -.838584867E+02 -.836935447E+02 -.835330142E+02 -.833785655E+02 -.832319186E+02 -.830948098E+02 -.829689539E+02 -.828560030E+02 -.827575036E+02 -.826748545E+02 -.826092650E+02 -.825617187E+02 -.825329418E+02 -.825233799E+02 -.825331828E+02 -.825621996E+02 -.826099838E+02 -.826758081E+02 -.827586878E+02 -.828574122E+02 -.829705817E+02 -.830966482E+02 -.832339585E+02 -.833807965E+02 -.835354246E+02 -.836961212E+02 -.838612148E+02 -.840291118E+02 -.841983202E+02 -.843674674E+02 -.845353120E+02 -.847007518E+02 -.848628265E+02 -.850207174E+02 -.851737428E+02 -.853213524E+02 -.854631185E+02 -.855987269E+02 -.857279661E+02 -.858507171E+02 -.859669423E+02 -.860766752E+02 -.861800105E+02 -.862770947E+02 -.863681174E+02 -.864533041E+02 -.865329082E+02 -.866072059E+02 -.866764902E+02 -.867410660E+02 -.868012461E+02 -.868573460E+02 -.869096788E+02 -.869585468E+02 -.870042297E+02 -.870469634E+02 -.870869076E+02 -.871240939E+02 -.871583497E+02 -.871891895E+02 -.872156690E+02 -.872361953E+02 -.872482888E+02 -.872482888E+02
 -.872263899E+02 -.872263899E+02 -.872112090E+02 -.871855477E+02 -.871526332E+02 -.871145833E+02 -.870727019E+02 -.870277156E+02 -.869799584E+02 -.869295097E+02 -.868762920E+02 -.868201379E+02 -.867608312E+02 -.866981336E+02 -.866317995E+02 -.865615867E+02 -.864872627E+02 -.864086112E+02 -.863254364E+02 -.862375682E+02 -.861448667E+02 -.860472276E+02 -.859445885E+02 -.858369356E+02 -.857243105E+02 -.856068175E+02 -.854846309E+02 -.853580015E+02 -.852272632E+02 -.850928393E+02 -.849552478E+02 -.848151057E+02 -.846731311E+02 -.845301439E+02 -.843870638E+02 -.842449048E+02 -.841047677E+02 -.839678288E+02 -.838353249E+02 -.837085356E+02 -.835887618E+02 -.834773012E+02 -.833754219E+02 -.832843341E+02 -.832051613E+02 -.831389122E+02 -.830864536E+02 -.830484868E+02 -.830255279E+02 -.830178925E+02 -.830256865E+02 -.830488028E+02 -.830869246E+02 -.831395347E+02 -.832059305E+02 -.832852437E+02 -.833764646E+02 -.834784682E+02 -.835900429E+02 -.837099194E+02 -.838367982E+02 -.839693771E+02 -.841063746E+02 -.842465521E+02 -.843887313E+02 -.845318096E+02 -.846747709E+02 -.848166934E+02 -.849567549E+02 -.850942347E+02 -.852285127E+02 -.853590679E+02 -.854854736E+02 -.856073926E+02 -.857245709E+02 -.858368308E+02 -.859440640E+02 -.860462242E+02 -.861433203E+02 -.862354092E+02 -.863225898E+02 -.864049963E+02 -.864827933E+02 -.865561702E+02 -.866253368E+02 -.866905191E+02 -.867519546E+02 -.868098882E+02 -.868645659E+02 -.869162258E+02 -.869650841E+02 -.870113110E+02 -.870549928E+02 -.870960719E+02 -.871342590E+02 -.871689085E+02 -.871988508E+02 -.872221770E+02 -.872359689E+02 -.872359689E+02
 -.872175105E+02 -.872175105E+02 -.872011291E+02 -.871735046E+02 -.871381912E+02 -.870975473E+02 -.870530532E+02 -.870055661E+02 -.869555190E+02 -.869030701E+02 -.868482093E+02 -.867908299E+02 -.867307753E+02 -.866678663E+02 -.866019185E+02 -.865327522E+02 -.864601996E+02 -.863841099E+02 -.863043538E+02 -.862208280E+02 -.861334587E+02 -.860422059E+02 -.859470677E+02 -.858480855E+02 -.857453488E+02 -.856390003E+02 -.855292406E+02 -.854163329E+02 -.853006065E+02 -.851824605E+02 -.850623659E+02 -.849408676E+02 -.848185845E+02 -.846962081E+02 -.845744995E+02 -.844542838E+02 -.843364430E+02 -.842219063E+02 -.841116381E+02 -.840066243E+02 -.839078561E+02 -.838163130E+02 -.837329432E+02 -.836586446E+02 -.835942451E+02 -.835404829E+02 -.834979897E+02 -.834672741E+02 -.834487093E+02 -.834425229E+02 -.834487909E+02 -.834674360E+02 -.834982293E+02 -.835407963E+02 -.835946269E+02 -.836590883E+02 -.837334406E+02 -.838168548E+02 -.839084314E+02 -.840072206E+02 -.841122414E+02 -.842225009E+02 -.843370113E+02 -.844548063E+02 -.845749549E+02 -.846965731E+02 -.848188336E+02 -.849409734E+02 -.850622983E+02 -.851821867E+02 -.853000909E+02 -.854155366E+02 -.855281218E+02 -.856375142E+02 -.857434474E+02 -.858457172E+02 -.859441769E+02 -.860387326E+02 -.861293381E+02 -.862159904E+02 -.862987245E+02 -.863776093E+02 -.864527428E+02 -.865242483E+02 -.865922707E+02 -.866569724E+02 -.867185297E+02 -.867771284E+02 -.868329575E+02 -.868861995E+02 -.869370152E+02 -.869855173E+02 -.870317286E+02 -.870755160E+02 -.871164942E+02 -.871538885E+02 -.871863528E+02 -.872117334E+02 -.872267780E+02 -.872267780E+02
 -.872115007E+02 -.872115007E+02 -.871943242E+02 -.871654119E+02 -.871285481E+02 -.870862639E+02 -.870401697E+02 -.869912216E+02 -.869399308E+02 -.868865197E+02 -.868310340E+02 -.867734187E+02 -.867135666E+02 -.866513480E+02 -.865866286E+02 -.865192791E+02 -.864491825E+02 -.863762388E+02 -.863003687E+02 -.862215174E+02 -.861396576E+02 -.860547928E+02 -.859669604E+02 -.858762351E+02 -.857827321E+02 -.856866113E+02 -.855880794E+02 -.854873937E+02 -.853848634E+02 -.852808517E+02 -.851757764E+02 -.850701100E+02 -.849643789E+02 -.848591611E+02 -.847550828E+02 -.846528138E+02 -.845530606E+02 -.844565589E+02 -.843640639E+02 -.842763398E+02 -.841941483E+02 -.841182349E+02 -.840493166E+02 -.839880675E+02 -.839351052E+02 -.838909778E+02 -.838561523E+02 -.838310034E+02 -.838158049E+02 -.838107237E+02 -.838158154E+02 -.838310229E+02 -.838561782E+02 -.838910058E+02 -.839351297E+02 -.839880816E+02 -.840493118E+02 -.841182014E+02 -.841940745E+02 -.842762128E+02 -.843638689E+02 -.844562793E+02 -.845526782E+02 -.846523084E+02 -.847544323E+02 -.848583414E+02 -.849633640E+02 -.850688715E+02 -.851742832E+02 -.852790702E+02 -.853827571E+02 -.854849234E+02 -.855852031E+02 -.856832840E+02 -.857789057E+02 -.858718579E+02 -.859619771E+02 -.860491435E+02 -.861332782E+02 -.862143397E+02 -.862923200E+02 -.863672417E+02 -.864391548E+02 -.865081332E+02 -.865742717E+02 -.866376831E+02 -.866984944E+02 -.867568431E+02 -.868128706E+02 -.868667125E+02 -.869184823E+02 -.869682437E+02 -.870159658E+02 -.870614537E+02 -.871042451E+02 -.871434659E+02 -.871776365E+02 -.872044233E+02 -.872203318E+02 -.872203318E+02
 -.872079425E+02 -.872079425E+02 -.871903150E+02 -.871606872E+02 -.871229892E+02 -.870798660E+02 -.870330171E+02 -.869834697E+02 -.869317938E+02 -.868782624E+02 -.868229666E+02 -.867658938E+02 -.867069777E+02 -.866461290E+02 -.865832534E+02 -.865182619E+02 -.864510769E+02 -.863816368E+02 -.863098991E+02 -.862358436E+02 -.861594750E+02 -.860808247E+02 -.859999540E+02 -.859169557E+02 -.858319564E+02 -.857451190E+02 -.856566447E+02 -.855667743E+02 -.854757895E+02 -.853840134E+02 -.852918105E+02 -.851995856E+02 -.851077828E+02 -.850168825E+02 -.849273988E+02 -.848398747E+02 -.847548772E+02 -.846729904E+02 -.845948087E+02 -.845209284E+02 -.844519388E+02 -.843884131E+02 -.843308985E+02 -.842799065E+02 -.842359036E+02 -.841993020E+02 -.841704511E+02 -.841496308E+02 -.841370451E+02 -.841328180E+02 -.841369907E+02 -.841495204E+02 -.841702820E+02 -.841990697E+02 -.842356026E+02 -.842795295E+02 -.843304367E+02 -.843878565E+02 -.844512756E+02 -.845201451E+02 -.845938902E+02 -.846719197E+02 -.847536356E+02 -.848384419E+02 -.849257523E+02 -.850149981E+02 -.851056340E+02 -.851971436E+02 -.852890440E+02 -.853808886E+02 -.854722699E+02 -.855628211E+02 -.856522164E+02 -.857401712E+02 -.858264415E+02 -.859108230E+02 -.859931490E+02 -.860732890E+02 -.861511466E+02 -.862266568E+02 -.862997840E+02 -.863705196E+02 -.864388792E+02 -.865049005E+02 -.865686408E+02 -.866301745E+02 -.866895897E+02 -.867469850E+02 -.868024628E+02 -.868561198E+02 -.869080300E+02 -.869582162E+02 -.870066035E+02 -.870529475E+02 -.870967270E+02 -.871369945E+02 -.871721758E+02 -.871998141E+02 -.872162530E+02 -.872162530E+02
 -.872064445E+02 -.872064445E+02 -.871886538E+02 -.871587874E+02 -.871208503E+02 -.870775508E+02 -.870306421E+02 -.869811982E+02 -.869298307E+02 -.868768509E+02 -.868223857E+02 -.867664569E+02 -.867090311E+02 -.866500516E+02 -.865894558E+02 -.865271859E+02 -.864631945E+02 -.863974487E+02 -.863299327E+02 -.862606503E+02 -.861896271E+02 -.861169119E+02 -.860425786E+02 -.859667280E+02 -.858894886E+02 -.858110184E+02 -.857315056E+02 -.856511700E+02 -.855702632E+02 -.854890681E+02 -.854078991E+02 -.853271005E+02 -.852470448E+02 -.851681305E+02 -.850907790E+02 -.850154311E+02 -.849425427E+02 -.848725795E+02 -.848060116E+02 -.847433071E+02 -.846849257E+02 -.846313115E+02 -.845828862E+02 -.845400421E+02 -.845031352E+02 -.844724787E+02 -.844483378E+02 -.844309238E+02 -.844203907E+02 -.844168317E+02 -.844202777E+02 -.844306964E+02 -.844479930E+02 -.844720123E+02 -.845025413E+02 -.845393136E+02 -.845820142E+02 -.846302856E+02 -.846837341E+02 -.847419361E+02 -.848044460E+02 -.848708024E+02 -.849405354E+02 -.850131732E+02 -.850882482E+02 -.851653025E+02 -.852438931E+02 -.853235965E+02 -.854040118E+02 -.854847641E+02 -.855655070E+02 -.856459237E+02 -.857257285E+02 -.858046673E+02 -.858825174E+02 -.859590872E+02 -.860342157E+02 -.861077709E+02 -.861796490E+02 -.862497726E+02 -.863180893E+02 -.863845698E+02 -.864492064E+02 -.865120107E+02 -.865730124E+02 -.866322564E+02 -.866898010E+02 -.867457135E+02 -.868000651E+02 -.868529207E+02 -.869043217E+02 -.869542577E+02 -.870026186E+02 -.870491220E+02 -.870932037E+02 -.871338659E+02 -.871694740E+02 -.871974962E+02 -.872141840E+02 -.872141840E+02
 -.872066506E+02 -.872066506E+02 -.871889332E+02 -.871592194E+02 -.871215297E+02 -.870785932E+02 -.870321866E+02 -.869834100E+02 -.869329017E+02 -.868810003E+02 -.868278603E+02 -.867735302E+02 -.867180032E+02 -.866612481E+02 -.866032274E+02 -.865439070E+02 -.864832623E+02 -.864212815E+02 -.863579675E+02 -.862933405E+02 -.862274389E+02 -.861603213E+02 -.860920672E+02 -.860227784E+02 -.859525792E+02 -.858816181E+02 -.858100673E+02 -.857381238E+02 -.856660090E+02 -.855939685E+02 -.855222714E+02 -.854512088E+02 -.853810924E+02 -.853122523E+02 -.852450341E+02 -.851797964E+02 -.851169069E+02 -.850567383E+02 -.849996644E+02 -.849460551E+02 -.848962712E+02 -.848506599E+02 -.848095489E+02 -.847732418E+02 -.847420132E+02 -.847161037E+02 -.846957163E+02 -.846810127E+02 -.846721103E+02 -.846690800E+02 -.846719453E+02 -.846806814E+02 -.846952157E+02 -.847154295E+02 -.847411597E+02 -.847722018E+02 -.848083136E+02 -.848492189E+02 -.848946127E+02 -.849441655E+02 -.849975288E+02 -.850543399E+02 -.851142273E+02 -.851768156E+02 -.852417300E+02 -.853086008E+02 -.853770677E+02 -.854467827E+02 -.855174139E+02 -.855886473E+02 -.856601897E+02 -.857317697E+02 -.858031393E+02 -.858740746E+02 -.859443758E+02 -.860138678E+02 -.860823996E+02 -.861498438E+02 -.862160959E+02 -.862810733E+02 -.863447144E+02 -.864069773E+02 -.864678385E+02 -.865272917E+02 -.865853462E+02 -.866420254E+02 -.866973641E+02 -.867514056E+02 -.868041961E+02 -.868557746E+02 -.869061568E+02 -.869553053E+02 -.870030832E+02 -.870491798E+02 -.870930022E+02 -.871335225E+02 -.871690742E+02 -.871970925E+02 -.872137950E+02 -.872137950E+02
 -.872082429E+02 -.872082429E+02 -.871907900E+02 -.871615445E+02 -.871244933E+02 -.870823508E+02 -.870368931E+02 -.869892280E+02 -.869400080E+02 -.868895899E+02 -.868381480E+02 -.867857515E+02 -.867324144E+02 -.866781255E+02 -.866228665E+02 -.865666214E+02 -.865093823E+02 -.864511523E+02 -.863919476E+02 -.863317987E+02 -.862707517E+02 -.862088694E+02 -.861462320E+02 -.860829382E+02 -.860191051E+02 -.859548687E+02 -.858903845E+02 -.858258266E+02 -.857613884E+02 -.856972816E+02 -.856337352E+02 -.855709949E+02 -.855093211E+02 -.854489870E+02 -.853902768E+02 -.853334827E+02 -.852789022E+02 -.852268352E+02 -.851775803E+02 -.851314316E+02 -.850886744E+02 -.850495819E+02 -.850144110E+02 -.849833987E+02 -.849567586E+02 -.849346775E+02 -.849173125E+02 -.849047882E+02 -.848971953E+02 -.848945882E+02 -.848969849E+02 -.849043661E+02 -.849166757E+02 -.849338220E+02 -.849556786E+02 -.849820870E+02 -.850128590E+02 -.850477795E+02 -.850866100E+02 -.851290920E+02 -.851749509E+02 -.852238995E+02 -.852756424E+02 -.853298792E+02 -.853863081E+02 -.854446299E+02 -.855045503E+02 -.855657834E+02 -.856280541E+02 -.856911000E+02 -.857546734E+02 -.858185432E+02 -.858824954E+02 -.859463343E+02 -.860098833E+02 -.860729846E+02 -.861354996E+02 -.861973089E+02 -.862583114E+02 -.863184240E+02 -.863775814E+02 -.864357344E+02 -.864928497E+02 -.865489088E+02 -.866039067E+02 -.866578506E+02 -.867107578E+02 -.867626529E+02 -.868135625E+02 -.868635054E+02 -.869124764E+02 -.869604176E+02 -.870071717E+02 -.870524091E+02 -.870955200E+02 -.871354634E+02 -.871705654E+02 -.871982631E+02 -.872147886E+02 -.872147886E+02
 -.872109430E+02 -.872109430E+02 -.871939065E+02 -.871653793E+02 -.871292749E+02 -.870882649E+02 -.870441036E+02 -.869978927E+02 -.869502882E+02 -.869016567E+02 -.868521862E+02 -.868019614E+02 -.867510121E+02 -.866993426E+02 -.866469490E+02 -.865938290E+02 -.865399866E+02 -.864854357E+02 -.864302008E+02 -.863743187E+02 -.863178394E+02 -.862608265E+02 -.862033581E+02 -.861455270E+02 -.860874412E+02 -.860292240E+02 -.859710136E+02 -.859129631E+02 -.858552403E+02 -.857980268E+02 -.857415172E+02 -.856859184E+02 -.856314477E+02 -.855783318E+02 -.855268045E+02 -.854771047E+02 -.854294742E+02 -.853841553E+02 -.853413878E+02 -.853014069E+02 -.852644397E+02 -.852307027E+02 -.852003987E+02 -.851737144E+02 -.851508173E+02 -.851318536E+02 -.851169460E+02 -.851061917E+02 -.850996611E+02 -.850973965E+02 -.850994118E+02 -.851056917E+02 -.851161925E+02 -.851308425E+02 -.851495431E+02 -.851721701E+02 -.851985760E+02 -.852285918E+02 -.852620293E+02 -.852986844E+02 -.853383389E+02 -.853807643E+02 -.854257238E+02 -.854729760E+02 -.855222768E+02 -.855733828E+02 -.856260533E+02 -.856800529E+02 -.857351532E+02 -.857911350E+02 -.858477896E+02 -.859049203E+02 -.859623435E+02 -.860198894E+02 -.860774027E+02 -.861347431E+02 -.861917854E+02 -.862484194E+02 -.863045501E+02 -.863600971E+02 -.864149943E+02 -.864691896E+02 -.865226439E+02 -.865753306E+02 -.866272349E+02 -.866783525E+02 -.867286875E+02 -.867782504E+02 -.868270525E+02 -.868750967E+02 -.869223618E+02 -.869687743E+02 -.870141627E+02 -.870581858E+02 -.871002272E+02 -.871392471E+02 -.871735848E+02 -.872007074E+02 -.872169015E+02 -.872169015E+02
 -.872145105E+02 -.872145105E+02 -.871980085E+02 -.871703934E+02 -.871354739E+02 -.870958558E+02 -.870532556E+02 -.870087565E+02 -.869630096E+02 -.869163848E+02 -.868690783E+02 -.868211858E+02 -.867727488E+02 -.867237834E+02 -.866742968E+02 -.866242963E+02 -.865737946E+02 -.865228125E+02 -.864713799E+02 -.864195371E+02 -.863673349E+02 -.863148358E+02 -.862621137E+02 -.862092547E+02 -.861563570E+02 -.861035309E+02 -.860508986E+02 -.859985939E+02 -.859467616E+02 -.858955574E+02 -.858451464E+02 -.857957026E+02 -.857474079E+02 -.857004502E+02 -.856550226E+02 -.856113209E+02 -.855695425E+02 -.855298838E+02 -.854925389E+02 -.854576965E+02 -.854255388E+02 -.853962383E+02 -.853699565E+02 -.853468413E+02 -.853270253E+02 -.853106237E+02 -.852977333E+02 -.852884304E+02 -.852827702E+02 -.852807859E+02 -.852824881E+02 -.852878650E+02 -.852968819E+02 -.853094823E+02 -.853255885E+02 -.853451025E+02 -.853679076E+02 -.853938700E+02 -.854228403E+02 -.854546558E+02 -.854891423E+02 -.855261163E+02 -.855653875E+02 -.856067604E+02 -.856500369E+02 -.856950183E+02 -.857415070E+02 -.857893085E+02 -.858382332E+02 -.858880977E+02 -.859387261E+02 -.859899515E+02 -.860416165E+02 -.860935745E+02 -.861456898E+02 -.861978385E+02 -.862499086E+02 -.863018000E+02 -.863534247E+02 -.864047068E+02 -.864555819E+02 -.865059972E+02 -.865559110E+02 -.866052918E+02 -.866541183E+02 -.867023778E+02 -.867500651E+02 -.867971799E+02 -.868437218E+02 -.868896817E+02 -.869350262E+02 -.869796705E+02 -.870234339E+02 -.870659702E+02 -.871066647E+02 -.871444906E+02 -.871778166E+02 -.872041635E+02 -.872199043E+02 -.872199043E+02
 -.872187412E+02 -.872187412E+02 -.872028633E+02 -.871763067E+02 -.871427510E+02 -.871047181E+02 -.870638739E+02 -.870212739E+02 -.869775571E+02 -.869330913E+02 -.868880766E+02 -.868426157E+02 -.867967588E+02 -.867505305E+02 -.867039460E+02 -.866570198E+02 -.866097706E+02 -.865622234E+02 -.865144112E+02 -.864663754E+02 -.864181663E+02 -.863698437E+02 -.863214764E+02 -.862731434E+02 -.862249330E+02 -.861769433E+02 -.861292817E+02 -.860820646E+02 -.860354170E+02 -.859894719E+02 -.859443694E+02 -.859002563E+02 -.858572846E+02 -.858156107E+02 -.857753942E+02 -.857367964E+02 -.856999789E+02 -.856651020E+02 -.856323230E+02 -.856017947E+02 -.855736638E+02 -.855480689E+02 -.855251392E+02 -.855049929E+02 -.854877355E+02 -.854734588E+02 -.854622394E+02 -.854541378E+02 -.854491977E+02 -.854474453E+02 -.854488889E+02 -.854535190E+02 -.854613080E+02 -.854722111E+02 -.854861663E+02 -.855030959E+02 -.855229069E+02 -.855454923E+02 -.855707327E+02 -.855984977E+02 -.856286471E+02 -.856610330E+02 -.856955012E+02 -.857318929E+02 -.857700465E+02 -.858097990E+02 -.858509876E+02 -.858934515E+02 -.859370326E+02 -.859815774E+02 -.860269376E+02 -.860729715E+02 -.861195446E+02 -.861665304E+02 -.862138108E+02 -.862612771E+02 -.863088296E+02 -.863563782E+02 -.864038427E+02 -.864511523E+02 -.864982458E+02 -.865450716E+02 -.865915869E+02 -.866377581E+02 -.866835594E+02 -.867289727E+02 -.867739859E+02 -.868185909E+02 -.868627785E+02 -.869065306E+02 -.869498049E+02 -.869925088E+02 -.870344566E+02 -.870753023E+02 -.871144401E+02 -.871508656E+02 -.871829904E+02 -.872084069E+02 -.872236001E+02 -.872236001E+02
 -.872234635E+02 -.872234635E+02 -.872082755E+02 -.871828843E+02 -.871508220E+02 -.871145132E+02 -.870755629E+02 -.870349916E+02 -.869934209E+02 -.869512119E+02 -.869085653E+02 -.868655876E+02 -.868223347E+02 -.867788375E+02 -.867351168E+02 -.866911924E+02 -.866470865E+02 -.866028270E+02 -.865584479E+02 -.865139905E+02 -.864695033E+02 -.864250425E+02 -.863806718E+02 -.863364627E+02 -.862924943E+02 -.862488534E+02 -.862056340E+02 -.861629373E+02 -.861208710E+02 -.860795485E+02 -.860390891E+02 -.859996165E+02 -.859612581E+02 -.859241444E+02 -.858884078E+02 -.858541816E+02 -.858215986E+02 -.857907900E+02 -.857618843E+02 -.857350057E+02 -.857102729E+02 -.856877981E+02 -.856676854E+02 -.856500296E+02 -.856349155E+02 -.856224165E+02 -.856125939E+02 -.856054959E+02 -.856011573E+02 -.855995990E+02 -.856008275E+02 -.856048351E+02 -.856115998E+02 -.856210855E+02 -.856332428E+02 -.856480092E+02 -.856653102E+02 -.856850597E+02 -.857071617E+02 -.857315108E+02 -.857579938E+02 -.857864904E+02 -.858168753E+02 -.858490187E+02 -.858827882E+02 -.859180496E+02 -.859546684E+02 -.859925110E+02 -.860314454E+02 -.860713429E+02 -.861120783E+02 -.861535312E+02 -.861955867E+02 -.862381358E+02 -.862810762E+02 -.863243123E+02 -.863677563E+02 -.864113275E+02 -.864549532E+02 -.864985683E+02 -.865421156E+02 -.865855456E+02 -.866288161E+02 -.866718924E+02 -.867147466E+02 -.867573568E+02 -.867997063E+02 -.868417812E+02 -.868835660E+02 -.869250360E+02 -.869661426E+02 -.870067885E+02 -.870467865E+02 -.870857950E+02 -.871232227E+02 -.871580951E+02 -.871888771E+02 -.872132473E+02 -.872278217E+02 -.872278217E+02
 -.872285354E+02 -.872285354E+02 -.872140833E+02 -.871899319E+02 -.871594525E+02 -.871249618E+02 -.870879968E+02 -.870495374E+02 -.870101834E+02 -.869702860E+02 -.869300432E+02 -.868895632E+02 -.868489053E+02 -.868081046E+02 -.867671860E+02 -.867261723E+02 -.866850884E+02 -.866439632E+02 -.866028310E+02 -.865617319E+02 -.865207117E+02 -.864798229E+02 -.864391236E+02 -.863986785E+02 -.863585580E+02 -.863188387E+02 -.862796028E+02 -.862409381E+02 -.862029371E+02 -.861656971E+02 -.861293194E+02 -.860939084E+02 -.860595713E+02 -.860264174E+02 -.859945568E+02 -.859640998E+02 -.859351562E+02 -.859078340E+02 -.858822384E+02 -.858584709E+02 -.858366284E+02 -.858168019E+02 -.857990757E+02 -.857835268E+02 -.857702234E+02 -.857592247E+02 -.857505799E+02 -.857443280E+02 -.857404967E+02 -.857391027E+02 -.857401513E+02 -.857436361E+02 -.857495394E+02 -.857578321E+02 -.857684743E+02 -.857814156E+02 -.857965958E+02 -.858139454E+02 -.858333864E+02 -.858548332E+02 -.858781938E+02 -.859033701E+02 -.859302595E+02 -.859587555E+02 -.859887491E+02 -.860201293E+02 -.860527848E+02 -.860866039E+02 -.861214765E+02 -.861572941E+02 -.861939510E+02 -.862313448E+02 -.862693773E+02 -.863079546E+02 -.863469880E+02 -.863863941E+02 -.864260953E+02 -.864660198E+02 -.865061022E+02 -.865462832E+02 -.865865097E+02 -.866267349E+02 -.866669184E+02 -.867070254E+02 -.867470268E+02 -.867868989E+02 -.868266218E+02 -.868661774E+02 -.869055460E+02 -.869446981E+02 -.869835811E+02 -.870220954E+02 -.870600550E+02 -.870971262E+02 -.871327366E+02 -.871659477E+02 -.871952854E+02 -.872185255E+02 -.872324297E+02 -.872324297E+02
 -.872338403E+02 -.872338403E+02 -.872201542E+02 -.871972910E+02 -.871684509E+02 -.871358366E+02 -.871009110E+02 -.870646096E+02 -.870275069E+02 -.869899418E+02 -.869521075E+02 -.869141117E+02 -.868760154E+02 -.868378562E+02 -.867996616E+02 -.867614564E+02 -.867232669E+02 -.866851222E+02 -.866470559E+02 -.866091063E+02 -.865713164E+02 -.865337345E+02 -.864964134E+02 -.864594114E+02 -.864227910E+02 -.863866197E+02 -.863509694E+02 -.863159161E+02 -.862815394E+02 -.862479228E+02 -.862151523E+02 -.861833165E+02 -.861525057E+02 -.861228116E+02 -.860943261E+02 -.860671410E+02 -.860413474E+02 -.860170344E+02 -.859942886E+02 -.859731935E+02 -.859538284E+02 -.859362677E+02 -.859205801E+02 -.859068281E+02 -.858950673E+02 -.858853456E+02 -.858777029E+02 -.858721705E+02 -.858687711E+02 -.858675179E+02 -.858684152E+02 -.858714577E+02 -.858766311E+02 -.858839117E+02 -.858932672E+02 -.859046566E+02 -.859180310E+02 -.859333338E+02 -.859505014E+02 -.859694640E+02 -.859901463E+02 -.860124677E+02 -.860363440E+02 -.860616875E+02 -.860884078E+02 -.861164130E+02 -.861456102E+02 -.861759063E+02 -.862072088E+02 -.862394262E+02 -.862724691E+02 -.863062502E+02 -.863406854E+02 -.863756940E+02 -.864111990E+02 -.864471276E+02 -.864834115E+02 -.865199871E+02 -.865567956E+02 -.865937834E+02 -.866309017E+02 -.866681068E+02 -.867053601E+02 -.867426279E+02 -.867798811E+02 -.868170947E+02 -.868542469E+02 -.868913172E+02 -.869282827E+02 -.869651109E+02 -.870017469E+02 -.870380907E+02 -.870739599E+02 -.871090314E+02 -.871427550E+02 -.871742327E+02 -.872020575E+02 -.872241100E+02 -.872373083E+02 -.872373083E+02
 -.872392844E+02 -.872392844E+02 -.872263817E+02 -.872048334E+02 -.871776634E+02 -.871469548E+02 -.871140934E+02 -.870799668E+02 -.870451222E+02 -.870098841E+02 -.869744393E+02 -.869388933E+02 -.869033075E+02 -.868677207E+02 -.868321619E+02 -.867966569E+02 -.867612324E+02 -.867259172E+02 -.866907438E+02 -.866557481E+02 -.866209702E+02 -.865864542E+02 -.865522482E+02 -.865184040E+02 -.864849774E+02 -.864520278E+02 -.864196179E+02 -.863878136E+02 -.863566837E+02 -.863262996E+02 -.862967347E+02 -.862680641E+02 -.862403643E+02 -.862137123E+02 -.861881852E+02 -.861638597E+02 -.861408116E+02 -.861191147E+02 -.860988408E+02 -.860800588E+02 -.860628337E+02 -.860472269E+02 -.860332946E+02 -.860210880E+02 -.860106524E+02 -.860020269E+02 -.859952440E+02 -.859903292E+02 -.859873008E+02 -.859861696E+02 -.859869391E+02 -.859896048E+02 -.859941550E+02 -.860005705E+02 -.860088247E+02 -.860188844E+02 -.860307093E+02 -.860442532E+02 -.860594641E+02 -.860762846E+02 -.860946526E+02 -.861145020E+02 -.861357630E+02 -.861583631E+02 -.861822271E+02 -.862072787E+02 -.862334400E+02 -.862606332E+02 -.862887801E+02 -.863178037E+02 -.863476278E+02 -.863781783E+02 -.864093829E+02 -.864411720E+02 -.864734790E+02 -.865062403E+02 -.865393959E+02 -.865728894E+02 -.866066684E+02 -.866406843E+02 -.866748927E+02 -.867092530E+02 -.867437291E+02 -.867782886E+02 -.868129028E+02 -.868475465E+02 -.868821971E+02 -.869168323E+02 -.869514275E+02 -.869859484E+02 -.870203392E+02 -.870545009E+02 -.870882566E+02 -.871212959E+02 -.871530935E+02 -.871827949E+02 -.872090647E+02 -.872298937E+02 -.872423634E+02 -.872423634E+02
 -.872447930E+02 -.872447930E+02 -.872326807E+02 -.872124576E+02 -.871869678E+02 -.871581721E+02 -.871273764E+02 -.870954191E+02 -.870628181E+02 -.870298822E+02 -.869967902E+02 -.869636446E+02 -.869305060E+02 -.868974134E+02 -.868643962E+02 -.868314808E+02 -.867986934E+02 -.867660622E+02 -.867336179E+02 -.867013944E+02 -.866694285E+02 -.866377605E+02 -.866064336E+02 -.865754943E+02 -.865449921E+02 -.865149791E+02 -.864855102E+02 -.864566426E+02 -.864284356E+02 -.864009506E+02 -.863742503E+02 -.863483987E+02 -.863234604E+02 -.862995004E+02 -.862765837E+02 -.862547746E+02 -.862341363E+02 -.862147304E+02 -.861966164E+02 -.861798515E+02 -.861644895E+02 -.861505810E+02 -.861381723E+02 -.861273054E+02 -.861180177E+02 -.861103412E+02 -.861043024E+02 -.860999223E+02 -.860972157E+02 -.860961916E+02 -.860968525E+02 -.860991950E+02 -.861032093E+02 -.861088796E+02 -.861161842E+02 -.861250956E+02 -.861355810E+02 -.861476021E+02 -.861611162E+02 -.861760758E+02 -.861924298E+02 -.862101234E+02 -.862290986E+02 -.862492951E+02 -.862706503E+02 -.862931004E+02 -.863165800E+02 -.863410236E+02 -.863663655E+02 -.863925400E+02 -.864194827E+02 -.864471300E+02 -.864754199E+02 -.865042925E+02 -.865336898E+02 -.865635564E+02 -.865938396E+02 -.866244896E+02 -.866554595E+02 -.866867056E+02 -.867181875E+02 -.867498681E+02 -.867817135E+02 -.868136929E+02 -.868457789E+02 -.868779465E+02 -.869101726E+02 -.869424345E+02 -.869747064E+02 -.870069533E+02 -.870391195E+02 -.870711085E+02 -.871027502E+02 -.871337483E+02 -.871636044E+02 -.871915098E+02 -.872162035E+02 -.872357901E+02 -.872475192E+02 -.872475192E+02
 -.872503079E+02 -.872503079E+02 -.872389851E+02 -.872200845E+02 -.871962690E+02 -.871693760E+02 -.871406305E+02 -.871108199E+02 -.870804322E+02 -.870497591E+02 -.870189709E+02 -.869881659E+02 -.869574032E+02 -.869267212E+02 -.868961491E+02 -.868657129E+02 -.868354384E+02 -.868053525E+02 -.867754843E+02 -.867458651E+02 -.867165288E+02 -.866875120E+02 -.866588536E+02 -.866305950E+02 -.866027801E+02 -.865754547E+02 -.865486668E+02 -.865224662E+02 -.864969041E+02 -.864720333E+02 -.864479075E+02 -.864245813E+02 -.864021095E+02 -.863805473E+02 -.863599494E+02 -.863403698E+02 -.863218617E+02 -.863044764E+02 -.862882638E+02 -.862732714E+02 -.862595438E+02 -.862471229E+02 -.862360472E+02 -.862263514E+02 -.862180662E+02 -.862112181E+02 -.862058289E+02 -.862019157E+02 -.861994909E+02 -.861985616E+02 -.861991301E+02 -.862011934E+02 -.862047434E+02 -.862097671E+02 -.862162465E+02 -.862241591E+02 -.862334775E+02 -.862441704E+02 -.862562021E+02 -.862695335E+02 -.862841220E+02 -.862999221E+02 -.863168855E+02 -.863349618E+02 -.863540988E+02 -.863742426E+02 -.863953385E+02 -.864173311E+02 -.864401647E+02 -.864637837E+02 -.864881330E+02 -.865131582E+02 -.865388061E+02 -.865650248E+02 -.865917641E+02 -.866189755E+02 -.866466127E+02 -.866746318E+02 -.867029910E+02 -.867316510E+02 -.867605753E+02 -.867897299E+02 -.868190833E+02 -.868486069E+02 -.868782742E+02 -.869080610E+02 -.869379446E+02 -.869679021E+02 -.869979074E+02 -.870279256E+02 -.870579020E+02 -.870877435E+02 -.871172875E+02 -.871462536E+02 -.871741712E+02 -.872002792E+02 -.872233923E+02 -.872417312E+02 -.872527156E+02 -.872527156E+02
 -.872557847E+02 -.872557847E+02 -.872452447E+02 -.872276539E+02 -.872054950E+02 -.871804817E+02 -.871537575E+02 -.871260588E+02 -.870978425E+02 -.870693830E+02 -.870408410E+02 -.870123103E+02 -.869838474E+02 -.869554899E+02 -.869272663E+02 -.868992018E+02 -.868713211E+02 -.868436498E+02 -.868162152E+02 -.867890462E+02 -.867621738E+02 -.867356311E+02 -.867094531E+02 -.866836767E+02 -.866583406E+02 -.866334851E+02 -.866091524E+02 -.865853856E+02 -.865622292E+02 -.865397286E+02 -.865179299E+02 -.864968797E+02 -.864766248E+02 -.864572120E+02 -.864386875E+02 -.864210970E+02 -.864044851E+02 -.863888951E+02 -.863743686E+02 -.863609453E+02 -.863486625E+02 -.863375550E+02 -.863276548E+02 -.863189908E+02 -.863115883E+02 -.863054693E+02 -.863006518E+02 -.862971501E+02 -.862949741E+02 -.862941300E+02 -.862946194E+02 -.862964399E+02 -.862995847E+02 -.863040432E+02 -.863098003E+02 -.863168374E+02 -.863251317E+02 -.863346573E+02 -.863453845E+02 -.863572807E+02 -.863703104E+02 -.863844357E+02 -.863996161E+02 -.864158095E+02 -.864329718E+02 -.864510579E+02 -.864700215E+02 -.864898158E+02 -.865103934E+02 -.865317071E+02 -.865537097E+02 -.865763546E+02 -.865995959E+02 -.866233888E+02 -.866476896E+02 -.866724561E+02 -.866976476E+02 -.867232252E+02 -.867491517E+02 -.867753921E+02 -.868019132E+02 -.868286842E+02 -.868556760E+02 -.868828618E+02 -.869102169E+02 -.869377180E+02 -.869653429E+02 -.869930691E+02 -.870208709E+02 -.870487138E+02 -.870765450E+02 -.871042755E+02 -.871317512E+02 -.871587080E+02 -.871847042E+02 -.872090269E+02 -.872305676E+02 -.872476639E+02 -.872579060E+02 -.872579060E+02
 -.872611907E+02 -.872611907E+02 -.872514221E+02 -.872351215E+02 -.872145926E+02 -.871914265E+02 -.871666858E+02 -.871410553E+02 -.871149610E+02 -.870886590E+02 -.870623004E+02 -.870359737E+02 -.870097328E+02 -.869836137E+02 -.869576437E+02 -.869318472E+02 -.869062474E+02 -.868808687E+02 -.868557361E+02 -.868308764E+02 -.868063178E+02 -.867820902E+02 -.867582249E+02 -.867347548E+02 -.867117141E+02 -.866891384E+02 -.866670643E+02 -.866455295E+02 -.866245726E+02 -.866042328E+02 -.865845497E+02 -.865655631E+02 -.865473132E+02 -.865298395E+02 -.865131815E+02 -.864973776E+02 -.864824657E+02 -.864684821E+02 -.864554618E+02 -.864434380E+02 -.864324421E+02 -.864225032E+02 -.864136478E+02 -.864059001E+02 -.863992811E+02 -.863938092E+02 -.863894992E+02 -.863863630E+02 -.863844090E+02 -.863836420E+02 -.863840635E+02 -.863856714E+02 -.863884602E+02 -.863924209E+02 -.863975410E+02 -.864038049E+02 -.864111939E+02 -.864196860E+02 -.864292566E+02 -.864398786E+02 -.864515221E+02 -.864641554E+02 -.864777446E+02 -.864922542E+02 -.865076471E+02 -.865238852E+02 -.865409294E+02 -.865587398E+02 -.865772763E+02 -.865964985E+02 -.866163659E+02 -.866368386E+02 -.866578771E+02 -.866794424E+02 -.867014967E+02 -.867240029E+02 -.867469255E+02 -.867702299E+02 -.867938834E+02 -.868178544E+02 -.868421132E+02 -.868666316E+02 -.868913831E+02 -.869163430E+02 -.869414879E+02 -.869667959E+02 -.869922458E+02 -.870178155E+02 -.870434802E+02 -.870692065E+02 -.870949438E+02 -.871206077E+02 -.871460534E+02 -.871710335E+02 -.871951355E+02 -.872176956E+02 -.872376817E+02 -.872535481E+02 -.872630551E+02 -.872630551E+02
 -.872665026E+02 -.872665026E+02 -.872574910E+02 -.872424557E+02 -.872235242E+02 -.872021666E+02 -.871793652E+02 -.871557537E+02 -.871317268E+02 -.871075226E+02 -.870832819E+02 -.870590877E+02 -.870349909E+02 -.870110255E+02 -.869872178E+02 -.869635905E+02 -.869401658E+02 -.869169660E+02 -.868940146E+02 -.868713359E+02 -.868489555E+02 -.868269005E+02 -.868051987E+02 -.867838794E+02 -.867629728E+02 -.867425102E+02 -.867225237E+02 -.867030461E+02 -.866841108E+02 -.866657518E+02 -.866480030E+02 -.866308988E+02 -.866144734E+02 -.865987606E+02 -.865837938E+02 -.865696058E+02 -.865562284E+02 -.865436925E+02 -.865320276E+02 -.865212615E+02 -.865114205E+02 -.865025292E+02 -.864946097E+02 -.864876821E+02 -.864817642E+02 -.864768712E+02 -.864730154E+02 -.864702068E+02 -.864684523E+02 -.864677560E+02 -.864681190E+02 -.864695397E+02 -.864720133E+02 -.864755323E+02 -.864800864E+02 -.864856625E+02 -.864922449E+02 -.864998153E+02 -.865083531E+02 -.865178355E+02 -.865282374E+02 -.865395323E+02 -.865516915E+02 -.865646851E+02 -.865784819E+02 -.865930495E+02 -.866083548E+02 -.866243639E+02 -.866410426E+02 -.866583563E+02 -.866762704E+02 -.866947504E+02 -.867137623E+02 -.867332724E+02 -.867532477E+02 -.867736559E+02 -.867944656E+02 -.868156466E+02 -.868371696E+02 -.868590066E+02 -.868811309E+02 -.869035169E+02 -.869261405E+02 -.869489789E+02 -.869720104E+02 -.869952145E+02 -.870185710E+02 -.870420589E+02 -.870656543E+02 -.870893253E+02 -.871130240E+02 -.871366710E+02 -.871601310E+02 -.871831736E+02 -.872054162E+02 -.872262433E+02 -.872446995E+02 -.872593544E+02 -.872681369E+02 -.872681369E+02
 -.872717050E+02 -.872717050E+02 -.872634339E+02 -.872496359E+02 -.872322654E+02 -.872126735E+02 -.871917634E+02 -.871701183E+02 -.871481019E+02 -.871259340E+02 -.871037451E+02 -.870816124E+02 -.870595834E+02 -.870376902E+02 -.870159574E+02 -.869944065E+02 -.869730580E+02 -.869519327E+02 -.869310518E+02 -.869104377E+02 -.868901135E+02 -.868701035E+02 -.868504325E+02 -.868311265E+02 -.868122123E+02 -.867937171E+02 -.867756692E+02 -.867580971E+02 -.867410297E+02 -.867244965E+02 -.867085267E+02 -.866931498E+02 -.866783950E+02 -.866642913E+02 -.866508672E+02 -.866381504E+02 -.866261681E+02 -.866149462E+02 -.866045096E+02 -.865948819E+02 -.865860853E+02 -.865781403E+02 -.865710656E+02 -.865648780E+02 -.865595923E+02 -.865552213E+02 -.865517754E+02 -.865492628E+02 -.865476893E+02 -.865470583E+02 -.865473707E+02 -.865486252E+02 -.865508178E+02 -.865539422E+02 -.865579897E+02 -.865629493E+02 -.865688079E+02 -.865755501E+02 -.865831587E+02 -.865916145E+02 -.866008964E+02 -.866109820E+02 -.866218472E+02 -.866334666E+02 -.866458139E+02 -.866588616E+02 -.866725816E+02 -.866869450E+02 -.867019226E+02 -.867174848E+02 -.867336018E+02 -.867502442E+02 -.867673824E+02 -.867849871E+02 -.868030298E+02 -.868214823E+02 -.868403170E+02 -.868595072E+02 -.868790271E+02 -.868988518E+02 -.869189571E+02 -.869393202E+02 -.869599192E+02 -.869807332E+02 -.870017423E+02 -.870229272E+02 -.870442690E+02 -.870657480E+02 -.870873415E+02 -.871090193E+02 -.871307364E+02 -.871524189E+02 -.871739410E+02 -.871950899E+02 -.872155124E+02 -.872346412E+02 -.872515967E+02 -.872650625E+02 -.872731334E+02 -.872731334E+02
 -.872767887E+02 -.872767887E+02 -.872692405E+02 -.872566500E+02 -.872408020E+02 -.872229310E+02 -.872038625E+02 -.871841300E+02 -.871640665E+02 -.871438737E+02 -.871236714E+02 -.871035309E+02 -.870834964E+02 -.870635978E+02 -.870438579E+02 -.870242966E+02 -.870049330E+02 -.869857860E+02 -.869668751E+02 -.869482205E+02 -.869298429E+02 -.869117641E+02 -.868940062E+02 -.868765923E+02 -.868595457E+02 -.868428906E+02 -.868266515E+02 -.868108533E+02 -.867955210E+02 -.867806800E+02 -.867663557E+02 -.867525732E+02 -.867393578E+02 -.867267340E+02 -.867147262E+02 -.867033581E+02 -.866926526E+02 -.866826316E+02 -.866733165E+02 -.866647269E+02 -.866568816E+02 -.866497979E+02 -.866434915E+02 -.866379766E+02 -.866332656E+02 -.866293691E+02 -.866262960E+02 -.866240530E+02 -.866226451E+02 -.866220750E+02 -.866223436E+02 -.866234497E+02 -.866253898E+02 -.866281589E+02 -.866317495E+02 -.866361524E+02 -.866413567E+02 -.866473493E+02 -.866541159E+02 -.866616401E+02 -.866699044E+02 -.866788897E+02 -.866885757E+02 -.866989409E+02 -.867099631E+02 -.867216189E+02 -.867338843E+02 -.867467349E+02 -.867601455E+02 -.867740909E+02 -.867885456E+02 -.868034840E+02 -.868188808E+02 -.868347107E+02 -.868509487E+02 -.868675703E+02 -.868845513E+02 -.869018683E+02 -.869194984E+02 -.869374196E+02 -.869556103E+02 -.869740499E+02 -.869927188E+02 -.870115979E+02 -.870306690E+02 -.870499143E+02 -.870693164E+02 -.870888566E+02 -.871085137E+02 -.871282597E+02 -.871480525E+02 -.871678237E+02 -.871874577E+02 -.872067587E+02 -.872254030E+02 -.872428710E+02 -.872583578E+02 -.872706591E+02 -.872780329E+02 -.872780329E+02
 -.872817498E+02 -.872817498E+02 -.872749066E+02 -.872634931E+02 -.872491285E+02 -.872329331E+02 -.872156565E+02 -.871977831E+02 -.871796158E+02 -.871613381E+02 -.871430595E+02 -.871248451E+02 -.871067356E+02 -.870887585E+02 -.870709349E+02 -.870532831E+02 -.870358206E+02 -.870185645E+02 -.870015326E+02 -.869847428E+02 -.869682139E+02 -.869519652E+02 -.869360162E+02 -.869203873E+02 -.869050992E+02 -.868901728E+02 -.868756296E+02 -.868614911E+02 -.868477790E+02 -.868345153E+02 -.868217218E+02 -.868094200E+02 -.867976316E+02 -.867863776E+02 -.867756787E+02 -.867655551E+02 -.867560262E+02 -.867471107E+02 -.867388265E+02 -.867311904E+02 -.867242181E+02 -.867179243E+02 -.867123220E+02 -.867074233E+02 -.867032387E+02 -.866997770E+02 -.866970455E+02 -.866950502E+02 -.866937949E+02 -.866932821E+02 -.866935125E+02 -.866944850E+02 -.866961968E+02 -.866986435E+02 -.867018190E+02 -.867057155E+02 -.867103238E+02 -.867156329E+02 -.867216307E+02 -.867283036E+02 -.867356366E+02 -.867436137E+02 -.867522177E+02 -.867614305E+02 -.867712331E+02 -.867816058E+02 -.867925282E+02 -.868039793E+02 -.868159378E+02 -.868283821E+02 -.868412902E+02 -.868546403E+02 -.868684105E+02 -.868825788E+02 -.868971236E+02 -.869120235E+02 -.869272576E+02 -.869428052E+02 -.869586462E+02 -.869747610E+02 -.869911306E+02 -.870077366E+02 -.870245613E+02 -.870415874E+02 -.870587985E+02 -.870761784E+02 -.870937108E+02 -.871113787E+02 -.871291623E+02 -.871470357E+02 -.871649602E+02 -.871828730E+02 -.872006685E+02 -.872181681E+02 -.872350772E+02 -.872509232E+02 -.872649746E+02 -.872761373E+02 -.872828292E+02 -.872828292E+02
 -.872865886E+02 -.872865886E+02 -.872804326E+02 -.872701659E+02 -.872572463E+02 -.872426822E+02 -.872271488E+02 -.872110826E+02 -.871947568E+02 -.871783370E+02 -.871619221E+02 -.871455715E+02 -.871293219E+02 -.871131986E+02 -.870972207E+02 -.870814050E+02 -.870657673E+02 -.870503230E+02 -.870350881E+02 -.870200786E+02 -.870053112E+02 -.869908028E+02 -.869765709E+02 -.869626333E+02 -.869490080E+02 -.869357133E+02 -.869227678E+02 -.869101902E+02 -.868979993E+02 -.868862138E+02 -.868748526E+02 -.868639341E+02 -.868534768E+02 -.868434987E+02 -.868340173E+02 -.868250497E+02 -.868166126E+02 -.868087217E+02 -.868013921E+02 -.867946380E+02 -.867884727E+02 -.867829084E+02 -.867779563E+02 -.867736264E+02 -.867699276E+02 -.867668672E+02 -.867644515E+02 -.867626852E+02 -.867615719E+02 -.867611134E+02 -.867613103E+02 -.867621618E+02 -.867636654E+02 -.867658176E+02 -.867686130E+02 -.867720453E+02 -.867761067E+02 -.867807879E+02 -.867860788E+02 -.867919679E+02 -.867984425E+02 -.868054892E+02 -.868130935E+02 -.868212400E+02 -.868299127E+02 -.868390949E+02 -.868487691E+02 -.868589177E+02 -.868695224E+02 -.868805647E+02 -.868920260E+02 -.869038874E+02 -.869161300E+02 -.869287350E+02 -.869416838E+02 -.869549576E+02 -.869685383E+02 -.869824079E+02 -.869965487E+02 -.870109436E+02 -.870255756E+02 -.870404285E+02 -.870554864E+02 -.870707341E+02 -.870861565E+02 -.871017391E+02 -.871174670E+02 -.871333247E+02 -.871492940E+02 -.871653513E+02 -.871814612E+02 -.871975668E+02 -.872135722E+02 -.872293162E+02 -.872445326E+02 -.872587953E+02 -.872714447E+02 -.872814949E+02 -.872875204E+02 -.872875204E+02
 -.872913086E+02 -.872913086E+02 -.872858225E+02 -.872766738E+02 -.872651621E+02 -.872521868E+02 -.872383502E+02 -.872240419E+02 -.872095058E+02 -.871948901E+02 -.871802832E+02 -.871657384E+02 -.871512887E+02 -.871369570E+02 -.871227605E+02 -.871087143E+02 -.870948325E+02 -.870811291E+02 -.870676179E+02 -.870543135E+02 -.870412303E+02 -.870283834E+02 -.870157879E+02 -.870034594E+02 -.869914136E+02 -.869796663E+02 -.869682336E+02 -.869571316E+02 -.869463765E+02 -.869359843E+02 -.869259710E+02 -.869163526E+02 -.869071446E+02 -.868983623E+02 -.868900207E+02 -.868821343E+02 -.868747171E+02 -.868677823E+02 -.868613428E+02 -.868554105E+02 -.868499965E+02 -.868451112E+02 -.868407639E+02 -.868369630E+02 -.868337159E+02 -.868310288E+02 -.868289070E+02 -.868273544E+02 -.868263739E+02 -.868259672E+02 -.868261347E+02 -.868268756E+02 -.868281881E+02 -.868300690E+02 -.868325140E+02 -.868355176E+02 -.868390732E+02 -.868431734E+02 -.868478094E+02 -.868529715E+02 -.868586493E+02 -.868648313E+02 -.868715054E+02 -.868786587E+02 -.868862774E+02 -.868943476E+02 -.869028546E+02 -.869117832E+02 -.869211180E+02 -.869308433E+02 -.869409432E+02 -.869514015E+02 -.869622022E+02 -.869733289E+02 -.869847657E+02 -.869964966E+02 -.870085056E+02 -.870207773E+02 -.870332962E+02 -.870460473E+02 -.870590158E+02 -.870721875E+02 -.870855482E+02 -.870990845E+02 -.871127828E+02 -.871266302E+02 -.871406134E+02 -.871547182E+02 -.871689283E+02 -.871832222E+02 -.871975681E+02 -.872119148E+02 -.872261765E+02 -.872402087E+02 -.872537737E+02 -.872664906E+02 -.872777706E+02 -.872867338E+02 -.872921079E+02 -.872921079E+02
 -.872959163E+02 -.872959163E+02 -.872910839E+02 -.872830258E+02 -.872728871E+02 -.872614608E+02 -.872492776E+02 -.872366813E+02 -.872238870E+02 -.872110256E+02 -.871981753E+02 -.871853833E+02 -.871726790E+02 -.871600825E+02 -.871476094E+02 -.871352730E+02 -.871230857E+02 -.871110598E+02 -.870992077E+02 -.870875419E+02 -.870760752E+02 -.870648206E+02 -.870537912E+02 -.870430005E+02 -.870324620E+02 -.870221893E+02 -.870121962E+02 -.870024966E+02 -.869931040E+02 -.869840324E+02 -.869752951E+02 -.869669058E+02 -.869588776E+02 -.869512234E+02 -.869439559E+02 -.869370872E+02 -.869306292E+02 -.869245929E+02 -.869189892E+02 -.869138279E+02 -.869091185E+02 -.869048696E+02 -.869010890E+02 -.868977837E+02 -.868949598E+02 -.868926226E+02 -.868907764E+02 -.868894246E+02 -.868885695E+02 -.868882124E+02 -.868883539E+02 -.868889931E+02 -.868901287E+02 -.868917578E+02 -.868938769E+02 -.868964816E+02 -.868995662E+02 -.869031245E+02 -.869071493E+02 -.869116324E+02 -.869165651E+02 -.869219378E+02 -.869277403E+02 -.869339618E+02 -.869405909E+02 -.869476157E+02 -.869550238E+02 -.869628026E+02 -.869709390E+02 -.869794197E+02 -.869882311E+02 -.869973597E+02 -.870067918E+02 -.870165134E+02 -.870265110E+02 -.870367707E+02 -.870472790E+02 -.870580225E+02 -.870689878E+02 -.870801621E+02 -.870915324E+02 -.871030863E+02 -.871148115E+02 -.871266961E+02 -.871387283E+02 -.871508965E+02 -.871631890E+02 -.871755931E+02 -.871880943E+02 -.872006734E+02 -.872133021E+02 -.872259351E+02 -.872384962E+02 -.872508580E+02 -.872628103E+02 -.872740170E+02 -.872839586E+02 -.872918590E+02 -.872965962E+02 -.872965962E+02
 -.873004202E+02 -.873004202E+02 -.872962265E+02 -.872892337E+02 -.872804361E+02 -.872705221E+02 -.872599526E+02 -.872490263E+02 -.872379302E+02 -.872267780E+02 -.872156379E+02 -.872045510E+02 -.871935431E+02 -.871826316E+02 -.871718303E+02 -.871611506E+02 -.871506036E+02 -.871401998E+02 -.871299501E+02 -.871198651E+02 -.871099559E+02 -.871002336E+02 -.870907095E+02 -.870813950E+02 -.870723018E+02 -.870634413E+02 -.870548253E+02 -.870464654E+02 -.870383732E+02 -.870305603E+02 -.870230381E+02 -.870158179E+02 -.870089107E+02 -.870023274E+02 -.869960786E+02 -.869901743E+02 -.869846244E+02 -.869794383E+02 -.869746248E+02 -.869701922E+02 -.869661483E+02 -.869625003E+02 -.869592546E+02 -.869564170E+02 -.869539926E+02 -.869519857E+02 -.869504000E+02 -.869492381E+02 -.869485021E+02 -.869481930E+02 -.869483112E+02 -.869488562E+02 -.869498266E+02 -.869512202E+02 -.869530342E+02 -.869552647E+02 -.869579072E+02 -.869609564E+02 -.869644065E+02 -.869682506E+02 -.869724814E+02 -.869770912E+02 -.869820713E+02 -.869874128E+02 -.869931062E+02 -.869991416E+02 -.870055087E+02 -.870121968E+02 -.870191951E+02 -.870264925E+02 -.870340775E+02 -.870419388E+02 -.870500648E+02 -.870584438E+02 -.870670642E+02 -.870759145E+02 -.870849831E+02 -.870942586E+02 -.871037297E+02 -.871133852E+02 -.871232142E+02 -.871332058E+02 -.871433497E+02 -.871536353E+02 -.871640526E+02 -.871745913E+02 -.871852413E+02 -.871959915E+02 -.872068290E+02 -.872177373E+02 -.872286914E+02 -.872396518E+02 -.872505521E+02 -.872612813E+02 -.872716567E+02 -.872813862E+02 -.872900181E+02 -.872968782E+02 -.873009918E+02 -.873009918E+02
 -.873048302E+02 -.873048302E+02 -.873012618E+02 -.872953117E+02 -.872878264E+02 -.872793918E+02 -.872704004E+02 -.872611065E+02 -.872516696E+02 -.872421865E+02 -.872327155E+02 -.872232916E+02 -.872139368E+02 -.872046662E+02 -.871954915E+02 -.871864225E+02 -.871774686E+02 -.871686389E+02 -.871599424E+02 -.871513883E+02 -.871429859E+02 -.871347446E+02 -.871266739E+02 -.871187833E+02 -.871110826E+02 -.871035814E+02 -.870962895E+02 -.870892166E+02 -.870823722E+02 -.870757661E+02 -.870694077E+02 -.870633062E+02 -.870574709E+02 -.870519107E+02 -.870466343E+02 -.870416500E+02 -.870369659E+02 -.870325897E+02 -.870285285E+02 -.870247894E+02 -.870213786E+02 -.870183019E+02 -.870155648E+02 -.870131718E+02 -.870111272E+02 -.870094345E+02 -.870080966E+02 -.870071158E+02 -.870064937E+02 -.870062312E+02 -.870063285E+02 -.870067853E+02 -.870076004E+02 -.870087721E+02 -.870102979E+02 -.870121748E+02 -.870143991E+02 -.870169664E+02 -.870198720E+02 -.870231103E+02 -.870266753E+02 -.870305606E+02 -.870347592E+02 -.870392638E+02 -.870440665E+02 -.870491592E+02 -.870545334E+02 -.870601805E+02 -.870660913E+02 -.870722568E+02 -.870786675E+02 -.870853140E+02 -.870921867E+02 -.870992759E+02 -.871065719E+02 -.871140652E+02 -.871217460E+02 -.871296049E+02 -.871376323E+02 -.871458189E+02 -.871541554E+02 -.871626328E+02 -.871712421E+02 -.871799745E+02 -.871888215E+02 -.871977743E+02 -.872068241E+02 -.872159615E+02 -.872251756E+02 -.872344519E+02 -.872437693E+02 -.872530938E+02 -.872623689E+02 -.872714997E+02 -.872803306E+02 -.872886126E+02 -.872959609E+02 -.873018011E+02 -.873053034E+02 -.873053034E+02
 -.873091574E+02 -.873091574E+02 -.873062022E+02 -.873012749E+02 -.872950764E+02 -.872880921E+02 -.872806474E+02 -.872729530E+02 -.872651411E+02 -.872572920E+02 -.872494542E+02 -.872416566E+02 -.872339176E+02 -.872262498E+02 -.872186628E+02 -.872111649E+02 -.872037637E+02 -.871964669E+02 -.871892820E+02 -.871822164E+02 -.871752779E+02 -.871684742E+02 -.871618130E+02 -.871553023E+02 -.871489498E+02 -.871427636E+02 -.871367515E+02 -.871309214E+02 -.871252812E+02 -.871198386E+02 -.871146014E+02 -.871095770E+02 -.871047729E+02 -.871001962E+02 -.870958540E+02 -.870917530E+02 -.870878996E+02 -.870843001E+02 -.870809603E+02 -.870778856E+02 -.870750813E+02 -.870725518E+02 -.870703016E+02 -.870683343E+02 -.870666534E+02 -.870652616E+02 -.870641614E+02 -.870633543E+02 -.870628419E+02 -.870626248E+02 -.870627031E+02 -.870630767E+02 -.870637445E+02 -.870647052E+02 -.870659569E+02 -.870674970E+02 -.870693227E+02 -.870714305E+02 -.870738164E+02 -.870764761E+02 -.870794048E+02 -.870825974E+02 -.870860481E+02 -.870897512E+02 -.870937003E+02 -.870978889E+02 -.871023102E+02 -.871069571E+02 -.871118224E+02 -.871168987E+02 -.871221784E+02 -.871276538E+02 -.871333172E+02 -.871391606E+02 -.871451764E+02 -.871513566E+02 -.871576933E+02 -.871641788E+02 -.871708053E+02 -.871775652E+02 -.871844508E+02 -.871914547E+02 -.871985695E+02 -.872057879E+02 -.872131028E+02 -.872205071E+02 -.872279934E+02 -.872355538E+02 -.872431792E+02 -.872508576E+02 -.872585714E+02 -.872662923E+02 -.872739734E+02 -.872815361E+02 -.872888511E+02 -.872957119E+02 -.873017997E+02 -.873066383E+02 -.873095399E+02 -.873095399E+02
 -.873134085E+02 -.873134085E+02 -.873110560E+02 -.873071333E+02 -.873021986E+02 -.872966385E+02 -.872907123E+02 -.872845877E+02 -.872783702E+02 -.872721239E+02 -.872658873E+02 -.872596835E+02 -.872535273E+02 -.872474287E+02 -.872413952E+02 -.872354336E+02 -.872295501E+02 -.872237505E+02 -.872180409E+02 -.872124274E+02 -.872069158E+02 -.872015124E+02 -.871962234E+02 -.871910548E+02 -.871860130E+02 -.871811041E+02 -.871763344E+02 -.871717100E+02 -.871672372E+02 -.871629219E+02 -.871587702E+02 -.871547880E+02 -.871509810E+02 -.871473549E+02 -.871439152E+02 -.871406670E+02 -.871376153E+02 -.871347651E+02 -.871321208E+02 -.871296867E+02 -.871274667E+02 -.871254645E+02 -.871236834E+02 -.871221263E+02 -.871207957E+02 -.871196939E+02 -.871188227E+02 -.871181835E+02 -.871177773E+02 -.871176045E+02 -.871176655E+02 -.871179599E+02 -.871184870E+02 -.871192458E+02 -.871202348E+02 -.871214520E+02 -.871228952E+02 -.871245617E+02 -.871264484E+02 -.871285521E+02 -.871308689E+02 -.871333948E+02 -.871361255E+02 -.871390565E+02 -.871421827E+02 -.871454992E+02 -.871490007E+02 -.871526817E+02 -.871565364E+02 -.871605592E+02 -.871647442E+02 -.871690852E+02 -.871735763E+02 -.871782113E+02 -.871829841E+02 -.871878884E+02 -.871929182E+02 -.871980673E+02 -.872033295E+02 -.872086989E+02 -.872141693E+02 -.872197350E+02 -.872253900E+02 -.872311286E+02 -.872369451E+02 -.872428337E+02 -.872487887E+02 -.872548037E+02 -.872608714E+02 -.872669822E+02 -.872731221E+02 -.872792685E+02 -.872853840E+02 -.872914057E+02 -.872972308E+02 -.873026945E+02 -.873075428E+02 -.873113963E+02 -.873137071E+02 -.873137071E+02
 -.873175606E+02 -.873175606E+02 -.873157986E+02 -.873128598E+02 -.873091622E+02 -.873049958E+02 -.873005550E+02 -.872959656E+02 -.872913068E+02 -.872866267E+02 -.872819542E+02 -.872773068E+02 -.872726955E+02 -.872681278E+02 -.872636095E+02 -.872591455E+02 -.872547406E+02 -.872503992E+02 -.872461258E+02 -.872419248E+02 -.872378009E+02 -.872337585E+02 -.872298022E+02 -.872259367E+02 -.872221666E+02 -.872184965E+02 -.872149309E+02 -.872114746E+02 -.872081320E+02 -.872049077E+02 -.872018061E+02 -.871988315E+02 -.871959882E+02 -.871932803E+02 -.871907119E+02 -.871882868E+02 -.871860087E+02 -.871838812E+02 -.871819076E+02 -.871800910E+02 -.871784343E+02 -.871769401E+02 -.871756110E+02 -.871744491E+02 -.871734562E+02 -.871726339E+02 -.871719836E+02 -.871715064E+02 -.871712028E+02 -.871710734E+02 -.871711183E+02 -.871713372E+02 -.871717297E+02 -.871722950E+02 -.871730320E+02 -.871739392E+02 -.871750150E+02 -.871762575E+02 -.871776644E+02 -.871792332E+02 -.871809612E+02 -.871828455E+02 -.871848828E+02 -.871870698E+02 -.871894029E+02 -.871918784E+02 -.871944923E+02 -.871972407E+02 -.872001193E+02 -.872031239E+02 -.872062501E+02 -.872094935E+02 -.872128496E+02 -.872163139E+02 -.872198817E+02 -.872235486E+02 -.872273100E+02 -.872311612E+02 -.872350978E+02 -.872391153E+02 -.872432090E+02 -.872473748E+02 -.872516080E+02 -.872559046E+02 -.872602601E+02 -.872646703E+02 -.872691308E+02 -.872736368E+02 -.872781829E+02 -.872827618E+02 -.872873630E+02 -.872919695E+02 -.872965530E+02 -.873010666E+02 -.873054328E+02 -.873095282E+02 -.873131620E+02 -.873160498E+02 -.873177810E+02 -.873177810E+02
 -.873214424E+02 -.873214424E+02 -.873202440E+02 -.873182419E+02 -.873157196E+02 -.873128747E+02 -.873098401E+02 -.873067024E+02 -.873035162E+02 -.873003148E+02 -.872971183E+02 -.872939389E+02 -.872907842E+02 -.872876594E+02 -.872845687E+02 -.872815154E+02 -.872785027E+02 -.872755338E+02 -.872726116E+02 -.872697393E+02 -.872669199E+02 -.872641566E+02 -.872614526E+02 -.872588108E+02 -.872562345E+02 -.872537269E+02 -.872512910E+02 -.872489300E+02 -.872466469E+02 -.872444449E+02 -.872423268E+02 -.872402957E+02 -.872383545E+02 -.872365059E+02 -.872347527E+02 -.872330974E+02 -.872315426E+02 -.872300907E+02 -.872287439E+02 -.872275043E+02 -.872263738E+02 -.872253543E+02 -.872244475E+02 -.872236547E+02 -.872229772E+02 -.872224161E+02 -.872219723E+02 -.872216465E+02 -.872214392E+02 -.872213507E+02 -.872213810E+02 -.872215300E+02 -.872217974E+02 -.872221826E+02 -.872226849E+02 -.872233033E+02 -.872240368E+02 -.872248840E+02 -.872258434E+02 -.872269134E+02 -.872280920E+02 -.872293773E+02 -.872307672E+02 -.872322593E+02 -.872338513E+02 -.872355406E+02 -.872373247E+02 -.872392007E+02 -.872411658E+02 -.872432172E+02 -.872453519E+02 -.872475669E+02 -.872498591E+02 -.872522256E+02 -.872546631E+02 -.872571687E+02 -.872597391E+02 -.872623712E+02 -.872650621E+02 -.872678085E+02 -.872706075E+02 -.872734560E+02 -.872763511E+02 -.872792898E+02 -.872822691E+02 -.872852861E+02 -.872883378E+02 -.872914208E+02 -.872945315E+02 -.872976646E+02 -.873008129E+02 -.873039645E+02 -.873070999E+02 -.873101863E+02 -.873131705E+02 -.873159676E+02 -.873184469E+02 -.873204146E+02 -.873215924E+02 -.873215924E+02
 -.873243443E+02 -.873243443E+02 -.873236085E+02 -.873223641E+02 -.873207815E+02 -.873189839E+02 -.873170568E+02 -.873150574E+02 -.873130226E+02 -.873109753E+02 -.873089294E+02 -.873068935E+02 -.873048729E+02 -.873028713E+02 -.873008914E+02 -.872989356E+02 -.872970058E+02 -.872951041E+02 -.872932326E+02 -.872913931E+02 -.872895876E+02 -.872878182E+02 -.872860868E+02 -.872843955E+02 -.872827462E+02 -.872811410E+02 -.872795818E+02 -.872780707E+02 -.872766095E+02 -.872752004E+02 -.872738450E+02 -.872725455E+02 -.872713034E+02 -.872701208E+02 -.872689992E+02 -.872679404E+02 -.872669459E+02 -.872660172E+02 -.872651558E+02 -.872643629E+02 -.872636400E+02 -.872629880E+02 -.872624080E+02 -.872619010E+02 -.872614677E+02 -.872611088E+02 -.872608250E+02 -.872606166E+02 -.872604839E+02 -.872604272E+02 -.872604464E+02 -.872605416E+02 -.872607124E+02 -.872609585E+02 -.872612795E+02 -.872616748E+02 -.872621437E+02 -.872626852E+02 -.872632985E+02 -.872639826E+02 -.872647362E+02 -.872655580E+02 -.872664468E+02 -.872674010E+02 -.872684192E+02 -.872694997E+02 -.872706408E+02 -.872718409E+02 -.872730981E+02 -.872744106E+02 -.872757765E+02 -.872771940E+02 -.872786609E+02 -.872801755E+02 -.872817358E+02 -.872833397E+02 -.872849853E+02 -.872866705E+02 -.872883935E+02 -.872901523E+02 -.872919448E+02 -.872937692E+02 -.872956236E+02 -.872975060E+02 -.872994146E+02 -.873013474E+02 -.873033025E+02 -.873052776E+02 -.873072702E+02 -.873092767E+02 -.873112920E+02 -.873133078E+02 -.873153104E+02 -.873172774E+02 -.873191728E+02 -.873209404E+02 -.873224963E+02 -.873237195E+02 -.873244427E+02 -.873244427E+02
 -.873243443E+02 -.873243443E+02 -.873236085E+02 -.873223641E+02 -.873207815E+02 -.873189839E+02 -.873170568E+02 -.873150574E+02 -.873130226E+02 -.873109753E+02 -.873089294E+02 -.873068935E+02 -.873048729E+02 -.873028713E+02 -.873008914E+02 -.872989356E+02 -.872970058E+02 -.872951041E+02 -.872932326E+02 -.872913931E+02 -.872895876E+02 -.872878182E+02 -.872860868E+02 -.872843955E+02 -.872827462E+02 -.872811410E+02 -.872795818E+02 -.872780707E+02 -.872766095E+02 -.872752004E+02 -.872738450E+02 -.872725455E+02 -.872713034E+02 -.872701208E+02 -.872689992E+02 -.872679404E+02 -.872669459E+02 -.872660172E+02 -.872651558E+02 -.872643629E+02 -.872636400E+02 -.872629880E+02 -.872624080E+02 -.872619010E+02 -.872614677E+02 -.872611088E+02 -.872608250E+02 -.872606166E+02 -.872604839E+02 -.872604272E+02 -.872604464E+02 -.872605416E+02 -.872607124E+02 -.872609585E+02 -.872612795E+02 -.872616748E+02 -.872621437E+02 -.872626852E+02 -.872632985E+02 -.872639826E+02 -.872647362E+02 -.872655580E+02 -.872664468E+02 -.872674010E+02 -.872684192E+02 -.872694997E+02 -.872706408E+02 -.872718409E+02 -.872730981E+02 -.872744106E+02 -.872757765E+02 -.872771940E+02 -.872786609E+02 -.872801755E+02 -.872817358E+02 -.872833397E+02 -.872849853E+02 -.872866705E+02 -.872883935E+02 -.872901523E+02 -.872919448E+02 -.872937692E+02 -.872956236E+02 -.872975060E+02 -.872994146E+02 -.873013474E+02 -.873033025E+02 -.873052776E+02 -.873072702E+02 -.873092767E+02 -.873112920E+02 -.873133078E+02 -.873153104E+02 -.873172774E+02 -.873191728E+02 -.873209404E+02 -.873224963E+02 -.873237195E+02 -.873244427E+02 -.873244427E+02
