# Supplementary material for: Electrical Pacing of Cardiac Tissue Including Potassium Inward Rectification
Source: PLoS One. 2015 Jun 9;10(6):e0127837. doi: 10.1371/journal.pone.0127837 (PMC4461281; doi:10.1371/journal.pone.0127837)
Supplement: S1 Data — (ZIP) [file pone.0127837.s001.zip › All-Data/Data-without-IK1/BDT38/Vm20ms.txt]

 -.873300171E+02 -.872951905E+02 -.872937643E+02 -.872911978E+02 -.872877237E+02 -.872835302E+02 -.872787689E+02 -.872735629E+02 -.872680129E+02 -.872622018E+02 -.872561984E+02 -.872500599E+02 -.872438332E+02 -.872375570E+02 -.872312626E+02 -.872249755E+02 -.872187169E+02 -.872125046E+02 -.872063546E+02 -.872002810E+02 -.871942971E+02 -.871884148E+02 -.871826452E+02 -.871769982E+02 -.871714830E+02 -.871661078E+02 -.871608807E+02 -.871558094E+02 -.871509013E+02 -.871461639E+02 -.871416045E+02 -.871372301E+02 -.871330476E+02 -.871290634E+02 -.871252836E+02 -.871217141E+02 -.871183605E+02 -.871152279E+02 -.871123215E+02 -.871096460E+02 -.871072058E+02 -.871050051E+02 -.871030474E+02 -.871013361E+02 -.870998740E+02 -.870986634E+02 -.870977063E+02 -.870970043E+02 -.870965583E+02 -.870963691E+02 -.870964368E+02 -.870967612E+02 -.870973415E+02 -.870981766E+02 -.870992646E+02 -.871006037E+02 -.871021911E+02 -.871040240E+02 -.871060991E+02 -.871084125E+02 -.871109602E+02 -.871137377E+02 -.871167403E+02 -.871199628E+02 -.871233998E+02 -.871270455E+02 -.871308942E+02 -.871349396E+02 -.871391752E+02 -.871435945E+02 -.871481907E+02 -.871529567E+02 -.871578854E+02 -.871629694E+02 -.871682009E+02 -.871735722E+02 -.871790751E+02 -.871847010E+02 -.871904410E+02 -.871962854E+02 -.872022240E+02 -.872082457E+02 -.872143381E+02 -.872204872E+02 -.872266773E+02 -.872328900E+02 -.872391041E+02 -.872452941E+02 -.872514297E+02 -.872574742E+02 -.872633832E+02 -.872691023E+02 -.872745649E+02 -.872796895E+02 -.872843761E+02 -.872885018E+02 -.872919163E+02 -.872944356E+02 -.872958343E+02 -.872958343E+02
 -.872951905E+02 -.872951905E+02 -.872937643E+02 -.872911978E+02 -.872877237E+02 -.872835302E+02 -.872787689E+02 -.872735629E+02 -.872680129E+02 -.872622018E+02 -.872561984E+02 -.872500599E+02 -.872438332E+02 -.872375570E+02 -.872312626E+02 -.872249755E+02 -.872187169E+02 -.872125046E+02 -.872063546E+02 -.872002810E+02 -.871942971E+02 -.871884148E+02 -.871826452E+02 -.871769982E+02 -.871714830E+02 -.871661078E+02 -.871608807E+02 -.871558094E+02 -.871509013E+02 -.871461639E+02 -.871416045E+02 -.871372301E+02 -.871330476E+02 -.871290634E+02 -.871252836E+02 -.871217141E+02 -.871183605E+02 -.871152279E+02 -.871123215E+02 -.871096460E+02 -.871072058E+02 -.871050051E+02 -.871030474E+02 -.871013361E+02 -.870998740E+02 -.870986634E+02 -.870977063E+02 -.870970043E+02 -.870965583E+02 -.870963691E+02 -.870964368E+02 -.870967612E+02 -.870973415E+02 -.870981766E+02 -.870992646E+02 -.871006037E+02 -.871021911E+02 -.871040240E+02 -.871060991E+02 -.871084125E+02 -.871109602E+02 -.871137377E+02 -.871167403E+02 -.871199628E+02 -.871233998E+02 -.871270455E+02 -.871308942E+02 -.871349396E+02 -.871391752E+02 -.871435945E+02 -.871481907E+02 -.871529567E+02 -.871578854E+02 -.871629694E+02 -.871682009E+02 -.871735722E+02 -.871790751E+02 -.871847010E+02 -.871904410E+02 -.871962854E+02 -.872022240E+02 -.872082457E+02 -.872143381E+02 -.872204872E+02 -.872266773E+02 -.872328900E+02 -.872391041E+02 -.872452941E+02 -.872514297E+02 -.872574742E+02 -.872633832E+02 -.872691023E+02 -.872745649E+02 -.872796895E+02 -.872843761E+02 -.872885018E+02 -.872919163E+02 -.872944356E+02 -.872958343E+02 -.872958343E+02
 -.872877067E+02 -.872877067E+02 -.872856774E+02 -.872820792E+02 -.872772706E+02 -.872715288E+02 -.872650691E+02 -.872580602E+02 -.872506363E+02 -.872429058E+02 -.872349562E+02 -.872268589E+02 -.872186711E+02 -.872104387E+02 -.872021984E+02 -.871939798E+02 -.871858078E+02 -.871777037E+02 -.871696866E+02 -.871617740E+02 -.871539823E+02 -.871463260E+02 -.871388186E+02 -.871314722E+02 -.871242980E+02 -.871173063E+02 -.871105072E+02 -.871039104E+02 -.870975258E+02 -.870913631E+02 -.870854317E+02 -.870797410E+02 -.870742995E+02 -.870691157E+02 -.870641974E+02 -.870595524E+02 -.870551878E+02 -.870511107E+02 -.870473277E+02 -.870438451E+02 -.870406688E+02 -.870378041E+02 -.870352558E+02 -.870330281E+02 -.870311249E+02 -.870295492E+02 -.870283035E+02 -.870273900E+02 -.870268100E+02 -.870265645E+02 -.870266536E+02 -.870270771E+02 -.870278338E+02 -.870289223E+02 -.870303403E+02 -.870320850E+02 -.870341532E+02 -.870365408E+02 -.870392436E+02 -.870422566E+02 -.870455744E+02 -.870491911E+02 -.870531004E+02 -.870572956E+02 -.870617696E+02 -.870665149E+02 -.870715238E+02 -.870767880E+02 -.870822994E+02 -.870880492E+02 -.870940286E+02 -.871002286E+02 -.871066397E+02 -.871132526E+02 -.871200573E+02 -.871270439E+02 -.871342020E+02 -.871415209E+02 -.871489893E+02 -.871565955E+02 -.871643269E+02 -.871721699E+02 -.871801095E+02 -.871881292E+02 -.871962102E+02 -.872043308E+02 -.872124657E+02 -.872205848E+02 -.872286520E+02 -.872366231E+02 -.872444442E+02 -.872520480E+02 -.872593508E+02 -.872662476E+02 -.872726055E+02 -.872782567E+02 -.872829870E+02 -.872865234E+02 -.872885160E+02 -.872885160E+02
 -.872757120E+02 -.872757120E+02 -.872728896E+02 -.872679080E+02 -.872612771E+02 -.872533888E+02 -.872445455E+02 -.872349823E+02 -.872248846E+02 -.872143992E+02 -.872036433E+02 -.871927099E+02 -.871816726E+02 -.871705895E+02 -.871595069E+02 -.871484623E+02 -.871374874E+02 -.871266096E+02 -.871158538E+02 -.871052425E+02 -.870947963E+02 -.870845339E+02 -.870744721E+02 -.870646263E+02 -.870550110E+02 -.870456397E+02 -.870365259E+02 -.870276827E+02 -.870191235E+02 -.870108611E+02 -.870029084E+02 -.869952774E+02 -.869879800E+02 -.869810272E+02 -.869744298E+02 -.869681981E+02 -.869623420E+02 -.869568712E+02 -.869517946E+02 -.869471209E+02 -.869428581E+02 -.869390132E+02 -.869355930E+02 -.869326031E+02 -.869300487E+02 -.869279339E+02 -.869262624E+02 -.869250370E+02 -.869242596E+02 -.869239314E+02 -.869240527E+02 -.869246230E+02 -.869256410E+02 -.869271044E+02 -.869290103E+02 -.869313549E+02 -.869341336E+02 -.869373412E+02 -.869409716E+02 -.869450181E+02 -.869494733E+02 -.869543293E+02 -.869595775E+02 -.869652086E+02 -.869712131E+02 -.869775808E+02 -.869843012E+02 -.869913632E+02 -.869987557E+02 -.870064669E+02 -.870144849E+02 -.870227975E+02 -.870313922E+02 -.870402564E+02 -.870493769E+02 -.870587405E+02 -.870683336E+02 -.870781421E+02 -.870881513E+02 -.870983460E+02 -.871087099E+02 -.871192258E+02 -.871298747E+02 -.871406354E+02 -.871514844E+02 -.871623943E+02 -.871733330E+02 -.871842626E+02 -.871951368E+02 -.872058989E+02 -.872164787E+02 -.872267881E+02 -.872367156E+02 -.872461196E+02 -.872548189E+02 -.872625807E+02 -.872691052E+02 -.872740050E+02 -.872767793E+02 -.872767793E+02
 -.872612093E+02 -.872612093E+02 -.872575132E+02 -.872509979E+02 -.872423347E+02 -.872320399E+02 -.872205121E+02 -.872080615E+02 -.871949306E+02 -.871813105E+02 -.871673517E+02 -.871531724E+02 -.871388657E+02 -.871245048E+02 -.871101483E+02 -.870958444E+02 -.870816337E+02 -.870675515E+02 -.870536296E+02 -.870398963E+02 -.870263772E+02 -.870130955E+02 -.870000723E+02 -.869873271E+02 -.869748783E+02 -.869627438E+02 -.869509410E+02 -.869394875E+02 -.869284003E+02 -.869176963E+02 -.869073919E+02 -.868975029E+02 -.868880445E+02 -.868790313E+02 -.868704774E+02 -.868623965E+02 -.868548018E+02 -.868477060E+02 -.868411210E+02 -.868350581E+02 -.868295277E+02 -.868245393E+02 -.868201016E+02 -.868162223E+02 -.868129079E+02 -.868101643E+02 -.868079962E+02 -.868064072E+02 -.868054000E+02 -.868049762E+02 -.868051361E+02 -.868058791E+02 -.868072033E+02 -.868091058E+02 -.868115827E+02 -.868146291E+02 -.868182388E+02 -.868224048E+02 -.868271193E+02 -.868323734E+02 -.868381572E+02 -.868444602E+02 -.868512711E+02 -.868585777E+02 -.868663674E+02 -.868746268E+02 -.868833420E+02 -.868924986E+02 -.869020818E+02 -.869120763E+02 -.869224665E+02 -.869332365E+02 -.869443699E+02 -.869558502E+02 -.869676605E+02 -.869797837E+02 -.869922021E+02 -.870048977E+02 -.870178517E+02 -.870310447E+02 -.870444561E+02 -.870580639E+02 -.870718441E+02 -.870857703E+02 -.870998126E+02 -.871139366E+02 -.871281021E+02 -.871422608E+02 -.871563542E+02 -.871703102E+02 -.871840390E+02 -.871974273E+02 -.872103312E+02 -.872225669E+02 -.872338983E+02 -.872440210E+02 -.872525414E+02 -.872589494E+02 -.872625833E+02 -.872625833E+02
 -.872453025E+02 -.872453025E+02 -.872406892E+02 -.872325602E+02 -.872217545E+02 -.872089190E+02 -.871945534E+02 -.871790457E+02 -.871626986E+02 -.871457487E+02 -.871283812E+02 -.871107411E+02 -.870929423E+02 -.870750753E+02 -.870572130E+02 -.870394155E+02 -.870217337E+02 -.870042117E+02 -.869868884E+02 -.869697983E+02 -.869529724E+02 -.869364389E+02 -.869202236E+02 -.869043508E+02 -.868888437E+02 -.868737249E+02 -.868590167E+02 -.868447410E+02 -.868309194E+02 -.868175728E+02 -.868047217E+02 -.867923860E+02 -.867805847E+02 -.867693366E+02 -.867586597E+02 -.867485715E+02 -.867390888E+02 -.867302278E+02 -.867220037E+02 -.867144308E+02 -.867075224E+02 -.867012906E+02 -.866957464E+02 -.866908996E+02 -.866867589E+02 -.866833315E+02 -.866806237E+02 -.866786400E+02 -.866773840E+02 -.866768574E+02 -.866770608E+02 -.866779934E+02 -.866796528E+02 -.866820352E+02 -.866851358E+02 -.866889480E+02 -.866934642E+02 -.866986755E+02 -.867045715E+02 -.867111410E+02 -.867183715E+02 -.867262495E+02 -.867347605E+02 -.867438891E+02 -.867536190E+02 -.867639334E+02 -.867748145E+02 -.867862440E+02 -.867982031E+02 -.868106724E+02 -.868236322E+02 -.868370622E+02 -.868509421E+02 -.868652509E+02 -.868799674E+02 -.868950701E+02 -.869105370E+02 -.869263455E+02 -.869424723E+02 -.869588933E+02 -.869755830E+02 -.869925142E+02 -.870096575E+02 -.870269803E+02 -.870444458E+02 -.870620119E+02 -.870796290E+02 -.870972378E+02 -.871147663E+02 -.871321254E+02 -.871492041E+02 -.871658621E+02 -.871819209E+02 -.871971523E+02 -.872112624E+02 -.872238721E+02 -.872344901E+02 -.872424797E+02 -.872470129E+02 -.872470129E+02
 -.872285449E+02 -.872285449E+02 -.872229844E+02 -.872131874E+02 -.872001670E+02 -.871847045E+02 -.871674036E+02 -.871487319E+02 -.871290526E+02 -.871086485E+02 -.870877400E+02 -.870665001E+02 -.870450649E+02 -.870235434E+02 -.870020239E+02 -.869805793E+02 -.869592713E+02 -.869381526E+02 -.869172696E+02 -.868966631E+02 -.868763698E+02 -.868564233E+02 -.868368547E+02 -.868176938E+02 -.867989691E+02 -.867807085E+02 -.867629391E+02 -.867456879E+02 -.867289809E+02 -.867128438E+02 -.866973015E+02 -.866823782E+02 -.866680978E+02 -.866544834E+02 -.866415574E+02 -.866293415E+02 -.866178568E+02 -.866071230E+02 -.865971592E+02 -.865879831E+02 -.865796110E+02 -.865720581E+02 -.865653381E+02 -.865594633E+02 -.865544445E+02 -.865502909E+02 -.865470101E+02 -.865446079E+02 -.865430886E+02 -.865424545E+02 -.865427063E+02 -.865438428E+02 -.865458613E+02 -.865487570E+02 -.865525237E+02 -.865571534E+02 -.865626366E+02 -.865689620E+02 -.865761169E+02 -.865840872E+02 -.865928573E+02 -.866024105E+02 -.866127287E+02 -.866237927E+02 -.866355826E+02 -.866480771E+02 -.866612544E+02 -.866750918E+02 -.866895661E+02 -.867046533E+02 -.867203291E+02 -.867365687E+02 -.867533469E+02 -.867706381E+02 -.867884164E+02 -.868066554E+02 -.868253283E+02 -.868444078E+02 -.868638656E+02 -.868836724E+02 -.869037976E+02 -.869242085E+02 -.869448696E+02 -.869657419E+02 -.869867815E+02 -.870079377E+02 -.870291514E+02 -.870503517E+02 -.870714522E+02 -.870923464E+02 -.871129013E+02 -.871329486E+02 -.871522743E+02 -.871706043E+02 -.871875854E+02 -.872027617E+02 -.872155425E+02 -.872251607E+02 -.872306191E+02 -.872306191E+02
 -.872111906E+02 -.872111906E+02 -.872046577E+02 -.871931485E+02 -.871778552E+02 -.871596968E+02 -.871393828E+02 -.871174608E+02 -.870943552E+02 -.870703953E+02 -.870458378E+02 -.870208847E+02 -.869956956E+02 -.869703988E+02 -.869450985E+02 -.869198808E+02 -.868948179E+02 -.868699714E+02 -.868453949E+02 -.868211357E+02 -.867972367E+02 -.867737375E+02 -.867506751E+02 -.867280852E+02 -.867060020E+02 -.866844590E+02 -.866634887E+02 -.866431230E+02 -.866233930E+02 -.866043295E+02 -.865859623E+02 -.865683209E+02 -.865514342E+02 -.865353302E+02 -.865200363E+02 -.865055790E+02 -.864919837E+02 -.864792748E+02 -.864674750E+02 -.864566060E+02 -.864466879E+02 -.864377391E+02 -.864297766E+02 -.864228154E+02 -.864168687E+02 -.864119478E+02 -.864080621E+02 -.864052187E+02 -.864034226E+02 -.864026769E+02 -.864029824E+02 -.864043376E+02 -.864067391E+02 -.864101813E+02 -.864146564E+02 -.864201547E+02 -.864266644E+02 -.864341718E+02 -.864426613E+02 -.864521156E+02 -.864625157E+02 -.864738411E+02 -.864860698E+02 -.864991784E+02 -.865131424E+02 -.865279362E+02 -.865435331E+02 -.865599056E+02 -.865770254E+02 -.865948637E+02 -.866133909E+02 -.866325772E+02 -.866523922E+02 -.866728050E+02 -.866937846E+02 -.867152996E+02 -.867373178E+02 -.867598066E+02 -.867827326E+02 -.868060610E+02 -.868297557E+02 -.868537781E+02 -.868780865E+02 -.869026353E+02 -.869273728E+02 -.869522401E+02 -.869771678E+02 -.870020731E+02 -.870268553E+02 -.870513898E+02 -.870755212E+02 -.870990527E+02 -.871217341E+02 -.871432443E+02 -.871631701E+02 -.871809772E+02 -.871959731E+02 -.872072584E+02 -.872136630E+02 -.872136630E+02
 -.871933430E+02 -.871933430E+02 -.871858147E+02 -.871725526E+02 -.871549326E+02 -.871340141E+02 -.871106129E+02 -.870853579E+02 -.870587349E+02 -.870311209E+02 -.870028103E+02 -.869740351E+02 -.869449794E+02 -.869157912E+02 -.868865910E+02 -.868574776E+02 -.868285336E+02 -.867998293E+02 -.867714258E+02 -.867433773E+02 -.867157333E+02 -.866885400E+02 -.866618410E+02 -.866356781E+02 -.866100915E+02 -.865851206E+02 -.865608036E+02 -.865371778E+02 -.865142799E+02 -.864921463E+02 -.864708125E+02 -.864503138E+02 -.864306847E+02 -.864119589E+02 -.863941694E+02 -.863773478E+02 -.863615246E+02 -.863467289E+02 -.863329884E+02 -.863203289E+02 -.863087748E+02 -.862983484E+02 -.862890703E+02 -.862809586E+02 -.862740294E+02 -.862682963E+02 -.862637707E+02 -.862604612E+02 -.862583739E+02 -.862575124E+02 -.862578778E+02 -.862594683E+02 -.862622799E+02 -.862663056E+02 -.862715361E+02 -.862779596E+02 -.862855618E+02 -.862943262E+02 -.863042338E+02 -.863152637E+02 -.863273930E+02 -.863405970E+02 -.863548490E+02 -.863701210E+02 -.863863834E+02 -.864036055E+02 -.864217551E+02 -.864407993E+02 -.864607044E+02 -.864814357E+02 -.865029580E+02 -.865252359E+02 -.865482330E+02 -.865719131E+02 -.865962394E+02 -.866211745E+02 -.866466810E+02 -.866727205E+02 -.866992539E+02 -.867262407E+02 -.867536390E+02 -.867814039E+02 -.868094875E+02 -.868378371E+02 -.868663933E+02 -.868950885E+02 -.869238430E+02 -.869525621E+02 -.869811302E+02 -.870094047E+02 -.870372073E+02 -.870643125E+02 -.870904330E+02 -.871152005E+02 -.871381402E+02 -.871586384E+02 -.871758990E+02 -.871888878E+02 -.871962590E+02 -.871962590E+02
 -.871750362E+02 -.871750362E+02 -.871664900E+02 -.871514352E+02 -.871314348E+02 -.871076903E+02 -.870811254E+02 -.870524507E+02 -.870222150E+02 -.869908447E+02 -.869586729E+02 -.869259628E+02 -.868929234E+02 -.868597228E+02 -.868264969E+02 -.867933575E+02 -.867603973E+02 -.867276954E+02 -.866953207E+02 -.866633349E+02 -.866317947E+02 -.866007533E+02 -.865702612E+02 -.865403667E+02 -.865111165E+02 -.864825559E+02 -.864547293E+02 -.864276801E+02 -.864014514E+02 -.863760856E+02 -.863516250E+02 -.863281112E+02 -.863055852E+02 -.862840871E+02 -.862636558E+02 -.862443290E+02 -.862261430E+02 -.862091325E+02 -.861933304E+02 -.861787678E+02 -.861654738E+02 -.861534754E+02 -.861427970E+02 -.861334607E+02 -.861254857E+02 -.861188885E+02 -.861136824E+02 -.861098779E+02 -.861074826E+02 -.861065007E+02 -.861069334E+02 -.861087788E+02 -.861120318E+02 -.861166844E+02 -.861227251E+02 -.861301397E+02 -.861389112E+02 -.861490195E+02 -.861604421E+02 -.861731539E+02 -.861871272E+02 -.862023326E+02 -.862187381E+02 -.862363103E+02 -.862550138E+02 -.862748119E+02 -.862956664E+02 -.863175383E+02 -.863403873E+02 -.863641726E+02 -.863888525E+02 -.864143851E+02 -.864407279E+02 -.864678381E+02 -.864956727E+02 -.865241882E+02 -.865533409E+02 -.865830865E+02 -.866133796E+02 -.866441738E+02 -.866754208E+02 -.867070695E+02 -.867390653E+02 -.867713482E+02 -.868038512E+02 -.868364974E+02 -.868691972E+02 -.869018434E+02 -.869343057E+02 -.869664232E+02 -.869979945E+02 -.870287651E+02 -.870584101E+02 -.870865132E+02 -.871125374E+02 -.871357880E+02 -.871553638E+02 -.871700934E+02 -.871784518E+02 -.871784518E+02
 -.871562772E+02 -.871562772E+02 -.871466907E+02 -.871298025E+02 -.871073657E+02 -.870807255E+02 -.870509148E+02 -.870187279E+02 -.869847783E+02 -.869495430E+02 -.869133954E+02 -.868766303E+02 -.868394820E+02 -.868021379E+02 -.867647497E+02 -.867274413E+02 -.866903159E+02 -.866534615E+02 -.866169555E+02 -.865808677E+02 -.865452623E+02 -.865102001E+02 -.864757385E+02 -.864419329E+02 -.864088366E+02 -.863765017E+02 -.863449789E+02 -.863143189E+02 -.862845715E+02 -.862557867E+02 -.862280139E+02 -.862013021E+02 -.861756996E+02 -.861512535E+02 -.861280098E+02 -.861060131E+02 -.860853062E+02 -.860659303E+02 -.860479247E+02 -.860313264E+02 -.860161703E+02 -.860024884E+02 -.859903101E+02 -.859796616E+02 -.859705660E+02 -.859630428E+02 -.859571082E+02 -.859527749E+02 -.859500516E+02 -.859489437E+02 -.859494526E+02 -.859515761E+02 -.859553080E+02 -.859606386E+02 -.859675544E+02 -.859760383E+02 -.859860698E+02 -.859976250E+02 -.860106770E+02 -.860251957E+02 -.860411484E+02 -.860584997E+02 -.860772117E+02 -.860972445E+02 -.861185562E+02 -.861411031E+02 -.861648403E+02 -.861897213E+02 -.862156988E+02 -.862427246E+02 -.862707499E+02 -.862997255E+02 -.863296017E+02 -.863603287E+02 -.863918564E+02 -.864241346E+02 -.864571128E+02 -.864907400E+02 -.865249643E+02 -.865597328E+02 -.865949906E+02 -.866306800E+02 -.866667393E+02 -.867031014E+02 -.867396909E+02 -.867764223E+02 -.868131954E+02 -.868498908E+02 -.868863632E+02 -.869224333E+02 -.869578766E+02 -.869924090E+02 -.870256682E+02 -.870571888E+02 -.870863710E+02 -.871124377E+02 -.871343810E+02 -.871508898E+02 -.871602568E+02 -.871602568E+02
 -.871370683E+02 -.871370683E+02 -.871264181E+02 -.871076541E+02 -.870827215E+02 -.870531113E+02 -.870199675E+02 -.869841701E+02 -.869463994E+02 -.869071845E+02 -.868669396E+02 -.868259913E+02 -.867845988E+02 -.867429687E+02 -.867012679E+02 -.866596326E+02 -.866181767E+02 -.865769977E+02 -.865361819E+02 -.864958075E+02 -.864559469E+02 -.864166685E+02 -.863780373E+02 -.863401157E+02 -.863029644E+02 -.862666424E+02 -.862312085E+02 -.861967208E+02 -.861632373E+02 -.861308163E+02 -.860995155E+02 -.860693921E+02 -.860405027E+02 -.860129026E+02 -.859866459E+02 -.859617851E+02 -.859383708E+02 -.859164518E+02 -.858960749E+02 -.858772840E+02 -.858601207E+02 -.858446232E+02 -.858308263E+02 -.858187615E+02 -.858084561E+02 -.857999337E+02 -.857932134E+02 -.857883106E+02 -.857852357E+02 -.857839952E+02 -.857845909E+02 -.857870200E+02 -.857912753E+02 -.857973449E+02 -.858052130E+02 -.858148589E+02 -.858262584E+02 -.858393828E+02 -.858542000E+02 -.858706742E+02 -.858887665E+02 -.859084347E+02 -.859296339E+02 -.859523167E+02 -.859764334E+02 -.860019325E+02 -.860287607E+02 -.860568635E+02 -.860861852E+02 -.861166693E+02 -.861482586E+02 -.861808956E+02 -.862145226E+02 -.862490818E+02 -.862845154E+02 -.863207653E+02 -.863577737E+02 -.863954823E+02 -.864338323E+02 -.864727635E+02 -.865122141E+02 -.865521196E+02 -.865924109E+02 -.866330134E+02 -.866738436E+02 -.867148069E+02 -.867557926E+02 -.867966691E+02 -.868372761E+02 -.868774158E+02 -.869168406E+02 -.869552367E+02 -.869922037E+02 -.870272273E+02 -.870596434E+02 -.870885922E+02 -.871129567E+02 -.871312842E+02 -.871416819E+02 -.871416819E+02
 -.871174172E+02 -.871174172E+02 -.871056792E+02 -.870849947E+02 -.870575037E+02 -.870248454E+02 -.869882775E+02 -.869487677E+02 -.869070645E+02 -.868637501E+02 -.868192798E+02 -.867740119E+02 -.867282297E+02 -.866821589E+02 -.866359812E+02 -.865898455E+02 -.865438767E+02 -.864981824E+02 -.864528581E+02 -.864079908E+02 -.863636614E+02 -.863199460E+02 -.862769174E+02 -.862346459E+02 -.861931997E+02 -.861526465E+02 -.861130533E+02 -.860744871E+02 -.860370154E+02 -.860007056E+02 -.859656249E+02 -.859318401E+02 -.858994172E+02 -.858684211E+02 -.858389151E+02 -.858109611E+02 -.857846191E+02 -.857599469E+02 -.857369998E+02 -.857158302E+02 -.856964875E+02 -.856790170E+02 -.856634605E+02 -.856498551E+02 -.856382338E+02 -.856286244E+02 -.856210503E+02 -.856155294E+02 -.856120747E+02 -.856106937E+02 -.856113886E+02 -.856141562E+02 -.856189877E+02 -.856258693E+02 -.856347815E+02 -.856457002E+02 -.856585960E+02 -.856734350E+02 -.856901789E+02 -.857087850E+02 -.857292070E+02 -.857513947E+02 -.857752949E+02 -.858008514E+02 -.858280054E+02 -.858566960E+02 -.858868605E+02 -.859184346E+02 -.859513530E+02 -.859855494E+02 -.860209573E+02 -.860575096E+02 -.860951392E+02 -.861337794E+02 -.861733635E+02 -.862138249E+02 -.862550976E+02 -.862971151E+02 -.863398108E+02 -.863831173E+02 -.864269653E+02 -.864712826E+02 -.865159931E+02 -.865610140E+02 -.866062540E+02 -.866516090E+02 -.866969581E+02 -.867421573E+02 -.867870316E+02 -.868313648E+02 -.868748860E+02 -.869172518E+02 -.869580237E+02 -.869966378E+02 -.870323656E+02 -.870642630E+02 -.870911030E+02 -.871112888E+02 -.871227390E+02 -.871227390E+02
 -.870973433E+02 -.870973433E+02 -.870844924E+02 -.870618415E+02 -.870317281E+02 -.869959423E+02 -.869558577E+02 -.869125320E+02 -.868667828E+02 -.868192456E+02 -.867704165E+02 -.867206849E+02 -.866703578E+02 -.866196797E+02 -.865688473E+02 -.865180223E+02 -.864673411E+02 -.864169214E+02 -.863668686E+02 -.863172784E+02 -.862682403E+02 -.862198387E+02 -.861721544E+02 -.861252662E+02 -.860792511E+02 -.860341860E+02 -.859901477E+02 -.859472134E+02 -.859054611E+02 -.858649687E+02 -.858258144E+02 -.857880759E+02 -.857518302E+02 -.857171532E+02 -.856841196E+02 -.856528023E+02 -.856232722E+02 -.855955978E+02 -.855698448E+02 -.855460756E+02 -.855243485E+02 -.855047179E+02 -.854872333E+02 -.854719392E+02 -.854588750E+02 -.854480741E+02 -.854395643E+02 -.854333674E+02 -.854294989E+02 -.854279678E+02 -.854287768E+02 -.854319220E+02 -.854373930E+02 -.854451731E+02 -.854552394E+02 -.854675626E+02 -.854821079E+02 -.854988347E+02 -.855176974E+02 -.855386451E+02 -.855616224E+02 -.855865700E+02 -.856134244E+02 -.856421191E+02 -.856725844E+02 -.857047485E+02 -.857385374E+02 -.857738754E+02 -.858106860E+02 -.858488917E+02 -.858884145E+02 -.859291767E+02 -.859711006E+02 -.860141088E+02 -.860581247E+02 -.861030722E+02 -.861488759E+02 -.861954607E+02 -.862427513E+02 -.862906721E+02 -.863391459E+02 -.863880929E+02 -.864374292E+02 -.864870641E+02 -.865368980E+02 -.865868176E+02 -.866366918E+02 -.866863644E+02 -.867356458E+02 -.867843016E+02 -.868320379E+02 -.868784819E+02 -.869231569E+02 -.869654493E+02 -.870045658E+02 -.870394774E+02 -.870688458E+02 -.870909283E+02 -.871034524E+02 -.871034524E+02
 -.870768818E+02 -.870768818E+02 -.870628931E+02 -.870382305E+02 -.870054316E+02 -.869664405E+02 -.869227489E+02 -.868755052E+02 -.868255967E+02 -.867737118E+02 -.867203868E+02 -.866660414E+02 -.866110060E+02 -.865555435E+02 -.864998660E+02 -.864441481E+02 -.863885377E+02 -.863331631E+02 -.862781390E+02 -.862235705E+02 -.861695555E+02 -.861161869E+02 -.860635546E+02 -.860117464E+02 -.859608494E+02 -.859109508E+02 -.858621387E+02 -.858145018E+02 -.857681298E+02 -.857231131E+02 -.856795424E+02 -.856375080E+02 -.855971001E+02 -.855584076E+02 -.855215184E+02 -.854865186E+02 -.854534923E+02 -.854225207E+02 -.853936818E+02 -.853670498E+02 -.853426944E+02 -.853206802E+02 -.853010666E+02 -.852839067E+02 -.852692477E+02 -.852571299E+02 -.852475867E+02 -.852406442E+02 -.852363211E+02 -.852346282E+02 -.852355688E+02 -.852391383E+02 -.852453243E+02 -.852541067E+02 -.852654579E+02 -.852793432E+02 -.852957207E+02 -.853145420E+02 -.853357523E+02 -.853592910E+02 -.853850921E+02 -.854130847E+02 -.854431934E+02 -.854753392E+02 -.855094397E+02 -.855454097E+02 -.855831619E+02 -.856226074E+02 -.856636561E+02 -.857062174E+02 -.857502004E+02 -.857955145E+02 -.858420696E+02 -.858897766E+02 -.859385475E+02 -.859882951E+02 -.860389337E+02 -.860903782E+02 -.861425443E+02 -.861953473E+02 -.862487016E+02 -.863025194E+02 -.863567085E+02 -.864111705E+02 -.864657973E+02 -.865204667E+02 -.865750374E+02 -.866293414E+02 -.866831749E+02 -.867362857E+02 -.867883572E+02 -.868389877E+02 -.868876624E+02 -.869337184E+02 -.869762975E+02 -.870142853E+02 -.870462317E+02 -.870702466E+02 -.870838638E+02 -.870838638E+02
 -.870560889E+02 -.870560889E+02 -.870409393E+02 -.870142225E+02 -.869786799E+02 -.869364112E+02 -.868890276E+02 -.868377687E+02 -.867835909E+02 -.867272346E+02 -.866692754E+02 -.866101625E+02 -.865502495E+02 -.864898174E+02 -.864290934E+02 -.863682653E+02 -.863074921E+02 -.862469127E+02 -.861866512E+02 -.861268215E+02 -.860675303E+02 -.860088798E+02 -.859509693E+02 -.858938972E+02 -.858377614E+02 -.857826613E+02 -.857286972E+02 -.856759712E+02 -.856245866E+02 -.855746479E+02 -.855262604E+02 -.854795295E+02 -.854345606E+02 -.853914584E+02 -.853503265E+02 -.853112668E+02 -.852743791E+02 -.852397598E+02 -.852075019E+02 -.851776938E+02 -.851504186E+02 -.851257539E+02 -.851037706E+02 -.850845328E+02 -.850680970E+02 -.850545119E+02 -.850438176E+02 -.850360457E+02 -.850312187E+02 -.850293498E+02 -.850304430E+02 -.850344926E+02 -.850414838E+02 -.850513926E+02 -.850641859E+02 -.850798218E+02 -.850982501E+02 -.851194126E+02 -.851432439E+02 -.851696711E+02 -.851986155E+02 -.852299922E+02 -.852637116E+02 -.852996795E+02 -.853377979E+02 -.853779661E+02 -.854200808E+02 -.854640372E+02 -.855097293E+02 -.855570509E+02 -.856058959E+02 -.856561587E+02 -.857077350E+02 -.857605219E+02 -.858144182E+02 -.858693245E+02 -.859251432E+02 -.859817784E+02 -.860391352E+02 -.860971197E+02 -.861556370E+02 -.862145909E+02 -.862738810E+02 -.863334007E+02 -.863930337E+02 -.864526491E+02 -.865120958E+02 -.865711946E+02 -.866297279E+02 -.866874263E+02 -.867439513E+02 -.867988728E+02 -.868516389E+02 -.869015377E+02 -.869476466E+02 -.869887660E+02 -.870233337E+02 -.870493114E+02 -.870640383E+02 -.870640383E+02
 -.870350472E+02 -.870350472E+02 -.870187174E+02 -.869899108E+02 -.869515748E+02 -.869059661E+02 -.868548154E+02 -.867994528E+02 -.867409026E+02 -.866799561E+02 -.866172268E+02 -.865531930E+02 -.864882303E+02 -.864226377E+02 -.863566574E+02 -.862904894E+02 -.862243040E+02 -.861582496E+02 -.860924596E+02 -.860270566E+02 -.859621567E+02 -.858978717E+02 -.858343114E+02 -.857715855E+02 -.857098047E+02 -.856490815E+02 -.855895305E+02 -.855312689E+02 -.854744156E+02 -.854190917E+02 -.853654194E+02 -.853135221E+02 -.852635233E+02 -.852155465E+02 -.851697142E+02 -.851261473E+02 -.850849642E+02 -.850462800E+02 -.850102056E+02 -.849768467E+02 -.849463031E+02 -.849186677E+02 -.848940261E+02 -.848724553E+02 -.848540237E+02 -.848387900E+02 -.848268028E+02 -.848181004E+02 -.848127100E+02 -.848106476E+02 -.848119181E+02 -.848165148E+02 -.848244198E+02 -.848356041E+02 -.848500279E+02 -.848676407E+02 -.848883819E+02 -.849121817E+02 -.849389609E+02 -.849686325E+02 -.850011016E+02 -.850362668E+02 -.850740208E+02 -.851142512E+02 -.851568415E+02 -.852016718E+02 -.852486198E+02 -.852975615E+02 -.853483724E+02 -.854009275E+02 -.854551027E+02 -.855107751E+02 -.855678236E+02 -.856261294E+02 -.856855761E+02 -.857460501E+02 -.858074408E+02 -.858696398E+02 -.859325412E+02 -.859960403E+02 -.860600329E+02 -.861244136E+02 -.861890738E+02 -.862538989E+02 -.863187645E+02 -.863835314E+02 -.864480395E+02 -.865120987E+02 -.865754786E+02 -.866378937E+02 -.866989847E+02 -.867582940E+02 -.868152338E+02 -.868690442E+02 -.869187392E+02 -.869630349E+02 -.870002574E+02 -.870282210E+02 -.870440695E+02 -.870440695E+02
 -.870138738E+02 -.870138738E+02 -.869963503E+02 -.869654287E+02 -.869242628E+02 -.868752662E+02 -.868202881E+02 -.867607470E+02 -.866977334E+02 -.866320877E+02 -.865644600E+02 -.864953562E+02 -.864251736E+02 -.863542282E+02 -.862827757E+02 -.862110282E+02 -.861391658E+02 -.860673460E+02 -.859957109E+02 -.859243922E+02 -.858535151E+02 -.857832018E+02 -.857135737E+02 -.856447532E+02 -.855768648E+02 -.855100360E+02 -.854443976E+02 -.853800838E+02 -.853172320E+02 -.852559824E+02 -.851964775E+02 -.851388617E+02 -.850832805E+02 -.850298796E+02 -.849788043E+02 -.849301983E+02 -.848842029E+02 -.848409556E+02 -.848005890E+02 -.847632302E+02 -.847289992E+02 -.846980082E+02 -.846703603E+02 -.846461490E+02 -.846254571E+02 -.846083558E+02 -.845949042E+02 -.845851487E+02 -.845791225E+02 -.845768451E+02 -.845783226E+02 -.845835468E+02 -.845924964E+02 -.846051361E+02 -.846214176E+02 -.846412798E+02 -.846646496E+02 -.846914423E+02 -.847215626E+02 -.847549051E+02 -.847913559E+02 -.848307929E+02 -.848730875E+02 -.849181050E+02 -.849657062E+02 -.850157483E+02 -.850680861E+02 -.851225726E+02 -.851790607E+02 -.852374034E+02 -.852974553E+02 -.853590729E+02 -.854221156E+02 -.854864459E+02 -.855519302E+02 -.856184387E+02 -.856858457E+02 -.857540292E+02 -.858228707E+02 -.858922544E+02 -.859620658E+02 -.860321904E+02 -.861025110E+02 -.861729053E+02 -.862432412E+02 -.863133719E+02 -.863831290E+02 -.864523128E+02 -.865206813E+02 -.865879340E+02 -.866536924E+02 -.867174731E+02 -.867786539E+02 -.868364288E+02 -.868897500E+02 -.869372514E+02 -.869771487E+02 -.870071103E+02 -.870240860E+02 -.870240860E+02
 -.869927279E+02 -.869927279E+02 -.869740058E+02 -.869409584E+02 -.868969447E+02 -.868445328E+02 -.867856873E+02 -.867219128E+02 -.866543631E+02 -.865839256E+02 -.865112850E+02 -.864369733E+02 -.863614077E+02 -.862849197E+02 -.862077775E+02 -.861302032E+02 -.860523857E+02 -.859744908E+02 -.858966686E+02 -.858190594E+02 -.857417983E+02 -.856650185E+02 -.855888536E+02 -.855134400E+02 -.854389174E+02 -.853654304E+02 -.852931279E+02 -.852221640E+02 -.851526973E+02 -.850848906E+02 -.850189104E+02 -.849549263E+02 -.848931097E+02 -.848336335E+02 -.847766702E+02 -.847223912E+02 -.846709655E+02 -.846225578E+02 -.845773278E+02 -.845354286E+02 -.844970053E+02 -.844621936E+02 -.844311189E+02 -.844038946E+02 -.843806216E+02 -.843613867E+02 -.843462621E+02 -.843353042E+02 -.843285538E+02 -.843260349E+02 -.843277549E+02 -.843337041E+02 -.843438564E+02 -.843581691E+02 -.843765833E+02 -.843990248E+02 -.844254046E+02 -.844556198E+02 -.844895548E+02 -.845270820E+02 -.845680637E+02 -.846123525E+02 -.846597934E+02 -.847102245E+02 -.847634792E+02 -.848193865E+02 -.848777734E+02 -.849384654E+02 -.850012882E+02 -.850660686E+02 -.851326358E+02 -.852008219E+02 -.852704635E+02 -.853414014E+02 -.854134820E+02 -.854865570E+02 -.855604837E+02 -.856351249E+02 -.857103484E+02 -.857860261E+02 -.858620330E+02 -.859382449E+02 -.860145366E+02 -.860907782E+02 -.861668308E+02 -.862425410E+02 -.863177329E+02 -.863921991E+02 -.864656874E+02 -.865378845E+02 -.866083944E+02 -.866767102E+02 -.867421777E+02 -.868039476E+02 -.868609128E+02 -.869116277E+02 -.869542011E+02 -.869861580E+02 -.870042581E+02 -.870042581E+02
 -.869718205E+02 -.869718205E+02 -.869519063E+02 -.869167416E+02 -.868698862E+02 -.868140582E+02 -.867513334E+02 -.866832984E+02 -.866111666E+02 -.865358693E+02 -.864581233E+02 -.863784841E+02 -.862973865E+02 -.862151751E+02 -.861321284E+02 -.860484764E+02 -.859644154E+02 -.858801179E+02 -.857957414E+02 -.857114346E+02 -.856273424E+02 -.855436091E+02 -.854603819E+02 -.853778119E+02 -.852960560E+02 -.852152775E+02 -.851356462E+02 -.850573390E+02 -.849805393E+02 -.849054365E+02 -.848322256E+02 -.847611062E+02 -.846922810E+02 -.846259552E+02 -.845623346E+02 -.845016242E+02 -.844440266E+02 -.843897404E+02 -.843389583E+02 -.842918657E+02 -.842486386E+02 -.842094424E+02 -.841744298E+02 -.841437394E+02 -.841174945E+02 -.840958015E+02 -.840787489E+02 -.840664061E+02 -.840588232E+02 -.840560298E+02 -.840580351E+02 -.840648275E+02 -.840763750E+02 -.840926254E+02 -.841135067E+02 -.841389281E+02 -.841687809E+02 -.842029395E+02 -.842412629E+02 -.842835961E+02 -.843297714E+02 -.843796104E+02 -.844329254E+02 -.844895213E+02 -.845491974E+02 -.846117488E+02 -.846769685E+02 -.847446485E+02 -.848145820E+02 -.848865642E+02 -.849603941E+02 -.850358752E+02 -.851128169E+02 -.851910351E+02 -.852703528E+02 -.853506007E+02 -.854316169E+02 -.855132473E+02 -.855953446E+02 -.856777679E+02 -.857603810E+02 -.858430503E+02 -.859256426E+02 -.860080214E+02 -.860900420E+02 -.861715456E+02 -.862523510E+02 -.863322445E+02 -.864109663E+02 -.864881925E+02 -.865635126E+02 -.866363993E+02 -.867061696E+02 -.867719342E+02 -.868325311E+02 -.868864391E+02 -.869316649E+02 -.869655956E+02 -.869848058E+02 -.869848058E+02
 -.869514242E+02 -.869514242E+02 -.869303387E+02 -.868930896E+02 -.868434298E+02 -.867842202E+02 -.867176414E+02 -.866453561E+02 -.865686332E+02 -.864884430E+02 -.864055309E+02 -.863204725E+02 -.862337164E+02 -.861456173E+02 -.860564607E+02 -.859664823E+02 -.858758832E+02 -.857848412E+02 -.856935198E+02 -.856020756E+02 -.855106626E+02 -.854194371E+02 -.853285597E+02 -.852381978E+02 -.851485268E+02 -.850597310E+02 -.849720042E+02 -.848855493E+02 -.848005788E+02 -.847173135E+02 -.846359822E+02 -.845568200E+02 -.844800676E+02 -.844059690E+02 -.843347704E+02 -.842667180E+02 -.842020556E+02 -.841410235E+02 -.840838554E+02 -.840307768E+02 -.839820025E+02 -.839377345E+02 -.838981601E+02 -.838634494E+02 -.838337541E+02 -.838092051E+02 -.837899115E+02 -.837759593E+02 -.837674103E+02 -.837643012E+02 -.837666437E+02 -.837744235E+02 -.837876015E+02 -.838061133E+02 -.838298704E+02 -.838587611E+02 -.838926518E+02 -.839313886E+02 -.839747984E+02 -.840226918E+02 -.840748641E+02 -.841310978E+02 -.841911651E+02 -.842548295E+02 -.843218485E+02 -.843919754E+02 -.844649617E+02 -.845405591E+02 -.846185212E+02 -.846986053E+02 -.847805745E+02 -.848641982E+02 -.849492540E+02 -.850355287E+02 -.851228185E+02 -.852109299E+02 -.852996798E+02 -.853888951E+02 -.854784124E+02 -.855680772E+02 -.856577418E+02 -.857472636E+02 -.858365024E+02 -.859253159E+02 -.860135554E+02 -.861010585E+02 -.861876411E+02 -.862730859E+02 -.863571282E+02 -.864394371E+02 -.865195910E+02 -.865970462E+02 -.866710955E+02 -.867408144E+02 -.868049912E+02 -.868620352E+02 -.869098578E+02 -.869457157E+02 -.869660078E+02 -.869660078E+02
 -.869318840E+02 -.869318840E+02 -.869096659E+02 -.868703962E+02 -.868180088E+02 -.867554972E+02 -.866851380E+02 -.866086627E+02 -.865273886E+02 -.864423201E+02 -.863542254E+02 -.862636952E+02 -.861711875E+02 -.860770627E+02 -.859816094E+02 -.858850655E+02 -.857876340E+02 -.856894958E+02 -.855908189E+02 -.854917658E+02 -.853924996E+02 -.852931875E+02 -.851940043E+02 -.850951344E+02 -.849967733E+02 -.848991289E+02 -.848024217E+02 -.847068851E+02 -.846127652E+02 -.845203197E+02 -.844298173E+02 -.843415361E+02 -.842557618E+02 -.841727860E+02 -.840929038E+02 -.840164118E+02 -.839436051E+02 -.838747752E+02 -.838102071E+02 -.837501762E+02 -.836949459E+02 -.836447645E+02 -.835998626E+02 -.835604504E+02 -.835267152E+02 -.834988195E+02 -.834768986E+02 -.834610593E+02 -.834513785E+02 -.834479023E+02 -.834506450E+02 -.834595895E+02 -.834746872E+02 -.834958584E+02 -.835229936E+02 -.835559546E+02 -.835945762E+02 -.836386685E+02 -.836880183E+02 -.837423924E+02 -.838015398E+02 -.838651944E+02 -.839330777E+02 -.840049022E+02 -.840803736E+02 -.841591937E+02 -.842410633E+02 -.843256847E+02 -.844127637E+02 -.845020123E+02 -.845931502E+02 -.846859068E+02 -.847800225E+02 -.848752497E+02 -.849713542E+02 -.850681151E+02 -.851653253E+02 -.852627913E+02 -.853603326E+02 -.854577802E+02 -.855549755E+02 -.856517677E+02 -.857480105E+02 -.858435580E+02 -.859382594E+02 -.860319516E+02 -.861244506E+02 -.862155390E+02 -.863049512E+02 -.863923533E+02 -.864773176E+02 -.865592890E+02 -.866375416E+02 -.867111223E+02 -.867787767E+02 -.868388530E+02 -.868891761E+02 -.869268837E+02 -.869482111E+02 -.869482111E+02
 -.869136289E+02 -.869136289E+02 -.868903393E+02 -.868491510E+02 -.867941625E+02 -.867284858E+02 -.866544819E+02 -.865739410E+02 -.864882204E+02 -.863983507E+02 -.863051159E+02 -.862091150E+02 -.861108098E+02 -.860105603E+02 -.859086536E+02 -.858053254E+02 -.857007769E+02 -.855951887E+02 -.854887304E+02 -.853815689E+02 -.852738742E+02 -.851658237E+02 -.850576062E+02 -.849494235E+02 -.848414929E+02 -.847340481E+02 -.846273398E+02 -.845216362E+02 -.844172224E+02 -.843143995E+02 -.842134834E+02 -.841148033E+02 -.840186994E+02 -.839255207E+02 -.838356225E+02 -.837493632E+02 -.836671013E+02 -.835891923E+02 -.835159850E+02 -.834478178E+02 -.833850151E+02 -.833278839E+02 -.832767098E+02 -.832317537E+02 -.831932488E+02 -.831613977E+02 -.831363694E+02 -.831182976E+02 -.831072785E+02 -.831033700E+02 -.831065904E+02 -.831169186E+02 -.831342938E+02 -.831586168E+02 -.831897512E+02 -.832275249E+02 -.832717324E+02 -.833221377E+02 -.833784767E+02 -.834404609E+02 -.835077804E+02 -.835801079E+02 -.836571018E+02 -.837384104E+02 -.838236752E+02 -.839125344E+02 -.840046265E+02 -.840995933E+02 -.841970830E+02 -.842967525E+02 -.843982701E+02 -.845013177E+02 -.846055919E+02 -.847108059E+02 -.848166901E+02 -.849229932E+02 -.850294815E+02 -.851359395E+02 -.852421686E+02 -.853479859E+02 -.854532225E+02 -.855577205E+02 -.856613299E+02 -.857639037E+02 -.858652923E+02 -.859653355E+02 -.860638532E+02 -.861606326E+02 -.862554121E+02 -.863478605E+02 -.864375496E+02 -.865239197E+02 -.866062336E+02 -.866835176E+02 -.867544838E+02 -.868174299E+02 -.868701070E+02 -.869095477E+02 -.869318418E+02 -.869318418E+02
 -.868971846E+02 -.868971846E+02 -.868729116E+02 -.868299542E+02 -.867725529E+02 -.867039201E+02 -.866264855E+02 -.865420853E+02 -.864521054E+02 -.863575924E+02 -.862593370E+02 -.861579384E+02 -.860538538E+02 -.859474367E+02 -.858389658E+02 -.857286690E+02 -.856167410E+02 -.855033574E+02 -.853886856E+02 -.852728934E+02 -.851561552E+02 -.850386569E+02 -.849205999E+02 -.848022037E+02 -.846837082E+02 -.845653753E+02 -.844474894E+02 -.843303581E+02 -.842143114E+02 -.840997008E+02 -.839868984E+02 -.838762940E+02 -.837682937E+02 -.836633163E+02 -.835617905E+02 -.834641513E+02 -.833708360E+02 -.832822799E+02 -.831989119E+02 -.831211499E+02 -.830493960E+02 -.829840313E+02 -.829254120E+02 -.828738643E+02 -.828296802E+02 -.827931139E+02 -.827643781E+02 -.827436412E+02 -.827310246E+02 -.827266014E+02 -.827303951E+02 -.827423792E+02 -.827624777E+02 -.827905659E+02 -.828264726E+02 -.828699819E+02 -.829208365E+02 -.829787413E+02 -.830433668E+02 -.831143539E+02 -.831913181E+02 -.832738542E+02 -.833615410E+02 -.834539465E+02 -.835506319E+02 -.836511566E+02 -.837550822E+02 -.838619766E+02 -.839714176E+02 -.840829963E+02 -.841963196E+02 -.843110130E+02 -.844267223E+02 -.845431152E+02 -.846598827E+02 -.847767389E+02 -.848934217E+02 -.850096923E+02 -.851253341E+02 -.852401508E+02 -.853539649E+02 -.854666141E+02 -.855779476E+02 -.856878212E+02 -.857960905E+02 -.859026034E+02 -.860071891E+02 -.861096451E+02 -.862097201E+02 -.863070923E+02 -.864013408E+02 -.864919095E+02 -.865780590E+02 -.866588051E+02 -.867328385E+02 -.867984196E+02 -.868532417E+02 -.868942517E+02 -.869174164E+02 -.869174164E+02
 -.868831858E+02 -.868831858E+02 -.868580510E+02 -.868135321E+02 -.867539827E+02 -.866826916E+02 -.866021380E+02 -.865141870E+02 -.864202390E+02 -.863213436E+02 -.862182865E+02 -.861116567E+02 -.860018975E+02 -.858893467E+02 -.857742671E+02 -.856568714E+02 -.855373409E+02 -.854158402E+02 -.852925291E+02 -.851675714E+02 -.850411417E+02 -.849134311E+02 -.847846517E+02 -.846550395E+02 -.845248575E+02 -.843943973E+02 -.842639802E+02 -.841339577E+02 -.840047113E+02 -.838766511E+02 -.837502147E+02 -.836258647E+02 -.835040862E+02 -.833853829E+02 -.832702738E+02 -.831592886E+02 -.830529625E+02 -.829518312E+02 -.828564248E+02 -.827672618E+02 -.826848432E+02 -.826096459E+02 -.825421164E+02 -.824826653E+02 -.824316609E+02 -.823894246E+02 -.823562259E+02 -.823322783E+02 -.823177365E+02 -.823126935E+02 -.823171795E+02 -.823311611E+02 -.823545421E+02 -.823871649E+02 -.824288127E+02 -.824792128E+02 -.825380406E+02 -.826049243E+02 -.826794502E+02 -.827611684E+02 -.828495985E+02 -.829442362E+02 -.830445597E+02 -.831500351E+02 -.832601233E+02 -.833742855E+02 -.834919883E+02 -.836127090E+02 -.837359401E+02 -.838611930E+02 -.839880018E+02 -.841159258E+02 -.842445518E+02 -.843734958E+02 -.845024040E+02 -.846309536E+02 -.847588520E+02 -.848858368E+02 -.850116740E+02 -.851361564E+02 -.852591007E+02 -.853803438E+02 -.854997391E+02 -.856171501E+02 -.857324439E+02 -.858454826E+02 -.859561116E+02 -.860641463E+02 -.861693538E+02 -.862714302E+02 -.863699713E+02 -.864644344E+02 -.865540894E+02 -.866379546E+02 -.867147135E+02 -.867826064E+02 -.868392890E+02 -.868816466E+02 -.869055529E+02 -.869055529E+02
 -.868723901E+02 -.868723901E+02 -.868465553E+02 -.868007529E+02 -.867394128E+02 -.866658702E+02 -.865826289E+02 -.864915623E+02 -.863940667E+02 -.862911788E+02 -.861836654E+02 -.860720921E+02 -.859568767E+02 -.858383304E+02 -.857166902E+02 -.855921443E+02 -.854648516E+02 -.853349576E+02 -.852026069E+02 -.850679520E+02 -.849311618E+02 -.847924277E+02 -.846519683E+02 -.845100337E+02 -.843669088E+02 -.842229155E+02 -.840784145E+02 -.839338055E+02 -.837895279E+02 -.836460591E+02 -.835039135E+02 -.833636398E+02 -.832258181E+02 -.830910554E+02 -.829599816E+02 -.828332436E+02 -.827114992E+02 -.825954103E+02 -.824856355E+02 -.823828218E+02 -.822875973E+02 -.822005620E+02 -.821222801E+02 -.820532718E+02 -.819940053E+02 -.819448901E+02 -.819062704E+02 -.818784194E+02 -.818615353E+02 -.818557374E+02 -.818610650E+02 -.818774756E+02 -.819048465E+02 -.819429765E+02 -.819915889E+02 -.820503364E+02 -.821188060E+02 -.821965262E+02 -.822829732E+02 -.823775794E+02 -.824797411E+02 -.825888269E+02 -.827041859E+02 -.828251558E+02 -.829510710E+02 -.830812699E+02 -.832151015E+02 -.833519320E+02 -.834911503E+02 -.836321723E+02 -.837744455E+02 -.839174519E+02 -.840607106E+02 -.842037793E+02 -.843462554E+02 -.844877762E+02 -.846280184E+02 -.847666969E+02 -.849035630E+02 -.850384021E+02 -.851710299E+02 -.853012887E+02 -.854290424E+02 -.855541697E+02 -.856765571E+02 -.857960892E+02 -.859126368E+02 -.860260423E+02 -.861361012E+02 -.862425383E+02 -.863449772E+02 -.864429015E+02 -.865356037E+02 -.866221201E+02 -.867011452E+02 -.867709202E+02 -.868290880E+02 -.868725027E+02 -.868969821E+02 -.868969821E+02
 -.868656894E+02 -.868656894E+02 -.868393645E+02 -.867926411E+02 -.867299791E+02 -.866547233E+02 -.865693710E+02 -.864757779E+02 -.863753143E+02 -.862689845E+02 -.861575191E+02 -.860414447E+02 -.859211393E+02 -.857968744E+02 -.856688485E+02 -.855372132E+02 -.854020939E+02 -.852636059E+02 -.851218678E+02 -.849770116E+02 -.848291915E+02 -.846785913E+02 -.845254296E+02 -.843699658E+02 -.842125033E+02 -.840533931E+02 -.838930357E+02 -.837318828E+02 -.835704374E+02 -.834092534E+02 -.832489340E+02 -.830901295E+02 -.829335336E+02 -.827798789E+02 -.826299312E+02 -.824844831E+02 -.823443459E+02 -.822103412E+02 -.820832910E+02 -.819640078E+02 -.818532835E+02 -.817518788E+02 -.816605113E+02 -.815798454E+02 -.815104811E+02 -.814529446E+02 -.814076790E+02 -.813750372E+02 -.813552753E+02 -.813485481E+02 -.813549066E+02 -.813742964E+02 -.814065595E+02 -.814514365E+02 -.815085712E+02 -.815775171E+02 -.816577445E+02 -.817486500E+02 -.818495658E+02 -.819597703E+02 -.820784994E+02 -.822049572E+02 -.823383277E+02 -.824777847E+02 -.826225028E+02 -.827716666E+02 -.829244793E+02 -.830801708E+02 -.832380041E+02 -.833972811E+02 -.835573474E+02 -.837175955E+02 -.838774677E+02 -.840364574E+02 -.841941097E+02 -.843500212E+02 -.845038392E+02 -.846552591E+02 -.848040227E+02 -.849499140E+02 -.850927557E+02 -.852324038E+02 -.853687420E+02 -.855016744E+02 -.856311173E+02 -.857569887E+02 -.858791961E+02 -.859976210E+02 -.861120995E+02 -.862223978E+02 -.863281812E+02 -.864289743E+02 -.865241092E+02 -.866126587E+02 -.866933497E+02 -.867644497E+02 -.868236193E+02 -.868677190E+02 -.868925566E+02 -.868925566E+02
 -.868641200E+02 -.868641200E+02 -.868375716E+02 -.867903893E+02 -.867270069E+02 -.866507324E+02 -.865640198E+02 -.864686756E+02 -.863660172E+02 -.862569935E+02 -.861422780E+02 -.860223402E+02 -.858975009E+02 -.857679758E+02 -.856339092E+02 -.854954011E+02 -.853525285E+02 -.852053622E+02 -.850539810E+02 -.848984828E+02 -.847389948E+02 -.845756813E+02 -.844087513E+02 -.842384643E+02 -.840651356E+02 -.838891407E+02 -.837109183E+02 -.835309731E+02 -.833498765E+02 -.831682672E+02 -.829868501E+02 -.828063938E+02 -.826277273E+02 -.824517348E+02 -.822793491E+02 -.821115435E+02 -.819493222E+02 -.817937093E+02 -.816457365E+02 -.815064295E+02 -.813767940E+02 -.812578007E+02 -.811503702E+02 -.810553577E+02 -.809735389E+02 -.809055958E+02 -.808521049E+02 -.808135258E+02 -.807901930E+02 -.807823090E+02 -.807899408E+02 -.808130181E+02 -.808513351E+02 -.809045539E+02 -.809722115E+02 -.810537282E+02 -.811484185E+02 -.812555031E+02 -.813741232E+02 -.815033546E+02 -.816422227E+02 -.817897180E+02 -.819448108E+02 -.821064653E+02 -.822736533E+02 -.824453665E+02 -.826206270E+02 -.827984976E+02 -.829780894E+02 -.831585687E+02 -.833391622E+02 -.835191605E+02 -.836979203E+02 -.838748662E+02 -.840494897E+02 -.842213487E+02 -.843900652E+02 -.845553223E+02 -.847168603E+02 -.848744725E+02 -.850279996E+02 -.851773237E+02 -.853223613E+02 -.854630554E+02 -.855993656E+02 -.857312578E+02 -.858586904E+02 -.859815985E+02 -.860998736E+02 -.862133392E+02 -.863217187E+02 -.864245954E+02 -.865213603E+02 -.866111450E+02 -.866927341E+02 -.867644520E+02 -.868240137E+02 -.868683309E+02 -.868932577E+02 -.868932577E+02
 -.868688676E+02 -.868688676E+02 -.868424283E+02 -.867953658E+02 -.867320191E+02 -.866556049E+02 -.865684884E+02 -.864723901E+02 -.863685429E+02 -.862578133E+02 -.861407937E+02 -.860178742E+02 -.858892981E+02 -.857552058E+02 -.856156685E+02 -.854707158E+02 -.853203574E+02 -.851646010E+02 -.850034672E+02 -.848370019E+02 -.846652876E+02 -.844884528E+02 -.843066807E+02 -.841202174E+02 -.839293780E+02 -.837345531E+02 -.835362133E+02 -.833349135E+02 -.831312954E+02 -.829260890E+02 -.827201126E+02 -.825142714E+02 -.823095537E+02 -.821070257E+02 -.819078243E+02 -.817131472E+02 -.815242411E+02 -.813423879E+02 -.811688889E+02 -.810050474E+02 -.808521491E+02 -.807114424E+02 -.805841177E+02 -.804712861E+02 -.803739597E+02 -.802930316E+02 -.802292589E+02 -.801832469E+02 -.801554371E+02 -.801460974E+02 -.801553166E+02 -.801830026E+02 -.802288841E+02 -.802925167E+02 -.803732914E+02 -.804704479E+02 -.805830896E+02 -.807102010E+02 -.808506673E+02 -.810032945E+02 -.811668303E+02 -.813399849E+02 -.815214514E+02 -.817099240E+02 -.819041167E+02 -.821027782E+02 -.823047065E+02 -.825087598E+02 -.827138672E+02 -.829190353E+02 -.831233539E+02 -.833259996E+02 -.835262377E+02 -.837234215E+02 -.839169920E+02 -.841064745E+02 -.842914751E+02 -.844716764E+02 -.846468314E+02 -.848167579E+02 -.849813313E+02 -.851404769E+02 -.852941619E+02 -.854423858E+02 -.855851699E+02 -.857225456E+02 -.858545400E+02 -.859811597E+02 -.861023698E+02 -.862180693E+02 -.863280590E+02 -.864320017E+02 -.865293699E+02 -.866193795E+02 -.867009032E+02 -.867723574E+02 -.868315550E+02 -.868755123E+02 -.869001970E+02 -.869001970E+02
 -.868812667E+02 -.868812667E+02 -.868553443E+02 -.868091138E+02 -.867467374E+02 -.866712755E+02 -.865849519E+02 -.864893576E+02 -.863856048E+02 -.862744460E+02 -.861563648E+02 -.860316466E+02 -.859004336E+02 -.857627673E+02 -.856186230E+02 -.854679367E+02 -.853106277E+02 -.851466168E+02 -.849758425E+02 -.847982743E+02 -.846139261E+02 -.844228667E+02 -.842252311E+02 -.840212300E+02 -.838111588E+02 -.835954062E+02 -.833744615E+02 -.831489206E+02 -.829194917E+02 -.826869983E+02 -.824523816E+02 -.822167003E+02 -.819811275E+02 -.817469463E+02 -.815155415E+02 -.812883884E+02 -.810670389E+02 -.808531041E+02 -.806482338E+02 -.804540936E+02 -.802723395E+02 -.801045900E+02 -.799523980E+02 -.798172211E+02 -.797003931E+02 -.796030964E+02 -.795263366E+02 -.794709201E+02 -.794374364E+02 -.794262440E+02 -.794374624E+02 -.794709689E+02 -.795264019E+02 -.796031687E+02 -.797004595E+02 -.798172656E+02 -.799524011E+02 -.801045290E+02 -.802721879E+02 -.804538214E+02 -.806478072E+02 -.808524854E+02 -.810661863E+02 -.812872559E+02 -.815140788E+02 -.817450987E+02 -.819788355E+02 -.822138997E+02 -.824490032E+02 -.826829675E+02 -.829147288E+02 -.831433405E+02 -.833679735E+02 -.835879148E+02 -.838025631E+02 -.840114248E+02 -.842141071E+02 -.844103114E+02 -.845998251E+02 -.847825133E+02 -.849583094E+02 -.851272061E+02 -.852892449E+02 -.854445053E+02 -.855930932E+02 -.857351279E+02 -.858707273E+02 -.859999907E+02 -.861229783E+02 -.862396861E+02 -.863500146E+02 -.864537294E+02 -.865504108E+02 -.866393882E+02 -.867196565E+02 -.867897653E+02 -.868476754E+02 -.868905710E+02 -.869146123E+02 -.869146123E+02
 -.869027883E+02 -.869027883E+02 -.868778754E+02 -.868333394E+02 -.867730702E+02 -.866998957E+02 -.866158381E+02 -.865223089E+02 -.864202585E+02 -.863102899E+02 -.861927468E+02 -.860677812E+02 -.859354063E+02 -.857955383E+02 -.856480291E+02 -.854926936E+02 -.853293319E+02 -.851577482E+02 -.849777681E+02 -.847892531E+02 -.845921157E+02 -.843863322E+02 -.841719564E+02 -.839491314E+02 -.837181027E+02 -.834792290E+02 -.832329936E+02 -.829800142E+02 -.827210520E+02 -.824570184E+02 -.821889804E+02 -.819181634E+02 -.816459505E+02 -.813738786E+02 -.811036311E+02 -.808370255E+02 -.805759967E+02 -.803225764E+02 -.800788665E+02 -.798470092E+02 -.796291528E+02 -.794274139E+02 -.792438372E+02 -.790803549E+02 -.789387446E+02 -.788205898E+02 -.787272429E+02 -.786597921E+02 -.786190348E+02 -.786054573E+02 -.786192219E+02 -.786601631E+02 -.787277919E+02 -.788213077E+02 -.789396193E+02 -.790813711E+02 -.792449764E+02 -.794286543E+02 -.796304694E+02 -.798483731E+02 -.800802454E+02 -.803239341E+02 -.805772930E+02 -.808382161E+02 -.811046674E+02 -.813747075E+02 -.816465142E+02 -.819183993E+02 -.821888207E+02 -.824563899E+02 -.827198762E+02 -.829782068E+02 -.832304647E+02 -.834758830E+02 -.837138385E+02 -.839438427E+02 -.841655319E+02 -.843786570E+02 -.845830716E+02 -.847787208E+02 -.849656294E+02 -.851438892E+02 -.853136477E+02 -.854750946E+02 -.856284495E+02 -.857739472E+02 -.859118225E+02 -.860422932E+02 -.861655389E+02 -.862816774E+02 -.863907338E+02 -.864926032E+02 -.865870021E+02 -.866734067E+02 -.867509722E+02 -.868184280E+02 -.868739407E+02 -.869149338E+02 -.869378523E+02 -.869378523E+02
 -.869350156E+02 -.869350156E+02 -.869116976E+02 -.868698845E+02 -.868130838E+02 -.867438043E+02 -.866637975E+02 -.865742403E+02 -.864758755E+02 -.863691177E+02 -.862541360E+02 -.861309173E+02 -.859993153E+02 -.858590901E+02 -.857099393E+02 -.855515240E+02 -.853834907E+02 -.852054904E+02 -.850171968E+02 -.848183225E+02 -.846086353E+02 -.843879743E+02 -.841562655E+02 -.839135385E+02 -.836599425E+02 -.833957622E+02 -.831214342E+02 -.828375624E+02 -.825449318E+02 -.822445218E+02 -.819375163E+02 -.816253115E+02 -.813095196E+02 -.809919686E+02 -.806746956E+02 -.803599356E+02 -.800501031E+02 -.797477665E+02 -.794556157E+02 -.791764226E+02 -.789129953E+02 -.786681261E+02 -.784445354E+02 -.782448124E+02 -.780713554E+02 -.779263125E+02 -.778115273E+02 -.777284890E+02 -.776782923E+02 -.776616059E+02 -.776786540E+02 -.777292097E+02 -.778126014E+02 -.779277317E+02 -.780731084E+02 -.782468852E+02 -.784469107E+02 -.786707838E+02 -.789159119E+02 -.791795714E+02 -.794589665E+02 -.797512856E+02 -.800537527E+02 -.803636741E+02 -.806784771E+02 -.809957429E+02 -.813132319E+02 -.816289019E+02 -.819409201E+02 -.822476689E+02 -.825477464E+02 -.828399630E+02 -.831233333E+02 -.833970663E+02 -.836605522E+02 -.839133486E+02 -.841551651E+02 -.843858478E+02 -.846053632E+02 -.848137824E+02 -.850112660E+02 -.851980485E+02 -.853744237E+02 -.855407301E+02 -.856973364E+02 -.858446264E+02 -.859829831E+02 -.861127715E+02 -.862343191E+02 -.863478923E+02 -.864536685E+02 -.865517008E+02 -.866418735E+02 -.867238450E+02 -.867969734E+02 -.868602193E+02 -.869120190E+02 -.869501176E+02 -.869713496E+02 -.869713496E+02
 -.869796005E+02 -.869796005E+02 -.869585618E+02 -.869206788E+02 -.868689510E+02 -.868054714E+02 -.867316448E+02 -.866483533E+02 -.865560822E+02 -.864550164E+02 -.863451138E+02 -.862261617E+02 -.860978218E+02 -.859596647E+02 -.858111987E+02 -.856518938E+02 -.854812026E+02 -.852985793E+02 -.851034978E+02 -.848954696E+02 -.846740621E+02 -.844389168E+02 -.841897692E+02 -.839264693E+02 -.836490031E+02 -.833575146E+02 -.830523292E+02 -.827339760E+02 -.824032107E+02 -.820610367E+02 -.817087244E+02 -.813478266E+02 -.809801907E+02 -.806079642E+02 -.802335941E+02 -.798598172E+02 -.794896425E+02 -.791263215E+02 -.787733094E+02 -.784342135E+02 -.781127323E+02 -.778125835E+02 -.775374248E+02 -.772907683E+02 -.770758918E+02 -.768957517E+02 -.767528985E+02 -.766494027E+02 -.765867910E+02 -.765659987E+02 -.765873401E+02 -.766504986E+02 -.767545361E+02 -.768979235E+02 -.770785880E+02 -.772939761E+02 -.775411290E+02 -.778167660E+02 -.781173719E+02 -.784392863E+02 -.787787881E+02 -.791321755E+02 -.794958376E+02 -.798663155E+02 -.802403537E+02 -.806149391E+02 -.809873303E+02 -.813550756E+02 -.817160226E+02 -.820683187E+02 -.824104054E+02 -.827410066E+02 -.830591129E+02 -.833639624E+02 -.836550194E+02 -.839319525E+02 -.841946114E+02 -.844430044E+02 -.846772765E+02 -.848976881E+02 -.851045954E+02 -.852984313E+02 -.854796876E+02 -.856488990E+02 -.858066262E+02 -.859534410E+02 -.860899103E+02 -.862165792E+02 -.863339530E+02 -.864424762E+02 -.865425070E+02 -.866342867E+02 -.867179004E+02 -.867932263E+02 -.868598702E+02 -.869170799E+02 -.869636321E+02 -.869976840E+02 -.870165767E+02 -.870165767E+02
 -.870381977E+02 -.870381977E+02 -.870202254E+02 -.869876650E+02 -.869428698E+02 -.868874110E+02 -.868222646E+02 -.867479535E+02 -.866646546E+02 -.865722799E+02 -.864705386E+02 -.863589843E+02 -.862370524E+02 -.861040894E+02 -.859593771E+02 -.858021538E+02 -.856316326E+02 -.854470199E+02 -.852475327E+02 -.850324176E+02 -.848009704E+02 -.845525573E+02 -.842866388E+02 -.840027950E+02 -.837007535E+02 -.833804197E+02 -.830419085E+02 -.826855779E+02 -.823120628E+02 -.819223092E+02 -.815176063E+02 -.810996163E+02 -.806703989E+02 -.802324301E+02 -.797886110E+02 -.793422670E+02 -.788971329E+02 -.784573234E+02 -.780272871E+02 -.776117423E+02 -.772155958E+02 -.768438442E+02 -.765014609E+02 -.761932712E+02 -.759238199E+02 -.756972385E+02 -.755171155E+02 -.753863791E+02 -.753071977E+02 -.752809036E+02 -.753079455E+02 -.753878727E+02 -.755193507E+02 -.757002090E+02 -.759275172E+02 -.761976844E+02 -.765065772E+02 -.768496480E+02 -.772220692E+02 -.776188645E+02 -.780350347E+02 -.784656699E+02 -.789060485E+02 -.793517188E+02 -.797985624E+02 -.802428404E+02 -.806812234E+02 -.811108058E+02 -.815291070E+02 -.819340622E+02 -.823240038E+02 -.826976370E+02 -.830540099E+02 -.833924811E+02 -.837126862E+02 -.840145036E+02 -.842980213E+02 -.845635051E+02 -.848113687E+02 -.850421465E+02 -.852564677E+02 -.854550343E+02 -.856386002E+02 -.858079522E+02 -.859638937E+02 -.861072287E+02 -.862387467E+02 -.863592077E+02 -.864693265E+02 -.865697548E+02 -.866610608E+02 -.867437037E+02 -.868180018E+02 -.868840914E+02 -.869418726E+02 -.869909388E+02 -.870304824E+02 -.870591709E+02 -.870749811E+02 -.870749811E+02
 -.871123718E+02 -.871123718E+02 -.870983539E+02 -.870726933E+02 -.870369475E+02 -.869920525E+02 -.869384701E+02 -.868762984E+02 -.868053544E+02 -.867252355E+02 -.866353666E+02 -.865350348E+02 -.864234172E+02 -.862996025E+02 -.861626091E+02 -.860114011E+02 -.858449038E+02 -.856620189E+02 -.854616412E+02 -.852426763E+02 -.850040619E+02 -.847447908E+02 -.844639389E+02 -.841606955E+02 -.838343989E+02 -.834845760E+02 -.831109853E+02 -.827136646E+02 -.822929805E+02 -.818496811E+02 -.813849476E+02 -.809004458E+02 -.803983726E+02 -.798814959E+02 -.793531842E+02 -.788174223E+02 -.782788090E+02 -.777425331E+02 -.772143245E+02 -.767003780E+02 -.762072473E+02 -.757417107E+02 -.753106095E+02 -.749206644E+02 -.745782753E+02 -.742893151E+02 -.740589258E+02 -.738913303E+02 -.737896709E+02 -.737558851E+02 -.737906270E+02 -.738932408E+02 -.740617875E+02 -.742931231E+02 -.745830229E+02 -.749263430E+02 -.753172090E+02 -.757492187E+02 -.762156495E+02 -.767096578E+02 -.772244630E+02 -.777535089E+02 -.782905980E+02 -.788299975E+02 -.793665152E+02 -.798955492E+02 -.804131108E+02 -.809158276E+02 -.814009273E+02 -.818662084E+02 -.823100001E+02 -.827311156E+02 -.831288013E+02 -.835026844E+02 -.838527205E+02 -.841791443E+02 -.844824219E+02 -.847632077E+02 -.850223052E+02 -.852606318E+02 -.854791885E+02 -.856790327E+02 -.858612552E+02 -.860269607E+02 -.861772508E+02 -.863132091E+02 -.864358880E+02 -.865462969E+02 -.866453902E+02 -.867340544E+02 -.868130935E+02 -.868832120E+02 -.869449918E+02 -.869988634E+02 -.870450672E+02 -.870836012E+02 -.871141517E+02 -.871360003E+02 -.871478979E+02 -.871478979E+02
 -.872034738E+02 -.872034738E+02 -.871943908E+02 -.871773793E+02 -.871530429E+02 -.871215659E+02 -.870828095E+02 -.870363828E+02 -.869816948E+02 -.869179911E+02 -.868443816E+02 -.867598598E+02 -.866633179E+02 -.865535580E+02 -.864293018E+02 -.862892001E+02 -.861318422E+02 -.859557668E+02 -.857594748E+02 -.855414459E+02 -.853001583E+02 -.850341128E+02 -.847418635E+02 -.844220529E+02 -.840734552E+02 -.836950258E+02 -.832859581E+02 -.828457484E+02 -.823742665E+02 -.818718332E+02 -.813393012E+02 -.807781382E+02 -.801905089E+02 -.795793512E+02 -.789484419E+02 -.783024460E+02 -.776469428E+02 -.769884225E+02 -.763342449E+02 -.756925564E+02 -.750721588E+02 -.744823286E+02 -.739325884E+02 -.734324346E+02 -.729910309E+02 -.726168831E+02 -.723175108E+02 -.720991378E+02 -.719664227E+02 -.719222496E+02 -.719675945E+02 -.721014803E+02 -.723210219E+02 -.726215593E+02 -.729968677E+02 -.734394261E+02 -.739407276E+02 -.744916068E+02 -.750825660E+02 -.757040809E+02 -.763468732E+02 -.770021391E+02 -.776617302E+02 -.783182842E+02 -.789653085E+02 -.795972208E+02 -.802093531E+02 -.807979251E+02 -.813599952E+02 -.818933946E+02 -.823966511E+02 -.828689069E+02 -.833098362E+02 -.837195630E+02 -.840985851E+02 -.844477019E+02 -.847679509E+02 -.850605502E+02 -.853268492E+02 -.855682857E+02 -.857863506E+02 -.859825579E+02 -.861584208E+02 -.863154322E+02 -.864550495E+02 -.865786827E+02 -.866876850E+02 -.867833455E+02 -.868668831E+02 -.869394404E+02 -.870020781E+02 -.870557666E+02 -.871013768E+02 -.871396651E+02 -.871712537E+02 -.871966025E+02 -.872159699E+02 -.872293575E+02 -.872364346E+02 -.872364346E+02
 -.873124854E+02 -.873124854E+02 -.873093936E+02 -.873029241E+02 -.872925661E+02 -.872776360E+02 -.872573115E+02 -.872306544E+02 -.871966246E+02 -.871540875E+02 -.871018168E+02 -.870384954E+02 -.869627144E+02 -.868729711E+02 -.867676677E+02 -.866451109E+02 -.865035131E+02 -.863409958E+02 -.861555963E+02 -.859452793E+02 -.857079525E+02 -.854414891E+02 -.851437582E+02 -.848126626E+02 -.844461879E+02 -.840424614E+02 -.835998237E+02 -.831169127E+02 -.825927602E+02 -.820269020E+02 -.814194985E+02 -.807714647E+02 -.800846052E+02 -.793617497E+02 -.786068805E+02 -.778252444E+02 -.770234371E+02 -.762094487E+02 -.753926565E+02 -.745837533E+02 -.737945986E+02 -.730379864E+02 -.723273251E+02 -.716762346E+02 -.710980730E+02 -.706054139E+02 -.702095053E+02 -.699197470E+02 -.697432258E+02 -.696843509E+02 -.697446185E+02 -.699225318E+02 -.702136813E+02 -.706109793E+02 -.711050258E+02 -.716845719E+02 -.723370434E+02 -.730490813E+02 -.738070649E+02 -.745975848E+02 -.754078459E+02 -.762259872E+02 -.770413148E+02 -.778444495E+02 -.786273995E+02 -.793835670E+02 -.801077027E+02 -.807958217E+02 -.814450913E+02 -.820537033E+02 -.826207391E+02 -.831460340E+02 -.836300476E+02 -.840737425E+02 -.844784752E+02 -.848458985E+02 -.851778777E+02 -.854764195E+02 -.857436118E+02 -.859815766E+02 -.861924300E+02 -.863782538E+02 -.865410719E+02 -.866828350E+02 -.868054098E+02 -.869105721E+02 -.870000048E+02 -.870752970E+02 -.871379465E+02 -.871893631E+02 -.872308735E+02 -.872637258E+02 -.872890949E+02 -.873080862E+02 -.873217389E+02 -.873310260E+02 -.873368517E+02 -.873400423E+02 -.873413311E+02 -.873413311E+02
 -.874398342E+02 -.874398342E+02 -.874438374E+02 -.874498981E+02 -.874562346E+02 -.874611854E+02 -.874631706E+02 -.874606566E+02 -.874521257E+02 -.874360472E+02 -.874108530E+02 -.873749145E+02 -.873265226E+02 -.872638694E+02 -.871850329E+02 -.870879630E+02 -.869704713E+02 -.868302233E+02 -.866647353E+02 -.864713755E+02 -.862473718E+02 -.859898274E+02 -.856957453E+02 -.853620644E+02 -.849857084E+02 -.845636516E+02 -.840930012E+02 -.835711006E+02 -.829956548E+02 -.823648783E+02 -.816776672E+02 -.809337929E+02 -.801341154E+02 -.792808084E+02 -.783775900E+02 -.774299430E+02 -.764453113E+02 -.754332501E+02 -.744055065E+02 -.733760065E+02 -.723607211E+02 -.713773916E+02 -.704450985E+02 -.695836722E+02 -.688129560E+02 -.681519566E+02 -.676179282E+02 -.672254633E+02 -.669856645E+02 -.669054815E+02 -.669872804E+02 -.672286953E+02 -.676227765E+02 -.681584215E+02 -.688210380E+02 -.695933716E+02 -.704564160E+02 -.713903273E+02 -.723752752E+02 -.733921790E+02 -.744232967E+02 -.754526570E+02 -.764663333E+02 -.774525775E+02 -.784018335E+02 -.793066562E+02 -.801615612E+02 -.809628287E+02 -.817082826E+02 -.823970608E+02 -.830293887E+02 -.836063668E+02 -.841297768E+02 -.846019093E+02 -.850254155E+02 -.854031822E+02 -.857382281E+02 -.860336214E+02 -.862924138E+02 -.865175918E+02 -.867120401E+02 -.868785169E+02 -.870196380E+02 -.871378693E+02 -.872355245E+02 -.873147683E+02 -.873776238E+02 -.874259824E+02 -.874616176E+02 -.874862000E+02 -.875013159E+02 -.875084871E+02 -.875091940E+02 -.875049019E+02 -.874970900E+02 -.874872859E+02 -.874771047E+02 -.874682955E+02 -.874627958E+02 -.874627958E+02
 -.875851861E+02 -.875851861E+02 -.875973943E+02 -.876179967E+02 -.876437958E+02 -.876720559E+02 -.877003793E+02 -.877266052E+02 -.877487260E+02 -.877648195E+02 -.877729901E+02 -.877713196E+02 -.877578245E+02 -.877304185E+02 -.876868785E+02 -.876248154E+02 -.875416470E+02 -.874345752E+02 -.873005667E+02 -.871363394E+02 -.869383539E+02 -.867028146E+02 -.864256799E+02 -.861026862E+02 -.857293887E+02 -.853012218E+02 -.848135849E+02 -.842619572E+02 -.836420472E+02 -.829499796E+02 -.821825258E+02 -.813373779E+02 -.804134663E+02 -.794113177E+02 -.783334435E+02 -.771847430E+02 -.759729002E+02 -.747087397E+02 -.734065050E+02 -.720840089E+02 -.707626047E+02 -.694669270E+02 -.682243568E+02 -.670641845E+02 -.660164716E+02 -.651106496E+02 -.643739389E+02 -.638297112E+02 -.634959567E+02 -.633840248E+02 -.634977953E+02 -.638333892E+02 -.643794579E+02 -.651180122E+02 -.660256808E+02 -.670752444E+02 -.682372721E+02 -.694817030E+02 -.707792473E+02 -.721025247E+02 -.734269008E+02 -.747310227E+02 -.759970777E+02 -.772108227E+02 -.783614327E+02 -.794412237E+02 -.804452956E+02 -.813711366E+02 -.822182186E+02 -.829876099E+02 -.836816165E+02 -.843034648E+02 -.848570270E+02 -.853465913E+02 -.857766740E+02 -.861518704E+02 -.864767397E+02 -.867557187E+02 -.869930614E+02 -.871927977E+02 -.873587095E+02 -.874943190E+02 -.876028882E+02 -.876874256E+02 -.877506991E+02 -.877952541E+02 -.878234350E+02 -.878374095E+02 -.878391965E+02 -.878306970E+02 -.878137276E+02 -.877900593E+02 -.877614612E+02 -.877297513E+02 -.876968567E+02 -.876648861E+02 -.876362176E+02 -.876136077E+02 -.876003264E+02 -.876003264E+02
 -.877472305E+02 -.877472305E+02 -.877687041E+02 -.878057836E+02 -.878537324E+02 -.879086648E+02 -.879673262E+02 -.880269167E+02 -.880849503E+02 -.881391405E+02 -.881873055E+02 -.882272890E+02 -.882568918E+02 -.882738115E+02 -.882755886E+02 -.882595564E+02 -.882227945E+02 -.881620849E+02 -.880738712E+02 -.879542212E+02 -.877987946E+02 -.876028166E+02 -.873610623E+02 -.870678526E+02 -.867170692E+02 -.863021920E+02 -.858163675E+02 -.852525166E+02 -.846034892E+02 -.838622780E+02 -.830223002E+02 -.820777570E+02 -.810240782E+02 -.798584551E+02 -.785804581E+02 -.771927262E+02 -.757017020E+02 -.741183695E+02 -.724589325E+02 -.707453517E+02 -.690056377E+02 -.672737877E+02 -.655892515E+02 -.639958314E+02 -.625399656E+02 -.612684161E+02 -.602254782E+02 -.594499385E+02 -.589721068E+02 -.588113024E+02 -.589741643E+02 -.594540551E+02 -.602316569E+02 -.612766616E+02 -.625502841E+02 -.640082305E+02 -.656037403E+02 -.672903769E+02 -.690243393E+02 -.707661792E+02 -.724819005E+02 -.741434939E+02 -.757289999E+02 -.772222158E+02 -.786121584E+02 -.798923861E+02 -.810602604E+02 -.821162114E+02 -.830630477E+02 -.839053395E+02 -.846488848E+02 -.853002654E+02 -.858664869E+02 -.863546971E+02 -.867719718E+02 -.871251602E+02 -.874207765E+02 -.876649317E+02 -.878632951E+02 -.880210794E+02 -.881430434E+02 -.882335079E+02 -.882963799E+02 -.883351843E+02 -.883530990E+02 -.883529938E+02 -.883374708E+02 -.883089081E+02 -.882695042E+02 -.882213270E+02 -.881663661E+02 -.881065914E+02 -.880440201E+02 -.879807954E+02 -.879192800E+02 -.878621714E+02 -.878126436E+02 -.877745261E+02 -.877525285E+02 -.877525285E+02
 -.879234812E+02 -.879234812E+02 -.879551604E+02 -.880104493E+02 -.880829805E+02 -.881676711E+02 -.882603959E+02 -.883577303E+02 -.884567465E+02 -.885548495E+02 -.886496430E+02 -.887388183E+02 -.888200579E+02 -.888909517E+02 -.889489194E+02 -.889911378E+02 -.890144710E+02 -.890154009E+02 -.889899579E+02 -.889336524E+02 -.888414061E+02 -.887074866E+02 -.885254453E+02 -.882880661E+02 -.879873266E+02 -.876143825E+02 -.871595833E+02 -.866125323E+02 -.859622068E+02 -.851971559E+02 -.843057979E+02 -.832768396E+02 -.820998411E+02 -.807659471E+02 -.792687999E+02 -.776056373E+02 -.757785593E+02 -.737959215E+02 -.716737725E+02 -.694372103E+02 -.671214768E+02 -.647725625E+02 -.624470574E+02 -.602109789E+02 -.581373594E+02 -.563024957E+02 -.547809665E+02 -.536397961E+02 -.529324302E+02 -.526934128E+02 -.529346996E+02 -.536443371E+02 -.547877838E+02 -.563115961E+02 -.581487521E+02 -.602246753E+02 -.624630712E+02 -.647909098E+02 -.671421759E+02 -.694602817E+02 -.716992389E+02 -.738238079E+02 -.758088929E+02 -.776384471E+02 -.793041172E+02 -.808038050E+02 -.821402746E+02 -.833198854E+02 -.843514939E+02 -.852455413E+02 -.860133214E+02 -.866664163E+02 -.872162765E+02 -.876739238E+02 -.880497530E+02 -.883534112E+02 -.885937381E+02 -.887787491E+02 -.889156509E+02 -.890108789E+02 -.890701488E+02 -.890985160E+02 -.891004406E+02 -.890798533E+02 -.890402221E+02 -.889846177E+02 -.889157783E+02 -.888361742E+02 -.887480735E+02 -.886536097E+02 -.885548540E+02 -.884538962E+02 -.883529353E+02 -.882543879E+02 -.881610178E+02 -.880760966E+02 -.880036037E+02 -.879484806E+02 -.879169545E+02 -.879169545E+02
 -.881101251E+02 -.881101251E+02 -.881527462E+02 -.882276212E+02 -.883267026E+02 -.884436972E+02 -.885736264E+02 -.887124830E+02 -.888569611E+02 -.890042414E+02 -.891518161E+02 -.892973454E+02 -.894385333E+02 -.895730191E+02 -.896982765E+02 -.898115178E+02 -.899095978E+02 -.899889164E+02 -.900453162E+02 -.900739749E+02 -.900692904E+02 -.900247596E+02 -.899328523E+02 -.897848828E+02 -.895708843E+02 -.892794946E+02 -.888978643E+02 -.884116032E+02 -.878047875E+02 -.870600553E+02 -.861588269E+02 -.850816926E+02 -.838090194E+02 -.823218333E+02 -.806030325E+02 -.786389834E+02 -.764215303E+02 -.739504119E+02 -.712360215E+02 -.683023567E+02 -.651898883E+02 -.619579408E+02 -.586860292E+02 -.554734882E+02 -.524367060E+02 -.497034119E+02 -.474038449E+02 -.456592629E+02 -.445690996E+02 -.441988964E+02 -.445715703E+02 -.456642074E+02 -.474112692E+02 -.497133252E+02 -.524491204E+02 -.554884190E+02 -.587034946E+02 -.619779622E+02 -.652124904E+02 -.683275671E+02 -.712638711E+02 -.739809347E+02 -.764547634E+02 -.786749671E+02 -.806418103E+02 -.823634518E+02 -.838535283E+02 -.851291443E+02 -.862092769E+02 -.871135614E+02 -.878614097E+02 -.884714035E+02 -.889609057E+02 -.893458407E+02 -.896405980E+02 -.898580253E+02 -.900094810E+02 -.901049259E+02 -.901530366E+02 -.901613301E+02 -.901362910E+02 -.900834961E+02 -.900077338E+02 -.899131155E+02 -.898031810E+02 -.896809948E+02 -.895492392E+02 -.894103011E+02 -.892663588E+02 -.891194693E+02 -.889716608E+02 -.888250340E+02 -.886818780E+02 -.885448077E+02 -.884169302E+02 -.883020522E+02 -.882049413E+02 -.881316589E+02 -.880899885E+02 -.880899885E+02
 -.883019582E+02 -.883019582E+02 -.883559614E+02 -.884512738E+02 -.885781695E+02 -.887291718E+02 -.888984974E+02 -.890816256E+02 -.892749611E+02 -.894755685E+02 -.896809583E+02 -.898889112E+02 -.900973293E+02 -.903041045E+02 -.905069969E+02 -.907035172E+02 -.908908073E+02 -.910655146E+02 -.912236561E+02 -.913604675E+02 -.914702359E+02 -.915461116E+02 -.915798976E+02 -.915618185E+02 -.914802677E+02 -.913215405E+02 -.910695607E+02 -.907056188E+02 -.902081432E+02 -.895525431E+02 -.887111712E+02 -.876534749E+02 -.863464249E+02 -.847553316E+02 -.828451839E+02 -.805826580E+02 -.779389487E+02 -.748935511E+02 -.714390555E+02 -.675868895E+02 -.633737316E+02 -.588680074E+02 -.541754771E+02 -.494424671E+02 -.448549072E+02 -.406312044E+02 -.370074149E+02 -.342144623E+02 -.324494611E+02 -.318461760E+02 -.324521194E+02 -.342197825E+02 -.370154046E+02 -.406418749E+02 -.448682735E+02 -.494585482E+02 -.541942957E+02 -.588895902E+02 -.633981093E+02 -.676140968E+02 -.714691310E+02 -.749265378E+02 -.779748935E+02 -.806216122E+02 -.828872030E+02 -.848004754E+02 -.863947574E+02 -.877050645E+02 -.887660903E+02 -.896108683E+02 -.902699547E+02 -.907710000E+02 -.911385980E+02 -.913943220E+02 -.915568829E+02 -.916423561E+02 -.916644440E+02 -.916347482E+02 -.915630354E+02 -.914574892E+02 -.913249400E+02 -.911710729E+02 -.910006137E+02 -.908174932E+02 -.906249930E+02 -.904258760E+02 -.902225046E+02 -.900169501E+02 -.898110971E+02 -.896067491E+02 -.894057373E+02 -.892100414E+02 -.890219281E+02 -.888441158E+02 -.886799771E+02 -.885337919E+02 -.884110705E+02 -.883189666E+02 -.882668124E+02 -.882668124E+02
 -.884924514E+02 -.884924514E+02 -.885578883E+02 -.886737909E+02 -.888288142E+02 -.890143665E+02 -.892239388E+02 -.894525878E+02 -.896965344E+02 -.899528501E+02 -.902192068E+02 -.904936746E+02 -.907745512E+02 -.910602133E+02 -.913489798E+02 -.916389786E+02 -.919280100E+02 -.922133988E+02 -.924918308E+02 -.927591634E+02 -.930102070E+02 -.932384672E+02 -.934358429E+02 -.935922720E+02 -.936953205E+02 -.937297105E+02 -.936767880E+02 -.935139368E+02 -.932139560E+02 -.927444311E+02 -.920671530E+02 -.911376665E+02 -.899050718E+02 -.883122533E+02 -.862967749E+02 -.837927515E+02 -.807340795E+02 -.770594682E+02 -.727197160E+02 -.676875944E+02 -.619704439E+02 -.556250726E+02 -.487736850E+02 -.416183008E+02 -.344495291E+02 -.276439904E+02 -.216439277E+02 -.169139611E+02 -.138751869E+02 -.128268072E+02 -.138780154E+02 -.169196226E+02 -.216524310E+02 -.276553489E+02 -.344637606E+02 -.416354277E+02 -.487937342E+02 -.556480759E+02 -.619964376E+02 -.677166197E+02 -.727518192E+02 -.770947006E+02 -.807724973E+02 -.838344163E+02 -.863417539E+02 -.883606186E+02 -.899569014E+02 -.911930439E+02 -.921261670E+02 -.928071760E+02 -.932805313E+02 -.935844469E+02 -.937513416E+02 -.938084200E+02 -.937783006E+02 -.936796386E+02 -.935277106E+02 -.933349467E+02 -.931114010E+02 -.928651613E+02 -.926027016E+02 -.923291818E+02 -.920487020E+02 -.917645179E+02 -.914792235E+02 -.911949094E+02 -.909133001E+02 -.906358793E+02 -.903640069E+02 -.900990355E+02 -.898424321E+02 -.895959129E+02 -.893615998E+02 -.891422097E+02 -.889412891E+02 -.887635111E+02 -.886150570E+02 -.885041079E+02 -.884414856E+02 -.884414856E+02
 -.886739852E+02 -.886739852E+02 -.887504360E+02 -.888862271E+02 -.890685139E+02 -.892876984E+02 -.895366493E+02 -.898101042E+02 -.901042099E+02 -.904161651E+02 -.907439410E+02 -.910860572E+02 -.914413977E+02 -.918090522E+02 -.921881734E+02 -.925778382E+02 -.929769051E+02 -.933838581E+02 -.937966281E+02 -.942123816E+02 -.946272648E+02 -.950360914E+02 -.954319587E+02 -.958057763E+02 -.961456888E+02 -.964363738E+02 -.966581959E+02 -.967862000E+02 -.967889339E+02 -.966271011E+02 -.962520697E+02 -.956042946E+02 -.946117715E+02 -.931887204E+02 -.912348210E+02 -.886354848E+02 -.852638661E+02 -.809855756E+02 -.756673409E+02 -.691910903E+02 -.614749904E+02 -.525026003E+02 -.423601445E+02 -.312794527E+02 -.196798365E+02 -.819588053E+01 0.232925318E+01 0.109104671E+02 0.165679720E+02 0.185494612E+02 0.165649934E+02 0.109045049E+02 0.232029728E+01 -.820784533E+01 -.196948305E+02 -.312975015E+02 -.423812788E+02 -.525268564E+02 -.615024098E+02 -.692217204E+02 -.757012346E+02 -.810227918E+02 -.853044698E+02 -.886795471E+02 -.912824194E+02 -.932399386E+02 -.946667002E+02 -.956630311E+02 -.963147179E+02 -.966937719E+02 -.968597446E+02 -.968612743E+02 -.967376633E+02 -.965203690E+02 -.962343503E+02 -.958992452E+02 -.955303762E+02 -.951395958E+02 -.947359870E+02 -.943264394E+02 -.939161183E+02 -.935088458E+02 -.931074096E+02 -.927138140E+02 -.923294854E+02 -.919554424E+02 -.915924416E+02 -.912411056E+02 -.909020438E+02 -.905759704E+02 -.902638315E+02 -.899669471E+02 -.896871802E+02 -.894271446E+02 -.891904670E+02 -.889821230E+02 -.888088717E+02 -.886798215E+02 -.886071697E+02 -.886071697E+02
 -.888382732E+02 -.888382732E+02 -.889247893E+02 -.890787999E+02 -.892861404E+02 -.895363498E+02 -.898217933E+02 -.901369935E+02 -.904781192E+02 -.908425937E+02 -.912287918E+02 -.916358028E+02 -.920632398E+02 -.925110813E+02 -.929795326E+02 -.934688942E+02 -.939794290E+02 -.945112149E+02 -.950639741E+02 -.956368636E+02 -.962282136E+02 -.968351929E+02 -.974533813E+02 -.980762193E+02 -.986943016E+02 -.992944739E+02 -.998586847E+02 -.100362535E+03 -.100773464E+03 -.101048509E+03 -.101131576E+03 -.100950186E+03 -.100411704E+03 -.993991425E+02 -.977667815E+02 -.953360999E+02 -.918929002E+02 -.871870923E+02 -.809374394E+02 -.728446660E+02 -.626176423E+02 -.500185984E+02 -.349338142E+02 -.174745337E+02 0.189358364E+01 0.222092456E+02 0.419073962E+02 0.588309652E+02 0.704913033E+02 0.746966198E+02 0.704881978E+02 0.588247487E+02 0.418980574E+02 0.221967677E+02 0.187794429E+01 -.174933628E+02 -.349558672E+02 -.500439155E+02 -.626462695E+02 -.728766560E+02 -.809728510E+02 -.872259912E+02 -.919353586E+02 -.953821973E+02 -.978166044E+02 -.994527850E+02 -.100469268E+03 -.101011780E+03 -.101197318E+03 -.101118525E+03 -.100847886E+03 -.100441504E+03 -.999423484E+02 -.993829869E+02 -.987878236E+02 -.981749138E+02 -.975574131E+02 -.969447248E+02 -.963434019E+02 -.957578516E+02 -.951908834E+02 -.946441341E+02 -.941183978E+02 -.936138824E+02 -.931304125E+02 -.926675905E+02 -.922249323E+02 -.918019838E+02 -.913984316E+02 -.910142139E+02 -.906496431E+02 -.903055477E+02 -.899834471E+02 -.896857716E+02 -.894161460E+02 -.891797571E+02 -.889838350E+02 -.888382839E+02 -.887565101E+02 -.887565101E+02
 -.889769681E+02 -.889769681E+02 -.890720528E+02 -.892416064E+02 -.894703769E+02 -.897472109E+02 -.900640943E+02 -.904154244E+02 -.907974589E+02 -.912078970E+02 -.916455614E+02 -.921101547E+02 -.926020707E+02 -.931222436E+02 -.936720235E+02 -.942530640E+02 -.948672127E+02 -.955163922E+02 -.962024594E+02 -.969270282E+02 -.976912384E+02 -.984954467E+02 -.993388120E+02 -.100218737E+03 -.101130116E+03 -.102064328E+03 -.103007892E+03 -.103940678E+03 -.104833546E+03 -.105645247E+03 -.106318390E+03 -.106774237E+03 -.106906082E+03 -.106570949E+03 -.105579440E+03 -.103683709E+03 -.100563940E+03 -.958144532E+02 -.889318899E+02 -.793102399E+02 -.662511719E+02 -.490037758E+02 -.268556362E+02 0.693744706E+00 0.336397432E+02 0.710297178E+02 0.110387758E+03 0.147160995E+03 0.174638754E+03 0.185275885E+03 0.174635547E+03 0.147154575E+03 0.110378113E+03 0.710168301E+02 0.336235883E+02 0.674292045E+00 -.268784235E+02 -.490299409E+02 -.662807648E+02 -.793433175E+02 -.889685158E+02 -.958546986E+02 -.100607883E+03 -.103731436E+03 -.105631045E+03 -.106626534E+03 -.106965759E+03 -.106838125E+03 -.106386616E+03 -.105717949E+03 -.104910870E+03 -.104022779E+03 -.103094934E+03 -.102156480E+03 -.101227556E+03 -.100321646E+03 -.994473760E+02 -.986098485E+02 -.978116553E+02 -.970536248E+02 -.963353783E+02 -.956557417E+02 -.950130496E+02 -.944053714E+02 -.938306803E+02 -.932869842E+02 -.927724316E+02 -.922854035E+02 -.918246023E+02 -.913891463E+02 -.909786803E+02 -.905935109E+02 -.902347810E+02 -.899046958E+02 -.896068207E+02 -.893464735E+02 -.891312432E+02 -.889716733E+02 -.888821646E+02 -.888821646E+02
 -.890823999E+02 -.890823999E+02 -.891840419E+02 -.893655096E+02 -.896107414E+02 -.899080802E+02 -.902492521E+02 -.906285956E+02 -.910424808E+02 -.914888731E+02 -.919670062E+02 -.924771378E+02 -.930203667E+02 -.935984952E+02 -.942139224E+02 -.948695577E+02 -.955687422E+02 -.963151683E+02 -.971127842E+02 -.979656692E+02 -.988778615E+02 -.998531144E+02 -.100894549E+03 -.102004160E+03 -.103182121E+03 -.104425800E+03 -.105728392E+03 -.107077014E+03 -.108450068E+03 -.109813610E+03 -.111116367E+03 -.112282929E+03 -.113204483E+03 -.113726292E+03 -.113630862E+03 -.112615567E+03 -.110263300E+03 -.106004801E+03 -.990719040E+02 -.884427992E+02 -.727847952E+02 -.504095538E+02 -.192748145E+02 0.228972590E+02 0.782511145E+02 0.147942923E+03 0.230437915E+03 0.318555711E+03 0.395347168E+03 0.431402455E+03 0.395343888E+03 0.318549143E+03 0.230428047E+03 0.147929736E+03 0.782345841E+02 0.228773521E+02 -.192981367E+02 -.504363369E+02 -.728150920E+02 -.884766697E+02 -.991094155E+02 -.106046028E+03 -.110308326E+03 -.112664484E+03 -.113683769E+03 -.113783297E+03 -.113265704E+03 -.112348492E+03 -.111186410E+03 -.109888278E+03 -.108529517E+03 -.107161409E+03 -.105817908E+03 -.104520619E+03 -.103282434E+03 -.102110163E+03 -.101006441E+03 -.999710944E+02 -.990021227E+02 -.980963923E+02 -.972501276E+02 -.964592552E+02 -.957196426E+02 -.950272646E+02 -.943783199E+02 -.937693156E+02 -.931971338E+02 -.926590908E+02 -.921529999E+02 -.916772443E+02 -.912308727E+02 -.908137246E+02 -.904266000E+02 -.900714876E+02 -.897518711E+02 -.894731384E+02 -.892431267E+02 -.890728457E+02 -.889774362E+02 -.889774362E+02
 -.891483576E+02 -.891483576E+02 -.892541211E+02 -.894430857E+02 -.896986910E+02 -.900089749E+02 -.903655139E+02 -.907626262E+02 -.911967729E+02 -.916661121E+02 -.921701675E+02 -.927095859E+02 -.932859606E+02 -.939017047E+02 -.945599613E+02 -.952645375E+02 -.960198536E+02 -.968308962E+02 -.977031646E+02 -.986425954E+02 -.996554508E+02 -.100748145E+03 -.101926978E+03 -.103197738E+03 -.104565105E+03 -.106031778E+03 -.107597208E+03 -.109255774E+03 -.110994167E+03 -.112787659E+03 -.114594806E+03 -.116349909E+03 -.117952332E+03 -.119251308E+03 -.120024339E+03 -.119946402E+03 -.118545946E+03 -.115141880E+03 -.108753247E+03 -.979698866E+02 -.807684894E+02 -.542553647E+02 -.143202797E+02 0.447898894E+02 0.130880822E+03 0.253841530E+03 0.424193672E+03 0.647068303E+03 0.903288146E+03 0.109563620E+04 0.903284821E+03 0.647061645E+03 0.424183670E+03 0.253828163E+03 0.130864064E+03 0.447697069E+02 -.143439265E+02 -.542825230E+02 -.807992135E+02 -.980042385E+02 -.108791296E+03 -.115183704E+03 -.118591630E+03 -.119996042E+03 -.120078037E+03 -.119309176E+03 -.118014492E+03 -.116416493E+03 -.114665954E+03 -.112863524E+03 -.111074910E+03 -.109341567E+03 -.107688232E+03 -.106128223E+03 -.104667171E+03 -.103305629E+03 -.102040902E+03 -.100868311E+03 -.997820617E+02 -.987758419E+02 -.978432149E+02 -.969778829E+02 -.961738548E+02 -.954255526E+02 -.947278777E+02 -.940762534E+02 -.934666574E+02 -.928956529E+02 -.923604286E+02 -.918588548E+02 -.913895652E+02 -.909520743E+02 -.905469414E+02 -.901759991E+02 -.898426633E+02 -.895523522E+02 -.893130474E+02 -.891360416E+02 -.890369313E+02 -.890369313E+02
 -.891707875E+02 -.891707875E+02 -.892779560E+02 -.894694781E+02 -.897286250E+02 -.900433326E+02 -.904051291E+02 -.908083289E+02 -.912494280E+02 -.917266547E+02 -.922396377E+02 -.927891637E+02 -.933770042E+02 -.940057933E+02 -.946789435E+02 -.954005888E+02 -.961755447E+02 -.970092747E+02 -.979078533E+02 -.988779123E+02 -.999265533E+02 -.101061206E+03 -.102289399E+03 -.103618409E+03 -.105054711E+03 -.106603179E+03 -.108265879E+03 -.110040328E+03 -.111916952E+03 -.113875431E+03 -.115879427E+03 -.117869011E+03 -.119749772E+03 -.121377100E+03 -.122533427E+03 -.122895036E+03 -.121983200E+03 -.119091378E+03 -.113174872E+03 -.102680018E+03 -.852724281E+02 -.573897957E+02 -.134759352E+02 0.553919893E+02 0.164085447E+03 0.338520744E+03 0.626182514E+03 0.111874066E+04 0.200232784E+04 0.367243348E+04 0.200232450E+04 0.111873397E+04 0.626172467E+03 0.338507316E+03 0.164068613E+03 0.553717154E+02 -.134996898E+02 -.574170785E+02 -.853032941E+02 -.102714530E+03 -.113213099E+03 -.119133400E+03 -.122029104E+03 -.122944915E+03 -.122587388E+03 -.121435255E+03 -.119812245E+03 -.117935934E+03 -.115950944E+03 -.113951695E+03 -.111998126E+03 -.110126587E+03 -.108357406E+03 -.106700168E+03 -.105157363E+03 -.103726930E+03 -.102404003E+03 -.101182103E+03 -.100053950E+03 -.990120036E+02 -.980488104E+02 -.971572332E+02 -.963305856E+02 -.955627135E+02 -.948480406E+02 -.941815936E+02 -.935590208E+02 -.929766127E+02 -.924313327E+02 -.919208666E+02 -.914436993E+02 -.909992283E+02 -.905879263E+02 -.902115691E+02 -.898735461E+02 -.895792836E+02 -.893368102E+02 -.891575131E+02 -.890571426E+02 -.890571426E+02
 -.891482797E+02 -.891482797E+02 -.892540390E+02 -.894429960E+02 -.896985912E+02 -.900088629E+02 -.903653884E+02 -.907624862E+02 -.911966178E+02 -.916659416E+02 -.921699812E+02 -.927093837E+02 -.932857422E+02 -.939014702E+02 -.945597106E+02 -.952642706E+02 -.960195707E+02 -.968305976E+02 -.977028505E+02 -.986422662E+02 -.996551068E+02 -.100747786E+03 -.101926605E+03 -.103197352E+03 -.104564705E+03 -.106031365E+03 -.107596782E+03 -.109255336E+03 -.110993717E+03 -.112787198E+03 -.114594334E+03 -.116349427E+03 -.117951840E+03 -.119250806E+03 -.120023828E+03 -.119945883E+03 -.118545418E+03 -.115141346E+03 -.108752706E+03 -.979693389E+02 -.807679360E+02 -.542548062E+02 -.143197165E+02 0.447904566E+02 0.130881393E+03 0.253842103E+03 0.424194248E+03 0.647068880E+03 0.903288725E+03 0.109563678E+04 0.903285400E+03 0.647062224E+03 0.424184247E+03 0.253828738E+03 0.130864637E+03 0.447702774E+02 -.143433595E+02 -.542819600E+02 -.807986552E+02 -.980036853E+02 -.108790749E+03 -.115183163E+03 -.118591096E+03 -.119995515E+03 -.120077518E+03 -.119308665E+03 -.118013991E+03 -.116416001E+03 -.114665472E+03 -.112863052E+03 -.111074449E+03 -.109341117E+03 -.107687794E+03 -.106127798E+03 -.104666758E+03 -.103305229E+03 -.102040516E+03 -.100867938E+03 -.997817035E+02 -.987754982E+02 -.978428861E+02 -.969775693E+02 -.961735566E+02 -.954252701E+02 -.947276110E+02 -.940760028E+02 -.934664229E+02 -.928954347E+02 -.923602265E+02 -.918586688E+02 -.913893952E+02 -.909519198E+02 -.905468019E+02 -.901758739E+02 -.898425514E+02 -.895522522E+02 -.893129574E+02 -.891359591E+02 -.890368531E+02 -.890368531E+02
 -.890822436E+02 -.890822436E+02 -.891838771E+02 -.893653297E+02 -.896105413E+02 -.899078558E+02 -.902490007E+02 -.906283152E+02 -.910421701E+02 -.914885313E+02 -.919666328E+02 -.924767324E+02 -.930199290E+02 -.935980250E+02 -.942134197E+02 -.948690226E+02 -.955681752E+02 -.963145698E+02 -.971121547E+02 -.979650094E+02 -.988771720E+02 -.998523958E+02 -.100893802E+03 -.102003385E+03 -.103181319E+03 -.104424972E+03 -.105727538E+03 -.107076136E+03 -.108449166E+03 -.109812685E+03 -.111115421E+03 -.112281961E+03 -.113203496E+03 -.113725286E+03 -.113629838E+03 -.112614526E+03 -.110262243E+03 -.106003729E+03 -.990708188E+02 -.884417014E+02 -.727836859E+02 -.504084341E+02 -.192736856E+02 0.228983960E+02 0.782522585E+02 0.147944072E+03 0.230439069E+03 0.318556869E+03 0.395348329E+03 0.431403617E+03 0.395345049E+03 0.318550303E+03 0.230429205E+03 0.147930891E+03 0.782357337E+02 0.228784958E+02 -.192970000E+02 -.504352084E+02 -.728139727E+02 -.884755608E+02 -.991083181E+02 -.106044944E+03 -.110307255E+03 -.112663428E+03 -.113682729E+03 -.113782274E+03 -.113264699E+03 -.112347506E+03 -.111185443E+03 -.109887332E+03 -.108528593E+03 -.107160508E+03 -.105817030E+03 -.104519766E+03 -.103281606E+03 -.102109362E+03 -.101005667E+03 -.999703479E+02 -.990014048E+02 -.980957035E+02 -.972494686E+02 -.964586265E+02 -.957190449E+02 -.950266983E+02 -.943777854E+02 -.937688133E+02 -.931966638E+02 -.926586533E+02 -.921525948E+02 -.916768716E+02 -.912305318E+02 -.908134148E+02 -.904263204E+02 -.900712366E+02 -.897516468E+02 -.894729379E+02 -.892429462E+02 -.890726804E+02 -.889772795E+02 -.889772795E+02
 -.889767323E+02 -.889767323E+02 -.890718042E+02 -.892413351E+02 -.894700752E+02 -.897468730E+02 -.900637158E+02 -.904150024E+02 -.907969914E+02 -.912073826E+02 -.916449992E+02 -.921095442E+02 -.926014114E+02 -.931215354E+02 -.936712664E+02 -.942522584E+02 -.948663590E+02 -.955154911E+02 -.962015116E+02 -.969260348E+02 -.976902002E+02 -.984943646E+02 -.993376871E+02 -.100217570E+03 -.101128908E+03 -.102063081E+03 -.103006607E+03 -.103939356E+03 -.104832188E+03 -.105643854E+03 -.106316965E+03 -.106772781E+03 -.106904595E+03 -.106569434E+03 -.105577898E+03 -.103682141E+03 -.100562349E+03 -.958128397E+02 -.889302558E+02 -.793085869E+02 -.662495016E+02 -.490020899E+02 -.268539364E+02 0.695456715E+00 0.336414657E+02 0.710314490E+02 0.110389496E+03 0.147162738E+03 0.174640501E+03 0.185277634E+03 0.174637296E+03 0.147156322E+03 0.110379856E+03 0.710185681E+02 0.336253192E+02 0.676014153E+00 -.268767119E+02 -.490282416E+02 -.662790795E+02 -.793416479E+02 -.889668636E+02 -.958530653E+02 -.100606271E+03 -.103729846E+03 -.105629479E+03 -.106624993E+03 -.106964245E+03 -.106836639E+03 -.106385161E+03 -.105716525E+03 -.104909479E+03 -.104021423E+03 -.103093612E+03 -.102155196E+03 -.101226310E+03 -.100320440E+03 -.994462102E+02 -.986087245E+02 -.978105742E+02 -.970525876E+02 -.963343860E+02 -.956547951E+02 -.950121496E+02 -.944045187E+02 -.938298754E+02 -.932862278E+02 -.927717239E+02 -.922847448E+02 -.918239924E+02 -.913885851E+02 -.909781670E+02 -.905930446E+02 -.902343601E+02 -.899043180E+02 -.896064829E+02 -.893461716E+02 -.891309715E+02 -.889714244E+02 -.888819287E+02 -.888819287E+02
 -.888379566E+02 -.888379566E+02 -.889244555E+02 -.890784358E+02 -.892857357E+02 -.895358968E+02 -.898212863E+02 -.901364283E+02 -.904774929E+02 -.908419044E+02 -.912280384E+02 -.916349843E+02 -.920623558E+02 -.925101318E+02 -.929785177E+02 -.934678143E+02 -.939782847E+02 -.945100071E+02 -.950627037E+02 -.956355320E+02 -.962268218E+02 -.968337423E+02 -.974518733E+02 -.980746553E+02 -.986926830E+02 -.992928024E+02 -.998569619E+02 -.100360762E+03 -.100771644E+03 -.101046643E+03 -.101129666E+03 -.100948233E+03 -.100409711E+03 -.993971118E+02 -.977647146E+02 -.953339990E+02 -.918907673E+02 -.871849296E+02 -.809352491E+02 -.728424502E+02 -.626154033E+02 -.500163386E+02 -.349315357E+02 -.174722388E+02 0.189589253E+01 0.222115662E+02 0.419097262E+02 0.588333022E+02 0.704936450E+02 0.746989638E+02 0.704905417E+02 0.588270902E+02 0.419003942E+02 0.221990974E+02 0.188026447E+01 -.174910544E+02 -.349535730E+02 -.500416377E+02 -.626440105E+02 -.728744179E+02 -.809706362E+02 -.872238019E+02 -.919331970E+02 -.953800656E+02 -.978145047E+02 -.994507195E+02 -.100467238E+03 -.101009789E+03 -.101195367E+03 -.101116616E+03 -.100846021E+03 -.100439685E+03 -.999405776E+02 -.993812657E+02 -.987861536E+02 -.981732967E+02 -.975558505E+02 -.969432182E+02 -.963419528E+02 -.957564613E+02 -.951895533E+02 -.946428653E+02 -.941171914E+02 -.936127394E+02 -.931293337E+02 -.926665766E+02 -.922239837E+02 -.918011008E+02 -.913976141E+02 -.910134616E+02 -.906489551E+02 -.903049226E+02 -.899828828E+02 -.896852651E+02 -.894156932E+02 -.891793524E+02 -.889834708E+02 -.888379503E+02 -.887561939E+02 -.887561939E+02
 -.886735862E+02 -.886735862E+02 -.887500153E+02 -.888857681E+02 -.890680040E+02 -.892871280E+02 -.895360113E+02 -.898093933E+02 -.901034222E+02 -.904152980E+02 -.907429928E+02 -.910850270E+02 -.914402850E+02 -.918078570E+02 -.921868959E+02 -.925764790E+02 -.929754650E+02 -.933823381E+02 -.937950295E+02 -.942107057E+02 -.946255132E+02 -.950342657E+02 -.954300607E+02 -.958038077E+02 -.961436517E+02 -.964342701E+02 -.966560277E+02 -.967839694E+02 -.967866431E+02 -.966247525E+02 -.962496656E+02 -.956018375E+02 -.946092638E+02 -.931861646E+02 -.912322198E+02 -.886328407E+02 -.852611817E+02 -.809828537E+02 -.756645842E+02 -.691883016E+02 -.614721726E+02 -.524997562E+02 -.423572769E+02 -.312765645E+02 -.196769306E+02 -.819295991E+01 0.233218559E+01 0.109134083E+02 0.165709192E+02 0.185524113E+02 0.165679434E+02 0.109074518E+02 0.232323822E+01 -.820491335E+01 -.196919104E+02 -.312945963E+02 -.423783914E+02 -.525239896E+02 -.614995667E+02 -.692189037E+02 -.756984472E+02 -.810200365E+02 -.853017493E+02 -.886768643E+02 -.912797768E+02 -.932373390E+02 -.946641462E+02 -.956605252E+02 -.963122626E+02 -.966913697E+02 -.968573979E+02 -.968589855E+02 -.967354347E+02 -.965182027E+02 -.962322485E+02 -.958972100E+02 -.955284096E+02 -.951376997E+02 -.947341633E+02 -.943246898E+02 -.939144443E+02 -.935072490E+02 -.931058913E+02 -.927123755E+02 -.923281277E+02 -.919541664E+02 -.915912477E+02 -.912399943E+02 -.909010150E+02 -.905750235E+02 -.902629656E+02 -.899661603E+02 -.896864700E+02 -.894265072E+02 -.891898972E+02 -.889816137E+02 -.888084134E+02 -.886794017E+02 -.886067718E+02 -.886067718E+02
 -.884919684E+02 -.884919684E+02 -.885573788E+02 -.886732350E+02 -.888281967E+02 -.890136761E+02 -.892231670E+02 -.894517279E+02 -.896955818E+02 -.899518013E+02 -.902180598E+02 -.904924281E+02 -.907732046E+02 -.910587667E+02 -.913474338E+02 -.916373339E+02 -.919262674E+02 -.922115597E+02 -.924898965E+02 -.927571357E+02 -.930080875E+02 -.932362581E+02 -.934335462E+02 -.935898900E+02 -.936928555E+02 -.937271650E+02 -.936741644E+02 -.935112378E+02 -.932111842E+02 -.927415893E+02 -.920642441E+02 -.911346933E+02 -.899020374E+02 -.883091607E+02 -.862936274E+02 -.837895520E+02 -.807308314E+02 -.770561748E+02 -.727163804E+02 -.676842201E+02 -.619670343E+02 -.556216312E+02 -.487702151E+02 -.416148060E+02 -.344460130E+02 -.276404564E+02 -.216403794E+02 -.169104022E+02 -.138716208E+02 -.128232376E+02 -.138744459E+02 -.169160568E+02 -.216488724E+02 -.276518012E+02 -.344602273E+02 -.416319124E+02 -.487902404E+02 -.556446071E+02 -.619929974E+02 -.677132115E+02 -.727484464E+02 -.770913666E+02 -.807692056E+02 -.838311701E+02 -.863385564E+02 -.883574731E+02 -.899538110E+02 -.911900117E+02 -.921231961E+02 -.928042694E+02 -.932776919E+02 -.935816775E+02 -.937486450E+02 -.938057988E+02 -.937757575E+02 -.936771760E+02 -.935253311E+02 -.933326525E+02 -.931091943E+02 -.928630442E+02 -.926006761E+02 -.923272497E+02 -.920468650E+02 -.917627773E+02 -.914775807E+02 -.911933654E+02 -.909118556E+02 -.906345346E+02 -.903627621E+02 -.900978899E+02 -.898413844E+02 -.895949610E+02 -.893607405E+02 -.891414385E+02 -.889405996E+02 -.887628948E+02 -.886145024E+02 -.885035999E+02 -.884410040E+02 -.884410040E+02
 -.883013893E+02 -.883013893E+02 -.883553611E+02 -.884506185E+02 -.885774416E+02 -.887283581E+02 -.888975879E+02 -.890806126E+02 -.892738390E+02 -.894743332E+02 -.896796071E+02 -.898874426E+02 -.900957427E+02 -.903024000E+02 -.905051752E+02 -.907015793E+02 -.908887543E+02 -.910633480E+02 -.912213774E+02 -.913580786E+02 -.914677390E+02 -.915435088E+02 -.915771916E+02 -.915590120E+02 -.914773635E+02 -.913185414E+02 -.910664698E+02 -.907024390E+02 -.902048776E+02 -.895491950E+02 -.887077440E+02 -.876499721E+02 -.863428499E+02 -.847516882E+02 -.828414756E+02 -.805788886E+02 -.779351220E+02 -.748896709E+02 -.714351257E+02 -.675829141E+02 -.633697146E+02 -.588639528E+02 -.541713891E+02 -.494383498E+02 -.448507647E+02 -.406270409E+02 -.370032346E+02 -.342102694E+02 -.324452598E+02 -.318419705E+02 -.324479140E+02 -.342155815E+02 -.370112121E+02 -.406376952E+02 -.448641108E+02 -.494544067E+02 -.541901795E+02 -.588855036E+02 -.633940563E+02 -.676100815E+02 -.714651575E+02 -.749226100E+02 -.779710154E+02 -.806177877E+02 -.828834359E+02 -.847967695E+02 -.863911165E+02 -.877014922E+02 -.887625903E+02 -.896074440E+02 -.902666095E+02 -.907677373E+02 -.911354210E+02 -.913912340E+02 -.915538868E+02 -.916394550E+02 -.916616407E+02 -.916320453E+02 -.915604357E+02 -.914549951E+02 -.913225537E+02 -.911687966E+02 -.909984495E+02 -.908154426E+02 -.906230576E+02 -.904240570E+02 -.902208029E+02 -.900153660E+02 -.898096306E+02 -.896053994E+02 -.894045029E+02 -.892089199E+02 -.890209158E+02 -.888432072E+02 -.886791648E+02 -.885330659E+02 -.884104172E+02 -.883183681E+02 -.882662451E+02 -.882662451E+02
 -.881094682E+02 -.881094682E+02 -.881520527E+02 -.882268638E+02 -.883258610E+02 -.884427564E+02 -.885725749E+02 -.887113121E+02 -.888556643E+02 -.890028138E+02 -.891502547E+02 -.892956482E+02 -.894366996E+02 -.895710491E+02 -.896961710E+02 -.898092779E+02 -.899072250E+02 -.899864122E+02 -.900426826E+02 -.900712140E+02 -.900664045E+02 -.900217515E+02 -.899297249E+02 -.897816391E+02 -.895675276E+02 -.892760283E+02 -.888942918E+02 -.884079281E+02 -.878010133E+02 -.870561857E+02 -.861548659E+02 -.850776440E+02 -.838048875E+02 -.823176222E+02 -.805987464E+02 -.786346268E+02 -.764171074E+02 -.739459272E+02 -.712314796E+02 -.682977620E+02 -.651852455E+02 -.619532546E+02 -.586813043E+02 -.554687295E+02 -.524319181E+02 -.496985998E+02 -.473990133E+02 -.456544167E+02 -.445642438E+02 -.441940358E+02 -.445667098E+02 -.456593519E+02 -.474064236E+02 -.497084944E+02 -.524443092E+02 -.554836323E+02 -.586987372E+02 -.619732390E+02 -.652078060E+02 -.683229263E+02 -.712592786E+02 -.739763950E+02 -.764502812E+02 -.786705469E+02 -.806374564E+02 -.823591688E+02 -.838493203E+02 -.851250156E+02 -.862052316E+02 -.871096037E+02 -.878575435E+02 -.884676326E+02 -.889572339E+02 -.893422716E+02 -.896371352E+02 -.898546723E+02 -.900062410E+02 -.901018021E+02 -.901500320E+02 -.901584475E+02 -.901335331E+02 -.900808654E+02 -.900052324E+02 -.899107456E+02 -.898009442E+02 -.896788926E+02 -.895472724E+02 -.894084703E+02 -.892646639E+02 -.891179094E+02 -.889702343E+02 -.888237379E+02 -.886807080E+02 -.885437576E+02 -.884159914E+02 -.883012131E+02 -.882041863E+02 -.881309673E+02 -.880893329E+02 -.880893329E+02
 -.879227335E+02 -.879227335E+02 -.879543709E+02 -.880095867E+02 -.880820217E+02 -.881665989E+02 -.882591974E+02 -.883563958E+02 -.884552687E+02 -.885532230E+02 -.886478641E+02 -.887368848E+02 -.888179689E+02 -.888887073E+02 -.889465204E+02 -.889885856E+02 -.890117674E+02 -.890125476E+02 -.889869572E+02 -.889305067E+02 -.888381181E+02 -.887040593E+02 -.885218820E+02 -.882843703E+02 -.879835021E+02 -.876104331E+02 -.871555129E+02 -.866083449E+02 -.859579066E+02 -.851927471E+02 -.843012849E+02 -.832722269E+02 -.820951333E+02 -.807611491E+02 -.792639166E+02 -.776006735E+02 -.757735201E+02 -.737908118E+02 -.716685975E+02 -.694319753E+02 -.671161870E+02 -.647672232E+02 -.624416741E+02 -.602055570E+02 -.581319044E+02 -.562970130E+02 -.547754616E+02 -.536342746E+02 -.529268977E+02 -.526878748E+02 -.529291618E+02 -.536388050E+02 -.547822629E+02 -.563060921E+02 -.581432705E+02 -.602192216E+02 -.624576510E+02 -.647855284E+02 -.671368388E+02 -.694549942E+02 -.716940065E+02 -.738186357E+02 -.758037861E+02 -.776334109E+02 -.792991567E+02 -.807989251E+02 -.821354803E+02 -.833151814E+02 -.843468851E+02 -.852410321E+02 -.860089164E+02 -.866621200E+02 -.872120931E+02 -.876698576E+02 -.880458078E+02 -.883495911E+02 -.885900467E+02 -.887751900E+02 -.889122276E+02 -.890075947E+02 -.890670067E+02 -.890955187E+02 -.890975908E+02 -.890771532E+02 -.890376738E+02 -.889822226E+02 -.889135375E+02 -.888340884E+02 -.887461425E+02 -.886518325E+02 -.885532288E+02 -.884524195E+02 -.883516023E+02 -.882531915E+02 -.881599482E+02 -.880751406E+02 -.880027435E+02 -.879476925E+02 -.879162075E+02 -.879162075E+02
 -.877463887E+02 -.877463887E+02 -.877678153E+02 -.878048123E+02 -.878526522E+02 -.879074564E+02 -.879659751E+02 -.880254122E+02 -.880832844E+02 -.881373073E+02 -.881853009E+02 -.882251104E+02 -.882545380E+02 -.882712825E+02 -.882728853E+02 -.882566803E+02 -.882197476E+02 -.881588694E+02 -.880704896E+02 -.879506763E+02 -.877950894E+02 -.875989545E+02 -.873570469E+02 -.870636880E+02 -.867127594E+02 -.862977414E+02 -.858117805E+02 -.852477978E+02 -.845986432E+02 -.838573097E+02 -.830172145E+02 -.820725589E+02 -.810187731E+02 -.798530482E+02 -.785749550E+02 -.771871325E+02 -.756960233E+02 -.741126114E+02 -.724531009E+02 -.707394524E+02 -.689996766E+02 -.672677709E+02 -.655831851E+02 -.639897215E+02 -.625338183E+02 -.612622377E+02 -.602192748E+02 -.594437164E+02 -.589658723E+02 -.588050618E+02 -.589679238E+02 -.594478210E+02 -.602254356E+02 -.612704593E+02 -.625441070E+02 -.640020848E+02 -.655976324E+02 -.672843127E+02 -.690183251E+02 -.707602209E+02 -.724760042E+02 -.741376655E+02 -.757232453E+02 -.772165407E+02 -.786065686E+02 -.798868872E+02 -.810548579E+02 -.821109107E+02 -.830578542E+02 -.839002583E+02 -.846439211E+02 -.852954241E+02 -.858617729E+02 -.863501150E+02 -.867675262E+02 -.871208555E+02 -.874166169E+02 -.876609213E+02 -.878594376E+02 -.880173786E+02 -.881395027E+02 -.882301304E+02 -.882931686E+02 -.883321418E+02 -.883502274E+02 -.883502948E+02 -.883349459E+02 -.883065577E+02 -.882673283E+02 -.882193245E+02 -.881645347E+02 -.881049274E+02 -.880425181E+02 -.879794472E+02 -.879180748E+02 -.878610941E+02 -.878116743E+02 -.877736381E+02 -.877516868E+02 -.877516868E+02
 -.875842463E+02 -.875842463E+02 -.875964021E+02 -.876169123E+02 -.876425895E+02 -.876707059E+02 -.876988696E+02 -.877249238E+02 -.877468644E+02 -.877627711E+02 -.877707504E+02 -.877688858E+02 -.877551952E+02 -.877275934E+02 -.876838586E+02 -.876216023E+02 -.875382429E+02 -.874309827E+02 -.872967887E+02 -.871323790E+02 -.869342145E+02 -.866985000E+02 -.864211941E+02 -.860980336E+02 -.857245739E+02 -.852962496E+02 -.848084603E+02 -.842566854E+02 -.836366333E+02 -.829444290E+02 -.821768441E+02 -.813315707E+02 -.804075395E+02 -.794052773E+02 -.783272955E+02 -.771784938E+02 -.759665559E+02 -.747023068E+02 -.733999900E+02 -.720774183E+02 -.707559451E+02 -.694602052E+02 -.682175795E+02 -.670573586E+02 -.660096039E+02 -.651037471E+02 -.643670086E+02 -.638227600E+02 -.634889917E+02 -.633770529E+02 -.634908236E+02 -.638264247E+02 -.643725076E+02 -.651110831E+02 -.660187799E+02 -.670683787E+02 -.682304485E+02 -.694749283E+02 -.707725284E+02 -.720958683E+02 -.734203137E+02 -.747245114E+02 -.759906489E+02 -.772044827E+02 -.783551880E+02 -.794350805E+02 -.804392602E+02 -.813652149E+02 -.822124167E+02 -.829819335E+02 -.836760713E+02 -.842980564E+02 -.848517607E+02 -.853414724E+02 -.857717076E+02 -.861470615E+02 -.864720928E+02 -.867512385E+02 -.869887521E+02 -.871886635E+02 -.873547541E+02 -.874905460E+02 -.875993008E+02 -.876840267E+02 -.877474911E+02 -.877922391E+02 -.878206143E+02 -.878347838E+02 -.878367658E+02 -.878284599E+02 -.878116817E+02 -.877882005E+02 -.877597833E+02 -.877282453E+02 -.876955104E+02 -.876636827E+02 -.876351348E+02 -.876126158E+02 -.875993861E+02 -.875993861E+02
 -.874387917E+02 -.874387917E+02 -.874427370E+02 -.874486956E+02 -.874548969E+02 -.874596880E+02 -.874614955E+02 -.874587909E+02 -.874500597E+02 -.874337741E+02 -.874083679E+02 -.873722143E+02 -.873236056E+02 -.872607354E+02 -.871816827E+02 -.870843983E+02 -.869666945E+02 -.868262375E+02 -.866605436E+02 -.864669814E+02 -.862427792E+02 -.859850405E+02 -.856907686E+02 -.853569025E+02 -.849803666E+02 -.845581351E+02 -.840873156E+02 -.835652516E+02 -.829896482E+02 -.823587201E+02 -.816713635E+02 -.809273501E+02 -.801275398E+02 -.792741068E+02 -.783707690E+02 -.774230096E+02 -.764382725E+02 -.754261130E+02 -.743982783E+02 -.733686944E+02 -.723533325E+02 -.713699339E+02 -.704375793E+02 -.695760990E+02 -.688053366E+02 -.681442985E+02 -.676102393E+02 -.672177512E+02 -.669779370E+02 -.668977464E+02 -.669795455E+02 -.672209684E+02 -.676150654E+02 -.681507339E+02 -.688133818E+02 -.695857544E+02 -.704488454E+02 -.713828111E+02 -.723678209E+02 -.733847941E+02 -.744159887E+02 -.754454331E+02 -.764592009E+02 -.774455437E+02 -.783949054E+02 -.792998408E+02 -.801548652E+02 -.809562590E+02 -.817018458E+02 -.823907632E+02 -.830232367E+02 -.836003666E+02 -.841239344E+02 -.845962304E+02 -.850199058E+02 -.853978470E+02 -.857330729E+02 -.860286510E+02 -.862876331E+02 -.865130053E+02 -.867076520E+02 -.868743311E+02 -.870156582E+02 -.871340986E+02 -.872319656E+02 -.873114235E+02 -.873744945E+02 -.874230695E+02 -.874589209E+02 -.874837182E+02 -.874990462E+02 -.875064249E+02 -.875073325E+02 -.875032311E+02 -.874955964E+02 -.874859508E+02 -.874759034E+02 -.874671951E+02 -.874617527E+02 -.874617527E+02
 -.873113348E+02 -.873113348E+02 -.873081794E+02 -.873015977E+02 -.872910909E+02 -.872759846E+02 -.872554637E+02 -.872285959E+02 -.871943450E+02 -.871515792E+02 -.870990747E+02 -.870355163E+02 -.869594964E+02 -.868695137E+02 -.867639718E+02 -.866411784E+02 -.864993465E+02 -.863365983E+02 -.861509716E+02 -.859404315E+02 -.857028857E+02 -.854362080E+02 -.851382676E+02 -.848069679E+02 -.844402946E+02 -.840363754E+02 -.835935511E+02 -.831104597E+02 -.825861333E+02 -.820201079E+02 -.814125440E+02 -.807643566E+02 -.800773508E+02 -.793543561E+02 -.785993553E+02 -.778175951E+02 -.770156715E+02 -.762015746E+02 -.753846819E+02 -.745756862E+02 -.737864471E+02 -.730297588E+02 -.723190296E+02 -.716678796E+02 -.710896668E+02 -.705969651E+02 -.702010225E+02 -.699112386E+02 -.697347005E+02 -.696758173E+02 -.697360851E+02 -.699140072E+02 -.702051741E+02 -.706024982E+02 -.710965792E+02 -.716761684E+02 -.723286914E+02 -.730407893E+02 -.737988412E+02 -.745894376E+02 -.753997834E+02 -.762180177E+02 -.770334462E+02 -.778366897E+02 -.786197564E+02 -.793760481E+02 -.801003157E+02 -.807885740E+02 -.814379901E+02 -.820467559E+02 -.826139523E+02 -.831394146E+02 -.836236022E+02 -.840674776E+02 -.844723969E+02 -.848400129E+02 -.851721906E+02 -.854709362E+02 -.857383379E+02 -.859765168E+02 -.861875892E+02 -.863736362E+02 -.865366814E+02 -.866786753E+02 -.868014837E+02 -.869068822E+02 -.869965528E+02 -.870720836E+02 -.871349716E+02 -.871866253E+02 -.872283697E+02 -.872614510E+02 -.872870413E+02 -.873062431E+02 -.873200911E+02 -.873295533E+02 -.873355265E+02 -.873388284E+02 -.873401803E+02 -.873401803E+02
 -.872022093E+02 -.872022093E+02 -.871930568E+02 -.871759227E+02 -.871514233E+02 -.871197530E+02 -.870807809E+02 -.870341225E+02 -.869791913E+02 -.869152363E+02 -.868413700E+02 -.867565880E+02 -.866597839E+02 -.865497613E+02 -.864252433E+02 -.862848817E+02 -.861272667E+02 -.859509376E+02 -.857543960E+02 -.855361220E+02 -.852945940E+02 -.850283132E+02 -.847358340E+02 -.844157992E+02 -.840669835E+02 -.836883424E+02 -.832790697E+02 -.828386619E+02 -.823669891E+02 -.818643721E+02 -.813316639E+02 -.807703323E+02 -.801825423E+02 -.795712319E+02 -.789401780E+02 -.782940458E+02 -.776384149E+02 -.769797754E+02 -.763254874E+02 -.756836974E+02 -.750632071E+02 -.744732933E+02 -.739234786E+02 -.734232593E+02 -.729817996E+02 -.726076050E+02 -.723081953E+02 -.720897942E+02 -.719570606E+02 -.719128783E+02 -.719582235E+02 -.720921190E+02 -.723116797E+02 -.726122458E+02 -.729875920E+02 -.734301978E+02 -.739315559E+02 -.744825010E+02 -.750735352E+02 -.756951342E+02 -.763380196E+02 -.769933875E+02 -.776530894E+02 -.783097629E+02 -.789569153E+02 -.795889642E+02 -.802012413E+02 -.807899663E+02 -.813521973E+02 -.818857655E+02 -.823891984E+02 -.828616381E+02 -.833027585E+02 -.837126835E+02 -.840919105E+02 -.844412389E+02 -.847617058E+02 -.850545291E+02 -.853210579E+02 -.855627296E+02 -.857810349E+02 -.859774874E+02 -.861535998E+02 -.863108645E+02 -.864507385E+02 -.865746310E+02 -.866838944E+02 -.867798170E+02 -.868636165E+02 -.869364341E+02 -.869993287E+02 -.870532687E+02 -.870991219E+02 -.871376413E+02 -.871694444E+02 -.871949854E+02 -.872145148E+02 -.872280245E+02 -.872351709E+02 -.872351709E+02
 -.871109873E+02 -.871109873E+02 -.870968936E+02 -.870710993E+02 -.870351758E+02 -.869900697E+02 -.869362516E+02 -.868738263E+02 -.868026159E+02 -.867222218E+02 -.866320718E+02 -.865314552E+02 -.864195509E+02 -.862954491E+02 -.861581694E+02 -.860066771E+02 -.858398985E+02 -.856567361E+02 -.854560852E+02 -.852368521E+02 -.849979746E+02 -.847384462E+02 -.844573428E+02 -.841538542E+02 -.838273191E+02 -.834772646E+02 -.831034497E+02 -.827059122E+02 -.822850192E+02 -.818415188E+02 -.813765925E+02 -.808919063E+02 -.803896573E+02 -.798726135E+02 -.793441437E+02 -.788082328E+02 -.782694797E+02 -.777330734E+02 -.772047441E+02 -.766906864E+02 -.761974544E+02 -.757318263E+02 -.753006436E+02 -.749106270E+02 -.745681766E+02 -.742791652E+02 -.740487349E+02 -.738811088E+02 -.737794291E+02 -.737456332E+02 -.737803755E+02 -.738829999E+02 -.740515676E+02 -.742829345E+02 -.745728758E+02 -.749162477E+02 -.753071756E+02 -.757392574E+02 -.762057703E+02 -.766998706E+02 -.772147777E+02 -.777439352E+02 -.782811456E+02 -.788206758E+02 -.793573338E+02 -.798865171E+02 -.804042372E+02 -.809071214E+02 -.813923971E+02 -.818578628E+02 -.823018475E+02 -.827231642E+02 -.831210591E+02 -.834951589E+02 -.838454193E+02 -.841720745E+02 -.844755905E+02 -.847566213E+02 -.850159702E+02 -.852545542E+02 -.854733739E+02 -.856734862E+02 -.858559816E+02 -.860219642E+02 -.861725351E+02 -.863087770E+02 -.864317416E+02 -.865424372E+02 -.866418171E+02 -.867307659E+02 -.868100862E+02 -.868804796E+02 -.869425252E+02 -.869966496E+02 -.870430881E+02 -.870818322E+02 -.871125601E+02 -.871345422E+02 -.871465157E+02 -.871465157E+02
 -.870366870E+02 -.870366870E+02 -.870186321E+02 -.869859262E+02 -.869409376E+02 -.868852491E+02 -.868198460E+02 -.867452584E+02 -.866616689E+02 -.865689938E+02 -.864669456E+02 -.863550805E+02 -.862328360E+02 -.860995599E+02 -.859545357E+02 -.857970026E+02 -.856261748E+02 -.854412593E+02 -.852414742E+02 -.850260664E+02 -.847943323E+02 -.845456385E+02 -.842794458E+02 -.839953347E+02 -.836930331E+02 -.833724469E+02 -.830336911E+02 -.826771241E+02 -.823033811E+02 -.819134083E+02 -.815084952E+02 -.810903041E+02 -.806608951E+02 -.802227441E+02 -.797787525E+02 -.793322460E+02 -.788869595E+02 -.784470079E+02 -.780168398E+02 -.776011739E+02 -.772049168E+02 -.768330655E+02 -.764905933E+02 -.761823256E+02 -.759128075E+02 -.756861703E+02 -.755060027E+02 -.753752329E+02 -.752960293E+02 -.752697242E+02 -.752967666E+02 -.753767054E+02 -.755082062E+02 -.756890987E+02 -.759164522E+02 -.761866760E+02 -.764956363E+02 -.768387857E+02 -.772112964E+02 -.776081921E+02 -.780244734E+02 -.784552304E+02 -.788957413E+02 -.793415542E+02 -.797885506E+02 -.802329915E+02 -.806715474E+02 -.811013123E+02 -.815198056E+02 -.819249621E+02 -.823151143E+02 -.826889668E+02 -.830455677E+02 -.833842753E+02 -.837047250E+02 -.840067948E+02 -.842905725E+02 -.845563234E+02 -.848044612E+02 -.850355195E+02 -.852501275E+02 -.854489866E+02 -.856328500E+02 -.858025042E+02 -.859587518E+02 -.861023961E+02 -.862342256E+02 -.863549993E+02 -.864654304E+02 -.865661693E+02 -.866577817E+02 -.867407245E+02 -.868153125E+02 -.868816776E+02 -.869397147E+02 -.869890100E+02 -.870287470E+02 -.870575811E+02 -.870734741E+02 -.870734741E+02
 -.869779571E+02 -.869779571E+02 -.869568284E+02 -.869187870E+02 -.868668490E+02 -.868031201E+02 -.867290148E+02 -.866454229E+02 -.865528358E+02 -.864514431E+02 -.863412064E+02 -.862219161E+02 -.860932360E+02 -.859547385E+02 -.858059333E+02 -.856462917E+02 -.854752671E+02 -.852923147E+02 -.850969091E+02 -.848885625E+02 -.846668428E+02 -.844313921E+02 -.841819463E+02 -.839183558E+02 -.836406068E+02 -.833488439E+02 -.830433925E+02 -.827247822E+02 -.823937690E+02 -.820513566E+02 -.816988156E+02 -.813376991E+02 -.809698547E+02 -.805974301E+02 -.802228724E+02 -.798489189E+02 -.794785784E+02 -.791151028E+02 -.787619474E+02 -.784227198E+02 -.781011183E+02 -.778008611E+02 -.775256057E+02 -.772788644E+02 -.770639153E+02 -.768837144E+02 -.767408128E+02 -.766372807E+02 -.765746448E+02 -.765538407E+02 -.765751825E+02 -.766383537E+02 -.767424161E+02 -.768858407E+02 -.770665545E+02 -.772820041E+02 -.775292305E+02 -.778049529E+02 -.781056563E+02 -.784276799E+02 -.787673026E+02 -.791208224E+02 -.794846284E+02 -.798552615E+02 -.802294659E+02 -.806042286E+02 -.809768077E+02 -.813447516E+02 -.817059074E+02 -.820584225E+02 -.824007382E+02 -.827315780E+02 -.830499323E+02 -.833550389E+02 -.836463619E+02 -.839235695E+02 -.841865111E+02 -.844351947E+02 -.846697649E+02 -.848904817E+02 -.850977009E+02 -.852918547E+02 -.854734347E+02 -.856429747E+02 -.858010348E+02 -.859481860E+02 -.860849940E+02 -.862120029E+02 -.863297164E+02 -.864385772E+02 -.865389413E+02 -.866310471E+02 -.867149760E+02 -.867906016E+02 -.868575237E+02 -.869149826E+02 -.869617450E+02 -.869959552E+02 -.870149379E+02 -.870149379E+02
 -.869332327E+02 -.869332327E+02 -.869098167E+02 -.868678313E+02 -.868108024E+02 -.867412525E+02 -.866609437E+02 -.865710610E+02 -.864723535E+02 -.863652410E+02 -.862498966E+02 -.861263105E+02 -.859943391E+02 -.858537444E+02 -.857042257E+02 -.855454452E+02 -.853770503E+02 -.851986930E+02 -.850100478E+02 -.848108279E+02 -.846008020E+02 -.843798094E+02 -.841477770E+02 -.839047346E+02 -.836508318E+02 -.833863537E+02 -.831117372E+02 -.828275865E+02 -.825346869E+02 -.822340181E+02 -.819267644E+02 -.816143222E+02 -.812983042E+02 -.809805381E+02 -.806630617E+02 -.803481100E+02 -.800380977E+02 -.797355933E+02 -.794432870E+02 -.791639508E+02 -.789003931E+02 -.786554063E+02 -.784317107E+02 -.782318958E+02 -.780583598E+02 -.779132511E+02 -.777984133E+02 -.777153356E+02 -.776651128E+02 -.776484135E+02 -.776654621E+02 -.777160317E+02 -.777994504E+02 -.779146210E+02 -.780600513E+02 -.782338948E+02 -.784340002E+02 -.786579661E+02 -.789031999E+02 -.791669779E+02 -.794465042E+02 -.797389671E+02 -.800415904E+02 -.803516801E+02 -.806666636E+02 -.809841217E+02 -.813018147E+02 -.816177002E+02 -.819299451E+02 -.822369315E+02 -.825372575E+02 -.828297330E+02 -.831133724E+02 -.833873844E+02 -.836511590E+02 -.839042532E+02 -.841463765E+02 -.843773745E+02 -.845972133E+02 -.848059637E+02 -.850037857E+02 -.851909132E+02 -.853676396E+02 -.855343026E+02 -.856912701E+02 -.858389249E+02 -.859776492E+02 -.861078065E+02 -.862297227E+02 -.863436622E+02 -.864498000E+02 -.865481860E+02 -.866387007E+02 -.867209974E+02 -.867944276E+02 -.868579438E+02 -.869099716E+02 -.869482421E+02 -.869695717E+02 -.869695717E+02
 -.869008587E+02 -.869008587E+02 -.868758392E+02 -.868311158E+02 -.867705988E+02 -.866971314E+02 -.866127470E+02 -.865188658E+02 -.864164447E+02 -.863060922E+02 -.861881563E+02 -.860627926E+02 -.859300173E+02 -.857897488E+02 -.856418410E+02 -.854861101E+02 -.853223570E+02 -.851503869E+02 -.849700261E+02 -.847811369E+02 -.845836325E+02 -.843774899E+02 -.841627634E+02 -.839395968E+02 -.837082358E+02 -.834690397E+02 -.832224918E+02 -.829692105E+02 -.827099569E+02 -.824456430E+02 -.821773362E+02 -.819062621E+02 -.816338041E+02 -.813614994E+02 -.810910316E+02 -.808242183E+02 -.805629949E+02 -.803093929E+02 -.800655146E+02 -.798335024E+02 -.796155047E+02 -.794136382E+02 -.792299480E+02 -.790663662E+02 -.789246704E+02 -.788064444E+02 -.787130405E+02 -.786455471E+02 -.786047616E+02 -.785911702E+02 -.786049353E+02 -.786458915E+02 -.787135496E+02 -.788071092E+02 -.789254788E+02 -.790673029E+02 -.792309948E+02 -.794147732E+02 -.796167028E+02 -.798347350E+02 -.800667494E+02 -.803105938E+02 -.805641219E+02 -.808252274E+02 -.810918742E+02 -.813621226E+02 -.816341503E+02 -.819062687E+02 -.821769356E+02 -.824447623E+02 -.827085177E+02 -.829671288E+02 -.832196781E+02 -.834653986E+02 -.837036667E+02 -.839339934E+02 -.841560149E+02 -.843694815E+02 -.845742464E+02 -.847702543E+02 -.849575293E+02 -.851361628E+02 -.853063015E+02 -.854681346E+02 -.856218806E+02 -.857677735E+02 -.859060468E+02 -.860369169E+02 -.861605618E+02 -.862770969E+02 -.863865449E+02 -.864887973E+02 -.865835665E+02 -.866703232E+02 -.867482156E+02 -.868159642E+02 -.868717237E+02 -.869129029E+02 -.869359271E+02 -.869359271E+02
 -.868791823E+02 -.868791823E+02 -.868531441E+02 -.868067102E+02 -.867440651E+02 -.866682858E+02 -.865816089E+02 -.864856343E+02 -.863814813E+02 -.862699078E+02 -.861514021E+02 -.860262535E+02 -.858946073E+02 -.857565078E+02 -.856119323E+02 -.854608183E+02 -.853030863E+02 -.851386578E+02 -.849674720E+02 -.847894994E+02 -.846047543E+02 -.844133065E+02 -.842152917E+02 -.840109210E+02 -.838004906E+02 -.835843893E+02 -.833631069E+02 -.831372395E+02 -.829074956E+02 -.826746992E+02 -.824397919E+02 -.822038324E+02 -.819679946E+02 -.817335617E+02 -.815019186E+02 -.812745411E+02 -.810529811E+02 -.808388498E+02 -.806337975E+02 -.804394898E+02 -.802575829E+02 -.800896956E+02 -.799373807E+02 -.798020962E+02 -.796851759E+02 -.795878022E+02 -.795109808E+02 -.794555183E+02 -.794220040E+02 -.794107967E+02 -.794220157E+02 -.794555384E+02 -.795110032E+02 -.795878173E+02 -.796851710E+02 -.798020552E+02 -.799372843E+02 -.800895210E+02 -.802573038E+02 -.804390762E+02 -.806332157E+02 -.808380624E+02 -.810519462E+02 -.812732131E+02 -.815002475E+02 -.817314926E+02 -.819654684E+02 -.822007850E+02 -.824361540E+02 -.826703967E+02 -.829024489E+02 -.831313639E+02 -.833563121E+02 -.835765801E+02 -.837915664E+02 -.840007769E+02 -.842038185E+02 -.844003920E+02 -.845902845E+02 -.847733604E+02 -.849495527E+02 -.851188534E+02 -.852813033E+02 -.854369811E+02 -.855859919E+02 -.857284538E+02 -.858644835E+02 -.859941788E+02 -.861175979E+02 -.862347345E+02 -.863454863E+02 -.864496152E+02 -.865466969E+02 -.866360549E+02 -.867166766E+02 -.867871018E+02 -.868452789E+02 -.868883756E+02 -.869125312E+02 -.869125312E+02
 -.868666193E+02 -.868666193E+02 -.868400546E+02 -.867927718E+02 -.867291340E+02 -.866523764E+02 -.865648780E+02 -.864683692E+02 -.863640904E+02 -.862529137E+02 -.861354362E+02 -.860120521E+02 -.858830083E+02 -.857484479E+02 -.856084447E+02 -.854630300E+02 -.853122148E+02 -.851560076E+02 -.849944298E+02 -.848275280E+02 -.846553853E+02 -.844781311E+02 -.842959495E+02 -.841090871E+02 -.839178597E+02 -.837226582E+02 -.835239537E+02 -.833223015E+02 -.831183434E+02 -.829128099E+02 -.827065196E+02 -.825003782E+02 -.822953742E+02 -.820925743E+02 -.818931157E+02 -.816981962E+02 -.815090627E+02 -.813269975E+02 -.811533020E+02 -.809892796E+02 -.808362164E+02 -.806953609E+02 -.805679035E+02 -.804549558E+02 -.803575297E+02 -.802765185E+02 -.802126793E+02 -.801666177E+02 -.801387749E+02 -.801294190E+02 -.801386390E+02 -.801663425E+02 -.802122585E+02 -.802759421E+02 -.803567847E+02 -.804540257E+02 -.805667685E+02 -.806939974E+02 -.808345976E+02 -.809873748E+02 -.811510767E+02 -.813244133E+02 -.815060773E+02 -.816947630E+02 -.818891840E+02 -.820880889E+02 -.822902751E+02 -.824946011E+02 -.826999952E+02 -.829054639E+02 -.831100967E+02 -.833130699E+02 -.835136482E+02 -.837111849E+02 -.839051204E+02 -.840949795E+02 -.842803680E+02 -.844609679E+02 -.846365319E+02 -.848068770E+02 -.849718781E+02 -.851314599E+02 -.852855888E+02 -.854342634E+02 -.855775040E+02 -.857153409E+02 -.858477999E+02 -.859748857E+02 -.860965616E+02 -.862127241E+02 -.863231708E+02 -.864275605E+02 -.865253608E+02 -.866157813E+02 -.866976865E+02 -.867694823E+02 -.868289679E+02 -.868731424E+02 -.868979505E+02 -.868979505E+02
 -.868616973E+02 -.868616973E+02 -.868350136E+02 -.867875934E+02 -.867238963E+02 -.866472506E+02 -.865601254E+02 -.864643383E+02 -.863612147E+02 -.862517096E+02 -.861365010E+02 -.860160627E+02 -.858907190E+02 -.857606889E+02 -.856261195E+02 -.854871129E+02 -.853437475E+02 -.851960950E+02 -.850442351E+02 -.848882664E+02 -.847283166E+02 -.845645510E+02 -.843971793E+02 -.842264618E+02 -.840527144E+02 -.838763133E+02 -.836976977E+02 -.835173723E+02 -.833359092E+02 -.831539472E+02 -.829721916E+02 -.827914114E+02 -.826124362E+02 -.824361504E+02 -.822634872E+02 -.820954202E+02 -.819329538E+02 -.817771123E+02 -.816289275E+02 -.814894255E+02 -.813596122E+02 -.812404584E+02 -.811328848E+02 -.810377470E+02 -.809558207E+02 -.808877880E+02 -.808342255E+02 -.807955929E+02 -.807722246E+02 -.807643233E+02 -.807719559E+02 -.807950522E+02 -.808334062E+02 -.808866803E+02 -.809544111E+02 -.810360191E+02 -.811308184E+02 -.812380299E+02 -.813567944E+02 -.814861876E+02 -.816252349E+02 -.817729265E+02 -.819282324E+02 -.820901168E+02 -.822575511E+02 -.824295267E+02 -.826050656E+02 -.827832302E+02 -.829631313E+02 -.831439349E+02 -.833248673E+02 -.835052187E+02 -.836843456E+02 -.838616720E+02 -.840366891E+02 -.842089543E+02 -.843780891E+02 -.845437761E+02 -.847057551E+02 -.848638187E+02 -.850178071E+02 -.851676016E+02 -.853131178E+02 -.854542978E+02 -.855911003E+02 -.857234898E+02 -.858514233E+02 -.859748340E+02 -.860936114E+02 -.862075762E+02 -.863164484E+02 -.864198071E+02 -.865170379E+02 -.866072655E+02 -.866892660E+02 -.867613522E+02 -.868212245E+02 -.868657758E+02 -.868908356E+02 -.868908356E+02
 -.868630807E+02 -.868630807E+02 -.868366104E+02 -.867896307E+02 -.867266294E+02 -.866509728E+02 -.865651751E+02 -.864711044E+02 -.863701397E+02 -.862632917E+02 -.861512957E+02 -.860346828E+02 -.859138344E+02 -.857890255E+02 -.856604577E+02 -.855282849E+02 -.853926343E+02 -.852536225E+02 -.851113688E+02 -.849660059E+02 -.848176886E+02 -.846666014E+02 -.845129639E+02 -.843570362E+02 -.841991225E+02 -.840395745E+02 -.838787933E+02 -.837172309E+02 -.835553906E+02 -.833938267E+02 -.832331428E+02 -.830739895E+02 -.829170610E+02 -.827630902E+02 -.826128434E+02 -.824671136E+02 -.823267123E+02 -.821924613E+02 -.820651828E+02 -.819456895E+02 -.818347737E+02 -.817331960E+02 -.816416745E+02 -.815608736E+02 -.814913935E+02 -.814337604E+02 -.813884178E+02 -.813557183E+02 -.813359183E+02 -.813291725E+02 -.813355319E+02 -.813549422E+02 -.813872454E+02 -.814321819E+02 -.814893956E+02 -.815584398E+02 -.816387849E+02 -.817298271E+02 -.818308985E+02 -.819412775E+02 -.820601997E+02 -.821868691E+02 -.823204693E+02 -.824601740E+02 -.826051575E+02 -.827546042E+02 -.829077169E+02 -.830637252E+02 -.832218917E+02 -.833815181E+02 -.835419496E+02 -.837025782E+02 -.838628459E+02 -.840222455E+02 -.841803218E+02 -.843366710E+02 -.844909396E+02 -.846428227E+02 -.847920613E+02 -.849384390E+02 -.850817776E+02 -.852219324E+02 -.853587861E+02 -.854922420E+02 -.856222151E+02 -.857486222E+02 -.858713692E+02 -.859903355E+02 -.861053549E+02 -.862161908E+02 -.863225049E+02 -.864238172E+02 -.865194539E+02 -.866084805E+02 -.866896145E+02 -.867611111E+02 -.868206153E+02 -.868649672E+02 -.868899480E+02 -.868899480E+02
 -.868695822E+02 -.868695822E+02 -.868435916E+02 -.867975142E+02 -.867358090E+02 -.866618346E+02 -.865781131E+02 -.864865316E+02 -.863884962E+02 -.862850506E+02 -.861769668E+02 -.860648146E+02 -.859490153E+02 -.858298838E+02 -.857076603E+02 -.855825354E+02 -.854546704E+02 -.853242124E+02 -.851913066E+02 -.850561064E+02 -.849187814E+02 -.847795234E+02 -.846385519E+02 -.844961180E+02 -.843525073E+02 -.842080427E+02 -.840630853E+02 -.839180355E+02 -.837733328E+02 -.836294551E+02 -.834869172E+02 -.833462681E+02 -.832080883E+02 -.830729854E+02 -.829415896E+02 -.828145483E+02 -.826925196E+02 -.825761656E+02 -.824661450E+02 -.823631053E+02 -.822676746E+02 -.821804532E+02 -.821020055E+02 -.820328518E+02 -.819734607E+02 -.819242416E+02 -.818855389E+02 -.818576260E+02 -.818407008E+02 -.818348831E+02 -.818402117E+02 -.818566444E+02 -.818840586E+02 -.819222527E+02 -.819709502E+02 -.820298036E+02 -.820984000E+02 -.821762673E+02 -.822628820E+02 -.823576762E+02 -.824600459E+02 -.825693595E+02 -.826849658E+02 -.828062024E+02 -.829324034E+02 -.830629068E+02 -.831970615E+02 -.833342331E+02 -.834738101E+02 -.836152083E+02 -.837578746E+02 -.839012907E+02 -.840449751E+02 -.841884852E+02 -.843314177E+02 -.844734096E+02 -.846141368E+02 -.847533138E+02 -.848906913E+02 -.850260538E+02 -.851592164E+02 -.852900205E+02 -.854183290E+02 -.855440197E+02 -.856669778E+02 -.857870864E+02 -.859042145E+02 -.860182027E+02 -.861288438E+02 -.862358594E+02 -.863388694E+02 -.864373522E+02 -.865305944E+02 -.866176243E+02 -.866971261E+02 -.867673279E+02 -.868258556E+02 -.868695417E+02 -.868941752E+02 -.868941752E+02
 -.868801646E+02 -.868801646E+02 -.868548632E+02 -.868100498E+02 -.867501086E+02 -.866783532E+02 -.865972825E+02 -.865087768E+02 -.864142475E+02 -.863147520E+02 -.862110817E+02 -.861038299E+02 -.859934435E+02 -.858802638E+02 -.857645569E+02 -.856465384E+02 -.855263920E+02 -.854042842E+02 -.852803759E+02 -.851548317E+02 -.850278269E+02 -.848995531E+02 -.847702232E+02 -.846400741E+02 -.845093696E+02 -.843784022E+02 -.842474941E+02 -.841169973E+02 -.839872936E+02 -.838587936E+02 -.837319353E+02 -.836071817E+02 -.834850180E+02 -.833659488E+02 -.832504934E+02 -.831391819E+02 -.830325499E+02 -.829311333E+02 -.828354625E+02 -.827460565E+02 -.826634162E+02 -.825880187E+02 -.825203109E+02 -.824607035E+02 -.824095650E+02 -.823672170E+02 -.823339291E+02 -.823099149E+02 -.822953291E+02 -.822902647E+02 -.822947519E+02 -.823087574E+02 -.823321850E+02 -.823648769E+02 -.824066164E+02 -.824571305E+02 -.825160947E+02 -.825831369E+02 -.826578433E+02 -.827397636E+02 -.828284175E+02 -.829233005E+02 -.830238901E+02 -.831296525E+02 -.832400483E+02 -.833545381E+02 -.834725884E+02 -.835936761E+02 -.837172932E+02 -.838429508E+02 -.839701825E+02 -.840985471E+02 -.842276310E+02 -.843570497E+02 -.844864490E+02 -.846155052E+02 -.847439253E+02 -.848714463E+02 -.849978335E+02 -.851228788E+02 -.852463982E+02 -.853682278E+02 -.854882198E+02 -.856062366E+02 -.857221441E+02 -.858358027E+02 -.859470560E+02 -.860557172E+02 -.861615507E+02 -.862642491E+02 -.863634042E+02 -.864584680E+02 -.865487036E+02 -.866331208E+02 -.867103922E+02 -.867787441E+02 -.868358138E+02 -.868784631E+02 -.869025351E+02 -.869025351E+02
 -.868939351E+02 -.868939351E+02 -.868694841E+02 -.868262117E+02 -.867683907E+02 -.866992594E+02 -.866212690E+02 -.865362717E+02 -.864456662E+02 -.863505076E+02 -.862515929E+02 -.861495261E+02 -.860447681E+02 -.859376757E+02 -.858285311E+02 -.857175650E+02 -.856049749E+02 -.854909382E+02 -.853756242E+02 -.852592014E+02 -.851418450E+02 -.850237416E+02 -.849050931E+02 -.847861200E+02 -.846670630E+02 -.845481850E+02 -.844297712E+02 -.843121298E+02 -.841955914E+02 -.840805081E+02 -.839672521E+02 -.838562139E+02 -.837477997E+02 -.836424290E+02 -.835405309E+02 -.834425409E+02 -.833488967E+02 -.832600339E+02 -.831763818E+02 -.830983584E+02 -.830263661E+02 -.829607864E+02 -.829019755E+02 -.828502598E+02 -.828059316E+02 -.827692453E+02 -.827404137E+02 -.827196051E+02 -.827069413E+02 -.827024952E+02 -.827062903E+02 -.827183003E+02 -.827384489E+02 -.827666116E+02 -.828026168E+02 -.828462488E+02 -.828972502E+02 -.829553254E+02 -.830201451E+02 -.830913497E+02 -.831685546E+02 -.832513543E+02 -.833393275E+02 -.834320416E+02 -.835290577E+02 -.836299347E+02 -.837342339E+02 -.838415229E+02 -.839513790E+02 -.840633927E+02 -.841771707E+02 -.842923378E+02 -.844085393E+02 -.845254426E+02 -.846427378E+02 -.847601386E+02 -.848773823E+02 -.849942292E+02 -.851104620E+02 -.852258838E+02 -.853403160E+02 -.854535954E+02 -.855655702E+02 -.856760948E+02 -.857850237E+02 -.858922027E+02 -.859974592E+02 -.861005884E+02 -.862013360E+02 -.862993767E+02 -.863942850E+02 -.864854991E+02 -.865722724E+02 -.866536116E+02 -.867281957E+02 -.867942699E+02 -.868495079E+02 -.868908313E+02 -.869141740E+02 -.869141740E+02
 -.869101358E+02 -.869101358E+02 -.868866557E+02 -.868451304E+02 -.867896926E+02 -.867234818E+02 -.866488812E+02 -.865676986E+02 -.864813051E+02 -.863907409E+02 -.862967973E+02 -.862000787E+02 -.861010504E+02 -.860000764E+02 -.858974466E+02 -.857933997E+02 -.856881400E+02 -.855818501E+02 -.854747015E+02 -.853668622E+02 -.852585032E+02 -.851498028E+02 -.850409501E+02 -.849321479E+02 -.848236143E+02 -.847155839E+02 -.846083083E+02 -.845020566E+02 -.843971144E+02 -.842937835E+02 -.841923801E+02 -.840932339E+02 -.839966855E+02 -.839030844E+02 -.838127862E+02 -.837261499E+02 -.836435346E+02 -.835652961E+02 -.834917835E+02 -.834233354E+02 -.833602768E+02 -.833029145E+02 -.832515346E+02 -.832063981E+02 -.831677385E+02 -.831357585E+02 -.831106272E+02 -.830924785E+02 -.830814088E+02 -.830774757E+02 -.830806978E+02 -.830910538E+02 -.831084830E+02 -.831328862E+02 -.831641267E+02 -.832020323E+02 -.832463976E+02 -.832969862E+02 -.833535339E+02 -.834157520E+02 -.834833303E+02 -.835559411E+02 -.836332428E+02 -.837148831E+02 -.838005033E+02 -.838897412E+02 -.839822348E+02 -.840776257E+02 -.841755613E+02 -.842756983E+02 -.843777045E+02 -.844812610E+02 -.845860642E+02 -.846918264E+02 -.847982777E+02 -.849051658E+02 -.850122566E+02 -.851193337E+02 -.852261977E+02 -.853326649E+02 -.854385654E+02 -.855437404E+02 -.856480385E+02 -.857513116E+02 -.858534084E+02 -.859541670E+02 -.860534052E+02 -.861509076E+02 -.862464094E+02 -.863395756E+02 -.864299732E+02 -.865170363E+02 -.866000201E+02 -.866779410E+02 -.867494986E+02 -.868129742E+02 -.868660978E+02 -.869058751E+02 -.869283604E+02 -.869283604E+02
 -.869281317E+02 -.869281317E+02 -.869057094E+02 -.868660786E+02 -.868132101E+02 -.867501265E+02 -.866791278E+02 -.866019638E+02 -.865199666E+02 -.864341517E+02 -.863452951E+02 -.862539936E+02 -.861607098E+02 -.860658074E+02 -.859695784E+02 -.858722636E+02 -.857740689E+02 -.856751773E+02 -.855757588E+02 -.854759776E+02 -.853759979E+02 -.852759877E+02 -.851761226E+02 -.850765877E+02 -.849775794E+02 -.848793064E+02 -.847819901E+02 -.846858648E+02 -.845911773E+02 -.844981861E+02 -.844071604E+02 -.843183786E+02 -.842321270E+02 -.841486976E+02 -.840683860E+02 -.839914892E+02 -.839183030E+02 -.838491191E+02 -.837842230E+02 -.837238905E+02 -.836683853E+02 -.836179559E+02 -.835728330E+02 -.835332272E+02 -.834993259E+02 -.834712918E+02 -.834492604E+02 -.834333386E+02 -.834236035E+02 -.834201009E+02 -.834228456E+02 -.834318202E+02 -.834469760E+02 -.834682333E+02 -.834954826E+02 -.835285855E+02 -.835673767E+02 -.836116660E+02 -.836612401E+02 -.837158656E+02 -.837752911E+02 -.838392501E+02 -.839074642E+02 -.839796451E+02 -.840554982E+02 -.841347251E+02 -.842170261E+02 -.843021029E+02 -.843896610E+02 -.844794117E+02 -.845710743E+02 -.846643776E+02 -.847590613E+02 -.848548774E+02 -.849515907E+02 -.850489799E+02 -.851468369E+02 -.852449677E+02 -.853431906E+02 -.854413359E+02 -.855392441E+02 -.856367630E+02 -.857337452E+02 -.858300433E+02 -.859255050E+02 -.860199652E+02 -.861132375E+02 -.862051019E+02 -.862952894E+02 -.863834619E+02 -.864691866E+02 -.865519018E+02 -.866308734E+02 -.867051377E+02 -.867734267E+02 -.868340711E+02 -.868848736E+02 -.869229423E+02 -.869444749E+02 -.869444749E+02
 -.869473972E+02 -.869473972E+02 -.869260921E+02 -.868884553E+02 -.868382798E+02 -.867784576E+02 -.867111939E+02 -.866381704E+02 -.865606716E+02 -.864796798E+02 -.863959491E+02 -.863100621E+02 -.862224725E+02 -.861335391E+02 -.860435505E+02 -.859527456E+02 -.858613278E+02 -.857694775E+02 -.856773603E+02 -.855851343E+02 -.854929552E+02 -.854009801E+02 -.853093707E+02 -.852182951E+02 -.851279296E+02 -.850384594E+02 -.849500789E+02 -.848629922E+02 -.847774124E+02 -.846935612E+02 -.846116679E+02 -.845319682E+02 -.844547034E+02 -.843801180E+02 -.843084585E+02 -.842399716E+02 -.841749018E+02 -.841134897E+02 -.840559696E+02 -.840025671E+02 -.839534976E+02 -.839089634E+02 -.838691518E+02 -.838342333E+02 -.838043597E+02 -.837796623E+02 -.837602502E+02 -.837462096E+02 -.837376022E+02 -.837344651E+02 -.837368097E+02 -.837446220E+02 -.837578625E+02 -.837764670E+02 -.838003467E+02 -.838293900E+02 -.838634629E+02 -.839024114E+02 -.839460622E+02 -.839942256E+02 -.840466966E+02 -.841032574E+02 -.841636799E+02 -.842277271E+02 -.842951561E+02 -.843657199E+02 -.844391694E+02 -.845152558E+02 -.845937322E+02 -.846743556E+02 -.847568880E+02 -.848410986E+02 -.849267643E+02 -.850136710E+02 -.851016144E+02 -.851904001E+02 -.852798443E+02 -.853697730E+02 -.854600220E+02 -.855504355E+02 -.856408650E+02 -.857311667E+02 -.858211989E+02 -.859108179E+02 -.859998731E+02 -.860882001E+02 -.861756124E+02 -.862618898E+02 -.863467639E+02 -.864298993E+02 -.865108689E+02 -.865891221E+02 -.866639427E+02 -.867343949E+02 -.867992524E+02 -.868569060E+02 -.869052426E+02 -.869414880E+02 -.869620002E+02 -.869620002E+02
 -.869675030E+02 -.869675030E+02 -.869473521E+02 -.869117701E+02 -.868643611E+02 -.868078765E+02 -.867444182E+02 -.866755927E+02 -.866026296E+02 -.865264723E+02 -.864478475E+02 -.863673185E+02 -.862853259E+02 -.862022191E+02 -.861182799E+02 -.860337418E+02 -.859488032E+02 -.858636391E+02 -.857784090E+02 -.856932635E+02 -.856083489E+02 -.855238111E+02 -.854397981E+02 -.853564623E+02 -.852739614E+02 -.851924593E+02 -.851121269E+02 -.850331419E+02 -.849556884E+02 -.848799567E+02 -.848061427E+02 -.847344463E+02 -.846650712E+02 -.845982228E+02 -.845341077E+02 -.844729312E+02 -.844148964E+02 -.843602024E+02 -.843090425E+02 -.842616023E+02 -.842180584E+02 -.841785764E+02 -.841433092E+02 -.841123959E+02 -.840859599E+02 -.840641077E+02 -.840469280E+02 -.840344904E+02 -.840268451E+02 -.840240216E+02 -.840260294E+02 -.840328567E+02 -.840444716E+02 -.840608216E+02 -.840818348E+02 -.841074201E+02 -.841374686E+02 -.841718547E+02 -.842104370E+02 -.842530601E+02 -.842995562E+02 -.843497465E+02 -.844034429E+02 -.844604498E+02 -.845205662E+02 -.845835866E+02 -.846493035E+02 -.847175085E+02 -.847879941E+02 -.848605550E+02 -.849349895E+02 -.850111005E+02 -.850886966E+02 -.851675931E+02 -.852476121E+02 -.853285835E+02 -.854103447E+02 -.854927405E+02 -.855756227E+02 -.856588494E+02 -.857422829E+02 -.858257888E+02 -.859092322E+02 -.859924749E+02 -.860753704E+02 -.861577577E+02 -.862394529E+02 -.863202393E+02 -.863998531E+02 -.864779657E+02 -.865541605E+02 -.866279028E+02 -.866985002E+02 -.867650511E+02 -.868263779E+02 -.868809395E+02 -.869267165E+02 -.869610626E+02 -.869805089E+02 -.869805089E+02
 -.869881033E+02 -.869881033E+02 -.869691257E+02 -.869356286E+02 -.868910195E+02 -.868379030E+02 -.867782717E+02 -.867136511E+02 -.866452113E+02 -.865738525E+02 -.865002696E+02 -.864250030E+02 -.863484766E+02 -.862710274E+02 -.861929278E+02 -.861144033E+02 -.860356452E+02 -.859568216E+02 -.858780845E+02 -.857995759E+02 -.857214328E+02 -.856437896E+02 -.855667816E+02 -.854905462E+02 -.854152243E+02 -.853409613E+02 -.852679070E+02 -.851962161E+02 -.851260482E+02 -.850575669E+02 -.849909394E+02 -.849263362E+02 -.848639294E+02 -.848038925E+02 -.847463986E+02 -.846916196E+02 -.846397248E+02 -.845908798E+02 -.845452444E+02 -.845029723E+02 -.844642090E+02 -.844290907E+02 -.843977429E+02 -.843702795E+02 -.843468015E+02 -.843273959E+02 -.843121350E+02 -.843010756E+02 -.842942583E+02 -.842917074E+02 -.842934301E+02 -.842994170E+02 -.843096418E+02 -.843240616E+02 -.843426175E+02 -.843652351E+02 -.843918252E+02 -.844222847E+02 -.844564977E+02 -.844943364E+02 -.845356625E+02 -.845803285E+02 -.846281787E+02 -.846790511E+02 -.847327784E+02 -.847891891E+02 -.848481097E+02 -.849093652E+02 -.849727805E+02 -.850381819E+02 -.851053978E+02 -.851742597E+02 -.852446034E+02 -.853162690E+02 -.853891020E+02 -.854629531E+02 -.855376788E+02 -.856131410E+02 -.856892063E+02 -.857657455E+02 -.858426323E+02 -.859197413E+02 -.859969456E+02 -.860741135E+02 -.861511042E+02 -.862277618E+02 -.863039077E+02 -.863793311E+02 -.864537757E+02 -.865269229E+02 -.865983705E+02 -.866676035E+02 -.867339576E+02 -.867965702E+02 -.868543179E+02 -.869057332E+02 -.869488975E+02 -.869812997E+02 -.869996527E+02 -.869996527E+02
 -.870089233E+02 -.870089233E+02 -.869911243E+02 -.869597182E+02 -.869179115E+02 -.868681581E+02 -.868123374E+02 -.867518903E+02 -.866879242E+02 -.866212924E+02 -.865526555E+02 -.864825280E+02 -.864113146E+02 -.863393377E+02 -.862668580E+02 -.861940913E+02 -.861212206E+02 -.860484057E+02 -.859757904E+02 -.859035078E+02 -.858316850E+02 -.857604459E+02 -.856899133E+02 -.856202112E+02 -.855514653E+02 -.854838042E+02 -.854173595E+02 -.853522663E+02 -.852886627E+02 -.852266896E+02 -.851664905E+02 -.851082106E+02 -.850519961E+02 -.849979936E+02 -.849463490E+02 -.848972067E+02 -.848507082E+02 -.848069917E+02 -.847661904E+02 -.847284317E+02 -.846938360E+02 -.846625159E+02 -.846345751E+02 -.846101073E+02 -.845891955E+02 -.845719112E+02 -.845583137E+02 -.845484494E+02 -.845423516E+02 -.845400401E+02 -.845415207E+02 -.845467856E+02 -.845558131E+02 -.845685680E+02 -.845850018E+02 -.846050532E+02 -.846286490E+02 -.846557041E+02 -.846861228E+02 -.847197997E+02 -.847566203E+02 -.847964622E+02 -.848391962E+02 -.848846873E+02 -.849327958E+02 -.849833782E+02 -.850362886E+02 -.850913798E+02 -.851485035E+02 -.852075125E+02 -.852682604E+02 -.853306030E+02 -.853943988E+02 -.854595095E+02 -.855258007E+02 -.855931416E+02 -.856614054E+02 -.857304693E+02 -.858002134E+02 -.858705208E+02 -.859412756E+02 -.860123618E+02 -.860836606E+02 -.861550479E+02 -.862263893E+02 -.862975355E+02 -.863683150E+02 -.864385247E+02 -.865079179E+02 -.865761889E+02 -.866429522E+02 -.867077157E+02 -.867698464E+02 -.868285245E+02 -.868826840E+02 -.869309359E+02 -.869714664E+02 -.870019050E+02 -.870191517E+02 -.870191517E+02
 -.870297492E+02 -.870297492E+02 -.870131232E+02 -.869837956E+02 -.869447703E+02 -.868983481E+02 -.868462931E+02 -.867899597E+02 -.867303901E+02 -.866683888E+02 -.866045795E+02 -.865394493E+02 -.864733818E+02 -.864066829E+02 -.863396004E+02 -.862723392E+02 -.862050727E+02 -.861379519E+02 -.860711117E+02 -.860046763E+02 -.859387631E+02 -.858734856E+02 -.858089554E+02 -.857452839E+02 -.856825833E+02 -.856209674E+02 -.855605519E+02 -.855014545E+02 -.854437953E+02 -.853876958E+02 -.853332791E+02 -.852806695E+02 -.852299915E+02 -.851813693E+02 -.851349262E+02 -.850907839E+02 -.850490613E+02 -.850098741E+02 -.849733334E+02 -.849395456E+02 -.849086109E+02 -.848806227E+02 -.848556668E+02 -.848338209E+02 -.848151535E+02 -.847997236E+02 -.847875801E+02 -.847787612E+02 -.847732943E+02 -.847711955E+02 -.847724696E+02 -.847771101E+02 -.847850990E+02 -.847964071E+02 -.848109946E+02 -.848288106E+02 -.848497946E+02 -.848738761E+02 -.849009759E+02 -.849310064E+02 -.849638725E+02 -.849994723E+02 -.850376980E+02 -.850784367E+02 -.851215713E+02 -.851669813E+02 -.852145439E+02 -.852641343E+02 -.853156272E+02 -.853688970E+02 -.854238187E+02 -.854802686E+02 -.855381249E+02 -.855972676E+02 -.856575795E+02 -.857189460E+02 -.857812554E+02 -.858443982E+02 -.859082671E+02 -.859727563E+02 -.860377601E+02 -.861031714E+02 -.861688801E+02 -.862347693E+02 -.863007123E+02 -.863665674E+02 -.864321709E+02 -.864973293E+02 -.865618071E+02 -.866253131E+02 -.866874805E+02 -.867478427E+02 -.868058001E+02 -.868605779E+02 -.869111708E+02 -.869562706E+02 -.869941713E+02 -.870226458E+02 -.870387846E+02 -.870387846E+02
 -.870504178E+02 -.870504178E+02 -.870349514E+02 -.870076760E+02 -.869713932E+02 -.869282505E+02 -.868798959E+02 -.868275959E+02 -.867723263E+02 -.867148414E+02 -.866557271E+02 -.865954412E+02 -.865343452E+02 -.864727273E+02 -.864108214E+02 -.863488206E+02 -.862868882E+02 -.862251657E+02 -.861637789E+02 -.861028433E+02 -.860424668E+02 -.859827530E+02 -.859238030E+02 -.858657169E+02 -.858085947E+02 -.857525371E+02 -.856976459E+02 -.856440239E+02 -.855917753E+02 -.855410052E+02 -.854918197E+02 -.854443252E+02 -.853986278E+02 -.853548333E+02 -.853130463E+02 -.852733694E+02 -.852359030E+02 -.852007442E+02 -.851679864E+02 -.851377183E+02 -.851100238E+02 -.850849807E+02 -.850626605E+02 -.850431277E+02 -.850264391E+02 -.850126436E+02 -.850017817E+02 -.849938851E+02 -.849889762E+02 -.849870686E+02 -.849881659E+02 -.849922628E+02 -.849993443E+02 -.850093862E+02 -.850223554E+02 -.850382096E+02 -.850568986E+02 -.850783638E+02 -.851025393E+02 -.851293519E+02 -.851587225E+02 -.851905657E+02 -.852247914E+02 -.852613047E+02 -.853000073E+02 -.853407976E+02 -.853835716E+02 -.854282238E+02 -.854746476E+02 -.855227357E+02 -.855723813E+02 -.856234780E+02 -.856759205E+02 -.857296048E+02 -.857844287E+02 -.858402918E+02 -.858970953E+02 -.859547421E+02 -.860131360E+02 -.860721815E+02 -.861317825E+02 -.861918407E+02 -.862522541E+02 -.863129139E+02 -.863737012E+02 -.864344822E+02 -.864951025E+02 -.865553786E+02 -.866150878E+02 -.866739545E+02 -.867316325E+02 -.867876815E+02 -.868415374E+02 -.868924722E+02 -.869395427E+02 -.869815231E+02 -.870168169E+02 -.870433418E+02 -.870583796E+02 -.870583796E+02
 -.870708086E+02 -.870708086E+02 -.870564822E+02 -.870312229E+02 -.869976314E+02 -.869577026E+02 -.869129685E+02 -.868646076E+02 -.868135290E+02 -.867604358E+02 -.867058752E+02 -.866502753E+02 -.865939742E+02 -.865372421E+02 -.864802980E+02 -.864233229E+02 -.863664692E+02 -.863098690E+02 -.862536391E+02 -.861978859E+02 -.861427084E+02 -.860882010E+02 -.860344550E+02 -.859815601E+02 -.859296056E+02 -.858786803E+02 -.858288738E+02 -.857802761E+02 -.857329778E+02 -.856870700E+02 -.856426439E+02 -.855997909E+02 -.855586019E+02 -.855191671E+02 -.854815752E+02 -.854459134E+02 -.854122664E+02 -.853807161E+02 -.853513411E+02 -.853242160E+02 -.852994109E+02 -.852769911E+02 -.852570162E+02 -.852395400E+02 -.852246099E+02 -.852122666E+02 -.852025438E+02 -.851954677E+02 -.851910571E+02 -.851893229E+02 -.851902684E+02 -.851938890E+02 -.852001721E+02 -.852090976E+02 -.852206379E+02 -.852347578E+02 -.852514154E+02 -.852705617E+02 -.852921416E+02 -.853160941E+02 -.853423528E+02 -.853708461E+02 -.854014982E+02 -.854342295E+02 -.854689567E+02 -.855055941E+02 -.855440537E+02 -.855842457E+02 -.856260792E+02 -.856694626E+02 -.857143043E+02 -.857605125E+02 -.858079963E+02 -.858566655E+02 -.859064308E+02 -.859572040E+02 -.860088981E+02 -.860614268E+02 -.861147042E+02 -.861686441E+02 -.862231595E+02 -.862781604E+02 -.863335529E+02 -.863892361E+02 -.864450992E+02 -.865010171E+02 -.865568446E+02 -.866124094E+02 -.866675021E+02 -.867218639E+02 -.867751698E+02 -.868270075E+02 -.868768490E+02 -.869240141E+02 -.869676227E+02 -.870065322E+02 -.870392560E+02 -.870638566E+02 -.870778066E+02 -.870778066E+02
 -.870908360E+02 -.870908360E+02 -.870776262E+02 -.870543400E+02 -.870233801E+02 -.869865904E+02 -.869453878E+02 -.869008633E+02 -.868538590E+02 -.868050272E+02 -.867548757E+02 -.867038023E+02 -.866521217E+02 -.866000851E+02 -.865478967E+02 -.864957245E+02 -.864437105E+02 -.863919768E+02 -.863406314E+02 -.862897718E+02 -.862394886E+02 -.861898674E+02 -.861409904E+02 -.860929380E+02 -.860457895E+02 -.859996236E+02 -.859545191E+02 -.859105546E+02 -.858678090E+02 -.858263612E+02 -.857862900E+02 -.857476740E+02 -.857105911E+02 -.856751182E+02 -.856413311E+02 -.856093037E+02 -.855791078E+02 -.855508127E+02 -.855244847E+02 -.855001867E+02 -.854779775E+02 -.854579120E+02 -.854400401E+02 -.854244069E+02 -.854110520E+02 -.854000094E+02 -.853913071E+02 -.853849672E+02 -.853810051E+02 -.853794301E+02 -.853802447E+02 -.853834450E+02 -.853890207E+02 -.853969548E+02 -.854072242E+02 -.854197996E+02 -.854346457E+02 -.854517216E+02 -.854709812E+02 -.854923733E+02 -.855158419E+02 -.855413270E+02 -.855687647E+02 -.855980876E+02 -.856292256E+02 -.856621058E+02 -.856966536E+02 -.857327924E+02 -.857704447E+02 -.858095321E+02 -.858499758E+02 -.858916968E+02 -.859346163E+02 -.859786560E+02 -.860237379E+02 -.860697847E+02 -.861167196E+02 -.861644660E+02 -.862129474E+02 -.862620863E+02 -.863118038E+02 -.863620182E+02 -.864126433E+02 -.864635861E+02 -.865147439E+02 -.865660003E+02 -.866172202E+02 -.866682425E+02 -.867188720E+02 -.867688671E+02 -.868179247E+02 -.868656610E+02 -.869115848E+02 -.869550643E+02 -.869952827E+02 -.870311807E+02 -.870613811E+02 -.870840905E+02 -.870969707E+02 -.870969707E+02
 -.871104433E+02 -.871104433E+02 -.870983242E+02 -.870769641E+02 -.870485710E+02 -.870148401E+02 -.869770749E+02 -.869362797E+02 -.868932301E+02 -.868485276E+02 -.868026409E+02 -.867559372E+02 -.867087074E+02 -.866611840E+02 -.866135555E+02 -.865659774E+02 -.865185808E+02 -.864714780E+02 -.864247681E+02 -.863785403E+02 -.863328770E+02 -.862878554E+02 -.862435495E+02 -.862000312E+02 -.861573707E+02 -.861156378E+02 -.860749015E+02 -.860352307E+02 -.859966939E+02 -.859593597E+02 -.859232961E+02 -.858885707E+02 -.858552504E+02 -.858234009E+02 -.857930870E+02 -.857643715E+02 -.857373154E+02 -.857119774E+02 -.856884135E+02 -.856666769E+02 -.856468172E+02 -.856288804E+02 -.856129087E+02 -.855989397E+02 -.855870068E+02 -.855771384E+02 -.855693580E+02 -.855636839E+02 -.855601292E+02 -.855587014E+02 -.855594028E+02 -.855622300E+02 -.855671743E+02 -.855742215E+02 -.855833522E+02 -.855945418E+02 -.856077608E+02 -.856229749E+02 -.856401451E+02 -.856592285E+02 -.856801779E+02 -.857029427E+02 -.857274690E+02 -.857536998E+02 -.857815756E+02 -.858110346E+02 -.858420133E+02 -.858744464E+02 -.859082676E+02 -.859434098E+02 -.859798051E+02 -.860173854E+02 -.860560826E+02 -.860958284E+02 -.861365550E+02 -.861781945E+02 -.862206793E+02 -.862639415E+02 -.863079129E+02 -.863525242E+02 -.863977043E+02 -.864433789E+02 -.864894695E+02 -.865358908E+02 -.865825483E+02 -.866293344E+02 -.866761240E+02 -.867227680E+02 -.867690851E+02 -.868148516E+02 -.868597868E+02 -.869035355E+02 -.869456437E+02 -.869855279E+02 -.870224348E+02 -.870553876E+02 -.870831177E+02 -.871039742E+02 -.871158055E+02 -.871158055E+02
 -.871295973E+02 -.871295973E+02 -.871185414E+02 -.870990583E+02 -.870731648E+02 -.870424103E+02 -.870079866E+02 -.869708126E+02 -.869315984E+02 -.868908950E+02 -.868491319E+02 -.868066463E+02 -.867637051E+02 -.867205217E+02 -.866772695E+02 -.866340911E+02 -.865911065E+02 -.865484187E+02 -.865061180E+02 -.864642855E+02 -.864229957E+02 -.863823180E+02 -.863423189E+02 -.863030622E+02 -.862646103E+02 -.862270246E+02 -.861903657E+02 -.861546936E+02 -.861200682E+02 -.860865488E+02 -.860541941E+02 -.860230624E+02 -.859932109E+02 -.859646962E+02 -.859375733E+02 -.859118959E+02 -.858877158E+02 -.858650827E+02 -.858440442E+02 -.858246451E+02 -.858069274E+02 -.857909298E+02 -.857766878E+02 -.857642332E+02 -.857535939E+02 -.857447939E+02 -.857378527E+02 -.857327857E+02 -.857296039E+02 -.857283136E+02 -.857289167E+02 -.857314102E+02 -.857357870E+02 -.857420350E+02 -.857501380E+02 -.857600753E+02 -.857718220E+02 -.857853493E+02 -.858006245E+02 -.858176112E+02 -.858362699E+02 -.858565577E+02 -.858784289E+02 -.859018355E+02 -.859267268E+02 -.859530505E+02 -.859807522E+02 -.860097766E+02 -.860400667E+02 -.860715649E+02 -.861042130E+02 -.861379523E+02 -.861727236E+02 -.862084679E+02 -.862451259E+02 -.862826382E+02 -.863209453E+02 -.863599874E+02 -.863997037E+02 -.864400324E+02 -.864809096E+02 -.865222683E+02 -.865640373E+02 -.866061388E+02 -.866484863E+02 -.866909813E+02 -.867335085E+02 -.867759310E+02 -.868180818E+02 -.868597550E+02 -.869006925E+02 -.869405680E+02 -.869789645E+02 -.870153468E+02 -.870490240E+02 -.870791017E+02 -.871044184E+02 -.871234633E+02 -.871342685E+02 -.871342685E+02
 -.871482827E+02 -.871482827E+02 -.871382626E+02 -.871206068E+02 -.870971455E+02 -.870692851E+02 -.870381080E+02 -.870044490E+02 -.869689536E+02 -.869321230E+02 -.868943482E+02 -.868559362E+02 -.868171302E+02 -.867781248E+02 -.867390779E+02 -.867001195E+02 -.866613589E+02 -.866228895E+02 -.865847931E+02 -.865471431E+02 -.865100063E+02 -.864734451E+02 -.864375185E+02 -.864022832E+02 -.863677944E+02 -.863341060E+02 -.863012710E+02 -.862693418E+02 -.862383703E+02 -.862084079E+02 -.861795052E+02 -.861517124E+02 -.861250786E+02 -.860996521E+02 -.860754799E+02 -.860526077E+02 -.860310797E+02 -.860109380E+02 -.859922228E+02 -.859749721E+02 -.859592214E+02 -.859450033E+02 -.859323478E+02 -.859212815E+02 -.859118280E+02 -.859040074E+02 -.858978361E+02 -.858933271E+02 -.858904895E+02 -.858893286E+02 -.858898459E+02 -.858920391E+02 -.858959020E+02 -.859014246E+02 -.859085931E+02 -.859173901E+02 -.859277949E+02 -.859397830E+02 -.859533269E+02 -.859683961E+02 -.859849570E+02 -.860029735E+02 -.860224070E+02 -.860432166E+02 -.860653595E+02 -.860887912E+02 -.861134655E+02 -.861393349E+02 -.861663510E+02 -.861944644E+02 -.862236250E+02 -.862537821E+02 -.862848848E+02 -.863168818E+02 -.863497216E+02 -.863833522E+02 -.864177216E+02 -.864527768E+02 -.864884644E+02 -.865247292E+02 -.865615142E+02 -.865987593E+02 -.866364001E+02 -.866743664E+02 -.867125794E+02 -.867509496E+02 -.867893718E+02 -.868277209E+02 -.868658445E+02 -.869035547E+02 -.869406158E+02 -.869767302E+02 -.870115178E+02 -.870444913E+02 -.870750219E+02 -.871022958E+02 -.871252571E+02 -.871425329E+02 -.871523358E+02 -.871523358E+02
 -.871664983E+02 -.871664983E+02 -.871574867E+02 -.871416096E+02 -.871205146E+02 -.870954682E+02 -.870674456E+02 -.870371991E+02 -.870053108E+02 -.869722328E+02 -.869383181E+02 -.869038439E+02 -.868690299E+02 -.868340520E+02 -.867990528E+02 -.867641500E+02 -.867294418E+02 -.866950127E+02 -.866609362E+02 -.866272779E+02 -.865940976E+02 -.865614508E+02 -.865293897E+02 -.864979646E+02 -.864672237E+02 -.864372143E+02 -.864079826E+02 -.863795742E+02 -.863520340E+02 -.863254063E+02 -.862997346E+02 -.862750621E+02 -.862514308E+02 -.862288820E+02 -.862074556E+02 -.861871907E+02 -.861681245E+02 -.861502930E+02 -.861337302E+02 -.861184680E+02 -.861045365E+02 -.860919632E+02 -.860807733E+02 -.860709892E+02 -.860626308E+02 -.860557149E+02 -.860502553E+02 -.860462629E+02 -.860437454E+02 -.860427072E+02 -.860431495E+02 -.860450703E+02 -.860484645E+02 -.860533237E+02 -.860596362E+02 -.860673876E+02 -.860765601E+02 -.860871335E+02 -.860990845E+02 -.861123872E+02 -.861270136E+02 -.861429330E+02 -.861601129E+02 -.861785187E+02 -.861981140E+02 -.862188611E+02 -.862407208E+02 -.862636526E+02 -.862876152E+02 -.863125663E+02 -.863384630E+02 -.863652618E+02 -.863929187E+02 -.864213894E+02 -.864506292E+02 -.864805931E+02 -.865112354E+02 -.865425098E+02 -.865743692E+02 -.866067648E+02 -.866396459E+02 -.866729591E+02 -.867066467E+02 -.867406455E+02 -.867748847E+02 -.868092833E+02 -.868437463E+02 -.868781605E+02 -.869123880E+02 -.869462585E+02 -.869795591E+02 -.870120203E+02 -.870432989E+02 -.870729546E+02 -.871004198E+02 -.871249604E+02 -.871456242E+02 -.871611735E+02 -.871699976E+02 -.871699976E+02
 -.871842515E+02 -.871842515E+02 -.871762222E+02 -.871620769E+02 -.871432849E+02 -.871209759E+02 -.870960200E+02 -.870690888E+02 -.870407020E+02 -.870112635E+02 -.869810890E+02 -.869504262E+02 -.869194717E+02 -.868883828E+02 -.868572872E+02 -.868262900E+02 -.867954792E+02 -.867649299E+02 -.867347077E+02 -.867048709E+02 -.866754724E+02 -.866465612E+02 -.866181833E+02 -.865903826E+02 -.865632013E+02 -.865366806E+02 -.865108605E+02 -.864857803E+02 -.864614789E+02 -.864379941E+02 -.864153635E+02 -.863936237E+02 -.863728107E+02 -.863529596E+02 -.863341044E+02 -.863162780E+02 -.862995122E+02 -.862838371E+02 -.862692816E+02 -.862558726E+02 -.862436353E+02 -.862325930E+02 -.862227668E+02 -.862141755E+02 -.862068358E+02 -.862007617E+02 -.861959649E+02 -.861924544E+02 -.861902367E+02 -.861893154E+02 -.861896917E+02 -.861913638E+02 -.861943274E+02 -.861985754E+02 -.862040982E+02 -.862108834E+02 -.862189165E+02 -.862281801E+02 -.862386548E+02 -.862503191E+02 -.862631490E+02 -.862771190E+02 -.862922015E+02 -.863083675E+02 -.863255861E+02 -.863438255E+02 -.863630523E+02 -.863832324E+02 -.864043304E+02 -.864263105E+02 -.864491360E+02 -.864727696E+02 -.864971736E+02 -.865223100E+02 -.865481401E+02 -.865746249E+02 -.866017249E+02 -.866293997E+02 -.866576080E+02 -.866863071E+02 -.867154524E+02 -.867449964E+02 -.867748881E+02 -.868050712E+02 -.868354826E+02 -.868660498E+02 -.868966879E+02 -.869272953E+02 -.869577486E+02 -.869878951E+02 -.870175442E+02 -.870464547E+02 -.870743194E+02 -.871007446E+02 -.871252230E+02 -.871470985E+02 -.871655208E+02 -.871793851E+02 -.871872536E+02 -.871872536E+02
 -.872015510E+02 -.872015510E+02 -.871944791E+02 -.871820213E+02 -.871654725E+02 -.871458285E+02 -.871238567E+02 -.871001493E+02 -.870751653E+02 -.870492611E+02 -.870227154E+02 -.869957472E+02 -.869685303E+02 -.869412037E+02 -.869138802E+02 -.868866528E+02 -.868595990E+02 -.868327852E+02 -.868062691E+02 -.867801020E+02 -.867543301E+02 -.867289963E+02 -.867041407E+02 -.866798014E+02 -.866560149E+02 -.866328167E+02 -.866102413E+02 -.865883224E+02 -.865670931E+02 -.865465858E+02 -.865268325E+02 -.865078644E+02 -.864897118E+02 -.864724044E+02 -.864559710E+02 -.864404394E+02 -.864258362E+02 -.864121870E+02 -.863995157E+02 -.863878451E+02 -.863771963E+02 -.863675886E+02 -.863590399E+02 -.863515658E+02 -.863451802E+02 -.863398948E+02 -.863357195E+02 -.863326617E+02 -.863307267E+02 -.863299177E+02 -.863302356E+02 -.863316788E+02 -.863342439E+02 -.863379248E+02 -.863427136E+02 -.863486000E+02 -.863555717E+02 -.863636144E+02 -.863727117E+02 -.863828457E+02 -.863939963E+02 -.864061421E+02 -.864192601E+02 -.864333257E+02 -.864483132E+02 -.864641957E+02 -.864809451E+02 -.864985326E+02 -.865169284E+02 -.865361019E+02 -.865560222E+02 -.865766576E+02 -.865979760E+02 -.866199447E+02 -.866425308E+02 -.866657007E+02 -.866894205E+02 -.867136551E+02 -.867383689E+02 -.867635248E+02 -.867890836E+02 -.868150041E+02 -.868412413E+02 -.868677457E+02 -.868944617E+02 -.869213252E+02 -.869482612E+02 -.869751798E+02 -.870019716E+02 -.870285018E+02 -.870546015E+02 -.870800574E+02 -.871045981E+02 -.871278754E+02 -.871494414E+02 -.871687170E+02 -.871849515E+02 -.871971704E+02 -.872041055E+02 -.872041055E+02
 -.872183962E+02 -.872183962E+02 -.872122585E+02 -.872014464E+02 -.871870843E+02 -.871700372E+02 -.871509716E+02 -.871304026E+02 -.871087288E+02 -.870862605E+02 -.870632401E+02 -.870398583E+02 -.870162664E+02 -.869925854E+02 -.869689135E+02 -.869453317E+02 -.869219076E+02 -.868986987E+02 -.868757551E+02 -.868531212E+02 -.868308372E+02 -.868089399E+02 -.867874637E+02 -.867664415E+02 -.867459043E+02 -.867258826E+02 -.867064055E+02 -.866875018E+02 -.866691995E+02 -.866515259E+02 -.866345080E+02 -.866181720E+02 -.866025434E+02 -.865876471E+02 -.865735072E+02 -.865601469E+02 -.865475885E+02 -.865358531E+02 -.865249609E+02 -.865149307E+02 -.865057800E+02 -.864975251E+02 -.864901804E+02 -.864837592E+02 -.864782729E+02 -.864737312E+02 -.864701422E+02 -.864675122E+02 -.864658454E+02 -.864651446E+02 -.864654104E+02 -.864666417E+02 -.864688354E+02 -.864719867E+02 -.864760888E+02 -.864811334E+02 -.864871102E+02 -.864940073E+02 -.865018113E+02 -.865105071E+02 -.865200782E+02 -.865305068E+02 -.865417736E+02 -.865538584E+02 -.865667396E+02 -.865803947E+02 -.865948005E+02 -.866099326E+02 -.866257662E+02 -.866422757E+02 -.866594350E+02 -.866772175E+02 -.866955960E+02 -.867145430E+02 -.867340305E+02 -.867540301E+02 -.867745128E+02 -.867954488E+02 -.868168074E+02 -.868385568E+02 -.868606634E+02 -.868830914E+02 -.869058019E+02 -.869287521E+02 -.869518936E+02 -.869751705E+02 -.869985176E+02 -.870218564E+02 -.870450918E+02 -.870681060E+02 -.870907519E+02 -.871128437E+02 -.871341449E+02 -.871543527E+02 -.871730771E+02 -.871898145E+02 -.872039124E+02 -.872145236E+02 -.872205464E+02 -.872205464E+02
 -.872347569E+02 -.872347569E+02 -.872295309E+02 -.872203245E+02 -.872080951E+02 -.871935794E+02 -.871773455E+02 -.871598324E+02 -.871413802E+02 -.871222537E+02 -.871026597E+02 -.870827611E+02 -.870626871E+02 -.870425411E+02 -.870224073E+02 -.870023545E+02 -.869824406E+02 -.869627147E+02 -.869432195E+02 -.869239928E+02 -.869050688E+02 -.868864786E+02 -.868682514E+02 -.868504149E+02 -.868329953E+02 -.868160181E+02 -.867995078E+02 -.867834883E+02 -.867679832E+02 -.867530151E+02 -.867386065E+02 -.867247791E+02 -.867115540E+02 -.866989518E+02 -.866869925E+02 -.866756951E+02 -.866650780E+02 -.866551587E+02 -.866459537E+02 -.866374784E+02 -.866297473E+02 -.866227736E+02 -.866165693E+02 -.866111451E+02 -.866065104E+02 -.866026733E+02 -.865996402E+02 -.865974162E+02 -.865960051E+02 -.865954088E+02 -.865956279E+02 -.865966616E+02 -.865985073E+02 -.866011611E+02 -.866046174E+02 -.866088694E+02 -.866139087E+02 -.866197256E+02 -.866263090E+02 -.866336467E+02 -.866417251E+02 -.866505294E+02 -.866600441E+02 -.866702523E+02 -.866811364E+02 -.866926779E+02 -.867048575E+02 -.867176552E+02 -.867310505E+02 -.867450222E+02 -.867595486E+02 -.867746077E+02 -.867901768E+02 -.868062331E+02 -.868227531E+02 -.868397131E+02 -.868570888E+02 -.868748550E+02 -.868929860E+02 -.869114548E+02 -.869302331E+02 -.869492903E+02 -.869685936E+02 -.869881062E+02 -.870077869E+02 -.870275880E+02 -.870474537E+02 -.870673169E+02 -.870870962E+02 -.871066908E+02 -.871259751E+02 -.871447902E+02 -.871629341E+02 -.871801482E+02 -.871960998E+02 -.872103591E+02 -.872223699E+02 -.872314100E+02 -.872365408E+02 -.872365408E+02
 -.872505346E+02 -.872505346E+02 -.872461978E+02 -.872385563E+02 -.872284040E+02 -.872163524E+02 -.872028730E+02 -.871883307E+02 -.871730082E+02 -.871571258E+02 -.871408556E+02 -.871243335E+02 -.871076669E+02 -.870909423E+02 -.870742298E+02 -.870575868E+02 -.870410617E+02 -.870246955E+02 -.870085238E+02 -.869925780E+02 -.869768865E+02 -.869614753E+02 -.869463686E+02 -.869315890E+02 -.869171585E+02 -.869030977E+02 -.868894271E+02 -.868761661E+02 -.868633340E+02 -.868509493E+02 -.868390303E+02 -.868275946E+02 -.868166594E+02 -.868062416E+02 -.867963571E+02 -.867870215E+02 -.867782496E+02 -.867700554E+02 -.867624525E+02 -.867554531E+02 -.867490689E+02 -.867433107E+02 -.867381879E+02 -.867337093E+02 -.867298824E+02 -.867267137E+02 -.867242083E+02 -.867223705E+02 -.867212030E+02 -.867207076E+02 -.867208847E+02 -.867217337E+02 -.867232524E+02 -.867254377E+02 -.867282852E+02 -.867317894E+02 -.867359434E+02 -.867407396E+02 -.867461691E+02 -.867522219E+02 -.867588871E+02 -.867661529E+02 -.867740066E+02 -.867824348E+02 -.867914232E+02 -.868009568E+02 -.868110200E+02 -.868215967E+02 -.868326701E+02 -.868442232E+02 -.868562382E+02 -.868686973E+02 -.868815820E+02 -.868948735E+02 -.869085528E+02 -.869226003E+02 -.869369960E+02 -.869517193E+02 -.869667489E+02 -.869820625E+02 -.869976365E+02 -.870134456E+02 -.870294624E+02 -.870456563E+02 -.870619928E+02 -.870784323E+02 -.870949279E+02 -.871114237E+02 -.871278517E+02 -.871441278E+02 -.871601471E+02 -.871757773E+02 -.871908501E+02 -.872051502E+02 -.872184009E+02 -.872302449E+02 -.872402200E+02 -.872477269E+02 -.872519867E+02 -.872519867E+02
 -.872654893E+02 -.872654893E+02 -.872620151E+02 -.872558902E+02 -.872477488E+02 -.872380801E+02 -.872272619E+02 -.872155866E+02 -.872032815E+02 -.871905236E+02 -.871774517E+02 -.871641751E+02 -.871507809E+02 -.871373390E+02 -.871239061E+02 -.871105291E+02 -.870972470E+02 -.870840933E+02 -.870710969E+02 -.870582833E+02 -.870456756E+02 -.870332946E+02 -.870211601E+02 -.870092903E+02 -.869977027E+02 -.869864141E+02 -.869754406E+02 -.869647980E+02 -.869545014E+02 -.869445656E+02 -.869350052E+02 -.869258341E+02 -.869170660E+02 -.869087140E+02 -.869007909E+02 -.868933089E+02 -.868862796E+02 -.868797142E+02 -.868736231E+02 -.868680161E+02 -.868629024E+02 -.868582903E+02 -.868541873E+02 -.868506003E+02 -.868475351E+02 -.868449968E+02 -.868429895E+02 -.868415164E+02 -.868405797E+02 -.868401809E+02 -.868403202E+02 -.868409970E+02 -.868422099E+02 -.868439562E+02 -.868462326E+02 -.868490347E+02 -.868523573E+02 -.868561941E+02 -.868605384E+02 -.868653823E+02 -.868707172E+02 -.868765340E+02 -.868828226E+02 -.868895724E+02 -.868967723E+02 -.869044104E+02 -.869124745E+02 -.869209518E+02 -.869298293E+02 -.869390931E+02 -.869487296E+02 -.869587243E+02 -.869690628E+02 -.869797300E+02 -.869907107E+02 -.870019895E+02 -.870135501E+02 -.870253761E+02 -.870374503E+02 -.870497548E+02 -.870622705E+02 -.870749769E+02 -.870878517E+02 -.871008701E+02 -.871140041E+02 -.871272212E+02 -.871404836E+02 -.871537457E+02 -.871669523E+02 -.871800354E+02 -.871929102E+02 -.872054699E+02 -.872175788E+02 -.872290637E+02 -.872397022E+02 -.872492079E+02 -.872572102E+02 -.872632294E+02 -.872666432E+02 -.872666432E+02
 -.872791030E+02 -.872791030E+02 -.872764521E+02 -.872717713E+02 -.872655404E+02 -.872581306E+02 -.872498297E+02 -.872408610E+02 -.872313988E+02 -.872215795E+02 -.872115105E+02 -.872012767E+02 -.871909463E+02 -.871805739E+02 -.871702044E+02 -.871598747E+02 -.871496159E+02 -.871394545E+02 -.871294133E+02 -.871195126E+02 -.871097707E+02 -.871002041E+02 -.870908282E+02 -.870816575E+02 -.870727055E+02 -.870639853E+02 -.870555095E+02 -.870472902E+02 -.870393392E+02 -.870316678E+02 -.870242871E+02 -.870172080E+02 -.870104408E+02 -.870039956E+02 -.869978821E+02 -.869921096E+02 -.869866870E+02 -.869816228E+02 -.869769248E+02 -.869726006E+02 -.869686570E+02 -.869651004E+02 -.869619365E+02 -.869591705E+02 -.869568068E+02 -.869548492E+02 -.869533008E+02 -.869521641E+02 -.869514408E+02 -.869511319E+02 -.869512376E+02 -.869517575E+02 -.869526904E+02 -.869540345E+02 -.869557871E+02 -.869579450E+02 -.869605041E+02 -.869634599E+02 -.869668070E+02 -.869705396E+02 -.869746513E+02 -.869791349E+02 -.869839829E+02 -.869891874E+02 -.869947397E+02 -.870006309E+02 -.870068517E+02 -.870133924E+02 -.870202429E+02 -.870273928E+02 -.870348314E+02 -.870425480E+02 -.870505311E+02 -.870587694E+02 -.870672511E+02 -.870759641E+02 -.870848959E+02 -.870940338E+02 -.871033642E+02 -.871128731E+02 -.871225454E+02 -.871323650E+02 -.871423142E+02 -.871523733E+02 -.871625200E+02 -.871727286E+02 -.871829691E+02 -.871932054E+02 -.872033940E+02 -.872134816E+02 -.872234017E+02 -.872330713E+02 -.872423854E+02 -.872512106E+02 -.872593763E+02 -.872666634E+02 -.872727898E+02 -.872773913E+02 -.872799969E+02 -.872799969E+02
 -.872903462E+02 -.872903462E+02 -.872884431E+02 -.872850665E+02 -.872805512E+02 -.872751591E+02 -.872690952E+02 -.872625208E+02 -.872555636E+02 -.872483245E+02 -.872408842E+02 -.872333075E+02 -.872256466E+02 -.872179441E+02 -.872102351E+02 -.872025486E+02 -.871949092E+02 -.871873378E+02 -.871798526E+02 -.871724696E+02 -.871652031E+02 -.871580660E+02 -.871510703E+02 -.871442272E+02 -.871375471E+02 -.871310399E+02 -.871247153E+02 -.871185823E+02 -.871126499E+02 -.871069266E+02 -.871014206E+02 -.870961400E+02 -.870910926E+02 -.870862857E+02 -.870817267E+02 -.870774224E+02 -.870733793E+02 -.870696036E+02 -.870661013E+02 -.870628778E+02 -.870599382E+02 -.870572872E+02 -.870549289E+02 -.870528672E+02 -.870511052E+02 -.870496459E+02 -.870484915E+02 -.870476437E+02 -.870471039E+02 -.870468727E+02 -.870469505E+02 -.870473367E+02 -.870480306E+02 -.870490308E+02 -.870503354E+02 -.870519420E+02 -.870538476E+02 -.870560489E+02 -.870585419E+02 -.870613225E+02 -.870643857E+02 -.870677265E+02 -.870713392E+02 -.870752181E+02 -.870793567E+02 -.870837485E+02 -.870883866E+02 -.870932638E+02 -.870983726E+02 -.871037054E+02 -.871092543E+02 -.871150110E+02 -.871209673E+02 -.871271144E+02 -.871334436E+02 -.871399457E+02 -.871466113E+02 -.871534305E+02 -.871603931E+02 -.871674880E+02 -.871747037E+02 -.871820275E+02 -.871894454E+02 -.871969420E+02 -.872044995E+02 -.872120977E+02 -.872197126E+02 -.872273159E+02 -.872348736E+02 -.872423440E+02 -.872496762E+02 -.872568070E+02 -.872636574E+02 -.872701284E+02 -.872760953E+02 -.872813997E+02 -.872858406E+02 -.872891610E+02 -.872910321E+02 -.872910321E+02
 -.872973521E+02 -.872973521E+02 -.872960170E+02 -.872936127E+02 -.872903550E+02 -.872864203E+02 -.872819526E+02 -.872770698E+02 -.872718679E+02 -.872664255E+02 -.872608065E+02 -.872550632E+02 -.872492387E+02 -.872433682E+02 -.872374812E+02 -.872316021E+02 -.872257517E+02 -.872199475E+02 -.872142049E+02 -.872085371E+02 -.872029561E+02 -.871974725E+02 -.871920961E+02 -.871868359E+02 -.871817003E+02 -.871766973E+02 -.871718343E+02 -.871671186E+02 -.871625571E+02 -.871581565E+02 -.871539231E+02 -.871498632E+02 -.871459828E+02 -.871422876E+02 -.871387830E+02 -.871354745E+02 -.871323669E+02 -.871294650E+02 -.871267734E+02 -.871242961E+02 -.871220371E+02 -.871199999E+02 -.871181876E+02 -.871166033E+02 -.871152492E+02 -.871141277E+02 -.871132404E+02 -.871125886E+02 -.871121734E+02 -.871119952E+02 -.871120543E+02 -.871123503E+02 -.871128827E+02 -.871136503E+02 -.871146518E+02 -.871158852E+02 -.871173485E+02 -.871190389E+02 -.871209536E+02 -.871230893E+02 -.871254423E+02 -.871280088E+02 -.871307845E+02 -.871337648E+02 -.871369451E+02 -.871403202E+02 -.871438850E+02 -.871476338E+02 -.871515610E+02 -.871556607E+02 -.871599268E+02 -.871643530E+02 -.871689327E+02 -.871736594E+02 -.871785260E+02 -.871835254E+02 -.871886501E+02 -.871938924E+02 -.871992438E+02 -.872046956E+02 -.872102383E+02 -.872158614E+02 -.872215533E+02 -.872273011E+02 -.872330900E+02 -.872389026E+02 -.872447190E+02 -.872505152E+02 -.872562626E+02 -.872619267E+02 -.872674655E+02 -.872728279E+02 -.872779513E+02 -.872827587E+02 -.872871561E+02 -.872910280E+02 -.872942329E+02 -.872965979E+02 -.872979110E+02 -.872979110E+02
 -.872973521E+02 -.872973521E+02 -.872960170E+02 -.872936127E+02 -.872903550E+02 -.872864203E+02 -.872819526E+02 -.872770698E+02 -.872718679E+02 -.872664255E+02 -.872608065E+02 -.872550632E+02 -.872492387E+02 -.872433682E+02 -.872374812E+02 -.872316021E+02 -.872257517E+02 -.872199475E+02 -.872142049E+02 -.872085371E+02 -.872029561E+02 -.871974725E+02 -.871920961E+02 -.871868359E+02 -.871817003E+02 -.871766973E+02 -.871718343E+02 -.871671186E+02 -.871625571E+02 -.871581565E+02 -.871539231E+02 -.871498632E+02 -.871459828E+02 -.871422876E+02 -.871387830E+02 -.871354745E+02 -.871323669E+02 -.871294650E+02 -.871267734E+02 -.871242961E+02 -.871220371E+02 -.871199999E+02 -.871181876E+02 -.871166033E+02 -.871152492E+02 -.871141277E+02 -.871132404E+02 -.871125886E+02 -.871121734E+02 -.871119952E+02 -.871120543E+02 -.871123503E+02 -.871128827E+02 -.871136503E+02 -.871146518E+02 -.871158852E+02 -.871173485E+02 -.871190389E+02 -.871209536E+02 -.871230893E+02 -.871254423E+02 -.871280088E+02 -.871307845E+02 -.871337648E+02 -.871369451E+02 -.871403202E+02 -.871438850E+02 -.871476338E+02 -.871515610E+02 -.871556607E+02 -.871599268E+02 -.871643530E+02 -.871689327E+02 -.871736594E+02 -.871785260E+02 -.871835254E+02 -.871886501E+02 -.871938924E+02 -.871992438E+02 -.872046956E+02 -.872102383E+02 -.872158614E+02 -.872215533E+02 -.872273011E+02 -.872330900E+02 -.872389026E+02 -.872447190E+02 -.872505152E+02 -.872562626E+02 -.872619267E+02 -.872674655E+02 -.872728279E+02 -.872779513E+02 -.872827587E+02 -.872871561E+02 -.872910280E+02 -.872942329E+02 -.872965979E+02 -.872979110E+02 -.872979110E+02
