# Supplementary material for: Electrical Pacing of Cardiac Tissue Including Potassium Inward Rectification
Source: PLoS One. 2015 Jun 9;10(6):e0127837. doi: 10.1371/journal.pone.0127837 (PMC4461281; doi:10.1371/journal.pone.0127837)
Supplement: S1 Data — (ZIP) [file pone.0127837.s001.zip › All-Data/Data-without-IK1/BDT38/Vm2ms.txt]

 -.873300171E+02 -.873161648E+02 -.873150840E+02 -.873131900E+02 -.873106810E+02 -.873077266E+02 -.873044595E+02 -.873009748E+02 -.872973470E+02 -.872936356E+02 -.872898775E+02 -.872860916E+02 -.872822942E+02 -.872785049E+02 -.872747403E+02 -.872710122E+02 -.872673307E+02 -.872637048E+02 -.872601396E+02 -.872566366E+02 -.872531979E+02 -.872498270E+02 -.872465282E+02 -.872433047E+02 -.872401597E+02 -.872370971E+02 -.872341207E+02 -.872312345E+02 -.872284422E+02 -.872257479E+02 -.872231552E+02 -.872206673E+02 -.872182877E+02 -.872160200E+02 -.872138683E+02 -.872118369E+02 -.872099295E+02 -.872081489E+02 -.872064973E+02 -.872049764E+02 -.872035881E+02 -.872023345E+02 -.872012183E+02 -.872002422E+02 -.871994085E+02 -.871987189E+02 -.871981746E+02 -.871977760E+02 -.871975234E+02 -.871974168E+02 -.871974565E+02 -.871976422E+02 -.871979737E+02 -.871984501E+02 -.871990705E+02 -.871998334E+02 -.872007373E+02 -.872017806E+02 -.872029615E+02 -.872042781E+02 -.872057281E+02 -.872073090E+02 -.872090179E+02 -.872108518E+02 -.872128075E+02 -.872148819E+02 -.872170715E+02 -.872193730E+02 -.872217831E+02 -.872242980E+02 -.872269140E+02 -.872296273E+02 -.872324340E+02 -.872353302E+02 -.872383119E+02 -.872413753E+02 -.872445165E+02 -.872477317E+02 -.872510171E+02 -.872543687E+02 -.872577827E+02 -.872612552E+02 -.872647820E+02 -.872683590E+02 -.872719814E+02 -.872756439E+02 -.872793401E+02 -.872830618E+02 -.872867981E+02 -.872905342E+02 -.872942496E+02 -.872979159E+02 -.873014937E+02 -.873049292E+02 -.873081499E+02 -.873110593E+02 -.873135313E+02 -.873154033E+02 -.873164691E+02 -.873164691E+02
 -.873161648E+02 -.873161648E+02 -.873150840E+02 -.873131900E+02 -.873106810E+02 -.873077266E+02 -.873044595E+02 -.873009748E+02 -.872973470E+02 -.872936356E+02 -.872898775E+02 -.872860916E+02 -.872822942E+02 -.872785049E+02 -.872747403E+02 -.872710122E+02 -.872673307E+02 -.872637048E+02 -.872601396E+02 -.872566366E+02 -.872531979E+02 -.872498270E+02 -.872465282E+02 -.872433047E+02 -.872401597E+02 -.872370971E+02 -.872341207E+02 -.872312345E+02 -.872284422E+02 -.872257479E+02 -.872231552E+02 -.872206673E+02 -.872182877E+02 -.872160200E+02 -.872138683E+02 -.872118369E+02 -.872099295E+02 -.872081489E+02 -.872064973E+02 -.872049764E+02 -.872035881E+02 -.872023345E+02 -.872012183E+02 -.872002422E+02 -.871994085E+02 -.871987189E+02 -.871981746E+02 -.871977760E+02 -.871975234E+02 -.871974168E+02 -.871974565E+02 -.871976422E+02 -.871979737E+02 -.871984501E+02 -.871990705E+02 -.871998334E+02 -.872007373E+02 -.872017806E+02 -.872029615E+02 -.872042781E+02 -.872057281E+02 -.872073090E+02 -.872090179E+02 -.872108518E+02 -.872128075E+02 -.872148819E+02 -.872170715E+02 -.872193730E+02 -.872217831E+02 -.872242980E+02 -.872269140E+02 -.872296273E+02 -.872324340E+02 -.872353302E+02 -.872383119E+02 -.872413753E+02 -.872445165E+02 -.872477317E+02 -.872510171E+02 -.872543687E+02 -.872577827E+02 -.872612552E+02 -.872647820E+02 -.872683590E+02 -.872719814E+02 -.872756439E+02 -.872793401E+02 -.872830618E+02 -.872867981E+02 -.872905342E+02 -.872942496E+02 -.872979159E+02 -.873014937E+02 -.873049292E+02 -.873081499E+02 -.873110593E+02 -.873135313E+02 -.873154033E+02 -.873164691E+02 -.873164691E+02
 -.873111085E+02 -.873111085E+02 -.873094721E+02 -.873066381E+02 -.873029331E+02 -.872986028E+02 -.872938363E+02 -.872887823E+02 -.872835494E+02 -.872782060E+02 -.872727954E+02 -.872673517E+02 -.872619041E+02 -.872564768E+02 -.872510912E+02 -.872457664E+02 -.872405158E+02 -.872353458E+02 -.872302594E+02 -.872252599E+02 -.872203515E+02 -.872155386E+02 -.872108261E+02 -.872062196E+02 -.872017244E+02 -.871973460E+02 -.871930895E+02 -.871889609E+02 -.871849661E+02 -.871811106E+02 -.871773995E+02 -.871738379E+02 -.871704314E+02 -.871671861E+02 -.871641078E+02 -.871612021E+02 -.871584736E+02 -.871559258E+02 -.871535614E+02 -.871513834E+02 -.871493951E+02 -.871476003E+02 -.871460031E+02 -.871446073E+02 -.871434158E+02 -.871424305E+02 -.871416526E+02 -.871410827E+02 -.871407215E+02 -.871405693E+02 -.871406264E+02 -.871408926E+02 -.871413675E+02 -.871420497E+02 -.871429378E+02 -.871440298E+02 -.871453239E+02 -.871468177E+02 -.871485086E+02 -.871503939E+02 -.871524701E+02 -.871547333E+02 -.871571795E+02 -.871598043E+02 -.871626031E+02 -.871655715E+02 -.871687047E+02 -.871719979E+02 -.871754459E+02 -.871790435E+02 -.871827853E+02 -.871866657E+02 -.871906791E+02 -.871948199E+02 -.871990826E+02 -.872034616E+02 -.872079514E+02 -.872125465E+02 -.872172413E+02 -.872220304E+02 -.872269081E+02 -.872318689E+02 -.872369071E+02 -.872420169E+02 -.872471919E+02 -.872524250E+02 -.872577076E+02 -.872630291E+02 -.872683754E+02 -.872737273E+02 -.872790583E+02 -.872843310E+02 -.872894931E+02 -.872944715E+02 -.872991657E+02 -.873034379E+02 -.873071021E+02 -.873099095E+02 -.873115300E+02 -.873115300E+02
 -.873036955E+02 -.873036955E+02 -.873013466E+02 -.872972896E+02 -.872919844E+02 -.872857892E+02 -.872789910E+02 -.872717987E+02 -.872643517E+02 -.872567485E+02 -.872490637E+02 -.872413494E+02 -.872336423E+02 -.872259748E+02 -.872183752E+02 -.872108624E+02 -.872034464E+02 -.871961347E+02 -.871889350E+02 -.871818541E+02 -.871748986E+02 -.871680762E+02 -.871613957E+02 -.871548654E+02 -.871484923E+02 -.871422841E+02 -.871362488E+02 -.871303944E+02 -.871247287E+02 -.871192594E+02 -.871139942E+02 -.871089415E+02 -.871041097E+02 -.870995071E+02 -.870951414E+02 -.870910193E+02 -.870871467E+02 -.870835287E+02 -.870801704E+02 -.870770771E+02 -.870742547E+02 -.870717086E+02 -.870694442E+02 -.870674657E+02 -.870657763E+02 -.870643785E+02 -.870632742E+02 -.870624650E+02 -.870619520E+02 -.870617360E+02 -.870618175E+02 -.870621959E+02 -.870628705E+02 -.870638394E+02 -.870651009E+02 -.870666524E+02 -.870684911E+02 -.870706136E+02 -.870730162E+02 -.870756943E+02 -.870786429E+02 -.870818566E+02 -.870853294E+02 -.870890555E+02 -.870930283E+02 -.870972415E+02 -.871016881E+02 -.871063611E+02 -.871112529E+02 -.871163561E+02 -.871216627E+02 -.871271650E+02 -.871328551E+02 -.871387250E+02 -.871447667E+02 -.871509725E+02 -.871573342E+02 -.871638441E+02 -.871704942E+02 -.871772767E+02 -.871841839E+02 -.871912078E+02 -.871983405E+02 -.872055738E+02 -.872128990E+02 -.872203060E+02 -.872277834E+02 -.872353164E+02 -.872428861E+02 -.872504661E+02 -.872580202E+02 -.872654968E+02 -.872728234E+02 -.872798981E+02 -.872865791E+02 -.872926712E+02 -.872979081E+02 -.873019309E+02 -.873042600E+02 -.873042600E+02
 -.872953604E+02 -.872953604E+02 -.872922434E+02 -.872868354E+02 -.872797731E+02 -.872715512E+02 -.872625350E+02 -.872529884E+02 -.872431079E+02 -.872330350E+02 -.872228645E+02 -.872126630E+02 -.872024828E+02 -.871923621E+02 -.871823251E+02 -.871723891E+02 -.871625695E+02 -.871528801E+02 -.871433325E+02 -.871339380E+02 -.871247096E+02 -.871156591E+02 -.871067972E+02 -.870981334E+02 -.870896778E+02 -.870814405E+02 -.870734312E+02 -.870656598E+02 -.870581368E+02 -.870508736E+02 -.870438816E+02 -.870371724E+02 -.870307567E+02 -.870246448E+02 -.870188458E+02 -.870133680E+02 -.870082194E+02 -.870034081E+02 -.869989426E+02 -.869948309E+02 -.869910807E+02 -.869876987E+02 -.869846908E+02 -.869820618E+02 -.869798159E+02 -.869779568E+02 -.869764876E+02 -.869754109E+02 -.869747287E+02 -.869744421E+02 -.869745512E+02 -.869750555E+02 -.869759537E+02 -.869772440E+02 -.869789237E+02 -.869809897E+02 -.869834379E+02 -.869862636E+02 -.869894612E+02 -.869930244E+02 -.869969467E+02 -.870012209E+02 -.870058392E+02 -.870107936E+02 -.870160756E+02 -.870216762E+02 -.870275860E+02 -.870337952E+02 -.870402939E+02 -.870470717E+02 -.870541185E+02 -.870614237E+02 -.870689767E+02 -.870767669E+02 -.870847837E+02 -.870930162E+02 -.871014540E+02 -.871100865E+02 -.871189031E+02 -.871278934E+02 -.871370472E+02 -.871463539E+02 -.871558032E+02 -.871653841E+02 -.871750851E+02 -.871848931E+02 -.871947930E+02 -.872047655E+02 -.872147858E+02 -.872248193E+02 -.872348184E+02 -.872447154E+02 -.872544148E+02 -.872637822E+02 -.872726304E+02 -.872807011E+02 -.872876417E+02 -.872929758E+02 -.872960661E+02 -.872960661E+02
 -.872866628E+02 -.872866628E+02 -.872827229E+02 -.872759107E+02 -.872670420E+02 -.872567205E+02 -.872453987E+02 -.872334203E+02 -.872210330E+02 -.872084064E+02 -.871956617E+02 -.871828875E+02 -.871701411E+02 -.871574582E+02 -.871448664E+02 -.871323912E+02 -.871200540E+02 -.871078734E+02 -.870958687E+02 -.870840584E+02 -.870724582E+02 -.870610809E+02 -.870499389E+02 -.870390445E+02 -.870284092E+02 -.870180445E+02 -.870079625E+02 -.869981772E+02 -.869887033E+02 -.869795559E+02 -.869707503E+02 -.869623004E+02 -.869542192E+02 -.869465182E+02 -.869392083E+02 -.869323005E+02 -.869258065E+02 -.869197378E+02 -.869141059E+02 -.869089209E+02 -.869041920E+02 -.868999269E+02 -.868961323E+02 -.868928146E+02 -.868899795E+02 -.868876325E+02 -.868857780E+02 -.868844195E+02 -.868835595E+02 -.868831991E+02 -.868833387E+02 -.868839775E+02 -.868851141E+02 -.868867462E+02 -.868888704E+02 -.868914823E+02 -.868945764E+02 -.868981462E+02 -.869021848E+02 -.869066843E+02 -.869116362E+02 -.869170314E+02 -.869228602E+02 -.869291120E+02 -.869357756E+02 -.869428395E+02 -.869502915E+02 -.869581190E+02 -.869663093E+02 -.869748495E+02 -.869837263E+02 -.869929264E+02 -.870024361E+02 -.870122420E+02 -.870223303E+02 -.870326875E+02 -.870433000E+02 -.870541545E+02 -.870652377E+02 -.870765364E+02 -.870880375E+02 -.870997280E+02 -.871115946E+02 -.871236236E+02 -.871358007E+02 -.871481095E+02 -.871605310E+02 -.871730414E+02 -.871856093E+02 -.871981919E+02 -.872107294E+02 -.872231374E+02 -.872352963E+02 -.872470382E+02 -.872581288E+02 -.872682447E+02 -.872769444E+02 -.872836312E+02 -.872875056E+02 -.872875056E+02
 -.872777436E+02 -.872777436E+02 -.872729714E+02 -.872647380E+02 -.872540176E+02 -.872415473E+02 -.872278840E+02 -.872134321E+02 -.871984812E+02 -.871832435E+02 -.871678683E+02 -.871524509E+02 -.871370530E+02 -.871217212E+02 -.871064932E+02 -.870913992E+02 -.870764673E+02 -.870617259E+02 -.870471998E+02 -.870329084E+02 -.870188683E+02 -.870050946E+02 -.869916014E+02 -.869784016E+02 -.869655087E+02 -.869529378E+02 -.869407061E+02 -.869288321E+02 -.869173348E+02 -.869062334E+02 -.868955455E+02 -.868852871E+02 -.868754725E+02 -.868661154E+02 -.868572301E+02 -.868488316E+02 -.868409351E+02 -.868335556E+02 -.868267067E+02 -.868204005E+02 -.868146477E+02 -.868094575E+02 -.868048389E+02 -.868008002E+02 -.867973492E+02 -.867944927E+02 -.867922364E+02 -.867905845E+02 -.867895398E+02 -.867891039E+02 -.867892773E+02 -.867900592E+02 -.867914480E+02 -.867934403E+02 -.867960318E+02 -.867992165E+02 -.868029878E+02 -.868073377E+02 -.868122575E+02 -.868177377E+02 -.868237677E+02 -.868303362E+02 -.868374307E+02 -.868450381E+02 -.868531442E+02 -.868617347E+02 -.868707945E+02 -.868803081E+02 -.868902599E+02 -.869006336E+02 -.869114128E+02 -.869225811E+02 -.869341215E+02 -.869460174E+02 -.869582519E+02 -.869708084E+02 -.869836703E+02 -.869968210E+02 -.870102444E+02 -.870239244E+02 -.870378451E+02 -.870519905E+02 -.870663445E+02 -.870808909E+02 -.870956120E+02 -.871104882E+02 -.871254968E+02 -.871406089E+02 -.871557870E+02 -.871709795E+02 -.871861146E+02 -.872010905E+02 -.872157636E+02 -.872299315E+02 -.872433122E+02 -.872555159E+02 -.872660107E+02 -.872740770E+02 -.872787508E+02 -.872787508E+02
 -.872686356E+02 -.872686356E+02 -.872630260E+02 -.872533380E+02 -.872407358E+02 -.872260922E+02 -.872100448E+02 -.871930629E+02 -.871754959E+02 -.871575907E+02 -.871395107E+02 -.871213667E+02 -.871032387E+02 -.870851843E+02 -.870672471E+02 -.870494670E+02 -.870318811E+02 -.870145204E+02 -.869974095E+02 -.869805694E+02 -.869640186E+02 -.869477732E+02 -.869318481E+02 -.869162595E+02 -.869010257E+02 -.868861673E+02 -.868717066E+02 -.868576669E+02 -.868440712E+02 -.868309410E+02 -.868182954E+02 -.868061520E+02 -.867945282E+02 -.867834416E+02 -.867729110E+02 -.867629553E+02 -.867535933E+02 -.867448426E+02 -.867367191E+02 -.867292371E+02 -.867224097E+02 -.867162489E+02 -.867107662E+02 -.867059723E+02 -.867018767E+02 -.866984873E+02 -.866958109E+02 -.866938525E+02 -.866926157E+02 -.866921026E+02 -.866923140E+02 -.866932488E+02 -.866949047E+02 -.866972772E+02 -.867003609E+02 -.867041487E+02 -.867086326E+02 -.867138030E+02 -.867196497E+02 -.867261607E+02 -.867333231E+02 -.867411226E+02 -.867495441E+02 -.867585713E+02 -.867681872E+02 -.867783743E+02 -.867891143E+02 -.868003885E+02 -.868121777E+02 -.868244622E+02 -.868372221E+02 -.868504373E+02 -.868640876E+02 -.868781527E+02 -.868926124E+02 -.869074467E+02 -.869226357E+02 -.869381597E+02 -.869539991E+02 -.869701349E+02 -.869865482E+02 -.870032201E+02 -.870201316E+02 -.870372636E+02 -.870545952E+02 -.870721038E+02 -.870897623E+02 -.871075373E+02 -.871253848E+02 -.871432445E+02 -.871610324E+02 -.871786295E+02 -.871958674E+02 -.872125091E+02 -.872282239E+02 -.872425550E+02 -.872548781E+02 -.872643490E+02 -.872698366E+02 -.872698366E+02
 -.872593085E+02 -.872593085E+02 -.872528402E+02 -.872416859E+02 -.872271839E+02 -.872103212E+02 -.871918340E+02 -.871722721E+02 -.871520295E+02 -.871313792E+02 -.871105138E+02 -.870895691E+02 -.870686382E+02 -.870477884E+02 -.870270758E+02 -.870065477E+02 -.869862416E+02 -.869661882E+02 -.869464141E+02 -.869269421E+02 -.869077913E+02 -.868889799E+02 -.868705273E+02 -.868524553E+02 -.868347879E+02 -.868175515E+02 -.868007732E+02 -.867844800E+02 -.867686968E+02 -.867534466E+02 -.867387507E+02 -.867246304E+02 -.867111079E+02 -.866982058E+02 -.866859474E+02 -.866743556E+02 -.866634523E+02 -.866532576E+02 -.866437905E+02 -.866350683E+02 -.866271076E+02 -.866199237E+02 -.866135306E+02 -.866079410E+02 -.866031659E+02 -.865992150E+02 -.865960961E+02 -.865938155E+02 -.865923777E+02 -.865917855E+02 -.865920394E+02 -.865931379E+02 -.865950779E+02 -.865978541E+02 -.866014601E+02 -.866058876E+02 -.866111271E+02 -.866171674E+02 -.866239956E+02 -.866315972E+02 -.866399564E+02 -.866490558E+02 -.866588771E+02 -.866694010E+02 -.866806071E+02 -.866924742E+02 -.867049806E+02 -.867181035E+02 -.867318198E+02 -.867461061E+02 -.867609384E+02 -.867762929E+02 -.867921455E+02 -.868084722E+02 -.868252490E+02 -.868424521E+02 -.868600580E+02 -.868780435E+02 -.868963858E+02 -.869150625E+02 -.869340515E+02 -.869533310E+02 -.869728790E+02 -.869926732E+02 -.870126898E+02 -.870329025E+02 -.870532806E+02 -.870737857E+02 -.870943673E+02 -.871149567E+02 -.871354573E+02 -.871557329E+02 -.871755900E+02 -.871947567E+02 -.872128527E+02 -.872293529E+02 -.872435398E+02 -.872544422E+02 -.872607588E+02 -.872607588E+02
 -.872497350E+02 -.872497350E+02 -.872424097E+02 -.872297730E+02 -.872133244E+02 -.871941917E+02 -.871732183E+02 -.871510155E+02 -.871280208E+02 -.871045508E+02 -.870808292E+02 -.870570095E+02 -.870332002E+02 -.870094841E+02 -.869859242E+02 -.869625680E+02 -.869394537E+02 -.869166147E+02 -.868940790E+02 -.868718703E+02 -.868500113E+02 -.868285256E+02 -.868074384E+02 -.867867776E+02 -.867665730E+02 -.867468555E+02 -.867276557E+02 -.867090020E+02 -.866909213E+02 -.866734392E+02 -.866565819E+02 -.866403764E+02 -.866248501E+02 -.866100311E+02 -.865959471E+02 -.865826245E+02 -.865700885E+02 -.865583628E+02 -.865474702E+02 -.865374323E+02 -.865282693E+02 -.865199995E+02 -.865126397E+02 -.865062048E+02 -.865007077E+02 -.864961600E+02 -.864925713E+02 -.864899494E+02 -.864882997E+02 -.864876251E+02 -.864879259E+02 -.864892006E+02 -.864914451E+02 -.864946538E+02 -.864988190E+02 -.865039313E+02 -.865099789E+02 -.865169483E+02 -.865248237E+02 -.865335877E+02 -.865432210E+02 -.865537032E+02 -.865650125E+02 -.865771256E+02 -.865900183E+02 -.866036654E+02 -.866180407E+02 -.866331171E+02 -.866488673E+02 -.866652633E+02 -.866822770E+02 -.866998802E+02 -.867180444E+02 -.867367414E+02 -.867559431E+02 -.867756215E+02 -.867957493E+02 -.868162995E+02 -.868372457E+02 -.868585619E+02 -.868802227E+02 -.869022031E+02 -.869244780E+02 -.869470219E+02 -.869698078E+02 -.869928061E+02 -.870159820E+02 -.870392925E+02 -.870626806E+02 -.870860690E+02 -.871093487E+02 -.871323657E+02 -.871549017E+02 -.871766489E+02 -.871971772E+02 -.872158922E+02 -.872319810E+02 -.872443439E+02 -.872515061E+02 -.872515061E+02
 -.872399477E+02 -.872399477E+02 -.872317488E+02 -.872175828E+02 -.871991424E+02 -.871776967E+02 -.871541758E+02 -.871292584E+02 -.871034419E+02 -.870770819E+02 -.870504264E+02 -.870236513E+02 -.869968849E+02 -.869702182E+02 -.869437163E+02 -.869174299E+02 -.868914012E+02 -.868656646E+02 -.868402500E+02 -.868151854E+02 -.867904991E+02 -.867662205E+02 -.867423809E+02 -.867190137E+02 -.866961531E+02 -.866738327E+02 -.866520849E+02 -.866309403E+02 -.866104296E+02 -.865905841E+02 -.865714363E+02 -.865530194E+02 -.865353667E+02 -.865185115E+02 -.865024855E+02 -.864873190E+02 -.864730416E+02 -.864596820E+02 -.864472677E+02 -.864358244E+02 -.864253760E+02 -.864159444E+02 -.864075493E+02 -.864002083E+02 -.863939373E+02 -.863887505E+02 -.863846592E+02 -.863816727E+02 -.863797969E+02 -.863790352E+02 -.863793882E+02 -.863808540E+02 -.863834286E+02 -.863871052E+02 -.863918750E+02 -.863977264E+02 -.864046450E+02 -.864126144E+02 -.864216156E+02 -.864316279E+02 -.864426285E+02 -.864545931E+02 -.864674955E+02 -.864813083E+02 -.864960026E+02 -.865115482E+02 -.865279140E+02 -.865450683E+02 -.865629787E+02 -.865816122E+02 -.866009359E+02 -.866209165E+02 -.866415207E+02 -.866627155E+02 -.866844680E+02 -.867067461E+02 -.867295178E+02 -.867527523E+02 -.867764190E+02 -.868004882E+02 -.868249311E+02 -.868497190E+02 -.868748235E+02 -.869002160E+02 -.869258663E+02 -.869517415E+02 -.869778027E+02 -.870040022E+02 -.870302767E+02 -.870565401E+02 -.870826711E+02 -.871084981E+02 -.871337772E+02 -.871581648E+02 -.871811800E+02 -.872021582E+02 -.872201898E+02 -.872340439E+02 -.872420691E+02 -.872420691E+02
 -.872299708E+02 -.872299708E+02 -.872208590E+02 -.872051265E+02 -.871846538E+02 -.871608329E+02 -.871346929E+02 -.871069929E+02 -.870782815E+02 -.870489481E+02 -.870192726E+02 -.869894559E+02 -.869596376E+02 -.869299149E+02 -.869003600E+02 -.868710288E+02 -.868419651E+02 -.868132058E+02 -.867847853E+02 -.867567369E+02 -.867290942E+02 -.867018926E+02 -.866751686E+02 -.866489594E+02 -.866233019E+02 -.865982321E+02 -.865737846E+02 -.865499952E+02 -.865269012E+02 -.865045410E+02 -.864829538E+02 -.864621793E+02 -.864422569E+02 -.864232241E+02 -.864051176E+02 -.863879733E+02 -.863718267E+02 -.863567117E+02 -.863426605E+02 -.863297039E+02 -.863178699E+02 -.863071842E+02 -.862976707E+02 -.862893509E+02 -.862822442E+02 -.862763673E+02 -.862717336E+02 -.862683536E+02 -.862662346E+02 -.862653805E+02 -.862657926E+02 -.862674690E+02 -.862704050E+02 -.862745928E+02 -.862800213E+02 -.862866763E+02 -.862945407E+02 -.863035946E+02 -.863138156E+02 -.863251791E+02 -.863376581E+02 -.863512235E+02 -.863658444E+02 -.863814878E+02 -.863981196E+02 -.864157040E+02 -.864342045E+02 -.864535836E+02 -.864738031E+02 -.864948246E+02 -.865166091E+02 -.865391177E+02 -.865623117E+02 -.865861527E+02 -.866106026E+02 -.866356242E+02 -.866611809E+02 -.866872371E+02 -.867137581E+02 -.867407099E+02 -.867680598E+02 -.867957755E+02 -.868238254E+02 -.868521774E+02 -.868807981E+02 -.869096512E+02 -.869386940E+02 -.869678739E+02 -.869971215E+02 -.870263419E+02 -.870554017E+02 -.870841114E+02 -.871122017E+02 -.871392926E+02 -.871648520E+02 -.871881439E+02 -.872081605E+02 -.872235374E+02 -.872324439E+02 -.872324439E+02
 -.872198108E+02 -.872198108E+02 -.872097660E+02 -.871924320E+02 -.871698654E+02 -.871435993E+02 -.871147715E+02 -.870842109E+02 -.870525155E+02 -.870201190E+02 -.869873330E+02 -.869543748E+02 -.869213955E+02 -.868885040E+02 -.868557792E+02 -.868232795E+02 -.867910520E+02 -.867591381E+02 -.867275763E+02 -.866964051E+02 -.866656637E+02 -.866353919E+02 -.866056304E+02 -.865764193E+02 -.865477977E+02 -.865198049E+02 -.864924817E+02 -.864658717E+02 -.864400192E+02 -.864149703E+02 -.863907716E+02 -.863674690E+02 -.863451070E+02 -.863237290E+02 -.863033789E+02 -.862840993E+02 -.862659315E+02 -.862489155E+02 -.862330897E+02 -.862184898E+02 -.862051491E+02 -.861930990E+02 -.861823683E+02 -.861729834E+02 -.861649670E+02 -.861583389E+02 -.861531150E+02 -.861493076E+02 -.861469252E+02 -.861459734E+02 -.861464538E+02 -.861483645E+02 -.861516997E+02 -.861564497E+02 -.861626009E+02 -.861701363E+02 -.861790353E+02 -.861892746E+02 -.862008275E+02 -.862136648E+02 -.862277542E+02 -.862430612E+02 -.862595487E+02 -.862771779E+02 -.862959081E+02 -.863156974E+02 -.863365025E+02 -.863582794E+02 -.863809833E+02 -.864045687E+02 -.864289903E+02 -.864542027E+02 -.864801608E+02 -.865068201E+02 -.865341367E+02 -.865620677E+02 -.865905711E+02 -.866196062E+02 -.866491335E+02 -.866791145E+02 -.867095123E+02 -.867402910E+02 -.867714152E+02 -.868028496E+02 -.868345575E+02 -.868664990E+02 -.868986278E+02 -.869308866E+02 -.869632000E+02 -.869954644E+02 -.870275344E+02 -.870592026E+02 -.870901745E+02 -.871200332E+02 -.871481951E+02 -.871738517E+02 -.871958958E+02 -.872128273E+02 -.872226331E+02 -.872226331E+02
 -.872094752E+02 -.872094752E+02 -.871984787E+02 -.871794918E+02 -.871547696E+02 -.871259936E+02 -.870943998E+02 -.870608897E+02 -.870261226E+02 -.869905744E+02 -.869545804E+02 -.869183759E+02 -.868821280E+02 -.868459541E+02 -.868099370E+02 -.867741396E+02 -.867386129E+02 -.867034022E+02 -.866685508E+02 -.866341021E+02 -.866000997E+02 -.865665877E+02 -.865336099E+02 -.865012089E+02 -.864694282E+02 -.864383143E+02 -.864079163E+02 -.863782850E+02 -.863494732E+02 -.863215352E+02 -.862945240E+02 -.862684913E+02 -.862434890E+02 -.862195693E+02 -.861967830E+02 -.861751802E+02 -.861548099E+02 -.861357194E+02 -.861179535E+02 -.861015546E+02 -.860865635E+02 -.860730183E+02 -.860609536E+02 -.860504005E+02 -.860413864E+02 -.860339344E+02 -.860280632E+02 -.860237877E+02 -.860211189E+02 -.860200635E+02 -.860206235E+02 -.860227965E+02 -.860265750E+02 -.860319472E+02 -.860388970E+02 -.860474040E+02 -.860574441E+02 -.860689892E+02 -.860820078E+02 -.860964647E+02 -.861123215E+02 -.861295369E+02 -.861480670E+02 -.861678656E+02 -.861888849E+02 -.862110751E+02 -.862343852E+02 -.862587633E+02 -.862841565E+02 -.863105119E+02 -.863377763E+02 -.863658968E+02 -.863948212E+02 -.864244978E+02 -.864548761E+02 -.864859066E+02 -.865175415E+02 -.865497341E+02 -.865824397E+02 -.866156151E+02 -.866492188E+02 -.866832109E+02 -.867175522E+02 -.867522040E+02 -.867871262E+02 -.868222757E+02 -.868576025E+02 -.868930448E+02 -.869285213E+02 -.869639203E+02 -.869990842E+02 -.870337883E+02 -.870677125E+02 -.871004033E+02 -.871312250E+02 -.871592961E+02 -.871834087E+02 -.872019255E+02 -.872126478E+02 -.872126478E+02
 -.871989471E+02 -.871989471E+02 -.871869685E+02 -.871662869E+02 -.871393589E+02 -.871080053E+02 -.870735668E+02 -.870370308E+02 -.869991141E+02 -.869603269E+02 -.869210309E+02 -.868814824E+02 -.868418591E+02 -.868022843E+02 -.867628468E+02 -.867236137E+02 -.866846400E+02 -.866459755E+02 -.866076687E+02 -.865697669E+02 -.865323181E+02 -.864953700E+02 -.864589689E+02 -.864231628E+02 -.863880035E+02 -.863535456E+02 -.863198458E+02 -.862869642E+02 -.862549623E+02 -.862239005E+02 -.861938388E+02 -.861648384E+02 -.861369606E+02 -.861102658E+02 -.860848141E+02 -.860606652E+02 -.860378769E+02 -.860165043E+02 -.859966013E+02 -.859782200E+02 -.859614090E+02 -.859462138E+02 -.859326757E+02 -.859208320E+02 -.859107146E+02 -.859023511E+02 -.858957645E+02 -.858909731E+02 -.858879902E+02 -.858868236E+02 -.858874756E+02 -.858899430E+02 -.858942168E+02 -.859002828E+02 -.859081221E+02 -.859177104E+02 -.859290189E+02 -.859420140E+02 -.859566577E+02 -.859729079E+02 -.859907187E+02 -.860100410E+02 -.860308225E+02 -.860530086E+02 -.860765423E+02 -.861013647E+02 -.861274155E+02 -.861546335E+02 -.861829566E+02 -.862123226E+02 -.862426694E+02 -.862739356E+02 -.863060602E+02 -.863389837E+02 -.863726477E+02 -.864069954E+02 -.864419720E+02 -.864775246E+02 -.865136027E+02 -.865501577E+02 -.865871434E+02 -.866245153E+02 -.866622306E+02 -.867002469E+02 -.867385209E+02 -.867770062E+02 -.868156494E+02 -.868543845E+02 -.868931247E+02 -.869317504E+02 -.869700923E+02 -.870079087E+02 -.870448542E+02 -.870804386E+02 -.871139742E+02 -.871445062E+02 -.871707252E+02 -.871908550E+02 -.872025094E+02 -.872025094E+02
 -.871882076E+02 -.871882076E+02 -.871752301E+02 -.871528261E+02 -.871236448E+02 -.870896548E+02 -.870523154E+02 -.870126934E+02 -.869715556E+02 -.869294503E+02 -.868867668E+02 -.868437756E+02 -.868006638E+02 -.867575623E+02 -.867145655E+02 -.866717451E+02 -.866291616E+02 -.865868698E+02 -.865449220E+02 -.865033703E+02 -.864622659E+02 -.864216590E+02 -.863816019E+02 -.863421516E+02 -.863033676E+02 -.862653123E+02 -.862280525E+02 -.861916569E+02 -.861561932E+02 -.861217304E+02 -.860883398E+02 -.860560926E+02 -.860250601E+02 -.859953142E+02 -.859669267E+02 -.859399674E+02 -.859145041E+02 -.858906042E+02 -.858683328E+02 -.858477515E+02 -.858289187E+02 -.858118887E+02 -.857967106E+02 -.857834282E+02 -.857720802E+02 -.857627002E+02 -.857553165E+02 -.857499511E+02 -.857466197E+02 -.857453319E+02 -.857460900E+02 -.857488900E+02 -.857537215E+02 -.857605678E+02 -.857694062E+02 -.857802075E+02 -.857929369E+02 -.858075542E+02 -.858240134E+02 -.858422642E+02 -.858622518E+02 -.858839173E+02 -.859071987E+02 -.859320307E+02 -.859583454E+02 -.859860732E+02 -.860151425E+02 -.860454810E+02 -.860770157E+02 -.861096737E+02 -.861433824E+02 -.861780700E+02 -.862136658E+02 -.862501006E+02 -.862873072E+02 -.863252206E+02 -.863637782E+02 -.864029199E+02 -.864425888E+02 -.864827304E+02 -.865232933E+02 -.865642284E+02 -.866054887E+02 -.866470284E+02 -.866888011E+02 -.867307572E+02 -.867728404E+02 -.868149807E+02 -.868570864E+02 -.868990303E+02 -.869406321E+02 -.869816335E+02 -.870216643E+02 -.870601984E+02 -.870964961E+02 -.871295293E+02 -.871578868E+02 -.871796529E+02 -.871922522E+02 -.871922522E+02
 -.871772960E+02 -.871772960E+02 -.871633128E+02 -.871391606E+02 -.871076906E+02 -.870710319E+02 -.870307530E+02 -.869879927E+02 -.869435716E+02 -.868980761E+02 -.868519162E+02 -.868053769E+02 -.867586560E+02 -.867118922E+02 -.866651861E+02 -.866186160E+02 -.865722476E+02 -.865261396E+02 -.864803489E+02 -.864349302E+02 -.863899367E+02 -.863454249E+02 -.863014561E+02 -.862580940E+02 -.862154060E+02 -.861734654E+02 -.861323473E+02 -.860921269E+02 -.860528824E+02 -.860146955E+02 -.859776485E+02 -.859418246E+02 -.859073092E+02 -.858741879E+02 -.858425441E+02 -.858124608E+02 -.857840206E+02 -.857573040E+02 -.857323882E+02 -.857093472E+02 -.856882508E+02 -.856691633E+02 -.856521430E+02 -.856372432E+02 -.856245115E+02 -.856139886E+02 -.856057086E+02 -.855996983E+02 -.855959767E+02 -.855945548E+02 -.855954357E+02 -.855986148E+02 -.856040799E+02 -.856118109E+02 -.856217802E+02 -.856339527E+02 -.856482862E+02 -.856647319E+02 -.856832349E+02 -.857037345E+02 -.857261649E+02 -.857504558E+02 -.857765327E+02 -.858043176E+02 -.858337297E+02 -.858646859E+02 -.858971015E+02 -.859308909E+02 -.859659682E+02 -.860022476E+02 -.860396439E+02 -.860780733E+02 -.861174535E+02 -.861577044E+02 -.861987486E+02 -.862405115E+02 -.862829217E+02 -.863259112E+02 -.863694157E+02 -.864133743E+02 -.864577299E+02 -.865024287E+02 -.865474195E+02 -.865926530E+02 -.866380798E+02 -.866836478E+02 -.867292977E+02 -.867749565E+02 -.868205278E+02 -.868658778E+02 -.869108160E+02 -.869550681E+02 -.869982401E+02 -.870397707E+02 -.870788690E+02 -.871144342E+02 -.871449538E+02 -.871683724E+02 -.871819253E+02 -.871819253E+02
 -.871662964E+02 -.871662964E+02 -.871512999E+02 -.871253855E+02 -.870916181E+02 -.870522746E+02 -.870090248E+02 -.869630829E+02 -.869153229E+02 -.868663626E+02 -.868166341E+02 -.867664382E+02 -.867159841E+02 -.866654188E+02 -.866148507E+02 -.865643638E+02 -.865140274E+02 -.864639047E+02 -.864140538E+02 -.863645305E+02 -.863153939E+02 -.862667086E+02 -.862185413E+02 -.861709640E+02 -.861240552E+02 -.860778961E+02 -.860325691E+02 -.859881615E+02 -.859447659E+02 -.859024760E+02 -.858613881E+02 -.858216025E+02 -.857832196E+02 -.857463386E+02 -.857110597E+02 -.856774833E+02 -.856457074E+02 -.856158276E+02 -.855879368E+02 -.855621238E+02 -.855384710E+02 -.855170556E+02 -.854979492E+02 -.854812169E+02 -.854669162E+02 -.854550970E+02 -.854458008E+02 -.854390599E+02 -.854348969E+02 -.854333255E+02 -.854343499E+02 -.854379648E+02 -.854441552E+02 -.854528968E+02 -.854641560E+02 -.854778901E+02 -.854940479E+02 -.855125705E+02 -.855333916E+02 -.855564380E+02 -.855816304E+02 -.856088842E+02 -.856381097E+02 -.856692134E+02 -.857020988E+02 -.857366667E+02 -.857728165E+02 -.858104468E+02 -.858494558E+02 -.858897424E+02 -.859312066E+02 -.859737502E+02 -.860172777E+02 -.860616961E+02 -.861069161E+02 -.861528523E+02 -.861994232E+02 -.862465518E+02 -.862941657E+02 -.863421969E+02 -.863905824E+02 -.864392632E+02 -.864881841E+02 -.865372925E+02 -.865865362E+02 -.866358609E+02 -.866852051E+02 -.867344934E+02 -.867836256E+02 -.868324624E+02 -.868808039E+02 -.869283612E+02 -.869747178E+02 -.870192782E+02 -.870612016E+02 -.870993163E+02 -.871320093E+02 -.871570872E+02 -.871715966E+02 -.871715966E+02
 -.871553202E+02 -.871553202E+02 -.871393092E+02 -.871116425E+02 -.870755821E+02 -.870335440E+02 -.869873017E+02 -.869381441E+02 -.868869921E+02 -.868344966E+02 -.867811135E+02 -.867271600E+02 -.866728562E+02 -.866183586E+02 -.865637813E+02 -.865092112E+02 -.864547216E+02 -.864003752E+02 -.863462297E+02 -.862923459E+02 -.862387895E+02 -.861856290E+02 -.861329395E+02 -.860808038E+02 -.860293083E+02 -.859785419E+02 -.859286011E+02 -.858795886E+02 -.858316099E+02 -.857847753E+02 -.857392000E+02 -.856950010E+02 -.856522949E+02 -.856112008E+02 -.855718391E+02 -.855343285E+02 -.854987859E+02 -.854653269E+02 -.854340627E+02 -.854050984E+02 -.853785344E+02 -.853544653E+02 -.853329783E+02 -.853141524E+02 -.852980584E+02 -.852847572E+02 -.852742987E+02 -.852667221E+02 -.852620558E+02 -.852603166E+02 -.852615098E+02 -.852656288E+02 -.852726555E+02 -.852825600E+02 -.852953012E+02 -.853108272E+02 -.853290759E+02 -.853499758E+02 -.853734463E+02 -.853993988E+02 -.854277371E+02 -.854583589E+02 -.854911561E+02 -.855260162E+02 -.855628234E+02 -.856014591E+02 -.856418034E+02 -.856837353E+02 -.857271343E+02 -.857718809E+02 -.858178575E+02 -.858649492E+02 -.859130444E+02 -.859620356E+02 -.860118196E+02 -.860622984E+02 -.861133790E+02 -.861649743E+02 -.862170030E+02 -.862693896E+02 -.863220646E+02 -.863749639E+02 -.864280282E+02 -.864812018E+02 -.865344303E+02 -.865876577E+02 -.866408214E+02 -.866938443E+02 -.867466237E+02 -.867990160E+02 -.868508134E+02 -.869017140E+02 -.869512804E+02 -.869988849E+02 -.870436392E+02 -.870843023E+02 -.871191638E+02 -.871458945E+02 -.871613558E+02 -.871613558E+02
 -.871445010E+02 -.871445010E+02 -.871274931E+02 -.870980936E+02 -.870597512E+02 -.870150215E+02 -.869657805E+02 -.869133845E+02 -.868588032E+02 -.868027217E+02 -.867456195E+02 -.866878282E+02 -.866295789E+02 -.865710341E+02 -.865123094E+02 -.864534949E+02 -.863946610E+02 -.863358682E+02 -.862771782E+02 -.862186562E+02 -.861603705E+02 -.861023973E+02 -.860448221E+02 -.859877350E+02 -.859312307E+02 -.858754136E+02 -.858203958E+02 -.857662941E+02 -.857132321E+02 -.856613408E+02 -.856107538E+02 -.855616064E+02 -.855140388E+02 -.854681934E+02 -.854242121E+02 -.853822372E+02 -.853424105E+02 -.853048698E+02 -.852697481E+02 -.852371740E+02 -.852072705E+02 -.851801526E+02 -.851559268E+02 -.851346907E+02 -.851165303E+02 -.851015194E+02 -.850897197E+02 -.850811797E+02 -.850759343E+02 -.850740043E+02 -.850753963E+02 -.850801023E+02 -.850880999E+02 -.850993524E+02 -.851138096E+02 -.851314080E+02 -.851520720E+02 -.851757140E+02 -.852022357E+02 -.852315290E+02 -.852634769E+02 -.852979551E+02 -.853348329E+02 -.853739745E+02 -.854152403E+02 -.854584880E+02 -.855035737E+02 -.855503533E+02 -.855986834E+02 -.856484227E+02 -.856994324E+02 -.857515779E+02 -.858047290E+02 -.858587606E+02 -.859135538E+02 -.859689959E+02 -.860249812E+02 -.860814113E+02 -.861381949E+02 -.861952486E+02 -.862524961E+02 -.863098680E+02 -.863673013E+02 -.864247375E+02 -.864821209E+02 -.865393948E+02 -.865964964E+02 -.866533482E+02 -.867098468E+02 -.867658456E+02 -.868211310E+02 -.868753901E+02 -.869281670E+02 -.869788047E+02 -.870263699E+02 -.870695563E+02 -.871065598E+02 -.871349201E+02 -.871513185E+02 -.871513185E+02
 -.871340021E+02 -.871340021E+02 -.871160192E+02 -.870849130E+02 -.870443163E+02 -.869969218E+02 -.869446987E+02 -.868890718E+02 -.868310586E+02 -.867713769E+02 -.867105253E+02 -.866488488E+02 -.865865843E+02 -.865238945E+02 -.864608967E+02 -.863976757E+02 -.863342978E+02 -.862708255E+02 -.862073231E+02 -.861438567E+02 -.860805011E+02 -.860173421E+02 -.859544713E+02 -.858919869E+02 -.858299990E+02 -.857686278E+02 -.857079995E+02 -.856482501E+02 -.855895255E+02 -.855319759E+02 -.854757561E+02 -.854210283E+02 -.853679591E+02 -.853167165E+02 -.852674714E+02 -.852203958E+02 -.851756591E+02 -.851334272E+02 -.850938631E+02 -.850571240E+02 -.850233597E+02 -.849927115E+02 -.849653106E+02 -.849412760E+02 -.849207131E+02 -.849037132E+02 -.848903528E+02 -.848806918E+02 -.848747735E+02 -.848726239E+02 -.848742511E+02 -.848796451E+02 -.848887783E+02 -.849016057E+02 -.849180655E+02 -.849380798E+02 -.849615553E+02 -.849883844E+02 -.850184465E+02 -.850516090E+02 -.850877291E+02 -.851266552E+02 -.851682283E+02 -.852122837E+02 -.852586526E+02 -.853071633E+02 -.853576431E+02 -.854099193E+02 -.854638212E+02 -.855191809E+02 -.855758350E+02 -.856336250E+02 -.856923985E+02 -.857520105E+02 -.858123235E+02 -.858732083E+02 -.859345448E+02 -.859962218E+02 -.860581378E+02 -.861202003E+02 -.861823265E+02 -.862444418E+02 -.863064798E+02 -.863683803E+02 -.864300870E+02 -.864915439E+02 -.865526895E+02 -.866134477E+02 -.866737162E+02 -.867333477E+02 -.867921251E+02 -.868497275E+02 -.869056833E+02 -.869593098E+02 -.870096334E+02 -.870552868E+02 -.870943781E+02 -.871243232E+02 -.871416312E+02 -.871416312E+02
 -.871239970E+02 -.871239970E+02 -.871050656E+02 -.870722992E+02 -.870295089E+02 -.869795117E+02 -.869243683E+02 -.868655678E+02 -.868041714E+02 -.867409223E+02 -.866763357E+02 -.866107627E+02 -.865444393E+02 -.864775280E+02 -.864101386E+02 -.863423494E+02 -.862742265E+02 -.862058331E+02 -.861372319E+02 -.860684938E+02 -.859997015E+02 -.859309448E+02 -.858623217E+02 -.857939448E+02 -.857259389E+02 -.856584371E+02 -.855915855E+02 -.855255429E+02 -.854604753E+02 -.853965564E+02 -.853339711E+02 -.852729115E+02 -.852135739E+02 -.851561608E+02 -.851008785E+02 -.850479326E+02 -.849975276E+02 -.849498670E+02 -.849051497E+02 -.848635678E+02 -.848253056E+02 -.847905373E+02 -.847594239E+02 -.847321119E+02 -.847087322E+02 -.846893986E+02 -.846742058E+02 -.846632286E+02 -.846565212E+02 -.846541157E+02 -.846560221E+02 -.846622284E+02 -.846727003E+02 -.846873823E+02 -.847061977E+02 -.847290500E+02 -.847558236E+02 -.847863855E+02 -.848205868E+02 -.848582642E+02 -.848992424E+02 -.849433356E+02 -.849903496E+02 -.850400836E+02 -.850923323E+02 -.851468882E+02 -.852035428E+02 -.852620892E+02 -.853223232E+02 -.853840453E+02 -.854470619E+02 -.855111865E+02 -.855762410E+02 -.856420566E+02 -.857084747E+02 -.857753475E+02 -.858425387E+02 -.859099232E+02 -.859773882E+02 -.860448324E+02 -.861121659E+02 -.861793098E+02 -.862461951E+02 -.863127611E+02 -.863789524E+02 -.864447154E+02 -.865099917E+02 -.865747091E+02 -.866387686E+02 -.867020252E+02 -.867642615E+02 -.868251517E+02 -.868842131E+02 -.869407418E+02 -.869937291E+02 -.870417539E+02 -.870828444E+02 -.871143020E+02 -.871324763E+02 -.871324763E+02
 -.871146755E+02 -.871146755E+02 -.870948425E+02 -.870605014E+02 -.870156237E+02 -.869631434E+02 -.869052046E+02 -.868433524E+02 -.867786810E+02 -.867119540E+02 -.866436939E+02 -.865742503E+02 -.865038575E+02 -.864326683E+02 -.863607835E+02 -.862882781E+02 -.862152167E+02 -.861416578E+02 -.860676657E+02 -.859933163E+02 -.859186931E+02 -.858438890E+02 -.857690139E+02 -.856941924E+02 -.856195602E+02 -.855452694E+02 -.854714886E+02 -.853983973E+02 -.853261863E+02 -.852550624E+02 -.851852433E+02 -.851169549E+02 -.850504334E+02 -.849859226E+02 -.849236687E+02 -.848639204E+02 -.848069281E+02 -.847529401E+02 -.847021996E+02 -.846549437E+02 -.846114001E+02 -.845717831E+02 -.845362921E+02 -.845051099E+02 -.844784000E+02 -.844563042E+02 -.844389411E+02 -.844264049E+02 -.844187629E+02 -.844160554E+02 -.844182954E+02 -.844254679E+02 -.844375304E+02 -.844544134E+02 -.844760214E+02 -.845022338E+02 -.845329066E+02 -.845678742E+02 -.846069520E+02 -.846499377E+02 -.846966148E+02 -.847467542E+02 -.848001174E+02 -.848564584E+02 -.849155270E+02 -.849770707E+02 -.850408378E+02 -.851065788E+02 -.851740493E+02 -.852430113E+02 -.853132354E+02 -.853845019E+02 -.854566024E+02 -.855293408E+02 -.856025344E+02 -.856760145E+02 -.857496264E+02 -.858232307E+02 -.858967023E+02 -.859699311E+02 -.860428210E+02 -.861152897E+02 -.861872668E+02 -.862586928E+02 -.863295153E+02 -.863996853E+02 -.864691504E+02 -.865378450E+02 -.866056767E+02 -.866725061E+02 -.867381195E+02 -.868021909E+02 -.868642314E+02 -.869235220E+02 -.869790262E+02 -.870292776E+02 -.870722354E+02 -.871051000E+02 -.871240774E+02 -.871240774E+02
 -.871062828E+02 -.871062828E+02 -.870856275E+02 -.870498444E+02 -.870030487E+02 -.869482775E+02 -.868877432E+02 -.868230319E+02 -.867552622E+02 -.866852071E+02 -.866133869E+02 -.865401483E+02 -.864657144E+02 -.863902257E+02 -.863137762E+02 -.862364363E+02 -.861582612E+02 -.860793064E+02 -.859996370E+02 -.859193247E+02 -.858384512E+02 -.857571167E+02 -.856754395E+02 -.855935512E+02 -.855116044E+02 -.854297720E+02 -.853482426E+02 -.852672207E+02 -.851869321E+02 -.851076182E+02 -.850295339E+02 -.849529497E+02 -.848781486E+02 -.848054211E+02 -.847350646E+02 -.846673830E+02 -.846026815E+02 -.845412641E+02 -.844834314E+02 -.844294765E+02 -.843796805E+02 -.843343103E+02 -.842936155E+02 -.842578250E+02 -.842271437E+02 -.842017502E+02 -.841817941E+02 -.841673936E+02 -.841586337E+02 -.841555659E+02 -.841582066E+02 -.841665372E+02 -.841805044E+02 -.842000208E+02 -.842249661E+02 -.842551887E+02 -.842905081E+02 -.843307170E+02 -.843755846E+02 -.844248589E+02 -.844782706E+02 -.845355360E+02 -.845963601E+02 -.846604406E+02 -.847274707E+02 -.847971427E+02 -.848691508E+02 -.849431941E+02 -.850189787E+02 -.850962205E+02 -.851746473E+02 -.852540003E+02 -.853340357E+02 -.854145261E+02 -.854952614E+02 -.855760493E+02 -.856567160E+02 -.857371061E+02 -.858170828E+02 -.858965275E+02 -.859753392E+02 -.860534334E+02 -.861307410E+02 -.862072057E+02 -.862827813E+02 -.863574263E+02 -.864310977E+02 -.865037402E+02 -.865752720E+02 -.866455640E+02 -.867144108E+02 -.867814919E+02 -.868463185E+02 -.869081640E+02 -.869659736E+02 -.870182466E+02 -.870628871E+02 -.870970119E+02 -.871167053E+02 -.871167053E+02
 -.870991427E+02 -.870991427E+02 -.870777785E+02 -.870407447E+02 -.869922756E+02 -.869354864E+02 -.868726370E+02 -.868053401E+02 -.867347248E+02 -.866615616E+02 -.865863659E+02 -.865094716E+02 -.864310853E+02 -.863513367E+02 -.862703101E+02 -.861880611E+02 -.861046352E+02 -.860200823E+02 -.859344572E+02 -.858478227E+02 -.857602617E+02 -.856718772E+02 -.855827891E+02 -.854931416E+02 -.854031044E+02 -.853128685E+02 -.852226451E+02 -.851326734E+02 -.850432142E+02 -.849545481E+02 -.848669775E+02 -.847808246E+02 -.846964252E+02 -.846141288E+02 -.845342976E+02 -.844573016E+02 -.843835144E+02 -.843133115E+02 -.842470650E+02 -.841851380E+02 -.841278813E+02 -.840756300E+02 -.840286978E+02 -.839873728E+02 -.839519143E+02 -.839225488E+02 -.838994655E+02 -.838828147E+02 -.838727051E+02 -.838692023E+02 -.838723275E+02 -.838820574E+02 -.838983245E+02 -.839210177E+02 -.839499845E+02 -.839850330E+02 -.840259350E+02 -.840724292E+02 -.841242248E+02 -.841810059E+02 -.842424353E+02 -.843081593E+02 -.843778116E+02 -.844510184E+02 -.845274024E+02 -.846065868E+02 -.846881991E+02 -.847718746E+02 -.848572599E+02 -.849440153E+02 -.850318176E+02 -.851203620E+02 -.852093639E+02 -.852985600E+02 -.853877096E+02 -.854765949E+02 -.855650214E+02 -.856528180E+02 -.857398366E+02 -.858259517E+02 -.859110592E+02 -.859950755E+02 -.860779353E+02 -.861595896E+02 -.862400017E+02 -.863191421E+02 -.863969815E+02 -.864734797E+02 -.865485705E+02 -.866221405E+02 -.866939988E+02 -.867638370E+02 -.868311743E+02 -.868952863E+02 -.869551106E+02 -.870091270E+02 -.870552019E+02 -.870903905E+02 -.871106840E+02 -.871106840E+02
 -.870936626E+02 -.870936626E+02 -.870717410E+02 -.870337142E+02 -.869838961E+02 -.869254491E+02 -.868606570E+02 -.867911413E+02 -.867180254E+02 -.866420704E+02 -.865637766E+02 -.864834557E+02 -.864012978E+02 -.863174162E+02 -.862318739E+02 -.861447074E+02 -.860559488E+02 -.859656301E+02 -.858737879E+02 -.857804780E+02 -.856857788E+02 -.855897877E+02 -.854926296E+02 -.853944606E+02 -.852954628E+02 -.851958448E+02 -.850958496E+02 -.849957488E+02 -.848958415E+02 -.847964563E+02 -.846979506E+02 -.846007035E+02 -.845051170E+02 -.844116144E+02 -.843206354E+02 -.842326317E+02 -.841480642E+02 -.840673978E+02 -.839910939E+02 -.839196064E+02 -.838533768E+02 -.837928273E+02 -.837383545E+02 -.836903250E+02 -.836490691E+02 -.836148751E+02 -.835879856E+02 -.835685935E+02 -.835568384E+02 -.835528048E+02 -.835565204E+02 -.835679554E+02 -.835870233E+02 -.836135820E+02 -.836474363E+02 -.836883415E+02 -.837360064E+02 -.837900990E+02 -.838502505E+02 -.839160615E+02 -.839871073E+02 -.840629440E+02 -.841431146E+02 -.842271546E+02 -.843145973E+02 -.844049796E+02 -.844978464E+02 -.845927550E+02 -.846892793E+02 -.847870129E+02 -.848855724E+02 -.849845991E+02 -.850837616E+02 -.851827564E+02 -.852813092E+02 -.853791750E+02 -.854761387E+02 -.855720140E+02 -.856666436E+02 -.857598975E+02 -.858516723E+02 -.859418888E+02 -.860304905E+02 -.861174401E+02 -.862027159E+02 -.862863058E+02 -.863681999E+02 -.864483790E+02 -.865267989E+02 -.866033683E+02 -.866779184E+02 -.867501610E+02 -.868196333E+02 -.868856238E+02 -.869470773E+02 -.870024709E+02 -.870496555E+02 -.870856527E+02 -.871063959E+02 -.871063959E+02
 -.870903344E+02 -.870903344E+02 -.870680488E+02 -.870293555E+02 -.869785999E+02 -.869189550E+02 -.868527026E+02 -.867814489E+02 -.867062990E+02 -.866279923E+02 -.865469989E+02 -.864636051E+02 -.863779764E+02 -.862901961E+02 -.862002974E+02 -.861082936E+02 -.860141893E+02 -.859179877E+02 -.858197076E+02 -.857193909E+02 -.856171006E+02 -.855129285E+02 -.854070025E+02 -.852994823E+02 -.851905591E+02 -.850804652E+02 -.849694703E+02 -.848578795E+02 -.847460366E+02 -.846343248E+02 -.845231600E+02 -.844129918E+02 -.843043029E+02 -.841976045E+02 -.840934308E+02 -.839923371E+02 -.838948930E+02 -.838016746E+02 -.837132589E+02 -.836302177E+02 -.835531087E+02 -.834824674E+02 -.834188006E+02 -.833625773E+02 -.833142210E+02 -.832741035E+02 -.832425382E+02 -.832197745E+02 -.832059937E+02 -.832013055E+02 -.832057460E+02 -.832192769E+02 -.832417861E+02 -.832730902E+02 -.833129374E+02 -.833610120E+02 -.834169400E+02 -.834802953E+02 -.835506065E+02 -.836273648E+02 -.837100316E+02 -.837980465E+02 -.838908355E+02 -.839878181E+02 -.840884151E+02 -.841920548E+02 -.842981794E+02 -.844062506E+02 -.845157543E+02 -.846262044E+02 -.847371464E+02 -.848481599E+02 -.849588601E+02 -.850688993E+02 -.851779676E+02 -.852857926E+02 -.853921394E+02 -.854968093E+02 -.855996392E+02 -.857004994E+02 -.857992921E+02 -.858959488E+02 -.859904280E+02 -.860827109E+02 -.861727976E+02 -.862607006E+02 -.863464367E+02 -.864300150E+02 -.865114210E+02 -.865905939E+02 -.866673955E+02 -.867415680E+02 -.868126775E+02 -.868800398E+02 -.869426234E+02 -.869989239E+02 -.870468034E+02 -.870832846E+02 -.871042867E+02 -.871042867E+02
 -.870897206E+02 -.870897206E+02 -.870673096E+02 -.870283538E+02 -.869771741E+02 -.869169132E+02 -.868498158E+02 -.867774507E+02 -.867008868E+02 -.866208206E+02 -.865376831E+02 -.864517248E+02 -.863630704E+02 -.862717606E+02 -.861777935E+02 -.860811440E+02 -.859817758E+02 -.858796606E+02 -.857747917E+02 -.856671830E+02 -.855568775E+02 -.854439573E+02 -.853285410E+02 -.852107839E+02 -.850908878E+02 -.849691014E+02 -.848457172E+02 -.847210764E+02 -.845955720E+02 -.844696425E+02 -.843437732E+02 -.842184977E+02 -.840943934E+02 -.839720761E+02 -.838521987E+02 -.837354440E+02 -.836225163E+02 -.835141348E+02 -.834110257E+02 -.833139124E+02 -.832235036E+02 -.831404856E+02 -.830655095E+02 -.829991802E+02 -.829420469E+02 -.828945931E+02 -.828572272E+02 -.828302755E+02 -.828139752E+02 -.828084704E+02 -.828138083E+02 -.828299391E+02 -.828567167E+02 -.828939015E+02 -.829411650E+02 -.829980966E+02 -.830642104E+02 -.831389549E+02 -.832217223E+02 -.833118591E+02 -.834086771E+02 -.835114641E+02 -.836194945E+02 -.837320393E+02 -.838483757E+02 -.839677960E+02 -.840896149E+02 -.842131770E+02 -.843378617E+02 -.844630886E+02 -.845883206E+02 -.847130664E+02 -.848368829E+02 -.849593751E+02 -.850801970E+02 -.851990504E+02 -.853156841E+02 -.854298921E+02 -.855415116E+02 -.856504206E+02 -.857565348E+02 -.858598051E+02 -.859602136E+02 -.860577693E+02 -.861525032E+02 -.862444616E+02 -.863336969E+02 -.864202560E+02 -.865041634E+02 -.865853985E+02 -.866638641E+02 -.867393444E+02 -.868114482E+02 -.868795344E+02 -.869426152E+02 -.869992302E+02 -.870472851E+02 -.870838448E+02 -.871048686E+02 -.871048686E+02
 -.870924460E+02 -.870924460E+02 -.870702013E+02 -.870314794E+02 -.869805130E+02 -.869203634E+02 -.868532004E+02 -.867805285E+02 -.867033516E+02 -.866223058E+02 -.865377697E+02 -.864499385E+02 -.863588795E+02 -.862645836E+02 -.861669982E+02 -.860660434E+02 -.859616356E+02 -.858537064E+02 -.857422061E+02 -.856271105E+02 -.855084355E+02 -.853862366E+02 -.852606096E+02 -.851317009E+02 -.849997125E+02 -.848648981E+02 -.847275710E+02 -.845881083E+02 -.844469476E+02 -.843045885E+02 -.841615964E+02 -.840185995E+02 -.838762847E+02 -.837353964E+02 -.835967311E+02 -.834611282E+02 -.833294629E+02 -.832026379E+02 -.830815709E+02 -.829671815E+02 -.828603796E+02 -.827620493E+02 -.826730344E+02 -.825941230E+02 -.825260343E+02 -.824694029E+02 -.824247673E+02 -.823925585E+02 -.823730909E+02 -.823665551E+02 -.823730144E+02 -.823924033E+02 -.824245285E+02 -.824690737E+02 -.825256057E+02 -.825935839E+02 -.826723709E+02 -.827612455E+02 -.828594165E+02 -.829660377E+02 -.830802226E+02 -.832010591E+02 -.833276243E+02 -.834589978E+02 -.835942743E+02 -.837325744E+02 -.838730552E+02 -.840149179E+02 -.841574146E+02 -.842998538E+02 -.844416037E+02 -.845820949E+02 -.847208213E+02 -.848573406E+02 -.849912729E+02 -.851222994E+02 -.852501595E+02 -.853746488E+02 -.854956149E+02 -.856129544E+02 -.857266086E+02 -.858365594E+02 -.859428248E+02 -.860454538E+02 -.861445203E+02 -.862401158E+02 -.863323400E+02 -.864212886E+02 -.865070365E+02 -.865896144E+02 -.866689787E+02 -.867449689E+02 -.868172519E+02 -.868852489E+02 -.869480390E+02 -.870042352E+02 -.870518251E+02 -.870879657E+02 -.871087205E+02 -.871087205E+02
 -.870992025E+02 -.870992025E+02 -.870774770E+02 -.870395952E+02 -.869896250E+02 -.869304855E+02 -.868642307E+02 -.867922609E+02 -.867154859E+02 -.866344632E+02 -.865494956E+02 -.864607023E+02 -.863680823E+02 -.862715617E+02 -.861710174E+02 -.860663044E+02 -.859572819E+02 -.858438212E+02 -.857258129E+02 -.856031843E+02 -.854759031E+02 -.853439782E+02 -.852074705E+02 -.850665030E+02 -.849212576E+02 -.847719842E+02 -.846190084E+02 -.844627320E+02 -.843036341E+02 -.841422793E+02 -.839793171E+02 -.838154799E+02 -.836515836E+02 -.834885247E+02 -.833272719E+02 -.831688596E+02 -.830143794E+02 -.828649673E+02 -.827217879E+02 -.825860203E+02 -.824588387E+02 -.823413919E+02 -.822347838E+02 -.821400522E+02 -.820581476E+02 -.819899133E+02 -.819360676E+02 -.818971869E+02 -.818736922E+02 -.818658401E+02 -.818737160E+02 -.818972323E+02 -.819361303E+02 -.819899867E+02 -.820582230E+02 -.821401188E+02 -.822348284E+02 -.823413987E+02 -.824587895E+02 -.825858943E+02 -.827215614E+02 -.828646144E+02 -.830138719E+02 -.831681656E+02 -.833263569E+02 -.834873512E+02 -.836501099E+02 -.838136607E+02 -.839771046E+02 -.841396217E+02 -.843004746E+02 -.844590100E+02 -.846146588E+02 -.847669346E+02 -.849154312E+02 -.850598192E+02 -.851998418E+02 -.853353100E+02 -.854660977E+02 -.855921364E+02 -.857134095E+02 -.858299468E+02 -.859418187E+02 -.860491297E+02 -.861520120E+02 -.862506171E+02 -.863451059E+02 -.864356365E+02 -.865223470E+02 -.866053332E+02 -.866846186E+02 -.867601134E+02 -.868315604E+02 -.868984642E+02 -.869599976E+02 -.870148816E+02 -.870612300E+02 -.870963499E+02 -.871164852E+02 -.871164852E+02
 -.871107421E+02 -.871107421E+02 -.870899602E+02 -.870536513E+02 -.870056248E+02 -.869485929E+02 -.868844382E+02 -.868144124E+02 -.867393042E+02 -.866595640E+02 -.865753926E+02 -.864868174E+02 -.863937545E+02 -.862960425E+02 -.861934736E+02 -.860858262E+02 -.859728802E+02 -.858544242E+02 -.857302748E+02 -.856002861E+02 -.854643507E+02 -.853224107E+02 -.851744720E+02 -.850206047E+02 -.848609512E+02 -.846957392E+02 -.845252858E+02 -.843500004E+02 -.841703972E+02 -.839870987E+02 -.838008374E+02 -.836124595E+02 -.834229264E+02 -.832333096E+02 -.830447856E+02 -.828586299E+02 -.826762049E+02 -.824989436E+02 -.823283334E+02 -.821658940E+02 -.820131517E+02 -.818716133E+02 -.817427377E+02 -.816279051E+02 -.815283873E+02 -.814453190E+02 -.813796701E+02 -.813322216E+02 -.813035463E+02 -.812939935E+02 -.813036801E+02 -.813324872E+02 -.813800635E+02 -.814458343E+02 -.815290162E+02 -.816286372E+02 -.817435606E+02 -.818725120E+02 -.820141090E+02 -.821668902E+02 -.823293462E+02 -.824999477E+02 -.826771728E+02 -.828595314E+02 -.830455868E+02 -.832339739E+02 -.834234140E+02 -.836127262E+02 -.838008354E+02 -.839867775E+02 -.841697016E+02 -.843488701E+02 -.845236566E+02 -.846935416E+02 -.848581078E+02 -.850170338E+02 -.851700870E+02 -.853171165E+02 -.854580457E+02 -.855928643E+02 -.857216212E+02 -.858444166E+02 -.859613947E+02 -.860727366E+02 -.861786518E+02 -.862793696E+02 -.863751293E+02 -.864661668E+02 -.865526989E+02 -.866349014E+02 -.867128804E+02 -.867866335E+02 -.868559992E+02 -.869205891E+02 -.869797000E+02 -.870321993E+02 -.870763783E+02 -.871097612E+02 -.871288607E+02 -.871288607E+02
 -.871278666E+02 -.871278666E+02 -.871085337E+02 -.870746680E+02 -.870297177E+02 -.869761089E+02 -.869154868E+02 -.868489128E+02 -.867770184E+02 -.867001138E+02 -.866182756E+02 -.865314235E+02 -.864393665E+02 -.863418374E+02 -.862385305E+02 -.861291256E+02 -.860132966E+02 -.858907306E+02 -.857611441E+02 -.856242844E+02 -.854799411E+02 -.853279625E+02 -.851682614E+02 -.850008221E+02 -.848257177E+02 -.846431192E+02 -.844533018E+02 -.842566599E+02 -.840537190E+02 -.838451413E+02 -.836317344E+02 -.834144598E+02 -.831944337E+02 -.829729260E+02 -.827513601E+02 -.825313039E+02 -.823144568E+02 -.821026328E+02 -.818977386E+02 -.817017440E+02 -.815166496E+02 -.813444501E+02 -.811870932E+02 -.810464363E+02 -.809242031E+02 -.808219402E+02 -.807409764E+02 -.806823864E+02 -.806469605E+02 -.806351823E+02 -.806472137E+02 -.806828910E+02 -.807417290E+02 -.808229352E+02 -.809254329E+02 -.810478913E+02 -.811887618E+02 -.813463186E+02 -.815187022E+02 -.817039624E+02 -.819001024E+02 -.821051186E+02 -.823170384E+02 -.825339529E+02 -.827540450E+02 -.829756118E+02 -.831970824E+02 -.834170301E+02 -.836341801E+02 -.838474128E+02 -.840557638E+02 -.842584202E+02 -.844547147E+02 -.846441179E+02 -.848262286E+02 -.850007638E+02 -.851675479E+02 -.853265018E+02 -.854776316E+02 -.856210184E+02 -.857568079E+02 -.858852009E+02 -.860064437E+02 -.861208194E+02 -.862286387E+02 -.863302308E+02 -.864259324E+02 -.865160759E+02 -.866009735E+02 -.866808971E+02 -.867560522E+02 -.868265423E+02 -.868923220E+02 -.869531359E+02 -.870084375E+02 -.870572844E+02 -.870982020E+02 -.871290081E+02 -.871465850E+02 -.871465850E+02
 -.871514134E+02 -.871514134E+02 -.871341185E+02 -.871037138E+02 -.870631695E+02 -.870145298E+02 -.869591374E+02 -.868978151E+02 -.868309939E+02 -.867588128E+02 -.866812054E+02 -.865979592E+02 -.865087536E+02 -.864132010E+02 -.863108779E+02 -.862013367E+02 -.860841229E+02 -.859587963E+02 -.858249354E+02 -.856821463E+02 -.855300815E+02 -.853684506E+02 -.851970260E+02 -.850156640E+02 -.848243183E+02 -.846230511E+02 -.844120508E+02 -.841916521E+02 -.839623483E+02 -.837248068E+02 -.834798866E+02 -.832286483E+02 -.829723616E+02 -.827125138E+02 -.824508098E+02 -.821891664E+02 -.819297000E+02 -.816747094E+02 -.814266458E+02 -.811880778E+02 -.809616482E+02 -.807500221E+02 -.805558286E+02 -.803815991E+02 -.802297017E+02 -.801022761E+02 -.800011717E+02 -.799278918E+02 -.798835462E+02 -.798688151E+02 -.798839275E+02 -.799286531E+02 -.800023096E+02 -.801037858E+02 -.802315765E+02 -.803838304E+02 -.805584060E+02 -.807529333E+02 -.809648792E+02 -.811916122E+02 -.814304652E+02 -.816787931E+02 -.819340246E+02 -.821937055E+02 -.824555352E+02 -.827173937E+02 -.829773607E+02 -.832337284E+02 -.834850055E+02 -.837299175E+02 -.839674006E+02 -.841965926E+02 -.844168201E+02 -.846275850E+02 -.848285481E+02 -.850195131E+02 -.852004105E+02 -.853712814E+02 -.855322622E+02 -.856835700E+02 -.858254898E+02 -.859583616E+02 -.860825690E+02 -.861985294E+02 -.863066830E+02 -.864074837E+02 -.865013886E+02 -.865888459E+02 -.866702814E+02 -.867460804E+02 -.868165647E+02 -.868819619E+02 -.869423650E+02 -.869976783E+02 -.870475472E+02 -.870912660E+02 -.871276575E+02 -.871549175E+02 -.871704116E+02 -.871704116E+02
 -.871822241E+02 -.871822241E+02 -.871676398E+02 -.871418656E+02 -.871072559E+02 -.870653726E+02 -.870171871E+02 -.869632256E+02 -.869036763E+02 -.868384814E+02 -.867674065E+02 -.866900814E+02 -.866060406E+02 -.865147591E+02 -.864156681E+02 -.863081686E+02 -.861916541E+02 -.860655194E+02 -.859291660E+02 -.857820201E+02 -.856235480E+02 -.854532616E+02 -.852707385E+02 -.850756419E+02 -.848677347E+02 -.846469001E+02 -.844131693E+02 -.841667419E+02 -.839080098E+02 -.836375842E+02 -.833563197E+02 -.830653341E+02 -.827660295E+02 -.824601090E+02 -.821495836E+02 -.818367740E+02 -.815243043E+02 -.812150814E+02 -.809122636E+02 -.806192170E+02 -.803394577E+02 -.800765800E+02 -.798341751E+02 -.796157386E+02 -.794245730E+02 -.792636873E+02 -.791357016E+02 -.790427573E+02 -.789864423E+02 -.789677334E+02 -.789869597E+02 -.790437907E+02 -.791372484E+02 -.792657432E+02 -.794271322E+02 -.796187940E+02 -.798377178E+02 -.800805995E+02 -.803439419E+02 -.806241522E+02 -.809176338E+02 -.812208688E+02 -.815304890E+02 -.818433333E+02 -.821564925E+02 -.824673403E+02 -.827735523E+02 -.830731140E+02 -.833643195E+02 -.836457622E+02 -.839163198E+02 -.841751347E+02 -.844215915E+02 -.846552924E+02 -.848760332E+02 -.850837774E+02 -.852786332E+02 -.854608308E+02 -.856307012E+02 -.857886578E+02 -.859351787E+02 -.860707921E+02 -.861960624E+02 -.863115785E+02 -.864179433E+02 -.865157637E+02 -.866056406E+02 -.866881592E+02 -.867638767E+02 -.868333084E+02 -.868969089E+02 -.869550478E+02 -.870079771E+02 -.870557882E+02 -.870983547E+02 -.871352567E+02 -.871656821E+02 -.871882968E+02 -.872010745E+02 -.872010745E+02
 -.872210903E+02 -.872210903E+02 -.872099722E+02 -.871901426E+02 -.871631901E+02 -.871300926E+02 -.870913711E+02 -.870471965E+02 -.869974773E+02 -.869419321E+02 -.868801309E+02 -.868115292E+02 -.867355032E+02 -.866513686E+02 -.865583883E+02 -.864557926E+02 -.863427911E+02 -.862185743E+02 -.860823275E+02 -.859332485E+02 -.857705534E+02 -.855934917E+02 -.854013712E+02 -.851935740E+02 -.849695779E+02 -.847289896E+02 -.844715737E+02 -.841972838E+02 -.839063002E+02 -.835990700E+02 -.832763422E+02 -.829392068E+02 -.825891338E+02 -.822280028E+02 -.818581278E+02 -.814822742E+02 -.811036608E+02 -.807259459E+02 -.803531972E+02 -.799898396E+02 -.796405806E+02 -.793103146E+02 -.790040048E+02 -.787265475E+02 -.784826233E+02 -.782765411E+02 -.781120848E+02 -.779923686E+02 -.779197142E+02 -.778955547E+02 -.779203741E+02 -.779936873E+02 -.781140600E+02 -.782791695E+02 -.784859003E+02 -.787304676E+02 -.790085609E+02 -.793154985E+02 -.796463826E+02 -.799962486E+02 -.803602006E+02 -.807335293E+02 -.811118081E+02 -.814909674E+02 -.818673463E+02 -.822377240E+02 -.825993328E+02 -.829498550E+02 -.832874079E+02 -.836105186E+02 -.839180922E+02 -.842093756E+02 -.844839189E+02 -.847415366E+02 -.849822697E+02 -.852063488E+02 -.854141615E+02 -.856062207E+02 -.857831380E+02 -.859455994E+02 -.860943443E+02 -.862301479E+02 -.863538059E+02 -.864661218E+02 -.865678966E+02 -.866599195E+02 -.867429596E+02 -.868177582E+02 -.868850205E+02 -.869454060E+02 -.869995157E+02 -.870478766E+02 -.870909188E+02 -.871289462E+02 -.871620960E+02 -.871902847E+02 -.872131355E+02 -.872298822E+02 -.872392411E+02 -.872392411E+02
 -.872686830E+02 -.872686830E+02 -.872618598E+02 -.872494155E+02 -.872320219E+02 -.872099634E+02 -.871832279E+02 -.871515777E+02 -.871146083E+02 -.870717857E+02 -.870224651E+02 -.869659182E+02 -.869013495E+02 -.868278970E+02 -.867446430E+02 -.866506262E+02 -.865448393E+02 -.864262351E+02 -.862937414E+02 -.861462678E+02 -.859827126E+02 -.858019868E+02 -.856030313E+02 -.853848367E+02 -.851464756E+02 -.848871391E+02 -.846061721E+02 -.843031203E+02 -.839777832E+02 -.836302676E+02 -.832610464E+02 -.828710237E+02 -.824615966E+02 -.820347129E+02 -.815929267E+02 -.811394407E+02 -.806781312E+02 -.802135543E+02 -.797509248E+02 -.792960621E+02 -.788553003E+02 -.784353610E+02 -.780431864E+02 -.776857377E+02 -.773697657E+02 -.771015634E+02 -.768867144E+02 -.767298538E+02 -.766344594E+02 -.766026869E+02 -.766352667E+02 -.767314677E+02 -.768891331E+02 -.771047847E+02 -.773737866E+02 -.776905543E+02 -.780487940E+02 -.784417538E+02 -.788624715E+02 -.793040038E+02 -.797596281E+02 -.802230089E+02 -.806883254E+02 -.811503615E+02 -.816045592E+02 -.820470400E+02 -.824745998E+02 -.828846819E+02 -.832753351E+02 -.836451598E+02 -.839932486E+02 -.843191239E+02 -.846226753E+02 -.849041001E+02 -.851638475E+02 -.854025670E+02 -.856210635E+02 -.858202570E+02 -.860011486E+02 -.861647916E+02 -.863122671E+02 -.864446650E+02 -.865630679E+02 -.866685391E+02 -.867621133E+02 -.868447895E+02 -.869175258E+02 -.869812353E+02 -.870367827E+02 -.870849811E+02 -.871265870E+02 -.871622947E+02 -.871927273E+02 -.872184229E+02 -.872398151E+02 -.872572056E+02 -.872707239E+02 -.872802726E+02 -.872854511E+02 -.872854511E+02
 -.873254692E+02 -.873254692E+02 -.873238218E+02 -.873203033E+02 -.873145151E+02 -.873059332E+02 -.872939359E+02 -.872778301E+02 -.872568663E+02 -.872302345E+02 -.871970691E+02 -.871564533E+02 -.871074106E+02 -.870488979E+02 -.869798116E+02 -.868989805E+02 -.868051594E+02 -.866970372E+02 -.865732405E+02 -.864323324E+02 -.862728273E+02 -.860932069E+02 -.858919337E+02 -.856674769E+02 -.854183495E+02 -.851431435E+02 -.848405791E+02 -.845095655E+02 -.841492684E+02 -.837591857E+02 -.833392383E+02 -.828898667E+02 -.824121308E+02 -.819078147E+02 -.813795295E+02 -.808308035E+02 -.802661566E+02 -.796911496E+02 -.791123932E+02 -.785375103E+02 -.779750414E+02 -.774342826E+02 -.769250558E+02 -.764574104E+02 -.760412664E+02 -.756860139E+02 -.754000928E+02 -.751905837E+02 -.750628406E+02 -.750202010E+02 -.750637986E+02 -.751924993E+02 -.754029652E+02 -.756898419E+02 -.760460488E+02 -.764631452E+02 -.769317408E+02 -.774419150E+02 -.779836177E+02 -.785470263E+02 -.791228440E+02 -.797025297E+02 -.802784595E+02 -.808440215E+02 -.813936542E+02 -.819228359E+02 -.824280367E+02 -.829066445E+02 -.833568726E+02 -.837776584E+02 -.841685594E+02 -.845296512E+02 -.848614313E+02 -.851647314E+02 -.854406389E+02 -.856904283E+02 -.859155026E+02 -.861173450E+02 -.862974782E+02 -.864574323E+02 -.865987201E+02 -.867228173E+02 -.868311490E+02 -.869250803E+02 -.870059098E+02 -.870748673E+02 -.871331127E+02 -.871817382E+02 -.872217712E+02 -.872541789E+02 -.872798742E+02 -.872997216E+02 -.873145441E+02 -.873251295E+02 -.873322356E+02 -.873365935E+02 -.873389076E+02 -.873398492E+02 -.873400433E+02 -.873400433E+02
 -.873916139E+02 -.873916139E+02 -.873960489E+02 -.874030541E+02 -.874110042E+02 -.874184584E+02 -.874241186E+02 -.874267960E+02 -.874253680E+02 -.874187423E+02 -.874058354E+02 -.873855451E+02 -.873567207E+02 -.873181509E+02 -.872685498E+02 -.872065344E+02 -.871306189E+02 -.870392123E+02 -.869306064E+02 -.868029755E+02 -.866543861E+02 -.864827989E+02 -.862860825E+02 -.860620398E+02 -.858084374E+02 -.855230456E+02 -.852036953E+02 -.848483485E+02 -.844551812E+02 -.840226887E+02 -.835498098E+02 -.830360657E+02 -.824817178E+02 -.818879407E+02 -.812570000E+02 -.805924289E+02 -.798991945E+02 -.791838329E+02 -.784545374E+02 -.777211793E+02 -.769952385E+02 -.762896244E+02 -.756183725E+02 -.749962113E+02 -.744380052E+02 -.739580969E+02 -.735695888E+02 -.732836179E+02 -.731086904E+02 -.730501446E+02 -.731098005E+02 -.732858380E+02 -.735729192E+02 -.739625378E+02 -.744435569E+02 -.750028744E+02 -.756261474E+02 -.762985115E+02 -.770052381E+02 -.777322913E+02 -.784667617E+02 -.791971691E+02 -.799136418E+02 -.806079859E+02 -.812736648E+02 -.819057111E+02 -.825005900E+02 -.830560354E+02 -.835708718E+02 -.840448357E+02 -.844784039E+02 -.848726361E+02 -.852290335E+02 -.855494166E+02 -.858358213E+02 -.860904130E+02 -.863154166E+02 -.865130619E+02 -.866855412E+02 -.868349784E+02 -.869634062E+02 -.870727522E+02 -.871648300E+02 -.872413358E+02 -.873038493E+02 -.873538371E+02 -.873926598E+02 -.874215815E+02 -.874417818E+02 -.874543701E+02 -.874604039E+02 -.874609096E+02 -.874569073E+02 -.874494405E+02 -.874396102E+02 -.874286143E+02 -.874177934E+02 -.874086827E+02 -.874030716E+02 -.874030716E+02
 -.874668728E+02 -.874668728E+02 -.874782889E+02 -.874974096E+02 -.875212354E+02 -.875473150E+02 -.875736187E+02 -.875984284E+02 -.876202369E+02 -.876376781E+02 -.876494651E+02 -.876543287E+02 -.876509744E+02 -.876380519E+02 -.876141159E+02 -.875775984E+02 -.875267937E+02 -.874598365E+02 -.873746805E+02 -.872690943E+02 -.871406505E+02 -.869867186E+02 -.868044714E+02 -.865908984E+02 -.863428237E+02 -.860569437E+02 -.857298813E+02 -.853582575E+02 -.849387875E+02 -.844684110E+02 -.839444484E+02 -.833647945E+02 -.827281493E+02 -.820342844E+02 -.812843374E+02 -.804811315E+02 -.796294984E+02 -.787365846E+02 -.778121093E+02 -.768685366E+02 -.759211166E+02 -.749877489E+02 -.740886287E+02 -.732456442E+02 -.724815166E+02 -.718187106E+02 -.712781754E+02 -.708780184E+02 -.706322484E+02 -.705497333E+02 -.706335098E+02 -.708805418E+02 -.712819621E+02 -.718237624E+02 -.724878356E+02 -.732532334E+02 -.740974916E+02 -.749978891E+02 -.759325386E+02 -.768812451E+02 -.778261090E+02 -.787518808E+02 -.796460965E+02 -.804990370E+02 -.813035558E+02 -.820548215E+02 -.827500107E+02 -.833879851E+02 -.839689736E+02 -.844942754E+02 -.849659945E+02 -.853868095E+02 -.857597798E+02 -.860881867E+02 -.863754075E+02 -.866248177E+02 -.868397172E+02 -.870232781E+02 -.871785085E+02 -.873082301E+02 -.874150667E+02 -.875014402E+02 -.875695737E+02 -.876214988E+02 -.876590671E+02 -.876839642E+02 -.876977267E+02 -.877017621E+02 -.876973718E+02 -.876857778E+02 -.876681545E+02 -.876456668E+02 -.876195158E+02 -.875909946E+02 -.875615545E+02 -.875328866E+02 -.875070188E+02 -.874864342E+02 -.874742142E+02 -.874742142E+02
 -.875504884E+02 -.875504884E+02 -.875697300E+02 -.876024673E+02 -.876442024E+02 -.876913988E+02 -.877412531E+02 -.877914991E+02 -.878402543E+02 -.878859015E+02 -.879269803E+02 -.879620985E+02 -.879898713E+02 -.880088599E+02 -.880175166E+02 -.880141497E+02 -.879968876E+02 -.879636381E+02 -.879120616E+02 -.878395459E+02 -.877431743E+02 -.876197040E+02 -.874655534E+02 -.872767878E+02 -.870491195E+02 -.867779247E+02 -.864582771E+02 -.860850048E+02 -.856527844E+02 -.851562755E+02 -.845903010E+02 -.839500901E+02 -.832315895E+02 -.824318446E+02 -.815494586E+02 -.805851239E+02 -.795422075E+02 -.784273648E+02 -.772511376E+02 -.760284690E+02 -.747790532E+02 -.735274200E+02 -.723026506E+02 -.711376266E+02 -.700677546E+02 -.691291615E+02 -.683564473E+02 -.677801783E+02 -.674244007E+02 -.673045107E+02 -.674258109E+02 -.677829998E+02 -.683606824E+02 -.691348135E+02 -.700748278E+02 -.711461265E+02 -.723125836E+02 -.735387938E+02 -.747918762E+02 -.760427507E+02 -.772668883E+02 -.784445956E+02 -.795609305E+02 -.806053521E+02 -.815712054E+02 -.824551244E+02 -.832564176E+02 -.839764820E+02 -.846182727E+02 -.851858444E+02 -.856839676E+02 -.861178191E+02 -.864927401E+02 -.868140527E+02 -.870869273E+02 -.873162897E+02 -.875067626E+02 -.876626306E+02 -.877878263E+02 -.878859296E+02 -.879601774E+02 -.880134807E+02 -.880484458E+02 -.880673995E+02 -.880724156E+02 -.880653434E+02 -.880478377E+02 -.880213919E+02 -.879873728E+02 -.879470622E+02 -.879017039E+02 -.878525605E+02 -.878009819E+02 -.877484892E+02 -.876968779E+02 -.876483434E+02 -.876056371E+02 -.875722572E+02 -.875526861E+02 -.875526861E+02
 -.876411014E+02 -.876411014E+02 -.876688979E+02 -.877165599E+02 -.877779976E+02 -.878485380E+02 -.879245799E+02 -.880033136E+02 -.880825088E+02 -.881603357E+02 -.882352130E+02 -.883056962E+02 -.883703852E+02 -.884278361E+02 -.884764966E+02 -.885146523E+02 -.885403682E+02 -.885514357E+02 -.885453308E+02 -.885191592E+02 -.884696046E+02 -.883928825E+02 -.882846903E+02 -.881401572E+02 -.879538064E+02 -.877195262E+02 -.874305544E+02 -.870794923E+02 -.866583566E+02 -.861586785E+02 -.855716709E+02 -.848884865E+02 -.841005817E+02 -.832002116E+02 -.821810800E+02 -.810391531E+02 -.797736402E+02 -.783881215E+02 -.768917731E+02 -.753005928E+02 -.736384900E+02 -.719380389E+02 -.702406591E+02 -.685959640E+02 -.670600480E+02 -.656925819E+02 -.645527646E+02 -.636944304E+02 -.631608897E+02 -.629803023E+02 -.631624436E+02 -.636975400E+02 -.645574332E+02 -.656988143E+02 -.670678507E+02 -.686053451E+02 -.702516282E+02 -.719506072E+02 -.736526704E+02 -.753163998E+02 -.769092225E+02 -.784072309E+02 -.797944283E+02 -.810616407E+02 -.822052890E+02 -.832261655E+02 -.841283055E+02 -.849180070E+02 -.856030157E+02 -.861918775E+02 -.866934415E+02 -.871164954E+02 -.874695096E+02 -.877604689E+02 -.879967720E+02 -.881851810E+02 -.883318090E+02 -.884421322E+02 -.885210196E+02 -.885727739E+02 -.886011773E+02 -.886095406E+02 -.886007523E+02 -.885773271E+02 -.885414533E+02 -.884950381E+02 -.884397542E+02 -.883770858E+02 -.883083787E+02 -.882348954E+02 -.881578792E+02 -.880786299E+02 -.879985966E+02 -.879194914E+02 -.878434304E+02 -.877731087E+02 -.877120173E+02 -.876647142E+02 -.876371639E+02 -.876371639E+02
 -.877366879E+02 -.877366879E+02 -.877735868E+02 -.878371691E+02 -.879197005E+02 -.880153479E+02 -.881197135E+02 -.882294738E+02 -.883420939E+02 -.884555878E+02 -.885683311E+02 -.886789181E+02 -.887860337E+02 -.888883499E+02 -.889844466E+02 -.890727353E+02 -.891513832E+02 -.892182511E+02 -.892708238E+02 -.893061320E+02 -.893206753E+02 -.893103396E+02 -.892702994E+02 -.891949195E+02 -.890776532E+02 -.889109359E+02 -.886860846E+02 -.883932165E+02 -.880211930E+02 -.875576105E+02 -.869888687E+02 -.863003450E+02 -.854767176E+02 -.845024932E+02 -.833627948E+02 -.820444685E+02 -.805375649E+02 -.788372254E+02 -.769459575E+02 -.748762134E+02 -.726530746E+02 -.703167072E+02 -.679240989E+02 -.655494487E+02 -.632825225E+02 -.612243735E+02 -.594801527E+02 -.581493254E+02 -.573144210E+02 -.570302675E+02 -.573161114E+02 -.581527083E+02 -.594852325E+02 -.612311567E+02 -.632910178E+02 -.655596669E+02 -.679360526E+02 -.703304116E+02 -.726685468E+02 -.748934729E+02 -.769650257E+02 -.788581261E+02 -.805603240E+02 -.820691142E+02 -.833893578E+02 -.845310062E+02 -.855072157E+02 -.863328662E+02 -.870234530E+02 -.875943005E+02 -.880600346E+02 -.884342584E+02 -.887293776E+02 -.889565341E+02 -.891256133E+02 -.892452996E+02 -.893231602E+02 -.893657442E+02 -.893786872E+02 -.893668153E+02 -.893342439E+02 -.892844700E+02 -.892204572E+02 -.891447123E+02 -.890593559E+02 -.889661874E+02 -.888667464E+02 -.887623735E+02 -.886542736E+02 -.885435848E+02 -.884314577E+02 -.883191509E+02 -.882081466E+02 -.881002948E+02 -.879979933E+02 -.879044124E+02 -.878237774E+02 -.877617226E+02 -.877257383E+02 -.877257383E+02
 -.878345439E+02 -.878345439E+02 -.878808385E+02 -.879608966E+02 -.880653326E+02 -.881871645E+02 -.883212308E+02 -.884637424E+02 -.886119181E+02 -.887636913E+02 -.889174886E+02 -.890720483E+02 -.892262666E+02 -.893790821E+02 -.895293786E+02 -.896758905E+02 -.898171195E+02 -.899512587E+02 -.900760992E+02 -.901889348E+02 -.902864574E+02 -.903646323E+02 -.904185520E+02 -.904422758E+02 -.904286422E+02 -.903690558E+02 -.902532575E+02 -.900690791E+02 -.898021905E+02 -.894358639E+02 -.889507849E+02 -.883249508E+02 -.875337274E+02 -.865501558E+02 -.853456253E+02 -.838910674E+02 -.821588432E+02 -.801255030E+02 -.777755650E+02 -.751063675E+02 -.721338624E+02 -.688989233E+02 -.654733254E+02 -.619640578E+02 -.585141655E+02 -.552980888E+02 -.525097829E+02 -.503430904E+02 -.489660722E+02 -.484939579E+02 -.489678894E+02 -.503467273E+02 -.525152451E+02 -.553053846E+02 -.585233055E+02 -.619750553E+02 -.654861966E+02 -.689136868E+02 -.721505396E+02 -.751249826E+02 -.777961450E+02 -.801480776E+02 -.821834452E+02 -.839177325E+02 -.853743923E+02 -.865810668E+02 -.875668278E+02 -.883602891E+02 -.889884136E+02 -.894758388E+02 -.898445714E+02 -.901139304E+02 -.903006475E+02 -.904190570E+02 -.904813322E+02 -.904977359E+02 -.904768673E+02 -.904258928E+02 -.903507570E+02 -.902563689E+02 -.901467666E+02 -.900252584E+02 -.898945459E+02 -.897568291E+02 -.896138983E+02 -.894672151E+02 -.893179873E+02 -.891672399E+02 -.890158890E+02 -.888648213E+02 -.887149866E+02 -.885675097E+02 -.884238278E+02 -.882858635E+02 -.881562426E+02 -.880385694E+02 -.879377730E+02 -.878605479E+02 -.878159105E+02 -.878159105E+02
 -.879313322E+02 -.879313322E+02 -.879869935E+02 -.880835164E+02 -.882099116E+02 -.883580997E+02 -.885222172E+02 -.886980724E+02 -.888827085E+02 -.890740649E+02 -.892707172E+02 -.894716603E+02 -.896761406E+02 -.898835280E+02 -.900932037E+02 -.903044586E+02 -.905164114E+02 -.907279181E+02 -.909374724E+02 -.911431009E+02 -.913422381E+02 -.915315689E+02 -.917068453E+02 -.918626625E+02 -.919921819E+02 -.920867994E+02 -.921357506E+02 -.921256406E+02 -.920398973E+02 -.918581564E+02 -.915555881E+02 -.911022051E+02 -.904622262E+02 -.895936129E+02 -.884479709E+02 -.869711002E+02 -.851045843E+02 -.827889166E+02 -.799687466E+02 -.766008139E+02 -.726649592E+02 -.681781371E+02 -.632104957E+02 -.579012533E+02 -.524703769E+02 -.472202916E+02 -.425208588E+02 -.387720430E+02 -.363437647E+02 -.355023622E+02 -.363456970E+02 -.387759109E+02 -.425266688E+02 -.472280533E+02 -.524801031E+02 -.579129600E+02 -.632242019E+02 -.681938648E+02 -.726827338E+02 -.766206642E+02 -.799907043E+02 -.828130172E+02 -.851308670E+02 -.869996078E+02 -.884787501E+02 -.896267147E+02 -.904977055E+02 -.911401212E+02 -.915960049E+02 -.919011427E+02 -.920855265E+02 -.921739920E+02 -.921869094E+02 -.921408561E+02 -.920492338E+02 -.919228135E+02 -.917702047E+02 -.915982527E+02 -.914123693E+02 -.912168073E+02 -.910148855E+02 -.908091734E+02 -.906016423E+02 -.903937893E+02 -.901867411E+02 -.899813427E+02 -.897782363E+02 -.895779367E+02 -.893809084E+02 -.891876507E+02 -.889987989E+02 -.888152475E+02 -.886383068E+02 -.884699008E+02 -.883128207E+02 -.881710471E+02 -.880501603E+02 -.879578629E+02 -.879046467E+02 -.879046467E+02
 -.880232133E+02 -.880232133E+02 -.880878323E+02 -.882001349E+02 -.883476354E+02 -.885212518E+02 -.887145011E+02 -.889228634E+02 -.891432826E+02 -.893737871E+02 -.896131892E+02 -.898608457E+02 -.901164819E+02 -.903800532E+02 -.906516264E+02 -.909312882E+02 -.912190666E+02 -.915148428E+02 -.918182658E+02 -.921286541E+02 -.924448704E+02 -.927651651E+02 -.930869811E+02 -.934066973E+02 -.937192966E+02 -.940179425E+02 -.942934306E+02 -.945334846E+02 -.947218624E+02 -.948372309E+02 -.948517691E+02 -.947294788E+02 -.944242162E+02 -.938775172E+02 -.930164190E+02 -.917516620E+02 -.899769250E+02 -.875701110E+02 -.843981174E+02 -.803269270E+02 -.752390846E+02 -.690603888E+02 -.617965222E+02 -.535777951E+02 -.447056589E+02 -.356879527E+02 -.272419681E+02 -.202388667E+02 -.155674001E+02 -.139210558E+02 -.155694330E+02 -.202429364E+02 -.272480822E+02 -.356961225E+02 -.447158993E+02 -.535901245E+02 -.618109625E+02 -.690769654E+02 -.752578262E+02 -.803478663E+02 -.844212908E+02 -.875955591E+02 -.900046925E+02 -.917817983E+02 -.930489779E+02 -.939125575E+02 -.944618021E+02 -.947696792E+02 -.948946586E+02 -.948828903E+02 -.947703780E+02 -.945849495E+02 -.943479455E+02 -.940756150E+02 -.937802422E+02 -.934710400E+02 -.931548536E+02 -.928367078E+02 -.925202331E+02 -.922079949E+02 -.919017488E+02 -.916026373E+02 -.913113432E+02 -.910282097E+02 -.907533360E+02 -.904866576E+02 -.902280157E+02 -.899772250E+02 -.897341455E+02 -.894987653E+02 -.892713026E+02 -.890523366E+02 -.888429763E+02 -.886450801E+02 -.884615394E+02 -.882966438E+02 -.881565501E+02 -.880498826E+02 -.879885035E+02 -.879885035E+02
 -.881060655E+02 -.881060655E+02 -.881788160E+02 -.883054691E+02 -.884722121E+02 -.886690929E+02 -.888891079E+02 -.891274875E+02 -.893811472E+02 -.896482672E+02 -.899279596E+02 -.902200182E+02 -.905247369E+02 -.908427656E+02 -.911750018E+02 -.915225173E+02 -.918864911E+02 -.922681510E+02 -.926687189E+02 -.930893476E+02 -.935310329E+02 -.939945050E+02 -.944800746E+02 -.949874166E+02 -.955152671E+02 -.960610022E+02 -.966200412E+02 -.971850102E+02 -.977445758E+02 -.982818207E+02 -.987720088E+02 -.991795631E+02 -.994540637E+02 -.995251216E+02 -.992961050E+02 -.986369551E+02 -.973768005E+02 -.952978300E+02 -.921329751E+02 -.875713923E+02 -.812774118E+02 -.729301784E+02 -.622918568E+02 -.493104757E+02 -.342566194E+02 -.178773391E+02 -.152160002E+01 0.128513698E+02 0.229122764E+02 0.265728193E+02 0.229101618E+02 0.128471357E+02 -.152796280E+01 -.178858442E+02 -.342672846E+02 -.493233223E+02 -.623069098E+02 -.729474663E+02 -.812969666E+02 -.875932502E+02 -.921571762E+02 -.953244188E+02 -.974058266E+02 -.986684730E+02 -.993301747E+02 -.995618087E+02 -.994934400E+02 -.992217063E+02 -.988170029E+02 -.983297565E+02 -.977955516E+02 -.972391314E+02 -.966774217E+02 -.961217650E+02 -.955795438E+02 -.950553492E+02 -.945518159E+02 -.940702176E+02 -.936108907E+02 -.931735352E+02 -.927574302E+02 -.923615859E+02 -.919848537E+02 -.916260054E+02 -.912837934E+02 -.909569989E+02 -.906444754E+02 -.903451953E+02 -.900583046E+02 -.897831950E+02 -.895196003E+02 -.892677273E+02 -.890284324E+02 -.888034557E+02 -.885957304E+02 -.884097843E+02 -.882522593E+02 -.881325818E+02 -.880638254E+02 -.880638254E+02
 -.881757860E+02 -.881757860E+02 -.882554185E+02 -.883942348E+02 -.885773241E+02 -.887940259E+02 -.890369261E+02 -.893010817E+02 -.895834312E+02 -.898823368E+02 -.901972326E+02 -.905283701E+02 -.908766320E+02 -.912433928E+02 -.916304319E+02 -.920398805E+02 -.924741839E+02 -.929360885E+02 -.934286401E+02 -.939551820E+02 -.945193517E+02 -.951250705E+02 -.957765061E+02 -.964779951E+02 -.972338993E+02 -.980483509E+02 -.989248155E+02 -.998653720E+02 -.100869549E+03 -.101932476E+03 -.103042021E+03 -.104174458E+03 -.105288084E+03 -.106314108E+03 -.107144131E+03 -.107613678E+03 -.107481759E+03 -.106407418E+03 -.103926029E+03 -.994309886E+02 -.921708642E+02 -.812783223E+02 -.658553403E+02 -.451482106E+02 -.188515607E+02 0.124282210E+02 0.465687699E+02 0.793437919E+02 0.104307296E+03 0.114086703E+03 0.104305120E+03 0.793394346E+02 0.465622195E+02 0.124194608E+02 -.188625519E+02 -.451614576E+02 -.658708717E+02 -.812961696E+02 -.921910625E+02 -.994535766E+02 -.103951050E+03 -.106434919E+03 -.107511793E+03 -.107646304E+03 -.107179413E+03 -.106352116E+03 -.105328897E+03 -.104218161E+03 -.103088705E+03 -.101982240E+03 -.100922502E+03 -.999216293E+02 -.989845022E+02 -.981116025E+02 -.973008612E+02 -.965488240E+02 -.958513712E+02 -.952041532E+02 -.946028457E+02 -.940432940E+02 -.935215888E+02 -.930341005E+02 -.925774905E+02 -.921487096E+02 -.917449915E+02 -.913638482E+02 -.910030706E+02 -.906607416E+02 -.903352653E+02 -.900254205E+02 -.897304456E+02 -.894501646E+02 -.891851650E+02 -.889370430E+02 -.887087297E+02 -.885049228E+02 -.883326474E+02 -.882019833E+02 -.881270063E+02 -.881270063E+02
 -.882286455E+02 -.882286455E+02 -.883135195E+02 -.884616100E+02 -.886571864E+02 -.888890640E+02 -.891495347E+02 -.894335486E+02 -.897380903E+02 -.900616945E+02 -.904040863E+02 -.907659234E+02 -.911486079E+02 -.915541609E+02 -.919851573E+02 -.924446938E+02 -.929363922E+02 -.934644359E+02 -.940336314E+02 -.946494879E+02 -.953183241E+02 -.960473932E+02 -.968450208E+02 -.977207508E+02 -.986854799E+02 -.997515387E+02 -.100932650E+03 -.102243639E+03 -.103699682E+03 -.105314740E+03 -.107098659E+03 -.109052126E+03 -.111158394E+03 -.113370280E+03 -.115590599E+03 -.117643909E+03 -.119237399E+03 -.119909185E+03 -.118963559E+03 -.115395542E+03 -.107812615E+03 -.943720538E+02 -.727719861E+02 -.403703942E+02 0.543092330E+01 0.663011206E+02 0.141233762E+03 0.223539530E+03 0.296669005E+03 0.331473685E+03 0.296666787E+03 0.223535086E+03 0.141227078E+03 0.662921789E+02 0.541969958E+01 -.403839279E+02 -.727878612E+02 -.943903046E+02 -.107833279E+03 -.115418660E+03 -.118989176E+03 -.119937351E+03 -.119268168E+03 -.117677343E+03 -.115626766E+03 -.113409254E+03 -.111200257E+03 -.109096968E+03 -.107146578E+03 -.105365842E+03 -.103754081E+03 -.102301460E+03 -.100994026E+03 -.998166144E+02 -.987544113E+02 -.977937056E+02 -.969221803E+02 -.961289527E+02 -.954044926E+02 -.947404886E+02 -.941297012E+02 -.935658221E+02 -.930433472E+02 -.925574677E+02 -.921039814E+02 -.916792220E+02 -.912800108E+02 -.909036307E+02 -.905478269E+02 -.902108389E+02 -.898914713E+02 -.895892123E+02 -.893044100E+02 -.890385221E+02 -.887944556E+02 -.885770180E+02 -.883935091E+02 -.882544916E+02 -.881747904E+02 -.881747904E+02
 -.882616519E+02 -.882616519E+02 -.883498088E+02 -.885037136E+02 -.887071286E+02 -.889485472E+02 -.892200854E+02 -.895166386E+02 -.898352322E+02 -.901745246E+02 -.905344452E+02 -.909159322E+02 -.913207466E+02 -.917513609E+02 -.922109075E+02 -.927031666E+02 -.932326034E+02 -.938044456E+02 -.944247962E+02 -.951007879E+02 -.958407855E+02 -.966546370E+02 -.975539790E+02 -.985526063E+02 -.996668955E+02 -.100916258E+03 -.102323570E+03 -.103915446E+03 -.105722129E+03 -.107776591E+03 -.110112160E+03 -.112757645E+03 -.115728386E+03 -.119011017E+03 -.122538912E+03 -.126154332E+03 -.129552162E+03 -.132198830E+03 -.133218358E+03 -.131235439E+03 -.124163040E+03 -.108920462E+03 -.810717802E+02 -.343989953E+02 0.394889803E+02 0.151147774E+03 0.311789130E+03 0.527187856E+03 0.778692016E+03 0.969428616E+03 0.778689768E+03 0.527183355E+03 0.311782360E+03 0.151138717E+03 0.394776098E+02 -.344127078E+02 -.810878675E+02 -.108938960E+03 -.124183988E+03 -.131258879E+03 -.133244337E+03 -.132227399E+03 -.129583377E+03 -.126188257E+03 -.122575616E+03 -.119050578E+03 -.115770888E+03 -.112803181E+03 -.110160831E+03 -.107828507E+03 -.105777410E+03 -.103974219E+03 -.102385976E+03 -.100982447E+03 -.997370284E+02 -.986268589E+02 -.976325400E+02 -.967377101E+02 -.959285894E+02 -.951935557E+02 -.945227762E+02 -.939078979E+02 -.933417941E+02 -.928183594E+02 -.923323484E+02 -.918792508E+02 -.914552011E+02 -.910569215E+02 -.906816994E+02 -.903274021E+02 -.899925363E+02 -.896763592E+02 -.893790529E+02 -.891019760E+02 -.888480096E+02 -.886220215E+02 -.884314762E+02 -.882872322E+02 -.882045776E+02 -.882045776E+02
 -.882728656E+02 -.882728656E+02 -.883621394E+02 -.885180239E+02 -.887241100E+02 -.889687814E+02 -.892440966E+02 -.895449354E+02 -.898683380E+02 -.902130084E+02 -.905789507E+02 -.909672025E+02 -.913796527E+02 -.918189376E+02 -.922883894E+02 -.927920362E+02 -.933346511E+02 -.939218458E+02 -.945602026E+02 -.952574616E+02 -.960227599E+02 -.968669350E+02 -.978029026E+02 -.988461226E+02 -.100015149E+03 -.101332255E+03 -.102824081E+03 -.104522191E+03 -.106463300E+03 -.108688760E+03 -.111242594E+03 -.114166960E+03 -.117493331E+03 -.121226938E+03 -.125320997E+03 -.129635985E+03 -.133877501E+03 -.137503680E+03 -.139588875E+03 -.138622317E+03 -.132204727E+03 -.116573475E+03 -.858191446E+02 -.305117125E+02 0.648612853E+02 0.226947841E+03 0.503991331E+03 0.988370328E+03 0.186679630E+04 0.353513787E+04 0.186679404E+04 0.988365800E+03 0.503984523E+03 0.226938734E+03 0.648498557E+02 -.305254936E+02 -.858353099E+02 -.116592061E+03 -.132225773E+03 -.138645866E+03 -.139614975E+03 -.137532383E+03 -.133908864E+03 -.129670073E+03 -.125357879E+03 -.121266693E+03 -.117536045E+03 -.114212726E+03 -.111291515E+03 -.108740947E+03 -.106518874E+03 -.104581282E+03 -.102886830E+03 -.101398815E+03 -.100085683E+03 -.989208092E+02 -.978819326E+02 -.969505146E+02 -.961111112E+02 -.953508212E+02 -.946588225E+02 -.940259902E+02 -.934445914E+02 -.929080405E+02 -.924107089E+02 -.919477783E+02 -.915151342E+02 -.911092967E+02 -.907273886E+02 -.903671444E+02 -.900269642E+02 -.897060230E+02 -.894044434E+02 -.891235477E+02 -.888662066E+02 -.886373066E+02 -.884443670E+02 -.882983455E+02 -.882146870E+02 -.882146870E+02
 -.882616149E+02 -.882616149E+02 -.883497677E+02 -.885036665E+02 -.887070744E+02 -.889484821E+02 -.892200080E+02 -.895165495E+02 -.898351299E+02 -.901744087E+02 -.905343178E+02 -.909157936E+02 -.913205961E+02 -.917512005E+02 -.922107369E+02 -.927029850E+02 -.932324110E+02 -.938042424E+02 -.944245814E+02 -.951005616E+02 -.958405488E+02 -.966543897E+02 -.975537214E+02 -.985523395E+02 -.996666198E+02 -.100915974E+03 -.102323277E+03 -.103915145E+03 -.105721820E+03 -.107776274E+03 -.110111836E+03 -.112757314E+03 -.115728049E+03 -.119010674E+03 -.122538563E+03 -.126153977E+03 -.129551802E+03 -.132198465E+03 -.133217988E+03 -.131235063E+03 -.124162658E+03 -.108920074E+03 -.810713849E+02 -.343985932E+02 0.394893886E+02 0.151148188E+03 0.311789546E+03 0.527188274E+03 0.778692432E+03 0.969429029E+03 0.778690177E+03 0.527183758E+03 0.311782758E+03 0.151139109E+03 0.394779977E+02 -.344123234E+02 -.810874859E+02 -.108938581E+03 -.124183611E+03 -.131258504E+03 -.133243965E+03 -.132227030E+03 -.129583012E+03 -.126187895E+03 -.122575260E+03 -.119050227E+03 -.115770543E+03 -.112802842E+03 -.110160499E+03 -.107828182E+03 -.105777093E+03 -.103973910E+03 -.102385675E+03 -.100982154E+03 -.997367444E+02 -.986265840E+02 -.976322743E+02 -.967374540E+02 -.959283431E+02 -.951933195E+02 -.945225503E+02 -.939076826E+02 -.933415895E+02 -.928181657E+02 -.923321659E+02 -.918790795E+02 -.914550413E+02 -.910567733E+02 -.906815629E+02 -.903272773E+02 -.899924233E+02 -.896762578E+02 -.893789630E+02 -.891018971E+02 -.888479413E+02 -.886219627E+02 -.884314257E+02 -.882871880E+02 -.882045371E+02 -.882045371E+02
 -.882285724E+02 -.882285724E+02 -.883134387E+02 -.884615168E+02 -.886570778E+02 -.888889342E+02 -.891493805E+02 -.894333704E+02 -.897378863E+02 -.900614639E+02 -.904038320E+02 -.907656463E+02 -.911483076E+02 -.915538396E+02 -.919848156E+02 -.924443301E+02 -.929360066E+02 -.934640285E+02 -.940332011E+02 -.946490348E+02 -.953178496E+02 -.960468976E+02 -.968445049E+02 -.977202161E+02 -.986849273E+02 -.997509683E+02 -.100932063E+03 -.102243036E+03 -.103699062E+03 -.105314105E+03 -.107098009E+03 -.109051462E+03 -.111157717E+03 -.113369591E+03 -.115589898E+03 -.117643197E+03 -.119236677E+03 -.119908453E+03 -.118962817E+03 -.115394790E+03 -.107811853E+03 -.943712798E+02 -.727712002E+02 -.403695964E+02 0.543173224E+01 0.663019390E+02 0.141234587E+03 0.223540359E+03 0.296669834E+03 0.331474511E+03 0.296667606E+03 0.223535897E+03 0.141227880E+03 0.662929720E+02 0.542048437E+01 -.403831505E+02 -.727870902E+02 -.943895394E+02 -.107832520E+03 -.115417906E+03 -.118988428E+03 -.119936610E+03 -.119267435E+03 -.117676619E+03 -.115626052E+03 -.113408551E+03 -.111199566E+03 -.109096290E+03 -.107145913E+03 -.105365192E+03 -.103753446E+03 -.102300840E+03 -.100993422E+03 -.998160278E+02 -.987538421E+02 -.977931545E+02 -.969216479E+02 -.961284394E+02 -.954039990E+02 -.947400151E+02 -.941292484E+02 -.935653904E+02 -.930429370E+02 -.925570795E+02 -.921036155E+02 -.916788788E+02 -.912796905E+02 -.909033337E+02 -.905475533E+02 -.902105888E+02 -.898912448E+02 -.895890091E+02 -.893042297E+02 -.890383641E+02 -.887943186E+02 -.885769002E+02 -.883934079E+02 -.882544031E+02 -.881747093E+02 -.881747093E+02
 -.881756781E+02 -.881756781E+02 -.882553000E+02 -.883940970E+02 -.885771614E+02 -.887938319E+02 -.890366962E+02 -.893008147E+02 -.895831261E+02 -.898819929E+02 -.901968518E+02 -.905279542E+02 -.908761818E+02 -.912429095E+02 -.916299170E+02 -.920393329E+02 -.924736033E+02 -.929354747E+02 -.934279926E+02 -.939545006E+02 -.945186377E+02 -.951243249E+02 -.957757301E+02 -.964771901E+02 -.972330670E+02 -.980474921E+02 -.989239312E+02 -.998644633E+02 -.100868616E+03 -.101931520E+03 -.103041043E+03 -.104173459E+03 -.105287064E+03 -.106313069E+03 -.107143074E+03 -.107612605E+03 -.107480670E+03 -.106406314E+03 -.103924911E+03 -.994298568E+02 -.921697186E+02 -.812771628E+02 -.658541665E+02 -.451470224E+02 -.188503588E+02 0.124294354E+02 0.465699943E+02 0.793450232E+02 0.104308530E+03 0.114087936E+03 0.104306349E+03 0.793406565E+02 0.465634321E+02 0.124206631E+02 -.188613602E+02 -.451602765E+02 -.658697008E+02 -.812950087E+02 -.921899115E+02 -.994524359E+02 -.103949920E+03 -.106433801E+03 -.107510688E+03 -.107645213E+03 -.107178337E+03 -.106351058E+03 -.105327856E+03 -.104217139E+03 -.103087704E+03 -.101981261E+03 -.100921545E+03 -.999206961E+02 -.989835935E+02 -.981107192E+02 -.973000042E+02 -.965479942E+02 -.958505695E+02 -.952033803E+02 -.946021024E+02 -.940425811E+02 -.935209070E+02 -.930334505E+02 -.925768729E+02 -.921481250E+02 -.917444406E+02 -.913633314E+02 -.910025884E+02 -.906602943E+02 -.903348533E+02 -.900250439E+02 -.897301045E+02 -.894498586E+02 -.891848937E+02 -.889368050E+02 -.887085234E+02 -.885047454E+02 -.883324949E+02 -.882018500E+02 -.881268841E+02 -.881268841E+02
 -.881059232E+02 -.881059232E+02 -.881786601E+02 -.883052873E+02 -.884719948E+02 -.886688342E+02 -.888888025E+02 -.891271316E+02 -.893807405E+02 -.896478100E+02 -.899274517E+02 -.902194621E+02 -.905241349E+02 -.908421182E+02 -.911743104E+02 -.915217828E+02 -.918857125E+02 -.922673277E+02 -.926678514E+02 -.930884355E+02 -.935300769E+02 -.939935066E+02 -.944790355E+02 -.949863381E+02 -.955141513E+02 -.960598509E+02 -.966188554E+02 -.971837913E+02 -.977433252E+02 -.982805391E+02 -.987706973E+02 -.991782229E+02 -.994526959E+02 -.995237275E+02 -.992946863E+02 -.986355133E+02 -.973753371E+02 -.952963466E+02 -.921314732E+02 -.875698731E+02 -.812758761E+02 -.729286270E+02 -.622902901E+02 -.493088941E+02 -.342550236E+02 -.178757301E+02 -.151997974E+01 0.128529988E+02 0.229139112E+02 0.265744563E+02 0.229117974E+02 0.128487669E+02 -.152633894E+01 -.178842298E+02 -.342656812E+02 -.493217309E+02 -.623053312E+02 -.729459013E+02 -.812954158E+02 -.875917144E+02 -.921556564E+02 -.953229163E+02 -.974043426E+02 -.986670091E+02 -.993287323E+02 -.995603893E+02 -.994920450E+02 -.992203374E+02 -.988156614E+02 -.983284439E+02 -.977942693E+02 -.972378806E+02 -.966762037E+02 -.961205811E+02 -.955783952E+02 -.950542370E+02 -.945507413E+02 -.940691817E+02 -.936098944E+02 -.931725797E+02 -.927565164E+02 -.923607147E+02 -.919840258E+02 -.916252218E+02 -.912830549E+02 -.909563061E+02 -.906438290E+02 -.903445958E+02 -.900577524E+02 -.897826903E+02 -.895191431E+02 -.892673172E+02 -.890280686E+02 -.888031368E+02 -.885954539E+02 -.884095465E+02 -.882520550E+02 -.881324032E+02 -.880636616E+02 -.880636616E+02
 -.880230340E+02 -.880230340E+02 -.880876357E+02 -.881999060E+02 -.883473610E+02 -.885209254E+02 -.887141174E+02 -.889224167E+02 -.891427721E+02 -.893732141E+02 -.896125524E+02 -.898601469E+02 -.901157246E+02 -.903792382E+02 -.906507545E+02 -.909303621E+02 -.912180856E+02 -.915138060E+02 -.918171739E+02 -.921275073E+02 -.924436685E+02 -.927639099E+02 -.930856746E+02 -.934053408E+02 -.937178924E+02 -.940164930E+02 -.942919374E+02 -.945319495E+02 -.947202873E+02 -.948356171E+02 -.948501176E+02 -.947277914E+02 -.944224941E+02 -.938757617E+02 -.930146321E+02 -.917498455E+02 -.899750808E+02 -.875682411E+02 -.843962237E+02 -.803250116E+02 -.752371491E+02 -.690584351E+02 -.617945516E+02 -.535758089E+02 -.447036585E+02 -.356859395E+02 -.272399439E+02 -.202368337E+02 -.155653607E+02 -.139190128E+02 -.155673896E+02 -.202408956E+02 -.272460469E+02 -.356940953E+02 -.447138827E+02 -.535881204E+02 -.618089728E+02 -.690749915E+02 -.752558698E+02 -.803459290E+02 -.844193741E+02 -.875936646E+02 -.900028220E+02 -.917799535E+02 -.930471607E+02 -.939107697E+02 -.944600455E+02 -.947679556E+02 -.948929698E+02 -.948812379E+02 -.947687638E+02 -.945833751E+02 -.943464124E+02 -.940741249E+02 -.937787964E+02 -.934696402E+02 -.931535010E+02 -.928354039E+02 -.925189792E+02 -.922067923E+02 -.919005986E+02 -.916015407E+02 -.913103013E+02 -.910272235E+02 -.907524065E+02 -.904857857E+02 -.902272021E+02 -.899764704E+02 -.897334505E+02 -.894981301E+02 -.892707271E+02 -.890518204E+02 -.888425185E+02 -.886446787E+02 -.884611914E+02 -.882963446E+02 -.881562929E+02 -.880496577E+02 -.879882973E+02 -.879882973E+02
 -.879311108E+02 -.879311108E+02 -.879867498E+02 -.880832335E+02 -.882095746E+02 -.883576999E+02 -.885217492E+02 -.886975306E+02 -.888820904E+02 -.890733717E+02 -.892699481E+02 -.894708157E+02 -.896752236E+02 -.898825409E+02 -.900921471E+02 -.903033351E+02 -.905152223E+02 -.907266623E+02 -.909361504E+02 -.911417135E+02 -.913407851E+02 -.915300513E+02 -.917052656E+02 -.918610222E+02 -.919904831E+02 -.920850450E+02 -.921339431E+02 -.921237820E+02 -.920379900E+02 -.918562024E+02 -.915535888E+02 -.911001623E+02 -.904601416E+02 -.895914881E+02 -.884458078E+02 -.869689012E+02 -.851023513E+02 -.827866520E+02 -.799664529E+02 -.765984934E+02 -.726626143E+02 -.681757703E+02 -.632081093E+02 -.578988495E+02 -.524679578E+02 -.472178594E+02 -.425184157E+02 -.387695913E+02 -.363413068E+02 -.354999009E+02 -.363432352E+02 -.387734514E+02 -.425242145E+02 -.472256071E+02 -.524776678E+02 -.579105381E+02 -.632217959E+02 -.681914770E+02 -.726803664E+02 -.766183193E+02 -.799883842E+02 -.828107240E+02 -.851286029E+02 -.869973749E+02 -.884765507E+02 -.896245509E+02 -.904955796E+02 -.911380352E+02 -.915939611E+02 -.918991430E+02 -.920835730E+02 -.921720867E+02 -.921850542E+02 -.921390529E+02 -.920474844E+02 -.919211196E+02 -.917685681E+02 -.915966750E+02 -.914108521E+02 -.912153520E+02 -.910134937E+02 -.908078465E+02 -.906003816E+02 -.903925960E+02 -.901856164E+02 -.899802877E+02 -.897772519E+02 -.895770237E+02 -.893800673E+02 -.891868821E+02 -.889981026E+02 -.888146230E+02 -.886377528E+02 -.884694151E+02 -.883123996E+02 -.881706850E+02 -.880498491E+02 -.879575908E+02 -.879043972E+02 -.879043972E+02
 -.878342741E+02 -.878342741E+02 -.878805407E+02 -.879605516E+02 -.880649258E+02 -.881866845E+02 -.883206715E+02 -.884630995E+02 -.886111878E+02 -.887628728E+02 -.889165825E+02 -.890710540E+02 -.892251857E+02 -.893779176E+02 -.895281324E+02 -.896745638E+02 -.898157153E+02 -.899497771E+02 -.900745403E+02 -.901872993E+02 -.902847461E+02 -.903628456E+02 -.904166918E+02 -.904403445E+02 -.904266418E+02 -.903669889E+02 -.902511275E+02 -.900668885E+02 -.897999419E+02 -.894335601E+02 -.889484281E+02 -.883225426E+02 -.875312702E+02 -.865476516E+02 -.853430763E+02 -.838884760E+02 -.821562120E+02 -.801228344E+02 -.777728618E+02 -.751036324E+02 -.721310983E+02 -.688961331E+02 -.654705120E+02 -.619612242E+02 -.585113145E+02 -.552952232E+02 -.525069054E+02 -.503402039E+02 -.489631797E+02 -.484910622E+02 -.489649934E+02 -.503438342E+02 -.525123580E+02 -.553025064E+02 -.585204394E+02 -.619722044E+02 -.654833636E+02 -.689108748E+02 -.721477513E+02 -.751222206E+02 -.777934120E+02 -.801453762E+02 -.821807781E+02 -.839151022E+02 -.853718015E+02 -.865785180E+02 -.875643235E+02 -.883578319E+02 -.889860061E+02 -.894734832E+02 -.898422702E+02 -.901116860E+02 -.902984620E+02 -.904169327E+02 -.904792712E+02 -.904957404E+02 -.904749392E+02 -.904240342E+02 -.903489695E+02 -.902546545E+02 -.901451270E+02 -.900236952E+02 -.898930607E+02 -.897554233E+02 -.896125733E+02 -.894659722E+02 -.893168275E+02 -.891661643E+02 -.890148983E+02 -.888639158E+02 -.887141663E+02 -.885667740E+02 -.884231752E+02 -.882852913E+02 -.881557466E+02 -.880381428E+02 -.879374064E+02 -.878602274E+02 -.878156167E+02 -.878156167E+02
 -.877363654E+02 -.877363654E+02 -.877732304E+02 -.878367566E+02 -.879192177E+02 -.880147825E+02 -.881190574E+02 -.882287237E+02 -.883412463E+02 -.884546392E+02 -.885672824E+02 -.886777693E+02 -.887847844E+02 -.888870026E+02 -.889830047E+02 -.890711997E+02 -.891497565E+02 -.892165357E+02 -.892690199E+02 -.893042399E+02 -.893186968E+02 -.893082754E+02 -.892681506E+02 -.891926886E+02 -.890753428E+02 -.889085480E+02 -.886836228E+02 -.883906843E+02 -.880185931E+02 -.875549462E+02 -.869861430E+02 -.862975602E+02 -.854738760E+02 -.844995977E+02 -.833598479E+02 -.820414728E+02 -.805345234E+02 -.788341410E+02 -.769428331E+02 -.748730521E+02 -.726498797E+02 -.703134820E+02 -.679208467E+02 -.655461731E+02 -.632792268E+02 -.612210609E+02 -.594768268E+02 -.581459894E+02 -.573110784E+02 -.570269216E+02 -.573127655E+02 -.581493658E+02 -.594818969E+02 -.612278313E+02 -.632877061E+02 -.655563722E+02 -.679327785E+02 -.703271613E+02 -.726653237E+02 -.748902801E+02 -.769618664E+02 -.788550034E+02 -.805572411E+02 -.820660740E+02 -.833863632E+02 -.845280603E+02 -.855043215E+02 -.863300264E+02 -.870206706E+02 -.875915782E+02 -.880573752E+02 -.884316646E+02 -.887268519E+02 -.889540791E+02 -.891232316E+02 -.892429935E+02 -.893209320E+02 -.893635961E+02 -.893766215E+02 -.893648340E+02 -.893323490E+02 -.892826634E+02 -.892187407E+02 -.891430876E+02 -.890578246E+02 -.889647510E+02 -.888654061E+02 -.887611304E+02 -.886531286E+02 -.885425382E+02 -.884305096E+02 -.883183006E+02 -.882073923E+02 -.880996335E+02 -.879974200E+02 -.879039195E+02 -.878233537E+02 -.877613521E+02 -.877253988E+02 -.877253988E+02
 -.876407255E+02 -.876407255E+02 -.876684832E+02 -.877160799E+02 -.877774370E+02 -.878478853E+02 -.879238248E+02 -.880024523E+02 -.880815389E+02 -.881592528E+02 -.882340163E+02 -.883043872E+02 -.883689627E+02 -.884263010E+02 -.884748526E+02 -.885129016E+02 -.885385119E+02 -.885494778E+02 -.885432728E+02 -.885170013E+02 -.884673487E+02 -.883905306E+02 -.882822431E+02 -.881376168E+02 -.879511758E+02 -.877168076E+02 -.874277507E+02 -.870766076E+02 -.866553943E+02 -.861556418E+02 -.855685635E+02 -.848853119E+02 -.840973425E+02 -.831969110E+02 -.821777212E+02 -.810357392E+02 -.797701743E+02 -.783846071E+02 -.768882133E+02 -.752969912E+02 -.736348501E+02 -.719343645E+02 -.702369540E+02 -.685922321E+02 -.670562931E+02 -.656888078E+02 -.645489753E+02 -.636906297E+02 -.631570815E+02 -.629764904E+02 -.631586320E+02 -.636937323E+02 -.645536332E+02 -.656950260E+02 -.670640778E+02 -.686015914E+02 -.702478976E+02 -.719469036E+02 -.736489975E+02 -.753127612E+02 -.769056220E+02 -.784036721E+02 -.797909148E+02 -.810581758E+02 -.822018763E+02 -.832228084E+02 -.841250074E+02 -.849147710E+02 -.855998451E+02 -.861887755E+02 -.866904113E+02 -.871135399E+02 -.874666318E+02 -.877576718E+02 -.879940583E+02 -.881825535E+02 -.883292703E+02 -.884396848E+02 -.885186660E+02 -.885705165E+02 -.885990184E+02 -.886074823E+02 -.885987966E+02 -.885754761E+02 -.885397086E+02 -.884934015E+02 -.884382272E+02 -.883756695E+02 -.883070741E+02 -.882337031E+02 -.881567991E+02 -.880776611E+02 -.879977372E+02 -.879187379E+02 -.878427773E+02 -.877725471E+02 -.877115345E+02 -.876642922E+02 -.876367771E+02 -.876367771E+02
 -.875500616E+02 -.875500616E+02 -.875692601E+02 -.876019242E+02 -.876435670E+02 -.876906594E+02 -.877403995E+02 -.877905251E+02 -.878391578E+02 -.878846800E+02 -.879256310E+02 -.879606229E+02 -.879882697E+02 -.880071317E+02 -.880156642E+02 -.880121767E+02 -.879947951E+02 -.879614289E+02 -.879097394E+02 -.878371119E+02 -.877406300E+02 -.876170523E+02 -.874627960E+02 -.872739264E+02 -.870461568E+02 -.867748638E+02 -.864551202E+02 -.860817556E+02 -.856494471E+02 -.851528537E+02 -.845867984E+02 -.839465112E+02 -.832279378E+02 -.824281236E+02 -.815456722E+02 -.805812758E+02 -.795383011E+02 -.784234039E+02 -.772471260E+02 -.760244106E+02 -.747749519E+02 -.735232799E+02 -.722984759E+02 -.711334216E+02 -.700635237E+02 -.691249090E+02 -.683521775E+02 -.677758956E+02 -.674201095E+02 -.673002154E+02 -.674215159E+02 -.677787093E+02 -.683564008E+02 -.691305450E+02 -.700705767E+02 -.711418970E+02 -.723083801E+02 -.735346204E+02 -.747877372E+02 -.760386503E+02 -.772628306E+02 -.784405848E+02 -.795569706E+02 -.806014471E+02 -.815673591E+02 -.824513408E+02 -.832527004E+02 -.839728349E+02 -.846146994E+02 -.851823485E+02 -.856805525E+02 -.861144884E+02 -.864894970E+02 -.868109005E+02 -.870838691E+02 -.873133287E+02 -.875039016E+02 -.876598726E+02 -.877851741E+02 -.878833858E+02 -.879577445E+02 -.880111612E+02 -.880462420E+02 -.880653136E+02 -.880704496E+02 -.880634991E+02 -.880461169E+02 -.880197959E+02 -.879859027E+02 -.879457186E+02 -.879004868E+02 -.878514688E+02 -.878000135E+02 -.877476402E+02 -.876961418E+02 -.876477106E+02 -.876050931E+02 -.875717816E+02 -.875522502E+02 -.875522502E+02
 -.874663969E+02 -.874663969E+02 -.874777662E+02 -.874968070E+02 -.875205292E+02 -.875464907E+02 -.875726670E+02 -.875973414E+02 -.876190110E+02 -.876363128E+02 -.876479584E+02 -.876526800E+02 -.876491860E+02 -.876361240E+02 -.876120486E+02 -.875753950E+02 -.875244570E+02 -.874573678E+02 -.873720838E+02 -.872663728E+02 -.871378061E+02 -.869837539E+02 -.868013899E+02 -.865877021E+02 -.863395150E+02 -.860535260E+02 -.857263574E+02 -.853546300E+02 -.849350609E+02 -.844645894E+02 -.839405359E+02 -.833607957E+02 -.827240688E+02 -.820301263E+02 -.812801060E+02 -.804768311E+02 -.796251332E+02 -.787321587E+02 -.778076271E+02 -.768640025E+02 -.759165348E+02 -.749831239E+02 -.740839654E+02 -.732409471E+02 -.724767905E+02 -.718139604E+02 -.712734058E+02 -.708732343E+02 -.706274547E+02 -.705449349E+02 -.706287117E+02 -.708757488E+02 -.712771790E+02 -.718189940E+02 -.724830867E+02 -.732485087E+02 -.740927959E+02 -.749932272E+02 -.759279150E+02 -.768766646E+02 -.778215761E+02 -.787474001E+02 -.796416726E+02 -.804946743E+02 -.812992588E+02 -.820505943E+02 -.827458577E+02 -.833839105E+02 -.839649815E+02 -.844903697E+02 -.849621792E+02 -.853830884E+02 -.857561565E+02 -.860846650E+02 -.863719910E+02 -.866215097E+02 -.868365210E+02 -.870201970E+02 -.871755455E+02 -.873053883E+02 -.874123488E+02 -.874988490E+02 -.875671117E+02 -.876191686E+02 -.876568708E+02 -.876819039E+02 -.876958043E+02 -.876999792E+02 -.876957296E+02 -.876842769E+02 -.876667948E+02 -.876444472E+02 -.876184340E+02 -.875900461E+02 -.875607323E+02 -.875321796E+02 -.875064111E+02 -.874859029E+02 -.874737272E+02 -.874737272E+02
 -.873910865E+02 -.873910865E+02 -.873954709E+02 -.874023907E+02 -.874102277E+02 -.874175497E+02 -.874230677E+02 -.874255949E+02 -.874240106E+02 -.874172281E+02 -.874041651E+02 -.873837171E+02 -.873547368E+02 -.873160138E+02 -.872662590E+02 -.872040913E+02 -.871280275E+02 -.870364744E+02 -.869277243E+02 -.867999542E+02 -.866512286E+02 -.864795076E+02 -.862826614E+02 -.860584925E+02 -.858047664E+02 -.855192543E+02 -.851997873E+02 -.848443266E+02 -.844510490E+02 -.840184508E+02 -.835454707E+02 -.830316299E+02 -.824771906E+02 -.818833271E+02 -.812523046E+02 -.805876566E+02 -.798943503E+02 -.791789215E+02 -.784495636E+02 -.777161481E+02 -.769901548E+02 -.762844931E+02 -.756131988E+02 -.749910003E+02 -.744327622E+02 -.739528272E+02 -.735642977E+02 -.732783107E+02 -.731033724E+02 -.730448213E+02 -.731044773E+02 -.732805205E+02 -.735676126E+02 -.739572476E+02 -.744382883E+02 -.749976327E+02 -.756209379E+02 -.762933394E+02 -.770001086E+02 -.777272097E+02 -.784617329E+02 -.791921983E+02 -.799087339E+02 -.806031458E+02 -.812688976E+02 -.819010214E+02 -.824959825E+02 -.830515148E+02 -.835664427E+02 -.840405025E+02 -.844741710E+02 -.848685077E+02 -.852250137E+02 -.855455095E+02 -.858320309E+02 -.860867430E+02 -.863118707E+02 -.865096436E+02 -.866822540E+02 -.868318255E+02 -.869603909E+02 -.870698774E+02 -.871620986E+02 -.872387506E+02 -.873014127E+02 -.873515514E+02 -.873905271E+02 -.874196035E+02 -.874399598E+02 -.874527049E+02 -.874588954E+02 -.874595566E+02 -.874557072E+02 -.874483883E+02 -.874386980E+02 -.874278300E+02 -.874171192E+02 -.874080933E+02 -.874025313E+02 -.874025313E+02
 -.873248820E+02 -.873248820E+02 -.873231817E+02 -.873195718E+02 -.873136632E+02 -.873049374E+02 -.872927825E+02 -.872765113E+02 -.872553749E+02 -.872285675E+02 -.871952282E+02 -.871544388E+02 -.871052228E+02 -.870465403E+02 -.869772862E+02 -.868962872E+02 -.868023012E+02 -.866940179E+02 -.865700618E+02 -.864289981E+02 -.862693425E+02 -.860895745E+02 -.858881570E+02 -.856635610E+02 -.854142980E+02 -.851389598E+02 -.848362675E+02 -.845051298E+02 -.841447117E+02 -.837545123E+02 -.833344534E+02 -.828849748E+02 -.824071372E+02 -.819027252E+02 -.813743494E+02 -.808255380E+02 -.802608115E+02 -.796857302E+02 -.791069049E+02 -.785319589E+02 -.779694322E+02 -.774286211E+02 -.769193477E+02 -.764516613E+02 -.760354822E+02 -.756802003E+02 -.753942558E+02 -.751847290E+02 -.750569741E+02 -.750143286E+02 -.750579263E+02 -.751866330E+02 -.753971109E+02 -.756840056E+02 -.760402363E+02 -.764573624E+02 -.769259935E+02 -.774362090E+02 -.779779587E+02 -.785414200E+02 -.791172961E+02 -.796970458E+02 -.802730450E+02 -.808386819E+02 -.813883949E+02 -.819176621E+02 -.824229537E+02 -.829016574E+02 -.833519864E+02 -.837728781E+02 -.841638897E+02 -.845250967E+02 -.848569967E+02 -.851604212E+02 -.854364573E+02 -.856863795E+02 -.859115908E+02 -.861135740E+02 -.862938518E+02 -.864539542E+02 -.865953936E+02 -.867196459E+02 -.868281359E+02 -.869222283E+02 -.870032218E+02 -.870723458E+02 -.871307599E+02 -.871795561E+02 -.872197612E+02 -.872523419E+02 -.872782101E+02 -.872982291E+02 -.873132202E+02 -.873239688E+02 -.873312293E+02 -.873357283E+02 -.873381639E+02 -.873391990E+02 -.873394473E+02 -.873394473E+02
 -.872680255E+02 -.872680255E+02 -.872611482E+02 -.872486063E+02 -.872310845E+02 -.872088728E+02 -.871819662E+02 -.871501346E+02 -.871129776E+02 -.870699614E+02 -.870204470E+02 -.869637088E+02 -.868989493E+02 -.868253082E+02 -.867418699E+02 -.866476702E+02 -.865417015E+02 -.864229199E+02 -.862902522E+02 -.861426067E+02 -.859788848E+02 -.857979971E+02 -.855988828E+02 -.853805338E+02 -.851420240E+02 -.848825428E+02 -.846014355E+02 -.842982485E+02 -.839727802E+02 -.836251371E+02 -.832557936E+02 -.828656538E+02 -.824561147E+02 -.820291249E+02 -.815872390E+02 -.811336589E+02 -.806722613E+02 -.802076025E+02 -.797448973E+02 -.792899649E+02 -.788491398E+02 -.784291433E+02 -.780369175E+02 -.776794240E+02 -.773634135E+02 -.770951790E+02 -.768803043E+02 -.767234245E+02 -.766280173E+02 -.765962384E+02 -.766288183E+02 -.767250258E+02 -.768827044E+02 -.770983757E+02 -.773674038E+02 -.776842040E+02 -.780424827E+02 -.784354879E+02 -.788562572E+02 -.792978474E+02 -.797535358E+02 -.802169867E+02 -.806823795E+02 -.811444979E+02 -.815987838E+02 -.820413586E+02 -.824690180E+02 -.828792055E+02 -.832699695E+02 -.836399104E+02 -.839881207E+02 -.843141225E+02 -.846178056E+02 -.848993670E+02 -.851592556E+02 -.853981210E+02 -.856167678E+02 -.858161160E+02 -.859971664E+02 -.861609722E+02 -.863086144E+02 -.864411825E+02 -.865597592E+02 -.866654074E+02 -.867591617E+02 -.868420207E+02 -.869149423E+02 -.869788392E+02 -.870345757E+02 -.870829639E+02 -.871247596E+02 -.871606559E+02 -.871912736E+02 -.872171483E+02 -.872387101E+02 -.872562556E+02 -.872699073E+02 -.872795586E+02 -.872847966E+02 -.872847966E+02
 -.872203553E+02 -.872203553E+02 -.872091800E+02 -.871892461E+02 -.871621551E+02 -.871288947E+02 -.870899904E+02 -.870456191E+02 -.869956965E+02 -.869399421E+02 -.868779279E+02 -.868091149E+02 -.867328803E+02 -.866485381E+02 -.865553543E+02 -.864525595E+02 -.863393601E+02 -.862149480E+02 -.860785111E+02 -.859292451E+02 -.857663662E+02 -.855891266E+02 -.853968326E+02 -.851888655E+02 -.849647054E+02 -.847239590E+02 -.844663897E+02 -.841919518E+02 -.839008259E+02 -.835934577E+02 -.832705965E+02 -.829333336E+02 -.825831386E+02 -.822218914E+02 -.818519068E+02 -.814759502E+02 -.810972401E+02 -.807194352E+02 -.803466034E+02 -.799831693E+02 -.796338408E+02 -.793035121E+02 -.789971464E+02 -.787196401E+02 -.784756737E+02 -.782695565E+02 -.781050721E+02 -.779853350E+02 -.779126667E+02 -.778885003E+02 -.779133199E+02 -.779866403E+02 -.781070274E+02 -.782721584E+02 -.784789178E+02 -.787235208E+02 -.790016568E+02 -.793086440E+02 -.796395845E+02 -.799895138E+02 -.803535360E+02 -.807269415E+02 -.811053038E+02 -.814845531E+02 -.818610284E+02 -.822315089E+02 -.825932267E+02 -.829438641E+02 -.832815383E+02 -.836047761E+02 -.839124826E+02 -.842039045E+02 -.844785918E+02 -.847363589E+02 -.849772465E+02 -.852014853E+02 -.854094624E+02 -.856016908E+02 -.857787819E+02 -.859414214E+02 -.860903487E+02 -.862263385E+02 -.863501865E+02 -.864626961E+02 -.865646679E+02 -.866568908E+02 -.867401336E+02 -.868151372E+02 -.868826063E+02 -.869431995E+02 -.869975169E+02 -.870460839E+02 -.870893286E+02 -.871275520E+02 -.871608873E+02 -.871892455E+02 -.872122422E+02 -.872291012E+02 -.872385252E+02 -.872385252E+02
 -.871814104E+02 -.871814104E+02 -.871667615E+02 -.871408739E+02 -.871061129E+02 -.870640532E+02 -.870156724E+02 -.869615002E+02 -.869017308E+02 -.868363114E+02 -.867650067E+02 -.866874502E+02 -.866031813E+02 -.865116743E+02 -.864123598E+02 -.863046422E+02 -.861879136E+02 -.860615664E+02 -.859250045E+02 -.857776556E+02 -.856189835E+02 -.854485016E+02 -.852657891E+02 -.850705075E+02 -.848624199E+02 -.846414117E+02 -.844075135E+02 -.841609245E+02 -.839020371E+02 -.836314623E+02 -.833500536E+02 -.830589293E+02 -.827594925E+02 -.824534458E+02 -.821428008E+02 -.818298790E+02 -.815173040E+02 -.812079827E+02 -.809050739E+02 -.806119437E+02 -.803321081E+02 -.800691619E+02 -.798266959E+02 -.796082059E+02 -.794169943E+02 -.792560703E+02 -.791280540E+02 -.790350869E+02 -.789787569E+02 -.789600407E+02 -.789792673E+02 -.790361063E+02 -.791295796E+02 -.792580979E+02 -.794195181E+02 -.796112188E+02 -.798301891E+02 -.800731249E+02 -.803365289E+02 -.806168083E+02 -.809103664E+02 -.812136852E+02 -.815233964E+02 -.818363389E+02 -.821496033E+02 -.824605632E+02 -.827668941E+02 -.830665814E+02 -.833579191E+02 -.836395005E+02 -.839102030E+02 -.841691690E+02 -.844157827E+02 -.846496466E+02 -.848705559E+02 -.850784741E+02 -.852735093E+02 -.854558914E+02 -.856259514E+02 -.857841022E+02 -.859308219E+02 -.860666384E+02 -.861921159E+02 -.863078432E+02 -.864144228E+02 -.865124612E+02 -.866025592E+02 -.866853013E+02 -.867612443E+02 -.868309026E+02 -.868947295E+02 -.869530931E+02 -.870062432E+02 -.870542680E+02 -.870970368E+02 -.871341236E+02 -.871647081E+02 -.871874452E+02 -.872002940E+02 -.872002940E+02
 -.871505268E+02 -.871505268E+02 -.871331567E+02 -.871026245E+02 -.870619136E+02 -.870130793E+02 -.869574751E+02 -.868959273E+02 -.868288691E+02 -.867564459E+02 -.866785929E+02 -.865950971E+02 -.865056424E+02 -.864098453E+02 -.863072800E+02 -.861975001E+02 -.860800538E+02 -.859544981E+02 -.858204103E+02 -.856773998E+02 -.855251188E+02 -.853632750E+02 -.851916435E+02 -.850100807E+02 -.848185388E+02 -.846170811E+02 -.844058978E+02 -.841853228E+02 -.839558492E+02 -.837181455E+02 -.834730695E+02 -.832216811E+02 -.829652511E+02 -.827052670E+02 -.824434338E+02 -.821816682E+02 -.819220877E+02 -.816669903E+02 -.814188275E+02 -.811801684E+02 -.809536559E+02 -.807419548E+02 -.805476947E+02 -.803734069E+02 -.802214594E+02 -.800939920E+02 -.799928543E+02 -.799195496E+02 -.798751875E+02 -.798604486E+02 -.798755615E+02 -.799202959E+02 -.799939696E+02 -.800954712E+02 -.802232959E+02 -.803755921E+02 -.805502183E+02 -.807448045E+02 -.809568174E+02 -.811836256E+02 -.814225617E+02 -.816709808E+02 -.819263113E+02 -.821860991E+02 -.824480432E+02 -.827100236E+02 -.829701200E+02 -.832266243E+02 -.834780452E+02 -.837231080E+02 -.839607487E+02 -.841901050E+02 -.844105033E+02 -.846214453E+02 -.848225917E+02 -.850137460E+02 -.851948385E+02 -.853659101E+02 -.855270969E+02 -.856786160E+02 -.858207520E+02 -.859538446E+02 -.860782775E+02 -.861944674E+02 -.863028546E+02 -.864038925E+02 -.864980378E+02 -.865857382E+02 -.866674189E+02 -.867434642E+02 -.868141947E+02 -.868798364E+02 -.869404795E+02 -.869960252E+02 -.870461141E+02 -.870900338E+02 -.871265984E+02 -.871539915E+02 -.871695628E+02 -.871695628E+02
 -.871269181E+02 -.871269181E+02 -.871074994E+02 -.870734876E+02 -.870283511E+02 -.869745268E+02 -.869136708E+02 -.868468522E+02 -.867747034E+02 -.866975370E+02 -.866154347E+02 -.865283158E+02 -.864359895E+02 -.863381938E+02 -.862346253E+02 -.861249615E+02 -.860088787E+02 -.858860655E+02 -.857562347E+02 -.856191342E+02 -.854745564E+02 -.853223485E+02 -.851624223E+02 -.849947646E+02 -.848194483E+02 -.846366427E+02 -.844466251E+02 -.842497912E+02 -.840466654E+02 -.838379102E+02 -.836243342E+02 -.834068976E+02 -.831867161E+02 -.829650610E+02 -.827433555E+02 -.825231675E+02 -.823061967E+02 -.820942575E+02 -.818892561E+02 -.816931626E+02 -.815079781E+02 -.813356972E+02 -.811782678E+02 -.810375474E+02 -.809152598E+02 -.808129515E+02 -.807319514E+02 -.806733342E+02 -.806378905E+02 -.806261036E+02 -.806381356E+02 -.806738226E+02 -.807326793E+02 -.808139133E+02 -.809164478E+02 -.810389521E+02 -.811798776E+02 -.813374984E+02 -.815099547E+02 -.816952966E+02 -.818915268E+02 -.820966419E+02 -.823086692E+02 -.825256996E+02 -.827459159E+02 -.829676151E+02 -.831892261E+02 -.834093220E+02 -.836266280E+02 -.838400244E+02 -.840485464E+02 -.842513811E+02 -.844478610E+02 -.846374564E+02 -.848197660E+02 -.849945066E+02 -.851615025E+02 -.853206741E+02 -.854720275E+02 -.856156434E+02 -.857516675E+02 -.858803001E+02 -.860017875E+02 -.861164123E+02 -.862244851E+02 -.863263345E+02 -.864222970E+02 -.865127042E+02 -.865978678E+02 -.866780587E+02 -.867534810E+02 -.868242361E+02 -.868902764E+02 -.869513424E+02 -.870068827E+02 -.870559476E+02 -.870970529E+02 -.871280034E+02 -.871456642E+02 -.871456642E+02
 -.871097425E+02 -.871097425E+02 -.870888637E+02 -.870523896E+02 -.870041531E+02 -.869468824E+02 -.868824688E+02 -.868121735E+02 -.867367898E+02 -.866567676E+02 -.865723106E+02 -.864834493E+02 -.863900981E+02 -.862920969E+02 -.861892434E+02 -.860813164E+02 -.859680943E+02 -.858493689E+02 -.857249567E+02 -.855947088E+02 -.854585187E+02 -.853163314E+02 -.851681504E+02 -.850140462E+02 -.848541634E+02 -.846887286E+02 -.845180577E+02 -.843425630E+02 -.841627588E+02 -.839792671E+02 -.837928211E+02 -.836042675E+02 -.834145667E+02 -.832247899E+02 -.830361149E+02 -.828498170E+02 -.826672583E+02 -.824898725E+02 -.823191470E+02 -.821566009E+02 -.820037611E+02 -.818621347E+02 -.817331806E+02 -.816182791E+02 -.815187024E+02 -.814355849E+02 -.813698965E+02 -.813224185E+02 -.812937237E+02 -.812841614E+02 -.812938485E+02 -.813226661E+02 -.813702628E+02 -.814360637E+02 -.815192855E+02 -.816189562E+02 -.817339391E+02 -.818629598E+02 -.820046357E+02 -.821575054E+02 -.823200592E+02 -.824907679E+02 -.826681094E+02 -.828505935E+02 -.830367834E+02 -.832253139E+02 -.834149061E+02 -.836043790E+02 -.837926571E+02 -.839787764E+02 -.841618858E+02 -.843412475E+02 -.845162347E+02 -.846863279E+02 -.848511096E+02 -.850102580E+02 -.851635404E+02 -.853108058E+02 -.854519771E+02 -.855870440E+02 -.857160548E+02 -.858391098E+02 -.859563528E+02 -.860679645E+02 -.861741540E+02 -.862751506E+02 -.863711927E+02 -.864625158E+02 -.865493360E+02 -.866318279E+02 -.867100961E+02 -.867841364E+02 -.868537842E+02 -.869186471E+02 -.869780163E+02 -.870307518E+02 -.870751340E+02 -.871086734E+02 -.871278636E+02 -.871278636E+02
 -.870981520E+02 -.870981520E+02 -.870763196E+02 -.870382560E+02 -.869880524E+02 -.869286478E+02 -.868621081E+02 -.867898404E+02 -.867127632E+02 -.866314356E+02 -.865461600E+02 -.864570580E+02 -.863641300E+02 -.862672997E+02 -.861664464E+02 -.860614300E+02 -.859521089E+02 -.858383543E+02 -.857200602E+02 -.855971527E+02 -.854695969E+02 -.853374037E+02 -.852006358E+02 -.850594134E+02 -.849139199E+02 -.847644064E+02 -.846111974E+02 -.844546939E+02 -.842953778E+02 -.841338137E+02 -.839706507E+02 -.838066222E+02 -.836425443E+02 -.834793125E+02 -.833178957E+02 -.831593294E+02 -.830047049E+02 -.828551580E+02 -.827118541E+02 -.825759720E+02 -.824486854E+02 -.823311437E+02 -.822244510E+02 -.821296451E+02 -.820476767E+02 -.819793893E+02 -.819255010E+02 -.818865882E+02 -.818630723E+02 -.818552098E+02 -.818630861E+02 -.818866136E+02 -.819255336E+02 -.819794227E+02 -.820477022E+02 -.821296519E+02 -.822244258E+02 -.823310709E+02 -.824485470E+02 -.825757475E+02 -.827115205E+02 -.828546894E+02 -.830040728E+02 -.831585023E+02 -.833168390E+02 -.834779884E+02 -.836409117E+02 -.838046362E+02 -.839682628E+02 -.841309715E+02 -.842920247E+02 -.844507690E+02 -.846066349E+02 -.847591358E+02 -.849078654E+02 -.850524939E+02 -.851927644E+02 -.853284875E+02 -.854595371E+02 -.855858441E+02 -.857073919E+02 -.858242098E+02 -.859363680E+02 -.860439707E+02 -.861471498E+02 -.862460561E+02 -.863408503E+02 -.864316897E+02 -.865187115E+02 -.866020106E+02 -.866816088E+02 -.867574139E+02 -.868291659E+02 -.868963649E+02 -.869581776E+02 -.870133168E+02 -.870598849E+02 -.870951739E+02 -.871154073E+02 -.871154073E+02
 -.870913289E+02 -.870913289E+02 -.870689715E+02 -.870300550E+02 -.869788369E+02 -.869183968E+02 -.868509214E+02 -.867779229E+02 -.867004124E+02 -.866190331E+02 -.865341643E+02 -.864460002E+02 -.863546103E+02 -.862599853E+02 -.861620693E+02 -.860607858E+02 -.859560550E+02 -.858478077E+02 -.857359950E+02 -.856205962E+02 -.855016255E+02 -.853791364E+02 -.852532274E+02 -.851240455E+02 -.849917902E+02 -.848567167E+02 -.847191393E+02 -.845794332E+02 -.844380365E+02 -.842954508E+02 -.841522418E+02 -.840090374E+02 -.838665255E+02 -.837254506E+02 -.835866081E+02 -.834508381E+02 -.833190165E+02 -.831920459E+02 -.830708439E+02 -.829563308E+02 -.828494161E+02 -.827509837E+02 -.826618777E+02 -.825828865E+02 -.825147291E+02 -.824580404E+02 -.824133591E+02 -.823811160E+02 -.823616254E+02 -.823550782E+02 -.823615378E+02 -.823809387E+02 -.824130876E+02 -.824576680E+02 -.825142468E+02 -.825822831E+02 -.826611396E+02 -.827500949E+02 -.828483581E+02 -.829550826E+02 -.830693818E+02 -.831903436E+02 -.833170448E+02 -.834485649E+02 -.835839984E+02 -.837224660E+02 -.838631245E+02 -.840051748E+02 -.841478689E+02 -.842905151E+02 -.844324813E+02 -.845731979E+02 -.847121588E+02 -.848489212E+02 -.849831051E+02 -.851143912E+02 -.852425190E+02 -.853672836E+02 -.854885324E+02 -.856061616E+02 -.857201123E+02 -.858303661E+02 -.859369406E+02 -.860398846E+02 -.861392714E+02 -.862351921E+02 -.863277459E+02 -.864170280E+02 -.865031120E+02 -.865860277E+02 -.866657296E+02 -.867420548E+02 -.868146671E+02 -.868829827E+02 -.869460743E+02 -.870025460E+02 -.870503731E+02 -.870866963E+02 -.871075569E+02 -.871075569E+02
 -.870885097E+02 -.870885097E+02 -.870659843E+02 -.870268270E+02 -.869753827E+02 -.869148119E+02 -.868473755E+02 -.867746546E+02 -.866977250E+02 -.866172910E+02 -.865337899E+02 -.864474719E+02 -.863584606E+02 -.862667988E+02 -.861724815E+02 -.860754811E+02 -.859757645E+02 -.858733068E+02 -.857680998E+02 -.856601600E+02 -.855495336E+02 -.854363004E+02 -.853205781E+02 -.852025250E+02 -.850823425E+02 -.849602773E+02 -.848366231E+02 -.847117220E+02 -.845859647E+02 -.844597907E+02 -.843336873E+02 -.842081882E+02 -.840838705E+02 -.839613514E+02 -.838412834E+02 -.837243485E+02 -.836112515E+02 -.835027125E+02 -.833994576E+02 -.833022100E+02 -.832116793E+02 -.831285514E+02 -.830534771E+02 -.829870618E+02 -.829298548E+02 -.828823394E+02 -.828449245E+02 -.828179360E+02 -.828016114E+02 -.827960944E+02 -.828014327E+02 -.828175763E+02 -.828443793E+02 -.828816020E+02 -.829289160E+02 -.829859103E+02 -.830520991E+02 -.831269307E+02 -.832097974E+02 -.833000456E+02 -.833969869E+02 -.834999091E+02 -.836080862E+02 -.837207892E+02 -.838372951E+02 -.839568959E+02 -.840789064E+02 -.842026708E+02 -.843275685E+02 -.844530187E+02 -.845784840E+02 -.847034731E+02 -.848275423E+02 -.849502967E+02 -.850713899E+02 -.851905234E+02 -.853074458E+02 -.854219507E+02 -.855338750E+02 -.856430964E+02 -.857495304E+02 -.858531274E+02 -.859538692E+02 -.860517645E+02 -.861468438E+02 -.862391529E+02 -.863287437E+02 -.864156622E+02 -.864999321E+02 -.865815314E+02 -.866603610E+02 -.867362026E+02 -.868086613E+02 -.868770910E+02 -.869404970E+02 -.869974090E+02 -.870457196E+02 -.870824761E+02 -.871036141E+02 -.871036141E+02
 -.870889995E+02 -.870889995E+02 -.870665987E+02 -.870277010E+02 -.869766729E+02 -.869167048E+02 -.868500922E+02 -.867784548E+02 -.867029083E+02 -.866241985E+02 -.865428042E+02 -.864590170E+02 -.863730015E+02 -.862848407E+02 -.861945682E+02 -.861021933E+02 -.860077177E+02 -.859111486E+02 -.858125065E+02 -.857118326E+02 -.856091931E+02 -.855046823E+02 -.853984262E+02 -.852905842E+02 -.851813507E+02 -.850709568E+02 -.849596710E+02 -.848477994E+02 -.847356862E+02 -.846237125E+02 -.845122955E+02 -.844018864E+02 -.842929681E+02 -.841860516E+02 -.840816723E+02 -.839803852E+02 -.838827589E+02 -.837893704E+02 -.837007973E+02 -.836176113E+02 -.835403702E+02 -.834696102E+02 -.834058376E+02 -.833495215E+02 -.833010856E+02 -.832609019E+02 -.832292838E+02 -.832064807E+02 -.831926740E+02 -.831879732E+02 -.831924143E+02 -.832059591E+02 -.832284957E+02 -.832598407E+02 -.832997422E+02 -.833478845E+02 -.834038933E+02 -.834673426E+02 -.835377608E+02 -.836146390E+02 -.836974385E+02 -.837855990E+02 -.838785462E+02 -.839756994E+02 -.840764790E+02 -.841803133E+02 -.842866444E+02 -.843949336E+02 -.845046667E+02 -.846153573E+02 -.847265508E+02 -.848378264E+02 -.849487989E+02 -.850591207E+02 -.851684812E+02 -.852766080E+02 -.853832657E+02 -.854882555E+02 -.855914138E+02 -.856926106E+02 -.857917477E+02 -.858887564E+02 -.859835946E+02 -.860762433E+02 -.861667021E+02 -.862549829E+02 -.863411018E+02 -.864250673E+02 -.865068637E+02 -.865864289E+02 -.866636225E+02 -.867381841E+02 -.868096759E+02 -.868774083E+02 -.869403420E+02 -.869969624E+02 -.870451173E+02 -.870818105E+02 -.871029356E+02 -.871029356E+02
 -.870921792E+02 -.870921792E+02 -.870701391E+02 -.870319032E+02 -.869818056E+02 -.869230243E+02 -.868578567E+02 -.867879349E+02 -.867143941E+02 -.866380043E+02 -.865592720E+02 -.864785179E+02 -.863959367E+02 -.863116409E+02 -.862256930E+02 -.861381297E+02 -.860489781E+02 -.859582679E+02 -.858660392E+02 -.857723489E+02 -.856772746E+02 -.855809172E+02 -.854834035E+02 -.853848877E+02 -.852855524E+02 -.851856096E+02 -.850853007E+02 -.849848968E+02 -.848846980E+02 -.847850328E+02 -.846862567E+02 -.845887503E+02 -.844929169E+02 -.843991799E+02 -.843079791E+02 -.842197671E+02 -.841350045E+02 -.840541554E+02 -.839776818E+02 -.839060384E+02 -.838396666E+02 -.837789887E+02 -.837244019E+02 -.836762725E+02 -.836349308E+02 -.836006652E+02 -.835737188E+02 -.835542841E+02 -.835425011E+02 -.835384541E+02 -.835421707E+02 -.835536210E+02 -.835727186E+02 -.835993214E+02 -.836332343E+02 -.836742124E+02 -.837219645E+02 -.837761584E+02 -.838364252E+02 -.839023653E+02 -.839735540E+02 -.840495474E+02 -.841298882E+02 -.842141118E+02 -.843017512E+02 -.843923432E+02 -.844854322E+02 -.845805755E+02 -.846773467E+02 -.847753393E+02 -.848741695E+02 -.849734784E+02 -.850729341E+02 -.851722330E+02 -.852711004E+02 -.853692910E+02 -.854665894E+02 -.855628090E+02 -.856577920E+02 -.857514083E+02 -.858435537E+02 -.859341491E+02 -.860231372E+02 -.861104805E+02 -.861961566E+02 -.862801531E+02 -.863624592E+02 -.864430550E+02 -.865218950E+02 -.865988865E+02 -.866738585E+02 -.867465199E+02 -.868164035E+02 -.868827922E+02 -.869446225E+02 -.870003603E+02 -.870478413E+02 -.870840666E+02 -.871049420E+02 -.871049420E+02
 -.870975068E+02 -.870975068E+02 -.870760142E+02 -.870387576E+02 -.869899946E+02 -.869328565E+02 -.868696154E+02 -.868018945E+02 -.867308312E+02 -.866572058E+02 -.865815403E+02 -.865041746E+02 -.864253238E+02 -.863451217E+02 -.862636519E+02 -.861809705E+02 -.860971226E+02 -.860121535E+02 -.859261160E+02 -.858390764E+02 -.857511173E+02 -.856623409E+02 -.855728705E+02 -.854828513E+02 -.853924517E+02 -.853018631E+02 -.852113005E+02 -.851210019E+02 -.850312275E+02 -.849422593E+02 -.848543994E+02 -.847679683E+02 -.846833031E+02 -.846007547E+02 -.845206852E+02 -.844434647E+02 -.843694676E+02 -.842990691E+02 -.842326405E+02 -.841705457E+02 -.841131362E+02 -.840607470E+02 -.840136919E+02 -.839722594E+02 -.839367088E+02 -.839072662E+02 -.838841214E+02 -.838674246E+02 -.838572847E+02 -.838537673E+02 -.838568936E+02 -.838666402E+02 -.838829394E+02 -.839056803E+02 -.839347102E+02 -.839698373E+02 -.840108332E+02 -.840574365E+02 -.841093564E+02 -.841662767E+02 -.842278600E+02 -.842937524E+02 -.843635878E+02 -.844369921E+02 -.845135877E+02 -.845929976E+02 -.846748490E+02 -.847587771E+02 -.848444281E+02 -.849314620E+02 -.850195555E+02 -.851084034E+02 -.851977207E+02 -.852872440E+02 -.853767320E+02 -.854659666E+02 -.855547531E+02 -.856429200E+02 -.857303187E+02 -.858168235E+02 -.859023297E+02 -.859867533E+02 -.860700288E+02 -.861521064E+02 -.862329490E+02 -.863125266E+02 -.863908091E+02 -.864677553E+02 -.865432979E+02 -.866173217E+02 -.866896337E+02 -.867599221E+02 -.868277018E+02 -.868922418E+02 -.869524713E+02 -.870068577E+02 -.870532513E+02 -.870886852E+02 -.871091208E+02 -.871091208E+02
 -.871045153E+02 -.871045153E+02 -.870837149E+02 -.870476825E+02 -.870005646E+02 -.869454178E+02 -.868844675E+02 -.868193103E+02 -.867510717E+02 -.866805308E+02 -.866082155E+02 -.865344757E+02 -.864595400E+02 -.863835563E+02 -.863066227E+02 -.862288090E+02 -.861501728E+02 -.860707693E+02 -.859906589E+02 -.859099126E+02 -.858286145E+02 -.857468643E+02 -.856647788E+02 -.855824926E+02 -.855001589E+02 -.854179491E+02 -.853360530E+02 -.852546783E+02 -.851740501E+02 -.850944097E+02 -.850160134E+02 -.849391312E+02 -.848640449E+02 -.847910460E+02 -.847204333E+02 -.846525103E+02 -.845875828E+02 -.845259551E+02 -.844679275E+02 -.844137927E+02 -.843638323E+02 -.843183139E+02 -.842774872E+02 -.842415811E+02 -.842108009E+02 -.841853249E+02 -.841653028E+02 -.841508527E+02 -.841420602E+02 -.841389764E+02 -.841416181E+02 -.841499666E+02 -.841639684E+02 -.841835361E+02 -.842085493E+02 -.842388564E+02 -.842742768E+02 -.843146032E+02 -.843596045E+02 -.844090287E+02 -.844626062E+02 -.845200529E+02 -.845810739E+02 -.846453666E+02 -.847126243E+02 -.847825388E+02 -.848548041E+02 -.849291189E+02 -.850051891E+02 -.850827304E+02 -.851614702E+02 -.852411494E+02 -.853215239E+02 -.854023659E+02 -.854834650E+02 -.855646285E+02 -.856456822E+02 -.857264703E+02 -.858068556E+02 -.858867190E+02 -.859659592E+02 -.860444912E+02 -.861222454E+02 -.861991651E+02 -.862752034E+02 -.863503182E+02 -.864244656E+02 -.864975896E+02 -.865696068E+02 -.866403864E+02 -.867097208E+02 -.867772856E+02 -.868425875E+02 -.869048930E+02 -.869631378E+02 -.870158084E+02 -.870607914E+02 -.870951796E+02 -.871150258E+02 -.871150258E+02
 -.871128077E+02 -.871128077E+02 -.870928087E+02 -.870581846E+02 -.870129434E+02 -.869600458E+02 -.869016533E+02 -.868393214E+02 -.867741531E+02 -.867069163E+02 -.866381366E+02 -.865681677E+02 -.864972449E+02 -.864255251E+02 -.863531157E+02 -.862800956E+02 -.862065302E+02 -.861324808E+02 -.860580119E+02 -.859831958E+02 -.859081153E+02 -.858328657E+02 -.857575558E+02 -.856823090E+02 -.856072632E+02 -.855325707E+02 -.854583985E+02 -.853849274E+02 -.853123512E+02 -.852408764E+02 -.851707206E+02 -.851021111E+02 -.850352840E+02 -.849704818E+02 -.849079518E+02 -.848479439E+02 -.847907086E+02 -.847364941E+02 -.846855443E+02 -.846380959E+02 -.845943761E+02 -.845545998E+02 -.845189670E+02 -.844876607E+02 -.844608444E+02 -.844386602E+02 -.844212266E+02 -.844086374E+02 -.844009603E+02 -.843982358E+02 -.844004767E+02 -.844076683E+02 -.844197680E+02 -.844367062E+02 -.844583872E+02 -.844846903E+02 -.845154716E+02 -.845505654E+02 -.845897869E+02 -.846329337E+02 -.846797891E+02 -.847301236E+02 -.847836986E+02 -.848402679E+02 -.848995810E+02 -.849613854E+02 -.850254288E+02 -.850914617E+02 -.851592392E+02 -.852285231E+02 -.852990835E+02 -.853707004E+02 -.854431652E+02 -.855162814E+02 -.855898659E+02 -.856637494E+02 -.857377771E+02 -.858118088E+02 -.858857193E+02 -.859593979E+02 -.860327481E+02 -.861056870E+02 -.861781439E+02 -.862500585E+02 -.863213779E+02 -.863920525E+02 -.864620289E+02 -.865312405E+02 -.865995934E+02 -.866669465E+02 -.867330833E+02 -.867976743E+02 -.868602251E+02 -.869200096E+02 -.869759812E+02 -.870266596E+02 -.870699851E+02 -.871031326E+02 -.871222740E+02 -.871222740E+02
 -.871220507E+02 -.871220507E+02 -.871029328E+02 -.870698503E+02 -.870266526E+02 -.869761878E+02 -.869205397E+02 -.868612128E+02 -.867992776E+02 -.867354838E+02 -.866703482E+02 -.866042226E+02 -.865373443E+02 -.864698747E+02 -.864019265E+02 -.863335842E+02 -.862649174E+02 -.861959908E+02 -.861268703E+02 -.860576273E+02 -.859883416E+02 -.859191028E+02 -.858500114E+02 -.857811791E+02 -.857127295E+02 -.856447976E+02 -.855775295E+02 -.855110821E+02 -.854456226E+02 -.853813275E+02 -.853183813E+02 -.852569760E+02 -.851973097E+02 -.851395845E+02 -.850840058E+02 -.850307802E+02 -.849801136E+02 -.849322094E+02 -.848872666E+02 -.848454779E+02 -.848070272E+02 -.847720884E+02 -.847408227E+02 -.847133772E+02 -.846898833E+02 -.846704546E+02 -.846551860E+02 -.846441524E+02 -.846374076E+02 -.846349839E+02 -.846368914E+02 -.846431182E+02 -.846536301E+02 -.846683714E+02 -.846872654E+02 -.847102153E+02 -.847371055E+02 -.847678029E+02 -.848021584E+02 -.848400088E+02 -.848811785E+02 -.849254814E+02 -.849727230E+02 -.850227022E+02 -.850752137E+02 -.851300495E+02 -.851870011E+02 -.852458610E+02 -.853064249E+02 -.853684928E+02 -.854318707E+02 -.854963717E+02 -.855618174E+02 -.856280387E+02 -.856948764E+02 -.857621825E+02 -.858298200E+02 -.858976637E+02 -.859655999E+02 -.860335269E+02 -.861013546E+02 -.861690033E+02 -.862364036E+02 -.863034941E+02 -.863702189E+02 -.864365235E+02 -.865023486E+02 -.865676209E+02 -.866322399E+02 -.866960586E+02 -.867588566E+02 -.868203044E+02 -.868799136E+02 -.869369723E+02 -.869904612E+02 -.870389443E+02 -.870804294E+02 -.871121906E+02 -.871305410E+02 -.871305410E+02
 -.871319685E+02 -.871319685E+02 -.871137868E+02 -.870823379E+02 -.870412973E+02 -.869933880E+02 -.869406066E+02 -.868843977E+02 -.868257925E+02 -.867655166E+02 -.867040733E+02 -.866418077E+02 -.865789554E+02 -.865156788E+02 -.864520930E+02 -.863882849E+02 -.863243261E+02 -.862602824E+02 -.861962193E+02 -.861322060E+02 -.860683181E+02 -.860046390E+02 -.859412605E+02 -.858782836E+02 -.858158183E+02 -.857539839E+02 -.856929080E+02 -.856327269E+02 -.855735845E+02 -.855156317E+02 -.854590254E+02 -.854039280E+02 -.853505059E+02 -.852989282E+02 -.852493661E+02 -.852019907E+02 -.851569721E+02 -.851144779E+02 -.850746711E+02 -.850377092E+02 -.850037423E+02 -.849729115E+02 -.849453477E+02 -.849211700E+02 -.849004843E+02 -.848833823E+02 -.848699405E+02 -.848602188E+02 -.848542607E+02 -.848520919E+02 -.848537204E+02 -.848591365E+02 -.848683126E+02 -.848812038E+02 -.848977481E+02 -.849178674E+02 -.849414683E+02 -.849684430E+02 -.849986708E+02 -.850320190E+02 -.850683446E+02 -.851074958E+02 -.851493134E+02 -.851936324E+02 -.852402834E+02 -.852890947E+02 -.853398932E+02 -.853925060E+02 -.854467621E+02 -.855024932E+02 -.855595352E+02 -.856177294E+02 -.856769230E+02 -.857369705E+02 -.857977340E+02 -.858590838E+02 -.859208994E+02 -.859830691E+02 -.860454908E+02 -.861080716E+02 -.861707281E+02 -.862333851E+02 -.862959756E+02 -.863584389E+02 -.864207180E+02 -.864827560E+02 -.865444904E+02 -.866058440E+02 -.866667128E+02 -.867269473E+02 -.867863274E+02 -.868445279E+02 -.869010713E+02 -.869552664E+02 -.870061281E+02 -.870522730E+02 -.870917877E+02 -.871220584E+02 -.871395553E+02 -.871395553E+02
 -.871423355E+02 -.871423355E+02 -.871251254E+02 -.870953684E+02 -.870565552E+02 -.870112757E+02 -.869614311E+02 -.869084003E+02 -.868531701E+02 -.867964374E+02 -.867386879E+02 -.866802568E+02 -.866213752E+02 -.865622036E+02 -.865028568E+02 -.864434221E+02 -.863839716E+02 -.863245704E+02 -.862652822E+02 -.862061733E+02 -.861473146E+02 -.860887828E+02 -.860306616E+02 -.859730416E+02 -.859160207E+02 -.858597038E+02 -.858042028E+02 -.857496357E+02 -.856961264E+02 -.856438042E+02 -.855928028E+02 -.855432595E+02 -.854953147E+02 -.854491104E+02 -.854047894E+02 -.853624943E+02 -.853223662E+02 -.852845434E+02 -.852491604E+02 -.852163464E+02 -.851862245E+02 -.851589101E+02 -.851345098E+02 -.851131206E+02 -.850948286E+02 -.850797081E+02 -.850678209E+02 -.850592158E+02 -.850539277E+02 -.850519773E+02 -.850533711E+02 -.850581011E+02 -.850661448E+02 -.850774657E+02 -.850920135E+02 -.851097248E+02 -.851305236E+02 -.851543222E+02 -.851810220E+02 -.852105147E+02 -.852426833E+02 -.852774032E+02 -.853145435E+02 -.853539680E+02 -.853955368E+02 -.854391072E+02 -.854845351E+02 -.855316759E+02 -.855803861E+02 -.856305237E+02 -.856819499E+02 -.857345293E+02 -.857881312E+02 -.858426302E+02 -.858979069E+02 -.859538479E+02 -.860103473E+02 -.860673059E+02 -.861246322E+02 -.861822419E+02 -.862400583E+02 -.862980113E+02 -.863560373E+02 -.864140772E+02 -.864720744E+02 -.865299716E+02 -.865877046E+02 -.866451949E+02 -.867023373E+02 -.867589827E+02 -.868149144E+02 -.868698149E+02 -.869232219E+02 -.869744692E+02 -.870226115E+02 -.870663249E+02 -.871037822E+02 -.871324917E+02 -.871490926E+02 -.871490926E+02
 -.871529696E+02 -.871529696E+02 -.871367509E+02 -.871087171E+02 -.870721678E+02 -.870295532E+02 -.869826747E+02 -.869328406E+02 -.868809900E+02 -.868277875E+02 -.867736982E+02 -.867190453E+02 -.866640524E+02 -.866088761E+02 -.865536293E+02 -.864983985E+02 -.864432541E+02 -.863882598E+02 -.863334768E+02 -.862789677E+02 -.862247983E+02 -.861710391E+02 -.861177658E+02 -.860650597E+02 -.860130075E+02 -.859617018E+02 -.859112402E+02 -.858617250E+02 -.858132632E+02 -.857659656E+02 -.857199463E+02 -.856753218E+02 -.856322108E+02 -.855907328E+02 -.855510077E+02 -.855131543E+02 -.854772903E+02 -.854435304E+02 -.854119858E+02 -.853827635E+02 -.853559645E+02 -.853316837E+02 -.853100086E+02 -.852910185E+02 -.852747837E+02 -.852613649E+02 -.852508125E+02 -.852431660E+02 -.852384539E+02 -.852366930E+02 -.852378884E+02 -.852420335E+02 -.852491100E+02 -.852590880E+02 -.852719265E+02 -.852875735E+02 -.853059670E+02 -.853270351E+02 -.853506970E+02 -.853768637E+02 -.854054391E+02 -.854363203E+02 -.854693992E+02 -.855045631E+02 -.855416956E+02 -.855806778E+02 -.856213894E+02 -.856637090E+02 -.857075158E+02 -.857526898E+02 -.857991131E+02 -.858466702E+02 -.858952492E+02 -.859447418E+02 -.859950445E+02 -.860460585E+02 -.860976905E+02 -.861498527E+02 -.862024633E+02 -.862554463E+02 -.863087314E+02 -.863622539E+02 -.864159538E+02 -.864697746E+02 -.865236613E+02 -.865775569E+02 -.866313977E+02 -.866851050E+02 -.867385746E+02 -.867916600E+02 -.868441503E+02 -.868957384E+02 -.869459801E+02 -.869942382E+02 -.870396109E+02 -.870808389E+02 -.871161868E+02 -.871432918E+02 -.871589701E+02 -.871589701E+02
 -.871637265E+02 -.871637265E+02 -.871485063E+02 -.871222061E+02 -.870879300E+02 -.870479854E+02 -.870040702E+02 -.869574199E+02 -.869089226E+02 -.868592084E+02 -.868087202E+02 -.867577665E+02 -.867065619E+02 -.866552576E+02 -.866039635E+02 -.865527632E+02 -.865017253E+02 -.864509109E+02 -.864003783E+02 -.863501860E+02 -.863003948E+02 -.862510691E+02 -.862022772E+02 -.861540918E+02 -.861065899E+02 -.860598529E+02 -.860139659E+02 -.859690180E+02 -.859251014E+02 -.858823114E+02 -.858407455E+02 -.858005028E+02 -.857616840E+02 -.857243899E+02 -.856887213E+02 -.856547780E+02 -.856226580E+02 -.855924573E+02 -.855642681E+02 -.855381791E+02 -.855142740E+02 -.854926310E+02 -.854733223E+02 -.854564130E+02 -.854419610E+02 -.854300159E+02 -.854206192E+02 -.854138031E+02 -.854095908E+02 -.854079961E+02 -.854090231E+02 -.854126663E+02 -.854189106E+02 -.854277315E+02 -.854390953E+02 -.854529593E+02 -.854692724E+02 -.854879755E+02 -.855090021E+02 -.855322786E+02 -.855577256E+02 -.855852580E+02 -.856147859E+02 -.856462156E+02 -.856794500E+02 -.857143898E+02 -.857509339E+02 -.857889804E+02 -.858284270E+02 -.858691721E+02 -.859111155E+02 -.859541583E+02 -.859982045E+02 -.860431608E+02 -.860889371E+02 -.861354474E+02 -.861826096E+02 -.862303461E+02 -.862785838E+02 -.863272544E+02 -.863762939E+02 -.864256428E+02 -.864752451E+02 -.865250474E+02 -.865749966E+02 -.866250374E+02 -.866751073E+02 -.867251292E+02 -.867750010E+02 -.868245806E+02 -.868736645E+02 -.869219585E+02 -.869690388E+02 -.870142995E+02 -.870568856E+02 -.870956055E+02 -.871288198E+02 -.871542986E+02 -.871690406E+02 -.871690406E+02
 -.871744934E+02 -.871744934E+02 -.871602695E+02 -.871356968E+02 -.871036826E+02 -.870663896E+02 -.870254110E+02 -.869819075E+02 -.869367143E+02 -.868904261E+02 -.868434612E+02 -.867961123E+02 -.867485839E+02 -.867010207E+02 -.866535278E+02 -.866061858E+02 -.865590606E+02 -.865122102E+02 -.864656893E+02 -.864195526E+02 -.863738559E+02 -.863286578E+02 -.862840197E+02 -.862400067E+02 -.861966869E+02 -.861541318E+02 -.861124160E+02 -.860716168E+02 -.860318141E+02 -.859930897E+02 -.859555273E+02 -.859192113E+02 -.858842273E+02 -.858506607E+02 -.858185965E+02 -.857881187E+02 -.857593095E+02 -.857322491E+02 -.857070147E+02 -.856836800E+02 -.856623144E+02 -.856429830E+02 -.856257454E+02 -.856106556E+02 -.855977611E+02 -.855871031E+02 -.855787155E+02 -.855726249E+02 -.855688504E+02 -.855674031E+02 -.855682866E+02 -.855714961E+02 -.855770192E+02 -.855848357E+02 -.855949177E+02 -.856072299E+02 -.856217302E+02 -.856383697E+02 -.856570932E+02 -.856778399E+02 -.857005437E+02 -.857251337E+02 -.857515353E+02 -.857796700E+02 -.858094566E+02 -.858408118E+02 -.858736504E+02 -.859078864E+02 -.859434332E+02 -.859802047E+02 -.860181150E+02 -.860570798E+02 -.860970163E+02 -.861378439E+02 -.861794846E+02 -.862218630E+02 -.862649072E+02 -.863085486E+02 -.863527219E+02 -.863973658E+02 -.864424224E+02 -.864878372E+02 -.865335582E+02 -.865795353E+02 -.866257181E+02 -.866720535E+02 -.867184809E+02 -.867649257E+02 -.868112893E+02 -.868574352E+02 -.869031687E+02 -.869482100E+02 -.869921572E+02 -.870344380E+02 -.870742460E+02 -.871104596E+02 -.871415375E+02 -.871653857E+02 -.871791877E+02 -.871791877E+02
 -.871851845E+02 -.871851845E+02 -.871719471E+02 -.871490835E+02 -.871193043E+02 -.870846276E+02 -.870465411E+02 -.870061297E+02 -.869641756E+02 -.869212361E+02 -.868777045E+02 -.868338564E+02 -.867898854E+02 -.867459285E+02 -.867020859E+02 -.866584342E+02 -.866150360E+02 -.865719458E+02 -.865292150E+02 -.864868941E+02 -.864450342E+02 -.864036882E+02 -.863629117E+02 -.863227624E+02 -.862833008E+02 -.862445896E+02 -.862066943E+02 -.861696820E+02 -.861336219E+02 -.860985845E+02 -.860646416E+02 -.860318656E+02 -.860003292E+02 -.859701049E+02 -.859412647E+02 -.859138794E+02 -.858880184E+02 -.858637489E+02 -.858411356E+02 -.858202400E+02 -.858011202E+02 -.857838302E+02 -.857684197E+02 -.857549334E+02 -.857434108E+02 -.857338860E+02 -.857263870E+02 -.857209359E+02 -.857175482E+02 -.857162334E+02 -.857169940E+02 -.857198263E+02 -.857247199E+02 -.857316581E+02 -.857406176E+02 -.857515693E+02 -.857644781E+02 -.857793035E+02 -.857959995E+02 -.858145155E+02 -.858347965E+02 -.858567832E+02 -.858804131E+02 -.859056205E+02 -.859323372E+02 -.859604931E+02 -.859900161E+02 -.860208336E+02 -.860528721E+02 -.860860579E+02 -.861203180E+02 -.861555799E+02 -.861917723E+02 -.862288254E+02 -.862666715E+02 -.863052448E+02 -.863444820E+02 -.863843224E+02 -.864247083E+02 -.864655844E+02 -.865068985E+02 -.865486008E+02 -.865906435E+02 -.866329798E+02 -.866755624E+02 -.867183407E+02 -.867612567E+02 -.868042390E+02 -.868471933E+02 -.868899896E+02 -.869324432E+02 -.869742898E+02 -.870151507E+02 -.870544882E+02 -.870915459E+02 -.871252734E+02 -.871542288E+02 -.871764548E+02 -.871893208E+02 -.871893208E+02
 -.871957362E+02 -.871957362E+02 -.871834701E+02 -.871622880E+02 -.871347059E+02 -.871025978E+02 -.870673463E+02 -.870299606E+02 -.869911692E+02 -.869514917E+02 -.869112956E+02 -.868708392E+02 -.868303039E+02 -.867898189E+02 -.867494786E+02 -.867093555E+02 -.866695082E+02 -.866299880E+02 -.865908425E+02 -.865521181E+02 -.865138614E+02 -.864761205E+02 -.864389449E+02 -.864023861E+02 -.863664976E+02 -.863313348E+02 -.862969548E+02 -.862634160E+02 -.862307785E+02 -.861991032E+02 -.861684516E+02 -.861388860E+02 -.861104682E+02 -.860832601E+02 -.860573228E+02 -.860327162E+02 -.860094989E+02 -.859877275E+02 -.859674563E+02 -.859487369E+02 -.859316181E+02 -.859161449E+02 -.859023588E+02 -.858902971E+02 -.858799927E+02 -.858714739E+02 -.858647639E+02 -.858598811E+02 -.858568385E+02 -.858556437E+02 -.858562989E+02 -.858588009E+02 -.858631411E+02 -.858693054E+02 -.858772747E+02 -.858870246E+02 -.858985259E+02 -.859117447E+02 -.859266427E+02 -.859431776E+02 -.859613033E+02 -.859809703E+02 -.860021259E+02 -.860247150E+02 -.860486802E+02 -.860739620E+02 -.861004997E+02 -.861282314E+02 -.861570948E+02 -.861870269E+02 -.862179651E+02 -.862498472E+02 -.862826116E+02 -.863161981E+02 -.863505476E+02 -.863856026E+02 -.864213076E+02 -.864576090E+02 -.864944554E+02 -.865317975E+02 -.865695882E+02 -.866077821E+02 -.866463356E+02 -.866852052E+02 -.867243468E+02 -.867637126E+02 -.868032477E+02 -.868428844E+02 -.868825334E+02 -.869220718E+02 -.869613258E+02 -.870000471E+02 -.870378813E+02 -.870743258E+02 -.871086751E+02 -.871399504E+02 -.871668094E+02 -.871874316E+02 -.871993715E+02 -.871993715E+02
 -.872061031E+02 -.872061031E+02 -.871947895E+02 -.871752554E+02 -.871498247E+02 -.871202291E+02 -.870877472E+02 -.870533130E+02 -.870176011E+02 -.869810935E+02 -.869441315E+02 -.869069555E+02 -.868697347E+02 -.868325899E+02 -.867956095E+02 -.867588610E+02 -.867223995E+02 -.866862725E+02 -.866505240E+02 -.866151964E+02 -.865803322E+02 -.865459745E+02 -.865121678E+02 -.864789578E+02 -.864463919E+02 -.864145187E+02 -.863833882E+02 -.863530513E+02 -.863235602E+02 -.862949674E+02 -.862673260E+02 -.862406893E+02 -.862151103E+02 -.861906417E+02 -.861673354E+02 -.861452425E+02 -.861244123E+02 -.861048927E+02 -.860867296E+02 -.860699664E+02 -.860546438E+02 -.860407999E+02 -.860284693E+02 -.860176832E+02 -.860084691E+02 -.860008505E+02 -.859948469E+02 -.859904736E+02 -.859877414E+02 -.859866565E+02 -.859872208E+02 -.859894317E+02 -.859932819E+02 -.859987596E+02 -.860058488E+02 -.860145292E+02 -.860247763E+02 -.860365618E+02 -.860498537E+02 -.860646163E+02 -.860808111E+02 -.860983964E+02 -.861173279E+02 -.861375591E+02 -.861590414E+02 -.861817247E+02 -.862055572E+02 -.862304865E+02 -.862564593E+02 -.862834218E+02 -.863113203E+02 -.863401014E+02 -.863697118E+02 -.864000992E+02 -.864312124E+02 -.864630012E+02 -.864954167E+02 -.865284117E+02 -.865619405E+02 -.865959591E+02 -.866304253E+02 -.866652979E+02 -.867005370E+02 -.867361028E+02 -.867719542E+02 -.868080465E+02 -.868443284E+02 -.868807359E+02 -.869171854E+02 -.869535615E+02 -.869897017E+02 -.870253745E+02 -.870602500E+02 -.870938613E+02 -.871255539E+02 -.871544205E+02 -.871792181E+02 -.871982618E+02 -.872092897E+02 -.872092897E+02
 -.872162551E+02 -.872162551E+02 -.872058729E+02 -.871879492E+02 -.871646193E+02 -.871374753E+02 -.871076929E+02 -.870761315E+02 -.870434125E+02 -.870099806E+02 -.869761506E+02 -.869421448E+02 -.869081201E+02 -.868741885E+02 -.868404320E+02 -.868069135E+02 -.867736838E+02 -.867407871E+02 -.867082633E+02 -.866761515E+02 -.866444898E+02 -.866133171E+02 -.865826730E+02 -.865525982E+02 -.865231344E+02 -.864943243E+02 -.864662118E+02 -.864388413E+02 -.864122578E+02 -.863865069E+02 -.863616343E+02 -.863376857E+02 -.863147066E+02 -.862927421E+02 -.862718363E+02 -.862520325E+02 -.862333728E+02 -.862158976E+02 -.861996456E+02 -.861846535E+02 -.861709557E+02 -.861585840E+02 -.861475675E+02 -.861379324E+02 -.861297018E+02 -.861228953E+02 -.861175293E+02 -.861136165E+02 -.861111658E+02 -.861101826E+02 -.861106685E+02 -.861126209E+02 -.861160341E+02 -.861208980E+02 -.861271992E+02 -.861349208E+02 -.861440422E+02 -.861545395E+02 -.861663860E+02 -.861795518E+02 -.861940042E+02 -.862097083E+02 -.862266267E+02 -.862447200E+02 -.862639471E+02 -.862842654E+02 -.863056312E+02 -.863279996E+02 -.863513251E+02 -.863755618E+02 -.864006634E+02 -.864265840E+02 -.864532777E+02 -.864806991E+02 -.865088036E+02 -.865375473E+02 -.865668874E+02 -.865967823E+02 -.866271915E+02 -.866580759E+02 -.866893975E+02 -.867211193E+02 -.867532050E+02 -.867856182E+02 -.868183209E+02 -.868512719E+02 -.868844231E+02 -.869177153E+02 -.869510701E+02 -.869843803E+02 -.870174951E+02 -.870502000E+02 -.870821900E+02 -.871130337E+02 -.871421275E+02 -.871686352E+02 -.871914122E+02 -.872089075E+02 -.872190403E+02 -.872190403E+02
 -.872261749E+02 -.872261749E+02 -.872167014E+02 -.872003485E+02 -.871790666E+02 -.871543106E+02 -.871271553E+02 -.870983866E+02 -.870685736E+02 -.870381235E+02 -.870073250E+02 -.869763824E+02 -.869454400E+02 -.869146007E+02 -.868839403E+02 -.868535167E+02 -.868233767E+02 -.867935606E+02 -.867641051E+02 -.867350453E+02 -.867064156E+02 -.866782509E+02 -.866505863E+02 -.866234580E+02 -.865969026E+02 -.865709578E+02 -.865456616E+02 -.865210529E+02 -.864971706E+02 -.864740542E+02 -.864517430E+02 -.864302763E+02 -.864096932E+02 -.863900321E+02 -.863713307E+02 -.863536258E+02 -.863369531E+02 -.863213469E+02 -.863068399E+02 -.862934632E+02 -.862812457E+02 -.862702142E+02 -.862603933E+02 -.862518049E+02 -.862444684E+02 -.862384004E+02 -.862336144E+02 -.862301211E+02 -.862279282E+02 -.862270399E+02 -.862274575E+02 -.862291791E+02 -.862321996E+02 -.862365108E+02 -.862421013E+02 -.862489568E+02 -.862570602E+02 -.862663913E+02 -.862769277E+02 -.862886441E+02 -.863015131E+02 -.863155052E+02 -.863305887E+02 -.863467303E+02 -.863638953E+02 -.863820475E+02 -.864011495E+02 -.864211632E+02 -.864420498E+02 -.864637698E+02 -.864862837E+02 -.865095518E+02 -.865335344E+02 -.865581924E+02 -.865834868E+02 -.866093795E+02 -.866358329E+02 -.866628104E+02 -.866902764E+02 -.867181959E+02 -.867465352E+02 -.867752610E+02 -.868043404E+02 -.868337404E+02 -.868634262E+02 -.868933599E+02 -.869234971E+02 -.869537829E+02 -.869841451E+02 -.870144845E+02 -.870446623E+02 -.870744811E+02 -.871036606E+02 -.871318053E+02 -.871583617E+02 -.871825641E+02 -.872033647E+02 -.872193447E+02 -.872286009E+02 -.872286009E+02
 -.872358549E+02 -.872358549E+02 -.872272670E+02 -.872124447E+02 -.871931575E+02 -.871707257E+02 -.871461251E+02 -.871200700E+02 -.870930774E+02 -.870655177E+02 -.870376539E+02 -.870096723E+02 -.869817041E+02 -.869538437E+02 -.869261603E+02 -.868987069E+02 -.868715260E+02 -.868446544E+02 -.868181253E+02 -.867919703E+02 -.867662202E+02 -.867409060E+02 -.867160590E+02 -.866917109E+02 -.866678941E+02 -.866446414E+02 -.866219860E+02 -.865999617E+02 -.865786022E+02 -.865579415E+02 -.865380136E+02 -.865188522E+02 -.865004907E+02 -.864829619E+02 -.864662979E+02 -.864505302E+02 -.864356891E+02 -.864218035E+02 -.864089012E+02 -.863970084E+02 -.863861496E+02 -.863763474E+02 -.863676224E+02 -.863599931E+02 -.863534758E+02 -.863480843E+02 -.863438302E+02 -.863407223E+02 -.863387670E+02 -.863379679E+02 -.863383261E+02 -.863398400E+02 -.863425052E+02 -.863463149E+02 -.863512595E+02 -.863573270E+02 -.863645029E+02 -.863727704E+02 -.863821105E+02 -.863925020E+02 -.864039217E+02 -.864163447E+02 -.864297442E+02 -.864440921E+02 -.864593589E+02 -.864755139E+02 -.864925253E+02 -.865103606E+02 -.865289866E+02 -.865483697E+02 -.865684758E+02 -.865892708E+02 -.866107206E+02 -.866327913E+02 -.866554490E+02 -.866786606E+02 -.867023933E+02 -.867266150E+02 -.867512941E+02 -.867764001E+02 -.868019026E+02 -.868277720E+02 -.868539790E+02 -.868804934E+02 -.869072838E+02 -.869343155E+02 -.869615480E+02 -.869889309E+02 -.870163980E+02 -.870438586E+02 -.870711856E+02 -.870981990E+02 -.871246431E+02 -.871501578E+02 -.871742393E+02 -.871961913E+02 -.872150614E+02 -.872295604E+02 -.872379596E+02 -.872379596E+02
 -.872452956E+02 -.872452956E+02 -.872375709E+02 -.872242395E+02 -.872068943E+02 -.871867242E+02 -.871646083E+02 -.871411901E+02 -.871169356E+02 -.870921792E+02 -.870671583E+02 -.870420410E+02 -.870169463E+02 -.869919595E+02 -.869671434E+02 -.869425457E+02 -.869182053E+02 -.868941550E+02 -.868704248E+02 -.868470428E+02 -.868240365E+02 -.868014333E+02 -.867792609E+02 -.867575471E+02 -.867363202E+02 -.867156087E+02 -.866954417E+02 -.866758482E+02 -.866568575E+02 -.866384987E+02 -.866208011E+02 -.866037935E+02 -.865875045E+02 -.865719621E+02 -.865571937E+02 -.865432259E+02 -.865300844E+02 -.865177938E+02 -.865063776E+02 -.864958578E+02 -.864862552E+02 -.864775887E+02 -.864698758E+02 -.864631319E+02 -.864573708E+02 -.864526042E+02 -.864488415E+02 -.864460903E+02 -.864443559E+02 -.864436413E+02 -.864439476E+02 -.864452731E+02 -.864476144E+02 -.864509657E+02 -.864553189E+02 -.864606639E+02 -.864669886E+02 -.864742789E+02 -.864825187E+02 -.864916901E+02 -.865017737E+02 -.865127485E+02 -.865245918E+02 -.865372799E+02 -.865507877E+02 -.865650892E+02 -.865801575E+02 -.865959649E+02 -.866124830E+02 -.866296833E+02 -.866475364E+02 -.866660133E+02 -.866850844E+02 -.867047205E+02 -.867248925E+02 -.867455715E+02 -.867667290E+02 -.867883369E+02 -.868103677E+02 -.868327944E+02 -.868555901E+02 -.868787288E+02 -.869021839E+02 -.869259287E+02 -.869499348E+02 -.869741708E+02 -.869985999E+02 -.870231765E+02 -.870478404E+02 -.870725094E+02 -.870970683E+02 -.871213542E+02 -.871451360E+02 -.871680884E+02 -.871897568E+02 -.872095130E+02 -.872264982E+02 -.872395507E+02 -.872471127E+02 -.872471127E+02
 -.872545046E+02 -.872545046E+02 -.872476212E+02 -.872357425E+02 -.872202889E+02 -.872023210E+02 -.871826227E+02 -.871617686E+02 -.871401748E+02 -.871181399E+02 -.870958760E+02 -.870735336E+02 -.870512193E+02 -.870290095E+02 -.870069604E+02 -.869851150E+02 -.869635078E+02 -.869421683E+02 -.869211230E+02 -.869003969E+02 -.868800143E+02 -.868599992E+02 -.868403759E+02 -.868211687E+02 -.868024021E+02 -.867841009E+02 -.867662901E+02 -.867489948E+02 -.867322401E+02 -.867160511E+02 -.867004527E+02 -.866854696E+02 -.866711260E+02 -.866574459E+02 -.866444523E+02 -.866321679E+02 -.866206144E+02 -.866098125E+02 -.865997822E+02 -.865905419E+02 -.865821090E+02 -.865744996E+02 -.865677282E+02 -.865618080E+02 -.865567502E+02 -.865525648E+02 -.865492596E+02 -.865468411E+02 -.865453137E+02 -.865446798E+02 -.865449402E+02 -.865460938E+02 -.865481376E+02 -.865510666E+02 -.865548742E+02 -.865595519E+02 -.865650895E+02 -.865714751E+02 -.865786954E+02 -.865867352E+02 -.865955783E+02 -.866052069E+02 -.866156020E+02 -.866267436E+02 -.866386105E+02 -.866511807E+02 -.866644314E+02 -.866783392E+02 -.866928800E+02 -.867080293E+02 -.867237623E+02 -.867400541E+02 -.867568795E+02 -.867742133E+02 -.867920304E+02 -.868103060E+02 -.868290154E+02 -.868481342E+02 -.868676385E+02 -.868875045E+02 -.869077088E+02 -.869282285E+02 -.869490400E+02 -.869701196E+02 -.869914419E+02 -.870129790E+02 -.870346978E+02 -.870565572E+02 -.870785032E+02 -.871004622E+02 -.871223307E+02 -.871439629E+02 -.871651520E+02 -.871856070E+02 -.872049216E+02 -.872225348E+02 -.872376798E+02 -.872493193E+02 -.872560632E+02 -.872560632E+02
 -.872634942E+02 -.872634942E+02 -.872574315E+02 -.872469695E+02 -.872333604E+02 -.872175386E+02 -.872001956E+02 -.871818379E+02 -.871628329E+02 -.871434438E+02 -.871238581E+02 -.871042089E+02 -.870845904E+02 -.870650700E+02 -.870456978E+02 -.870265116E+02 -.870075419E+02 -.869888147E+02 -.869703535E+02 -.869521800E+02 -.869343155E+02 -.869167810E+02 -.868995974E+02 -.868827857E+02 -.868663671E+02 -.868503629E+02 -.868347946E+02 -.868196835E+02 -.868050511E+02 -.867909188E+02 -.867773078E+02 -.867642388E+02 -.867517326E+02 -.867398093E+02 -.867284883E+02 -.867177888E+02 -.867077289E+02 -.866983263E+02 -.866895973E+02 -.866815577E+02 -.866742220E+02 -.866676036E+02 -.866617146E+02 -.866565660E+02 -.866521673E+02 -.866485267E+02 -.866456508E+02 -.866435449E+02 -.866422126E+02 -.866416562E+02 -.866418761E+02 -.866428715E+02 -.866446397E+02 -.866471769E+02 -.866504772E+02 -.866545338E+02 -.866593381E+02 -.866648801E+02 -.866711487E+02 -.866781313E+02 -.866858143E+02 -.866941827E+02 -.867032207E+02 -.867129115E+02 -.867232372E+02 -.867341795E+02 -.867457192E+02 -.867578363E+02 -.867705107E+02 -.867837217E+02 -.867974481E+02 -.868116689E+02 -.868263626E+02 -.868415078E+02 -.868570831E+02 -.868730671E+02 -.868894388E+02 -.869061770E+02 -.869232611E+02 -.869406706E+02 -.869583852E+02 -.869763847E+02 -.869946487E+02 -.870131562E+02 -.870318850E+02 -.870508103E+02 -.870699028E+02 -.870891261E+02 -.871084324E+02 -.871277563E+02 -.871470063E+02 -.871660534E+02 -.871847147E+02 -.872027333E+02 -.872197503E+02 -.872352705E+02 -.872486173E+02 -.872588758E+02 -.872648200E+02 -.872648200E+02
 -.872722806E+02 -.872722806E+02 -.872670194E+02 -.872579414E+02 -.872461331E+02 -.872324061E+02 -.872173611E+02 -.872014381E+02 -.871849561E+02 -.871681442E+02 -.871511655E+02 -.871341357E+02 -.871171368E+02 -.871002278E+02 -.870834520E+02 -.870668425E+02 -.870504258E+02 -.870342245E+02 -.870182588E+02 -.870025477E+02 -.869871095E+02 -.869719620E+02 -.869571233E+02 -.869426113E+02 -.869284441E+02 -.869146397E+02 -.869012163E+02 -.868881921E+02 -.868755851E+02 -.868634134E+02 -.868516947E+02 -.868404466E+02 -.868296864E+02 -.868194308E+02 -.868096963E+02 -.868004987E+02 -.867918533E+02 -.867837745E+02 -.867762762E+02 -.867693713E+02 -.867630719E+02 -.867573892E+02 -.867523332E+02 -.867479129E+02 -.867441363E+02 -.867410101E+02 -.867385398E+02 -.867367297E+02 -.867355829E+02 -.867351012E+02 -.867352851E+02 -.867361336E+02 -.867376449E+02 -.867398154E+02 -.867426406E+02 -.867461146E+02 -.867502305E+02 -.867549799E+02 -.867603536E+02 -.867663412E+02 -.867729314E+02 -.867801117E+02 -.867878691E+02 -.867961895E+02 -.868050582E+02 -.868144597E+02 -.868243780E+02 -.868347967E+02 -.868456987E+02 -.868570667E+02 -.868688830E+02 -.868811299E+02 -.868937894E+02 -.869068433E+02 -.869202735E+02 -.869340621E+02 -.869481910E+02 -.869626424E+02 -.869773987E+02 -.869924422E+02 -.870077557E+02 -.870233216E+02 -.870391225E+02 -.870551402E+02 -.870713554E+02 -.870877464E+02 -.871042878E+02 -.871209478E+02 -.871376848E+02 -.871544416E+02 -.871711385E+02 -.871876631E+02 -.872038564E+02 -.872194945E+02 -.872342657E+02 -.872477391E+02 -.872593270E+02 -.872682341E+02 -.872733955E+02 -.872733955E+02
 -.872808811E+02 -.872808811E+02 -.872764044E+02 -.872686800E+02 -.872586330E+02 -.872469543E+02 -.872341554E+02 -.872206110E+02 -.872065931E+02 -.871922968E+02 -.871778613E+02 -.871633851E+02 -.871489384E+02 -.871345715E+02 -.871203211E+02 -.871062157E+02 -.870922780E+02 -.870785269E+02 -.870649798E+02 -.870516528E+02 -.870385613E+02 -.870257203E+02 -.870131450E+02 -.870008506E+02 -.869888520E+02 -.869771644E+02 -.869658030E+02 -.869547830E+02 -.869441192E+02 -.869338267E+02 -.869239202E+02 -.869144142E+02 -.869053230E+02 -.868966605E+02 -.868884401E+02 -.868806749E+02 -.868733774E+02 -.868665596E+02 -.868602328E+02 -.868544076E+02 -.868490940E+02 -.868443009E+02 -.868400366E+02 -.868363087E+02 -.868331234E+02 -.868304863E+02 -.868284019E+02 -.868268738E+02 -.868259044E+02 -.868254952E+02 -.868256466E+02 -.868263579E+02 -.868276274E+02 -.868294524E+02 -.868318290E+02 -.868347526E+02 -.868382174E+02 -.868422166E+02 -.868467427E+02 -.868517872E+02 -.868573407E+02 -.868633932E+02 -.868699339E+02 -.868769512E+02 -.868844331E+02 -.868923668E+02 -.869007393E+02 -.869095369E+02 -.869187457E+02 -.869283512E+02 -.869383390E+02 -.869486942E+02 -.869594020E+02 -.869704473E+02 -.869818151E+02 -.869934903E+02 -.870054580E+02 -.870177032E+02 -.870302110E+02 -.870429668E+02 -.870559560E+02 -.870691637E+02 -.870825752E+02 -.870961750E+02 -.871099467E+02 -.871238719E+02 -.871379288E+02 -.871520903E+02 -.871663207E+02 -.871805712E+02 -.871947739E+02 -.872088327E+02 -.872226119E+02 -.872359207E+02 -.872484931E+02 -.872599621E+02 -.872698267E+02 -.872774096E+02 -.872818038E+02 -.872818038E+02
 -.872893054E+02 -.872893054E+02 -.872855973E+02 -.872791989E+02 -.872708767E+02 -.872612035E+02 -.872506029E+02 -.872393858E+02 -.872277778E+02 -.872159409E+02 -.872039903E+02 -.871920081E+02 -.871800525E+02 -.871681651E+02 -.871563766E+02 -.871447105E+02 -.871331855E+02 -.871218176E+02 -.871106211E+02 -.870996091E+02 -.870887944E+02 -.870781894E+02 -.870678066E+02 -.870576581E+02 -.870477566E+02 -.870381142E+02 -.870287433E+02 -.870196563E+02 -.870108653E+02 -.870023824E+02 -.869942197E+02 -.869863888E+02 -.869789012E+02 -.869717682E+02 -.869650007E+02 -.869586092E+02 -.869526037E+02 -.869469938E+02 -.869417887E+02 -.869369968E+02 -.869326262E+02 -.869286841E+02 -.869251771E+02 -.869221112E+02 -.869194914E+02 -.869173223E+02 -.869156074E+02 -.869143496E+02 -.869135508E+02 -.869132123E+02 -.869133342E+02 -.869139161E+02 -.869149566E+02 -.869164536E+02 -.869184040E+02 -.869208039E+02 -.869236489E+02 -.869269334E+02 -.869306515E+02 -.869347963E+02 -.869393604E+02 -.869443356E+02 -.869497133E+02 -.869554843E+02 -.869616387E+02 -.869681665E+02 -.869750571E+02 -.869822993E+02 -.869898821E+02 -.869977937E+02 -.870060225E+02 -.870145564E+02 -.870233834E+02 -.870324913E+02 -.870418678E+02 -.870515008E+02 -.870613779E+02 -.870714869E+02 -.870818159E+02 -.870923525E+02 -.871030849E+02 -.871140010E+02 -.871250884E+02 -.871363344E+02 -.871477255E+02 -.871592463E+02 -.871708787E+02 -.871826003E+02 -.871943813E+02 -.872061813E+02 -.872179437E+02 -.872295888E+02 -.872410038E+02 -.872520304E+02 -.872624478E+02 -.872719517E+02 -.872801263E+02 -.872864103E+02 -.872900517E+02 -.872900517E+02
 -.872975250E+02 -.872975250E+02 -.872945692E+02 -.872894683E+02 -.872828331E+02 -.872751203E+02 -.872666681E+02 -.872577246E+02 -.872484699E+02 -.872390334E+02 -.872295073E+02 -.872199571E+02 -.872104293E+02 -.872009572E+02 -.871915654E+02 -.871822726E+02 -.871730938E+02 -.871640418E+02 -.871551280E+02 -.871463628E+02 -.871377562E+02 -.871293183E+02 -.871210589E+02 -.871129876E+02 -.871051142E+02 -.870974486E+02 -.870900003E+02 -.870827792E+02 -.870757946E+02 -.870690563E+02 -.870625734E+02 -.870563553E+02 -.870504108E+02 -.870447489E+02 -.870393779E+02 -.870343060E+02 -.870295411E+02 -.870250908E+02 -.870209620E+02 -.870171614E+02 -.870136951E+02 -.870105689E+02 -.870077879E+02 -.870053566E+02 -.870032790E+02 -.870015587E+02 -.870001983E+02 -.869992002E+02 -.869985657E+02 -.869982959E+02 -.869983909E+02 -.869988503E+02 -.869996732E+02 -.870008577E+02 -.870024016E+02 -.870043019E+02 -.870065549E+02 -.870091567E+02 -.870121023E+02 -.870153866E+02 -.870190038E+02 -.870229475E+02 -.870272110E+02 -.870317871E+02 -.870366683E+02 -.870418466E+02 -.870473138E+02 -.870530612E+02 -.870590801E+02 -.870653615E+02 -.870718962E+02 -.870786747E+02 -.870856876E+02 -.870929254E+02 -.871003784E+02 -.871080369E+02 -.871158915E+02 -.871239323E+02 -.871321500E+02 -.871405348E+02 -.871490773E+02 -.871577679E+02 -.871665968E+02 -.871755538E+02 -.871846282E+02 -.871938076E+02 -.872030777E+02 -.872124203E+02 -.872218118E+02 -.872312198E+02 -.872405990E+02 -.872498855E+02 -.872589895E+02 -.872677841E+02 -.872760932E+02 -.872836736E+02 -.872901936E+02 -.872952051E+02 -.872981087E+02 -.872981087E+02
 -.873053795E+02 -.873053795E+02 -.873031529E+02 -.872993081E+02 -.872943040E+02 -.872884849E+02 -.872821058E+02 -.872753543E+02 -.872683667E+02 -.872612410E+02 -.872540472E+02 -.872468351E+02 -.872396400E+02 -.872324873E+02 -.872253957E+02 -.872183796E+02 -.872114504E+02 -.872046178E+02 -.871978903E+02 -.871912760E+02 -.871847824E+02 -.871784169E+02 -.871721871E+02 -.871661002E+02 -.871601635E+02 -.871543843E+02 -.871487700E+02 -.871433277E+02 -.871380645E+02 -.871329876E+02 -.871281040E+02 -.871234204E+02 -.871189436E+02 -.871146802E+02 -.871106363E+02 -.871068181E+02 -.871032314E+02 -.870998817E+02 -.870967744E+02 -.870939143E+02 -.870913060E+02 -.870889536E+02 -.870868611E+02 -.870850317E+02 -.870834684E+02 -.870821738E+02 -.870811500E+02 -.870803985E+02 -.870799205E+02 -.870797166E+02 -.870797871E+02 -.870801316E+02 -.870807494E+02 -.870816391E+02 -.870827992E+02 -.870842272E+02 -.870859208E+02 -.870878766E+02 -.870900914E+02 -.870925611E+02 -.870952814E+02 -.870982478E+02 -.871014552E+02 -.871048982E+02 -.871085714E+02 -.871124687E+02 -.871165841E+02 -.871209112E+02 -.871254434E+02 -.871301741E+02 -.871350963E+02 -.871402032E+02 -.871454876E+02 -.871509424E+02 -.871565605E+02 -.871623346E+02 -.871682575E+02 -.871743220E+02 -.871805209E+02 -.871868470E+02 -.871932932E+02 -.871998523E+02 -.872065167E+02 -.872132789E+02 -.872201307E+02 -.872270626E+02 -.872340637E+02 -.872411203E+02 -.872482142E+02 -.872553207E+02 -.872624054E+02 -.872694197E+02 -.872762954E+02 -.872829363E+02 -.872892091E+02 -.872949299E+02 -.872998485E+02 -.873036271E+02 -.873058150E+02 -.873058150E+02
 -.873123405E+02 -.873123405E+02 -.873107920E+02 -.873081098E+02 -.873046099E+02 -.873005307E+02 -.872960504E+02 -.872913010E+02 -.872863795E+02 -.872813559E+02 -.872762808E+02 -.872711901E+02 -.872661098E+02 -.872610583E+02 -.872560494E+02 -.872510936E+02 -.872461992E+02 -.872413732E+02 -.872366219E+02 -.872319508E+02 -.872273655E+02 -.872228711E+02 -.872184731E+02 -.872141764E+02 -.872099862E+02 -.872059078E+02 -.872019461E+02 -.871981063E+02 -.871943933E+02 -.871908121E+02 -.871873677E+02 -.871840648E+02 -.871809080E+02 -.871779019E+02 -.871750509E+02 -.871723593E+02 -.871698311E+02 -.871674701E+02 -.871652801E+02 -.871632645E+02 -.871614264E+02 -.871597687E+02 -.871582941E+02 -.871570050E+02 -.871559034E+02 -.871549910E+02 -.871542694E+02 -.871537396E+02 -.871534024E+02 -.871532583E+02 -.871533075E+02 -.871535496E+02 -.871539841E+02 -.871546103E+02 -.871554268E+02 -.871564322E+02 -.871576246E+02 -.871590019E+02 -.871605616E+02 -.871623011E+02 -.871642173E+02 -.871663071E+02 -.871685669E+02 -.871709930E+02 -.871735815E+02 -.871763283E+02 -.871792292E+02 -.871822797E+02 -.871854753E+02 -.871888112E+02 -.871922826E+02 -.871958848E+02 -.871996126E+02 -.872034613E+02 -.872074256E+02 -.872115006E+02 -.872156813E+02 -.872199624E+02 -.872243390E+02 -.872288060E+02 -.872333584E+02 -.872379909E+02 -.872426984E+02 -.872474753E+02 -.872523157E+02 -.872572128E+02 -.872621587E+02 -.872671432E+02 -.872721530E+02 -.872771701E+02 -.872821693E+02 -.872871154E+02 -.872919591E+02 -.872966317E+02 -.873010384E+02 -.873050496E+02 -.873084905E+02 -.873111270E+02 -.873126490E+02 -.873126490E+02
 -.873170666E+02 -.873170666E+02 -.873160485E+02 -.873142605E+02 -.873119002E+02 -.873091231E+02 -.873060500E+02 -.873027735E+02 -.872993634E+02 -.872958713E+02 -.872923351E+02 -.872887823E+02 -.872852326E+02 -.872817004E+02 -.872781963E+02 -.872747284E+02 -.872713029E+02 -.872679251E+02 -.872645994E+02 -.872613300E+02 -.872581208E+02 -.872549755E+02 -.872518977E+02 -.872488912E+02 -.872459595E+02 -.872431062E+02 -.872403348E+02 -.872376488E+02 -.872350519E+02 -.872325474E+02 -.872301386E+02 -.872278290E+02 -.872256218E+02 -.872235201E+02 -.872215270E+02 -.872196454E+02 -.872178781E+02 -.872162279E+02 -.872146972E+02 -.872132885E+02 -.872120038E+02 -.872108453E+02 -.872098148E+02 -.872089139E+02 -.872081440E+02 -.872075064E+02 -.872070020E+02 -.872066316E+02 -.872063958E+02 -.872062949E+02 -.872063289E+02 -.872064978E+02 -.872068011E+02 -.872072382E+02 -.872078084E+02 -.872085105E+02 -.872093434E+02 -.872103054E+02 -.872113950E+02 -.872126102E+02 -.872139490E+02 -.872154091E+02 -.872169882E+02 -.872186836E+02 -.872204927E+02 -.872224126E+02 -.872244404E+02 -.872265729E+02 -.872288071E+02 -.872311396E+02 -.872335671E+02 -.872360862E+02 -.872386936E+02 -.872413856E+02 -.872441589E+02 -.872470099E+02 -.872499351E+02 -.872529309E+02 -.872559938E+02 -.872591202E+02 -.872623066E+02 -.872655493E+02 -.872688445E+02 -.872721884E+02 -.872755765E+02 -.872790038E+02 -.872824642E+02 -.872859500E+02 -.872894509E+02 -.872929529E+02 -.872964368E+02 -.872998756E+02 -.873032324E+02 -.873064565E+02 -.873094796E+02 -.873122109E+02 -.873145319E+02 -.873162898E+02 -.873172906E+02 -.873172906E+02
 -.873170666E+02 -.873170666E+02 -.873160485E+02 -.873142605E+02 -.873119002E+02 -.873091231E+02 -.873060500E+02 -.873027735E+02 -.872993634E+02 -.872958713E+02 -.872923351E+02 -.872887823E+02 -.872852326E+02 -.872817004E+02 -.872781963E+02 -.872747284E+02 -.872713029E+02 -.872679251E+02 -.872645994E+02 -.872613300E+02 -.872581208E+02 -.872549755E+02 -.872518977E+02 -.872488912E+02 -.872459595E+02 -.872431062E+02 -.872403348E+02 -.872376488E+02 -.872350519E+02 -.872325474E+02 -.872301386E+02 -.872278290E+02 -.872256218E+02 -.872235201E+02 -.872215270E+02 -.872196454E+02 -.872178781E+02 -.872162279E+02 -.872146972E+02 -.872132885E+02 -.872120038E+02 -.872108453E+02 -.872098148E+02 -.872089139E+02 -.872081440E+02 -.872075064E+02 -.872070020E+02 -.872066316E+02 -.872063958E+02 -.872062949E+02 -.872063289E+02 -.872064978E+02 -.872068011E+02 -.872072382E+02 -.872078084E+02 -.872085105E+02 -.872093434E+02 -.872103054E+02 -.872113950E+02 -.872126102E+02 -.872139490E+02 -.872154091E+02 -.872169882E+02 -.872186836E+02 -.872204927E+02 -.872224126E+02 -.872244404E+02 -.872265729E+02 -.872288071E+02 -.872311396E+02 -.872335671E+02 -.872360862E+02 -.872386936E+02 -.872413856E+02 -.872441589E+02 -.872470099E+02 -.872499351E+02 -.872529309E+02 -.872559938E+02 -.872591202E+02 -.872623066E+02 -.872655493E+02 -.872688445E+02 -.872721884E+02 -.872755765E+02 -.872790038E+02 -.872824642E+02 -.872859500E+02 -.872894509E+02 -.872929529E+02 -.872964368E+02 -.872998756E+02 -.873032324E+02 -.873064565E+02 -.873094796E+02 -.873122109E+02 -.873145319E+02 -.873162898E+02 -.873172906E+02 -.873172906E+02
