# Supplementary material for: Electrical Pacing of Cardiac Tissue Including Potassium Inward Rectification
Source: PLoS One. 2015 Jun 9;10(6):e0127837. doi: 10.1371/journal.pone.0127837 (PMC4461281; doi:10.1371/journal.pone.0127837)
Supplement: S1 Data — (ZIP) [file pone.0127837.s001.zip › All-Data/Data-without-IK1/BDT38/Vm50ms.txt]

 -.873300171E+02 -.872951498E+02 -.872937366E+02 -.872911853E+02 -.872877215E+02 -.872835311E+02 -.872787676E+02 -.872735568E+02 -.872680025E+02 -.872621897E+02 -.872561876E+02 -.872500524E+02 -.872438295E+02 -.872375560E+02 -.872312623E+02 -.872249741E+02 -.872187132E+02 -.872124987E+02 -.872063472E+02 -.872002734E+02 -.871942904E+02 -.871884095E+02 -.871826411E+02 -.871769948E+02 -.871714795E+02 -.871661037E+02 -.871608757E+02 -.871558036E+02 -.871508952E+02 -.871461578E+02 -.871415988E+02 -.871372249E+02 -.871330427E+02 -.871290586E+02 -.871252786E+02 -.871217088E+02 -.871183548E+02 -.871152220E+02 -.871123155E+02 -.871096400E+02 -.871072000E+02 -.871049994E+02 -.871030418E+02 -.871013305E+02 -.870998683E+02 -.870986576E+02 -.870977004E+02 -.870969983E+02 -.870965523E+02 -.870963632E+02 -.870964310E+02 -.870967554E+02 -.870973358E+02 -.870981708E+02 -.870992589E+02 -.871005979E+02 -.871021854E+02 -.871040183E+02 -.871060934E+02 -.871084069E+02 -.871109547E+02 -.871137323E+02 -.871167349E+02 -.871199575E+02 -.871233945E+02 -.871270404E+02 -.871308891E+02 -.871349345E+02 -.871391703E+02 -.871435897E+02 -.871481859E+02 -.871529521E+02 -.871578809E+02 -.871629649E+02 -.871681965E+02 -.871735679E+02 -.871790709E+02 -.871846969E+02 -.871904369E+02 -.871962815E+02 -.872022202E+02 -.872082420E+02 -.872143344E+02 -.872204836E+02 -.872266738E+02 -.872328866E+02 -.872391008E+02 -.872452908E+02 -.872514265E+02 -.872574711E+02 -.872633801E+02 -.872690992E+02 -.872745619E+02 -.872796866E+02 -.872843732E+02 -.872884989E+02 -.872919134E+02 -.872944328E+02 -.872958314E+02 -.872958314E+02
 -.872951498E+02 -.872951498E+02 -.872937366E+02 -.872911853E+02 -.872877215E+02 -.872835311E+02 -.872787676E+02 -.872735568E+02 -.872680025E+02 -.872621897E+02 -.872561876E+02 -.872500524E+02 -.872438295E+02 -.872375560E+02 -.872312623E+02 -.872249741E+02 -.872187132E+02 -.872124987E+02 -.872063472E+02 -.872002734E+02 -.871942904E+02 -.871884095E+02 -.871826411E+02 -.871769948E+02 -.871714795E+02 -.871661037E+02 -.871608757E+02 -.871558036E+02 -.871508952E+02 -.871461578E+02 -.871415988E+02 -.871372249E+02 -.871330427E+02 -.871290586E+02 -.871252786E+02 -.871217088E+02 -.871183548E+02 -.871152220E+02 -.871123155E+02 -.871096400E+02 -.871072000E+02 -.871049994E+02 -.871030418E+02 -.871013305E+02 -.870998683E+02 -.870986576E+02 -.870977004E+02 -.870969983E+02 -.870965523E+02 -.870963632E+02 -.870964310E+02 -.870967554E+02 -.870973358E+02 -.870981708E+02 -.870992589E+02 -.871005979E+02 -.871021854E+02 -.871040183E+02 -.871060934E+02 -.871084069E+02 -.871109547E+02 -.871137323E+02 -.871167349E+02 -.871199575E+02 -.871233945E+02 -.871270404E+02 -.871308891E+02 -.871349345E+02 -.871391703E+02 -.871435897E+02 -.871481859E+02 -.871529521E+02 -.871578809E+02 -.871629649E+02 -.871681965E+02 -.871735679E+02 -.871790709E+02 -.871846969E+02 -.871904369E+02 -.871962815E+02 -.872022202E+02 -.872082420E+02 -.872143344E+02 -.872204836E+02 -.872266738E+02 -.872328866E+02 -.872391008E+02 -.872452908E+02 -.872514265E+02 -.872574711E+02 -.872633801E+02 -.872690992E+02 -.872745619E+02 -.872796866E+02 -.872843732E+02 -.872884989E+02 -.872919134E+02 -.872944328E+02 -.872958314E+02 -.872958314E+02
 -.872876768E+02 -.872876768E+02 -.872856658E+02 -.872820838E+02 -.872772811E+02 -.872715355E+02 -.872650669E+02 -.872580495E+02 -.872506214E+02 -.872428920E+02 -.872349477E+02 -.872268568E+02 -.872186739E+02 -.872104431E+02 -.872022011E+02 -.871939787E+02 -.871858025E+02 -.871776955E+02 -.871696776E+02 -.871617662E+02 -.871539767E+02 -.871463226E+02 -.871388166E+02 -.871314703E+02 -.871242951E+02 -.871173018E+02 -.871105013E+02 -.871039037E+02 -.870975191E+02 -.870913570E+02 -.870854264E+02 -.870797363E+02 -.870742950E+02 -.870691111E+02 -.870641924E+02 -.870595468E+02 -.870551818E+02 -.870511045E+02 -.870473215E+02 -.870438391E+02 -.870406630E+02 -.870377985E+02 -.870352502E+02 -.870330224E+02 -.870311190E+02 -.870295431E+02 -.870282974E+02 -.870273838E+02 -.870268039E+02 -.870265585E+02 -.870266477E+02 -.870270712E+02 -.870278280E+02 -.870289164E+02 -.870303344E+02 -.870320791E+02 -.870341473E+02 -.870365350E+02 -.870392378E+02 -.870422509E+02 -.870455688E+02 -.870491856E+02 -.870530949E+02 -.870572902E+02 -.870617642E+02 -.870665096E+02 -.870715185E+02 -.870767829E+02 -.870822943E+02 -.870880442E+02 -.870940238E+02 -.871002238E+02 -.871066350E+02 -.871132480E+02 -.871200528E+02 -.871270395E+02 -.871341977E+02 -.871415167E+02 -.871489852E+02 -.871565915E+02 -.871643230E+02 -.871721660E+02 -.871801057E+02 -.871881255E+02 -.871962066E+02 -.872043273E+02 -.872124622E+02 -.872205814E+02 -.872286487E+02 -.872366199E+02 -.872444410E+02 -.872520449E+02 -.872593477E+02 -.872662445E+02 -.872726025E+02 -.872782537E+02 -.872829841E+02 -.872865205E+02 -.872885131E+02 -.872885131E+02
 -.872757025E+02 -.872757025E+02 -.872728979E+02 -.872679273E+02 -.872612951E+02 -.872533967E+02 -.872445410E+02 -.872349693E+02 -.872248698E+02 -.872143888E+02 -.872036404E+02 -.871927140E+02 -.871816803E+02 -.871705965E+02 -.871595097E+02 -.871484597E+02 -.871374802E+02 -.871266003E+02 -.871158449E+02 -.871052360E+02 -.870947927E+02 -.870845324E+02 -.870744713E+02 -.870646247E+02 -.870550076E+02 -.870456343E+02 -.870365192E+02 -.870276756E+02 -.870191168E+02 -.870108554E+02 -.870029035E+02 -.869952731E+02 -.869879756E+02 -.869810223E+02 -.869744242E+02 -.869681919E+02 -.869623355E+02 -.869568646E+02 -.869517883E+02 -.869471149E+02 -.869428522E+02 -.869390075E+02 -.869355872E+02 -.869325971E+02 -.869300424E+02 -.869279275E+02 -.869262559E+02 -.869250305E+02 -.869242532E+02 -.869239251E+02 -.869240465E+02 -.869246168E+02 -.869256348E+02 -.869270982E+02 -.869290040E+02 -.869313486E+02 -.869341274E+02 -.869373350E+02 -.869409655E+02 -.869450121E+02 -.869494674E+02 -.869543235E+02 -.869595717E+02 -.869652029E+02 -.869712075E+02 -.869775752E+02 -.869842957E+02 -.869913578E+02 -.869987503E+02 -.870064616E+02 -.870144797E+02 -.870227925E+02 -.870313873E+02 -.870402515E+02 -.870493722E+02 -.870587359E+02 -.870683291E+02 -.870781376E+02 -.870881470E+02 -.870983418E+02 -.871087058E+02 -.871192218E+02 -.871298707E+02 -.871406316E+02 -.871514806E+02 -.871623906E+02 -.871733295E+02 -.871842591E+02 -.871951333E+02 -.872058955E+02 -.872164754E+02 -.872267848E+02 -.872367124E+02 -.872461165E+02 -.872548158E+02 -.872625776E+02 -.872691021E+02 -.872740020E+02 -.872767762E+02 -.872767762E+02
 -.872612224E+02 -.872612224E+02 -.872575390E+02 -.872510265E+02 -.872423550E+02 -.872320462E+02 -.872205060E+02 -.872080491E+02 -.871949193E+02 -.871813055E+02 -.871673543E+02 -.871531804E+02 -.871388747E+02 -.871245108E+02 -.871101489E+02 -.870958395E+02 -.870816252E+02 -.870675423E+02 -.870536220E+02 -.870398916E+02 -.870263752E+02 -.870130949E+02 -.870000714E+02 -.869873247E+02 -.869748738E+02 -.869627375E+02 -.869509338E+02 -.869394803E+02 -.869283939E+02 -.869176909E+02 -.869073873E+02 -.868974985E+02 -.868880397E+02 -.868790258E+02 -.868704712E+02 -.868623898E+02 -.868547949E+02 -.868476992E+02 -.868411144E+02 -.868350518E+02 -.868295215E+02 -.868245332E+02 -.868200953E+02 -.868162157E+02 -.868129011E+02 -.868101574E+02 -.868079892E+02 -.868064003E+02 -.868053933E+02 -.868049695E+02 -.868051295E+02 -.868058724E+02 -.868071966E+02 -.868090991E+02 -.868115760E+02 -.868146223E+02 -.868182321E+02 -.868223983E+02 -.868271128E+02 -.868323669E+02 -.868381508E+02 -.868444539E+02 -.868512648E+02 -.868585715E+02 -.868663613E+02 -.868746208E+02 -.868833361E+02 -.868924928E+02 -.869020761E+02 -.869120707E+02 -.869224610E+02 -.869332311E+02 -.869443646E+02 -.869558450E+02 -.869676554E+02 -.869797787E+02 -.869921973E+02 -.870048930E+02 -.870178471E+02 -.870310402E+02 -.870444517E+02 -.870580596E+02 -.870718399E+02 -.870857662E+02 -.870998085E+02 -.871139327E+02 -.871280982E+02 -.871422570E+02 -.871563505E+02 -.871703066E+02 -.871840355E+02 -.871974238E+02 -.872103278E+02 -.872225635E+02 -.872338950E+02 -.872440177E+02 -.872525381E+02 -.872589461E+02 -.872625800E+02 -.872625800E+02
 -.872453330E+02 -.872453330E+02 -.872407254E+02 -.872325912E+02 -.872217727E+02 -.872089229E+02 -.871945471E+02 -.871790360E+02 -.871626917E+02 -.871457479E+02 -.871283861E+02 -.871107488E+02 -.870929490E+02 -.870750780E+02 -.870572105E+02 -.870394088E+02 -.870217251E+02 -.870042036E+02 -.869868824E+02 -.869697949E+02 -.869529708E+02 -.869364377E+02 -.869202214E+02 -.869043468E+02 -.868888379E+02 -.868737179E+02 -.868590094E+02 -.868447341E+02 -.868309133E+02 -.868175675E+02 -.868047167E+02 -.867923808E+02 -.867805791E+02 -.867693303E+02 -.867586528E+02 -.867485643E+02 -.867390816E+02 -.867302207E+02 -.867219969E+02 -.867144241E+02 -.867075157E+02 -.867012838E+02 -.866957393E+02 -.866908923E+02 -.866867514E+02 -.866833240E+02 -.866806162E+02 -.866786327E+02 -.866773767E+02 -.866768501E+02 -.866770536E+02 -.866779861E+02 -.866796454E+02 -.866820279E+02 -.866851285E+02 -.866889407E+02 -.866934570E+02 -.866986683E+02 -.867045644E+02 -.867111340E+02 -.867183646E+02 -.867262426E+02 -.867347537E+02 -.867438824E+02 -.867536124E+02 -.867639269E+02 -.867748081E+02 -.867862377E+02 -.867981969E+02 -.868106663E+02 -.868236262E+02 -.868370564E+02 -.868509364E+02 -.868652453E+02 -.868799619E+02 -.868950648E+02 -.869105317E+02 -.869263403E+02 -.869424673E+02 -.869588884E+02 -.869755782E+02 -.869925096E+02 -.870096529E+02 -.870269758E+02 -.870444415E+02 -.870620077E+02 -.870796249E+02 -.870972338E+02 -.871147623E+02 -.871321215E+02 -.871492003E+02 -.871658583E+02 -.871819172E+02 -.871971487E+02 -.872112588E+02 -.872238685E+02 -.872344866E+02 -.872424761E+02 -.872470094E+02 -.872470094E+02
 -.872285829E+02 -.872285829E+02 -.872230219E+02 -.872132149E+02 -.872001809E+02 -.871847064E+02 -.871673983E+02 -.871487250E+02 -.871290484E+02 -.871086485E+02 -.870877432E+02 -.870665039E+02 -.870450669E+02 -.870235419E+02 -.870020189E+02 -.869805720E+02 -.869592634E+02 -.869381458E+02 -.869172646E+02 -.868966597E+02 -.868763671E+02 -.868564203E+02 -.868368506E+02 -.868176882E+02 -.867989624E+02 -.867807012E+02 -.867629319E+02 -.867456811E+02 -.867289747E+02 -.867128380E+02 -.866972956E+02 -.866823720E+02 -.866680911E+02 -.866544762E+02 -.866415498E+02 -.866293338E+02 -.866178491E+02 -.866071155E+02 -.865971518E+02 -.865879757E+02 -.865796035E+02 -.865720504E+02 -.865653302E+02 -.865594553E+02 -.865544364E+02 -.865502828E+02 -.865470020E+02 -.865445999E+02 -.865430806E+02 -.865424465E+02 -.865426983E+02 -.865438348E+02 -.865458532E+02 -.865487489E+02 -.865525156E+02 -.865571454E+02 -.865626287E+02 -.865689542E+02 -.865761091E+02 -.865840795E+02 -.865928497E+02 -.866024029E+02 -.866127212E+02 -.866237854E+02 -.866355753E+02 -.866480699E+02 -.866612473E+02 -.866750849E+02 -.866895592E+02 -.867046466E+02 -.867203225E+02 -.867365623E+02 -.867533406E+02 -.867706319E+02 -.867884103E+02 -.868066495E+02 -.868253225E+02 -.868444021E+02 -.868638600E+02 -.868836670E+02 -.869037924E+02 -.869242033E+02 -.869448646E+02 -.869657370E+02 -.869867767E+02 -.870079331E+02 -.870291469E+02 -.870503472E+02 -.870714478E+02 -.870923421E+02 -.871128971E+02 -.871329445E+02 -.871522703E+02 -.871706002E+02 -.871875814E+02 -.872027578E+02 -.872155386E+02 -.872251568E+02 -.872306152E+02 -.872306152E+02
 -.872112267E+02 -.872112267E+02 -.872046895E+02 -.871931694E+02 -.871778647E+02 -.871596977E+02 -.871393787E+02 -.871174554E+02 -.870943507E+02 -.870703925E+02 -.870458362E+02 -.870208829E+02 -.869956926E+02 -.869703942E+02 -.869450924E+02 -.869198740E+02 -.868948112E+02 -.868699654E+02 -.868453897E+02 -.868211310E+02 -.867972320E+02 -.867737322E+02 -.867506691E+02 -.867280785E+02 -.867059948E+02 -.866844517E+02 -.866634815E+02 -.866431160E+02 -.866233862E+02 -.866043226E+02 -.865859552E+02 -.865683135E+02 -.865514264E+02 -.865353221E+02 -.865200281E+02 -.865055708E+02 -.864919755E+02 -.864792665E+02 -.864674667E+02 -.864565977E+02 -.864466794E+02 -.864377305E+02 -.864297678E+02 -.864228065E+02 -.864168598E+02 -.864119389E+02 -.864080532E+02 -.864052098E+02 -.864034137E+02 -.864026680E+02 -.864029734E+02 -.864043287E+02 -.864067302E+02 -.864101724E+02 -.864146476E+02 -.864201459E+02 -.864266557E+02 -.864341631E+02 -.864426527E+02 -.864521071E+02 -.864625073E+02 -.864738327E+02 -.864860615E+02 -.864991702E+02 -.865131344E+02 -.865279283E+02 -.865435253E+02 -.865598979E+02 -.865770179E+02 -.865948563E+02 -.866133837E+02 -.866325701E+02 -.866523852E+02 -.866727982E+02 -.866937780E+02 -.867152931E+02 -.867373114E+02 -.867598004E+02 -.867827265E+02 -.868060551E+02 -.868297499E+02 -.868537724E+02 -.868780810E+02 -.869026299E+02 -.869273676E+02 -.869522350E+02 -.869771628E+02 -.870020682E+02 -.870268505E+02 -.870513851E+02 -.870755166E+02 -.870990482E+02 -.871217296E+02 -.871432399E+02 -.871631657E+02 -.871809729E+02 -.871959688E+02 -.872072541E+02 -.872136587E+02 -.872136587E+02
 -.871933709E+02 -.871933709E+02 -.871858375E+02 -.871725668E+02 -.871549391E+02 -.871340145E+02 -.871106090E+02 -.870853513E+02 -.870587269E+02 -.870311127E+02 -.870028027E+02 -.869740281E+02 -.869449731E+02 -.869157854E+02 -.868865853E+02 -.868574718E+02 -.868285276E+02 -.867998230E+02 -.867714191E+02 -.867433704E+02 -.867157262E+02 -.866885328E+02 -.866618337E+02 -.866356708E+02 -.866100842E+02 -.865851133E+02 -.865607961E+02 -.865371700E+02 -.865142719E+02 -.864921380E+02 -.864708041E+02 -.864503052E+02 -.864306760E+02 -.864119502E+02 -.863941606E+02 -.863773389E+02 -.863615156E+02 -.863467198E+02 -.863329790E+02 -.863203194E+02 -.863087652E+02 -.862983388E+02 -.862890605E+02 -.862809488E+02 -.862740196E+02 -.862682866E+02 -.862637609E+02 -.862604513E+02 -.862583639E+02 -.862575024E+02 -.862578678E+02 -.862594584E+02 -.862622700E+02 -.862662957E+02 -.862715263E+02 -.862779499E+02 -.862855522E+02 -.862943165E+02 -.863042242E+02 -.863152542E+02 -.863273836E+02 -.863405877E+02 -.863548398E+02 -.863701120E+02 -.863863745E+02 -.864035967E+02 -.864217465E+02 -.864407908E+02 -.864606960E+02 -.864814275E+02 -.865029500E+02 -.865252280E+02 -.865482253E+02 -.865719056E+02 -.865962320E+02 -.866211673E+02 -.866466740E+02 -.866727136E+02 -.866992472E+02 -.867262342E+02 -.867536326E+02 -.867813977E+02 -.868094814E+02 -.868378311E+02 -.868663875E+02 -.868950828E+02 -.869238375E+02 -.869525567E+02 -.869811249E+02 -.870093995E+02 -.870372022E+02 -.870643075E+02 -.870904281E+02 -.871151956E+02 -.871381354E+02 -.871586336E+02 -.871758943E+02 -.871888831E+02 -.871962543E+02 -.871962543E+02
 -.871750544E+02 -.871750544E+02 -.871665045E+02 -.871514447E+02 -.871314396E+02 -.871076902E+02 -.870811200E+02 -.870524405E+02 -.870222018E+02 -.869908307E+02 -.869586602E+02 -.869259526E+02 -.868929161E+02 -.868597175E+02 -.868264925E+02 -.867933526E+02 -.867603912E+02 -.867276878E+02 -.866953119E+02 -.866633256E+02 -.866317856E+02 -.866007448E+02 -.865702533E+02 -.865403592E+02 -.865111091E+02 -.864825482E+02 -.864547210E+02 -.864276712E+02 -.864014419E+02 -.863760759E+02 -.863516152E+02 -.863281016E+02 -.863055757E+02 -.862840776E+02 -.862636463E+02 -.862443193E+02 -.862261330E+02 -.862091222E+02 -.861933198E+02 -.861787571E+02 -.861654631E+02 -.861534646E+02 -.861427863E+02 -.861334500E+02 -.861254750E+02 -.861188776E+02 -.861136714E+02 -.861098669E+02 -.861074715E+02 -.861064895E+02 -.861069223E+02 -.861087678E+02 -.861120209E+02 -.861166735E+02 -.861227142E+02 -.861301289E+02 -.861389004E+02 -.861490088E+02 -.861604315E+02 -.861731433E+02 -.861871168E+02 -.862023223E+02 -.862187280E+02 -.862363003E+02 -.862550039E+02 -.862748021E+02 -.862956569E+02 -.863175289E+02 -.863403781E+02 -.863641635E+02 -.863888436E+02 -.864143764E+02 -.864407194E+02 -.864678297E+02 -.864956645E+02 -.865241802E+02 -.865533331E+02 -.865830788E+02 -.866133721E+02 -.866441665E+02 -.866754137E+02 -.867070626E+02 -.867390586E+02 -.867713417E+02 -.868038448E+02 -.868364911E+02 -.868691911E+02 -.869018374E+02 -.869342999E+02 -.869664175E+02 -.869979889E+02 -.870287595E+02 -.870584047E+02 -.870865079E+02 -.871125321E+02 -.871357828E+02 -.871553586E+02 -.871700882E+02 -.871784466E+02 -.871784466E+02
 -.871562878E+02 -.871562878E+02 -.871466999E+02 -.871298099E+02 -.871073698E+02 -.870807240E+02 -.870509061E+02 -.870187128E+02 -.869847597E+02 -.869495245E+02 -.869133801E+02 -.868766197E+02 -.868394757E+02 -.868021343E+02 -.867647464E+02 -.867274364E+02 -.866903085E+02 -.866534518E+02 -.866169444E+02 -.865808564E+02 -.865452520E+02 -.865101911E+02 -.864757306E+02 -.864419255E+02 -.864088290E+02 -.863764932E+02 -.863449694E+02 -.863143085E+02 -.862845606E+02 -.862557757E+02 -.862280031E+02 -.862012917E+02 -.861756894E+02 -.861512433E+02 -.861279994E+02 -.861060023E+02 -.860852949E+02 -.860659187E+02 -.860479128E+02 -.860313145E+02 -.860161584E+02 -.860024766E+02 -.859902983E+02 -.859796498E+02 -.859705540E+02 -.859630307E+02 -.859570960E+02 -.859527625E+02 -.859500393E+02 -.859489314E+02 -.859494404E+02 -.859515639E+02 -.859552959E+02 -.859606265E+02 -.859675423E+02 -.859760263E+02 -.859860578E+02 -.859976131E+02 -.860106652E+02 -.860251841E+02 -.860411369E+02 -.860584883E+02 -.860772005E+02 -.860972334E+02 -.861185453E+02 -.861410924E+02 -.861648297E+02 -.861897108E+02 -.862156885E+02 -.862427145E+02 -.862707401E+02 -.862997159E+02 -.863295923E+02 -.863603195E+02 -.863918474E+02 -.864241258E+02 -.864571042E+02 -.864907316E+02 -.865249561E+02 -.865597248E+02 -.865949828E+02 -.866306724E+02 -.866667319E+02 -.867030941E+02 -.867396839E+02 -.867764154E+02 -.868131887E+02 -.868498842E+02 -.868863568E+02 -.869224270E+02 -.869578704E+02 -.869924030E+02 -.870256622E+02 -.870571829E+02 -.870863651E+02 -.871124320E+02 -.871343753E+02 -.871508841E+02 -.871602511E+02 -.871602511E+02
 -.871370749E+02 -.871370749E+02 -.871264253E+02 -.871076610E+02 -.870827247E+02 -.870531070E+02 -.870199545E+02 -.869841504E+02 -.869463770E+02 -.869071641E+02 -.868669244E+02 -.868259824E+02 -.867845946E+02 -.867429665E+02 -.867012647E+02 -.866596265E+02 -.866181672E+02 -.865769857E+02 -.865361689E+02 -.864957952E+02 -.864559362E+02 -.864166596E+02 -.863780295E+02 -.863401081E+02 -.863029559E+02 -.862666327E+02 -.862311975E+02 -.861967088E+02 -.861632251E+02 -.861308043E+02 -.860995039E+02 -.860693809E+02 -.860404917E+02 -.860128915E+02 -.859866343E+02 -.859617729E+02 -.859383581E+02 -.859164388E+02 -.858960617E+02 -.858772709E+02 -.858601077E+02 -.858446102E+02 -.858308134E+02 -.858187484E+02 -.858084429E+02 -.857999202E+02 -.857931999E+02 -.857882969E+02 -.857852221E+02 -.857839817E+02 -.857845774E+02 -.857870066E+02 -.857912619E+02 -.857973316E+02 -.858051996E+02 -.858148456E+02 -.858262451E+02 -.858393696E+02 -.858541870E+02 -.858706614E+02 -.858887538E+02 -.859084221E+02 -.859296215E+02 -.859523044E+02 -.859764213E+02 -.860019206E+02 -.860287490E+02 -.860568520E+02 -.860861739E+02 -.861166582E+02 -.861482477E+02 -.861808850E+02 -.862145123E+02 -.862490717E+02 -.862845054E+02 -.863207556E+02 -.863577642E+02 -.863954731E+02 -.864338232E+02 -.864727547E+02 -.865122056E+02 -.865521112E+02 -.865924028E+02 -.866330054E+02 -.866738359E+02 -.867147994E+02 -.867557853E+02 -.867966618E+02 -.868372690E+02 -.868774089E+02 -.869168338E+02 -.869552300E+02 -.869921971E+02 -.870272208E+02 -.870596370E+02 -.870885858E+02 -.871129504E+02 -.871312779E+02 -.871416756E+02 -.871416756E+02
 -.871174231E+02 -.871174231E+02 -.871056867E+02 -.870850017E+02 -.870575052E+02 -.870248377E+02 -.869882604E+02 -.869487446E+02 -.869070408E+02 -.868637305E+02 -.868192670E+02 -.867740056E+02 -.867282273E+02 -.866821570E+02 -.866359769E+02 -.865898374E+02 -.865438650E+02 -.864981686E+02 -.864528441E+02 -.864079783E+02 -.863636509E+02 -.863199372E+02 -.862769094E+02 -.862346374E+02 -.861931900E+02 -.861526352E+02 -.861130406E+02 -.860744738E+02 -.860370021E+02 -.860006927E+02 -.859656126E+02 -.859318281E+02 -.858994052E+02 -.858684087E+02 -.858389020E+02 -.858109474E+02 -.857846049E+02 -.857599325E+02 -.857369854E+02 -.857158159E+02 -.856964733E+02 -.856790029E+02 -.856634462E+02 -.856498407E+02 -.856382191E+02 -.856286095E+02 -.856210353E+02 -.856155143E+02 -.856120597E+02 -.856106788E+02 -.856113738E+02 -.856141414E+02 -.856189730E+02 -.856258545E+02 -.856347668E+02 -.856456855E+02 -.856585814E+02 -.856734205E+02 -.856901645E+02 -.857087709E+02 -.857291930E+02 -.857513809E+02 -.857752813E+02 -.858008379E+02 -.858279921E+02 -.858566829E+02 -.858868476E+02 -.859184219E+02 -.859513405E+02 -.859855372E+02 -.860209453E+02 -.860574979E+02 -.860951278E+02 -.861337683E+02 -.861733526E+02 -.862138143E+02 -.862550871E+02 -.862971049E+02 -.863398009E+02 -.863831077E+02 -.864269559E+02 -.864712734E+02 -.865159841E+02 -.865610053E+02 -.866062455E+02 -.866516007E+02 -.866969500E+02 -.867421494E+02 -.867870239E+02 -.868313572E+02 -.868748785E+02 -.869172445E+02 -.869580165E+02 -.869966307E+02 -.870323586E+02 -.870642560E+02 -.870910961E+02 -.871112819E+02 -.871227322E+02 -.871227322E+02
 -.870973504E+02 -.870973504E+02 -.870845009E+02 -.870618479E+02 -.870317269E+02 -.869959310E+02 -.869558377E+02 -.869125080E+02 -.868667603E+02 -.868192288E+02 -.867704068E+02 -.867206808E+02 -.866703561E+02 -.866196768E+02 -.865688409E+02 -.865180118E+02 -.864673274E+02 -.864169065E+02 -.863668544E+02 -.863172662E+02 -.862682302E+02 -.862198298E+02 -.861721456E+02 -.861252564E+02 -.860792397E+02 -.860341730E+02 -.859901336E+02 -.859471991E+02 -.859054469E+02 -.858649551E+02 -.858258013E+02 -.857880629E+02 -.857518169E+02 -.857171394E+02 -.856841051E+02 -.856527872E+02 -.856232567E+02 -.855955821E+02 -.855698292E+02 -.855460600E+02 -.855243330E+02 -.855047023E+02 -.854872175E+02 -.854719232E+02 -.854588587E+02 -.854480576E+02 -.854395478E+02 -.854333509E+02 -.854294824E+02 -.854279514E+02 -.854287605E+02 -.854319057E+02 -.854373767E+02 -.854451569E+02 -.854552231E+02 -.854675464E+02 -.854820918E+02 -.854988188E+02 -.855176816E+02 -.855386295E+02 -.855616071E+02 -.855865548E+02 -.856134094E+02 -.856421042E+02 -.856725698E+02 -.857047342E+02 -.857385232E+02 -.857738616E+02 -.858106724E+02 -.858488783E+02 -.858884015E+02 -.859291639E+02 -.859710880E+02 -.860140965E+02 -.860581127E+02 -.861030606E+02 -.861488646E+02 -.861954496E+02 -.862427405E+02 -.862906615E+02 -.863391356E+02 -.863880829E+02 -.864374194E+02 -.864870546E+02 -.865368887E+02 -.865868085E+02 -.866366829E+02 -.866863557E+02 -.867356373E+02 -.867842933E+02 -.868320298E+02 -.868784739E+02 -.869231490E+02 -.869654416E+02 -.870045582E+02 -.870394698E+02 -.870688383E+02 -.870909209E+02 -.871034450E+02 -.871034450E+02
 -.870768905E+02 -.870768905E+02 -.870629021E+02 -.870382351E+02 -.870054275E+02 -.869664265E+02 -.869227279E+02 -.868754824E+02 -.868255771E+02 -.867736985E+02 -.867203798E+02 -.866660383E+02 -.866110034E+02 -.865555385E+02 -.864998570E+02 -.864441354E+02 -.863885227E+02 -.863331479E+02 -.862781253E+02 -.862235587E+02 -.861695453E+02 -.861161774E+02 -.860635445E+02 -.860117349E+02 -.859608362E+02 -.859109363E+02 -.858621235E+02 -.858144865E+02 -.857681150E+02 -.857230988E+02 -.856795283E+02 -.856374938E+02 -.855970853E+02 -.855583921E+02 -.855215022E+02 -.854865019E+02 -.854534753E+02 -.854225037E+02 -.853936649E+02 -.853670329E+02 -.853426774E+02 -.853206631E+02 -.853010492E+02 -.852838891E+02 -.852692299E+02 -.852571119E+02 -.852475687E+02 -.852406262E+02 -.852363031E+02 -.852346103E+02 -.852355509E+02 -.852391204E+02 -.852453064E+02 -.852540888E+02 -.852654401E+02 -.852793255E+02 -.852957031E+02 -.853145246E+02 -.853357351E+02 -.853592740E+02 -.853850752E+02 -.854130680E+02 -.854431770E+02 -.854753230E+02 -.855094237E+02 -.855453940E+02 -.855831464E+02 -.856225922E+02 -.856636412E+02 -.857062028E+02 -.857501861E+02 -.857955005E+02 -.858420559E+02 -.858897633E+02 -.859385344E+02 -.859882824E+02 -.860389213E+02 -.860903661E+02 -.861425325E+02 -.861953358E+02 -.862486904E+02 -.863025085E+02 -.863566979E+02 -.864111602E+02 -.864657872E+02 -.865204569E+02 -.865750278E+02 -.866293321E+02 -.866831658E+02 -.867362768E+02 -.867883485E+02 -.868389790E+02 -.868876539E+02 -.869337100E+02 -.869762892E+02 -.870142771E+02 -.870462236E+02 -.870702385E+02 -.870838558E+02 -.870838558E+02
 -.870560981E+02 -.870560981E+02 -.870409475E+02 -.870142247E+02 -.869786730E+02 -.869363958E+02 -.868890075E+02 -.868377486E+02 -.867835748E+02 -.867272242E+02 -.866692696E+02 -.866101587E+02 -.865502447E+02 -.864898095E+02 -.864290819E+02 -.863682510E+02 -.863074768E+02 -.862468979E+02 -.861866379E+02 -.861268098E+02 -.860675196E+02 -.860088690E+02 -.859509575E+02 -.858938838E+02 -.858377466E+02 -.857826455E+02 -.857286811E+02 -.856759552E+02 -.856245710E+02 -.855746326E+02 -.855262450E+02 -.854795137E+02 -.854345442E+02 -.853914412E+02 -.853503087E+02 -.853112487E+02 -.852743608E+02 -.852397415E+02 -.852074836E+02 -.851776754E+02 -.851504001E+02 -.851257351E+02 -.851037515E+02 -.850845135E+02 -.850680775E+02 -.850544922E+02 -.850437979E+02 -.850360260E+02 -.850311991E+02 -.850293302E+02 -.850304233E+02 -.850344730E+02 -.850414642E+02 -.850513730E+02 -.850641664E+02 -.850798024E+02 -.850982308E+02 -.851193936E+02 -.851432250E+02 -.851696525E+02 -.851985970E+02 -.852299740E+02 -.852636936E+02 -.852996617E+02 -.853377805E+02 -.853779489E+02 -.854200640E+02 -.854640206E+02 -.855097131E+02 -.855570350E+02 -.856058803E+02 -.856561435E+02 -.857077201E+02 -.857605074E+02 -.858144040E+02 -.858693107E+02 -.859251297E+02 -.859817652E+02 -.860391224E+02 -.860971072E+02 -.861556249E+02 -.862145791E+02 -.862738695E+02 -.863333895E+02 -.863930227E+02 -.864526384E+02 -.865120854E+02 -.865711845E+02 -.866297180E+02 -.866874166E+02 -.867439418E+02 -.867988634E+02 -.868516297E+02 -.869015287E+02 -.869476377E+02 -.869887572E+02 -.870233249E+02 -.870493027E+02 -.870640296E+02 -.870640296E+02
 -.870350558E+02 -.870350558E+02 -.870187235E+02 -.869899101E+02 -.869515659E+02 -.869059506E+02 -.868547973E+02 -.867994358E+02 -.867408894E+02 -.866799470E+02 -.866172205E+02 -.865531870E+02 -.864882226E+02 -.864226272E+02 -.863566441E+02 -.862904745E+02 -.862242888E+02 -.861582352E+02 -.860924464E+02 -.860270445E+02 -.859621448E+02 -.858978591E+02 -.858342976E+02 -.857715704E+02 -.857097885E+02 -.856490647E+02 -.855895136E+02 -.855312521E+02 -.854743990E+02 -.854190751E+02 -.853654025E+02 -.853135046E+02 -.852635051E+02 -.852155277E+02 -.851696949E+02 -.851261277E+02 -.850849444E+02 -.850462602E+02 -.850101857E+02 -.849768266E+02 -.849462828E+02 -.849186471E+02 -.848940051E+02 -.848724341E+02 -.848540023E+02 -.848387686E+02 -.848267814E+02 -.848180790E+02 -.848126886E+02 -.848106262E+02 -.848118966E+02 -.848164933E+02 -.848243984E+02 -.848355828E+02 -.848500066E+02 -.848676196E+02 -.848883610E+02 -.849121609E+02 -.849389404E+02 -.849686122E+02 -.850010815E+02 -.850362469E+02 -.850740012E+02 -.851142319E+02 -.851568225E+02 -.852016531E+02 -.852486014E+02 -.852975435E+02 -.853483547E+02 -.854009102E+02 -.854550858E+02 -.855107586E+02 -.855678075E+02 -.856261136E+02 -.856855607E+02 -.857460351E+02 -.858074262E+02 -.858696256E+02 -.859325273E+02 -.859960268E+02 -.860600197E+02 -.861244008E+02 -.861890614E+02 -.862538868E+02 -.863187527E+02 -.863835200E+02 -.864480283E+02 -.865120877E+02 -.865754679E+02 -.866378833E+02 -.866989745E+02 -.867582840E+02 -.868152239E+02 -.868690345E+02 -.869187295E+02 -.869630254E+02 -.870002480E+02 -.870282116E+02 -.870440602E+02 -.870440602E+02
 -.870138805E+02 -.870138805E+02 -.869963536E+02 -.869654254E+02 -.869242529E+02 -.868752518E+02 -.868202722E+02 -.867607324E+02 -.866977215E+02 -.866320782E+02 -.865644516E+02 -.864953474E+02 -.864251631E+02 -.863542155E+02 -.862827614E+02 -.862110131E+02 -.861391508E+02 -.860673318E+02 -.859956974E+02 -.859243789E+02 -.858535014E+02 -.857831873E+02 -.857135582E+02 -.856447366E+02 -.855768475E+02 -.855100183E+02 -.854443798E+02 -.853800661E+02 -.853172142E+02 -.852559642E+02 -.851964588E+02 -.851388424E+02 -.850832605E+02 -.850298591E+02 -.849787834E+02 -.849301772E+02 -.848841817E+02 -.848409341E+02 -.848005674E+02 -.847632083E+02 -.847289770E+02 -.846979856E+02 -.846703375E+02 -.846461260E+02 -.846254339E+02 -.846083325E+02 -.845948809E+02 -.845851254E+02 -.845790991E+02 -.845768217E+02 -.845782991E+02 -.845835234E+02 -.845924730E+02 -.846051128E+02 -.846213944E+02 -.846412568E+02 -.846646268E+02 -.846914197E+02 -.847215402E+02 -.847548830E+02 -.847913340E+02 -.848307713E+02 -.848730662E+02 -.849180840E+02 -.849656855E+02 -.850157280E+02 -.850680661E+02 -.851225531E+02 -.851790415E+02 -.852373846E+02 -.852974370E+02 -.853590550E+02 -.854220981E+02 -.854864288E+02 -.855519135E+02 -.856184225E+02 -.856858299E+02 -.857540138E+02 -.858228558E+02 -.858922399E+02 -.859620517E+02 -.860321766E+02 -.861024976E+02 -.861728922E+02 -.862432285E+02 -.863133596E+02 -.863831169E+02 -.864523010E+02 -.865206698E+02 -.865879228E+02 -.866536815E+02 -.867174624E+02 -.867786433E+02 -.868364184E+02 -.868897398E+02 -.869372412E+02 -.869771386E+02 -.870071002E+02 -.870240760E+02 -.870240760E+02
 -.869927318E+02 -.869927318E+02 -.869740062E+02 -.869409532E+02 -.868969346E+02 -.868445196E+02 -.867856731E+02 -.867218992E+02 -.866543508E+02 -.865839143E+02 -.865112738E+02 -.864369616E+02 -.863613949E+02 -.862849058E+02 -.862077628E+02 -.861301882E+02 -.860523708E+02 -.859744761E+02 -.858966539E+02 -.858190445E+02 -.857417828E+02 -.856650022E+02 -.855888365E+02 -.855134222E+02 -.854388992E+02 -.853654118E+02 -.852931091E+02 -.852221450E+02 -.851526779E+02 -.850848706E+02 -.850188899E+02 -.849549051E+02 -.848930880E+02 -.848336114E+02 -.847766477E+02 -.847223685E+02 -.846709425E+02 -.846225345E+02 -.845773042E+02 -.845354047E+02 -.844969810E+02 -.844621690E+02 -.844310940E+02 -.844038696E+02 -.843805965E+02 -.843613615E+02 -.843462367E+02 -.843352788E+02 -.843285284E+02 -.843260094E+02 -.843277294E+02 -.843336786E+02 -.843438310E+02 -.843581438E+02 -.843765581E+02 -.843989998E+02 -.844253798E+02 -.844555952E+02 -.844895304E+02 -.845270580E+02 -.845680399E+02 -.846123290E+02 -.846597702E+02 -.847102018E+02 -.847634568E+02 -.848193645E+02 -.848777518E+02 -.849384443E+02 -.850012675E+02 -.850660483E+02 -.851326159E+02 -.852008026E+02 -.852704446E+02 -.853413830E+02 -.854134641E+02 -.854865395E+02 -.855604667E+02 -.856351083E+02 -.857103323E+02 -.857860105E+02 -.858620177E+02 -.859382301E+02 -.860145222E+02 -.860907642E+02 -.861668173E+02 -.862425277E+02 -.863177200E+02 -.863921866E+02 -.864656752E+02 -.865378725E+02 -.866083827E+02 -.866766987E+02 -.867421664E+02 -.868039365E+02 -.868609019E+02 -.869116168E+02 -.869541903E+02 -.869861473E+02 -.870042474E+02 -.870042474E+02
 -.869718214E+02 -.869718214E+02 -.869519040E+02 -.869167351E+02 -.868698762E+02 -.868140459E+02 -.867513199E+02 -.866832844E+02 -.866111527E+02 -.865358554E+02 -.864581094E+02 -.863784701E+02 -.862973723E+02 -.862151607E+02 -.861321137E+02 -.860484615E+02 -.859644001E+02 -.858801022E+02 -.857957252E+02 -.857114179E+02 -.856273250E+02 -.855435912E+02 -.854603635E+02 -.853777931E+02 -.852960368E+02 -.852152578E+02 -.851356261E+02 -.850573184E+02 -.849805180E+02 -.849054146E+02 -.848322032E+02 -.847610832E+02 -.846922576E+02 -.846259315E+02 -.845623105E+02 -.845015997E+02 -.844440018E+02 -.843897151E+02 -.843389326E+02 -.842918396E+02 -.842486122E+02 -.842094157E+02 -.841744028E+02 -.841437123E+02 -.841174673E+02 -.840957741E+02 -.840787214E+02 -.840663785E+02 -.840587955E+02 -.840560021E+02 -.840580073E+02 -.840647998E+02 -.840763474E+02 -.840925979E+02 -.841134794E+02 -.841389010E+02 -.841687540E+02 -.842029128E+02 -.842412365E+02 -.842835700E+02 -.843297456E+02 -.843795849E+02 -.844329003E+02 -.844894967E+02 -.845491732E+02 -.846117250E+02 -.846769451E+02 -.847446256E+02 -.848145596E+02 -.848865423E+02 -.849603727E+02 -.850358543E+02 -.851127966E+02 -.851910153E+02 -.852703335E+02 -.853505819E+02 -.854315986E+02 -.855132295E+02 -.855953273E+02 -.856777512E+02 -.857603647E+02 -.858430344E+02 -.859256273E+02 -.860080065E+02 -.860900275E+02 -.861715315E+02 -.862523372E+02 -.863322312E+02 -.864109533E+02 -.864881798E+02 -.865635001E+02 -.866363870E+02 -.867061576E+02 -.867719224E+02 -.868325194E+02 -.868864275E+02 -.869316534E+02 -.869655842E+02 -.869847945E+02 -.869847945E+02
 -.869514222E+02 -.869514222E+02 -.869303342E+02 -.868930822E+02 -.868434198E+02 -.867842080E+02 -.867176273E+02 -.866453406E+02 -.865686168E+02 -.864884266E+02 -.864055149E+02 -.863204571E+02 -.862337016E+02 -.861456027E+02 -.860564459E+02 -.859664670E+02 -.858758670E+02 -.857848240E+02 -.856935019E+02 -.856020570E+02 -.855106437E+02 -.854194178E+02 -.853285402E+02 -.852381779E+02 -.851485064E+02 -.850597101E+02 -.849719825E+02 -.848855269E+02 -.848005557E+02 -.847172898E+02 -.846359579E+02 -.845567953E+02 -.844800424E+02 -.844059435E+02 -.843347445E+02 -.842666915E+02 -.842020286E+02 -.841409960E+02 -.840838275E+02 -.840307485E+02 -.839819739E+02 -.839377056E+02 -.838981310E+02 -.838634201E+02 -.838337245E+02 -.838091753E+02 -.837898816E+02 -.837759293E+02 -.837673802E+02 -.837642711E+02 -.837666136E+02 -.837743935E+02 -.837875716E+02 -.838060835E+02 -.838298408E+02 -.838587317E+02 -.838926226E+02 -.839313596E+02 -.839747698E+02 -.840226635E+02 -.840748361E+02 -.841310703E+02 -.841911380E+02 -.842548029E+02 -.843218223E+02 -.843919497E+02 -.844649365E+02 -.845405344E+02 -.846184970E+02 -.846985817E+02 -.847805514E+02 -.848641757E+02 -.849492322E+02 -.850355074E+02 -.851227978E+02 -.852109098E+02 -.852996602E+02 -.853888760E+02 -.854783939E+02 -.855680592E+02 -.856577243E+02 -.857472467E+02 -.858364860E+02 -.859253000E+02 -.860135399E+02 -.861010435E+02 -.861876264E+02 -.862730716E+02 -.863571143E+02 -.864394235E+02 -.865195778E+02 -.865970333E+02 -.866710828E+02 -.867408019E+02 -.868049789E+02 -.868620231E+02 -.869098457E+02 -.869457037E+02 -.869659958E+02 -.869659958E+02
 -.869318797E+02 -.869318797E+02 -.869096599E+02 -.868703881E+02 -.868179984E+02 -.867554841E+02 -.866851223E+02 -.866086450E+02 -.865273700E+02 -.864423018E+02 -.863542082E+02 -.862636792E+02 -.861711726E+02 -.860770480E+02 -.859815942E+02 -.858850491E+02 -.857876164E+02 -.856894770E+02 -.855907992E+02 -.854917457E+02 -.853924793E+02 -.852931672E+02 -.851939838E+02 -.850951134E+02 -.849967516E+02 -.848991063E+02 -.848023982E+02 -.847068607E+02 -.846127401E+02 -.845202940E+02 -.844297912E+02 -.843415096E+02 -.842557348E+02 -.841727585E+02 -.840928758E+02 -.840163831E+02 -.839435758E+02 -.838747454E+02 -.838101768E+02 -.837501455E+02 -.836949149E+02 -.836447332E+02 -.835998311E+02 -.835604186E+02 -.835266832E+02 -.834987872E+02 -.834768661E+02 -.834610267E+02 -.834513459E+02 -.834478696E+02 -.834506124E+02 -.834595570E+02 -.834746548E+02 -.834958261E+02 -.835229615E+02 -.835559227E+02 -.835945446E+02 -.836386371E+02 -.836879873E+02 -.837423618E+02 -.838015096E+02 -.838651646E+02 -.839330484E+02 -.840048734E+02 -.840803453E+02 -.841591659E+02 -.842410361E+02 -.843256581E+02 -.844127377E+02 -.845019869E+02 -.845931255E+02 -.846858827E+02 -.847799990E+02 -.848752269E+02 -.849713320E+02 -.850680935E+02 -.851653044E+02 -.852627710E+02 -.853603128E+02 -.854577610E+02 -.855549570E+02 -.856517497E+02 -.857479930E+02 -.858435411E+02 -.859382430E+02 -.860319357E+02 -.861244352E+02 -.862155240E+02 -.863049366E+02 -.863923390E+02 -.864773036E+02 -.865592753E+02 -.866375282E+02 -.867111091E+02 -.867787637E+02 -.868388401E+02 -.868891634E+02 -.869268710E+02 -.869481985E+02 -.869481985E+02
 -.869136229E+02 -.869136229E+02 -.868903321E+02 -.868491422E+02 -.867941512E+02 -.867284712E+02 -.866544642E+02 -.865739212E+02 -.864882001E+02 -.863983313E+02 -.863050982E+02 -.862090991E+02 -.861107948E+02 -.860105453E+02 -.859086375E+02 -.858053077E+02 -.857007576E+02 -.855951682E+02 -.854887092E+02 -.853815475E+02 -.852738528E+02 -.851658024E+02 -.850575845E+02 -.849494012E+02 -.848414696E+02 -.847340237E+02 -.846273143E+02 -.845216099E+02 -.844171954E+02 -.843143720E+02 -.842134554E+02 -.841147749E+02 -.840186704E+02 -.839254911E+02 -.838355922E+02 -.837493321E+02 -.836670696E+02 -.835891600E+02 -.835159522E+02 -.834477846E+02 -.833849817E+02 -.833278501E+02 -.832766756E+02 -.832317192E+02 -.831932140E+02 -.831613627E+02 -.831363342E+02 -.831182622E+02 -.831072431E+02 -.831033346E+02 -.831065551E+02 -.831168833E+02 -.831342586E+02 -.831585818E+02 -.831897164E+02 -.832274903E+02 -.832716982E+02 -.833221038E+02 -.833784432E+02 -.834404278E+02 -.835077478E+02 -.835800757E+02 -.836570702E+02 -.837383793E+02 -.838236447E+02 -.839125045E+02 -.840045972E+02 -.840995647E+02 -.841970550E+02 -.842967252E+02 -.843982436E+02 -.845012918E+02 -.846055667E+02 -.847107814E+02 -.848166664E+02 -.849229701E+02 -.850294592E+02 -.851359178E+02 -.852421476E+02 -.853479656E+02 -.854532028E+02 -.855577014E+02 -.856613114E+02 -.857638858E+02 -.858652749E+02 -.859653187E+02 -.860638369E+02 -.861606168E+02 -.862553967E+02 -.863478455E+02 -.864375349E+02 -.865239053E+02 -.866062196E+02 -.866835038E+02 -.867544702E+02 -.868174165E+02 -.868700937E+02 -.869095345E+02 -.869318286E+02 -.869318286E+02
 -.868971774E+02 -.868971774E+02 -.868729036E+02 -.868299446E+02 -.867725403E+02 -.867039037E+02 -.866264659E+02 -.865420639E+02 -.864520842E+02 -.863575728E+02 -.862593195E+02 -.861579226E+02 -.860538387E+02 -.859474209E+02 -.858389484E+02 -.857286498E+02 -.856167201E+02 -.855033354E+02 -.853886632E+02 -.852728711E+02 -.851561329E+02 -.850386345E+02 -.849205769E+02 -.848021798E+02 -.846836831E+02 -.845653490E+02 -.844474620E+02 -.843303299E+02 -.842142825E+02 -.840996715E+02 -.839868685E+02 -.838762636E+02 -.837682625E+02 -.836632843E+02 -.835617577E+02 -.834641177E+02 -.833708017E+02 -.832822450E+02 -.831988766E+02 -.831211142E+02 -.830493598E+02 -.829839947E+02 -.829253750E+02 -.828738269E+02 -.828296424E+02 -.827930759E+02 -.827643399E+02 -.827436028E+02 -.827309862E+02 -.827265630E+02 -.827303567E+02 -.827423409E+02 -.827624395E+02 -.827905280E+02 -.828264349E+02 -.828699444E+02 -.829207994E+02 -.829787045E+02 -.830433305E+02 -.831143181E+02 -.831912828E+02 -.832738194E+02 -.833615069E+02 -.834539130E+02 -.835505990E+02 -.836511244E+02 -.837550507E+02 -.838619458E+02 -.839713876E+02 -.840829671E+02 -.841962911E+02 -.843109853E+02 -.844266954E+02 -.845430891E+02 -.846598573E+02 -.847767143E+02 -.848933979E+02 -.850096693E+02 -.851253118E+02 -.852401293E+02 -.853539441E+02 -.854665939E+02 -.855779281E+02 -.856878023E+02 -.857960723E+02 -.859025858E+02 -.860071720E+02 -.861096284E+02 -.862097039E+02 -.863070765E+02 -.864013255E+02 -.864918946E+02 -.865780443E+02 -.866587907E+02 -.867328243E+02 -.867984057E+02 -.868532278E+02 -.868942379E+02 -.869174027E+02 -.869174027E+02
 -.868831781E+02 -.868831781E+02 -.868580425E+02 -.868135215E+02 -.867539685E+02 -.866826734E+02 -.866021169E+02 -.865141649E+02 -.864202178E+02 -.863213244E+02 -.862182695E+02 -.861116410E+02 -.860018818E+02 -.858893297E+02 -.857742482E+02 -.856568505E+02 -.855373185E+02 -.854158171E+02 -.852925059E+02 -.851675483E+02 -.850411185E+02 -.849134076E+02 -.847846272E+02 -.846550138E+02 -.845248305E+02 -.843943690E+02 -.842639508E+02 -.841339276E+02 -.840046805E+02 -.838766198E+02 -.837501828E+02 -.836258321E+02 -.835040526E+02 -.833853483E+02 -.832702384E+02 -.831592523E+02 -.830529255E+02 -.829517936E+02 -.828563866E+02 -.827672232E+02 -.826848041E+02 -.826096063E+02 -.825420763E+02 -.824826247E+02 -.824316199E+02 -.823893833E+02 -.823561844E+02 -.823322368E+02 -.823176949E+02 -.823126519E+02 -.823171379E+02 -.823311195E+02 -.823545007E+02 -.823871237E+02 -.824287718E+02 -.824791722E+02 -.825380004E+02 -.826048845E+02 -.826794110E+02 -.827611296E+02 -.828495603E+02 -.829441987E+02 -.830445228E+02 -.831499989E+02 -.832600879E+02 -.833742509E+02 -.834919544E+02 -.836126760E+02 -.837359079E+02 -.838611617E+02 -.839879714E+02 -.841158962E+02 -.842445231E+02 -.843734679E+02 -.845023771E+02 -.846309275E+02 -.847588267E+02 -.848858124E+02 -.850116504E+02 -.851361337E+02 -.852590787E+02 -.853803226E+02 -.854997186E+02 -.856171303E+02 -.857324248E+02 -.858454641E+02 -.859560937E+02 -.860641290E+02 -.861693370E+02 -.862714139E+02 -.863699554E+02 -.864644189E+02 -.865540742E+02 -.866379396E+02 -.867146988E+02 -.867825920E+02 -.868392747E+02 -.868816324E+02 -.869055387E+02 -.869055387E+02
 -.868723822E+02 -.868723822E+02 -.868465463E+02 -.868007412E+02 -.867393971E+02 -.866658507E+02 -.865826071E+02 -.864915402E+02 -.863940461E+02 -.862911604E+02 -.861836488E+02 -.860720762E+02 -.859568601E+02 -.858383121E+02 -.857166698E+02 -.855921220E+02 -.854648281E+02 -.853349338E+02 -.852025829E+02 -.850679281E+02 -.849311376E+02 -.847924028E+02 -.846519422E+02 -.845100061E+02 -.843668798E+02 -.842228853E+02 -.840783832E+02 -.839337735E+02 -.837894952E+02 -.836460257E+02 -.835038793E+02 -.833636047E+02 -.832257818E+02 -.830910181E+02 -.829599433E+02 -.828332044E+02 -.827114593E+02 -.825953697E+02 -.824855943E+02 -.823827800E+02 -.822875549E+02 -.822005190E+02 -.821222366E+02 -.820532277E+02 -.819939608E+02 -.819448453E+02 -.819062254E+02 -.818783743E+02 -.818614901E+02 -.818556922E+02 -.818610198E+02 -.818774305E+02 -.819048016E+02 -.819429318E+02 -.819915445E+02 -.820502923E+02 -.821187624E+02 -.821964831E+02 -.822829307E+02 -.823775375E+02 -.824796999E+02 -.825887864E+02 -.827041461E+02 -.828251168E+02 -.829510328E+02 -.830812326E+02 -.832150651E+02 -.833518966E+02 -.834911158E+02 -.836321387E+02 -.837744129E+02 -.839174203E+02 -.840606800E+02 -.842037497E+02 -.843462268E+02 -.844877485E+02 -.846279917E+02 -.847666711E+02 -.849035381E+02 -.850383781E+02 -.851710068E+02 -.853012665E+02 -.854290209E+02 -.855541490E+02 -.856765372E+02 -.857960699E+02 -.859126181E+02 -.860260243E+02 -.861360838E+02 -.862425214E+02 -.863449608E+02 -.864428854E+02 -.865355880E+02 -.866221047E+02 -.867011301E+02 -.867709054E+02 -.868290732E+02 -.868724881E+02 -.868969675E+02 -.868969675E+02
 -.868656813E+02 -.868656813E+02 -.868393549E+02 -.867926281E+02 -.867299621E+02 -.866547030E+02 -.865693492E+02 -.864757566E+02 -.863752947E+02 -.862689669E+02 -.861575026E+02 -.860414281E+02 -.859211215E+02 -.857968546E+02 -.856688267E+02 -.855371899E+02 -.854020697E+02 -.852635814E+02 -.851218432E+02 -.849769868E+02 -.848291661E+02 -.846785648E+02 -.845254017E+02 -.843699364E+02 -.842124724E+02 -.840533609E+02 -.838930026E+02 -.837318488E+02 -.835704026E+02 -.834092177E+02 -.832488973E+02 -.830900917E+02 -.829334946E+02 -.827798386E+02 -.826298899E+02 -.824844408E+02 -.823443028E+02 -.822102973E+02 -.820832464E+02 -.819639625E+02 -.818532375E+02 -.817518320E+02 -.816604640E+02 -.815797975E+02 -.815104328E+02 -.814528959E+02 -.814076301E+02 -.813749881E+02 -.813552261E+02 -.813484989E+02 -.813548574E+02 -.813742473E+02 -.814065106E+02 -.814513878E+02 -.815085229E+02 -.815774692E+02 -.816576972E+02 -.817486033E+02 -.818495196E+02 -.819597249E+02 -.820784547E+02 -.822049134E+02 -.823382847E+02 -.824777426E+02 -.826224617E+02 -.827716265E+02 -.829244402E+02 -.830801327E+02 -.832379671E+02 -.833972452E+02 -.835573126E+02 -.837175618E+02 -.838774351E+02 -.840364259E+02 -.841940792E+02 -.843499919E+02 -.845038109E+02 -.846552319E+02 -.848039964E+02 -.849498888E+02 -.850927314E+02 -.852323805E+02 -.853687196E+02 -.855016528E+02 -.856310965E+02 -.857569687E+02 -.858791768E+02 -.859976024E+02 -.861120815E+02 -.862223803E+02 -.863281643E+02 -.864289578E+02 -.865240931E+02 -.866126430E+02 -.866933343E+02 -.867644345E+02 -.868236043E+02 -.868677041E+02 -.868925418E+02 -.868925418E+02
 -.868641115E+02 -.868641115E+02 -.868375611E+02 -.867903753E+02 -.867269891E+02 -.866507121E+02 -.865639987E+02 -.864686553E+02 -.863659985E+02 -.862569763E+02 -.861422613E+02 -.860223228E+02 -.858974818E+02 -.857679547E+02 -.856338863E+02 -.854953770E+02 -.853525038E+02 -.852053372E+02 -.850539557E+02 -.848984569E+02 -.847389679E+02 -.845756531E+02 -.844087215E+02 -.842384329E+02 -.840651028E+02 -.838891067E+02 -.837108833E+02 -.835309371E+02 -.833498395E+02 -.831682290E+02 -.829868106E+02 -.828063529E+02 -.826276851E+02 -.824516913E+02 -.822793045E+02 -.821114979E+02 -.819492756E+02 -.817936619E+02 -.816456881E+02 -.815063803E+02 -.813767440E+02 -.812577499E+02 -.811503186E+02 -.810553055E+02 -.809734862E+02 -.809055428E+02 -.808520516E+02 -.808134723E+02 -.807901393E+02 -.807822553E+02 -.807898871E+02 -.808129646E+02 -.808512817E+02 -.809045009E+02 -.809721589E+02 -.810536761E+02 -.811483670E+02 -.812554523E+02 -.813740731E+02 -.815033052E+02 -.816421742E+02 -.817896705E+02 -.819447642E+02 -.821064198E+02 -.822736089E+02 -.824453232E+02 -.826205849E+02 -.827984566E+02 -.829780496E+02 -.831585302E+02 -.833391250E+02 -.835191245E+02 -.836978856E+02 -.838748327E+02 -.840494574E+02 -.842213177E+02 -.843900354E+02 -.845552936E+02 -.847168327E+02 -.848744461E+02 -.850279742E+02 -.851772994E+02 -.853223380E+02 -.854630329E+02 -.855993441E+02 -.857312371E+02 -.858586705E+02 -.859815793E+02 -.860998551E+02 -.862133214E+02 -.863217015E+02 -.864245787E+02 -.865213440E+02 -.866111290E+02 -.866927185E+02 -.867644366E+02 -.868239985E+02 -.868683158E+02 -.868932426E+02 -.868932426E+02
 -.868688585E+02 -.868688585E+02 -.868424169E+02 -.867953509E+02 -.867320010E+02 -.866555849E+02 -.865684683E+02 -.864723710E+02 -.863685251E+02 -.862577962E+02 -.861407764E+02 -.860178557E+02 -.858892778E+02 -.857551837E+02 -.856156449E+02 -.854706912E+02 -.853203322E+02 -.851645754E+02 -.850034410E+02 -.848369748E+02 -.846652592E+02 -.844884228E+02 -.843066491E+02 -.841201841E+02 -.839293433E+02 -.837345171E+02 -.835361761E+02 -.833348751E+02 -.831312558E+02 -.829260480E+02 -.827200701E+02 -.825142273E+02 -.823095081E+02 -.821069788E+02 -.819077761E+02 -.817130978E+02 -.815241906E+02 -.813423363E+02 -.811688363E+02 -.810049938E+02 -.808520945E+02 -.807113869E+02 -.805840614E+02 -.804712292E+02 -.803739022E+02 -.802929736E+02 -.802292006E+02 -.801831884E+02 -.801553784E+02 -.801460385E+02 -.801552578E+02 -.801829439E+02 -.802288258E+02 -.802924587E+02 -.803732338E+02 -.804703910E+02 -.805830333E+02 -.807101455E+02 -.808506126E+02 -.810032407E+02 -.811667775E+02 -.813399333E+02 -.815214009E+02 -.817098747E+02 -.819040686E+02 -.821027315E+02 -.823046610E+02 -.825087158E+02 -.827138246E+02 -.829189940E+02 -.831233140E+02 -.833259612E+02 -.835262006E+02 -.837233859E+02 -.839169578E+02 -.841064416E+02 -.842914436E+02 -.844716462E+02 -.846468025E+02 -.848167302E+02 -.849813048E+02 -.851404516E+02 -.852941377E+02 -.854423626E+02 -.855851477E+02 -.857225243E+02 -.858545197E+02 -.859811401E+02 -.861023510E+02 -.862180512E+02 -.863280415E+02 -.864319847E+02 -.865293534E+02 -.866193634E+02 -.867008875E+02 -.867723420E+02 -.868315397E+02 -.868754972E+02 -.869001820E+02 -.869001820E+02
 -.868812565E+02 -.868812565E+02 -.868553319E+02 -.868090982E+02 -.867467194E+02 -.866712564E+02 -.865849330E+02 -.864893395E+02 -.863855874E+02 -.862744287E+02 -.861563467E+02 -.860316271E+02 -.859004123E+02 -.857627445E+02 -.856185989E+02 -.854679117E+02 -.853106021E+02 -.851465905E+02 -.849758152E+02 -.847982459E+02 -.846138960E+02 -.844228349E+02 -.842251975E+02 -.840211947E+02 -.838111220E+02 -.835953681E+02 -.833744219E+02 -.831488796E+02 -.829194491E+02 -.826869541E+02 -.824523357E+02 -.822166526E+02 -.819810782E+02 -.817468955E+02 -.815154892E+02 -.812883348E+02 -.810669840E+02 -.808530478E+02 -.806481763E+02 -.804540349E+02 -.802722796E+02 -.801045292E+02 -.799523362E+02 -.798171586E+02 -.797003300E+02 -.796030327E+02 -.795262724E+02 -.794708557E+02 -.794373718E+02 -.794261793E+02 -.794373977E+02 -.794709044E+02 -.795263377E+02 -.796031049E+02 -.797003963E+02 -.798172031E+02 -.799523394E+02 -.801044681E+02 -.802721280E+02 -.804537627E+02 -.806477496E+02 -.808524290E+02 -.810661313E+02 -.812872023E+02 -.815140267E+02 -.817450480E+02 -.819787864E+02 -.822138522E+02 -.824489573E+02 -.826829232E+02 -.829146861E+02 -.831432994E+02 -.833679340E+02 -.835878769E+02 -.838025268E+02 -.840113900E+02 -.842140739E+02 -.844102797E+02 -.845997948E+02 -.847824844E+02 -.849582819E+02 -.851271799E+02 -.852892199E+02 -.854444814E+02 -.855930704E+02 -.857351062E+02 -.858707065E+02 -.859999709E+02 -.861229593E+02 -.862396678E+02 -.863499970E+02 -.864537125E+02 -.865503943E+02 -.866393722E+02 -.867196409E+02 -.867897499E+02 -.868476604E+02 -.868905561E+02 -.869145974E+02 -.869145974E+02
 -.869027770E+02 -.869027770E+02 -.868778620E+02 -.868333236E+02 -.867730528E+02 -.866998778E+02 -.866158203E+02 -.865222916E+02 -.864202413E+02 -.863102722E+02 -.861927280E+02 -.860677609E+02 -.859353845E+02 -.857955150E+02 -.856480047E+02 -.854926683E+02 -.853293057E+02 -.851577211E+02 -.849777397E+02 -.847892231E+02 -.845920839E+02 -.843862986E+02 -.841719209E+02 -.839490942E+02 -.837180638E+02 -.834791884E+02 -.832329513E+02 -.829799702E+02 -.827210061E+02 -.824569705E+02 -.821889306E+02 -.819181117E+02 -.816458969E+02 -.813738233E+02 -.811035741E+02 -.808369669E+02 -.805759365E+02 -.803225147E+02 -.800788033E+02 -.798469446E+02 -.796290869E+02 -.794273468E+02 -.792437691E+02 -.790802859E+02 -.789386748E+02 -.788205194E+02 -.787271719E+02 -.786597208E+02 -.786189633E+02 -.786053857E+02 -.786191503E+02 -.786600918E+02 -.787277209E+02 -.788212373E+02 -.789395495E+02 -.790813021E+02 -.792449084E+02 -.794285873E+02 -.796304035E+02 -.798483085E+02 -.800801821E+02 -.803238723E+02 -.805772328E+02 -.808381575E+02 -.811046105E+02 -.813746524E+02 -.816464608E+02 -.819183478E+02 -.821887709E+02 -.824563420E+02 -.827198302E+02 -.829781627E+02 -.832304224E+02 -.834758426E+02 -.837137999E+02 -.839438058E+02 -.841654968E+02 -.843786236E+02 -.845830399E+02 -.847786907E+02 -.849656007E+02 -.851438620E+02 -.853136219E+02 -.854750702E+02 -.856284263E+02 -.857739251E+02 -.859118015E+02 -.860422732E+02 -.861655199E+02 -.862816592E+02 -.863907163E+02 -.864925864E+02 -.865869858E+02 -.866733909E+02 -.867509569E+02 -.868184130E+02 -.868739259E+02 -.869149192E+02 -.869378378E+02 -.869378378E+02
 -.869350033E+02 -.869350033E+02 -.869116836E+02 -.868698689E+02 -.868130673E+02 -.867437875E+02 -.866637807E+02 -.865742235E+02 -.864758582E+02 -.863690995E+02 -.862541166E+02 -.861308965E+02 -.859992931E+02 -.858590667E+02 -.857099148E+02 -.855514985E+02 -.853834639E+02 -.852054622E+02 -.850171670E+02 -.848182909E+02 -.846086018E+02 -.843879387E+02 -.841562280E+02 -.839134991E+02 -.836599011E+02 -.833957188E+02 -.831213888E+02 -.828375149E+02 -.825448821E+02 -.822444698E+02 -.819374621E+02 -.816252551E+02 -.813094612E+02 -.809919081E+02 -.806746330E+02 -.803598712E+02 -.800500368E+02 -.797476983E+02 -.794555457E+02 -.791763510E+02 -.789129222E+02 -.786680517E+02 -.784444598E+02 -.782447357E+02 -.780712777E+02 -.779262341E+02 -.778114482E+02 -.777284096E+02 -.776782125E+02 -.776615260E+02 -.776785743E+02 -.777291302E+02 -.778125223E+02 -.779276533E+02 -.780730307E+02 -.782468085E+02 -.784468351E+02 -.786707094E+02 -.789158389E+02 -.791794999E+02 -.794588966E+02 -.797512174E+02 -.800536864E+02 -.803636097E+02 -.806784146E+02 -.809956825E+02 -.813131736E+02 -.816288457E+02 -.819408661E+02 -.822476170E+02 -.825476967E+02 -.828399155E+02 -.831232880E+02 -.833970231E+02 -.836605111E+02 -.839133095E+02 -.841551280E+02 -.843858127E+02 -.846053299E+02 -.848137509E+02 -.850112362E+02 -.851980204E+02 -.853743971E+02 -.855407051E+02 -.856973128E+02 -.858446040E+02 -.859829619E+02 -.861127515E+02 -.862343001E+02 -.863478743E+02 -.864536513E+02 -.865516843E+02 -.866418577E+02 -.867238297E+02 -.867969585E+02 -.868602048E+02 -.869120048E+02 -.869501036E+02 -.869713357E+02 -.869713357E+02
 -.869795878E+02 -.869795878E+02 -.869585480E+02 -.869206640E+02 -.868689356E+02 -.868054557E+02 -.867316288E+02 -.866483367E+02 -.865560649E+02 -.864549980E+02 -.863450941E+02 -.862261409E+02 -.860977997E+02 -.859596414E+02 -.858111741E+02 -.856518678E+02 -.854811750E+02 -.852985500E+02 -.851034665E+02 -.848954364E+02 -.846740267E+02 -.844388792E+02 -.841897295E+02 -.839264274E+02 -.836489588E+02 -.833574680E+02 -.830522801E+02 -.827339243E+02 -.824031565E+02 -.820609800E+02 -.817086651E+02 -.813477648E+02 -.809801264E+02 -.806078975E+02 -.802335249E+02 -.798597458E+02 -.794895687E+02 -.791262456E+02 -.787732314E+02 -.784341337E+02 -.781126506E+02 -.778125002E+02 -.775373401E+02 -.772906823E+02 -.770758047E+02 -.768956636E+02 -.767528098E+02 -.766493135E+02 -.765867014E+02 -.765659090E+02 -.765872505E+02 -.766504093E+02 -.767544473E+02 -.768978355E+02 -.770785009E+02 -.772938901E+02 -.775410443E+02 -.778166827E+02 -.781172904E+02 -.784392065E+02 -.787787102E+02 -.791320997E+02 -.794957639E+02 -.798662441E+02 -.802402847E+02 -.806148725E+02 -.809872661E+02 -.813550140E+02 -.817159635E+02 -.820682621E+02 -.824103513E+02 -.827409551E+02 -.830590639E+02 -.833639159E+02 -.836549753E+02 -.839319108E+02 -.841945720E+02 -.844429672E+02 -.846772415E+02 -.848976552E+02 -.851045645E+02 -.852984022E+02 -.854796603E+02 -.856488733E+02 -.858066021E+02 -.859534185E+02 -.860898891E+02 -.862165593E+02 -.863339343E+02 -.864424584E+02 -.865424902E+02 -.866342707E+02 -.867178852E+02 -.867932117E+02 -.868598561E+02 -.869170662E+02 -.869636187E+02 -.869976708E+02 -.870165635E+02 -.870165635E+02
 -.870381853E+02 -.870381853E+02 -.870202123E+02 -.869876513E+02 -.869428557E+02 -.868873963E+02 -.868222492E+02 -.867479372E+02 -.866646373E+02 -.865722616E+02 -.864705191E+02 -.863589637E+02 -.862370305E+02 -.861040661E+02 -.859593523E+02 -.858021272E+02 -.856316041E+02 -.854469893E+02 -.852474999E+02 -.850323826E+02 -.848009330E+02 -.845525175E+02 -.842865964E+02 -.840027500E+02 -.837007057E+02 -.833803691E+02 -.830418550E+02 -.826855214E+02 -.823120033E+02 -.819222467E+02 -.815175408E+02 -.810995479E+02 -.806703276E+02 -.802323558E+02 -.797885339E+02 -.793421871E+02 -.788970503E+02 -.784572382E+02 -.780271995E+02 -.776116524E+02 -.772155038E+02 -.768437502E+02 -.765013652E+02 -.761931739E+02 -.759237213E+02 -.756971388E+02 -.755170149E+02 -.753862779E+02 -.753070961E+02 -.752808018E+02 -.753078439E+02 -.753877715E+02 -.755192501E+02 -.757001093E+02 -.759274186E+02 -.761975872E+02 -.765064815E+02 -.768495541E+02 -.772219772E+02 -.776187747E+02 -.780349472E+02 -.784655848E+02 -.789059661E+02 -.793516390E+02 -.797984854E+02 -.802427662E+02 -.806811522E+02 -.811107376E+02 -.815290418E+02 -.819340000E+02 -.823239446E+02 -.826975808E+02 -.830539566E+02 -.833924307E+02 -.837126386E+02 -.840144588E+02 -.842979792E+02 -.845634656E+02 -.848113317E+02 -.850421118E+02 -.852564353E+02 -.854550042E+02 -.856385720E+02 -.858079260E+02 -.859638693E+02 -.861072060E+02 -.862387255E+02 -.863591880E+02 -.864693081E+02 -.865697376E+02 -.866610446E+02 -.867436885E+02 -.868179874E+02 -.868840776E+02 -.869418594E+02 -.869909261E+02 -.870304700E+02 -.870591587E+02 -.870749691E+02 -.870749691E+02
 -.871123605E+02 -.871123605E+02 -.870983421E+02 -.870726810E+02 -.870369346E+02 -.869920386E+02 -.869384552E+02 -.868762825E+02 -.868053374E+02 -.867252176E+02 -.866353476E+02 -.865350147E+02 -.864233957E+02 -.862995793E+02 -.861625839E+02 -.860113737E+02 -.858448741E+02 -.856619869E+02 -.854616067E+02 -.852426392E+02 -.850040221E+02 -.847447483E+02 -.844638934E+02 -.841606468E+02 -.838343469E+02 -.834845206E+02 -.831109265E+02 -.827136023E+02 -.822929148E+02 -.818496118E+02 -.813848748E+02 -.809003694E+02 -.803982927E+02 -.798814125E+02 -.793530974E+02 -.788173322E+02 -.782787156E+02 -.777424366E+02 -.772142251E+02 -.767002759E+02 -.762071426E+02 -.757416037E+02 -.753105004E+02 -.749205533E+02 -.745781627E+02 -.742892012E+02 -.740588108E+02 -.738912145E+02 -.737895547E+02 -.737557687E+02 -.737905108E+02 -.738931251E+02 -.740616725E+02 -.742930092E+02 -.745829103E+02 -.749262321E+02 -.753170999E+02 -.757491117E+02 -.762155449E+02 -.767095558E+02 -.772243638E+02 -.777534126E+02 -.782905048E+02 -.788299075E+02 -.793664286E+02 -.798954660E+02 -.804130311E+02 -.809157514E+02 -.814008547E+02 -.818661393E+02 -.823099346E+02 -.827310536E+02 -.831287429E+02 -.835026293E+02 -.838526688E+02 -.841790958E+02 -.844823765E+02 -.847631654E+02 -.850222658E+02 -.852605952E+02 -.854791546E+02 -.856790012E+02 -.858612261E+02 -.860269338E+02 -.861772260E+02 -.863131862E+02 -.864358669E+02 -.865462775E+02 -.866453723E+02 -.867340377E+02 -.868130781E+02 -.868831976E+02 -.869449783E+02 -.869988507E+02 -.870450551E+02 -.870835896E+02 -.871141406E+02 -.871359894E+02 -.871478871E+02 -.871478871E+02
 -.872034642E+02 -.872034642E+02 -.871943808E+02 -.871773686E+02 -.871530312E+02 -.871215529E+02 -.870827952E+02 -.870363674E+02 -.869816785E+02 -.869179739E+02 -.868443634E+02 -.867598403E+02 -.866632967E+02 -.865535346E+02 -.864292760E+02 -.862891718E+02 -.861318112E+02 -.859557330E+02 -.857594382E+02 -.855414065E+02 -.853001157E+02 -.850340669E+02 -.847418140E+02 -.844219997E+02 -.840733981E+02 -.836949647E+02 -.832858929E+02 -.828456791E+02 -.823741931E+02 -.818717556E+02 -.813392194E+02 -.807780522E+02 -.801904187E+02 -.795792568E+02 -.789483433E+02 -.783023434E+02 -.776468363E+02 -.769883123E+02 -.763341312E+02 -.756924394E+02 -.750720387E+02 -.744822057E+02 -.739324630E+02 -.734323068E+02 -.729909012E+02 -.726167518E+02 -.723173782E+02 -.720990043E+02 -.719662887E+02 -.719221154E+02 -.719674606E+02 -.721013469E+02 -.723208893E+02 -.726214281E+02 -.729967380E+02 -.734392984E+02 -.739406022E+02 -.744914840E+02 -.750824460E+02 -.757039640E+02 -.763467596E+02 -.770020290E+02 -.776616239E+02 -.783181817E+02 -.789652100E+02 -.795971265E+02 -.802092630E+02 -.807978392E+02 -.813599136E+02 -.818933172E+02 -.823965779E+02 -.828688380E+02 -.833097713E+02 -.837195023E+02 -.840985282E+02 -.844476489E+02 -.847679016E+02 -.850605045E+02 -.853268069E+02 -.855682466E+02 -.857863146E+02 -.859825249E+02 -.861583905E+02 -.863154045E+02 -.864550242E+02 -.865786596E+02 -.866876640E+02 -.867833264E+02 -.868668656E+02 -.869394245E+02 -.870020635E+02 -.870557533E+02 -.871013645E+02 -.871396536E+02 -.871712429E+02 -.871965924E+02 -.872159603E+02 -.872293481E+02 -.872364253E+02 -.872364253E+02
 -.873124779E+02 -.873124779E+02 -.873093856E+02 -.873029150E+02 -.872925556E+02 -.872776239E+02 -.872572980E+02 -.872306399E+02 -.871966094E+02 -.871540713E+02 -.871017994E+02 -.870384764E+02 -.869626932E+02 -.868729473E+02 -.867676410E+02 -.866450813E+02 -.865034804E+02 -.863409600E+02 -.861555574E+02 -.859452370E+02 -.857079065E+02 -.854414391E+02 -.851437039E+02 -.848126038E+02 -.844461245E+02 -.840423933E+02 -.835997508E+02 -.831168349E+02 -.825926775E+02 -.820268144E+02 -.814194059E+02 -.807713669E+02 -.800845023E+02 -.793616418E+02 -.786067676E+02 -.778251267E+02 -.770233147E+02 -.762093219E+02 -.753925255E+02 -.745836183E+02 -.737944599E+02 -.730378443E+02 -.723271799E+02 -.716760866E+02 -.710979226E+02 -.706052616E+02 -.702093515E+02 -.699195920E+02 -.697430703E+02 -.696841951E+02 -.697444630E+02 -.699223769E+02 -.702135275E+02 -.706108271E+02 -.711048755E+02 -.716844240E+02 -.723368982E+02 -.730489393E+02 -.738069263E+02 -.745974499E+02 -.754077150E+02 -.762258606E+02 -.770411926E+02 -.778443320E+02 -.786272869E+02 -.793834592E+02 -.801076000E+02 -.807957241E+02 -.814449987E+02 -.820536159E+02 -.826206567E+02 -.831459566E+02 -.836299751E+02 -.840736748E+02 -.844784122E+02 -.848458400E+02 -.851778236E+02 -.854763695E+02 -.857435659E+02 -.859815345E+02 -.861923916E+02 -.863782187E+02 -.865410401E+02 -.866828062E+02 -.868053837E+02 -.869105487E+02 -.869999837E+02 -.870752781E+02 -.871379295E+02 -.871893479E+02 -.872308599E+02 -.872637136E+02 -.872890838E+02 -.873080761E+02 -.873217297E+02 -.873310175E+02 -.873368437E+02 -.873400346E+02 -.873413235E+02 -.873413235E+02
 -.874398289E+02 -.874398289E+02 -.874438313E+02 -.874498905E+02 -.874562252E+02 -.874611744E+02 -.874631583E+02 -.874606434E+02 -.874521117E+02 -.874360322E+02 -.874108364E+02 -.873748958E+02 -.873265011E+02 -.872638449E+02 -.871850050E+02 -.870879317E+02 -.869704366E+02 -.868301851E+02 -.866646934E+02 -.864713295E+02 -.862473214E+02 -.859897722E+02 -.856956851E+02 -.853619988E+02 -.849856374E+02 -.845635750E+02 -.840929190E+02 -.835710127E+02 -.829955610E+02 -.823647786E+02 -.816775614E+02 -.809336810E+02 -.801339973E+02 -.792806843E+02 -.783774600E+02 -.774298072E+02 -.764451700E+02 -.754331034E+02 -.744053548E+02 -.733758499E+02 -.723605600E+02 -.713772263E+02 -.704449296E+02 -.695834999E+02 -.688127809E+02 -.681517791E+02 -.676177490E+02 -.672252827E+02 -.669854831E+02 -.669052998E+02 -.669870990E+02 -.672285147E+02 -.676225973E+02 -.681582441E+02 -.688208630E+02 -.695931994E+02 -.704562471E+02 -.713901621E+02 -.723751142E+02 -.733920225E+02 -.744231451E+02 -.754525105E+02 -.764661922E+02 -.774524419E+02 -.784017037E+02 -.793065324E+02 -.801614433E+02 -.809627169E+02 -.817081770E+02 -.823969612E+02 -.830292951E+02 -.836062792E+02 -.841296950E+02 -.846018332E+02 -.850253450E+02 -.854031170E+02 -.857381681E+02 -.860335663E+02 -.862923635E+02 -.865175460E+02 -.867119986E+02 -.868784793E+02 -.870196042E+02 -.871378390E+02 -.872354975E+02 -.873147443E+02 -.873776025E+02 -.874259636E+02 -.874616011E+02 -.874861855E+02 -.875013032E+02 -.875084760E+02 -.875091843E+02 -.875048934E+02 -.874970824E+02 -.874872791E+02 -.874770984E+02 -.874682897E+02 -.874627902E+02 -.874627902E+02
 -.875851826E+02 -.875851826E+02 -.875973898E+02 -.876179905E+02 -.876437876E+02 -.876720461E+02 -.877003685E+02 -.877265935E+02 -.877487134E+02 -.877648056E+02 -.877729741E+02 -.877713008E+02 -.877578025E+02 -.877303928E+02 -.876868490E+02 -.876247821E+02 -.875416098E+02 -.874345339E+02 -.873005211E+02 -.871362889E+02 -.869382982E+02 -.867027532E+02 -.864256124E+02 -.861026125E+02 -.857293086E+02 -.853011352E+02 -.848134916E+02 -.842618572E+02 -.836419401E+02 -.829498654E+02 -.821824044E+02 -.813372492E+02 -.804133303E+02 -.794111745E+02 -.783332932E+02 -.771845859E+02 -.759727364E+02 -.747085695E+02 -.734063288E+02 -.720838268E+02 -.707624172E+02 -.694667346E+02 -.682241599E+02 -.670639836E+02 -.660162673E+02 -.651104426E+02 -.643737296E+02 -.638295004E+02 -.634957449E+02 -.633838127E+02 -.634975835E+02 -.638331784E+02 -.643792487E+02 -.651178051E+02 -.660254766E+02 -.670750437E+02 -.682370753E+02 -.694815107E+02 -.707790600E+02 -.721023427E+02 -.734267246E+02 -.747308526E+02 -.759969141E+02 -.772106658E+02 -.783612827E+02 -.794410808E+02 -.804451599E+02 -.813710080E+02 -.822180974E+02 -.829874958E+02 -.836815096E+02 -.843033650E+02 -.848569341E+02 -.853465051E+02 -.857765944E+02 -.861517972E+02 -.864766726E+02 -.867556574E+02 -.869930057E+02 -.871927473E+02 -.873586641E+02 -.874942783E+02 -.876028519E+02 -.876873933E+02 -.877506706E+02 -.877952292E+02 -.878234132E+02 -.878373906E+02 -.878391803E+02 -.878306832E+02 -.878137158E+02 -.877900494E+02 -.877614529E+02 -.877297443E+02 -.876968508E+02 -.876648811E+02 -.876362132E+02 -.876136038E+02 -.876003227E+02 -.876003227E+02
 -.877472285E+02 -.877472285E+02 -.877687010E+02 -.878057787E+02 -.878537256E+02 -.879086567E+02 -.879673171E+02 -.880269066E+02 -.880849390E+02 -.881391272E+02 -.881872896E+02 -.882272698E+02 -.882568687E+02 -.882737843E+02 -.882755572E+02 -.882595207E+02 -.882227543E+02 -.881620399E+02 -.880738210E+02 -.879541653E+02 -.877987324E+02 -.876027477E+02 -.873609864E+02 -.870677695E+02 -.867169786E+02 -.863020937E+02 -.858162614E+02 -.852524024E+02 -.846033667E+02 -.838621470E+02 -.830221606E+02 -.820776088E+02 -.810239214E+02 -.798582897E+02 -.785802844E+02 -.771925444E+02 -.757015123E+02 -.741181721E+02 -.724587279E+02 -.707451402E+02 -.690054197E+02 -.672735638E+02 -.655890223E+02 -.639955975E+02 -.625397277E+02 -.612681748E+02 -.602252342E+02 -.594496927E+02 -.589718598E+02 -.588110551E+02 -.589739174E+02 -.594538093E+02 -.602314130E+02 -.612764204E+02 -.625500462E+02 -.640079967E+02 -.656035113E+02 -.672901532E+02 -.690241215E+02 -.707659677E+02 -.724816960E+02 -.741432967E+02 -.757288104E+02 -.772220342E+02 -.786119850E+02 -.798922211E+02 -.810601039E+02 -.821160634E+02 -.830629084E+02 -.839052087E+02 -.846487624E+02 -.853001514E+02 -.858663811E+02 -.863545992E+02 -.867718817E+02 -.871250776E+02 -.874207010E+02 -.876648631E+02 -.878632330E+02 -.880210234E+02 -.881429933E+02 -.882334633E+02 -.882963404E+02 -.883351496E+02 -.883530687E+02 -.883529675E+02 -.883374483E+02 -.883088889E+02 -.882694881E+02 -.882213136E+02 -.881663551E+02 -.881065825E+02 -.880440131E+02 -.879807899E+02 -.879192758E+02 -.878621682E+02 -.878126412E+02 -.877745241E+02 -.877525268E+02 -.877525268E+02
 -.879234804E+02 -.879234804E+02 -.879551584E+02 -.880104456E+02 -.880829753E+02 -.881676647E+02 -.882603885E+02 -.883577217E+02 -.884567362E+02 -.885548366E+02 -.886496269E+02 -.887387981E+02 -.888200334E+02 -.888909227E+02 -.889488856E+02 -.889910992E+02 -.890144272E+02 -.890153515E+02 -.889899023E+02 -.889335900E+02 -.888413364E+02 -.887074091E+02 -.885253597E+02 -.882879720E+02 -.879872238E+02 -.876142708E+02 -.871594624E+02 -.866124019E+02 -.859620667E+02 -.851970059E+02 -.843056378E+02 -.832766693E+02 -.820996607E+02 -.807657567E+02 -.792685997E+02 -.776054275E+02 -.757783402E+02 -.737956934E+02 -.716735358E+02 -.694369655E+02 -.671212244E+02 -.647723032E+02 -.624467918E+02 -.602107077E+02 -.581370835E+02 -.563022158E+02 -.547806835E+02 -.536395109E+02 -.529321436E+02 -.526931257E+02 -.529344130E+02 -.536440519E+02 -.547875008E+02 -.563113163E+02 -.581484763E+02 -.602244042E+02 -.624628057E+02 -.647906506E+02 -.671419236E+02 -.694600370E+02 -.716990024E+02 -.738235800E+02 -.758086739E+02 -.776382375E+02 -.793039173E+02 -.808036149E+02 -.821400945E+02 -.833197154E+02 -.843513340E+02 -.852453914E+02 -.860131814E+02 -.866662861E+02 -.872161559E+02 -.876738126E+02 -.880496507E+02 -.883533177E+02 -.885936530E+02 -.887786719E+02 -.889155813E+02 -.890108166E+02 -.890700932E+02 -.890984668E+02 -.891003973E+02 -.890798156E+02 -.890401895E+02 -.889845898E+02 -.889157546E+02 -.888361544E+02 -.887480572E+02 -.886535965E+02 -.885548437E+02 -.884538883E+02 -.883529295E+02 -.882543838E+02 -.881610152E+02 -.880760952E+02 -.880036031E+02 -.879484806E+02 -.879169548E+02 -.879169548E+02
 -.881101253E+02 -.881101253E+02 -.881527453E+02 -.882276188E+02 -.883266989E+02 -.884436925E+02 -.885736205E+02 -.887124755E+02 -.888569513E+02 -.890042284E+02 -.891517992E+02 -.892973240E+02 -.894385071E+02 -.895729878E+02 -.896982401E+02 -.898114758E+02 -.899095498E+02 -.899888617E+02 -.900452543E+02 -.900739051E+02 -.900692122E+02 -.900246724E+02 -.899327558E+02 -.897847766E+02 -.895707681E+02 -.892793681E+02 -.888977271E+02 -.884114550E+02 -.878046279E+02 -.870598842E+02 -.861586441E+02 -.850814980E+02 -.838088131E+02 -.823216154E+02 -.806028032E+02 -.786387429E+02 -.764212790E+02 -.739501501E+02 -.712357497E+02 -.683020754E+02 -.651895982E+02 -.619576426E+02 -.586857237E+02 -.554731763E+02 -.524363884E+02 -.497030898E+02 -.474035191E+02 -.456589345E+02 -.445687696E+02 -.441985659E+02 -.445712403E+02 -.456638790E+02 -.474109435E+02 -.497130031E+02 -.524488029E+02 -.554881071E+02 -.587031892E+02 -.619776642E+02 -.652122005E+02 -.683272860E+02 -.712635995E+02 -.739806730E+02 -.764545122E+02 -.786747269E+02 -.806415812E+02 -.823632342E+02 -.838533223E+02 -.851289500E+02 -.862090943E+02 -.871133905E+02 -.878612504E+02 -.884712555E+02 -.889607688E+02 -.893457145E+02 -.896404823E+02 -.898579196E+02 -.900093850E+02 -.901048392E+02 -.901529587E+02 -.901612605E+02 -.901362292E+02 -.900834416E+02 -.900076861E+02 -.899130742E+02 -.898031455E+02 -.896809647E+02 -.895492140E+02 -.894102803E+02 -.892663420E+02 -.891194562E+02 -.889716509E+02 -.888250268E+02 -.886818732E+02 -.885448049E+02 -.884169291E+02 -.883020525E+02 -.882049426E+02 -.881316608E+02 -.880899908E+02 -.880899908E+02
 -.883019592E+02 -.883019592E+02 -.883559615E+02 -.884512728E+02 -.885781674E+02 -.887291686E+02 -.888984928E+02 -.890816188E+02 -.892749514E+02 -.894755550E+02 -.896809404E+02 -.898888883E+02 -.900973012E+02 -.903040708E+02 -.905069573E+02 -.907034713E+02 -.908907544E+02 -.910654542E+02 -.912235872E+02 -.913603897E+02 -.914701485E+02 -.915460140E+02 -.915797894E+02 -.915616993E+02 -.914801371E+02 -.913213980E+02 -.910694060E+02 -.907054514E+02 -.902079628E+02 -.895523495E+02 -.887109642E+02 -.876532545E+02 -.863461910E+02 -.847550845E+02 -.828449237E+02 -.805823849E+02 -.779386631E+02 -.748932535E+02 -.714387464E+02 -.675865696E+02 -.633734015E+02 -.588676680E+02 -.541751293E+02 -.494421119E+02 -.448545456E+02 -.406308375E+02 -.370070438E+02 -.342140882E+02 -.324490852E+02 -.318457994E+02 -.324517434E+02 -.342194084E+02 -.370150335E+02 -.406415080E+02 -.448679120E+02 -.494581931E+02 -.541939480E+02 -.588892510E+02 -.633977794E+02 -.676137770E+02 -.714688221E+02 -.749262404E+02 -.779746081E+02 -.806213393E+02 -.828869430E+02 -.848002285E+02 -.863945239E+02 -.877048444E+02 -.887658837E+02 -.896106750E+02 -.902697745E+02 -.907708329E+02 -.911384435E+02 -.913941799E+02 -.915567527E+02 -.916422374E+02 -.916643364E+02 -.916346511E+02 -.915629484E+02 -.914574116E+02 -.913248713E+02 -.911710125E+02 -.910005611E+02 -.908174478E+02 -.906249542E+02 -.904258434E+02 -.902224776E+02 -.900169281E+02 -.898110797E+02 -.896067357E+02 -.894057275E+02 -.892100347E+02 -.890219242E+02 -.888441142E+02 -.886799773E+02 -.885337937E+02 -.884110733E+02 -.883189702E+02 -.882668163E+02 -.882668163E+02
 -.884924533E+02 -.884924533E+02 -.885578895E+02 -.886737912E+02 -.888288135E+02 -.890143645E+02 -.892239350E+02 -.894525813E+02 -.896965244E+02 -.899528358E+02 -.902191877E+02 -.904936502E+02 -.907745210E+02 -.910601770E+02 -.913489369E+02 -.916389286E+02 -.919279520E+02 -.922133321E+02 -.924917547E+02 -.927590772E+02 -.930101100E+02 -.932383589E+02 -.934357227E+02 -.935921395E+02 -.936951751E+02 -.937295517E+02 -.936766152E+02 -.935137497E+02 -.932137543E+02 -.927442145E+02 -.920669213E+02 -.911374196E+02 -.899048097E+02 -.883119762E+02 -.862964831E+02 -.837924451E+02 -.807337590E+02 -.770591341E+02 -.727193688E+02 -.676872349E+02 -.619700731E+02 -.556246912E+02 -.487732941E+02 -.416179015E+02 -.344491226E+02 -.276435778E+02 -.216435103E+02 -.169135404E+02 -.138747640E+02 -.128263836E+02 -.138775926E+02 -.169192019E+02 -.216520137E+02 -.276549364E+02 -.344633542E+02 -.416350285E+02 -.487933434E+02 -.556476946E+02 -.619960669E+02 -.677162604E+02 -.727514722E+02 -.770943666E+02 -.807721770E+02 -.838341102E+02 -.863414623E+02 -.883603419E+02 -.899566397E+02 -.911927974E+02 -.921259356E+02 -.928069597E+02 -.932803299E+02 -.935842601E+02 -.937511692E+02 -.938082614E+02 -.937781555E+02 -.936795064E+02 -.935275909E+02 -.933348389E+02 -.931113044E+02 -.928650754E+02 -.926026257E+02 -.923291153E+02 -.920486442E+02 -.917644681E+02 -.914791812E+02 -.911948739E+02 -.909132709E+02 -.906358557E+02 -.903639885E+02 -.900990216E+02 -.898424223E+02 -.895959066E+02 -.893615965E+02 -.891422090E+02 -.889412905E+02 -.887635142E+02 -.886150613E+02 -.885041131E+02 -.884414911E+02 -.884414911E+02
 -.886739881E+02 -.886739881E+02 -.887504384E+02 -.888862287E+02 -.890685143E+02 -.892876972E+02 -.895366457E+02 -.898100975E+02 -.901041992E+02 -.904161498E+02 -.907439205E+02 -.910860311E+02 -.914413654E+02 -.918090132E+02 -.921881271E+02 -.925777838E+02 -.929768418E+02 -.933837851E+02 -.937965447E+02 -.942122871E+02 -.946271584E+02 -.950359725E+02 -.954318267E+02 -.958056305E+02 -.961455287E+02 -.964361988E+02 -.966580055E+02 -.967859937E+02 -.967887112E+02 -.966268619E+02 -.962518137E+02 -.956040218E+02 -.946114819E+02 -.931884141E+02 -.912344983E+02 -.886351459E+02 -.852635114E+02 -.809852058E+02 -.756669566E+02 -.691906924E+02 -.614745798E+02 -.525021780E+02 -.423597115E+02 -.312790104E+02 -.196793861E+02 -.819542342E+01 0.232971557E+01 0.109109333E+02 0.165684405E+02 0.185499305E+02 0.165654619E+02 0.109049710E+02 0.232075961E+01 -.820738830E+01 -.196943802E+02 -.312970593E+02 -.423808460E+02 -.525264342E+02 -.615019994E+02 -.692213226E+02 -.757008506E+02 -.810224223E+02 -.853041154E+02 -.886792085E+02 -.912820969E+02 -.932396327E+02 -.946664110E+02 -.956627587E+02 -.963144624E+02 -.966935330E+02 -.968595223E+02 -.968610683E+02 -.967374732E+02 -.965201942E+02 -.962341905E+02 -.958990998E+02 -.955302446E+02 -.951394773E+02 -.947358810E+02 -.943263453E+02 -.939160352E+02 -.935087730E+02 -.931073465E+02 -.927137599E+02 -.923294395E+02 -.919554041E+02 -.915924101E+02 -.912410804E+02 -.909020242E+02 -.905759558E+02 -.902638214E+02 -.899669409E+02 -.896871773E+02 -.894271446E+02 -.891904693E+02 -.889821272E+02 -.888088772E+02 -.886798279E+02 -.886071766E+02 -.886071766E+02
 -.888382772E+02 -.888382772E+02 -.889247928E+02 -.890788025E+02 -.892861417E+02 -.895363490E+02 -.898217898E+02 -.901369865E+02 -.904781079E+02 -.908425775E+02 -.912287702E+02 -.916357751E+02 -.920632054E+02 -.925110397E+02 -.929794829E+02 -.934688356E+02 -.939793607E+02 -.945111360E+02 -.950638839E+02 -.956367613E+02 -.962280984E+02 -.968350641E+02 -.974532383E+02 -.980760613E+02 -.986941279E+02 -.992942839E+02 -.998584778E+02 -.100362311E+03 -.100773222E+03 -.101048249E+03 -.101131297E+03 -.100949889E+03 -.100411389E+03 -.993988092E+02 -.977664302E+02 -.953357310E+02 -.918925140E+02 -.871866896E+02 -.809370209E+02 -.728442326E+02 -.626171949E+02 -.500181383E+02 -.349333425E+02 -.174740517E+02 0.189407441E+01 0.222097437E+02 0.419079001E+02 0.588314733E+02 0.704918138E+02 0.746971312E+02 0.704887083E+02 0.588252567E+02 0.418985612E+02 0.221972658E+02 0.187843495E+01 -.174928810E+02 -.349553957E+02 -.500434555E+02 -.626458224E+02 -.728762228E+02 -.809724328E+02 -.872255887E+02 -.919349727E+02 -.953818286E+02 -.978162534E+02 -.994524521E+02 -.100468953E+03 -.101011484E+03 -.101197040E+03 -.101118265E+03 -.100847644E+03 -.100441280E+03 -.999421419E+02 -.993827972E+02 -.987876502E+02 -.981747561E+02 -.975572704E+02 -.969445964E+02 -.963432871E+02 -.957577497E+02 -.951907935E+02 -.946440555E+02 -.941183297E+02 -.936138241E+02 -.931303631E+02 -.926675494E+02 -.922248987E+02 -.918019570E+02 -.913984108E+02 -.910141987E+02 -.906496327E+02 -.903055415E+02 -.899834445E+02 -.896857721E+02 -.894161490E+02 -.891797621E+02 -.889838415E+02 -.888382914E+02 -.887565181E+02 -.887565181E+02
 -.889769731E+02 -.889769731E+02 -.890720572E+02 -.892416098E+02 -.894703786E+02 -.897472103E+02 -.900640905E+02 -.904154169E+02 -.907974470E+02 -.912078800E+02 -.916455388E+02 -.921101257E+02 -.926020345E+02 -.931221996E+02 -.936719707E+02 -.942530017E+02 -.948671400E+02 -.955163082E+02 -.962023633E+02 -.969269192E+02 -.976911157E+02 -.984953095E+02 -.993386594E+02 -.100218568E+03 -.101129931E+03 -.102064125E+03 -.103007671E+03 -.103940438E+03 -.104833287E+03 -.105644969E+03 -.106318092E+03 -.106773920E+03 -.106905745E+03 -.106570592E+03 -.105579064E+03 -.103683314E+03 -.100563527E+03 -.958140223E+02 -.889314421E+02 -.793097761E+02 -.662506931E+02 -.490032833E+02 -.268551314E+02 0.694260558E+00 0.336402686E+02 0.710302510E+02 0.110388297E+03 0.147161539E+03 0.174639301E+03 0.185276433E+03 0.174636094E+03 0.147155119E+03 0.110378653E+03 0.710173632E+02 0.336241135E+02 0.674807766E+00 -.268779188E+02 -.490294487E+02 -.662802863E+02 -.793428539E+02 -.889680683E+02 -.958542680E+02 -.100607470E+03 -.103731041E+03 -.105630670E+03 -.106626178E+03 -.106965422E+03 -.106837808E+03 -.106386319E+03 -.105717672E+03 -.104910612E+03 -.104022540E+03 -.103094713E+03 -.102156278E+03 -.101227370E+03 -.100321478E+03 -.994472237E+02 -.986097115E+02 -.978115329E+02 -.970535161E+02 -.963352825E+02 -.956556580E+02 -.950129772E+02 -.944053094E+02 -.938306278E+02 -.932869406E+02 -.927723960E+02 -.922853751E+02 -.918245804E+02 -.913891303E+02 -.909786694E+02 -.905935046E+02 -.902347786E+02 -.899046966E+02 -.896068242E+02 -.893464791E+02 -.891312504E+02 -.889716816E+02 -.888821735E+02 -.888821735E+02
 -.890824057E+02 -.890824057E+02 -.891840470E+02 -.893655134E+02 -.896107433E+02 -.899080795E+02 -.902492481E+02 -.906285878E+02 -.910424685E+02 -.914888556E+02 -.919669828E+02 -.924771077E+02 -.930203291E+02 -.935984492E+02 -.942138672E+02 -.948694924E+02 -.955686660E+02 -.963150803E+02 -.971126836E+02 -.979655551E+02 -.988777330E+02 -.998529706E+02 -.100894389E+03 -.102003983E+03 -.103181926E+03 -.104425587E+03 -.105728160E+03 -.107076763E+03 -.108449796E+03 -.109813318E+03 -.111116055E+03 -.112282596E+03 -.113204130E+03 -.113725918E+03 -.113630468E+03 -.112615153E+03 -.110262866E+03 -.106004348E+03 -.990714338E+02 -.884423121E+02 -.727842924E+02 -.504090365E+02 -.192742842E+02 0.228978008E+02 0.782516664E+02 0.147943483E+03 0.230438481E+03 0.318556282E+03 0.395347743E+03 0.431403030E+03 0.395344462E+03 0.318549714E+03 0.230428614E+03 0.147930297E+03 0.782351359E+02 0.228778938E+02 -.192976065E+02 -.504358199E+02 -.728145894E+02 -.884761828E+02 -.991089454E+02 -.106045576E+03 -.110307893E+03 -.112664070E+03 -.113683375E+03 -.113782924E+03 -.113265351E+03 -.112348160E+03 -.111186098E+03 -.109887986E+03 -.108529246E+03 -.107161158E+03 -.105817676E+03 -.104520406E+03 -.103282240E+03 -.102109987E+03 -.101006281E+03 -.999709508E+02 -.990019945E+02 -.980962784E+02 -.972500273E+02 -.964591676E+02 -.957195668E+02 -.950271997E+02 -.943782651E+02 -.937692700E+02 -.931970966E+02 -.926590612E+02 -.921529771E+02 -.916772277E+02 -.912308615E+02 -.908137181E+02 -.904265975E+02 -.900714886E+02 -.897518749E+02 -.894731445E+02 -.892431344E+02 -.890728545E+02 -.889774456E+02 -.889774456E+02
 -.891483638E+02 -.891483638E+02 -.892541265E+02 -.894430897E+02 -.896986929E+02 -.900089740E+02 -.903655097E+02 -.907626181E+02 -.911967604E+02 -.916660943E+02 -.921701437E+02 -.927095551E+02 -.932859219E+02 -.939016574E+02 -.945599045E+02 -.952644703E+02 -.960197752E+02 -.968308057E+02 -.977030611E+02 -.986424780E+02 -.996553186E+02 -.100747997E+03 -.101926813E+03 -.103197556E+03 -.104564905E+03 -.106031559E+03 -.107596969E+03 -.109255516E+03 -.110993888E+03 -.112787359E+03 -.114594484E+03 -.116349567E+03 -.117951968E+03 -.119250922E+03 -.120023933E+03 -.119945975E+03 -.118545499E+03 -.115141414E+03 -.108752763E+03 -.979693848E+02 -.807679714E+02 -.542548318E+02 -.143197333E+02 0.447904477E+02 0.130881391E+03 0.253842107E+03 0.424194256E+03 0.647068891E+03 0.903288738E+03 0.109563679E+04 0.903285412E+03 0.647062234E+03 0.424184253E+03 0.253828740E+03 0.130864632E+03 0.447702650E+02 -.143433803E+02 -.542819903E+02 -.807986957E+02 -.980037369E+02 -.108790812E+03 -.115183238E+03 -.118591184E+03 -.119995615E+03 -.120077631E+03 -.119308791E+03 -.118014128E+03 -.116416150E+03 -.114665633E+03 -.112863224E+03 -.111074631E+03 -.109341308E+03 -.107687993E+03 -.106128004E+03 -.104666971E+03 -.103305447E+03 -.102040738E+03 -.100868163E+03 -.997819297E+02 -.987757247E+02 -.978431117E+02 -.969777927E+02 -.961737768E+02 -.954254858E+02 -.947278213E+02 -.940762065E+02 -.934666192E+02 -.928956225E+02 -.923604053E+02 -.918588377E+02 -.913895538E+02 -.909520677E+02 -.905469390E+02 -.901760002E+02 -.898426674E+02 -.895523585E+02 -.893130554E+02 -.891360507E+02 -.890369410E+02 -.890369410E+02
 -.891707938E+02 -.891707938E+02 -.892779615E+02 -.894694820E+02 -.897286267E+02 -.900433316E+02 -.904051249E+02 -.908083210E+02 -.912494156E+02 -.917266370E+02 -.922396137E+02 -.927891326E+02 -.933769652E+02 -.940057455E+02 -.946788860E+02 -.954005209E+02 -.961754655E+02 -.970091834E+02 -.979077489E+02 -.988777938E+02 -.999264198E+02 -.101061056E+03 -.102289233E+03 -.103618225E+03 -.105054509E+03 -.106602958E+03 -.108265638E+03 -.110040067E+03 -.111916670E+03 -.113875128E+03 -.115879102E+03 -.117868665E+03 -.119749404E+03 -.121376711E+03 -.122533017E+03 -.122894604E+03 -.121982749E+03 -.119090907E+03 -.113174382E+03 -.102679511E+03 -.852719049E+02 -.573892575E+02 -.134753834E+02 0.553925532E+02 0.164086021E+03 0.338521326E+03 0.626183104E+03 0.111874125E+04 0.200232844E+04 0.367243408E+04 0.200232510E+04 0.111873457E+04 0.626173056E+03 0.338507899E+03 0.164069187E+03 0.553722791E+02 -.134991381E+02 -.574165404E+02 -.853027711E+02 -.102714023E+03 -.113212610E+03 -.119132930E+03 -.122028653E+03 -.122944485E+03 -.122586978E+03 -.121434866E+03 -.119811877E+03 -.117935588E+03 -.115950619E+03 -.113951392E+03 -.111997845E+03 -.110126326E+03 -.108357166E+03 -.106699947E+03 -.105157161E+03 -.103726747E+03 -.102403837E+03 -.101181954E+03 -.100053817E+03 -.990118853E+02 -.980487063E+02 -.971571422E+02 -.963305068E+02 -.955626462E+02 -.948479837E+02 -.941815462E+02 -.935589822E+02 -.929765821E+02 -.924313092E+02 -.919208495E+02 -.914436878E+02 -.909992216E+02 -.905879239E+02 -.902115702E+02 -.898735502E+02 -.895792900E+02 -.893368183E+02 -.891575224E+02 -.890571525E+02 -.890571525E+02
 -.891482858E+02 -.891482858E+02 -.892540442E+02 -.894429997E+02 -.896985927E+02 -.900088619E+02 -.903653843E+02 -.907624784E+02 -.911966057E+02 -.916659241E+02 -.921699575E+02 -.927093528E+02 -.932857034E+02 -.939014227E+02 -.945596536E+02 -.952642033E+02 -.960194923E+02 -.968305072E+02 -.977027471E+02 -.986421489E+02 -.996549746E+02 -.100747638E+03 -.101926441E+03 -.103197170E+03 -.104564505E+03 -.106031145E+03 -.107596544E+03 -.109255077E+03 -.110993438E+03 -.112786898E+03 -.114594012E+03 -.116349084E+03 -.117951475E+03 -.119250421E+03 -.120023422E+03 -.119945456E+03 -.118544972E+03 -.115140880E+03 -.108752221E+03 -.979688371E+02 -.807674180E+02 -.542542733E+02 -.143191702E+02 0.447910149E+02 0.130881961E+03 0.253842681E+03 0.424194832E+03 0.647069469E+03 0.903289316E+03 0.109563737E+04 0.903285991E+03 0.647062813E+03 0.424184831E+03 0.253829315E+03 0.130865206E+03 0.447708356E+02 -.143428133E+02 -.542814273E+02 -.807981374E+02 -.980031837E+02 -.108790265E+03 -.115182697E+03 -.118590649E+03 -.119995088E+03 -.120077112E+03 -.119308280E+03 -.118013627E+03 -.116415658E+03 -.114665151E+03 -.112862752E+03 -.111074170E+03 -.109340859E+03 -.107687556E+03 -.106127579E+03 -.104666558E+03 -.103305048E+03 -.102040352E+03 -.100867791E+03 -.997815715E+02 -.987753811E+02 -.978427829E+02 -.969774791E+02 -.961734786E+02 -.954252033E+02 -.947275546E+02 -.940759559E+02 -.934663847E+02 -.928954043E+02 -.923602032E+02 -.918586518E+02 -.913893837E+02 -.909519131E+02 -.905467995E+02 -.901758750E+02 -.898425554E+02 -.895522585E+02 -.893129654E+02 -.891359683E+02 -.890368628E+02 -.890368628E+02
 -.890822492E+02 -.890822492E+02 -.891838818E+02 -.893653330E+02 -.896105426E+02 -.899078548E+02 -.902489968E+02 -.906283077E+02 -.910421583E+02 -.914885143E+02 -.919666096E+02 -.924767022E+02 -.930198911E+02 -.935979787E+02 -.942133642E+02 -.948689573E+02 -.955680990E+02 -.963144819E+02 -.971120542E+02 -.979648953E+02 -.988770435E+02 -.998522519E+02 -.100893642E+03 -.102003208E+03 -.103181124E+03 -.104424759E+03 -.105727307E+03 -.107075884E+03 -.108448895E+03 -.109812394E+03 -.111115108E+03 -.112281628E+03 -.113203143E+03 -.113724912E+03 -.113629444E+03 -.112614112E+03 -.110261809E+03 -.106003277E+03 -.990703485E+02 -.884412143E+02 -.727831831E+02 -.504079169E+02 -.192731553E+02 0.228989379E+02 0.782528104E+02 0.147944632E+03 0.230439636E+03 0.318557440E+03 0.395348903E+03 0.431404192E+03 0.395345623E+03 0.318550874E+03 0.230429772E+03 0.147931451E+03 0.782362854E+02 0.228790376E+02 -.192964698E+02 -.504346913E+02 -.728134701E+02 -.884750739E+02 -.991078481E+02 -.106044491E+03 -.110306822E+03 -.112663013E+03 -.113682334E+03 -.113781900E+03 -.113264346E+03 -.112347173E+03 -.111185131E+03 -.109887041E+03 -.108528322E+03 -.107160257E+03 -.105816799E+03 -.104519554E+03 -.103281412E+03 -.102109185E+03 -.101005507E+03 -.999702044E+02 -.990012765E+02 -.980955896E+02 -.972493683E+02 -.964585389E+02 -.957189690E+02 -.950266334E+02 -.943777306E+02 -.937687677E+02 -.931966266E+02 -.926586237E+02 -.921525721E+02 -.916768549E+02 -.912305206E+02 -.908134083E+02 -.904263179E+02 -.900712376E+02 -.897516506E+02 -.894729440E+02 -.892429540E+02 -.890726892E+02 -.889772889E+02 -.889772889E+02
 -.889767372E+02 -.889767372E+02 -.890718083E+02 -.892413380E+02 -.894700764E+02 -.897468720E+02 -.900637122E+02 -.904149953E+02 -.907969800E+02 -.912073661E+02 -.916449768E+02 -.921095152E+02 -.926013750E+02 -.931214911E+02 -.936712134E+02 -.942521959E+02 -.948662863E+02 -.955154072E+02 -.962014157E+02 -.969259259E+02 -.976900775E+02 -.984942273E+02 -.993375344E+02 -.100217401E+03 -.101128723E+03 -.102062878E+03 -.103006386E+03 -.103939116E+03 -.104831929E+03 -.105643577E+03 -.106316667E+03 -.106772464E+03 -.106904258E+03 -.106569077E+03 -.105577522E+03 -.103681747E+03 -.100561936E+03 -.958124089E+02 -.889298080E+02 -.793081231E+02 -.662490228E+02 -.490015974E+02 -.268534315E+02 0.695972588E+00 0.336419911E+02 0.710319822E+02 0.110390035E+03 0.147163282E+03 0.174641048E+03 0.185278181E+03 0.174637843E+03 0.147156866E+03 0.110380396E+03 0.710191012E+02 0.336258445E+02 0.676529886E+00 -.268762072E+02 -.490277493E+02 -.662786010E+02 -.793411843E+02 -.889664160E+02 -.958526347E+02 -.100605858E+03 -.103729451E+03 -.105629103E+03 -.106624637E+03 -.106963908E+03 -.106836323E+03 -.106384864E+03 -.105716248E+03 -.104909221E+03 -.104021183E+03 -.103093392E+03 -.102154993E+03 -.101226125E+03 -.100320272E+03 -.994460580E+02 -.986085876E+02 -.978104518E+02 -.970524789E+02 -.963342902E+02 -.956547114E+02 -.950120772E+02 -.944044567E+02 -.938298230E+02 -.932861841E+02 -.927716883E+02 -.922847164E+02 -.918239706E+02 -.913885690E+02 -.909781561E+02 -.905930382E+02 -.902343576E+02 -.899043188E+02 -.896064864E+02 -.893461772E+02 -.891309787E+02 -.889714327E+02 -.888819375E+02 -.888819375E+02
 -.888379607E+02 -.888379607E+02 -.889244589E+02 -.890784381E+02 -.892857365E+02 -.895358957E+02 -.898212826E+02 -.901364214E+02 -.904774819E+02 -.908418886E+02 -.912280169E+02 -.916349567E+02 -.920623214E+02 -.925100900E+02 -.929784677E+02 -.934677556E+02 -.939782163E+02 -.945099283E+02 -.950626136E+02 -.956354297E+02 -.962267067E+02 -.968336135E+02 -.974517302E+02 -.980744972E+02 -.986925092E+02 -.992926124E+02 -.998567550E+02 -.100360538E+03 -.100771402E+03 -.101046383E+03 -.101129387E+03 -.100947937E+03 -.100409396E+03 -.993967785E+02 -.977643633E+02 -.953336300E+02 -.918903811E+02 -.871845269E+02 -.809348306E+02 -.728420168E+02 -.626149560E+02 -.500158785E+02 -.349310640E+02 -.174717568E+02 0.189638333E+01 0.222120643E+02 0.419102301E+02 0.588338103E+02 0.704941555E+02 0.746994752E+02 0.704910523E+02 0.588275982E+02 0.419008980E+02 0.221995954E+02 0.188075515E+01 -.174905726E+02 -.349531014E+02 -.500411777E+02 -.626435633E+02 -.728739847E+02 -.809702180E+02 -.872233994E+02 -.919328111E+02 -.953796969E+02 -.978141537E+02 -.994503864E+02 -.100466924E+03 -.101009493E+03 -.101195089E+03 -.101116356E+03 -.100845780E+03 -.100439461E+03 -.999403710E+02 -.993810759E+02 -.987859802E+02 -.981731390E+02 -.975557078E+02 -.969430898E+02 -.963418380E+02 -.957563594E+02 -.951894634E+02 -.946427867E+02 -.941171233E+02 -.936126811E+02 -.931292843E+02 -.926665355E+02 -.922239501E+02 -.918010740E+02 -.913975934E+02 -.910134463E+02 -.906489446E+02 -.903049163E+02 -.899828802E+02 -.896852656E+02 -.894156962E+02 -.891793573E+02 -.889834773E+02 -.888379578E+02 -.887562018E+02 -.887562018E+02
 -.886735893E+02 -.886735893E+02 -.887500179E+02 -.888857698E+02 -.890680044E+02 -.892871267E+02 -.895360075E+02 -.898093864E+02 -.901034114E+02 -.904152828E+02 -.907429725E+02 -.910850010E+02 -.914402528E+02 -.918078180E+02 -.921868496E+02 -.925764245E+02 -.929754016E+02 -.933822651E+02 -.937949461E+02 -.942106112E+02 -.946254068E+02 -.950341468E+02 -.954299287E+02 -.958036620E+02 -.961434916E+02 -.964340951E+02 -.966558372E+02 -.967837631E+02 -.967864205E+02 -.966245133E+02 -.962494097E+02 -.956015647E+02 -.946089742E+02 -.931858583E+02 -.912318970E+02 -.886325017E+02 -.852608270E+02 -.809824839E+02 -.756642000E+02 -.691879037E+02 -.614717619E+02 -.524993338E+02 -.423568439E+02 -.312761221E+02 -.196764802E+02 -.819250278E+01 0.233264801E+01 0.109138745E+02 0.165713877E+02 0.185528806E+02 0.165684119E+02 0.109079180E+02 0.232370058E+01 -.820445629E+01 -.196914601E+02 -.312941540E+02 -.423779586E+02 -.525235674E+02 -.614991562E+02 -.692185059E+02 -.756980631E+02 -.810196669E+02 -.853013949E+02 -.886765256E+02 -.912794543E+02 -.932370330E+02 -.946638569E+02 -.956602527E+02 -.963120070E+02 -.966911308E+02 -.968571756E+02 -.968587795E+02 -.967352445E+02 -.965180279E+02 -.962320887E+02 -.958970646E+02 -.955282780E+02 -.951375812E+02 -.947340573E+02 -.943245956E+02 -.939143612E+02 -.935071762E+02 -.931058282E+02 -.927123214E+02 -.923280818E+02 -.919541280E+02 -.915912163E+02 -.912399692E+02 -.909009954E+02 -.905750090E+02 -.902629555E+02 -.899661541E+02 -.896864671E+02 -.894265071E+02 -.891898995E+02 -.889816178E+02 -.888084189E+02 -.886794081E+02 -.886067786E+02 -.886067786E+02
 -.884919703E+02 -.884919703E+02 -.885573804E+02 -.886732358E+02 -.888281964E+02 -.890136742E+02 -.892231628E+02 -.894517208E+02 -.896955712E+02 -.899517866E+02 -.902180405E+02 -.904924037E+02 -.907731747E+02 -.910587307E+02 -.913473910E+02 -.916372838E+02 -.919262093E+02 -.922114929E+02 -.924898203E+02 -.927570493E+02 -.930079906E+02 -.932361498E+02 -.934334261E+02 -.935897575E+02 -.936927101E+02 -.937270061E+02 -.936739916E+02 -.935110506E+02 -.932109824E+02 -.927413726E+02 -.920640123E+02 -.911344465E+02 -.899017753E+02 -.883088837E+02 -.862933355E+02 -.837892456E+02 -.807305109E+02 -.770558406E+02 -.727160332E+02 -.676838606E+02 -.619666634E+02 -.556212497E+02 -.487698242E+02 -.416144067E+02 -.344456064E+02 -.276400438E+02 -.216399620E+02 -.169099814E+02 -.138711979E+02 -.128228140E+02 -.138740230E+02 -.169156360E+02 -.216484551E+02 -.276513887E+02 -.344598208E+02 -.416315131E+02 -.487898496E+02 -.556442259E+02 -.619926266E+02 -.677128522E+02 -.727480994E+02 -.770910326E+02 -.807688852E+02 -.838308639E+02 -.863382647E+02 -.883571963E+02 -.899535493E+02 -.911897652E+02 -.921229647E+02 -.928040530E+02 -.932774904E+02 -.935814907E+02 -.937484725E+02 -.938056402E+02 -.937756124E+02 -.936770439E+02 -.935252113E+02 -.933325447E+02 -.931090977E+02 -.928629583E+02 -.926006002E+02 -.923271831E+02 -.920468071E+02 -.917627275E+02 -.914775384E+02 -.911933299E+02 -.909118264E+02 -.906345111E+02 -.903627436E+02 -.900978760E+02 -.898413746E+02 -.895949547E+02 -.893607372E+02 -.891414377E+02 -.889406009E+02 -.887628979E+02 -.886145067E+02 -.885036051E+02 -.884410096E+02 -.884410096E+02
 -.883013900E+02 -.883013900E+02 -.883553615E+02 -.884506183E+02 -.885774403E+02 -.887283553E+02 -.888975830E+02 -.890806051E+02 -.892738284E+02 -.894743190E+02 -.896795888E+02 -.898874198E+02 -.900957150E+02 -.903023669E+02 -.905051361E+02 -.907015335E+02 -.908887014E+02 -.910632872E+02 -.912213082E+02 -.913580006E+02 -.914676515E+02 -.915434113E+02 -.915770836E+02 -.915588930E+02 -.914772330E+02 -.913183990E+02 -.910663150E+02 -.907022715E+02 -.902046972E+02 -.895490014E+02 -.887075370E+02 -.876497516E+02 -.863426161E+02 -.847514410E+02 -.828412154E+02 -.805786155E+02 -.779348364E+02 -.748893733E+02 -.714348166E+02 -.675825941E+02 -.633693845E+02 -.588636134E+02 -.541710413E+02 -.494379945E+02 -.448504030E+02 -.406266739E+02 -.370028634E+02 -.342098952E+02 -.324448838E+02 -.318415939E+02 -.324475380E+02 -.342152073E+02 -.370108410E+02 -.406373283E+02 -.448637492E+02 -.494540516E+02 -.541898319E+02 -.588851643E+02 -.633937264E+02 -.676097617E+02 -.714648485E+02 -.749223125E+02 -.779707300E+02 -.806175148E+02 -.828831759E+02 -.847965227E+02 -.863908830E+02 -.877012721E+02 -.887623836E+02 -.896072506E+02 -.902664293E+02 -.907675701E+02 -.911352665E+02 -.913910918E+02 -.915537566E+02 -.916393363E+02 -.916615330E+02 -.916319482E+02 -.915603486E+02 -.914549174E+02 -.913224850E+02 -.911687363E+02 -.909983969E+02 -.908153972E+02 -.906230188E+02 -.904240243E+02 -.902207758E+02 -.900153439E+02 -.898096131E+02 -.896053860E+02 -.894044931E+02 -.892089133E+02 -.890209118E+02 -.888432056E+02 -.886791650E+02 -.885330676E+02 -.884104200E+02 -.883183717E+02 -.882662490E+02 -.882662490E+02
 -.881094675E+02 -.881094675E+02 -.881520518E+02 -.882268622E+02 -.883258585E+02 -.884427524E+02 -.885725690E+02 -.887113039E+02 -.888556534E+02 -.890027998E+02 -.891502371E+02 -.892956267E+02 -.894366738E+02 -.895710184E+02 -.896961351E+02 -.898092362E+02 -.899071769E+02 -.899863573E+02 -.900426203E+02 -.900711439E+02 -.900663261E+02 -.900216643E+02 -.899296285E+02 -.897815331E+02 -.895674116E+02 -.892759018E+02 -.888941545E+02 -.884077797E+02 -.878008535E+02 -.870560145E+02 -.861546830E+02 -.850774495E+02 -.838046813E+02 -.823174044E+02 -.805985171E+02 -.786343863E+02 -.764168560E+02 -.739456653E+02 -.712312077E+02 -.682974807E+02 -.651849554E+02 -.619529564E+02 -.586809988E+02 -.554684175E+02 -.524316006E+02 -.496982776E+02 -.473986875E+02 -.456540883E+02 -.445639137E+02 -.441937053E+02 -.445663798E+02 -.456590235E+02 -.474060979E+02 -.497081723E+02 -.524439918E+02 -.554833205E+02 -.586984318E+02 -.619729410E+02 -.652075161E+02 -.683226452E+02 -.712590069E+02 -.739761333E+02 -.764500300E+02 -.786703066E+02 -.806372274E+02 -.823589511E+02 -.838491143E+02 -.851248213E+02 -.862050491E+02 -.871094327E+02 -.878573841E+02 -.884674845E+02 -.889570969E+02 -.893421454E+02 -.896370195E+02 -.898545666E+02 -.900061450E+02 -.901017154E+02 -.901499540E+02 -.901583778E+02 -.901334712E+02 -.900808108E+02 -.900051847E+02 -.899107043E+02 -.898009087E+02 -.896788624E+02 -.895472472E+02 -.894084495E+02 -.892646471E+02 -.891178963E+02 -.889702243E+02 -.888237307E+02 -.886807032E+02 -.885437548E+02 -.884159903E+02 -.883012134E+02 -.882041875E+02 -.881309691E+02 -.880893351E+02 -.880893351E+02
 -.879227312E+02 -.879227312E+02 -.879543684E+02 -.880095837E+02 -.880820177E+02 -.881665936E+02 -.882591904E+02 -.883563868E+02 -.884552574E+02 -.885532090E+02 -.886478471E+02 -.887368643E+02 -.888179446E+02 -.888886788E+02 -.889464872E+02 -.889885474E+02 -.890117236E+02 -.890124979E+02 -.889869012E+02 -.889304439E+02 -.888380482E+02 -.887039817E+02 -.885217965E+02 -.882842765E+02 -.879833995E+02 -.876103214E+02 -.871553919E+02 -.866082144E+02 -.859577663E+02 -.851925969E+02 -.843011246E+02 -.832720566E+02 -.820949530E+02 -.807609588E+02 -.792637164E+02 -.776004637E+02 -.757733009E+02 -.737905836E+02 -.716683608E+02 -.694317304E+02 -.671159345E+02 -.647669639E+02 -.624414084E+02 -.602052858E+02 -.581316284E+02 -.562967330E+02 -.547751786E+02 -.536339893E+02 -.529266111E+02 -.526875877E+02 -.529288751E+02 -.536385198E+02 -.547819799E+02 -.563058122E+02 -.581429946E+02 -.602189505E+02 -.624573854E+02 -.647852692E+02 -.671365865E+02 -.694547495E+02 -.716937699E+02 -.738184077E+02 -.758035671E+02 -.776332013E+02 -.792989567E+02 -.807987350E+02 -.821353002E+02 -.833150114E+02 -.843467251E+02 -.852408822E+02 -.860087765E+02 -.866619898E+02 -.872119725E+02 -.876697462E+02 -.880457055E+02 -.883494975E+02 -.885899615E+02 -.887751128E+02 -.889121580E+02 -.890075323E+02 -.890669511E+02 -.890954695E+02 -.890975475E+02 -.890771155E+02 -.890376411E+02 -.889821946E+02 -.889135138E+02 -.888340685E+02 -.887461262E+02 -.886518193E+02 -.885532184E+02 -.884524116E+02 -.883515964E+02 -.882531874E+02 -.881599456E+02 -.880751391E+02 -.880027429E+02 -.879476925E+02 -.879162078E+02 -.879162078E+02
 -.877463847E+02 -.877463847E+02 -.877678110E+02 -.878048075E+02 -.878526465E+02 -.879074496E+02 -.879659669E+02 -.880254023E+02 -.880832725E+02 -.881372931E+02 -.881852840E+02 -.882250905E+02 -.882545148E+02 -.882712556E+02 -.882728544E+02 -.882566451E+02 -.882197076E+02 -.881588243E+02 -.880704391E+02 -.879506200E+02 -.877950268E+02 -.875988854E+02 -.873569710E+02 -.870636049E+02 -.867126689E+02 -.862976431E+02 -.858116744E+02 -.852476834E+02 -.845985206E+02 -.838571785E+02 -.830170748E+02 -.820724107E+02 -.810186162E+02 -.798528829E+02 -.785747813E+02 -.771869506E+02 -.756958335E+02 -.741124139E+02 -.724528962E+02 -.707392408E+02 -.689994586E+02 -.672675470E+02 -.655829559E+02 -.639894875E+02 -.625335803E+02 -.612619963E+02 -.602190308E+02 -.594434705E+02 -.589656253E+02 -.588048143E+02 -.589676768E+02 -.594475752E+02 -.602251916E+02 -.612702180E+02 -.625438691E+02 -.640018510E+02 -.655974033E+02 -.672840890E+02 -.690181072E+02 -.707600094E+02 -.724757996E+02 -.741374682E+02 -.757230557E+02 -.772163590E+02 -.786063952E+02 -.798867221E+02 -.810547013E+02 -.821107627E+02 -.830577148E+02 -.839001274E+02 -.846437987E+02 -.852953100E+02 -.858616670E+02 -.863500171E+02 -.867674361E+02 -.871207728E+02 -.874165414E+02 -.876608526E+02 -.878593755E+02 -.880173226E+02 -.881394526E+02 -.882300858E+02 -.882931291E+02 -.883321070E+02 -.883501971E+02 -.883502686E+02 -.883349233E+02 -.883065385E+02 -.882673121E+02 -.882193111E+02 -.881645237E+02 -.881049186E+02 -.880425110E+02 -.879794417E+02 -.879180705E+02 -.878610909E+02 -.878116719E+02 -.877736362E+02 -.877516851E+02 -.877516851E+02
 -.875842405E+02 -.875842405E+02 -.875963960E+02 -.876169057E+02 -.876425822E+02 -.876706976E+02 -.876988601E+02 -.877249129E+02 -.877468517E+02 -.877627565E+02 -.877707335E+02 -.877688663E+02 -.877551728E+02 -.877275678E+02 -.876838296E+02 -.876215695E+02 -.875382061E+02 -.874309415E+02 -.872967428E+02 -.871323281E+02 -.869341584E+02 -.866984383E+02 -.864211266E+02 -.860979600E+02 -.857244940E+02 -.852961631E+02 -.848083671E+02 -.842565853E+02 -.836365261E+02 -.829443147E+02 -.821767226E+02 -.813314419E+02 -.804074035E+02 -.794051341E+02 -.783271453E+02 -.771783366E+02 -.759663921E+02 -.747021366E+02 -.733998136E+02 -.720772361E+02 -.707557575E+02 -.694600127E+02 -.682173826E+02 -.670571577E+02 -.660093996E+02 -.651035400E+02 -.643667992E+02 -.638225491E+02 -.634887798E+02 -.633768407E+02 -.634906117E+02 -.638262138E+02 -.643722983E+02 -.651108760E+02 -.660185757E+02 -.670681779E+02 -.682302516E+02 -.694747359E+02 -.707723410E+02 -.720956863E+02 -.734201374E+02 -.747243413E+02 -.759904852E+02 -.772043258E+02 -.783550380E+02 -.794349375E+02 -.804391244E+02 -.813650863E+02 -.822122954E+02 -.829818194E+02 -.836759644E+02 -.842979565E+02 -.848516678E+02 -.853413862E+02 -.857716280E+02 -.861469882E+02 -.864720257E+02 -.867511772E+02 -.869886964E+02 -.871886130E+02 -.873547086E+02 -.874905053E+02 -.875992645E+02 -.876839944E+02 -.877474626E+02 -.877922141E+02 -.878205925E+02 -.878347649E+02 -.878367495E+02 -.878284460E+02 -.878116699E+02 -.877881906E+02 -.877597749E+02 -.877282383E+02 -.876955044E+02 -.876636776E+02 -.876351304E+02 -.876126118E+02 -.875993824E+02 -.875993824E+02
 -.874387840E+02 -.874387840E+02 -.874427290E+02 -.874486872E+02 -.874548879E+02 -.874596782E+02 -.874614847E+02 -.874587788E+02 -.874500461E+02 -.874337588E+02 -.874083506E+02 -.873721948E+02 -.873235836E+02 -.872607107E+02 -.871816550E+02 -.870843674E+02 -.869666602E+02 -.868261994E+02 -.866605016E+02 -.864669352E+02 -.862427285E+02 -.859849851E+02 -.856907082E+02 -.853568370E+02 -.849802957E+02 -.845580587E+02 -.840872334E+02 -.835651637E+02 -.829895543E+02 -.823586202E+02 -.816712575E+02 -.809272380E+02 -.801274217E+02 -.792739826E+02 -.783706390E+02 -.774228738E+02 -.764381311E+02 -.754259662E+02 -.743981264E+02 -.733685377E+02 -.723531713E+02 -.713697686E+02 -.704374103E+02 -.695759267E+02 -.688051614E+02 -.681441210E+02 -.676100599E+02 -.672175705E+02 -.669777555E+02 -.668975646E+02 -.669793641E+02 -.672207877E+02 -.676148861E+02 -.681505565E+02 -.688132067E+02 -.695855822E+02 -.704486765E+02 -.713826459E+02 -.723676599E+02 -.733846375E+02 -.744158369E+02 -.754452865E+02 -.764590597E+02 -.774454081E+02 -.783947756E+02 -.792997169E+02 -.801547473E+02 -.809561471E+02 -.817017401E+02 -.823906636E+02 -.830231431E+02 -.836002789E+02 -.841238525E+02 -.845961542E+02 -.850198352E+02 -.853977818E+02 -.857330128E+02 -.860285959E+02 -.862875827E+02 -.865129594E+02 -.867076104E+02 -.868742935E+02 -.870156243E+02 -.871340683E+02 -.872319385E+02 -.873113994E+02 -.873744732E+02 -.874230507E+02 -.874589043E+02 -.874837037E+02 -.874990335E+02 -.875064138E+02 -.875073228E+02 -.875032226E+02 -.874955888E+02 -.874859440E+02 -.874758972E+02 -.874671892E+02 -.874617470E+02 -.874617470E+02
 -.873113253E+02 -.873113253E+02 -.873081697E+02 -.873015877E+02 -.872910803E+02 -.872759733E+02 -.872554516E+02 -.872285827E+02 -.871943305E+02 -.871515633E+02 -.870990570E+02 -.870354966E+02 -.869594746E+02 -.868694896E+02 -.867639451E+02 -.866411490E+02 -.864993141E+02 -.863365628E+02 -.861509328E+02 -.859403890E+02 -.857028394E+02 -.854361577E+02 -.851382131E+02 -.848069090E+02 -.844402312E+02 -.840363073E+02 -.835934782E+02 -.831103820E+02 -.825860506E+02 -.820200202E+02 -.814124512E+02 -.807642587E+02 -.800772478E+02 -.793542481E+02 -.785992424E+02 -.778174774E+02 -.770155491E+02 -.762014478E+02 -.753845508E+02 -.745755511E+02 -.737863083E+02 -.730296165E+02 -.723188842E+02 -.716677315E+02 -.710895164E+02 -.705968128E+02 -.702008686E+02 -.699110836E+02 -.697345449E+02 -.696756614E+02 -.697359295E+02 -.699138522E+02 -.702050203E+02 -.706023459E+02 -.710964288E+02 -.716760204E+02 -.723285461E+02 -.730406471E+02 -.737987025E+02 -.745893026E+02 -.753996525E+02 -.762178910E+02 -.770333239E+02 -.778365722E+02 -.786196436E+02 -.793759403E+02 -.801002130E+02 -.807884763E+02 -.814378975E+02 -.820466684E+02 -.826138698E+02 -.831393371E+02 -.836235296E+02 -.840674098E+02 -.844723339E+02 -.848399543E+02 -.851721364E+02 -.854708862E+02 -.857382919E+02 -.859764747E+02 -.861875507E+02 -.863736011E+02 -.865366496E+02 -.866786464E+02 -.868014576E+02 -.869068587E+02 -.869965316E+02 -.870720647E+02 -.871349546E+02 -.871866101E+02 -.872283561E+02 -.872614387E+02 -.872870302E+02 -.873062330E+02 -.873200819E+02 -.873295447E+02 -.873355185E+02 -.873388207E+02 -.873401727E+02 -.873401727E+02
 -.872021981E+02 -.872021981E+02 -.871930455E+02 -.871759110E+02 -.871514113E+02 -.871197404E+02 -.870807677E+02 -.870341083E+02 -.869791759E+02 -.869152196E+02 -.868413518E+02 -.867565681E+02 -.866597622E+02 -.865497376E+02 -.864252174E+02 -.862848535E+02 -.861272360E+02 -.859509041E+02 -.857543597E+02 -.855360825E+02 -.852945512E+02 -.850282671E+02 -.847357843E+02 -.844157459E+02 -.840669263E+02 -.836882813E+02 -.832790046E+02 -.828385927E+02 -.823669156E+02 -.818642944E+02 -.813315820E+02 -.807702462E+02 -.801824519E+02 -.795711373E+02 -.789400793E+02 -.782939432E+02 -.776383084E+02 -.769796652E+02 -.763253737E+02 -.756835803E+02 -.750630869E+02 -.744731703E+02 -.739233530E+02 -.734231315E+02 -.729816698E+02 -.726074737E+02 -.723080626E+02 -.720896607E+02 -.719569265E+02 -.719127440E+02 -.719580894E+02 -.720919855E+02 -.723115471E+02 -.726121144E+02 -.729874623E+02 -.734300700E+02 -.739314304E+02 -.744823781E+02 -.750734151E+02 -.756950172E+02 -.763379059E+02 -.769932774E+02 -.776529830E+02 -.783096604E+02 -.789568168E+02 -.795888698E+02 -.802011511E+02 -.807898803E+02 -.813521156E+02 -.818856881E+02 -.823891252E+02 -.828615691E+02 -.833026936E+02 -.837126227E+02 -.840918536E+02 -.844411859E+02 -.847616565E+02 -.850544833E+02 -.853210155E+02 -.855626905E+02 -.857809989E+02 -.859774543E+02 -.861535694E+02 -.863108367E+02 -.864507131E+02 -.865746078E+02 -.866838733E+02 -.867797978E+02 -.868635990E+02 -.869364181E+02 -.869993141E+02 -.870532553E+02 -.870991096E+02 -.871376298E+02 -.871694336E+02 -.871949752E+02 -.872145051E+02 -.872280151E+02 -.872351617E+02 -.872351617E+02
 -.871109747E+02 -.871109747E+02 -.870968809E+02 -.870710864E+02 -.870351625E+02 -.869900560E+02 -.869362372E+02 -.868738112E+02 -.868025997E+02 -.867222044E+02 -.866320530E+02 -.865314349E+02 -.864195291E+02 -.862954256E+02 -.861581440E+02 -.860066497E+02 -.858398690E+02 -.856567043E+02 -.854560509E+02 -.852368150E+02 -.849979348E+02 -.847384035E+02 -.844572970E+02 -.841538053E+02 -.838272670E+02 -.834772092E+02 -.831033909E+02 -.827058499E+02 -.822849534E+02 -.818414495E+02 -.813765196E+02 -.808918299E+02 -.803895773E+02 -.798725300E+02 -.793440568E+02 -.788081426E+02 -.782693863E+02 -.777329769E+02 -.772046446E+02 -.766905842E+02 -.761973496E+02 -.757317192E+02 -.753005344E+02 -.749105159E+02 -.745680639E+02 -.742790512E+02 -.740486198E+02 -.738809929E+02 -.737793128E+02 -.737455168E+02 -.737802592E+02 -.738828841E+02 -.740514525E+02 -.742828205E+02 -.745727631E+02 -.749161367E+02 -.753070665E+02 -.757391503E+02 -.762056656E+02 -.766997685E+02 -.772146784E+02 -.777438388E+02 -.782810523E+02 -.788205858E+02 -.793572470E+02 -.798864338E+02 -.804041574E+02 -.809070451E+02 -.813923244E+02 -.818577937E+02 -.823017820E+02 -.827231022E+02 -.831210005E+02 -.834951037E+02 -.838453675E+02 -.841720260E+02 -.844755451E+02 -.847565790E+02 -.850159307E+02 -.852545175E+02 -.854733398E+02 -.856734546E+02 -.858559524E+02 -.860219373E+02 -.861725102E+02 -.863087540E+02 -.864317204E+02 -.865424177E+02 -.866417990E+02 -.867307492E+02 -.868100707E+02 -.868804652E+02 -.869425117E+02 -.869966369E+02 -.870430760E+02 -.870818206E+02 -.871125489E+02 -.871345313E+02 -.871465049E+02 -.871465049E+02
 -.870366732E+02 -.870366732E+02 -.870186182E+02 -.869859121E+02 -.869409232E+02 -.868852343E+02 -.868198307E+02 -.867452424E+02 -.866616520E+02 -.865689758E+02 -.864669264E+02 -.863550601E+02 -.862328141E+02 -.860995366E+02 -.859545108E+02 -.857969759E+02 -.856261462E+02 -.854412288E+02 -.852414414E+02 -.850260314E+02 -.847942949E+02 -.845455986E+02 -.842794033E+02 -.839952895E+02 -.836929853E+02 -.833723962E+02 -.830336375E+02 -.826770676E+02 -.823033216E+02 -.819133458E+02 -.815084297E+02 -.810902356E+02 -.806608236E+02 -.802226697E+02 -.797786753E+02 -.793321660E+02 -.788868768E+02 -.784469226E+02 -.780167521E+02 -.776010839E+02 -.772048247E+02 -.768329714E+02 -.764904975E+02 -.761822282E+02 -.759127088E+02 -.756860705E+02 -.755059020E+02 -.753751316E+02 -.752959276E+02 -.752696224E+02 -.752966649E+02 -.753766041E+02 -.755081056E+02 -.756889989E+02 -.759163535E+02 -.761865786E+02 -.764955405E+02 -.768386917E+02 -.772112043E+02 -.776081022E+02 -.780243858E+02 -.784551452E+02 -.788956587E+02 -.793414744E+02 -.797884735E+02 -.802329173E+02 -.806714761E+02 -.811012440E+02 -.815197402E+02 -.819248998E+02 -.823150549E+02 -.826889105E+02 -.830455143E+02 -.833842248E+02 -.837046773E+02 -.840067499E+02 -.842905303E+02 -.845562838E+02 -.848044241E+02 -.850354848E+02 -.852500951E+02 -.854489563E+02 -.856328218E+02 -.858024779E+02 -.859587274E+02 -.861023733E+02 -.862342044E+02 -.863549795E+02 -.864654120E+02 -.865661519E+02 -.866577655E+02 -.867407092E+02 -.868152980E+02 -.868816638E+02 -.869397015E+02 -.869889973E+02 -.870287345E+02 -.870575688E+02 -.870734620E+02 -.870734620E+02
 -.869779423E+02 -.869779423E+02 -.869568136E+02 -.869187721E+02 -.868668339E+02 -.868031046E+02 -.867289988E+02 -.866454062E+02 -.865528182E+02 -.864514246E+02 -.863411869E+02 -.862218954E+02 -.860932141E+02 -.859547153E+02 -.858059088E+02 -.856462656E+02 -.854752394E+02 -.852922852E+02 -.850968777E+02 -.848885292E+02 -.846668074E+02 -.844313546E+02 -.841819066E+02 -.839183138E+02 -.836405625E+02 -.833487971E+02 -.830433432E+02 -.827247304E+02 -.823937147E+02 -.820512998E+02 -.816987562E+02 -.813376372E+02 -.809697903E+02 -.805973633E+02 -.802228032E+02 -.798488473E+02 -.794785045E+02 -.791150268E+02 -.787618694E+02 -.784226398E+02 -.781010366E+02 -.778007777E+02 -.775255209E+02 -.772787783E+02 -.770638280E+02 -.768836263E+02 -.767407239E+02 -.766371913E+02 -.765745551E+02 -.765537508E+02 -.765750928E+02 -.766382643E+02 -.767423273E+02 -.768857526E+02 -.770664673E+02 -.772819180E+02 -.775291457E+02 -.778048696E+02 -.781055747E+02 -.784276000E+02 -.787672246E+02 -.791207465E+02 -.794845546E+02 -.798551900E+02 -.802293968E+02 -.806041618E+02 -.809767434E+02 -.813446898E+02 -.817058482E+02 -.820583659E+02 -.824006840E+02 -.827315264E+02 -.830498832E+02 -.833549923E+02 -.836463177E+02 -.839235277E+02 -.841864716E+02 -.844351575E+02 -.846697298E+02 -.848904487E+02 -.850976698E+02 -.852918256E+02 -.854734073E+02 -.856429490E+02 -.858010107E+02 -.859481633E+02 -.860849728E+02 -.862119829E+02 -.863296976E+02 -.864385594E+02 -.865389244E+02 -.866310310E+02 -.867149607E+02 -.867905869E+02 -.868575096E+02 -.869149688E+02 -.869617315E+02 -.869959419E+02 -.870149247E+02 -.870149247E+02
 -.869332173E+02 -.869332173E+02 -.869098012E+02 -.868678158E+02 -.868107866E+02 -.867412364E+02 -.866609270E+02 -.865710438E+02 -.864723355E+02 -.863652222E+02 -.862498769E+02 -.861262898E+02 -.859943173E+02 -.858537216E+02 -.857042016E+02 -.855454197E+02 -.853770233E+02 -.851986645E+02 -.850100177E+02 -.848107961E+02 -.846007683E+02 -.843797739E+02 -.841477396E+02 -.839046953E+02 -.836507904E+02 -.833863102E+02 -.831116916E+02 -.828275387E+02 -.825346370E+02 -.822339660E+02 -.819267102E+02 -.816142658E+02 -.812982456E+02 -.809804775E+02 -.806629990E+02 -.803480454E+02 -.800380312E+02 -.797355250E+02 -.794432169E+02 -.791638792E+02 -.789003200E+02 -.786553317E+02 -.784316349E+02 -.782318189E+02 -.780582820E+02 -.779131726E+02 -.777983341E+02 -.777152560E+02 -.776650329E+02 -.776483336E+02 -.776653823E+02 -.777159521E+02 -.777993712E+02 -.779145425E+02 -.780599735E+02 -.782338180E+02 -.784339245E+02 -.786578916E+02 -.789031268E+02 -.791669063E+02 -.794464342E+02 -.797388988E+02 -.800415239E+02 -.803516156E+02 -.806666010E+02 -.809840612E+02 -.813017563E+02 -.816176439E+02 -.819298909E+02 -.822368796E+02 -.825372077E+02 -.828296854E+02 -.831133270E+02 -.833873411E+02 -.836511177E+02 -.839042140E+02 -.841463393E+02 -.843773393E+02 -.845971799E+02 -.848059321E+02 -.850037558E+02 -.851908850E+02 -.853676129E+02 -.855342774E+02 -.856912463E+02 -.858389025E+02 -.859776279E+02 -.861077864E+02 -.862297036E+02 -.863436441E+02 -.864497827E+02 -.865481694E+02 -.866386848E+02 -.867209820E+02 -.867944127E+02 -.868579293E+02 -.869099573E+02 -.869482280E+02 -.869695577E+02 -.869695577E+02
 -.869008428E+02 -.869008428E+02 -.868758233E+02 -.868310998E+02 -.867705826E+02 -.866971149E+02 -.866127300E+02 -.865188482E+02 -.864164265E+02 -.863060733E+02 -.861881365E+02 -.860627720E+02 -.859299957E+02 -.857897263E+02 -.856418174E+02 -.854860852E+02 -.853223308E+02 -.851503594E+02 -.849699971E+02 -.847811064E+02 -.845836004E+02 -.843774562E+02 -.841627280E+02 -.839395597E+02 -.837081970E+02 -.834689990E+02 -.832224494E+02 -.829691661E+02 -.827099107E+02 -.824455950E+02 -.821772863E+02 -.819062104E+02 -.816337505E+02 -.813614441E+02 -.810909746E+02 -.808241596E+02 -.805629345E+02 -.803093310E+02 -.800654512E+02 -.798334377E+02 -.796154387E+02 -.794135711E+02 -.792298798E+02 -.790662970E+02 -.789246005E+02 -.788063739E+02 -.787129695E+02 -.786454757E+02 -.786046899E+02 -.785910984E+02 -.786048636E+02 -.786458201E+02 -.787134786E+02 -.788070387E+02 -.789254089E+02 -.790672338E+02 -.792309266E+02 -.794147061E+02 -.796166368E+02 -.798346703E+02 -.800666860E+02 -.803105319E+02 -.805640616E+02 -.808251687E+02 -.810918172E+02 -.813620674E+02 -.816340968E+02 -.819062171E+02 -.821768858E+02 -.824447143E+02 -.827084716E+02 -.829670846E+02 -.832196358E+02 -.834653581E+02 -.837036280E+02 -.839339565E+02 -.841559798E+02 -.843694480E+02 -.845742146E+02 -.847702241E+02 -.849575005E+02 -.851361355E+02 -.853062756E+02 -.854681101E+02 -.856218573E+02 -.857677513E+02 -.859060257E+02 -.860368968E+02 -.861605426E+02 -.862770786E+02 -.863865273E+02 -.864887804E+02 -.865835502E+02 -.866703074E+02 -.867482002E+02 -.868159491E+02 -.868717089E+02 -.869128882E+02 -.869359125E+02 -.869359125E+02
 -.868791662E+02 -.868791662E+02 -.868531280E+02 -.868066939E+02 -.867440486E+02 -.866682690E+02 -.865815917E+02 -.864856166E+02 -.863814630E+02 -.862698889E+02 -.861513825E+02 -.860262331E+02 -.858945861E+02 -.857564857E+02 -.856119091E+02 -.854607941E+02 -.853030609E+02 -.851386312E+02 -.849674441E+02 -.847894701E+02 -.846047237E+02 -.844132745E+02 -.842152582E+02 -.840108860E+02 -.838004540E+02 -.835843512E+02 -.833630672E+02 -.831371982E+02 -.829074527E+02 -.826746547E+02 -.824397457E+02 -.822037847E+02 -.819679453E+02 -.817335108E+02 -.815018663E+02 -.812744873E+02 -.810529259E+02 -.808387934E+02 -.806337397E+02 -.804394309E+02 -.802575229E+02 -.800896346E+02 -.799373189E+02 -.798020336E+02 -.796851126E+02 -.795877384E+02 -.795109165E+02 -.794554537E+02 -.794219392E+02 -.794107318E+02 -.794219509E+02 -.794554738E+02 -.795109389E+02 -.795877535E+02 -.796851077E+02 -.798019926E+02 -.799372225E+02 -.800894600E+02 -.802572438E+02 -.804390173E+02 -.806331580E+02 -.808380059E+02 -.810518911E+02 -.812731594E+02 -.815001952E+02 -.817314418E+02 -.819654192E+02 -.822007373E+02 -.824361079E+02 -.826703523E+02 -.829024061E+02 -.831313226E+02 -.833562725E+02 -.835765421E+02 -.837915300E+02 -.840007420E+02 -.842037851E+02 -.844003602E+02 -.845902541E+02 -.847733314E+02 -.849495250E+02 -.851188271E+02 -.852812782E+02 -.854369572E+02 -.855859691E+02 -.857284320E+02 -.858644627E+02 -.859941588E+02 -.861175788E+02 -.862347161E+02 -.863454686E+02 -.864495982E+02 -.865466803E+02 -.866360389E+02 -.867166609E+02 -.867870864E+02 -.868452637E+02 -.868883606E+02 -.869125162E+02 -.869125162E+02
 -.868666031E+02 -.868666031E+02 -.868400384E+02 -.867927555E+02 -.867291175E+02 -.866523596E+02 -.865648608E+02 -.864683515E+02 -.863640722E+02 -.862528950E+02 -.861354169E+02 -.860120321E+02 -.858829875E+02 -.857484263E+02 -.856084222E+02 -.854630065E+02 -.853121902E+02 -.851559820E+02 -.849944030E+02 -.848275000E+02 -.846553561E+02 -.844781007E+02 -.842959178E+02 -.841090540E+02 -.839178252E+02 -.837226224E+02 -.835239165E+02 -.833222629E+02 -.831183034E+02 -.829127684E+02 -.827064768E+02 -.825003339E+02 -.822953286E+02 -.820925274E+02 -.818930675E+02 -.816981467E+02 -.815090121E+02 -.813269457E+02 -.811532492E+02 -.809892258E+02 -.808361616E+02 -.806953052E+02 -.805678471E+02 -.804548987E+02 -.803574720E+02 -.802764603E+02 -.802126208E+02 -.801665589E+02 -.801387160E+02 -.801293601E+02 -.801385800E+02 -.801662837E+02 -.802122000E+02 -.802758840E+02 -.803567270E+02 -.804539687E+02 -.805667121E+02 -.806939418E+02 -.808345428E+02 -.809873209E+02 -.811510238E+02 -.813243615E+02 -.815060267E+02 -.816947136E+02 -.818891358E+02 -.820880420E+02 -.822902296E+02 -.824945569E+02 -.826999524E+02 -.829054225E+02 -.831100567E+02 -.833130313E+02 -.835136111E+02 -.837111492E+02 -.839050860E+02 -.840949465E+02 -.842803364E+02 -.844609376E+02 -.846365029E+02 -.848068492E+02 -.849718515E+02 -.851314345E+02 -.852855645E+02 -.854342401E+02 -.855774818E+02 -.857153196E+02 -.858477794E+02 -.859748661E+02 -.860965427E+02 -.862127059E+02 -.863231532E+02 -.864275434E+02 -.865253442E+02 -.866157651E+02 -.866976707E+02 -.867694668E+02 -.868289526E+02 -.868731272E+02 -.868979354E+02 -.868979354E+02
 -.868616812E+02 -.868616812E+02 -.868349975E+02 -.867875772E+02 -.867238799E+02 -.866472339E+02 -.865601084E+02 -.864643209E+02 -.863611968E+02 -.862516912E+02 -.861364821E+02 -.860160431E+02 -.858906987E+02 -.857606678E+02 -.856260976E+02 -.854870902E+02 -.853437238E+02 -.851960704E+02 -.850442095E+02 -.848882397E+02 -.847282888E+02 -.845645221E+02 -.843971492E+02 -.842264305E+02 -.840526820E+02 -.838762796E+02 -.836976627E+02 -.835173362E+02 -.833358718E+02 -.831539086E+02 -.829721517E+02 -.827913704E+02 -.826123939E+02 -.824361070E+02 -.822634427E+02 -.820953746E+02 -.819329071E+02 -.817770646E+02 -.816288789E+02 -.814893760E+02 -.813595619E+02 -.812404073E+02 -.811328331E+02 -.810376947E+02 -.809557679E+02 -.808877349E+02 -.808341720E+02 -.807955392E+02 -.807721707E+02 -.807642694E+02 -.807719020E+02 -.807949985E+02 -.808333528E+02 -.808866271E+02 -.809543584E+02 -.810359668E+02 -.811307667E+02 -.812379789E+02 -.813567441E+02 -.814861381E+02 -.816251863E+02 -.817728788E+02 -.819281857E+02 -.820900711E+02 -.822575066E+02 -.824294833E+02 -.826050234E+02 -.827831891E+02 -.829630914E+02 -.831438963E+02 -.833248299E+02 -.835051826E+02 -.836843107E+02 -.838616384E+02 -.840366567E+02 -.842089231E+02 -.843780591E+02 -.845437473E+02 -.847057274E+02 -.848637922E+02 -.850177816E+02 -.851675771E+02 -.853130944E+02 -.854542753E+02 -.855910787E+02 -.857234691E+02 -.858514033E+02 -.859748148E+02 -.860935929E+02 -.862075582E+02 -.863164310E+02 -.864197902E+02 -.865170215E+02 -.866072495E+02 -.866892503E+02 -.867613367E+02 -.868212092E+02 -.868657606E+02 -.868908205E+02 -.868908205E+02
 -.868630649E+02 -.868630649E+02 -.868365945E+02 -.867896147E+02 -.867266132E+02 -.866509563E+02 -.865651584E+02 -.864710874E+02 -.863701222E+02 -.862632738E+02 -.861512773E+02 -.860346637E+02 -.859138147E+02 -.857890051E+02 -.856604366E+02 -.855282630E+02 -.853926116E+02 -.852535989E+02 -.851113443E+02 -.849659804E+02 -.848176622E+02 -.846665740E+02 -.845129355E+02 -.843570067E+02 -.841990919E+02 -.840395428E+02 -.838787605E+02 -.837171970E+02 -.835553557E+02 -.833937907E+02 -.832331057E+02 -.830739513E+02 -.829170217E+02 -.827630499E+02 -.826128022E+02 -.824670714E+02 -.823266692E+02 -.821924173E+02 -.820651380E+02 -.819456440E+02 -.818347274E+02 -.817331491E+02 -.816416270E+02 -.815608256E+02 -.814913451E+02 -.814337117E+02 -.813883687E+02 -.813556691E+02 -.813358689E+02 -.813291231E+02 -.813354825E+02 -.813548930E+02 -.813871963E+02 -.814321331E+02 -.814893472E+02 -.815583918E+02 -.816387374E+02 -.817297801E+02 -.818308522E+02 -.819412319E+02 -.820601548E+02 -.821868251E+02 -.823204261E+02 -.824601318E+02 -.826051163E+02 -.827545639E+02 -.829076776E+02 -.830636869E+02 -.832218545E+02 -.833814821E+02 -.835419146E+02 -.837025443E+02 -.838628131E+02 -.840222139E+02 -.841802913E+02 -.843366415E+02 -.844909112E+02 -.846427954E+02 -.847920350E+02 -.849384137E+02 -.850817532E+02 -.852219089E+02 -.853587636E+02 -.854922203E+02 -.856221943E+02 -.857486021E+02 -.858713498E+02 -.859903168E+02 -.861053368E+02 -.862161733E+02 -.863224879E+02 -.864238006E+02 -.865194377E+02 -.866084647E+02 -.866895990E+02 -.867610958E+02 -.868206002E+02 -.868649522E+02 -.868899331E+02 -.868899331E+02
 -.868695668E+02 -.868695668E+02 -.868435761E+02 -.867974986E+02 -.867357932E+02 -.866618186E+02 -.865780968E+02 -.864865150E+02 -.863884792E+02 -.862850332E+02 -.861769489E+02 -.860647961E+02 -.859489963E+02 -.858298642E+02 -.857076400E+02 -.855825144E+02 -.854546487E+02 -.853241899E+02 -.851912832E+02 -.850560822E+02 -.849187563E+02 -.847794974E+02 -.846385250E+02 -.844960901E+02 -.843524785E+02 -.842080129E+02 -.840630545E+02 -.839180037E+02 -.837733001E+02 -.836294214E+02 -.834868826E+02 -.833462325E+02 -.832080518E+02 -.830729480E+02 -.829415513E+02 -.828145092E+02 -.826924797E+02 -.825761249E+02 -.824661036E+02 -.823630632E+02 -.822676319E+02 -.821804099E+02 -.821019617E+02 -.820328076E+02 -.819734161E+02 -.819241968E+02 -.818854938E+02 -.818575807E+02 -.818406554E+02 -.818348376E+02 -.818401663E+02 -.818565991E+02 -.818840134E+02 -.819222078E+02 -.819709057E+02 -.820297594E+02 -.820983562E+02 -.821762241E+02 -.822628393E+02 -.823576341E+02 -.824600045E+02 -.825693188E+02 -.826849259E+02 -.828061633E+02 -.829323651E+02 -.830628694E+02 -.831970249E+02 -.833341975E+02 -.834737755E+02 -.836151746E+02 -.837578419E+02 -.839012589E+02 -.840449443E+02 -.841884554E+02 -.843313889E+02 -.844733817E+02 -.846141099E+02 -.847532879E+02 -.848906663E+02 -.850260297E+02 -.851591931E+02 -.852899981E+02 -.854183074E+02 -.855439989E+02 -.856669577E+02 -.857870670E+02 -.859041958E+02 -.860181846E+02 -.861288262E+02 -.862358424E+02 -.863388528E+02 -.864373360E+02 -.865305786E+02 -.866176088E+02 -.866971109E+02 -.867673129E+02 -.868258408E+02 -.868695270E+02 -.868941606E+02 -.868941606E+02
 -.868801496E+02 -.868801496E+02 -.868548482E+02 -.868100347E+02 -.867500933E+02 -.866783377E+02 -.865972667E+02 -.865087608E+02 -.864142311E+02 -.863147352E+02 -.862110645E+02 -.861038122E+02 -.859934253E+02 -.858802450E+02 -.857645375E+02 -.856465184E+02 -.855263713E+02 -.854042628E+02 -.852803538E+02 -.851548088E+02 -.850278031E+02 -.848995285E+02 -.847701978E+02 -.846400478E+02 -.845093425E+02 -.843783742E+02 -.842474652E+02 -.841169675E+02 -.839872630E+02 -.838587621E+02 -.837319030E+02 -.836071485E+02 -.834849841E+02 -.833659140E+02 -.832504579E+02 -.831391456E+02 -.830325129E+02 -.829310956E+02 -.828354242E+02 -.827460176E+02 -.826633767E+02 -.825879788E+02 -.825202706E+02 -.824606627E+02 -.824095239E+02 -.823671757E+02 -.823338875E+02 -.823098732E+02 -.822952873E+02 -.822902229E+02 -.822947101E+02 -.823087157E+02 -.823321434E+02 -.823648356E+02 -.824065753E+02 -.824570897E+02 -.825160543E+02 -.825830969E+02 -.826578038E+02 -.827397247E+02 -.828283792E+02 -.829232628E+02 -.830238531E+02 -.831296162E+02 -.832400127E+02 -.833545033E+02 -.834725544E+02 -.835936429E+02 -.837172608E+02 -.838429193E+02 -.839701519E+02 -.840985174E+02 -.842276022E+02 -.843570217E+02 -.844864219E+02 -.846154789E+02 -.847438999E+02 -.848714218E+02 -.849978098E+02 -.851228559E+02 -.852463761E+02 -.853682064E+02 -.854881991E+02 -.856062167E+02 -.857221249E+02 -.858357841E+02 -.859470380E+02 -.860556998E+02 -.861615337E+02 -.862642327E+02 -.863633882E+02 -.864584524E+02 -.865486883E+02 -.866331058E+02 -.867103774E+02 -.867787295E+02 -.868357993E+02 -.868784488E+02 -.869025208E+02 -.869025208E+02
 -.868939206E+02 -.868939206E+02 -.868694695E+02 -.868261971E+02 -.867683759E+02 -.866992445E+02 -.866212538E+02 -.865362563E+02 -.864456505E+02 -.863504915E+02 -.862515764E+02 -.861495091E+02 -.860447507E+02 -.859376578E+02 -.858285126E+02 -.857175460E+02 -.856049552E+02 -.854909179E+02 -.853756032E+02 -.852591797E+02 -.851418226E+02 -.850237184E+02 -.849050692E+02 -.847860953E+02 -.846670376E+02 -.845481587E+02 -.844297441E+02 -.843121019E+02 -.841955628E+02 -.840804787E+02 -.839672220E+02 -.838561830E+02 -.837477681E+02 -.836423967E+02 -.835404979E+02 -.834425073E+02 -.833488624E+02 -.832599990E+02 -.831763463E+02 -.830983225E+02 -.830263297E+02 -.829607495E+02 -.829019382E+02 -.828502222E+02 -.828058937E+02 -.827692072E+02 -.827403753E+02 -.827195666E+02 -.827069027E+02 -.827024566E+02 -.827062518E+02 -.827182618E+02 -.827384105E+02 -.827665734E+02 -.828025789E+02 -.828462112E+02 -.828972128E+02 -.829552885E+02 -.830201086E+02 -.830913137E+02 -.831685191E+02 -.832513194E+02 -.833392932E+02 -.834320079E+02 -.835290246E+02 -.836299023E+02 -.837342023E+02 -.838414919E+02 -.839513488E+02 -.840633633E+02 -.841771420E+02 -.842923099E+02 -.844085123E+02 -.845254164E+02 -.846427123E+02 -.847601139E+02 -.848773583E+02 -.849942061E+02 -.851104396E+02 -.852258621E+02 -.853402950E+02 -.854535751E+02 -.855655506E+02 -.856760759E+02 -.857850053E+02 -.858921849E+02 -.859974420E+02 -.861005717E+02 -.862013198E+02 -.862993608E+02 -.863942696E+02 -.864854840E+02 -.865722576E+02 -.866535971E+02 -.867281814E+02 -.867942558E+02 -.868494939E+02 -.868908174E+02 -.869141602E+02 -.869141602E+02
 -.869101219E+02 -.869101219E+02 -.868866418E+02 -.868451164E+02 -.867896785E+02 -.867234675E+02 -.866488667E+02 -.865676839E+02 -.864812900E+02 -.863907256E+02 -.862967816E+02 -.862000625E+02 -.861010338E+02 -.860000593E+02 -.858974290E+02 -.857933816E+02 -.856881214E+02 -.855818309E+02 -.854746816E+02 -.853668417E+02 -.852584821E+02 -.851497810E+02 -.850409276E+02 -.849321247E+02 -.848235904E+02 -.847155593E+02 -.846082830E+02 -.845020306E+02 -.843970877E+02 -.842937561E+02 -.841923520E+02 -.840932052E+02 -.839966561E+02 -.839030544E+02 -.838127556E+02 -.837261187E+02 -.836435028E+02 -.835652638E+02 -.834917506E+02 -.834233022E+02 -.833602431E+02 -.833028804E+02 -.832515001E+02 -.832063633E+02 -.831677035E+02 -.831357232E+02 -.831105918E+02 -.830924430E+02 -.830813732E+02 -.830774401E+02 -.830806622E+02 -.830910183E+02 -.831084476E+02 -.831328509E+02 -.831640916E+02 -.832019975E+02 -.832463631E+02 -.832969520E+02 -.833535001E+02 -.834157186E+02 -.834832974E+02 -.835559088E+02 -.836332110E+02 -.837148519E+02 -.838004726E+02 -.838897111E+02 -.839822054E+02 -.840775969E+02 -.841755332E+02 -.842756708E+02 -.843776777E+02 -.844812350E+02 -.845860388E+02 -.846918018E+02 -.847982538E+02 -.849051426E+02 -.850122341E+02 -.851193119E+02 -.852261765E+02 -.853326444E+02 -.854385456E+02 -.855437211E+02 -.856480199E+02 -.857512936E+02 -.858533909E+02 -.859541501E+02 -.860533888E+02 -.861508916E+02 -.862463939E+02 -.863395605E+02 -.864299584E+02 -.865170219E+02 -.866000060E+02 -.866779271E+02 -.867494849E+02 -.868129606E+02 -.868660844E+02 -.869058617E+02 -.869283471E+02 -.869283471E+02
 -.869281184E+02 -.869281184E+02 -.869056961E+02 -.868660653E+02 -.868131967E+02 -.867501129E+02 -.866791140E+02 -.866019498E+02 -.865199523E+02 -.864341370E+02 -.863452801E+02 -.862539783E+02 -.861606940E+02 -.860657912E+02 -.859695618E+02 -.858722465E+02 -.857740513E+02 -.856751591E+02 -.855757401E+02 -.854759584E+02 -.853759780E+02 -.852759673E+02 -.851761015E+02 -.850765660E+02 -.849775570E+02 -.848792834E+02 -.847819664E+02 -.846858405E+02 -.845911524E+02 -.844981606E+02 -.844071342E+02 -.843183519E+02 -.842320997E+02 -.841486697E+02 -.840683576E+02 -.839914603E+02 -.839182735E+02 -.838490892E+02 -.837841926E+02 -.837238597E+02 -.836683541E+02 -.836179243E+02 -.835728012E+02 -.835331951E+02 -.834992936E+02 -.834712593E+02 -.834492277E+02 -.834333058E+02 -.834235706E+02 -.834200681E+02 -.834228127E+02 -.834317874E+02 -.834469433E+02 -.834682008E+02 -.834954502E+02 -.835285534E+02 -.835673449E+02 -.836116344E+02 -.836612089E+02 -.837158347E+02 -.837752606E+02 -.838392201E+02 -.839074346E+02 -.839796160E+02 -.840554697E+02 -.841346972E+02 -.842169987E+02 -.843020761E+02 -.843896348E+02 -.844793861E+02 -.845710494E+02 -.846643533E+02 -.847590376E+02 -.848548543E+02 -.849515683E+02 -.850489581E+02 -.851468158E+02 -.852449472E+02 -.853431707E+02 -.854413166E+02 -.855392254E+02 -.856367449E+02 -.857337276E+02 -.858300263E+02 -.859254884E+02 -.860199491E+02 -.861132219E+02 -.862050868E+02 -.862952746E+02 -.863834475E+02 -.864691725E+02 -.865518880E+02 -.866308599E+02 -.867051244E+02 -.867734136E+02 -.868340582E+02 -.868848607E+02 -.869229295E+02 -.869444622E+02 -.869444622E+02
 -.869473846E+02 -.869473846E+02 -.869260794E+02 -.868884426E+02 -.868382671E+02 -.867784447E+02 -.867111808E+02 -.866381571E+02 -.865606580E+02 -.864796659E+02 -.863959349E+02 -.863100476E+02 -.862224577E+02 -.861335238E+02 -.860435349E+02 -.859527295E+02 -.858613112E+02 -.857694604E+02 -.856773427E+02 -.855851162E+02 -.854929365E+02 -.854009609E+02 -.853093509E+02 -.852182748E+02 -.851279088E+02 -.850384379E+02 -.849500569E+02 -.848629696E+02 -.847773893E+02 -.846935375E+02 -.846116436E+02 -.845319434E+02 -.844546780E+02 -.843800921E+02 -.843084321E+02 -.842399448E+02 -.841748746E+02 -.841134620E+02 -.840559415E+02 -.840025387E+02 -.839534688E+02 -.839089342E+02 -.838691224E+02 -.838342037E+02 -.838043299E+02 -.837796322E+02 -.837602200E+02 -.837461793E+02 -.837375719E+02 -.837344348E+02 -.837367794E+02 -.837445917E+02 -.837578324E+02 -.837764369E+02 -.838003169E+02 -.838293603E+02 -.838634335E+02 -.839023822E+02 -.839460334E+02 -.839941971E+02 -.840466684E+02 -.841032297E+02 -.841636525E+02 -.842277002E+02 -.842951297E+02 -.843656939E+02 -.844391440E+02 -.845152309E+02 -.845937079E+02 -.846743318E+02 -.847568648E+02 -.848410759E+02 -.849267422E+02 -.850136495E+02 -.851015935E+02 -.851903798E+02 -.852798245E+02 -.853697538E+02 -.854600033E+02 -.855504174E+02 -.856408474E+02 -.857311497E+02 -.858211823E+02 -.859108018E+02 -.859998575E+02 -.860881850E+02 -.861755977E+02 -.862618754E+02 -.863467499E+02 -.864298856E+02 -.865108556E+02 -.865891090E+02 -.866639299E+02 -.867343823E+02 -.867992400E+02 -.868568937E+02 -.869052304E+02 -.869414759E+02 -.869619881E+02 -.869619881E+02
 -.869674911E+02 -.869674911E+02 -.869473401E+02 -.869117582E+02 -.868643490E+02 -.868078643E+02 -.867444059E+02 -.866755801E+02 -.866026168E+02 -.865264592E+02 -.864478341E+02 -.863673048E+02 -.862853119E+02 -.862022047E+02 -.861182652E+02 -.860337266E+02 -.859487876E+02 -.858636231E+02 -.857783926E+02 -.856932466E+02 -.856083315E+02 -.855237931E+02 -.854397797E+02 -.853564434E+02 -.852739419E+02 -.851924393E+02 -.851121064E+02 -.850331209E+02 -.849556668E+02 -.848799347E+02 -.848061201E+02 -.847344233E+02 -.846650476E+02 -.845981989E+02 -.845340833E+02 -.844729063E+02 -.844148712E+02 -.843601768E+02 -.843090165E+02 -.842615760E+02 -.842180318E+02 -.841785495E+02 -.841432821E+02 -.841123686E+02 -.840859323E+02 -.840640800E+02 -.840469001E+02 -.840344625E+02 -.840268171E+02 -.840239937E+02 -.840260014E+02 -.840328288E+02 -.840444437E+02 -.840607939E+02 -.840818072E+02 -.841073927E+02 -.841374415E+02 -.841718278E+02 -.842104103E+02 -.842530337E+02 -.842995302E+02 -.843497208E+02 -.844034175E+02 -.844604249E+02 -.845205417E+02 -.845835626E+02 -.846492799E+02 -.847174854E+02 -.847879715E+02 -.848605329E+02 -.849349679E+02 -.850110794E+02 -.850886760E+02 -.851675730E+02 -.852475926E+02 -.853285645E+02 -.854103262E+02 -.854927225E+02 -.855756053E+02 -.856588324E+02 -.857422665E+02 -.858257728E+02 -.859092166E+02 -.859924598E+02 -.860753557E+02 -.861577434E+02 -.862394390E+02 -.863202258E+02 -.863998399E+02 -.864779527E+02 -.865541479E+02 -.866278904E+02 -.866984880E+02 -.867650391E+02 -.868263661E+02 -.868809278E+02 -.869267049E+02 -.869610511E+02 -.869804974E+02 -.869804974E+02
 -.869880920E+02 -.869880920E+02 -.869691144E+02 -.869356174E+02 -.868910081E+02 -.868378916E+02 -.867782600E+02 -.867136392E+02 -.866451993E+02 -.865738402E+02 -.865002570E+02 -.864249902E+02 -.863484635E+02 -.862710140E+02 -.861929141E+02 -.861143891E+02 -.860356306E+02 -.859568066E+02 -.858780691E+02 -.857995601E+02 -.857214165E+02 -.856437729E+02 -.855667644E+02 -.854905285E+02 -.854152062E+02 -.853409427E+02 -.852678879E+02 -.851961966E+02 -.851260282E+02 -.850575464E+02 -.849909185E+02 -.849263148E+02 -.848639076E+02 -.848038703E+02 -.847463760E+02 -.846915966E+02 -.846397015E+02 -.845908561E+02 -.845452204E+02 -.845029480E+02 -.844641845E+02 -.844290658E+02 -.843977178E+02 -.843702543E+02 -.843467761E+02 -.843273703E+02 -.843121093E+02 -.843010498E+02 -.842942326E+02 -.842916816E+02 -.842934044E+02 -.842993913E+02 -.843096161E+02 -.843240360E+02 -.843425921E+02 -.843652099E+02 -.843918002E+02 -.844222599E+02 -.844564731E+02 -.844943120E+02 -.845356384E+02 -.845803047E+02 -.846281553E+02 -.846790281E+02 -.847327557E+02 -.847891669E+02 -.848480879E+02 -.849093438E+02 -.849727595E+02 -.850381613E+02 -.851053777E+02 -.851742401E+02 -.852445843E+02 -.853162504E+02 -.853890838E+02 -.854629354E+02 -.855376616E+02 -.856131242E+02 -.856891900E+02 -.857657297E+02 -.858426169E+02 -.859197263E+02 -.859969310E+02 -.860740993E+02 -.861510904E+02 -.862277484E+02 -.863038947E+02 -.863793184E+02 -.864537632E+02 -.865269108E+02 -.865983586E+02 -.866675918E+02 -.867339461E+02 -.867965589E+02 -.868543067E+02 -.869057222E+02 -.869488866E+02 -.869812888E+02 -.869996418E+02 -.869996418E+02
 -.870089128E+02 -.870089128E+02 -.869911138E+02 -.869597076E+02 -.869179009E+02 -.868681474E+02 -.868123264E+02 -.867518792E+02 -.866879129E+02 -.866212810E+02 -.865526438E+02 -.864825160E+02 -.864113024E+02 -.863393251E+02 -.862668451E+02 -.861940780E+02 -.861212070E+02 -.860483918E+02 -.859757760E+02 -.859034931E+02 -.858316699E+02 -.857604303E+02 -.856898973E+02 -.856201948E+02 -.855514485E+02 -.854837869E+02 -.854173419E+02 -.853522483E+02 -.852886442E+02 -.852266707E+02 -.851664712E+02 -.851081908E+02 -.850519759E+02 -.849979731E+02 -.849463281E+02 -.848971854E+02 -.848506867E+02 -.848069699E+02 -.847661683E+02 -.847284093E+02 -.846938133E+02 -.846624931E+02 -.846345521E+02 -.846100841E+02 -.845891722E+02 -.845718877E+02 -.845582901E+02 -.845484257E+02 -.845423279E+02 -.845400163E+02 -.845414970E+02 -.845467619E+02 -.845557895E+02 -.845685444E+02 -.845849783E+02 -.846050299E+02 -.846286259E+02 -.846556811E+02 -.846861001E+02 -.847197772E+02 -.847565981E+02 -.847964403E+02 -.848391746E+02 -.848846661E+02 -.849327748E+02 -.849833576E+02 -.850362684E+02 -.850913599E+02 -.851484841E+02 -.852074935E+02 -.852682418E+02 -.853305848E+02 -.853943810E+02 -.854594922E+02 -.855257838E+02 -.855931251E+02 -.856613894E+02 -.857304537E+02 -.858001982E+02 -.858705060E+02 -.859412612E+02 -.860123478E+02 -.860836471E+02 -.861550346E+02 -.862263764E+02 -.862975230E+02 -.863683028E+02 -.864385128E+02 -.865079063E+02 -.865761776E+02 -.866429410E+02 -.867077048E+02 -.867698357E+02 -.868285139E+02 -.868826736E+02 -.869309256E+02 -.869714561E+02 -.870018948E+02 -.870191416E+02 -.870191416E+02
 -.870297394E+02 -.870297394E+02 -.870131134E+02 -.869837857E+02 -.869447603E+02 -.868983380E+02 -.868462829E+02 -.867899494E+02 -.867303796E+02 -.866683780E+02 -.866045686E+02 -.865394382E+02 -.864733704E+02 -.864066712E+02 -.863395884E+02 -.862723269E+02 -.862050601E+02 -.861379389E+02 -.860710984E+02 -.860046626E+02 -.859387491E+02 -.858734712E+02 -.858089406E+02 -.857452687E+02 -.856825677E+02 -.856209514E+02 -.855605355E+02 -.855014378E+02 -.854437782E+02 -.853876783E+02 -.853332613E+02 -.852806513E+02 -.852299729E+02 -.851813504E+02 -.851349070E+02 -.850907644E+02 -.850490415E+02 -.850098540E+02 -.849733131E+02 -.849395250E+02 -.849085901E+02 -.848806016E+02 -.848556456E+02 -.848337995E+02 -.848151320E+02 -.847997020E+02 -.847875584E+02 -.847787394E+02 -.847732724E+02 -.847711736E+02 -.847724478E+02 -.847770883E+02 -.847850772E+02 -.847963855E+02 -.848109730E+02 -.848287892E+02 -.848497733E+02 -.848738550E+02 -.849009550E+02 -.849309857E+02 -.849638521E+02 -.849994521E+02 -.850376781E+02 -.850784171E+02 -.851215520E+02 -.851669624E+02 -.852145252E+02 -.852641160E+02 -.853156092E+02 -.853688794E+02 -.854238015E+02 -.854802518E+02 -.855381084E+02 -.855972515E+02 -.856575638E+02 -.857189308E+02 -.857812405E+02 -.858443837E+02 -.859082530E+02 -.859727426E+02 -.860377467E+02 -.861031584E+02 -.861688674E+02 -.862347569E+02 -.863007003E+02 -.863665557E+02 -.864321595E+02 -.864973181E+02 -.865617962E+02 -.866253024E+02 -.866874701E+02 -.867478325E+02 -.868057900E+02 -.868605680E+02 -.869111611E+02 -.869562609E+02 -.869941617E+02 -.870226362E+02 -.870387751E+02 -.870387751E+02
 -.870504087E+02 -.870504087E+02 -.870349422E+02 -.870076668E+02 -.869713839E+02 -.869282412E+02 -.868798864E+02 -.868275863E+02 -.867723165E+02 -.867148315E+02 -.866557169E+02 -.865954309E+02 -.865343346E+02 -.864727165E+02 -.864108103E+02 -.863488092E+02 -.862868765E+02 -.862251537E+02 -.861637666E+02 -.861028306E+02 -.860424538E+02 -.859827397E+02 -.859237893E+02 -.858657029E+02 -.858085803E+02 -.857525224E+02 -.856976308E+02 -.856440084E+02 -.855917595E+02 -.855409891E+02 -.854918033E+02 -.854443084E+02 -.853986107E+02 -.853548159E+02 -.853130286E+02 -.852733515E+02 -.852358848E+02 -.852007257E+02 -.851679676E+02 -.851376994E+02 -.851100047E+02 -.850849614E+02 -.850626410E+02 -.850431080E+02 -.850264193E+02 -.850126237E+02 -.850017618E+02 -.849938651E+02 -.849889562E+02 -.849870485E+02 -.849881459E+02 -.849922428E+02 -.849993243E+02 -.850093664E+02 -.850223356E+02 -.850381900E+02 -.850568791E+02 -.850783444E+02 -.851025201E+02 -.851293329E+02 -.851587037E+02 -.851905472E+02 -.852247731E+02 -.852612867E+02 -.852999895E+02 -.853407801E+02 -.853835544E+02 -.854282069E+02 -.854746310E+02 -.855227195E+02 -.855723655E+02 -.856234625E+02 -.856759053E+02 -.857295900E+02 -.857844143E+02 -.858402777E+02 -.858970816E+02 -.859547287E+02 -.860131229E+02 -.860721688E+02 -.861317701E+02 -.861918287E+02 -.862522424E+02 -.863129025E+02 -.863736900E+02 -.864344714E+02 -.864950919E+02 -.865553683E+02 -.866150777E+02 -.866739446E+02 -.867316228E+02 -.867876720E+02 -.868415281E+02 -.868924630E+02 -.869395336E+02 -.869815141E+02 -.870168079E+02 -.870433329E+02 -.870583707E+02 -.870583707E+02
 -.870708001E+02 -.870708001E+02 -.870564737E+02 -.870312143E+02 -.869976228E+02 -.869576939E+02 -.869129597E+02 -.868645987E+02 -.868135199E+02 -.867604266E+02 -.867058658E+02 -.866502657E+02 -.865939644E+02 -.865372321E+02 -.864802877E+02 -.864233123E+02 -.863664584E+02 -.863098579E+02 -.862536277E+02 -.861978742E+02 -.861426964E+02 -.860881887E+02 -.860344424E+02 -.859815472E+02 -.859295923E+02 -.858786667E+02 -.858288600E+02 -.857802620E+02 -.857329633E+02 -.856870552E+02 -.856426288E+02 -.855997755E+02 -.855585862E+02 -.855191511E+02 -.854815590E+02 -.854458969E+02 -.854122496E+02 -.853806991E+02 -.853513239E+02 -.853241986E+02 -.852993934E+02 -.852769734E+02 -.852569983E+02 -.852395220E+02 -.852245918E+02 -.852122484E+02 -.852025255E+02 -.851954494E+02 -.851910387E+02 -.851893045E+02 -.851902501E+02 -.851938706E+02 -.852001538E+02 -.852090794E+02 -.852206198E+02 -.852347398E+02 -.852513975E+02 -.852705439E+02 -.852921240E+02 -.853160767E+02 -.853423356E+02 -.853708291E+02 -.854014814E+02 -.854342129E+02 -.854689404E+02 -.855055781E+02 -.855440379E+02 -.855842302E+02 -.856260640E+02 -.856694477E+02 -.857142897E+02 -.857604982E+02 -.858079824E+02 -.858566519E+02 -.859064175E+02 -.859571910E+02 -.860088855E+02 -.860614144E+02 -.861146921E+02 -.861686324E+02 -.862231480E+02 -.862781493E+02 -.863335421E+02 -.863892256E+02 -.864450889E+02 -.865010070E+02 -.865568348E+02 -.866123998E+02 -.866674927E+02 -.867218547E+02 -.867751609E+02 -.868269987E+02 -.868768403E+02 -.869240055E+02 -.869676143E+02 -.870065239E+02 -.870392477E+02 -.870638483E+02 -.870777984E+02 -.870777984E+02
 -.870908282E+02 -.870908282E+02 -.870776183E+02 -.870543322E+02 -.870233722E+02 -.869865824E+02 -.869453797E+02 -.869008551E+02 -.868538506E+02 -.868050187E+02 -.867548670E+02 -.867037935E+02 -.866521126E+02 -.866000759E+02 -.865478872E+02 -.864957148E+02 -.864437006E+02 -.863919666E+02 -.863406209E+02 -.862897611E+02 -.862394776E+02 -.861898561E+02 -.861409788E+02 -.860929261E+02 -.860457773E+02 -.859996112E+02 -.859545064E+02 -.859105416E+02 -.858677957E+02 -.858263476E+02 -.857862762E+02 -.857476599E+02 -.857105767E+02 -.856751036E+02 -.856413162E+02 -.856092886E+02 -.855790925E+02 -.855507972E+02 -.855244690E+02 -.855001708E+02 -.854779615E+02 -.854578958E+02 -.854400237E+02 -.854243904E+02 -.854110354E+02 -.853999927E+02 -.853912904E+02 -.853849505E+02 -.853809883E+02 -.853794133E+02 -.853802279E+02 -.853834283E+02 -.853890040E+02 -.853969382E+02 -.854072076E+02 -.854197831E+02 -.854346293E+02 -.854517054E+02 -.854709651E+02 -.854923573E+02 -.855158261E+02 -.855413114E+02 -.855687493E+02 -.855980724E+02 -.856292106E+02 -.856620911E+02 -.856966391E+02 -.857327782E+02 -.857704308E+02 -.858095185E+02 -.858499624E+02 -.858916837E+02 -.859346035E+02 -.859786434E+02 -.860237256E+02 -.860697727E+02 -.861167079E+02 -.861644546E+02 -.862129363E+02 -.862620755E+02 -.863117933E+02 -.863620080E+02 -.864126333E+02 -.864635764E+02 -.865147344E+02 -.865659911E+02 -.866172111E+02 -.866682337E+02 -.867188634E+02 -.867688586E+02 -.868179164E+02 -.868656528E+02 -.869115767E+02 -.869550563E+02 -.869952748E+02 -.870311729E+02 -.870613734E+02 -.870840828E+02 -.870969631E+02 -.870969631E+02
 -.871104361E+02 -.871104361E+02 -.870983170E+02 -.870769569E+02 -.870485637E+02 -.870148327E+02 -.869770674E+02 -.869362721E+02 -.868932224E+02 -.868485198E+02 -.868026329E+02 -.867559291E+02 -.867086991E+02 -.866611755E+02 -.866135468E+02 -.865659685E+02 -.865185716E+02 -.864714686E+02 -.864247585E+02 -.863785305E+02 -.863328669E+02 -.862878450E+02 -.862435389E+02 -.862000203E+02 -.861573596E+02 -.861156264E+02 -.860748899E+02 -.860352188E+02 -.859966818E+02 -.859593473E+02 -.859232835E+02 -.858885578E+02 -.858552372E+02 -.858233876E+02 -.857930734E+02 -.857643577E+02 -.857373014E+02 -.857119632E+02 -.856883992E+02 -.856666624E+02 -.856468025E+02 -.856288656E+02 -.856128938E+02 -.855989247E+02 -.855869917E+02 -.855771232E+02 -.855693428E+02 -.855636687E+02 -.855601139E+02 -.855586861E+02 -.855593875E+02 -.855622147E+02 -.855671590E+02 -.855742063E+02 -.855833371E+02 -.855945268E+02 -.856077459E+02 -.856229601E+02 -.856401304E+02 -.856592139E+02 -.856801635E+02 -.857029285E+02 -.857274550E+02 -.857536859E+02 -.857815619E+02 -.858110212E+02 -.858420001E+02 -.858744334E+02 -.859082549E+02 -.859433973E+02 -.859797928E+02 -.860173734E+02 -.860560708E+02 -.860958169E+02 -.861365438E+02 -.861781835E+02 -.862206686E+02 -.862639311E+02 -.863079027E+02 -.863525143E+02 -.863976946E+02 -.864433695E+02 -.864894604E+02 -.865358819E+02 -.865825396E+02 -.866293259E+02 -.866761157E+02 -.867227598E+02 -.867690772E+02 -.868148438E+02 -.868597791E+02 -.869035279E+02 -.869456363E+02 -.869855207E+02 -.870224276E+02 -.870553804E+02 -.870831107E+02 -.871039672E+02 -.871157985E+02 -.871157985E+02
 -.871295906E+02 -.871295906E+02 -.871185348E+02 -.870990516E+02 -.870731581E+02 -.870424035E+02 -.870079798E+02 -.869708057E+02 -.869315914E+02 -.868908878E+02 -.868491246E+02 -.868066389E+02 -.867636975E+02 -.867205139E+02 -.866772615E+02 -.866340829E+02 -.865910981E+02 -.865484101E+02 -.865061092E+02 -.864642765E+02 -.864229864E+02 -.863823086E+02 -.863423092E+02 -.863030523E+02 -.862646002E+02 -.862270142E+02 -.861903550E+02 -.861546828E+02 -.861200571E+02 -.860865375E+02 -.860541826E+02 -.860230506E+02 -.859931990E+02 -.859646841E+02 -.859375610E+02 -.859118834E+02 -.858877030E+02 -.858650698E+02 -.858440312E+02 -.858246319E+02 -.858069140E+02 -.857909164E+02 -.857766743E+02 -.857642196E+02 -.857535802E+02 -.857447801E+02 -.857378388E+02 -.857327718E+02 -.857295900E+02 -.857282997E+02 -.857289028E+02 -.857313963E+02 -.857357731E+02 -.857420212E+02 -.857501242E+02 -.857600616E+02 -.857718084E+02 -.857853358E+02 -.858006111E+02 -.858175980E+02 -.858362568E+02 -.858565447E+02 -.858784162E+02 -.859018229E+02 -.859267144E+02 -.859530382E+02 -.859807402E+02 -.860097647E+02 -.860400550E+02 -.860715535E+02 -.861042019E+02 -.861379413E+02 -.861727129E+02 -.862084574E+02 -.862451156E+02 -.862826282E+02 -.863209356E+02 -.863599778E+02 -.863996944E+02 -.864400233E+02 -.864809007E+02 -.865222597E+02 -.865640289E+02 -.866061306E+02 -.866484784E+02 -.866909735E+02 -.867335009E+02 -.867759235E+02 -.868180745E+02 -.868597478E+02 -.869006855E+02 -.869405611E+02 -.869789577E+02 -.870153401E+02 -.870490174E+02 -.870790952E+02 -.871044119E+02 -.871234568E+02 -.871342621E+02 -.871342621E+02
 -.871482766E+02 -.871482766E+02 -.871382565E+02 -.871206007E+02 -.870971394E+02 -.870692790E+02 -.870381018E+02 -.870044427E+02 -.869689472E+02 -.869321165E+02 -.868943415E+02 -.868559294E+02 -.868171233E+02 -.867781177E+02 -.867390707E+02 -.867001121E+02 -.866613513E+02 -.866228817E+02 -.865847851E+02 -.865471349E+02 -.865099979E+02 -.864734365E+02 -.864375097E+02 -.864022742E+02 -.863677852E+02 -.863340965E+02 -.863012613E+02 -.862693319E+02 -.862383602E+02 -.862083976E+02 -.861794947E+02 -.861517017E+02 -.861250677E+02 -.860996410E+02 -.860754687E+02 -.860525964E+02 -.860310681E+02 -.860109263E+02 -.859922110E+02 -.859749602E+02 -.859592093E+02 -.859449912E+02 -.859323355E+02 -.859212692E+02 -.859118156E+02 -.859039949E+02 -.858978235E+02 -.858933145E+02 -.858904768E+02 -.858893160E+02 -.858898333E+02 -.858920265E+02 -.858958894E+02 -.859014120E+02 -.859085806E+02 -.859173777E+02 -.859277826E+02 -.859397708E+02 -.859533148E+02 -.859683841E+02 -.859849451E+02 -.860029617E+02 -.860223954E+02 -.860432051E+02 -.860653483E+02 -.860887801E+02 -.861134546E+02 -.861393242E+02 -.861663405E+02 -.861944540E+02 -.862236148E+02 -.862537721E+02 -.862848751E+02 -.863168723E+02 -.863497122E+02 -.863833431E+02 -.864177127E+02 -.864527682E+02 -.864884560E+02 -.865247210E+02 -.865615062E+02 -.865987514E+02 -.866363925E+02 -.866743589E+02 -.867125721E+02 -.867509424E+02 -.867893648E+02 -.868277141E+02 -.868658379E+02 -.869035482E+02 -.869406094E+02 -.869767239E+02 -.870115117E+02 -.870444852E+02 -.870750158E+02 -.871022898E+02 -.871252512E+02 -.871425270E+02 -.871523299E+02 -.871523299E+02
 -.871664928E+02 -.871664928E+02 -.871574812E+02 -.871416041E+02 -.871205090E+02 -.870954626E+02 -.870674400E+02 -.870371934E+02 -.870053050E+02 -.869722269E+02 -.869383120E+02 -.869038377E+02 -.868690236E+02 -.868340455E+02 -.867990462E+02 -.867641432E+02 -.867294349E+02 -.866950056E+02 -.866609289E+02 -.866272704E+02 -.865940900E+02 -.865614429E+02 -.865293817E+02 -.864979564E+02 -.864672154E+02 -.864372057E+02 -.864079739E+02 -.863795653E+02 -.863520249E+02 -.863253969E+02 -.862997252E+02 -.862750525E+02 -.862514210E+02 -.862288720E+02 -.862074455E+02 -.861871804E+02 -.861681141E+02 -.861502824E+02 -.861337195E+02 -.861184572E+02 -.861045256E+02 -.860919522E+02 -.860807622E+02 -.860709781E+02 -.860626196E+02 -.860557036E+02 -.860502440E+02 -.860462516E+02 -.860437340E+02 -.860426957E+02 -.860431381E+02 -.860450589E+02 -.860484532E+02 -.860533123E+02 -.860596249E+02 -.860673764E+02 -.860765490E+02 -.860871224E+02 -.860990735E+02 -.861123764E+02 -.861270028E+02 -.861429224E+02 -.861601024E+02 -.861785083E+02 -.861981038E+02 -.862188511E+02 -.862407109E+02 -.862636429E+02 -.862876056E+02 -.863125569E+02 -.863384538E+02 -.863652527E+02 -.863929098E+02 -.864213808E+02 -.864506208E+02 -.864805848E+02 -.865112273E+02 -.865425019E+02 -.865743615E+02 -.866067573E+02 -.866396386E+02 -.866729520E+02 -.867066397E+02 -.867406387E+02 -.867748780E+02 -.868092768E+02 -.868437400E+02 -.868781543E+02 -.869123819E+02 -.869462526E+02 -.869795532E+02 -.870120146E+02 -.870432933E+02 -.870729490E+02 -.871004143E+02 -.871249550E+02 -.871456188E+02 -.871611681E+02 -.871699923E+02 -.871699923E+02
 -.871842465E+02 -.871842465E+02 -.871762172E+02 -.871620719E+02 -.871432799E+02 -.871209708E+02 -.870960149E+02 -.870690835E+02 -.870406967E+02 -.870112581E+02 -.869810835E+02 -.869504206E+02 -.869194659E+02 -.868883770E+02 -.868572813E+02 -.868262839E+02 -.867954729E+02 -.867649235E+02 -.867347011E+02 -.867048641E+02 -.866754655E+02 -.866465541E+02 -.866181760E+02 -.865903752E+02 -.865631938E+02 -.865366728E+02 -.865108526E+02 -.864857722E+02 -.864614706E+02 -.864379857E+02 -.864153549E+02 -.863936150E+02 -.863728019E+02 -.863529506E+02 -.863340952E+02 -.863162687E+02 -.862995027E+02 -.862838276E+02 -.862692719E+02 -.862558628E+02 -.862436255E+02 -.862325831E+02 -.862227568E+02 -.862141654E+02 -.862068256E+02 -.862007515E+02 -.861959546E+02 -.861924441E+02 -.861902264E+02 -.861893051E+02 -.861896814E+02 -.861913535E+02 -.861943171E+02 -.861985652E+02 -.862040880E+02 -.862108733E+02 -.862189064E+02 -.862281701E+02 -.862386449E+02 -.862503093E+02 -.862631393E+02 -.862771094E+02 -.862921921E+02 -.863083581E+02 -.863255769E+02 -.863438164E+02 -.863630434E+02 -.863832236E+02 -.864043218E+02 -.864263020E+02 -.864491276E+02 -.864727614E+02 -.864971656E+02 -.865223021E+02 -.865481324E+02 -.865746174E+02 -.866017176E+02 -.866293925E+02 -.866576010E+02 -.866863003E+02 -.867154457E+02 -.867449899E+02 -.867748818E+02 -.868050651E+02 -.868354766E+02 -.868660440E+02 -.868966821E+02 -.869272897E+02 -.869577431E+02 -.869878897E+02 -.870175389E+02 -.870464495E+02 -.870743143E+02 -.871007396E+02 -.871252180E+02 -.871470936E+02 -.871655159E+02 -.871793802E+02 -.871872488E+02 -.871872488E+02
 -.872015464E+02 -.872015464E+02 -.871944746E+02 -.871820168E+02 -.871654679E+02 -.871458239E+02 -.871238520E+02 -.871001446E+02 -.870751605E+02 -.870492562E+02 -.870227104E+02 -.869957422E+02 -.869685251E+02 -.869411984E+02 -.869138748E+02 -.868866472E+02 -.868595933E+02 -.868327794E+02 -.868062632E+02 -.867800959E+02 -.867543239E+02 -.867289899E+02 -.867041342E+02 -.866797947E+02 -.866560081E+02 -.866328097E+02 -.866102341E+02 -.865883151E+02 -.865670856E+02 -.865465782E+02 -.865268248E+02 -.865078565E+02 -.864897037E+02 -.864723962E+02 -.864559627E+02 -.864404310E+02 -.864258277E+02 -.864121783E+02 -.863995070E+02 -.863878363E+02 -.863771874E+02 -.863675797E+02 -.863590308E+02 -.863515567E+02 -.863451710E+02 -.863398856E+02 -.863357102E+02 -.863326524E+02 -.863307174E+02 -.863299084E+02 -.863302263E+02 -.863316696E+02 -.863342346E+02 -.863379156E+02 -.863427045E+02 -.863485909E+02 -.863555626E+02 -.863636054E+02 -.863727028E+02 -.863828368E+02 -.863939876E+02 -.864061335E+02 -.864192515E+02 -.864333172E+02 -.864483049E+02 -.864641875E+02 -.864809370E+02 -.864985247E+02 -.865169206E+02 -.865360943E+02 -.865560147E+02 -.865766502E+02 -.865979687E+02 -.866199376E+02 -.866425239E+02 -.866656940E+02 -.866894138E+02 -.867136487E+02 -.867383626E+02 -.867635186E+02 -.867890776E+02 -.868149982E+02 -.868412356E+02 -.868677401E+02 -.868944563E+02 -.869213199E+02 -.869482560E+02 -.869751747E+02 -.870019667E+02 -.870284970E+02 -.870545967E+02 -.870800527E+02 -.871045934E+02 -.871278708E+02 -.871494369E+02 -.871687125E+02 -.871849471E+02 -.871971660E+02 -.872041011E+02 -.872041011E+02
 -.872183921E+02 -.872183921E+02 -.872122544E+02 -.872014423E+02 -.871870801E+02 -.871700330E+02 -.871509674E+02 -.871303983E+02 -.871087244E+02 -.870862561E+02 -.870632356E+02 -.870398537E+02 -.870162617E+02 -.869925806E+02 -.869689087E+02 -.869453267E+02 -.869219025E+02 -.868986934E+02 -.868757497E+02 -.868531157E+02 -.868308315E+02 -.868089341E+02 -.867874578E+02 -.867664354E+02 -.867458981E+02 -.867258762E+02 -.867063990E+02 -.866874952E+02 -.866691927E+02 -.866515191E+02 -.866345010E+02 -.866181649E+02 -.866025361E+02 -.865876397E+02 -.865734997E+02 -.865601393E+02 -.865475808E+02 -.865358453E+02 -.865249530E+02 -.865149227E+02 -.865057720E+02 -.864975170E+02 -.864901723E+02 -.864837510E+02 -.864782646E+02 -.864737229E+02 -.864701339E+02 -.864675038E+02 -.864658371E+02 -.864651363E+02 -.864654021E+02 -.864666334E+02 -.864688271E+02 -.864719784E+02 -.864760806E+02 -.864811252E+02 -.864871020E+02 -.864939992E+02 -.865018032E+02 -.865104991E+02 -.865200703E+02 -.865304990E+02 -.865417659E+02 -.865538508E+02 -.865667320E+02 -.865803873E+02 -.865947932E+02 -.866099254E+02 -.866257592E+02 -.866422688E+02 -.866594282E+02 -.866772108E+02 -.866955894E+02 -.867145366E+02 -.867340243E+02 -.867540240E+02 -.867745068E+02 -.867954429E+02 -.868168017E+02 -.868385512E+02 -.868606579E+02 -.868830861E+02 -.869057967E+02 -.869287471E+02 -.869518886E+02 -.869751657E+02 -.869985129E+02 -.870218518E+02 -.870450873E+02 -.870681015E+02 -.870907475E+02 -.871128394E+02 -.871341407E+02 -.871543485E+02 -.871730730E+02 -.871898105E+02 -.872039084E+02 -.872145196E+02 -.872205424E+02 -.872205424E+02
 -.872347532E+02 -.872347532E+02 -.872295272E+02 -.872203208E+02 -.872080913E+02 -.871935756E+02 -.871773417E+02 -.871598285E+02 -.871413763E+02 -.871222497E+02 -.871026556E+02 -.870827569E+02 -.870626828E+02 -.870425368E+02 -.870224028E+02 -.870023499E+02 -.869824359E+02 -.869627099E+02 -.869432146E+02 -.869239878E+02 -.869050637E+02 -.868864733E+02 -.868682461E+02 -.868504094E+02 -.868329897E+02 -.868160123E+02 -.867995019E+02 -.867834824E+02 -.867679771E+02 -.867530089E+02 -.867386002E+02 -.867247726E+02 -.867115474E+02 -.866989451E+02 -.866869857E+02 -.866756882E+02 -.866650711E+02 -.866551517E+02 -.866459466E+02 -.866374712E+02 -.866297401E+02 -.866227663E+02 -.866165619E+02 -.866111377E+02 -.866065030E+02 -.866026658E+02 -.865996326E+02 -.865974087E+02 -.865959975E+02 -.865954012E+02 -.865956204E+02 -.865966541E+02 -.865984998E+02 -.866011536E+02 -.866046099E+02 -.866088620E+02 -.866139013E+02 -.866197183E+02 -.866263018E+02 -.866336395E+02 -.866417179E+02 -.866505224E+02 -.866600371E+02 -.866702454E+02 -.866811296E+02 -.866926712E+02 -.867048509E+02 -.867176487E+02 -.867310441E+02 -.867450159E+02 -.867595425E+02 -.867746016E+02 -.867901709E+02 -.868062273E+02 -.868227475E+02 -.868397076E+02 -.868570833E+02 -.868748497E+02 -.868929808E+02 -.869114498E+02 -.869302282E+02 -.869492855E+02 -.869685889E+02 -.869881016E+02 -.870077824E+02 -.870275837E+02 -.870474494E+02 -.870673127E+02 -.870870921E+02 -.871066868E+02 -.871259711E+02 -.871447863E+02 -.871629303E+02 -.871801445E+02 -.871960961E+02 -.872103554E+02 -.872223662E+02 -.872314063E+02 -.872365372E+02 -.872365372E+02
 -.872505313E+02 -.872505313E+02 -.872461944E+02 -.872385529E+02 -.872284006E+02 -.872163489E+02 -.872028695E+02 -.871883271E+02 -.871730046E+02 -.871571221E+02 -.871408519E+02 -.871243297E+02 -.871076630E+02 -.870909384E+02 -.870742257E+02 -.870575827E+02 -.870410575E+02 -.870246912E+02 -.870085194E+02 -.869925735E+02 -.869768819E+02 -.869614706E+02 -.869463637E+02 -.869315840E+02 -.869171534E+02 -.869030925E+02 -.868894218E+02 -.868761607E+02 -.868633284E+02 -.868509437E+02 -.868390245E+02 -.868275887E+02 -.868166535E+02 -.868062355E+02 -.867963509E+02 -.867870152E+02 -.867782432E+02 -.867700491E+02 -.867624460E+02 -.867554466E+02 -.867490624E+02 -.867433040E+02 -.867381812E+02 -.867337026E+02 -.867298757E+02 -.867267069E+02 -.867242015E+02 -.867223636E+02 -.867211961E+02 -.867207007E+02 -.867208779E+02 -.867217268E+02 -.867232455E+02 -.867254309E+02 -.867282784E+02 -.867317826E+02 -.867359367E+02 -.867407330E+02 -.867461625E+02 -.867522153E+02 -.867588806E+02 -.867661464E+02 -.867740003E+02 -.867824285E+02 -.867914170E+02 -.868009507E+02 -.868110140E+02 -.868215908E+02 -.868326643E+02 -.868442175E+02 -.868562327E+02 -.868686918E+02 -.868815766E+02 -.868948682E+02 -.869085476E+02 -.869225952E+02 -.869369911E+02 -.869517145E+02 -.869667442E+02 -.869820579E+02 -.869976320E+02 -.870134412E+02 -.870294581E+02 -.870456521E+02 -.870619888E+02 -.870784283E+02 -.870949240E+02 -.871114199E+02 -.871278479E+02 -.871441241E+02 -.871601435E+02 -.871757737E+02 -.871908466E+02 -.872051468E+02 -.872183975E+02 -.872302415E+02 -.872402167E+02 -.872477235E+02 -.872519834E+02 -.872519834E+02
 -.872654862E+02 -.872654862E+02 -.872620120E+02 -.872558870E+02 -.872477456E+02 -.872380769E+02 -.872272586E+02 -.872155834E+02 -.872032782E+02 -.871905203E+02 -.871774482E+02 -.871641716E+02 -.871507773E+02 -.871373353E+02 -.871239024E+02 -.871105253E+02 -.870972431E+02 -.870840893E+02 -.870710928E+02 -.870582791E+02 -.870456713E+02 -.870332902E+02 -.870211556E+02 -.870092857E+02 -.869976980E+02 -.869864093E+02 -.869754357E+02 -.869647930E+02 -.869544963E+02 -.869445604E+02 -.869349999E+02 -.869258287E+02 -.869170605E+02 -.869087085E+02 -.869007853E+02 -.868933032E+02 -.868862738E+02 -.868797083E+02 -.868736172E+02 -.868680102E+02 -.868628964E+02 -.868582842E+02 -.868541812E+02 -.868505941E+02 -.868475289E+02 -.868449906E+02 -.868429832E+02 -.868415101E+02 -.868405735E+02 -.868401746E+02 -.868403139E+02 -.868409907E+02 -.868422036E+02 -.868439499E+02 -.868462264E+02 -.868490285E+02 -.868523511E+02 -.868561880E+02 -.868605323E+02 -.868653763E+02 -.868707113E+02 -.868765281E+02 -.868828168E+02 -.868895667E+02 -.868967666E+02 -.869044048E+02 -.869124690E+02 -.869209464E+02 -.869298239E+02 -.869390879E+02 -.869487245E+02 -.869587193E+02 -.869690578E+02 -.869797251E+02 -.869907060E+02 -.870019848E+02 -.870135455E+02 -.870253717E+02 -.870374460E+02 -.870497506E+02 -.870622664E+02 -.870749729E+02 -.870878478E+02 -.871008663E+02 -.871140003E+02 -.871272175E+02 -.871404800E+02 -.871537421E+02 -.871669489E+02 -.871800320E+02 -.871929069E+02 -.872054666E+02 -.872175755E+02 -.872290605E+02 -.872396991E+02 -.872492048E+02 -.872572071E+02 -.872632263E+02 -.872666401E+02 -.872666401E+02
 -.872791001E+02 -.872791001E+02 -.872764492E+02 -.872717683E+02 -.872655374E+02 -.872581276E+02 -.872498266E+02 -.872408579E+02 -.872313957E+02 -.872215764E+02 -.872115073E+02 -.872012734E+02 -.871909429E+02 -.871805705E+02 -.871702009E+02 -.871598712E+02 -.871496123E+02 -.871394507E+02 -.871294094E+02 -.871195087E+02 -.871097667E+02 -.871002000E+02 -.870908241E+02 -.870816532E+02 -.870727011E+02 -.870639809E+02 -.870555050E+02 -.870472856E+02 -.870393344E+02 -.870316629E+02 -.870242822E+02 -.870172030E+02 -.870104357E+02 -.870039904E+02 -.869978768E+02 -.869921043E+02 -.869866816E+02 -.869816173E+02 -.869769193E+02 -.869725950E+02 -.869686514E+02 -.869650947E+02 -.869619308E+02 -.869591647E+02 -.869568010E+02 -.869548433E+02 -.869532950E+02 -.869521582E+02 -.869514349E+02 -.869511260E+02 -.869512317E+02 -.869517516E+02 -.869526846E+02 -.869540287E+02 -.869557813E+02 -.869579392E+02 -.869604984E+02 -.869634542E+02 -.869668014E+02 -.869705340E+02 -.869746457E+02 -.869791294E+02 -.869839775E+02 -.869891820E+02 -.869947344E+02 -.870006257E+02 -.870068466E+02 -.870133873E+02 -.870202379E+02 -.870273879E+02 -.870348266E+02 -.870425433E+02 -.870505265E+02 -.870587649E+02 -.870672467E+02 -.870759598E+02 -.870848917E+02 -.870940296E+02 -.871033601E+02 -.871128691E+02 -.871225415E+02 -.871323612E+02 -.871423105E+02 -.871523697E+02 -.871625165E+02 -.871727252E+02 -.871829657E+02 -.871932021E+02 -.872033908E+02 -.872134784E+02 -.872233985E+02 -.872330682E+02 -.872423824E+02 -.872512076E+02 -.872593733E+02 -.872666605E+02 -.872727869E+02 -.872773885E+02 -.872799941E+02 -.872799941E+02
 -.872903434E+02 -.872903434E+02 -.872884404E+02 -.872850637E+02 -.872805484E+02 -.872751562E+02 -.872690923E+02 -.872625179E+02 -.872555606E+02 -.872483214E+02 -.872408811E+02 -.872333044E+02 -.872256434E+02 -.872179409E+02 -.872102318E+02 -.872025452E+02 -.871949057E+02 -.871873343E+02 -.871798490E+02 -.871724659E+02 -.871651993E+02 -.871580621E+02 -.871510664E+02 -.871442231E+02 -.871375429E+02 -.871310357E+02 -.871247109E+02 -.871185779E+02 -.871126454E+02 -.871069220E+02 -.871014159E+02 -.870961352E+02 -.870910877E+02 -.870862808E+02 -.870817217E+02 -.870774173E+02 -.870733741E+02 -.870695984E+02 -.870660961E+02 -.870628725E+02 -.870599329E+02 -.870572818E+02 -.870549235E+02 -.870528617E+02 -.870510997E+02 -.870496404E+02 -.870484859E+02 -.870476382E+02 -.870470983E+02 -.870468672E+02 -.870469449E+02 -.870473311E+02 -.870480251E+02 -.870490253E+02 -.870503299E+02 -.870519365E+02 -.870538422E+02 -.870560435E+02 -.870585366E+02 -.870613171E+02 -.870643804E+02 -.870677212E+02 -.870713341E+02 -.870752130E+02 -.870793516E+02 -.870837435E+02 -.870883817E+02 -.870932589E+02 -.870983679E+02 -.871037008E+02 -.871092497E+02 -.871150065E+02 -.871209629E+02 -.871271101E+02 -.871334394E+02 -.871399416E+02 -.871466073E+02 -.871534266E+02 -.871603892E+02 -.871674843E+02 -.871747000E+02 -.871820239E+02 -.871894419E+02 -.871969386E+02 -.872044962E+02 -.872120944E+02 -.872197094E+02 -.872273128E+02 -.872348705E+02 -.872423410E+02 -.872496733E+02 -.872568041E+02 -.872636545E+02 -.872701256E+02 -.872760925E+02 -.872813970E+02 -.872858378E+02 -.872891583E+02 -.872910294E+02 -.872910294E+02
 -.872973494E+02 -.872973494E+02 -.872960143E+02 -.872936099E+02 -.872903523E+02 -.872864175E+02 -.872819498E+02 -.872770669E+02 -.872718650E+02 -.872664225E+02 -.872608035E+02 -.872550602E+02 -.872492356E+02 -.872433651E+02 -.872374780E+02 -.872315988E+02 -.872257483E+02 -.872199441E+02 -.872142013E+02 -.872085335E+02 -.872029524E+02 -.871974687E+02 -.871920922E+02 -.871868319E+02 -.871816963E+02 -.871766931E+02 -.871718300E+02 -.871671143E+02 -.871625527E+02 -.871581520E+02 -.871539185E+02 -.871498586E+02 -.871459781E+02 -.871422828E+02 -.871387782E+02 -.871354695E+02 -.871323619E+02 -.871294600E+02 -.871267683E+02 -.871242910E+02 -.871220319E+02 -.871199946E+02 -.871181823E+02 -.871165979E+02 -.871152439E+02 -.871141223E+02 -.871132350E+02 -.871125832E+02 -.871121680E+02 -.871119898E+02 -.871120488E+02 -.871123449E+02 -.871128773E+02 -.871136449E+02 -.871146464E+02 -.871158799E+02 -.871173431E+02 -.871190336E+02 -.871209484E+02 -.871230841E+02 -.871254372E+02 -.871280037E+02 -.871307794E+02 -.871337599E+02 -.871369402E+02 -.871403154E+02 -.871438802E+02 -.871476291E+02 -.871515564E+02 -.871556562E+02 -.871599224E+02 -.871643486E+02 -.871689284E+02 -.871736552E+02 -.871785219E+02 -.871835214E+02 -.871886462E+02 -.871938885E+02 -.871992401E+02 -.872046920E+02 -.872102347E+02 -.872158579E+02 -.872215499E+02 -.872272978E+02 -.872330867E+02 -.872388994E+02 -.872447159E+02 -.872505121E+02 -.872562596E+02 -.872619237E+02 -.872674626E+02 -.872728251E+02 -.872779485E+02 -.872827560E+02 -.872871534E+02 -.872910253E+02 -.872942302E+02 -.872965952E+02 -.872979083E+02 -.872979083E+02
 -.872973494E+02 -.872973494E+02 -.872960143E+02 -.872936099E+02 -.872903523E+02 -.872864175E+02 -.872819498E+02 -.872770669E+02 -.872718650E+02 -.872664225E+02 -.872608035E+02 -.872550602E+02 -.872492356E+02 -.872433651E+02 -.872374780E+02 -.872315988E+02 -.872257483E+02 -.872199441E+02 -.872142013E+02 -.872085335E+02 -.872029524E+02 -.871974687E+02 -.871920922E+02 -.871868319E+02 -.871816963E+02 -.871766931E+02 -.871718300E+02 -.871671143E+02 -.871625527E+02 -.871581520E+02 -.871539185E+02 -.871498586E+02 -.871459781E+02 -.871422828E+02 -.871387782E+02 -.871354695E+02 -.871323619E+02 -.871294600E+02 -.871267683E+02 -.871242910E+02 -.871220319E+02 -.871199946E+02 -.871181823E+02 -.871165979E+02 -.871152439E+02 -.871141223E+02 -.871132350E+02 -.871125832E+02 -.871121680E+02 -.871119898E+02 -.871120488E+02 -.871123449E+02 -.871128773E+02 -.871136449E+02 -.871146464E+02 -.871158799E+02 -.871173431E+02 -.871190336E+02 -.871209484E+02 -.871230841E+02 -.871254372E+02 -.871280037E+02 -.871307794E+02 -.871337599E+02 -.871369402E+02 -.871403154E+02 -.871438802E+02 -.871476291E+02 -.871515564E+02 -.871556562E+02 -.871599224E+02 -.871643486E+02 -.871689284E+02 -.871736552E+02 -.871785219E+02 -.871835214E+02 -.871886462E+02 -.871938885E+02 -.871992401E+02 -.872046920E+02 -.872102347E+02 -.872158579E+02 -.872215499E+02 -.872272978E+02 -.872330867E+02 -.872388994E+02 -.872447159E+02 -.872505121E+02 -.872562596E+02 -.872619237E+02 -.872674626E+02 -.872728251E+02 -.872779485E+02 -.872827560E+02 -.872871534E+02 -.872910253E+02 -.872942302E+02 -.872965952E+02 -.872979083E+02 -.872979083E+02
