# Supplementary material for: Electrical Pacing of Cardiac Tissue Including Potassium Inward Rectification
Source: PLoS One. 2015 Jun 9;10(6):e0127837. doi: 10.1371/journal.pone.0127837 (PMC4461281; doi:10.1371/journal.pone.0127837)
Supplement: S1 Data — (ZIP) [file pone.0127837.s001.zip › All-Data/Data-without-IK1/BDT38/Vm5ms.txt]

 -.873300171E+02 -.873011497E+02 -.872998396E+02 -.872974424E+02 -.872941776E+02 -.872902309E+02 -.872857511E+02 -.872808554E+02 -.872756368E+02 -.872701735E+02 -.872645345E+02 -.872587828E+02 -.872529736E+02 -.872471506E+02 -.872413445E+02 -.872355736E+02 -.872298475E+02 -.872241731E+02 -.872185581E+02 -.872130136E+02 -.872075528E+02 -.872021896E+02 -.871969359E+02 -.871918010E+02 -.871867917E+02 -.871819136E+02 -.871771727E+02 -.871725754E+02 -.871681285E+02 -.871638389E+02 -.871597124E+02 -.871557542E+02 -.871519692E+02 -.871483622E+02 -.871449387E+02 -.871417047E+02 -.871386665E+02 -.871358297E+02 -.871331994E+02 -.871307795E+02 -.871285732E+02 -.871265834E+02 -.871248126E+02 -.871232637E+02 -.871219395E+02 -.871208427E+02 -.871199756E+02 -.871193400E+02 -.871189368E+02 -.871187664E+02 -.871188286E+02 -.871191230E+02 -.871196488E+02 -.871204048E+02 -.871213896E+02 -.871226016E+02 -.871240385E+02 -.871256978E+02 -.871275763E+02 -.871296707E+02 -.871319772E+02 -.871344917E+02 -.871372098E+02 -.871401269E+02 -.871432383E+02 -.871465388E+02 -.871500232E+02 -.871536860E+02 -.871575215E+02 -.871615238E+02 -.871656871E+02 -.871700051E+02 -.871744718E+02 -.871790807E+02 -.871838254E+02 -.871886993E+02 -.871936957E+02 -.871988076E+02 -.872040278E+02 -.872093485E+02 -.872147615E+02 -.872202579E+02 -.872258279E+02 -.872314601E+02 -.872371415E+02 -.872428570E+02 -.872485883E+02 -.872543134E+02 -.872600054E+02 -.872656311E+02 -.872711495E+02 -.872765097E+02 -.872816485E+02 -.872864876E+02 -.872909299E+02 -.872948553E+02 -.872981161E+02 -.873005304E+02 -.873018753E+02 -.873018753E+02
 -.873011497E+02 -.873011497E+02 -.872998396E+02 -.872974424E+02 -.872941776E+02 -.872902309E+02 -.872857511E+02 -.872808554E+02 -.872756368E+02 -.872701735E+02 -.872645345E+02 -.872587828E+02 -.872529736E+02 -.872471506E+02 -.872413445E+02 -.872355736E+02 -.872298475E+02 -.872241731E+02 -.872185581E+02 -.872130136E+02 -.872075528E+02 -.872021896E+02 -.871969359E+02 -.871918010E+02 -.871867917E+02 -.871819136E+02 -.871771727E+02 -.871725754E+02 -.871681285E+02 -.871638389E+02 -.871597124E+02 -.871557542E+02 -.871519692E+02 -.871483622E+02 -.871449387E+02 -.871417047E+02 -.871386665E+02 -.871358297E+02 -.871331994E+02 -.871307795E+02 -.871285732E+02 -.871265834E+02 -.871248126E+02 -.871232637E+02 -.871219395E+02 -.871208427E+02 -.871199756E+02 -.871193400E+02 -.871189368E+02 -.871187664E+02 -.871188286E+02 -.871191230E+02 -.871196488E+02 -.871204048E+02 -.871213896E+02 -.871226016E+02 -.871240385E+02 -.871256978E+02 -.871275763E+02 -.871296707E+02 -.871319772E+02 -.871344917E+02 -.871372098E+02 -.871401269E+02 -.871432383E+02 -.871465388E+02 -.871500232E+02 -.871536860E+02 -.871575215E+02 -.871615238E+02 -.871656871E+02 -.871700051E+02 -.871744718E+02 -.871790807E+02 -.871838254E+02 -.871886993E+02 -.871936957E+02 -.871988076E+02 -.872040278E+02 -.872093485E+02 -.872147615E+02 -.872202579E+02 -.872258279E+02 -.872314601E+02 -.872371415E+02 -.872428570E+02 -.872485883E+02 -.872543134E+02 -.872600054E+02 -.872656311E+02 -.872711495E+02 -.872765097E+02 -.872816485E+02 -.872864876E+02 -.872909299E+02 -.872948553E+02 -.872981161E+02 -.873005304E+02 -.873018753E+02 -.873018753E+02
 -.872941905E+02 -.872941905E+02 -.872922771E+02 -.872888445E+02 -.872842446E+02 -.872787571E+02 -.872725922E+02 -.872659068E+02 -.872588230E+02 -.872514445E+02 -.872438655E+02 -.872361707E+02 -.872284306E+02 -.872206962E+02 -.872129980E+02 -.872053509E+02 -.871977619E+02 -.871902385E+02 -.871827928E+02 -.871754426E+02 -.871682076E+02 -.871611064E+02 -.871541533E+02 -.871473582E+02 -.871407289E+02 -.871342724E+02 -.871279967E+02 -.871219109E+02 -.871160243E+02 -.871103454E+02 -.871048815E+02 -.870996389E+02 -.870946239E+02 -.870898438E+02 -.870853066E+02 -.870810212E+02 -.870769959E+02 -.870732382E+02 -.870697542E+02 -.870665484E+02 -.870636249E+02 -.870609872E+02 -.870586394E+02 -.870565856E+02 -.870548299E+02 -.870533763E+02 -.870522276E+02 -.870513859E+02 -.870508524E+02 -.870506275E+02 -.870507108E+02 -.870511017E+02 -.870517994E+02 -.870528023E+02 -.870541089E+02 -.870557166E+02 -.870576225E+02 -.870598232E+02 -.870623144E+02 -.870650915E+02 -.870681495E+02 -.870714828E+02 -.870750857E+02 -.870789520E+02 -.870830753E+02 -.870874488E+02 -.870920654E+02 -.870969178E+02 -.871019983E+02 -.871072993E+02 -.871128127E+02 -.871185304E+02 -.871244442E+02 -.871305457E+02 -.871368264E+02 -.871432777E+02 -.871498906E+02 -.871566563E+02 -.871635652E+02 -.871706075E+02 -.871777730E+02 -.871850505E+02 -.871924275E+02 -.871998905E+02 -.872074237E+02 -.872150087E+02 -.872226235E+02 -.872302417E+02 -.872378309E+02 -.872453508E+02 -.872527510E+02 -.872599681E+02 -.872669222E+02 -.872735115E+02 -.872796066E+02 -.872850425E+02 -.872896079E+02 -.872930322E+02 -.872949678E+02 -.872949678E+02
 -.872831699E+02 -.872831699E+02 -.872804424E+02 -.872756175E+02 -.872692021E+02 -.872615850E+02 -.872530559E+02 -.872438334E+02 -.872340932E+02 -.872239856E+02 -.872136422E+02 -.872031740E+02 -.871926649E+02 -.871821702E+02 -.871717204E+02 -.871613312E+02 -.871510144E+02 -.871407859E+02 -.871306683E+02 -.871206884E+02 -.871108722E+02 -.871012414E+02 -.870918116E+02 -.870825942E+02 -.870735988E+02 -.870648359E+02 -.870563174E+02 -.870480559E+02 -.870400638E+02 -.870323519E+02 -.870249297E+02 -.870178061E+02 -.870109907E+02 -.870044944E+02 -.869983289E+02 -.869925062E+02 -.869870373E+02 -.869819314E+02 -.869771961E+02 -.869728376E+02 -.869688617E+02 -.869652740E+02 -.869620806E+02 -.869592876E+02 -.869569007E+02 -.869549249E+02 -.869533641E+02 -.869522208E+02 -.869514964E+02 -.869511915E+02 -.869513059E+02 -.869518389E+02 -.869527892E+02 -.869541551E+02 -.869559340E+02 -.869581226E+02 -.869607168E+02 -.869637116E+02 -.869671013E+02 -.869708794E+02 -.869750390E+02 -.869795725E+02 -.869844720E+02 -.869897291E+02 -.869953347E+02 -.870012797E+02 -.870075541E+02 -.870141480E+02 -.870210509E+02 -.870282520E+02 -.870357405E+02 -.870435052E+02 -.870515349E+02 -.870598182E+02 -.870683435E+02 -.870770990E+02 -.870860729E+02 -.870952530E+02 -.871046267E+02 -.871141810E+02 -.871239022E+02 -.871337757E+02 -.871437855E+02 -.871539139E+02 -.871641405E+02 -.871744419E+02 -.871847899E+02 -.871951505E+02 -.872054818E+02 -.872157316E+02 -.872258337E+02 -.872357045E+02 -.872452366E+02 -.872542925E+02 -.872626945E+02 -.872702135E+02 -.872765524E+02 -.872813267E+02 -.872840373E+02 -.872840373E+02
 -.872699602E+02 -.872699602E+02 -.872663402E+02 -.872599817E+02 -.872515503E+02 -.872415500E+02 -.872303612E+02 -.872182799E+02 -.872055476E+02 -.871923674E+02 -.871789079E+02 -.871653006E+02 -.871516391E+02 -.871379829E+02 -.871243674E+02 -.871108177E+02 -.870973584E+02 -.870840192E+02 -.870708342E+02 -.870578376E+02 -.870450589E+02 -.870325210E+02 -.870202408E+02 -.870082320E+02 -.869965085E+02 -.869850853E+02 -.869739791E+02 -.869632063E+02 -.869527822E+02 -.869427206E+02 -.869330341E+02 -.869237356E+02 -.869148389E+02 -.869063591E+02 -.868983116E+02 -.868907113E+02 -.868835717E+02 -.868769043E+02 -.868707187E+02 -.868650238E+02 -.868598278E+02 -.868551391E+02 -.868509661E+02 -.868473171E+02 -.868441994E+02 -.868416192E+02 -.868395812E+02 -.868380886E+02 -.868371434E+02 -.868367465E+02 -.868368978E+02 -.868375965E+02 -.868388412E+02 -.868406293E+02 -.868429574E+02 -.868458210E+02 -.868492146E+02 -.868531313E+02 -.868575637E+02 -.868625031E+02 -.868679404E+02 -.868738656E+02 -.868802681E+02 -.868871367E+02 -.868944595E+02 -.869022241E+02 -.869104175E+02 -.869190264E+02 -.869280369E+02 -.869374348E+02 -.869472057E+02 -.869573350E+02 -.869678079E+02 -.869786092E+02 -.869897239E+02 -.870011365E+02 -.870128315E+02 -.870247929E+02 -.870370045E+02 -.870494495E+02 -.870621101E+02 -.870749677E+02 -.870880016E+02 -.871011894E+02 -.871145051E+02 -.871279187E+02 -.871413946E+02 -.871548894E+02 -.871683496E+02 -.871817081E+02 -.871948802E+02 -.872077576E+02 -.872202014E+02 -.872320324E+02 -.872430188E+02 -.872528601E+02 -.872611660E+02 -.872674292E+02 -.872709901E+02 -.872709901E+02
 -.872555542E+02 -.872555542E+02 -.872510189E+02 -.872430638E+02 -.872325164E+02 -.872200049E+02 -.872060133E+02 -.871909245E+02 -.871750492E+02 -.871586396E+02 -.871418939E+02 -.871249596E+02 -.871079391E+02 -.870909011E+02 -.870738949E+02 -.870569622E+02 -.870401451E+02 -.870234873E+02 -.870070317E+02 -.869908160E+02 -.869748710E+02 -.869592204E+02 -.869438838E+02 -.869288794E+02 -.869142266E+02 -.868999462E+02 -.868860591E+02 -.868725857E+02 -.868595445E+02 -.868469528E+02 -.868348275E+02 -.868231862E+02 -.868120473E+02 -.868014300E+02 -.867913533E+02 -.867818351E+02 -.867728913E+02 -.867645362E+02 -.867567826E+02 -.867496425E+02 -.867431273E+02 -.867372485E+02 -.867320169E+02 -.867274429E+02 -.867235354E+02 -.867203019E+02 -.867177482E+02 -.867158784E+02 -.867146951E+02 -.867141997E+02 -.867143924E+02 -.867152723E+02 -.867168374E+02 -.867190845E+02 -.867220091E+02 -.867256053E+02 -.867298658E+02 -.867347820E+02 -.867403443E+02 -.867465417E+02 -.867533625E+02 -.867607938E+02 -.867688222E+02 -.867774333E+02 -.867866118E+02 -.867963419E+02 -.868066070E+02 -.868173900E+02 -.868286732E+02 -.868404386E+02 -.868526680E+02 -.868653425E+02 -.868784436E+02 -.868919521E+02 -.869058488E+02 -.869201143E+02 -.869347289E+02 -.869496727E+02 -.869649253E+02 -.869804655E+02 -.869962715E+02 -.870123197E+02 -.870285849E+02 -.870450389E+02 -.870616498E+02 -.870783805E+02 -.870951869E+02 -.871120154E+02 -.871287998E+02 -.871454572E+02 -.871618824E+02 -.871779410E+02 -.871934606E+02 -.872082180E+02 -.872219245E+02 -.872342053E+02 -.872445731E+02 -.872523940E+02 -.872568423E+02 -.872568423E+02
 -.872404414E+02 -.872404414E+02 -.872349814E+02 -.872253886E+02 -.872126592E+02 -.871975584E+02 -.871806834E+02 -.871625068E+02 -.871434041E+02 -.871236689E+02 -.871035237E+02 -.870831310E+02 -.870626079E+02 -.870420408E+02 -.870214996E+02 -.870010467E+02 -.869807408E+02 -.869606356E+02 -.869407786E+02 -.869212087E+02 -.869019573E+02 -.868830510E+02 -.868645142E+02 -.868463716E+02 -.868286490E+02 -.868113724E+02 -.867945672E+02 -.867782573E+02 -.867624652E+02 -.867472127E+02 -.867325215E+02 -.867184142E+02 -.867049141E+02 -.866920444E+02 -.866798274E+02 -.866682842E+02 -.866574341E+02 -.866472950E+02 -.866378833E+02 -.866292148E+02 -.866213047E+02 -.866141673E+02 -.866078163E+02 -.866022639E+02 -.865975208E+02 -.865935962E+02 -.865904971E+02 -.865882287E+02 -.865867945E+02 -.865861965E+02 -.865864350E+02 -.865875091E+02 -.865894162E+02 -.865921521E+02 -.865957112E+02 -.866000861E+02 -.866052675E+02 -.866112448E+02 -.866180060E+02 -.866255373E+02 -.866338243E+02 -.866428510E+02 -.866526006E+02 -.866630551E+02 -.866741956E+02 -.866860023E+02 -.866984546E+02 -.867115313E+02 -.867252105E+02 -.867394699E+02 -.867542869E+02 -.867696385E+02 -.867855016E+02 -.868018526E+02 -.868186681E+02 -.868359242E+02 -.868535969E+02 -.868716617E+02 -.868900939E+02 -.869088679E+02 -.869279569E+02 -.869473328E+02 -.869669648E+02 -.869868193E+02 -.870068578E+02 -.870270359E+02 -.870473007E+02 -.870675878E+02 -.870878179E+02 -.871078915E+02 -.871276825E+02 -.871470296E+02 -.871657256E+02 -.871835023E+02 -.872000127E+02 -.872148059E+02 -.872272952E+02 -.872367172E+02 -.872420768E+02 -.872420768E+02
 -.872248471E+02 -.872248471E+02 -.872184454E+02 -.872071735E+02 -.871922078E+02 -.871744611E+02 -.871546466E+02 -.871333221E+02 -.871109202E+02 -.870877706E+02 -.870641199E+02 -.870401517E+02 -.870160056E+02 -.869917930E+02 -.869676073E+02 -.869435300E+02 -.869196314E+02 -.868959711E+02 -.868725979E+02 -.868495522E+02 -.868268684E+02 -.868045785E+02 -.867827140E+02 -.867613069E+02 -.867403889E+02 -.867199909E+02 -.867001425E+02 -.866808715E+02 -.866622051E+02 -.866441702E+02 -.866267943E+02 -.866101051E+02 -.865941304E+02 -.865788977E+02 -.865644330E+02 -.865507615E+02 -.865379065E+02 -.865258901E+02 -.865147333E+02 -.865044561E+02 -.864950772E+02 -.864866143E+02 -.864790837E+02 -.864725001E+02 -.864668764E+02 -.864622234E+02 -.864585498E+02 -.864558622E+02 -.864541650E+02 -.864534607E+02 -.864537501E+02 -.864550318E+02 -.864573028E+02 -.864605579E+02 -.864647900E+02 -.864699898E+02 -.864761463E+02 -.864832463E+02 -.864912749E+02 -.865002157E+02 -.865100508E+02 -.865207608E+02 -.865323251E+02 -.865447216E+02 -.865579274E+02 -.865719181E+02 -.865866688E+02 -.866021536E+02 -.866183460E+02 -.866352190E+02 -.866527452E+02 -.866708968E+02 -.866896458E+02 -.867089640E+02 -.867288230E+02 -.867491942E+02 -.867700489E+02 -.867913580E+02 -.868130918E+02 -.868352200E+02 -.868577110E+02 -.868805314E+02 -.869036452E+02 -.869270127E+02 -.869505889E+02 -.869743216E+02 -.869981490E+02 -.870219958E+02 -.870457694E+02 -.870693534E+02 -.870926002E+02 -.871153212E+02 -.871372738E+02 -.871581441E+02 -.871775256E+02 -.871948898E+02 -.872095491E+02 -.872206078E+02 -.872268985E+02 -.872268985E+02
 -.872088611E+02 -.872088611E+02 -.872014890E+02 -.871884943E+02 -.871712448E+02 -.871508043E+02 -.871279978E+02 -.871034607E+02 -.870776775E+02 -.870510141E+02 -.870237472E+02 -.869960898E+02 -.869682111E+02 -.869402495E+02 -.869123200E+02 -.868845177E+02 -.868569200E+02 -.868295893E+02 -.868025766E+02 -.867759259E+02 -.867496782E+02 -.867238730E+02 -.866985498E+02 -.866737473E+02 -.866495025E+02 -.866258507E+02 -.866028257E+02 -.865804603E+02 -.865587871E+02 -.865378390E+02 -.865176492E+02 -.864982510E+02 -.864796771E+02 -.864619594E+02 -.864451288E+02 -.864292149E+02 -.864142464E+02 -.864002502E+02 -.863872522E+02 -.863752767E+02 -.863643466E+02 -.863544830E+02 -.863457055E+02 -.863380315E+02 -.863314765E+02 -.863260534E+02 -.863217729E+02 -.863186430E+02 -.863166694E+02 -.863158552E+02 -.863162014E+02 -.863177063E+02 -.863203662E+02 -.863241748E+02 -.863291233E+02 -.863352007E+02 -.863423932E+02 -.863506851E+02 -.863600584E+02 -.863704934E+02 -.863819683E+02 -.863944598E+02 -.864079429E+02 -.864223911E+02 -.864377765E+02 -.864540701E+02 -.864712417E+02 -.864892604E+02 -.865080943E+02 -.865277112E+02 -.865480784E+02 -.865691628E+02 -.865909310E+02 -.866133495E+02 -.866363848E+02 -.866600029E+02 -.866841701E+02 -.867088521E+02 -.867340143E+02 -.867596212E+02 -.867856360E+02 -.868120201E+02 -.868387318E+02 -.868657251E+02 -.868929485E+02 -.869203421E+02 -.869478347E+02 -.869753402E+02 -.870027523E+02 -.870299376E+02 -.870567269E+02 -.870829039E+02 -.871081901E+02 -.871322252E+02 -.871545422E+02 -.871745337E+02 -.871914094E+02 -.872041391E+02 -.872113800E+02 -.872113800E+02
 -.871925075E+02 -.871925075E+02 -.871841323E+02 -.871693741E+02 -.871497978E+02 -.871266146E+02 -.871007538E+02 -.870729237E+02 -.870436607E+02 -.870133731E+02 -.869823761E+02 -.869509187E+02 -.869192016E+02 -.868873879E+02 -.868556085E+02 -.868239676E+02 -.867925469E+02 -.867614125E+02 -.867306204E+02 -.867002221E+02 -.866702670E+02 -.866408033E+02 -.866118774E+02 -.865835338E+02 -.865558142E+02 -.865287583E+02 -.865024051E+02 -.864767932E+02 -.864519617E+02 -.864279500E+02 -.864047976E+02 -.863825433E+02 -.863612255E+02 -.863408816E+02 -.863215480E+02 -.863032601E+02 -.862860521E+02 -.862699567E+02 -.862550051E+02 -.862412264E+02 -.862286481E+02 -.862172954E+02 -.862071916E+02 -.861983576E+02 -.861908118E+02 -.861845699E+02 -.861796445E+02 -.861760456E+02 -.861737799E+02 -.861728515E+02 -.861732614E+02 -.861750079E+02 -.861780863E+02 -.861824890E+02 -.861882054E+02 -.861952219E+02 -.862035224E+02 -.862130877E+02 -.862238966E+02 -.862359251E+02 -.862491474E+02 -.862635353E+02 -.862790590E+02 -.862956867E+02 -.863133851E+02 -.863321195E+02 -.863518542E+02 -.863725521E+02 -.863941757E+02 -.864166867E+02 -.864400463E+02 -.864642155E+02 -.864891550E+02 -.865148253E+02 -.865411872E+02 -.865682010E+02 -.865958274E+02 -.866240266E+02 -.866527585E+02 -.866819822E+02 -.867116555E+02 -.867417341E+02 -.867721705E+02 -.868029125E+02 -.868339017E+02 -.868650702E+02 -.868963378E+02 -.869276072E+02 -.869587584E+02 -.869896408E+02 -.870200636E+02 -.870497823E+02 -.870784820E+02 -.871057556E+02 -.871310745E+02 -.871537515E+02 -.871728914E+02 -.871873277E+02 -.871955386E+02 -.871955386E+02
 -.871757864E+02 -.871757864E+02 -.871663805E+02 -.871498239E+02 -.871278775E+02 -.871018929E+02 -.870728995E+02 -.870416785E+02 -.870088250E+02 -.869747977E+02 -.869399567E+02 -.869045890E+02 -.868689242E+02 -.868331446E+02 -.867973926E+02 -.867617787E+02 -.867263904E+02 -.866913004E+02 -.866565733E+02 -.866222702E+02 -.865884495E+02 -.865551670E+02 -.865224752E+02 -.864904232E+02 -.864590576E+02 -.864284237E+02 -.863985665E+02 -.863695319E+02 -.863413660E+02 -.863141153E+02 -.862878259E+02 -.862625432E+02 -.862383120E+02 -.862151761E+02 -.861931785E+02 -.861723613E+02 -.861527652E+02 -.861344293E+02 -.861173906E+02 -.861016839E+02 -.860873420E+02 -.860743951E+02 -.860628707E+02 -.860527940E+02 -.860441868E+02 -.860370678E+02 -.860314523E+02 -.860273522E+02 -.860247759E+02 -.860237281E+02 -.860242102E+02 -.860262203E+02 -.860297525E+02 -.860347976E+02 -.860413430E+02 -.860493725E+02 -.860588664E+02 -.860698024E+02 -.860821546E+02 -.860958948E+02 -.861109919E+02 -.861274124E+02 -.861451208E+02 -.861640791E+02 -.861842479E+02 -.862055860E+02 -.862280509E+02 -.862515990E+02 -.862761859E+02 -.863017664E+02 -.863282951E+02 -.863557261E+02 -.863840134E+02 -.864131109E+02 -.864429730E+02 -.864735537E+02 -.865048074E+02 -.865366885E+02 -.865691509E+02 -.866021480E+02 -.866356316E+02 -.866695517E+02 -.867038547E+02 -.867384821E+02 -.867733682E+02 -.868084374E+02 -.868436001E+02 -.868787480E+02 -.869137472E+02 -.869484301E+02 -.869825836E+02 -.870159351E+02 -.870481333E+02 -.870787231E+02 -.871071139E+02 -.871325372E+02 -.871539916E+02 -.871701714E+02 -.871793731E+02 -.871793731E+02
 -.871586991E+02 -.871586991E+02 -.871482425E+02 -.871298549E+02 -.871054876E+02 -.870766285E+02 -.870444080E+02 -.870096869E+02 -.869731272E+02 -.869352446E+02 -.868964461E+02 -.868570538E+02 -.868173213E+02 -.867774454E+02 -.867375779E+02 -.866978370E+02 -.866583185E+02 -.866191053E+02 -.865802729E+02 -.865418918E+02 -.865040287E+02 -.864667456E+02 -.864301001E+02 -.863941464E+02 -.863589368E+02 -.863245234E+02 -.862909588E+02 -.862582968E+02 -.862265914E+02 -.861958968E+02 -.861662664E+02 -.861377531E+02 -.861104092E+02 -.860842862E+02 -.860594349E+02 -.860359050E+02 -.860137447E+02 -.859930003E+02 -.859737158E+02 -.859559327E+02 -.859396899E+02 -.859250234E+02 -.859119662E+02 -.859005481E+02 -.858907951E+02 -.858827296E+02 -.858763700E+02 -.858717304E+02 -.858688210E+02 -.858676477E+02 -.858682122E+02 -.858705119E+02 -.858745400E+02 -.858802854E+02 -.858877328E+02 -.858968630E+02 -.859076526E+02 -.859200747E+02 -.859340989E+02 -.859496912E+02 -.859668148E+02 -.859854298E+02 -.860054937E+02 -.860269618E+02 -.860497871E+02 -.860739210E+02 -.860993132E+02 -.861259126E+02 -.861536666E+02 -.861825225E+02 -.862124268E+02 -.862433259E+02 -.862751662E+02 -.863078944E+02 -.863414574E+02 -.863758022E+02 -.864108766E+02 -.864466281E+02 -.864830044E+02 -.865199524E+02 -.865574181E+02 -.865953451E+02 -.866336736E+02 -.866723384E+02 -.867112668E+02 -.867503751E+02 -.867895644E+02 -.868287154E+02 -.868676804E+02 -.869062744E+02 -.869442625E+02 -.869813437E+02 -.870171295E+02 -.870511171E+02 -.870826527E+02 -.871108854E+02 -.871347061E+02 -.871526677E+02 -.871628814E+02 -.871628814E+02
 -.871412554E+02 -.871412554E+02 -.871297317E+02 -.871094759E+02 -.870826251E+02 -.870508048E+02 -.870152534E+02 -.869769201E+02 -.869365404E+02 -.868946893E+02 -.868518179E+02 -.868082787E+02 -.867643446E+02 -.867202249E+02 -.866760816E+02 -.866320436E+02 -.865882183E+02 -.865447004E+02 -.865015761E+02 -.864589249E+02 -.864168198E+02 -.863753284E+02 -.863345135E+02 -.862944356E+02 -.862551541E+02 -.862167294E+02 -.861792228E+02 -.861426966E+02 -.861072134E+02 -.860728357E+02 -.860396256E+02 -.860076447E+02 -.859769541E+02 -.859476145E+02 -.859196856E+02 -.858932262E+02 -.858682931E+02 -.858449411E+02 -.858232224E+02 -.858031863E+02 -.857848792E+02 -.857683441E+02 -.857536202E+02 -.857407430E+02 -.857297435E+02 -.857206485E+02 -.857134799E+02 -.857082550E+02 -.857049857E+02 -.857036794E+02 -.857043381E+02 -.857069587E+02 -.857115328E+02 -.857180474E+02 -.857264840E+02 -.857368197E+02 -.857490268E+02 -.857630731E+02 -.857789222E+02 -.857965339E+02 -.858158641E+02 -.858368655E+02 -.858594877E+02 -.858836775E+02 -.859093793E+02 -.859365358E+02 -.859650877E+02 -.859949746E+02 -.860261350E+02 -.860585068E+02 -.860920277E+02 -.861266352E+02 -.861622671E+02 -.861988613E+02 -.862363567E+02 -.862746926E+02 -.863138089E+02 -.863536460E+02 -.863941445E+02 -.864352446E+02 -.864768856E+02 -.865190046E+02 -.865615354E+02 -.866044060E+02 -.866475366E+02 -.866908352E+02 -.867341940E+02 -.867774822E+02 -.868205388E+02 -.868631615E+02 -.869050935E+02 -.869460052E+02 -.869854713E+02 -.870229403E+02 -.870576951E+02 -.870888014E+02 -.871150407E+02 -.871348223E+02 -.871460694E+02 -.871460694E+02
 -.871234715E+02 -.871234715E+02 -.871108618E+02 -.870886917E+02 -.870592841E+02 -.870244098E+02 -.869854242E+02 -.869433722E+02 -.868990652E+02 -.868531348E+02 -.868060715E+02 -.867582533E+02 -.867099702E+02 -.866614451E+02 -.866128526E+02 -.865643350E+02 -.865160133E+02 -.864679938E+02 -.864203723E+02 -.863732355E+02 -.863266624E+02 -.862807262E+02 -.862354961E+02 -.861910402E+02 -.861474267E+02 -.861047251E+02 -.860630061E+02 -.860223416E+02 -.859828036E+02 -.859444643E+02 -.859073957E+02 -.858716696E+02 -.858373578E+02 -.858045316E+02 -.857732614E+02 -.857436163E+02 -.857156635E+02 -.856894678E+02 -.856650912E+02 -.856425925E+02 -.856220267E+02 -.856034453E+02 -.855868949E+02 -.855724179E+02 -.855600514E+02 -.855498275E+02 -.855417725E+02 -.855359071E+02 -.855322460E+02 -.855307977E+02 -.855315646E+02 -.855345431E+02 -.855397233E+02 -.855470892E+02 -.855566191E+02 -.855682855E+02 -.855820552E+02 -.855978900E+02 -.856157464E+02 -.856355764E+02 -.856573274E+02 -.856809432E+02 -.857063637E+02 -.857335261E+02 -.857623645E+02 -.857928110E+02 -.858247958E+02 -.858582478E+02 -.858930947E+02 -.859292639E+02 -.859666824E+02 -.860052776E+02 -.860449771E+02 -.860857093E+02 -.861274038E+02 -.861699908E+02 -.862134018E+02 -.862575691E+02 -.863024255E+02 -.863479039E+02 -.863939366E+02 -.864404538E+02 -.864873826E+02 -.865346441E+02 -.865821511E+02 -.866298038E+02 -.866774851E+02 -.867250533E+02 -.867723340E+02 -.868191081E+02 -.868650967E+02 -.869099422E+02 -.869531822E+02 -.869942166E+02 -.870322644E+02 -.870663073E+02 -.870950161E+02 -.871166550E+02 -.871289560E+02 -.871289560E+02
 -.871053684E+02 -.871053684E+02 -.870916478E+02 -.870675093E+02 -.870354692E+02 -.869974529E+02 -.869549405E+02 -.869090750E+02 -.868607411E+02 -.868106220E+02 -.867592425E+02 -.867070041E+02 -.866542141E+02 -.866011113E+02 -.865478860E+02 -.864946955E+02 -.864416737E+02 -.863889379E+02 -.863365919E+02 -.862847286E+02 -.862334330E+02 -.861827848E+02 -.861328613E+02 -.860837395E+02 -.860354974E+02 -.859882146E+02 -.859419722E+02 -.858968524E+02 -.858529381E+02 -.858103127E+02 -.857690600E+02 -.857292641E+02 -.856910091E+02 -.856543788E+02 -.856194562E+02 -.855863226E+02 -.855550577E+02 -.855257383E+02 -.854984381E+02 -.854732270E+02 -.854501709E+02 -.854293310E+02 -.854107633E+02 -.853945183E+02 -.853806407E+02 -.853691688E+02 -.853601346E+02 -.853535628E+02 -.853494710E+02 -.853478696E+02 -.853487615E+02 -.853521421E+02 -.853579998E+02 -.853663154E+02 -.853770630E+02 -.853902096E+02 -.854057156E+02 -.854235351E+02 -.854436161E+02 -.854659011E+02 -.854903277E+02 -.855168285E+02 -.855453323E+02 -.855757642E+02 -.856080464E+02 -.856420984E+02 -.856778377E+02 -.857151806E+02 -.857540423E+02 -.857943374E+02 -.858359808E+02 -.858788879E+02 -.859229748E+02 -.859681587E+02 -.860143584E+02 -.860614941E+02 -.861094877E+02 -.861582623E+02 -.862077424E+02 -.862578529E+02 -.863085184E+02 -.863596620E+02 -.864112038E+02 -.864630578E+02 -.865151297E+02 -.865673118E+02 -.866194778E+02 -.866714758E+02 -.867231181E+02 -.867741688E+02 -.868243281E+02 -.868732102E+02 -.869203161E+02 -.869649971E+02 -.870064085E+02 -.870434474E+02 -.870746734E+02 -.870982037E+02 -.871115775E+02 -.871115775E+02
 -.870869754E+02 -.870869754E+02 -.870721150E+02 -.870459552E+02 -.870112160E+02 -.869699854E+02 -.869238706E+02 -.868741101E+02 -.868216562E+02 -.867672386E+02 -.867114137E+02 -.866546065E+02 -.865971445E+02 -.865392847E+02 -.864812348E+02 -.864231668E+02 -.863652267E+02 -.863075405E+02 -.862502189E+02 -.861933609E+02 -.861370582E+02 -.860813985E+02 -.860264681E+02 -.859723542E+02 -.859191455E+02 -.858669329E+02 -.858158088E+02 -.857658672E+02 -.857172037E+02 -.856699148E+02 -.856240982E+02 -.855798523E+02 -.855372759E+02 -.854964675E+02 -.854575250E+02 -.854205447E+02 -.853856209E+02 -.853528450E+02 -.853223047E+02 -.852940837E+02 -.852682606E+02 -.852449086E+02 -.852240950E+02 -.852058804E+02 -.851903188E+02 -.851774562E+02 -.851673311E+02 -.851599733E+02 -.851554042E+02 -.851536361E+02 -.851546726E+02 -.851585083E+02 -.851651292E+02 -.851745125E+02 -.851866269E+02 -.852014329E+02 -.852188828E+02 -.852389214E+02 -.852614865E+02 -.852865092E+02 -.853139147E+02 -.853436225E+02 -.853755479E+02 -.854096016E+02 -.854456910E+02 -.854837209E+02 -.855235937E+02 -.855652104E+02 -.856084713E+02 -.856532763E+02 -.856995259E+02 -.857471213E+02 -.857959653E+02 -.858459622E+02 -.858970185E+02 -.859490428E+02 -.860019461E+02 -.860556416E+02 -.861100441E+02 -.861650701E+02 -.862206359E+02 -.862766572E+02 -.863330467E+02 -.863897115E+02 -.864465500E+02 -.865034470E+02 -.865602677E+02 -.866168497E+02 -.866729931E+02 -.867284461E+02 -.867828879E+02 -.868359056E+02 -.868869641E+02 -.869353670E+02 -.869802058E+02 -.870202935E+02 -.870540779E+02 -.870795290E+02 -.870939913E+02 -.870939913E+02
 -.870683456E+02 -.870683456E+02 -.870523199E+02 -.870240977E+02 -.869866119E+02 -.869421157E+02 -.868923406E+02 -.868386141E+02 -.867819510E+02 -.867231241E+02 -.866627217E+02 -.866011946E+02 -.865388928E+02 -.864760936E+02 -.864130213E+02 -.863498614E+02 -.862867694E+02 -.862238787E+02 -.861613060E+02 -.860991570E+02 -.860375309E+02 -.859765246E+02 -.859162347E+02 -.858567595E+02 -.857981996E+02 -.857406579E+02 -.856842397E+02 -.856290529E+02 -.855752074E+02 -.855228154E+02 -.854719908E+02 -.854228490E+02 -.853755061E+02 -.853300783E+02 -.852866813E+02 -.852454294E+02 -.852064346E+02 -.851698059E+02 -.851356482E+02 -.851040614E+02 -.850751400E+02 -.850489718E+02 -.850256379E+02 -.850052115E+02 -.849877577E+02 -.849733324E+02 -.849619817E+02 -.849537419E+02 -.849486387E+02 -.849466872E+02 -.849478917E+02 -.849522461E+02 -.849597334E+02 -.849703261E+02 -.849839865E+02 -.850006669E+02 -.850203098E+02 -.850428488E+02 -.850682088E+02 -.850963070E+02 -.851270537E+02 -.851603526E+02 -.851961022E+02 -.852341960E+02 -.852745237E+02 -.853169719E+02 -.853614251E+02 -.854077661E+02 -.854558773E+02 -.855056413E+02 -.855569414E+02 -.856096625E+02 -.856636914E+02 -.857189176E+02 -.857752333E+02 -.858325341E+02 -.858907186E+02 -.859496886E+02 -.860093486E+02 -.860696056E+02 -.861303672E+02 -.861915413E+02 -.862530332E+02 -.863147430E+02 -.863765621E+02 -.864383681E+02 -.865000181E+02 -.865613406E+02 -.866221236E+02 -.866821004E+02 -.867409306E+02 -.867981750E+02 -.868532635E+02 -.869054529E+02 -.869537720E+02 -.869969505E+02 -.870333252E+02 -.870607187E+02 -.870762809E+02 -.870762809E+02
 -.870495736E+02 -.870495736E+02 -.870323671E+02 -.870020607E+02 -.869618037E+02 -.869140112E+02 -.868605320E+02 -.868027770E+02 -.867418197E+02 -.866784758E+02 -.866133677E+02 -.865469742E+02 -.864796692E+02 -.864117495E+02 -.863434541E+02 -.862749790E+02 -.862064871E+02 -.861381178E+02 -.860699937E+02 -.860022280E+02 -.859349285E+02 -.858682022E+02 -.858021570E+02 -.857369032E+02 -.856725541E+02 -.856092261E+02 -.855470392E+02 -.854861171E+02 -.854265869E+02 -.853685790E+02 -.853122265E+02 -.852576647E+02 -.852050305E+02 -.851544614E+02 -.851060945E+02 -.850600659E+02 -.850165090E+02 -.849755543E+02 -.849373272E+02 -.849019479E+02 -.848695300E+02 -.848401797E+02 -.848139950E+02 -.847910646E+02 -.847714673E+02 -.847552709E+02 -.847425315E+02 -.847332931E+02 -.847275869E+02 -.847254314E+02 -.847268322E+02 -.847317818E+02 -.847402598E+02 -.847522330E+02 -.847676555E+02 -.847864694E+02 -.848086053E+02 -.848339826E+02 -.848625108E+02 -.848940900E+02 -.849286121E+02 -.849659614E+02 -.850060159E+02 -.850486481E+02 -.850937262E+02 -.851411149E+02 -.851906768E+02 -.852422732E+02 -.852957650E+02 -.853510139E+02 -.854078832E+02 -.854662381E+02 -.855259472E+02 -.855868824E+02 -.856489197E+02 -.857119393E+02 -.857758261E+02 -.858404691E+02 -.859057614E+02 -.859715996E+02 -.860378823E+02 -.861045090E+02 -.861713775E+02 -.862383814E+02 -.863054054E+02 -.863723205E+02 -.864389767E+02 -.865051939E+02 -.865707496E+02 -.866353636E+02 -.866986769E+02 -.867602258E+02 -.868194068E+02 -.868754315E+02 -.869272680E+02 -.869735639E+02 -.870125469E+02 -.870418938E+02 -.870585608E+02 -.870585608E+02
 -.870308061E+02 -.870308061E+02 -.870124171E+02 -.869800262E+02 -.869369947E+02 -.868858925E+02 -.868286789E+02 -.867668438E+02 -.867015184E+02 -.866335632E+02 -.865636357E+02 -.864922437E+02 -.864197835E+02 -.863465685E+02 -.862728489E+02 -.861988282E+02 -.861246749E+02 -.860505335E+02 -.859765334E+02 -.859027954E+02 -.858294369E+02 -.857565758E+02 -.856843316E+02 -.856128275E+02 -.855421905E+02 -.854725523E+02 -.854040498E+02 -.853368250E+02 -.852710250E+02 -.852068017E+02 -.851443109E+02 -.850837120E+02 -.850251665E+02 -.849688374E+02 -.849148880E+02 -.848634803E+02 -.848147743E+02 -.847689261E+02 -.847260867E+02 -.846864010E+02 -.846500065E+02 -.846170320E+02 -.845875965E+02 -.845618080E+02 -.845397623E+02 -.845215420E+02 -.845072154E+02 -.844968362E+02 -.844904430E+02 -.844880583E+02 -.844896891E+02 -.844953266E+02 -.845049459E+02 -.845185064E+02 -.845359525E+02 -.845572134E+02 -.845822048E+02 -.846108288E+02 -.846429756E+02 -.846785242E+02 -.847173437E+02 -.847592946E+02 -.848042296E+02 -.848519957E+02 -.849024345E+02 -.849553844E+02 -.850106814E+02 -.850681606E+02 -.851276574E+02 -.851890085E+02 -.852520530E+02 -.853166334E+02 -.853825965E+02 -.854497938E+02 -.855180824E+02 -.855873253E+02 -.856573915E+02 -.857281558E+02 -.857994988E+02 -.858713057E+02 -.859434656E+02 -.860158695E+02 -.860884081E+02 -.861609684E+02 -.862334294E+02 -.863056563E+02 -.863774932E+02 -.864487527E+02 -.865192035E+02 -.865885534E+02 -.866564273E+02 -.867223387E+02 -.867856533E+02 -.868455399E+02 -.869009083E+02 -.869503273E+02 -.869919181E+02 -.870232148E+02 -.870409832E+02 -.870409832E+02
 -.870122448E+02 -.870122448E+02 -.869926854E+02 -.869582292E+02 -.869124400E+02 -.868580338E+02 -.867970748E+02 -.867311297E+02 -.866613874E+02 -.865887528E+02 -.865139188E+02 -.864374192E+02 -.863596693E+02 -.862809942E+02 -.862016521E+02 -.861218509E+02 -.860417637E+02 -.859615401E+02 -.858813158E+02 -.858012199E+02 -.857213797E+02 -.856419236E+02 -.855629835E+02 -.854846959E+02 -.854072031E+02 -.853306541E+02 -.852552050E+02 -.851810194E+02 -.851082677E+02 -.850371272E+02 -.849677809E+02 -.849004164E+02 -.848352251E+02 -.847724007E+02 -.847121378E+02 -.846546304E+02 -.846000704E+02 -.845486458E+02 -.845005390E+02 -.844559259E+02 -.844149733E+02 -.843778383E+02 -.843446660E+02 -.843155884E+02 -.842907225E+02 -.842701694E+02 -.842540131E+02 -.842423195E+02 -.842351360E+02 -.842324907E+02 -.842343925E+02 -.842408303E+02 -.842517739E+02 -.842671737E+02 -.842869613E+02 -.843110503E+02 -.843393375E+02 -.843717036E+02 -.844080145E+02 -.844481231E+02 -.844918703E+02 -.845390867E+02 -.845895943E+02 -.846432081E+02 -.846997376E+02 -.847589887E+02 -.848207653E+02 -.848848708E+02 -.849511096E+02 -.850192884E+02 -.850892179E+02 -.851607132E+02 -.852335957E+02 -.853076932E+02 -.853828409E+02 -.854588820E+02 -.855356675E+02 -.856130566E+02 -.856909158E+02 -.857691186E+02 -.858475440E+02 -.859260746E+02 -.860045941E+02 -.860829838E+02 -.861611178E+02 -.862388572E+02 -.863160413E+02 -.863924777E+02 -.864679284E+02 -.865420914E+02 -.866145781E+02 -.866848825E+02 -.867523422E+02 -.868160870E+02 -.868749722E+02 -.869274918E+02 -.869716652E+02 -.870048890E+02 -.870237442E+02 -.870237442E+02
 -.869941441E+02 -.869941441E+02 -.869734405E+02 -.869369588E+02 -.868884534E+02 -.868307772E+02 -.867660947E+02 -.866960465E+02 -.866218776E+02 -.865445355E+02 -.864647440E+02 -.863830583E+02 -.862999068E+02 -.862156225E+02 -.861304671E+02 -.860446515E+02 -.859583520E+02 -.858717226E+02 -.857849051E+02 -.856980362E+02 -.856112522E+02 -.855246921E+02 -.854384999E+02 -.853528265E+02 -.852678313E+02 -.851836827E+02 -.851005590E+02 -.850186489E+02 -.849381502E+02 -.848592700E+02 -.847822231E+02 -.847072313E+02 -.846345214E+02 -.845643244E+02 -.844968729E+02 -.844323999E+02 -.843711367E+02 -.843133105E+02 -.842591432E+02 -.842088485E+02 -.841626306E+02 -.841206814E+02 -.840831788E+02 -.840502847E+02 -.840221431E+02 -.839988785E+02 -.839805945E+02 -.839673727E+02 -.839592718E+02 -.839563269E+02 -.839585488E+02 -.839659244E+02 -.839784162E+02 -.839959631E+02 -.840184810E+02 -.840458638E+02 -.840779843E+02 -.841146963E+02 -.841558355E+02 -.842012217E+02 -.842506606E+02 -.843039459E+02 -.843608611E+02 -.844211818E+02 -.844846779E+02 -.845511156E+02 -.846202594E+02 -.846918742E+02 -.847657269E+02 -.848415884E+02 -.849192351E+02 -.849984501E+02 -.850790245E+02 -.851607585E+02 -.852434624E+02 -.853269563E+02 -.854110715E+02 -.854956494E+02 -.855805417E+02 -.856656093E+02 -.857507209E+02 -.858357509E+02 -.859205769E+02 -.860050755E+02 -.860891175E+02 -.861725614E+02 -.862552445E+02 -.863369714E+02 -.864175002E+02 -.864965227E+02 -.865736398E+02 -.866483300E+02 -.867199072E+02 -.867874668E+02 -.868498147E+02 -.869053763E+02 -.869520755E+02 -.869871791E+02 -.870070925E+02 -.870070925E+02
 -.869768181E+02 -.869768181E+02 -.869550128E+02 -.869165721E+02 -.868654262E+02 -.868045562E+02 -.867362200E+02 -.866621278E+02 -.865835760E+02 -.865015487E+02 -.864167941E+02 -.863298823E+02 -.862412489E+02 -.861512296E+02 -.860600870E+02 -.859680323E+02 -.858752433E+02 -.857818770E+02 -.856880796E+02 -.855939937E+02 -.854997635E+02 -.854055376E+02 -.853114725E+02 -.852177345E+02 -.851245016E+02 -.850319644E+02 -.849403267E+02 -.848498055E+02 -.847606310E+02 -.846730448E+02 -.845872997E+02 -.845036580E+02 -.844223894E+02 -.843437696E+02 -.842680781E+02 -.841955955E+02 -.841266018E+02 -.840613734E+02 -.840001805E+02 -.839432850E+02 -.838909369E+02 -.838433725E+02 -.838008107E+02 -.837634516E+02 -.837314731E+02 -.837050297E+02 -.836842500E+02 -.836692356E+02 -.836600596E+02 -.836567659E+02 -.836593681E+02 -.836678500E+02 -.836821654E+02 -.837022383E+02 -.837279648E+02 -.837592133E+02 -.837958269E+02 -.838376247E+02 -.838844045E+02 -.839359444E+02 -.839920059E+02 -.840523362E+02 -.841166709E+02 -.841847368E+02 -.842562546E+02 -.843309416E+02 -.844085140E+02 -.844886898E+02 -.845711907E+02 -.846557442E+02 -.847420858E+02 -.848299605E+02 -.849191242E+02 -.850093451E+02 -.851004040E+02 -.851920958E+02 -.852842291E+02 -.853766262E+02 -.854691227E+02 -.855615666E+02 -.856538165E+02 -.857457394E+02 -.858372079E+02 -.859280957E+02 -.860182725E+02 -.861075965E+02 -.861959057E+02 -.862830056E+02 -.863686536E+02 -.864525393E+02 -.865342582E+02 -.866132777E+02 -.866888938E+02 -.867601733E+02 -.868258803E+02 -.868843788E+02 -.869335071E+02 -.869704126E+02 -.869913376E+02 -.869913376E+02
 -.869606534E+02 -.869606534E+02 -.869378088E+02 -.868975102E+02 -.868438470E+02 -.867799159E+02 -.867080592E+02 -.866300486E+02 -.865472235E+02 -.864605959E+02 -.863709301E+02 -.862788031E+02 -.861846515E+02 -.860888086E+02 -.859915339E+02 -.858930361E+02 -.857934913E+02 -.856930566E+02 -.855918797E+02 -.854901068E+02 -.853878876E+02 -.852853798E+02 -.851827521E+02 -.850801870E+02 -.849778829E+02 -.848760546E+02 -.847749347E+02 -.846747731E+02 -.845758363E+02 -.844784072E+02 -.843827834E+02 -.842892753E+02 -.841982045E+02 -.841099013E+02 -.840247021E+02 -.839429467E+02 -.838649753E+02 -.837911251E+02 -.837217274E+02 -.836571039E+02 -.835975630E+02 -.835433964E+02 -.834948756E+02 -.834522491E+02 -.834157384E+02 -.833855362E+02 -.833618035E+02 -.833446673E+02 -.833342195E+02 -.833305149E+02 -.833335712E+02 -.833433680E+02 -.833598476E+02 -.833829157E+02 -.834124422E+02 -.834482636E+02 -.834901845E+02 -.835379802E+02 -.835913996E+02 -.836501684E+02 -.837139920E+02 -.837825590E+02 -.838555450E+02 -.839326158E+02 -.840134310E+02 -.840976473E+02 -.841849217E+02 -.842749148E+02 -.843672931E+02 -.844617323E+02 -.845579190E+02 -.846555530E+02 -.847543490E+02 -.848540375E+02 -.849543667E+02 -.850551023E+02 -.851560281E+02 -.852569457E+02 -.853576742E+02 -.854580484E+02 -.855579177E+02 -.856571430E+02 -.857555939E+02 -.858531437E+02 -.859496635E+02 -.860450154E+02 -.861390415E+02 -.862315524E+02 -.863223099E+02 -.864110064E+02 -.864972375E+02 -.865804661E+02 -.866599771E+02 -.867348170E+02 -.868037167E+02 -.868649896E+02 -.869164003E+02 -.869549915E+02 -.869768593E+02 -.869768593E+02
 -.869461202E+02 -.869461202E+02 -.869223242E+02 -.868803138E+02 -.868243164E+02 -.867575283E+02 -.866823634E+02 -.866006423E+02 -.865137354E+02 -.864226716E+02 -.863282208E+02 -.862309580E+02 -.861313135E+02 -.860296125E+02 -.859261065E+02 -.858209967E+02 -.857144532E+02 -.856066284E+02 -.854976677E+02 -.853877172E+02 -.852769296E+02 -.851654698E+02 -.850535180E+02 -.849412733E+02 -.848289553E+02 -.847168054E+02 -.846050877E+02 -.844940892E+02 -.843841189E+02 -.842755074E+02 -.841686052E+02 -.840637806E+02 -.839614176E+02 -.838619130E+02 -.837656729E+02 -.836731101E+02 -.835846397E+02 -.835006751E+02 -.834216241E+02 -.833478837E+02 -.832798362E+02 -.832178445E+02 -.831622471E+02 -.831133544E+02 -.830714445E+02 -.830367594E+02 -.830095016E+02 -.829898314E+02 -.829778645E+02 -.829736706E+02 -.829772718E+02 -.829886430E+02 -.830077118E+02 -.830343594E+02 -.830684229E+02 -.831096968E+02 -.831579362E+02 -.832128602E+02 -.832741552E+02 -.833414796E+02 -.834144675E+02 -.834927334E+02 -.835758772E+02 -.836634880E+02 -.837551490E+02 -.838504419E+02 -.839489505E+02 -.840502651E+02 -.841539855E+02 -.842597246E+02 -.843671108E+02 -.844757905E+02 -.845854300E+02 -.846957174E+02 -.848063628E+02 -.849171000E+02 -.850276857E+02 -.851379000E+02 -.852475449E+02 -.853564432E+02 -.854644365E+02 -.855713820E+02 -.856771491E+02 -.857816141E+02 -.858846542E+02 -.859861392E+02 -.860859210E+02 -.861838203E+02 -.862796096E+02 -.863729907E+02 -.864635661E+02 -.865508026E+02 -.866339826E+02 -.867121423E+02 -.867839907E+02 -.868478043E+02 -.869012894E+02 -.869414029E+02 -.869641180E+02 -.869641180E+02
 -.869337847E+02 -.869337847E+02 -.869091556E+02 -.868656348E+02 -.868075610E+02 -.867382091E+02 -.866600459E+02 -.865749240E+02 -.864842294E+02 -.863889936E+02 -.862899797E+02 -.861877509E+02 -.860827227E+02 -.859752049E+02 -.858654339E+02 -.857535971E+02 -.856398520E+02 -.855243404E+02 -.854071994E+02 -.852885700E+02 -.851686046E+02 -.850474720E+02 -.849253625E+02 -.848024903E+02 -.846790967E+02 -.845554509E+02 -.844318518E+02 -.843086277E+02 -.841861361E+02 -.840647632E+02 -.839449218E+02 -.838270491E+02 -.837116041E+02 -.835990646E+02 -.834899226E+02 -.833846809E+02 -.832838479E+02 -.831879327E+02 -.830974393E+02 -.830128609E+02 -.829346741E+02 -.828633325E+02 -.827992616E+02 -.827428519E+02 -.826944547E+02 -.826543759E+02 -.826228725E+02 -.826001479E+02 -.825863495E+02 -.825815657E+02 -.825858253E+02 -.825990966E+02 -.826212878E+02 -.826522489E+02 -.826917732E+02 -.827396012E+02 -.827954235E+02 -.828588862E+02 -.829295951E+02 -.830071219E+02 -.830910094E+02 -.831807778E+02 -.832759304E+02 -.833759598E+02 -.834803536E+02 -.835885996E+02 -.837001915E+02 -.838146334E+02 -.839314438E+02 -.840501601E+02 -.841703415E+02 -.842915715E+02 -.844134608E+02 -.845356480E+02 -.846578017E+02 -.847796202E+02 -.849008319E+02 -.850211946E+02 -.851404946E+02 -.852585443E+02 -.853751804E+02 -.854902599E+02 -.856036565E+02 -.857152547E+02 -.858249428E+02 -.859326048E+02 -.860381087E+02 -.861412927E+02 -.862419472E+02 -.863397915E+02 -.864344445E+02 -.865253859E+02 -.866119069E+02 -.866930458E+02 -.867675040E+02 -.868335376E+02 -.868888147E+02 -.869302305E+02 -.869536646E+02 -.869536646E+02
 -.869243171E+02 -.869243171E+02 -.868990111E+02 -.868542500E+02 -.867944505E+02 -.867229374E+02 -.866422056E+02 -.865541179E+02 -.864600562E+02 -.863610376E+02 -.862578048E+02 -.861508971E+02 -.860407052E+02 -.859275141E+02 -.858115361E+02 -.856929359E+02 -.855718495E+02 -.854483997E+02 -.853227079E+02 -.851949036E+02 -.850651328E+02 -.849335641E+02 -.848003935E+02 -.846658484E+02 -.845301904E+02 -.843937172E+02 -.842567644E+02 -.841197060E+02 -.839829543E+02 -.838469591E+02 -.837122062E+02 -.835792144E+02 -.834485332E+02 -.833207383E+02 -.831964275E+02 -.830762151E+02 -.829607263E+02 -.828505904E+02 -.827464338E+02 -.826488725E+02 -.825585040E+02 -.824759000E+02 -.824015979E+02 -.823360934E+02 -.822798330E+02 -.822332069E+02 -.821965435E+02 -.821701031E+02 -.821540747E+02 -.821485722E+02 -.821536326E+02 -.821692158E+02 -.821952047E+02 -.822314074E+02 -.822775602E+02 -.823333320E+02 -.823983293E+02 -.824721025E+02 -.825541525E+02 -.826439385E+02 -.827408856E+02 -.828443926E+02 -.829538398E+02 -.830685974E+02 -.831880323E+02 -.833115153E+02 -.834384284E+02 -.835681695E+02 -.837001590E+02 -.838338433E+02 -.839686995E+02 -.841042380E+02 -.842400051E+02 -.843755843E+02 -.845105981E+02 -.846447073E+02 -.847776115E+02 -.849090473E+02 -.850387874E+02 -.851666376E+02 -.852924343E+02 -.854160399E+02 -.855373386E+02 -.856562297E+02 -.857726207E+02 -.858864173E+02 -.859975121E+02 -.861057697E+02 -.862110079E+02 -.863129737E+02 -.864113128E+02 -.865055301E+02 -.865949389E+02 -.866785945E+02 -.867552082E+02 -.868230364E+02 -.868797339E+02 -.869221640E+02 -.869461500E+02 -.869461500E+02
 -.869185023E+02 -.869185023E+02 -.868927234E+02 -.868470779E+02 -.867860163E+02 -.867128770E+02 -.866301509E+02 -.865396835E+02 -.864428292E+02 -.863405718E+02 -.862336177E+02 -.861224684E+02 -.860074772E+02 -.858888923E+02 -.857668900E+02 -.856416003E+02 -.855131263E+02 -.853815612E+02 -.852470006E+02 -.851095535E+02 -.849693514E+02 -.848265552E+02 -.846813607E+02 -.845340036E+02 -.843847624E+02 -.842339622E+02 -.840819761E+02 -.839292268E+02 -.837761871E+02 -.836233790E+02 -.834713724E+02 -.833207828E+02 -.831722673E+02 -.830265210E+02 -.828842712E+02 -.827462709E+02 -.826132915E+02 -.824861146E+02 -.823655227E+02 -.822522893E+02 -.821471689E+02 -.820508863E+02 -.819641258E+02 -.818875211E+02 -.818216444E+02 -.817669979E+02 -.817240043E+02 -.816930004E+02 -.816742305E+02 -.816678423E+02 -.816738843E+02 -.816923050E+02 -.817229533E+02 -.817655819E+02 -.818198508E+02 -.818853341E+02 -.819615265E+02 -.820478522E+02 -.821436746E+02 -.822483057E+02 -.823610173E+02 -.824810512E+02 -.826076301E+02 -.827399676E+02 -.828772784E+02 -.830187867E+02 -.831637356E+02 -.833113933E+02 -.834610605E+02 -.836120755E+02 -.837638183E+02 -.839157147E+02 -.840672382E+02 -.842179118E+02 -.843673083E+02 -.845150506E+02 -.846608105E+02 -.848043068E+02 -.849453034E+02 -.850836056E+02 -.852190565E+02 -.853515321E+02 -.854809360E+02 -.856071919E+02 -.857302361E+02 -.858500065E+02 -.859664312E+02 -.860794120E+02 -.861888057E+02 -.862943995E+02 -.863958790E+02 -.864927888E+02 -.865844797E+02 -.866700424E+02 -.867482195E+02 -.868172922E+02 -.868749323E+02 -.869180084E+02 -.869423335E+02 -.869423335E+02
 -.869172557E+02 -.869172557E+02 -.868912665E+02 -.868451943E+02 -.867834680E+02 -.867093928E+02 -.866254167E+02 -.865333351E+02 -.864344492E+02 -.863296874E+02 -.862197013E+02 -.861049380E+02 -.859856978E+02 -.858621762E+02 -.857344985E+02 -.856027446E+02 -.854669708E+02 -.853272266E+02 -.851835689E+02 -.850360739E+02 -.848848471E+02 -.847300306E+02 -.845718104E+02 -.844104218E+02 -.842461542E+02 -.840793552E+02 -.839104338E+02 -.837398625E+02 -.835681786E+02 -.833959843E+02 -.832239457E+02 -.830527903E+02 -.828833041E+02 -.827163261E+02 -.825527425E+02 -.823934784E+02 -.822394891E+02 -.820917495E+02 -.819512420E+02 -.818189441E+02 -.816958145E+02 -.815827789E+02 -.814807156E+02 -.813904412E+02 -.813126959E+02 -.812481312E+02 -.811972974E+02 -.811606337E+02 -.811384593E+02 -.811309678E+02 -.811382232E+02 -.811601585E+02 -.811965769E+02 -.812471559E+02 -.813114531E+02 -.813889151E+02 -.814788871E+02 -.815806254E+02 -.816933102E+02 -.818160599E+02 -.819479449E+02 -.820880029E+02 -.822352525E+02 -.823887072E+02 -.825473882E+02 -.827103359E+02 -.828766208E+02 -.830453521E+02 -.832156862E+02 -.833868324E+02 -.835580583E+02 -.837286927E+02 -.838981286E+02 -.840658238E+02 -.842313009E+02 -.843941466E+02 -.845540092E+02 -.847105963E+02 -.848636711E+02 -.850130480E+02 -.851585879E+02 -.853001920E+02 -.854377955E+02 -.855713594E+02 -.857008615E+02 -.858262856E+02 -.859476083E+02 -.860647828E+02 -.861777191E+02 -.862862590E+02 -.863901439E+02 -.864889746E+02 -.865821590E+02 -.866688441E+02 -.867478288E+02 -.868174492E+02 -.868754302E+02 -.869186904E+02 -.869430882E+02 -.869430882E+02
 -.869216303E+02 -.869216303E+02 -.868957613E+02 -.868498375E+02 -.867881974E+02 -.867140560E+02 -.866297725E+02 -.865370561E+02 -.864371241E+02 -.863308252E+02 -.862187338E+02 -.861012225E+02 -.859785183E+02 -.858507455E+02 -.857179589E+02 -.855801707E+02 -.854373721E+02 -.852895520E+02 -.851367115E+02 -.849788774E+02 -.848161122E+02 -.846485236E+02 -.844762728E+02 -.842995812E+02 -.841187375E+02 -.839341028E+02 -.837461156E+02 -.835552955E+02 -.833622457E+02 -.831676545E+02 -.829722952E+02 -.827770246E+02 -.825827800E+02 -.823905734E+02 -.822014852E+02 -.820166541E+02 -.818372668E+02 -.816645442E+02 -.814997263E+02 -.813440556E+02 -.811987589E+02 -.810650279E+02 -.809439990E+02 -.808367339E+02 -.807441994E+02 -.806672494E+02 -.806066074E+02 -.805628523E+02 -.805364062E+02 -.805275253E+02 -.805362946E+02 -.805626260E+02 -.806062602E+02 -.806667721E+02 -.807435795E+02 -.808359557E+02 -.809430435E+02 -.810638728E+02 -.811973787E+02 -.813424211E+02 -.814978047E+02 -.816622991E+02 -.818346578E+02 -.820136367E+02 -.821980106E+02 -.823865886E+02 -.825782272E+02 -.827718417E+02 -.829664148E+02 -.831610046E+02 -.833547488E+02 -.835468689E+02 -.837366711E+02 -.839235467E+02 -.841069707E+02 -.842864998E+02 -.844617680E+02 -.846324831E+02 -.847984211E+02 -.849594203E+02 -.851153751E+02 -.852662283E+02 -.854119635E+02 -.855525959E+02 -.856881618E+02 -.858187078E+02 -.859442757E+02 -.860648870E+02 -.861805219E+02 -.862910941E+02 -.863964193E+02 -.864961744E+02 -.865898459E+02 -.866766623E+02 -.867555078E+02 -.868248086E+02 -.868823853E+02 -.869252600E+02 -.869494032E+02 -.869494032E+02
 -.869328151E+02 -.869328151E+02 -.869074724E+02 -.868624040E+02 -.868017743E+02 -.867286421E+02 -.866452257E+02 -.865531060E+02 -.864533826E+02 -.863467950E+02 -.862338141E+02 -.861147135E+02 -.859896237E+02 -.858585745E+02 -.857215284E+02 -.855784080E+02 -.854291181E+02 -.852735649E+02 -.851116717E+02 -.849433925E+02 -.847687243E+02 -.845877174E+02 -.844004862E+02 -.842072177E+02 -.840081807E+02 -.838037337E+02 -.835943316E+02 -.833805318E+02 -.831629996E+02 -.829425111E+02 -.827199554E+02 -.824963347E+02 -.822727612E+02 -.820504530E+02 -.818307260E+02 -.816149839E+02 -.814047040E+02 -.812014214E+02 -.810067093E+02 -.808221570E+02 -.806493455E+02 -.804898209E+02 -.803450674E+02 -.802164788E+02 -.801053308E+02 -.800127547E+02 -.799397129E+02 -.798869775E+02 -.798551127E+02 -.798444619E+02 -.798551395E+02 -.798870282E+02 -.799397815E+02 -.800128322E+02 -.801054051E+02 -.802165346E+02 -.803450863E+02 -.804897813E+02 -.806492223E+02 -.808219219E+02 -.810063302E+02 -.812008626E+02 -.814039258E+02 -.816139425E+02 -.818293735E+02 -.820487367E+02 -.822706241E+02 -.824937149E+02 -.827167861E+02 -.829387201E+02 -.831585095E+02 -.833752593E+02 -.835881876E+02 -.837966232E+02 -.840000028E+02 -.841978658E+02 -.843898486E+02 -.845756778E+02 -.847551630E+02 -.849281882E+02 -.850947036E+02 -.852547165E+02 -.854082814E+02 -.855554897E+02 -.856964583E+02 -.858313172E+02 -.859601945E+02 -.860831999E+02 -.862004038E+02 -.863118126E+02 -.864173369E+02 -.865167525E+02 -.866096493E+02 -.866953660E+02 -.867729054E+02 -.868408241E+02 -.868970883E+02 -.869388856E+02 -.869623781E+02 -.869623781E+02
 -.869521229E+02 -.869521229E+02 -.869277952E+02 -.868844347E+02 -.868259344E+02 -.867551216E+02 -.866740140E+02 -.865840167E+02 -.864860725E+02 -.863807775E+02 -.862684690E+02 -.861492930E+02 -.860232568E+02 -.858902700E+02 -.857501776E+02 -.856027868E+02 -.854478895E+02 -.852852817E+02 -.851147793E+02 -.849362337E+02 -.847495448E+02 -.845546743E+02 -.843516581E+02 -.841406181E+02 -.839217740E+02 -.836954544E+02 -.834621070E+02 -.832223081E+02 -.829767715E+02 -.827263551E+02 -.824720662E+02 -.822150640E+02 -.819566592E+02 -.816983107E+02 -.814416183E+02 -.811883110E+02 -.809402318E+02 -.806993172E+02 -.804675726E+02 -.802470436E+02 -.800397828E+02 -.798478139E+02 -.796730932E+02 -.795174699E+02 -.793826464E+02 -.792701397E+02 -.791812455E+02 -.791170072E+02 -.790781891E+02 -.790652574E+02 -.790783680E+02 -.791173622E+02 -.791817710E+02 -.792708270E+02 -.793834841E+02 -.795184436E+02 -.796741852E+02 -.798490037E+02 -.800410466E+02 -.802483542E+02 -.804688993E+02 -.807006257E+02 -.809414840E+02 -.811894648E+02 -.814426272E+02 -.816991239E+02 -.819572212E+02 -.822153145E+02 -.824719399E+02 -.827257813E+02 -.829756739E+02 -.832206046E+02 -.834597092E+02 -.836922677E+02 -.839176974E+02 -.841355443E+02 -.843454741E+02 -.845472620E+02 -.847407816E+02 -.849259941E+02 -.851029369E+02 -.852717123E+02 -.854324757E+02 -.855854233E+02 -.857307799E+02 -.858687850E+02 -.859996776E+02 -.861236795E+02 -.862409747E+02 -.863516850E+02 -.864558401E+02 -.865533397E+02 -.866439049E+02 -.867270162E+02 -.868018327E+02 -.868670871E+02 -.869209482E+02 -.869608409E+02 -.869832100E+02 -.869832100E+02
 -.869809627E+02 -.869809627E+02 -.869582282E+02 -.869175879E+02 -.868625530E+02 -.867956331E+02 -.867185785E+02 -.866325649E+02 -.865383338E+02 -.864363000E+02 -.863266333E+02 -.862093213E+02 -.860842189E+02 -.859510871E+02 -.858096244E+02 -.856594925E+02 -.855003384E+02 -.853318129E+02 -.851535882E+02 -.849653734E+02 -.847669305E+02 -.845580896E+02 -.843387640E+02 -.841089663E+02 -.838688229E+02 -.836185899E+02 -.833586682E+02 -.830896181E+02 -.828121736E+02 -.825272541E+02 -.822359754E+02 -.819396568E+02 -.816398249E+02 -.813382137E+02 -.810367587E+02 -.807375862E+02 -.804429961E+02 -.801554376E+02 -.798774784E+02 -.796117671E+02 -.793609889E+02 -.791278163E+02 -.789148544E+02 -.787245845E+02 -.785593061E+02 -.784210800E+02 -.783116751E+02 -.782325212E+02 -.781846692E+02 -.781687614E+02 -.781850131E+02 -.782332065E+02 -.783126964E+02 -.784224295E+02 -.785609732E+02 -.787265558E+02 -.789171136E+02 -.791303444E+02 -.793637638E+02 -.796147635E+02 -.798806677E+02 -.801587877E+02 -.804464714E+02 -.807411469E+02 -.810403611E+02 -.813418098E+02 -.816433622E+02 -.819430777E+02 -.822392176E+02 -.825302499E+02 -.828148497E+02 -.830918952E+02 -.833604604E+02 -.836198050E+02 -.838693617E+02 -.841087232E+02 -.843376270E+02 -.845559406E+02 -.847636467E+02 -.849608275E+02 -.851476504E+02 -.853243537E+02 -.854912320E+02 -.856486228E+02 -.857968922E+02 -.859364206E+02 -.860675872E+02 -.861907531E+02 -.863062419E+02 -.864143169E+02 -.865151525E+02 -.866087994E+02 -.866951403E+02 -.867738319E+02 -.868442309E+02 -.869052969E+02 -.869554647E+02 -.869924778E+02 -.870131684E+02 -.870131684E+02
 -.870207992E+02 -.870207992E+02 -.870003317E+02 -.869635966E+02 -.869135981E+02 -.868524326E+02 -.867815086E+02 -.867017132E+02 -.866135383E+02 -.865171766E+02 -.864125947E+02 -.862995896E+02 -.861778329E+02 -.860469062E+02 -.859063291E+02 -.857555831E+02 -.855941322E+02 -.854214409E+02 -.852369918E+02 -.850403029E+02 -.848309450E+02 -.846085597E+02 -.843728779E+02 -.841237396E+02 -.838611137E+02 -.835851193E+02 -.832960478E+02 -.829943846E+02 -.826808313E+02 -.823563258E+02 -.820220615E+02 -.816795026E+02 -.813303955E+02 -.809767754E+02 -.806209653E+02 -.802655683E+02 -.799134502E+02 -.795677127E+02 -.792316551E+02 -.789087265E+02 -.786024667E+02 -.783164372E+02 -.780541449E+02 -.778189597E+02 -.776140290E+02 -.774421927E+02 -.773059026E+02 -.772071492E+02 -.771474010E+02 -.771275577E+02 -.771479219E+02 -.772081886E+02 -.773074559E+02 -.774442528E+02 -.776165864E+02 -.778220026E+02 -.780576587E+02 -.783204049E+02 -.786068684E+02 -.789135395E+02 -.792368536E+02 -.795732677E+02 -.799193294E+02 -.802717356E+02 -.806273808E+02 -.809833950E+02 -.813371709E+02 -.816863807E+02 -.820289845E+02 -.823632306E+02 -.826876494E+02 -.830010415E+02 -.833024624E+02 -.835912040E+02 -.838667737E+02 -.841288732E+02 -.843773764E+02 -.846123082E+02 -.848338226E+02 -.850421834E+02 -.852377451E+02 -.854209346E+02 -.855922350E+02 -.857521695E+02 -.859012860E+02 -.860401425E+02 -.861692913E+02 -.862892637E+02 -.864005513E+02 -.865035856E+02 -.865987130E+02 -.866861640E+02 -.867660138E+02 -.868381322E+02 -.869021174E+02 -.869572105E+02 -.870021824E+02 -.870351850E+02 -.870535552E+02 -.870535552E+02
 -.870730944E+02 -.870730944E+02 -.870556666E+02 -.870242005E+02 -.869810557E+02 -.869278106E+02 -.868654512E+02 -.867945130E+02 -.867151879E+02 -.866274048E+02 -.865308912E+02 -.864252210E+02 -.863098511E+02 -.861841513E+02 -.860474280E+02 -.858989445E+02 -.857379388E+02 -.855636413E+02 -.853752913E+02 -.851721555E+02 -.849535467E+02 -.847188441E+02 -.844675159E+02 -.841991429E+02 -.839134451E+02 -.836103103E+02 -.832898244E+02 -.829523042E+02 -.825983297E+02 -.822287772E+02 -.818448509E+02 -.814481116E+02 -.810405014E+02 -.806243618E+02 -.802024437E+02 -.797779071E+02 -.793543082E+02 -.789355716E+02 -.785259469E+02 -.781299479E+02 -.777522745E+02 -.773977184E+02 -.770710539E+02 -.767769171E+02 -.765196787E+02 -.763033141E+02 -.761312785E+02 -.760063925E+02 -.759307456E+02 -.759056218E+02 -.759314540E+02 -.760078073E+02 -.761333958E+02 -.763061279E+02 -.765231810E+02 -.767810978E+02 -.770759005E+02 -.774032166E+02 -.777584071E+02 -.781366955E+02 -.785332874E+02 -.789434799E+02 -.793627562E+02 -.797868634E+02 -.802118734E+02 -.806342262E+02 -.810507578E+02 -.814587129E+02 -.818557455E+02 -.822399085E+02 -.826096360E+02 -.829637178E+02 -.833012716E+02 -.836217104E+02 -.839247106E+02 -.842101788E+02 -.844782200E+02 -.847291072E+02 -.849632530E+02 -.851811830E+02 -.853835125E+02 -.855709244E+02 -.857441501E+02 -.859039515E+02 -.860511056E+02 -.861863889E+02 -.863105637E+02 -.864243630E+02 -.865284757E+02 -.866235291E+02 -.867100683E+02 -.867885316E+02 -.868592183E+02 -.869222474E+02 -.869775044E+02 -.870245694E+02 -.870626240E+02 -.870903265E+02 -.871056466E+02 -.871056466E+02
 -.871392219E+02 -.871392219E+02 -.871257035E+02 -.871010477E+02 -.870668207E+02 -.870239713E+02 -.869729785E+02 -.869139614E+02 -.868467614E+02 -.867710033E+02 -.866861416E+02 -.865914965E+02 -.864862807E+02 -.863696212E+02 -.862405768E+02 -.860981535E+02 -.859413185E+02 -.857690151E+02 -.855801784E+02 -.853737529E+02 -.851487117E+02 -.849040790E+02 -.846389558E+02 -.843525484E+02 -.840442023E+02 -.837134395E+02 -.833600000E+02 -.829838870E+02 -.825854157E+02 -.821652631E+02 -.817245192E+02 -.812647364E+02 -.807879754E+02 -.802968448E+02 -.797945311E+02 -.792848152E+02 -.787720717E+02 -.782612478E+02 -.777578177E+02 -.772677100E+02 -.767972068E+02 -.763528150E+02 -.759411103E+02 -.755685595E+02 -.752413271E+02 -.749650745E+02 -.747447620E+02 -.745844656E+02 -.744872196E+02 -.744548953E+02 -.744881245E+02 -.745862739E+02 -.747474706E+02 -.749686787E+02 -.752458206E+02 -.755739342E+02 -.759473566E+02 -.763599214E+02 -.768051598E+02 -.772764940E+02 -.777674149E+02 -.782716381E+02 -.787832321E+02 -.792967202E+02 -.798071521E+02 -.803101496E+02 -.808019285E+02 -.812792984E+02 -.817396464E+02 -.821809073E+02 -.826015240E+02 -.830004010E+02 -.833768556E+02 -.837305661E+02 -.840615223E+02 -.843699768E+02 -.846564002E+02 -.849214395E+02 -.851658809E+02 -.853906163E+02 -.855966146E+02 -.857848962E+02 -.859565116E+02 -.861125228E+02 -.862539872E+02 -.863819440E+02 -.864974022E+02 -.866013285E+02 -.866946365E+02 -.867781742E+02 -.868527099E+02 -.869189148E+02 -.869773409E+02 -.870283920E+02 -.870722848E+02 -.871089973E+02 -.871381988E+02 -.871591573E+02 -.871706135E+02 -.871706135E+02
 -.872203564E+02 -.872203564E+02 -.872117060E+02 -.871955665E+02 -.871725547E+02 -.871428737E+02 -.871064100E+02 -.870628031E+02 -.870114963E+02 -.869517743E+02 -.868827902E+02 -.868035852E+02 -.867131039E+02 -.866102045E+02 -.864936685E+02 -.863622086E+02 -.862144775E+02 -.860490779E+02 -.858645751E+02 -.856595118E+02 -.854324269E+02 -.851818776E+02 -.849064679E+02 -.846048814E+02 -.842759220E+02 -.839185609E+02 -.835319911E+02 -.831156891E+02 -.826694829E+02 -.821936267E+02 -.816888794E+02 -.811565854E+02 -.805987547E+02 -.800181381E+02 -.794182930E+02 -.788036329E+02 -.781794560E+02 -.775519437E+02 -.769281248E+02 -.763157969E+02 -.757234021E+02 -.751598539E+02 -.746343166E+02 -.741559420E+02 -.737335721E+02 -.733754221E+02 -.730887610E+02 -.728796093E+02 -.727524756E+02 -.727101522E+02 -.727535841E+02 -.728818251E+02 -.730920821E+02 -.733798453E+02 -.737390931E+02 -.741625554E+02 -.746420157E+02 -.751686306E+02 -.757332470E+02 -.763266991E+02 -.769400715E+02 -.775649205E+02 -.781934464E+02 -.788186181E+02 -.794342517E+02 -.800350464E+02 -.806165855E+02 -.811753086E+02 -.817084611E+02 -.822140292E+02 -.826906642E+02 -.831376024E+02 -.835545844E+02 -.839417762E+02 -.842996950E+02 -.846291405E+02 -.849311341E+02 -.852068640E+02 -.854576384E+02 -.856848452E+02 -.858899188E+02 -.860743119E+02 -.862394733E+02 -.863868301E+02 -.865177735E+02 -.866336482E+02 -.867357435E+02 -.868252873E+02 -.869034400E+02 -.869712894E+02 -.870298449E+02 -.870800305E+02 -.871226743E+02 -.871584950E+02 -.871880816E+02 -.872118660E+02 -.872300829E+02 -.872427155E+02 -.872494195E+02 -.872494195E+02
 -.873173381E+02 -.873173381E+02 -.873145864E+02 -.873088064E+02 -.872995055E+02 -.872860261E+02 -.872675792E+02 -.872432661E+02 -.872120926E+02 -.871729757E+02 -.871247477E+02 -.870661566E+02 -.869958648E+02 -.869124470E+02 -.868143876E+02 -.867000796E+02 -.865678253E+02 -.864158387E+02 -.862422517E+02 -.860451240E+02 -.858224571E+02 -.855722150E+02 -.852923510E+02 -.849808441E+02 -.846357436E+02 -.842552254E+02 -.838376595E+02 -.833816900E+02 -.828863277E+02 -.823510555E+02 -.817759453E+02 -.811617838E+02 -.805102045E+02 -.798238208E+02 -.791063522E+02 -.783627363E+02 -.775992145E+02 -.768233816E+02 -.760441830E+02 -.752718505E+02 -.745177624E+02 -.737942218E+02 -.731141481E+02 -.724906875E+02 -.719367522E+02 -.714645115E+02 -.710848630E+02 -.708069206E+02 -.706375603E+02 -.705810616E+02 -.706388771E+02 -.708095535E+02 -.710888111E+02 -.714697735E+02 -.719433259E+02 -.724985702E+02 -.731233367E+02 -.738047122E+02 -.745295498E+02 -.752849291E+02 -.760585461E+02 -.768390211E+02 -.776161212E+02 -.783808990E+02 -.791257585E+02 -.798444560E+02 -.805320517E+02 -.811848235E+02 -.818001554E+02 -.823764106E+02 -.829127988E+02 -.834092443E+02 -.838662596E+02 -.842848288E+02 -.846663021E+02 -.850123029E+02 -.853246482E+02 -.856052805E+02 -.858562126E+02 -.860794817E+02 -.862771140E+02 -.864510973E+02 -.866033601E+02 -.867357578E+02 -.868500631E+02 -.869479608E+02 -.870310456E+02 -.871008231E+02 -.871587122E+02 -.872060490E+02 -.872440920E+02 -.872740270E+02 -.872969725E+02 -.873139842E+02 -.873260577E+02 -.873341290E+02 -.873390717E+02 -.873416886E+02 -.873426956E+02 -.873426956E+02
 -.874305103E+02 -.874305103E+02 -.874347328E+02 -.874412447E+02 -.874482876E+02 -.874542326E+02 -.874575409E+02 -.874567283E+02 -.874503344E+02 -.874368952E+02 -.874149179E+02 -.873828582E+02 -.873391000E+02 -.872819367E+02 -.872095547E+02 -.871200193E+02 -.870112642E+02 -.868810826E+02 -.867271234E+02 -.865468910E+02 -.863377511E+02 -.860969435E+02 -.858216043E+02 -.855087978E+02 -.851555623E+02 -.847589705E+02 -.843162067E+02 -.838246646E+02 -.832820658E+02 -.826866016E+02 -.820370980E+02 -.813332038E+02 -.805755973E+02 -.797662075E+02 -.789084408E+02 -.780074009E+02 -.770700850E+02 -.761055382E+02 -.751249402E+02 -.741416016E+02 -.731708420E+02 -.722297306E+02 -.713366720E+02 -.705108353E+02 -.697714381E+02 -.691369151E+02 -.686240229E+02 -.682469467E+02 -.680164873E+02 -.679394087E+02 -.680180145E+02 -.682500012E+02 -.686286050E+02 -.691430252E+02 -.697790766E+02 -.705200027E+02 -.713473687E+02 -.722419571E+02 -.731845985E+02 -.741568882E+02 -.751417567E+02 -.761238837E+02 -.770899582E+02 -.780287996E+02 -.789313620E+02 -.797906471E+02 -.806015498E+02 -.813606621E+02 -.820660532E+02 -.827170424E+02 -.833139785E+02 -.838580324E+02 -.843510092E+02 -.847951833E+02 -.851931563E+02 -.855477382E+02 -.858618497E+02 -.861384449E+02 -.863804507E+02 -.865907212E+02 -.867720049E+02 -.869269231E+02 -.870579561E+02 -.871674369E+02 -.872575513E+02 -.873303413E+02 -.873877135E+02 -.874314501E+02 -.874632219E+02 -.874846049E+02 -.874970983E+02 -.875021448E+02 -.875011537E+02 -.874955275E+02 -.874866907E+02 -.874761249E+02 -.874654076E+02 -.874562588E+02 -.874505952E+02 -.874505952E+02
 -.875595382E+02 -.875595382E+02 -.875718142E+02 -.875925676E+02 -.876186284E+02 -.876472993E+02 -.876762315E+02 -.877033231E+02 -.877266373E+02 -.877443336E+02 -.877546099E+02 -.877556534E+02 -.877455971E+02 -.877224823E+02 -.876842247E+02 -.876285847E+02 -.875531403E+02 -.874552642E+02 -.873321038E+02 -.871805654E+02 -.869973051E+02 -.867787262E+02 -.865209871E+02 -.862200209E+02 -.858715708E+02 -.854712449E+02 -.850145939E+02 -.844972183E+02 -.839149078E+02 -.832638190E+02 -.825406947E+02 -.817431280E+02 -.808698701E+02 -.799211793E+02 -.788992031E+02 -.778083770E+02 -.766558202E+02 -.754516950E+02 -.742094921E+02 -.729461930E+02 -.716822585E+02 -.704413901E+02 -.692500201E+02 -.681365032E+02 -.671300076E+02 -.662591442E+02 -.655504149E+02 -.650266017E+02 -.647052560E+02 -.645974570E+02 -.647069932E+02 -.650300767E+02 -.655556294E+02 -.662661006E+02 -.671387088E+02 -.681469533E+02 -.692622234E+02 -.704553518E+02 -.716979845E+02 -.729636895E+02 -.742287658E+02 -.754727531E+02 -.766786700E+02 -.778330260E+02 -.789256587E+02 -.799494490E+02 -.808999608E+02 -.817750463E+02 -.825744463E+02 -.832994085E+02 -.839523383E+02 -.845364912E+02 -.850557081E+02 -.855141965E+02 -.859163525E+02 -.862666205E+02 -.865693872E+02 -.868289024E+02 -.870492243E+02 -.872341841E+02 -.873873657E+02 -.875120975E+02 -.876114539E+02 -.876882640E+02 -.877451259E+02 -.877844248E+02 -.878083553E+02 -.878189463E+02 -.878180882E+02 -.878075642E+02 -.877890836E+02 -.877643207E+02 -.877349579E+02 -.877027373E+02 -.876695204E+02 -.876373606E+02 -.876085913E+02 -.875859345E+02 -.875726365E+02 -.875726365E+02
 -.877032209E+02 -.877032209E+02 -.877245777E+02 -.877614401E+02 -.878091023E+02 -.878637221E+02 -.879221009E+02 -.879815083E+02 -.880395420E+02 -.880940129E+02 -.881428514E+02 -.881840281E+02 -.882154851E+02 -.882350770E+02 -.882405167E+02 -.882293265E+02 -.881987918E+02 -.881459175E+02 -.880673871E+02 -.879595244E+02 -.878182597E+02 -.876391017E+02 -.874171178E+02 -.871469261E+02 -.868227032E+02 -.864382139E+02 -.859868700E+02 -.854618252E+02 -.848561168E+02 -.841628645E+02 -.833755351E+02 -.824882859E+02 -.814963928E+02 -.803967676E+02 -.791885633E+02 -.778738540E+02 -.764583655E+02 -.749522143E+02 -.733705945E+02 -.717343301E+02 -.700701913E+02 -.684108613E+02 -.667944395E+02 -.652633833E+02 -.638628373E+02 -.626383676E+02 -.616332170E+02 -.608853046E+02 -.604242933E+02 -.602691027E+02 -.604262367E+02 -.608891930E+02 -.616390533E+02 -.626461563E+02 -.638725842E+02 -.652750957E+02 -.668081262E+02 -.684265324E+02 -.700878584E+02 -.717540062E+02 -.733922936E+02 -.749759519E+02 -.764841582E+02 -.779017196E+02 -.792185203E+02 -.804288357E+02 -.815305923E+02 -.825246381E+02 -.834140614E+02 -.842035868E+02 -.848990566E+02 -.855070035E+02 -.860343072E+02 -.864879285E+02 -.868747117E+02 -.872012420E+02 -.874737501E+02 -.876980535E+02 -.878795263E+02 -.880230902E+02 -.881332229E+02 -.882139762E+02 -.882690031E+02 -.883015909E+02 -.883146962E+02 -.883109844E+02 -.882928699E+02 -.882625585E+02 -.882220919E+02 -.881733958E+02 -.881183315E+02 -.880587541E+02 -.879965793E+02 -.879338612E+02 -.878728864E+02 -.878162884E+02 -.877671899E+02 -.877293812E+02 -.877075454E+02 -.877075454E+02
 -.878593170E+02 -.878593170E+02 -.878906594E+02 -.879452918E+02 -.880168797E+02 -.881003878E+02 -.881917541E+02 -.882876335E+02 -.883851937E+02 -.884819523E+02 -.885756434E+02 -.886641063E+02 -.887451915E+02 -.888166766E+02 -.888761915E+02 -.889211473E+02 -.889486672E+02 -.889555191E+02 -.889380474E+02 -.888921046E+02 -.888129826E+02 -.886953453E+02 -.885331645E+02 -.883196619E+02 -.880472642E+02 -.877075758E+02 -.872913817E+02 -.867886908E+02 -.861888359E+02 -.854806493E+02 -.846527345E+02 -.836938596E+02 -.825934945E+02 -.813425170E+02 -.799341020E+02 -.783648017E+02 -.766358017E+02 -.747543108E+02 -.727350078E+02 -.706014167E+02 -.683870333E+02 -.661359741E+02 -.639028816E+02 -.617518164E+02 -.597539141E+02 -.579837073E+02 -.565142148E+02 -.554111698E+02 -.547270528E+02 -.544958103E+02 -.547291959E+02 -.554154582E+02 -.565206528E+02 -.579923016E+02 -.597646733E+02 -.617647515E+02 -.639180056E+02 -.661533023E+02 -.684065832E+02 -.706232081E+02 -.727590625E+02 -.747806528E+02 -.766644571E+02 -.783957988E+02 -.799674711E+02 -.813782905E+02 -.826317068E+02 -.837345469E+02 -.846959351E+02 -.855264029E+02 -.862371838E+02 -.868396750E+02 -.873450449E+02 -.877639609E+02 -.881064133E+02 -.883816158E+02 -.885979608E+02 -.887630174E+02 -.888835565E+02 -.889655960E+02 -.890144573E+02 -.890348288E+02 -.890308312E+02 -.890060845E+02 -.889637734E+02 -.889067119E+02 -.888374067E+02 -.887581193E+02 -.886709305E+02 -.885778063E+02 -.884806687E+02 -.883814752E+02 -.882823090E+02 -.881854858E+02 -.880936838E+02 -.880101031E+02 -.879386662E+02 -.878842715E+02 -.878531172E+02 -.878531172E+02
 -.880244155E+02 -.880244155E+02 -.880664455E+02 -.881401554E+02 -.882375318E+02 -.883523331E+02 -.884796498E+02 -.886155621E+02 -.887568707E+02 -.889008820E+02 -.890452354E+02 -.891877601E+02 -.893263546E+02 -.894588795E+02 -.895830602E+02 -.896963942E+02 -.897960587E+02 -.898788163E+02 -.899409160E+02 -.899779879E+02 -.899849306E+02 -.899557898E+02 -.898836297E+02 -.897603999E+02 -.895768009E+02 -.893221565E+02 -.889843039E+02 -.885495176E+02 -.880024872E+02 -.873263802E+02 -.865030229E+02 -.855132473E+02 -.843374545E+02 -.829564534E+02 -.813526360E+02 -.795115399E+02 -.774238350E+02 -.750877313E+02 -.725117452E+02 -.697176734E+02 -.667435070E+02 -.636458746E+02 -.605014610E+02 -.574067330E+02 -.544752795E+02 -.518322126E+02 -.496054455E+02 -.479143056E+02 -.468567790E+02 -.464975101E+02 -.468591118E+02 -.479189741E+02 -.496124555E+02 -.518415727E+02 -.544870014E+02 -.574208311E+02 -.605179528E+02 -.636647805E+02 -.667648505E+02 -.697414809E+02 -.725380463E+02 -.751165588E+02 -.774552245E+02 -.795455303E+02 -.813892695E+02 -.829957752E+02 -.843795131E+02 -.855580947E+02 -.865507141E+02 -.873769735E+02 -.880560437E+02 -.886061010E+02 -.890439805E+02 -.893849941E+02 -.896428685E+02 -.898297667E+02 -.899563635E+02 -.900319554E+02 -.900645868E+02 -.900611835E+02 -.900276849E+02 -.899691710E+02 -.898899813E+02 -.897938250E+02 -.896838831E+02 -.895629020E+02 -.894332821E+02 -.892971615E+02 -.891564989E+02 -.890131584E+02 -.888689985E+02 -.887259715E+02 -.885862379E+02 -.884523018E+02 -.883271769E+02 -.882145928E+02 -.881192556E+02 -.880471809E+02 -.880061221E+02 -.880061221E+02
 -.881938902E+02 -.881938902E+02 -.882470186E+02 -.883405981E+02 -.884649380E+02 -.886126157E+02 -.887779212E+02 -.889564274E+02 -.891446538E+02 -.893398018E+02 -.895395440E+02 -.897418508E+02 -.899448452E+02 -.901466757E+02 -.903454001E+02 -.905388728E+02 -.907246324E+02 -.908997821E+02 -.910608606E+02 -.912036974E+02 -.913232505E+02 -.914134205E+02 -.914668410E+02 -.914746420E+02 -.914261883E+02 -.913087957E+02 -.911074350E+02 -.908044374E+02 -.903792260E+02 -.898081084E+02 -.890641827E+02 -.881174246E+02 -.869350480E+02 -.854822542E+02 -.837235050E+02 -.816244770E+02 -.791548515E+02 -.762920737E+02 -.730261504E+02 -.693654228E+02 -.653430402E+02 -.610235487E+02 -.565085983E+02 -.519403199E+02 -.475005241E+02 -.434037474E+02 -.398825939E+02 -.371651135E+02 -.354462607E+02 -.348584602E+02 -.354487701E+02 -.371701358E+02 -.398901364E+02 -.434138207E+02 -.475131426E+02 -.519555017E+02 -.565263650E+02 -.610439257E+02 -.653660568E+02 -.693911121E+02 -.730545495E+02 -.763232237E+02 -.791887975E+02 -.816612685E+02 -.837631956E+02 -.855249020E+02 -.869807155E+02 -.881661789E+02 -.891160956E+02 -.898632565E+02 -.904376903E+02 -.908663034E+02 -.911727922E+02 -.913777372E+02 -.914988102E+02 -.915510423E+02 -.915471181E+02 -.914976712E+02 -.914115669E+02 -.912961625E+02 -.911575423E+02 -.910007255E+02 -.908298490E+02 -.906483267E+02 -.904589898E+02 -.902642098E+02 -.900660103E+02 -.898661690E+02 -.896663177E+02 -.894680406E+02 -.892729803E+02 -.890829540E+02 -.889000890E+02 -.887269854E+02 -.885669168E+02 -.884240822E+02 -.883039280E+02 -.882135610E+02 -.881622826E+02 -.881622826E+02
 -.883619682E+02 -.883619682E+02 -.884262268E+02 -.885397894E+02 -.886913462E+02 -.888723607E+02 -.890763996E+02 -.892986164E+02 -.895353524E+02 -.897838251E+02 -.900418817E+02 -.903078010E+02 -.905801290E+02 -.908575365E+02 -.911386901E+02 -.914221288E+02 -.917061366E+02 -.919886071E+02 -.922668899E+02 -.925376139E+02 -.927964776E+02 -.930379990E+02 -.932552167E+02 -.934393337E+02 -.935792959E+02 -.936613012E+02 -.936682368E+02 -.935790500E+02 -.933680687E+02 -.930043019E+02 -.924507746E+02 -.916639818E+02 -.905935870E+02 -.891825471E+02 -.873679062E+02 -.850825781E+02 -.822585080E+02 -.788316621E+02 -.747492986E+02 -.699798894E+02 -.645257981E+02 -.584383090E+02 -.518337307E+02 -.449080279E+02 -.379458366E+02 -.313181419E+02 -.254621460E+02 -.208382622E+02 -.178644196E+02 -.168378533E+02 -.178670893E+02 -.208436058E+02 -.254701720E+02 -.313288629E+02 -.379592697E+02 -.449241944E+02 -.518526562E+02 -.584600238E+02 -.645503369E+02 -.700072916E+02 -.747796084E+02 -.788649285E+02 -.822947853E+02 -.851219254E+02 -.874103884E+02 -.892282342E+02 -.906425550E+02 -.917163124E+02 -.925065557E+02 -.930636274E+02 -.934310389E+02 -.936457712E+02 -.937388212E+02 -.937358664E+02 -.936579643E+02 -.935222315E+02 -.933424722E+02 -.931297405E+02 -.928928299E+02 -.926386937E+02 -.923727989E+02 -.920994230E+02 -.918219009E+02 -.915428302E+02 -.912642431E+02 -.909877526E+02 -.907146787E+02 -.904461629E+02 -.901832759E+02 -.899271258E+02 -.896789728E+02 -.894403582E+02 -.892132565E+02 -.890002613E+02 -.888048170E+02 -.886315143E+02 -.884864702E+02 -.883778190E+02 -.883163524E+02 -.883163524E+02
 -.885219449E+02 -.885219449E+02 -.885969094E+02 -.887297432E+02 -.889076365E+02 -.891210460E+02 -.893629157E+02 -.896280818E+02 -.899128146E+02 -.902144657E+02 -.905311933E+02 -.908617443E+02 -.912052782E+02 -.915612184E+02 -.919291207E+02 -.923085484E+02 -.926989450E+02 -.930994957E+02 -.935089662E+02 -.939255096E+02 -.943464272E+02 -.947678701E+02 -.951844632E+02 -.955888355E+02 -.959710325E+02 -.963177922E+02 -.966116605E+02 -.968299269E+02 -.969433700E+02 -.969148124E+02 -.966975101E+02 -.962334401E+02 -.954516051E+02 -.942665637E+02 -.925775160E+02 -.902684404E+02 -.872099967E+02 -.832641716E+02 -.782929218E+02 -.721723015E+02 -.648136115E+02 -.561927328E+02 -.463876463E+02 -.356216758E+02 -.243057098E+02 -.130663631E+02 -.273965105E+01 0.569530412E+01 0.112632172E+02 0.132145816E+02 0.112604063E+02 0.568967759E+01 -.274810286E+01 -.130776546E+02 -.243198605E+02 -.356387099E+02 -.464075933E+02 -.562156271E+02 -.648394928E+02 -.722012151E+02 -.783249183E+02 -.832993074E+02 -.872483341E+02 -.903100479E+02 -.926224683E+02 -.943149420E+02 -.955034976E+02 -.962889422E+02 -.967567243E+02 -.969778488E+02 -.970103465E+02 -.969009691E+02 -.966869016E+02 -.963973727E+02 -.960550993E+02 -.956775412E+02 -.952779643E+02 -.948663244E+02 -.944499907E+02 -.940343306E+02 -.936231786E+02 -.932192084E+02 -.928242281E+02 -.924394148E+02 -.920655013E+02 -.917029290E+02 -.913519755E+02 -.910128676E+02 -.906858874E+02 -.903714786E+02 -.900703636E+02 -.897836771E+02 -.895131290E+02 -.892612069E+02 -.890314349E+02 -.888287066E+02 -.886597181E+02 -.885335327E+02 -.884623192E+02 -.884623192E+02
 -.886665614E+02 -.886665614E+02 -.887512969E+02 -.889017604E+02 -.891038199E+02 -.893470673E+02 -.896239416E+02 -.899290634E+02 -.902587271E+02 -.906105141E+02 -.909829968E+02 -.913755091E+02 -.917879672E+02 -.922207241E+02 -.926744473E+02 -.931500057E+02 -.936483590E+02 -.941704346E+02 -.947169825E+02 -.952883924E+02 -.958844569E+02 -.965040588E+02 -.971447586E+02 -.978022490E+02 -.984696413E+02 -.991365356E+02 -.997878250E+02 -.100402172E+03 -.100950094E+03 -.101391588E+03 -.101673248E+03 -.101724819E+03 -.101455227E+03 -.100748166E+03 -.994575089E+02 -.974030453E+02 -.943674527E+02 -.900959758E+02 -.843011391E+02 -.766759063E+02 -.669200083E+02 -.547853975E+02 -.401472698E+02 -.231053928E+02 -.411403003E+01 0.158763338E+02 0.353103503E+02 0.520390770E+02 0.635799967E+02 0.677451339E+02 0.635770665E+02 0.520332113E+02 0.353015385E+02 0.158645598E+02 -.412878757E+01 -.231231609E+02 -.401680811E+02 -.548092902E+02 -.669470266E+02 -.767061003E+02 -.843345651E+02 -.901326966E+02 -.944075377E+02 -.974465709E+02 -.995045586E+02 -.100798831E+03 -.101509606E+03 -.101783019E+03 -.101735385E+03 -.101457786E+03 -.101020486E+03 -.100476902E+03 -.998670436E+02 -.992204036E+02 -.985583275E+02 -.978959296E+02 -.972436149E+02 -.966082755E+02 -.959942174E+02 -.954038738E+02 -.948383474E+02 -.942978201E+02 -.937818615E+02 -.932896603E+02 -.928202003E+02 -.923723962E+02 -.919452039E+02 -.915377158E+02 -.911492517E+02 -.907794535E+02 -.904283935E+02 -.900967063E+02 -.897857539E+02 -.894978398E+02 -.892364870E+02 -.890068027E+02 -.888159565E+02 -.886738098E+02 -.885937431E+02 -.885937431E+02
 -.887885315E+02 -.887885315E+02 -.888815765E+02 -.890470623E+02 -.892697672E+02 -.895385878E+02 -.898455815E+02 -.901852426E+02 -.905539554E+02 -.909495815E+02 -.913711501E+02 -.918186248E+02 -.922927286E+02 -.927948105E+02 -.933267410E+02 -.938908251E+02 -.944897210E+02 -.951263530E+02 -.958038052E+02 -.965251799E+02 -.972934000E+02 -.981109313E+02 -.989793903E+02 -.998989962E+02 -.100867813E+03 -.101880714E+03 -.102927978E+03 -.103993413E+03 -.105051867E+03 -.106065963E+03 -.106981862E+03 -.107723818E+03 -.108187292E+03 -.108230375E+03 -.107663356E+03 -.106236441E+03 -.103626025E+03 -.994206550E+02 -.931091623E+02 -.840757494E+02 -.716104967E+02 -.549494112E+02 -.333659245E+02 -.634484769E+01 0.261238115E+02 0.631012945E+02 0.102124176E+03 0.138650052E+03 0.165976147E+03 0.176562227E+03 0.165973122E+03 0.138643996E+03 0.102115077E+03 0.630891355E+02 0.261085695E+02 -.636320194E+01 -.333874261E+02 -.549741016E+02 -.716384236E+02 -.841069669E+02 -.931437316E+02 -.994586438E+02 -.103667509E+03 -.106281502E+03 -.107712086E+03 -.108282872E+03 -.108243665E+03 -.107784183E+03 -.107046345E+03 -.106134701E+03 -.105125005E+03 -.104071109E+03 -.103010398E+03 -.101968036E+03 -.100960223E+03 -.999966904E+02 -.990825710E+02 -.982198051E+02 -.974081736E+02 -.966460543E+02 -.959309674E+02 -.952599636E+02 -.946298986E+02 -.940376239E+02 -.934801207E+02 -.929545963E+02 -.924585577E+02 -.919898748E+02 -.915468442E+02 -.911282629E+02 -.907335210E+02 -.903627234E+02 -.900168526E+02 -.896979872E+02 -.894095930E+02 -.891569111E+02 -.889474731E+02 -.887917828E+02 -.887042177E+02 -.887042177E+02
 -.888811796E+02 -.888811796E+02 -.889805786E+02 -.891575690E+02 -.893961170E+02 -.896846127E+02 -.900148518E+02 -.903812688E+02 -.907803608E+02 -.912102591E+02 -.916704111E+02 -.921613493E+02 -.926845241E+02 -.932421873E+02 -.938373101E+02 -.944735265E+02 -.951550893E+02 -.958868289E+02 -.966740993E+02 -.975226981E+02 -.984387363E+02 -.994284338E+02 -.100497802E+03 -.101652165E+03 -.102895462E+03 -.104229230E+03 -.105651173E+03 -.107153148E+03 -.108718383E+03 -.110317645E+03 -.111904012E+03 -.113405777E+03 -.114716864E+03 -.115683961E+03 -.116089357E+03 -.115628249E+03 -.113879140E+03 -.110265983E+03 -.104011360E+03 -.940818099E+02 -.791307991E+02 -.574543186E+02 -.269931219E+02 0.145482874E+02 0.693319499E+02 0.138530763E+03 0.220625015E+03 0.308446951E+03 0.385056964E+03 0.421051160E+03 0.385053870E+03 0.308440756E+03 0.220615707E+03 0.138518324E+03 0.693163551E+02 0.145295063E+02 -.270151263E+02 -.574795900E+02 -.791593879E+02 -.941137734E+02 -.104046762E+03 -.110304896E+03 -.113921644E+03 -.115674432E+03 -.116139313E+03 -.115737797E+03 -.114774694E+03 -.113467725E+03 -.111970212E+03 -.110388241E+03 -.108793531E+03 -.107233016E+03 -.105735939E+03 -.104319084E+03 -.102990604E+03 -.101752806E+03 -.100604159E+03 -.995407304E+02 -.985571971E+02 -.976475421E+02 -.968055317E+02 -.960250284E+02 -.953001914E+02 -.946255996E+02 -.939963246E+02 -.934079723E+02 -.928567107E+02 -.923392947E+02 -.918530976E+02 -.913961597E+02 -.909672624E+02 -.905660370E+02 -.901931213E+02 -.898503782E+02 -.895411936E+02 -.892708816E+02 -.890472249E+02 -.888811966E+02 -.887879163E+02 -.887879163E+02
 -.889391109E+02 -.889391109E+02 -.890425012E+02 -.892267261E+02 -.894752508E+02 -.897761587E+02 -.901210949E+02 -.905044727E+02 -.909228809E+02 -.913746452E+02 -.918595081E+02 -.923784004E+02 -.929332823E+02 -.935270408E+02 -.941634268E+02 -.948470231E+02 -.955832329E+02 -.963782761E+02 -.972391837E+02 -.981737725E+02 -.991905817E+02 -.100298745E+03 -.101507759E+03 -.102827105E+03 -.104265650E+03 -.105830744E+03 -.107526876E+03 -.109353742E+03 -.111303452E+03 -.113356592E+03 -.115476637E+03 -.117602104E+03 -.119635498E+03 -.121427741E+03 -.122756189E+03 -.123293484E+03 -.122563255E+03 -.119876905E+03 -.114243198E+03 -.104238992E+03 -.878255243E+02 -.620915840E+02 -.229079260E+02 0.354983581E+02 0.120952672E+03 0.243362790E+03 0.413267269E+03 0.635811337E+03 0.891828427E+03 0.108410820E+04 0.891825290E+03 0.635805058E+03 0.413257834E+03 0.243350180E+03 0.120936863E+03 0.354793180E+02 -.229302356E+02 -.621172082E+02 -.878545150E+02 -.104271409E+03 -.114279107E+03 -.119916381E+03 -.122606379E+03 -.123340348E+03 -.122806892E+03 -.121482391E+03 -.119694214E+03 -.117665014E+03 -.115543881E+03 -.113428319E+03 -.111379825E+03 -.109434934E+03 -.107613073E+03 -.105922142E+03 -.104362459E+03 -.102929544E+03 -.101616055E+03 -.100413133E+03 -.993112967E+02 -.983010446E+02 -.973732296E+02 -.965192856E+02 -.957313519E+02 -.950023294E+02 -.943258971E+02 -.936965071E+02 -.931093721E+02 -.925604585E+02 -.920464914E+02 -.915649833E+02 -.911142920E+02 -.906937194E+02 -.903036614E+02 -.899458250E+02 -.896235303E+02 -.893421233E+02 -.891095336E+02 -.889370189E+02 -.888401564E+02 -.888401564E+02
 -.889588078E+02 -.889588078E+02 -.890635582E+02 -.892502498E+02 -.895021787E+02 -.898073260E+02 -.901572883E+02 -.905464748E+02 -.909715093E+02 -.914307886E+02 -.919241617E+02 -.924527024E+02 -.930185548E+02 -.936248353E+02 -.942755772E+02 -.949757089E+02 -.957310544E+02 -.965483449E+02 -.974352323E+02 -.984002868E+02 -.994529613E+02 -.100603496E+03 -.101862729E+03 -.103241759E+03 -.104751405E+03 -.106401364E+03 -.108198934E+03 -.110147156E+03 -.112242096E+03 -.114468961E+03 -.116796546E+03 -.119169320E+03 -.121496162E+03 -.123634248E+03 -.125365892E+03 -.126364981E+03 -.126147817E+03 -.124000087E+03 -.118866442E+03 -.109179753E+03 -.925895911E+02 -.655154560E+02 -.223814110E+02 0.457559389E+02 0.153788563E+03 0.327652275E+03 0.614849277E+03 0.110706421E+04 0.199044087E+04 0.366047561E+04 0.199043772E+04 0.110705790E+04 0.614839800E+03 0.327639609E+03 0.153772683E+03 0.457368128E+02 -.224038220E+02 -.655411973E+02 -.926187153E+02 -.109212320E+03 -.118902519E+03 -.124039749E+03 -.126191147E+03 -.126412071E+03 -.125416842E+03 -.123689169E+03 -.121555172E+03 -.119232550E+03 -.116864137E+03 -.114541066E+03 -.112318877E+03 -.110228789E+03 -.108285608E+03 -.106493278E+03 -.104848771E+03 -.103344799E+03 -.101971674E+03 -.100718584E+03 -.995744307E+02 -.985283720E+02 -.975701538E+02 -.966902964E+02 -.958801853E+02 -.951321000E+02 -.944392075E+02 -.937955377E+02 -.931959560E+02 -.926361430E+02 -.921125902E+02 -.916226200E+02 -.911644384E+02 -.907372288E+02 -.903413001E+02 -.899783024E+02 -.896515303E+02 -.893663383E+02 -.891307039E+02 -.889559800E+02 -.888578981E+02 -.888578981E+02
 -.889390465E+02 -.889390465E+02 -.890424322E+02 -.892266489E+02 -.894751622E+02 -.897760567E+02 -.901209784E+02 -.905043415E+02 -.909227350E+02 -.913744849E+02 -.918593333E+02 -.923782108E+02 -.929330776E+02 -.935268207E+02 -.941631910E+02 -.948467718E+02 -.955829663E+02 -.963779945E+02 -.972388873E+02 -.981734616E+02 -.991902567E+02 -.100298406E+03 -.101507406E+03 -.102826739E+03 -.104265272E+03 -.105830353E+03 -.107526474E+03 -.109353328E+03 -.111303027E+03 -.113356156E+03 -.115476191E+03 -.117601648E+03 -.119635032E+03 -.121427266E+03 -.122755706E+03 -.123292993E+03 -.122562756E+03 -.119876400E+03 -.114242686E+03 -.104238474E+03 -.878250003E+02 -.620910550E+02 -.229073926E+02 0.354988955E+02 0.120953212E+03 0.243363333E+03 0.413267815E+03 0.635811885E+03 0.891828976E+03 0.108410875E+04 0.891825839E+03 0.635805606E+03 0.413258381E+03 0.243350726E+03 0.120937406E+03 0.354798582E+02 -.229296989E+02 -.621166755E+02 -.878539868E+02 -.104270885E+03 -.114278589E+03 -.119915869E+03 -.122605874E+03 -.123339850E+03 -.122806401E+03 -.121481908E+03 -.119693739E+03 -.117664549E+03 -.115543425E+03 -.113427873E+03 -.111379390E+03 -.109434509E+03 -.107612659E+03 -.105921740E+03 -.104362069E+03 -.102929166E+03 -.101615690E+03 -.100412781E+03 -.993109582E+02 -.983007199E+02 -.973729190E+02 -.965189895E+02 -.957310704E+02 -.950020629E+02 -.943256457E+02 -.936962709E+02 -.931091515E+02 -.925602534E+02 -.920463019E+02 -.915648092E+02 -.911141333E+02 -.906935756E+02 -.903035322E+02 -.899457097E+02 -.896234279E+02 -.893420325E+02 -.891094526E+02 -.889369453E+02 -.888400870E+02 -.888400870E+02
 -.888810473E+02 -.888810473E+02 -.889804378E+02 -.891574127E+02 -.893959391E+02 -.896844089E+02 -.900146198E+02 -.903810074E+02 -.907800699E+02 -.912099386E+02 -.916700610E+02 -.921609691E+02 -.926841135E+02 -.932417458E+02 -.938368375E+02 -.944730228E+02 -.951545549E+02 -.958862643E+02 -.966735052E+02 -.975220750E+02 -.984380848E+02 -.994277545E+02 -.100497095E+03 -.101651433E+03 -.102894704E+03 -.104228447E+03 -.105650366E+03 -.107152317E+03 -.108717530E+03 -.110316771E+03 -.111903118E+03 -.113404863E+03 -.114715931E+03 -.115683010E+03 -.116088388E+03 -.115627265E+03 -.113878141E+03 -.110264969E+03 -.104010333E+03 -.940807709E+02 -.791297489E+02 -.574532584E+02 -.269920528E+02 0.145493644E+02 0.693330337E+02 0.138531853E+03 0.220626109E+03 0.308448048E+03 0.385058064E+03 0.421052260E+03 0.385054970E+03 0.308441855E+03 0.220616804E+03 0.138519417E+03 0.693174436E+02 0.145305890E+02 -.270140505E+02 -.574785222E+02 -.791583290E+02 -.941127246E+02 -.104045725E+03 -.110303870E+03 -.113920632E+03 -.115673433E+03 -.116138330E+03 -.115736830E+03 -.114773743E+03 -.113466792E+03 -.111969298E+03 -.110387347E+03 -.108792658E+03 -.107232164E+03 -.105735109E+03 -.104318278E+03 -.102989822E+03 -.101752048E+03 -.100603427E+03 -.995400249E+02 -.985565186E+02 -.976468913E+02 -.968049091E+02 -.960244347E+02 -.952996271E+02 -.946250653E+02 -.939958206E+02 -.934074990E+02 -.928562684E+02 -.923388835E+02 -.918527175E+02 -.913958107E+02 -.909669441E+02 -.905657488E+02 -.901928624E+02 -.898501470E+02 -.895409884E+02 -.892706996E+02 -.890470626E+02 -.888810491E+02 -.887877772E+02 -.887877772E+02
 -.887883265E+02 -.887883265E+02 -.888813597E+02 -.890468237E+02 -.892694982E+02 -.895382819E+02 -.898452344E+02 -.901848519E+02 -.905535198E+02 -.909491006E+02 -.913706235E+02 -.918180523E+02 -.922921098E+02 -.927941452E+02 -.933260290E+02 -.938900665E+02 -.944889163E+02 -.951255029E+02 -.958029106E+02 -.965242416E+02 -.972924191E+02 -.981099087E+02 -.989783270E+02 -.998978933E+02 -.100866672E+03 -.101879535E+03 -.102926763E+03 -.103992163E+03 -.105050583E+03 -.106064647E+03 -.106980515E+03 -.107722441E+03 -.108185886E+03 -.108228942E+03 -.107661897E+03 -.106234958E+03 -.103624520E+03 -.994191288E+02 -.931076164E+02 -.840741852E+02 -.716089160E+02 -.549478154E+02 -.333643152E+02 -.634322668E+01 0.261254427E+02 0.631029341E+02 0.102125823E+03 0.138651704E+03 0.165977802E+03 0.176563884E+03 0.165974778E+03 0.138645650E+03 0.102116728E+03 0.630907811E+02 0.261102081E+02 -.636157197E+01 -.333858064E+02 -.549724938E+02 -.716368292E+02 -.841053876E+02 -.931421689E+02 -.994570993E+02 -.103665984E+03 -.106279998E+03 -.107710605E+03 -.108281416E+03 -.108242233E+03 -.107782779E+03 -.107044969E+03 -.106133355E+03 -.105123690E+03 -.104069826E+03 -.103009149E+03 -.101966822E+03 -.100959046E+03 -.999955500E+02 -.990814691E+02 -.982187428E+02 -.974071519E+02 -.966450743E+02 -.959300299E+02 -.952590697E+02 -.946290490E+02 -.940368193E+02 -.934793618E+02 -.929538836E+02 -.924578917E+02 -.919892556E+02 -.915462720E+02 -.911277375E+02 -.907330418E+02 -.903622895E+02 -.900164627E+02 -.896976392E+02 -.894092840E+02 -.891566371E+02 -.889472287E+02 -.887915608E+02 -.887040084E+02 -.887040084E+02
 -.886662804E+02 -.886662804E+02 -.887510004E+02 -.889014357E+02 -.891034565E+02 -.893466567E+02 -.896234777E+02 -.899285419E+02 -.902581455E+02 -.906098711E+02 -.909822917E+02 -.913747416E+02 -.917871371E+02 -.922198316E+02 -.926734923E+02 -.931489886E+02 -.936472802E+02 -.941692950E+02 -.947157831E+02 -.952871346E+02 -.958831420E+02 -.965026882E+02 -.971433335E+02 -.978007709E+02 -.984681116E+02 -.991349557E+02 -.997861964E+02 -.100400497E+03 -.100948373E+03 -.101389824E+03 -.101671442E+03 -.101722973E+03 -.101453343E+03 -.100746246E+03 -.994555545E+02 -.974010586E+02 -.943654356E+02 -.900939303E+02 -.842990672E+02 -.766738102E+02 -.669178900E+02 -.547832591E+02 -.401451135E+02 -.231032208E+02 -.411184447E+01 0.158785306E+02 0.353125562E+02 0.520412896E+02 0.635822138E+02 0.677473532E+02 0.635792857E+02 0.520354281E+02 0.353037506E+02 0.158667650E+02 -.412659165E+01 -.231209765E+02 -.401659103E+02 -.548071352E+02 -.669448896E+02 -.767039834E+02 -.843324704E+02 -.901306262E+02 -.944054937E+02 -.974445552E+02 -.995025732E+02 -.100796878E+03 -.101507688E+03 -.101781137E+03 -.101733540E+03 -.101455982E+03 -.101018723E+03 -.100475182E+03 -.998653694E+02 -.992187763E+02 -.985567488E+02 -.978944009E+02 -.972421378E+02 -.966068515E+02 -.959928479E+02 -.954025601E+02 -.948370908E+02 -.942966218E+02 -.937807226E+02 -.932885819E+02 -.928191831E+02 -.923714410E+02 -.919443111E+02 -.915368859E+02 -.911484847E+02 -.907787491E+02 -.904277512E+02 -.900961247E+02 -.897852312E+02 -.894973733E+02 -.892360728E+02 -.890064354E+02 -.888156288E+02 -.886735122E+02 -.885934625E+02 -.885934625E+02
 -.885215871E+02 -.885215871E+02 -.885965317E+02 -.887293299E+02 -.889071753E+02 -.891205269E+02 -.893623312E+02 -.896274261E+02 -.899120838E+02 -.902136574E+02 -.905303062E+02 -.908607781E+02 -.912042329E+02 -.915600943E+02 -.919279181E+02 -.923072678E+02 -.926975870E+02 -.930980613E+02 -.935074566E+02 -.939239264E+02 -.943447721E+02 -.947661449E+02 -.951826697E+02 -.955869753E+02 -.959691073E+02 -.963158039E+02 -.966096109E+02 -.968278181E+02 -.969412041E+02 -.969125917E+02 -.966952371E+02 -.962311170E+02 -.954492341E+02 -.942641472E+02 -.925750565E+02 -.902659401E+02 -.872074582E+02 -.832615975E+02 -.782903146E+02 -.721696639E+02 -.648109460E+02 -.561900422E+02 -.463849333E+02 -.356189431E+02 -.243029602E+02 -.130635993E+02 -.273687591E+01 0.569808774E+01 0.112660064E+02 0.132173736E+02 0.112631983E+02 0.569246656E+01 -.274531970E+01 -.130748801E+02 -.243170975E+02 -.356359612E+02 -.464048616E+02 -.562129152E+02 -.648368035E+02 -.721985510E+02 -.783222821E+02 -.832967017E+02 -.872457615E+02 -.903075109E+02 -.926199695E+02 -.943124839E+02 -.955010827E+02 -.962865728E+02 -.967544028E+02 -.969755775E+02 -.970081278E+02 -.968988051E+02 -.966847945E+02 -.963953246E+02 -.960531123E+02 -.956756173E+02 -.952761054E+02 -.948645323E+02 -.944482671E+02 -.940326774E+02 -.936215972E+02 -.932177003E+02 -.928227948E+02 -.924380575E+02 -.920642211E+02 -.917017267E+02 -.913508519E+02 -.910118232E+02 -.906849221E+02 -.903705922E+02 -.900695552E+02 -.897829453E+02 -.895124713E+02 -.892606198E+02 -.890309136E+02 -.888282444E+02 -.886593058E+02 -.885331581E+02 -.884619660E+02 -.884619660E+02
 -.883615349E+02 -.883615349E+02 -.884257683E+02 -.885392865E+02 -.886907846E+02 -.888717295E+02 -.890756901E+02 -.892978218E+02 -.895344678E+02 -.897828469E+02 -.900408081E+02 -.903066314E+02 -.905788634E+02 -.908561753E+02 -.911372342E+02 -.914205787E+02 -.917044932E+02 -.919868712E+02 -.922650631E+02 -.925356980E+02 -.927944745E+02 -.930359111E+02 -.932530462E+02 -.934370826E+02 -.935769663E+02 -.936588953E+02 -.936657567E+02 -.935764983E+02 -.933654479E+02 -.930016147E+02 -.924480240E+02 -.916611705E+02 -.905907179E+02 -.891796231E+02 -.873649300E+02 -.850795527E+02 -.822554365E+02 -.788285475E+02 -.747461441E+02 -.699766981E+02 -.645225733E+02 -.584350539E+02 -.518304485E+02 -.449047220E+02 -.379425103E+02 -.313147985E+02 -.254587890E+02 -.208348950E+02 -.178610456E+02 -.168344760E+02 -.178637121E+02 -.208402321E+02 -.254668053E+02 -.313255066E+02 -.379559271E+02 -.449208690E+02 -.518493514E+02 -.584567428E+02 -.645470831E+02 -.700040682E+02 -.747764186E+02 -.788617756E+02 -.822916724E+02 -.851188557E+02 -.874073648E+02 -.892252598E+02 -.906396328E+02 -.917134453E+02 -.925037466E+02 -.930608791E+02 -.934283541E+02 -.936431527E+02 -.937362715E+02 -.937333882E+02 -.936555600E+02 -.935199035E+02 -.933402228E+02 -.931275720E+02 -.928907444E+02 -.926366933E+02 -.923708855E+02 -.920975983E+02 -.918201666E+02 -.915411878E+02 -.912626940E+02 -.909862979E+02 -.907133192E+02 -.904448991E+02 -.901821079E+02 -.899260533E+02 -.896779947E+02 -.894394726E+02 -.892124607E+02 -.889995510E+02 -.888041862E+02 -.886309550E+02 -.884859713E+02 -.883773658E+02 -.883159251E+02 -.883159251E+02
 -.881933833E+02 -.881933833E+02 -.882464806E+02 -.883400060E+02 -.884642752E+02 -.886118699E+02 -.887770831E+02 -.889554895E+02 -.891436103E+02 -.893386487E+02 -.895382788E+02 -.897404723E+02 -.899433534E+02 -.901450714E+02 -.903436841E+02 -.905370461E+02 -.907226959E+02 -.908977370E+02 -.910587084E+02 -.912014401E+02 -.913208903E+02 -.914109602E+02 -.914642832E+02 -.914719893E+02 -.914234433E+02 -.913059609E+02 -.911045130E+02 -.908014311E+02 -.903761382E+02 -.898049425E+02 -.890609419E+02 -.881141123E+02 -.869316677E+02 -.854788090E+02 -.837199985E+02 -.816209127E+02 -.791512328E+02 -.762884043E+02 -.730224341E+02 -.693616632E+02 -.653392412E+02 -.610197141E+02 -.565047320E+02 -.519364257E+02 -.474966059E+02 -.433998092E+02 -.398786397E+02 -.371611473E+02 -.354422866E+02 -.348544821E+02 -.354447921E+02 -.371661619E+02 -.398861706E+02 -.434098671E+02 -.475092052E+02 -.519515844E+02 -.565224718E+02 -.610400606E+02 -.653622236E+02 -.693873147E+02 -.730507917E+02 -.763195092E+02 -.791851302E+02 -.816576519E+02 -.837596334E+02 -.855213977E+02 -.869772727E+02 -.881628010E+02 -.891127861E+02 -.898600185E+02 -.904345272E+02 -.908632184E+02 -.911697884E+02 -.913748176E+02 -.914959776E+02 -.915482997E+02 -.915444681E+02 -.914951165E+02 -.914091100E+02 -.912938058E+02 -.911552880E+02 -.909985758E+02 -.908278058E+02 -.906463919E+02 -.904571648E+02 -.902624961E+02 -.900644086E+02 -.898646801E+02 -.896649417E+02 -.894667771E+02 -.892718280E+02 -.890819107E+02 -.888991514E+02 -.887261486E+02 -.885661737E+02 -.884234232E+02 -.883033402E+02 -.882130270E+02 -.881617792E+02 -.881617792E+02
 -.880238347E+02 -.880238347E+02 -.880658281E+02 -.881394744E+02 -.882367677E+02 -.883514717E+02 -.884786805E+02 -.886144770E+02 -.887556636E+02 -.888995486E+02 -.890437726E+02 -.891861666E+02 -.893246302E+02 -.894570247E+02 -.895810763E+02 -.896942824E+02 -.897938204E+02 -.898764527E+02 -.899384287E+02 -.899753792E+02 -.899822029E+02 -.899529460E+02 -.898806730E+02 -.897573335E+02 -.895736277E+02 -.893188796E+02 -.889809264E+02 -.885460427E+02 -.879989184E+02 -.873227210E+02 -.864992772E+02 -.855094189E+02 -.843335473E+02 -.829524714E+02 -.813485832E+02 -.795074202E+02 -.774196525E+02 -.750834903E+02 -.725074499E+02 -.697133282E+02 -.667391162E+02 -.636414427E+02 -.604969925E+02 -.574022324E+02 -.544707513E+02 -.518276614E+02 -.496008758E+02 -.479097221E+02 -.468521863E+02 -.464929129E+02 -.468545147E+02 -.479143818E+02 -.496078725E+02 -.518370038E+02 -.544824511E+02 -.574163040E+02 -.605134536E+02 -.636603136E+02 -.667604204E+02 -.697370921E+02 -.725337033E+02 -.751122658E+02 -.774509858E+02 -.795413503E+02 -.813851524E+02 -.829917251E+02 -.843755340E+02 -.855541907E+02 -.865468890E+02 -.873732311E+02 -.880523879E+02 -.886025355E+02 -.890405088E+02 -.893816196E+02 -.896395947E+02 -.898265968E+02 -.899533007E+02 -.900290027E+02 -.900617471E+02 -.900584596E+02 -.900250795E+02 -.899666865E+02 -.898876199E+02 -.897915888E+02 -.896817739E+02 -.895609213E+02 -.894314310E+02 -.892954407E+02 -.891549087E+02 -.890116981E+02 -.888676667E+02 -.887247657E+02 -.885851543E+02 -.884513346E+02 -.883263181E+02 -.882138313E+02 -.881185763E+02 -.880465638E+02 -.880055403E+02 -.880055403E+02
 -.878586588E+02 -.878586588E+02 -.878899600E+02 -.879445203E+02 -.880160132E+02 -.880994093E+02 -.881906514E+02 -.882863977E+02 -.883838184E+02 -.884804330E+02 -.885739770E+02 -.886622913E+02 -.887432271E+02 -.888145635E+02 -.888739310E+02 -.889187408E+02 -.889461165E+02 -.889528260E+02 -.889352138E+02 -.888891328E+02 -.888098753E+02 -.886921057E+02 -.885297959E+02 -.883161679E+02 -.880436484E+02 -.877038419E+02 -.872875332E+02 -.867847315E+02 -.861847697E+02 -.854764801E+02 -.846484667E+02 -.836894975E+02 -.825890427E+02 -.813379799E+02 -.799294841E+02 -.783601078E+02 -.766310363E+02 -.747494787E+02 -.727301139E+02 -.705964659E+02 -.683820307E+02 -.661309247E+02 -.638977905E+02 -.617466888E+02 -.597487550E+02 -.579785221E+02 -.565090085E+02 -.554059479E+02 -.547218204E+02 -.544905727E+02 -.547239585E+02 -.554102262E+02 -.565154315E+02 -.579870962E+02 -.597594891E+02 -.617595938E+02 -.639128796E+02 -.661482131E+02 -.684015359E+02 -.706182078E+02 -.727541143E+02 -.747757616E+02 -.766596279E+02 -.783910364E+02 -.799627802E+02 -.813736759E+02 -.826271732E+02 -.837300988E+02 -.846915769E+02 -.855221391E+02 -.862330186E+02 -.868356126E+02 -.873410894E+02 -.877601162E+02 -.881026833E+02 -.883780042E+02 -.885944713E+02 -.887596533E+02 -.888803212E+02 -.889624926E+02 -.890114889E+02 -.890319981E+02 -.890281408E+02 -.890035367E+02 -.889613703E+02 -.889044553E+02 -.888352977E+02 -.887561588E+02 -.886691187E+02 -.885761425E+02 -.884791514E+02 -.883801015E+02 -.882810744E+02 -.881843839E+02 -.880927054E+02 -.880092355E+02 -.879378923E+02 -.878835683E+02 -.878524543E+02 -.878524543E+02
 -.877024792E+02 -.877024792E+02 -.877237905E+02 -.877605733E+02 -.878081292E+02 -.878626229E+02 -.879208610E+02 -.879801176E+02 -.880379934E+02 -.880923017E+02 -.881409747E+02 -.881819839E+02 -.882132727E+02 -.882326967E+02 -.882379696E+02 -.882266144E+02 -.881959170E+02 -.881428823E+02 -.880641940E+02 -.879561760E+02 -.878147588E+02 -.876354517E+02 -.874133223E+02 -.871429890E+02 -.868186286E+02 -.864340059E+02 -.859825329E+02 -.854573633E+02 -.848515346E+02 -.841581664E+02 -.833707258E+02 -.824833704E+02 -.814913760E+02 -.803916547E+02 -.791833595E+02 -.778685644E+02 -.764529954E+02 -.749467690E+02 -.733650796E+02 -.717287512E+02 -.700645539E+02 -.684051712E+02 -.667887024E+02 -.652576051E+02 -.638570238E+02 -.626325246E+02 -.616273503E+02 -.608794203E+02 -.604183971E+02 -.602632007E+02 -.604203349E+02 -.608832973E+02 -.616331696E+02 -.626402906E+02 -.638667424E+02 -.652692837E+02 -.668023498E+02 -.684207975E+02 -.700821708E+02 -.717483715E+02 -.733867176E+02 -.749704402E+02 -.764787163E+02 -.778963529E+02 -.792132343E+02 -.804236356E+02 -.815254835E+02 -.825196256E+02 -.834091503E+02 -.841987820E+02 -.848943630E+02 -.855024257E+02 -.860298498E+02 -.864835961E+02 -.868705085E+02 -.871971722E+02 -.874698179E+02 -.876942627E+02 -.878758806E+02 -.880195932E+02 -.881298780E+02 -.882107864E+02 -.882659715E+02 -.882987200E+02 -.883119883E+02 -.883084415E+02 -.882904934E+02 -.882603493E+02 -.882200503E+02 -.881715210E+02 -.881166217E+02 -.880572062E+02 -.879951882E+02 -.879326195E+02 -.878717838E+02 -.878153107E+02 -.877663178E+02 -.877285889E+02 -.877067985E+02 -.877067985E+02
 -.875587057E+02 -.875587057E+02 -.875709318E+02 -.875915975E+02 -.876175411E+02 -.876460722E+02 -.876748478E+02 -.877017709E+02 -.877249087E+02 -.877424232E+02 -.877525146E+02 -.877533712E+02 -.877431270E+02 -.877198244E+02 -.876813799E+02 -.876255548E+02 -.875499281E+02 -.874518728E+02 -.873285361E+02 -.871768246E+02 -.869933944E+02 -.867746492E+02 -.865167475E+02 -.862156230E+02 -.858670190E+02 -.854665439E+02 -.850097485E+02 -.844922334E+02 -.839097885E+02 -.832585703E+02 -.825353220E+02 -.817376366E+02 -.808642655E+02 -.799154674E+02 -.788933894E+02 -.778024675E+02 -.766498208E+02 -.754456117E+02 -.742033310E+02 -.729399603E+02 -.716759606E+02 -.704350332E+02 -.692436108E+02 -.681300480E+02 -.671235128E+02 -.662526166E+02 -.655438609E+02 -.650200279E+02 -.646986691E+02 -.645908636E+02 -.647003999E+02 -.650234903E+02 -.655490565E+02 -.662595478E+02 -.671321827E+02 -.681404604E+02 -.692557704E+02 -.704489451E+02 -.716916305E+02 -.729573947E+02 -.742225365E+02 -.754665956E+02 -.766725904E+02 -.778270305E+02 -.789197534E+02 -.799436397E+02 -.808942534E+02 -.817694466E+02 -.825689598E+02 -.832940407E+02 -.839470948E+02 -.845313771E+02 -.850507285E+02 -.855093565E+02 -.859116569E+02 -.862620741E+02 -.865649944E+02 -.868246675E+02 -.870451515E+02 -.872302775E+02 -.873836289E+02 -.875085341E+02 -.876080671E+02 -.876850569E+02 -.877421009E+02 -.877815840E+02 -.878057005E+02 -.878164784E+02 -.878158075E+02 -.878054698E+02 -.877871736E+02 -.877625914E+02 -.877334038E+02 -.877013502E+02 -.876682888E+02 -.876362684E+02 -.876076170E+02 -.875850494E+02 -.875718021E+02 -.875718021E+02
 -.874295822E+02 -.874295822E+02 -.874337487E+02 -.874401631E+02 -.874470766E+02 -.874528679E+02 -.874560040E+02 -.874550056E+02 -.874484167E+02 -.874347762E+02 -.874125939E+02 -.873803271E+02 -.873363606E+02 -.872789889E+02 -.872063993E+02 -.871166582E+02 -.870077001E+02 -.868773191E+02 -.867231643E+02 -.865427401E+02 -.863334121E+02 -.860924205E+02 -.858169011E+02 -.855039190E+02 -.851505127E+02 -.847537551E+02 -.843108309E+02 -.838191340E+02 -.832763859E+02 -.826807782E+02 -.820311370E+02 -.813271112E+02 -.805693793E+02 -.797598702E+02 -.789019908E+02 -.780008445E+02 -.770634289E+02 -.760987889E+02 -.751181047E+02 -.741346866E+02 -.731638546E+02 -.722226779E+02 -.713295612E+02 -.705036735E+02 -.697642325E+02 -.691296729E+02 -.686167515E+02 -.682396534E+02 -.680091794E+02 -.679320936E+02 -.680106996E+02 -.682426939E+02 -.686213127E+02 -.691357552E+02 -.697718362E+02 -.705127992E+02 -.713402094E+02 -.722348491E+02 -.731775491E+02 -.741499044E+02 -.751348456E+02 -.761170522E+02 -.770832133E+02 -.780221480E+02 -.789248104E+02 -.797842020E+02 -.805952178E+02 -.813544496E+02 -.820599663E+02 -.827110873E+02 -.833081612E+02 -.838523586E+02 -.843454847E+02 -.847898137E+02 -.851879469E+02 -.855426942E+02 -.858569762E+02 -.861337467E+02 -.863759324E+02 -.865863871E+02 -.867678593E+02 -.869229699E+02 -.870541988E+02 -.871638789E+02 -.872541953E+02 -.873271898E+02 -.873847683E+02 -.874287122E+02 -.874606916E+02 -.874822814E+02 -.874949794E+02 -.875002264E+02 -.874994297E+02 -.874939886E+02 -.874853243E+02 -.874749133E+02 -.874643268E+02 -.874552768E+02 -.874496696E+02 -.874496696E+02
 -.873163128E+02 -.873163128E+02 -.873134977E+02 -.873076080E+02 -.872981634E+02 -.872845145E+02 -.872658786E+02 -.872413621E+02 -.872099746E+02 -.871706365E+02 -.871221829E+02 -.870633638E+02 -.869928428E+02 -.869091955E+02 -.868109072E+02 -.866963721E+02 -.865638933E+02 -.864116860E+02 -.862378827E+02 -.860405433E+02 -.858176692E+02 -.855672244E+02 -.852871622E+02 -.849754618E+02 -.846301729E+02 -.842494717E+02 -.838317287E+02 -.833755881E+02 -.828800611E+02 -.823446307E+02 -.817693688E+02 -.811550621E+02 -.805033445E+02 -.798168293E+02 -.790992362E+02 -.783555029E+02 -.775918711E+02 -.768159354E+02 -.760366416E+02 -.752642216E+02 -.745100537E+02 -.737864410E+02 -.731063032E+02 -.724827863E+02 -.719288027E+02 -.714565217E+02 -.710768409E+02 -.707988743E+02 -.706294980E+02 -.705729914E+02 -.706308070E+02 -.708014919E+02 -.710807660E+02 -.714617530E+02 -.719353381E+02 -.724906232E+02 -.731154384E+02 -.737968706E+02 -.745217728E+02 -.752772245E+02 -.760509217E+02 -.768314846E+02 -.776086800E+02 -.783735608E+02 -.791185306E+02 -.798373457E+02 -.805250661E+02 -.811779697E+02 -.817934403E+02 -.823698409E+02 -.829063811E+02 -.834029850E+02 -.838601650E+02 -.842789051E+02 -.846605551E+02 -.850067384E+02 -.853192717E+02 -.856000975E+02 -.858512280E+02 -.860747004E+02 -.862725407E+02 -.864467362E+02 -.865992152E+02 -.867318327E+02 -.868463609E+02 -.869444841E+02 -.870277965E+02 -.870978028E+02 -.871559209E+02 -.872034859E+02 -.872417544E+02 -.872719107E+02 -.872950706E+02 -.873122867E+02 -.873245503E+02 -.873327923E+02 -.873378794E+02 -.873406053E+02 -.873416745E+02 -.873416745E+02
 -.872192333E+02 -.872192333E+02 -.872105119E+02 -.871942496E+02 -.871710774E+02 -.871412088E+02 -.871045373E+02 -.870607073E+02 -.870091663E+02 -.869492022E+02 -.868799711E+02 -.868005164E+02 -.867097841E+02 -.866066335E+02 -.864898469E+02 -.863581378E+02 -.862101600E+02 -.860445175E+02 -.858597764E+02 -.856544802E+02 -.854271676E+02 -.851763960E+02 -.849007691E+02 -.845989705E+02 -.842698044E+02 -.839122425E+02 -.835254781E+02 -.831089881E+02 -.826626010E+02 -.821865709E+02 -.816816570E+02 -.811492037E+02 -.805912211E+02 -.800104602E+02 -.794104784E+02 -.787956894E+02 -.781713915E+02 -.775437665E+02 -.769198430E+02 -.763074190E+02 -.757149365E+02 -.751513093E+02 -.746257016E+02 -.741472652E+02 -.737248423E+02 -.733666480E+02 -.730799515E+02 -.728707732E+02 -.727436220E+02 -.727012898E+02 -.727447220E+02 -.728729722E+02 -.730832474E+02 -.733710376E+02 -.737303214E+02 -.741538284E+02 -.746333422E+02 -.751600194E+02 -.757247067E+02 -.763182383E+02 -.769316989E+02 -.775566444E+02 -.781852750E+02 -.788105598E+02 -.794263146E+02 -.800272384E+02 -.806089145E+02 -.811677823E+02 -.817010871E+02 -.822068149E+02 -.826836168E+02 -.831307290E+02 -.835478920E+02 -.839352714E+02 -.842933842E+02 -.846230302E+02 -.849252303E+02 -.852011725E+02 -.854521649E+02 -.856795950E+02 -.858848969E+02 -.860695230E+02 -.862349218E+02 -.863825200E+02 -.865137082E+02 -.866298306E+02 -.867321758E+02 -.868219708E+02 -.869003749E+02 -.869684748E+02 -.870272781E+02 -.870777067E+02 -.871205859E+02 -.871566309E+02 -.871864264E+02 -.872103983E+02 -.872287737E+02 -.872415261E+02 -.872482982E+02 -.872482982E+02
 -.871379987E+02 -.871379987E+02 -.871244025E+02 -.870996112E+02 -.870652067E+02 -.870221498E+02 -.869709278E+02 -.869116657E+02 -.868442091E+02 -.867681861E+02 -.866830545E+02 -.865881366E+02 -.864826470E+02 -.863657135E+02 -.862363959E+02 -.860937007E+02 -.859365961E+02 -.857640267E+02 -.855749288E+02 -.853682477E+02 -.851429571E+02 -.848980811E+02 -.846327204E+02 -.843460814E+02 -.840375097E+02 -.837065273E+02 -.833528749E+02 -.829765563E+02 -.825778869E+02 -.821575441E+02 -.817166179E+02 -.812566609E+02 -.807797337E+02 -.802884452E+02 -.797859820E+02 -.792761251E+02 -.787632493E+02 -.782523021E+02 -.777487576E+02 -.772585447E+02 -.767879457E+02 -.763434674E+02 -.759316856E+02 -.755590673E+02 -.752317770E+02 -.749554760E+02 -.747351248E+02 -.745747994E+02 -.744775341E+02 -.744452002E+02 -.744784298E+02 -.745765892E+02 -.747378058E+02 -.749590435E+02 -.752362247E+02 -.755643873E+02 -.759378683E+02 -.763505013E+02 -.767958173E+02 -.772672385E+02 -.777582558E+02 -.782625845E+02 -.787742933E+02 -.792879050E+02 -.797984694E+02 -.803016083E+02 -.807935371E+02 -.812710652E+02 -.817315799E+02 -.821730155E+02 -.825938148E+02 -.829928822E+02 -.833695347E+02 -.837234504E+02 -.840546189E+02 -.843632927E+02 -.846499420E+02 -.849152137E+02 -.851598935E+02 -.853848731E+02 -.855911212E+02 -.857796578E+02 -.859515329E+02 -.861078081E+02 -.862495403E+02 -.863777681E+02 -.864934995E+02 -.865977007E+02 -.866912838E+02 -.867750955E+02 -.868499022E+02 -.869163729E+02 -.869750565E+02 -.870263530E+02 -.870704743E+02 -.871073918E+02 -.871367668E+02 -.871578562E+02 -.871693870E+02 -.871693870E+02
 -.870717646E+02 -.870717646E+02 -.870542533E+02 -.870226404E+02 -.869793018E+02 -.869258289E+02 -.868632176E+02 -.867920105E+02 -.867124043E+02 -.866243317E+02 -.865275234E+02 -.864215556E+02 -.863058870E+02 -.861798888E+02 -.860428681E+02 -.858940889E+02 -.857327899E+02 -.855582026E+02 -.853695677E+02 -.851661527E+02 -.849472713E+02 -.847123030E+02 -.844607157E+02 -.841920902E+02 -.839061465E+02 -.836027725E+02 -.832820547E+02 -.829443103E+02 -.825901197E+02 -.822203597E+02 -.818362345E+02 -.814393052E+02 -.810315139E+02 -.806152021E+02 -.801931210E+02 -.797684307E+02 -.793446876E+02 -.789258165E+02 -.785160671E+02 -.781199534E+02 -.777421754E+02 -.773875250E+02 -.770607765E+02 -.767665661E+02 -.765092645E+02 -.762928471E+02 -.761207693E+02 -.759958517E+02 -.759201838E+02 -.758950497E+02 -.759208822E+02 -.759972465E+02 -.761228567E+02 -.762956211E+02 -.765127171E+02 -.767706873E+02 -.770655540E+02 -.773929443E+02 -.777482196E+02 -.781266029E+02 -.785232999E+02 -.789336075E+02 -.793530089E+02 -.797772511E+02 -.802024056E+02 -.806249125E+02 -.810416076E+02 -.814497353E+02 -.818469496E+02 -.822313032E+02 -.826012298E+02 -.829555192E+02 -.832932888E+02 -.836139514E+02 -.839171832E+02 -.842028905E+02 -.844711781E+02 -.847223186E+02 -.849567244E+02 -.851749208E+02 -.853775227E+02 -.855652126E+02 -.857387214E+02 -.858988108E+02 -.860462568E+02 -.861818356E+02 -.863063084E+02 -.864204073E+02 -.865248200E+02 -.866201721E+02 -.867070069E+02 -.867857600E+02 -.868567275E+02 -.869200242E+02 -.869755303E+02 -.870228189E+02 -.870610626E+02 -.870889078E+02 -.871043093E+02 -.871043093E+02
 -.870193522E+02 -.870193522E+02 -.869987962E+02 -.869619041E+02 -.869116964E+02 -.868502833E+02 -.867790845E+02 -.866989953E+02 -.866105136E+02 -.865138364E+02 -.864089334E+02 -.862956040E+02 -.861735219E+02 -.860422700E+02 -.859013693E+02 -.857503020E+02 -.855885328E+02 -.854155270E+02 -.852307684E+02 -.850337759E+02 -.848241212E+02 -.846014463E+02 -.843654823E+02 -.841160692E+02 -.838531758E+02 -.835769215E+02 -.832875979E+02 -.829856909E+02 -.826719026E+02 -.823471714E+02 -.820126908E+02 -.816699252E+02 -.813206211E+02 -.809668137E+02 -.806108263E+02 -.802552621E+02 -.799029873E+02 -.795571034E+02 -.792209102E+02 -.788978570E+02 -.785914834E+02 -.783053513E+02 -.780429677E+02 -.778077024E+02 -.776027030E+02 -.774308094E+02 -.772944734E+02 -.771956856E+02 -.771359146E+02 -.771160601E+02 -.771364246E+02 -.771967034E+02 -.772959942E+02 -.774328263E+02 -.776052066E+02 -.778106809E+02 -.780464065E+02 -.783092335E+02 -.785957892E+02 -.789025636E+02 -.792259920E+02 -.795625314E+02 -.799087292E+02 -.802612821E+02 -.806170845E+02 -.809732664E+02 -.813272201E+02 -.816766177E+02 -.820194191E+02 -.823538725E+02 -.826785078E+02 -.829921257E+02 -.832937814E+02 -.835827664E+02 -.838585879E+02 -.841209475E+02 -.843697187E+02 -.846049259E+02 -.848267230E+02 -.850353736E+02 -.852312315E+02 -.854147233E+02 -.855863318E+02 -.857465793E+02 -.858960134E+02 -.860351911E+02 -.861646641E+02 -.862849623E+02 -.863965761E+02 -.864999352E+02 -.865953840E+02 -.866831501E+02 -.867633053E+02 -.868357147E+02 -.868999707E+02 -.869553069E+02 -.870004844E+02 -.870336424E+02 -.870521010E+02 -.870521010E+02
 -.869793861E+02 -.869793861E+02 -.869565578E+02 -.869157506E+02 -.868604917E+02 -.867933049E+02 -.867159524E+02 -.866296196E+02 -.865350552E+02 -.864326787E+02 -.863226633E+02 -.862049990E+02 -.860795429E+02 -.859460574E+02 -.858042427E+02 -.856537617E+02 -.854942623E+02 -.853253962E+02 -.851468363E+02 -.849582925E+02 -.847595276E+02 -.845503721E+02 -.843307399E+02 -.841006436E+02 -.838602097E+02 -.836096946E+02 -.833494994E+02 -.830801850E+02 -.828024855E+02 -.825173210E+02 -.822258076E+02 -.819292645E+02 -.816292188E+02 -.813274044E+02 -.810257570E+02 -.807264032E+02 -.804316429E+02 -.801439257E+02 -.798658193E+02 -.795999727E+02 -.793490712E+02 -.791157872E+02 -.789027262E+02 -.787123695E+02 -.785470165E+02 -.784087281E+02 -.782992735E+02 -.782200823E+02 -.781722056E+02 -.781562856E+02 -.781725378E+02 -.782207442E+02 -.783002598E+02 -.784100310E+02 -.785486253E+02 -.787142711E+02 -.789049044E+02 -.791182229E+02 -.793517423E+02 -.796028541E+02 -.798688824E+02 -.801471384E+02 -.804349697E+02 -.807298046E+02 -.810291894E+02 -.813308200E+02 -.816325653E+02 -.819324847E+02 -.822288391E+02 -.825200962E+02 -.828049311E+02 -.830822216E+02 -.833510416E+02 -.836106503E+02 -.838604803E+02 -.841001240E+02 -.843293184E+02 -.845479311E+02 -.847559440E+02 -.849534391E+02 -.851405834E+02 -.853176147E+02 -.854848272E+02 -.856425577E+02 -.857911717E+02 -.859310486E+02 -.860625668E+02 -.861860863E+02 -.863019291E+02 -.864103565E+02 -.865115407E+02 -.866055296E+02 -.866922017E+02 -.867712090E+02 -.868419020E+02 -.869032317E+02 -.869536226E+02 -.869908042E+02 -.870115907E+02 -.870115907E+02
 -.869504050E+02 -.869504050E+02 -.869259775E+02 -.868824392E+02 -.868237001E+02 -.867526012E+02 -.866711726E+02 -.865808297E+02 -.864825240E+02 -.863768575E+02 -.862641713E+02 -.861446141E+02 -.860181948E+02 -.858848247E+02 -.857443504E+02 -.855965807E+02 -.854413091E+02 -.852783323E+02 -.851074673E+02 -.849285658E+02 -.847415285E+02 -.845463175E+02 -.843429690E+02 -.841316053E+02 -.839124464E+02 -.836858212E+02 -.834521775E+02 -.832120923E+02 -.829662796E+02 -.827155979E+02 -.824610547E+02 -.822038094E+02 -.819451729E+02 -.816866044E+02 -.814297035E+02 -.811761998E+02 -.809279363E+02 -.806868498E+02 -.804549459E+02 -.802342704E+02 -.800268760E+02 -.798347866E+02 -.796599585E+02 -.795042412E+02 -.793693369E+02 -.792567628E+02 -.791678147E+02 -.791035360E+02 -.790646912E+02 -.790517464E+02 -.790648575E+02 -.791038658E+02 -.791683024E+02 -.792573998E+02 -.793701118E+02 -.795051396E+02 -.796609630E+02 -.798358767E+02 -.800280279E+02 -.802354569E+02 -.804561364E+02 -.806880101E+02 -.809290284E+02 -.811771817E+02 -.814305290E+02 -.816872228E+02 -.819455291E+02 -.822038431E+02 -.824607008E+02 -.827147857E+02 -.829649330E+02 -.832101291E+02 -.834495096E+02 -.836823542E+02 -.839080798E+02 -.841262323E+02 -.843364771E+02 -.845385887E+02 -.847324406E+02 -.849179934E+02 -.850952843E+02 -.852644150E+02 -.854255402E+02 -.855788557E+02 -.857245855E+02 -.858629680E+02 -.859942415E+02 -.861186262E+02 -.862363046E+02 -.863473965E+02 -.864519292E+02 -.865497991E+02 -.866407230E+02 -.867241762E+02 -.867993109E+02 -.868648509E+02 -.869189536E+02 -.869590287E+02 -.869815016E+02 -.869815016E+02
 -.869309462E+02 -.869309462E+02 -.869054956E+02 -.868602369E+02 -.867993526E+02 -.867259151E+02 -.866421545E+02 -.865496622E+02 -.864495474E+02 -.863425569E+02 -.862291669E+02 -.861096540E+02 -.859841505E+02 -.858526875E+02 -.857152289E+02 -.855716987E+02 -.854220037E+02 -.852660512E+02 -.851037658E+02 -.849351020E+02 -.847600572E+02 -.845786823E+02 -.843910918E+02 -.841974733E+02 -.839980959E+02 -.837933183E+02 -.835835959E+02 -.833694866E+02 -.831516559E+02 -.829308805E+02 -.827080498E+02 -.824841661E+02 -.822603421E+02 -.820377959E+02 -.818178436E+02 -.816018891E+02 -.813914099E+02 -.811879414E+02 -.809930570E+02 -.808083463E+02 -.806353904E+02 -.804757355E+02 -.803308660E+02 -.802021757E+02 -.800909404E+02 -.799982914E+02 -.799251914E+02 -.798724123E+02 -.798405186E+02 -.798298537E+02 -.798405319E+02 -.798724359E+02 -.799252193E+02 -.799983147E+02 -.800909470E+02 -.802021505E+02 -.803307907E+02 -.804755885E+02 -.806351467E+02 -.808079777E+02 -.809925314E+02 -.811872231E+02 -.813904593E+02 -.816006626E+02 -.818162935E+02 -.820358698E+02 -.822579832E+02 -.824813128E+02 -.827046352E+02 -.829268326E+02 -.831468972E+02 -.833639341E+02 -.835771607E+02 -.837859057E+02 -.839896053E+02 -.841877987E+02 -.843801220E+02 -.845663013E+02 -.847461457E+02 -.849195389E+02 -.850864307E+02 -.852468277E+02 -.854007838E+02 -.855483898E+02 -.856897618E+02 -.858250288E+02 -.859543178E+02 -.860777371E+02 -.861953553E+02 -.863071766E+02 -.864131091E+02 -.865129250E+02 -.866062096E+02 -.866922959E+02 -.867701793E+02 -.868384067E+02 -.868949320E+02 -.869369266E+02 -.869605313E+02 -.869605313E+02
 -.869196048E+02 -.869196048E+02 -.868936166E+02 -.868474863E+02 -.867855733E+02 -.867111063E+02 -.866264553E+02 -.865333393E+02 -.864329851E+02 -.863262499E+02 -.862137149E+02 -.860957571E+02 -.859726061E+02 -.858443873E+02 -.857111563E+02 -.855729266E+02 -.854296910E+02 -.852814399E+02 -.851281758E+02 -.849699263E+02 -.848067544E+02 -.846387684E+02 -.844661296E+02 -.842890600E+02 -.841078486E+02 -.839228570E+02 -.837345241E+02 -.835433699E+02 -.833499981E+02 -.831550971E+02 -.829594409E+02 -.827638865E+02 -.825693712E+02 -.823769076E+02 -.821875760E+02 -.820025155E+02 -.818229130E+02 -.816499896E+02 -.814849857E+02 -.813291440E+02 -.811836915E+02 -.810498198E+02 -.809286657E+02 -.808212908E+02 -.807286621E+02 -.806516334E+02 -.805909285E+02 -.805471263E+02 -.805206490E+02 -.805117528E+02 -.805205228E+02 -.805468709E+02 -.805905377E+02 -.806510979E+02 -.807279695E+02 -.808204256E+02 -.809276090E+02 -.810485494E+02 -.811821819E+02 -.813273661E+02 -.814829068E+02 -.816475733E+02 -.818201189E+02 -.819992993E+02 -.821838891E+02 -.823726972E+02 -.825645800E+02 -.827584522E+02 -.829532966E+02 -.831481708E+02 -.833422124E+02 -.835346424E+02 -.837247667E+02 -.839119763E+02 -.840957460E+02 -.842756318E+02 -.844512676E+02 -.846223606E+02 -.847886865E+02 -.849500831E+02 -.851064442E+02 -.852577121E+02 -.854038697E+02 -.855449314E+02 -.856809329E+02 -.858119194E+02 -.859379318E+02 -.860589899E+02 -.861750720E+02 -.862860897E+02 -.863918555E+02 -.864920426E+02 -.865861327E+02 -.866733481E+02 -.867525650E+02 -.868221991E+02 -.868800577E+02 -.869231452E+02 -.869474097E+02 -.869474097E+02
 -.869150730E+02 -.869150730E+02 -.868889499E+02 -.868426498E+02 -.867806274E+02 -.867062031E+02 -.866218349E+02 -.865293266E+02 -.864299878E+02 -.863247557E+02 -.862142894E+02 -.860990424E+02 -.859793184E+02 -.858553153E+02 -.857271590E+02 -.855949304E+02 -.854586866E+02 -.853184785E+02 -.851743643E+02 -.850264216E+02 -.848747561E+02 -.847195109E+02 -.845608721E+02 -.843990755E+02 -.842344111E+02 -.840672271E+02 -.838979328E+02 -.837270014E+02 -.835549705E+02 -.833824424E+02 -.832100837E+02 -.830386222E+02 -.828688442E+02 -.827015889E+02 -.825377428E+02 -.823782313E+02 -.822240099E+02 -.820760538E+02 -.819353457E+02 -.818028633E+02 -.816795655E+02 -.815663782E+02 -.814641800E+02 -.813737872E+02 -.812959404E+02 -.812312909E+02 -.811803893E+02 -.811436748E+02 -.811214668E+02 -.811139589E+02 -.811212151E+02 -.811431684E+02 -.811796219E+02 -.812302532E+02 -.812946197E+02 -.813721679E+02 -.814622430E+02 -.815641012E+02 -.816769226E+02 -.817998253E+02 -.819318798E+02 -.820721234E+02 -.822195747E+02 -.823732468E+02 -.825321607E+02 -.826953567E+02 -.828619048E+02 -.830309142E+02 -.832015409E+02 -.833729940E+02 -.835445405E+02 -.837155091E+02 -.838852924E+02 -.840533479E+02 -.842191978E+02 -.843824282E+02 -.845426872E+02 -.846996819E+02 -.848531750E+02 -.850029804E+02 -.851489585E+02 -.852910098E+02 -.854290687E+02 -.855630956E+02 -.856930673E+02 -.858189664E+02 -.859407683E+02 -.860584246E+02 -.861718432E+02 -.862808634E+02 -.863852233E+02 -.864845199E+02 -.865781556E+02 -.866652709E+02 -.867446560E+02 -.868146358E+02 -.868729206E+02 -.869164104E+02 -.869409389E+02 -.869409389E+02
 -.869161633E+02 -.869161633E+02 -.868902343E+02 -.868443353E+02 -.867829484E+02 -.867094308E+02 -.866262843E+02 -.865353615E+02 -.864380238E+02 -.863352622E+02 -.862277909E+02 -.861161185E+02 -.860006036E+02 -.858814978E+02 -.857589791E+02 -.856331783E+02 -.855041993E+02 -.853721358E+02 -.852370845E+02 -.850991556E+02 -.849584814E+02 -.848152233E+02 -.846695778E+02 -.845217808E+02 -.843721118E+02 -.842208964E+02 -.840685084E+02 -.839153711E+02 -.837619576E+02 -.836087902E+02 -.834564390E+02 -.833055197E+02 -.831566898E+02 -.830106448E+02 -.828681122E+02 -.827298454E+02 -.825966160E+02 -.824692058E+02 -.823483977E+02 -.822349655E+02 -.821296639E+02 -.820332179E+02 -.819463120E+02 -.818695798E+02 -.818035938E+02 -.817488560E+02 -.817057895E+02 -.816747309E+02 -.816559247E+02 -.816495188E+02 -.816555618E+02 -.816740019E+02 -.817046882E+02 -.817473732E+02 -.818017169E+02 -.818672931E+02 -.819435966E+02 -.820300516E+02 -.821260212E+02 -.822308173E+02 -.823437116E+02 -.824639456E+02 -.825907417E+02 -.827233136E+02 -.828608753E+02 -.830026512E+02 -.831478838E+02 -.832958412E+02 -.834458237E+02 -.835971692E+02 -.837492576E+02 -.839015141E+02 -.840534119E+02 -.842044736E+02 -.843542717E+02 -.845024285E+02 -.846486155E+02 -.847925510E+02 -.849339982E+02 -.850727620E+02 -.852086848E+02 -.853416421E+02 -.854715366E+02 -.855982913E+02 -.857218413E+02 -.858421235E+02 -.859590643E+02 -.860725640E+02 -.861824772E+02 -.862885882E+02 -.863905795E+02 -.864879909E+02 -.865801680E+02 -.866661940E+02 -.867448023E+02 -.868142621E+02 -.868722295E+02 -.869155528E+02 -.869400186E+02 -.869400186E+02
 -.869218197E+02 -.869218197E+02 -.868963484E+02 -.868513073E+02 -.867911490E+02 -.867192222E+02 -.866380356E+02 -.865494597E+02 -.864548820E+02 -.863553250E+02 -.862515382E+02 -.861440675E+02 -.860333099E+02 -.859195554E+02 -.858030193E+02 -.856838679E+02 -.855622379E+02 -.854382526E+02 -.853120338E+02 -.851837120E+02 -.850534337E+02 -.849213682E+02 -.847877122E+02 -.846526937E+02 -.845165749E+02 -.843796545E+02 -.842422689E+02 -.841047926E+02 -.839676384E+02 -.838312565E+02 -.836961326E+02 -.835627862E+02 -.834317667E+02 -.833036503E+02 -.831790351E+02 -.830585358E+02 -.829427779E+02 -.828323911E+02 -.827280018E+02 -.826302264E+02 -.825396628E+02 -.824568829E+02 -.823824241E+02 -.823167824E+02 -.822604043E+02 -.822136802E+02 -.821769382E+02 -.821504391E+02 -.821343718E+02 -.821288503E+02 -.821339117E+02 -.821495159E+02 -.821755457E+02 -.822118092E+02 -.822580426E+02 -.823139147E+02 -.823790317E+02 -.824529440E+02 -.825351525E+02 -.826251162E+02 -.827222600E+02 -.828259824E+02 -.829356637E+02 -.830506736E+02 -.831703787E+02 -.832941499E+02 -.834213684E+02 -.835514322E+02 -.836837610E+02 -.838178013E+02 -.839530295E+02 -.840889557E+02 -.842251256E+02 -.843611227E+02 -.844965688E+02 -.846311242E+02 -.847644880E+02 -.848963965E+02 -.850266216E+02 -.851549687E+02 -.852812734E+02 -.854053974E+02 -.855272241E+02 -.856466520E+02 -.857635873E+02 -.858779346E+02 -.859895849E+02 -.860984009E+02 -.862041981E+02 -.863067205E+02 -.864056102E+02 -.865003675E+02 -.865902994E+02 -.866744535E+02 -.867515313E+02 -.868197760E+02 -.868768256E+02 -.869195217E+02 -.869436592E+02 -.869436592E+02
 -.869311182E+02 -.869311182E+02 -.869063125E+02 -.868624877E+02 -.868040213E+02 -.867342162E+02 -.866555575E+02 -.865699085E+02 -.864786608E+02 -.863828501E+02 -.862832445E+02 -.861804124E+02 -.860747758E+02 -.859666503E+02 -.858562764E+02 -.857438446E+02 -.856295136E+02 -.855134258E+02 -.853957185E+02 -.852765331E+02 -.851560224E+02 -.850343560E+02 -.849117246E+02 -.847883434E+02 -.846644543E+02 -.845403275E+02 -.844162627E+02 -.842925889E+02 -.841696642E+02 -.840478752E+02 -.839276347E+02 -.838093804E+02 -.836935716E+02 -.835806862E+02 -.834712168E+02 -.833656666E+02 -.832645443E+02 -.831683592E+02 -.830776157E+02 -.829928072E+02 -.829144104E+02 -.828428796E+02 -.827786400E+02 -.827220827E+02 -.826735588E+02 -.826333746E+02 -.826017869E+02 -.825789992E+02 -.825651590E+02 -.825603549E+02 -.825646156E+02 -.825779095E+02 -.826001448E+02 -.826311714E+02 -.826707825E+02 -.827187184E+02 -.827746696E+02 -.828382821E+02 -.829091616E+02 -.829868796E+02 -.830709788E+02 -.831609790E+02 -.832563834E+02 -.833566843E+02 -.834613689E+02 -.835699249E+02 -.836818455E+02 -.837966345E+02 -.839138101E+02 -.840329093E+02 -.841534908E+02 -.842751379E+02 -.843974606E+02 -.845200973E+02 -.846427159E+02 -.847650143E+02 -.848867204E+02 -.850075915E+02 -.851274132E+02 -.852459972E+02 -.853631796E+02 -.854788167E+02 -.855927811E+02 -.857049564E+02 -.858152299E+02 -.859234841E+02 -.860295853E+02 -.861333698E+02 -.862346253E+02 -.863330682E+02 -.864283132E+02 -.865198351E+02 -.866069186E+02 -.866885935E+02 -.867635507E+02 -.868300321E+02 -.868856879E+02 -.869273897E+02 -.869509867E+02 -.869509867E+02
 -.869432638E+02 -.869432638E+02 -.869192838E+02 -.868769503E+02 -.868205290E+02 -.867532476E+02 -.866775428E+02 -.865952497E+02 -.865077467E+02 -.864160672E+02 -.863209842E+02 -.862230769E+02 -.861227807E+02 -.860204265E+02 -.859162709E+02 -.858105192E+02 -.857033438E+02 -.855948985E+02 -.854853287E+02 -.853747805E+02 -.852634070E+02 -.851513735E+02 -.850388610E+02 -.849260693E+02 -.848132189E+02 -.847005521E+02 -.845883340E+02 -.844768521E+02 -.843664161E+02 -.842573572E+02 -.841500259E+02 -.840447910E+02 -.839420368E+02 -.838421602E+02 -.837455681E+02 -.836526735E+02 -.835638921E+02 -.834796375E+02 -.834003177E+02 -.833263301E+02 -.832580572E+02 -.831958619E+02 -.831400832E+02 -.830910317E+02 -.830489857E+02 -.830141871E+02 -.829868387E+02 -.829671008E+02 -.829550892E+02 -.829508735E+02 -.829544760E+02 -.829658716E+02 -.829849878E+02 -.830117059E+02 -.830458628E+02 -.830872528E+02 -.831356310E+02 -.831907161E+02 -.832521947E+02 -.833197248E+02 -.833929402E+02 -.834714555E+02 -.835548701E+02 -.836427728E+02 -.837347466E+02 -.838303727E+02 -.839292348E+02 -.840309225E+02 -.841350356E+02 -.842411863E+02 -.843490027E+02 -.844581307E+02 -.845682363E+02 -.846790068E+02 -.847901520E+02 -.849014051E+02 -.850125222E+02 -.851232829E+02 -.852334885E+02 -.853429611E+02 -.854515415E+02 -.855590862E+02 -.856654636E+02 -.857705488E+02 -.858742180E+02 -.859763393E+02 -.860767630E+02 -.861753075E+02 -.862717427E+02 -.863657669E+02 -.864569785E+02 -.865448387E+02 -.866286231E+02 -.867073587E+02 -.867797432E+02 -.868440380E+02 -.868979299E+02 -.869383507E+02 -.869612408E+02 -.869612408E+02
 -.869575811E+02 -.869575811E+02 -.869345467E+02 -.868939095E+02 -.868397951E+02 -.867753322E+02 -.867028896E+02 -.866242578E+02 -.865407877E+02 -.864534977E+02 -.863631554E+02 -.862703402E+02 -.861754924E+02 -.860789500E+02 -.859809777E+02 -.858817889E+02 -.857815634E+02 -.856804602E+02 -.855786278E+02 -.854762124E+02 -.853733637E+02 -.852702395E+02 -.851670092E+02 -.850638564E+02 -.849609803E+02 -.848585968E+02 -.847569394E+02 -.846562586E+02 -.845568217E+02 -.844589119E+02 -.843628271E+02 -.842688781E+02 -.841773868E+02 -.840886839E+02 -.840031063E+02 -.839209942E+02 -.838426884E+02 -.837685265E+02 -.836988402E+02 -.836339512E+02 -.835741683E+02 -.835197832E+02 -.834710678E+02 -.834282705E+02 -.833916135E+02 -.833612894E+02 -.833374593E+02 -.833202505E+02 -.833097547E+02 -.833060269E+02 -.833090847E+02 -.833189078E+02 -.833354384E+02 -.833585822E+02 -.833882092E+02 -.834241555E+02 -.834662256E+02 -.835141947E+02 -.835678115E+02 -.836268014E+02 -.836908696E+02 -.837597046E+02 -.838329817E+02 -.839103662E+02 -.839915176E+02 -.840760921E+02 -.841637463E+02 -.842541405E+02 -.843469407E+02 -.844418223E+02 -.845384712E+02 -.846365870E+02 -.847358835E+02 -.848360912E+02 -.849369574E+02 -.850382472E+02 -.851397438E+02 -.852412484E+02 -.853425791E+02 -.854435702E+02 -.855440702E+02 -.856439391E+02 -.857430455E+02 -.858412614E+02 -.859384569E+02 -.860344921E+02 -.861292076E+02 -.862224114E+02 -.863138625E+02 -.864032497E+02 -.864901639E+02 -.865740623E+02 -.866542222E+02 -.867296806E+02 -.867991559E+02 -.868609455E+02 -.869127930E+02 -.869517141E+02 -.869737699E+02 -.869737699E+02
 -.869735038E+02 -.869735038E+02 -.869515018E+02 -.869127082E+02 -.868610867E+02 -.867996490E+02 -.867306810E+02 -.866559153E+02 -.865766644E+02 -.864939219E+02 -.864084407E+02 -.863207931E+02 -.862314169E+02 -.861406506E+02 -.860487612E+02 -.859559649E+02 -.858624438E+02 -.857683580E+02 -.856738552E+02 -.855790786E+02 -.854841721E+02 -.853892843E+02 -.852945723E+02 -.852002031E+02 -.851063559E+02 -.850132223E+02 -.849210073E+02 -.848299287E+02 -.847402171E+02 -.846521147E+02 -.845658748E+02 -.844817597E+02 -.844000396E+02 -.843209906E+02 -.842448926E+02 -.841720268E+02 -.841026738E+02 -.840371103E+02 -.839756073E+02 -.839184266E+02 -.838658188E+02 -.838180199E+02 -.837752493E+02 -.837377070E+02 -.837055714E+02 -.836789970E+02 -.836581127E+02 -.836430203E+02 -.836337929E+02 -.836304743E+02 -.836330784E+02 -.836415887E+02 -.836559590E+02 -.836761134E+02 -.837019477E+02 -.837333304E+02 -.837701044E+02 -.838120886E+02 -.838590806E+02 -.839108582E+02 -.839671827E+02 -.840278009E+02 -.840924483E+02 -.841608513E+02 -.842327302E+02 -.843078019E+02 -.843857824E+02 -.844663891E+02 -.845493431E+02 -.846343717E+02 -.847212098E+02 -.848096019E+02 -.848993033E+02 -.849900816E+02 -.850817171E+02 -.851740041E+02 -.852667504E+02 -.853597777E+02 -.854529208E+02 -.855460270E+02 -.856389540E+02 -.857315678E+02 -.858237400E+02 -.859153429E+02 -.860062449E+02 -.860963025E+02 -.861853516E+02 -.862731952E+02 -.863595877E+02 -.864442147E+02 -.865266668E+02 -.866064052E+02 -.866827177E+02 -.867546610E+02 -.868209857E+02 -.868800387E+02 -.869296358E+02 -.869668955E+02 -.869880221E+02 -.869880221E+02
 -.869905636E+02 -.869905636E+02 -.869696534E+02 -.869328032E+02 -.868837988E+02 -.868255217E+02 -.867601631E+02 -.866893880E+02 -.866144616E+02 -.865363451E+02 -.864557700E+02 -.863732950E+02 -.862893499E+02 -.862042688E+02 -.861183162E+02 -.860317071E+02 -.859446221E+02 -.858572193E+02 -.857696432E+02 -.856820317E+02 -.855945213E+02 -.855072509E+02 -.854203646E+02 -.853340141E+02 -.852483597E+02 -.851635709E+02 -.850798274E+02 -.849973187E+02 -.849162433E+02 -.848368089E+02 -.847592307E+02 -.846837308E+02 -.846105365E+02 -.845398790E+02 -.844719913E+02 -.844071070E+02 -.843454578E+02 -.842872718E+02 -.842327712E+02 -.841821703E+02 -.841356734E+02 -.840934726E+02 -.840557460E+02 -.840226555E+02 -.839943454E+02 -.839709402E+02 -.839525440E+02 -.839392384E+02 -.839310824E+02 -.839281109E+02 -.839303350E+02 -.839377412E+02 -.839502922E+02 -.839679267E+02 -.839905606E+02 -.840180875E+02 -.840503803E+02 -.840872925E+02 -.841286596E+02 -.841743013E+02 -.842240227E+02 -.842776174E+02 -.843348685E+02 -.843955512E+02 -.844594351E+02 -.845262860E+02 -.845958680E+02 -.846679453E+02 -.847422847E+02 -.848186564E+02 -.848968361E+02 -.849766064E+02 -.850577581E+02 -.851400905E+02 -.852234133E+02 -.853075461E+02 -.853923192E+02 -.854775735E+02 -.855631598E+02 -.856489382E+02 -.857347763E+02 -.858205477E+02 -.859061287E+02 -.859913947E+02 -.860762149E+02 -.861604459E+02 -.862439228E+02 -.863264477E+02 -.864077752E+02 -.864875928E+02 -.865654966E+02 -.866409579E+02 -.867132823E+02 -.867815539E+02 -.868445645E+02 -.869007208E+02 -.869479230E+02 -.869834065E+02 -.870035362E+02 -.870035362E+02
 -.870083773E+02 -.870083773E+02 -.869885963E+02 -.869537512E+02 -.869074387E+02 -.868524002E+02 -.867907239E+02 -.867240003E+02 -.866534402E+02 -.865799667E+02 -.865042847E+02 -.864269346E+02 -.863483336E+02 -.862688075E+02 -.861886150E+02 -.861079666E+02 -.860270389E+02 -.859459857E+02 -.858649463E+02 -.857840521E+02 -.857034315E+02 -.856232130E+02 -.855435287E+02 -.854645153E+02 -.853863159E+02 -.853090805E+02 -.852329665E+02 -.851581383E+02 -.850847675E+02 -.850130320E+02 -.849431152E+02 -.848752054E+02 -.848094942E+02 -.847461759E+02 -.846854453E+02 -.846274968E+02 -.845725228E+02 -.845207119E+02 -.844722474E+02 -.844273052E+02 -.843860531E+02 -.843486481E+02 -.843152355E+02 -.842859473E+02 -.842609007E+02 -.842401969E+02 -.842239202E+02 -.842121368E+02 -.842048941E+02 -.842022205E+02 -.842041246E+02 -.842105957E+02 -.842216031E+02 -.842370971E+02 -.842570093E+02 -.842812532E+02 -.843097254E+02 -.843423065E+02 -.843788622E+02 -.844192451E+02 -.844632958E+02 -.845108445E+02 -.845617128E+02 -.846157153E+02 -.846726611E+02 -.847323558E+02 -.847946028E+02 -.848592049E+02 -.849259661E+02 -.849946925E+02 -.850651940E+02 -.851372855E+02 -.852107874E+02 -.852855270E+02 -.853613389E+02 -.854380654E+02 -.855155569E+02 -.855936716E+02 -.856722754E+02 -.857512408E+02 -.858304456E+02 -.859097715E+02 -.859891008E+02 -.860683136E+02 -.861472822E+02 -.862258657E+02 -.863039012E+02 -.863811934E+02 -.864575005E+02 -.865325164E+02 -.866058465E+02 -.866769779E+02 -.867452388E+02 -.868097471E+02 -.868693429E+02 -.869225003E+02 -.869672129E+02 -.870008439E+02 -.870199311E+02 -.870199311E+02
 -.870266364E+02 -.870266364E+02 -.870080044E+02 -.869751954E+02 -.869316100E+02 -.868798429E+02 -.868218738E+02 -.867592126E+02 -.866930118E+02 -.866241516E+02 -.865533063E+02 -.864809943E+02 -.864076172E+02 -.863334895E+02 -.862588614E+02 -.861839366E+02 -.861088856E+02 -.860338564E+02 -.859589820E+02 -.858843864E+02 -.858101893E+02 -.857365094E+02 -.856634668E+02 -.855911848E+02 -.855197908E+02 -.854494173E+02 -.853802022E+02 -.853122884E+02 -.852458241E+02 -.851809620E+02 -.851178588E+02 -.850566745E+02 -.849975711E+02 -.849407121E+02 -.848862611E+02 -.848343807E+02 -.847852309E+02 -.847389685E+02 -.846957452E+02 -.846557064E+02 -.846189903E+02 -.845857259E+02 -.845560326E+02 -.845300183E+02 -.845077789E+02 -.844893971E+02 -.844749415E+02 -.844644660E+02 -.844580093E+02 -.844555942E+02 -.844572279E+02 -.844629012E+02 -.844725892E+02 -.844862512E+02 -.845038312E+02 -.845252586E+02 -.845504487E+02 -.845793036E+02 -.846117132E+02 -.846475563E+02 -.846867017E+02 -.847290093E+02 -.847743317E+02 -.848225150E+02 -.848734008E+02 -.849268268E+02 -.849826286E+02 -.850406408E+02 -.851006982E+02 -.851626368E+02 -.852262952E+02 -.852915153E+02 -.853581429E+02 -.854260291E+02 -.854950302E+02 -.855650084E+02 -.856358318E+02 -.857073745E+02 -.857795160E+02 -.858521406E+02 -.859251364E+02 -.859983932E+02 -.860718002E+02 -.861452430E+02 -.862185988E+02 -.862917308E+02 -.863644804E+02 -.864366574E+02 -.865080264E+02 -.865782905E+02 -.866470685E+02 -.867138664E+02 -.867780398E+02 -.868387448E+02 -.868948748E+02 -.869449774E+02 -.869871461E+02 -.870188794E+02 -.870368964E+02 -.870368964E+02
 -.870450958E+02 -.870450958E+02 -.870276187E+02 -.869968531E+02 -.869559993E+02 -.869075015E+02 -.868532267E+02 -.867946013E+02 -.867327154E+02 -.866684039E+02 -.866023072E+02 -.865349192E+02 -.864666235E+02 -.863977207E+02 -.863284510E+02 -.862590094E+02 -.861895591E+02 -.861202411E+02 -.860511811E+02 -.859824955E+02 -.859142953E+02 -.858466896E+02 -.857797873E+02 -.857136991E+02 -.856485388E+02 -.855844231E+02 -.855214728E+02 -.854598124E+02 -.853995699E+02 -.853408768E+02 -.852838672E+02 -.852286771E+02 -.851754441E+02 -.851243064E+02 -.850754015E+02 -.850288658E+02 -.849848334E+02 -.849434347E+02 -.849047960E+02 -.848690380E+02 -.848362749E+02 -.848066135E+02 -.847801521E+02 -.847569796E+02 -.847371748E+02 -.847208054E+02 -.847079279E+02 -.846985862E+02 -.846928120E+02 -.846906241E+02 -.846920279E+02 -.846970161E+02 -.847055681E+02 -.847176504E+02 -.847332170E+02 -.847522099E+02 -.847745592E+02 -.848001845E+02 -.848289949E+02 -.848608903E+02 -.848957622E+02 -.849334945E+02 -.849739647E+02 -.850170449E+02 -.850626027E+02 -.851105024E+02 -.851606060E+02 -.852127743E+02 -.852668675E+02 -.853227469E+02 -.853802747E+02 -.854393157E+02 -.854997377E+02 -.855614118E+02 -.856242132E+02 -.856880214E+02 -.857527202E+02 -.858181979E+02 -.858843464E+02 -.859510614E+02 -.860182402E+02 -.860857811E+02 -.861535806E+02 -.862215304E+02 -.862895136E+02 -.863573988E+02 -.864250333E+02 -.864922337E+02 -.865587734E+02 -.866243671E+02 -.866886493E+02 -.867511481E+02 -.868112493E+02 -.868681510E+02 -.869208035E+02 -.869678319E+02 -.870074341E+02 -.870372488E+02 -.870541821E+02 -.870541821E+02
 -.870635646E+02 -.870635646E+02 -.870472375E+02 -.870185043E+02 -.869803632E+02 -.869351057E+02 -.868844844E+02 -.868298396E+02 -.867721974E+02 -.867123446E+02 -.866508862E+02 -.865882896E+02 -.865249183E+02 -.864610581E+02 -.863969371E+02 -.863327408E+02 -.862686241E+02 -.862047200E+02 -.861411468E+02 -.860780128E+02 -.860154208E+02 -.859534702E+02 -.858922600E+02 -.858318895E+02 -.857724596E+02 -.857140737E+02 -.856568375E+02 -.856008595E+02 -.855462506E+02 -.854931240E+02 -.854415946E+02 -.853917788E+02 -.853437934E+02 -.852977555E+02 -.852537813E+02 -.852119856E+02 -.851724808E+02 -.851353762E+02 -.851007772E+02 -.850687844E+02 -.850394928E+02 -.850129909E+02 -.849893601E+02 -.849686740E+02 -.849509977E+02 -.849363870E+02 -.849248884E+02 -.849165382E+02 -.849113623E+02 -.849093760E+02 -.849105840E+02 -.849149798E+02 -.849225467E+02 -.849332568E+02 -.849470722E+02 -.849639449E+02 -.849838173E+02 -.850066225E+02 -.850322855E+02 -.850607232E+02 -.850918453E+02 -.851255554E+02 -.851617512E+02 -.852003258E+02 -.852411683E+02 -.852841649E+02 -.853291993E+02 -.853761539E+02 -.854249103E+02 -.854753505E+02 -.855273571E+02 -.855808140E+02 -.856356075E+02 -.856916261E+02 -.857487613E+02 -.858069075E+02 -.858659627E+02 -.859258274E+02 -.859864054E+02 -.860476021E+02 -.861093243E+02 -.861714783E+02 -.862339678E+02 -.862966913E+02 -.863595383E+02 -.864223837E+02 -.864850820E+02 -.865474579E+02 -.866092951E+02 -.866703215E+02 -.867301897E+02 -.867884517E+02 -.868445259E+02 -.868976547E+02 -.869468480E+02 -.869908110E+02 -.870278490E+02 -.870557436E+02 -.870715910E+02 -.870715910E+02
 -.870818971E+02 -.870818971E+02 -.870667070E+02 -.870399817E+02 -.870045167E+02 -.869624511E+02 -.869154218E+02 -.868646822E+02 -.868111929E+02 -.867556917E+02 -.866987467E+02 -.866407973E+02 -.865821862E+02 -.865231827E+02 -.864640022E+02 -.864048197E+02 -.863457811E+02 -.862870113E+02 -.862286206E+02 -.861707095E+02 -.861133724E+02 -.860567002E+02 -.860007821E+02 -.859457071E+02 -.858915651E+02 -.858384473E+02 -.857864463E+02 -.857356568E+02 -.856861750E+02 -.856380985E+02 -.855915261E+02 -.855465573E+02 -.855032918E+02 -.854618291E+02 -.854222674E+02 -.853847038E+02 -.853492330E+02 -.853159467E+02 -.852849334E+02 -.852562771E+02 -.852300570E+02 -.852063471E+02 -.851852149E+02 -.851667217E+02 -.851509214E+02 -.851378603E+02 -.851275768E+02 -.851201010E+02 -.851154541E+02 -.851136490E+02 -.851146893E+02 -.851185696E+02 -.851252760E+02 -.851347855E+02 -.851470665E+02 -.851620791E+02 -.851797755E+02 -.852001003E+02 -.852229909E+02 -.852483780E+02 -.852761864E+02 -.853063355E+02 -.853387398E+02 -.853733095E+02 -.854099515E+02 -.854485698E+02 -.854890662E+02 -.855313412E+02 -.855752942E+02 -.856208245E+02 -.856678317E+02 -.857162164E+02 -.857658802E+02 -.858167268E+02 -.858686616E+02 -.859215924E+02 -.859754290E+02 -.860300835E+02 -.860854699E+02 -.861415030E+02 -.861980982E+02 -.862551695E+02 -.863126280E+02 -.863703790E+02 -.864283186E+02 -.864863291E+02 -.865442726E+02 -.866019831E+02 -.866592556E+02 -.867158328E+02 -.867713863E+02 -.868254938E+02 -.868776079E+02 -.869270168E+02 -.869727917E+02 -.870137195E+02 -.870482142E+02 -.870742018E+02 -.870889696E+02 -.870889696E+02
 -.870999856E+02 -.870999856E+02 -.870859140E+02 -.870611617E+02 -.870283240E+02 -.869893878E+02 -.869458747E+02 -.868989509E+02 -.868495112E+02 -.867982435E+02 -.867456782E+02 -.866922263E+02 -.866382083E+02 -.865838769E+02 -.865294338E+02 -.864750430E+02 -.864208410E+02 -.863669442E+02 -.863134550E+02 -.862604663E+02 -.862080644E+02 -.861563320E+02 -.861053494E+02 -.860551964E+02 -.860059528E+02 -.859576990E+02 -.859105165E+02 -.858644877E+02 -.858196962E+02 -.857762264E+02 -.857341632E+02 -.856935921E+02 -.856545981E+02 -.856172660E+02 -.855816793E+02 -.855479201E+02 -.855160685E+02 -.854862017E+02 -.854583941E+02 -.854327163E+02 -.854092346E+02 -.853880108E+02 -.853691014E+02 -.853525575E+02 -.853384239E+02 -.853267392E+02 -.853175353E+02 -.853108372E+02 -.853066625E+02 -.853050217E+02 -.853059179E+02 -.853093467E+02 -.853152963E+02 -.853237474E+02 -.853346740E+02 -.853480426E+02 -.853638135E+02 -.853819404E+02 -.854023709E+02 -.854250473E+02 -.854499065E+02 -.854768809E+02 -.855058987E+02 -.855368844E+02 -.855697595E+02 -.856044429E+02 -.856408514E+02 -.856789005E+02 -.857185045E+02 -.857595776E+02 -.858020336E+02 -.858457869E+02 -.858907529E+02 -.859368478E+02 -.859839893E+02 -.860320967E+02 -.860810906E+02 -.861308931E+02 -.861814275E+02 -.862326172E+02 -.862843856E+02 -.863366542E+02 -.863893412E+02 -.864423587E+02 -.864956100E+02 -.865489847E+02 -.866023533E+02 -.866555596E+02 -.867084111E+02 -.867606656E+02 -.868120152E+02 -.868620641E+02 -.869103002E+02 -.869560583E+02 -.869984718E+02 -.870364102E+02 -.870683965E+02 -.870925012E+02 -.871062019E+02 -.871062019E+02
 -.871177538E+02 -.871177538E+02 -.871047780E+02 -.870819575E+02 -.870516896E+02 -.870158110E+02 -.869757289E+02 -.869325229E+02 -.868870218E+02 -.868398636E+02 -.867915407E+02 -.867424350E+02 -.866928448E+02 -.866430052E+02 -.865931041E+02 -.865432941E+02 -.864937022E+02 -.864444361E+02 -.863955906E+02 -.863472507E+02 -.862994952E+02 -.862523990E+02 -.862060345E+02 -.861604729E+02 -.861157849E+02 -.860720416E+02 -.860293145E+02 -.859876754E+02 -.859471970E+02 -.859079524E+02 -.858700147E+02 -.858334572E+02 -.857983529E+02 -.857647740E+02 -.857327917E+02 -.857024756E+02 -.856738934E+02 -.856471107E+02 -.856221899E+02 -.855991906E+02 -.855781684E+02 -.855591753E+02 -.855422586E+02 -.855274610E+02 -.855148199E+02 -.855043677E+02 -.854961309E+02 -.854901302E+02 -.854863806E+02 -.854848905E+02 -.854856626E+02 -.854886931E+02 -.854939721E+02 -.855014837E+02 -.855112058E+02 -.855231108E+02 -.855371651E+02 -.855533301E+02 -.855715619E+02 -.855918121E+02 -.856140277E+02 -.856381519E+02 -.856641242E+02 -.856918808E+02 -.857213555E+02 -.857524795E+02 -.857851823E+02 -.858193919E+02 -.858550352E+02 -.858920388E+02 -.859303287E+02 -.859698314E+02 -.860104734E+02 -.860521823E+02 -.860948864E+02 -.861385149E+02 -.861829980E+02 -.862282668E+02 -.862742528E+02 -.863208876E+02 -.863681018E+02 -.864158241E+02 -.864639795E+02 -.865124871E+02 -.865612571E+02 -.866101870E+02 -.866591558E+02 -.867080179E+02 -.867565931E+02 -.868046558E+02 -.868519187E+02 -.868980131E+02 -.869424629E+02 -.869846501E+02 -.870237706E+02 -.870587761E+02 -.870882987E+02 -.871105522E+02 -.871232032E+02 -.871232032E+02
 -.871351512E+02 -.871351512E+02 -.871232461E+02 -.871023116E+02 -.870745511E+02 -.870416529E+02 -.870049116E+02 -.869653207E+02 -.869236440E+02 -.868804694E+02 -.868362515E+02 -.867913429E+02 -.867460194E+02 -.867004984E+02 -.866549537E+02 -.866095265E+02 -.865643339E+02 -.865194753E+02 -.864750375E+02 -.864310982E+02 -.863877291E+02 -.863449977E+02 -.863029690E+02 -.862617063E+02 -.862212726E+02 -.861817303E+02 -.861431420E+02 -.861055707E+02 -.860690794E+02 -.860337313E+02 -.859995895E+02 -.859667171E+02 -.859351766E+02 -.859050297E+02 -.858763370E+02 -.858491579E+02 -.858235498E+02 -.857995680E+02 -.857772656E+02 -.857566925E+02 -.857378960E+02 -.857209195E+02 -.857058028E+02 -.856925817E+02 -.856812878E+02 -.856719479E+02 -.856645843E+02 -.856592145E+02 -.856558506E+02 -.856545000E+02 -.856551647E+02 -.856578416E+02 -.856625223E+02 -.856691936E+02 -.856778368E+02 -.856884289E+02 -.857009416E+02 -.857153426E+02 -.857315951E+02 -.857496581E+02 -.857694873E+02 -.857910346E+02 -.858142490E+02 -.858390766E+02 -.858654614E+02 -.858933449E+02 -.859226671E+02 -.859533668E+02 -.859853816E+02 -.860186484E+02 -.860531038E+02 -.860886844E+02 -.861253269E+02 -.861629681E+02 -.862015458E+02 -.862409979E+02 -.862812632E+02 -.863222806E+02 -.863639894E+02 -.864063283E+02 -.864492349E+02 -.864926446E+02 -.865364890E+02 -.865806940E+02 -.866251769E+02 -.866698429E+02 -.867145801E+02 -.867592532E+02 -.868036954E+02 -.868476974E+02 -.868909931E+02 -.869332414E+02 -.869740021E+02 -.870127047E+02 -.870486073E+02 -.870807436E+02 -.871078536E+02 -.871282929E+02 -.871399145E+02 -.871399145E+02
 -.871521486E+02 -.871521486E+02 -.871412874E+02 -.871221914E+02 -.870968733E+02 -.870668759E+02 -.870333831E+02 -.869973038E+02 -.869593370E+02 -.869200217E+02 -.868797743E+02 -.868389185E+02 -.867977073E+02 -.867563406E+02 -.867149779E+02 -.866737489E+02 -.866327610E+02 -.865921051E+02 -.865518605E+02 -.865120978E+02 -.864728816E+02 -.864342727E+02 -.863963292E+02 -.863591074E+02 -.863226629E+02 -.862870507E+02 -.862523257E+02 -.862185426E+02 -.861857563E+02 -.861540213E+02 -.861233923E+02 -.860939233E+02 -.860656681E+02 -.860386793E+02 -.860130087E+02 -.859887067E+02 -.859658223E+02 -.859444023E+02 -.859244915E+02 -.859061324E+02 -.858893645E+02 -.858742247E+02 -.858607463E+02 -.858489595E+02 -.858388908E+02 -.858305628E+02 -.858239940E+02 -.858191992E+02 -.858161885E+02 -.858149681E+02 -.858155395E+02 -.858179003E+02 -.858220434E+02 -.858279575E+02 -.858356272E+02 -.858450329E+02 -.858561511E+02 -.858689543E+02 -.858834118E+02 -.858994890E+02 -.859171485E+02 -.859363497E+02 -.859570495E+02 -.859792023E+02 -.860027606E+02 -.860276747E+02 -.860538936E+02 -.860813650E+02 -.861100357E+02 -.861398515E+02 -.861707581E+02 -.862027007E+02 -.862356247E+02 -.862694753E+02 -.863041982E+02 -.863397394E+02 -.863760450E+02 -.864130612E+02 -.864507342E+02 -.864890092E+02 -.865278305E+02 -.865671396E+02 -.866068747E+02 -.866469682E+02 -.866873444E+02 -.867279163E+02 -.867685810E+02 -.868092141E+02 -.868496620E+02 -.868897319E+02 -.869291791E+02 -.869676903E+02 -.870048612E+02 -.870401684E+02 -.870729319E+02 -.871022665E+02 -.871270187E+02 -.871456837E+02 -.871562980E+02 -.871562980E+02
 -.871687335E+02 -.871687335E+02 -.871588894E+02 -.871415837E+02 -.871186425E+02 -.870914666E+02 -.870611308E+02 -.870284609E+02 -.869940926E+02 -.869585158E+02 -.869221096E+02 -.868851689E+02 -.868479242E+02 -.868105577E+02 -.867732147E+02 -.867360136E+02 -.866990520E+02 -.866624126E+02 -.866261671E+02 -.865903792E+02 -.865551071E+02 -.865204052E+02 -.864863250E+02 -.864529166E+02 -.864202288E+02 -.863883100E+02 -.863572081E+02 -.863269708E+02 -.862976454E+02 -.862692794E+02 -.862419196E+02 -.862156126E+02 -.861904044E+02 -.861663400E+02 -.861434636E+02 -.861218181E+02 -.861014451E+02 -.860823842E+02 -.860646736E+02 -.860483490E+02 -.860334438E+02 -.860199891E+02 -.860080131E+02 -.859975411E+02 -.859885954E+02 -.859811949E+02 -.859753552E+02 -.859710887E+02 -.859684039E+02 -.859673059E+02 -.859677962E+02 -.859698724E+02 -.859735287E+02 -.859787557E+02 -.859855403E+02 -.859938661E+02 -.860037132E+02 -.860150587E+02 -.860278766E+02 -.860421377E+02 -.860578105E+02 -.860748608E+02 -.860932520E+02 -.861129456E+02 -.861339012E+02 -.861560767E+02 -.861794287E+02 -.862039126E+02 -.862294829E+02 -.862560933E+02 -.862836970E+02 -.863122470E+02 -.863416961E+02 -.863719970E+02 -.864031024E+02 -.864349652E+02 -.864675383E+02 -.865007744E+02 -.865346258E+02 -.865690441E+02 -.866039795E+02 -.866393795E+02 -.866751885E+02 -.867113452E+02 -.867477810E+02 -.867844166E+02 -.868211581E+02 -.868578918E+02 -.868944775E+02 -.869307392E+02 -.869664535E+02 -.870013346E+02 -.870350142E+02 -.870670154E+02 -.870967193E+02 -.871233210E+02 -.871457715E+02 -.871627037E+02 -.871723337E+02 -.871723337E+02
 -.871849072E+02 -.871849072E+02 -.871760537E+02 -.871604908E+02 -.871398628E+02 -.871154308E+02 -.870881633E+02 -.870588046E+02 -.870279276E+02 -.869959744E+02 -.869632872E+02 -.869301323E+02 -.868967179E+02 -.868632085E+02 -.868297359E+02 -.867964066E+02 -.867633090E+02 -.867305174E+02 -.866980963E+02 -.866661028E+02 -.866345889E+02 -.866036028E+02 -.865731902E+02 -.865433952E+02 -.865142606E+02 -.864858287E+02 -.864581412E+02 -.864312394E+02 -.864051643E+02 -.863799567E+02 -.863556570E+02 -.863323050E+02 -.863099401E+02 -.862886007E+02 -.862683245E+02 -.862491479E+02 -.862311061E+02 -.862142328E+02 -.861985603E+02 -.861841186E+02 -.861709362E+02 -.861590390E+02 -.861484509E+02 -.861391931E+02 -.861312843E+02 -.861247405E+02 -.861195748E+02 -.861157975E+02 -.861134158E+02 -.861124339E+02 -.861128530E+02 -.861146712E+02 -.861178836E+02 -.861224822E+02 -.861284561E+02 -.861357915E+02 -.861444718E+02 -.861544774E+02 -.861657867E+02 -.861783750E+02 -.861922158E+02 -.862072802E+02 -.862235374E+02 -.862409546E+02 -.862594978E+02 -.862791312E+02 -.862998179E+02 -.863215200E+02 -.863441986E+02 -.863678142E+02 -.863923269E+02 -.864176961E+02 -.864438812E+02 -.864708415E+02 -.864985359E+02 -.865269236E+02 -.865559635E+02 -.865856142E+02 -.866158338E+02 -.866465795E+02 -.866778071E+02 -.867094700E+02 -.867415183E+02 -.867738971E+02 -.868065445E+02 -.868393888E+02 -.868723453E+02 -.869053110E+02 -.869381589E+02 -.869707298E+02 -.870028215E+02 -.870341756E+02 -.870644592E+02 -.870932417E+02 -.871199644E+02 -.871439010E+02 -.871641059E+02 -.871793464E+02 -.871880152E+02 -.871880152E+02
 -.872006807E+02 -.872006807E+02 -.871927922E+02 -.871789268E+02 -.871605507E+02 -.871387888E+02 -.871145053E+02 -.870883644E+02 -.870608778E+02 -.870324404E+02 -.870033581E+02 -.869738689E+02 -.869441590E+02 -.869143758E+02 -.868846370E+02 -.868550380E+02 -.868256576E+02 -.867965623E+02 -.867678094E+02 -.867394496E+02 -.867115290E+02 -.866840900E+02 -.866571729E+02 -.866308161E+02 -.866050570E+02 -.865799324E+02 -.865554782E+02 -.865317302E+02 -.865087236E+02 -.864864935E+02 -.864650743E+02 -.864445002E+02 -.864248046E+02 -.864060202E+02 -.863881790E+02 -.863713118E+02 -.863554485E+02 -.863406176E+02 -.863268461E+02 -.863141594E+02 -.863025815E+02 -.862921343E+02 -.862828376E+02 -.862747094E+02 -.862677653E+02 -.862620188E+02 -.862574807E+02 -.862541598E+02 -.862520619E+02 -.862511908E+02 -.862515473E+02 -.862531299E+02 -.862559344E+02 -.862599541E+02 -.862651800E+02 -.862716003E+02 -.862792012E+02 -.862879665E+02 -.862978776E+02 -.863089141E+02 -.863210535E+02 -.863342716E+02 -.863485424E+02 -.863638384E+02 -.863801306E+02 -.863973890E+02 -.864155822E+02 -.864346781E+02 -.864546436E+02 -.864754452E+02 -.864970487E+02 -.865194195E+02 -.865425228E+02 -.865663236E+02 -.865907865E+02 -.866158763E+02 -.866415573E+02 -.866677935E+02 -.866945483E+02 -.867217844E+02 -.867494626E+02 -.867775419E+02 -.868059780E+02 -.868347221E+02 -.868637189E+02 -.868929044E+02 -.869222027E+02 -.869515216E+02 -.869807473E+02 -.870097370E+02 -.870383099E+02 -.870662345E+02 -.870932129E+02 -.871188602E+02 -.871426769E+02 -.871640143E+02 -.871820276E+02 -.871956166E+02 -.872033468E+02 -.872033468E+02
 -.872160705E+02 -.872160705E+02 -.872091229E+02 -.871969122E+02 -.871807303E+02 -.871615690E+02 -.871401903E+02 -.871171802E+02 -.870929901E+02 -.870679685E+02 -.870423857E+02 -.870164518E+02 -.869903315E+02 -.869641550E+02 -.869380264E+02 -.869120298E+02 -.868862350E+02 -.868607005E+02 -.868354767E+02 -.868106083E+02 -.867861354E+02 -.867620952E+02 -.867385226E+02 -.867154510E+02 -.866929127E+02 -.866709393E+02 -.866495618E+02 -.866288106E+02 -.866087161E+02 -.865893080E+02 -.865706155E+02 -.865526678E+02 -.865354929E+02 -.865191187E+02 -.865035721E+02 -.864888791E+02 -.864750648E+02 -.864621531E+02 -.864501667E+02 -.864391271E+02 -.864290541E+02 -.864199660E+02 -.864118796E+02 -.864048098E+02 -.863987697E+02 -.863937704E+02 -.863898211E+02 -.863869290E+02 -.863850990E+02 -.863843342E+02 -.863846353E+02 -.863860010E+02 -.863884279E+02 -.863919103E+02 -.863964407E+02 -.864020094E+02 -.864086047E+02 -.864162131E+02 -.864248192E+02 -.864344058E+02 -.864449542E+02 -.864564440E+02 -.864688535E+02 -.864821595E+02 -.864963379E+02 -.865113632E+02 -.865272092E+02 -.865438486E+02 -.865612536E+02 -.865793958E+02 -.865982462E+02 -.866177755E+02 -.866379540E+02 -.866587518E+02 -.866801389E+02 -.867020848E+02 -.867245589E+02 -.867475303E+02 -.867709672E+02 -.867948371E+02 -.868191061E+02 -.868437383E+02 -.868686947E+02 -.868939325E+02 -.869194030E+02 -.869450496E+02 -.869708051E+02 -.869965881E+02 -.870222978E+02 -.870478080E+02 -.870729584E+02 -.870975445E+02 -.871213031E+02 -.871438938E+02 -.871648758E+02 -.871836762E+02 -.871995496E+02 -.872115254E+02 -.872183383E+02 -.872183383E+02
 -.872310904E+02 -.872310904E+02 -.872250612E+02 -.872144649E+02 -.872004234E+02 -.871837979E+02 -.871652504E+02 -.871452900E+02 -.871243092E+02 -.871026112E+02 -.870804308E+02 -.870579510E+02 -.870353153E+02 -.870126369E+02 -.869900064E+02 -.869674970E+02 -.869451694E+02 -.869230745E+02 -.869012559E+02 -.868797523E+02 -.868585983E+02 -.868378261E+02 -.868174655E+02 -.867975451E+02 -.867780925E+02 -.867591347E+02 -.867406978E+02 -.867228079E+02 -.867054903E+02 -.866887703E+02 -.866726724E+02 -.866572211E+02 -.866424400E+02 -.866283524E+02 -.866149807E+02 -.866023467E+02 -.865904713E+02 -.865793744E+02 -.865690750E+02 -.865595908E+02 -.865509384E+02 -.865431329E+02 -.865361883E+02 -.865301169E+02 -.865249295E+02 -.865206353E+02 -.865172420E+02 -.865147554E+02 -.865131798E+02 -.865125175E+02 -.865127692E+02 -.865139339E+02 -.865160086E+02 -.865189887E+02 -.865228680E+02 -.865276384E+02 -.865332903E+02 -.865398124E+02 -.865471920E+02 -.865554149E+02 -.865644656E+02 -.865743270E+02 -.865849811E+02 -.865964088E+02 -.866085898E+02 -.866215030E+02 -.866351264E+02 -.866494373E+02 -.866644125E+02 -.866800279E+02 -.866962595E+02 -.867130825E+02 -.867304719E+02 -.867484024E+02 -.867668487E+02 -.867857850E+02 -.868051852E+02 -.868250229E+02 -.868452710E+02 -.868659017E+02 -.868868858E+02 -.869081923E+02 -.869297876E+02 -.869516345E+02 -.869736906E+02 -.869959068E+02 -.870182248E+02 -.870405733E+02 -.870628646E+02 -.870849887E+02 -.871068060E+02 -.871281385E+02 -.871487567E+02 -.871683647E+02 -.871865789E+02 -.872029010E+02 -.872166833E+02 -.872270819E+02 -.872329979E+02 -.872329979E+02
 -.872457347E+02 -.872457347E+02 -.872406027E+02 -.872315831E+02 -.872196309E+02 -.872054798E+02 -.871896937E+02 -.871727065E+02 -.871548527E+02 -.871363911E+02 -.871175221E+02 -.870984018E+02 -.870791525E+02 -.870598712E+02 -.870406349E+02 -.870215065E+02 -.870025373E+02 -.869837710E+02 -.869652446E+02 -.869469911E+02 -.869290398E+02 -.869114177E+02 -.868941502E+02 -.868772614E+02 -.868607744E+02 -.868447118E+02 -.868290954E+02 -.868139470E+02 -.867992877E+02 -.867851385E+02 -.867715197E+02 -.867584516E+02 -.867459538E+02 -.867340453E+02 -.867227449E+02 -.867120703E+02 -.867020389E+02 -.866926669E+02 -.866839699E+02 -.866759626E+02 -.866686584E+02 -.866620699E+02 -.866562083E+02 -.866510837E+02 -.866467052E+02 -.866430801E+02 -.866402147E+02 -.866381139E+02 -.866367809E+02 -.866362179E+02 -.866364253E+02 -.866374023E+02 -.866391465E+02 -.866416541E+02 -.866449200E+02 -.866489376E+02 -.866536991E+02 -.866591953E+02 -.866654156E+02 -.866723486E+02 -.866799814E+02 -.866883002E+02 -.866972902E+02 -.867069355E+02 -.867172197E+02 -.867281252E+02 -.867396340E+02 -.867517275E+02 -.867643863E+02 -.867775908E+02 -.867913209E+02 -.868055561E+02 -.868202756E+02 -.868354586E+02 -.868510838E+02 -.868671296E+02 -.868835744E+02 -.869003959E+02 -.869175714E+02 -.869350773E+02 -.869528892E+02 -.869709806E+02 -.869893231E+02 -.870078849E+02 -.870266302E+02 -.870455168E+02 -.870644950E+02 -.870835039E+02 -.871024685E+02 -.871212949E+02 -.871398638E+02 -.871580230E+02 -.871755769E+02 -.871922726E+02 -.872077829E+02 -.872216830E+02 -.872334206E+02 -.872422767E+02 -.872473149E+02 -.872473149E+02
 -.872599437E+02 -.872599437E+02 -.872556876E+02 -.872482065E+02 -.872382923E+02 -.872265533E+02 -.872134576E+02 -.871993656E+02 -.871845553E+02 -.871692417E+02 -.871535914E+02 -.871377345E+02 -.871217727E+02 -.871057866E+02 -.870898405E+02 -.870739866E+02 -.870582680E+02 -.870427205E+02 -.870273754E+02 -.870122596E+02 -.869973977E+02 -.869828120E+02 -.869685233E+02 -.869545515E+02 -.869409156E+02 -.869276341E+02 -.869147249E+02 -.869022056E+02 -.868900937E+02 -.868784060E+02 -.868671592E+02 -.868563697E+02 -.868460532E+02 -.868362254E+02 -.868269013E+02 -.868180953E+02 -.868098212E+02 -.868020923E+02 -.867949212E+02 -.867883195E+02 -.867822981E+02 -.867768671E+02 -.867720355E+02 -.867678116E+02 -.867642023E+02 -.867612138E+02 -.867588510E+02 -.867571178E+02 -.867560170E+02 -.867555500E+02 -.867557174E+02 -.867565185E+02 -.867579512E+02 -.867600127E+02 -.867626989E+02 -.867660043E+02 -.867699227E+02 -.867744468E+02 -.867795682E+02 -.867852775E+02 -.867915645E+02 -.867984180E+02 -.868058261E+02 -.868137761E+02 -.868222547E+02 -.868312477E+02 -.868407407E+02 -.868507186E+02 -.868611656E+02 -.868720660E+02 -.868834034E+02 -.868951612E+02 -.869073225E+02 -.869198704E+02 -.869327874E+02 -.869460560E+02 -.869596584E+02 -.869735764E+02 -.869877913E+02 -.870022838E+02 -.870170334E+02 -.870320185E+02 -.870472154E+02 -.870625978E+02 -.870781357E+02 -.870937942E+02 -.871095316E+02 -.871252974E+02 -.871410291E+02 -.871566483E+02 -.871720557E+02 -.871871246E+02 -.872016922E+02 -.872155482E+02 -.872284206E+02 -.872399564E+02 -.872496970E+02 -.872570457E+02 -.872612259E+02 -.872612259E+02
 -.872735302E+02 -.872735302E+02 -.872701254E+02 -.872641381E+02 -.872562006E+02 -.872467993E+02 -.872363088E+02 -.872250179E+02 -.872131494E+02 -.872008761E+02 -.871883320E+02 -.871756216E+02 -.871628270E+02 -.871500131E+02 -.871372320E+02 -.871245257E+02 -.871119290E+02 -.870994711E+02 -.870871770E+02 -.870750685E+02 -.870631654E+02 -.870514855E+02 -.870400457E+02 -.870288617E+02 -.870179488E+02 -.870073216E+02 -.869969944E+02 -.869869812E+02 -.869772957E+02 -.869679513E+02 -.869589611E+02 -.869503380E+02 -.869420946E+02 -.869342429E+02 -.869267948E+02 -.869197617E+02 -.869131543E+02 -.869069832E+02 -.869012580E+02 -.868959880E+02 -.868911816E+02 -.868868467E+02 -.868829905E+02 -.868796192E+02 -.868767384E+02 -.868743528E+02 -.868724663E+02 -.868710820E+02 -.868702019E+02 -.868698273E+02 -.868699585E+02 -.868705950E+02 -.868717353E+02 -.868733770E+02 -.868755170E+02 -.868781511E+02 -.868812743E+02 -.868848810E+02 -.868889646E+02 -.868935178E+02 -.868985326E+02 -.869040003E+02 -.869099115E+02 -.869162563E+02 -.869230243E+02 -.869302045E+02 -.869377853E+02 -.869457550E+02 -.869541014E+02 -.869628118E+02 -.869718735E+02 -.869812733E+02 -.869909981E+02 -.870010342E+02 -.870113679E+02 -.870219854E+02 -.870328725E+02 -.870440146E+02 -.870553969E+02 -.870670039E+02 -.870788192E+02 -.870908254E+02 -.871030035E+02 -.871153321E+02 -.871277870E+02 -.871403401E+02 -.871529576E+02 -.871655987E+02 -.871782127E+02 -.871907366E+02 -.872030901E+02 -.872151714E+02 -.872268493E+02 -.872379551E+02 -.872482704E+02 -.872575124E+02 -.872653137E+02 -.872711972E+02 -.872745425E+02 -.872745425E+02
 -.872860403E+02 -.872860403E+02 -.872834498E+02 -.872788883E+02 -.872728337E+02 -.872656546E+02 -.872576358E+02 -.872489976E+02 -.872399105E+02 -.872305071E+02 -.872208907E+02 -.872111422E+02 -.872013255E+02 -.871914911E+02 -.871816798E+02 -.871719245E+02 -.871622525E+02 -.871526867E+02 -.871432468E+02 -.871339498E+02 -.871248110E+02 -.871158446E+02 -.871070634E+02 -.870984797E+02 -.870901052E+02 -.870819511E+02 -.870740284E+02 -.870663477E+02 -.870589196E+02 -.870517541E+02 -.870448614E+02 -.870382510E+02 -.870319326E+02 -.870259153E+02 -.870202080E+02 -.870148194E+02 -.870097576E+02 -.870050304E+02 -.870006452E+02 -.869966090E+02 -.869929282E+02 -.869896085E+02 -.869866555E+02 -.869840739E+02 -.869818677E+02 -.869800407E+02 -.869785957E+02 -.869775350E+02 -.869768601E+02 -.869765720E+02 -.869766710E+02 -.869771566E+02 -.869780277E+02 -.869792826E+02 -.869809188E+02 -.869829333E+02 -.869853223E+02 -.869880816E+02 -.869912062E+02 -.869946906E+02 -.869985287E+02 -.870027142E+02 -.870072398E+02 -.870120982E+02 -.870172814E+02 -.870227812E+02 -.870285888E+02 -.870346954E+02 -.870410917E+02 -.870477682E+02 -.870547152E+02 -.870619228E+02 -.870693808E+02 -.870770790E+02 -.870850070E+02 -.870931540E+02 -.871015093E+02 -.871100617E+02 -.871187997E+02 -.871277114E+02 -.871367840E+02 -.871460040E+02 -.871553565E+02 -.871648249E+02 -.871743901E+02 -.871840299E+02 -.871937180E+02 -.872034221E+02 -.872131028E+02 -.872227108E+02 -.872321837E+02 -.872414427E+02 -.872503865E+02 -.872588856E+02 -.872667729E+02 -.872738324E+02 -.872797850E+02 -.872842688E+02 -.872868148E+02 -.872868148E+02
 -.872965095E+02 -.872965095E+02 -.872946606E+02 -.872913904E+02 -.872870318E+02 -.872818440E+02 -.872760295E+02 -.872697468E+02 -.872631202E+02 -.872562476E+02 -.872492059E+02 -.872420564E+02 -.872348477E+02 -.872276187E+02 -.872204009E+02 -.872132198E+02 -.872060969E+02 -.871990498E+02 -.871920938E+02 -.871852421E+02 -.871785066E+02 -.871718978E+02 -.871654257E+02 -.871590994E+02 -.871529277E+02 -.871469189E+02 -.871410813E+02 -.871354226E+02 -.871299506E+02 -.871246727E+02 -.871195963E+02 -.871147284E+02 -.871100760E+02 -.871056458E+02 -.871014444E+02 -.870974779E+02 -.870937523E+02 -.870902733E+02 -.870870462E+02 -.870840761E+02 -.870813677E+02 -.870789252E+02 -.870767524E+02 -.870748529E+02 -.870732296E+02 -.870718852E+02 -.870708218E+02 -.870700409E+02 -.870695437E+02 -.870693310E+02 -.870694029E+02 -.870697591E+02 -.870703988E+02 -.870713207E+02 -.870725230E+02 -.870740036E+02 -.870757598E+02 -.870777883E+02 -.870800857E+02 -.870826480E+02 -.870854708E+02 -.870885494E+02 -.870918786E+02 -.870954530E+02 -.870992669E+02 -.871033142E+02 -.871075888E+02 -.871120840E+02 -.871167931E+02 -.871217092E+02 -.871268252E+02 -.871321339E+02 -.871376278E+02 -.871432994E+02 -.871491410E+02 -.871551447E+02 -.871613026E+02 -.871676063E+02 -.871740472E+02 -.871806164E+02 -.871873041E+02 -.871941000E+02 -.872009927E+02 -.872079692E+02 -.872150148E+02 -.872221123E+02 -.872292409E+02 -.872363758E+02 -.872434862E+02 -.872505344E+02 -.872574727E+02 -.872642415E+02 -.872707653E+02 -.872769484E+02 -.872826691E+02 -.872877719E+02 -.872920582E+02 -.872952736E+02 -.872970913E+02 -.872970913E+02
 -.873031212E+02 -.873031212E+02 -.873018372E+02 -.872995325E+02 -.872964208E+02 -.872926762E+02 -.872884402E+02 -.872838282E+02 -.872789332E+02 -.872738308E+02 -.872685816E+02 -.872632347E+02 -.872578297E+02 -.872523986E+02 -.872469674E+02 -.872415575E+02 -.872361864E+02 -.872308690E+02 -.872256177E+02 -.872204434E+02 -.872153555E+02 -.872103626E+02 -.872054726E+02 -.872006925E+02 -.871960293E+02 -.871914893E+02 -.871870788E+02 -.871828039E+02 -.871786702E+02 -.871746834E+02 -.871708492E+02 -.871671728E+02 -.871636594E+02 -.871603141E+02 -.871571418E+02 -.871541471E+02 -.871513345E+02 -.871487082E+02 -.871462723E+02 -.871440304E+02 -.871419861E+02 -.871401425E+02 -.871385026E+02 -.871370690E+02 -.871358438E+02 -.871348290E+02 -.871340262E+02 -.871334366E+02 -.871330610E+02 -.871329000E+02 -.871329537E+02 -.871332219E+02 -.871337040E+02 -.871343990E+02 -.871353056E+02 -.871364221E+02 -.871377466E+02 -.871392767E+02 -.871410098E+02 -.871429429E+02 -.871450726E+02 -.871473956E+02 -.871499079E+02 -.871526056E+02 -.871554843E+02 -.871585395E+02 -.871617665E+02 -.871651604E+02 -.871687163E+02 -.871724288E+02 -.871762927E+02 -.871803026E+02 -.871844527E+02 -.871887375E+02 -.871931510E+02 -.871976874E+02 -.872023404E+02 -.872071037E+02 -.872119705E+02 -.872169339E+02 -.872219861E+02 -.872271190E+02 -.872323231E+02 -.872375881E+02 -.872429016E+02 -.872482495E+02 -.872536145E+02 -.872589759E+02 -.872643083E+02 -.872695805E+02 -.872747538E+02 -.872797803E+02 -.872846005E+02 -.872891406E+02 -.872933092E+02 -.872969934E+02 -.873000543E+02 -.873023210E+02 -.873035837E+02 -.873035837E+02
 -.873031212E+02 -.873031212E+02 -.873018372E+02 -.872995325E+02 -.872964208E+02 -.872926762E+02 -.872884402E+02 -.872838282E+02 -.872789332E+02 -.872738308E+02 -.872685816E+02 -.872632347E+02 -.872578297E+02 -.872523986E+02 -.872469674E+02 -.872415575E+02 -.872361864E+02 -.872308690E+02 -.872256177E+02 -.872204434E+02 -.872153555E+02 -.872103626E+02 -.872054726E+02 -.872006925E+02 -.871960293E+02 -.871914893E+02 -.871870788E+02 -.871828039E+02 -.871786702E+02 -.871746834E+02 -.871708492E+02 -.871671728E+02 -.871636594E+02 -.871603141E+02 -.871571418E+02 -.871541471E+02 -.871513345E+02 -.871487082E+02 -.871462723E+02 -.871440304E+02 -.871419861E+02 -.871401425E+02 -.871385026E+02 -.871370690E+02 -.871358438E+02 -.871348290E+02 -.871340262E+02 -.871334366E+02 -.871330610E+02 -.871329000E+02 -.871329537E+02 -.871332219E+02 -.871337040E+02 -.871343990E+02 -.871353056E+02 -.871364221E+02 -.871377466E+02 -.871392767E+02 -.871410098E+02 -.871429429E+02 -.871450726E+02 -.871473956E+02 -.871499079E+02 -.871526056E+02 -.871554843E+02 -.871585395E+02 -.871617665E+02 -.871651604E+02 -.871687163E+02 -.871724288E+02 -.871762927E+02 -.871803026E+02 -.871844527E+02 -.871887375E+02 -.871931510E+02 -.871976874E+02 -.872023404E+02 -.872071037E+02 -.872119705E+02 -.872169339E+02 -.872219861E+02 -.872271190E+02 -.872323231E+02 -.872375881E+02 -.872429016E+02 -.872482495E+02 -.872536145E+02 -.872589759E+02 -.872643083E+02 -.872695805E+02 -.872747538E+02 -.872797803E+02 -.872846005E+02 -.872891406E+02 -.872933092E+02 -.872969934E+02 -.873000543E+02 -.873023210E+02 -.873035837E+02 -.873035837E+02
