# Supplementary material for: Electrical Pacing of Cardiac Tissue Including Potassium Inward Rectification
Source: PLoS One. 2015 Jun 9;10(6):e0127837. doi: 10.1371/journal.pone.0127837 (PMC4461281; doi:10.1371/journal.pone.0127837)
Supplement: S1 Data — (ZIP) [file pone.0127837.s001.zip › All-Data/Data-without-IK1/BDT38/Vmpoint5ms.txt]

 -.873300171E+02 -.873274855E+02 -.873269689E+02 -.873261640E+02 -.873252075E+02 -.873241773E+02 -.873231021E+02 -.873219912E+02 -.873208613E+02 -.873197304E+02 -.873185998E+02 -.873174618E+02 -.873163207E+02 -.873151928E+02 -.873140863E+02 -.873129971E+02 -.873119244E+02 -.873108759E+02 -.873098555E+02 -.873088559E+02 -.873078698E+02 -.873068991E+02 -.873059506E+02 -.873050248E+02 -.873041180E+02 -.873032304E+02 -.873023670E+02 -.873015311E+02 -.873007219E+02 -.872999385E+02 -.872991841E+02 -.872984624E+02 -.872977743E+02 -.872971192E+02 -.872964973E+02 -.872959108E+02 -.872953612E+02 -.872948486E+02 -.872943727E+02 -.872939345E+02 -.872935353E+02 -.872931756E+02 -.872928555E+02 -.872925750E+02 -.872923349E+02 -.872921358E+02 -.872919784E+02 -.872918626E+02 -.872917888E+02 -.872917572E+02 -.872917678E+02 -.872918209E+02 -.872919162E+02 -.872920535E+02 -.872922324E+02 -.872924527E+02 -.872927140E+02 -.872930157E+02 -.872933574E+02 -.872937382E+02 -.872941575E+02 -.872946144E+02 -.872951081E+02 -.872956380E+02 -.872962031E+02 -.872968023E+02 -.872974347E+02 -.872980993E+02 -.872987952E+02 -.872995214E+02 -.873002767E+02 -.873010600E+02 -.873018702E+02 -.873027062E+02 -.873035668E+02 -.873044511E+02 -.873053578E+02 -.873062857E+02 -.873072338E+02 -.873082010E+02 -.873091862E+02 -.873101884E+02 -.873112065E+02 -.873122394E+02 -.873132861E+02 -.873143457E+02 -.873154171E+02 -.873164995E+02 -.873175917E+02 -.873186929E+02 -.873198019E+02 -.873209172E+02 -.873220361E+02 -.873231533E+02 -.873242573E+02 -.873253246E+02 -.873263088E+02 -.873271267E+02 -.873276404E+02 -.873276404E+02
 -.873274855E+02 -.873274855E+02 -.873269689E+02 -.873261640E+02 -.873252075E+02 -.873241773E+02 -.873231021E+02 -.873219912E+02 -.873208613E+02 -.873197304E+02 -.873185998E+02 -.873174618E+02 -.873163207E+02 -.873151928E+02 -.873140863E+02 -.873129971E+02 -.873119244E+02 -.873108759E+02 -.873098555E+02 -.873088559E+02 -.873078698E+02 -.873068991E+02 -.873059506E+02 -.873050248E+02 -.873041180E+02 -.873032304E+02 -.873023670E+02 -.873015311E+02 -.873007219E+02 -.872999385E+02 -.872991841E+02 -.872984624E+02 -.872977743E+02 -.872971192E+02 -.872964973E+02 -.872959108E+02 -.872953612E+02 -.872948486E+02 -.872943727E+02 -.872939345E+02 -.872935353E+02 -.872931756E+02 -.872928555E+02 -.872925750E+02 -.872923349E+02 -.872921358E+02 -.872919784E+02 -.872918626E+02 -.872917888E+02 -.872917572E+02 -.872917678E+02 -.872918209E+02 -.872919162E+02 -.872920535E+02 -.872922324E+02 -.872924527E+02 -.872927140E+02 -.872930157E+02 -.872933574E+02 -.872937382E+02 -.872941575E+02 -.872946144E+02 -.872951081E+02 -.872956380E+02 -.872962031E+02 -.872968023E+02 -.872974347E+02 -.872980993E+02 -.872987952E+02 -.872995214E+02 -.873002767E+02 -.873010600E+02 -.873018702E+02 -.873027062E+02 -.873035668E+02 -.873044511E+02 -.873053578E+02 -.873062857E+02 -.873072338E+02 -.873082010E+02 -.873091862E+02 -.873101884E+02 -.873112065E+02 -.873122394E+02 -.873132861E+02 -.873143457E+02 -.873154171E+02 -.873164995E+02 -.873175917E+02 -.873186929E+02 -.873198019E+02 -.873209172E+02 -.873220361E+02 -.873231533E+02 -.873242573E+02 -.873253246E+02 -.873263088E+02 -.873271267E+02 -.873276404E+02 -.873276404E+02
 -.873258479E+02 -.873258479E+02 -.873249669E+02 -.873235865E+02 -.873219388E+02 -.873201476E+02 -.873182721E+02 -.873163470E+02 -.873143974E+02 -.873124367E+02 -.873104721E+02 -.873085158E+02 -.873065835E+02 -.873046840E+02 -.873028164E+02 -.873009794E+02 -.872991754E+02 -.872974055E+02 -.872956670E+02 -.872939567E+02 -.872922751E+02 -.872906241E+02 -.872890044E+02 -.872874166E+02 -.872858635E+02 -.872843491E+02 -.872828767E+02 -.872814487E+02 -.872800674E+02 -.872787354E+02 -.872774546E+02 -.872762264E+02 -.872750527E+02 -.872739357E+02 -.872728772E+02 -.872718784E+02 -.872709403E+02 -.872700646E+02 -.872692525E+02 -.872685047E+02 -.872678219E+02 -.872672053E+02 -.872666563E+02 -.872661759E+02 -.872657649E+02 -.872654241E+02 -.872651547E+02 -.872649572E+02 -.872648318E+02 -.872647786E+02 -.872647976E+02 -.872648889E+02 -.872650522E+02 -.872652871E+02 -.872655932E+02 -.872659698E+02 -.872664164E+02 -.872669321E+02 -.872675157E+02 -.872681659E+02 -.872688817E+02 -.872696617E+02 -.872705047E+02 -.872714092E+02 -.872723736E+02 -.872733963E+02 -.872744759E+02 -.872756106E+02 -.872767986E+02 -.872780380E+02 -.872793269E+02 -.872806635E+02 -.872820460E+02 -.872834723E+02 -.872849406E+02 -.872864489E+02 -.872879952E+02 -.872895778E+02 -.872911947E+02 -.872928441E+02 -.872945239E+02 -.872962325E+02 -.872979681E+02 -.872997287E+02 -.873015129E+02 -.873033188E+02 -.873051447E+02 -.873069891E+02 -.873088504E+02 -.873107268E+02 -.873126166E+02 -.873145172E+02 -.873164246E+02 -.873183301E+02 -.873202155E+02 -.873220421E+02 -.873237332E+02 -.873251473E+02 -.873260439E+02 -.873260439E+02
 -.873239256E+02 -.873239256E+02 -.873226242E+02 -.873205559E+02 -.873180515E+02 -.873153120E+02 -.873124573E+02 -.873095496E+02 -.873066186E+02 -.873036886E+02 -.873007842E+02 -.872979170E+02 -.872950853E+02 -.872922881E+02 -.872895320E+02 -.872868201E+02 -.872841472E+02 -.872815089E+02 -.872789088E+02 -.872763526E+02 -.872738401E+02 -.872713693E+02 -.872689440E+02 -.872665719E+02 -.872642577E+02 -.872620022E+02 -.872598080E+02 -.872576807E+02 -.872556250E+02 -.872536424E+02 -.872517341E+02 -.872499034E+02 -.872481544E+02 -.872464897E+02 -.872449107E+02 -.872434194E+02 -.872420185E+02 -.872407100E+02 -.872394953E+02 -.872383757E+02 -.872373534E+02 -.872364305E+02 -.872356088E+02 -.872348900E+02 -.872342759E+02 -.872337678E+02 -.872333664E+02 -.872330723E+02 -.872328859E+02 -.872328075E+02 -.872328370E+02 -.872329742E+02 -.872332187E+02 -.872335701E+02 -.872340280E+02 -.872345913E+02 -.872352587E+02 -.872360287E+02 -.872368999E+02 -.872378710E+02 -.872389401E+02 -.872401050E+02 -.872413638E+02 -.872427143E+02 -.872441544E+02 -.872456817E+02 -.872472936E+02 -.872489874E+02 -.872507603E+02 -.872526098E+02 -.872545331E+02 -.872565273E+02 -.872585895E+02 -.872607168E+02 -.872629063E+02 -.872651552E+02 -.872674606E+02 -.872698196E+02 -.872722294E+02 -.872746871E+02 -.872771900E+02 -.872797354E+02 -.872823206E+02 -.872849429E+02 -.872875998E+02 -.872902887E+02 -.872930072E+02 -.872957530E+02 -.872985235E+02 -.873013164E+02 -.873041289E+02 -.873069574E+02 -.873097957E+02 -.873126313E+02 -.873154370E+02 -.873181556E+02 -.873206730E+02 -.873227791E+02 -.873241153E+02 -.873241153E+02
 -.873219977E+02 -.873219977E+02 -.873202139E+02 -.873173655E+02 -.873139281E+02 -.873102014E+02 -.873063504E+02 -.873024538E+02 -.872985552E+02 -.872946842E+02 -.872908528E+02 -.872870580E+02 -.872832983E+02 -.872795800E+02 -.872759071E+02 -.872722765E+02 -.872686855E+02 -.872651387E+02 -.872616429E+02 -.872582019E+02 -.872548180E+02 -.872514965E+02 -.872482438E+02 -.872450643E+02 -.872419614E+02 -.872389388E+02 -.872360013E+02 -.872331529E+02 -.872303970E+02 -.872277377E+02 -.872251792E+02 -.872227247E+02 -.872203771E+02 -.872181400E+02 -.872160173E+02 -.872140118E+02 -.872121259E+02 -.872103627E+02 -.872087257E+02 -.872072181E+02 -.872058424E+02 -.872046006E+02 -.872034959E+02 -.872025306E+02 -.872017066E+02 -.872010247E+02 -.872004860E+02 -.872000917E+02 -.871998426E+02 -.871997384E+02 -.871997788E+02 -.871999639E+02 -.872002935E+02 -.872007669E+02 -.872013830E+02 -.872021404E+02 -.872030378E+02 -.872040736E+02 -.872052458E+02 -.872065520E+02 -.872079896E+02 -.872095561E+02 -.872112488E+02 -.872130648E+02 -.872150008E+02 -.872170534E+02 -.872192193E+02 -.872214949E+02 -.872238767E+02 -.872263608E+02 -.872289434E+02 -.872316205E+02 -.872343884E+02 -.872372431E+02 -.872401808E+02 -.872431974E+02 -.872462892E+02 -.872494522E+02 -.872526827E+02 -.872559769E+02 -.872593310E+02 -.872627413E+02 -.872662042E+02 -.872697163E+02 -.872732740E+02 -.872768741E+02 -.872805133E+02 -.872841882E+02 -.872878958E+02 -.872916328E+02 -.872953957E+02 -.872991795E+02 -.873029761E+02 -.873067686E+02 -.873105209E+02 -.873141564E+02 -.873175227E+02 -.873203390E+02 -.873221259E+02 -.873221259E+02
 -.873199601E+02 -.873199601E+02 -.873176520E+02 -.873140128E+02 -.873096692E+02 -.873049861E+02 -.873001608E+02 -.872952983E+02 -.872904499E+02 -.872856315E+02 -.872808455E+02 -.872760956E+02 -.872713856E+02 -.872667145E+02 -.872620812E+02 -.872574919E+02 -.872529560E+02 -.872484790E+02 -.872440644E+02 -.872397193E+02 -.872354530E+02 -.872312708E+02 -.872271753E+02 -.872231706E+02 -.872192634E+02 -.872154591E+02 -.872117603E+02 -.872081707E+02 -.872046963E+02 -.872013426E+02 -.871981136E+02 -.871950127E+02 -.871920448E+02 -.871892154E+02 -.871865291E+02 -.871839899E+02 -.871816026E+02 -.871793719E+02 -.871773016E+02 -.871753949E+02 -.871736555E+02 -.871720869E+02 -.871706922E+02 -.871694731E+02 -.871684319E+02 -.871675709E+02 -.871668915E+02 -.871663943E+02 -.871660794E+02 -.871659474E+02 -.871659990E+02 -.871662340E+02 -.871666516E+02 -.871672508E+02 -.871680307E+02 -.871689901E+02 -.871701268E+02 -.871714383E+02 -.871729218E+02 -.871745746E+02 -.871763937E+02 -.871783758E+02 -.871805170E+02 -.871828134E+02 -.871852611E+02 -.871878558E+02 -.871905932E+02 -.871934686E+02 -.871964771E+02 -.871996140E+02 -.872028744E+02 -.872062534E+02 -.872097461E+02 -.872133474E+02 -.872170523E+02 -.872208559E+02 -.872247531E+02 -.872287392E+02 -.872328092E+02 -.872369583E+02 -.872411817E+02 -.872454749E+02 -.872498333E+02 -.872542525E+02 -.872587282E+02 -.872632561E+02 -.872678322E+02 -.872724523E+02 -.872771127E+02 -.872818092E+02 -.872865373E+02 -.872912911E+02 -.872960603E+02 -.873008239E+02 -.873055364E+02 -.873101017E+02 -.873143289E+02 -.873178652E+02 -.873201089E+02 -.873201089E+02
 -.873178141E+02 -.873178141E+02 -.873150113E+02 -.873106199E+02 -.873053890E+02 -.872997564E+02 -.872939657E+02 -.872881362E+02 -.872823105E+02 -.872765023E+02 -.872707227E+02 -.872649796E+02 -.872592730E+02 -.872536034E+02 -.872479799E+02 -.872424156E+02 -.872369183E+02 -.872314926E+02 -.872261464E+02 -.872208889E+02 -.872157265E+02 -.872106628E+02 -.872057029E+02 -.872008535E+02 -.871961206E+02 -.871915087E+02 -.871870230E+02 -.871826688E+02 -.871784511E+02 -.871743750E+02 -.871704471E+02 -.871666746E+02 -.871630638E+02 -.871596204E+02 -.871563509E+02 -.871532621E+02 -.871503590E+02 -.871476456E+02 -.871451266E+02 -.871428076E+02 -.871406931E+02 -.871387861E+02 -.871370895E+02 -.871356067E+02 -.871343407E+02 -.871332934E+02 -.871324656E+02 -.871318589E+02 -.871314750E+02 -.871313150E+02 -.871313788E+02 -.871316658E+02 -.871321755E+02 -.871329073E+02 -.871338596E+02 -.871350300E+02 -.871364158E+02 -.871380143E+02 -.871398225E+02 -.871418369E+02 -.871440534E+02 -.871464674E+02 -.871490746E+02 -.871518703E+02 -.871548494E+02 -.871580066E+02 -.871613360E+02 -.871648321E+02 -.871684892E+02 -.871723012E+02 -.871762621E+02 -.871803658E+02 -.871846060E+02 -.871889766E+02 -.871934716E+02 -.871980848E+02 -.872028101E+02 -.872076414E+02 -.872125727E+02 -.872175983E+02 -.872227123E+02 -.872279092E+02 -.872331834E+02 -.872385296E+02 -.872439425E+02 -.872494170E+02 -.872549483E+02 -.872605316E+02 -.872661620E+02 -.872718348E+02 -.872775447E+02 -.872832845E+02 -.872890419E+02 -.872947917E+02 -.873004790E+02 -.873059883E+02 -.873110890E+02 -.873153559E+02 -.873180630E+02 -.873180630E+02
 -.873156458E+02 -.873156458E+02 -.873123657E+02 -.873072273E+02 -.873011103E+02 -.872945289E+02 -.872877540E+02 -.872809102E+02 -.872740527E+02 -.872672102E+02 -.872603965E+02 -.872536163E+02 -.872468759E+02 -.872401868E+02 -.872335608E+02 -.872270053E+02 -.872205279E+02 -.872141385E+02 -.872078447E+02 -.872016519E+02 -.871955663E+02 -.871895965E+02 -.871837494E+02 -.871780293E+02 -.871724408E+02 -.871669907E+02 -.871616859E+02 -.871565320E+02 -.871515359E+02 -.871467067E+02 -.871420538E+02 -.871375847E+02 -.871333064E+02 -.871292270E+02 -.871253543E+02 -.871216944E+02 -.871182531E+02 -.871150371E+02 -.871120527E+02 -.871093046E+02 -.871067966E+02 -.871045333E+02 -.871025199E+02 -.871007598E+02 -.870992557E+02 -.870980100E+02 -.870970261E+02 -.870963066E+02 -.870958523E+02 -.870956633E+02 -.870957402E+02 -.870960831E+02 -.870966916E+02 -.870975636E+02 -.870986968E+02 -.871000889E+02 -.871017373E+02 -.871036384E+02 -.871057881E+02 -.871081815E+02 -.871108141E+02 -.871136809E+02 -.871167764E+02 -.871200945E+02 -.871236288E+02 -.871273730E+02 -.871313203E+02 -.871354640E+02 -.871397967E+02 -.871443112E+02 -.871490002E+02 -.871538563E+02 -.871588722E+02 -.871640404E+02 -.871693535E+02 -.871748040E+02 -.871803847E+02 -.871860883E+02 -.871919078E+02 -.871978360E+02 -.872038663E+02 -.872099918E+02 -.872162062E+02 -.872225030E+02 -.872288762E+02 -.872353199E+02 -.872418282E+02 -.872483956E+02 -.872550165E+02 -.872616856E+02 -.872683965E+02 -.872751410E+02 -.872819047E+02 -.872886583E+02 -.872953376E+02 -.873018070E+02 -.873077961E+02 -.873128057E+02 -.873159839E+02 -.873159839E+02
 -.873134593E+02 -.873134593E+02 -.873097132E+02 -.873038304E+02 -.872968173E+02 -.872892517E+02 -.872814369E+02 -.872735260E+02 -.872655953E+02 -.872576783E+02 -.872497891E+02 -.872419416E+02 -.872341522E+02 -.872264317E+02 -.872187844E+02 -.872112177E+02 -.872037429E+02 -.871963692E+02 -.871891023E+02 -.871819492E+02 -.871749180E+02 -.871680151E+02 -.871612446E+02 -.871546124E+02 -.871481270E+02 -.871417972E+02 -.871356321E+02 -.871296415E+02 -.871238359E+02 -.871182247E+02 -.871128163E+02 -.871076203E+02 -.871026469E+02 -.870979045E+02 -.870934001E+02 -.870891414E+02 -.870851369E+02 -.870813935E+02 -.870779163E+02 -.870747111E+02 -.870717853E+02 -.870691455E+02 -.870667961E+02 -.870647411E+02 -.870629852E+02 -.870615329E+02 -.870603870E+02 -.870595486E+02 -.870590194E+02 -.870588010E+02 -.870588942E+02 -.870592981E+02 -.870600112E+02 -.870610318E+02 -.870623577E+02 -.870639862E+02 -.870659131E+02 -.870681340E+02 -.870706441E+02 -.870734385E+02 -.870765114E+02 -.870798564E+02 -.870834666E+02 -.870873349E+02 -.870914539E+02 -.870958160E+02 -.871004127E+02 -.871052358E+02 -.871102768E+02 -.871155271E+02 -.871209781E+02 -.871266208E+02 -.871324463E+02 -.871384458E+02 -.871446105E+02 -.871509317E+02 -.871574008E+02 -.871640090E+02 -.871707482E+02 -.871776102E+02 -.871845869E+02 -.871916706E+02 -.871988539E+02 -.872061293E+02 -.872134898E+02 -.872209286E+02 -.872284392E+02 -.872360152E+02 -.872436503E+02 -.872513384E+02 -.872590723E+02 -.872668429E+02 -.872746338E+02 -.872824113E+02 -.872901019E+02 -.872975496E+02 -.873044435E+02 -.873102095E+02 -.873138674E+02 -.873138674E+02
 -.873112810E+02 -.873112810E+02 -.873070587E+02 -.873004073E+02 -.872924496E+02 -.872838359E+02 -.872749245E+02 -.872659034E+02 -.872568628E+02 -.872478426E+02 -.872388659E+02 -.872299496E+02 -.872211025E+02 -.872123293E+02 -.872036393E+02 -.871950438E+02 -.871865509E+02 -.871781663E+02 -.871698960E+02 -.871617464E+02 -.871537231E+02 -.871458332E+02 -.871380870E+02 -.871304962E+02 -.871230710E+02 -.871158214E+02 -.871087594E+02 -.871018975E+02 -.870952458E+02 -.870888145E+02 -.870826154E+02 -.870766600E+02 -.870709571E+02 -.870655145E+02 -.870603419E+02 -.870554491E+02 -.870508444E+02 -.870465352E+02 -.870425309E+02 -.870388411E+02 -.870354731E+02 -.870324324E+02 -.870297254E+02 -.870273590E+02 -.870253382E+02 -.870236665E+02 -.870223468E+02 -.870213824E+02 -.870207761E+02 -.870205288E+02 -.870206398E+02 -.870211086E+02 -.870219342E+02 -.870231148E+02 -.870246472E+02 -.870265273E+02 -.870287509E+02 -.870313132E+02 -.870342087E+02 -.870374307E+02 -.870409722E+02 -.870448255E+02 -.870489829E+02 -.870534358E+02 -.870581751E+02 -.870631915E+02 -.870684753E+02 -.870740167E+02 -.870798058E+02 -.870858320E+02 -.870920851E+02 -.870985545E+02 -.871052298E+02 -.871121008E+02 -.871191569E+02 -.871263879E+02 -.871337837E+02 -.871413345E+02 -.871490305E+02 -.871568624E+02 -.871648208E+02 -.871728970E+02 -.871810822E+02 -.871893683E+02 -.871977472E+02 -.872062111E+02 -.872147528E+02 -.872233650E+02 -.872320409E+02 -.872407735E+02 -.872495553E+02 -.872583758E+02 -.872672167E+02 -.872760402E+02 -.872847632E+02 -.872932091E+02 -.873010261E+02 -.873075634E+02 -.873117104E+02 -.873117104E+02
 -.873090815E+02 -.873090815E+02 -.873043485E+02 -.872968661E+02 -.872878964E+02 -.872781919E+02 -.872681682E+02 -.872580323E+02 -.872478792E+02 -.872377542E+02 -.872276823E+02 -.872176750E+02 -.872077412E+02 -.871978935E+02 -.871881408E+02 -.871784863E+02 -.871689328E+02 -.871594866E+02 -.871501561E+02 -.871409498E+02 -.871318778E+02 -.871229530E+02 -.871141886E+02 -.871055960E+02 -.870971872E+02 -.870889763E+02 -.870809774E+02 -.870732023E+02 -.870656630E+02 -.870583724E+02 -.870513414E+02 -.870445789E+02 -.870380954E+02 -.870319038E+02 -.870260161E+02 -.870204422E+02 -.870151928E+02 -.870102806E+02 -.870057166E+02 -.870015092E+02 -.869976661E+02 -.869941966E+02 -.869911093E+02 -.869884104E+02 -.869861047E+02 -.869841976E+02 -.869826940E+02 -.869815972E+02 -.869809085E+02 -.869806290E+02 -.869807592E+02 -.869812991E+02 -.869822468E+02 -.869835995E+02 -.869853536E+02 -.869875052E+02 -.869900492E+02 -.869929794E+02 -.869962888E+02 -.869999697E+02 -.870040141E+02 -.870084130E+02 -.870131567E+02 -.870182348E+02 -.870236367E+02 -.870293515E+02 -.870353678E+02 -.870416737E+02 -.870482572E+02 -.870551063E+02 -.870622087E+02 -.870695524E+02 -.870771249E+02 -.870849141E+02 -.870929079E+02 -.871010944E+02 -.871094620E+02 -.871179993E+02 -.871266952E+02 -.871355386E+02 -.871445194E+02 -.871536272E+02 -.871628524E+02 -.871721855E+02 -.871816177E+02 -.871911402E+02 -.872007450E+02 -.872104242E+02 -.872201703E+02 -.872299758E+02 -.872398323E+02 -.872497285E+02 -.872596443E+02 -.872695375E+02 -.872793155E+02 -.872887810E+02 -.872975402E+02 -.873048646E+02 -.873095105E+02 -.873095105E+02
 -.873067883E+02 -.873067883E+02 -.873015072E+02 -.872931627E+02 -.872831792E+02 -.872723941E+02 -.872612549E+02 -.872499841E+02 -.872386926E+02 -.872274379E+02 -.872162440E+02 -.872051229E+02 -.871940838E+02 -.871831303E+02 -.871722636E+02 -.871614875E+02 -.871508104E+02 -.871402435E+02 -.871297978E+02 -.871194848E+02 -.871093187E+02 -.870993133E+02 -.870894824E+02 -.870798416E+02 -.870704073E+02 -.870611935E+02 -.870522114E+02 -.870434736E+02 -.870349938E+02 -.870267839E+02 -.870188551E+02 -.870112219E+02 -.870039007E+02 -.869969053E+02 -.869902479E+02 -.869839427E+02 -.869780049E+02 -.869724468E+02 -.869672789E+02 -.869625127E+02 -.869581603E+02 -.869542316E+02 -.869507343E+02 -.869476755E+02 -.869450631E+02 -.869429034E+02 -.869412008E+02 -.869399587E+02 -.869391799E+02 -.869388665E+02 -.869390191E+02 -.869396365E+02 -.869407165E+02 -.869422565E+02 -.869442526E+02 -.869466997E+02 -.869495914E+02 -.869529205E+02 -.869566788E+02 -.869608575E+02 -.869654465E+02 -.869704347E+02 -.869758108E+02 -.869815626E+02 -.869876777E+02 -.869941428E+02 -.870009443E+02 -.870080686E+02 -.870155015E+02 -.870232289E+02 -.870312364E+02 -.870395097E+02 -.870480345E+02 -.870567966E+02 -.870657822E+02 -.870749774E+02 -.870843688E+02 -.870939433E+02 -.871036882E+02 -.871135911E+02 -.871236402E+02 -.871338240E+02 -.871441315E+02 -.871545525E+02 -.871650768E+02 -.871756950E+02 -.871863984E+02 -.871971782E+02 -.872080265E+02 -.872189352E+02 -.872298953E+02 -.872408947E+02 -.872519114E+02 -.872628992E+02 -.872737559E+02 -.872842630E+02 -.872939841E+02 -.873021118E+02 -.873072668E+02 -.873072668E+02
 -.873044054E+02 -.873044054E+02 -.872985669E+02 -.872893591E+02 -.872783483E+02 -.872664497E+02 -.872541603E+02 -.872417378E+02 -.872293067E+02 -.872169149E+02 -.872045807E+02 -.871923125E+02 -.871801127E+02 -.871679860E+02 -.871559401E+02 -.871439852E+02 -.871321330E+02 -.871203940E+02 -.871087814E+02 -.870973127E+02 -.870860044E+02 -.870748719E+02 -.870639317E+02 -.870531993E+02 -.870426870E+02 -.870324062E+02 -.870223713E+02 -.870125985E+02 -.870031020E+02 -.869938972E+02 -.869850029E+02 -.869764371E+02 -.869682150E+02 -.869603520E+02 -.869528662E+02 -.869457754E+02 -.869390939E+02 -.869328352E+02 -.869270147E+02 -.869216466E+02 -.869167424E+02 -.869123123E+02 -.869083669E+02 -.869049165E+02 -.869019696E+02 -.868995328E+02 -.868976119E+02 -.868962119E+02 -.868953362E+02 -.868949867E+02 -.868951637E+02 -.868958664E+02 -.868970927E+02 -.868988394E+02 -.869011017E+02 -.869038730E+02 -.869071460E+02 -.869109121E+02 -.869151616E+02 -.869198833E+02 -.869250651E+02 -.869306944E+02 -.869367577E+02 -.869432405E+02 -.869501278E+02 -.869574042E+02 -.869650537E+02 -.869730602E+02 -.869814071E+02 -.869900778E+02 -.869990554E+02 -.870083233E+02 -.870178649E+02 -.870276636E+02 -.870377034E+02 -.870479684E+02 -.870584432E+02 -.870691128E+02 -.870799627E+02 -.870909790E+02 -.871021483E+02 -.871134578E+02 -.871248952E+02 -.871364491E+02 -.871481085E+02 -.871598631E+02 -.871717033E+02 -.871836200E+02 -.871956046E+02 -.872076485E+02 -.872197425E+02 -.872318735E+02 -.872440181E+02 -.872561259E+02 -.872680850E+02 -.872796558E+02 -.872903588E+02 -.872993060E+02 -.873049801E+02 -.873049801E+02
 -.873019267E+02 -.873019267E+02 -.872955238E+02 -.872854383E+02 -.872733878E+02 -.872603781E+02 -.872469569E+02 -.872333933E+02 -.872197995E+02 -.872062245E+02 -.871926903E+02 -.871792070E+02 -.871657834E+02 -.871524269E+02 -.871391482E+02 -.871259600E+02 -.871128748E+02 -.870999102E+02 -.870870867E+02 -.870744205E+02 -.870619259E+02 -.870496172E+02 -.870375074E+02 -.870256085E+02 -.870139345E+02 -.870025039E+02 -.869913358E+02 -.869804468E+02 -.869698553E+02 -.869595833E+02 -.869496509E+02 -.869400756E+02 -.869308773E+02 -.869220781E+02 -.869136978E+02 -.869057532E+02 -.868982616E+02 -.868912416E+02 -.868847098E+02 -.868786806E+02 -.868731683E+02 -.868681875E+02 -.868637511E+02 -.868598702E+02 -.868565547E+02 -.868538131E+02 -.868516530E+02 -.868500801E+02 -.868490985E+02 -.868487102E+02 -.868489160E+02 -.868497153E+02 -.868511056E+02 -.868530823E+02 -.868556391E+02 -.868587689E+02 -.868624629E+02 -.868667105E+02 -.868714998E+02 -.868768176E+02 -.868826501E+02 -.868889821E+02 -.868957973E+02 -.869030786E+02 -.869108085E+02 -.869189687E+02 -.869275404E+02 -.869365044E+02 -.869458413E+02 -.869555314E+02 -.869655552E+02 -.869758932E+02 -.869865261E+02 -.869974348E+02 -.870086007E+02 -.870200056E+02 -.870316319E+02 -.870434625E+02 -.870554810E+02 -.870676715E+02 -.870800191E+02 -.870925095E+02 -.871051292E+02 -.871178656E+02 -.871307068E+02 -.871436416E+02 -.871566598E+02 -.871697517E+02 -.871829084E+02 -.871961210E+02 -.872093799E+02 -.872226715E+02 -.872359708E+02 -.872492238E+02 -.872623087E+02 -.872749647E+02 -.872866684E+02 -.872964503E+02 -.873026531E+02 -.873026531E+02
 -.872993618E+02 -.872993618E+02 -.872924131E+02 -.872814763E+02 -.872684101E+02 -.872543004E+02 -.872397250E+02 -.872249602E+02 -.872101385E+02 -.871953179E+02 -.871805235E+02 -.871657689E+02 -.871510618E+02 -.871364167E+02 -.871218510E+02 -.871073816E+02 -.870930288E+02 -.870788106E+02 -.870647374E+02 -.870508203E+02 -.870370717E+02 -.870235051E+02 -.870101350E+02 -.869969788E+02 -.869840579E+02 -.869713932E+02 -.869590032E+02 -.869469103E+02 -.869351398E+02 -.869237143E+02 -.869126555E+02 -.869019872E+02 -.868917342E+02 -.868819179E+02 -.868725583E+02 -.868636774E+02 -.868552976E+02 -.868474391E+02 -.868401203E+02 -.868333604E+02 -.868271775E+02 -.868215882E+02 -.868166074E+02 -.868122489E+02 -.868085250E+02 -.868054467E+02 -.868030230E+02 -.868012604E+02 -.868001634E+02 -.867997347E+02 -.867999755E+02 -.868008844E+02 -.868024577E+02 -.868046902E+02 -.868075752E+02 -.868111038E+02 -.868152650E+02 -.868200463E+02 -.868254337E+02 -.868314121E+02 -.868379643E+02 -.868450723E+02 -.868527167E+02 -.868608775E+02 -.868695337E+02 -.868786635E+02 -.868882445E+02 -.868982543E+02 -.869086699E+02 -.869194684E+02 -.869306269E+02 -.869421227E+02 -.869539332E+02 -.869660366E+02 -.869784113E+02 -.869910365E+02 -.870038919E+02 -.870169580E+02 -.870302164E+02 -.870436493E+02 -.870572400E+02 -.870709725E+02 -.870848322E+02 -.870988052E+02 -.871128786E+02 -.871270406E+02 -.871412803E+02 -.871555876E+02 -.871699533E+02 -.871843684E+02 -.871988232E+02 -.872133038E+02 -.872277841E+02 -.872422059E+02 -.872564384E+02 -.872701990E+02 -.872829206E+02 -.872935510E+02 -.873002907E+02 -.873002907E+02
 -.872968291E+02 -.872968291E+02 -.872893534E+02 -.872775640E+02 -.872634553E+02 -.872481897E+02 -.872323884E+02 -.872163670E+02 -.872002655E+02 -.871841451E+02 -.871680346E+02 -.871519512E+02 -.871359202E+02 -.871199617E+02 -.871040918E+02 -.870883261E+02 -.870726747E+02 -.870571432E+02 -.870417428E+02 -.870264867E+02 -.870113910E+02 -.869964728E+02 -.869817505E+02 -.869672477E+02 -.869529867E+02 -.869389893E+02 -.869252827E+02 -.869118955E+02 -.868988520E+02 -.868861767E+02 -.868738965E+02 -.868620384E+02 -.868506274E+02 -.868396882E+02 -.868292480E+02 -.868193335E+02 -.868099689E+02 -.868011781E+02 -.867929849E+02 -.867854122E+02 -.867784817E+02 -.867722136E+02 -.867666265E+02 -.867617371E+02 -.867575605E+02 -.867541093E+02 -.867513934E+02 -.867494201E+02 -.867481955E+02 -.867477232E+02 -.867480036E+02 -.867490348E+02 -.867508133E+02 -.867533335E+02 -.867565866E+02 -.867605616E+02 -.867652459E+02 -.867706249E+02 -.867766818E+02 -.867833977E+02 -.867907523E+02 -.867987241E+02 -.868072901E+02 -.868164261E+02 -.868261071E+02 -.868363073E+02 -.868470004E+02 -.868581598E+02 -.868697584E+02 -.868817693E+02 -.868941657E+02 -.869069210E+02 -.869200092E+02 -.869334048E+02 -.869470831E+02 -.869610201E+02 -.869751927E+02 -.869895789E+02 -.870041577E+02 -.870189093E+02 -.870338149E+02 -.870488571E+02 -.870640198E+02 -.870792878E+02 -.870946474E+02 -.871100861E+02 -.871255925E+02 -.871411563E+02 -.871567681E+02 -.871724193E+02 -.871881001E+02 -.872037966E+02 -.872194816E+02 -.872350936E+02 -.872504925E+02 -.872653743E+02 -.872791278E+02 -.872906177E+02 -.872979012E+02 -.872979012E+02
 -.872943734E+02 -.872943734E+02 -.872863303E+02 -.872736352E+02 -.872584306E+02 -.872419626E+02 -.872249039E+02 -.872075801E+02 -.871901478E+02 -.871726827E+02 -.871552270E+02 -.871378160E+02 -.871204653E+02 -.871031836E+02 -.870859789E+02 -.870688568E+02 -.870518239E+02 -.870348935E+02 -.870180789E+02 -.870013963E+02 -.869848625E+02 -.869684972E+02 -.869523279E+02 -.869363794E+02 -.869206769E+02 -.869052506E+02 -.868901296E+02 -.868753392E+02 -.868609074E+02 -.868468644E+02 -.868332416E+02 -.868200682E+02 -.868073741E+02 -.867951915E+02 -.867835515E+02 -.867724837E+02 -.867620183E+02 -.867521856E+02 -.867430147E+02 -.867345336E+02 -.867267681E+02 -.867197419E+02 -.867134770E+02 -.867079940E+02 -.867033098E+02 -.866994386E+02 -.866963926E+02 -.866941820E+02 -.866928137E+02 -.866922911E+02 -.866926155E+02 -.866937859E+02 -.866957980E+02 -.866986441E+02 -.867023138E+02 -.867067947E+02 -.867120713E+02 -.867181251E+02 -.867249359E+02 -.867324812E+02 -.867407370E+02 -.867496770E+02 -.867592738E+02 -.867694985E+02 -.867803214E+02 -.867917117E+02 -.868036381E+02 -.868160691E+02 -.868289728E+02 -.868423176E+02 -.868560720E+02 -.868702051E+02 -.868846868E+02 -.868994873E+02 -.869145781E+02 -.869299318E+02 -.869455220E+02 -.869613237E+02 -.869773132E+02 -.869934684E+02 -.870097684E+02 -.870261941E+02 -.870427278E+02 -.870593534E+02 -.870760562E+02 -.870928231E+02 -.871096425E+02 -.871265041E+02 -.871433988E+02 -.871603180E+02 -.871772526E+02 -.871941889E+02 -.872110991E+02 -.872279185E+02 -.872444982E+02 -.872605133E+02 -.872753083E+02 -.872876647E+02 -.872954961E+02 -.872954961E+02
 -.872919085E+02 -.872919085E+02 -.872832895E+02 -.872696756E+02 -.872533446E+02 -.872356299E+02 -.872172509E+02 -.871985839E+02 -.871798118E+02 -.871610204E+02 -.871422522E+02 -.871235160E+02 -.871048171E+02 -.870861610E+02 -.870675532E+02 -.870489998E+02 -.870305115E+02 -.870120985E+02 -.869937786E+02 -.869755703E+02 -.869574978E+02 -.869395919E+02 -.869218775E+02 -.869043802E+02 -.868871311E+02 -.868701592E+02 -.868534929E+02 -.868371647E+02 -.868212081E+02 -.868056584E+02 -.867905486E+02 -.867759134E+02 -.867617913E+02 -.867482194E+02 -.867352348E+02 -.867228752E+02 -.867111778E+02 -.867001785E+02 -.866899119E+02 -.866804104E+02 -.866717040E+02 -.866638218E+02 -.866567905E+02 -.866506331E+02 -.866453699E+02 -.866410195E+02 -.866375976E+02 -.866351160E+02 -.866335829E+02 -.866330039E+02 -.866333813E+02 -.866347130E+02 -.866369929E+02 -.866402122E+02 -.866443586E+02 -.866494164E+02 -.866553662E+02 -.866621865E+02 -.866698530E+02 -.866783383E+02 -.866876132E+02 -.866976463E+02 -.867084045E+02 -.867198532E+02 -.867319568E+02 -.867446787E+02 -.867579817E+02 -.867718283E+02 -.867861810E+02 -.868010025E+02 -.868162560E+02 -.868319050E+02 -.868479144E+02 -.868642498E+02 -.868808782E+02 -.868977682E+02 -.869148896E+02 -.869322142E+02 -.869497152E+02 -.869673680E+02 -.869851496E+02 -.870030391E+02 -.870210172E+02 -.870390667E+02 -.870571723E+02 -.870753205E+02 -.870934996E+02 -.871116995E+02 -.871299115E+02 -.871481279E+02 -.871663403E+02 -.871845357E+02 -.872026862E+02 -.872207245E+02 -.872384932E+02 -.872556469E+02 -.872714867E+02 -.872847115E+02 -.872930914E+02 -.872930914E+02
 -.872894599E+02 -.872894599E+02 -.872802326E+02 -.872656346E+02 -.872481184E+02 -.872291296E+02 -.872094640E+02 -.871895136E+02 -.871694554E+02 -.871493645E+02 -.871292627E+02 -.871091619E+02 -.870890654E+02 -.870689752E+02 -.870488924E+02 -.870288255E+02 -.870087871E+02 -.869888003E+02 -.869688852E+02 -.869490671E+02 -.869293748E+02 -.869098295E+02 -.868904580E+02 -.868712924E+02 -.868523634E+02 -.868337022E+02 -.868153432E+02 -.867973222E+02 -.867796787E+02 -.867624503E+02 -.867456789E+02 -.867294107E+02 -.867136898E+02 -.866985608E+02 -.866840695E+02 -.866702598E+02 -.866571755E+02 -.866448592E+02 -.866333506E+02 -.866226880E+02 -.866129089E+02 -.866040480E+02 -.865961364E+02 -.865892033E+02 -.865832755E+02 -.865783762E+02 -.865745238E+02 -.865717327E+02 -.865700140E+02 -.865693742E+02 -.865698147E+02 -.865713326E+02 -.865739217E+02 -.865775710E+02 -.865822651E+02 -.865879846E+02 -.865947069E+02 -.866024053E+02 -.866110498E+02 -.866206077E+02 -.866310434E+02 -.866423193E+02 -.866543952E+02 -.866672299E+02 -.866807806E+02 -.866950033E+02 -.867098537E+02 -.867252870E+02 -.867412589E+02 -.867577250E+02 -.867746420E+02 -.867919673E+02 -.868096597E+02 -.868276796E+02 -.868459889E+02 -.868645513E+02 -.868833326E+02 -.869023009E+02 -.869214261E+02 -.869406808E+02 -.869600396E+02 -.869794797E+02 -.869989805E+02 -.870185238E+02 -.870380937E+02 -.870576765E+02 -.870772608E+02 -.870968370E+02 -.871163973E+02 -.871359353E+02 -.871554439E+02 -.871749112E+02 -.871943097E+02 -.872135702E+02 -.872325275E+02 -.872508167E+02 -.872676963E+02 -.872817839E+02 -.872907083E+02 -.872907083E+02
 -.872869247E+02 -.872869247E+02 -.872770603E+02 -.872614971E+02 -.872428631E+02 -.872226935E+02 -.872018028E+02 -.871805920E+02 -.871592445E+02 -.871378284E+02 -.871163666E+02 -.870948582E+02 -.870733027E+02 -.870517016E+02 -.870300678E+02 -.870084173E+02 -.869867720E+02 -.869651470E+02 -.869435648E+02 -.869220509E+02 -.869006262E+02 -.868793196E+02 -.868581618E+02 -.868371832E+02 -.868164153E+02 -.867958942E+02 -.867756592E+02 -.867557563E+02 -.867362286E+02 -.867171259E+02 -.866985013E+02 -.866804053E+02 -.866628911E+02 -.866460121E+02 -.866298201E+02 -.866143678E+02 -.865997060E+02 -.865858838E+02 -.865729498E+02 -.865609524E+02 -.865499371E+02 -.865399463E+02 -.865310203E+02 -.865231957E+02 -.865165045E+02 -.865109739E+02 -.865066264E+02 -.865034803E+02 -.865015489E+02 -.865008390E+02 -.865013532E+02 -.865030889E+02 -.865060375E+02 -.865101850E+02 -.865155131E+02 -.865219983E+02 -.865296123E+02 -.865383229E+02 -.865480940E+02 -.865588856E+02 -.865706544E+02 -.865833547E+02 -.865969380E+02 -.866113542E+02 -.866265512E+02 -.866424765E+02 -.866590770E+02 -.866762993E+02 -.866940904E+02 -.867123980E+02 -.867311710E+02 -.867503595E+02 -.867699154E+02 -.867897926E+02 -.868099472E+02 -.868303375E+02 -.868509247E+02 -.868716725E+02 -.868925473E+02 -.869135186E+02 -.869345587E+02 -.869556427E+02 -.869767490E+02 -.869978584E+02 -.870189548E+02 -.870400246E+02 -.870610569E+02 -.870820434E+02 -.871029776E+02 -.871238548E+02 -.871446698E+02 -.871654127E+02 -.871860569E+02 -.872065321E+02 -.872266664E+02 -.872460763E+02 -.872639795E+02 -.872789151E+02 -.872883739E+02 -.872883739E+02
 -.872843206E+02 -.872843206E+02 -.872739057E+02 -.872574721E+02 -.872377926E+02 -.872164792E+02 -.871943932E+02 -.871719503E+02 -.871493197E+02 -.871265606E+02 -.871036888E+02 -.870807153E+02 -.870576464E+02 -.870344959E+02 -.870112740E+02 -.869879967E+02 -.869646755E+02 -.869413323E+02 -.869179904E+02 -.868946687E+02 -.868713921E+02 -.868481868E+02 -.868250827E+02 -.868021125E+02 -.867793155E+02 -.867567358E+02 -.867344243E+02 -.867124284E+02 -.866908060E+02 -.866696159E+02 -.866489161E+02 -.866287678E+02 -.866092311E+02 -.865903659E+02 -.865722346E+02 -.865548984E+02 -.865384189E+02 -.865228586E+02 -.865082794E+02 -.864947402E+02 -.864822964E+02 -.864710007E+02 -.864609018E+02 -.864520436E+02 -.864444650E+02 -.864381995E+02 -.864332761E+02 -.864297170E+02 -.864275373E+02 -.864267465E+02 -.864273480E+02 -.864293374E+02 -.864327047E+02 -.864374336E+02 -.864435013E+02 -.864508788E+02 -.864595321E+02 -.864694214E+02 -.864805018E+02 -.864927241E+02 -.865060358E+02 -.865203805E+02 -.865356991E+02 -.865519306E+02 -.865690126E+02 -.865868816E+02 -.866054737E+02 -.866247251E+02 -.866445726E+02 -.866649543E+02 -.866858096E+02 -.867070800E+02 -.867287091E+02 -.867506433E+02 -.867728320E+02 -.867952273E+02 -.868177851E+02 -.868404645E+02 -.868632279E+02 -.868860416E+02 -.869088756E+02 -.869317033E+02 -.869545015E+02 -.869772509E+02 -.869999351E+02 -.870225414E+02 -.870450601E+02 -.870674842E+02 -.870898096E+02 -.871120338E+02 -.871341544E+02 -.871561643E+02 -.871780387E+02 -.871997072E+02 -.872209921E+02 -.872414933E+02 -.872603903E+02 -.872761470E+02 -.872861227E+02 -.872861227E+02
 -.872818818E+02 -.872818818E+02 -.872709517E+02 -.872537125E+02 -.872330634E+02 -.872106749E+02 -.871874252E+02 -.871637294E+02 -.871397697E+02 -.871156220E+02 -.870913182E+02 -.870668660E+02 -.870422748E+02 -.870175498E+02 -.869927053E+02 -.869677504E+02 -.869427008E+02 -.869175705E+02 -.868923715E+02 -.868671229E+02 -.868418486E+02 -.868165794E+02 -.867913480E+02 -.867661953E+02 -.867411682E+02 -.867163217E+02 -.866917087E+02 -.866673941E+02 -.866434406E+02 -.866199113E+02 -.865968735E+02 -.865743933E+02 -.865525419E+02 -.865313941E+02 -.865110252E+02 -.864915124E+02 -.864729333E+02 -.864553644E+02 -.864388795E+02 -.864235495E+02 -.864094426E+02 -.863966239E+02 -.863851528E+02 -.863750835E+02 -.863664637E+02 -.863593363E+02 -.863537355E+02 -.863496882E+02 -.863472149E+02 -.863463278E+02 -.863470306E+02 -.863493193E+02 -.863531818E+02 -.863585973E+02 -.863655372E+02 -.863739662E+02 -.863838409E+02 -.863951118E+02 -.864077239E+02 -.864216168E+02 -.864367251E+02 -.864529802E+02 -.864703101E+02 -.864886406E+02 -.865078958E+02 -.865279987E+02 -.865488722E+02 -.865704398E+02 -.865926258E+02 -.866153565E+02 -.866385601E+02 -.866621678E+02 -.866861137E+02 -.867103355E+02 -.867347747E+02 -.867593767E+02 -.867840911E+02 -.868088719E+02 -.868336776E+02 -.868584711E+02 -.868832199E+02 -.869078957E+02 -.869324746E+02 -.869569371E+02 -.869812677E+02 -.870054547E+02 -.870294903E+02 -.870533700E+02 -.870770925E+02 -.871006588E+02 -.871240700E+02 -.871473225E+02 -.871703946E+02 -.871932169E+02 -.872156078E+02 -.872371526E+02 -.872569960E+02 -.872735323E+02 -.872839976E+02 -.872839976E+02
 -.872797392E+02 -.872797392E+02 -.872683439E+02 -.872503478E+02 -.872287436E+02 -.872052649E+02 -.871808314E+02 -.871558897E+02 -.871306360E+02 -.871051453E+02 -.870794420E+02 -.870535401E+02 -.870274445E+02 -.870011627E+02 -.869746916E+02 -.869480334E+02 -.869211932E+02 -.868941782E+02 -.868670023E+02 -.868396863E+02 -.868122569E+02 -.867847445E+02 -.867571926E+02 -.867296515E+02 -.867021807E+02 -.866748352E+02 -.866476809E+02 -.866207799E+02 -.865941997E+02 -.865680137E+02 -.865422988E+02 -.865171404E+02 -.864926270E+02 -.864688488E+02 -.864458983E+02 -.864238684E+02 -.864028529E+02 -.863829439E+02 -.863642316E+02 -.863468038E+02 -.863307451E+02 -.863161341E+02 -.863030438E+02 -.862915410E+02 -.862816873E+02 -.862735345E+02 -.862671265E+02 -.862624996E+02 -.862596791E+02 -.862586799E+02 -.862595073E+02 -.862621558E+02 -.862666090E+02 -.862728409E+02 -.862808163E+02 -.862904898E+02 -.863018079E+02 -.863147098E+02 -.863291269E+02 -.863449841E+02 -.863622014E+02 -.863806939E+02 -.864003730E+02 -.864211477E+02 -.864429253E+02 -.864656122E+02 -.864891152E+02 -.865133418E+02 -.865382016E+02 -.865636067E+02 -.865894719E+02 -.866157162E+02 -.866422624E+02 -.866690381E+02 -.866959758E+02 -.867230130E+02 -.867500927E+02 -.867771637E+02 -.868041800E+02 -.868311014E+02 -.868578928E+02 -.868845250E+02 -.869109739E+02 -.869372203E+02 -.869632501E+02 -.869890537E+02 -.870146261E+02 -.870399662E+02 -.870650767E+02 -.870899629E+02 -.871146307E+02 -.871390811E+02 -.871632970E+02 -.871872114E+02 -.872106407E+02 -.872331584E+02 -.872538791E+02 -.872711352E+02 -.872820511E+02 -.872820511E+02
 -.872778297E+02 -.872778297E+02 -.872660050E+02 -.872472918E+02 -.872247958E+02 -.872003131E+02 -.871747924E+02 -.871486933E+02 -.871222199E+02 -.870954560E+02 -.870684309E+02 -.870411452E+02 -.870135911E+02 -.869857539E+02 -.869576269E+02 -.869292087E+02 -.869004970E+02 -.868714950E+02 -.868422154E+02 -.868126813E+02 -.867829256E+02 -.867529946E+02 -.867229375E+02 -.866928097E+02 -.866626606E+02 -.866325517E+02 -.866025460E+02 -.865727180E+02 -.865431495E+02 -.865139293E+02 -.864851545E+02 -.864569255E+02 -.864293472E+02 -.864025286E+02 -.863765805E+02 -.863516175E+02 -.863277525E+02 -.863050976E+02 -.862837628E+02 -.862638565E+02 -.862454813E+02 -.862287360E+02 -.862137127E+02 -.862004990E+02 -.861891699E+02 -.861797930E+02 -.861724248E+02 -.861671086E+02 -.861638759E+02 -.861627456E+02 -.861637234E+02 -.861668016E+02 -.861719607E+02 -.861791685E+02 -.861883796E+02 -.861995384E+02 -.862125785E+02 -.862274223E+02 -.862439844E+02 -.862621716E+02 -.862818836E+02 -.863030150E+02 -.863254568E+02 -.863490968E+02 -.863738211E+02 -.863995159E+02 -.864260677E+02 -.864533650E+02 -.864812989E+02 -.865097641E+02 -.865386599E+02 -.865678904E+02 -.865973657E+02 -.866270016E+02 -.866567204E+02 -.866864513E+02 -.867161302E+02 -.867456999E+02 -.867751103E+02 -.868043178E+02 -.868332859E+02 -.868619846E+02 -.868903903E+02 -.869184851E+02 -.869462574E+02 -.869737010E+02 -.870008147E+02 -.870276022E+02 -.870540711E+02 -.870802327E+02 -.871060990E+02 -.871316773E+02 -.871569563E+02 -.871818733E+02 -.872062452E+02 -.872296372E+02 -.872511398E+02 -.872690334E+02 -.872803468E+02 -.872803468E+02
 -.872763136E+02 -.872763136E+02 -.872640974E+02 -.872447462E+02 -.872214437E+02 -.871960380E+02 -.871695213E+02 -.871423790E+02 -.871148186E+02 -.870869076E+02 -.870586540E+02 -.870300452E+02 -.870010626E+02 -.869716864E+02 -.869418982E+02 -.869116787E+02 -.868810198E+02 -.868499318E+02 -.868184383E+02 -.867865715E+02 -.867543686E+02 -.867218669E+02 -.866891098E+02 -.866561395E+02 -.866230153E+02 -.865898037E+02 -.865565842E+02 -.865234440E+02 -.864904804E+02 -.864577990E+02 -.864255129E+02 -.863937430E+02 -.863626150E+02 -.863322591E+02 -.863028107E+02 -.862744042E+02 -.862471767E+02 -.862212655E+02 -.861968087E+02 -.861739406E+02 -.861527931E+02 -.861334910E+02 -.861161540E+02 -.861008875E+02 -.860877891E+02 -.860769422E+02 -.860684162E+02 -.860622666E+02 -.860585334E+02 -.860572409E+02 -.860583967E+02 -.860619929E+02 -.860680046E+02 -.860763899E+02 -.860870929E+02 -.861000425E+02 -.861151531E+02 -.861323284E+02 -.861514602E+02 -.861724308E+02 -.861951155E+02 -.862193829E+02 -.862450968E+02 -.862721185E+02 -.863003080E+02 -.863295253E+02 -.863596322E+02 -.863904936E+02 -.864219783E+02 -.864539608E+02 -.864863214E+02 -.865189474E+02 -.865517334E+02 -.865845822E+02 -.866174049E+02 -.866501211E+02 -.866826593E+02 -.867149564E+02 -.867469580E+02 -.867786184E+02 -.868099000E+02 -.868407730E+02 -.868712154E+02 -.869012124E+02 -.869307560E+02 -.869598448E+02 -.869884831E+02 -.870166807E+02 -.870444524E+02 -.870718167E+02 -.870987933E+02 -.871253977E+02 -.871516261E+02 -.871774222E+02 -.872026063E+02 -.872267403E+02 -.872488978E+02 -.872673199E+02 -.872789607E+02 -.872789607E+02
 -.872751491E+02 -.872751491E+02 -.872625838E+02 -.872426706E+02 -.872186930E+02 -.871925581E+02 -.871652695E+02 -.871372957E+02 -.871088239E+02 -.870799128E+02 -.870505608E+02 -.870207400E+02 -.869904063E+02 -.869595215E+02 -.869280557E+02 -.868959984E+02 -.868633575E+02 -.868301492E+02 -.867963906E+02 -.867620993E+02 -.867272968E+02 -.866920143E+02 -.866562885E+02 -.866201743E+02 -.865837372E+02 -.865470551E+02 -.865102178E+02 -.864733277E+02 -.864364981E+02 -.863998537E+02 -.863635280E+02 -.863276608E+02 -.862924000E+02 -.862579006E+02 -.862243221E+02 -.861918312E+02 -.861605984E+02 -.861307986E+02 -.861026045E+02 -.860761873E+02 -.860517106E+02 -.860293339E+02 -.860092009E+02 -.859914490E+02 -.859761990E+02 -.859635581E+02 -.859536167E+02 -.859464464E+02 -.859421000E+02 -.859406086E+02 -.859419831E+02 -.859462124E+02 -.859532638E+02 -.859630852E+02 -.859756039E+02 -.859907285E+02 -.860083516E+02 -.860283490E+02 -.860505836E+02 -.860749070E+02 -.861011611E+02 -.861291804E+02 -.861587955E+02 -.861898336E+02 -.862221214E+02 -.862554873E+02 -.862897623E+02 -.863247823E+02 -.863603893E+02 -.863964331E+02 -.864327713E+02 -.864692713E+02 -.865058104E+02 -.865422765E+02 -.865785684E+02 -.866145958E+02 -.866502792E+02 -.866855505E+02 -.867203520E+02 -.867546364E+02 -.867883663E+02 -.868215140E+02 -.868540607E+02 -.868859964E+02 -.869173187E+02 -.869480327E+02 -.869781504E+02 -.870076899E+02 -.870366749E+02 -.870651333E+02 -.870930946E+02 -.871205840E+02 -.871476078E+02 -.871741187E+02 -.871999438E+02 -.872246469E+02 -.872472946E+02 -.872661048E+02 -.872779825E+02 -.872779825E+02
 -.872742837E+02 -.872742837E+02 -.872615305E+02 -.872413154E+02 -.872169584E+02 -.871903693E+02 -.871625465E+02 -.871339571E+02 -.871047832E+02 -.870750586E+02 -.870447511E+02 -.870138021E+02 -.869821659E+02 -.869498097E+02 -.869167168E+02 -.868828816E+02 -.868482999E+02 -.868129652E+02 -.867768729E+02 -.867400272E+02 -.867024439E+02 -.866641496E+02 -.866251876E+02 -.865856165E+02 -.865455086E+02 -.865049523E+02 -.864640506E+02 -.864229199E+02 -.863816898E+02 -.863404996E+02 -.862994995E+02 -.862588525E+02 -.862187347E+02 -.861793344E+02 -.861408522E+02 -.861034964E+02 -.860674824E+02 -.860330251E+02 -.860003401E+02 -.859696371E+02 -.859411248E+02 -.859149982E+02 -.858914476E+02 -.858706460E+02 -.858527528E+02 -.858379063E+02 -.858262235E+02 -.858177981E+02 -.858126968E+02 -.858109615E+02 -.858126054E+02 -.858176140E+02 -.858259467E+02 -.858375345E+02 -.858522833E+02 -.858700761E+02 -.858907720E+02 -.859142130E+02 -.859402233E+02 -.859686133E+02 -.859991826E+02 -.860317235E+02 -.860660220E+02 -.861018625E+02 -.861390301E+02 -.861773121E+02 -.862165013E+02 -.862563982E+02 -.862968119E+02 -.863375621E+02 -.863784806E+02 -.864194117E+02 -.864602131E+02 -.865007566E+02 -.865409278E+02 -.865806263E+02 -.866197659E+02 -.866582738E+02 -.866960903E+02 -.867331684E+02 -.867694732E+02 -.868049810E+02 -.868396789E+02 -.868735637E+02 -.869066414E+02 -.869389265E+02 -.869704410E+02 -.870012140E+02 -.870312802E+02 -.870606795E+02 -.870894534E+02 -.871176396E+02 -.871452565E+02 -.871722688E+02 -.871985145E+02 -.872235665E+02 -.872464955E+02 -.872655160E+02 -.872775166E+02 -.872775166E+02
 -.872741921E+02 -.872741921E+02 -.872613721E+02 -.872410507E+02 -.872165461E+02 -.871897633E+02 -.871616884E+02 -.871327586E+02 -.871031145E+02 -.870727589E+02 -.870416437E+02 -.870097221E+02 -.869769545E+02 -.869433089E+02 -.869087560E+02 -.868732640E+02 -.868367980E+02 -.867993279E+02 -.867608354E+02 -.867213167E+02 -.866807825E+02 -.866392581E+02 -.865967897E+02 -.865534379E+02 -.865092834E+02 -.864644213E+02 -.864189616E+02 -.863730279E+02 -.863267575E+02 -.862803067E+02 -.862338522E+02 -.861875930E+02 -.861417470E+02 -.860965474E+02 -.860522390E+02 -.860090769E+02 -.859673208E+02 -.859272365E+02 -.858890912E+02 -.858531556E+02 -.858196911E+02 -.857889561E+02 -.857611918E+02 -.857366258E+02 -.857154620E+02 -.856978814E+02 -.856840375E+02 -.856740511E+02 -.856680126E+02 -.856659749E+02 -.856679553E+02 -.856739355E+02 -.856838598E+02 -.856976383E+02 -.857151490E+02 -.857362372E+02 -.857607235E+02 -.857884015E+02 -.858190452E+02 -.858524111E+02 -.858882432E+02 -.859262756E+02 -.859662385E+02 -.860078604E+02 -.860508719E+02 -.860950102E+02 -.861400208E+02 -.861856600E+02 -.862316977E+02 -.862779188E+02 -.863241242E+02 -.863701323E+02 -.864157796E+02 -.864609201E+02 -.865054263E+02 -.865491888E+02 -.865921156E+02 -.866341312E+02 -.866751766E+02 -.867152079E+02 -.867541955E+02 -.867921231E+02 -.868289868E+02 -.868647939E+02 -.868995621E+02 -.869333184E+02 -.869660982E+02 -.869979444E+02 -.870289062E+02 -.870590380E+02 -.870883963E+02 -.871170336E+02 -.871449834E+02 -.871722259E+02 -.871986151E+02 -.872237401E+02 -.872466902E+02 -.872657003E+02 -.872776828E+02 -.872776828E+02
 -.872747685E+02 -.872747685E+02 -.872620776E+02 -.872419617E+02 -.872176883E+02 -.871911030E+02 -.871631323E+02 -.871341671E+02 -.871043236E+02 -.870736008E+02 -.870419614E+02 -.870093622E+02 -.869757511E+02 -.869410688E+02 -.869052492E+02 -.868682252E+02 -.868299390E+02 -.867903472E+02 -.867494209E+02 -.867071457E+02 -.866635221E+02 -.866185768E+02 -.865723521E+02 -.865249099E+02 -.864763235E+02 -.864266807E+02 -.863760867E+02 -.863246716E+02 -.862725944E+02 -.862200433E+02 -.861672346E+02 -.861144063E+02 -.860618146E+02 -.860097347E+02 -.859584597E+02 -.859082986E+02 -.858595763E+02 -.858126272E+02 -.857677955E+02 -.857254223E+02 -.856858487E+02 -.856494036E+02 -.856164042E+02 -.855871448E+02 -.855618956E+02 -.855408944E+02 -.855243417E+02 -.855123989E+02 -.855051817E+02 -.855027605E+02 -.855051592E+02 -.855123523E+02 -.855242682E+02 -.855407897E+02 -.855617541E+02 -.855869614E+02 -.856161720E+02 -.856491176E+02 -.856855019E+02 -.857250093E+02 -.857673082E+02 -.858120588E+02 -.858589167E+02 -.859075387E+02 -.859575881E+02 -.860087378E+02 -.860606741E+02 -.861131005E+02 -.861657397E+02 -.862183348E+02 -.862706524E+02 -.863224822E+02 -.863736369E+02 -.864239540E+02 -.864732939E+02 -.865215395E+02 -.865685960E+02 -.866143889E+02 -.866588636E+02 -.867019833E+02 -.867437284E+02 -.867840945E+02 -.868230911E+02 -.868607407E+02 -.868970770E+02 -.869321439E+02 -.869659941E+02 -.869986883E+02 -.870302936E+02 -.870608822E+02 -.870905287E+02 -.871193036E+02 -.871472586E+02 -.871743931E+02 -.872005822E+02 -.872254409E+02 -.872480933E+02 -.872668239E+02 -.872786164E+02 -.872786164E+02
 -.872763536E+02 -.872763536E+02 -.872640498E+02 -.872445114E+02 -.872208600E+02 -.871948416E+02 -.871673217E+02 -.871386638E+02 -.871089845E+02 -.870782915E+02 -.870465462E+02 -.870136713E+02 -.869795703E+02 -.869441403E+02 -.869072841E+02 -.868689143E+02 -.868289541E+02 -.867873390E+02 -.867440217E+02 -.866989763E+02 -.866522029E+02 -.866037134E+02 -.865535304E+02 -.865016859E+02 -.864482317E+02 -.863932498E+02 -.863368588E+02 -.862792118E+02 -.862204941E+02 -.861609195E+02 -.861007276E+02 -.860401867E+02 -.859795959E+02 -.859192852E+02 -.858596138E+02 -.858009660E+02 -.857437471E+02 -.856883814E+02 -.856353032E+02 -.855849543E+02 -.855377749E+02 -.854941970E+02 -.854546335E+02 -.854194728E+02 -.853890693E+02 -.853637366E+02 -.853437430E+02 -.853293033E+02 -.853205755E+02 -.853176569E+02 -.853205803E+02 -.853293136E+02 -.853437608E+02 -.853637624E+02 -.853891028E+02 -.854195103E+02 -.854546694E+02 -.854942218E+02 -.855377791E+02 -.855849266E+02 -.856352345E+02 -.856882629E+02 -.857435708E+02 -.858007227E+02 -.858592941E+02 -.859188774E+02 -.859790867E+02 -.860395604E+02 -.860999650E+02 -.861599971E+02 -.862193838E+02 -.862778837E+02 -.863352875E+02 -.863914164E+02 -.864461216E+02 -.864992831E+02 -.865508077E+02 -.866006277E+02 -.866486986E+02 -.866949974E+02 -.867395206E+02 -.867822817E+02 -.868233105E+02 -.868626501E+02 -.869003560E+02 -.869364942E+02 -.869711397E+02 -.870043754E+02 -.870362906E+02 -.870669793E+02 -.870965372E+02 -.871250565E+02 -.871526105E+02 -.871792214E+02 -.872047916E+02 -.872289731E+02 -.872509438E+02 -.872690713E+02 -.872804675E+02 -.872804675E+02
 -.872791300E+02 -.872791300E+02 -.872674506E+02 -.872488480E+02 -.872262316E+02 -.872012191E+02 -.871746195E+02 -.871467884E+02 -.871178380E+02 -.870877493E+02 -.870564246E+02 -.870237361E+02 -.869895529E+02 -.869537475E+02 -.869161935E+02 -.868767706E+02 -.868353762E+02 -.867919332E+02 -.867463861E+02 -.866986912E+02 -.866488068E+02 -.865966943E+02 -.865423342E+02 -.864857391E+02 -.864269618E+02 -.863660933E+02 -.863032562E+02 -.862386049E+02 -.861723266E+02 -.861046470E+02 -.860358329E+02 -.859661950E+02 -.858960867E+02 -.858259042E+02 -.857560827E+02 -.856870972E+02 -.856194575E+02 -.855537022E+02 -.854903889E+02 -.854300883E+02 -.853733699E+02 -.853207962E+02 -.852729108E+02 -.852302291E+02 -.851932275E+02 -.851623325E+02 -.851379101E+02 -.851202549E+02 -.851095836E+02 -.851060280E+02 -.851096318E+02 -.851203505E+02 -.851380506E+02 -.851625168E+02 -.851934532E+02 -.852304962E+02 -.852732172E+02 -.853211400E+02 -.853737445E+02 -.854304842E+02 -.854907933E+02 -.855540998E+02 -.856198348E+02 -.856874420E+02 -.857563854E+02 -.858261565E+02 -.858962794E+02 -.859663154E+02 -.860358661E+02 -.861045743E+02 -.861721259E+02 -.862382494E+02 -.863027146E+02 -.863653317E+02 -.864259489E+02 -.864844500E+02 -.865407520E+02 -.865948023E+02 -.866465756E+02 -.866960714E+02 -.867433108E+02 -.867883345E+02 -.868312000E+02 -.868719789E+02 -.869107555E+02 -.869476244E+02 -.869826889E+02 -.870160596E+02 -.870478524E+02 -.870781873E+02 -.871071856E+02 -.871349639E+02 -.871616205E+02 -.871872051E+02 -.872116544E+02 -.872346685E+02 -.872555007E+02 -.872726416E+02 -.872833980E+02 -.872833980E+02
 -.872832878E+02 -.872832878E+02 -.872725117E+02 -.872552615E+02 -.872341720E+02 -.872107340E+02 -.871857044E+02 -.871593894E+02 -.871318356E+02 -.871029589E+02 -.870726216E+02 -.870406693E+02 -.870069347E+02 -.869712442E+02 -.869334381E+02 -.868933837E+02 -.868509722E+02 -.868060999E+02 -.867586553E+02 -.867085245E+02 -.866556028E+02 -.865998189E+02 -.865411376E+02 -.864795610E+02 -.864151211E+02 -.863478800E+02 -.862779353E+02 -.862054269E+02 -.861305435E+02 -.860535237E+02 -.859746596E+02 -.858943013E+02 -.858128595E+02 -.857308066E+02 -.856486768E+02 -.855670587E+02 -.854865902E+02 -.854079468E+02 -.853318391E+02 -.852589986E+02 -.851901728E+02 -.851261078E+02 -.850675369E+02 -.850151601E+02 -.849696286E+02 -.849315268E+02 -.849013552E+02 -.848795194E+02 -.848663167E+02 -.848619280E+02 -.848664148E+02 -.848797140E+02 -.849016431E+02 -.849319029E+02 -.849700882E+02 -.850156969E+02 -.850681473E+02 -.851267889E+02 -.851909237E+02 -.852598185E+02 -.853327244E+02 -.854088902E+02 -.854875774E+02 -.855680722E+02 -.856496961E+02 -.857318145E+02 -.858138427E+02 -.858952517E+02 -.859755686E+02 -.860543806E+02 -.861313323E+02 -.862061254E+02 -.862785169E+02 -.863483140E+02 -.864153729E+02 -.864795931E+02 -.865409143E+02 -.865993117E+02 -.866547919E+02 -.867073893E+02 -.867571623E+02 -.868041893E+02 -.868485661E+02 -.868904028E+02 -.869298209E+02 -.869669516E+02 -.870019335E+02 -.870349104E+02 -.870660306E+02 -.870954449E+02 -.871233032E+02 -.871497501E+02 -.871749128E+02 -.871988729E+02 -.872216075E+02 -.872428777E+02 -.872620379E+02 -.872777463E+02 -.872875796E+02 -.872875796E+02
 -.872889593E+02 -.872889593E+02 -.872793443E+02 -.872639035E+02 -.872449793E+02 -.872238779E+02 -.872012111E+02 -.871771757E+02 -.871517543E+02 -.871248206E+02 -.870961952E+02 -.870656695E+02 -.870330340E+02 -.869981021E+02 -.869607125E+02 -.869207089E+02 -.868779193E+02 -.868321538E+02 -.867832259E+02 -.867309683E+02 -.866752482E+02 -.866159615E+02 -.865530298E+02 -.864863989E+02 -.864160463E+02 -.863419877E+02 -.862642851E+02 -.861830506E+02 -.860984522E+02 -.860107253E+02 -.859201815E+02 -.858272150E+02 -.857323026E+02 -.856360017E+02 -.855389463E+02 -.854418465E+02 -.853454829E+02 -.852507089E+02 -.851584375E+02 -.850696333E+02 -.849852907E+02 -.849064167E+02 -.848340035E+02 -.847690071E+02 -.847123216E+02 -.846647538E+02 -.846270025E+02 -.845996354E+02 -.845830716E+02 -.845775692E+02 -.845832143E+02 -.845999201E+02 -.846274287E+02 -.846653195E+02 -.847130234E+02 -.847698409E+02 -.848349621E+02 -.849074932E+02 -.849864782E+02 -.850709261E+02 -.851598335E+02 -.852522073E+02 -.853470829E+02 -.854435424E+02 -.855407264E+02 -.856378448E+02 -.857341842E+02 -.858291111E+02 -.859220750E+02 -.860126063E+02 -.861003154E+02 -.861848883E+02 -.862660813E+02 -.863437167E+02 -.864176755E+02 -.864878920E+02 -.865543473E+02 -.866170631E+02 -.866760961E+02 -.867315327E+02 -.867834837E+02 -.868320805E+02 -.868774702E+02 -.869198128E+02 -.869592779E+02 -.869960423E+02 -.870302868E+02 -.870621961E+02 -.870919562E+02 -.871197520E+02 -.871457665E+02 -.871701761E+02 -.871931391E+02 -.872147724E+02 -.872351012E+02 -.872539620E+02 -.872708363E+02 -.872846000E+02 -.872931863E+02 -.872931863E+02
 -.872960359E+02 -.872960359E+02 -.872880192E+02 -.872751089E+02 -.872591993E+02 -.872413023E+02 -.872218563E+02 -.872009650E+02 -.871785399E+02 -.871543927E+02 -.871282937E+02 -.871000149E+02 -.870693480E+02 -.870360944E+02 -.870000393E+02 -.869609380E+02 -.869185275E+02 -.868725526E+02 -.868227810E+02 -.867690023E+02 -.867110233E+02 -.866486641E+02 -.865817655E+02 -.865101960E+02 -.864338570E+02 -.863526888E+02 -.862666805E+02 -.861758862E+02 -.860804403E+02 -.859805690E+02 -.858765928E+02 -.857689275E+02 -.856580860E+02 -.855446876E+02 -.854294662E+02 -.853132752E+02 -.851970898E+02 -.850819985E+02 -.849691889E+02 -.848599290E+02 -.847555448E+02 -.846573915E+02 -.845668248E+02 -.844851657E+02 -.844136636E+02 -.843534594E+02 -.843055476E+02 -.842707422E+02 -.842496480E+02 -.842426371E+02 -.842498355E+02 -.842711180E+02 -.843061123E+02 -.843542140E+02 -.844146079E+02 -.844862980E+02 -.845681417E+02 -.846588870E+02 -.847572108E+02 -.848617559E+02 -.849711668E+02 -.850841197E+02 -.851993505E+02 -.853156750E+02 -.854320067E+02 -.855473680E+02 -.856608957E+02 -.857718456E+02 -.858795899E+02 -.859836141E+02 -.860835109E+02 -.861789715E+02 -.862697788E+02 -.863557955E+02 -.864369569E+02 -.865132596E+02 -.865847537E+02 -.866515336E+02 -.867137304E+02 -.867715048E+02 -.868250410E+02 -.868745406E+02 -.869202184E+02 -.869622983E+02 -.870010096E+02 -.870365838E+02 -.870692541E+02 -.870992515E+02 -.871268042E+02 -.871521369E+02 -.871754686E+02 -.871970087E+02 -.872169490E+02 -.872354461E+02 -.872525791E+02 -.872682736E+02 -.872821682E+02 -.872934111E+02 -.873003865E+02 -.873003865E+02
 -.873050677E+02 -.873050677E+02 -.872990961E+02 -.872894157E+02 -.872773487E+02 -.872635571E+02 -.872482757E+02 -.872314783E+02 -.872129925E+02 -.871925881E+02 -.871700284E+02 -.871450865E+02 -.871175266E+02 -.870870772E+02 -.870534277E+02 -.870162506E+02 -.869752286E+02 -.869300613E+02 -.868804522E+02 -.868261078E+02 -.867667364E+02 -.867020593E+02 -.866318109E+02 -.865557420E+02 -.864736304E+02 -.863853022E+02 -.862906547E+02 -.861896684E+02 -.860824126E+02 -.859690475E+02 -.858498331E+02 -.857251471E+02 -.855955081E+02 -.854615940E+02 -.853242554E+02 -.851845184E+02 -.850435864E+02 -.849028286E+02 -.847637716E+02 -.846280773E+02 -.844975188E+02 -.843739428E+02 -.842592282E+02 -.841552334E+02 -.840637393E+02 -.839863903E+02 -.839246322E+02 -.838796572E+02 -.838523548E+02 -.838432733E+02 -.838525984E+02 -.838801431E+02 -.839253582E+02 -.839873538E+02 -.840649396E+02 -.841566694E+02 -.842609010E+02 -.843758519E+02 -.844996623E+02 -.846304507E+02 -.847663664E+02 -.849056342E+02 -.850465904E+02 -.851877108E+02 -.853276298E+02 -.854651505E+02 -.855992501E+02 -.857290765E+02 -.858539429E+02 -.859733169E+02 -.860868077E+02 -.861941529E+02 -.862952021E+02 -.863899037E+02 -.864782882E+02 -.865604565E+02 -.866365657E+02 -.867068187E+02 -.867714528E+02 -.868307322E+02 -.868849389E+02 -.869343673E+02 -.869793182E+02 -.870200947E+02 -.870569981E+02 -.870903269E+02 -.871203721E+02 -.871474181E+02 -.871717405E+02 -.871936060E+02 -.872132705E+02 -.872309781E+02 -.872469557E+02 -.872613998E+02 -.872744502E+02 -.872861358E+02 -.872962820E+02 -.873043680E+02 -.873093322E+02 -.873093322E+02
 -.873161986E+02 -.873161986E+02 -.873127491E+02 -.873070490E+02 -.872997267E+02 -.872910217E+02 -.872809197E+02 -.872692522E+02 -.872557903E+02 -.872402981E+02 -.872225400E+02 -.872022488E+02 -.871791037E+02 -.871527415E+02 -.871227884E+02 -.870888767E+02 -.870506398E+02 -.870076964E+02 -.869596538E+02 -.869061114E+02 -.868466629E+02 -.867808879E+02 -.867083603E+02 -.866286705E+02 -.865414550E+02 -.864464116E+02 -.863433005E+02 -.862319454E+02 -.861122447E+02 -.859841977E+02 -.858479371E+02 -.857037618E+02 -.855521638E+02 -.853938495E+02 -.852297550E+02 -.850610636E+02 -.848892110E+02 -.847158924E+02 -.845430538E+02 -.843728789E+02 -.842077543E+02 -.840502264E+02 -.839029359E+02 -.837685400E+02 -.836496241E+02 -.835486027E+02 -.834676221E+02 -.834084671E+02 -.833724774E+02 -.833604856E+02 -.833727733E+02 -.834090590E+02 -.834685102E+02 -.835497864E+02 -.836511012E+02 -.837703085E+02 -.839049926E+02 -.840525707E+02 -.842103862E+02 -.843757991E+02 -.845462622E+02 -.847193849E+02 -.848929795E+02 -.850650956E+02 -.852340373E+02 -.853983705E+02 -.855569191E+02 -.857087530E+02 -.858531714E+02 -.859896804E+02 -.861179706E+02 -.862378917E+02 -.863494298E+02 -.864526829E+02 -.865478410E+02 -.866351660E+02 -.867149751E+02 -.867876255E+02 -.868535024E+02 -.869130074E+02 -.869665507E+02 -.870145434E+02 -.870573926E+02 -.870954959E+02 -.871292406E+02 -.871589987E+02 -.871851279E+02 -.872079693E+02 -.872278485E+02 -.872450744E+02 -.872599403E+02 -.872727236E+02 -.872836843E+02 -.872930600E+02 -.873010544E+02 -.873078125E+02 -.873133777E+02 -.873176218E+02 -.873201445E+02 -.873201445E+02
 -.873294731E+02 -.873294731E+02 -.873290489E+02 -.873281196E+02 -.873264918E+02 -.873239042E+02 -.873200633E+02 -.873146882E+02 -.873075287E+02 -.872983357E+02 -.872868149E+02 -.872726133E+02 -.872553413E+02 -.872346000E+02 -.872099849E+02 -.871810732E+02 -.871474163E+02 -.871085427E+02 -.870639572E+02 -.870131241E+02 -.869554642E+02 -.868903744E+02 -.868172600E+02 -.867355532E+02 -.866447112E+02 -.865442090E+02 -.864335456E+02 -.863122700E+02 -.861800177E+02 -.860365490E+02 -.858817877E+02 -.857158577E+02 -.855391175E+02 -.853521950E+02 -.851560241E+02 -.849518796E+02 -.847414110E+02 -.845266680E+02 -.843101113E+02 -.840946017E+02 -.838833666E+02 -.836799383E+02 -.834880652E+02 -.833115990E+02 -.831543564E+02 -.830199636E+02 -.829116919E+02 -.828322934E+02 -.827838549E+02 -.827676787E+02 -.827842076E+02 -.828329987E+02 -.829127492E+02 -.830213727E+02 -.831561168E+02 -.833137096E+02 -.834905239E+02 -.836827414E+02 -.838865110E+02 -.840980853E+02 -.843139357E+02 -.845308374E+02 -.847459295E+02 -.849567479E+02 -.851612352E+02 -.853577353E+02 -.855449702E+02 -.857220105E+02 -.858882372E+02 -.860433019E+02 -.861870862E+02 -.863196616E+02 -.864412536E+02 -.865522075E+02 -.866529592E+02 -.867440097E+02 -.868259032E+02 -.868992094E+02 -.869645085E+02 -.870223805E+02 -.870733951E+02 -.871181060E+02 -.871570448E+02 -.871907201E+02 -.872196125E+02 -.872441762E+02 -.872648373E+02 -.872819959E+02 -.872960251E+02 -.873072745E+02 -.873160707E+02 -.873227200E+02 -.873275114E+02 -.873307208E+02 -.873326172E+02 -.873334739E+02 -.873335813E+02 -.873332645E+02 -.873328961E+02 -.873328961E+02
 -.873449039E+02 -.873449039E+02 -.873480265E+02 -.873526764E+02 -.873576997E+02 -.873622847E+02 -.873658805E+02 -.873681130E+02 -.873686750E+02 -.873672444E+02 -.873634556E+02 -.873569148E+02 -.873472169E+02 -.873339413E+02 -.873166384E+02 -.872948259E+02 -.872679843E+02 -.872355428E+02 -.871968563E+02 -.871512154E+02 -.870978737E+02 -.870360730E+02 -.869650405E+02 -.868839738E+02 -.867920339E+02 -.866883578E+02 -.865720864E+02 -.864424007E+02 -.862985631E+02 -.861399604E+02 -.859661464E+02 -.857768854E+02 -.855722036E+02 -.853524520E+02 -.851183835E+02 -.848712282E+02 -.846127683E+02 -.843453924E+02 -.840721348E+02 -.837966851E+02 -.835233693E+02 -.832570887E+02 -.830032112E+02 -.827674096E+02 -.825554449E+02 -.823729075E+02 -.822249286E+02 -.821158861E+02 -.820491341E+02 -.820267807E+02 -.820495454E+02 -.821167073E+02 -.822261573E+02 -.823745411E+02 -.825574819E+02 -.827698498E+02 -.830060570E+02 -.832603430E+02 -.835270346E+02 -.838007613E+02 -.840766189E+02 -.843502813E+02 -.846180612E+02 -.848769296E+02 -.851245003E+02 -.853589890E+02 -.855791563E+02 -.857842400E+02 -.859738844E+02 -.861480702E+02 -.863070474E+02 -.864512764E+02 -.865813731E+02 -.866980638E+02 -.868021469E+02 -.868944606E+02 -.869758584E+02 -.870471890E+02 -.871092812E+02 -.871629336E+02 -.872089069E+02 -.872479184E+02 -.872806413E+02 -.873077012E+02 -.873296787E+02 -.873471091E+02 -.873604859E+02 -.873702619E+02 -.873768530E+02 -.873806412E+02 -.873819784E+02 -.873811912E+02 -.873785898E+02 -.873744817E+02 -.873692008E+02 -.873631557E+02 -.873569117E+02 -.873513059E+02 -.873475922E+02 -.873475922E+02
 -.873625139E+02 -.873625139E+02 -.873696476E+02 -.873806149E+02 -.873932123E+02 -.874060620E+02 -.874183446E+02 -.874295394E+02 -.874392368E+02 -.874470460E+02 -.874525780E+02 -.874554444E+02 -.874552409E+02 -.874515281E+02 -.874438275E+02 -.874316096E+02 -.874142667E+02 -.873910955E+02 -.873613129E+02 -.873240839E+02 -.872785287E+02 -.872237042E+02 -.871585828E+02 -.870820410E+02 -.869928660E+02 -.868897773E+02 -.867714620E+02 -.866366137E+02 -.864839654E+02 -.863123222E+02 -.861206044E+02 -.859079139E+02 -.856736279E+02 -.854175122E+02 -.851398398E+02 -.848415161E+02 -.845242019E+02 -.841904367E+02 -.838437483E+02 -.834887384E+02 -.831311175E+02 -.827776711E+02 -.824361383E+02 -.821149871E+02 -.818230856E+02 -.815692721E+02 -.813618481E+02 -.812080360E+02 -.811134519E+02 -.810816653E+02 -.811139023E+02 -.812089413E+02 -.813632155E+02 -.815711091E+02 -.818253971E+02 -.821177740E+02 -.824393975E+02 -.827813988E+02 -.831353110E+02 -.834933988E+02 -.838488791E+02 -.841960417E+02 -.845302830E+02 -.848480731E+02 -.851468746E+02 -.854250317E+02 -.856816436E+02 -.859164343E+02 -.861296282E+02 -.863218349E+02 -.864939481E+02 -.866470582E+02 -.867823812E+02 -.869012002E+02 -.870048195E+02 -.870945304E+02 -.871715851E+02 -.872371793E+02 -.872924401E+02 -.873384193E+02 -.873760900E+02 -.874063467E+02 -.874300067E+02 -.874478130E+02 -.874604392E+02 -.874684938E+02 -.874725251E+02 -.874730270E+02 -.874704441E+02 -.874651768E+02 -.874575881E+02 -.874480117E+02 -.874367657E+02 -.874241800E+02 -.874106465E+02 -.873967152E+02 -.873832474E+02 -.873716467E+02 -.873641497E+02 -.873641497E+02
 -.873820388E+02 -.873820388E+02 -.873935964E+02 -.874115738E+02 -.874326604E+02 -.874548683E+02 -.874770437E+02 -.874984747E+02 -.875186559E+02 -.875371810E+02 -.875536887E+02 -.875678162E+02 -.875791701E+02 -.875873192E+02 -.875917735E+02 -.875919454E+02 -.875871400E+02 -.875765732E+02 -.875593946E+02 -.875346785E+02 -.875013962E+02 -.874583828E+02 -.874043147E+02 -.873377064E+02 -.872569279E+02 -.871602315E+02 -.870457685E+02 -.869115946E+02 -.867556793E+02 -.865759421E+02 -.863703221E+02 -.861368771E+02 -.858739048E+02 -.855800853E+02 -.852546476E+02 -.848975695E+02 -.845098084E+02 -.840935541E+02 -.836524818E+02 -.831919786E+02 -.827193110E+02 -.822436981E+02 -.817762459E+02 -.813296987E+02 -.809179700E+02 -.805554382E+02 -.802560326E+02 -.800321795E+02 -.798937303E+02 -.798470261E+02 -.798942549E+02 -.800332243E+02 -.802575917E+02 -.805575078E+02 -.809205514E+02 -.813327988E+02 -.817798742E+02 -.822478624E+02 -.827240143E+02 -.831972195E+02 -.836582585E+02 -.840998680E+02 -.845166655E+02 -.849049777E+02 -.852626125E+02 -.855886103E+02 -.858829949E+02 -.861465427E+02 -.863805781E+02 -.865867996E+02 -.867671374E+02 -.869236404E+02 -.870583886E+02 -.871734301E+02 -.872707341E+02 -.873521618E+02 -.874194467E+02 -.874741859E+02 -.875178369E+02 -.875517196E+02 -.875770219E+02 -.875948075E+02 -.876060238E+02 -.876115126E+02 -.876120190E+02 -.876082013E+02 -.876006396E+02 -.875898451E+02 -.875762680E+02 -.875603054E+02 -.875423106E+02 -.875226043E+02 -.875014957E+02 -.874793213E+02 -.874565226E+02 -.874337889E+02 -.874122956E+02 -.873940561E+02 -.873823785E+02 -.873823785E+02
 -.874030910E+02 -.874030910E+02 -.874194390E+02 -.874450637E+02 -.874754726E+02 -.875079938E+02 -.875410894E+02 -.875738652E+02 -.876057732E+02 -.876364380E+02 -.876655430E+02 -.876927718E+02 -.877177824E+02 -.877401717E+02 -.877594347E+02 -.877749590E+02 -.877860425E+02 -.877919078E+02 -.877916871E+02 -.877843842E+02 -.877688265E+02 -.877436324E+02 -.877072024E+02 -.876577268E+02 -.875931897E+02 -.875113530E+02 -.874097254E+02 -.872855425E+02 -.871357764E+02 -.869571745E+02 -.867463241E+02 -.864997428E+02 -.862140008E+02 -.858858875E+02 -.855126466E+02 -.850922840E+02 -.846239508E+02 -.841083818E+02 -.835483877E+02 -.829493681E+02 -.823198089E+02 -.816716806E+02 -.810206298E+02 -.803858484E+02 -.797894963E+02 -.792556006E+02 -.788084134E+02 -.784703244E+02 -.782595719E+02 -.781881209E+02 -.782601455E+02 -.784714732E+02 -.788101389E+02 -.792579011E+02 -.797923674E+02 -.803892862E+02 -.810246354E+02 -.816762633E+02 -.823249848E+02 -.829551524E+02 -.835547884E+02 -.841153976E+02 -.846315769E+02 -.851005217E+02 -.855215056E+02 -.858953822E+02 -.862241431E+02 -.865105422E+02 -.867577924E+02 -.869693302E+02 -.871486383E+02 -.872991208E+02 -.874240173E+02 -.875263496E+02 -.876088929E+02 -.876741642E+02 -.877244231E+02 -.877616820E+02 -.877877202E+02 -.878041020E+02 -.878121967E+02 -.878131965E+02 -.878081374E+02 -.877979153E+02 -.877833046E+02 -.877649712E+02 -.877434886E+02 -.877193486E+02 -.876929733E+02 -.876647258E+02 -.876349212E+02 -.876038424E+02 -.875717664E+02 -.875390177E+02 -.875060727E+02 -.874737550E+02 -.874435617E+02 -.874181487E+02 -.874019629E+02 -.874019629E+02
 -.874251403E+02 -.874251403E+02 -.874465799E+02 -.874803592E+02 -.875207239E+02 -.875642603E+02 -.876090497E+02 -.876540616E+02 -.876987486E+02 -.877427872E+02 -.877859352E+02 -.878279609E+02 -.878685893E+02 -.879074584E+02 -.879441059E+02 -.879779875E+02 -.880084890E+02 -.880349124E+02 -.880564243E+02 -.880720002E+02 -.880803863E+02 -.880800840E+02 -.880693439E+02 -.880461479E+02 -.880081611E+02 -.879526643E+02 -.878764945E+02 -.877760063E+02 -.876470522E+02 -.874849803E+02 -.872846447E+02 -.870404379E+02 -.867463766E+02 -.863962768E+02 -.859840315E+02 -.855039955E+02 -.849515059E+02 -.843235786E+02 -.836197993E+02 -.828433894E+02 -.820023707E+02 -.811107125E+02 -.801892805E+02 -.792663307E+02 -.783772212E+02 -.775629924E+02 -.768675561E+02 -.763334905E+02 -.759968593E+02 -.758819842E+02 -.759974725E+02 -.763347202E+02 -.768694084E+02 -.775654766E+02 -.783803456E+02 -.792700983E+02 -.801936863E+02 -.811157465E+02 -.820080271E+02 -.828496768E+02 -.836267419E+02 -.843312057E+02 -.849598365E+02 -.855130308E+02 -.859937651E+02 -.864067105E+02 -.867575270E+02 -.870523273E+02 -.872972905E+02 -.874983972E+02 -.876612616E+02 -.877910356E+02 -.878923651E+02 -.879693827E+02 -.880257249E+02 -.880645622E+02 -.880886396E+02 -.881003187E+02 -.881016205E+02 -.880942674E+02 -.880797209E+02 -.880592168E+02 -.880337972E+02 -.880043375E+02 -.879715708E+02 -.879361096E+02 -.878984635E+02 -.878590551E+02 -.878182344E+02 -.877762908E+02 -.877334670E+02 -.876899773E+02 -.876460403E+02 -.876019457E+02 -.875581870E+02 -.875157110E+02 -.874763356E+02 -.874433746E+02 -.874224551E+02 -.874224551E+02
 -.874476251E+02 -.874476251E+02 -.874743231E+02 -.875165200E+02 -.875671505E+02 -.876220603E+02 -.876789916E+02 -.877368164E+02 -.877950089E+02 -.878533227E+02 -.879116209E+02 -.879697775E+02 -.880276091E+02 -.880848503E+02 -.881411732E+02 -.881962044E+02 -.882495076E+02 -.883005295E+02 -.883485441E+02 -.883926118E+02 -.884315577E+02 -.884639602E+02 -.884881215E+02 -.885019964E+02 -.885030936E+02 -.884883809E+02 -.884541964E+02 -.883961664E+02 -.883091169E+02 -.881869636E+02 -.880225986E+02 -.878078195E+02 -.875333242E+02 -.871887715E+02 -.867629318E+02 -.862440219E+02 -.856203173E+02 -.848811173E+02 -.840181104E+02 -.830272003E+02 -.819108249E+02 -.806807074E+02 -.793607999E+02 -.779899094E+02 -.766232042E+02 -.753315180E+02 -.741972807E+02 -.733062637E+02 -.727354014E+02 -.725388042E+02 -.727360662E+02 -.733075920E+02 -.741992705E+02 -.753341688E+02 -.766265208E+02 -.779939038E+02 -.793654904E+02 -.806861099E+02 -.819169443E+02 -.830340285E+02 -.840256365E+02 -.848893464E+02 -.856292784E+02 -.862537551E+02 -.867734638E+02 -.872001033E+02 -.875454477E+02 -.878207421E+02 -.880363490E+02 -.882015734E+02 -.883246095E+02 -.884125656E+02 -.884715352E+02 -.885066926E+02 -.885223971E+02 -.885222978E+02 -.885094328E+02 -.884863187E+02 -.884550316E+02 -.884172773E+02 -.883744507E+02 -.883276889E+02 -.882779139E+02 -.882258694E+02 -.881721519E+02 -.881172362E+02 -.880614968E+02 -.880052257E+02 -.879486477E+02 -.878919334E+02 -.878352146E+02 -.877786037E+02 -.877222328E+02 -.876663325E+02 -.876113936E+02 -.875584695E+02 -.875096884E+02 -.874690184E+02 -.874432734E+02 -.874432734E+02
 -.874698531E+02 -.874698531E+02 -.875017722E+02 -.875523204E+02 -.876131422E+02 -.876793881E+02 -.877485021E+02 -.878192822E+02 -.878912423E+02 -.879642395E+02 -.880382618E+02 -.881133045E+02 -.881893201E+02 -.882662284E+02 -.883439341E+02 -.884223146E+02 -.885011771E+02 -.885802029E+02 -.886589046E+02 -.887366088E+02 -.888124518E+02 -.888853496E+02 -.889539200E+02 -.890163781E+02 -.890704222E+02 -.891131174E+02 -.891407712E+02 -.891487760E+02 -.891313919E+02 -.890814942E+02 -.889903227E+02 -.888472133E+02 -.886392912E+02 -.883511772E+02 -.879648141E+02 -.874594976E+02 -.868122069E+02 -.859983897E+02 -.849934717E+02 -.837754183E+02 -.823286750E+02 -.806497217E+02 -.787542418E+02 -.766854130E+02 -.745219453E+02 -.723831884E+02 -.704272037E+02 -.688370051E+02 -.677918908E+02 -.674267817E+02 -.677925677E+02 -.688383678E+02 -.704292680E+02 -.723859721E+02 -.745254625E+02 -.766896710E+02 -.787592432E+02 -.806554713E+02 -.823351846E+02 -.837827033E+02 -.850015407E+02 -.860072382E+02 -.868218280E+02 -.874699028E+02 -.879760418E+02 -.883632754E+02 -.886522869E+02 -.888611068E+02 -.890051125E+02 -.890972037E+02 -.891480627E+02 -.891664460E+02 -.891594721E+02 -.891328874E+02 -.890913034E+02 -.890384005E+02 -.889771005E+02 -.889097108E+02 -.888380434E+02 -.887635115E+02 -.886872093E+02 -.886099751E+02 -.885324435E+02 -.884550860E+02 -.883782456E+02 -.883021619E+02 -.882269932E+02 -.881528340E+02 -.880797280E+02 -.880076814E+02 -.879366764E+02 -.878666922E+02 -.877977472E+02 -.877299907E+02 -.876638897E+02 -.876005857E+02 -.875424957E+02 -.874942169E+02 -.874637176E+02 -.874637176E+02
 -.874909589E+02 -.874909589E+02 -.875278359E+02 -.875863125E+02 -.876568343E+02 -.877339271E+02 -.878147708E+02 -.878981059E+02 -.879835066E+02 -.880709441E+02 -.881605377E+02 -.882524360E+02 -.883467931E+02 -.884437862E+02 -.885436144E+02 -.886464650E+02 -.887524600E+02 -.888616226E+02 -.889738694E+02 -.890890170E+02 -.892067676E+02 -.893266522E+02 -.894479412E+02 -.895695391E+02 -.896898776E+02 -.898067965E+02 -.899173749E+02 -.900176811E+02 -.901024630E+02 -.901647862E+02 -.901955641E+02 -.901829403E+02 -.901115555E+02 -.899617250E+02 -.897085375E+02 -.893209040E+02 -.887607033E+02 -.879823105E+02 -.869329844E+02 -.855548043E+02 -.837891583E+02 -.815851238E+02 -.789132732E+02 -.757861024E+02 -.722847543E+02 -.685880364E+02 -.649930733E+02 -.619081624E+02 -.597932954E+02 -.590358526E+02 -.597940817E+02 -.619097199E+02 -.649953792E+02 -.685910724E+02 -.722885167E+02 -.757906056E+02 -.789185414E+02 -.815911798E+02 -.837960166E+02 -.855624747E+02 -.869414792E+02 -.879916433E+02 -.887708822E+02 -.893319311E+02 -.897204226E+02 -.899745004E+02 -.901252701E+02 -.901976356E+02 -.902112570E+02 -.901814824E+02 -.901201835E+02 -.900364700E+02 -.899372810E+02 -.898278629E+02 -.897121510E+02 -.895930703E+02 -.894727699E+02 -.893528059E+02 -.892342821E+02 -.891179587E+02 -.890043361E+02 -.888937187E+02 -.887862639E+02 -.886820194E+02 -.885809521E+02 -.884829696E+02 -.883879362E+02 -.882956864E+02 -.882060338E+02 -.881187807E+02 -.880337282E+02 -.879506971E+02 -.878695718E+02 -.877904021E+02 -.877136142E+02 -.876404160E+02 -.875734838E+02 -.875179958E+02 -.874829994E+02 -.874829994E+02
 -.875100162E+02 -.875100162E+02 -.875513496E+02 -.876169637E+02 -.876962527E+02 -.877831984E+02 -.878747544E+02 -.879696233E+02 -.880674455E+02 -.881683038E+02 -.882724565E+02 -.883802386E+02 -.884920539E+02 -.886083762E+02 -.887297241E+02 -.888566224E+02 -.889895738E+02 -.891290568E+02 -.892755482E+02 -.894295403E+02 -.895915193E+02 -.897619061E+02 -.899409893E+02 -.901288633E+02 -.903253604E+02 -.905299418E+02 -.907415183E+02 -.909582043E+02 -.911770023E+02 -.913933560E+02 -.916005087E+02 -.917886325E+02 -.919436833E+02 -.920458874E+02 -.920677244E+02 -.919713002E+02 -.917050903E+02 -.912001581E+02 -.903661667E+02 -.890879972E+02 -.872247049E+02 -.846140759E+02 -.810883156E+02 -.765092567E+02 -.708335220E+02 -.642149035E+02 -.571336242E+02 -.504986500E+02 -.456013058E+02 -.437571674E+02 -.456021151E+02 -.505002743E+02 -.571360628E+02 -.642181382E+02 -.708375201E+02 -.765139910E+02 -.810937876E+02 -.846203201E+02 -.872317712E+02 -.890959268E+02 -.903749829E+02 -.912098743E+02 -.917157172E+02 -.919828437E+02 -.920801863E+02 -.920592794E+02 -.919580428E+02 -.918040136E+02 -.916169563E+02 -.914108913E+02 -.911956392E+02 -.909779724E+02 -.907624671E+02 -.905521264E+02 -.903488342E+02 -.901536839E+02 -.899672156E+02 -.897895869E+02 -.896206944E+02 -.894602622E+02 -.893079027E+02 -.891631614E+02 -.890255466E+02 -.888945512E+02 -.887696667E+02 -.886503928E+02 -.885362432E+02 -.884267496E+02 -.883214638E+02 -.882199603E+02 -.881218425E+02 -.880267600E+02 -.879344536E+02 -.878448644E+02 -.877583665E+02 -.876762139E+02 -.876013036E+02 -.875393255E+02 -.875002866E+02 -.875002866E+02
 -.875260527E+02 -.875260527E+02 -.875711221E+02 -.876427368E+02 -.877294264E+02 -.878247227E+02 -.879253956E+02 -.880301265E+02 -.881386154E+02 -.882510451E+02 -.883678204E+02 -.884894809E+02 -.886166852E+02 -.887501921E+02 -.888908295E+02 -.890394655E+02 -.891970142E+02 -.893644720E+02 -.895429616E+02 -.897337469E+02 -.899382188E+02 -.901578750E+02 -.903943124E+02 -.906492325E+02 -.909244399E+02 -.912217979E+02 -.915431400E+02 -.918901526E+02 -.922641878E+02 -.926659263E+02 -.930948434E+02 -.935484393E+02 -.940210794E+02 -.945021895E+02 -.949734768E+02 -.954047850E+02 -.957479960E+02 -.959281375E+02 -.958306592E+02 -.952838629E+02 -.940360650E+02 -.917293290E+02 -.878780133E+02 -.818751891E+02 -.730771574E+02 -.610506803E+02 -.460747938E+02 -.298814512E+02 -.162639174E+02 -.105275871E+02 -.162644993E+02 -.298827014E+02 -.460768508E+02 -.610536728E+02 -.730811427E+02 -.818801301E+02 -.878838186E+02 -.917359251E+02 -.940434453E+02 -.952920775E+02 -.958397684E+02 -.959381794E+02 -.957589877E+02 -.954167386E+02 -.949864028E+02 -.945160947E+02 -.940359785E+02 -.935643733E+02 -.931118752E+02 -.926841086E+02 -.922835465E+02 -.919107066E+02 -.915649294E+02 -.912448822E+02 -.909488805E+02 -.906750913E+02 -.904216579E+02 -.901867742E+02 -.899687271E+02 -.897659174E+02 -.895768677E+02 -.894002225E+02 -.892347436E+02 -.890793022E+02 -.889328708E+02 -.887945135E+02 -.886633769E+02 -.885386819E+02 -.884197159E+02 -.883058273E+02 -.881964256E+02 -.880909945E+02 -.879891367E+02 -.878906880E+02 -.877959665E+02 -.877062554E+02 -.876246280E+02 -.875571960E+02 -.875147638E+02 -.875147638E+02
 -.875381703E+02 -.875381703E+02 -.875860694E+02 -.876622406E+02 -.877545634E+02 -.878562335E+02 -.879638879E+02 -.880761933E+02 -.881928936E+02 -.883142577E+02 -.884408271E+02 -.885733290E+02 -.887126402E+02 -.888597527E+02 -.890157489E+02 -.891818029E+02 -.893592163E+02 -.895494775E+02 -.897543138E+02 -.899757145E+02 -.902159438E+02 -.904775755E+02 -.907635621E+02 -.910773248E+02 -.914228380E+02 -.918047087E+02 -.922282854E+02 -.926997882E+02 -.932264140E+02 -.938164114E+02 -.944791358E+02 -.952250252E+02 -.960653460E+02 -.970114833E+02 -.980734314E+02 -.992568366E+02 -.100557357E+03 -.101950046E+03 -.103369529E+03 -.104673219E+03 -.105574115E+03 -.105523103E+03 -.103520759E+03 -.978673553E+02 -.859601850E+02 -.644694592E+02 -.305569724E+02 0.149788087E+02 0.623296064E+02 0.878331245E+02 0.623288579E+02 0.149773586E+02 -.305591089E+02 -.644723683E+02 -.859640271E+02 -.978722536E+02 -.103526707E+03 -.105529986E+03 -.105581814E+03 -.104681701E+03 -.103378848E+03 -.101960285E+03 -.100568575E+03 -.992690614E+02 -.980866747E+02 -.970257523E+02 -.960806507E+02 -.952413911E+02 -.944966130E+02 -.938350630E+02 -.932462903E+02 -.927209188E+02 -.922506998E+02 -.918284580E+02 -.914479898E+02 -.911039480E+02 -.907917277E+02 -.905073604E+02 -.902474216E+02 -.900089488E+02 -.897893725E+02 -.895864566E+02 -.893982492E+02 -.892230391E+02 -.890593210E+02 -.889057649E+02 -.887611900E+02 -.886245440E+02 -.884948847E+02 -.883713666E+02 -.882532344E+02 -.881398324E+02 -.880306475E+02 -.879254269E+02 -.878244392E+02 -.877289833E+02 -.876422612E+02 -.875706985E+02 -.875256991E+02 -.875256991E+02
 -.875457136E+02 -.875457136E+02 -.875953759E+02 -.876743948E+02 -.877702464E+02 -.878759182E+02 -.879879673E+02 -.881050466E+02 -.882269232E+02 -.883539296E+02 -.884867123E+02 -.886261305E+02 -.887732030E+02 -.889290713E+02 -.890949861E+02 -.892723342E+02 -.894626998E+02 -.896679326E+02 -.898901937E+02 -.901319897E+02 -.903962239E+02 -.906862842E+02 -.910061718E+02 -.913606573E+02 -.917554541E+02 -.921974403E+02 -.926949719E+02 -.932582803E+02 -.938999622E+02 -.946356391E+02 -.954848831E+02 -.964724611E+02 -.976299550E+02 -.989978897E+02 -.100628534E+03 -.102589371E+03 -.104966665E+03 -.107866972E+03 -.111409834E+03 -.115693426E+03 -.120689414E+03 -.125976564E+03 -.130157903E+03 -.129768421E+03 -.117601934E+03 -.809223887E+02 -.133854038E+01 0.139282930E+03 0.337325123E+03 0.508579235E+03 0.337324088E+03 0.139281006E+03 -.134114427E+01 -.809255513E+02 -.117605733E+03 -.129773093E+03 -.130163654E+03 -.125983426E+03 -.120697264E+03 -.115702131E+03 -.111419361E+03 -.107877377E+03 -.104978029E+03 -.102601746E+03 -.100641951E+03 -.990123655E+02 -.976455023E+02 -.964890932E+02 -.955026346E+02 -.946545727E+02 -.939201445E+02 -.932797553E+02 -.927177686E+02 -.922216011E+02 -.917810438E+02 -.913877490E+02 -.910348393E+02 -.907166080E+02 -.904282880E+02 -.901658704E+02 -.899259629E+02 -.897056777E+02 -.895025419E+02 -.893144256E+02 -.891394838E+02 -.889761092E+02 -.888228936E+02 -.886785963E+02 -.885421180E+02 -.884124817E+02 -.882888213E+02 -.881703875E+02 -.880565902E+02 -.879471172E+02 -.878422032E+02 -.877431541E+02 -.876532499E+02 -.875791098E+02 -.875325095E+02 -.875325095E+02
 -.875482743E+02 -.875482743E+02 -.875985290E+02 -.876785106E+02 -.877755628E+02 -.878826045E+02 -.879961624E+02 -.881148754E+02 -.882385130E+02 -.883674355E+02 -.885023396E+02 -.886441396E+02 -.887938988E+02 -.889527988E+02 -.891221422E+02 -.893033955E+02 -.894982550E+02 -.897087088E+02 -.899370763E+02 -.901860480E+02 -.904587568E+02 -.907588948E+02 -.910908662E+02 -.914599590E+02 -.918725555E+02 -.923364307E+02 -.928611545E+02 -.934585994E+02 -.941436260E+02 -.949350723E+02 -.958571668E+02 -.969415298E+02 -.982300683E+02 -.997793151E+02 -.101667056E+03 -.104002475E+03 -.106941345E+03 -.110707068E+03 -.115613400E+03 -.122067428E+03 -.130484697E+03 -.140944068E+03 -.152217339E+03 -.159525233E+03 -.150055357E+03 -.949795298E+02 0.639216368E+02 0.437527200E+03 0.123587660E+04 0.287487340E+04 0.123587557E+04 0.437525227E+03 0.639188787E+02 -.949829139E+02 -.150059325E+03 -.159529923E+03 -.152222986E+03 -.140950819E+03 -.130492521E+03 -.122076193E+03 -.115623014E+03 -.110717545E+03 -.106952761E+03 -.104014900E+03 -.101680530E+03 -.997938586E+02 -.982456959E+02 -.969582567E+02 -.958750205E+02 -.949541034E+02 -.941639019E+02 -.934801793E+02 -.928840777E+02 -.923607335E+02 -.918982939E+02 -.914872072E+02 -.911197012E+02 -.907893961E+02 -.904910111E+02 -.902201421E+02 -.899730891E+02 -.897467227E+02 -.895383783E+02 -.893457730E+02 -.891669387E+02 -.890001679E+02 -.888439708E+02 -.886970393E+02 -.885582183E+02 -.884264841E+02 -.883009314E+02 -.881807783E+02 -.880654072E+02 -.879544852E+02 -.878482349E+02 -.877479641E+02 -.876569787E+02 -.875819634E+02 -.875348197E+02 -.875348197E+02
 -.875457000E+02 -.875457000E+02 -.875953434E+02 -.876743456E+02 -.877701939E+02 -.878758820E+02 -.879879576E+02 -.881050475E+02 -.882269019E+02 -.883538663E+02 -.884866203E+02 -.886260452E+02 -.887731510E+02 -.889290473E+02 -.890949588E+02 -.892722745E+02 -.894626060E+02 -.896678267E+02 -.898900989E+02 -.901319118E+02 -.903961512E+02 -.906862028E+02 -.910060799E+02 -.913605581E+02 -.917553442E+02 -.921973222E+02 -.926948615E+02 -.932581862E+02 -.938998667E+02 -.946355188E+02 -.954847405E+02 -.964723211E+02 -.976298328E+02 -.989977799E+02 -.100628428E+03 -.102589260E+03 -.104966535E+03 -.107866800E+03 -.111409634E+03 -.115693262E+03 -.120689357E+03 -.125976598E+03 -.130157894E+03 -.129768221E+03 -.117601536E+03 -.809219582E+02 -.133825939E+01 0.139283017E+03 0.337325110E+03 0.508579238E+03 0.337324162E+03 0.139281139E+03 -.134098810E+01 -.809253974E+02 -.117605588E+03 -.129772952E+03 -.130163512E+03 -.125983280E+03 -.120697115E+03 -.115701982E+03 -.111419215E+03 -.107877235E+03 -.104977892E+03 -.102601614E+03 -.100641822E+03 -.990122398E+02 -.976453787E+02 -.964889713E+02 -.955025141E+02 -.946544540E+02 -.939200277E+02 -.932796409E+02 -.927176569E+02 -.922214925E+02 -.917809386E+02 -.913876473E+02 -.910347412E+02 -.907165137E+02 -.904281975E+02 -.901657836E+02 -.899258800E+02 -.897055987E+02 -.895024669E+02 -.893143547E+02 -.891394169E+02 -.889760465E+02 -.888228351E+02 -.886785420E+02 -.885420681E+02 -.884124361E+02 -.882887801E+02 -.881703508E+02 -.880565580E+02 -.879470895E+02 -.878421799E+02 -.877431352E+02 -.876532349E+02 -.875790982E+02 -.875325000E+02 -.875325000E+02
 -.875381463E+02 -.875381463E+02 -.875860084E+02 -.876621459E+02 -.877544601E+02 -.878561565E+02 -.879638582E+02 -.880761871E+02 -.881928527E+02 -.883141428E+02 -.884406564E+02 -.885731620E+02 -.887125270E+02 -.888596930E+02 -.890156926E+02 -.891816937E+02 -.893590405E+02 -.895492709E+02 -.897541217E+02 -.899755525E+02 -.902157937E+02 -.904774135E+02 -.907633819E+02 -.910771277E+02 -.914226198E+02 -.918044756E+02 -.922280625E+02 -.926995899E+02 -.932262178E+02 -.938161812E+02 -.944788650E+02 -.952247435E+02 -.960650848E+02 -.970112504E+02 -.980732172E+02 -.992566241E+02 -.100557114E+03 -.101949729E+03 -.103369134E+03 -.104672832E+03 -.105573874E+03 -.105523069E+03 -.103520808E+03 -.978672322E+02 -.859597127E+02 -.644687105E+02 -.305562151E+02 0.149793304E+02 0.623298340E+02 0.878331709E+02 0.623288848E+02 0.149774718E+02 -.305588862E+02 -.644720673E+02 -.859636931E+02 -.978719203E+02 -.103526390E+03 -.105529688E+03 -.105581530E+03 -.104681425E+03 -.103378576E+03 -.101960015E+03 -.100568305E+03 -.992687926E+02 -.980864083E+02 -.970254896E+02 -.960803928E+02 -.952411387E+02 -.944963667E+02 -.938348230E+02 -.932460566E+02 -.927206914E+02 -.922504787E+02 -.918282431E+02 -.914477813E+02 -.911037461E+02 -.907915324E+02 -.905071721E+02 -.902472405E+02 -.900087750E+02 -.897892062E+02 -.895862981E+02 -.893980985E+02 -.892228965E+02 -.890591866E+02 -.889056388E+02 -.887610724E+02 -.886244350E+02 -.884947844E+02 -.883712751E+02 -.882531518E+02 -.881397588E+02 -.880305829E+02 -.879253712E+02 -.878243925E+02 -.877289453E+02 -.876422312E+02 -.875706753E+02 -.875256802E+02 -.875256802E+02
 -.875260504E+02 -.875260504E+02 -.875710651E+02 -.876426226E+02 -.877292883E+02 -.878246089E+02 -.879253365E+02 -.880301015E+02 -.881385579E+02 -.882508986E+02 -.883675919E+02 -.884892383E+02 -.886164989E+02 -.887500767E+02 -.888907323E+02 -.890393143E+02 -.891967778E+02 -.893641801E+02 -.895426700E+02 -.897334878E+02 -.899379820E+02 -.901576320E+02 -.903940468E+02 -.906489403E+02 -.909241182E+02 -.912214534E+02 -.915427993E+02 -.918898384E+02 -.922638849E+02 -.926655912E+02 -.930944557E+02 -.935480236E+02 -.940206761E+02 -.945018167E+02 -.949731299E+02 -.954044521E+02 -.957476521E+02 -.959277331E+02 -.958301515E+02 -.952832799E+02 -.940355269E+02 -.917289722E+02 -.878778632E+02 -.818751032E+02 -.730769158E+02 -.610501504E+02 -.460740219E+02 -.298806085E+02 -.162631745E+02 -.105270241E+02 -.162640987E+02 -.298823940E+02 -.460765653E+02 -.610533637E+02 -.730807929E+02 -.818797422E+02 -.878834038E+02 -.917354957E+02 -.940430110E+02 -.952916446E+02 -.958393407E+02 -.959377585E+02 -.957585744E+02 -.954163331E+02 -.949860052E+02 -.945157049E+02 -.940355963E+02 -.935639989E+02 -.931115086E+02 -.926837499E+02 -.922831961E+02 -.919103647E+02 -.915645963E+02 -.912445582E+02 -.909485661E+02 -.906747867E+02 -.904213634E+02 -.901864902E+02 -.899684539E+02 -.897656553E+02 -.895766170E+02 -.893999834E+02 -.892345164E+02 -.890790873E+02 -.889326683E+02 -.887943235E+02 -.886631997E+02 -.885385177E+02 -.884195648E+02 -.883056895E+02 -.881963012E+02 -.880908836E+02 -.879890394E+02 -.878906043E+02 -.877958963E+02 -.877061982E+02 -.876245830E+02 -.875571611E+02 -.875147355E+02 -.875147355E+02
 -.875100731E+02 -.875100731E+02 -.875513385E+02 -.876168683E+02 -.876961072E+02 -.877830590E+02 -.878746591E+02 -.879695633E+02 -.880673651E+02 -.881681409E+02 -.882721979E+02 -.883799374E+02 -.884917866E+02 -.886081781E+02 -.887295627E+02 -.888564280E+02 -.889892964E+02 -.891287013E+02 -.892751634E+02 -.894291731E+02 -.895911792E+02 -.897615731E+02 -.899406392E+02 -.901284805E+02 -.903249394E+02 -.905294913E+02 -.907410614E+02 -.909577633E+02 -.911765744E+02 -.913929121E+02 -.916000219E+02 -.917881034E+02 -.919431377E+02 -.920453553E+02 -.920672223E+02 -.919708260E+02 -.917046239E+02 -.911996611E+02 -.903655951E+02 -.890873348E+02 -.872239942E+02 -.846134087E+02 -.810877743E+02 -.765088486E+02 -.708331674E+02 -.642144891E+02 -.571330766E+02 -.504979692E+02 -.456005466E+02 -.437563971E+02 -.456013813E+02 -.504995951E+02 -.571354346E+02 -.642175471E+02 -.708369517E+02 -.765134346E+02 -.810932370E+02 -.846197724E+02 -.872312256E+02 -.890953833E+02 -.903744420E+02 -.912093365E+02 -.917151832E+02 -.919823140E+02 -.920796617E+02 -.920587607E+02 -.919575310E+02 -.918035099E+02 -.916164615E+02 -.914104067E+02 -.911951656E+02 -.909775106E+02 -.907620178E+02 -.905516900E+02 -.903484112E+02 -.901532747E+02 -.899668206E+02 -.897892062E+02 -.896203285E+02 -.894599113E+02 -.893075672E+02 -.891628416E+02 -.890252428E+02 -.888942636E+02 -.887693957E+02 -.886501386E+02 -.885360061E+02 -.884265298E+02 -.883212615E+02 -.882197757E+02 -.881216759E+02 -.880266114E+02 -.879343232E+02 -.878447522E+02 -.877582724E+02 -.876761373E+02 -.876012432E+02 -.875392788E+02 -.875002484E+02 -.875002484E+02
 -.874910507E+02 -.874910507E+02 -.875278658E+02 -.875862491E+02 -.876566972E+02 -.877337688E+02 -.878146333E+02 -.878979933E+02 -.879833853E+02 -.880707648E+02 -.881602715E+02 -.882521026E+02 -.883464515E+02 -.884434871E+02 -.885433594E+02 -.886462074E+02 -.887521450E+02 -.888612269E+02 -.889734134E+02 -.890885430E+02 -.892063069E+02 -.893262105E+02 -.894474996E+02 -.895690682E+02 -.896893613E+02 -.898062446E+02 -.899168076E+02 -.900171125E+02 -.901018970E+02 -.901642154E+02 -.901949711E+02 -.901823111E+02 -.901108909E+02 -.899610443E+02 -.897078670E+02 -.893202607E+02 -.887600816E+02 -.879816837E+02 -.869323180E+02 -.855540765E+02 -.837883744E+02 -.815843170E+02 -.789124883E+02 -.757853709E+02 -.722840770E+02 -.685873869E+02 -.649924163E+02 -.619074737E+02 -.597925687E+02 -.590350958E+02 -.597933081E+02 -.619089413E+02 -.649946027E+02 -.685903011E+02 -.722877515E+02 -.757898466E+02 -.789177893E+02 -.815904355E+02 -.837952812E+02 -.855617496E+02 -.869407652E+02 -.879909410E+02 -.887701919E+02 -.893312530E+02 -.897197568E+02 -.899738470E+02 -.901246292E+02 -.901970074E+02 -.902106418E+02 -.901808803E+02 -.901195949E+02 -.900358955E+02 -.899367210E+02 -.898273180E+02 -.897116220E+02 -.895925577E+02 -.894722744E+02 -.893523281E+02 -.892338224E+02 -.891175177E+02 -.890039143E+02 -.888933164E+02 -.887858816E+02 -.886816575E+02 -.885806110E+02 -.884826495E+02 -.883876377E+02 -.882954096E+02 -.882057791E+02 -.881185482E+02 -.880335183E+02 -.879505099E+02 -.878694076E+02 -.877902607E+02 -.877134956E+02 -.876403195E+02 -.875734076E+02 -.875179368E+02 -.874829512E+02 -.874829512E+02
 -.874699158E+02 -.874699158E+02 -.875017997E+02 -.875522760E+02 -.876130201E+02 -.876792205E+02 -.877483248E+02 -.878191073E+02 -.878910593E+02 -.879640242E+02 -.880379880E+02 -.881129625E+02 -.881889318E+02 -.882658336E+02 -.883435603E+02 -.884219580E+02 -.885008049E+02 -.885797758E+02 -.886584048E+02 -.887360509E+02 -.888118709E+02 -.888847778E+02 -.889533639E+02 -.890158120E+02 -.890698145E+02 -.891124649E+02 -.891400958E+02 -.891480916E+02 -.891306919E+02 -.890807736E+02 -.889895909E+02 -.888464758E+02 -.886385328E+02 -.883503793E+02 -.879639831E+02 -.874586667E+02 -.868114041E+02 -.859976102E+02 -.849926817E+02 -.837745838E+02 -.823277881E+02 -.806488022E+02 -.787533196E+02 -.766845083E+02 -.745210602E+02 -.723823122E+02 -.704263239E+02 -.688361156E+02 -.677909932E+02 -.674258818E+02 -.677916708E+02 -.688374770E+02 -.704283833E+02 -.723850919E+02 -.745245848E+02 -.766887945E+02 -.787583673E+02 -.806545967E+02 -.823343126E+02 -.837818359E+02 -.850006799E+02 -.860063862E+02 -.868209866E+02 -.874690734E+02 -.879752256E+02 -.883624734E+02 -.886514998E+02 -.888603351E+02 -.890043570E+02 -.890964649E+02 -.891473415E+02 -.891657430E+02 -.891587879E+02 -.891322227E+02 -.890906589E+02 -.890377766E+02 -.889764978E+02 -.889091300E+02 -.888374849E+02 -.887629760E+02 -.886866973E+02 -.886094870E+02 -.885319797E+02 -.884546473E+02 -.883778321E+02 -.883017741E+02 -.882266316E+02 -.881524988E+02 -.880794195E+02 -.880074000E+02 -.879364223E+02 -.878664657E+02 -.877975485E+02 -.877298197E+02 -.876637463E+02 -.876004689E+02 -.875424037E+02 -.874941456E+02 -.874636595E+02 -.874636595E+02
 -.874476071E+02 -.874476071E+02 -.874743017E+02 -.875164709E+02 -.875670467E+02 -.876218987E+02 -.876787869E+02 -.877365818E+02 -.877947500E+02 -.878530424E+02 -.879113150E+02 -.879694293E+02 -.880272019E+02 -.880843884E+02 -.881406841E+02 -.881957192E+02 -.882490337E+02 -.883000439E+02 -.883480102E+02 -.883920040E+02 -.884308819E+02 -.884632551E+02 -.884874249E+02 -.885013089E+02 -.885023859E+02 -.884876311E+02 -.884534109E+02 -.883953627E+02 -.883082974E+02 -.881861147E+02 -.880217158E+02 -.878069209E+02 -.875324295E+02 -.871878735E+02 -.867620038E+02 -.862430500E+02 -.856193201E+02 -.848801271E+02 -.840171418E+02 -.830262372E+02 -.819098373E+02 -.806796783E+02 -.793597367E+02 -.779888353E+02 -.766221403E+02 -.753304705E+02 -.741962416E+02 -.733052194E+02 -.727343427E+02 -.725377303E+02 -.727349837E+02 -.733065101E+02 -.741981973E+02 -.753331087E+02 -.766254746E+02 -.779928701E+02 -.793644666E+02 -.806850942E+02 -.819159355E+02 -.830330266E+02 -.840246420E+02 -.848883605E+02 -.856283026E+02 -.862527909E+02 -.867725128E+02 -.871991669E+02 -.875445274E+02 -.878198391E+02 -.880354645E+02 -.882007082E+02 -.883237645E+02 -.884117416E+02 -.884707330E+02 -.885059128E+02 -.885216405E+02 -.885215652E+02 -.885087248E+02 -.884856361E+02 -.884543752E+02 -.884166476E+02 -.883738486E+02 -.883271149E+02 -.882773685E+02 -.882253532E+02 -.881716654E+02 -.881167799E+02 -.880610712E+02 -.880048312E+02 -.879482846E+02 -.878916022E+02 -.878349156E+02 -.877783371E+02 -.877219989E+02 -.876661313E+02 -.876112246E+02 -.875583320E+02 -.875095801E+02 -.874689345E+02 -.874432049E+02 -.874432049E+02
 -.874250033E+02 -.874250033E+02 -.874464580E+02 -.874802541E+02 -.875206104E+02 -.875641043E+02 -.876088314E+02 -.876537798E+02 -.876984143E+02 -.877424209E+02 -.877855575E+02 -.878275730E+02 -.878681655E+02 -.879069657E+02 -.879435371E+02 -.879773732E+02 -.880078739E+02 -.880343153E+02 -.880558242E+02 -.880713527E+02 -.880796571E+02 -.880792794E+02 -.880685054E+02 -.880453098E+02 -.880073226E+02 -.879518056E+02 -.878756045E+02 -.877750867E+02 -.876461060E+02 -.874840043E+02 -.872836338E+02 -.870393948E+02 -.867453150E+02 -.863952122E+02 -.859829662E+02 -.855029157E+02 -.849503952E+02 -.843224333E+02 -.836186321E+02 -.828422176E+02 -.820012029E+02 -.811095439E+02 -.801880998E+02 -.792651304E+02 -.783760028E+02 -.775617643E+02 -.768663278E+02 -.763322673E+02 -.759956404E+02 -.758807652E+02 -.759962489E+02 -.763334896E+02 -.768681725E+02 -.775642396E+02 -.783791130E+02 -.792688750E+02 -.801924757E+02 -.811145503E+02 -.820068457E+02 -.828485097E+02 -.836255886E+02 -.843300661E+02 -.849587107E+02 -.855119197E+02 -.859926696E+02 -.864056319E+02 -.867564664E+02 -.870512860E+02 -.872962697E+02 -.874973980E+02 -.876602852E+02 -.877900830E+02 -.878914375E+02 -.879684812E+02 -.880248503E+02 -.880637154E+02 -.880878216E+02 -.880995301E+02 -.881008622E+02 -.880935400E+02 -.880790251E+02 -.880585534E+02 -.880331669E+02 -.880037408E+02 -.879710085E+02 -.879355821E+02 -.878979714E+02 -.878585990E+02 -.878178146E+02 -.877759078E+02 -.877331212E+02 -.876896690E+02 -.876457698E+02 -.876017129E+02 -.875579917E+02 -.875155520E+02 -.874762103E+02 -.874432776E+02 -.874223760E+02 -.874223760E+02
 -.874028740E+02 -.874028740E+02 -.874192178E+02 -.874448634E+02 -.874753022E+02 -.875078218E+02 -.875408661E+02 -.875735580E+02 -.876053820E+02 -.876359873E+02 -.876650686E+02 -.876923016E+02 -.877173109E+02 -.877396561E+02 -.877588311E+02 -.877742629E+02 -.877852943E+02 -.877911588E+02 -.877909608E+02 -.877836592E+02 -.877680532E+02 -.877427740E+02 -.877062641E+02 -.876567442E+02 -.875921931E+02 -.875103496E+02 -.874087088E+02 -.872845052E+02 -.871347107E+02 -.869560719E+02 -.867451802E+02 -.864985617E+02 -.862127918E+02 -.858846605E+02 -.855114077E+02 -.850910361E+02 -.846226919E+02 -.841071069E+02 -.835470897E+02 -.829480431E+02 -.823184595E+02 -.816703143E+02 -.810192564E+02 -.803844742E+02 -.797881228E+02 -.792542251E+02 -.788070318E+02 -.784689347E+02 -.782581749E+02 -.781867199E+02 -.782587440E+02 -.784700743E+02 -.788087438E+02 -.792565105E+02 -.797909811E+02 -.803879047E+02 -.810232600E+02 -.816748960E+02 -.823236284E+02 -.829538094E+02 -.835534611E+02 -.841140875E+02 -.846302852E+02 -.850992493E+02 -.855202531E+02 -.858941505E+02 -.862229330E+02 -.865093548E+02 -.867566289E+02 -.869681917E+02 -.871475261E+02 -.872980360E+02 -.874229609E+02 -.875253227E+02 -.876078965E+02 -.876731993E+02 -.877234907E+02 -.877607831E+02 -.877868557E+02 -.878032729E+02 -.878114037E+02 -.878124406E+02 -.878074191E+02 -.877972356E+02 -.877826639E+02 -.877643704E+02 -.877429282E+02 -.877188291E+02 -.876924952E+02 -.876642896E+02 -.876345274E+02 -.876034913E+02 -.875714583E+02 -.875387526E+02 -.875058503E+02 -.874735740E+02 -.874434191E+02 -.874180382E+02 -.874018729E+02 -.874018729E+02
 -.873818483E+02 -.873818483E+02 -.873933554E+02 -.874113042E+02 -.874324078E+02 -.874546440E+02 -.874768058E+02 -.874981637E+02 -.875182413E+02 -.875366755E+02 -.875531294E+02 -.875672416E+02 -.875786028E+02 -.875867458E+02 -.875911453E+02 -.875912179E+02 -.875863118E+02 -.875756874E+02 -.875585031E+02 -.875338061E+02 -.875005252E+02 -.874574693E+02 -.874033225E+02 -.873366301E+02 -.872557894E+02 -.871590609E+02 -.870445878E+02 -.869104106E+02 -.867544830E+02 -.865747158E+02 -.863690506E+02 -.861355576E+02 -.858725471E+02 -.855787022E+02 -.852532469E+02 -.848961521E+02 -.845083732E+02 -.840921025E+02 -.836510166E+02 -.831905005E+02 -.827178166E+02 -.822421822E+02 -.817747061E+02 -.813281383E+02 -.809163971E+02 -.805538624E+02 -.802544605E+02 -.800306132E+02 -.798921677E+02 -.798454630E+02 -.798926881E+02 -.800316531E+02 -.802560182E+02 -.805559356E+02 -.809189848E+02 -.813312414E+02 -.817783283E+02 -.822463294E+02 -.827224949E+02 -.831957144E+02 -.836567683E+02 -.840983940E+02 -.845152094E+02 -.849035411E+02 -.852611975E+02 -.855872185E+02 -.858816280E+02 -.861452020E+02 -.863792648E+02 -.865855150E+02 -.867658826E+02 -.869224166E+02 -.870571971E+02 -.871722720E+02 -.872696107E+02 -.873510741E+02 -.874183959E+02 -.874731730E+02 -.875168629E+02 -.875507854E+02 -.875761285E+02 -.875939556E+02 -.876052144E+02 -.876107465E+02 -.876112970E+02 -.876075241E+02 -.876000079E+02 -.875892595E+02 -.875757291E+02 -.875598137E+02 -.875418666E+02 -.875222085E+02 -.875011484E+02 -.874790225E+02 -.874562718E+02 -.874335848E+02 -.874121347E+02 -.873939315E+02 -.873822768E+02 -.873822768E+02
 -.873624044E+02 -.873624044E+02 -.873694559E+02 -.873803302E+02 -.873928831E+02 -.874057447E+02 -.874180459E+02 -.874292114E+02 -.874388202E+02 -.874465174E+02 -.874519591E+02 -.874547766E+02 -.874545584E+02 -.874508442E+02 -.874431256E+02 -.874308488E+02 -.874134086E+02 -.873901357E+02 -.873602863E+02 -.873230386E+02 -.872774914E+02 -.872226666E+02 -.871575130E+02 -.870809062E+02 -.869916483E+02 -.868884814E+02 -.867701125E+02 -.866352426E+02 -.864825935E+02 -.863109471E+02 -.861192047E+02 -.859064676E+02 -.856721284E+02 -.854159688E+02 -.851382687E+02 -.848399278E+02 -.845225975E+02 -.841888122E+02 -.838421019E+02 -.834870726E+02 -.831294374E+02 -.827759802E+02 -.824344357E+02 -.821132695E+02 -.818213499E+02 -.815675186E+02 -.813600817E+02 -.812062636E+02 -.811116809E+02 -.810799005E+02 -.811121454E+02 -.812071914E+02 -.813614707E+02 -.815693675E+02 -.818236585E+02 -.821160396E+02 -.824376701E+02 -.827796817E+02 -.831336078E+02 -.834917125E+02 -.838472121E+02 -.841943957E+02 -.845286591E+02 -.848464724E+02 -.851452981E+02 -.854234806E+02 -.856801190E+02 -.859149379E+02 -.861281617E+02 -.863203999E+02 -.864925461E+02 -.866456908E+02 -.867810498E+02 -.868999062E+02 -.870035641E+02 -.870933149E+02 -.871704107E+02 -.872360472E+02 -.872913514E+02 -.873373751E+02 -.873750915E+02 -.874053948E+02 -.874291023E+02 -.874469571E+02 -.874596326E+02 -.874677373E+02 -.874718195E+02 -.874723729E+02 -.874698422E+02 -.874646277E+02 -.874570923E+02 -.874475697E+02 -.874363779E+02 -.874238462E+02 -.874103666E+02 -.873964872E+02 -.873830679E+02 -.873715076E+02 -.873640363E+02 -.873640363E+02
 -.873448689E+02 -.873448689E+02 -.873479175E+02 -.873524495E+02 -.873573635E+02 -.873618922E+02 -.873654848E+02 -.873677188E+02 -.873682392E+02 -.873667166E+02 -.873628185E+02 -.873561896E+02 -.873464393E+02 -.873331375E+02 -.873158165E+02 -.872939758E+02 -.872670802E+02 -.872345524E+02 -.871957657E+02 -.871500431E+02 -.870966604E+02 -.870348519E+02 -.869638172E+02 -.868827286E+02 -.867907368E+02 -.866869846E+02 -.865706300E+02 -.864408751E+02 -.862969972E+02 -.861383812E+02 -.859645634E+02 -.857752876E+02 -.855705707E+02 -.853507703E+02 -.851166529E+02 -.848694603E+02 -.846109759E+02 -.843435831E+02 -.840703089E+02 -.837948397E+02 -.835215028E+02 -.832552030E+02 -.830013107E+02 -.827654981E+02 -.825535246E+02 -.823709781E+02 -.822229889E+02 -.821139359E+02 -.820471749E+02 -.820248165E+02 -.820475807E+02 -.821147471E+02 -.822242052E+02 -.823725996E+02 -.825555517E+02 -.827679315E+02 -.830041504E+02 -.832584486E+02 -.835251536E+02 -.837988953E+02 -.840747704E+02 -.843484527E+02 -.846162553E+02 -.848751490E+02 -.851227472E+02 -.853572654E+02 -.855774639E+02 -.857825803E+02 -.859722588E+02 -.861464799E+02 -.863054939E+02 -.864497610E+02 -.865798972E+02 -.866966291E+02 -.868007548E+02 -.868931126E+02 -.869745560E+02 -.870459334E+02 -.871080737E+02 -.871617755E+02 -.872077992E+02 -.872468625E+02 -.872796380E+02 -.873067516E+02 -.873287836E+02 -.873462697E+02 -.873597028E+02 -.873695360E+02 -.873761851E+02 -.873800319E+02 -.873814282E+02 -.873807007E+02 -.873781593E+02 -.873741114E+02 -.873688900E+02 -.873629028E+02 -.873567123E+02 -.873511514E+02 -.873474662E+02 -.873474662E+02
 -.873294250E+02 -.873294250E+02 -.873289628E+02 -.873279447E+02 -.873261964E+02 -.873234945E+02 -.873195811E+02 -.873141806E+02 -.873070089E+02 -.872977732E+02 -.872861662E+02 -.872718594E+02 -.872544971E+02 -.872336937E+02 -.872090359E+02 -.871800877E+02 -.871463930E+02 -.871074724E+02 -.870628182E+02 -.870118941E+02 -.869541405E+02 -.868889819E+02 -.868158355E+02 -.867341206E+02 -.866432671E+02 -.865427283E+02 -.864319995E+02 -.863106428E+02 -.861783139E+02 -.860347890E+02 -.858799958E+02 -.857140495E+02 -.855372948E+02 -.853503488E+02 -.851541426E+02 -.849499559E+02 -.847394460E+02 -.845246686E+02 -.843080858E+02 -.840925566E+02 -.838813048E+02 -.836778600E+02 -.834859703E+02 -.833094881E+02 -.831522317E+02 -.830178283E+02 -.829095489E+02 -.828301452E+02 -.827817027E+02 -.827655237E+02 -.827820511E+02 -.828308422E+02 -.829105952E+02 -.830192244E+02 -.831539773E+02 -.833115823E+02 -.834884113E+02 -.836806460E+02 -.838844344E+02 -.840960292E+02 -.843119013E+02 -.845288263E+02 -.847439432E+02 -.849547879E+02 -.851593037E+02 -.853558342E+02 -.855431019E+02 -.857201771E+02 -.858864410E+02 -.860415448E+02 -.861853701E+02 -.863179884E+02 -.864396248E+02 -.865506246E+02 -.866514238E+02 -.867425231E+02 -.868244669E+02 -.868978246E+02 -.869631768E+02 -.870211032E+02 -.870721735E+02 -.871169411E+02 -.871559383E+02 -.871896727E+02 -.872186254E+02 -.872432504E+02 -.872639738E+02 -.872811953E+02 -.872952884E+02 -.873066024E+02 -.873154639E+02 -.873221790E+02 -.873270366E+02 -.873303122E+02 -.873322745E+02 -.873331949E+02 -.873333615E+02 -.873330942E+02 -.873327572E+02 -.873327572E+02
 -.873161359E+02 -.873161359E+02 -.873126665E+02 -.873069058E+02 -.872994852E+02 -.872906581E+02 -.872804308E+02 -.872686650E+02 -.872551477E+02 -.872396293E+02 -.872218360E+02 -.872014741E+02 -.871782296E+02 -.871517681E+02 -.871217362E+02 -.870877659E+02 -.870494795E+02 -.870064907E+02 -.869584016E+02 -.869048027E+02 -.868452772E+02 -.867794089E+02 -.867067921E+02 -.866270402E+02 -.865397956E+02 -.864447395E+02 -.863416069E+02 -.862302050E+02 -.861104341E+02 -.859823091E+02 -.858459800E+02 -.857017550E+02 -.855501247E+02 -.853917874E+02 -.852276718E+02 -.850589546E+02 -.848870711E+02 -.847137176E+02 -.845408443E+02 -.843706370E+02 -.842054855E+02 -.840479360E+02 -.839006285E+02 -.837662192E+02 -.836472915E+02 -.835462593E+02 -.834652692E+02 -.834061061E+02 -.833701112E+02 -.833581166E+02 -.833704048E+02 -.834066935E+02 -.834661502E+02 -.835474335E+02 -.836487578E+02 -.837679758E+02 -.839026734E+02 -.840502672E+02 -.842081012E+02 -.843735354E+02 -.845440226E+02 -.847171718E+02 -.848907955E+02 -.850629426E+02 -.852319173E+02 -.853962854E+02 -.855548706E+02 -.857067430E+02 -.858512017E+02 -.859877529E+02 -.861160872E+02 -.862360545E+02 -.863476406E+02 -.864509437E+02 -.865461537E+02 -.866335324E+02 -.867133968E+02 -.867861043E+02 -.868520396E+02 -.869116046E+02 -.869652091E+02 -.870132645E+02 -.870561773E+02 -.870943459E+02 -.871281566E+02 -.871579820E+02 -.871841795E+02 -.872070903E+02 -.872270396E+02 -.872443364E+02 -.872592740E+02 -.872721296E+02 -.872831630E+02 -.872926115E+02 -.873006779E+02 -.873075061E+02 -.873131364E+02 -.873174348E+02 -.873199920E+02 -.873199920E+02
 -.873049725E+02 -.873049725E+02 -.872989884E+02 -.872892726E+02 -.872771402E+02 -.872632532E+02 -.872478487E+02 -.872309134E+02 -.872123036E+02 -.871918140E+02 -.871692089E+02 -.871442332E+02 -.871166167E+02 -.870860766E+02 -.870523188E+02 -.870150417E+02 -.869739408E+02 -.869287118E+02 -.868790518E+02 -.868246586E+02 -.867652338E+02 -.867004894E+02 -.866301564E+02 -.865539945E+02 -.864718000E+02 -.863834144E+02 -.862887350E+02 -.861877278E+02 -.860804424E+02 -.859670279E+02 -.858477468E+02 -.857229892E+02 -.855932861E+02 -.854593223E+02 -.853219475E+02 -.851821839E+02 -.850412281E+02 -.849004463E+02 -.847613627E+02 -.846256398E+02 -.844950515E+02 -.843714471E+02 -.842567071E+02 -.841526911E+02 -.840611811E+02 -.839838205E+02 -.839220546E+02 -.838770742E+02 -.838497678E+02 -.838406840E+02 -.838500083E+02 -.838775548E+02 -.839227742E+02 -.839847778E+02 -.840623743E+02 -.841541182E+02 -.842583660E+02 -.843733357E+02 -.844971667E+02 -.846279779E+02 -.847639186E+02 -.849032138E+02 -.850442000E+02 -.851853531E+02 -.853253074E+02 -.854628662E+02 -.855970062E+02 -.857268755E+02 -.858517870E+02 -.859712080E+02 -.860847481E+02 -.861921442E+02 -.862932465E+02 -.863880027E+02 -.864764439E+02 -.865586705E+02 -.866348400E+02 -.867051548E+02 -.867698527E+02 -.868291973E+02 -.868834710E+02 -.869329678E+02 -.869779886E+02 -.870188362E+02 -.870558123E+02 -.870892146E+02 -.871193346E+02 -.871464564E+02 -.871708557E+02 -.871927986E+02 -.872125415E+02 -.872303282E+02 -.872463853E+02 -.872609092E+02 -.872740385E+02 -.872858007E+02 -.872960178E+02 -.873041634E+02 -.873091654E+02 -.873091654E+02
 -.872958356E+02 -.872958356E+02 -.872878030E+02 -.872748747E+02 -.872589322E+02 -.872409783E+02 -.872214473E+02 -.872004366E+02 -.871778666E+02 -.871535757E+02 -.871273666E+02 -.870990235E+02 -.870683194E+02 -.870350198E+02 -.869988855E+02 -.869596754E+02 -.869171503E+02 -.868710765E+02 -.868212288E+02 -.867673915E+02 -.867093603E+02 -.866469465E+02 -.865799843E+02 -.865083386E+02 -.864319130E+02 -.863506564E+02 -.862645705E+02 -.861737184E+02 -.860782342E+02 -.859783335E+02 -.858743235E+02 -.857666111E+02 -.856557102E+02 -.855422468E+02 -.854269635E+02 -.853107212E+02 -.851944967E+02 -.850793760E+02 -.849665429E+02 -.848572616E+02 -.847528551E+02 -.846546784E+02 -.845640875E+02 -.844824048E+02 -.844108814E+02 -.843506595E+02 -.843027343E+02 -.842679203E+02 -.842468215E+02 -.842398097E+02 -.842470100E+02 -.842682966E+02 -.843032971E+02 -.843514069E+02 -.844118114E+02 -.844835151E+02 -.845653755E+02 -.846561408E+02 -.847544876E+02 -.848590588E+02 -.849684983E+02 -.850814824E+02 -.851967466E+02 -.853131069E+02 -.854294769E+02 -.855448787E+02 -.856584497E+02 -.857694454E+02 -.858772380E+02 -.859813131E+02 -.860812630E+02 -.861767795E+02 -.862676446E+02 -.863537215E+02 -.864349450E+02 -.865113119E+02 -.865828720E+02 -.866497198E+02 -.867119862E+02 -.867698320E+02 -.868234411E+02 -.868730153E+02 -.869187692E+02 -.869609266E+02 -.869997166E+02 -.870353712E+02 -.870681229E+02 -.870982027E+02 -.871258392E+02 -.871512567E+02 -.871746738E+02 -.871963000E+02 -.872163272E+02 -.872349111E+02 -.872521301E+02 -.872679083E+02 -.872818803E+02 -.872931880E+02 -.873002046E+02 -.873002046E+02
 -.872885752E+02 -.872885752E+02 -.872789238E+02 -.872634655E+02 -.872445374E+02 -.872234194E+02 -.872007084E+02 -.871765980E+02 -.871510669E+02 -.871239945E+02 -.870952191E+02 -.870645627E+02 -.870318389E+02 -.869968572E+02 -.869594264E+02 -.869193578E+02 -.868764684E+02 -.868305837E+02 -.867815406E+02 -.867291906E+02 -.866734007E+02 -.866140568E+02 -.865510685E+02 -.864843747E+02 -.864139506E+02 -.863398134E+02 -.862620277E+02 -.861807107E+02 -.860960383E+02 -.860082516E+02 -.859176626E+02 -.858246600E+02 -.857297122E+02 -.856333690E+02 -.855362623E+02 -.854391042E+02 -.853426835E+02 -.852478581E+02 -.851555460E+02 -.850667107E+02 -.849823451E+02 -.849034518E+02 -.848310210E+02 -.847660068E+02 -.847093030E+02 -.846617180E+02 -.846239513E+02 -.845965718E+02 -.845799998E+02 -.845744930E+02 -.845801380E+02 -.845968477E+02 -.846243636E+02 -.846622649E+02 -.847099822E+02 -.847668155E+02 -.848319555E+02 -.849045078E+02 -.849835170E+02 -.850679922E+02 -.851569301E+02 -.852493372E+02 -.853442495E+02 -.854407485E+02 -.855379748E+02 -.856351384E+02 -.857315253E+02 -.858265025E+02 -.859195190E+02 -.860101056E+02 -.860978724E+02 -.861825052E+02 -.862637609E+02 -.863414611E+02 -.864154872E+02 -.864857732E+02 -.865523002E+02 -.866150897E+02 -.866741985E+02 -.867297127E+02 -.867817433E+02 -.868304213E+02 -.868758940E+02 -.869183211E+02 -.869578722E+02 -.869947237E+02 -.870290570E+02 -.870610562E+02 -.870909070E+02 -.871187948E+02 -.871449024E+02 -.871694057E+02 -.871924629E+02 -.872141906E+02 -.872346131E+02 -.872535646E+02 -.872705232E+02 -.872843574E+02 -.872929884E+02 -.872929884E+02
 -.872830114E+02 -.872830114E+02 -.872721279E+02 -.872547521E+02 -.872335758E+02 -.872100963E+02 -.871850408E+02 -.871586830E+02 -.871310541E+02 -.871020707E+02 -.870716039E+02 -.870395089E+02 -.870056359E+02 -.869698337E+02 -.869319526E+02 -.868918475E+02 -.868493816E+02 -.868044283E+02 -.867568743E+02 -.867066215E+02 -.866535895E+02 -.865977181E+02 -.865389696E+02 -.864773336E+02 -.864128315E+02 -.863455213E+02 -.862755015E+02 -.862029151E+02 -.861279526E+02 -.860508556E+02 -.859719204E+02 -.858915004E+02 -.858100078E+02 -.857279138E+02 -.856457470E+02 -.855640906E+02 -.854835778E+02 -.854048858E+02 -.853287270E+02 -.852558392E+02 -.851869728E+02 -.851228765E+02 -.850642822E+02 -.850118883E+02 -.849663433E+02 -.849282293E+02 -.848980468E+02 -.848762010E+02 -.848629900E+02 -.848585962E+02 -.848630809E+02 -.848763822E+02 -.848983172E+02 -.849285870E+02 -.849667857E+02 -.850124121E+02 -.850648829E+02 -.851235488E+02 -.851877106E+02 -.852566358E+02 -.853295750E+02 -.854057771E+02 -.854845035E+02 -.855650407E+02 -.856467100E+02 -.857288769E+02 -.858109568E+02 -.858924202E+02 -.859727947E+02 -.860516669E+02 -.861286816E+02 -.862035404E+02 -.862759998E+02 -.863458676E+02 -.864129995E+02 -.864772951E+02 -.865386939E+02 -.865971711E+02 -.866527334E+02 -.867054150E+02 -.867552740E+02 -.868023890E+02 -.868468557E+02 -.868887839E+02 -.869282952E+02 -.869655207E+02 -.870005987E+02 -.870336732E+02 -.870648922E+02 -.870944063E+02 -.871223654E+02 -.871489142E+02 -.871741793E+02 -.871982418E+02 -.872210778E+02 -.872424467E+02 -.872616983E+02 -.872774831E+02 -.872873650E+02 -.872873650E+02
 -.872789518E+02 -.872789518E+02 -.872671768E+02 -.872484213E+02 -.872256422E+02 -.872005009E+02 -.871738247E+02 -.871459513E+02 -.871169569E+02 -.870867926E+02 -.870553582E+02 -.870225381E+02 -.869882135E+02 -.869522670E+02 -.869145843E+02 -.868750564E+02 -.868335833E+02 -.867900762E+02 -.867444599E+02 -.866966745E+02 -.866466774E+02 -.865944455E+02 -.865399769E+02 -.864832939E+02 -.864244463E+02 -.863635144E+02 -.863006120E+02 -.862358895E+02 -.861695355E+02 -.861017784E+02 -.860328883E+02 -.859631775E+02 -.858930013E+02 -.858227570E+02 -.857528823E+02 -.856838519E+02 -.856161732E+02 -.855503810E+02 -.854870306E+02 -.854266898E+02 -.853699299E+02 -.853173155E+02 -.852693936E+02 -.852266820E+02 -.851896581E+02 -.851587476E+02 -.851343149E+02 -.851166534E+02 -.851059783E+02 -.851024209E+02 -.851060253E+02 -.851167467E+02 -.851344533E+02 -.851589289E+02 -.851898793E+02 -.852269394E+02 -.852696823E+02 -.853176300E+02 -.853702637E+02 -.854270360E+02 -.854873813E+02 -.855507276E+02 -.856165057E+02 -.856841592E+02 -.857531522E+02 -.858229759E+02 -.858931547E+02 -.859632496E+02 -.860328622E+02 -.861016353E+02 -.861692550E+02 -.862354493E+02 -.862999883E+02 -.863626820E+02 -.864233783E+02 -.864819612E+02 -.865383476E+02 -.865924845E+02 -.866443468E+02 -.866939337E+02 -.867412665E+02 -.867863856E+02 -.868293482E+02 -.868702263E+02 -.869091038E+02 -.869460752E+02 -.869812438E+02 -.870147200E+02 -.870466196E+02 -.870770627E+02 -.871061702E+02 -.871340585E+02 -.871608259E+02 -.871865216E+02 -.872110809E+02 -.872342016E+02 -.872551327E+02 -.872723567E+02 -.872831656E+02 -.872831656E+02
 -.872762008E+02 -.872762008E+02 -.872638293E+02 -.872441587E+02 -.872203314E+02 -.871941268E+02 -.871664457E+02 -.871376748E+02 -.871079268E+02 -.870771833E+02 -.870453704E+02 -.870123970E+02 -.869781702E+02 -.869426005E+02 -.869056028E+02 -.868670978E+02 -.868270149E+02 -.867852942E+02 -.867418890E+02 -.866967674E+02 -.866499135E+02 -.866013292E+02 -.865510354E+02 -.864990745E+02 -.864455116E+02 -.863904374E+02 -.863339696E+02 -.862762550E+02 -.862174711E+02 -.861578259E+02 -.860975593E+02 -.860369425E+02 -.859762777E+02 -.859158970E+02 -.858561604E+02 -.857974531E+02 -.857401817E+02 -.856847695E+02 -.856316512E+02 -.855812667E+02 -.855340545E+02 -.854904442E+02 -.854508488E+02 -.854156568E+02 -.853852242E+02 -.853598671E+02 -.853398544E+02 -.853254020E+02 -.853166677E+02 -.853137478E+02 -.853166743E+02 -.853254143E+02 -.853398709E+02 -.853598854E+02 -.853852412E+02 -.854156682E+02 -.854508498E+02 -.854904292E+02 -.855340170E+02 -.855811994E+02 -.856315458E+02 -.856846166E+02 -.857399708E+02 -.857971726E+02 -.858557976E+02 -.859154381E+02 -.859757079E+02 -.860362456E+02 -.860967176E+02 -.861568201E+02 -.862162803E+02 -.862748570E+02 -.863323405E+02 -.863885519E+02 -.864433426E+02 -.864965924E+02 -.865482080E+02 -.865981216E+02 -.866462887E+02 -.866926861E+02 -.867373101E+02 -.867801745E+02 -.868213085E+02 -.868607554E+02 -.868985705E+02 -.869348195E+02 -.869695776E+02 -.870029274E+02 -.870349581E+02 -.870657636E+02 -.870954397E+02 -.871240780E+02 -.871517517E+02 -.871784825E+02 -.872041717E+02 -.872284686E+02 -.872505461E+02 -.872687631E+02 -.872802161E+02 -.872802161E+02
 -.872745675E+02 -.872745675E+02 -.872618513E+02 -.872416604E+02 -.872172546E+02 -.871904905E+02 -.871623197E+02 -.871331645E+02 -.871031664E+02 -.870723324E+02 -.870406119E+02 -.870079353E+02 -.869742310E+02 -.869394315E+02 -.869034752E+02 -.868663067E+02 -.868278786E+02 -.867881531E+02 -.867471046E+02 -.867047207E+02 -.866610039E+02 -.866159724E+02 -.865696609E+02 -.865221225E+02 -.864734294E+02 -.864236744E+02 -.863729723E+02 -.863214608E+02 -.862693013E+02 -.862166791E+02 -.861638035E+02 -.861109070E+02 -.860582447E+02 -.860060926E+02 -.859547462E+02 -.859045178E+02 -.858557333E+02 -.858087289E+02 -.857638466E+02 -.857214294E+02 -.856818167E+02 -.856453382E+02 -.856123090E+02 -.855830238E+02 -.855577511E+02 -.855367283E+02 -.855201569E+02 -.855081979E+02 -.855009689E+02 -.854985411E+02 -.855009384E+02 -.855081361E+02 -.855200620E+02 -.855365978E+02 -.855575816E+02 -.855828113E+02 -.856120485E+02 -.856450240E+02 -.856814421E+02 -.857209869E+02 -.857633274E+02 -.858081235E+02 -.858550309E+02 -.859037066E+02 -.859538136E+02 -.860050246E+02 -.860570261E+02 -.861095215E+02 -.861622330E+02 -.862149044E+02 -.862673016E+02 -.863192142E+02 -.863704552E+02 -.864208617E+02 -.864702940E+02 -.865186350E+02 -.865657898E+02 -.866116838E+02 -.866562622E+02 -.866994883E+02 -.867413423E+02 -.867818196E+02 -.868209298E+02 -.868586951E+02 -.868951493E+02 -.869303359E+02 -.869643076E+02 -.869971250E+02 -.870288550E+02 -.870595699E+02 -.870893438E+02 -.871182472E+02 -.871463316E+02 -.871735956E+02 -.871999129E+02 -.872248962E+02 -.872476641E+02 -.872664914E+02 -.872783452E+02 -.872783452E+02
 -.872738728E+02 -.872738728E+02 -.872610229E+02 -.872406426E+02 -.872160498E+02 -.871891438E+02 -.871609075E+02 -.871317874E+02 -.871019469E+02 -.870714131E+02 -.870401556E+02 -.870081233E+02 -.869752623E+02 -.869415227E+02 -.869068609E+02 -.868712403E+02 -.868346312E+02 -.867970131E+02 -.867583753E+02 -.867187193E+02 -.866780592E+02 -.866364232E+02 -.865938538E+02 -.865504085E+02 -.865061610E+02 -.864612014E+02 -.864156376E+02 -.863695953E+02 -.863232184E+02 -.862766696E+02 -.862301291E+02 -.861837947E+02 -.861378804E+02 -.860926153E+02 -.860482415E+02 -.860050124E+02 -.859631901E+02 -.859230424E+02 -.858848397E+02 -.858488513E+02 -.858153416E+02 -.857845661E+02 -.857567675E+02 -.857321715E+02 -.857109830E+02 -.856933823E+02 -.856795220E+02 -.856695238E+02 -.856634763E+02 -.856614333E+02 -.856634123E+02 -.856693949E+02 -.856793265E+02 -.856931177E+02 -.857106460E+02 -.857317579E+02 -.857562723E+02 -.857839835E+02 -.858146648E+02 -.858480726E+02 -.858839503E+02 -.859220327E+02 -.859620494E+02 -.860037291E+02 -.860468027E+02 -.860910072E+02 -.861360878E+02 -.861818012E+02 -.862279169E+02 -.862742199E+02 -.863205110E+02 -.863666085E+02 -.864123485E+02 -.864575853E+02 -.865021913E+02 -.865460568E+02 -.865890896E+02 -.866312143E+02 -.866723717E+02 -.867125178E+02 -.867516229E+02 -.867896705E+02 -.868266567E+02 -.868625885E+02 -.868974837E+02 -.869313691E+02 -.869642799E+02 -.869962589E+02 -.870273552E+02 -.870576230E+02 -.870871187E+02 -.871158946E+02 -.871439839E+02 -.871713660E+02 -.871978935E+02 -.872231528E+02 -.872462273E+02 -.872653417E+02 -.872773904E+02 -.872773904E+02
 -.872739547E+02 -.872739547E+02 -.872611448E+02 -.872408470E+02 -.872163883E+02 -.871896812E+02 -.871617230E+02 -.871329753E+02 -.871036166E+02 -.870736903E+02 -.870431820E+02 -.870120568E+02 -.869802753E+02 -.869478019E+02 -.869146068E+02 -.868806671E+02 -.868459671E+02 -.868104987E+02 -.867742623E+02 -.867372686E+02 -.866995391E+02 -.866611074E+02 -.866220191E+02 -.865823326E+02 -.865421194E+02 -.865014643E+02 -.864604660E+02 -.864192373E+02 -.863779052E+02 -.863366105E+02 -.862955076E+02 -.862547637E+02 -.862145579E+02 -.861750798E+02 -.861365281E+02 -.860991088E+02 -.860630332E+02 -.860285158E+02 -.859957713E+02 -.859650124E+02 -.859364466E+02 -.859102736E+02 -.858866819E+02 -.858658461E+02 -.858479240E+02 -.858330541E+02 -.858213533E+02 -.858129144E+02 -.858078051E+02 -.858060663E+02 -.858077113E+02 -.858127259E+02 -.858210685E+02 -.858326705E+02 -.858474383E+02 -.858652542E+02 -.858859789E+02 -.859094535E+02 -.859355027E+02 -.859639369E+02 -.859945556E+02 -.860271505E+02 -.860615077E+02 -.860974115E+02 -.861346465E+02 -.861730001E+02 -.862122653E+02 -.862522421E+02 -.862927399E+02 -.863335783E+02 -.863745890E+02 -.864156163E+02 -.864565178E+02 -.864971649E+02 -.865374434E+02 -.865772528E+02 -.866165066E+02 -.866551319E+02 -.866930690E+02 -.867302707E+02 -.867667020E+02 -.868023392E+02 -.868371690E+02 -.868711883E+02 -.869044028E+02 -.869368270E+02 -.869684826E+02 -.869993987E+02 -.870296098E+02 -.870591556E+02 -.870880775E+02 -.871164130E+02 -.871441800E+02 -.871713426E+02 -.871977374E+02 -.872229339E+02 -.872459970E+02 -.872651297E+02 -.872772017E+02 -.872772017E+02
 -.872746687E+02 -.872746687E+02 -.872620397E+02 -.872420441E+02 -.872179784E+02 -.871917433E+02 -.871643368E+02 -.871362274E+02 -.871076039E+02 -.870785216E+02 -.870489792E+02 -.870189546E+02 -.869884210E+02 -.869573542E+02 -.869257349E+02 -.868935505E+02 -.868607951E+02 -.868274697E+02 -.867935829E+02 -.867591512E+02 -.867242005E+02 -.866887666E+02 -.866528955E+02 -.866166439E+02 -.865800791E+02 -.865432791E+02 -.865063329E+02 -.864693405E+02 -.864324126E+02 -.863956707E+02 -.863592462E+02 -.863232802E+02 -.862879221E+02 -.862533291E+02 -.862196642E+02 -.861870955E+02 -.861557939E+02 -.861259317E+02 -.860976807E+02 -.860712097E+02 -.860466829E+02 -.860242572E+02 -.860040804E+02 -.859862886E+02 -.859710048E+02 -.859583363E+02 -.859483733E+02 -.859411877E+02 -.859368314E+02 -.859353360E+02 -.859367116E+02 -.859409471E+02 -.859480105E+02 -.859578488E+02 -.859703894E+02 -.859855413E+02 -.860031961E+02 -.860232303E+02 -.860455066E+02 -.860698766E+02 -.860961823E+02 -.861242588E+02 -.861539361E+02 -.861850416E+02 -.862174019E+02 -.862508451E+02 -.862852021E+02 -.863203087E+02 -.863560068E+02 -.863921458E+02 -.864285834E+02 -.864651870E+02 -.865018338E+02 -.865384116E+02 -.865748190E+02 -.866109655E+02 -.866467719E+02 -.866821696E+02 -.867171009E+02 -.867515183E+02 -.867853844E+02 -.868186712E+02 -.868513599E+02 -.868834402E+02 -.869149097E+02 -.869457733E+02 -.869760429E+02 -.870057364E+02 -.870348774E+02 -.870634934E+02 -.870916140E+02 -.871192641E+02 -.871464495E+02 -.871731221E+02 -.871991075E+02 -.872239663E+02 -.872467583E+02 -.872656892E+02 -.872776436E+02 -.872776436E+02
 -.872758880E+02 -.872758880E+02 -.872635519E+02 -.872440333E+02 -.872205652E+02 -.871950171E+02 -.871683757E+02 -.871411102E+02 -.871134151E+02 -.870853546E+02 -.870569372E+02 -.870281513E+02 -.869989802E+02 -.869694088E+02 -.869394263E+02 -.869090274E+02 -.868782132E+02 -.868469910E+02 -.868153746E+02 -.867833846E+02 -.867510490E+02 -.867184039E+02 -.866854940E+02 -.866523727E+02 -.866191020E+02 -.865857526E+02 -.865524039E+02 -.865191437E+02 -.864860681E+02 -.864532814E+02 -.864208951E+02 -.863890282E+02 -.863578053E+02 -.863273565E+02 -.862978163E+02 -.862693219E+02 -.862420121E+02 -.862160262E+02 -.861915020E+02 -.861685746E+02 -.861473745E+02 -.861280262E+02 -.861106461E+02 -.860953416E+02 -.860822089E+02 -.860713320E+02 -.860627815E+02 -.860566132E+02 -.860528676E+02 -.860515691E+02 -.860527254E+02 -.860563281E+02 -.860623518E+02 -.860707555E+02 -.860814823E+02 -.860944610E+02 -.861096068E+02 -.861268225E+02 -.861460001E+02 -.861670221E+02 -.861897634E+02 -.862140923E+02 -.862398731E+02 -.862669670E+02 -.862952337E+02 -.863245334E+02 -.863547279E+02 -.863856820E+02 -.864172645E+02 -.864493495E+02 -.864818172E+02 -.865145548E+02 -.865474568E+02 -.865804259E+02 -.866133730E+02 -.866462176E+02 -.866788880E+02 -.867113210E+02 -.867434623E+02 -.867752658E+02 -.868066938E+02 -.868377164E+02 -.868683115E+02 -.868984640E+02 -.869281660E+02 -.869574156E+02 -.869862172E+02 -.870145803E+02 -.870425197E+02 -.870700535E+02 -.870972014E+02 -.871239785E+02 -.871503806E+02 -.871763506E+02 -.872017072E+02 -.872260084E+02 -.872483211E+02 -.872668731E+02 -.872785963E+02 -.872785963E+02
 -.872775028E+02 -.872775028E+02 -.872655470E+02 -.872466412E+02 -.872239296E+02 -.871992341E+02 -.871735209E+02 -.871472538E+02 -.871206304E+02 -.870937208E+02 -.870665410E+02 -.870390873E+02 -.870113511E+02 -.869833245E+02 -.869550034E+02 -.869263881E+02 -.868974842E+02 -.868683032E+02 -.868388621E+02 -.868091837E+02 -.867792969E+02 -.867492372E+02 -.867190467E+02 -.866887747E+02 -.866584775E+02 -.866282186E+02 -.865980682E+02 -.865681030E+02 -.865384061E+02 -.865090667E+02 -.864801797E+02 -.864518448E+02 -.864241665E+02 -.863972527E+02 -.863712141E+02 -.863461634E+02 -.863222138E+02 -.862994783E+02 -.862780682E+02 -.862580920E+02 -.862396543E+02 -.862228543E+02 -.862077847E+02 -.861945305E+02 -.861831678E+02 -.861737629E+02 -.861663713E+02 -.861610369E+02 -.861577914E+02 -.861566539E+02 -.861576305E+02 -.861607143E+02 -.861658855E+02 -.861731117E+02 -.861823481E+02 -.861935385E+02 -.862066158E+02 -.862215032E+02 -.862381148E+02 -.862563572E+02 -.862761302E+02 -.862973286E+02 -.863198429E+02 -.863435609E+02 -.863683689E+02 -.863941527E+02 -.864207988E+02 -.864481955E+02 -.864762341E+02 -.865048091E+02 -.865338197E+02 -.865631699E+02 -.865927697E+02 -.866225347E+02 -.866523872E+02 -.866822562E+02 -.867120773E+02 -.867417933E+02 -.867713538E+02 -.868007152E+02 -.868298407E+02 -.868587003E+02 -.868872700E+02 -.869155320E+02 -.869434745E+02 -.869710910E+02 -.869983801E+02 -.870253454E+02 -.870519945E+02 -.870783383E+02 -.871043886E+02 -.871301525E+02 -.871556182E+02 -.871807220E+02 -.872052791E+02 -.872288509E+02 -.872505202E+02 -.872685533E+02 -.872799553E+02 -.872799553E+02
 -.872794204E+02 -.872794204E+02 -.872679111E+02 -.872497209E+02 -.872278853E+02 -.872041666E+02 -.871795024E+02 -.871543469E+02 -.871288974E+02 -.871032281E+02 -.870773607E+02 -.870512976E+02 -.870250359E+02 -.869985738E+02 -.869719119E+02 -.869450549E+02 -.869180117E+02 -.868907960E+02 -.868634267E+02 -.868359274E+02 -.868083269E+02 -.867806592E+02 -.867529636E+02 -.867252851E+02 -.866976745E+02 -.866701880E+02 -.866428873E+02 -.866158394E+02 -.865891158E+02 -.865627930E+02 -.865369512E+02 -.865116747E+02 -.864870507E+02 -.864631690E+02 -.864401213E+02 -.864180001E+02 -.863968983E+02 -.863769078E+02 -.863581190E+02 -.863406197E+02 -.863244942E+02 -.863098219E+02 -.862966772E+02 -.862851278E+02 -.862752345E+02 -.862670499E+02 -.862606180E+02 -.862559735E+02 -.862531416E+02 -.862521373E+02 -.862529654E+02 -.862556203E+02 -.862600864E+02 -.862663378E+02 -.862743389E+02 -.862840452E+02 -.862954031E+02 -.863083513E+02 -.863228212E+02 -.863387379E+02 -.863560208E+02 -.863745851E+02 -.863943422E+02 -.864152009E+02 -.864370685E+02 -.864598512E+02 -.864834558E+02 -.865077897E+02 -.865327624E+02 -.865582857E+02 -.865842744E+02 -.866106473E+02 -.866373272E+02 -.866642415E+02 -.866913225E+02 -.867185078E+02 -.867457402E+02 -.867729682E+02 -.868001458E+02 -.868272323E+02 -.868541929E+02 -.868809979E+02 -.869076230E+02 -.869340490E+02 -.869602615E+02 -.869862509E+02 -.870120118E+02 -.870375430E+02 -.870628469E+02 -.870879287E+02 -.871127941E+02 -.871374438E+02 -.871618602E+02 -.871859752E+02 -.872096035E+02 -.872323142E+02 -.872532138E+02 -.872706197E+02 -.872816307E+02 -.872816307E+02
 -.872815631E+02 -.872815631E+02 -.872705491E+02 -.872531494E+02 -.872322767E+02 -.872096241E+02 -.871860951E+02 -.871621301E+02 -.871379237E+02 -.871135526E+02 -.870890424E+02 -.870644002E+02 -.870396278E+02 -.870147273E+02 -.869897033E+02 -.869645633E+02 -.869393186E+02 -.869139845E+02 -.868885803E+02 -.868631295E+02 -.868376601E+02 -.868122041E+02 -.867867980E+02 -.867614825E+02 -.867363030E+02 -.867113092E+02 -.866865552E+02 -.866620989E+02 -.866380021E+02 -.866143302E+02 -.865911515E+02 -.865685368E+02 -.865465593E+02 -.865252940E+02 -.865048168E+02 -.864852041E+02 -.864665323E+02 -.864488767E+02 -.864323109E+02 -.864169065E+02 -.864027314E+02 -.863898502E+02 -.863783225E+02 -.863682029E+02 -.863595401E+02 -.863523760E+02 -.863467460E+02 -.863426777E+02 -.863401912E+02 -.863392983E+02 -.863400029E+02 -.863423005E+02 -.863461785E+02 -.863516161E+02 -.863585851E+02 -.863670495E+02 -.863769665E+02 -.863882868E+02 -.864009551E+02 -.864149111E+02 -.864300895E+02 -.864464216E+02 -.864638352E+02 -.864822560E+02 -.865016078E+02 -.865218136E+02 -.865427963E+02 -.865644791E+02 -.865867863E+02 -.866096440E+02 -.866329805E+02 -.866567265E+02 -.866808162E+02 -.867051871E+02 -.867297804E+02 -.867545414E+02 -.867794197E+02 -.868043691E+02 -.868293478E+02 -.868543186E+02 -.868792488E+02 -.869041100E+02 -.869288781E+02 -.869535334E+02 -.869780601E+02 -.870024465E+02 -.870266844E+02 -.870507692E+02 -.870746994E+02 -.870984757E+02 -.871220989E+02 -.871455653E+02 -.871688525E+02 -.871918902E+02 -.872144946E+02 -.872362465E+02 -.872562819E+02 -.872729791E+02 -.872835464E+02 -.872835464E+02
 -.872838665E+02 -.872838665E+02 -.872733820E+02 -.872568254E+02 -.872369755E+02 -.872154498E+02 -.871931134E+02 -.871703902E+02 -.871474697E+02 -.871244293E+02 -.871012978E+02 -.870780856E+02 -.870547979E+02 -.870314399E+02 -.870080186E+02 -.869845439E+02 -.869610285E+02 -.869374884E+02 -.869139429E+02 -.868904149E+02 -.868669307E+02 -.868435204E+02 -.868202173E+02 -.867970583E+02 -.867740838E+02 -.867513376E+02 -.867288669E+02 -.867067219E+02 -.866849560E+02 -.866636249E+02 -.866427866E+02 -.866225012E+02 -.866028302E+02 -.865838362E+02 -.865655824E+02 -.865481321E+02 -.865315483E+02 -.865158930E+02 -.865012266E+02 -.864876073E+02 -.864750908E+02 -.864637294E+02 -.864535713E+02 -.864446608E+02 -.864370371E+02 -.864307341E+02 -.864257801E+02 -.864221974E+02 -.864200020E+02 -.864192034E+02 -.864198048E+02 -.864218023E+02 -.864251859E+02 -.864299389E+02 -.864360383E+02 -.864434552E+02 -.864521551E+02 -.864620981E+02 -.864732393E+02 -.864855298E+02 -.864989166E+02 -.865133435E+02 -.865287515E+02 -.865450797E+02 -.865622652E+02 -.865802447E+02 -.865989539E+02 -.866183290E+02 -.866383067E+02 -.866588248E+02 -.866798226E+02 -.867012414E+02 -.867230249E+02 -.867451191E+02 -.867674732E+02 -.867900395E+02 -.868127733E+02 -.868356335E+02 -.868585828E+02 -.868815869E+02 -.869046157E+02 -.869276423E+02 -.869506436E+02 -.869735997E+02 -.869964943E+02 -.870193145E+02 -.870420501E+02 -.870646942E+02 -.870872423E+02 -.871096919E+02 -.871320401E+02 -.871542793E+02 -.871763845E+02 -.871982840E+02 -.872197979E+02 -.872405213E+02 -.872596244E+02 -.872755536E+02 -.872856388E+02 -.872856388E+02
 -.872862771E+02 -.872862771E+02 -.872763450E+02 -.872606658E+02 -.872418772E+02 -.872215163E+02 -.872004069E+02 -.871789541E+02 -.871573412E+02 -.871356447E+02 -.871138952E+02 -.870921058E+02 -.870702840E+02 -.870484374E+02 -.870265747E+02 -.870047070E+02 -.869828480E+02 -.869610138E+02 -.869392235E+02 -.869174988E+02 -.868958644E+02 -.868743479E+02 -.868529798E+02 -.868317932E+02 -.868108241E+02 -.867901112E+02 -.867696954E+02 -.867496205E+02 -.867299322E+02 -.867106782E+02 -.866919081E+02 -.866736727E+02 -.866560237E+02 -.866390137E+02 -.866226956E+02 -.866071219E+02 -.865923449E+02 -.865784157E+02 -.865653841E+02 -.865532979E+02 -.865422027E+02 -.865321411E+02 -.865231526E+02 -.865152731E+02 -.865085345E+02 -.865029642E+02 -.864985851E+02 -.864954153E+02 -.864934676E+02 -.864927499E+02 -.864932644E+02 -.864950081E+02 -.864979729E+02 -.865021451E+02 -.865075063E+02 -.865140328E+02 -.865216966E+02 -.865304652E+02 -.865403022E+02 -.865511675E+02 -.865630178E+02 -.865758070E+02 -.865894867E+02 -.866040065E+02 -.866193146E+02 -.866353583E+02 -.866520843E+02 -.866694392E+02 -.866873698E+02 -.867058237E+02 -.867247496E+02 -.867440974E+02 -.867638189E+02 -.867838678E+02 -.868042000E+02 -.868247736E+02 -.868455496E+02 -.868664915E+02 -.868875656E+02 -.869087412E+02 -.869299902E+02 -.869512878E+02 -.869726119E+02 -.869939432E+02 -.870152653E+02 -.870365644E+02 -.870578296E+02 -.870790519E+02 -.871002250E+02 -.871213437E+02 -.871424027E+02 -.871633916E+02 -.871842832E+02 -.872050062E+02 -.872253860E+02 -.872450341E+02 -.872631582E+02 -.872782787E+02 -.872878550E+02 -.872878550E+02
 -.872887515E+02 -.872887515E+02 -.872793854E+02 -.872646035E+02 -.872468977E+02 -.872277214E+02 -.872078550E+02 -.871876839E+02 -.871673835E+02 -.871470288E+02 -.871266510E+02 -.871062651E+02 -.870858803E+02 -.870655058E+02 -.870451514E+02 -.870248289E+02 -.870045524E+02 -.869843379E+02 -.869642036E+02 -.869441702E+02 -.869242605E+02 -.869044999E+02 -.868849159E+02 -.868655383E+02 -.868463989E+02 -.868275318E+02 -.868089729E+02 -.867907601E+02 -.867729326E+02 -.867555315E+02 -.867385990E+02 -.867221781E+02 -.867063127E+02 -.866910469E+02 -.866764251E+02 -.866624911E+02 -.866492885E+02 -.866368597E+02 -.866252457E+02 -.866144861E+02 -.866046183E+02 -.865956774E+02 -.865876958E+02 -.865807026E+02 -.865747241E+02 -.865697826E+02 -.865658967E+02 -.865630812E+02 -.865613464E+02 -.865606986E+02 -.865611397E+02 -.865626673E+02 -.865652746E+02 -.865689506E+02 -.865736800E+02 -.865794437E+02 -.865862187E+02 -.865939785E+02 -.866026932E+02 -.866123298E+02 -.866228528E+02 -.866342242E+02 -.866464040E+02 -.866593506E+02 -.866730208E+02 -.866873709E+02 -.867023562E+02 -.867179320E+02 -.867340535E+02 -.867506765E+02 -.867677574E+02 -.867852535E+02 -.868031236E+02 -.868213276E+02 -.868398273E+02 -.868585863E+02 -.868775702E+02 -.868967467E+02 -.869160857E+02 -.869355593E+02 -.869551423E+02 -.869748112E+02 -.869945456E+02 -.870143268E+02 -.870341387E+02 -.870539675E+02 -.870738013E+02 -.870936304E+02 -.871134469E+02 -.871332438E+02 -.871530139E+02 -.871727450E+02 -.871924087E+02 -.872119347E+02 -.872311553E+02 -.872496998E+02 -.872668161E+02 -.872811019E+02 -.872901521E+02 -.872901521E+02
 -.872912556E+02 -.872912556E+02 -.872824612E+02 -.872685850E+02 -.872519699E+02 -.872339838E+02 -.872153626E+02 -.871964707E+02 -.871774753E+02 -.871584486E+02 -.871394222E+02 -.871204118E+02 -.871014280E+02 -.870824808E+02 -.870635809E+02 -.870447405E+02 -.870259734E+02 -.870072952E+02 -.869887234E+02 -.869702771E+02 -.869519777E+02 -.869338481E+02 -.869159130E+02 -.868981993E+02 -.868807350E+02 -.868635503E+02 -.868466765E+02 -.868301464E+02 -.868139940E+02 -.867982544E+02 -.867829637E+02 -.867681586E+02 -.867538761E+02 -.867401535E+02 -.867270282E+02 -.867145369E+02 -.867027159E+02 -.866916005E+02 -.866812250E+02 -.866716221E+02 -.866628226E+02 -.866548555E+02 -.866477476E+02 -.866415228E+02 -.866362025E+02 -.866318052E+02 -.866283461E+02 -.866258371E+02 -.866242869E+02 -.866237005E+02 -.866240794E+02 -.866254216E+02 -.866277215E+02 -.866309701E+02 -.866351549E+02 -.866402601E+02 -.866462669E+02 -.866531534E+02 -.866608950E+02 -.866694646E+02 -.866788327E+02 -.866889680E+02 -.866998371E+02 -.867114056E+02 -.867236375E+02 -.867364961E+02 -.867499441E+02 -.867639437E+02 -.867784574E+02 -.867934475E+02 -.868088769E+02 -.868247093E+02 -.868409092E+02 -.868574420E+02 -.868742747E+02 -.868913754E+02 -.869087139E+02 -.869262618E+02 -.869439920E+02 -.869618796E+02 -.869799014E+02 -.869980363E+02 -.870162647E+02 -.870345692E+02 -.870529343E+02 -.870713461E+02 -.870897926E+02 -.871082636E+02 -.871267500E+02 -.871452439E+02 -.871637366E+02 -.871822146E+02 -.872006493E+02 -.872189721E+02 -.872370228E+02 -.872544502E+02 -.872705437E+02 -.872839809E+02 -.872924956E+02 -.872924956E+02
 -.872937629E+02 -.872937629E+02 -.872855402E+02 -.872725687E+02 -.872570416E+02 -.872402406E+02 -.872228560E+02 -.872052308E+02 -.871875230E+02 -.871698023E+02 -.871520995E+02 -.871344307E+02 -.871168073E+02 -.870992397E+02 -.870817391E+02 -.870643177E+02 -.870469890E+02 -.870297678E+02 -.870126707E+02 -.869957155E+02 -.869789218E+02 -.869623104E+02 -.869459035E+02 -.869297251E+02 -.869138002E+02 -.868981550E+02 -.868828170E+02 -.868678149E+02 -.868531780E+02 -.868389364E+02 -.868251211E+02 -.868117632E+02 -.867988943E+02 -.867865460E+02 -.867747497E+02 -.867635364E+02 -.867529364E+02 -.867429794E+02 -.867336939E+02 -.867251071E+02 -.867172446E+02 -.867101304E+02 -.867037867E+02 -.866982333E+02 -.866934878E+02 -.866895655E+02 -.866864787E+02 -.866842375E+02 -.866828488E+02 -.866823168E+02 -.866826426E+02 -.866838247E+02 -.866858584E+02 -.866887363E+02 -.866924479E+02 -.866969804E+02 -.867023182E+02 -.867084431E+02 -.867153348E+02 -.867229709E+02 -.867313269E+02 -.867403766E+02 -.867500925E+02 -.867604456E+02 -.867714059E+02 -.867829426E+02 -.867950243E+02 -.868076192E+02 -.868206954E+02 -.868342209E+02 -.868481643E+02 -.868624943E+02 -.868771803E+02 -.868921927E+02 -.869075027E+02 -.869230824E+02 -.869389055E+02 -.869549465E+02 -.869711817E+02 -.869875885E+02 -.870041460E+02 -.870208347E+02 -.870376366E+02 -.870545354E+02 -.870715162E+02 -.870885656E+02 -.871056716E+02 -.871228237E+02 -.871400123E+02 -.871572288E+02 -.871744637E+02 -.871917027E+02 -.872089173E+02 -.872260415E+02 -.872429233E+02 -.872592314E+02 -.872742981E+02 -.872868821E+02 -.872948579E+02 -.872948579E+02
 -.872962531E+02 -.872962531E+02 -.872885976E+02 -.872765229E+02 -.872620732E+02 -.872464438E+02 -.872302792E+02 -.872139006E+02 -.871974568E+02 -.871810138E+02 -.871646018E+02 -.871482368E+02 -.871319305E+02 -.871156935E+02 -.870995370E+02 -.870834729E+02 -.870675143E+02 -.870516754E+02 -.870359715E+02 -.870204192E+02 -.870050362E+02 -.869898415E+02 -.869748551E+02 -.869600982E+02 -.869455929E+02 -.869313625E+02 -.869174309E+02 -.869038230E+02 -.868905643E+02 -.868776807E+02 -.868651987E+02 -.868531450E+02 -.868415465E+02 -.868304299E+02 -.868198218E+02 -.868097484E+02 -.868002352E+02 -.867913071E+02 -.867829880E+02 -.867753005E+02 -.867682662E+02 -.867619049E+02 -.867562350E+02 -.867512730E+02 -.867470335E+02 -.867435291E+02 -.867407701E+02 -.867387647E+02 -.867375186E+02 -.867370354E+02 -.867373159E+02 -.867383588E+02 -.867401602E+02 -.867427140E+02 -.867460116E+02 -.867500422E+02 -.867547929E+02 -.867602487E+02 -.867663926E+02 -.867732060E+02 -.867806685E+02 -.867887583E+02 -.867974522E+02 -.868067261E+02 -.868165547E+02 -.868269121E+02 -.868377719E+02 -.868491070E+02 -.868608905E+02 -.868730951E+02 -.868856939E+02 -.868986601E+02 -.869119675E+02 -.869255903E+02 -.869395035E+02 -.869536829E+02 -.869681052E+02 -.869827480E+02 -.869975902E+02 -.870126115E+02 -.870277931E+02 -.870431172E+02 -.870585673E+02 -.870741281E+02 -.870897855E+02 -.871055267E+02 -.871213400E+02 -.871372149E+02 -.871531417E+02 -.871691113E+02 -.871851137E+02 -.872011343E+02 -.872171454E+02 -.872330837E+02 -.872488060E+02 -.872640018E+02 -.872780462E+02 -.872897797E+02 -.872972178E+02 -.872972178E+02
 -.872987114E+02 -.872987114E+02 -.872916151E+02 -.872804243E+02 -.872670354E+02 -.872525581E+02 -.872375913E+02 -.872224340E+02 -.872072256E+02 -.871920284E+02 -.871768712E+02 -.871617701E+02 -.871467364E+02 -.871317808E+02 -.871169142E+02 -.871021482E+02 -.870874952E+02 -.870729685E+02 -.870585825E+02 -.870443523E+02 -.870302941E+02 -.870164249E+02 -.870027628E+02 -.869893267E+02 -.869761360E+02 -.869632112E+02 -.869505733E+02 -.869382439E+02 -.869262451E+02 -.869145993E+02 -.869033293E+02 -.868924580E+02 -.868820081E+02 -.868720026E+02 -.868624640E+02 -.868534143E+02 -.868448752E+02 -.868368677E+02 -.868294117E+02 -.868225262E+02 -.868162294E+02 -.868105378E+02 -.868054666E+02 -.868010298E+02 -.867972393E+02 -.867941057E+02 -.867916376E+02 -.867898417E+02 -.867887228E+02 -.867882838E+02 -.867885254E+02 -.867894464E+02 -.867910438E+02 -.867933122E+02 -.867962447E+02 -.867998322E+02 -.868040639E+02 -.868089274E+02 -.868144085E+02 -.868204916E+02 -.868271597E+02 -.868343944E+02 -.868421765E+02 -.868504855E+02 -.868593002E+02 -.868685987E+02 -.868783586E+02 -.868885571E+02 -.868991711E+02 -.869101775E+02 -.869215531E+02 -.869332750E+02 -.869453205E+02 -.869576674E+02 -.869702939E+02 -.869831788E+02 -.869963017E+02 -.870096429E+02 -.870231834E+02 -.870369054E+02 -.870507918E+02 -.870648264E+02 -.870789941E+02 -.870932807E+02 -.871076731E+02 -.871221592E+02 -.871367276E+02 -.871513680E+02 -.871660709E+02 -.871808270E+02 -.871956261E+02 -.872104538E+02 -.872252831E+02 -.872400543E+02 -.872546331E+02 -.872687297E+02 -.872817627E+02 -.872926538E+02 -.872995592E+02 -.872995592E+02
 -.873011270E+02 -.873011270E+02 -.872945798E+02 -.872842563E+02 -.872719076E+02 -.872585588E+02 -.872447636E+02 -.872307990E+02 -.872167946E+02 -.872028087E+02 -.871888690E+02 -.871749908E+02 -.871611853E+02 -.871474628E+02 -.871338338E+02 -.871203094E+02 -.871069013E+02 -.870936219E+02 -.870804845E+02 -.870675029E+02 -.870546918E+02 -.870420665E+02 -.870296433E+02 -.870174387E+02 -.870054701E+02 -.869937555E+02 -.869823131E+02 -.869711620E+02 -.869603211E+02 -.869498099E+02 -.869396479E+02 -.869298548E+02 -.869204502E+02 -.869114534E+02 -.869028837E+02 -.868947598E+02 -.868871000E+02 -.868799219E+02 -.868732424E+02 -.868670776E+02 -.868614425E+02 -.868563511E+02 -.868518163E+02 -.868478494E+02 -.868444607E+02 -.868416588E+02 -.868394509E+02 -.868378427E+02 -.868368382E+02 -.868364396E+02 -.868366476E+02 -.868374614E+02 -.868388781E+02 -.868408934E+02 -.868435015E+02 -.868466949E+02 -.868504644E+02 -.868547997E+02 -.868596890E+02 -.868651191E+02 -.868710757E+02 -.868775435E+02 -.868845062E+02 -.868919467E+02 -.868998469E+02 -.869081883E+02 -.869169520E+02 -.869261185E+02 -.869356683E+02 -.869455814E+02 -.869558381E+02 -.869664186E+02 -.869773034E+02 -.869884732E+02 -.869999090E+02 -.870115924E+02 -.870235055E+02 -.870356307E+02 -.870479515E+02 -.870604517E+02 -.870731160E+02 -.870859299E+02 -.870988795E+02 -.871119518E+02 -.871251346E+02 -.871384165E+02 -.871517867E+02 -.871652354E+02 -.871787531E+02 -.871923307E+02 -.872059581E+02 -.872196212E+02 -.872332943E+02 -.872469211E+02 -.872603767E+02 -.872733922E+02 -.872854292E+02 -.872954902E+02 -.873018701E+02 -.873018701E+02
 -.873034929E+02 -.873034929E+02 -.872974831E+02 -.872880081E+02 -.872766763E+02 -.872644298E+02 -.872517777E+02 -.872389751E+02 -.872261417E+02 -.872133320E+02 -.872005718E+02 -.871878758E+02 -.871752548E+02 -.871627188E+02 -.871502775E+02 -.871379416E+02 -.871257218E+02 -.871136298E+02 -.871016776E+02 -.870898780E+02 -.870782441E+02 -.870667897E+02 -.870555292E+02 -.870444774E+02 -.870336496E+02 -.870230617E+02 -.870127295E+02 -.870026695E+02 -.869928984E+02 -.869834329E+02 -.869742899E+02 -.869654861E+02 -.869570384E+02 -.869489634E+02 -.869412774E+02 -.869339963E+02 -.869271356E+02 -.869207102E+02 -.869147345E+02 -.869092218E+02 -.869041851E+02 -.868996358E+02 -.868955849E+02 -.868920420E+02 -.868890155E+02 -.868865127E+02 -.868845396E+02 -.868831010E+02 -.868822001E+02 -.868818390E+02 -.868820180E+02 -.868827365E+02 -.868839922E+02 -.868857814E+02 -.868880992E+02 -.868909393E+02 -.868942942E+02 -.868981550E+02 -.869025119E+02 -.869073538E+02 -.869126687E+02 -.869184438E+02 -.869246651E+02 -.869313183E+02 -.869383881E+02 -.869458589E+02 -.869537145E+02 -.869619383E+02 -.869705137E+02 -.869794236E+02 -.869886510E+02 -.869981791E+02 -.870079907E+02 -.870180694E+02 -.870283985E+02 -.870389620E+02 -.870497441E+02 -.870607296E+02 -.870719035E+02 -.870832516E+02 -.870947601E+02 -.871064160E+02 -.871182066E+02 -.871301202E+02 -.871421454E+02 -.871542715E+02 -.871664886E+02 -.871787872E+02 -.871911582E+02 -.872035928E+02 -.872160812E+02 -.872286098E+02 -.872411542E+02 -.872536622E+02 -.872660179E+02 -.872779735E+02 -.872890330E+02 -.872982788E+02 -.873041424E+02 -.873041424E+02
 -.873058051E+02 -.873058051E+02 -.873003201E+02 -.872916733E+02 -.872813337E+02 -.872701619E+02 -.872586232E+02 -.872469511E+02 -.872352555E+02 -.872235865E+02 -.872119684E+02 -.872004151E+02 -.871889367E+02 -.871775426E+02 -.871662422E+02 -.871550451E+02 -.871439615E+02 -.871330019E+02 -.871221774E+02 -.871114994E+02 -.871009799E+02 -.870906312E+02 -.870804660E+02 -.870704975E+02 -.870607392E+02 -.870512048E+02 -.870419084E+02 -.870328642E+02 -.870240867E+02 -.870155903E+02 -.870073896E+02 -.869994990E+02 -.869919329E+02 -.869847055E+02 -.869778307E+02 -.869713221E+02 -.869651927E+02 -.869594553E+02 -.869541219E+02 -.869492039E+02 -.869447120E+02 -.869406562E+02 -.869370454E+02 -.869338878E+02 -.869311905E+02 -.869289596E+02 -.869272000E+02 -.869259159E+02 -.869251098E+02 -.869247835E+02 -.869249375E+02 -.869255709E+02 -.869266820E+02 -.869282676E+02 -.869303237E+02 -.869328448E+02 -.869358248E+02 -.869392562E+02 -.869431307E+02 -.869474390E+02 -.869521710E+02 -.869573157E+02 -.869628616E+02 -.869687964E+02 -.869751072E+02 -.869817807E+02 -.869888031E+02 -.869961605E+02 -.870038384E+02 -.870118223E+02 -.870200977E+02 -.870286500E+02 -.870374645E+02 -.870465267E+02 -.870558225E+02 -.870653376E+02 -.870750584E+02 -.870849713E+02 -.870950633E+02 -.871053217E+02 -.871157341E+02 -.871262890E+02 -.871369748E+02 -.871477808E+02 -.871586968E+02 -.871697127E+02 -.871808195E+02 -.871920080E+02 -.872032699E+02 -.872145966E+02 -.872259787E+02 -.872374034E+02 -.872488479E+02 -.872602638E+02 -.872715447E+02 -.872824633E+02 -.872925660E+02 -.873010131E+02 -.873063708E+02 -.873063708E+02
 -.873080615E+02 -.873080615E+02 -.873030884E+02 -.872952493E+02 -.872858768E+02 -.872757516E+02 -.872652965E+02 -.872547235E+02 -.872441328E+02 -.872335702E+02 -.872230581E+02 -.872126095E+02 -.872022338E+02 -.871919400E+02 -.871817366E+02 -.871716325E+02 -.871616371E+02 -.871517599E+02 -.871420109E+02 -.871324004E+02 -.871229392E+02 -.871136381E+02 -.871045086E+02 -.870955621E+02 -.870868106E+02 -.870782660E+02 -.870699406E+02 -.870618468E+02 -.870539970E+02 -.870464038E+02 -.870390797E+02 -.870320371E+02 -.870252882E+02 -.870188453E+02 -.870127200E+02 -.870069241E+02 -.870014687E+02 -.869963644E+02 -.869916214E+02 -.869872496E+02 -.869832577E+02 -.869796542E+02 -.869764468E+02 -.869736421E+02 -.869712463E+02 -.869692643E+02 -.869677005E+02 -.869665582E+02 -.869658396E+02 -.869655461E+02 -.869656781E+02 -.869662350E+02 -.869672153E+02 -.869686163E+02 -.869704345E+02 -.869726656E+02 -.869753042E+02 -.869783441E+02 -.869817782E+02 -.869855989E+02 -.869897974E+02 -.869943647E+02 -.869992909E+02 -.870045656E+02 -.870101779E+02 -.870161165E+02 -.870223698E+02 -.870289257E+02 -.870357720E+02 -.870428963E+02 -.870502861E+02 -.870579288E+02 -.870658119E+02 -.870739227E+02 -.870822490E+02 -.870907784E+02 -.870994990E+02 -.871083989E+02 -.871174666E+02 -.871266909E+02 -.871360609E+02 -.871455661E+02 -.871551963E+02 -.871649417E+02 -.871747930E+02 -.871847412E+02 -.871947777E+02 -.872048943E+02 -.872150829E+02 -.872253356E+02 -.872356436E+02 -.872459949E+02 -.872563681E+02 -.872667192E+02 -.872769509E+02 -.872868566E+02 -.872960237E+02 -.873036896E+02 -.873085523E+02 -.873085523E+02
 -.873102624E+02 -.873102624E+02 -.873057884E+02 -.872987365E+02 -.872903061E+02 -.872812002E+02 -.872717995E+02 -.872622951E+02 -.872527774E+02 -.872432883E+02 -.872338479E+02 -.872244682E+02 -.872151582E+02 -.872059258E+02 -.871967789E+02 -.871877259E+02 -.871787750E+02 -.871699348E+02 -.871612145E+02 -.871526231E+02 -.871441701E+02 -.871358654E+02 -.871277189E+02 -.871197406E+02 -.871119410E+02 -.871043306E+02 -.870969200E+02 -.870897199E+02 -.870827411E+02 -.870759944E+02 -.870694904E+02 -.870632398E+02 -.870572532E+02 -.870515409E+02 -.870461128E+02 -.870409790E+02 -.870361487E+02 -.870316312E+02 -.870274349E+02 -.870235681E+02 -.870200384E+02 -.870168528E+02 -.870140177E+02 -.870115388E+02 -.870094212E+02 -.870076691E+02 -.870062861E+02 -.870052749E+02 -.870046376E+02 -.870043752E+02 -.870044880E+02 -.870049756E+02 -.870058366E+02 -.870070689E+02 -.870086695E+02 -.870106347E+02 -.870129600E+02 -.870156403E+02 -.870186696E+02 -.870220413E+02 -.870257482E+02 -.870297827E+02 -.870341363E+02 -.870388004E+02 -.870437656E+02 -.870490225E+02 -.870545610E+02 -.870603710E+02 -.870664421E+02 -.870727636E+02 -.870793249E+02 -.870861152E+02 -.870931236E+02 -.871003394E+02 -.871077519E+02 -.871153503E+02 -.871231243E+02 -.871310636E+02 -.871391580E+02 -.871473977E+02 -.871557730E+02 -.871642747E+02 -.871728936E+02 -.871816210E+02 -.871904486E+02 -.871993680E+02 -.872083716E+02 -.872174517E+02 -.872266010E+02 -.872358121E+02 -.872450767E+02 -.872543839E+02 -.872637141E+02 -.872730271E+02 -.872822352E+02 -.872911517E+02 -.872994048E+02 -.873063073E+02 -.873106860E+02 -.873106860E+02
 -.873124093E+02 -.873124093E+02 -.873084219E+02 -.873021375E+02 -.872946254E+02 -.872865124E+02 -.872781381E+02 -.872696733E+02 -.872611988E+02 -.872527520E+02 -.872443513E+02 -.872360074E+02 -.872277286E+02 -.872195220E+02 -.872113950E+02 -.872033548E+02 -.871954090E+02 -.871875653E+02 -.871798316E+02 -.871722162E+02 -.871647274E+02 -.871573737E+02 -.871501639E+02 -.871431069E+02 -.871362116E+02 -.871294871E+02 -.871229426E+02 -.871165873E+02 -.871104305E+02 -.871044815E+02 -.870987493E+02 -.870932431E+02 -.870879718E+02 -.870829442E+02 -.870781688E+02 -.870736540E+02 -.870694078E+02 -.870654377E+02 -.870617512E+02 -.870583550E+02 -.870552555E+02 -.870524587E+02 -.870499699E+02 -.870477939E+02 -.870459349E+02 -.870443966E+02 -.870431819E+02 -.870422931E+02 -.870417319E+02 -.870414991E+02 -.870415951E+02 -.870420194E+02 -.870427709E+02 -.870438478E+02 -.870452476E+02 -.870469673E+02 -.870490031E+02 -.870513506E+02 -.870540048E+02 -.870569602E+02 -.870602108E+02 -.870637501E+02 -.870675711E+02 -.870716663E+02 -.870760281E+02 -.870806482E+02 -.870855183E+02 -.870906298E+02 -.870959738E+02 -.871015412E+02 -.871073230E+02 -.871133099E+02 -.871194928E+02 -.871258622E+02 -.871324091E+02 -.871391242E+02 -.871459984E+02 -.871530229E+02 -.871601889E+02 -.871674876E+02 -.871749107E+02 -.871824500E+02 -.871900975E+02 -.871978453E+02 -.872056860E+02 -.872136123E+02 -.872216171E+02 -.872296936E+02 -.872378350E+02 -.872460347E+02 -.872542850E+02 -.872625759E+02 -.872708899E+02 -.872791908E+02 -.872873999E+02 -.872953506E+02 -.873027108E+02 -.873088670E+02 -.873127727E+02 -.873127727E+02
 -.873145051E+02 -.873145051E+02 -.873109927E+02 -.873054571E+02 -.872988406E+02 -.872916958E+02 -.872843219E+02 -.872768697E+02 -.872694104E+02 -.872619774E+02 -.872545868E+02 -.872472484E+02 -.872399695E+02 -.872327565E+02 -.872256161E+02 -.872185545E+02 -.872115786E+02 -.872046952E+02 -.871979112E+02 -.871912338E+02 -.871846702E+02 -.871782280E+02 -.871719147E+02 -.871657380E+02 -.871597055E+02 -.871538252E+02 -.871481049E+02 -.871425525E+02 -.871371758E+02 -.871319828E+02 -.871269812E+02 -.871221786E+02 -.871175828E+02 -.871132011E+02 -.871090407E+02 -.871051086E+02 -.871014116E+02 -.870979560E+02 -.870947480E+02 -.870917933E+02 -.870890973E+02 -.870866648E+02 -.870845005E+02 -.870826083E+02 -.870809917E+02 -.870796537E+02 -.870785968E+02 -.870778230E+02 -.870773335E+02 -.870771291E+02 -.870772102E+02 -.870775762E+02 -.870782264E+02 -.870791591E+02 -.870803724E+02 -.870818637E+02 -.870836297E+02 -.870856669E+02 -.870879711E+02 -.870905377E+02 -.870933617E+02 -.870964375E+02 -.870997594E+02 -.871033212E+02 -.871071162E+02 -.871111378E+02 -.871153788E+02 -.871198319E+02 -.871244897E+02 -.871293445E+02 -.871343887E+02 -.871396143E+02 -.871450136E+02 -.871505786E+02 -.871563015E+02 -.871621744E+02 -.871681896E+02 -.871743393E+02 -.871806159E+02 -.871870120E+02 -.871935203E+02 -.872001336E+02 -.872068449E+02 -.872136474E+02 -.872205344E+02 -.872274995E+02 -.872345365E+02 -.872416392E+02 -.872488016E+02 -.872560176E+02 -.872632805E+02 -.872705812E+02 -.872779041E+02 -.872852171E+02 -.872924506E+02 -.872994574E+02 -.873059447E+02 -.873113713E+02 -.873148142E+02 -.873148142E+02
 -.873165537E+02 -.873165537E+02 -.873135054E+02 -.873087014E+02 -.873029599E+02 -.872967605E+02 -.872903631E+02 -.872838987E+02 -.872774293E+02 -.872709840E+02 -.872645770E+02 -.872582167E+02 -.872519097E+02 -.872456616E+02 -.872394781E+02 -.872333649E+02 -.872273279E+02 -.872213729E+02 -.872155061E+02 -.872097335E+02 -.872040615E+02 -.871984964E+02 -.871930448E+02 -.871877131E+02 -.871825080E+02 -.871774361E+02 -.871725041E+02 -.871677187E+02 -.871630864E+02 -.871586140E+02 -.871543080E+02 -.871501748E+02 -.871462208E+02 -.871424522E+02 -.871388750E+02 -.871354951E+02 -.871323180E+02 -.871293491E+02 -.871265936E+02 -.871240561E+02 -.871217411E+02 -.871196527E+02 -.871177946E+02 -.871161702E+02 -.871147823E+02 -.871136335E+02 -.871127257E+02 -.871120606E+02 -.871116393E+02 -.871114624E+02 -.871115301E+02 -.871118422E+02 -.871123978E+02 -.871131957E+02 -.871142342E+02 -.871155112E+02 -.871170241E+02 -.871187698E+02 -.871207449E+02 -.871229456E+02 -.871253678E+02 -.871280068E+02 -.871308578E+02 -.871339157E+02 -.871371750E+02 -.871406301E+02 -.871442750E+02 -.871481037E+02 -.871521100E+02 -.871562873E+02 -.871606294E+02 -.871651295E+02 -.871697811E+02 -.871745775E+02 -.871795120E+02 -.871845781E+02 -.871897691E+02 -.871950785E+02 -.872004997E+02 -.872060265E+02 -.872116525E+02 -.872173716E+02 -.872231777E+02 -.872290650E+02 -.872350277E+02 -.872410601E+02 -.872471568E+02 -.872533125E+02 -.872595218E+02 -.872657794E+02 -.872720793E+02 -.872784134E+02 -.872847682E+02 -.872911156E+02 -.872973951E+02 -.873034786E+02 -.873091115E+02 -.873138238E+02 -.873168137E+02 -.873168137E+02
 -.873185597E+02 -.873185597E+02 -.873159657E+02 -.873118780E+02 -.873069927E+02 -.873017182E+02 -.872962758E+02 -.872907772E+02 -.872852751E+02 -.872797944E+02 -.872743473E+02 -.872689410E+02 -.872635811E+02 -.872582726E+02 -.872530203E+02 -.872478291E+02 -.872427040E+02 -.872376500E+02 -.872326723E+02 -.872277760E+02 -.872229665E+02 -.872182492E+02 -.872136295E+02 -.872091129E+02 -.872047050E+02 -.872004112E+02 -.871962372E+02 -.871921885E+02 -.871882706E+02 -.871844891E+02 -.871808493E+02 -.871773566E+02 -.871740162E+02 -.871708333E+02 -.871678128E+02 -.871649596E+02 -.871622782E+02 -.871597730E+02 -.871574482E+02 -.871553077E+02 -.871533551E+02 -.871515939E+02 -.871500270E+02 -.871486571E+02 -.871474867E+02 -.871465177E+02 -.871457518E+02 -.871451904E+02 -.871448343E+02 -.871446840E+02 -.871447398E+02 -.871450014E+02 -.871454680E+02 -.871461388E+02 -.871470124E+02 -.871480869E+02 -.871493603E+02 -.871508301E+02 -.871524935E+02 -.871543474E+02 -.871563883E+02 -.871586125E+02 -.871610161E+02 -.871635948E+02 -.871663442E+02 -.871692596E+02 -.871723361E+02 -.871755687E+02 -.871789524E+02 -.871824818E+02 -.871861515E+02 -.871899562E+02 -.871938903E+02 -.871979483E+02 -.872021247E+02 -.872064140E+02 -.872108106E+02 -.872153090E+02 -.872199039E+02 -.872245898E+02 -.872293615E+02 -.872342138E+02 -.872391416E+02 -.872441399E+02 -.872492037E+02 -.872543283E+02 -.872595090E+02 -.872647412E+02 -.872700203E+02 -.872753418E+02 -.872807004E+02 -.872860892E+02 -.872914966E+02 -.872968985E+02 -.873022433E+02 -.873074219E+02 -.873122173E+02 -.873162292E+02 -.873187748E+02 -.873187748E+02
 -.873205283E+02 -.873205283E+02 -.873183801E+02 -.873149950E+02 -.873109496E+02 -.873065821E+02 -.873020760E+02 -.872975238E+02 -.872929694E+02 -.872884332E+02 -.872839255E+02 -.872794524E+02 -.872750185E+02 -.872706278E+02 -.872662846E+02 -.872619929E+02 -.872577567E+02 -.872535803E+02 -.872494679E+02 -.872454238E+02 -.872414524E+02 -.872375581E+02 -.872337454E+02 -.872300187E+02 -.872263827E+02 -.872228417E+02 -.872194004E+02 -.872160633E+02 -.872128349E+02 -.872097195E+02 -.872067217E+02 -.872038457E+02 -.872010957E+02 -.871984759E+02 -.871959904E+02 -.871936429E+02 -.871914371E+02 -.871893767E+02 -.871874649E+02 -.871857048E+02 -.871840995E+02 -.871826516E+02 -.871813635E+02 -.871802374E+02 -.871792752E+02 -.871784785E+02 -.871778487E+02 -.871773868E+02 -.871770935E+02 -.871769692E+02 -.871770141E+02 -.871772280E+02 -.871776103E+02 -.871781603E+02 -.871788769E+02 -.871797585E+02 -.871808037E+02 -.871820103E+02 -.871833761E+02 -.871848987E+02 -.871865753E+02 -.871884028E+02 -.871903782E+02 -.871924980E+02 -.871947586E+02 -.871971563E+02 -.871996872E+02 -.872023472E+02 -.872051322E+02 -.872080380E+02 -.872110601E+02 -.872141943E+02 -.872174360E+02 -.872207808E+02 -.872242242E+02 -.872277617E+02 -.872313887E+02 -.872351009E+02 -.872388938E+02 -.872427629E+02 -.872467040E+02 -.872507127E+02 -.872547850E+02 -.872589165E+02 -.872631033E+02 -.872673414E+02 -.872716268E+02 -.872759558E+02 -.872803246E+02 -.872847293E+02 -.872891655E+02 -.872936274E+02 -.872981054E+02 -.873025794E+02 -.873070066E+02 -.873112965E+02 -.873152693E+02 -.873185931E+02 -.873207022E+02 -.873207022E+02
 -.873224649E+02 -.873224649E+02 -.873207552E+02 -.873180610E+02 -.873148414E+02 -.873113657E+02 -.873077800E+02 -.873041578E+02 -.873005342E+02 -.872969255E+02 -.872933400E+02 -.872897824E+02 -.872862565E+02 -.872827656E+02 -.872793129E+02 -.872759017E+02 -.872725353E+02 -.872692171E+02 -.872659502E+02 -.872627383E+02 -.872595848E+02 -.872564931E+02 -.872534668E+02 -.872505095E+02 -.872476246E+02 -.872448158E+02 -.872420866E+02 -.872394405E+02 -.872368812E+02 -.872344120E+02 -.872320364E+02 -.872297577E+02 -.872275793E+02 -.872255044E+02 -.872235361E+02 -.872216774E+02 -.872199312E+02 -.872183002E+02 -.872167871E+02 -.872153942E+02 -.872141239E+02 -.872129782E+02 -.872119590E+02 -.872110680E+02 -.872103066E+02 -.872096762E+02 -.872091776E+02 -.872088119E+02 -.872085794E+02 -.872084806E+02 -.872085155E+02 -.872086840E+02 -.872089857E+02 -.872094200E+02 -.872099859E+02 -.872106825E+02 -.872115084E+02 -.872124621E+02 -.872135418E+02 -.872147456E+02 -.872160714E+02 -.872175168E+02 -.872190795E+02 -.872207566E+02 -.872225456E+02 -.872244434E+02 -.872264471E+02 -.872285534E+02 -.872307592E+02 -.872330611E+02 -.872354557E+02 -.872379397E+02 -.872405095E+02 -.872431617E+02 -.872458926E+02 -.872486988E+02 -.872515768E+02 -.872545230E+02 -.872575339E+02 -.872606061E+02 -.872637361E+02 -.872669206E+02 -.872701561E+02 -.872734395E+02 -.872767675E+02 -.872801369E+02 -.872835446E+02 -.872869875E+02 -.872904627E+02 -.872939669E+02 -.872974967E+02 -.873010475E+02 -.873046114E+02 -.873081726E+02 -.873116969E+02 -.873151121E+02 -.873182750E+02 -.873209214E+02 -.873226006E+02 -.873226006E+02
 -.873243718E+02 -.873243718E+02 -.873230939E+02 -.873210801E+02 -.873186736E+02 -.873160757E+02 -.873133957E+02 -.873106887E+02 -.873079808E+02 -.873052843E+02 -.873026054E+02 -.872999477E+02 -.872973138E+02 -.872947065E+02 -.872921280E+02 -.872895808E+02 -.872870674E+02 -.872845903E+02 -.872821519E+02 -.872797549E+02 -.872774018E+02 -.872750953E+02 -.872728378E+02 -.872706322E+02 -.872684809E+02 -.872663867E+02 -.872643522E+02 -.872623799E+02 -.872604726E+02 -.872586327E+02 -.872568629E+02 -.872551655E+02 -.872535430E+02 -.872519978E+02 -.872505321E+02 -.872491483E+02 -.872478483E+02 -.872466342E+02 -.872455080E+02 -.872444713E+02 -.872435259E+02 -.872426733E+02 -.872419149E+02 -.872412518E+02 -.872406852E+02 -.872402160E+02 -.872398449E+02 -.872395726E+02 -.872393994E+02 -.872393256E+02 -.872393512E+02 -.872394762E+02 -.872397002E+02 -.872400228E+02 -.872404434E+02 -.872409611E+02 -.872415751E+02 -.872422841E+02 -.872430870E+02 -.872439823E+02 -.872449685E+02 -.872460438E+02 -.872472064E+02 -.872484544E+02 -.872497858E+02 -.872511985E+02 -.872526901E+02 -.872542585E+02 -.872559011E+02 -.872576156E+02 -.872593996E+02 -.872612503E+02 -.872631654E+02 -.872651422E+02 -.872671781E+02 -.872692704E+02 -.872714167E+02 -.872736142E+02 -.872758604E+02 -.872781527E+02 -.872804885E+02 -.872828654E+02 -.872852808E+02 -.872877323E+02 -.872902175E+02 -.872927340E+02 -.872952795E+02 -.872978516E+02 -.873004481E+02 -.873030666E+02 -.873057046E+02 -.873083585E+02 -.873110225E+02 -.873136846E+02 -.873163194E+02 -.873188727E+02 -.873212375E+02 -.873232161E+02 -.873244715E+02 -.873244715E+02
 -.873262179E+02 -.873262179E+02 -.873253608E+02 -.873240091E+02 -.873223930E+02 -.873206481E+02 -.873188477E+02 -.873170292E+02 -.873152101E+02 -.873133987E+02 -.873115992E+02 -.873098141E+02 -.873080451E+02 -.873062941E+02 -.873045625E+02 -.873028522E+02 -.873011647E+02 -.872995017E+02 -.872978649E+02 -.872962560E+02 -.872946768E+02 -.872931290E+02 -.872916143E+02 -.872901345E+02 -.872886914E+02 -.872872867E+02 -.872859222E+02 -.872845996E+02 -.872833207E+02 -.872820872E+02 -.872809007E+02 -.872797629E+02 -.872786754E+02 -.872776398E+02 -.872766576E+02 -.872757304E+02 -.872748593E+02 -.872740459E+02 -.872732914E+02 -.872725970E+02 -.872719637E+02 -.872713925E+02 -.872708845E+02 -.872704403E+02 -.872700608E+02 -.872697465E+02 -.872694979E+02 -.872693154E+02 -.872691993E+02 -.872691497E+02 -.872691667E+02 -.872692502E+02 -.872694000E+02 -.872696158E+02 -.872698973E+02 -.872702438E+02 -.872706547E+02 -.872711294E+02 -.872716669E+02 -.872722664E+02 -.872729267E+02 -.872736468E+02 -.872744255E+02 -.872752614E+02 -.872761533E+02 -.872770997E+02 -.872780991E+02 -.872791501E+02 -.872802510E+02 -.872814001E+02 -.872825960E+02 -.872838368E+02 -.872851209E+02 -.872864465E+02 -.872878119E+02 -.872892154E+02 -.872906552E+02 -.872921296E+02 -.872936369E+02 -.872951753E+02 -.872967431E+02 -.872983386E+02 -.872999602E+02 -.873016062E+02 -.873032750E+02 -.873049650E+02 -.873066746E+02 -.873084023E+02 -.873101465E+02 -.873119056E+02 -.873136779E+02 -.873154610E+02 -.873172510E+02 -.873190397E+02 -.873208100E+02 -.873225254E+02 -.873241137E+02 -.873254420E+02 -.873262843E+02 -.873262843E+02
 -.873277450E+02 -.873277450E+02 -.873272540E+02 -.873264724E+02 -.873255320E+02 -.873245127E+02 -.873234587E+02 -.873223927E+02 -.873213258E+02 -.873202632E+02 -.873192073E+02 -.873181599E+02 -.873171219E+02 -.873160945E+02 -.873150786E+02 -.873140752E+02 -.873130852E+02 -.873121097E+02 -.873111496E+02 -.873102060E+02 -.873092798E+02 -.873083721E+02 -.873074839E+02 -.873066162E+02 -.873057701E+02 -.873049465E+02 -.873041466E+02 -.873033713E+02 -.873026217E+02 -.873018987E+02 -.873012033E+02 -.873005365E+02 -.872998993E+02 -.872992925E+02 -.872987170E+02 -.872981737E+02 -.872976634E+02 -.872971868E+02 -.872967448E+02 -.872963380E+02 -.872959670E+02 -.872956325E+02 -.872953349E+02 -.872950747E+02 -.872948524E+02 -.872946682E+02 -.872945226E+02 -.872944157E+02 -.872943476E+02 -.872943185E+02 -.872943284E+02 -.872943772E+02 -.872944649E+02 -.872945912E+02 -.872947560E+02 -.872949589E+02 -.872951995E+02 -.872954774E+02 -.872957922E+02 -.872961432E+02 -.872965299E+02 -.872969517E+02 -.872974077E+02 -.872978974E+02 -.872984199E+02 -.872989743E+02 -.872995598E+02 -.873001756E+02 -.873008207E+02 -.873014941E+02 -.873021949E+02 -.873029222E+02 -.873036748E+02 -.873044519E+02 -.873052524E+02 -.873060752E+02 -.873069194E+02 -.873077840E+02 -.873086679E+02 -.873095701E+02 -.873104897E+02 -.873114255E+02 -.873123768E+02 -.873133424E+02 -.873143215E+02 -.873153130E+02 -.873163162E+02 -.873173299E+02 -.873183535E+02 -.873193858E+02 -.873204258E+02 -.873214720E+02 -.873225220E+02 -.873235706E+02 -.873246071E+02 -.873256093E+02 -.873265336E+02 -.873273019E+02 -.873277844E+02 -.873277844E+02
 -.873277450E+02 -.873277450E+02 -.873272540E+02 -.873264724E+02 -.873255320E+02 -.873245127E+02 -.873234587E+02 -.873223927E+02 -.873213258E+02 -.873202632E+02 -.873192073E+02 -.873181599E+02 -.873171219E+02 -.873160945E+02 -.873150786E+02 -.873140752E+02 -.873130852E+02 -.873121097E+02 -.873111496E+02 -.873102060E+02 -.873092798E+02 -.873083721E+02 -.873074839E+02 -.873066162E+02 -.873057701E+02 -.873049465E+02 -.873041466E+02 -.873033713E+02 -.873026217E+02 -.873018987E+02 -.873012033E+02 -.873005365E+02 -.872998993E+02 -.872992925E+02 -.872987170E+02 -.872981737E+02 -.872976634E+02 -.872971868E+02 -.872967448E+02 -.872963380E+02 -.872959670E+02 -.872956325E+02 -.872953349E+02 -.872950747E+02 -.872948524E+02 -.872946682E+02 -.872945226E+02 -.872944157E+02 -.872943476E+02 -.872943185E+02 -.872943284E+02 -.872943772E+02 -.872944649E+02 -.872945912E+02 -.872947560E+02 -.872949589E+02 -.872951995E+02 -.872954774E+02 -.872957922E+02 -.872961432E+02 -.872965299E+02 -.872969517E+02 -.872974077E+02 -.872978974E+02 -.872984199E+02 -.872989743E+02 -.872995598E+02 -.873001756E+02 -.873008207E+02 -.873014941E+02 -.873021949E+02 -.873029222E+02 -.873036748E+02 -.873044519E+02 -.873052524E+02 -.873060752E+02 -.873069194E+02 -.873077840E+02 -.873086679E+02 -.873095701E+02 -.873104897E+02 -.873114255E+02 -.873123768E+02 -.873133424E+02 -.873143215E+02 -.873153130E+02 -.873163162E+02 -.873173299E+02 -.873183535E+02 -.873193858E+02 -.873204258E+02 -.873214720E+02 -.873225220E+02 -.873235706E+02 -.873246071E+02 -.873256093E+02 -.873265336E+02 -.873273019E+02 -.873277844E+02 -.873277844E+02
