# Supplementary material for: Electrical Pacing of Cardiac Tissue Including Potassium Inward Rectification
Source: PLoS One. 2015 Jun 9;10(6):e0127837. doi: 10.1371/journal.pone.0127837 (PMC4461281; doi:10.1371/journal.pone.0127837)
Supplement: S1 Data — (ZIP) [file pone.0127837.s001.zip › All-Data/Data-without-IK1/BDT39/Vm10ms.txt]

 -.873300171E+02 -.873043301E+02 -.873032597E+02 -.873013349E+02 -.872987284E+02 -.872955796E+02 -.872920101E+02 -.872881166E+02 -.872839705E+02 -.872796323E+02 -.872751532E+02 -.872705715E+02 -.872659193E+02 -.872612280E+02 -.872565228E+02 -.872518236E+02 -.872471482E+02 -.872425117E+02 -.872379243E+02 -.872333952E+02 -.872289333E+02 -.872245464E+02 -.872202421E+02 -.872160286E+02 -.872119136E+02 -.872079039E+02 -.872040059E+02 -.872002254E+02 -.871965675E+02 -.871930371E+02 -.871896389E+02 -.871863783E+02 -.871832601E+02 -.871802895E+02 -.871774715E+02 -.871748106E+02 -.871723111E+02 -.871699768E+02 -.871678113E+02 -.871658177E+02 -.871639992E+02 -.871623590E+02 -.871608997E+02 -.871596240E+02 -.871585341E+02 -.871576319E+02 -.871569188E+02 -.871563958E+02 -.871560637E+02 -.871559229E+02 -.871559734E+02 -.871562151E+02 -.871566474E+02 -.871572697E+02 -.871580805E+02 -.871590785E+02 -.871602617E+02 -.871616278E+02 -.871631744E+02 -.871648986E+02 -.871667974E+02 -.871688674E+02 -.871711052E+02 -.871735069E+02 -.871760686E+02 -.871787860E+02 -.871816546E+02 -.871846700E+02 -.871878273E+02 -.871911216E+02 -.871945478E+02 -.871981008E+02 -.872017753E+02 -.872055658E+02 -.872094666E+02 -.872134719E+02 -.872175757E+02 -.872217717E+02 -.872260531E+02 -.872304129E+02 -.872348436E+02 -.872393368E+02 -.872438835E+02 -.872484732E+02 -.872530942E+02 -.872577330E+02 -.872623736E+02 -.872669971E+02 -.872715809E+02 -.872760976E+02 -.872805138E+02 -.872847891E+02 -.872888734E+02 -.872927059E+02 -.872962114E+02 -.872992981E+02 -.873018531E+02 -.873037386E+02 -.873047856E+02 -.873047856E+02
 -.873043301E+02 -.873043301E+02 -.873032597E+02 -.873013349E+02 -.872987284E+02 -.872955796E+02 -.872920101E+02 -.872881166E+02 -.872839705E+02 -.872796323E+02 -.872751532E+02 -.872705715E+02 -.872659193E+02 -.872612280E+02 -.872565228E+02 -.872518236E+02 -.872471482E+02 -.872425117E+02 -.872379243E+02 -.872333952E+02 -.872289333E+02 -.872245464E+02 -.872202421E+02 -.872160286E+02 -.872119136E+02 -.872079039E+02 -.872040059E+02 -.872002254E+02 -.871965675E+02 -.871930371E+02 -.871896389E+02 -.871863783E+02 -.871832601E+02 -.871802895E+02 -.871774715E+02 -.871748106E+02 -.871723111E+02 -.871699768E+02 -.871678113E+02 -.871658177E+02 -.871639992E+02 -.871623590E+02 -.871608997E+02 -.871596240E+02 -.871585341E+02 -.871576319E+02 -.871569188E+02 -.871563958E+02 -.871560637E+02 -.871559229E+02 -.871559734E+02 -.871562151E+02 -.871566474E+02 -.871572697E+02 -.871580805E+02 -.871590785E+02 -.871602617E+02 -.871616278E+02 -.871631744E+02 -.871648986E+02 -.871667974E+02 -.871688674E+02 -.871711052E+02 -.871735069E+02 -.871760686E+02 -.871787860E+02 -.871816546E+02 -.871846700E+02 -.871878273E+02 -.871911216E+02 -.871945478E+02 -.871981008E+02 -.872017753E+02 -.872055658E+02 -.872094666E+02 -.872134719E+02 -.872175757E+02 -.872217717E+02 -.872260531E+02 -.872304129E+02 -.872348436E+02 -.872393368E+02 -.872438835E+02 -.872484732E+02 -.872530942E+02 -.872577330E+02 -.872623736E+02 -.872669971E+02 -.872715809E+02 -.872760976E+02 -.872805138E+02 -.872847891E+02 -.872888734E+02 -.872927059E+02 -.872962114E+02 -.872992981E+02 -.873018531E+02 -.873037386E+02 -.873047856E+02 -.873047856E+02
 -.872987694E+02 -.872987694E+02 -.872972394E+02 -.872945280E+02 -.872909062E+02 -.872865887E+02 -.872817468E+02 -.872765063E+02 -.872709618E+02 -.872651915E+02 -.872592564E+02 -.872532037E+02 -.872470768E+02 -.872409145E+02 -.872347466E+02 -.872285981E+02 -.872224906E+02 -.872164393E+02 -.872104556E+02 -.872045503E+02 -.871987341E+02 -.871930163E+02 -.871874075E+02 -.871819186E+02 -.871765594E+02 -.871713383E+02 -.871662633E+02 -.871613412E+02 -.871565780E+02 -.871519799E+02 -.871475536E+02 -.871433058E+02 -.871392434E+02 -.871353733E+02 -.871317021E+02 -.871282356E+02 -.871249791E+02 -.871219377E+02 -.871191156E+02 -.871165173E+02 -.871141471E+02 -.871120090E+02 -.871101068E+02 -.871084441E+02 -.871070237E+02 -.871058480E+02 -.871049189E+02 -.871042377E+02 -.871038053E+02 -.871036222E+02 -.871036886E+02 -.871040043E+02 -.871045688E+02 -.871053808E+02 -.871064389E+02 -.871077409E+02 -.871092843E+02 -.871110662E+02 -.871130831E+02 -.871153314E+02 -.871178071E+02 -.871205058E+02 -.871234229E+02 -.871265535E+02 -.871298921E+02 -.871334333E+02 -.871371713E+02 -.871411000E+02 -.871452131E+02 -.871495042E+02 -.871539669E+02 -.871585943E+02 -.871633796E+02 -.871683156E+02 -.871733952E+02 -.871786109E+02 -.871839550E+02 -.871894195E+02 -.871949961E+02 -.872006762E+02 -.872064503E+02 -.872123083E+02 -.872182393E+02 -.872242309E+02 -.872302691E+02 -.872363377E+02 -.872424180E+02 -.872484874E+02 -.872545190E+02 -.872604799E+02 -.872663294E+02 -.872720175E+02 -.872774815E+02 -.872826425E+02 -.872874011E+02 -.872916315E+02 -.872951732E+02 -.872978213E+02 -.872993137E+02 -.872993137E+02
 -.872898462E+02 -.872898462E+02 -.872877112E+02 -.872839468E+02 -.872789473E+02 -.872730181E+02 -.872663918E+02 -.872592419E+02 -.872516996E+02 -.872438676E+02 -.872358267E+02 -.872276437E+02 -.872193761E+02 -.872110726E+02 -.872027726E+02 -.871945079E+02 -.871863033E+02 -.871781769E+02 -.871701435E+02 -.871622170E+02 -.871544107E+02 -.871467381E+02 -.871392135E+02 -.871318509E+02 -.871246627E+02 -.871176600E+02 -.871108525E+02 -.871042488E+02 -.870978572E+02 -.870916863E+02 -.870857451E+02 -.870800430E+02 -.870745897E+02 -.870693943E+02 -.870644655E+02 -.870598110E+02 -.870554380E+02 -.870513529E+02 -.870475620E+02 -.870440714E+02 -.870408870E+02 -.870380145E+02 -.870354590E+02 -.870332253E+02 -.870313173E+02 -.870297382E+02 -.870284902E+02 -.870275755E+02 -.870269951E+02 -.870267500E+02 -.870268403E+02 -.870272660E+02 -.870280260E+02 -.870291189E+02 -.870305425E+02 -.870322939E+02 -.870343696E+02 -.870367655E+02 -.870394771E+02 -.870424995E+02 -.870458271E+02 -.870494540E+02 -.870533739E+02 -.870575800E+02 -.870620650E+02 -.870668214E+02 -.870718413E+02 -.870771166E+02 -.870826386E+02 -.870883989E+02 -.870943885E+02 -.871005984E+02 -.871070193E+02 -.871136417E+02 -.871204560E+02 -.871274523E+02 -.871346204E+02 -.871419499E+02 -.871494299E+02 -.871570491E+02 -.871647954E+02 -.871726560E+02 -.871806168E+02 -.871886621E+02 -.871967743E+02 -.872049329E+02 -.872131143E+02 -.872212898E+02 -.872294249E+02 -.872374775E+02 -.872453947E+02 -.872531107E+02 -.872605420E+02 -.872675825E+02 -.872740963E+02 -.872799091E+02 -.872847958E+02 -.872884663E+02 -.872905447E+02 -.872905447E+02
 -.872790423E+02 -.872790423E+02 -.872762414E+02 -.872713159E+02 -.872647887E+02 -.872570572E+02 -.872484240E+02 -.872391163E+02 -.872293045E+02 -.872191220E+02 -.872086765E+02 -.871980556E+02 -.871873330E+02 -.871765712E+02 -.871658195E+02 -.871551162E+02 -.871444911E+02 -.871339672E+02 -.871235635E+02 -.871132974E+02 -.871031872E+02 -.870932510E+02 -.870835070E+02 -.870739726E+02 -.870646633E+02 -.870555927E+02 -.870467730E+02 -.870382153E+02 -.870299307E+02 -.870219308E+02 -.870142277E+02 -.870068340E+02 -.869997622E+02 -.869930241E+02 -.869866308E+02 -.869805923E+02 -.869749178E+02 -.869696162E+02 -.869646957E+02 -.869601645E+02 -.869560307E+02 -.869523017E+02 -.869489844E+02 -.869460848E+02 -.869436081E+02 -.869415582E+02 -.869399386E+02 -.869387516E+02 -.869379991E+02 -.869376822E+02 -.869378014E+02 -.869383562E+02 -.869393455E+02 -.869407673E+02 -.869426185E+02 -.869448954E+02 -.869475932E+02 -.869507068E+02 -.869542301E+02 -.869581565E+02 -.869624788E+02 -.869671892E+02 -.869722792E+02 -.869777398E+02 -.869835616E+02 -.869897345E+02 -.869962481E+02 -.870030916E+02 -.870102541E+02 -.870177240E+02 -.870254899E+02 -.870335398E+02 -.870418617E+02 -.870504432E+02 -.870592718E+02 -.870683346E+02 -.870776185E+02 -.870871102E+02 -.870967956E+02 -.871066604E+02 -.871166891E+02 -.871268655E+02 -.871371718E+02 -.871475882E+02 -.871580925E+02 -.871686590E+02 -.871792577E+02 -.871898525E+02 -.872003998E+02 -.872108456E+02 -.872211225E+02 -.872311459E+02 -.872408079E+02 -.872499707E+02 -.872584575E+02 -.872660399E+02 -.872724229E+02 -.872772240E+02 -.872799470E+02 -.872799470E+02
 -.872671673E+02 -.872671673E+02 -.872636743E+02 -.872575378E+02 -.872494075E+02 -.872397778E+02 -.872290259E+02 -.872174331E+02 -.872052117E+02 -.871925307E+02 -.871795258E+02 -.871663064E+02 -.871529647E+02 -.871395771E+02 -.871262025E+02 -.871128866E+02 -.870996656E+02 -.870865674E+02 -.870736159E+02 -.870608341E+02 -.870482454E+02 -.870358726E+02 -.870237379E+02 -.870118626E+02 -.870002653E+02 -.869889622E+02 -.869779684E+02 -.869672983E+02 -.869569662E+02 -.869469870E+02 -.869373767E+02 -.869281510E+02 -.869193255E+02 -.869109149E+02 -.869029331E+02 -.868953926E+02 -.868883052E+02 -.868816822E+02 -.868755345E+02 -.868698727E+02 -.868647071E+02 -.868600473E+02 -.868559019E+02 -.868522784E+02 -.868491833E+02 -.868466218E+02 -.868445982E+02 -.868431157E+02 -.868421768E+02 -.868417829E+02 -.868419345E+02 -.868426313E+02 -.868438716E+02 -.868456527E+02 -.868479708E+02 -.868508210E+02 -.868541974E+02 -.868580932E+02 -.868625008E+02 -.868674119E+02 -.868728171E+02 -.868787063E+02 -.868850690E+02 -.868918934E+02 -.868991675E+02 -.869068786E+02 -.869150135E+02 -.869235584E+02 -.869324993E+02 -.869418218E+02 -.869515112E+02 -.869615525E+02 -.869719304E+02 -.869826294E+02 -.869936336E+02 -.870049271E+02 -.870164933E+02 -.870283155E+02 -.870403765E+02 -.870526582E+02 -.870651417E+02 -.870778068E+02 -.870906315E+02 -.871035916E+02 -.871166596E+02 -.871298042E+02 -.871429882E+02 -.871561675E+02 -.871692880E+02 -.871822833E+02 -.871950701E+02 -.872075435E+02 -.872195697E+02 -.872309775E+02 -.872415469E+02 -.872509933E+02 -.872589487E+02 -.872649354E+02 -.872683326E+02 -.872683326E+02
 -.872546432E+02 -.872546432E+02 -.872504423E+02 -.872430601E+02 -.872332774E+02 -.872216898E+02 -.872087474E+02 -.871947869E+02 -.871800671E+02 -.871647934E+02 -.871491299E+02 -.871332100E+02 -.871171443E+02 -.871010224E+02 -.870849133E+02 -.870688706E+02 -.870529368E+02 -.870371458E+02 -.870215274E+02 -.870061106E+02 -.869909239E+02 -.869759952E+02 -.869613511E+02 -.869470162E+02 -.869330124E+02 -.869193591E+02 -.869060748E+02 -.868931773E+02 -.868806848E+02 -.868686163E+02 -.868569912E+02 -.868458290E+02 -.868351486E+02 -.868249680E+02 -.868153037E+02 -.868061713E+02 -.867975856E+02 -.867895609E+02 -.867821110E+02 -.867752491E+02 -.867689881E+02 -.867633398E+02 -.867583147E+02 -.867539222E+02 -.867501702E+02 -.867470654E+02 -.867446129E+02 -.867428171E+02 -.867416810E+02 -.867412066E+02 -.867413944E+02 -.867422439E+02 -.867437530E+02 -.867459182E+02 -.867487349E+02 -.867521968E+02 -.867562967E+02 -.867610263E+02 -.867663759E+02 -.867723352E+02 -.867788926E+02 -.867860355E+02 -.867937505E+02 -.868020234E+02 -.868108390E+02 -.868201816E+02 -.868300348E+02 -.868403817E+02 -.868512049E+02 -.868624866E+02 -.868742087E+02 -.868863527E+02 -.868988998E+02 -.869118309E+02 -.869251267E+02 -.869387676E+02 -.869527336E+02 -.869670042E+02 -.869815586E+02 -.869963749E+02 -.870114303E+02 -.870267004E+02 -.870421589E+02 -.870577767E+02 -.870735209E+02 -.870893540E+02 -.871052315E+02 -.871211005E+02 -.871368966E+02 -.871525399E+02 -.871679309E+02 -.871829435E+02 -.871974174E+02 -.872111471E+02 -.872238679E+02 -.872352380E+02 -.872448144E+02 -.872520219E+02 -.872561125E+02 -.872561125E+02
 -.872416701E+02 -.872416701E+02 -.872367434E+02 -.872280863E+02 -.872166139E+02 -.872030192E+02 -.871878258E+02 -.871714312E+02 -.871541415E+02 -.871361985E+02 -.871177968E+02 -.870990943E+02 -.870802195E+02 -.870612746E+02 -.870423391E+02 -.870234748E+02 -.870047307E+02 -.869861476E+02 -.869677618E+02 -.869496084E+02 -.869317217E+02 -.869141341E+02 -.868968767E+02 -.868799776E+02 -.868634621E+02 -.868473534E+02 -.868316736E+02 -.868164447E+02 -.868016891E+02 -.867874301E+02 -.867736911E+02 -.867604955E+02 -.867478657E+02 -.867358230E+02 -.867243875E+02 -.867135782E+02 -.867034133E+02 -.866939103E+02 -.866850863E+02 -.866769577E+02 -.866695401E+02 -.866628476E+02 -.866568931E+02 -.866516880E+02 -.866472419E+02 -.866435630E+02 -.866406578E+02 -.866385317E+02 -.866371885E+02 -.866366305E+02 -.866368586E+02 -.866378718E+02 -.866396676E+02 -.866422418E+02 -.866455884E+02 -.866497002E+02 -.866545681E+02 -.866601819E+02 -.866665301E+02 -.866735996E+02 -.866813766E+02 -.866898455E+02 -.866989900E+02 -.867087926E+02 -.867192349E+02 -.867302978E+02 -.867419614E+02 -.867542051E+02 -.867670077E+02 -.867803479E+02 -.867942036E+02 -.868085525E+02 -.868233719E+02 -.868386389E+02 -.868543304E+02 -.868704227E+02 -.868868921E+02 -.869037143E+02 -.869208643E+02 -.869383164E+02 -.869560435E+02 -.869740169E+02 -.869922057E+02 -.870105758E+02 -.870290886E+02 -.870477002E+02 -.870663587E+02 -.870850023E+02 -.871035555E+02 -.871219254E+02 -.871399953E+02 -.871576180E+02 -.871746060E+02 -.871907185E+02 -.872056458E+02 -.872189873E+02 -.872302238E+02 -.872386808E+02 -.872434808E+02 -.872434808E+02
 -.872283334E+02 -.872283334E+02 -.872226665E+02 -.872127095E+02 -.871995086E+02 -.871838557E+02 -.871663537E+02 -.871474611E+02 -.871275312E+02 -.871068454E+02 -.870856301E+02 -.870640662E+02 -.870422993E+02 -.870204454E+02 -.869985939E+02 -.869768148E+02 -.869551645E+02 -.869336913E+02 -.869124385E+02 -.868914473E+02 -.868707575E+02 -.868504068E+02 -.868304299E+02 -.868108590E+02 -.867917231E+02 -.867730496E+02 -.867548650E+02 -.867371958E+02 -.867200692E+02 -.867035128E+02 -.866875546E+02 -.866722220E+02 -.866575413E+02 -.866435378E+02 -.866302355E+02 -.866176573E+02 -.866058253E+02 -.865947608E+02 -.865844847E+02 -.865750167E+02 -.865663753E+02 -.865585778E+02 -.865516394E+02 -.865455738E+02 -.865403927E+02 -.865361061E+02 -.865327221E+02 -.865302472E+02 -.865286860E+02 -.865280415E+02 -.865283145E+02 -.865295038E+02 -.865316064E+02 -.865346172E+02 -.865385289E+02 -.865433327E+02 -.865490178E+02 -.865555719E+02 -.865629809E+02 -.865712292E+02 -.865802998E+02 -.865901741E+02 -.866008322E+02 -.866122532E+02 -.866244150E+02 -.866372945E+02 -.866508677E+02 -.866651102E+02 -.866799965E+02 -.866955011E+02 -.867115976E+02 -.867282594E+02 -.867454597E+02 -.867631712E+02 -.867813666E+02 -.868000181E+02 -.868190976E+02 -.868385767E+02 -.868584262E+02 -.868786160E+02 -.868991148E+02 -.869198893E+02 -.869409038E+02 -.869621188E+02 -.869834902E+02 -.870049675E+02 -.870264912E+02 -.870479903E+02 -.870693787E+02 -.870905494E+02 -.871113690E+02 -.871316686E+02 -.871512328E+02 -.871697857E+02 -.871869713E+02 -.872023293E+02 -.872152630E+02 -.872249968E+02 -.872305212E+02 -.872305212E+02
 -.872146688E+02 -.872146688E+02 -.872082488E+02 -.871969624E+02 -.871819894E+02 -.871642262E+02 -.871443549E+02 -.871228956E+02 -.871002533E+02 -.870767501E+02 -.870526424E+02 -.870281342E+02 -.870033890E+02 -.869785352E+02 -.869536723E+02 -.869288791E+02 -.869042206E+02 -.868797525E+02 -.868555253E+02 -.868315866E+02 -.868079820E+02 -.867847534E+02 -.867619402E+02 -.867395785E+02 -.867177018E+02 -.866963419E+02 -.866755305E+02 -.866552991E+02 -.866356800E+02 -.866167057E+02 -.865984089E+02 -.865808216E+02 -.865639746E+02 -.865478975E+02 -.865326190E+02 -.865181664E+02 -.865045665E+02 -.864918449E+02 -.864800266E+02 -.864691351E+02 -.864591926E+02 -.864502194E+02 -.864422339E+02 -.864352523E+02 -.864292889E+02 -.864243556E+02 -.864204624E+02 -.864176172E+02 -.864158257E+02 -.864150911E+02 -.864154146E+02 -.864167947E+02 -.864192276E+02 -.864227072E+02 -.864272249E+02 -.864327700E+02 -.864393297E+02 -.864468891E+02 -.864554314E+02 -.864649377E+02 -.864753877E+02 -.864867591E+02 -.864990281E+02 -.865121697E+02 -.865261574E+02 -.865409638E+02 -.865565605E+02 -.865729181E+02 -.865900067E+02 -.866077958E+02 -.866262544E+02 -.866453511E+02 -.866650542E+02 -.866853318E+02 -.867061519E+02 -.867274820E+02 -.867492896E+02 -.867715416E+02 -.867942043E+02 -.868172431E+02 -.868406220E+02 -.868643030E+02 -.868882453E+02 -.869124043E+02 -.869367299E+02 -.869611648E+02 -.869856421E+02 -.870100815E+02 -.870343857E+02 -.870584342E+02 -.870820763E+02 -.871051212E+02 -.871273256E+02 -.871483773E+02 -.871678739E+02 -.871852944E+02 -.871999630E+02 -.872110013E+02 -.872172656E+02 -.872172656E+02
 -.872006965E+02 -.872006965E+02 -.871935045E+02 -.871808537E+02 -.871640625E+02 -.871441317E+02 -.871218239E+02 -.870977261E+02 -.870722963E+02 -.870458958E+02 -.870188113E+02 -.869912706E+02 -.869634534E+02 -.869355002E+02 -.869075217E+02 -.868796062E+02 -.868518272E+02 -.868242485E+02 -.867969280E+02 -.867699199E+02 -.867432746E+02 -.867170393E+02 -.866912575E+02 -.866659701E+02 -.866412155E+02 -.866170308E+02 -.865934530E+02 -.865705196E+02 -.865482681E+02 -.865267366E+02 -.865059629E+02 -.864859841E+02 -.864668361E+02 -.864485540E+02 -.864311714E+02 -.864147213E+02 -.863992353E+02 -.863847443E+02 -.863712778E+02 -.863588639E+02 -.863475288E+02 -.863372967E+02 -.863281893E+02 -.863202262E+02 -.863134244E+02 -.863077984E+02 -.863033602E+02 -.863001194E+02 -.862980826E+02 -.862972539E+02 -.862976345E+02 -.862992226E+02 -.863020137E+02 -.863060005E+02 -.863111726E+02 -.863175174E+02 -.863250196E+02 -.863336612E+02 -.863434223E+02 -.863542803E+02 -.863662107E+02 -.863791872E+02 -.863931814E+02 -.864081635E+02 -.864241021E+02 -.864409646E+02 -.864587174E+02 -.864773259E+02 -.864967546E+02 -.865169677E+02 -.865379287E+02 -.865596009E+02 -.865819472E+02 -.866049304E+02 -.866285133E+02 -.866526583E+02 -.866773278E+02 -.867024839E+02 -.867280879E+02 -.867541003E+02 -.867804804E+02 -.868071850E+02 -.868341684E+02 -.868613802E+02 -.868887644E+02 -.869162572E+02 -.869437837E+02 -.869712545E+02 -.869985612E+02 -.870255695E+02 -.870521112E+02 -.870779735E+02 -.871028850E+02 -.871264968E+02 -.871483593E+02 -.871678898E+02 -.871843325E+02 -.871967042E+02 -.872037245E+02 -.872037245E+02
 -.871864139E+02 -.871864139E+02 -.871784299E+02 -.871643792E+02 -.871457192E+02 -.871235580E+02 -.870987448E+02 -.870719349E+02 -.870436382E+02 -.870142563E+02 -.869841065E+02 -.869534379E+02 -.869224463E+02 -.868912856E+02 -.868600777E+02 -.868289208E+02 -.867978975E+02 -.867670803E+02 -.867365342E+02 -.867063194E+02 -.866764917E+02 -.866471033E+02 -.866182027E+02 -.865898357E+02 -.865620464E+02 -.865348778E+02 -.865083733E+02 -.864825761E+02 -.864575301E+02 -.864332793E+02 -.864098673E+02 -.863873371E+02 -.863657307E+02 -.863450891E+02 -.863254524E+02 -.863068595E+02 -.862893482E+02 -.862729551E+02 -.862577151E+02 -.862436616E+02 -.862308254E+02 -.862192353E+02 -.862089174E+02 -.861998947E+02 -.861921879E+02 -.861858143E+02 -.861807885E+02 -.861771217E+02 -.861748220E+02 -.861738943E+02 -.861743398E+02 -.861761566E+02 -.861793391E+02 -.861838785E+02 -.861897629E+02 -.861969768E+02 -.862055021E+02 -.862153175E+02 -.862263988E+02 -.862387195E+02 -.862522503E+02 -.862669598E+02 -.862828143E+02 -.862997784E+02 -.863178150E+02 -.863368856E+02 -.863569505E+02 -.863779688E+02 -.863998989E+02 -.864226987E+02 -.864463256E+02 -.864707366E+02 -.864958885E+02 -.865217384E+02 -.865482430E+02 -.865753592E+02 -.866030437E+02 -.866312532E+02 -.866599438E+02 -.866890707E+02 -.867185880E+02 -.867484474E+02 -.867785976E+02 -.868089828E+02 -.868395409E+02 -.868702012E+02 -.869008810E+02 -.869314819E+02 -.869618841E+02 -.869919395E+02 -.870214627E+02 -.870502186E+02 -.870779073E+02 -.871041432E+02 -.871284285E+02 -.871501183E+02 -.871683753E+02 -.871821099E+02 -.871899026E+02 -.871899026E+02
 -.871718173E+02 -.871718173E+02 -.871630217E+02 -.871475329E+02 -.871269508E+02 -.871024966E+02 -.870751087E+02 -.870455111E+02 -.870142665E+02 -.869818164E+02 -.869485066E+02 -.869146076E+02 -.868803315E+02 -.868458462E+02 -.868112848E+02 -.867767563E+02 -.867423532E+02 -.867081558E+02 -.866742364E+02 -.866406611E+02 -.866074914E+02 -.865747844E+02 -.865425939E+02 -.865109719E+02 -.864799685E+02 -.864496336E+02 -.864200171E+02 -.863911692E+02 -.863631405E+02 -.863359815E+02 -.863097427E+02 -.862844740E+02 -.862602244E+02 -.862370422E+02 -.862149747E+02 -.861940680E+02 -.861743668E+02 -.861559144E+02 -.861387524E+02 -.861229199E+02 -.861084538E+02 -.860953881E+02 -.860837538E+02 -.860735788E+02 -.860648875E+02 -.860577009E+02 -.860520364E+02 -.860479074E+02 -.860453238E+02 -.860442910E+02 -.860448108E+02 -.860468807E+02 -.860504942E+02 -.860556408E+02 -.860623061E+02 -.860704720E+02 -.860801165E+02 -.860912143E+02 -.861037368E+02 -.861176520E+02 -.861329253E+02 -.861495193E+02 -.861673940E+02 -.861865075E+02 -.862068158E+02 -.862282735E+02 -.862508337E+02 -.862744484E+02 -.862990688E+02 -.863246454E+02 -.863511285E+02 -.863784680E+02 -.864066140E+02 -.864355165E+02 -.864651258E+02 -.864953924E+02 -.865262669E+02 -.865576999E+02 -.865896418E+02 -.866220422E+02 -.866548495E+02 -.866880100E+02 -.867214670E+02 -.867551587E+02 -.867890170E+02 -.868229643E+02 -.868569102E+02 -.868907471E+02 -.869243440E+02 -.869575392E+02 -.869901299E+02 -.870218587E+02 -.870523972E+02 -.870813225E+02 -.871080887E+02 -.871319877E+02 -.871520996E+02 -.871672267E+02 -.871758083E+02 -.871758083E+02
 -.871569130E+02 -.871569130E+02 -.871472840E+02 -.871303172E+02 -.871077608E+02 -.870809529E+02 -.870509222E+02 -.870184622E+02 -.869841881E+02 -.869485796E+02 -.869120103E+02 -.868747720E+02 -.868370940E+02 -.867991579E+02 -.867611094E+02 -.867230686E+02 -.866851373E+02 -.866474039E+02 -.866099474E+02 -.865728400E+02 -.865361485E+02 -.864999357E+02 -.864642618E+02 -.864291850E+02 -.863947628E+02 -.863610521E+02 -.863281104E+02 -.862959955E+02 -.862647654E+02 -.862344784E+02 -.862051929E+02 -.861769668E+02 -.861498575E+02 -.861239219E+02 -.860992155E+02 -.860757930E+02 -.860537073E+02 -.860330097E+02 -.860137492E+02 -.859959724E+02 -.859797230E+02 -.859650414E+02 -.859519649E+02 -.859405267E+02 -.859307561E+02 -.859226782E+02 -.859163140E+02 -.859116795E+02 -.859087864E+02 -.859076414E+02 -.859082465E+02 -.859105988E+02 -.859146906E+02 -.859205092E+02 -.859280376E+02 -.859372541E+02 -.859481324E+02 -.859606423E+02 -.859747495E+02 -.859904161E+02 -.860076007E+02 -.860262588E+02 -.860463431E+02 -.860678038E+02 -.860905889E+02 -.861146447E+02 -.861399158E+02 -.861663458E+02 -.861938774E+02 -.862224528E+02 -.862520138E+02 -.862825023E+02 -.863138602E+02 -.863460301E+02 -.863789545E+02 -.864125769E+02 -.864468409E+02 -.864816906E+02 -.865170699E+02 -.865529224E+02 -.865891907E+02 -.866258153E+02 -.866627336E+02 -.866998781E+02 -.867371743E+02 -.867745378E+02 -.868118707E+02 -.868490561E+02 -.868859524E+02 -.869223840E+02 -.869581308E+02 -.869929137E+02 -.870263754E+02 -.870580559E+02 -.870873606E+02 -.871135179E+02 -.871355243E+02 -.871520728E+02 -.871614591E+02 -.871614591E+02
 -.871417157E+02 -.871417157E+02 -.871312315E+02 -.871127493E+02 -.870881707E+02 -.870589528E+02 -.870262151E+02 -.869908205E+02 -.869534353E+02 -.869145758E+02 -.868746437E+02 -.868339525E+02 -.867927486E+02 -.867512286E+02 -.867095509E+02 -.866678465E+02 -.866262262E+02 -.865847859E+02 -.865436114E+02 -.865027805E+02 -.864623660E+02 -.864224372E+02 -.863830608E+02 -.863443026E+02 -.863062277E+02 -.862689012E+02 -.862323889E+02 -.861967568E+02 -.861620717E+02 -.861284010E+02 -.860958121E+02 -.860643725E+02 -.860341497E+02 -.860052102E+02 -.859776198E+02 -.859514430E+02 -.859267424E+02 -.859035788E+02 -.858820104E+02 -.858620924E+02 -.858438770E+02 -.858274126E+02 -.858127434E+02 -.857999095E+02 -.857889461E+02 -.857798834E+02 -.857727462E+02 -.857675541E+02 -.857643210E+02 -.857630550E+02 -.857637585E+02 -.857664281E+02 -.857710546E+02 -.857776229E+02 -.857861125E+02 -.857964973E+02 -.858087461E+02 -.858228226E+02 -.858386858E+02 -.858562904E+02 -.858755870E+02 -.858965227E+02 -.859190411E+02 -.859430831E+02 -.859685872E+02 -.859954896E+02 -.860237251E+02 -.860532274E+02 -.860839290E+02 -.861157622E+02 -.861486593E+02 -.861825525E+02 -.862173747E+02 -.862530592E+02 -.862895404E+02 -.863267534E+02 -.863646342E+02 -.864031194E+02 -.864421460E+02 -.864816510E+02 -.865215707E+02 -.865618396E+02 -.866023890E+02 -.866431455E+02 -.866840285E+02 -.867249468E+02 -.867657948E+02 -.868064471E+02 -.868467510E+02 -.868865180E+02 -.869255109E+02 -.869634287E+02 -.869998859E+02 -.870343854E+02 -.870662839E+02 -.870947458E+02 -.871186838E+02 -.871366802E+02 -.871468858E+02 -.871468858E+02
 -.871262582E+02 -.871262582E+02 -.871148998E+02 -.870948707E+02 -.870682288E+02 -.870365509E+02 -.870010479E+02 -.869626499E+02 -.869220726E+02 -.868798692E+02 -.868364694E+02 -.867922085E+02 -.867473510E+02 -.867021084E+02 -.866566520E+02 -.866111226E+02 -.865656397E+02 -.865203064E+02 -.864752145E+02 -.864304481E+02 -.863860864E+02 -.863422055E+02 -.862988798E+02 -.862561831E+02 -.862141890E+02 -.861729718E+02 -.861326061E+02 -.860931679E+02 -.860547338E+02 -.860173815E+02 -.859811895E+02 -.859462368E+02 -.859126022E+02 -.858803642E+02 -.858496004E+02 -.858203870E+02 -.857927984E+02 -.857669066E+02 -.857427809E+02 -.857204872E+02 -.857000878E+02 -.856816406E+02 -.856651990E+02 -.856508108E+02 -.856385184E+02 -.856283582E+02 -.856203601E+02 -.856145477E+02 -.856109377E+02 -.856095401E+02 -.856103576E+02 -.856133863E+02 -.856186151E+02 -.856260260E+02 -.856355942E+02 -.856472885E+02 -.856610713E+02 -.856768990E+02 -.856947226E+02 -.857144877E+02 -.857361354E+02 -.857596023E+02 -.857848214E+02 -.858117222E+02 -.858402317E+02 -.858702742E+02 -.859017728E+02 -.859346491E+02 -.859688238E+02 -.860042177E+02 -.860407514E+02 -.860783462E+02 -.861169242E+02 -.861564085E+02 -.861967236E+02 -.862377954E+02 -.862795511E+02 -.863219192E+02 -.863648290E+02 -.864082103E+02 -.864519928E+02 -.864961043E+02 -.865404704E+02 -.865850114E+02 -.866296406E+02 -.866742604E+02 -.867187578E+02 -.867629989E+02 -.868068210E+02 -.868500225E+02 -.868923498E+02 -.869334809E+02 -.869730021E+02 -.870103798E+02 -.870449224E+02 -.870757304E+02 -.871016322E+02 -.871210995E+02 -.871321367E+02 -.871321367E+02
 -.871106012E+02 -.871106012E+02 -.870983542E+02 -.870767538E+02 -.870480156E+02 -.870138364E+02 -.869755160E+02 -.869340504E+02 -.868902038E+02 -.868445659E+02 -.867975947E+02 -.867496477E+02 -.867010076E+02 -.866519006E+02 -.866025095E+02 -.865529848E+02 -.865034534E+02 -.864540250E+02 -.864047976E+02 -.863558618E+02 -.863073036E+02 -.862592066E+02 -.862116537E+02 -.861647273E+02 -.861185107E+02 -.860730876E+02 -.860285434E+02 -.859849648E+02 -.859424403E+02 -.859010597E+02 -.858609145E+02 -.858220971E+02 -.857847001E+02 -.857488160E+02 -.857145365E+02 -.856819520E+02 -.856511507E+02 -.856222184E+02 -.855952379E+02 -.855702882E+02 -.855474439E+02 -.855267746E+02 -.855083445E+02 -.854922113E+02 -.854784262E+02 -.854670329E+02 -.854580678E+02 -.854515593E+02 -.854475279E+02 -.854459854E+02 -.854469356E+02 -.854503735E+02 -.854562858E+02 -.854646509E+02 -.854754387E+02 -.854886118E+02 -.855041246E+02 -.855219250E+02 -.855419537E+02 -.855641455E+02 -.855884297E+02 -.856147304E+02 -.856429673E+02 -.856730565E+02 -.857049107E+02 -.857384405E+02 -.857735543E+02 -.858101595E+02 -.858481630E+02 -.858874714E+02 -.859279921E+02 -.859696332E+02 -.860123044E+02 -.860559168E+02 -.861003837E+02 -.861456203E+02 -.861915441E+02 -.862380742E+02 -.862851317E+02 -.863326385E+02 -.863805171E+02 -.864286888E+02 -.864770728E+02 -.865255835E+02 -.865741283E+02 -.866226032E+02 -.866708885E+02 -.867188423E+02 -.867662924E+02 -.868130248E+02 -.868587707E+02 -.869031873E+02 -.869458340E+02 -.869861413E+02 -.870233700E+02 -.870565575E+02 -.870844484E+02 -.871054037E+02 -.871172814E+02 -.871172814E+02
 -.870948356E+02 -.870948356E+02 -.870816914E+02 -.870585043E+02 -.870276475E+02 -.869909355E+02 -.869497548E+02 -.869051653E+02 -.868579793E+02 -.868088231E+02 -.867581825E+02 -.867064374E+02 -.866538881E+02 -.866007740E+02 -.865472883E+02 -.864935898E+02 -.864398120E+02 -.863860709E+02 -.863324706E+02 -.862791084E+02 -.862260777E+02 -.861734703E+02 -.861213779E+02 -.860698926E+02 -.860191076E+02 -.859691179E+02 -.859200206E+02 -.858719151E+02 -.858249034E+02 -.857790902E+02 -.857345820E+02 -.856914870E+02 -.856499143E+02 -.856099732E+02 -.855717722E+02 -.855354186E+02 -.855010177E+02 -.854686720E+02 -.854384809E+02 -.854105391E+02 -.853849365E+02 -.853617571E+02 -.853410784E+02 -.853229701E+02 -.853074943E+02 -.852947040E+02 -.852846434E+02 -.852773472E+02 -.852728401E+02 -.852711368E+02 -.852722418E+02 -.852761492E+02 -.852828429E+02 -.852922966E+02 -.853044741E+02 -.853193298E+02 -.853368089E+02 -.853568480E+02 -.853793758E+02 -.854043136E+02 -.854315762E+02 -.854610723E+02 -.854927056E+02 -.855263755E+02 -.855619780E+02 -.855994062E+02 -.856385515E+02 -.856793042E+02 -.857215541E+02 -.857651917E+02 -.858101081E+02 -.858561962E+02 -.859033509E+02 -.859514697E+02 -.860004528E+02 -.860502033E+02 -.861006274E+02 -.861516342E+02 -.862031353E+02 -.862550443E+02 -.863072760E+02 -.863597449E+02 -.864123638E+02 -.864650415E+02 -.865176795E+02 -.865701682E+02 -.866223817E+02 -.866741710E+02 -.867253550E+02 -.867757088E+02 -.868249490E+02 -.868727135E+02 -.869185360E+02 -.869618124E+02 -.870017572E+02 -.870373459E+02 -.870672408E+02 -.870896931E+02 -.871024155E+02 -.871024155E+02
 -.870790874E+02 -.870790874E+02 -.870650442E+02 -.870402661E+02 -.870072811E+02 -.869680176E+02 -.869239462E+02 -.868761894E+02 -.868256070E+02 -.867728608E+02 -.867184643E+02 -.866628185E+02 -.866062392E+02 -.865489776E+02 -.864912356E+02 -.864331786E+02 -.863749462E+02 -.863166599E+02 -.862584300E+02 -.862003608E+02 -.861425534E+02 -.860851082E+02 -.860281259E+02 -.859717090E+02 -.859159621E+02 -.858609923E+02 -.858069102E+02 -.857538302E+02 -.857018703E+02 -.856511519E+02 -.856018000E+02 -.855539414E+02 -.855077048E+02 -.854632194E+02 -.854206143E+02 -.853800172E+02 -.853415542E+02 -.853053485E+02 -.852715192E+02 -.852401809E+02 -.852114423E+02 -.851854050E+02 -.851621629E+02 -.851418009E+02 -.851243943E+02 -.851100080E+02 -.850986959E+02 -.850905002E+02 -.850854514E+02 -.850835674E+02 -.850848538E+02 -.850893035E+02 -.850968970E+02 -.851076022E+02 -.851213751E+02 -.851381602E+02 -.851578909E+02 -.851804901E+02 -.852058715E+02 -.852339397E+02 -.852645915E+02 -.852977168E+02 -.853331997E+02 -.853709192E+02 -.854107505E+02 -.854525660E+02 -.854962361E+02 -.855416306E+02 -.855886189E+02 -.856370719E+02 -.856868617E+02 -.857378631E+02 -.857899538E+02 -.858430151E+02 -.858969323E+02 -.859515946E+02 -.860068956E+02 -.860627329E+02 -.861190080E+02 -.861756254E+02 -.862324917E+02 -.862895147E+02 -.863466009E+02 -.864036535E+02 -.864605688E+02 -.865172324E+02 -.865735131E+02 -.866292557E+02 -.866842716E+02 -.867383265E+02 -.867911237E+02 -.868422836E+02 -.868913159E+02 -.869375841E+02 -.869802581E+02 -.870182540E+02 -.870501536E+02 -.870741010E+02 -.870876658E+02 -.870876658E+02
 -.870635192E+02 -.870635192E+02 -.870485841E+02 -.870222245E+02 -.869871176E+02 -.869453013E+02 -.868983277E+02 -.868473804E+02 -.867933645E+02 -.867369764E+02 -.866787553E+02 -.866191207E+02 -.865584017E+02 -.864968586E+02 -.864347001E+02 -.863720968E+02 -.863091932E+02 -.862461160E+02 -.861829816E+02 -.861199008E+02 -.860569825E+02 -.859943357E+02 -.859320709E+02 -.858703014E+02 -.858091442E+02 -.857487204E+02 -.856891562E+02 -.856305829E+02 -.855731374E+02 -.855169613E+02 -.854622006E+02 -.854090048E+02 -.853575258E+02 -.853079170E+02 -.852603320E+02 -.852149239E+02 -.851718441E+02 -.851312407E+02 -.850932581E+02 -.850580348E+02 -.850257027E+02 -.849963856E+02 -.849701978E+02 -.849472429E+02 -.849276131E+02 -.849113879E+02 -.848986335E+02 -.848894017E+02 -.848837301E+02 -.848816407E+02 -.848831406E+02 -.848882212E+02 -.848968584E+02 -.849090132E+02 -.849246317E+02 -.849436459E+02 -.849659746E+02 -.849915238E+02 -.850201880E+02 -.850518513E+02 -.850863883E+02 -.851236654E+02 -.851635425E+02 -.852058735E+02 -.852505083E+02 -.852972937E+02 -.853460749E+02 -.853966965E+02 -.854490038E+02 -.855028438E+02 -.855580662E+02 -.856145242E+02 -.856720755E+02 -.857305825E+02 -.857899130E+02 -.858499407E+02 -.859105447E+02 -.859716101E+02 -.860330271E+02 -.860946905E+02 -.861564987E+02 -.862183524E+02 -.862801522E+02 -.863417963E+02 -.864031768E+02 -.864641752E+02 -.865246563E+02 -.865844604E+02 -.866433931E+02 -.867012122E+02 -.867576101E+02 -.868121920E+02 -.868644459E+02 -.869137054E+02 -.869590993E+02 -.869994868E+02 -.870333734E+02 -.870587995E+02 -.870731962E+02 -.870731962E+02
 -.870483385E+02 -.870483385E+02 -.870325290E+02 -.870046139E+02 -.869674120E+02 -.869230661E+02 -.868732061E+02 -.868190733E+02 -.867616158E+02 -.867015615E+02 -.866394720E+02 -.865757818E+02 -.865108299E+02 -.864448832E+02 -.863781545E+02 -.863108182E+02 -.862430222E+02 -.861748980E+02 -.861065669E+02 -.860381459E+02 -.859697512E+02 -.859015002E+02 -.858335135E+02 -.857659161E+02 -.856988385E+02 -.856324176E+02 -.855667973E+02 -.855021290E+02 -.854385713E+02 -.853762893E+02 -.853154543E+02 -.852562425E+02 -.851988338E+02 -.851434107E+02 -.850901571E+02 -.850392566E+02 -.849908917E+02 -.849452418E+02 -.849024819E+02 -.848627806E+02 -.848262988E+02 -.847931877E+02 -.847635872E+02 -.847376248E+02 -.847154137E+02 -.846970519E+02 -.846826209E+02 -.846721851E+02 -.846657906E+02 -.846634652E+02 -.846652174E+02 -.846710367E+02 -.846808937E+02 -.846947402E+02 -.847125101E+02 -.847341197E+02 -.847594692E+02 -.847884432E+02 -.848209126E+02 -.848567354E+02 -.848957585E+02 -.849378195E+02 -.849827477E+02 -.850303664E+02 -.850804941E+02 -.851329463E+02 -.851875373E+02 -.852440814E+02 -.853023943E+02 -.853622947E+02 -.854236054E+02 -.854861542E+02 -.855497749E+02 -.856143082E+02 -.856796019E+02 -.857455115E+02 -.858119003E+02 -.858786393E+02 -.859456065E+02 -.860126866E+02 -.860797697E+02 -.861467495E+02 -.862135213E+02 -.862799793E+02 -.863460124E+02 -.864114995E+02 -.864763033E+02 -.865402613E+02 -.866031757E+02 -.866647987E+02 -.867248147E+02 -.867828165E+02 -.868382740E+02 -.868904943E+02 -.869385689E+02 -.869813052E+02 -.870171369E+02 -.870440068E+02 -.870592140E+02 -.870592140E+02
 -.870338038E+02 -.870338038E+02 -.870171498E+02 -.869877260E+02 -.869484842E+02 -.869016651E+02 -.868489710E+02 -.867916963E+02 -.867308277E+02 -.866671198E+02 -.866011516E+02 -.865333683E+02 -.864641150E+02 -.863936614E+02 -.863222222E+02 -.862499732E+02 -.861770646E+02 -.861036303E+02 -.860297956E+02 -.859556826E+02 -.858814138E+02 -.858071146E+02 -.857329158E+02 -.856589547E+02 -.855853768E+02 -.855123366E+02 -.854399984E+02 -.853685364E+02 -.852981344E+02 -.852289853E+02 -.851612903E+02 -.850952573E+02 -.850310999E+02 -.849690362E+02 -.849092865E+02 -.848520724E+02 -.847976146E+02 -.847461312E+02 -.846978353E+02 -.846529330E+02 -.846116215E+02 -.845740865E+02 -.845405005E+02 -.845110207E+02 -.844857872E+02 -.844649215E+02 -.844485249E+02 -.844366772E+02 -.844294361E+02 -.844268360E+02 -.844288877E+02 -.844355783E+02 -.844468715E+02 -.844627076E+02 -.844830048E+02 -.845076595E+02 -.845365483E+02 -.845695289E+02 -.846064420E+02 -.846471132E+02 -.846913545E+02 -.847389669E+02 -.847897423E+02 -.848434654E+02 -.848999161E+02 -.849588714E+02 -.850201077E+02 -.850834021E+02 -.851485349E+02 -.852152906E+02 -.852834598E+02 -.853528402E+02 -.854232377E+02 -.854944676E+02 -.855663546E+02 -.856387340E+02 -.857114511E+02 -.857843616E+02 -.858573306E+02 -.859302323E+02 -.860029485E+02 -.860753666E+02 -.861473776E+02 -.862188730E+02 -.862897402E+02 -.863598576E+02 -.864290878E+02 -.864972685E+02 -.865642009E+02 -.866296353E+02 -.866932515E+02 -.867546335E+02 -.868132375E+02 -.868683491E+02 -.869190276E+02 -.869640347E+02 -.870017393E+02 -.870299947E+02 -.870459776E+02 -.870459776E+02
 -.870202330E+02 -.870202330E+02 -.870027795E+02 -.869719216E+02 -.869307318E+02 -.868815395E+02 -.868261115E+02 -.867657886E+02 -.867015891E+02 -.866342876E+02 -.865644744E+02 -.864926003E+02 -.864190114E+02 -.863439765E+02 -.862677091E+02 -.861903835E+02 -.861121493E+02 -.860331409E+02 -.859534851E+02 -.858733072E+02 -.857927345E+02 -.857119000E+02 -.856309440E+02 -.855500171E+02 -.854692809E+02 -.853889095E+02 -.853090898E+02 -.852300224E+02 -.851519202E+02 -.850750086E+02 -.849995238E+02 -.849257120E+02 -.848538275E+02 -.847841312E+02 -.847168884E+02 -.846523672E+02 -.845908359E+02 -.845325602E+02 -.844778011E+02 -.844268118E+02 -.843798352E+02 -.843371008E+02 -.842988221E+02 -.842651946E+02 -.842363926E+02 -.842125675E+02 -.841938460E+02 -.841803280E+02 -.841720857E+02 -.841691622E+02 -.841715713E+02 -.841792971E+02 -.841922942E+02 -.842104885E+02 -.842337777E+02 -.842620330E+02 -.842951009E+02 -.843328047E+02 -.843749467E+02 -.844213113E+02 -.844716664E+02 -.845257673E+02 -.845833584E+02 -.846441766E+02 -.847079537E+02 -.847744192E+02 -.848433027E+02 -.849143362E+02 -.849872567E+02 -.850618078E+02 -.851377414E+02 -.852148196E+02 -.852928159E+02 -.853715158E+02 -.854507181E+02 -.855302349E+02 -.856098919E+02 -.856895281E+02 -.857689954E+02 -.858481574E+02 -.859268881E+02 -.860050700E+02 -.860825913E+02 -.861593423E+02 -.862352117E+02 -.863100799E+02 -.863838126E+02 -.864562508E+02 -.865271990E+02 -.865964092E+02 -.866635609E+02 -.867282349E+02 -.867898787E+02 -.868477623E+02 -.869009204E+02 -.869480763E+02 -.869875436E+02 -.870170972E+02 -.870338042E+02 -.870338042E+02
 -.870080141E+02 -.870080141E+02 -.869898262E+02 -.869576439E+02 -.869146447E+02 -.868632343E+02 -.868052333E+02 -.867420186E+02 -.866746308E+02 -.866038562E+02 -.865302892E+02 -.864543792E+02 -.863764681E+02 -.862968194E+02 -.862156406E+02 -.861331009E+02 -.860493455E+02 -.859645056E+02 -.858787065E+02 -.857920739E+02 -.857047379E+02 -.856168374E+02 -.855285220E+02 -.854399554E+02 -.853513164E+02 -.852628001E+02 -.851746192E+02 -.850870034E+02 -.850001995E+02 -.849144705E+02 -.848300942E+02 -.847473624E+02 -.846665783E+02 -.845880552E+02 -.845121136E+02 -.844390788E+02 -.843692779E+02 -.843030366E+02 -.842406758E+02 -.841825083E+02 -.841288345E+02 -.840799400E+02 -.840360910E+02 -.839975316E+02 -.839644803E+02 -.839371274E+02 -.839156319E+02 -.839001198E+02 -.838906822E+02 -.838873736E+02 -.838902117E+02 -.838991765E+02 -.839142112E+02 -.839352225E+02 -.839620823E+02 -.839946290E+02 -.840326702E+02 -.840759850E+02 -.841243268E+02 -.841774271E+02 -.842349980E+02 -.842967364E+02 -.843623274E+02 -.844314475E+02 -.845037686E+02 -.845789611E+02 -.846566972E+02 -.847366535E+02 -.848185146E+02 -.849019744E+02 -.849867391E+02 -.850725288E+02 -.851590787E+02 -.852461405E+02 -.853334833E+02 -.854208936E+02 -.855081757E+02 -.855951513E+02 -.856816587E+02 -.857675517E+02 -.858526979E+02 -.859369763E+02 -.860202746E+02 -.861024854E+02 -.861835012E+02 -.862632085E+02 -.863414799E+02 -.864181643E+02 -.864930738E+02 -.865659675E+02 -.866365305E+02 -.867043460E+02 -.867688600E+02 -.868293347E+02 -.868847885E+02 -.869339171E+02 -.869749905E+02 -.870057191E+02 -.870230782E+02 -.870230782E+02
 -.869976170E+02 -.869976170E+02 -.869787842E+02 -.869454307E+02 -.869008191E+02 -.868474143E+02 -.867870756E+02 -.867212029E+02 -.866508472E+02 -.865767966E+02 -.864996403E+02 -.864198190E+02 -.863376638E+02 -.862534267E+02 -.861673035E+02 -.860794531E+02 -.859900109E+02 -.858991003E+02 -.858068405E+02 -.857133537E+02 -.856187701E+02 -.855232318E+02 -.854268967E+02 -.853299406E+02 -.852325598E+02 -.851349721E+02 -.850374176E+02 -.849401590E+02 -.848434815E+02 -.847476916E+02 -.846531164E+02 -.845601017E+02 -.844690100E+02 -.843802182E+02 -.842941143E+02 -.842110947E+02 -.841315597E+02 -.840559100E+02 -.839845424E+02 -.839178447E+02 -.838561918E+02 -.837999403E+02 -.837494245E+02 -.837049515E+02 -.836667970E+02 -.836352015E+02 -.836103666E+02 -.835924523E+02 -.835815742E+02 -.835778018E+02 -.835811578E+02 -.835916172E+02 -.836091080E+02 -.836335123E+02 -.836646678E+02 -.837023704E+02 -.837463773E+02 -.837964103E+02 -.838521597E+02 -.839132889E+02 -.839794385E+02 -.840502312E+02 -.841252764E+02 -.842041749E+02 -.842865233E+02 -.843719184E+02 -.844599614E+02 -.845502612E+02 -.846424383E+02 -.847361274E+02 -.848309800E+02 -.849266666E+02 -.850228784E+02 -.851193284E+02 -.852157523E+02 -.853119088E+02 -.854075795E+02 -.855025686E+02 -.855967014E+02 -.856898233E+02 -.857817977E+02 -.858725033E+02 -.859618306E+02 -.860496783E+02 -.861359474E+02 -.862205350E+02 -.863033260E+02 -.863841826E+02 -.864629306E+02 -.865393428E+02 -.866131164E+02 -.866838451E+02 -.867509815E+02 -.868137899E+02 -.868712831E+02 -.869221419E+02 -.869646079E+02 -.869963454E+02 -.870142598E+02 -.870142598E+02
 -.869896024E+02 -.869896024E+02 -.869702446E+02 -.869359272E+02 -.868899714E+02 -.868348787E+02 -.867725280E+02 -.867043256E+02 -.866313190E+02 -.865542853E+02 -.864737983E+02 -.863902809E+02 -.863040451E+02 -.862153234E+02 -.861242930E+02 -.860310949E+02 -.859358481E+02 -.858386615E+02 -.857396424E+02 -.856389045E+02 -.855365731E+02 -.854327904E+02 -.853277194E+02 -.852215466E+02 -.851144847E+02 -.850067744E+02 -.848986852E+02 -.847905159E+02 -.846825947E+02 -.845752784E+02 -.844689515E+02 -.843640242E+02 -.842609302E+02 -.841601236E+02 -.840620756E+02 -.839672702E+02 -.838761995E+02 -.837893587E+02 -.837072405E+02 -.836303291E+02 -.835590942E+02 -.834939850E+02 -.834354236E+02 -.833837993E+02 -.833394625E+02 -.833027196E+02 -.832738284E+02 -.832529932E+02 -.832403622E+02 -.832360250E+02 -.832400107E+02 -.832522877E+02 -.832727641E+02 -.833012892E+02 -.833376562E+02 -.833816049E+02 -.834328264E+02 -.834909677E+02 -.835556371E+02 -.836264096E+02 -.837028335E+02 -.837844363E+02 -.838707311E+02 -.839612222E+02 -.840554118E+02 -.841528048E+02 -.842529144E+02 -.843552663E+02 -.844594033E+02 -.845648889E+02 -.846713098E+02 -.847782786E+02 -.848854359E+02 -.849924511E+02 -.850990234E+02 -.852048817E+02 -.853097846E+02 -.854135193E+02 -.855159003E+02 -.856167675E+02 -.857159835E+02 -.858134310E+02 -.859090085E+02 -.860026261E+02 -.860941992E+02 -.861836420E+02 -.862708583E+02 -.863557305E+02 -.864381059E+02 -.865177785E+02 -.865944665E+02 -.866677831E+02 -.867371982E+02 -.868019892E+02 -.868611774E+02 -.869134439E+02 -.869570210E+02 -.869895495E+02 -.870078928E+02 -.870078928E+02
 -.869846329E+02 -.869846329E+02 -.869649065E+02 -.869298971E+02 -.868829500E+02 -.868265750E+02 -.867626470E+02 -.866925583E+02 -.866173358E+02 -.865377313E+02 -.864542912E+02 -.863674089E+02 -.862773671E+02 -.861843692E+02 -.860885642E+02 -.859900658E+02 -.858889678E+02 -.857853562E+02 -.856793187E+02 -.855709531E+02 -.854603736E+02 -.853477168E+02 -.852331458E+02 -.851168541E+02 -.849990686E+02 -.848800514E+02 -.847601020E+02 -.846395579E+02 -.845187947E+02 -.843982264E+02 -.842783039E+02 -.841595134E+02 -.840423737E+02 -.839274328E+02 -.838152638E+02 -.837064596E+02 -.836016273E+02 -.835013814E+02 -.834063371E+02 -.833171022E+02 -.832342694E+02 -.831584077E+02 -.830900544E+02 -.830297066E+02 -.829778135E+02 -.829347688E+02 -.829009043E+02 -.828764840E+02 -.828616995E+02 -.828566668E+02 -.828614239E+02 -.828759303E+02 -.829000676E+02 -.829336417E+02 -.829763859E+02 -.830279662E+02 -.830879861E+02 -.831559939E+02 -.832314899E+02 -.833139341E+02 -.834027546E+02 -.834973560E+02 -.835971274E+02 -.837014508E+02 -.838097086E+02 -.839212906E+02 -.840356009E+02 -.841520633E+02 -.842701264E+02 -.843892684E+02 -.845089996E+02 -.846288659E+02 -.847484503E+02 -.848673741E+02 -.849852974E+02 -.851019189E+02 -.852169751E+02 -.853302386E+02 -.854415168E+02 -.855506488E+02 -.856575022E+02 -.857619702E+02 -.858639661E+02 -.859634189E+02 -.860602665E+02 -.861544481E+02 -.862458950E+02 -.863345188E+02 -.864201971E+02 -.865027552E+02 -.865819425E+02 -.866574027E+02 -.867286354E+02 -.867949455E+02 -.868553783E+02 -.869086347E+02 -.869529605E+02 -.869860009E+02 -.870046119E+02 -.870046119E+02
 -.869834796E+02 -.869834796E+02 -.869635847E+02 -.869282308E+02 -.868807450E+02 -.868236108E+02 -.867586698E+02 -.866872765E+02 -.866104173E+02 -.865288023E+02 -.864429346E+02 -.863531654E+02 -.862597351E+02 -.861628059E+02 -.860624863E+02 -.859588517E+02 -.858519591E+02 -.857418608E+02 -.856286145E+02 -.855122923E+02 -.853929882E+02 -.852708245E+02 -.851459570E+02 -.850185795E+02 -.848889277E+02 -.847572821E+02 -.846239706E+02 -.844893699E+02 -.843539070E+02 -.842180593E+02 -.840823535E+02 -.839473647E+02 -.838137128E+02 -.836820595E+02 -.835531025E+02 -.834275701E+02 -.833062137E+02 -.831897994E+02 -.830790992E+02 -.829748806E+02 -.828778963E+02 -.827888727E+02 -.827084988E+02 -.826374149E+02 -.825762013E+02 -.825253688E+02 -.824853487E+02 -.824564851E+02 -.824390282E+02 -.824331297E+02 -.824388397E+02 -.824561057E+02 -.824847734E+02 -.825245902E+02 -.825752094E+02 -.826361971E+02 -.827070401E+02 -.827871553E+02 -.828758998E+02 -.829725818E+02 -.830764722E+02 -.831868153E+02 -.833028405E+02 -.834237729E+02 -.835488431E+02 -.836772964E+02 -.838084014E+02 -.839414570E+02 -.840757981E+02 -.842108014E+02 -.843458882E+02 -.844805283E+02 -.846142407E+02 -.847465952E+02 -.848772119E+02 -.850057604E+02 -.851319586E+02 -.852555697E+02 -.853764002E+02 -.854942960E+02 -.856091385E+02 -.857208401E+02 -.858293392E+02 -.859345934E+02 -.860365734E+02 -.861352542E+02 -.862306050E+02 -.863225778E+02 -.864110917E+02 -.864960146E+02 -.865771397E+02 -.866541546E+02 -.867266029E+02 -.867938336E+02 -.868549354E+02 -.869086516E+02 -.869532687E+02 -.869864704E+02 -.870051475E+02 -.870051475E+02
 -.869870261E+02 -.869870261E+02 -.869672126E+02 -.869319495E+02 -.868844941E+02 -.868272610E+02 -.867620244E+02 -.866900737E+02 -.866123314E+02 -.865294455E+02 -.864418590E+02 -.863498642E+02 -.862536441E+02 -.861533044E+02 -.860488993E+02 -.859404507E+02 -.858279653E+02 -.857114477E+02 -.855909120E+02 -.854663913E+02 -.853379463E+02 -.852056725E+02 -.850697067E+02 -.849302326E+02 -.847874856E+02 -.846417573E+02 -.844933992E+02 -.843428257E+02 -.841905162E+02 -.840370163E+02 -.838829378E+02 -.837289577E+02 -.835758154E+02 -.834243086E+02 -.832752879E+02 -.831296492E+02 -.829883255E+02 -.828522759E+02 -.827224743E+02 -.825998958E+02 -.824855029E+02 -.823802298E+02 -.822849676E+02 -.822005481E+02 -.821277286E+02 -.820671780E+02 -.820194628E+02 -.819850362E+02 -.819642286E+02 -.819572405E+02 -.819641385E+02 -.819848537E+02 -.820191829E+02 -.820667934E+02 -.821272295E+02 -.821999219E+02 -.822841995E+02 -.823793022E+02 -.824843954E+02 -.825985856E+02 -.827209354E+02 -.828504795E+02 -.829862398E+02 -.831272391E+02 -.832725152E+02 -.834211316E+02 -.835721891E+02 -.837248334E+02 -.838782635E+02 -.840317362E+02 -.841845708E+02 -.843361518E+02 -.844859296E+02 -.846334210E+02 -.847782081E+02 -.849199365E+02 -.850583119E+02 -.851930975E+02 -.853241093E+02 -.854512114E+02 -.855743114E+02 -.856933542E+02 -.858083157E+02 -.859191964E+02 -.860260128E+02 -.861287890E+02 -.862275458E+02 -.863222886E+02 -.864129916E+02 -.864995794E+02 -.865819030E+02 -.866597094E+02 -.867326035E+02 -.867999974E+02 -.868610456E+02 -.869145606E+02 -.869589020E+02 -.869918322E+02 -.870103269E+02 -.870103269E+02
 -.869962667E+02 -.869962667E+02 -.869768414E+02 -.869422048E+02 -.868954819E+02 -.868389689E+02 -.867743338E+02 -.867027680E+02 -.866251035E+02 -.865419032E+02 -.864535296E+02 -.863601969E+02 -.862620124E+02 -.861590082E+02 -.860511661E+02 -.859384377E+02 -.858207618E+02 -.856980779E+02 -.855703383E+02 -.854375194E+02 -.852996305E+02 -.851567228E+02 -.850088966E+02 -.848563092E+02 -.846991811E+02 -.845378022E+02 -.843725379E+02 -.842038331E+02 -.840322168E+02 -.838583048E+02 -.836828008E+02 -.835064965E+02 -.833302696E+02 -.831550801E+02 -.829819638E+02 -.828120248E+02 -.826464241E+02 -.824863674E+02 -.823330893E+02 -.821878365E+02 -.820518483E+02 -.819263364E+02 -.818124630E+02 -.817113195E+02 -.816239043E+02 -.815511025E+02 -.814936668E+02 -.814522011E+02 -.814271467E+02 -.814187719E+02 -.814271662E+02 -.814522378E+02 -.814937160E+02 -.815511569E+02 -.816239545E+02 -.817113534E+02 -.818124661E+02 -.819262914E+02 -.820517355E+02 -.821876335E+02 -.823327708E+02 -.824859051E+02 -.826457868E+02 -.828111780E+02 -.829808699E+02 -.831536978E+02 -.833285543E+02 -.835043998E+02 -.836802707E+02 -.838552855E+02 -.840286486E+02 -.841996522E+02 -.843676765E+02 -.845321883E+02 -.846927386E+02 -.848489587E+02 -.850005553E+02 -.851473058E+02 -.852890517E+02 -.854256930E+02 -.855571805E+02 -.856835096E+02 -.858047120E+02 -.859208480E+02 -.860319974E+02 -.861382502E+02 -.862396951E+02 -.863364069E+02 -.864284310E+02 -.865157647E+02 -.865983333E+02 -.866759614E+02 -.867483341E+02 -.868149486E+02 -.868750511E+02 -.869275538E+02 -.869709274E+02 -.870030598E+02 -.870210711E+02 -.870210711E+02
 -.870122980E+02 -.870122980E+02 -.869936313E+02 -.869602690E+02 -.869151311E+02 -.868603391E+02 -.867974087E+02 -.867273969E+02 -.866510149E+02 -.865687143E+02 -.864807532E+02 -.863872461E+02 -.862882041E+02 -.861835650E+02 -.860732179E+02 -.859570236E+02 -.858348313E+02 -.857064934E+02 -.855718778E+02 -.854308801E+02 -.852834341E+02 -.851295216E+02 -.849691819E+02 -.848025218E+02 -.846297239E+02 -.844510557E+02 -.842668777E+02 -.840776513E+02 -.838839449E+02 -.836864400E+02 -.834859345E+02 -.832833447E+02 -.830797052E+02 -.828761659E+02 -.826739862E+02 -.824745258E+02 -.822792328E+02 -.820896275E+02 -.819072831E+02 -.817338030E+02 -.815707952E+02 -.814198441E+02 -.812824807E+02 -.811601512E+02 -.810541866E+02 -.809657724E+02 -.808959210E+02 -.808454474E+02 -.808149484E+02 -.808047882E+02 -.808150883E+02 -.808457250E+02 -.808963318E+02 -.809663096E+02 -.810548412E+02 -.811609117E+02 -.812833333E+02 -.814207724E+02 -.815717803E+02 -.817348234E+02 -.819083146E+02 -.820906431E+02 -.822802024E+02 -.824754162E+02 -.826747609E+02 -.828767852E+02 -.830801255E+02 -.832835189E+02 -.834858117E+02 -.836859654E+02 -.838830595E+02 -.840762920E+02 -.842649772E+02 -.844485422E+02 -.846265213E+02 -.847985498E+02 -.849643566E+02 -.851237559E+02 -.852766391E+02 -.854229660E+02 -.855627559E+02 -.856960785E+02 -.858230448E+02 -.859437976E+02 -.860585018E+02 -.861673338E+02 -.862704700E+02 -.863680737E+02 -.864602798E+02 -.865471765E+02 -.866287828E+02 -.867050198E+02 -.867756750E+02 -.868403553E+02 -.868984272E+02 -.869489374E+02 -.869905109E+02 -.870212152E+02 -.870383838E+02 -.870383838E+02
 -.870362994E+02 -.870362994E+02 -.870188308E+02 -.869875141E+02 -.869449814E+02 -.868931144E+02 -.868332256E+02 -.867661964E+02 -.866925832E+02 -.866126972E+02 -.865266658E+02 -.864344801E+02 -.863360317E+02 -.862311410E+02 -.861195814E+02 -.860010983E+02 -.858754260E+02 -.857423023E+02 -.856014819E+02 -.854527489E+02 -.852959288E+02 -.851309006E+02 -.849576080E+02 -.847760723E+02 -.845864038E+02 -.843888146E+02 -.841836301E+02 -.839713009E+02 -.837524135E+02 -.835277000E+02 -.832980453E+02 -.830644937E+02 -.828282511E+02 -.825906847E+02 -.823533186E+02 -.821178254E+02 -.818860115E+02 -.816597993E+02 -.814412020E+02 -.812322946E+02 -.810351792E+02 -.808519462E+02 -.806846323E+02 -.805351759E+02 -.804053727E+02 -.802968313E+02 -.802109319E+02 -.801487898E+02 -.801112246E+02 -.800987371E+02 -.801114951E+02 -.801493289E+02 -.802117353E+02 -.802978928E+02 -.804066840E+02 -.805367264E+02 -.806864091E+02 -.808539342E+02 -.810373608E+02 -.812346498E+02 -.814437081E+02 -.816624310E+02 -.818887407E+02 -.821206209E+02 -.823561462E+02 -.825935065E+02 -.828310260E+02 -.830671768E+02 -.833005878E+02 -.835300493E+02 -.837545128E+02 -.839730890E+02 -.841850415E+02 -.843897792E+02 -.845868469E+02 -.847759146E+02 -.849567660E+02 -.851292868E+02 -.852934531E+02 -.854493191E+02 -.855970058E+02 -.857366896E+02 -.858685912E+02 -.859929647E+02 -.861100867E+02 -.862202450E+02 -.863237268E+02 -.864208058E+02 -.865117274E+02 -.865966912E+02 -.866758299E+02 -.867491831E+02 -.868166639E+02 -.868780158E+02 -.869327569E+02 -.869801077E+02 -.870188950E+02 -.870474276E+02 -.870633309E+02 -.870633309E+02
 -.870695005E+02 -.870695005E+02 -.870537431E+02 -.870253765E+02 -.869866510E+02 -.869391359E+02 -.868838838E+02 -.868215562E+02 -.867525170E+02 -.866769056E+02 -.865946916E+02 -.865057167E+02 -.864097280E+02 -.863064039E+02 -.861953760E+02 -.860762466E+02 -.859486051E+02 -.858120421E+02 -.856661632E+02 -.855106020E+02 -.853450338E+02 -.851691896E+02 -.849828704E+02 -.847859626E+02 -.845784544E+02 -.843604521E+02 -.841321977E+02 -.838940859E+02 -.836466807E+02 -.833907320E+02 -.831271892E+02 -.828572132E+02 -.825821857E+02 -.823037130E+02 -.820236255E+02 -.817439713E+02 -.814670018E+02 -.811951509E+02 -.809310044E+02 -.806772631E+02 -.804366954E+02 -.802120850E+02 -.800061704E+02 -.798215812E+02 -.796607722E+02 -.795259568E+02 -.794190453E+02 -.793415881E+02 -.792947285E+02 -.792791671E+02 -.792951392E+02 -.793424077E+02 -.794202701E+02 -.795275811E+02 -.796627887E+02 -.798239804E+02 -.800089408E+02 -.802152131E+02 -.804401654E+02 -.806810569E+02 -.809351017E+02 -.811995286E+02 -.814716345E+02 -.817488305E+02 -.820286800E+02 -.823089281E+02 -.825875236E+02 -.828626324E+02 -.831326444E+02 -.833961741E+02 -.836520563E+02 -.838993373E+02 -.841372630E+02 -.843652643E+02 -.845829420E+02 -.847900491E+02 -.849864746E+02 -.851722258E+02 -.853474126E+02 -.855122308E+02 -.856669480E+02 -.858118891E+02 -.859474231E+02 -.860739507E+02 -.861918925E+02 -.863016769E+02 -.864037286E+02 -.864984560E+02 -.865862375E+02 -.866674060E+02 -.867422297E+02 -.868108890E+02 -.868734472E+02 -.869298123E+02 -.869796885E+02 -.870225109E+02 -.870573619E+02 -.870828590E+02 -.870970077E+02 -.870970077E+02
 -.871131318E+02 -.871131318E+02 -.870996755E+02 -.870753021E+02 -.870417766E+02 -.870002769E+02 -.869515352E+02 -.868959438E+02 -.868336362E+02 -.867645479E+02 -.866884619E+02 -.866050447E+02 -.865138737E+02 -.864144595E+02 -.863062640E+02 -.861887163E+02 -.860612271E+02 -.859232015E+02 -.857740531E+02 -.856132172E+02 -.854401659E+02 -.852544237E+02 -.850555856E+02 -.848433358E+02 -.846174689E+02 -.843779121E+02 -.841247499E+02 -.838582483E+02 -.835788806E+02 -.832873531E+02 -.829846289E+02 -.826719503E+02 -.823508572E+02 -.820232014E+02 -.816911530E+02 -.813572001E+02 -.810241376E+02 -.806950452E+02 -.803732526E+02 -.800622921E+02 -.797658372E+02 -.794876291E+02 -.792313919E+02 -.790007388E+02 -.787990735E+02 -.786294899E+02 -.784946757E+02 -.783968241E+02 -.783375589E+02 -.783178783E+02 -.783381182E+02 -.783979411E+02 -.784963473E+02 -.786317114E+02 -.788018384E+02 -.790040392E+02 -.792352181E+02 -.794919695E+02 -.797706782E+02 -.800676183E+02 -.803790464E+02 -.807012868E+02 -.810308048E+02 -.813642680E+02 -.816985942E+02 -.820309855E+02 -.823589509E+02 -.826803165E+02 -.829932273E+02 -.832961395E+02 -.835878066E+02 -.838672614E+02 -.841337932E+02 -.843869240E+02 -.846263827E+02 -.848520801E+02 -.850640836E+02 -.852625937E+02 -.854479215E+02 -.856204679E+02 -.857807051E+02 -.859291595E+02 -.860663960E+02 -.861930042E+02 -.863095861E+02 -.864167438E+02 -.865150686E+02 -.866051296E+02 -.866874620E+02 -.867625535E+02 -.868308296E+02 -.868926335E+02 -.869482034E+02 -.869976405E+02 -.870408693E+02 -.870775842E+02 -.871071790E+02 -.871286537E+02 -.871404908E+02 -.871404908E+02
 -.871683566E+02 -.871683566E+02 -.871578664E+02 -.871386675E+02 -.871119276E+02 -.870783490E+02 -.870382787E+02 -.869917913E+02 -.869387510E+02 -.868788576E+02 -.868116810E+02 -.867366879E+02 -.866532623E+02 -.865607218E+02 -.864583314E+02 -.863453155E+02 -.862208695E+02 -.860841710E+02 -.859343922E+02 -.857707135E+02 -.855923388E+02 -.853985130E+02 -.851885428E+02 -.849618199E+02 -.847178470E+02 -.844562679E+02 -.841768996E+02 -.838797681E+02 -.835651453E+02 -.832335882E+02 -.828859786E+02 -.825235604E+02 -.821479757E+02 -.817612938E+02 -.813660342E+02 -.809651782E+02 -.805621667E+02 -.801608834E+02 -.797656174E+02 -.793810061E+02 -.790119566E+02 -.786635442E+02 -.783408922E+02 -.780490337E+02 -.777927619E+02 -.775764756E+02 -.774040262E+02 -.772785769E+02 -.772024816E+02 -.771771915E+02 -.772031966E+02 -.772800057E+02 -.774061662E+02 -.775793232E+02 -.777963122E+02 -.780532802E+02 -.783458274E+02 -.786691588E+02 -.790182399E+02 -.793879457E+02 -.797731991E+02 -.801690912E+02 -.805709825E+02 -.809745817E+02 -.813760028E+02 -.817718023E+02 -.821589962E+02 -.825350620E+02 -.828979269E+02 -.832459456E+02 -.835778702E+02 -.838928149E+02 -.841902183E+02 -.844698039E+02 -.847315411E+02 -.849756076E+02 -.852023543E+02 -.854122730E+02 -.856059665E+02 -.857841229E+02 -.859474926E+02 -.860968678E+02 -.862330657E+02 -.863569139E+02 -.864692371E+02 -.865708465E+02 -.866625302E+02 -.867450438E+02 -.868191014E+02 -.868853664E+02 -.869444407E+02 -.869968510E+02 -.870430328E+02 -.870833077E+02 -.871178550E+02 -.871466723E+02 -.871695237E+02 -.871858695E+02 -.871947726E+02 -.871947726E+02
 -.872361785E+02 -.872361785E+02 -.872293887E+02 -.872166745E+02 -.871984888E+02 -.871749701E+02 -.871460159E+02 -.871113351E+02 -.870704859E+02 -.870229045E+02 -.869679249E+02 -.869047939E+02 -.868326823E+02 -.867506934E+02 -.866578707E+02 -.865532047E+02 -.864356394E+02 -.863040813E+02 -.861574081E+02 -.859944812E+02 -.858141606E+02 -.856153230E+02 -.853968843E+02 -.851578266E+02 -.848972301E+02 -.846143104E+02 -.843084608E+02 -.839793011E+02 -.836267303E+02 -.832509846E+02 -.828526983E+02 -.824329661E+02 -.819934044E+02 -.815362089E+02 -.810642033E+02 -.805808771E+02 -.800904048E+02 -.795976436E+02 -.791081025E+02 -.786278803E+02 -.781635673E+02 -.777221102E+02 -.773106405E+02 -.769362708E+02 -.766058651E+02 -.763257949E+02 -.761016930E+02 -.759382221E+02 -.758388722E+02 -.758058040E+02 -.758397486E+02 -.759399739E+02 -.761043186E+02 -.763292917E+02 -.766102298E+02 -.769414990E+02 -.773167269E+02 -.777290483E+02 -.781713498E+02 -.786364983E+02 -.791175460E+02 -.796079009E+02 -.801014628E+02 -.805927207E+02 -.810768158E+02 -.815495713E+02 -.820074957E+02 -.824477622E+02 -.828681727E+02 -.832671076E+02 -.836434686E+02 -.839966179E+02 -.843263151E+02 -.846326568E+02 -.849160188E+02 -.851770025E+02 -.854163870E+02 -.856350862E+02 -.858341121E+02 -.860145423E+02 -.861774939E+02 -.863241008E+02 -.864554962E+02 -.865727979E+02 -.866770967E+02 -.867694480E+02 -.868508645E+02 -.869223107E+02 -.869846986E+02 -.870388831E+02 -.870856576E+02 -.871257482E+02 -.871598062E+02 -.871883974E+02 -.872119870E+02 -.872309189E+02 -.872453857E+02 -.872553877E+02 -.872606764E+02 -.872606764E+02
 -.873173261E+02 -.873173261E+02 -.873150281E+02 -.873102171E+02 -.873025104E+02 -.872913966E+02 -.872762614E+02 -.872564032E+02 -.872310442E+02 -.871993354E+02 -.871603593E+02 -.871131301E+02 -.870565937E+02 -.869896261E+02 -.869110320E+02 -.868195450E+02 -.867138279E+02 -.865924750E+02 -.864540176E+02 -.862969318E+02 -.861196507E+02 -.859205812E+02 -.856981266E+02 -.854507151E+02 -.851768361E+02 -.848750847E+02 -.845442149E+02 -.841832027E+02 -.837913184E+02 -.833682088E+02 -.829139882E+02 -.824293355E+02 -.819155955E+02 -.813748808E+02 -.808101671E+02 -.802253778E+02 -.796254467E+02 -.790163528E+02 -.784051151E+02 -.777997386E+02 -.772091035E+02 -.766427912E+02 -.761108441E+02 -.756234643E+02 -.751906584E+02 -.748218462E+02 -.745254547E+02 -.743085265E+02 -.741763715E+02 -.741322933E+02 -.741774129E+02 -.743106089E+02 -.745285774E+02 -.748260079E+02 -.751958575E+02 -.756296986E+02 -.761181111E+02 -.766510877E+02 -.772184256E+02 -.778100815E+02 -.784164735E+02 -.790287202E+02 -.796388155E+02 -.802397393E+02 -.808255112E+02 -.813911957E+02 -.819328678E+02 -.824475498E+02 -.829331268E+02 -.833882514E+02 -.838122419E+02 -.842049807E+02 -.845668174E+02 -.848984777E+02 -.852009813E+02 -.854755693E+02 -.857236415E+02 -.859467022E+02 -.861463167E+02 -.863240746E+02 -.864815611E+02 -.866203347E+02 -.867419107E+02 -.868477489E+02 -.869392461E+02 -.870177311E+02 -.870844626E+02 -.871406292E+02 -.871873512E+02 -.872256831E+02 -.872566169E+02 -.872810864E+02 -.872999701E+02 -.873140953E+02 -.873242392E+02 -.873311303E+02 -.873354452E+02 -.873378026E+02 -.873387516E+02 -.873387516E+02
 -.874121162E+02 -.874121162E+02 -.874151371E+02 -.874197192E+02 -.874245272E+02 -.874283174E+02 -.874299073E+02 -.874281495E+02 -.874219080E+02 -.874100376E+02 -.873913649E+02 -.873646715E+02 -.873286793E+02 -.872820368E+02 -.872233069E+02 -.871509571E+02 -.870633509E+02 -.869587422E+02 -.868352725E+02 -.866909724E+02 -.865237665E+02 -.863314856E+02 -.861118850E+02 -.858626708E+02 -.855815376E+02 -.852662161E+02 -.849145359E+02 -.845245024E+02 -.840943903E+02 -.836228550E+02 -.831090615E+02 -.825528295E+02 -.819547934E+02 -.813165714E+02 -.806409381E+02 -.799319905E+02 -.791952950E+02 -.784380000E+02 -.776688975E+02 -.768984129E+02 -.761385054E+02 -.754024618E+02 -.747045744E+02 -.740596984E+02 -.734827007E+02 -.729878219E+02 -.725879907E+02 -.722941415E+02 -.721145943E+02 -.720545569E+02 -.721158026E+02 -.722965583E+02 -.725916160E+02 -.729926561E+02 -.734887441E+02 -.740669513E+02 -.747130371E+02 -.754121346E+02 -.761493885E+02 -.769105063E+02 -.776822007E+02 -.784525123E+02 -.792110151E+02 -.799489167E+02 -.806590676E+02 -.813359007E+02 -.819753179E+02 -.825745433E+02 -.831319571E+02 -.836469230E+02 -.841196191E+02 -.845508779E+02 -.849420410E+02 -.852948301E+02 -.856112361E+02 -.858934249E+02 -.861436606E+02 -.863642428E+02 -.865574581E+02 -.867255436E+02 -.868706591E+02 -.869948691E+02 -.871001314E+02 -.871882906E+02 -.872610774E+02 -.873201107E+02 -.873669029E+02 -.874028685E+02 -.874293330E+02 -.874475455E+02 -.874586918E+02 -.874639100E+02 -.874643072E+02 -.874609796E+02 -.874550342E+02 -.874476146E+02 -.874399305E+02 -.874332923E+02 -.874291522E+02 -.874291522E+02
 -.875202998E+02 -.875202998E+02 -.875294714E+02 -.875449542E+02 -.875643519E+02 -.875856156E+02 -.876069499E+02 -.876267371E+02 -.876434749E+02 -.876557247E+02 -.876620687E+02 -.876610727E+02 -.876512543E+02 -.876310546E+02 -.875988128E+02 -.875527436E+02 -.874909169E+02 -.874112408E+02 -.873114469E+02 -.871890795E+02 -.870414900E+02 -.868658372E+02 -.866590945E+02 -.864180685E+02 -.861394281E+02 -.858197508E+02 -.854555859E+02 -.850435409E+02 -.845803931E+02 -.840632298E+02 -.834896214E+02 -.828578261E+02 -.821670287E+02 -.814176090E+02 -.806114327E+02 -.797521547E+02 -.788455163E+02 -.778996129E+02 -.769251026E+02 -.759353199E+02 -.749462541E+02 -.739763561E+02 -.730461370E+02 -.721775414E+02 -.713930938E+02 -.707148490E+02 -.701632057E+02 -.697556796E+02 -.695057536E+02 -.694219339E+02 -.695071284E+02 -.697584298E+02 -.701673325E+02 -.707203543E+02 -.713999800E+02 -.721858114E+02 -.730557945E+02 -.739874050E+02 -.749586988E+02 -.759491654E+02 -.769403541E+02 -.779162758E+02 -.788635962E+02 -.797716573E+02 -.806323635E+02 -.814399735E+02 -.821908320E+02 -.828830727E+02 -.835163151E+02 -.840913734E+02 -.846099878E+02 -.850745865E+02 -.854880796E+02 -.858536874E+02 -.861747990E+02 -.864548612E+02 -.866972918E+02 -.869054159E+02 -.870824201E+02 -.872313220E+02 -.873549524E+02 -.874559471E+02 -.875367462E+02 -.875995994E+02 -.876465761E+02 -.876795788E+02 -.877003593E+02 -.877105374E+02 -.877116216E+02 -.877050319E+02 -.876921261E+02 -.876742278E+02 -.876526597E+02 -.876287817E+02 -.876040361E+02 -.875800017E+02 -.875584600E+02 -.875414768E+02 -.875315033E+02 -.875315033E+02
 -.876409012E+02 -.876409012E+02 -.876570184E+02 -.876848530E+02 -.877208547E+02 -.877621125E+02 -.878061889E+02 -.878509874E+02 -.878946475E+02 -.879354585E+02 -.879717897E+02 -.880020296E+02 -.880245360E+02 -.880375901E+02 -.880393557E+02 -.880278414E+02 -.880008661E+02 -.879560251E+02 -.878906601E+02 -.878018309E+02 -.876862907E+02 -.875404666E+02 -.873604472E+02 -.871419794E+02 -.868804794E+02 -.865710600E+02 -.862085822E+02 -.857877353E+02 -.853031525E+02 -.847495716E+02 -.841220456E+02 -.834162124E+02 -.826286280E+02 -.817571665E+02 -.808014832E+02 -.797635317E+02 -.786481158E+02 -.774634431E+02 -.762216344E+02 -.749391268E+02 -.736368943E+02 -.723404012E+02 -.710792021E+02 -.698861175E+02 -.687959472E+02 -.678437371E+02 -.670626864E+02 -.664818675E+02 -.661239996E+02 -.660035643E+02 -.661255381E+02 -.664849456E+02 -.670673065E+02 -.678499026E+02 -.688036628E+02 -.698953888E+02 -.710900361E+02 -.723528058E+02 -.736508785E+02 -.749547008E+02 -.762388093E+02 -.774822308E+02 -.786685292E+02 -.797855844E+02 -.808251895E+02 -.817825416E+02 -.826556872E+02 -.834449716E+02 -.841525207E+02 -.847817785E+02 -.853371065E+02 -.858234510E+02 -.862460731E+02 -.866103374E+02 -.869215524E+02 -.871848540E+02 -.874051248E+02 -.875869435E+02 -.877345558E+02 -.878518640E+02 -.879424293E+02 -.880094834E+02 -.880559477E+02 -.880844566E+02 -.880973843E+02 -.880968744E+02 -.880848698E+02 -.880631459E+02 -.880333438E+02 -.879970075E+02 -.879556224E+02 -.879106603E+02 -.878636287E+02 -.878161305E+02 -.877699337E+02 -.877270581E+02 -.876898817E+02 -.876612744E+02 -.876447671E+02 -.876447671E+02
 -.877720715E+02 -.877720715E+02 -.877958394E+02 -.878373246E+02 -.878917540E+02 -.879553191E+02 -.880249300E+02 -.880980223E+02 -.881724053E+02 -.882461385E+02 -.883174319E+02 -.883845619E+02 -.884458000E+02 -.884993487E+02 -.885432837E+02 -.885754992E+02 -.885936551E+02 -.885951250E+02 -.885769440E+02 -.885357573E+02 -.884677681E+02 -.883686885E+02 -.882336930E+02 -.880573784E+02 -.878337354E+02 -.875561360E+02 -.872173449E+02 -.868095640E+02 -.863245223E+02 -.857536240E+02 -.850881709E+02 -.843196774E+02 -.834402932E+02 -.824433523E+02 -.813240573E+02 -.800803037E+02 -.787136299E+02 -.772302629E+02 -.756421969E+02 -.739682117E+02 -.722346939E+02 -.704760918E+02 -.687348042E+02 -.670603028E+02 -.655073235E+02 -.641330545E+02 -.629934003E+02 -.621386056E+02 -.616087371E+02 -.614296921E+02 -.616104340E+02 -.621420011E+02 -.629984978E+02 -.641398591E+02 -.655158422E+02 -.670705441E+02 -.687467784E+02 -.704898109E+02 -.722501717E+02 -.739854637E+02 -.756612401E+02 -.772511159E+02 -.787363133E+02 -.801048394E+02 -.813504687E+02 -.824716644E+02 -.834705324E+02 -.843518713E+02 -.851223481E+02 -.857898140E+02 -.863627556E+02 -.868498709E+02 -.872597557E+02 -.876006802E+02 -.878804410E+02 -.881062710E+02 -.882847949E+02 -.884220167E+02 -.885233326E+02 -.885935588E+02 -.886369702E+02 -.886573466E+02 -.886580205E+02 -.886419276E+02 -.886116565E+02 -.885694982E+02 -.885174949E+02 -.884574888E+02 -.883911707E+02 -.883201315E+02 -.882459163E+02 -.881700848E+02 -.880942797E+02 -.880203075E+02 -.879502362E+02 -.878865153E+02 -.878321261E+02 -.877907722E+02 -.877671224E+02 -.877671224E+02
 -.879109751E+02 -.879109751E+02 -.879429459E+02 -.879991139E+02 -.880734464E+02 -.881612275E+02 -.882587275E+02 -.883629465E+02 -.884714116E+02 -.885820158E+02 -.886928876E+02 -.888022827E+02 -.889084910E+02 -.890097549E+02 -.891041940E+02 -.891897322E+02 -.892640261E+02 -.893243917E+02 -.893677275E+02 -.893904334E+02 -.893883242E+02 -.893565383E+02 -.892894426E+02 -.891805359E+02 -.890223538E+02 -.888063827E+02 -.885229899E+02 -.881613834E+02 -.877096168E+02 -.871546599E+02 -.864825641E+02 -.856787525E+02 -.847284753E+02 -.836174706E+02 -.823328754E+02 -.808644224E+02 -.792059474E+02 -.773572034E+02 -.753259305E+02 -.731300696E+02 -.707999157E+02 -.683799036E+02 -.659296124E+02 -.635234888E+02 -.612487733E+02 -.592012177E+02 -.574784625E+02 -.561714198E+02 -.553546419E+02 -.550772707E+02 -.553564893E+02 -.561751169E+02 -.574840138E+02 -.592086301E+02 -.612580559E+02 -.635346530E+02 -.659426719E+02 -.683948745E+02 -.708168165E+02 -.731489210E+02 -.753467557E+02 -.773800279E+02 -.792307992E+02 -.808913317E+02 -.823618750E+02 -.836485956E+02 -.847617629E+02 -.857142424E+02 -.865202980E+02 -.871946815E+02 -.877519714E+02 -.882061180E+02 -.885701520E+02 -.888560207E+02 -.890745154E+02 -.892352674E+02 -.893467877E+02 -.894165361E+02 -.894510074E+02 -.894558247E+02 -.894358360E+02 -.893952074E+02 -.893375136E+02 -.892658216E+02 -.891827699E+02 -.890906414E+02 -.889914327E+02 -.888869203E+02 -.887787248E+02 -.886683773E+02 -.885573882E+02 -.884473235E+02 -.883398916E+02 -.882370465E+02 -.881411124E+02 -.880549392E+02 -.879820985E+02 -.879271334E+02 -.878958795E+02 -.878958795E+02
 -.880537415E+02 -.880537415E+02 -.880942455E+02 -.881657350E+02 -.882609187E+02 -.883741932E+02 -.885012266E+02 -.886386348E+02 -.887837298E+02 -.889343197E+02 -.890885490E+02 -.892447666E+02 -.894014138E+02 -.895569260E+02 -.897096409E+02 -.898577104E+02 -.899990107E+02 -.901310483E+02 -.902508574E+02 -.903548865E+02 -.904388725E+02 -.904976988E+02 -.905252374E+02 -.905141741E+02 -.904558187E+02 -.903399040E+02 -.901543799E+02 -.898852164E+02 -.895162315E+02 -.890289723E+02 -.884026869E+02 -.876144371E+02 -.866394196E+02 -.854515784E+02 -.840246089E+02 -.823334649E+02 -.803564826E+02 -.780782180E+02 -.754930439E+02 -.726094578E+02 -.694548936E+02 -.660805954E+02 -.625658098E+02 -.590202114E+02 -.555831822E+02 -.524184693E+02 -.497030644E+02 -.476101200E+02 -.462874421E+02 -.458353358E+02 -.462894296E+02 -.476140980E+02 -.497090384E+02 -.524264478E+02 -.555931765E+02 -.590322356E+02 -.625798811E+02 -.660967338E+02 -.694731221E+02 -.726298023E+02 -.755155336E+02 -.781028850E+02 -.803833623E+02 -.823625958E+02 -.840560328E+02 -.854853402E+02 -.866755675E+02 -.876530226E+02 -.884437646E+02 -.890725999E+02 -.895624695E+02 -.899341279E+02 -.902060301E+02 -.903943597E+02 -.905131477E+02 -.905744436E+02 -.905885130E+02 -.905640423E+02 -.905083394E+02 -.904275224E+02 -.903266935E+02 -.902100952E+02 -.900812500E+02 -.899430844E+02 -.897980389E+02 -.896481656E+02 -.894952173E+02 -.893407298E+02 -.891861003E+02 -.890326665E+02 -.888817885E+02 -.887349394E+02 -.885938087E+02 -.884604264E+02 -.883373142E+02 -.882276761E+02 -.881356399E+02 -.880665671E+02 -.880274547E+02 -.880274547E+02
 -.881955138E+02 -.881955138E+02 -.882445901E+02 -.883315161E+02 -.884477863E+02 -.885869618E+02 -.887441674E+02 -.889157036E+02 -.890987465E+02 -.892911118E+02 -.894910678E+02 -.896971831E+02 -.899081993E+02 -.901229188E+02 -.903401027E+02 -.905583703E+02 -.907760967E+02 -.909913019E+02 -.912015273E+02 -.914036935E+02 -.915939358E+02 -.917674100E+02 -.919180653E+02 -.920383778E+02 -.921190415E+02 -.921486131E+02 -.921131122E+02 -.919955807E+02 -.917756147E+02 -.914288926E+02 -.909267381E+02 -.902357811E+02 -.893178086E+02 -.881299365E+02 -.866252803E+02 -.847543600E+02 -.824675237E+02 -.797187215E+02 -.764709648E+02 -.727037407E+02 -.684224604E+02 -.636696354E+02 -.585368267E+02 -.531754605E+02 -.478034116E+02 -.427030716E+02 -.382060595E+02 -.346607893E+02 -.323830454E+02 -.315972067E+02 -.323851603E+02 -.346650224E+02 -.382124175E+02 -.427115645E+02 -.478140528E+02 -.531882667E+02 -.585518181E+02 -.636868358E+02 -.684418971E+02 -.727254447E+02 -.764949708E+02 -.797450679E+02 -.824962528E+02 -.847855182E+02 -.866589179E+02 -.881661080E+02 -.893565726E+02 -.902772004E+02 -.909708796E+02 -.914758274E+02 -.918254179E+02 -.920483310E+02 -.921688919E+02 -.922075070E+02 -.921811366E+02 -.921037618E+02 -.919868251E+02 -.918396297E+02 -.916696935E+02 -.914830576E+02 -.912845509E+02 -.910780160E+02 -.908665005E+02 -.906524191E+02 -.904376912E+02 -.902238595E+02 -.900121940E+02 -.898037854E+02 -.895996337E+02 -.894007351E+02 -.892081734E+02 -.890232215E+02 -.888474582E+02 -.886829103E+02 -.885322288E+02 -.883989110E+02 -.882875871E+02 -.882043887E+02 -.881574294E+02 -.881574294E+02
 -.883306231E+02 -.883306231E+02 -.883879571E+02 -.884897938E+02 -.886265034E+02 -.887908930E+02 -.889776218E+02 -.891827528E+02 -.894034084E+02 -.896375024E+02 -.898835299E+02 -.901404001E+02 -.904072975E+02 -.906835635E+02 -.909685889E+02 -.912617096E+02 -.915621001E+02 -.918686553E+02 -.921798567E+02 -.924936131E+02 -.928070677E+02 -.931163637E+02 -.934163554E+02 -.937002531E+02 -.939591899E+02 -.941816934E+02 -.943530504E+02 -.944545505E+02 -.944626019E+02 -.943477201E+02 -.940734086E+02 -.935949747E+02 -.928583695E+02 -.917992009E+02 -.903421596E+02 -.884012240E+02 -.858811697E+02 -.826811055E+02 -.787009704E+02 -.738520987E+02 -.680730006E+02 -.613512298E+02 -.537513414E+02 -.454470995E+02 -.367528870E+02 -.281445522E+02 -.202543887E+02 -.138211572E+02 -.957965329E+01 -.809407886E+01 -.958188037E+01 -.138256152E+02 -.202610851E+02 -.281534983E+02 -.367640983E+02 -.454605949E+02 -.537671441E+02 -.613693669E+02 -.680935034E+02 -.738750027E+02 -.787263152E+02 -.827089355E+02 -.859115336E+02 -.884341753E+02 -.903777564E+02 -.918375064E+02 -.928994518E+02 -.936389071E+02 -.941202694E+02 -.943975928E+02 -.945155749E+02 -.945107172E+02 -.944125086E+02 -.942445448E+02 -.940255395E+02 -.937702076E+02 -.934900219E+02 -.931938472E+02 -.928884676E+02 -.925790192E+02 -.922693433E+02 -.919622727E+02 -.916598646E+02 -.913635892E+02 -.910744842E+02 -.907932832E+02 -.905205250E+02 -.902566504E+02 -.900020920E+02 -.897573638E+02 -.895231558E+02 -.893004409E+02 -.890906014E+02 -.888955848E+02 -.887181006E+02 -.885618717E+02 -.884319607E+02 -.883351941E+02 -.882807165E+02 -.882807165E+02
 -.884529023E+02 -.884529023E+02 -.885177828E+02 -.886332794E+02 -.887887725E+02 -.889764227E+02 -.891905129E+02 -.894269466E+02 -.896828646E+02 -.899563514E+02 -.902462078E+02 -.905517729E+02 -.908727817E+02 -.912092463E+02 -.915613514E+02 -.919293559E+02 -.923134926E+02 -.927138581E+02 -.931302832E+02 -.935621759E+02 -.940083238E+02 -.944666429E+02 -.949338553E+02 -.954050753E+02 -.958732786E+02 -.963286234E+02 -.967575876E+02 -.971418797E+02 -.974570775E+02 -.976709450E+02 -.977413858E+02 -.976140017E+02 -.972192638E+02 -.964693639E+02 -.952549310E+02 -.934419804E+02 -.908697573E+02 -.873505770E+02 -.826733860E+02 -.766135953E+02 -.689527214E+02 -.595123002E+02 -.482069070E+02 -.351198466E+02 -.206002440E+02 -.536896105E+01 0.940030247E+01 0.220898184E+02 0.308331544E+02 0.339865013E+02 0.308308325E+02 0.220851703E+02 0.939331984E+01 -.537829078E+01 -.206119377E+02 -.351339254E+02 -.482233966E+02 -.595312306E+02 -.689741273E+02 -.766375161E+02 -.826998660E+02 -.873796653E+02 -.909015083E+02 -.934764537E+02 -.952921918E+02 -.965094828E+02 -.972623174E+02 -.976600724E+02 -.977905619E+02 -.977233208E+02 -.975127533E+02 -.972009618E+02 -.968201875E+02 -.963948578E+02 -.959432683E+02 -.954789440E+02 -.950117280E+02 -.945486432E+02 -.940945703E+02 -.936527777E+02 -.932253333E+02 -.928134247E+02 -.924176076E+02 -.920379987E+02 -.916744287E+02 -.913265637E+02 -.909940070E+02 -.906763871E+02 -.903734408E+02 -.900850962E+02 -.898115649E+02 -.895534484E+02 -.893118691E+02 -.890886348E+02 -.888864520E+02 -.887092007E+02 -.885622958E+02 -.884531599E+02 -.883918441E+02 -.883918441E+02
 -.885561369E+02 -.885561369E+02 -.886274420E+02 -.887545921E+02 -.889261525E+02 -.891337653E+02 -.893714302E+02 -.896349582E+02 -.899215585E+02 -.902295245E+02 -.905579954E+02 -.909067730E+02 -.912761812E+02 -.916669526E+02 -.920801346E+02 -.925170056E+02 -.929789922E+02 -.934675795E+02 -.939842052E+02 -.945301255E+02 -.951062414E+02 -.957128654E+02 -.963494095E+02 -.970139651E+02 -.977027376E+02 -.984092892E+02 -.991235283E+02 -.998303670E+02 -.100507949E+03 -.101125323E+03 -.101639417E+03 -.101991133E+03 -.102100381E+03 -.101859854E+03 -.101127412E+03 -.997170611E+02 -.973888198E+02 -.938382935E+02 -.886878195E+02 -.814827389E+02 -.716991472E+02 -.587737056E+02 -.421719484E+02 -.215183551E+02 0.318374350E+01 0.312199891E+02 0.607335547E+02 0.883098741E+02 0.108916005E+03 0.116893121E+03 0.108913607E+03 0.883050741E+02 0.607263434E+02 0.312103530E+02 0.317166435E+01 -.215329001E+02 -.421889869E+02 -.587932701E+02 -.717212753E+02 -.815074730E+02 -.887152076E+02 -.938683888E+02 -.974216812E+02 -.997527534E+02 -.101166006E+03 -.101901427E+03 -.102145016E+03 -.102038919E+03 -.101690451E+03 -.101179709E+03 -.100565797E+03 -.998917939E+02 -.991886569E+02 -.984782484E+02 -.977756614E+02 -.970909914E+02 -.964306779E+02 -.957985151E+02 -.951964071E+02 -.946249325E+02 -.940837622E+02 -.935719699E+02 -.930882607E+02 -.926311419E+02 -.921990503E+02 -.917904512E+02 -.914039179E+02 -.910382009E+02 -.906922950E+02 -.903655103E+02 -.900575547E+02 -.897686358E+02 -.894995913E+02 -.892520586E+02 -.890286980E+02 -.888334868E+02 -.886721080E+02 -.885524631E+02 -.884853487E+02 -.884853487E+02
 -.886346159E+02 -.886346159E+02 -.887108376E+02 -.888469206E+02 -.890308234E+02 -.892538111E+02 -.895096895E+02 -.897942266E+02 -.901047174E+02 -.904396564E+02 -.907984929E+02 -.911814475E+02 -.915893756E+02 -.920236637E+02 -.924861495E+02 -.929790571E+02 -.935049372E+02 -.940666066E+02 -.946670760E+02 -.953094553E+02 -.959968241E+02 -.967320470E+02 -.975175124E+02 -.983547605E+02 -.992439589E+02 -.100183165E+03 -.101167298E+03 -.102186706E+03 -.103225190E+03 -.104257275E+03 -.105244476E+03 -.106130186E+03 -.106832732E+03 -.107235977E+03 -.107176698E+03 -.106427808E+03 -.104676344E+03 -.101495214E+03 -.963081337E+02 -.883485795E+02 -.766168609E+02 -.598465516E+02 -.365057864E+02 -.488602543E+01 0.366212183E+02 0.888832085E+02 0.150748985E+03 0.216833359E+03 0.274424541E+03 0.301465200E+03 0.274422088E+03 0.216828448E+03 0.150741608E+03 0.888733492E+02 0.366088584E+02 -.490091006E+01 -.365232249E+02 -.598665782E+02 -.766395152E+02 -.883739064E+02 -.963361839E+02 -.101526043E+03 -.104710016E+03 -.106464390E+03 -.107216265E+03 -.107278611E+03 -.106878522E+03 -.106179227E+03 -.105296870E+03 -.104313132E+03 -.103284628E+03 -.102249850E+03 -.101234280E+03 -.100254122E+03 -.993190349E+02 -.984341041E+02 -.976012745E+02 -.968203785E+02 -.960898716E+02 -.954073564E+02 -.947699515E+02 -.941745511E+02 -.936180055E+02 -.930972464E+02 -.926093756E+02 -.921517285E+02 -.917219248E+02 -.913179135E+02 -.909380194E+02 -.905809984E+02 -.902461091E+02 -.899332067E+02 -.896428700E+02 -.893765726E+02 -.891369124E+02 -.889279181E+02 -.887554584E+02 -.886277838E+02 -.885562457E+02 -.885562457E+02
 -.886837134E+02 -.886837134E+02 -.887630253E+02 -.889047293E+02 -.890964102E+02 -.893291048E+02 -.895965074E+02 -.898943713E+02 -.902200607E+02 -.905722156E+02 -.909505039E+02 -.913554399E+02 -.917882513E+02 -.922507851E+02 -.927454391E+02 -.932751129E+02 -.938431696E+02 -.944533993E+02 -.951099789E+02 -.958174145E+02 -.965804567E+02 -.974039688E+02 -.982927271E+02 -.992511186E+02 -.100282694E+03 -.101389512E+03 -.102571183E+03 -.103823505E+03 -.105136493E+03 -.106491587E+03 -.107857670E+03 -.109185417E+03 -.110399281E+03 -.111386100E+03 -.111978893E+03 -.111933767E+03 -.110896918E+03 -.108357371E+03 -.103579241E+03 -.955047289E+02 -.826161717E+02 -.627431176E+02 -.328027116E+02 0.115200614E+02 0.760796220E+02 0.168292873E+03 0.296051182E+03 0.463202941E+03 0.655365267E+03 0.799625452E+03 0.655362780E+03 0.463197964E+03 0.296043703E+03 0.168282878E+03 0.760670917E+02 0.115049707E+02 -.328203929E+02 -.627634247E+02 -.826391455E+02 -.955304159E+02 -.103607693E+03 -.108388647E+03 -.110931082E+03 -.111970890E+03 -.112019052E+03 -.111429380E+03 -.110445773E+03 -.109235220E+03 -.107910891E+03 -.106548340E+03 -.105196900E+03 -.103887695E+03 -.102639294E+03 -.101461686E+03 -.100359083E+03 -.993318767E+02 -.983780120E+02 -.974939386E+02 -.966752656E+02 -.959172077E+02 -.952148847E+02 -.945635194E+02 -.939585650E+02 -.933957857E+02 -.928713074E+02 -.923816502E+02 -.919237531E+02 -.914949977E+02 -.910932386E+02 -.907168454E+02 -.903647638E+02 -.900366037E+02 -.897327626E+02 -.894545960E+02 -.892046499E+02 -.889869754E+02 -.888075488E+02 -.886748328E+02 -.886005201E+02 -.886005201E+02
 -.887004098E+02 -.887004098E+02 -.887807752E+02 -.889243967E+02 -.891187331E+02 -.893547450E+02 -.896260906E+02 -.899285205E+02 -.902594252E+02 -.906174979E+02 -.910024855E+02 -.914150079E+02 -.918564273E+02 -.923287567E+02 -.928345971E+02 -.933770943E+02 -.939599082E+02 -.945871879E+02 -.952635426E+02 -.959940008E+02 -.967839438E+02 -.976389977E+02 -.985648614E+02 -.995670382E+02 -.100650429E+03 -.101818720E+03 -.103073487E+03 -.104412880E+03 -.105829717E+03 -.107308741E+03 -.108822666E+03 -.110326494E+03 -.111749345E+03 -.112982672E+03 -.113863190E+03 -.114147983E+03 -.113477864E+03 -.111322765E+03 -.106898991E+03 -.990411156E+02 -.859981603E+02 -.650982083E+02 -.321739366E+02 0.194669579E+02 0.100978241E+03 0.231797289E+03 0.447537704E+03 0.816952015E+03 0.147963980E+04 0.273221815E+04 0.147963730E+04 0.816947015E+03 0.447530192E+03 0.231787249E+03 0.100965654E+03 0.194517988E+02 -.321916983E+02 -.651186084E+02 -.860212401E+02 -.990669221E+02 -.106927577E+03 -.111354189E+03 -.113512191E+03 -.114185286E+03 -.113903546E+03 -.113026166E+03 -.111796071E+03 -.110376551E+03 -.108876163E+03 -.107365793E+03 -.105890446E+03 -.104477419E+03 -.103141974E+03 -.101891301E+03 -.100727256E+03 -.996482689E+02 -.986506554E+02 -.977295155E+02 -.968793421E+02 -.960944274E+02 -.953691285E+02 -.946980371E+02 -.940760839E+02 -.934986002E+02 -.929613523E+02 -.924605620E+02 -.919929206E+02 -.915556044E+02 -.911462982E+02 -.907632326E+02 -.904052411E+02 -.900718457E+02 -.897633783E+02 -.894811513E+02 -.892276911E+02 -.890070542E+02 -.888252522E+02 -.886908184E+02 -.886155610E+02 -.886155610E+02
 -.886836551E+02 -.886836551E+02 -.887629636E+02 -.889046618E+02 -.890963351E+02 -.893290209E+02 -.895964137E+02 -.898942672E+02 -.902199454E+02 -.905720887E+02 -.909503651E+02 -.913552888E+02 -.917880880E+02 -.922506095E+02 -.927452513E+02 -.932749133E+02 -.938429581E+02 -.944531762E+02 -.951097443E+02 -.958171686E+02 -.965801996E+02 -.974037008E+02 -.982924483E+02 -.992508295E+02 -.100282395E+03 -.101389203E+03 -.102570865E+03 -.103823177E+03 -.105136157E+03 -.106491242E+03 -.107857317E+03 -.109185056E+03 -.110398913E+03 -.111385725E+03 -.111978511E+03 -.111933379E+03 -.110896524E+03 -.108356972E+03 -.103578836E+03 -.955043194E+02 -.826157578E+02 -.627426999E+02 -.328022905E+02 0.115204856E+02 0.760800488E+02 0.168293302E+03 0.296051613E+03 0.463203373E+03 0.655365699E+03 0.799625885E+03 0.655363213E+03 0.463198396E+03 0.296044135E+03 0.168283309E+03 0.760675206E+02 0.115053974E+02 -.328199688E+02 -.627630037E+02 -.826387280E+02 -.955300022E+02 -.103607284E+03 -.108388243E+03 -.110930682E+03 -.111970496E+03 -.112018664E+03 -.111428998E+03 -.110445398E+03 -.109234852E+03 -.107910530E+03 -.106547988E+03 -.105196556E+03 -.103887359E+03 -.102638966E+03 -.101461368E+03 -.100358775E+03 -.993315778E+02 -.983777232E+02 -.974936602E+02 -.966749978E+02 -.959169508E+02 -.952146389E+02 -.945632849E+02 -.939583420E+02 -.933955745E+02 -.928711081E+02 -.923814629E+02 -.919235778E+02 -.914948346E+02 -.910930877E+02 -.907167065E+02 -.903646368E+02 -.900364884E+02 -.897326586E+02 -.894545026E+02 -.892045664E+02 -.889869008E+02 -.888074818E+02 -.886747714E+02 -.886004620E+02 -.886004620E+02
 -.886344992E+02 -.886344992E+02 -.887107142E+02 -.888467854E+02 -.890306729E+02 -.892536429E+02 -.895095017E+02 -.897940177E+02 -.901044862E+02 -.904394020E+02 -.907982145E+02 -.911811447E+02 -.915890482E+02 -.920233117E+02 -.924857733E+02 -.929786569E+02 -.935045133E+02 -.940661594E+02 -.946666057E+02 -.953089623E+02 -.959963087E+02 -.967315097E+02 -.975169536E+02 -.983541809E+02 -.992433592E+02 -.100182546E+03 -.101166660E+03 -.102186050E+03 -.103224515E+03 -.104256583E+03 -.105243768E+03 -.106129463E+03 -.106831994E+03 -.107235224E+03 -.107175932E+03 -.106427030E+03 -.104675554E+03 -.101494412E+03 -.963073222E+02 -.883477585E+02 -.766160313E+02 -.598457143E+02 -.365049421E+02 -.488517513E+01 0.366220738E+02 0.888840683E+02 0.150749849E+03 0.216834225E+03 0.274425408E+03 0.301466068E+03 0.274422956E+03 0.216829316E+03 0.150742473E+03 0.888742124E+02 0.366097181E+02 -.490005477E+01 -.365223748E+02 -.598657342E+02 -.766386782E+02 -.883730772E+02 -.963353633E+02 -.101525232E+03 -.104709215E+03 -.106463600E+03 -.107215487E+03 -.107277845E+03 -.106877770E+03 -.106178489E+03 -.105296147E+03 -.104312425E+03 -.103283937E+03 -.102249177E+03 -.101233624E+03 -.100253484E+03 -.993184162E+02 -.984335050E+02 -.976006956E+02 -.968198203E+02 -.960893348E+02 -.954068414E+02 -.947694587E+02 -.941740811E+02 -.936175586E+02 -.930968231E+02 -.926089761E+02 -.921513530E+02 -.917215736E+02 -.913175866E+02 -.909377168E+02 -.905807200E+02 -.902458545E+02 -.899329755E+02 -.896426613E+02 -.893763854E+02 -.891367451E+02 -.889277687E+02 -.887553240E+02 -.886276608E+02 -.885561291E+02 -.885561291E+02
 -.885559614E+02 -.885559614E+02 -.886272564E+02 -.887543890E+02 -.889259264E+02 -.891335124E+02 -.893711475E+02 -.896346436E+02 -.899212102E+02 -.902291412E+02 -.905575760E+02 -.909063170E+02 -.912756883E+02 -.916664228E+02 -.920795683E+02 -.925164031E+02 -.929783539E+02 -.934669060E+02 -.939834969E+02 -.945293831E+02 -.951054653E+02 -.957120563E+02 -.963485682E+02 -.970130925E+02 -.977018346E+02 -.984083567E+02 -.991225672E+02 -.998293783E+02 -.100506934E+03 -.101124282E+03 -.101638351E+03 -.101990044E+03 -.102099270E+03 -.101858721E+03 -.101126258E+03 -.997158890E+02 -.973876299E+02 -.938370870E+02 -.886865976E+02 -.814815028E+02 -.716978982E+02 -.587724448E+02 -.421706772E+02 -.215170748E+02 0.318503163E+01 0.312212838E+02 0.607348546E+02 0.883111779E+02 0.108917311E+03 0.116894429E+03 0.108914915E+03 0.883063805E+02 0.607276471E+02 0.312116527E+02 0.317295876E+01 -.215316123E+02 -.421877070E+02 -.587919994E+02 -.717200150E+02 -.815062244E+02 -.887139720E+02 -.938671674E+02 -.974204753E+02 -.997515642E+02 -.101164834E+03 -.101900274E+03 -.102143884E+03 -.102037809E+03 -.101689363E+03 -.101178645E+03 -.100564757E+03 -.998907794E+02 -.991876690E+02 -.984772882E+02 -.977747298E+02 -.970900893E+02 -.964298063E+02 -.957976747E+02 -.951955988E+02 -.946241570E+02 -.940830203E+02 -.935712622E+02 -.930875879E+02 -.926305044E+02 -.921984487E+02 -.917898859E+02 -.914033890E+02 -.910377086E+02 -.906918394E+02 -.903650911E+02 -.900571714E+02 -.897682877E+02 -.894992771E+02 -.892517767E+02 -.890284461E+02 -.888332618E+02 -.886719056E+02 -.885522778E+02 -.884851732E+02 -.884851732E+02
 -.884526671E+02 -.884526671E+02 -.885175343E+02 -.886330077E+02 -.887884700E+02 -.889760840E+02 -.891901341E+02 -.894265247E+02 -.896823974E+02 -.899558372E+02 -.902456454E+02 -.905511616E+02 -.908721211E+02 -.912085364E+02 -.915605925E+02 -.919285483E+02 -.923126371E+02 -.927129552E+02 -.931293337E+02 -.935611805E+02 -.940072834E+02 -.944655584E+02 -.949327276E+02 -.954039057E+02 -.958720682E+02 -.963273734E+02 -.967562993E+02 -.971405544E+02 -.974557165E+02 -.976695497E+02 -.977399575E+02 -.976125418E+02 -.972177738E+02 -.964678453E+02 -.952533854E+02 -.934404093E+02 -.908681623E+02 -.873489598E+02 -.826717481E+02 -.766119384E+02 -.689510471E+02 -.595106102E+02 -.482052031E+02 -.351181304E+02 -.205985173E+02 -.536722564E+01 0.940204488E+01 0.220915660E+02 0.308349056E+02 0.339882542E+02 0.308325853E+02 0.220869213E+02 0.939506733E+01 -.537654863E+01 -.206102026E+02 -.351321992E+02 -.482216810E+02 -.595295272E+02 -.689724380E+02 -.766358425E+02 -.826982098E+02 -.873780282E+02 -.908998918E+02 -.934748596E+02 -.952906216E+02 -.965079382E+02 -.972607998E+02 -.976585834E+02 -.977891030E+02 -.977218935E+02 -.975113590E+02 -.971996018E+02 -.968188633E+02 -.963935707E+02 -.959420195E+02 -.954777349E+02 -.950105596E+02 -.945475167E+02 -.940934868E+02 -.936517382E+02 -.932243388E+02 -.928124761E+02 -.924167057E+02 -.920371443E+02 -.916736223E+02 -.913258059E+02 -.909932981E+02 -.906757273E+02 -.903728300E+02 -.900845342E+02 -.898110511E+02 -.895529818E+02 -.893114479E+02 -.890882570E+02 -.888861144E+02 -.887088991E+02 -.885620247E+02 -.884529117E+02 -.883916088E+02 -.883916088E+02
 -.883303271E+02 -.883303271E+02 -.883876447E+02 -.884894524E+02 -.886261235E+02 -.887904675E+02 -.889771454E+02 -.891822219E+02 -.894028202E+02 -.896368549E+02 -.898828218E+02 -.901396306E+02 -.904064662E+02 -.906826703E+02 -.909676339E+02 -.912606935E+02 -.915610234E+02 -.918675189E+02 -.921786616E+02 -.924923602E+02 -.928057581E+02 -.931149987E+02 -.934149362E+02 -.936987811E+02 -.939576666E+02 -.941801203E+02 -.943514290E+02 -.944528825E+02 -.944608889E+02 -.943459640E+02 -.940716109E+02 -.935931373E+02 -.928564943E+02 -.917972897E+02 -.903402143E+02 -.883992467E+02 -.858791624E+02 -.826790701E+02 -.786989090E+02 -.738500134E+02 -.680708934E+02 -.613491029E+02 -.537491970E+02 -.454449397E+02 -.367507140E+02 -.281423681E+02 -.202521958E+02 -.138189577E+02 -.957744938E+01 -.809187277E+01 -.957967433E+01 -.138234114E+02 -.202588858E+02 -.281513058E+02 -.367619146E+02 -.454584224E+02 -.537649849E+02 -.613672232E+02 -.680913773E+02 -.738728963E+02 -.787242308E+02 -.827068751E+02 -.859094993E+02 -.884321691E+02 -.903757803E+02 -.918355624E+02 -.928975419E+02 -.936370332E+02 -.941184334E+02 -.943957965E+02 -.945138201E+02 -.945090057E+02 -.944108421E+02 -.942429250E+02 -.940239679E+02 -.937686859E+02 -.934885515E+02 -.931924295E+02 -.928871040E+02 -.925777110E+02 -.922680917E+02 -.919610789E+02 -.916587296E+02 -.913625139E+02 -.910734694E+02 -.907923295E+02 -.905196329E+02 -.902558200E+02 -.900013234E+02 -.897566566E+02 -.895225092E+02 -.892998536E+02 -.890900714E+02 -.888951093E+02 -.887176757E+02 -.885614922E+02 -.884316195E+02 -.883348816E+02 -.882804204E+02 -.882804204E+02
 -.881951554E+02 -.881951554E+02 -.882442120E+02 -.883311032E+02 -.884473271E+02 -.885864475E+02 -.887435915E+02 -.889150614E+02 -.890980347E+02 -.892903281E+02 -.894902107E+02 -.896962519E+02 -.899071933E+02 -.901218381E+02 -.903389474E+02 -.905571410E+02 -.907747940E+02 -.909899269E+02 -.912000811E+02 -.914021774E+02 -.915923511E+02 -.917657583E+02 -.919163481E+02 -.920365968E+02 -.921171984E+02 -.921467097E+02 -.921111504E+02 -.919935624E+02 -.917735420E+02 -.914267676E+02 -.909245628E+02 -.902335578E+02 -.893155396E+02 -.881276239E+02 -.866229266E+02 -.847519674E+02 -.824650947E+02 -.797162586E+02 -.764684705E+02 -.727012174E+02 -.684199107E+02 -.636670619E+02 -.585342319E+02 -.531728471E+02 -.478007822E+02 -.427004289E+02 -.382034061E+02 -.346581279E+02 -.323803787E+02 -.315945373E+02 -.323824910E+02 -.346623559E+02 -.382097564E+02 -.427089115E+02 -.478114106E+02 -.531856379E+02 -.585492054E+02 -.636842419E+02 -.684393245E+02 -.727228960E+02 -.764924486E+02 -.797425747E+02 -.824937912E+02 -.847830906E+02 -.866565268E+02 -.881637558E+02 -.893542617E+02 -.902749329E+02 -.909686580E+02 -.914736539E+02 -.918232946E+02 -.920462601E+02 -.921668754E+02 -.922055470E+02 -.921792350E+02 -.921019204E+02 -.919850458E+02 -.918379143E+02 -.916680436E+02 -.914814747E+02 -.912830365E+02 -.910765715E+02 -.908651272E+02 -.906511180E+02 -.904364632E+02 -.902227055E+02 -.900111145E+02 -.898027807E+02 -.895987037E+02 -.893998793E+02 -.892073910E+02 -.890225108E+02 -.888468169E+02 -.886823350E+02 -.885317147E+02 -.883984518E+02 -.882871741E+02 -.882040107E+02 -.881570711E+02 -.881570711E+02
 -.880533185E+02 -.880533185E+02 -.880937996E+02 -.881652485E+02 -.882603780E+02 -.883735879E+02 -.885005487E+02 -.886378786E+02 -.887828912E+02 -.889333962E+02 -.890875390E+02 -.892436691E+02 -.894002286E+02 -.895556528E+02 -.897082800E+02 -.898562622E+02 -.899974761E+02 -.901294284E+02 -.902491535E+02 -.903531002E+02 -.904370054E+02 -.904957528E+02 -.905232143E+02 -.905120758E+02 -.904536473E+02 -.903376615E+02 -.901520686E+02 -.898828386E+02 -.895137895E+02 -.890264687E+02 -.884001241E+02 -.876118178E+02 -.866367464E+02 -.854488540E+02 -.840218359E+02 -.823306461E+02 -.803536210E+02 -.780753164E+02 -.754901052E+02 -.726064850E+02 -.694518897E+02 -.660775634E+02 -.625627528E+02 -.590171324E+02 -.555800844E+02 -.524153558E+02 -.496999384E+02 -.476069845E+02 -.462843003E+02 -.458321909E+02 -.462862848E+02 -.476109564E+02 -.497059033E+02 -.524233222E+02 -.555900636E+02 -.590291386E+02 -.625768030E+02 -.660936778E+02 -.694700912E+02 -.726267997E+02 -.755125622E+02 -.780999478E+02 -.803804622E+02 -.823597358E+02 -.840532158E+02 -.854825690E+02 -.866728449E+02 -.876503514E+02 -.884411474E+02 -.890700393E+02 -.895599680E+02 -.899316881E+02 -.902036545E+02 -.903920506E+02 -.905109074E+02 -.905722743E+02 -.905864169E+02 -.905620214E+02 -.905063956E+02 -.904256576E+02 -.903249094E+02 -.902083934E+02 -.900796320E+02 -.899415516E+02 -.897965923E+02 -.896468061E+02 -.894939456E+02 -.893395461E+02 -.891850046E+02 -.890316583E+02 -.888808668E+02 -.887341022E+02 -.885930532E+02 -.884597486E+02 -.883367086E+02 -.882271351E+02 -.881351534E+02 -.880661217E+02 -.880270326E+02 -.880270326E+02
 -.879104855E+02 -.879104855E+02 -.879424298E+02 -.879985512E+02 -.880728215E+02 -.881605282E+02 -.882579446E+02 -.883620731E+02 -.884704428E+02 -.885809486E+02 -.886917202E+02 -.888010140E+02 -.889071208E+02 -.890082833E+02 -.891026211E+02 -.891880586E+02 -.892622526E+02 -.893225196E+02 -.893657583E+02 -.893883688E+02 -.893861662E+02 -.893542890E+02 -.892871043E+02 -.891781108E+02 -.890198442E+02 -.888037909E+02 -.885203186E+02 -.881586352E+02 -.877067944E+02 -.871517662E+02 -.864796020E+02 -.856757251E+02 -.847253855E+02 -.836143217E+02 -.823296704E+02 -.808611645E+02 -.792026401E+02 -.773538498E+02 -.753225340E+02 -.731266337E+02 -.707964438E+02 -.683763993E+02 -.659260792E+02 -.635199303E+02 -.612451930E+02 -.591976192E+02 -.574748495E+02 -.561677959E+02 -.553510107E+02 -.550736359E+02 -.553528546E+02 -.561714860E+02 -.574803903E+02 -.592050177E+02 -.612544581E+02 -.635310736E+02 -.659391144E+02 -.683913425E+02 -.708133135E+02 -.731454507E+02 -.753433214E+02 -.773766332E+02 -.792274475E+02 -.808880263E+02 -.823586193E+02 -.836453928E+02 -.847586162E+02 -.857111551E+02 -.865172730E+02 -.871917220E+02 -.877490803E+02 -.882032982E+02 -.885674064E+02 -.888533519E+02 -.890719261E+02 -.892327602E+02 -.893443650E+02 -.894142004E+02 -.894487608E+02 -.894536695E+02 -.894337740E+02 -.893932406E+02 -.893356436E+02 -.892640500E+02 -.891810979E+02 -.890890701E+02 -.889899629E+02 -.888855522E+02 -.887774585E+02 -.886672122E+02 -.885563229E+02 -.884463559E+02 -.883390185E+02 -.882362632E+02 -.881404124E+02 -.880543139E+02 -.879815362E+02 -.879266186E+02 -.878953917E+02 -.878953917E+02
 -.877715129E+02 -.877715129E+02 -.877952505E+02 -.878366826E+02 -.878910415E+02 -.879545223E+02 -.880240381E+02 -.880970276E+02 -.881713019E+02 -.882449229E+02 -.883161018E+02 -.883831164E+02 -.884442387E+02 -.884976717E+02 -.885414914E+02 -.885735923E+02 -.885916347E+02 -.885929922E+02 -.885747005E+02 -.885334050E+02 -.884653093E+02 -.883661257E+02 -.882310286E+02 -.880546151E+02 -.878308759E+02 -.875531831E+02 -.872143014E+02 -.868064329E+02 -.863213066E+02 -.857503270E+02 -.850847961E+02 -.843162281E+02 -.834367729E+02 -.824397645E+02 -.813204056E+02 -.800765918E+02 -.787098616E+02 -.772264419E+02 -.756383271E+02 -.739642970E+02 -.722307382E+02 -.704720991E+02 -.687307786E+02 -.670562483E+02 -.655032442E+02 -.641289545E+02 -.629892838E+02 -.621344767E+02 -.616045999E+02 -.614255509E+02 -.616062928E+02 -.621378641E+02 -.629943693E+02 -.641357432E+02 -.655117430E+02 -.670664659E+02 -.687427252E+02 -.704857868E+02 -.722461807E+02 -.739815098E+02 -.756573273E+02 -.772472482E+02 -.787324945E+02 -.801010734E+02 -.813467593E+02 -.824680153E+02 -.834669473E+02 -.843483537E+02 -.851189017E+02 -.857864422E+02 -.863594617E+02 -.868466583E+02 -.872566275E+02 -.875976396E+02 -.878774910E+02 -.881034146E+02 -.882820347E+02 -.884193556E+02 -.885207731E+02 -.885911032E+02 -.886346210E+02 -.886551058E+02 -.886558901E+02 -.886399092E+02 -.886097516E+02 -.885677080E+02 -.885158203E+02 -.884559302E+02 -.883897280E+02 -.883188040E+02 -.882447026E+02 -.881689824E+02 -.880932849E+02 -.880194150E+02 -.879494387E+02 -.878858029E+02 -.878314855E+02 -.877901857E+02 -.877665666E+02 -.877665666E+02
 -.876402712E+02 -.876402712E+02 -.876563541E+02 -.876841287E+02 -.877200509E+02 -.877612140E+02 -.878051838E+02 -.878498666E+02 -.878934045E+02 -.879340890E+02 -.879702910E+02 -.880004005E+02 -.880227763E+02 -.880357000E+02 -.880373357E+02 -.880256925E+02 -.879985892E+02 -.879536217E+02 -.878881320E+02 -.877991802E+02 -.876835199E+02 -.875375785E+02 -.873574446E+02 -.871388654E+02 -.868772570E+02 -.865677323E+02 -.862051525E+02 -.857842068E+02 -.852995288E+02 -.847458563E+02 -.841182425E+02 -.834123253E+02 -.826246609E+02 -.817531234E+02 -.807973681E+02 -.797593488E+02 -.786438693E+02 -.774591373E+02 -.762172735E+02 -.749347152E+02 -.736324366E+02 -.723359019E+02 -.710746657E+02 -.698815485E+02 -.687913503E+02 -.678391169E+02 -.670580475E+02 -.664772146E+02 -.661193375E+02 -.659988975E+02 -.661208715E+02 -.664802838E+02 -.670626542E+02 -.678452645E+02 -.687990436E+02 -.698907932E+02 -.710854686E+02 -.723482711E+02 -.736463811E+02 -.749502452E+02 -.762344000E+02 -.774778723E+02 -.786642259E+02 -.797813406E+02 -.808210095E+02 -.817784295E+02 -.826516473E+02 -.834410078E+02 -.841486371E+02 -.847779789E+02 -.853333948E+02 -.858198309E+02 -.862425481E+02 -.866069111E+02 -.869182282E+02 -.871816351E+02 -.874020145E+02 -.875839448E+02 -.877316716E+02 -.878490970E+02 -.879397821E+02 -.880069584E+02 -.880535470E+02 -.880821821E+02 -.880952378E+02 -.880948572E+02 -.880829828E+02 -.880613896E+02 -.880317182E+02 -.879955116E+02 -.879542548E+02 -.879094180E+02 -.878625077E+02 -.878151248E+02 -.877690351E+02 -.877262554E+02 -.876891599E+02 -.876606135E+02 -.876441409E+02 -.876441409E+02
 -.875195962E+02 -.875195962E+02 -.875287290E+02 -.875441443E+02 -.875634529E+02 -.875846107E+02 -.876058263E+02 -.876254847E+02 -.876420864E+02 -.876541950E+02 -.876603947E+02 -.876592529E+02 -.876492883E+02 -.876289427E+02 -.875965558E+02 -.875503425E+02 -.874883731E+02 -.874085559E+02 -.873086227E+02 -.871861183E+02 -.870383947E+02 -.868626106E+02 -.866557400E+02 -.864145894E+02 -.861358280E+02 -.858160331E+02 -.854517542E+02 -.850395990E+02 -.845763448E+02 -.840590792E+02 -.834853726E+02 -.828534835E+02 -.821625967E+02 -.814130920E+02 -.806068353E+02 -.797474817E+02 -.788407722E+02 -.778948025E+02 -.769202308E+02 -.759303914E+02 -.749412741E+02 -.739713295E+02 -.730410690E+02 -.721724370E+02 -.713879582E+02 -.707096874E+02 -.701580232E+02 -.697504815E+02 -.695005451E+02 -.694167203E+02 -.695019149E+02 -.697532217E+02 -.701621351E+02 -.707151728E+02 -.713948196E+02 -.721806773E+02 -.730506918E+02 -.739823389E+02 -.749536745E+02 -.759441878E+02 -.769354283E+02 -.779114067E+02 -.788587888E+02 -.797669163E+02 -.806276938E+02 -.814353797E+02 -.821863188E+02 -.828786446E+02 -.835119766E+02 -.840871287E+02 -.846058413E+02 -.850705422E+02 -.854841417E+02 -.858498597E+02 -.861710854E+02 -.864512653E+02 -.866938172E+02 -.869020660E+02 -.870791980E+02 -.872282309E+02 -.873519952E+02 -.874531264E+02 -.875340643E+02 -.875970586E+02 -.876441782E+02 -.876773253E+02 -.876982513E+02 -.877085754E+02 -.877098055E+02 -.877033609E+02 -.876905983E+02 -.876728400E+02 -.876514074E+02 -.876276582E+02 -.876030322E+02 -.875791050E+02 -.875576537E+02 -.875407386E+02 -.875308037E+02 -.875308037E+02
 -.874113367E+02 -.874113367E+02 -.874143141E+02 -.874188205E+02 -.874235291E+02 -.874272015E+02 -.874286597E+02 -.874267594E+02 -.874203673E+02 -.874083407E+02 -.873895080E+02 -.873626528E+02 -.873264982E+02 -.872796935E+02 -.872208025E+02 -.871482929E+02 -.870605283E+02 -.869557631E+02 -.868321392E+02 -.866876872E+02 -.865203324E+02 -.863279060E+02 -.861081633E+02 -.858588108E+02 -.855775432E+02 -.852620913E+02 -.849102847E+02 -.845201289E+02 -.840898988E+02 -.836182500E+02 -.831043476E+02 -.825480114E+02 -.819498761E+02 -.813115599E+02 -.806358375E+02 -.799268059E+02 -.791900315E+02 -.784326630E+02 -.776634923E+02 -.768929450E+02 -.761329802E+02 -.753968849E+02 -.746989515E+02 -.740540353E+02 -.734770030E+02 -.729820953E+02 -.725822409E+02 -.722883744E+02 -.721088157E+02 -.720487727E+02 -.721100185E+02 -.722907801E+02 -.725858497E+02 -.729869074E+02 -.734830188E+02 -.740612552E+02 -.747073759E+02 -.754065141E+02 -.761438142E+02 -.769049839E+02 -.776767358E+02 -.784471103E+02 -.792056816E+02 -.799436569E+02 -.806538869E+02 -.813308042E+02 -.819703108E+02 -.825696306E+02 -.831271437E+02 -.836422138E+02 -.841150189E+02 -.845463912E+02 -.849376722E+02 -.852905836E+02 -.856071162E+02 -.858894356E+02 -.861398059E+02 -.863605263E+02 -.865538836E+02 -.867221143E+02 -.868673783E+02 -.869917398E+02 -.870971561E+02 -.871854719E+02 -.872584172E+02 -.873176107E+02 -.873645643E+02 -.874006918E+02 -.874273182E+02 -.874456917E+02 -.874569969E+02 -.874623705E+02 -.874629180E+02 -.874597333E+02 -.874539206E+02 -.874466198E+02 -.874390359E+02 -.874324733E+02 -.874283761E+02 -.874283761E+02
 -.873164675E+02 -.873164675E+02 -.873141213E+02 -.873092261E+02 -.873014087E+02 -.872901645E+02 -.872748837E+02 -.872548685E+02 -.872293439E+02 -.871974632E+02 -.871583110E+02 -.871109034E+02 -.870541877E+02 -.869870409E+02 -.869082688E+02 -.868166053E+02 -.867107135E+02 -.865891882E+02 -.864505607E+02 -.862933076E+02 -.861158622E+02 -.859166321E+02 -.856940207E+02 -.854464565E+02 -.851724292E+02 -.848705338E+02 -.845395247E+02 -.841783776E+02 -.837863632E+02 -.833631284E+02 -.829087877E+02 -.824240200E+02 -.819101705E+02 -.813693518E+02 -.808045398E+02 -.802196577E+02 -.796196397E+02 -.790104647E+02 -.783991518E+02 -.777937061E+02 -.772030079E+02 -.766366386E+02 -.761046407E+02 -.756172164E+02 -.751843723E+02 -.748155283E+02 -.745191113E+02 -.743021640E+02 -.741699964E+02 -.741259119E+02 -.741710317E+02 -.743042343E+02 -.745222158E+02 -.748196657E+02 -.751895412E+02 -.756234145E+02 -.761118655E+02 -.766448869E+02 -.772122759E+02 -.778039891E+02 -.784104445E+02 -.790227607E+02 -.796329315E+02 -.802339366E+02 -.808197957E+02 -.813855732E+02 -.819273439E+02 -.824421301E+02 -.829278167E+02 -.833830563E+02 -.838071668E+02 -.842000309E+02 -.845619977E+02 -.848937930E+02 -.851964362E+02 -.854711684E+02 -.857193890E+02 -.859426023E+02 -.861423734E+02 -.863202916E+02 -.864779418E+02 -.866168825E+02 -.867386284E+02 -.868446393E+02 -.869363115E+02 -.870149732E+02 -.870818827E+02 -.871382280E+02 -.871851286E+02 -.872236380E+02 -.872547471E+02 -.872793880E+02 -.872984376E+02 -.873127204E+02 -.873230107E+02 -.873300329E+02 -.873344583E+02 -.873368991E+02 -.873378955E+02 -.873378955E+02
 -.872352375E+02 -.872352375E+02 -.872283947E+02 -.872155877E+02 -.871972794E+02 -.871736165E+02 -.871445020E+02 -.871096486E+02 -.870686178E+02 -.870208483E+02 -.869656759E+02 -.869023492E+02 -.868300406E+02 -.867478549E+02 -.866548363E+02 -.865499761E+02 -.864322190E+02 -.863004714E+02 -.861536116E+02 -.859905012E+02 -.858100004E+02 -.856109864E+02 -.853923755E+02 -.851531501E+02 -.848923906E+02 -.846093127E+02 -.843033100E+02 -.839740023E+02 -.836212886E+02 -.832454055E+02 -.828469873E+02 -.824271289E+02 -.819874470E+02 -.815301372E+02 -.810580235E+02 -.805745955E+02 -.800840278E+02 -.795911775E+02 -.791015538E+02 -.786212556E+02 -.781568733E+02 -.777153536E+02 -.773038282E+02 -.769294096E+02 -.765989620E+02 -.763188568E+02 -.760947270E+02 -.759312351E+02 -.758318713E+02 -.757987962E+02 -.758327410E+02 -.759329736E+02 -.760973326E+02 -.763223271E+02 -.766032936E+02 -.769345981E+02 -.773098683E+02 -.777222391E+02 -.781645966E+02 -.786298080E+02 -.791109253E+02 -.796013565E+02 -.800950013E+02 -.805863486E+02 -.810705395E+02 -.815433972E+02 -.820014298E+02 -.824418108E+02 -.828623416E+02 -.832614027E+02 -.836378957E+02 -.839911825E+02 -.843210226E+02 -.846275126E+02 -.849110279E+02 -.851721698E+02 -.854117173E+02 -.856305842E+02 -.858297820E+02 -.860103882E+02 -.861735196E+02 -.863203099E+02 -.864518921E+02 -.865693833E+02 -.866738743E+02 -.867664197E+02 -.868480316E+02 -.869196741E+02 -.869822581E+02 -.870366375E+02 -.870836044E+02 -.871238834E+02 -.871581234E+02 -.871868877E+02 -.872106380E+02 -.872297139E+02 -.872443021E+02 -.872543956E+02 -.872597363E+02 -.872597363E+02
 -.871673291E+02 -.871673291E+02 -.871567811E+02 -.871374804E+02 -.871106060E+02 -.870768686E+02 -.870366219E+02 -.869899453E+02 -.869367065E+02 -.868766076E+02 -.868092206E+02 -.867340140E+02 -.866503732E+02 -.865576173E+02 -.864550123E+02 -.863417837E+02 -.862171274E+02 -.860802215E+02 -.859302387E+02 -.857663594E+02 -.855877877E+02 -.853937692E+02 -.851836107E+02 -.849567042E+02 -.847125528E+02 -.844508005E+02 -.841712647E+02 -.838739712E+02 -.835591921E+02 -.832274848E+02 -.828797309E+02 -.825171748E+02 -.821414584E+02 -.817546516E+02 -.813592738E+02 -.809583063E+02 -.805551904E+02 -.801538097E+02 -.797584533E+02 -.793737589E+02 -.790046336E+02 -.786561528E+02 -.783334398E+02 -.780415277E+02 -.777852101E+02 -.775688855E+02 -.773964055E+02 -.772709334E+02 -.771948228E+02 -.771695252E+02 -.771955306E+02 -.772723476E+02 -.773985239E+02 -.775717043E+02 -.777887243E+02 -.780457310E+02 -.783383245E+02 -.786617099E+02 -.790108523E+02 -.793806270E+02 -.797659565E+02 -.801619321E+02 -.805639141E+02 -.809676110E+02 -.813691370E+02 -.817650482E+02 -.821523606E+02 -.825285516E+02 -.828915482E+02 -.832397050E+02 -.835717739E+02 -.838868691E+02 -.841844289E+02 -.844641767E+02 -.847260816E+02 -.849703212E+02 -.851972463E+02 -.854073482E+02 -.856012298E+02 -.857795788E+02 -.859431452E+02 -.860927211E+02 -.862291233E+02 -.863531788E+02 -.864657121E+02 -.865675339E+02 -.866594315E+02 -.867421597E+02 -.868164318E+02 -.868829100E+02 -.869421948E+02 -.869948111E+02 -.870411920E+02 -.870816563E+02 -.871163794E+02 -.871453542E+02 -.871683384E+02 -.871847843E+02 -.871937443E+02 -.871937443E+02
 -.871120125E+02 -.871120125E+02 -.870984940E+02 -.870740101E+02 -.870403376E+02 -.869986640E+02 -.869497287E+02 -.868939301E+02 -.868314057E+02 -.867620934E+02 -.866857786E+02 -.866021291E+02 -.865107239E+02 -.864110748E+02 -.863026452E+02 -.861848653E+02 -.860571464E+02 -.859188945E+02 -.857695234E+02 -.856084688E+02 -.854352030E+02 -.852492508E+02 -.850502075E+02 -.848377576E+02 -.846116959E+02 -.843719502E+02 -.841186051E+02 -.838519267E+02 -.835723888E+02 -.832806974E+02 -.829778160E+02 -.826649869E+02 -.823437505E+02 -.820159583E+02 -.816837809E+02 -.813497065E+02 -.810165301E+02 -.806873313E+02 -.803654403E+02 -.800543891E+02 -.797578516E+02 -.794795689E+02 -.792232652E+02 -.789925538E+02 -.787908384E+02 -.786212132E+02 -.784863656E+02 -.783884890E+02 -.783292073E+02 -.783095185E+02 -.783297587E+02 -.783895902E+02 -.784880136E+02 -.786234032E+02 -.787935641E+02 -.789958072E+02 -.792270366E+02 -.794838467E+02 -.797626224E+02 -.800596376E+02 -.803711488E+02 -.806934802E+02 -.810230971E+02 -.813566670E+02 -.816911076E+02 -.820236207E+02 -.823517153E+02 -.826732174E+02 -.829862719E+02 -.832893346E+02 -.835811592E+02 -.838607780E+02 -.841274804E+02 -.843807880E+02 -.846204297E+02 -.848463159E+02 -.850585139E+02 -.852572239E+02 -.854427567E+02 -.856155130E+02 -.857759649E+02 -.859246381E+02 -.860620972E+02 -.861889316E+02 -.863057426E+02 -.864131319E+02 -.865116898E+02 -.866019849E+02 -.866845512E+02 -.867598752E+02 -.868283808E+02 -.868904093E+02 -.869461963E+02 -.869958399E+02 -.870392604E+02 -.870761470E+02 -.871058866E+02 -.871274705E+02 -.871393696E+02 -.871393696E+02
 -.870682833E+02 -.870682833E+02 -.870524593E+02 -.870239737E+02 -.869850887E+02 -.869373839E+02 -.868819206E+02 -.868193664E+02 -.867500904E+02 -.866742353E+02 -.865917726E+02 -.865025457E+02 -.864063028E+02 -.863027238E+02 -.861914413E+02 -.860720591E+02 -.859441675E+02 -.858073580E+02 -.856612366E+02 -.855054375E+02 -.853396363E+02 -.851635639E+02 -.849770216E+02 -.847798963E+02 -.845721763E+02 -.843539685E+02 -.841255150E+02 -.838872108E+02 -.836396204E+02 -.833834935E+02 -.831197797E+02 -.828496402E+02 -.825744568E+02 -.822958358E+02 -.820156080E+02 -.817358216E+02 -.814587282E+02 -.811867616E+02 -.809225081E+02 -.806686681E+02 -.804280106E+02 -.802033191E+02 -.799973321E+02 -.798126796E+02 -.796518162E+02 -.795169554E+02 -.794100077E+02 -.793325233E+02 -.792856457E+02 -.792700755E+02 -.792860479E+02 -.793333258E+02 -.794112068E+02 -.795185457E+02 -.796537901E+02 -.798150278E+02 -.800000432E+02 -.802063794E+02 -.804314046E+02 -.806723777E+02 -.809265129E+02 -.811910389E+02 -.814632524E+02 -.817405645E+02 -.820205382E+02 -.823009189E+02 -.825796550E+02 -.828549122E+02 -.831250804E+02 -.833887740E+02 -.836448274E+02 -.838922869E+02 -.841303980E+02 -.843585917E+02 -.845764683E+02 -.847837808E+02 -.849804178E+02 -.851663864E+02 -.853417961E+02 -.855068427E+02 -.856617932E+02 -.858069723E+02 -.859427485E+02 -.860695221E+02 -.861877130E+02 -.862977492E+02 -.864000545E+02 -.864950364E+02 -.865830723E+02 -.866644936E+02 -.867395669E+02 -.868084704E+02 -.868712646E+02 -.869278543E+02 -.869779389E+02 -.870209481E+02 -.870559566E+02 -.870815723E+02 -.870957885E+02 -.870957885E+02
 -.870349775E+02 -.870349775E+02 -.870174376E+02 -.869859932E+02 -.869432887E+02 -.868912162E+02 -.868310975E+02 -.867638215E+02 -.866899503E+02 -.866097989E+02 -.865234974E+02 -.864310387E+02 -.863323151E+02 -.862271484E+02 -.861153129E+02 -.859965555E+02 -.858706115E+02 -.857372198E+02 -.855961361E+02 -.854471448E+02 -.852900718E+02 -.851247960E+02 -.849512617E+02 -.847694900E+02 -.845795919E+02 -.843817795E+02 -.841763789E+02 -.839638409E+02 -.837447524E+02 -.835198454E+02 -.832900053E+02 -.830562763E+02 -.828198645E+02 -.825821373E+02 -.823446191E+02 -.821089823E+02 -.818770339E+02 -.816506962E+02 -.814319827E+02 -.812229684E+02 -.810257555E+02 -.808424345E+02 -.806750421E+02 -.805255169E+02 -.803956547E+02 -.802870641E+02 -.802011253E+02 -.801389538E+02 -.801013690E+02 -.800888719E+02 -.801016304E+02 -.801394744E+02 -.802019011E+02 -.802880888E+02 -.803969200E+02 -.805270123E+02 -.806767547E+02 -.808443492E+02 -.810278549E+02 -.812252325E+02 -.814343890E+02 -.816532194E+02 -.818796459E+02 -.821116520E+02 -.823473122E+02 -.825848163E+02 -.828224883E+02 -.830588003E+02 -.832923809E+02 -.835220201E+02 -.837466694E+02 -.839654393E+02 -.841775931E+02 -.843825395E+02 -.845798231E+02 -.847691136E+02 -.849501944E+02 -.851229512E+02 -.852873595E+02 -.854434732E+02 -.855914131E+02 -.857313551E+02 -.858635195E+02 -.859881598E+02 -.861055522E+02 -.862159836E+02 -.863197406E+02 -.864170958E+02 -.865082933E+02 -.865935314E+02 -.866729409E+02 -.867465591E+02 -.868142961E+02 -.868758915E+02 -.869308588E+02 -.869784121E+02 -.870173704E+02 -.870460317E+02 -.870620082E+02 -.870620082E+02
 -.870108638E+02 -.870108638E+02 -.869921208E+02 -.869586216E+02 -.869132991E+02 -.868582857E+02 -.867951065E+02 -.867248268E+02 -.866481643E+02 -.865655754E+02 -.864773211E+02 -.863835181E+02 -.862841785E+02 -.861792410E+02 -.860685957E+02 -.859521046E+02 -.858296181E+02 -.857009897E+02 -.855660885E+02 -.854248108E+02 -.852770906E+02 -.851229101E+02 -.849623088E+02 -.847953934E+02 -.846223469E+02 -.844434371E+02 -.842590250E+02 -.840695723E+02 -.838756480E+02 -.836779335E+02 -.834772271E+02 -.832744452E+02 -.830706226E+02 -.828669092E+02 -.826645646E+02 -.824649489E+02 -.822695102E+02 -.820797689E+02 -.818972986E+02 -.817237026E+02 -.815605892E+02 -.814095429E+02 -.812720945E+02 -.811496906E+02 -.810436621E+02 -.809551946E+02 -.808853006E+02 -.808347950E+02 -.808042749E+02 -.807941044E+02 -.808044049E+02 -.808350528E+02 -.808856816E+02 -.809556921E+02 -.810442671E+02 -.811503917E+02 -.812728779E+02 -.814103922E+02 -.815614858E+02 -.817246249E+02 -.818982224E+02 -.820806674E+02 -.822703532E+02 -.824657034E+02 -.826651943E+02 -.828673743E+02 -.830708799E+02 -.832744479E+02 -.834769243E+02 -.836772705E+02 -.838745659E+02 -.840680082E+02 -.842569114E+02 -.844407024E+02 -.846189153E+02 -.847911852E+02 -.849572405E+02 -.851168952E+02 -.852700405E+02 -.854166358E+02 -.855566998E+02 -.856903021E+02 -.858175529E+02 -.859385947E+02 -.860535917E+02 -.861627195E+02 -.862661536E+02 -.863640564E+02 -.864565613E+02 -.865437550E+02 -.866256545E+02 -.867021785E+02 -.867731110E+02 -.868380551E+02 -.868963719E+02 -.869471015E+02 -.869888600E+02 -.870197037E+02 -.870369516E+02 -.870369516E+02
 -.869947128E+02 -.869947128E+02 -.869752050E+02 -.869404214E+02 -.868935003E+02 -.868367496E+02 -.867718466E+02 -.866999912E+02 -.866220229E+02 -.865385100E+02 -.864498185E+02 -.863561652E+02 -.862576589E+02 -.861543325E+02 -.860461685E+02 -.859331197E+02 -.858151260E+02 -.856921279E+02 -.855640793E+02 -.854309572E+02 -.852927717E+02 -.851495741E+02 -.850014650E+02 -.848486017E+02 -.846912050E+02 -.845295651E+02 -.843640477E+02 -.841950982E+02 -.840232461E+02 -.838491074E+02 -.836733861E+02 -.834968741E+02 -.833204492E+02 -.831450715E+02 -.829717771E+02 -.828016701E+02 -.826359119E+02 -.824757081E+02 -.823222938E+02 -.821769157E+02 -.820408134E+02 -.819151984E+02 -.818012333E+02 -.817000093E+02 -.816125250E+02 -.815396656E+02 -.814821839E+02 -.814406837E+02 -.814156064E+02 -.814072205E+02 -.814156153E+02 -.814406990E+02 -.814822009E+02 -.815396773E+02 -.816125219E+02 -.816999793E+02 -.818011619E+02 -.819150685E+02 -.820406053E+02 -.821766071E+02 -.823218594E+02 -.824751197E+02 -.826351383E+02 -.828006770E+02 -.829705270E+02 -.831435233E+02 -.833185585E+02 -.834945928E+02 -.836706623E+02 -.838458853E+02 -.840194661E+02 -.841906964E+02 -.843589564E+02 -.845237127E+02 -.846845158E+02 -.848409968E+02 -.849928622E+02 -.851398888E+02 -.852819182E+02 -.854188495E+02 -.855506335E+02 -.856772649E+02 -.857987750E+02 -.859152234E+02 -.860266893E+02 -.861332619E+02 -.862350289E+02 -.863320640E+02 -.864244112E+02 -.865120660E+02 -.865949516E+02 -.866728898E+02 -.867455624E+02 -.868124620E+02 -.868728293E+02 -.869255691E+02 -.869691427E+02 -.870014258E+02 -.870195228E+02 -.870195228E+02
 -.869853456E+02 -.869853456E+02 -.869654420E+02 -.869300199E+02 -.868823516E+02 -.868248633E+02 -.867593393E+02 -.866870772E+02 -.866090072E+02 -.865257832E+02 -.864378526E+02 -.863455109E+02 -.862489427E+02 -.861482551E+02 -.860435028E+02 -.859347088E+02 -.858218807E+02 -.857050243E+02 -.855841549E+02 -.854593066E+02 -.853305410E+02 -.851979539E+02 -.850616826E+02 -.849219107E+02 -.847788738E+02 -.846328638E+02 -.844842326E+02 -.843333950E+02 -.841808307E+02 -.840270859E+02 -.838727728E+02 -.837185683E+02 -.835652122E+02 -.834135023E+02 -.832642892E+02 -.831184692E+02 -.829769754E+02 -.828407671E+02 -.827108184E+02 -.825881047E+02 -.824735884E+02 -.823682041E+02 -.822728428E+02 -.821883364E+02 -.821154425E+02 -.820548297E+02 -.820070647E+02 -.819726009E+02 -.819517687E+02 -.819447685E+02 -.819516671E+02 -.819723954E+02 -.820067504E+02 -.820543991E+02 -.821148860E+02 -.821876416E+02 -.822719947E+02 -.823671853E+02 -.824723786E+02 -.825866810E+02 -.827091550E+02 -.828388352E+02 -.829747432E+02 -.831159019E+02 -.832613487E+02 -.834101471E+02 -.835613975E+02 -.837142457E+02 -.838678902E+02 -.840215878E+02 -.841746574E+02 -.843264833E+02 -.844765156E+02 -.846242709E+02 -.847693311E+02 -.849113412E+02 -.850500068E+02 -.851850906E+02 -.853164083E+02 -.854438237E+02 -.855672437E+02 -.856866129E+02 -.858019066E+02 -.859131246E+02 -.860202827E+02 -.861234041E+02 -.862225087E+02 -.863176005E+02 -.864086523E+02 -.864955867E+02 -.865782525E+02 -.866563937E+02 -.867296115E+02 -.867973132E+02 -.868586472E+02 -.869124181E+02 -.869569755E+02 -.869900684E+02 -.870086555E+02 -.870086555E+02
 -.869816663E+02 -.869816663E+02 -.869616726E+02 -.869261455E+02 -.868784297E+02 -.868210214E+02 -.867557721E+02 -.866840451E+02 -.866068339E+02 -.865248546E+02 -.864386154E+02 -.863484711E+02 -.862546646E+02 -.861573595E+02 -.860566656E+02 -.859526589E+02 -.858453974E+02 -.857349343E+02 -.856213284E+02 -.855046530E+02 -.853850029E+02 -.852625010E+02 -.851373036E+02 -.850096048E+02 -.848796405E+02 -.847476913E+02 -.846140854E+02 -.844792000E+02 -.843434625E+02 -.842073506E+02 -.840713916E+02 -.839361607E+02 -.838022782E+02 -.836704058E+02 -.835412414E+02 -.834155136E+02 -.832939737E+02 -.831773883E+02 -.830665295E+02 -.829621650E+02 -.828650477E+02 -.827759041E+02 -.826954234E+02 -.826242458E+02 -.825629519E+02 -.825120524E+02 -.824719787E+02 -.824430749E+02 -.824255915E+02 -.824196800E+02 -.824253907E+02 -.824426708E+02 -.824713664E+02 -.825112245E+02 -.825618984E+02 -.826229543E+02 -.826938789E+02 -.827740889E+02 -.828629414E+02 -.829597445E+02 -.830637688E+02 -.831742587E+02 -.832904434E+02 -.834115477E+02 -.835368020E+02 -.836654516E+02 -.837967648E+02 -.839300402E+02 -.840646127E+02 -.841998585E+02 -.843351988E+02 -.844701030E+02 -.846040900E+02 -.847367291E+02 -.848676402E+02 -.849964926E+02 -.851230037E+02 -.852469364E+02 -.853680968E+02 -.854863304E+02 -.856015180E+02 -.857135716E+02 -.858224288E+02 -.859280468E+02 -.860303952E+02 -.861294482E+02 -.862251740E+02 -.863175231E+02 -.864064131E+02 -.864917098E+02 -.865732039E+02 -.866505798E+02 -.867233771E+02 -.867909396E+02 -.868523496E+02 -.869063417E+02 -.869511916E+02 -.869845688E+02 -.870033455E+02 -.870033455E+02
 -.869826812E+02 -.869826812E+02 -.869628464E+02 -.869276477E+02 -.868804507E+02 -.868237801E+02 -.867595213E+02 -.866890751E+02 -.866134755E+02 -.865334802E+02 -.864496402E+02 -.863623533E+02 -.862719051E+02 -.861785013E+02 -.860822924E+02 -.859833931E+02 -.858818982E+02 -.857778943E+02 -.856714701E+02 -.855627242E+02 -.854517719E+02 -.853387506E+02 -.852238238E+02 -.851071857E+02 -.849890633E+02 -.848697191E+02 -.847494528E+02 -.846286021E+02 -.845075432E+02 -.843866905E+02 -.842664951E+02 -.841474437E+02 -.840300553E+02 -.839148783E+02 -.838024859E+02 -.836934711E+02 -.835884412E+02 -.834880111E+02 -.833927959E+02 -.833034039E+02 -.832204277E+02 -.831444367E+02 -.830759683E+02 -.830155196E+02 -.829635399E+02 -.829204231E+02 -.828865009E+02 -.828620375E+02 -.828472245E+02 -.828421778E+02 -.828469356E+02 -.828614574E+02 -.828856246E+02 -.829192432E+02 -.829620466E+02 -.830137004E+02 -.830738082E+02 -.831419183E+02 -.832175307E+02 -.833001053E+02 -.833890703E+02 -.834838298E+02 -.835837731E+02 -.836882817E+02 -.837967380E+02 -.839085316E+02 -.840230662E+02 -.841397655E+02 -.842580779E+02 -.843774811E+02 -.844974854E+02 -.846176363E+02 -.847375165E+02 -.848567470E+02 -.849749875E+02 -.850919364E+02 -.852073297E+02 -.853209397E+02 -.854325734E+02 -.855420691E+02 -.856492944E+02 -.857541415E+02 -.858565232E+02 -.859563678E+02 -.860536123E+02 -.861481949E+02 -.862400456E+02 -.863290748E+02 -.864151581E+02 -.864981188E+02 -.865777035E+02 -.866535525E+02 -.867251611E+02 -.867918286E+02 -.868525933E+02 -.869061470E+02 -.869507234E+02 -.869839528E+02 -.870026712E+02 -.870026712E+02
 -.869875063E+02 -.869875063E+02 -.869680304E+02 -.869335064E+02 -.868872783E+02 -.868318652E+02 -.867691583E+02 -.867005727E+02 -.866271625E+02 -.865497103E+02 -.864687944E+02 -.863848418E+02 -.862981678E+02 -.862090080E+02 -.861175418E+02 -.860239117E+02 -.859282377E+02 -.858306294E+02 -.857311949E+02 -.856300483E+02 -.855273160E+02 -.854231409E+02 -.853176866E+02 -.852111405E+02 -.851037157E+02 -.849956532E+02 -.848872229E+02 -.847787239E+02 -.846704846E+02 -.845628623E+02 -.844562418E+02 -.843510336E+02 -.842476718E+02 -.841466109E+02 -.840483223E+02 -.839532901E+02 -.838620068E+02 -.837749677E+02 -.836926657E+02 -.836155852E+02 -.835441961E+02 -.834789477E+02 -.834202623E+02 -.833685293E+02 -.833240994E+02 -.832872789E+02 -.832583256E+02 -.832374440E+02 -.832247824E+02 -.832204303E+02 -.832244167E+02 -.832367103E+02 -.832572190E+02 -.832857921E+02 -.833222227E+02 -.833662506E+02 -.834175669E+02 -.834758184E+02 -.835406131E+02 -.836115261E+02 -.836881055E+02 -.837698787E+02 -.838563585E+02 -.839470491E+02 -.840414525E+02 -.841390732E+02 -.842394243E+02 -.843420312E+02 -.844464367E+02 -.845522036E+02 -.846589185E+02 -.847661937E+02 -.848736694E+02 -.849810148E+02 -.850879284E+02 -.851941391E+02 -.852994049E+02 -.854035126E+02 -.855062761E+02 -.856075349E+02 -.857071511E+02 -.858050066E+02 -.859009994E+02 -.859950386E+02 -.860870388E+02 -.861769132E+02 -.862645641E+02 -.863498725E+02 -.864326837E+02 -.865127895E+02 -.865899052E+02 -.866636402E+02 -.867334597E+02 -.867986354E+02 -.868581807E+02 -.869107671E+02 -.869546139E+02 -.869873458E+02 -.870058046E+02 -.870058046E+02
 -.869953698E+02 -.869953698E+02 -.869764097E+02 -.869428317E+02 -.868979237E+02 -.868441707E+02 -.867834467E+02 -.867171617E+02 -.866463738E+02 -.865718756E+02 -.864942602E+02 -.864139720E+02 -.863313456E+02 -.862466363E+02 -.861600431E+02 -.860717270E+02 -.859818248E+02 -.858904608E+02 -.857977549E+02 -.857038294E+02 -.856088152E+02 -.855128550E+02 -.854161076E+02 -.853187496E+02 -.852209780E+02 -.851230112E+02 -.850250898E+02 -.849274767E+02 -.848304572E+02 -.847343384E+02 -.846394475E+02 -.845461307E+02 -.844547509E+02 -.843656854E+02 -.842793226E+02 -.841960590E+02 -.841162953E+02 -.840404324E+02 -.839688671E+02 -.839019876E+02 -.838401687E+02 -.837837676E+02 -.837331184E+02 -.836885286E+02 -.836502739E+02 -.836185949E+02 -.835936933E+02 -.835757292E+02 -.835648181E+02 -.835610297E+02 -.835643866E+02 -.835748639E+02 -.835923895E+02 -.836168455E+02 -.836480695E+02 -.836858574E+02 -.837299663E+02 -.837801178E+02 -.838360022E+02 -.838972826E+02 -.839635996E+02 -.840345756E+02 -.841098199E+02 -.841889330E+02 -.842715114E+02 -.843571515E+02 -.844454544E+02 -.845360287E+02 -.846284945E+02 -.847224862E+02 -.848176551E+02 -.849136713E+02 -.850102256E+02 -.851070307E+02 -.852038219E+02 -.853003574E+02 -.853964184E+02 -.854918086E+02 -.855863528E+02 -.856798959E+02 -.857723007E+02 -.858634451E+02 -.859532190E+02 -.860415200E+02 -.861282484E+02 -.862133000E+02 -.862965584E+02 -.863778840E+02 -.864571007E+02 -.865339787E+02 -.866082122E+02 -.866793907E+02 -.867469621E+02 -.868101840E+02 -.868680612E+02 -.869192638E+02 -.869620199E+02 -.869939761E+02 -.870120146E+02 -.870120146E+02
 -.870056070E+02 -.870056070E+02 -.869872837E+02 -.869548595E+02 -.869115386E+02 -.868597498E+02 -.868013310E+02 -.867376713E+02 -.866698190E+02 -.865985653E+02 -.865245073E+02 -.864480975E+02 -.863696809E+02 -.862895245E+02 -.862078393E+02 -.861247977E+02 -.860405468E+02 -.859552192E+02 -.858689409E+02 -.857818375E+02 -.856940395E+02 -.856056860E+02 -.855169276E+02 -.854279288E+02 -.853388693E+02 -.852499452E+02 -.851613695E+02 -.850733725E+02 -.849862013E+02 -.849001188E+02 -.848154034E+02 -.847323470E+02 -.846512532E+02 -.845724358E+02 -.844962157E+02 -.844229185E+02 -.843528717E+02 -.842864012E+02 -.842238281E+02 -.841654650E+02 -.841116131E+02 -.840625577E+02 -.840185653E+02 -.839798803E+02 -.839467213E+02 -.839192786E+02 -.838977115E+02 -.838821459E+02 -.838726729E+02 -.838693472E+02 -.838721863E+02 -.838811704E+02 -.838962426E+02 -.839173096E+02 -.839442431E+02 -.839768816E+02 -.840150325E+02 -.840584748E+02 -.841069618E+02 -.841602247E+02 -.842179757E+02 -.842799112E+02 -.843457163E+02 -.844150672E+02 -.844876356E+02 -.845630917E+02 -.846411071E+02 -.847213586E+02 -.848035300E+02 -.848873152E+02 -.849724200E+02 -.850585640E+02 -.851454821E+02 -.852329256E+02 -.853206632E+02 -.854084809E+02 -.854961825E+02 -.855835892E+02 -.856705389E+02 -.857568846E+02 -.858424932E+02 -.859272432E+02 -.860110214E+02 -.860937195E+02 -.861752288E+02 -.862554348E+02 -.863342085E+02 -.864113968E+02 -.864868099E+02 -.865602042E+02 -.866312613E+02 -.866995601E+02 -.867645414E+02 -.868254605E+02 -.868813269E+02 -.869308249E+02 -.869722100E+02 -.870031735E+02 -.870206660E+02 -.870206660E+02
 -.870176538E+02 -.870176538E+02 -.870000578E+02 -.869689419E+02 -.869274055E+02 -.868778032E+02 -.868219220E+02 -.867611174E+02 -.866964173E+02 -.866286015E+02 -.865582630E+02 -.864858544E+02 -.864117243E+02 -.863361448E+02 -.862593328E+02 -.861814668E+02 -.861026990E+02 -.860231657E+02 -.859429948E+02 -.858623115E+02 -.857812432E+02 -.856999228E+02 -.856184915E+02 -.855371003E+02 -.854559121E+02 -.853751020E+02 -.852948579E+02 -.852153806E+02 -.851368838E+02 -.850595926E+02 -.849837437E+02 -.849095834E+02 -.848373662E+02 -.847673536E+02 -.846998116E+02 -.846350084E+02 -.845732127E+02 -.845146907E+02 -.844597034E+02 -.844085043E+02 -.843613362E+02 -.843184290E+02 -.842799964E+02 -.842462339E+02 -.842173161E+02 -.841933946E+02 -.841745962E+02 -.841610207E+02 -.841527405E+02 -.841497986E+02 -.841522090E+02 -.841599556E+02 -.841729931E+02 -.841912472E+02 -.842146158E+02 -.842429698E+02 -.842761557E+02 -.843139965E+02 -.843562947E+02 -.844028341E+02 -.844533828E+02 -.845076956E+02 -.845655168E+02 -.846265831E+02 -.846906260E+02 -.847573747E+02 -.848265585E+02 -.848979091E+02 -.849711632E+02 -.850460639E+02 -.851223629E+02 -.851998218E+02 -.852782137E+02 -.853573238E+02 -.854369502E+02 -.855169046E+02 -.855970123E+02 -.856771116E+02 -.857570539E+02 -.858367022E+02 -.859159297E+02 -.859946182E+02 -.860726548E+02 -.861499292E+02 -.862263286E+02 -.863017324E+02 -.863760045E+02 -.864489839E+02 -.865204729E+02 -.865902206E+02 -.866579030E+02 -.867230960E+02 -.867852416E+02 -.868436023E+02 -.868972034E+02 -.869447560E+02 -.869845580E+02 -.870143638E+02 -.870312141E+02 -.870312141E+02
 -.870310374E+02 -.870310374E+02 -.870142339E+02 -.869845370E+02 -.869449249E+02 -.868976642E+02 -.868444797E+02 -.867866834E+02 -.867252740E+02 -.866610127E+02 -.865944810E+02 -.865261259E+02 -.864562938E+02 -.863852570E+02 -.863132336E+02 -.862404037E+02 -.861669209E+02 -.860929218E+02 -.860185331E+02 -.859438773E+02 -.858690767E+02 -.857942566E+02 -.857195479E+02 -.856450886E+02 -.855710254E+02 -.854975138E+02 -.854247194E+02 -.853528170E+02 -.852819909E+02 -.852124343E+02 -.851443484E+02 -.850779413E+02 -.850134269E+02 -.849510236E+02 -.848909524E+02 -.848334353E+02 -.847786936E+02 -.847269456E+02 -.846784046E+02 -.846332769E+02 -.845917599E+02 -.845540394E+02 -.845202881E+02 -.844906634E+02 -.844653056E+02 -.844443364E+02 -.844278571E+02 -.844159479E+02 -.844086661E+02 -.844060464E+02 -.844080995E+02 -.844148126E+02 -.844261493E+02 -.844420498E+02 -.844624322E+02 -.844871931E+02 -.845162087E+02 -.845493366E+02 -.845864175E+02 -.846272766E+02 -.846717259E+02 -.847195661E+02 -.847705887E+02 -.848245783E+02 -.848813145E+02 -.849405741E+02 -.850021329E+02 -.850657680E+02 -.851312591E+02 -.851983904E+02 -.852669520E+02 -.853367412E+02 -.854075637E+02 -.854792339E+02 -.855515764E+02 -.856244257E+02 -.856976268E+02 -.857710345E+02 -.858445135E+02 -.859179373E+02 -.859911868E+02 -.860641487E+02 -.861367131E+02 -.862087702E+02 -.862802064E+02 -.863508987E+02 -.864207079E+02 -.864894695E+02 -.865569824E+02 -.866229937E+02 -.866871793E+02 -.867491185E+02 -.868082610E+02 -.868638846E+02 -.869150387E+02 -.869604715E+02 -.869985352E+02 -.870270613E+02 -.870431980E+02 -.870431980E+02
 -.870453667E+02 -.870453667E+02 -.870294001E+02 -.870011970E+02 -.869636020E+02 -.869187838E+02 -.868683960E+02 -.868136998E+02 -.867556579E+02 -.866950067E+02 -.866323115E+02 -.865680084E+02 -.865024374E+02 -.864358668E+02 -.863685125E+02 -.863005529E+02 -.862321400E+02 -.861634084E+02 -.860944816E+02 -.860254774E+02 -.859565118E+02 -.858877022E+02 -.858191688E+02 -.857510373E+02 -.856834389E+02 -.856165120E+02 -.855504017E+02 -.854852603E+02 -.854212470E+02 -.853585275E+02 -.852972729E+02 -.852376597E+02 -.851798679E+02 -.851240804E+02 -.850704816E+02 -.850192559E+02 -.849705860E+02 -.849246519E+02 -.848816289E+02 -.848416857E+02 -.848049833E+02 -.847716731E+02 -.847418953E+02 -.847157774E+02 -.846934328E+02 -.846749599E+02 -.846604402E+02 -.846499383E+02 -.846435003E+02 -.846411540E+02 -.846429078E+02 -.846487514E+02 -.846586551E+02 -.846725709E+02 -.846904325E+02 -.847121562E+02 -.847376419E+02 -.847667743E+02 -.847994239E+02 -.848354486E+02 -.848746951E+02 -.849170007E+02 -.849621945E+02 -.850100994E+02 -.850605338E+02 -.851133127E+02 -.851682501E+02 -.852251599E+02 -.852838575E+02 -.853441612E+02 -.854058932E+02 -.854688810E+02 -.855329578E+02 -.855979638E+02 -.856637464E+02 -.857301604E+02 -.857970687E+02 -.858643413E+02 -.859318559E+02 -.859994963E+02 -.860671517E+02 -.861347150E+02 -.862020806E+02 -.862691414E+02 -.863357850E+02 -.864018890E+02 -.864673139E+02 -.865318952E+02 -.865954323E+02 -.866576742E+02 -.867183012E+02 -.867769006E+02 -.868329358E+02 -.868857054E+02 -.869342901E+02 -.869774831E+02 -.870137000E+02 -.870408603E+02 -.870562325E+02 -.870562325E+02
 -.870603221E+02 -.870603221E+02 -.870452203E+02 -.870185566E+02 -.869830338E+02 -.869407153E+02 -.868931774E+02 -.868416245E+02 -.867869784E+02 -.867299464E+02 -.866710730E+02 -.866107801E+02 -.865493977E+02 -.864871872E+02 -.864243594E+02 -.863610887E+02 -.862975233E+02 -.862337939E+02 -.861700193E+02 -.861063118E+02 -.860427806E+02 -.859795343E+02 -.859166834E+02 -.858543413E+02 -.857926258E+02 -.857316592E+02 -.856715691E+02 -.856124879E+02 -.855545533E+02 -.854979073E+02 -.854426963E+02 -.853890698E+02 -.853371798E+02 -.852871801E+02 -.852392248E+02 -.851934677E+02 -.851500604E+02 -.851091520E+02 -.850708868E+02 -.850354039E+02 -.850028352E+02 -.849733045E+02 -.849469264E+02 -.849238047E+02 -.849040318E+02 -.848876874E+02 -.848748378E+02 -.848655352E+02 -.848598169E+02 -.848577052E+02 -.848592070E+02 -.848643137E+02 -.848730013E+02 -.848852305E+02 -.849009476E+02 -.849200844E+02 -.849425595E+02 -.849682787E+02 -.849971366E+02 -.850290167E+02 -.850637936E+02 -.851013335E+02 -.851414957E+02 -.851841341E+02 -.852290981E+02 -.852762343E+02 -.853253874E+02 -.853764016E+02 -.854291218E+02 -.854833946E+02 -.855390692E+02 -.855959983E+02 -.856540391E+02 -.857130534E+02 -.857729086E+02 -.858334775E+02 -.858946388E+02 -.859562768E+02 -.860182810E+02 -.860805454E+02 -.861429676E+02 -.862054472E+02 -.862678839E+02 -.863301746E+02 -.863922099E+02 -.864538698E+02 -.865150171E+02 -.865754897E+02 -.866350903E+02 -.866935730E+02 -.867506260E+02 -.868058488E+02 -.868587222E+02 -.869085708E+02 -.869545115E+02 -.869953888E+02 -.870296884E+02 -.870554258E+02 -.870699994E+02 -.870699994E+02
 -.870756459E+02 -.870756459E+02 -.870614233E+02 -.870363217E+02 -.870028963E+02 -.869631007E+02 -.869184289E+02 -.868700248E+02 -.868187656E+02 -.867653260E+02 -.867102269E+02 -.866538729E+02 -.865965816E+02 -.865386051E+02 -.864801471E+02 -.864213760E+02 -.863624350E+02 -.863034493E+02 -.862445323E+02 -.861857900E+02 -.861273244E+02 -.860692357E+02 -.860116248E+02 -.859545942E+02 -.858982488E+02 -.858426972E+02 -.857880511E+02 -.857344261E+02 -.856819413E+02 -.856307187E+02 -.855808834E+02 -.855325627E+02 -.854858853E+02 -.854409807E+02 -.853979783E+02 -.853570067E+02 -.853181925E+02 -.852816593E+02 -.852475269E+02 -.852159100E+02 -.851869175E+02 -.851606511E+02 -.851372049E+02 -.851166640E+02 -.850991040E+02 -.850845898E+02 -.850731757E+02 -.850649040E+02 -.850598052E+02 -.850578973E+02 -.850591860E+02 -.850636639E+02 -.850713116E+02 -.850820969E+02 -.850959757E+02 -.851128924E+02 -.851327803E+02 -.851555623E+02 -.851811516E+02 -.852094527E+02 -.852403621E+02 -.852737695E+02 -.853095586E+02 -.853476080E+02 -.853877927E+02 -.854299847E+02 -.854740540E+02 -.855198697E+02 -.855673013E+02 -.856162186E+02 -.856664937E+02 -.857180005E+02 -.857706164E+02 -.858242220E+02 -.858787019E+02 -.859339448E+02 -.859898436E+02 -.860462951E+02 -.861032000E+02 -.861604619E+02 -.862179867E+02 -.862756810E+02 -.863334501E+02 -.863911959E+02 -.864488134E+02 -.865061862E+02 -.865631810E+02 -.866196402E+02 -.866753721E+02 -.867301385E+02 -.867836379E+02 -.868354848E+02 -.868851812E+02 -.869320807E+02 -.869753409E+02 -.870138617E+02 -.870462041E+02 -.870704851E+02 -.870842395E+02 -.870842395E+02
 -.870911338E+02 -.870911338E+02 -.870777944E+02 -.870542594E+02 -.870229335E+02 -.869856571E+02 -.869438393E+02 -.868985607E+02 -.868506515E+02 -.868007511E+02 -.867493547E+02 -.866968476E+02 -.866435330E+02 -.865896519E+02 -.865353996E+02 -.864809371E+02 -.864264013E+02 -.863719113E+02 -.863175745E+02 -.862634900E+02 -.862097527E+02 -.861564548E+02 -.861036879E+02 -.860515444E+02 -.860001181E+02 -.859495049E+02 -.858998030E+02 -.858511132E+02 -.858035385E+02 -.857571841E+02 -.857121574E+02 -.856685665E+02 -.856265210E+02 -.855861302E+02 -.855475033E+02 -.855107480E+02 -.854759704E+02 -.854432736E+02 -.854127571E+02 -.853845163E+02 -.853586413E+02 -.853352163E+02 -.853143187E+02 -.852960186E+02 -.852803782E+02 -.852674509E+02 -.852572810E+02 -.852499033E+02 -.852453428E+02 -.852436140E+02 -.852447215E+02 -.852486594E+02 -.852554114E+02 -.852649512E+02 -.852772426E+02 -.852922397E+02 -.853098877E+02 -.853301230E+02 -.853528740E+02 -.853780619E+02 -.854056010E+02 -.854353999E+02 -.854673619E+02 -.855013860E+02 -.855373678E+02 -.855752000E+02 -.856147736E+02 -.856559785E+02 -.856987039E+02 -.857428397E+02 -.857882767E+02 -.858349070E+02 -.858826251E+02 -.859313277E+02 -.859809143E+02 -.860312875E+02 -.860823526E+02 -.861340179E+02 -.861861943E+02 -.862387944E+02 -.862917320E+02 -.863449205E+02 -.863982715E+02 -.864516923E+02 -.865050829E+02 -.865583317E+02 -.866113106E+02 -.866638679E+02 -.867158192E+02 -.867669355E+02 -.868169282E+02 -.868654289E+02 -.869119629E+02 -.869559159E+02 -.869964887E+02 -.870326399E+02 -.870630092E+02 -.870858190E+02 -.870987445E+02 -.870987445E+02
 -.871066265E+02 -.871066265E+02 -.870941661E+02 -.870721885E+02 -.870429464E+02 -.870081654E+02 -.869691682E+02 -.869269705E+02 -.868823535E+02 -.868359203E+02 -.867881382E+02 -.867393721E+02 -.866899093E+02 -.866399786E+02 -.865897654E+02 -.865394229E+02 -.864890806E+02 -.864388511E+02 -.863888351E+02 -.863391252E+02 -.862898090E+02 -.862409710E+02 -.861926943E+02 -.861450621E+02 -.860981579E+02 -.860520667E+02 -.860068747E+02 -.859626698E+02 -.859195416E+02 -.858775807E+02 -.858368792E+02 -.857975298E+02 -.857596255E+02 -.857232592E+02 -.856885230E+02 -.856555079E+02 -.856243026E+02 -.855949936E+02 -.855676643E+02 -.855423938E+02 -.855192573E+02 -.854983245E+02 -.854796597E+02 -.854633209E+02 -.854493593E+02 -.854378192E+02 -.854287369E+02 -.854221412E+02 -.854180525E+02 -.854164829E+02 -.854174359E+02 -.854209067E+02 -.854268818E+02 -.854353394E+02 -.854462497E+02 -.854595746E+02 -.854752689E+02 -.854932799E+02 -.855135484E+02 -.855360087E+02 -.855605898E+02 -.855872155E+02 -.856158053E+02 -.856462745E+02 -.856785359E+02 -.857124992E+02 -.857480725E+02 -.857851629E+02 -.858236764E+02 -.858635194E+02 -.859045984E+02 -.859468211E+02 -.859900964E+02 -.860343349E+02 -.860794490E+02 -.861253532E+02 -.861719642E+02 -.862192004E+02 -.862669818E+02 -.863152294E+02 -.863638646E+02 -.864128076E+02 -.864619761E+02 -.865112832E+02 -.865606344E+02 -.866099238E+02 -.866590292E+02 -.867078060E+02 -.867560780E+02 -.868036274E+02 -.868501794E+02 -.868953846E+02 -.869387935E+02 -.869798255E+02 -.870177270E+02 -.870515169E+02 -.870799160E+02 -.871012543E+02 -.871133495E+02 -.871133495E+02
 -.871220026E+02 -.871220026E+02 -.871104111E+02 -.870899711E+02 -.870627839E+02 -.870304597E+02 -.869942343E+02 -.869550575E+02 -.869136607E+02 -.868706093E+02 -.868263424E+02 -.867812029E+02 -.867354615E+02 -.866893339E+02 -.866429950E+02 -.865965892E+02 -.865502383E+02 -.865040481E+02 -.864581126E+02 -.864125175E+02 -.863673434E+02 -.863226677E+02 -.862785655E+02 -.862351115E+02 -.861923803E+02 -.861504469E+02 -.861093871E+02 -.860692778E+02 -.860301967E+02 -.859922223E+02 -.859554337E+02 -.859199103E+02 -.858857315E+02 -.858529763E+02 -.858217227E+02 -.857920477E+02 -.857640260E+02 -.857377303E+02 -.857132304E+02 -.856905927E+02 -.856698798E+02 -.856511500E+02 -.856344567E+02 -.856198480E+02 -.856073666E+02 -.855970490E+02 -.855889254E+02 -.855830196E+02 -.855793483E+02 -.855779217E+02 -.855787425E+02 -.855818066E+02 -.855871030E+02 -.855946135E+02 -.856043132E+02 -.856161708E+02 -.856301484E+02 -.856462024E+02 -.856642834E+02 -.856843368E+02 -.857063032E+02 -.857301191E+02 -.857557168E+02 -.857830256E+02 -.858119718E+02 -.858424796E+02 -.858744712E+02 -.859078679E+02 -.859425898E+02 -.859785570E+02 -.860156896E+02 -.860539081E+02 -.860931339E+02 -.861332895E+02 -.861742985E+02 -.862160861E+02 -.862585785E+02 -.863017034E+02 -.863453890E+02 -.863895643E+02 -.864341575E+02 -.864790955E+02 -.865243022E+02 -.865696964E+02 -.866151896E+02 -.866606819E+02 -.867060579E+02 -.867511804E+02 -.867958830E+02 -.868399593E+02 -.868831501E+02 -.869251257E+02 -.869654632E+02 -.870036170E+02 -.870388800E+02 -.870703331E+02 -.870967791E+02 -.871166565E+02 -.871279266E+02 -.871279266E+02
 -.871371722E+02 -.871371722E+02 -.871264350E+02 -.871075058E+02 -.870823350E+02 -.870524185E+02 -.870189052E+02 -.869826788E+02 -.869444206E+02 -.869046579E+02 -.868638005E+02 -.868221693E+02 -.867800173E+02 -.867375467E+02 -.866949215E+02 -.866522768E+02 -.866097265E+02 -.865673693E+02 -.865252922E+02 -.864835745E+02 -.864422902E+02 -.864015095E+02 -.863613004E+02 -.863217298E+02 -.862828642E+02 -.862447700E+02 -.862075137E+02 -.861711627E+02 -.861357844E+02 -.861014469E+02 -.860682182E+02 -.860361666E+02 -.860053600E+02 -.859758657E+02 -.859477501E+02 -.859210781E+02 -.858959133E+02 -.858723167E+02 -.858503471E+02 -.858300602E+02 -.858115086E+02 -.857947409E+02 -.857798018E+02 -.857667315E+02 -.857555655E+02 -.857463341E+02 -.857390625E+02 -.857337704E+02 -.857304718E+02 -.857291749E+02 -.857298821E+02 -.857325900E+02 -.857372891E+02 -.857439646E+02 -.857525955E+02 -.857631558E+02 -.857756140E+02 -.857899335E+02 -.858060731E+02 -.858239871E+02 -.858436260E+02 -.858649361E+02 -.858878610E+02 -.859123408E+02 -.859383136E+02 -.859657152E+02 -.859944797E+02 -.860245402E+02 -.860558288E+02 -.860882770E+02 -.861218163E+02 -.861563783E+02 -.861918951E+02 -.862282993E+02 -.862655244E+02 -.863035047E+02 -.863421751E+02 -.863814713E+02 -.864213293E+02 -.864616851E+02 -.865024735E+02 -.865436278E+02 -.865850777E+02 -.866267482E+02 -.866685566E+02 -.867104094E+02 -.867521983E+02 -.867937944E+02 -.868350412E+02 -.868757450E+02 -.869156623E+02 -.869544844E+02 -.869918155E+02 -.870271459E+02 -.870598157E+02 -.870889683E+02 -.871134887E+02 -.871319242E+02 -.871423792E+02 -.871423792E+02
 -.871520718E+02 -.871520718E+02 -.871421715E+02 -.871247208E+02 -.871015218E+02 -.870739570E+02 -.870430892E+02 -.870097362E+02 -.869745295E+02 -.869379579E+02 -.869004019E+02 -.868621596E+02 -.868234665E+02 -.867845108E+02 -.867454450E+02 -.867063949E+02 -.866674665E+02 -.866287509E+02 -.865903285E+02 -.865522724E+02 -.865146498E+02 -.864775246E+02 -.864409580E+02 -.864050100E+02 -.863697396E+02 -.863352056E+02 -.863014665E+02 -.862685811E+02 -.862366083E+02 -.862056068E+02 -.861756355E+02 -.861467531E+02 -.861190177E+02 -.860924868E+02 -.860672170E+02 -.860432635E+02 -.860206799E+02 -.859995181E+02 -.859798275E+02 -.859616552E+02 -.859450452E+02 -.859300385E+02 -.859166724E+02 -.859049805E+02 -.858949926E+02 -.858867341E+02 -.858802259E+02 -.858754844E+02 -.858725213E+02 -.858713434E+02 -.858719527E+02 -.858743463E+02 -.858785163E+02 -.858844502E+02 -.858921306E+02 -.859015356E+02 -.859126388E+02 -.859254098E+02 -.859398138E+02 -.859558128E+02 -.859733648E+02 -.859924249E+02 -.860129454E+02 -.860348760E+02 -.860581641E+02 -.860827555E+02 -.861085941E+02 -.861356231E+02 -.861637842E+02 -.861930191E+02 -.862232689E+02 -.862544745E+02 -.862865772E+02 -.863195186E+02 -.863532405E+02 -.863876852E+02 -.864227955E+02 -.864585142E+02 -.864947844E+02 -.865315484E+02 -.865687473E+02 -.866063203E+02 -.866442031E+02 -.866823264E+02 -.867206136E+02 -.867589778E+02 -.867973181E+02 -.868355141E+02 -.868734197E+02 -.869108542E+02 -.869475906E+02 -.869833414E+02 -.870177385E+02 -.870503084E+02 -.870804386E+02 -.871073350E+02 -.871299648E+02 -.871469832E+02 -.871566364E+02 -.871566364E+02
 -.871666593E+02 -.871666593E+02 -.871575763E+02 -.871415690E+02 -.871202932E+02 -.870950201E+02 -.870667273E+02 -.870361678E+02 -.870039229E+02 -.869704437E+02 -.869360811E+02 -.869011104E+02 -.868657494E+02 -.868301721E+02 -.867945194E+02 -.867589077E+02 -.867234347E+02 -.866881845E+02 -.866532308E+02 -.866186403E+02 -.865844742E+02 -.865507902E+02 -.865176434E+02 -.864850872E+02 -.864531742E+02 -.864219562E+02 -.863914847E+02 -.863618110E+02 -.863329864E+02 -.863050618E+02 -.862780881E+02 -.862521158E+02 -.862271947E+02 -.862033740E+02 -.861807019E+02 -.861592255E+02 -.861389904E+02 -.861200403E+02 -.861024172E+02 -.860861607E+02 -.860713080E+02 -.860578935E+02 -.860459485E+02 -.860355015E+02 -.860265772E+02 -.860191969E+02 -.860133782E+02 -.860091347E+02 -.860064763E+02 -.860054085E+02 -.860059331E+02 -.860080476E+02 -.860117454E+02 -.860170159E+02 -.860238446E+02 -.860322131E+02 -.860420994E+02 -.860534777E+02 -.860663190E+02 -.860805911E+02 -.860962589E+02 -.861132844E+02 -.861316273E+02 -.861512451E+02 -.861720933E+02 -.861941258E+02 -.862172950E+02 -.862415521E+02 -.862668478E+02 -.862931318E+02 -.863203534E+02 -.863484619E+02 -.863774064E+02 -.864071360E+02 -.864376000E+02 -.864687479E+02 -.865005292E+02 -.865328935E+02 -.865657898E+02 -.865991665E+02 -.866329706E+02 -.866671469E+02 -.867016367E+02 -.867363765E+02 -.867712959E+02 -.868063144E+02 -.868413387E+02 -.868762573E+02 -.869109346E+02 -.869452031E+02 -.869788528E+02 -.870116174E+02 -.870431568E+02 -.870730338E+02 -.871006833E+02 -.871253731E+02 -.871461521E+02 -.871617819E+02 -.871706491E+02 -.871706491E+02
 -.871809099E+02 -.871809099E+02 -.871726238E+02 -.871580231E+02 -.871386202E+02 -.871155771E+02 -.870897876E+02 -.870619406E+02 -.870325683E+02 -.870020839E+02 -.869708092E+02 -.869389968E+02 -.869068465E+02 -.868745180E+02 -.868421411E+02 -.868098223E+02 -.867776513E+02 -.867457050E+02 -.867140507E+02 -.866827489E+02 -.866518550E+02 -.866214210E+02 -.865914962E+02 -.865621282E+02 -.865333635E+02 -.865052478E+02 -.864778263E+02 -.864511438E+02 -.864252448E+02 -.864001737E+02 -.863759742E+02 -.863526898E+02 -.863303633E+02 -.863090368E+02 -.862887515E+02 -.862695475E+02 -.862514634E+02 -.862345364E+02 -.862188021E+02 -.862042940E+02 -.861910434E+02 -.861790792E+02 -.861684281E+02 -.861591137E+02 -.861511569E+02 -.861445756E+02 -.861393846E+02 -.861355952E+02 -.861332157E+02 -.861322508E+02 -.861327019E+02 -.861345668E+02 -.861378401E+02 -.861425128E+02 -.861485728E+02 -.861560047E+02 -.861647897E+02 -.861749065E+02 -.861863304E+02 -.861990344E+02 -.862129888E+02 -.862281616E+02 -.862445188E+02 -.862620242E+02 -.862806402E+02 -.863003275E+02 -.863210457E+02 -.863427533E+02 -.863654078E+02 -.863889663E+02 -.864133851E+02 -.864386206E+02 -.864646286E+02 -.864913649E+02 -.865187855E+02 -.865468461E+02 -.865755023E+02 -.866047095E+02 -.866344224E+02 -.866645951E+02 -.866951799E+02 -.867261269E+02 -.867573829E+02 -.867888902E+02 -.868205840E+02 -.868523908E+02 -.868842248E+02 -.869159832E+02 -.869475414E+02 -.869787452E+02 -.870094014E+02 -.870392654E+02 -.870680249E+02 -.870952787E+02 -.871205088E+02 -.871430446E+02 -.871620151E+02 -.871762874E+02 -.871843856E+02 -.871843856E+02
 -.871948128E+02 -.871948128E+02 -.871873029E+02 -.871740716E+02 -.871564912E+02 -.871356165E+02 -.871122592E+02 -.870870452E+02 -.870604583E+02 -.870328743E+02 -.870045862E+02 -.869758239E+02 -.869467696E+02 -.869175688E+02 -.868883397E+02 -.868591796E+02 -.868301698E+02 -.868013804E+02 -.867728722E+02 -.867447000E+02 -.867169135E+02 -.866895593E+02 -.866626814E+02 -.866363219E+02 -.866105219E+02 -.865853216E+02 -.865607605E+02 -.865368778E+02 -.865137120E+02 -.864913014E+02 -.864696840E+02 -.864488970E+02 -.864289772E+02 -.864099606E+02 -.863918823E+02 -.863747765E+02 -.863586760E+02 -.863436125E+02 -.863296159E+02 -.863167146E+02 -.863049352E+02 -.862943020E+02 -.862848374E+02 -.862765614E+02 -.862694915E+02 -.862636428E+02 -.862590276E+02 -.862556555E+02 -.862535334E+02 -.862526653E+02 -.862530522E+02 -.862546925E+02 -.862575814E+02 -.862617116E+02 -.862670727E+02 -.862736517E+02 -.862814331E+02 -.862903986E+02 -.863005276E+02 -.863117974E+02 -.863241828E+02 -.863376568E+02 -.863521906E+02 -.863677537E+02 -.863843141E+02 -.864018384E+02 -.864202921E+02 -.864396400E+02 -.864598457E+02 -.864808723E+02 -.865026826E+02 -.865252386E+02 -.865485025E+02 -.865724358E+02 -.865970003E+02 -.866221571E+02 -.866478676E+02 -.866740922E+02 -.867007911E+02 -.867279233E+02 -.867554462E+02 -.867833152E+02 -.868114821E+02 -.868398947E+02 -.868684943E+02 -.868972139E+02 -.869259751E+02 -.869546842E+02 -.869832274E+02 -.870114638E+02 -.870392173E+02 -.870662646E+02 -.870923211E+02 -.871170214E+02 -.871398942E+02 -.871603293E+02 -.871775350E+02 -.871904815E+02 -.871978285E+02 -.871978285E+02
 -.872083673E+02 -.872083673E+02 -.872016134E+02 -.871897149E+02 -.871739077E+02 -.871551415E+02 -.871341474E+02 -.871114897E+02 -.870876046E+02 -.870628311E+02 -.870374336E+02 -.870116199E+02 -.869855544E+02 -.869593688E+02 -.869331698E+02 -.869070452E+02 -.868810685E+02 -.868553028E+02 -.868298028E+02 -.868046175E+02 -.867797915E+02 -.867553661E+02 -.867313802E+02 -.867078712E+02 -.866848751E+02 -.866624270E+02 -.866405615E+02 -.866193124E+02 -.865987133E+02 -.865787971E+02 -.865595965E+02 -.865411435E+02 -.865234695E+02 -.865066052E+02 -.864905808E+02 -.864754250E+02 -.864611659E+02 -.864478303E+02 -.864354435E+02 -.864240296E+02 -.864136108E+02 -.864042078E+02 -.863958394E+02 -.863885224E+02 -.863822716E+02 -.863770996E+02 -.863730167E+02 -.863700310E+02 -.863681483E+02 -.863673719E+02 -.863677027E+02 -.863691393E+02 -.863716777E+02 -.863753116E+02 -.863800325E+02 -.863858294E+02 -.863926892E+02 -.864005965E+02 -.864095341E+02 -.864194827E+02 -.864304212E+02 -.864423267E+02 -.864551749E+02 -.864689401E+02 -.864835949E+02 -.864991113E+02 -.865154599E+02 -.865326105E+02 -.865505322E+02 -.865691935E+02 -.865885624E+02 -.866086064E+02 -.866292927E+02 -.866505882E+02 -.866724598E+02 -.866948736E+02 -.867177958E+02 -.867411919E+02 -.867650267E+02 -.867892639E+02 -.868138659E+02 -.868387927E+02 -.868640013E+02 -.868894447E+02 -.869150702E+02 -.869408171E+02 -.869666145E+02 -.869923779E+02 -.870180040E+02 -.870433655E+02 -.870683027E+02 -.870926141E+02 -.871160423E+02 -.871382573E+02 -.871588336E+02 -.871772208E+02 -.871927048E+02 -.872043575E+02 -.872109710E+02 -.872109710E+02
 -.872215796E+02 -.872215796E+02 -.872155619E+02 -.872049613E+02 -.871908799E+02 -.871741647E+02 -.871554683E+02 -.871352941E+02 -.871140318E+02 -.870919843E+02 -.870693878E+02 -.870464281E+02 -.870232524E+02 -.869999784E+02 -.869767016E+02 -.869535005E+02 -.869304409E+02 -.869075790E+02 -.868849634E+02 -.868626379E+02 -.868406417E+02 -.868190114E+02 -.867977813E+02 -.867769840E+02 -.867566509E+02 -.867368128E+02 -.867174994E+02 -.866987401E+02 -.866805637E+02 -.866629987E+02 -.866460728E+02 -.866298135E+02 -.866142476E+02 -.865994013E+02 -.865853000E+02 -.865719682E+02 -.865594297E+02 -.865477071E+02 -.865368217E+02 -.865267939E+02 -.865176424E+02 -.865093845E+02 -.865020361E+02 -.864956113E+02 -.864901224E+02 -.864855800E+02 -.864819928E+02 -.864793676E+02 -.864777091E+02 -.864770203E+02 -.864773017E+02 -.864785522E+02 -.864807685E+02 -.864839453E+02 -.864880755E+02 -.864931497E+02 -.864991572E+02 -.865060849E+02 -.865139183E+02 -.865226413E+02 -.865322362E+02 -.865426836E+02 -.865539631E+02 -.865660528E+02 -.865789300E+02 -.865925706E+02 -.866069498E+02 -.866220421E+02 -.866378212E+02 -.866542601E+02 -.866713317E+02 -.866890080E+02 -.867072610E+02 -.867260622E+02 -.867453830E+02 -.867651941E+02 -.867854662E+02 -.868061692E+02 -.868272723E+02 -.868487437E+02 -.868705502E+02 -.868926565E+02 -.869150245E+02 -.869376122E+02 -.869603726E+02 -.869832516E+02 -.870061857E+02 -.870290990E+02 -.870518992E+02 -.870744722E+02 -.870966749E+02 -.871183269E+02 -.871391980E+02 -.871589929E+02 -.871773314E+02 -.871937218E+02 -.872075261E+02 -.872179160E+02 -.872238133E+02 -.872238133E+02
 -.872344572E+02 -.872344572E+02 -.872291571E+02 -.872198212E+02 -.872074207E+02 -.871927025E+02 -.871762418E+02 -.871584828E+02 -.871397695E+02 -.871203691E+02 -.871004904E+02 -.870802975E+02 -.870599205E+02 -.870394634E+02 -.870190106E+02 -.869986315E+02 -.869783842E+02 -.869583181E+02 -.869384763E+02 -.869188970E+02 -.868996148E+02 -.868806614E+02 -.868620669E+02 -.868438594E+02 -.868260663E+02 -.868087140E+02 -.867918281E+02 -.867754337E+02 -.867595557E+02 -.867442180E+02 -.867294446E+02 -.867152586E+02 -.867016828E+02 -.866887394E+02 -.866764497E+02 -.866648345E+02 -.866539137E+02 -.866437064E+02 -.866342305E+02 -.866255030E+02 -.866175396E+02 -.866103549E+02 -.866039621E+02 -.865983729E+02 -.865935977E+02 -.865896453E+02 -.865865229E+02 -.865842363E+02 -.865827894E+02 -.865821844E+02 -.865824222E+02 -.865835015E+02 -.865854197E+02 -.865881724E+02 -.865917535E+02 -.865961554E+02 -.866013690E+02 -.866073834E+02 -.866141865E+02 -.866217649E+02 -.866301035E+02 -.866391865E+02 -.866489964E+02 -.866595151E+02 -.866707233E+02 -.866826009E+02 -.866951270E+02 -.867082799E+02 -.867220375E+02 -.867363771E+02 -.867512754E+02 -.867667088E+02 -.867826534E+02 -.867990848E+02 -.868159786E+02 -.868333097E+02 -.868510527E+02 -.868691818E+02 -.868876701E+02 -.869064902E+02 -.869256129E+02 -.869450074E+02 -.869646403E+02 -.869844747E+02 -.870044690E+02 -.870245755E+02 -.870447380E+02 -.870648895E+02 -.870849481E+02 -.871048129E+02 -.871243574E+02 -.871434219E+02 -.871618030E+02 -.871792397E+02 -.871953962E+02 -.872098383E+02 -.872220033E+02 -.872311600E+02 -.872363577E+02 -.872363577E+02
 -.872470006E+02 -.872470006E+02 -.872424006E+02 -.872342982E+02 -.872235365E+02 -.872107642E+02 -.871964811E+02 -.871810734E+02 -.871648399E+02 -.871480132E+02 -.871307750E+02 -.871132680E+02 -.870956054E+02 -.870778781E+02 -.870601593E+02 -.870425096E+02 -.870249794E+02 -.870076117E+02 -.869904439E+02 -.869735091E+02 -.869568371E+02 -.869404555E+02 -.869243898E+02 -.869086645E+02 -.868933028E+02 -.868783272E+02 -.868637595E+02 -.868496212E+02 -.868359330E+02 -.868227154E+02 -.868099884E+02 -.867977717E+02 -.867860841E+02 -.867749444E+02 -.867643705E+02 -.867543797E+02 -.867449885E+02 -.867362130E+02 -.867280680E+02 -.867205676E+02 -.867137250E+02 -.867075522E+02 -.867020601E+02 -.866972586E+02 -.866931561E+02 -.866897600E+02 -.866870763E+02 -.866851097E+02 -.866838634E+02 -.866833394E+02 -.866835382E+02 -.866844589E+02 -.866860993E+02 -.866884558E+02 -.866915232E+02 -.866952954E+02 -.866997647E+02 -.867049222E+02 -.867107578E+02 -.867172603E+02 -.867244174E+02 -.867322156E+02 -.867406408E+02 -.867496776E+02 -.867593101E+02 -.867695214E+02 -.867802942E+02 -.867916103E+02 -.868034511E+02 -.868157975E+02 -.868286302E+02 -.868419292E+02 -.868556743E+02 -.868698449E+02 -.868844203E+02 -.868993793E+02 -.869147002E+02 -.869303608E+02 -.869463384E+02 -.869626092E+02 -.869791483E+02 -.869959289E+02 -.870129222E+02 -.870300961E+02 -.870474145E+02 -.870648360E+02 -.870823115E+02 -.870997825E+02 -.871171779E+02 -.871344095E+02 -.871513672E+02 -.871679118E+02 -.871838661E+02 -.871990031E+02 -.872130305E+02 -.872255707E+02 -.872361344E+02 -.872440862E+02 -.872486001E+02 -.872486001E+02
 -.872591886E+02 -.872591886E+02 -.872552721E+02 -.872483732E+02 -.872392098E+02 -.872283346E+02 -.872161734E+02 -.872030553E+02 -.871892355E+02 -.871749122E+02 -.871602404E+02 -.871453423E+02 -.871303144E+02 -.871152343E+02 -.871001648E+02 -.870851574E+02 -.870702552E+02 -.870554950E+02 -.870409087E+02 -.870265243E+02 -.870123672E+02 -.869984609E+02 -.869848268E+02 -.869714857E+02 -.869584570E+02 -.869457598E+02 -.869334122E+02 -.869214322E+02 -.869098371E+02 -.868986439E+02 -.868878693E+02 -.868775296E+02 -.868676404E+02 -.868582172E+02 -.868492748E+02 -.868408275E+02 -.868328889E+02 -.868254721E+02 -.868185895E+02 -.868122525E+02 -.868064720E+02 -.868012578E+02 -.867966189E+02 -.867925633E+02 -.867890980E+02 -.867862290E+02 -.867839612E+02 -.867822984E+02 -.867812433E+02 -.867807975E+02 -.867809614E+02 -.867817343E+02 -.867831144E+02 -.867850986E+02 -.867876829E+02 -.867908621E+02 -.867946299E+02 -.867989792E+02 -.868039016E+02 -.868093880E+02 -.868154282E+02 -.868220113E+02 -.868291255E+02 -.868367583E+02 -.868448966E+02 -.868535264E+02 -.868626335E+02 -.868722030E+02 -.868822194E+02 -.868926669E+02 -.869035296E+02 -.869147907E+02 -.869264336E+02 -.869384411E+02 -.869507959E+02 -.869634802E+02 -.869764759E+02 -.869897644E+02 -.870033264E+02 -.870171418E+02 -.870311897E+02 -.870454472E+02 -.870598898E+02 -.870744902E+02 -.870892177E+02 -.871040366E+02 -.871189053E+02 -.871337736E+02 -.871485807E+02 -.871632511E+02 -.871776908E+02 -.871917808E+02 -.872053696E+02 -.872182636E+02 -.872302132E+02 -.872408964E+02 -.872498958E+02 -.872566701E+02 -.872605153E+02 -.872605153E+02
 -.872709492E+02 -.872709492E+02 -.872676992E+02 -.872619733E+02 -.872543668E+02 -.872453382E+02 -.872352413E+02 -.872243494E+02 -.872128745E+02 -.872009817E+02 -.871888000E+02 -.871764311E+02 -.871639555E+02 -.871514378E+02 -.871389305E+02 -.871264765E+02 -.871141119E+02 -.871018673E+02 -.870897693E+02 -.870778411E+02 -.870661041E+02 -.870545775E+02 -.870432793E+02 -.870322264E+02 -.870214350E+02 -.870109207E+02 -.870006985E+02 -.869907830E+02 -.869811885E+02 -.869719287E+02 -.869630174E+02 -.869544676E+02 -.869462922E+02 -.869385036E+02 -.869311140E+02 -.869241347E+02 -.869175769E+02 -.869114512E+02 -.869057674E+02 -.869005349E+02 -.868957623E+02 -.868914577E+02 -.868876282E+02 -.868842802E+02 -.868814194E+02 -.868790506E+02 -.868771777E+02 -.868758038E+02 -.868749311E+02 -.868745608E+02 -.868746933E+02 -.868753279E+02 -.868764633E+02 -.868780969E+02 -.868802256E+02 -.868828452E+02 -.868859506E+02 -.868895361E+02 -.868935949E+02 -.868981198E+02 -.869031025E+02 -.869085342E+02 -.869144055E+02 -.869207062E+02 -.869274258E+02 -.869345531E+02 -.869420764E+02 -.869499837E+02 -.869582625E+02 -.869669000E+02 -.869758831E+02 -.869851984E+02 -.869948322E+02 -.870047705E+02 -.870149991E+02 -.870255035E+02 -.870362687E+02 -.870472794E+02 -.870585198E+02 -.870699733E+02 -.870816223E+02 -.870934481E+02 -.871054301E+02 -.871175457E+02 -.871297691E+02 -.871420707E+02 -.871544155E+02 -.871667618E+02 -.871790587E+02 -.871912433E+02 -.872032371E+02 -.872149409E+02 -.872262287E+02 -.872369391E+02 -.872468647E+02 -.872557376E+02 -.872632114E+02 -.872688364E+02 -.872720286E+02 -.872720286E+02
 -.872821042E+02 -.872821042E+02 -.872795009E+02 -.872749119E+02 -.872688127E+02 -.872615702E+02 -.872534677E+02 -.872447244E+02 -.872355107E+02 -.872259591E+02 -.872161736E+02 -.872062363E+02 -.871962121E+02 -.871861535E+02 -.871761027E+02 -.871660949E+02 -.871561591E+02 -.871463204E+02 -.871366001E+02 -.871270175E+02 -.871175895E+02 -.871083318E+02 -.870992590E+02 -.870903846E+02 -.870817217E+02 -.870732828E+02 -.870650798E+02 -.870571244E+02 -.870494280E+02 -.870420015E+02 -.870348558E+02 -.870280012E+02 -.870214480E+02 -.870152059E+02 -.870092844E+02 -.870036926E+02 -.869984393E+02 -.869935327E+02 -.869889806E+02 -.869847903E+02 -.869809687E+02 -.869775220E+02 -.869744558E+02 -.869717751E+02 -.869694845E+02 -.869675876E+02 -.869660875E+02 -.869649867E+02 -.869642867E+02 -.869639887E+02 -.869640928E+02 -.869645986E+02 -.869655050E+02 -.869668101E+02 -.869685113E+02 -.869706054E+02 -.869730884E+02 -.869759559E+02 -.869792024E+02 -.869828224E+02 -.869868094E+02 -.869911564E+02 -.869958562E+02 -.870009006E+02 -.870062814E+02 -.870119899E+02 -.870180167E+02 -.870243526E+02 -.870309875E+02 -.870379114E+02 -.870451139E+02 -.870525845E+02 -.870603121E+02 -.870682858E+02 -.870764942E+02 -.870849257E+02 -.870935683E+02 -.871024099E+02 -.871114376E+02 -.871206380E+02 -.871299970E+02 -.871394994E+02 -.871491286E+02 -.871588660E+02 -.871686909E+02 -.871785790E+02 -.871885020E+02 -.871984260E+02 -.872083097E+02 -.872181021E+02 -.872277399E+02 -.872371429E+02 -.872462097E+02 -.872548104E+02 -.872627783E+02 -.872698985E+02 -.872758935E+02 -.872804033E+02 -.872829613E+02 -.872829613E+02
 -.872922670E+02 -.872922670E+02 -.872902810E+02 -.872867746E+02 -.872821076E+02 -.872765585E+02 -.872703428E+02 -.872636282E+02 -.872565451E+02 -.872491957E+02 -.872416605E+02 -.872340032E+02 -.872262746E+02 -.872185158E+02 -.872107601E+02 -.872030351E+02 -.871953641E+02 -.871877667E+02 -.871802600E+02 -.871728592E+02 -.871655776E+02 -.871584278E+02 -.871514209E+02 -.871445679E+02 -.871378788E+02 -.871313632E+02 -.871250306E+02 -.871188899E+02 -.871129499E+02 -.871072190E+02 -.871017055E+02 -.870964173E+02 -.870913623E+02 -.870865480E+02 -.870819814E+02 -.870776697E+02 -.870736194E+02 -.870698368E+02 -.870663279E+02 -.870630981E+02 -.870601526E+02 -.870574962E+02 -.870551331E+02 -.870530672E+02 -.870513018E+02 -.870498397E+02 -.870486832E+02 -.870478343E+02 -.870472941E+02 -.870470633E+02 -.870471423E+02 -.870475307E+02 -.870482275E+02 -.870492314E+02 -.870505405E+02 -.870521522E+02 -.870540636E+02 -.870562712E+02 -.870587712E+02 -.870615592E+02 -.870646302E+02 -.870679791E+02 -.870716002E+02 -.870754875E+02 -.870796347E+02 -.870840351E+02 -.870886818E+02 -.870935675E+02 -.870986847E+02 -.871040257E+02 -.871095825E+02 -.871153471E+02 -.871213111E+02 -.871274659E+02 -.871338029E+02 -.871403130E+02 -.871469870E+02 -.871538154E+02 -.871607882E+02 -.871678948E+02 -.871751242E+02 -.871824644E+02 -.871899022E+02 -.871974229E+02 -.872050100E+02 -.872126444E+02 -.872203035E+02 -.872279605E+02 -.872355828E+02 -.872431306E+02 -.872505543E+02 -.872577915E+02 -.872647637E+02 -.872713709E+02 -.872774852E+02 -.872829424E+02 -.872875311E+02 -.872909781E+02 -.872929302E+02 -.872929302E+02
 -.873006671E+02 -.873006671E+02 -.872992418E+02 -.872967133E+02 -.872933326E+02 -.872892960E+02 -.872847574E+02 -.872798375E+02 -.872746320E+02 -.872692166E+02 -.872636517E+02 -.872579857E+02 -.872522577E+02 -.872464996E+02 -.872407375E+02 -.872349931E+02 -.872292848E+02 -.872236280E+02 -.872180364E+02 -.872125217E+02 -.872070947E+02 -.872017648E+02 -.871965411E+02 -.871914317E+02 -.871864444E+02 -.871815867E+02 -.871768654E+02 -.871722875E+02 -.871678595E+02 -.871635878E+02 -.871594785E+02 -.871555375E+02 -.871517707E+02 -.871481835E+02 -.871447813E+02 -.871415692E+02 -.871385522E+02 -.871357347E+02 -.871331213E+02 -.871307160E+02 -.871285225E+02 -.871265443E+02 -.871247846E+02 -.871232462E+02 -.871219315E+02 -.871208426E+02 -.871199813E+02 -.871193487E+02 -.871189459E+02 -.871187735E+02 -.871188315E+02 -.871191197E+02 -.871196375E+02 -.871203839E+02 -.871213574E+02 -.871225562E+02 -.871239781E+02 -.871256207E+02 -.871274810E+02 -.871295558E+02 -.871318416E+02 -.871343345E+02 -.871370303E+02 -.871399248E+02 -.871430131E+02 -.871462905E+02 -.871497517E+02 -.871533914E+02 -.871572040E+02 -.871611840E+02 -.871653253E+02 -.871696219E+02 -.871740677E+02 -.871786561E+02 -.871833807E+02 -.871882347E+02 -.871932111E+02 -.871983025E+02 -.872035014E+02 -.872087997E+02 -.872141887E+02 -.872196590E+02 -.872252003E+02 -.872308011E+02 -.872364482E+02 -.872421264E+02 -.872478181E+02 -.872535020E+02 -.872591527E+02 -.872647391E+02 -.872702231E+02 -.872755574E+02 -.872806829E+02 -.872855254E+02 -.872899913E+02 -.872939622E+02 -.872972871E+02 -.872997736E+02 -.873011749E+02 -.873011749E+02
 -.873059054E+02 -.873059054E+02 -.873049060E+02 -.873031066E+02 -.873006688E+02 -.872977250E+02 -.872943831E+02 -.872907314E+02 -.872868419E+02 -.872827733E+02 -.872785736E+02 -.872742819E+02 -.872699304E+02 -.872655454E+02 -.872611489E+02 -.872567592E+02 -.872523915E+02 -.872480592E+02 -.872437734E+02 -.872395441E+02 -.872353802E+02 -.872312894E+02 -.872272791E+02 -.872233558E+02 -.872195259E+02 -.872157951E+02 -.872121691E+02 -.872086532E+02 -.872052524E+02 -.872019718E+02 -.871988160E+02 -.871957896E+02 -.871928972E+02 -.871901429E+02 -.871875308E+02 -.871850648E+02 -.871827486E+02 -.871805859E+02 -.871785798E+02 -.871767336E+02 -.871750500E+02 -.871735318E+02 -.871721812E+02 -.871710005E+02 -.871699914E+02 -.871691556E+02 -.871684943E+02 -.871680086E+02 -.871676992E+02 -.871675664E+02 -.871676105E+02 -.871678311E+02 -.871682279E+02 -.871688000E+02 -.871695464E+02 -.871704656E+02 -.871715561E+02 -.871728159E+02 -.871742429E+02 -.871758346E+02 -.871775882E+02 -.871795010E+02 -.871815697E+02 -.871837910E+02 -.871861613E+02 -.871886769E+02 -.871913339E+02 -.871941282E+02 -.871970555E+02 -.872001115E+02 -.872032917E+02 -.872065913E+02 -.872100057E+02 -.872135298E+02 -.872171585E+02 -.872208865E+02 -.872247082E+02 -.872286180E+02 -.872326096E+02 -.872366766E+02 -.872408119E+02 -.872450078E+02 -.872492556E+02 -.872535458E+02 -.872578673E+02 -.872622074E+02 -.872665511E+02 -.872708805E+02 -.872751743E+02 -.872794067E+02 -.872835464E+02 -.872875551E+02 -.872913858E+02 -.872949811E+02 -.872982704E+02 -.873011671E+02 -.873035654E+02 -.873053354E+02 -.873063183E+02 -.873063183E+02
 -.873059054E+02 -.873059054E+02 -.873049060E+02 -.873031066E+02 -.873006688E+02 -.872977250E+02 -.872943831E+02 -.872907314E+02 -.872868419E+02 -.872827733E+02 -.872785736E+02 -.872742819E+02 -.872699304E+02 -.872655454E+02 -.872611489E+02 -.872567592E+02 -.872523915E+02 -.872480592E+02 -.872437734E+02 -.872395441E+02 -.872353802E+02 -.872312894E+02 -.872272791E+02 -.872233558E+02 -.872195259E+02 -.872157951E+02 -.872121691E+02 -.872086532E+02 -.872052524E+02 -.872019718E+02 -.871988160E+02 -.871957896E+02 -.871928972E+02 -.871901429E+02 -.871875308E+02 -.871850648E+02 -.871827486E+02 -.871805859E+02 -.871785798E+02 -.871767336E+02 -.871750500E+02 -.871735318E+02 -.871721812E+02 -.871710005E+02 -.871699914E+02 -.871691556E+02 -.871684943E+02 -.871680086E+02 -.871676992E+02 -.871675664E+02 -.871676105E+02 -.871678311E+02 -.871682279E+02 -.871688000E+02 -.871695464E+02 -.871704656E+02 -.871715561E+02 -.871728159E+02 -.871742429E+02 -.871758346E+02 -.871775882E+02 -.871795010E+02 -.871815697E+02 -.871837910E+02 -.871861613E+02 -.871886769E+02 -.871913339E+02 -.871941282E+02 -.871970555E+02 -.872001115E+02 -.872032917E+02 -.872065913E+02 -.872100057E+02 -.872135298E+02 -.872171585E+02 -.872208865E+02 -.872247082E+02 -.872286180E+02 -.872326096E+02 -.872366766E+02 -.872408119E+02 -.872450078E+02 -.872492556E+02 -.872535458E+02 -.872578673E+02 -.872622074E+02 -.872665511E+02 -.872708805E+02 -.872751743E+02 -.872794067E+02 -.872835464E+02 -.872875551E+02 -.872913858E+02 -.872949811E+02 -.872982704E+02 -.873011671E+02 -.873035654E+02 -.873053354E+02 -.873063183E+02 -.873063183E+02
