# Supplementary material for: Electrical Pacing of Cardiac Tissue Including Potassium Inward Rectification
Source: PLoS One. 2015 Jun 9;10(6):e0127837. doi: 10.1371/journal.pone.0127837 (PMC4461281; doi:10.1371/journal.pone.0127837)
Supplement: S1 Data — (ZIP) [file pone.0127837.s001.zip › All-Data/Data-without-IK1/BDT39/Vm1ms.txt]

 -.873300171E+02 -.873256203E+02 -.873249999E+02 -.873239563E+02 -.873226300E+02 -.873211243E+02 -.873195247E+02 -.873178921E+02 -.873162540E+02 -.873146182E+02 -.873129932E+02 -.873113888E+02 -.873098049E+02 -.873082331E+02 -.873066700E+02 -.873051202E+02 -.873035877E+02 -.873020705E+02 -.873005680E+02 -.872990856E+02 -.872976299E+02 -.872962034E+02 -.872948059E+02 -.872934395E+02 -.872921089E+02 -.872908167E+02 -.872895628E+02 -.872883470E+02 -.872871712E+02 -.872860377E+02 -.872849471E+02 -.872838994E+02 -.872828956E+02 -.872819381E+02 -.872810292E+02 -.872801703E+02 -.872793627E+02 -.872786080E+02 -.872779084E+02 -.872772653E+02 -.872766793E+02 -.872761511E+02 -.872756815E+02 -.872752713E+02 -.872749211E+02 -.872746312E+02 -.872744019E+02 -.872742336E+02 -.872741267E+02 -.872740814E+02 -.872740976E+02 -.872741755E+02 -.872743147E+02 -.872745152E+02 -.872747766E+02 -.872750985E+02 -.872754801E+02 -.872759207E+02 -.872764196E+02 -.872769758E+02 -.872775882E+02 -.872782557E+02 -.872789772E+02 -.872797514E+02 -.872805771E+02 -.872814528E+02 -.872823772E+02 -.872833487E+02 -.872843660E+02 -.872854273E+02 -.872865313E+02 -.872876762E+02 -.872888605E+02 -.872900826E+02 -.872913408E+02 -.872926335E+02 -.872939589E+02 -.872953155E+02 -.872967017E+02 -.872981158E+02 -.872995562E+02 -.873010215E+02 -.873025099E+02 -.873040201E+02 -.873055505E+02 -.873070996E+02 -.873086658E+02 -.873102473E+02 -.873118422E+02 -.873134476E+02 -.873150594E+02 -.873166710E+02 -.873182716E+02 -.873198434E+02 -.873213577E+02 -.873227696E+02 -.873240122E+02 -.873249890E+02 -.873255666E+02 -.873255666E+02
 -.873256203E+02 -.873256203E+02 -.873249999E+02 -.873239563E+02 -.873226300E+02 -.873211243E+02 -.873195247E+02 -.873178921E+02 -.873162540E+02 -.873146182E+02 -.873129932E+02 -.873113888E+02 -.873098049E+02 -.873082331E+02 -.873066700E+02 -.873051202E+02 -.873035877E+02 -.873020705E+02 -.873005680E+02 -.872990856E+02 -.872976299E+02 -.872962034E+02 -.872948059E+02 -.872934395E+02 -.872921089E+02 -.872908167E+02 -.872895628E+02 -.872883470E+02 -.872871712E+02 -.872860377E+02 -.872849471E+02 -.872838994E+02 -.872828956E+02 -.872819381E+02 -.872810292E+02 -.872801703E+02 -.872793627E+02 -.872786080E+02 -.872779084E+02 -.872772653E+02 -.872766793E+02 -.872761511E+02 -.872756815E+02 -.872752713E+02 -.872749211E+02 -.872746312E+02 -.872744019E+02 -.872742336E+02 -.872741267E+02 -.872740814E+02 -.872740976E+02 -.872741755E+02 -.872743147E+02 -.872745152E+02 -.872747766E+02 -.872750985E+02 -.872754801E+02 -.872759207E+02 -.872764196E+02 -.872769758E+02 -.872775882E+02 -.872782557E+02 -.872789772E+02 -.872797514E+02 -.872805771E+02 -.872814528E+02 -.872823772E+02 -.872833487E+02 -.872843660E+02 -.872854273E+02 -.872865313E+02 -.872876762E+02 -.872888605E+02 -.872900826E+02 -.872913408E+02 -.872926335E+02 -.872939589E+02 -.872953155E+02 -.872967017E+02 -.872981158E+02 -.872995562E+02 -.873010215E+02 -.873025099E+02 -.873040201E+02 -.873055505E+02 -.873070996E+02 -.873086658E+02 -.873102473E+02 -.873118422E+02 -.873134476E+02 -.873150594E+02 -.873166710E+02 -.873182716E+02 -.873198434E+02 -.873213577E+02 -.873227696E+02 -.873240122E+02 -.873249890E+02 -.873255666E+02 -.873255666E+02
 -.873232686E+02 -.873232686E+02 -.873222545E+02 -.873205773E+02 -.873184812E+02 -.873161424E+02 -.873136817E+02 -.873111689E+02 -.873086378E+02 -.873061073E+02 -.873035896E+02 -.873010876E+02 -.872985982E+02 -.872961209E+02 -.872936601E+02 -.872912208E+02 -.872888057E+02 -.872864180E+02 -.872840635E+02 -.872817481E+02 -.872794753E+02 -.872772476E+02 -.872750683E+02 -.872729408E+02 -.872708675E+02 -.872688499E+02 -.872668896E+02 -.872649888E+02 -.872631495E+02 -.872613735E+02 -.872596628E+02 -.872580200E+02 -.872564480E+02 -.872549496E+02 -.872535273E+02 -.872521839E+02 -.872509222E+02 -.872497445E+02 -.872486525E+02 -.872476480E+02 -.872467325E+02 -.872459071E+02 -.872451731E+02 -.872445313E+02 -.872439828E+02 -.872435286E+02 -.872431693E+02 -.872429057E+02 -.872427382E+02 -.872426672E+02 -.872426928E+02 -.872428149E+02 -.872430333E+02 -.872433476E+02 -.872437571E+02 -.872442611E+02 -.872448585E+02 -.872455481E+02 -.872463287E+02 -.872471987E+02 -.872481566E+02 -.872492007E+02 -.872503292E+02 -.872515400E+02 -.872528312E+02 -.872542006E+02 -.872556460E+02 -.872571650E+02 -.872587553E+02 -.872604145E+02 -.872621401E+02 -.872639296E+02 -.872657805E+02 -.872676902E+02 -.872696561E+02 -.872716756E+02 -.872737461E+02 -.872758651E+02 -.872780300E+02 -.872802383E+02 -.872824876E+02 -.872847754E+02 -.872870992E+02 -.872894568E+02 -.872918458E+02 -.872942637E+02 -.872967083E+02 -.872991768E+02 -.873016664E+02 -.873041730E+02 -.873066907E+02 -.873092103E+02 -.873117161E+02 -.873141822E+02 -.873165661E+02 -.873188000E+02 -.873207800E+02 -.873223512E+02 -.873232916E+02 -.873232916E+02
 -.873200689E+02 -.873200689E+02 -.873186024E+02 -.873161879E+02 -.873131871E+02 -.873098389E+02 -.873062926E+02 -.873026437E+02 -.872989532E+02 -.872952517E+02 -.872915499E+02 -.872878557E+02 -.872841805E+02 -.872805330E+02 -.872769159E+02 -.872733326E+02 -.872697916E+02 -.872663013E+02 -.872628649E+02 -.872594840E+02 -.872561634E+02 -.872529093E+02 -.872497256E+02 -.872466138E+02 -.872435767E+02 -.872406191E+02 -.872377453E+02 -.872349578E+02 -.872322590E+02 -.872296529E+02 -.872271441E+02 -.872247368E+02 -.872224342E+02 -.872202397E+02 -.872181578E+02 -.872161923E+02 -.872143463E+02 -.872126223E+02 -.872110230E+02 -.872095510E+02 -.872082087E+02 -.872069978E+02 -.872059203E+02 -.872049780E+02 -.872041728E+02 -.872035061E+02 -.872029790E+02 -.872025926E+02 -.872023475E+02 -.872022442E+02 -.872022827E+02 -.872024628E+02 -.872027840E+02 -.872032458E+02 -.872038471E+02 -.872045867E+02 -.872054632E+02 -.872064748E+02 -.872076197E+02 -.872088957E+02 -.872103005E+02 -.872118315E+02 -.872134860E+02 -.872152613E+02 -.872171541E+02 -.872191613E+02 -.872212797E+02 -.872235057E+02 -.872258359E+02 -.872282667E+02 -.872307945E+02 -.872334155E+02 -.872361259E+02 -.872389220E+02 -.872417999E+02 -.872447559E+02 -.872477861E+02 -.872508867E+02 -.872540541E+02 -.872572846E+02 -.872605745E+02 -.872639202E+02 -.872673182E+02 -.872707652E+02 -.872742575E+02 -.872777918E+02 -.872813647E+02 -.872849724E+02 -.872886105E+02 -.872922733E+02 -.872959526E+02 -.872996348E+02 -.873032976E+02 -.873069035E+02 -.873103910E+02 -.873136614E+02 -.873165629E+02 -.873188684E+02 -.873202505E+02 -.873202505E+02
 -.873166543E+02 -.873166543E+02 -.873147548E+02 -.873116132E+02 -.873076820E+02 -.873032595E+02 -.872985458E+02 -.872936759E+02 -.872887305E+02 -.872837514E+02 -.872787661E+02 -.872737992E+02 -.872688678E+02 -.872639789E+02 -.872591379E+02 -.872543531E+02 -.872496321E+02 -.872449782E+02 -.872403934E+02 -.872358820E+02 -.872314500E+02 -.872271023E+02 -.872228429E+02 -.872186770E+02 -.872146107E+02 -.872106501E+02 -.872067999E+02 -.872030649E+02 -.871994505E+02 -.871959620E+02 -.871926042E+02 -.871893820E+02 -.871863002E+02 -.871833641E+02 -.871805783E+02 -.871779470E+02 -.871754743E+02 -.871731643E+02 -.871710207E+02 -.871690467E+02 -.871672456E+02 -.871656206E+02 -.871641748E+02 -.871629108E+02 -.871618309E+02 -.871609372E+02 -.871602311E+02 -.871597141E+02 -.871593867E+02 -.871592492E+02 -.871593019E+02 -.871595445E+02 -.871599763E+02 -.871605965E+02 -.871614037E+02 -.871623963E+02 -.871635725E+02 -.871649299E+02 -.871664659E+02 -.871681777E+02 -.871700619E+02 -.871721153E+02 -.871743340E+02 -.871767141E+02 -.871792515E+02 -.871819418E+02 -.871847805E+02 -.871877631E+02 -.871908847E+02 -.871941404E+02 -.871975252E+02 -.872010342E+02 -.872046621E+02 -.872084039E+02 -.872122544E+02 -.872162085E+02 -.872202611E+02 -.872244071E+02 -.872286415E+02 -.872329594E+02 -.872373558E+02 -.872418260E+02 -.872463653E+02 -.872509691E+02 -.872556327E+02 -.872603516E+02 -.872651211E+02 -.872699364E+02 -.872747917E+02 -.872796794E+02 -.872845884E+02 -.872895008E+02 -.872943869E+02 -.872991969E+02 -.873038486E+02 -.873082110E+02 -.873120814E+02 -.873151573E+02 -.873170016E+02 -.873170016E+02
 -.873132641E+02 -.873132641E+02 -.873109334E+02 -.873070353E+02 -.873021171E+02 -.872965623E+02 -.872906298E+02 -.872844841E+02 -.872782284E+02 -.872719324E+02 -.872656426E+02 -.872593851E+02 -.872531750E+02 -.872470253E+02 -.872409458E+02 -.872349404E+02 -.872290105E+02 -.872231596E+02 -.872173939E+02 -.872117183E+02 -.872061372E+02 -.872006571E+02 -.871952870E+02 -.871900353E+02 -.871849091E+02 -.871799146E+02 -.871750594E+02 -.871703507E+02 -.871657945E+02 -.871613959E+02 -.871571609E+02 -.871530962E+02 -.871492081E+02 -.871455025E+02 -.871419848E+02 -.871386610E+02 -.871355368E+02 -.871326173E+02 -.871299071E+02 -.871274110E+02 -.871251336E+02 -.871230792E+02 -.871212515E+02 -.871196539E+02 -.871182894E+02 -.871171605E+02 -.871162689E+02 -.871156161E+02 -.871152029E+02 -.871150301E+02 -.871150978E+02 -.871154056E+02 -.871159527E+02 -.871167382E+02 -.871177604E+02 -.871190172E+02 -.871205061E+02 -.871222240E+02 -.871241678E+02 -.871263335E+02 -.871287170E+02 -.871313139E+02 -.871341192E+02 -.871371280E+02 -.871403350E+02 -.871437345E+02 -.871473208E+02 -.871510878E+02 -.871550294E+02 -.871591394E+02 -.871634113E+02 -.871678386E+02 -.871724149E+02 -.871771335E+02 -.871819880E+02 -.871869717E+02 -.871920783E+02 -.871973012E+02 -.872026340E+02 -.872080706E+02 -.872136048E+02 -.872192304E+02 -.872249415E+02 -.872307323E+02 -.872365971E+02 -.872425301E+02 -.872485255E+02 -.872545773E+02 -.872606781E+02 -.872668185E+02 -.872729847E+02 -.872791543E+02 -.872852900E+02 -.872913294E+02 -.872971695E+02 -.873026459E+02 -.873075045E+02 -.873113656E+02 -.873136809E+02 -.873136809E+02
 -.873099067E+02 -.873099067E+02 -.873070974E+02 -.873023802E+02 -.872964227E+02 -.872896930E+02 -.872824990E+02 -.872750429E+02 -.872674631E+02 -.872598486E+02 -.872522479E+02 -.872446882E+02 -.872371907E+02 -.872297696E+02 -.872224295E+02 -.872151711E+02 -.872079984E+02 -.872009179E+02 -.871939358E+02 -.871870580E+02 -.871802930E+02 -.871736514E+02 -.871671439E+02 -.871607794E+02 -.871545662E+02 -.871485127E+02 -.871426272E+02 -.871369168E+02 -.871313880E+02 -.871260483E+02 -.871209056E+02 -.871159676E+02 -.871112417E+02 -.871067359E+02 -.871024580E+02 -.870984151E+02 -.870946140E+02 -.870910611E+02 -.870877630E+02 -.870847257E+02 -.870819544E+02 -.870794542E+02 -.870772300E+02 -.870752859E+02 -.870736255E+02 -.870722515E+02 -.870711663E+02 -.870703719E+02 -.870698696E+02 -.870696602E+02 -.870697437E+02 -.870701200E+02 -.870707883E+02 -.870717472E+02 -.870729945E+02 -.870745275E+02 -.870763432E+02 -.870784378E+02 -.870808069E+02 -.870834459E+02 -.870863496E+02 -.870895123E+02 -.870929280E+02 -.870965906E+02 -.871004933E+02 -.871046292E+02 -.871089910E+02 -.871135713E+02 -.871183624E+02 -.871233567E+02 -.871285460E+02 -.871339225E+02 -.871394780E+02 -.871452045E+02 -.871510939E+02 -.871571382E+02 -.871633294E+02 -.871696595E+02 -.871761209E+02 -.871827058E+02 -.871894067E+02 -.871962161E+02 -.872031270E+02 -.872101322E+02 -.872172248E+02 -.872243979E+02 -.872316447E+02 -.872389576E+02 -.872463281E+02 -.872537448E+02 -.872611911E+02 -.872686401E+02 -.872760469E+02 -.872833364E+02 -.872903846E+02 -.872969932E+02 -.873028558E+02 -.873075146E+02 -.873103082E+02 -.873103082E+02
 -.873064836E+02 -.873064836E+02 -.873031497E+02 -.872975736E+02 -.872905444E+02 -.872826069E+02 -.872741305E+02 -.872653634E+02 -.872564634E+02 -.872475233E+02 -.872385985E+02 -.872297241E+02 -.872209196E+02 -.872121934E+02 -.872035509E+02 -.871949989E+02 -.871865441E+02 -.871781933E+02 -.871699550E+02 -.871618406E+02 -.871538620E+02 -.871460303E+02 -.871383551E+02 -.871308466E+02 -.871235148E+02 -.871163684E+02 -.871094151E+02 -.871026633E+02 -.870961226E+02 -.870898029E+02 -.870837133E+02 -.870778635E+02 -.870722638E+02 -.870669242E+02 -.870618537E+02 -.870570607E+02 -.870525536E+02 -.870483407E+02 -.870444292E+02 -.870408261E+02 -.870375380E+02 -.870345714E+02 -.870319318E+02 -.870296242E+02 -.870276528E+02 -.870260216E+02 -.870247336E+02 -.870237911E+02 -.870231958E+02 -.870229486E+02 -.870230501E+02 -.870234998E+02 -.870242966E+02 -.870254386E+02 -.870269233E+02 -.870287474E+02 -.870309070E+02 -.870333974E+02 -.870362132E+02 -.870393488E+02 -.870427979E+02 -.870465535E+02 -.870506085E+02 -.870549551E+02 -.870595851E+02 -.870644901E+02 -.870696613E+02 -.870750897E+02 -.870807659E+02 -.870866804E+02 -.870928238E+02 -.870991862E+02 -.871057579E+02 -.871125292E+02 -.871194903E+02 -.871266317E+02 -.871339436E+02 -.871414167E+02 -.871490416E+02 -.871568092E+02 -.871647105E+02 -.871727367E+02 -.871808795E+02 -.871891303E+02 -.871974812E+02 -.872059241E+02 -.872144508E+02 -.872230528E+02 -.872317199E+02 -.872404391E+02 -.872491909E+02 -.872579439E+02 -.872666457E+02 -.872752080E+02 -.872834857E+02 -.872912462E+02 -.872981301E+02 -.873036002E+02 -.873068800E+02 -.873068800E+02
 -.873029199E+02 -.873029199E+02 -.872990508E+02 -.872926002E+02 -.872844799E+02 -.872753265E+02 -.872655725E+02 -.872554937E+02 -.872452582E+02 -.872349715E+02 -.872246989E+02 -.872144751E+02 -.872043169E+02 -.871942367E+02 -.871842470E+02 -.871743580E+02 -.871645783E+02 -.871549179E+02 -.871453897E+02 -.871360068E+02 -.871267805E+02 -.871177206E+02 -.871088379E+02 -.871001436E+02 -.870916476E+02 -.870833590E+02 -.870752882E+02 -.870674470E+02 -.870598474E+02 -.870525008E+02 -.870454196E+02 -.870386165E+02 -.870321031E+02 -.870258902E+02 -.870199887E+02 -.870144089E+02 -.870091606E+02 -.870042529E+02 -.869996945E+02 -.869954946E+02 -.869916613E+02 -.869882019E+02 -.869851231E+02 -.869824313E+02 -.869801321E+02 -.869782299E+02 -.869767283E+02 -.869756303E+02 -.869749379E+02 -.869746525E+02 -.869747745E+02 -.869753031E+02 -.869762371E+02 -.869775741E+02 -.869793111E+02 -.869814440E+02 -.869839678E+02 -.869868771E+02 -.869901657E+02 -.869938264E+02 -.869978517E+02 -.870022334E+02 -.870069626E+02 -.870120301E+02 -.870174260E+02 -.870231402E+02 -.870291621E+02 -.870354807E+02 -.870420850E+02 -.870489636E+02 -.870561050E+02 -.870634977E+02 -.870711300E+02 -.870789903E+02 -.870870672E+02 -.870953491E+02 -.871038248E+02 -.871124830E+02 -.871213130E+02 -.871303039E+02 -.871394453E+02 -.871487271E+02 -.871581394E+02 -.871676725E+02 -.871773171E+02 -.871870639E+02 -.871969038E+02 -.872068269E+02 -.872168217E+02 -.872268733E+02 -.872369594E+02 -.872470443E+02 -.872570677E+02 -.872669285E+02 -.872764598E+02 -.872853944E+02 -.872933188E+02 -.872996152E+02 -.873033903E+02 -.873033903E+02
 -.872992086E+02 -.872992086E+02 -.872948086E+02 -.872874821E+02 -.872782754E+02 -.872679126E+02 -.872568707E+02 -.872454521E+02 -.872338486E+02 -.872221788E+02 -.872105103E+02 -.871988815E+02 -.871873177E+02 -.871758383E+02 -.871644587E+02 -.871531913E+02 -.871420483E+02 -.871310428E+02 -.871201875E+02 -.871094935E+02 -.870989714E+02 -.870886329E+02 -.870784897E+02 -.870685527E+02 -.870588333E+02 -.870493448E+02 -.870401017E+02 -.870311175E+02 -.870224060E+02 -.870139825E+02 -.870058618E+02 -.869980571E+02 -.869905811E+02 -.869834471E+02 -.869766678E+02 -.869702549E+02 -.869642198E+02 -.869585741E+02 -.869533290E+02 -.869484952E+02 -.869440820E+02 -.869400986E+02 -.869365536E+02 -.869334544E+02 -.869308072E+02 -.869286174E+02 -.869268896E+02 -.869256274E+02 -.869248331E+02 -.869245082E+02 -.869246530E+02 -.869252669E+02 -.869263483E+02 -.869278942E+02 -.869299009E+02 -.869323636E+02 -.869352765E+02 -.869386331E+02 -.869424258E+02 -.869466462E+02 -.869512852E+02 -.869563330E+02 -.869617790E+02 -.869676121E+02 -.869738205E+02 -.869803920E+02 -.869873141E+02 -.869945737E+02 -.870021577E+02 -.870100524E+02 -.870182444E+02 -.870267200E+02 -.870354655E+02 -.870444673E+02 -.870537118E+02 -.870631857E+02 -.870728756E+02 -.870827687E+02 -.870928523E+02 -.871031140E+02 -.871135418E+02 -.871241239E+02 -.871348492E+02 -.871457066E+02 -.871566855E+02 -.871677755E+02 -.871789663E+02 -.871902467E+02 -.872016040E+02 -.872130216E+02 -.872244743E+02 -.872359220E+02 -.872472968E+02 -.872584842E+02 -.872692956E+02 -.872794284E+02 -.872884143E+02 -.872955534E+02 -.872998335E+02 -.872998335E+02
 -.872953830E+02 -.872953830E+02 -.872904635E+02 -.872822747E+02 -.872719852E+02 -.872603909E+02 -.872480196E+02 -.872352158E+02 -.872221947E+02 -.872090847E+02 -.871959630E+02 -.871828800E+02 -.871698685E+02 -.871569508E+02 -.871441425E+02 -.871314584E+02 -.871189128E+02 -.871065179E+02 -.870942837E+02 -.870822210E+02 -.870703433E+02 -.870586636E+02 -.870471942E+02 -.870359488E+02 -.870249439E+02 -.870141960E+02 -.870037207E+02 -.869935343E+02 -.869836542E+02 -.869740966E+02 -.869648767E+02 -.869560098E+02 -.869475119E+02 -.869393978E+02 -.869316821E+02 -.869243792E+02 -.869175040E+02 -.869110705E+02 -.869050917E+02 -.868995798E+02 -.868945469E+02 -.868900040E+02 -.868859606E+02 -.868824252E+02 -.868794056E+02 -.868769083E+02 -.868749387E+02 -.868735010E+02 -.868725979E+02 -.868722312E+02 -.868724016E+02 -.868731081E+02 -.868743487E+02 -.868761200E+02 -.868784176E+02 -.868812360E+02 -.868845682E+02 -.868884062E+02 -.868927412E+02 -.868975632E+02 -.869028611E+02 -.869086233E+02 -.869148370E+02 -.869214890E+02 -.869285654E+02 -.869360516E+02 -.869439327E+02 -.869521933E+02 -.869608178E+02 -.869697904E+02 -.869790950E+02 -.869887156E+02 -.869986362E+02 -.870088409E+02 -.870193139E+02 -.870300395E+02 -.870410026E+02 -.870521882E+02 -.870635817E+02 -.870751688E+02 -.870869360E+02 -.870988698E+02 -.871109575E+02 -.871231869E+02 -.871355459E+02 -.871480230E+02 -.871606067E+02 -.871732849E+02 -.871860433E+02 -.871988637E+02 -.872117183E+02 -.872245625E+02 -.872373206E+02 -.872498650E+02 -.872619848E+02 -.872733416E+02 -.872834114E+02 -.872914107E+02 -.872962060E+02 -.872962060E+02
 -.872915111E+02 -.872915111E+02 -.872860784E+02 -.872770173E+02 -.872656059E+02 -.872527254E+02 -.872389701E+02 -.872247250E+02 -.872102287E+02 -.871956272E+02 -.871810119E+02 -.871664400E+02 -.871519464E+02 -.871375527E+02 -.871232758E+02 -.871091309E+02 -.870951302E+02 -.870812841E+02 -.870676047E+02 -.870541066E+02 -.870408043E+02 -.870277124E+02 -.870148476E+02 -.870022287E+02 -.869898734E+02 -.869777991E+02 -.869660245E+02 -.869545687E+02 -.869434496E+02 -.869326844E+02 -.869222917E+02 -.869122902E+02 -.869026978E+02 -.868935323E+02 -.868848119E+02 -.868765548E+02 -.868687780E+02 -.868614979E+02 -.868547300E+02 -.868484894E+02 -.868427898E+02 -.868376436E+02 -.868330622E+02 -.868290560E+02 -.868256342E+02 -.868228046E+02 -.868205735E+02 -.868189459E+02 -.868179255E+02 -.868175145E+02 -.868177134E+02 -.868185212E+02 -.868199357E+02 -.868219529E+02 -.868245676E+02 -.868277730E+02 -.868315608E+02 -.868359216E+02 -.868408447E+02 -.868463181E+02 -.868523287E+02 -.868588624E+02 -.868659043E+02 -.868734385E+02 -.868814485E+02 -.868899171E+02 -.868988268E+02 -.869081592E+02 -.869178962E+02 -.869280191E+02 -.869385091E+02 -.869493474E+02 -.869605154E+02 -.869719946E+02 -.869837667E+02 -.869958136E+02 -.870081179E+02 -.870206622E+02 -.870334300E+02 -.870464050E+02 -.870595718E+02 -.870729154E+02 -.870864213E+02 -.871000760E+02 -.871138661E+02 -.871277790E+02 -.871418021E+02 -.871559219E+02 -.871701234E+02 -.871843863E+02 -.871986806E+02 -.872129571E+02 -.872271324E+02 -.872410656E+02 -.872545233E+02 -.872671308E+02 -.872783076E+02 -.872871851E+02 -.872925063E+02 -.872925063E+02
 -.872876341E+02 -.872876341E+02 -.872816599E+02 -.872716722E+02 -.872590778E+02 -.872448571E+02 -.872296679E+02 -.872139347E+02 -.871979242E+02 -.871818012E+02 -.871656645E+02 -.871495716E+02 -.871335560E+02 -.871176407E+02 -.871018429E+02 -.870861754E+02 -.870706501E+02 -.870552815E+02 -.870400865E+02 -.870250809E+02 -.870102810E+02 -.869957063E+02 -.869813769E+02 -.869673114E+02 -.869535286E+02 -.869400495E+02 -.869268946E+02 -.869140838E+02 -.869016377E+02 -.868895780E+02 -.868779265E+02 -.868667045E+02 -.868559336E+02 -.868456363E+02 -.868358341E+02 -.868265476E+02 -.868177969E+02 -.868096013E+02 -.868019794E+02 -.867949483E+02 -.867885239E+02 -.867827210E+02 -.867775537E+02 -.867730342E+02 -.867691735E+02 -.867659810E+02 -.867634645E+02 -.867616304E+02 -.867604830E+02 -.867600247E+02 -.867602564E+02 -.867611769E+02 -.867627836E+02 -.867650717E+02 -.867680347E+02 -.867716646E+02 -.867759515E+02 -.867808841E+02 -.867864495E+02 -.867926334E+02 -.867994202E+02 -.868067933E+02 -.868147349E+02 -.868232262E+02 -.868322475E+02 -.868417787E+02 -.868517989E+02 -.868622868E+02 -.868732208E+02 -.868845789E+02 -.868963394E+02 -.869084803E+02 -.869209799E+02 -.869338167E+02 -.869469696E+02 -.869604178E+02 -.869741411E+02 -.869881200E+02 -.870023354E+02 -.870167690E+02 -.870314034E+02 -.870462218E+02 -.870612081E+02 -.870763472E+02 -.870916247E+02 -.871070266E+02 -.871225392E+02 -.871381483E+02 -.871538375E+02 -.871695852E+02 -.871853587E+02 -.872011046E+02 -.872167320E+02 -.872320865E+02 -.872469121E+02 -.872607974E+02 -.872731044E+02 -.872828778E+02 -.872887355E+02 -.872887355E+02
 -.872836951E+02 -.872836951E+02 -.872771351E+02 -.872661722E+02 -.872523556E+02 -.872367614E+02 -.872201084E+02 -.872028626E+02 -.871853168E+02 -.871676466E+02 -.871499530E+02 -.871322929E+02 -.871147020E+02 -.870972045E+02 -.870798167E+02 -.870625535E+02 -.870454319E+02 -.870284711E+02 -.870116883E+02 -.869951011E+02 -.869787304E+02 -.869625964E+02 -.869467185E+02 -.869311175E+02 -.869158160E+02 -.869008366E+02 -.868862016E+02 -.868719351E+02 -.868580625E+02 -.868446090E+02 -.868315994E+02 -.868190597E+02 -.868070162E+02 -.867954942E+02 -.867845185E+02 -.867741133E+02 -.867643022E+02 -.867551081E+02 -.867465522E+02 -.867386547E+02 -.867314350E+02 -.867249113E+02 -.867191000E+02 -.867140162E+02 -.867096730E+02 -.867060822E+02 -.867032532E+02 -.867011933E+02 -.866999078E+02 -.866993997E+02 -.866996699E+02 -.867007170E+02 -.867025376E+02 -.867051259E+02 -.867084743E+02 -.867125731E+02 -.867174104E+02 -.867229728E+02 -.867292448E+02 -.867362094E+02 -.867438483E+02 -.867521415E+02 -.867610677E+02 -.867706047E+02 -.867807295E+02 -.867914179E+02 -.868026454E+02 -.868143869E+02 -.868266170E+02 -.868393100E+02 -.868524403E+02 -.868659825E+02 -.868799112E+02 -.868942016E+02 -.869088294E+02 -.869237706E+02 -.869390022E+02 -.869545017E+02 -.869702478E+02 -.869862197E+02 -.870023978E+02 -.870187634E+02 -.870352988E+02 -.870519875E+02 -.870688135E+02 -.870857619E+02 -.871028181E+02 -.871199668E+02 -.871371907E+02 -.871544668E+02 -.871717602E+02 -.871890134E+02 -.872061278E+02 -.872229359E+02 -.872391587E+02 -.872543479E+02 -.872678072E+02 -.872784938E+02 -.872848979E+02 -.872848979E+02
 -.872796413E+02 -.872796413E+02 -.872724756E+02 -.872605192E+02 -.872454652E+02 -.872284819E+02 -.872103503E+02 -.871915745E+02 -.871724650E+02 -.871532056E+02 -.871339006E+02 -.871146130E+02 -.870953815E+02 -.870762312E+02 -.870571825E+02 -.870382557E+02 -.870194713E+02 -.870008468E+02 -.869824005E+02 -.869641535E+02 -.869461259E+02 -.869283374E+02 -.869108107E+02 -.868935705E+02 -.868766415E+02 -.868600494E+02 -.868438219E+02 -.868279877E+02 -.868125756E+02 -.867976145E+02 -.867831344E+02 -.867691653E+02 -.867557371E+02 -.867428790E+02 -.867306198E+02 -.867189883E+02 -.867080123E+02 -.866977183E+02 -.866881318E+02 -.866792776E+02 -.866711793E+02 -.866638585E+02 -.866573351E+02 -.866516274E+02 -.866467516E+02 -.866427213E+02 -.866395478E+02 -.866372397E+02 -.866358031E+02 -.866352418E+02 -.866355567E+02 -.866367460E+02 -.866388057E+02 -.866417289E+02 -.866455067E+02 -.866501271E+02 -.866555761E+02 -.866618375E+02 -.866688931E+02 -.866767225E+02 -.866853036E+02 -.866946127E+02 -.867046245E+02 -.867153127E+02 -.867266498E+02 -.867386073E+02 -.867511560E+02 -.867642665E+02 -.867779088E+02 -.867920529E+02 -.868066688E+02 -.868217269E+02 -.868371978E+02 -.868530527E+02 -.868692634E+02 -.868858027E+02 -.869026441E+02 -.869197621E+02 -.869371324E+02 -.869547318E+02 -.869725385E+02 -.869905316E+02 -.870086917E+02 -.870270007E+02 -.870454414E+02 -.870639978E+02 -.870826544E+02 -.871013954E+02 -.871202024E+02 -.871390514E+02 -.871579055E+02 -.871767031E+02 -.871953384E+02 -.872136306E+02 -.872312782E+02 -.872477953E+02 -.872624272E+02 -.872740423E+02 -.872810018E+02 -.872810018E+02
 -.872754787E+02 -.872754787E+02 -.872677121E+02 -.872547664E+02 -.872384722E+02 -.872200910E+02 -.872004628E+02 -.871801236E+02 -.871594031E+02 -.871384954E+02 -.871175183E+02 -.870965403E+02 -.870756036E+02 -.870547377E+02 -.870339671E+02 -.870133139E+02 -.869927945E+02 -.869724269E+02 -.869522319E+02 -.869322288E+02 -.869124385E+02 -.868928853E+02 -.868735957E+02 -.868545972E+02 -.868359187E+02 -.868175913E+02 -.867996471E+02 -.867821182E+02 -.867650373E+02 -.867484384E+02 -.867323559E+02 -.867168238E+02 -.867018765E+02 -.866875483E+02 -.866738738E+02 -.866608869E+02 -.866486201E+02 -.866371059E+02 -.866263755E+02 -.866164588E+02 -.866073838E+02 -.865991766E+02 -.865918616E+02 -.865854603E+02 -.865799917E+02 -.865754721E+02 -.865719148E+02 -.865693303E+02 -.865677261E+02 -.865671065E+02 -.865674725E+02 -.865688225E+02 -.865711515E+02 -.865744514E+02 -.865787110E+02 -.865839163E+02 -.865900507E+02 -.865970945E+02 -.866050258E+02 -.866138202E+02 -.866234513E+02 -.866338907E+02 -.866451083E+02 -.866570726E+02 -.866697509E+02 -.866831093E+02 -.866971136E+02 -.867117287E+02 -.867269195E+02 -.867426507E+02 -.867588873E+02 -.867755945E+02 -.867927384E+02 -.868102854E+02 -.868282033E+02 -.868464607E+02 -.868650273E+02 -.868838742E+02 -.869029741E+02 -.869223008E+02 -.869418301E+02 -.869615390E+02 -.869814062E+02 -.870014119E+02 -.870215380E+02 -.870417673E+02 -.870620838E+02 -.870824710E+02 -.871029100E+02 -.871233760E+02 -.871438301E+02 -.871642073E+02 -.871843947E+02 -.872041987E+02 -.872232951E+02 -.872411609E+02 -.872569822E+02 -.872695385E+02 -.872770606E+02 -.872770606E+02
 -.872712641E+02 -.872712641E+02 -.872629095E+02 -.872489788E+02 -.872314386E+02 -.872116401E+02 -.871904791E+02 -.871685289E+02 -.871461415E+02 -.871235339E+02 -.871008323E+02 -.870781119E+02 -.870554181E+02 -.870327827E+02 -.870102301E+02 -.869877761E+02 -.869654384E+02 -.869432369E+02 -.869211899E+02 -.868993198E+02 -.868776517E+02 -.868562144E+02 -.868350375E+02 -.868141523E+02 -.867935928E+02 -.867733941E+02 -.867535913E+02 -.867342206E+02 -.867153200E+02 -.866969282E+02 -.866790845E+02 -.866618286E+02 -.866452013E+02 -.866292440E+02 -.866139973E+02 -.865995017E+02 -.865857971E+02 -.865729227E+02 -.865609157E+02 -.865498117E+02 -.865396443E+02 -.865304448E+02 -.865222420E+02 -.865150616E+02 -.865089265E+02 -.865038560E+02 -.864998667E+02 -.864969712E+02 -.864951785E+02 -.864944939E+02 -.864949192E+02 -.864964522E+02 -.864990870E+02 -.865028135E+02 -.865076187E+02 -.865134856E+02 -.865203940E+02 -.865283201E+02 -.865372376E+02 -.865471172E+02 -.865579271E+02 -.865696332E+02 -.865821995E+02 -.865955884E+02 -.866097608E+02 -.866246766E+02 -.866402949E+02 -.866565745E+02 -.866734737E+02 -.866909512E+02 -.867089658E+02 -.867274770E+02 -.867464452E+02 -.867658317E+02 -.867855991E+02 -.868057115E+02 -.868261343E+02 -.868468349E+02 -.868677824E+02 -.868889476E+02 -.869103033E+02 -.869318246E+02 -.869534881E+02 -.869752726E+02 -.869971588E+02 -.870191289E+02 -.870411661E+02 -.870632538E+02 -.870853729E+02 -.871074979E+02 -.871295887E+02 -.871515770E+02 -.871733435E+02 -.871946818E+02 -.872152458E+02 -.872344754E+02 -.872514981E+02 -.872650040E+02 -.872730934E+02 -.872730934E+02
 -.872670631E+02 -.872670631E+02 -.872581201E+02 -.872431963E+02 -.872243885E+02 -.872031381E+02 -.871804041E+02 -.871567996E+02 -.871327117E+02 -.871083694E+02 -.870839088E+02 -.870594069E+02 -.870349107E+02 -.870104506E+02 -.869860430E+02 -.869617066E+02 -.869374598E+02 -.869133208E+02 -.868893126E+02 -.868654606E+02 -.868417950E+02 -.868183462E+02 -.867951474E+02 -.867722345E+02 -.867496445E+02 -.867274152E+02 -.867055862E+02 -.866841997E+02 -.866632989E+02 -.866429285E+02 -.866231347E+02 -.866039655E+02 -.865854700E+02 -.865676969E+02 -.865506949E+02 -.865345130E+02 -.865191988E+02 -.865047984E+02 -.864913562E+02 -.864789148E+02 -.864675145E+02 -.864571928E+02 -.864479843E+02 -.864399202E+02 -.864330280E+02 -.864273319E+02 -.864228517E+02 -.864196029E+02 -.864175966E+02 -.864168398E+02 -.864173344E+02 -.864190776E+02 -.864220622E+02 -.864262766E+02 -.864317044E+02 -.864383252E+02 -.864461142E+02 -.864550430E+02 -.864650796E+02 -.864761886E+02 -.864883316E+02 -.865014677E+02 -.865155536E+02 -.865305442E+02 -.865463926E+02 -.865630513E+02 -.865804713E+02 -.865986038E+02 -.866173996E+02 -.866368098E+02 -.866567862E+02 -.866772814E+02 -.866982492E+02 -.867196448E+02 -.867414251E+02 -.867635487E+02 -.867859765E+02 -.868086714E+02 -.868315984E+02 -.868547253E+02 -.868780219E+02 -.869014607E+02 -.869250167E+02 -.869486672E+02 -.869723917E+02 -.869961721E+02 -.870199913E+02 -.870438326E+02 -.870676773E+02 -.870914997E+02 -.871152589E+02 -.871388840E+02 -.871622497E+02 -.871851377E+02 -.872071804E+02 -.872277815E+02 -.872460103E+02 -.872604685E+02 -.872691262E+02 -.872691262E+02
 -.872628858E+02 -.872628858E+02 -.872533488E+02 -.872374157E+02 -.872173192E+02 -.871945973E+02 -.871702718E+02 -.871450064E+02 -.871192065E+02 -.870931162E+02 -.870668724E+02 -.870405546E+02 -.870142080E+02 -.869878549E+02 -.869615167E+02 -.869352115E+02 -.869089577E+02 -.868827781E+02 -.868566972E+02 -.868307455E+02 -.868049527E+02 -.867793523E+02 -.867539808E+02 -.867288764E+02 -.867040788E+02 -.866796307E+02 -.866555784E+02 -.866319697E+02 -.866088560E+02 -.865862900E+02 -.865643278E+02 -.865430267E+02 -.865224439E+02 -.865026375E+02 -.864836658E+02 -.864655864E+02 -.864484555E+02 -.864323282E+02 -.864172580E+02 -.864032962E+02 -.863904913E+02 -.863788889E+02 -.863685310E+02 -.863594557E+02 -.863516972E+02 -.863452847E+02 -.863402424E+02 -.863365895E+02 -.863343402E+02 -.863335022E+02 -.863340781E+02 -.863360646E+02 -.863394531E+02 -.863442291E+02 -.863503727E+02 -.863578589E+02 -.863666579E+02 -.863767349E+02 -.863880510E+02 -.864005633E+02 -.864142254E+02 -.864289877E+02 -.864447980E+02 -.864616020E+02 -.864793436E+02 -.864979656E+02 -.865174098E+02 -.865376180E+02 -.865585319E+02 -.865800938E+02 -.866022469E+02 -.866249357E+02 -.866481063E+02 -.866717068E+02 -.866956874E+02 -.867200007E+02 -.867446020E+02 -.867694493E+02 -.867945035E+02 -.868197284E+02 -.868450910E+02 -.868705613E+02 -.868961124E+02 -.869217203E+02 -.869473639E+02 -.869730245E+02 -.869986854E+02 -.870243306E+02 -.870499417E+02 -.870754938E+02 -.871009459E+02 -.871262250E+02 -.871512006E+02 -.871756436E+02 -.871991657E+02 -.872211356E+02 -.872405659E+02 -.872559713E+02 -.872651938E+02 -.872651938E+02
 -.872587386E+02 -.872587386E+02 -.872486039E+02 -.872316632E+02 -.872102867E+02 -.871861048E+02 -.871602098E+02 -.871332945E+02 -.871057879E+02 -.870779374E+02 -.870498864E+02 -.870217134E+02 -.869934574E+02 -.869651478E+02 -.869368043E+02 -.869084461E+02 -.868800943E+02 -.868517715E+02 -.868235062E+02 -.867953255E+02 -.867672619E+02 -.867393505E+02 -.867116295E+02 -.866841401E+02 -.866569273E+02 -.866300417E+02 -.866035360E+02 -.865774683E+02 -.865518979E+02 -.865268890E+02 -.865025070E+02 -.864788181E+02 -.864558903E+02 -.864337922E+02 -.864125925E+02 -.863923594E+02 -.863731605E+02 -.863550624E+02 -.863381297E+02 -.863224246E+02 -.863080065E+02 -.862949309E+02 -.862832494E+02 -.862730091E+02 -.862642515E+02 -.862570123E+02 -.862513218E+02 -.862472037E+02 -.862446745E+02 -.862437442E+02 -.862444161E+02 -.862466863E+02 -.862505440E+02 -.862559713E+02 -.862629443E+02 -.862714322E+02 -.862813983E+02 -.862928002E+02 -.863055904E+02 -.863197166E+02 -.863351222E+02 -.863517471E+02 -.863695281E+02 -.863883995E+02 -.864082938E+02 -.864291423E+02 -.864508754E+02 -.864734235E+02 -.864967173E+02 -.865206886E+02 -.865452703E+02 -.865703973E+02 -.865960067E+02 -.866220382E+02 -.866484343E+02 -.866751406E+02 -.867021062E+02 -.867292835E+02 -.867566288E+02 -.867841021E+02 -.868116670E+02 -.868392911E+02 -.868669457E+02 -.868946058E+02 -.869222499E+02 -.869498595E+02 -.869774187E+02 -.870049123E+02 -.870323238E+02 -.870596291E+02 -.870867880E+02 -.871137266E+02 -.871403102E+02 -.871662999E+02 -.871912885E+02 -.872146110E+02 -.872352259E+02 -.872515635E+02 -.872613411E+02 -.872613411E+02
 -.872546897E+02 -.872546897E+02 -.872439682E+02 -.872260444E+02 -.872034188E+02 -.871778178E+02 -.871503810E+02 -.871218372E+02 -.870926257E+02 -.870630073E+02 -.870331272E+02 -.870030610E+02 -.869728554E+02 -.869425369E+02 -.869121262E+02 -.868816419E+02 -.868511033E+02 -.868205350E+02 -.867899590E+02 -.867594051E+02 -.867289052E+02 -.866984966E+02 -.866682208E+02 -.866381250E+02 -.866082631E+02 -.865786924E+02 -.865494765E+02 -.865206808E+02 -.864923770E+02 -.864646381E+02 -.864375395E+02 -.864111595E+02 -.863855778E+02 -.863608758E+02 -.863371353E+02 -.863144385E+02 -.862928672E+02 -.862725024E+02 -.862534228E+02 -.862357045E+02 -.862194200E+02 -.862046377E+02 -.861914212E+02 -.861798277E+02 -.861699084E+02 -.861617080E+02 -.861552633E+02 -.861506033E+02 -.861477488E+02 -.861467126E+02 -.861474984E+02 -.861501014E+02 -.861545083E+02 -.861606974E+02 -.861686387E+02 -.861782945E+02 -.861896195E+02 -.862025617E+02 -.862170628E+02 -.862330585E+02 -.862504800E+02 -.862692537E+02 -.862893030E+02 -.863105480E+02 -.863329072E+02 -.863562976E+02 -.863806356E+02 -.864058379E+02 -.864318219E+02 -.864585065E+02 -.864858125E+02 -.865136634E+02 -.865419857E+02 -.865707091E+02 -.865997674E+02 -.866290982E+02 -.866586434E+02 -.866883497E+02 -.867181680E+02 -.867480543E+02 -.867779689E+02 -.868078770E+02 -.868377486E+02 -.868675577E+02 -.868972830E+02 -.869269069E+02 -.869564146E+02 -.869857933E+02 -.870150281E+02 -.870440977E+02 -.870729633E+02 -.871015513E+02 -.871297242E+02 -.871572349E+02 -.871836590E+02 -.872083009E+02 -.872300676E+02 -.872473094E+02 -.872576245E+02 -.872576245E+02
 -.872508356E+02 -.872508356E+02 -.872395515E+02 -.872206855E+02 -.871968653E+02 -.871698904E+02 -.871409523E+02 -.871108032E+02 -.870799048E+02 -.870485247E+02 -.870168095E+02 -.869848416E+02 -.869526648E+02 -.869203046E+02 -.868877779E+02 -.868550993E+02 -.868222870E+02 -.867893564E+02 -.867563323E+02 -.867232416E+02 -.866901198E+02 -.866570072E+02 -.866239519E+02 -.865910095E+02 -.865582400E+02 -.865257108E+02 -.864934917E+02 -.864616610E+02 -.864302982E+02 -.863994881E+02 -.863693193E+02 -.863398835E+02 -.863112759E+02 -.862835933E+02 -.862569347E+02 -.862313998E+02 -.862070883E+02 -.861840987E+02 -.861625275E+02 -.861424674E+02 -.861240080E+02 -.861072334E+02 -.860922212E+02 -.860790427E+02 -.860677617E+02 -.860584331E+02 -.860511025E+02 -.860458064E+02 -.860425708E+02 -.860414112E+02 -.860423324E+02 -.860453286E+02 -.860503832E+02 -.860574692E+02 -.860665495E+02 -.860775773E+02 -.860904968E+02 -.861052436E+02 -.861217456E+02 -.861399240E+02 -.861596939E+02 -.861809653E+02 -.862036442E+02 -.862276337E+02 -.862528343E+02 -.862791457E+02 -.863064670E+02 -.863346981E+02 -.863637403E+02 -.863934971E+02 -.864238747E+02 -.864547833E+02 -.864861366E+02 -.865178531E+02 -.865498563E+02 -.865820748E+02 -.866144429E+02 -.866469003E+02 -.866793928E+02 -.867118717E+02 -.867442943E+02 -.867766238E+02 -.868088288E+02 -.868408835E+02 -.868727671E+02 -.869044636E+02 -.869359607E+02 -.869672483E+02 -.869983152E+02 -.870291431E+02 -.870596965E+02 -.870899035E+02 -.871196253E+02 -.871486087E+02 -.871764150E+02 -.872023210E+02 -.872251868E+02 -.872432890E+02 -.872541145E+02 -.872541145E+02
 -.872472815E+02 -.872472815E+02 -.872354684E+02 -.872157166E+02 -.871907604E+02 -.871624716E+02 -.871320843E+02 -.871003830E+02 -.870678443E+02 -.870347410E+02 -.870012253E+02 -.869673774E+02 -.869332362E+02 -.868988199E+02 -.868641385E+02 -.868292020E+02 -.867940183E+02 -.867586046E+02 -.867229820E+02 -.866871822E+02 -.866512420E+02 -.866152080E+02 -.865791346E+02 -.865430816E+02 -.865071180E+02 -.864713155E+02 -.864357569E+02 -.864005272E+02 -.863657198E+02 -.863314330E+02 -.862977709E+02 -.862648435E+02 -.862327635E+02 -.862016487E+02 -.861716185E+02 -.861427943E+02 -.861152972E+02 -.860892476E+02 -.860647631E+02 -.860419589E+02 -.860209448E+02 -.860018244E+02 -.859846949E+02 -.859696450E+02 -.859567535E+02 -.859460892E+02 -.859377093E+02 -.859316593E+02 -.859279717E+02 -.859266660E+02 -.859277484E+02 -.859312118E+02 -.859370356E+02 -.859451861E+02 -.859556171E+02 -.859682703E+02 -.859830759E+02 -.859999540E+02 -.860188151E+02 -.860395612E+02 -.860620876E+02 -.860862832E+02 -.861120325E+02 -.861392165E+02 -.861677141E+02 -.861974031E+02 -.862281616E+02 -.862598690E+02 -.862924070E+02 -.863256606E+02 -.863595188E+02 -.863938754E+02 -.864286298E+02 -.864636873E+02 -.864989595E+02 -.865343651E+02 -.865698294E+02 -.866052852E+02 -.866406724E+02 -.866759381E+02 -.867110368E+02 -.867459298E+02 -.867805854E+02 -.868149784E+02 -.868490900E+02 -.868829066E+02 -.869164197E+02 -.869496231E+02 -.869825106E+02 -.870150688E+02 -.870472669E+02 -.870790362E+02 -.871102393E+02 -.871406192E+02 -.871697262E+02 -.871968138E+02 -.872207018E+02 -.872396007E+02 -.872508975E+02 -.872508975E+02
 -.872440944E+02 -.872440944E+02 -.872318034E+02 -.872112401E+02 -.871852357E+02 -.871557273E+02 -.871239915E+02 -.870908386E+02 -.870567534E+02 -.870220145E+02 -.869867719E+02 -.869510960E+02 -.869150163E+02 -.868785409E+02 -.868416725E+02 -.868044111E+02 -.867667645E+02 -.867287465E+02 -.866903818E+02 -.866517007E+02 -.866127445E+02 -.865735623E+02 -.865342105E+02 -.864947553E+02 -.864552677E+02 -.864158320E+02 -.863765368E+02 -.863374821E+02 -.862987749E+02 -.862605312E+02 -.862228754E+02 -.861859368E+02 -.861498526E+02 -.861147636E+02 -.860808148E+02 -.860481532E+02 -.860169270E+02 -.859872832E+02 -.859593677E+02 -.859333223E+02 -.859092828E+02 -.858873792E+02 -.858677322E+02 -.858504525E+02 -.858356392E+02 -.858233786E+02 -.858137433E+02 -.858067902E+02 -.858025606E+02 -.858010798E+02 -.858023555E+02 -.858063790E+02 -.858131246E+02 -.858225498E+02 -.858345965E+02 -.858491913E+02 -.858662466E+02 -.858856621E+02 -.859073257E+02 -.859311154E+02 -.859569006E+02 -.859845439E+02 -.860139024E+02 -.860448297E+02 -.860771776E+02 -.861107968E+02 -.861455394E+02 -.861812597E+02 -.862178157E+02 -.862550700E+02 -.862928907E+02 -.863311527E+02 -.863697384E+02 -.864085378E+02 -.864474493E+02 -.864863802E+02 -.865252465E+02 -.865639736E+02 -.866024955E+02 -.866407555E+02 -.866787055E+02 -.867163062E+02 -.867535265E+02 -.867903430E+02 -.868267398E+02 -.868627079E+02 -.868982434E+02 -.869333465E+02 -.869680171E+02 -.870022488E+02 -.870360173E+02 -.870692597E+02 -.871018422E+02 -.871335075E+02 -.871637989E+02 -.871919528E+02 -.872167559E+02 -.872363638E+02 -.872480781E+02 -.872480781E+02
 -.872413721E+02 -.872413721E+02 -.872286721E+02 -.872074044E+02 -.871804855E+02 -.871499055E+02 -.871169784E+02 -.870825259E+02 -.870470397E+02 -.870107954E+02 -.869739296E+02 -.869365019E+02 -.868985282E+02 -.868600086E+02 -.868209360E+02 -.867813072E+02 -.867411267E+02 -.867004073E+02 -.866591695E+02 -.866174439E+02 -.865752698E+02 -.865326952E+02 -.864897791E+02 -.864465877E+02 -.864032029E+02 -.863597136E+02 -.863162236E+02 -.862728462E+02 -.862297074E+02 -.861869437E+02 -.861447006E+02 -.861031341E+02 -.860624067E+02 -.860226892E+02 -.859841566E+02 -.859469886E+02 -.859113660E+02 -.858774713E+02 -.858454840E+02 -.858155798E+02 -.857879294E+02 -.857626944E+02 -.857400269E+02 -.857200663E+02 -.857029383E+02 -.856887527E+02 -.856776011E+02 -.856695567E+02 -.856646726E+02 -.856629805E+02 -.856644909E+02 -.856691927E+02 -.856770528E+02 -.856880176E+02 -.857020128E+02 -.857189456E+02 -.857387051E+02 -.857611644E+02 -.857861828E+02 -.858136070E+02 -.858432736E+02 -.858750112E+02 -.859086426E+02 -.859439866E+02 -.859808604E+02 -.860190814E+02 -.860584693E+02 -.860988477E+02 -.861400452E+02 -.861818976E+02 -.862242485E+02 -.862669506E+02 -.863098662E+02 -.863528682E+02 -.863958402E+02 -.864386773E+02 -.864812857E+02 -.865235829E+02 -.865654979E+02 -.866069706E+02 -.866479515E+02 -.866884018E+02 -.867282924E+02 -.867676036E+02 -.868063244E+02 -.868444517E+02 -.868819890E+02 -.869189444E+02 -.869553265E+02 -.869911380E+02 -.870263635E+02 -.870609488E+02 -.870947667E+02 -.871275636E+02 -.871588811E+02 -.871879455E+02 -.872135205E+02 -.872337207E+02 -.872457813E+02 -.872457813E+02
 -.872392487E+02 -.872392487E+02 -.872262298E+02 -.872044109E+02 -.871767667E+02 -.871453303E+02 -.871114282E+02 -.870758884E+02 -.870391975E+02 -.870016156E+02 -.869632666E+02 -.869241952E+02 -.868844088E+02 -.868438966E+02 -.868026450E+02 -.867606458E+02 -.867178963E+02 -.866744020E+02 -.866301769E+02 -.865852452E+02 -.865396407E+02 -.864934095E+02 -.864466083E+02 -.863993109E+02 -.863516026E+02 -.863035856E+02 -.862553752E+02 -.862071030E+02 -.861589143E+02 -.861109676E+02 -.860634358E+02 -.860165024E+02 -.859703638E+02 -.859252245E+02 -.858812982E+02 -.858388032E+02 -.857979633E+02 -.857590027E+02 -.857221448E+02 -.856876100E+02 -.856556117E+02 -.856263548E+02 -.856000314E+02 -.855768197E+02 -.855568802E+02 -.855403526E+02 -.855273553E+02 -.855179820E+02 -.855123005E+02 -.855103517E+02 -.855121491E+02 -.855176778E+02 -.855268961E+02 -.855397346E+02 -.855560989E+02 -.855758700E+02 -.855989068E+02 -.856250482E+02 -.856541154E+02 -.856859146E+02 -.857202399E+02 -.857568761E+02 -.857956017E+02 -.858361912E+02 -.858784185E+02 -.859220591E+02 -.859668927E+02 -.860127046E+02 -.860592887E+02 -.861064484E+02 -.861539981E+02 -.862017645E+02 -.862495873E+02 -.862973201E+02 -.863448303E+02 -.863919998E+02 -.864387249E+02 -.864849162E+02 -.865304979E+02 -.865754080E+02 -.866195976E+02 -.866630301E+02 -.867056805E+02 -.867475353E+02 -.867885908E+02 -.868288527E+02 -.868683341E+02 -.869070539E+02 -.869450320E+02 -.869822830E+02 -.870188036E+02 -.870545511E+02 -.870894088E+02 -.871231318E+02 -.871552664E+02 -.871850373E+02 -.872111981E+02 -.872318395E+02 -.872441545E+02 -.872441545E+02
 -.872379446E+02 -.872379446E+02 -.872247271E+02 -.872025567E+02 -.871744403E+02 -.871424183E+02 -.871078154E+02 -.870714501E+02 -.870337917E+02 -.869950850E+02 -.869554389E+02 -.869148876E+02 -.868734264E+02 -.868310339E+02 -.867876872E+02 -.867433644E+02 -.866980507E+02 -.866517370E+02 -.866044264E+02 -.865561317E+02 -.865068798E+02 -.864567116E+02 -.864056857E+02 -.863538773E+02 -.863013794E+02 -.862483031E+02 -.861947785E+02 -.861409538E+02 -.860869954E+02 -.860330881E+02 -.859794336E+02 -.859262512E+02 -.858737740E+02 -.858222499E+02 -.857719369E+02 -.857231043E+02 -.856760270E+02 -.856309838E+02 -.855882549E+02 -.855481175E+02 -.855108427E+02 -.854766901E+02 -.854459065E+02 -.854187198E+02 -.853953357E+02 -.853759352E+02 -.853606702E+02 -.853496617E+02 -.853429978E+02 -.853407314E+02 -.853428801E+02 -.853494252E+02 -.853603124E+02 -.853754527E+02 -.853947241E+02 -.854179730E+02 -.854450181E+02 -.854756521E+02 -.855096463E+02 -.855467536E+02 -.855867125E+02 -.856292511E+02 -.856740908E+02 -.857209499E+02 -.857695477E+02 -.858196070E+02 -.858708575E+02 -.859230386E+02 -.859759013E+02 -.860292104E+02 -.860827460E+02 -.861363048E+02 -.861897009E+02 -.862427664E+02 -.862953517E+02 -.863473255E+02 -.863985748E+02 -.864490040E+02 -.864985351E+02 -.865471062E+02 -.865946713E+02 -.866411990E+02 -.866866720E+02 -.867310858E+02 -.867744475E+02 -.868167746E+02 -.868580938E+02 -.868984375E+02 -.869378406E+02 -.869763330E+02 -.870139266E+02 -.870505943E+02 -.870862345E+02 -.871206165E+02 -.871532987E+02 -.871835155E+02 -.872100252E+02 -.872309165E+02 -.872433698E+02 -.872433698E+02
 -.872377364E+02 -.872377364E+02 -.872244650E+02 -.872021863E+02 -.871738942E+02 -.871416063E+02 -.871066277E+02 -.870697518E+02 -.870314265E+02 -.869918796E+02 -.869512048E+02 -.869094218E+02 -.868665091E+02 -.868224299E+02 -.867771412E+02 -.867306019E+02 -.866827748E+02 -.866336347E+02 -.865831667E+02 -.865313713E+02 -.864782652E+02 -.864238837E+02 -.863682827E+02 -.863115366E+02 -.862537430E+02 -.861950207E+02 -.861355123E+02 -.860753830E+02 -.860148219E+02 -.859540416E+02 -.858932779E+02 -.858327882E+02 -.857728517E+02 -.857137657E+02 -.856558465E+02 -.855994237E+02 -.855448389E+02 -.854924415E+02 -.854425843E+02 -.853956190E+02 -.853518901E+02 -.853117315E+02 -.852754594E+02 -.852433677E+02 -.852157233E+02 -.851927609E+02 -.851746790E+02 -.851616361E+02 -.851537476E+02 -.851510838E+02 -.851536678E+02 -.851614754E+02 -.851744359E+02 -.851924326E+02 -.852153057E+02 -.852428554E+02 -.852748453E+02 -.853110073E+02 -.853510460E+02 -.853946439E+02 -.854414667E+02 -.854911686E+02 -.855433973E+02 -.855977991E+02 -.856540235E+02 -.857117270E+02 -.857705776E+02 -.858302577E+02 -.858904667E+02 -.859509236E+02 -.860113686E+02 -.860715642E+02 -.861312963E+02 -.861903743E+02 -.862486313E+02 -.863059240E+02 -.863621314E+02 -.864171549E+02 -.864709168E+02 -.865233591E+02 -.865744427E+02 -.866241457E+02 -.866724626E+02 -.867194023E+02 -.867649871E+02 -.868092510E+02 -.868522377E+02 -.868939981E+02 -.869345858E+02 -.869740496E+02 -.870124212E+02 -.870496933E+02 -.870857847E+02 -.871204853E+02 -.871533752E+02 -.871837109E+02 -.872102739E+02 -.872311769E+02 -.872436245E+02 -.872436245E+02
 -.872388428E+02 -.872388428E+02 -.872256960E+02 -.872036041E+02 -.871754937E+02 -.871433334E+02 -.871083828E+02 -.870714007E+02 -.870328093E+02 -.869928132E+02 -.869514864E+02 -.869088238E+02 -.868647817E+02 -.868192964E+02 -.867722972E+02 -.867237149E+02 -.866734891E+02 -.866215703E+02 -.865679245E+02 -.865125348E+02 -.864554031E+02 -.863965546E+02 -.863360339E+02 -.862739126E+02 -.862102860E+02 -.861452784E+02 -.860790409E+02 -.860117544E+02 -.859436303E+02 -.858749099E+02 -.858058656E+02 -.857368001E+02 -.856680451E+02 -.855999608E+02 -.855329328E+02 -.854673683E+02 -.854036932E+02 -.853423462E+02 -.852837736E+02 -.852284223E+02 -.851767344E+02 -.851291396E+02 -.850860476E+02 -.850478421E+02 -.850148727E+02 -.849874485E+02 -.849658320E+02 -.849502330E+02 -.849408049E+02 -.849376406E+02 -.849407707E+02 -.849501633E+02 -.849657240E+02 -.849872984E+02 -.850146760E+02 -.850475930E+02 -.850857395E+02 -.851287648E+02 -.851762841E+02 -.852278860E+02 -.852831392E+02 -.853416007E+02 -.854028221E+02 -.854663563E+02 -.855317637E+02 -.855986175E+02 -.856665092E+02 -.857350514E+02 -.858038818E+02 -.858726657E+02 -.859410978E+02 -.860089027E+02 -.860758363E+02 -.861416853E+02 -.862062670E+02 -.862694279E+02 -.863310436E+02 -.863910160E+02 -.864492731E+02 -.865057663E+02 -.865604689E+02 -.866133748E+02 -.866644956E+02 -.867138599E+02 -.867615109E+02 -.868075042E+02 -.868519065E+02 -.868947916E+02 -.869362367E+02 -.869763145E+02 -.870150809E+02 -.870525538E+02 -.870886780E+02 -.871232719E+02 -.871559475E+02 -.871859988E+02 -.872122522E+02 -.872328754E+02 -.872451413E+02 -.872451413E+02
 -.872415314E+02 -.872415314E+02 -.872287217E+02 -.872071609E+02 -.871796636E+02 -.871481097E+02 -.871136929E+02 -.870771249E+02 -.870387897E+02 -.869988606E+02 -.869573773E+02 -.869143031E+02 -.868695600E+02 -.868230488E+02 -.867746656E+02 -.867243094E+02 -.866718899E+02 -.866173298E+02 -.865605687E+02 -.865015645E+02 -.864402983E+02 -.863767727E+02 -.863110177E+02 -.862430900E+02 -.861730785E+02 -.861011028E+02 -.860273183E+02 -.859519167E+02 -.858751284E+02 -.857972245E+02 -.857185169E+02 -.856393597E+02 -.855601474E+02 -.854813150E+02 -.854033323E+02 -.853267025E+02 -.852519558E+02 -.851796440E+02 -.851103328E+02 -.850445951E+02 -.849830018E+02 -.849261119E+02 -.848744633E+02 -.848285617E+02 -.847888706E+02 -.847558013E+02 -.847297037E+02 -.847108586E+02 -.846994713E+02 -.846956663E+02 -.846994855E+02 -.847108858E+02 -.847297411E+02 -.847558454E+02 -.847889163E+02 -.848286034E+02 -.848744943E+02 -.849261249E+02 -.849829886E+02 -.850445464E+02 -.851102378E+02 -.851794902E+02 -.852517292E+02 -.853263868E+02 -.854029099E+02 -.854807673E+02 -.855594552E+02 -.856385021E+02 -.857174728E+02 -.857959708E+02 -.858736394E+02 -.859501635E+02 -.860252686E+02 -.860987208E+02 -.861703250E+02 -.862399234E+02 -.863073934E+02 -.863726455E+02 -.864356206E+02 -.864962875E+02 -.865546406E+02 -.866106968E+02 -.866644938E+02 -.867160872E+02 -.867655481E+02 -.868129613E+02 -.868584223E+02 -.869020344E+02 -.869439037E+02 -.869841323E+02 -.870228057E+02 -.870599722E+02 -.870956098E+02 -.871295737E+02 -.871615200E+02 -.871907973E+02 -.872163023E+02 -.872362947E+02 -.872481674E+02 -.872481674E+02
 -.872460858E+02 -.872460858E+02 -.872338617E+02 -.872132454E+02 -.871868816E+02 -.871565224E+02 -.871232706E+02 -.870877696E+02 -.870503494E+02 -.870111343E+02 -.869701192E+02 -.869272253E+02 -.868823316E+02 -.868352998E+02 -.867859866E+02 -.867342554E+02 -.866799778E+02 -.866230408E+02 -.865633473E+02 -.865008213E+02 -.864354090E+02 -.863670816E+02 -.862958397E+02 -.862217153E+02 -.861447757E+02 -.860651266E+02 -.859829168E+02 -.858983416E+02 -.858116466E+02 -.857231301E+02 -.856331461E+02 -.855421038E+02 -.854504694E+02 -.853587616E+02 -.852675516E+02 -.851774580E+02 -.850891416E+02 -.850032988E+02 -.849206525E+02 -.848419427E+02 -.847679130E+02 -.846992981E+02 -.846368096E+02 -.845811204E+02 -.845328511E+02 -.844925549E+02 -.844607050E+02 -.844376829E+02 -.844237682E+02 -.844191318E+02 -.844238313E+02 -.844378086E+02 -.844608927E+02 -.844928027E+02 -.845331561E+02 -.845814783E+02 -.846372144E+02 -.846997423E+02 -.847683873E+02 -.848424372E+02 -.849211561E+02 -.850037993E+02 -.850896261E+02 -.851779118E+02 -.852679583E+02 -.853591027E+02 -.854507247E+02 -.855422520E+02 -.856331642E+02 -.857229952E+02 -.858113341E+02 -.858978254E+02 -.859821677E+02 -.860641119E+02 -.861434582E+02 -.862200535E+02 -.862937880E+02 -.863645913E+02 -.864324289E+02 -.864972986E+02 -.865592269E+02 -.866182656E+02 -.866744881E+02 -.867279873E+02 -.867788719E+02 -.868272637E+02 -.868732953E+02 -.869171061E+02 -.869588379E+02 -.869986281E+02 -.870365974E+02 -.870728311E+02 -.871073470E+02 -.871400470E+02 -.871706444E+02 -.871985622E+02 -.872227967E+02 -.872417418E+02 -.872529710E+02 -.872529710E+02
 -.872527660E+02 -.872527660E+02 -.872414259E+02 -.872222540E+02 -.871976549E+02 -.871692084E+02 -.871378921E+02 -.871042539E+02 -.870685489E+02 -.870308368E+02 -.869910589E+02 -.869490852E+02 -.869047488E+02 -.868578655E+02 -.868082491E+02 -.867557161E+02 -.867000929E+02 -.866412179E+02 -.865789464E+02 -.865131533E+02 -.864437343E+02 -.863706137E+02 -.862937443E+02 -.862131155E+02 -.861287558E+02 -.860407416E+02 -.859492014E+02 -.858543225E+02 -.857563556E+02 -.856556197E+02 -.855525042E+02 -.854474735E+02 -.853410658E+02 -.852338957E+02 -.851266522E+02 -.850200956E+02 -.849150515E+02 -.848124022E+02 -.847130762E+02 -.846180332E+02 -.845282484E+02 -.844446949E+02 -.843683227E+02 -.843000390E+02 -.842406859E+02 -.841910200E+02 -.841516918E+02 -.841232276E+02 -.841060151E+02 -.841002915E+02 -.841061360E+02 -.841234687E+02 -.841520516E+02 -.841914966E+02 -.842412766E+02 -.843007402E+02 -.843691300E+02 -.844456021E+02 -.845292481E+02 -.846191159E+02 -.847142313E+02 -.848136175E+02 -.849163135E+02 -.850213907E+02 -.851279652E+02 -.852352101E+02 -.853423635E+02 -.854487342E+02 -.855537053E+02 -.856567365E+02 -.857573628E+02 -.858551934E+02 -.859499085E+02 -.860412552E+02 -.861290432E+02 -.862131392E+02 -.862934622E+02 -.863699775E+02 -.864426919E+02 -.865116483E+02 -.865769208E+02 -.866386103E+02 -.866968403E+02 -.867517529E+02 -.868035058E+02 -.868522684E+02 -.868982191E+02 -.869415416E+02 -.869824206E+02 -.870210350E+02 -.870575472E+02 -.870920854E+02 -.871247152E+02 -.871553946E+02 -.871839092E+02 -.872097781E+02 -.872321299E+02 -.872495410E+02 -.872598349E+02 -.872598349E+02
 -.872618384E+02 -.872618384E+02 -.872517408E+02 -.872346110E+02 -.872125341E+02 -.871868594E+02 -.871583951E+02 -.871275647E+02 -.870945259E+02 -.870592649E+02 -.870216602E+02 -.869815271E+02 -.869386472E+02 -.868927863E+02 -.868437052E+02 -.867911656E+02 -.867349357E+02 -.866747926E+02 -.866105277E+02 -.865419467E+02 -.864688776E+02 -.863911719E+02 -.863087144E+02 -.862214270E+02 -.861292793E+02 -.860322954E+02 -.859305622E+02 -.858242371E+02 -.857135545E+02 -.855988334E+02 -.854804849E+02 -.853590175E+02 -.852350428E+02 -.851092795E+02 -.849825529E+02 -.848557930E+02 -.847300280E+02 -.846063757E+02 -.844860292E+02 -.843702399E+02 -.842602970E+02 -.841575021E+02 -.840631412E+02 -.839784538E+02 -.839046005E+02 -.838426312E+02 -.837934533E+02 -.837578048E+02 -.837362305E+02 -.837290639E+02 -.837364172E+02 -.837581768E+02 -.837940076E+02 -.838433639E+02 -.839055074E+02 -.839795302E+02 -.840643824E+02 -.841589034E+02 -.842618534E+02 -.843719455E+02 -.844878764E+02 -.846083549E+02 -.847321276E+02 -.848579991E+02 -.849848505E+02 -.851116523E+02 -.852374736E+02 -.853614877E+02 -.854829746E+02 -.856013201E+02 -.857160133E+02 -.858266413E+02 -.859328837E+02 -.860345046E+02 -.861313458E+02 -.862233179E+02 -.863103929E+02 -.863925960E+02 -.864699983E+02 -.865427098E+02 -.866108728E+02 -.866746564E+02 -.867342510E+02 -.867898637E+02 -.868417143E+02 -.868900318E+02 -.869350508E+02 -.869770081E+02 -.870161385E+02 -.870526692E+02 -.870868102E+02 -.871187388E+02 -.871485756E+02 -.871763457E+02 -.872019216E+02 -.872249425E+02 -.872447054E+02 -.872600231E+02 -.872690470E+02 -.872690470E+02
 -.872736798E+02 -.872736798E+02 -.872652322E+02 -.872508287E+02 -.872321406E+02 -.872102177E+02 -.871856533E+02 -.871587155E+02 -.871294502E+02 -.870977599E+02 -.870634550E+02 -.870262921E+02 -.869859959E+02 -.869422755E+02 -.868948292E+02 -.868433539E+02 -.867875448E+02 -.867271023E+02 -.866617318E+02 -.865911493E+02 -.865150873E+02 -.864333015E+02 -.863455788E+02 -.862517471E+02 -.861516848E+02 -.860453298E+02 -.859326900E+02 -.858138538E+02 -.856890028E+02 -.855584236E+02 -.854225215E+02 -.852818303E+02 -.851370244E+02 -.849889243E+02 -.848385017E+02 -.846868800E+02 -.845353313E+02 -.843852681E+02 -.842382276E+02 -.840958525E+02 -.839598612E+02 -.838320137E+02 -.837140708E+02 -.836077478E+02 -.835146669E+02 -.834363071E+02 -.833739566E+02 -.833286691E+02 -.833012259E+02 -.832921078E+02 -.833014770E+02 -.833291705E+02 -.833747069E+02 -.834373036E+02 -.835159062E+02 -.836092254E+02 -.837157812E+02 -.838339514E+02 -.839620202E+02 -.840982271E+02 -.842408121E+02 -.843880561E+02 -.845383155E+02 -.846900504E+02 -.848418461E+02 -.849924282E+02 -.851406711E+02 -.852856017E+02 -.854263986E+02 -.855623867E+02 -.856930299E+02 -.858179212E+02 -.859367711E+02 -.860493960E+02 -.861557056E+02 -.862556908E+02 -.863494120E+02 -.864369881E+02 -.865185862E+02 -.865944125E+02 -.866647042E+02 -.867297219E+02 -.867897440E+02 -.868450606E+02 -.868959694E+02 -.869427718E+02 -.869857697E+02 -.870252617E+02 -.870615405E+02 -.870948874E+02 -.871255651E+02 -.871538059E+02 -.871797921E+02 -.872036254E+02 -.872252813E+02 -.872445439E+02 -.872609174E+02 -.872735102E+02 -.872808872E+02 -.872808872E+02
 -.872886360E+02 -.872886360E+02 -.872822888E+02 -.872713712E+02 -.872570339E+02 -.872399550E+02 -.872204667E+02 -.871986549E+02 -.871744404E+02 -.871476324E+02 -.871179695E+02 -.870851445E+02 -.870488221E+02 -.870086458E+02 -.869642455E+02 -.869152388E+02 -.868612349E+02 -.868018362E+02 -.867366409E+02 -.866652512E+02 -.865872775E+02 -.865023495E+02 -.864101228E+02 -.863102904E+02 -.862025922E+02 -.860868278E+02 -.859628707E+02 -.858306854E+02 -.856903457E+02 -.855420546E+02 -.853861614E+02 -.852231826E+02 -.850538181E+02 -.848789672E+02 -.846997424E+02 -.845174778E+02 -.843337324E+02 -.841502836E+02 -.839691142E+02 -.837923857E+02 -.836224022E+02 -.834615634E+02 -.833123058E+02 -.831770370E+02 -.830580611E+02 -.829575021E+02 -.828772273E+02 -.828187753E+02 -.827832939E+02 -.827714924E+02 -.827836104E+02 -.828194084E+02 -.828781768E+02 -.829587677E+02 -.830596414E+02 -.831789296E+02 -.833145069E+02 -.834640676E+02 -.836252032E+02 -.837954762E+02 -.839724873E+02 -.841539327E+02 -.843376514E+02 -.845216611E+02 -.847041830E+02 -.848836564E+02 -.850587441E+02 -.852283307E+02 -.853915141E+02 -.855475927E+02 -.856960494E+02 -.858365329E+02 -.859688396E+02 -.860928932E+02 -.862087265E+02 -.863164635E+02 -.864163031E+02 -.865085036E+02 -.865933701E+02 -.866712423E+02 -.867424850E+02 -.868074791E+02 -.868666148E+02 -.869202856E+02 -.869688841E+02 -.870127977E+02 -.870524059E+02 -.870880780E+02 -.871201702E+02 -.871490228E+02 -.871749552E+02 -.871982584E+02 -.872191817E+02 -.872379125E+02 -.872545441E+02 -.872690311E+02 -.872811256E+02 -.872902940E+02 -.872956083E+02 -.872956083E+02
 -.873069495E+02 -.873069495E+02 -.873031924E+02 -.872965847E+02 -.872876463E+02 -.872766104E+02 -.872635025E+02 -.872482031E+02 -.872304923E+02 -.872100810E+02 -.871866321E+02 -.871597733E+02 -.871291049E+02 -.870942015E+02 -.870546150E+02 -.870098739E+02 -.869594857E+02 -.869029371E+02 -.868397011E+02 -.867692406E+02 -.866910172E+02 -.866044961E+02 -.865091566E+02 -.864045010E+02 -.862900683E+02 -.861654513E+02 -.860303157E+02 -.858844241E+02 -.857276594E+02 -.855600521E+02 -.853818088E+02 -.851933436E+02 -.849953094E+02 -.847886285E+02 -.845745211E+02 -.843545277E+02 -.841305224E+02 -.839047168E+02 -.836796503E+02 -.834581641E+02 -.832433589E+02 -.830385329E+02 -.828471007E+02 -.826724942E+02 -.825180485E+02 -.823868789E+02 -.822817535E+02 -.822049737E+02 -.821582678E+02 -.821427076E+02 -.821586565E+02 -.822057507E+02 -.822829177E+02 -.823884291E+02 -.825199836E+02 -.826748129E+02 -.828498017E+02 -.830416142E+02 -.832468171E+02 -.834619946E+02 -.836838472E+02 -.839092729E+02 -.841354305E+02 -.843597813E+02 -.845801148E+02 -.847945573E+02 -.850015679E+02 -.851999246E+02 -.853887014E+02 -.855672421E+02 -.857351297E+02 -.858921552E+02 -.860382871E+02 -.861736416E+02 -.862984548E+02 -.864130587E+02 -.865178578E+02 -.866133108E+02 -.866999134E+02 -.867781848E+02 -.868486557E+02 -.869118596E+02 -.869683252E+02 -.870185707E+02 -.870630996E+02 -.871023979E+02 -.871369321E+02 -.871671476E+02 -.871934682E+02 -.872162952E+02 -.872360060E+02 -.872529513E+02 -.872674506E+02 -.872797834E+02 -.872901748E+02 -.872987740E+02 -.873056225E+02 -.873106100E+02 -.873134127E+02 -.873134127E+02
 -.873287800E+02 -.873287800E+02 -.873281304E+02 -.873267059E+02 -.873242841E+02 -.873205811E+02 -.873152730E+02 -.873080105E+02 -.872984218E+02 -.872861159E+02 -.872706800E+02 -.872516783E+02 -.872286462E+02 -.872010884E+02 -.871684739E+02 -.871302363E+02 -.870857716E+02 -.870344415E+02 -.869755769E+02 -.869084796E+02 -.868324276E+02 -.867466790E+02 -.866504810E+02 -.865430809E+02 -.864237427E+02 -.862917663E+02 -.861465108E+02 -.859874223E+02 -.858140664E+02 -.856261648E+02 -.854236419E+02 -.852066706E+02 -.849757257E+02 -.847316357E+02 -.844756335E+02 -.842094029E+02 -.839351158E+02 -.836554587E+02 -.833736403E+02 -.830933769E+02 -.828188484E+02 -.825546221E+02 -.823055406E+02 -.820765741E+02 -.818726435E+02 -.816984183E+02 -.815581046E+02 -.814552375E+02 -.813924941E+02 -.813715442E+02 -.813929558E+02 -.814561606E+02 -.815594883E+02 -.817002616E+02 -.818749454E+02 -.820793333E+02 -.823087562E+02 -.825582936E+02 -.828229751E+02 -.830979581E+02 -.833786741E+02 -.836609418E+02 -.839410433E+02 -.842157686E+02 -.844824311E+02 -.847388597E+02 -.849833723E+02 -.852147370E+02 -.854321251E+02 -.856350597E+02 -.858233640E+02 -.859971103E+02 -.861565727E+02 -.863021837E+02 -.864344965E+02 -.865541510E+02 -.866618459E+02 -.867583152E+02 -.868443090E+02 -.869205779E+02 -.869878617E+02 -.870468798E+02 -.870983252E+02 -.871428598E+02 -.871811120E+02 -.872136751E+02 -.872411072E+02 -.872639319E+02 -.872826400E+02 -.872976914E+02 -.873095184E+02 -.873185289E+02 -.873251119E+02 -.873296424E+02 -.873324878E+02 -.873340147E+02 -.873345943E+02 -.873346041E+02 -.873344245E+02 -.873344245E+02
 -.873542396E+02 -.873542396E+02 -.873572217E+02 -.873618687E+02 -.873671100E+02 -.873720770E+02 -.873760587E+02 -.873784541E+02 -.873787333E+02 -.873764029E+02 -.873709796E+02 -.873619681E+02 -.873488459E+02 -.873310509E+02 -.873079751E+02 -.872789592E+02 -.872432906E+02 -.872002033E+02 -.871488739E+02 -.870884230E+02 -.870179121E+02 -.869363501E+02 -.868426975E+02 -.867358789E+02 -.866147966E+02 -.864783497E+02 -.863254597E+02 -.861551027E+02 -.859663508E+02 -.857584251E+02 -.855307554E+02 -.852830506E+02 -.850153753E+02 -.847282347E+02 -.844226626E+02 -.841003102E+02 -.837635327E+02 -.834154599E+02 -.830600476E+02 -.827020940E+02 -.823472124E+02 -.820017482E+02 -.816726338E+02 -.813671758E+02 -.810927781E+02 -.808566110E+02 -.806652461E+02 -.805242844E+02 -.804380132E+02 -.804091275E+02 -.804385465E+02 -.805253512E+02 -.806668469E+02 -.808587464E+02 -.810954483E+02 -.813703808E+02 -.816763735E+02 -.820060222E+02 -.823520207E+02 -.827074372E+02 -.830659266E+02 -.834218757E+02 -.837704857E+02 -.841077994E+02 -.844306850E+02 -.847367867E+02 -.850244526E+02 -.852926504E+02 -.855408772E+02 -.857690695E+02 -.859775185E+02 -.861667918E+02 -.863376644E+02 -.864910595E+02 -.866279978E+02 -.867495561E+02 -.868568347E+02 -.869509305E+02 -.870329181E+02 -.871038343E+02 -.871646689E+02 -.872163572E+02 -.872597772E+02 -.872957473E+02 -.873250269E+02 -.873483182E+02 -.873662687E+02 -.873794748E+02 -.873884869E+02 -.873938149E+02 -.873959370E+02 -.873953106E+02 -.873923879E+02 -.873876386E+02 -.873815792E+02 -.873748124E+02 -.873680754E+02 -.873622964E+02 -.873586567E+02 -.873586567E+02
 -.873831910E+02 -.873831910E+02 -.873903196E+02 -.874019159E+02 -.874159619E+02 -.874309449E+02 -.874457317E+02 -.874594556E+02 -.874714259E+02 -.874810526E+02 -.874877915E+02 -.874911006E+02 -.874904138E+02 -.874851190E+02 -.874745486E+02 -.874579678E+02 -.874345699E+02 -.874034666E+02 -.873636814E+02 -.873141421E+02 -.872536780E+02 -.871810174E+02 -.870947896E+02 -.869935287E+02 -.868756826E+02 -.867396277E+02 -.865836936E+02 -.864061989E+02 -.862054980E+02 -.859800437E+02 -.857284617E+02 -.854496440E+02 -.851428590E+02 -.848078821E+02 -.844451427E+02 -.840558846E+02 -.836423320E+02 -.832078486E+02 -.827570760E+02 -.822960310E+02 -.818321401E+02 -.813741880E+02 -.809321553E+02 -.805169290E+02 -.801398782E+02 -.798123049E+02 -.795447996E+02 -.793465538E+02 -.792247015E+02 -.791837687E+02 -.792253071E+02 -.793477654E+02 -.795466179E+02 -.798147310E+02 -.801429135E+02 -.805205754E+02 -.809364146E+02 -.813790622E+02 -.818376309E+02 -.823021402E+02 -.827638058E+02 -.832152017E+02 -.836503119E+02 -.840644952E+02 -.844543873E+02 -.848177628E+02 -.851533763E+02 -.854607974E+02 -.857402513E+02 -.859924715E+02 -.862185686E+02 -.864199184E+02 -.865980679E+02 -.867546593E+02 -.868913695E+02 -.870098647E+02 -.871117656E+02 -.871986237E+02 -.872719047E+02 -.873329791E+02 -.873831174E+02 -.874234888E+02 -.874551635E+02 -.874791160E+02 -.874962305E+02 -.875073072E+02 -.875130690E+02 -.875141696E+02 -.875112017E+02 -.875047085E+02 -.874951974E+02 -.874831599E+02 -.874691002E+02 -.874535751E+02 -.874372515E+02 -.874209816E+02 -.874058999E+02 -.873935409E+02 -.873859776E+02 -.873859776E+02
 -.874153199E+02 -.874153199E+02 -.874270737E+02 -.874464403E+02 -.874703687E+02 -.874966518E+02 -.875237077E+02 -.875503971E+02 -.875758722E+02 -.875994591E+02 -.876205696E+02 -.876386392E+02 -.876530844E+02 -.876632761E+02 -.876685189E+02 -.876680357E+02 -.876609540E+02 -.876462889E+02 -.876229317E+02 -.875896352E+02 -.875450037E+02 -.874874807E+02 -.874153396E+02 -.873266757E+02 -.872194047E+02 -.870912681E+02 -.869398497E+02 -.867626023E+02 -.865568910E+02 -.863200525E+02 -.860494791E+02 -.857427320E+02 -.853976898E+02 -.850127343E+02 -.845869764E+02 -.841205201E+02 -.836147567E+02 -.830726786E+02 -.824991920E+02 -.819013957E+02 -.812887867E+02 -.806733395E+02 -.800694022E+02 -.794933556E+02 -.789629950E+02 -.784966253E+02 -.781119042E+02 -.778245276E+02 -.776469038E+02 -.775870047E+02 -.776475810E+02 -.778258824E+02 -.781139379E+02 -.784993394E+02 -.789663918E+02 -.794974379E+02 -.800741734E+02 -.806788037E+02 -.812949481E+02 -.819082589E+02 -.825067618E+02 -.830809600E+02 -.836237550E+02 -.841302420E+02 -.845974291E+02 -.850239257E+02 -.854096276E+02 -.857554225E+02 -.860629275E+02 -.863342639E+02 -.865718720E+02 -.867783621E+02 -.869564009E+02 -.871086246E+02 -.872375787E+02 -.873456757E+02 -.874351693E+02 -.875081407E+02 -.875664931E+02 -.876119537E+02 -.876460796E+02 -.876702666E+02 -.876857611E+02 -.876936709E+02 -.876949785E+02 -.876905532E+02 -.876811635E+02 -.876674900E+02 -.876501392E+02 -.876296593E+02 -.876065613E+02 -.875813479E+02 -.875545555E+02 -.875268152E+02 -.874989386E+02 -.874720333E+02 -.874476539E+02 -.874279880E+02 -.874160774E+02 -.874160774E+02
 -.874500790E+02 -.874500790E+02 -.874668676E+02 -.874947130E+02 -.875294644E+02 -.875681821E+02 -.876088219E+02 -.876499718E+02 -.876906393E+02 -.877300866E+02 -.877677103E+02 -.878029582E+02 -.878352723E+02 -.878640517E+02 -.878886225E+02 -.879082159E+02 -.879219442E+02 -.879287816E+02 -.879275418E+02 -.879168577E+02 -.878951568E+02 -.878606365E+02 -.878112372E+02 -.877446190E+02 -.876581413E+02 -.875488472E+02 -.874134556E+02 -.872483618E+02 -.870496550E+02 -.868131581E+02 -.865345007E+02 -.862092355E+02 -.858330085E+02 -.854017923E+02 -.849121975E+02 -.843618662E+02 -.837499551E+02 -.830777016E+02 -.823490522E+02 -.815713116E+02 -.807557467E+02 -.799180444E+02 -.790785009E+02 -.782617945E+02 -.774962070E+02 -.768121936E+02 -.762403010E+02 -.758085707E+02 -.755397330E+02 -.754486456E+02 -.755404803E+02 -.758100658E+02 -.762425453E+02 -.768151890E+02 -.774999565E+02 -.782663015E+02 -.790837699E+02 -.799240810E+02 -.807625572E+02 -.815789035E+02 -.823574334E+02 -.830868807E+02 -.837599412E+02 -.843726688E+02 -.849238272E+02 -.854142608E+02 -.858463286E+02 -.862234208E+02 -.865495642E+02 -.868291122E+02 -.870665117E+02 -.872661342E+02 -.874321597E+02 -.875685030E+02 -.876787717E+02 -.877662473E+02 -.878338838E+02 -.878843178E+02 -.879198856E+02 -.879426453E+02 -.879544007E+02 -.879567259E+02 -.879509897E+02 -.879383785E+02 -.879199180E+02 -.878964936E+02 -.878688692E+02 -.878377055E+02 -.878035787E+02 -.877670027E+02 -.877284560E+02 -.876884211E+02 -.876474403E+02 -.876061983E+02 -.875656382E+02 -.875271215E+02 -.874926352E+02 -.874650514E+02 -.874484407E+02 -.874484407E+02
 -.874866667E+02 -.874866667E+02 -.875087920E+02 -.875456465E+02 -.875919370E+02 -.876439715E+02 -.876992417E+02 -.877560733E+02 -.878133493E+02 -.878702976E+02 -.879263387E+02 -.879809788E+02 -.880337401E+02 -.880841084E+02 -.881314975E+02 -.881752184E+02 -.882144503E+02 -.882482156E+02 -.882753495E+02 -.882944680E+02 -.883039295E+02 -.883017932E+02 -.882857739E+02 -.882531951E+02 -.882009388E+02 -.881253925E+02 -.880223954E+02 -.878871907E+02 -.877143865E+02 -.874979419E+02 -.872311854E+02 -.869068838E+02 -.865173796E+02 -.860548231E+02 -.855115309E+02 -.848804987E+02 -.841561072E+02 -.833350386E+02 -.824174129E+02 -.814081149E+02 -.803182321E+02 -.791664500E+02 -.779801598E+02 -.767959405E+02 -.756590107E+02 -.746212567E+02 -.737375906E+02 -.730607163E+02 -.726348801E+02 -.724897221E+02 -.726356924E+02 -.730623420E+02 -.737400313E+02 -.746245153E+02 -.756630909E+02 -.768008472E+02 -.779858987E+02 -.791730282E+02 -.803256580E+02 -.814163982E+02 -.824265645E+02 -.833450705E+02 -.841670325E+02 -.848923311E+02 -.855242850E+02 -.860685147E+02 -.865320253E+02 -.869225025E+02 -.872477968E+02 -.875155665E+02 -.877330447E+02 -.879069029E+02 -.880431832E+02 -.881472804E+02 -.882239566E+02 -.882773764E+02 -.883111542E+02 -.883284069E+02 -.883318077E+02 -.883236385E+02 -.883058396E+02 -.882800540E+02 -.882476691E+02 -.882098523E+02 -.881675830E+02 -.881216813E+02 -.880728332E+02 -.880216137E+02 -.879685112E+02 -.879139534E+02 -.878583418E+02 -.878020994E+02 -.877457413E+02 -.876899788E+02 -.876358671E+02 -.875850100E+02 -.875398267E+02 -.875038890E+02 -.874823297E+02 -.874823297E+02
 -.875240490E+02 -.875240490E+02 -.875516632E+02 -.875978056E+02 -.876560293E+02 -.877218942E+02 -.877924392E+02 -.878657487E+02 -.879406098E+02 -.880162532E+02 -.880921687E+02 -.881679755E+02 -.882433357E+02 -.883178928E+02 -.883912288E+02 -.884628284E+02 -.885320489E+02 -.885980869E+02 -.886599439E+02 -.887163812E+02 -.887658714E+02 -.888065407E+02 -.888361034E+02 -.888517855E+02 -.888502344E+02 -.888274142E+02 -.887784884E+02 -.886976929E+02 -.885782053E+02 -.884120187E+02 -.881898311E+02 -.879009711E+02 -.875333877E+02 -.870737491E+02 -.865077049E+02 -.858203885E+02 -.849972471E+02 -.840253007E+02 -.828949298E+02 -.816022587E+02 -.801521339E+02 -.785615554E+02 -.768631946E+02 -.751083314E+02 -.733681961E+02 -.717324370E+02 -.703034632E+02 -.691859966E+02 -.684725192E+02 -.682272819E+02 -.684733875E+02 -.691877354E+02 -.703060762E+02 -.717359294E+02 -.733725742E+02 -.751136026E+02 -.768693668E+02 -.785686375E+02 -.801601356E+02 -.816111911E+02 -.829048056E+02 -.840361342E+02 -.850090543E+02 -.858331872E+02 -.865215139E+02 -.870885885E+02 -.875492792E+02 -.879179377E+02 -.882078983E+02 -.884312137E+02 -.885985570E+02 -.887192308E+02 -.888012426E+02 -.888514165E+02 -.888755203E+02 -.888783960E+02 -.888640850E+02 -.888359433E+02 -.887967450E+02 -.887487737E+02 -.886939011E+02 -.886336550E+02 -.885692768E+02 -.885017701E+02 -.884319417E+02 -.883604367E+02 -.882877681E+02 -.882143442E+02 -.881404950E+02 -.880665025E+02 -.879926395E+02 -.879192260E+02 -.878467129E+02 -.877758065E+02 -.877076488E+02 -.876440656E+02 -.875878949E+02 -.875434016E+02 -.875167848E+02 -.875167848E+02
 -.875609553E+02 -.875609553E+02 -.875940225E+02 -.876494114E+02 -.877195504E+02 -.877992786E+02 -.878852099E+02 -.879752173E+02 -.880680259E+02 -.881629103E+02 -.882594750E+02 -.883575063E+02 -.884568683E+02 -.885574368E+02 -.886590514E+02 -.887614801E+02 -.888643875E+02 -.889673015E+02 -.890695736E+02 -.891703325E+02 -.892684279E+02 -.893623647E+02 -.894502188E+02 -.895295338E+02 -.895971905E+02 -.896492475E+02 -.896807520E+02 -.896855125E+02 -.896558378E+02 -.895822350E+02 -.894530744E+02 -.892542334E+02 -.889687469E+02 -.885765124E+02 -.880541279E+02 -.873749814E+02 -.865097670E+02 -.854276708E+02 -.840985404E+02 -.824964054E+02 -.806047145E+02 -.784235097E+02 -.759783876E+02 -.733303549E+02 -.705845437E+02 -.678943143E+02 -.654560800E+02 -.634902951E+02 -.622069113E+02 -.617602967E+02 -.622078348E+02 -.634921443E+02 -.654588590E+02 -.678980291E+02 -.705892021E+02 -.733359658E+02 -.759849613E+02 -.784310571E+02 -.806132471E+02 -.825059359E+02 -.841090828E+02 -.854392412E+02 -.865223835E+02 -.873886648E+02 -.880689013E+02 -.885924006E+02 -.889857767E+02 -.892724333E+02 -.894724750E+02 -.896028694E+02 -.896777418E+02 -.897087241E+02 -.897053108E+02 -.896751946E+02 -.896245691E+02 -.895583923E+02 -.894806116E+02 -.893943532E+02 -.893020782E+02 -.892057121E+02 -.891067494E+02 -.890063398E+02 -.889053565E+02 -.888044527E+02 -.887041063E+02 -.886046571E+02 -.885063368E+02 -.884092966E+02 -.883136335E+02 -.882194213E+02 -.881267526E+02 -.880358007E+02 -.879469151E+02 -.878607653E+02 -.877785507E+02 -.877022921E+02 -.876352184E+02 -.875822590E+02 -.875506469E+02 -.875506469E+02
 -.875959246E+02 -.875959246E+02 -.876341892E+02 -.876984078E+02 -.877799559E+02 -.878730049E+02 -.879737870E+02 -.880800000E+02 -.881903429E+02 -.883041693E+02 -.884212393E+02 -.885415500E+02 -.886652230E+02 -.887924337E+02 -.889233642E+02 -.890581724E+02 -.891969621E+02 -.893397566E+02 -.894864629E+02 -.896368334E+02 -.897904155E+02 -.899464868E+02 -.901039690E+02 -.902613125E+02 -.904163459E+02 -.905660841E+02 -.907064805E+02 -.908321139E+02 -.909357878E+02 -.910080264E+02 -.910364447E+02 -.910049790E+02 -.908929693E+02 -.906741005E+02 -.903152518E+02 -.897753570E+02 -.890044928E+02 -.879435788E+02 -.865253231E+02 -.846773928E+02 -.823291742E+02 -.794237923E+02 -.759369582E+02 -.719031724E+02 -.674471230E+02 -.628131933E+02 -.583791793E+02 -.546341401E+02 -.521009223E+02 -.512011368E+02 -.521019056E+02 -.546361069E+02 -.583821307E+02 -.628171315E+02 -.674520526E+02 -.719091006E+02 -.759438953E+02 -.794317515E+02 -.823381706E+02 -.846874433E+02 -.865364455E+02 -.879557922E+02 -.890178182E+02 -.897898175E+02 -.903308736E+02 -.906909123E+02 -.909110025E+02 -.910242674E+02 -.910570241E+02 -.910299356E+02 -.909590683E+02 -.908568107E+02 -.907326416E+02 -.905937599E+02 -.904455893E+02 -.902921798E+02 -.901365225E+02 -.899807964E+02 -.898265591E+02 -.896748951E+02 -.895265295E+02 -.893819155E+02 -.892413025E+02 -.891047868E+02 -.889723523E+02 -.888439005E+02 -.887192758E+02 -.885982873E+02 -.884807313E+02 -.883664190E+02 -.882552185E+02 -.881471203E+02 -.880423412E+02 -.879414856E+02 -.878457813E+02 -.877574113E+02 -.876799556E+02 -.876189549E+02 -.875826068E+02 -.875826068E+02
 -.876274190E+02 -.876274190E+02 -.876703854E+02 -.877426053E+02 -.878345164E+02 -.879397031E+02 -.880540713E+02 -.881751840E+02 -.883017446E+02 -.884332108E+02 -.885695224E+02 -.887109143E+02 -.888578003E+02 -.890107007E+02 -.891702010E+02 -.893369275E+02 -.895115289E+02 -.896946610E+02 -.898869698E+02 -.900890716E+02 -.903015249E+02 -.905247875E+02 -.907591531E+02 -.910046613E+02 -.912609710E+02 -.915271887E+02 -.918016286E+02 -.920814834E+02 -.923623665E+02 -.926376847E+02 -.928977781E+02 -.931287535E+02 -.933109119E+02 -.934166510E+02 -.934077155E+02 -.932316765E+02 -.928176094E+02 -.920711545E+02 -.908696293E+02 -.890587756E+02 -.864542455E+02 -.828530735E+02 -.780627205E+02 -.719564675E+02 -.645612531E+02 -.561732815E+02 -.474732905E+02 -.395761002E+02 -.339094626E+02 -.318168765E+02 -.339104781E+02 -.395781346E+02 -.474763498E+02 -.561773727E+02 -.645663833E+02 -.719626442E+02 -.780699524E+02 -.828613725E+02 -.864636269E+02 -.890692583E+02 -.908812348E+02 -.920839059E+02 -.928315310E+02 -.932467942E+02 -.934240576E+02 -.934342487E+02 -.933297995E+02 -.931489690E+02 -.929193621E+02 -.926606808E+02 -.923868217E+02 -.921074483E+02 -.918291580E+02 -.915563409E+02 -.912918080E+02 -.910372483E+02 -.907935606E+02 -.905610929E+02 -.903398152E+02 -.901294429E+02 -.899295251E+02 -.897395075E+02 -.895587761E+02 -.893866885E+02 -.892225949E+02 -.890658532E+02 -.889158406E+02 -.887719639E+02 -.886336729E+02 -.885004823E+02 -.883720097E+02 -.882480416E+02 -.881286440E+02 -.880143360E+02 -.879063493E+02 -.878069943E+02 -.877201504E+02 -.876518947E+02 -.876112802E+02 -.876112802E+02
 -.876539110E+02 -.876539110E+02 -.877008434E+02 -.877798222E+02 -.878805045E+02 -.879959921E+02 -.881219306E+02 -.882557873E+02 -.883962896E+02 -.885430088E+02 -.886960651E+02 -.888559322E+02 -.890233175E+02 -.891990928E+02 -.893842616E+02 -.895799440E+02 -.897873756E+02 -.900079108E+02 -.902430347E+02 -.904943736E+02 -.907637047E+02 -.910529590E+02 -.913642155E+02 -.916996812E+02 -.920616544E+02 -.924524558E+02 -.928743127E+02 -.933291665E+02 -.938183644E+02 -.943421727E+02 -.948990193E+02 -.954843207E+02 -.960886678E+02 -.966950242E+02 -.972744133E+02 -.977793291E+02 -.981338408E+02 -.982191972E+02 -.978539993E+02 -.967693081E+02 -.945823700E+02 -.907791087E+02 -.847259231E+02 -.757446783E+02 -.632963053E+02 -.473162305E+02 -.287055946E+02 -.986647347E+01 0.507424576E+01 0.110880013E+02 0.507324082E+01 -.986849681E+01 -.287086593E+02 -.473203633E+02 -.633015296E+02 -.757510110E+02 -.847333742E+02 -.907876846E+02 -.945920777E+02 -.967801596E+02 -.978660125E+02 -.982323956E+02 -.981482513E+02 -.977949812E+02 -.972913384E+02 -.967132563E+02 -.961082442E+02 -.955052823E+02 -.949214108E+02 -.943660422E+02 -.938437637E+02 -.933561511E+02 -.929029427E+02 -.924827960E+02 -.920937741E+02 -.917336539E+02 -.914001193E+02 -.910908789E+02 -.908037344E+02 -.905366178E+02 -.902876082E+02 -.900549360E+02 -.898369802E+02 -.896322601E+02 -.894394261E+02 -.892572495E+02 -.890846140E+02 -.889205093E+02 -.887640328E+02 -.886144011E+02 -.884709830E+02 -.883333631E+02 -.882014559E+02 -.880756892E+02 -.879572815E+02 -.878486363E+02 -.877538730E+02 -.876795090E+02 -.876353071E+02 -.876353071E+02
 -.876739926E+02 -.876739926E+02 -.877239376E+02 -.878080557E+02 -.879154176E+02 -.880387663E+02 -.881735591E+02 -.883172019E+02 -.884684534E+02 -.886269865E+02 -.887930774E+02 -.889674056E+02 -.891509327E+02 -.893448385E+02 -.895504957E+02 -.897694679E+02 -.900035251E+02 -.902546728E+02 -.905251914E+02 -.908176854E+02 -.911351397E+02 -.914809841E+02 -.918591687E+02 -.922742528E+02 -.927315104E+02 -.932370491E+02 -.937979415E+02 -.944223580E+02 -.951196881E+02 -.959006110E+02 -.967770451E+02 -.977618288E+02 -.988678385E+02 -.100105985E+03 -.101481027E+03 -.102983332E+03 -.104573418E+03 -.106154467E+03 -.107526329E+03 -.108314081E+03 -.107867377E+03 -.105137435E+03 -.985618698E+02 -.860292969E+02 -.650602047E+02 -.334274881E+02 0.947003031E+01 0.601631953E+02 0.107690868E+03 0.131229132E+03 0.107689855E+03 0.601611555E+02 0.946693963E+01 -.334316615E+02 -.650654941E+02 -.860357305E+02 -.985694663E+02 -.105146203E+03 -.107877321E+03 -.108325206E+03 -.107538646E+03 -.106167996E+03 -.104588187E+03 -.102999373E+03 -.101498376E+03 -.100124678E+03 -.988879164E+02 -.977833346E+02 -.968000263E+02 -.959251187E+02 -.951457777E+02 -.944500887E+02 -.938273773E+02 -.932682594E+02 -.927645696E+02 -.923092408E+02 -.918961704E+02 -.915200906E+02 -.911764503E+02 -.908613102E+02 -.905712526E+02 -.903033034E+02 -.900548663E+02 -.898236666E+02 -.896077045E+02 -.894052158E+02 -.892146403E+02 -.890345987E+02 -.888638799E+02 -.887014430E+02 -.885464430E+02 -.883982923E+02 -.882567749E+02 -.881222370E+02 -.879958769E+02 -.878801603E+02 -.877793811E+02 -.877003839E+02 -.876534637E+02 -.876534637E+02
 -.876865332E+02 -.876865332E+02 -.877383618E+02 -.878256951E+02 -.879372401E+02 -.880655186E+02 -.882058749E+02 -.883556816E+02 -.885137234E+02 -.886797429E+02 -.888541230E+02 -.890376831E+02 -.892315580E+02 -.894371393E+02 -.896560546E+02 -.898901776E+02 -.901416566E+02 -.904129635E+02 -.907069571E+02 -.910269628E+02 -.913768699E+02 -.917612509E+02 -.921855136E+02 -.926560960E+02 -.931807143E+02 -.937686838E+02 -.944313304E+02 -.951825250E+02 -.960393756E+02 -.970231187E+02 -.981602362E+02 -.994837708E+02 -.101034654E+03 -.102862483E+03 -.105024364E+03 -.107578850E+03 -.110569207E+03 -.113985820E+03 -.117691541E+03 -.121287073E+03 -.123888831E+03 -.123794000E+03 -.118024598E+03 -.101786668E+03 -.679784201E+02 -.710314145E+01 0.915068139E+02 0.234803115E+03 0.411278418E+03 0.550063284E+03 0.411277364E+03 0.234801006E+03 0.915036410E+02 -.710739435E+01 -.679837805E+02 -.101793169E+03 -.118032270E+03 -.123802864E+03 -.123898899E+03 -.121298352E+03 -.117704038E+03 -.113999551E+03 -.110584196E+03 -.107595130E+03 -.105041971E+03 -.102881457E+03 -.101055037E+03 -.995056075E+02 -.981835758E+02 -.970480143E+02 -.960658848E+02 -.952107095E+02 -.944612569E+02 -.938004240E+02 -.932143460E+02 -.926917028E+02 -.922231850E+02 -.918010821E+02 -.914189643E+02 -.910714337E+02 -.907539300E+02 -.904625769E+02 -.901940596E+02 -.899455274E+02 -.897145145E+02 -.894988778E+02 -.892967465E+02 -.891064856E+02 -.889266719E+02 -.887560888E+02 -.885937466E+02 -.884389411E+02 -.882913679E+02 -.881513166E+02 -.880199684E+02 -.878998242E+02 -.877952835E+02 -.877133922E+02 -.876647754E+02 -.876647754E+02
 -.876908013E+02 -.876908013E+02 -.877432701E+02 -.878316965E+02 -.879446636E+02 -.880746187E+02 -.882168693E+02 -.883687777E+02 -.885291394E+02 -.886977218E+02 -.888749457E+02 -.890616800E+02 -.892591213E+02 -.894687362E+02 -.896922431E+02 -.899316264E+02 -.901891715E+02 -.904675207E+02 -.907697464E+02 -.910994415E+02 -.914608325E+02 -.918589225E+02 -.922996747E+02 -.927902534E+02 -.933393352E+02 -.939575203E+02 -.946578776E+02 -.954566763E+02 -.963743767E+02 -.974369742E+02 -.986778058E+02 -.100139906E+03 -.101878877E+03 -.103965845E+03 -.106489169E+03 -.109551609E+03 -.113256034E+03 -.117666564E+03 -.122722717E+03 -.128071334E+03 -.132765022E+03 -.134755266E+03 -.130074753E+03 -.111527889E+03 -.665137597E+02 0.268901571E+02 0.207665135E+03 0.548362558E+03 0.119212250E+04 0.243808662E+04 0.119212141E+04 0.548360383E+03 0.207661885E+03 0.268858304E+02 -.665191792E+02 -.111534431E+03 -.130082453E+03 -.134764155E+03 -.132775121E+03 -.128082654E+03 -.122735268E+03 -.117680359E+03 -.113271096E+03 -.109567968E+03 -.106506862E+03 -.103984913E+03 -.101899362E+03 -.100161854E+03 -.987012650E+02 -.974619990E+02 -.964010254E+02 -.954850117E+02 -.946879671E+02 -.939894367E+02 -.933731572E+02 -.928260660E+02 -.923375693E+02 -.918989964E+02 -.915031907E+02 -.911441977E+02 -.908170263E+02 -.905174634E+02 -.902419284E+02 -.899873590E+02 -.897511198E+02 -.895309303E+02 -.893248079E+02 -.891310257E+02 -.889480850E+02 -.887747068E+02 -.886098500E+02 -.884527691E+02 -.883031286E+02 -.881611976E+02 -.880281509E+02 -.879065003E+02 -.878006808E+02 -.877178063E+02 -.876686132E+02 -.876686132E+02
 -.876865370E+02 -.876865370E+02 -.877383638E+02 -.878256932E+02 -.879372310E+02 -.880654989E+02 -.882058432E+02 -.883556380E+02 -.885136699E+02 -.886796815E+02 -.888540561E+02 -.890376126E+02 -.892314863E+02 -.894370672E+02 -.896559814E+02 -.898900996E+02 -.901415700E+02 -.904128660E+02 -.907068495E+02 -.910268484E+02 -.913767517E+02 -.917611305E+02 -.921853910E+02 -.926559698E+02 -.931805837E+02 -.937685486E+02 -.944311909E+02 -.951823813E+02 -.960392277E+02 -.970229666E+02 -.981600801E+02 -.994836111E+02 -.101034491E+03 -.102862318E+03 -.105024195E+03 -.107578678E+03 -.110569032E+03 -.113985644E+03 -.117691368E+03 -.121286905E+03 -.123888666E+03 -.123793832E+03 -.118024416E+03 -.101786462E+03 -.679781891E+02 -.710289300E+01 0.915070653E+02 0.234803355E+03 0.411278634E+03 0.550063476E+03 0.411277535E+03 0.234801165E+03 0.915037982E+02 -.710723340E+01 -.679836128E+02 -.101792994E+03 -.118032090E+03 -.123802680E+03 -.123898714E+03 -.121298167E+03 -.117703855E+03 -.113999370E+03 -.110584018E+03 -.107594954E+03 -.105041798E+03 -.102881288E+03 -.101054871E+03 -.995054447E+02 -.981834164E+02 -.970478583E+02 -.960657323E+02 -.952105608E+02 -.944611120E+02 -.938002831E+02 -.932142093E+02 -.926915704E+02 -.922230571E+02 -.918009589E+02 -.914188458E+02 -.910713200E+02 -.907538213E+02 -.904624732E+02 -.901939612E+02 -.899454341E+02 -.897144266E+02 -.894987954E+02 -.892966697E+02 -.891064144E+02 -.889266063E+02 -.887560290E+02 -.885936926E+02 -.884388928E+02 -.882913254E+02 -.881512798E+02 -.880199372E+02 -.878997982E+02 -.877952620E+02 -.877133745E+02 -.876647598E+02 -.876647598E+02
 -.876739927E+02 -.876739927E+02 -.877239346E+02 -.878080461E+02 -.879153955E+02 -.880387253E+02 -.881734955E+02 -.883171156E+02 -.884683474E+02 -.886268646E+02 -.887929439E+02 -.889672648E+02 -.891507886E+02 -.893446932E+02 -.895503476E+02 -.897693111E+02 -.900033523E+02 -.902544792E+02 -.905249777E+02 -.908174569E+02 -.911349027E+02 -.914807421E+02 -.918589217E+02 -.922739990E+02 -.927312481E+02 -.932367778E+02 -.937976615E+02 -.944220698E+02 -.951193916E+02 -.959003061E+02 -.967767321E+02 -.977615086E+02 -.988675124E+02 -.100105653E+03 -.101480689E+03 -.102982987E+03 -.104573065E+03 -.106154110E+03 -.107525974E+03 -.108313735E+03 -.107867041E+03 -.105137101E+03 -.985615222E+02 -.860289181E+02 -.650597843E+02 -.334270299E+02 0.947050886E+01 0.601636698E+02 0.107691317E+03 0.131229545E+03 0.107690232E+03 0.601615076E+02 0.946727999E+01 -.334313216E+02 -.650651478E+02 -.860353759E+02 -.985691045E+02 -.105145837E+03 -.107876954E+03 -.108324840E+03 -.107538282E+03 -.106167636E+03 -.104587831E+03 -.102999023E+03 -.101498030E+03 -.100124338E+03 -.988875828E+02 -.977830074E+02 -.967997058E+02 -.959248053E+02 -.951454716E+02 -.944497902E+02 -.938270868E+02 -.932679770E+02 -.927642957E+02 -.923089756E+02 -.918959141E+02 -.915198436E+02 -.911762127E+02 -.908610823E+02 -.905710347E+02 -.903030956E+02 -.900546688E+02 -.898234797E+02 -.896075284E+02 -.894050506E+02 -.892144862E+02 -.890344559E+02 -.888637485E+02 -.887013231E+02 -.885463347E+02 -.883981956E+02 -.882566898E+02 -.881221633E+02 -.879958143E+02 -.878801081E+02 -.877793381E+02 -.877003483E+02 -.876534325E+02 -.876534325E+02
 -.876539029E+02 -.876539029E+02 -.877008312E+02 -.877798015E+02 -.878804676E+02 -.879959302E+02 -.881218373E+02 -.882556611E+02 -.883961334E+02 -.885428278E+02 -.886958651E+02 -.888557197E+02 -.890230981E+02 -.891988703E+02 -.893840344E+02 -.895797055E+02 -.897871155E+02 -.900076222E+02 -.902427167E+02 -.904940320E+02 -.907633477E+02 -.910525926E+02 -.913638412E+02 -.916992974E+02 -.920612586E+02 -.924520468E+02 -.928738907E+02 -.933287321E+02 -.938179178E+02 -.943417136E+02 -.948985481E+02 -.954838386E+02 -.960881764E+02 -.966945247E+02 -.972739054E+02 -.977788108E+02 -.981333104E+02 -.982186559E+02 -.978534526E+02 -.967687652E+02 -.945818386E+02 -.907785895E+02 -.847254061E+02 -.757441460E+02 -.632957395E+02 -.473156219E+02 -.287049474E+02 -.986580430E+01 0.507491484E+01 0.110886509E+02 0.507386005E+01 -.986790897E+01 -.287080966E+02 -.473198160E+02 -.633009889E+02 -.757504707E+02 -.847328314E+02 -.907871390E+02 -.945915307E+02 -.967796132E+02 -.978654687E+02 -.982318562E+02 -.981477177E+02 -.977944545E+02 -.972908194E+02 -.967127456E+02 -.961077424E+02 -.955047901E+02 -.949209286E+02 -.943655705E+02 -.938433030E+02 -.933557018E+02 -.929025052E+02 -.924823708E+02 -.920933617E+02 -.917332546E+02 -.913997335E+02 -.910905069E+02 -.908033767E+02 -.905362747E+02 -.902872800E+02 -.900546232E+02 -.898366830E+02 -.896319788E+02 -.894391609E+02 -.892570009E+02 -.890843820E+02 -.889202943E+02 -.887638349E+02 -.886142206E+02 -.884708199E+02 -.883332175E+02 -.882013278E+02 -.880755783E+02 -.879571872E+02 -.878485577E+02 -.877538083E+02 -.876794554E+02 -.876352601E+02 -.876352601E+02
 -.876273902E+02 -.876273902E+02 -.876703519E+02 -.877425629E+02 -.878344571E+02 -.879396162E+02 -.880539476E+02 -.881750192E+02 -.883015397E+02 -.884329713E+02 -.885692551E+02 -.887106275E+02 -.888575015E+02 -.890103949E+02 -.891698882E+02 -.893366012E+02 -.895111787E+02 -.896942774E+02 -.898865494E+02 -.900886187E+02 -.903010478E+02 -.905242943E+02 -.907586478E+02 -.910041435E+02 -.912604386E+02 -.915266397E+02 -.918010626E+02 -.920809006E+02 -.923617675E+02 -.926370694E+02 -.928971467E+02 -.931281072E+02 -.933102524E+02 -.934159805E+02 -.934070346E+02 -.932309840E+02 -.928169028E+02 -.920704322E+02 -.908688931E+02 -.890580317E+02 -.864535032E+02 -.828523402E+02 -.780619976E+02 -.719557484E+02 -.645605251E+02 -.561725316E+02 -.474725110E+02 -.395752919E+02 -.339086342E+02 -.318160407E+02 -.339096472E+02 -.395773171E+02 -.474755495E+02 -.561765893E+02 -.645656141E+02 -.719618859E+02 -.780692022E+02 -.828606287E+02 -.864628888E+02 -.890685260E+02 -.908805089E+02 -.920831873E+02 -.928308204E+02 -.932460926E+02 -.934233657E+02 -.934335674E+02 -.933291296E+02 -.931483112E+02 -.929187172E+02 -.926600496E+02 -.923862049E+02 -.921068465E+02 -.918285719E+02 -.915557712E+02 -.912912553E+02 -.910367131E+02 -.907930435E+02 -.905605944E+02 -.903393358E+02 -.901289831E+02 -.899290854E+02 -.897390882E+02 -.895583778E+02 -.893863115E+02 -.892222396E+02 -.890655200E+02 -.889155297E+02 -.887716756E+02 -.886334076E+02 -.885002402E+02 -.883717910E+02 -.882478464E+02 -.881284722E+02 -.880141872E+02 -.879062230E+02 -.878068889E+02 -.877200637E+02 -.876518229E+02 -.876112172E+02 -.876112172E+02
 -.875958507E+02 -.875958507E+02 -.876341111E+02 -.876983227E+02 -.877798569E+02 -.878728809E+02 -.879736265E+02 -.880797945E+02 -.881900901E+02 -.883038723E+02 -.884209052E+02 -.885411878E+02 -.886648418E+02 -.887920398E+02 -.889229594E+02 -.890577518E+02 -.891965168E+02 -.893392763E+02 -.894859417E+02 -.896362718E+02 -.897898198E+02 -.899458656E+02 -.901033288E+02 -.902606560E+02 -.904156725E+02 -.905653916E+02 -.907057676E+02 -.908313801E+02 -.909350336E+02 -.910072521E+02 -.910356506E+02 -.910041662E+02 -.908921390E+02 -.906732551E+02 -.903143930E+02 -.897744852E+02 -.890036069E+02 -.879426767E+02 -.865244038E+02 -.846764580E+02 -.823282291E+02 -.794228440E+02 -.759360125E+02 -.719022317E+02 -.674461849E+02 -.628122519E+02 -.583782283E+02 -.546331751E+02 -.520999430E+02 -.512001461E+02 -.521009085E+02 -.546351088E+02 -.583811361E+02 -.628161434E+02 -.674510724E+02 -.719081288E+02 -.759429322E+02 -.794307972E+02 -.823372254E+02 -.846865078E+02 -.865355204E+02 -.879548784E+02 -.890169165E+02 -.897889288E+02 -.903299987E+02 -.906900520E+02 -.909101575E+02 -.910234385E+02 -.910562120E+02 -.910291411E+02 -.909582922E+02 -.908560536E+02 -.907319043E+02 -.905930432E+02 -.904448939E+02 -.902915063E+02 -.901358717E+02 -.899801690E+02 -.898259558E+02 -.896743164E+02 -.895259760E+02 -.893813878E+02 -.892408011E+02 -.891043123E+02 -.889719051E+02 -.888434810E+02 -.887188844E+02 -.885979246E+02 -.884803974E+02 -.883661144E+02 -.882549433E+02 -.881468745E+02 -.880421249E+02 -.879412983E+02 -.878456222E+02 -.877572787E+02 -.876798465E+02 -.876188645E+02 -.875825275E+02 -.875825275E+02
 -.875608301E+02 -.875608301E+02 -.875938929E+02 -.876492757E+02 -.877194037E+02 -.877991109E+02 -.878850089E+02 -.879749713E+02 -.880677281E+02 -.881625597E+02 -.882590773E+02 -.883570701E+02 -.884564039E+02 -.885569519E+02 -.886585493E+02 -.887609586E+02 -.888638401E+02 -.889667197E+02 -.890689501E+02 -.891696639E+02 -.892677167E+02 -.893616169E+02 -.894494420E+02 -.895287339E+02 -.895963699E+02 -.896484062E+02 -.896798879E+02 -.896846243E+02 -.896549249E+02 -.895812979E+02 -.894521139E+02 -.892532504E+02 -.889677427E+02 -.885754887E+02 -.880530868E+02 -.873739243E+02 -.865086944E+02 -.854265822E+02 -.840974347E+02 -.824952827E+02 -.806035765E+02 -.784223602E+02 -.759772311E+02 -.733291952E+02 -.705833830E+02 -.678931524E+02 -.654549154E+02 -.634891261E+02 -.622057370E+02 -.617591179E+02 -.622066532E+02 -.634909623E+02 -.654576790E+02 -.678968531E+02 -.705880316E+02 -.733348017E+02 -.759838044E+02 -.784299082E+02 -.806121070E+02 -.825048058E+02 -.841079638E+02 -.854381346E+02 -.865212907E+02 -.873875871E+02 -.880678398E+02 -.885913565E+02 -.889847512E+02 -.892714274E+02 -.894714897E+02 -.896019057E+02 -.896768006E+02 -.897078063E+02 -.897044173E+02 -.896743262E+02 -.896237267E+02 -.895575767E+02 -.894798236E+02 -.893935936E+02 -.893013478E+02 -.892050115E+02 -.891060794E+02 -.890057010E+02 -.889047496E+02 -.888038783E+02 -.887035650E+02 -.886041494E+02 -.885058632E+02 -.884088576E+02 -.883132294E+02 -.882190526E+02 -.881264196E+02 -.880355034E+02 -.879466534E+02 -.878605388E+02 -.877783583E+02 -.877021316E+02 -.876350864E+02 -.875821495E+02 -.875505511E+02 -.875505511E+02
 -.875238886E+02 -.875238886E+02 -.875514955E+02 -.875976280E+02 -.876558380E+02 -.877216820E+02 -.877921954E+02 -.878654611E+02 -.879402681E+02 -.880158524E+02 -.880917106E+02 -.881674676E+02 -.882427882E+02 -.883173149E+02 -.883906253E+02 -.884621997E+02 -.885313913E+02 -.885973952E+02 -.886592117E+02 -.887156036E+02 -.887650461E+02 -.888056694E+02 -.888351914E+02 -.888508398E+02 -.888492611E+02 -.888264165E+02 -.887774663E+02 -.886966447E+02 -.885771294E+02 -.884109146E+02 -.881886995E+02 -.878998132E+02 -.875322051E+02 -.870725433E+02 -.865064777E+02 -.858191416E+02 -.849959816E+02 -.840240175E+02 -.828936290E+02 -.816009404E+02 -.801507993E+02 -.785602065E+02 -.768618343E+02 -.751069629E+02 -.733668217E+02 -.717310583E+02 -.703020806E+02 -.691846102E+02 -.684711290E+02 -.682258889E+02 -.684719933E+02 -.691863421E+02 -.703046862E+02 -.717345449E+02 -.733711971E+02 -.751122342E+02 -.768680081E+02 -.785672893E+02 -.801587988E+02 -.816098664E+02 -.829034940E+02 -.840348369E+02 -.850077725E+02 -.858319223E+02 -.865202674E+02 -.870873618E+02 -.875480736E+02 -.879167547E+02 -.882067391E+02 -.884300796E+02 -.885974491E+02 -.887181502E+02 -.888001905E+02 -.888503939E+02 -.888745282E+02 -.888774354E+02 -.888631569E+02 -.888350486E+02 -.887958846E+02 -.887479484E+02 -.886931119E+02 -.886329026E+02 -.885685619E+02 -.885010935E+02 -.884313041E+02 -.883598386E+02 -.882872102E+02 -.882138271E+02 -.881400191E+02 -.880660682E+02 -.879922471E+02 -.879188758E+02 -.878464046E+02 -.877755396E+02 -.877074220E+02 -.876438766E+02 -.875877394E+02 -.875432727E+02 -.875166718E+02 -.875166718E+02
 -.874864843E+02 -.874864843E+02 -.875085966E+02 -.875454325E+02 -.875917005E+02 -.876437088E+02 -.876989462E+02 -.877557355E+02 -.878129584E+02 -.878698452E+02 -.879258216E+02 -.879804014E+02 -.880331107E+02 -.880834367E+02 -.881307902E+02 -.881744775E+02 -.882136752E+02 -.882474039E+02 -.882744982E+02 -.882935731E+02 -.883029867E+02 -.883007996E+02 -.882847300E+02 -.882521054E+02 -.881998103E+02 -.881242318E+02 -.880212069E+02 -.878859747E+02 -.877131414E+02 -.874966659E+02 -.872298780E+02 -.869055458E+02 -.865160127E+02 -.860534297E+02 -.855101126E+02 -.848790573E+02 -.841546441E+02 -.833335549E+02 -.824159095E+02 -.814065926E+02 -.803166921E+02 -.791648940E+02 -.779785902E+02 -.767943601E+02 -.756574220E+02 -.746196620E+02 -.737359912E+02 -.730591131E+02 -.726332734E+02 -.724881126E+02 -.726340812E+02 -.730607307E+02 -.737384222E+02 -.746229108E+02 -.756614935E+02 -.767992590E+02 -.779843218E+02 -.791714642E+02 -.803241083E+02 -.814148640E+02 -.824250470E+02 -.833435708E+02 -.841655518E+02 -.848908707E+02 -.855228462E+02 -.860670988E+02 -.865306339E+02 -.869211369E+02 -.872464585E+02 -.875142569E+02 -.877317653E+02 -.879056549E+02 -.880419679E+02 -.881460991E+02 -.882228105E+02 -.882762667E+02 -.883100820E+02 -.883273732E+02 -.883308137E+02 -.883226851E+02 -.883049277E+02 -.882791847E+02 -.882468431E+02 -.882090705E+02 -.881668462E+02 -.881209902E+02 -.880721885E+02 -.880210161E+02 -.879679612E+02 -.879134515E+02 -.878578884E+02 -.878016946E+02 -.877453850E+02 -.876896704E+02 -.876356051E+02 -.875847916E+02 -.875396470E+02 -.875037400E+02 -.874821992E+02 -.874821992E+02
 -.874498923E+02 -.874498923E+02 -.874666601E+02 -.874944733E+02 -.875291877E+02 -.875678672E+02 -.876084676E+02 -.876495744E+02 -.876901908E+02 -.877295778E+02 -.877671344E+02 -.878023139E+02 -.878345647E+02 -.878632886E+02 -.878878116E+02 -.879073612E+02 -.879210474E+02 -.879278426E+02 -.879265605E+02 -.879158333E+02 -.878940866E+02 -.878595161E+02 -.878100626E+02 -.877433896E+02 -.876568606E+02 -.875475224E+02 -.874120939E+02 -.872469684E+02 -.870482311E+02 -.868117025E+02 -.865330116E+02 -.862077122E+02 -.858314518E+02 -.854002045E+02 -.849105812E+02 -.843602236E+02 -.837482880E+02 -.830760114E+02 -.823473399E+02 -.815695784E+02 -.807539937E+02 -.799162735E+02 -.790767140E+02 -.782599944E+02 -.774943964E+02 -.768103751E+02 -.762384770E+02 -.758067430E+02 -.755379028E+02 -.754468139E+02 -.755386481E+02 -.758082344E+02 -.762407162E+02 -.768133640E+02 -.774981378E+02 -.782644915E+02 -.790819709E+02 -.799222953E+02 -.807607869E+02 -.815771505E+02 -.823556995E+02 -.830851676E+02 -.837582503E+02 -.843710018E+02 -.849221855E+02 -.854126460E+02 -.858447421E+02 -.862218643E+02 -.865480390E+02 -.868276200E+02 -.870650539E+02 -.872647123E+02 -.874307751E+02 -.875671571E+02 -.876774659E+02 -.877649829E+02 -.878326622E+02 -.878831401E+02 -.879187530E+02 -.879415590E+02 -.879533617E+02 -.879557354E+02 -.879500486E+02 -.879374877E+02 -.879190785E+02 -.878957062E+02 -.878681347E+02 -.878370245E+02 -.878029521E+02 -.877664308E+02 -.877279394E+02 -.876879599E+02 -.876470344E+02 -.876058469E+02 -.875653397E+02 -.875268726E+02 -.874924304E+02 -.874648817E+02 -.874482920E+02 -.874482920E+02
 -.874151543E+02 -.874151543E+02 -.874268783E+02 -.874461958E+02 -.874700676E+02 -.874962939E+02 -.875232966E+02 -.875499353E+02 -.875753581E+02 -.875988866E+02 -.876199310E+02 -.876379290E+02 -.876523025E+02 -.876624264E+02 -.876676078E+02 -.876670690E+02 -.876599347E+02 -.876452193E+02 -.876218133E+02 -.875884699E+02 -.875437919E+02 -.874862206E+02 -.874140268E+02 -.873253058E+02 -.872179759E+02 -.870897830E+02 -.869383144E+02 -.867610248E+02 -.865552773E+02 -.863184053E+02 -.860477982E+02 -.857410160E+02 -.853959375E+02 -.850109462E+02 -.845851548E+02 -.841186679E+02 -.836128768E+02 -.830707733E+02 -.824972629E+02 -.818994439E+02 -.812868135E+02 -.806713463E+02 -.800673909E+02 -.794913287E+02 -.789609552E+02 -.784945753E+02 -.781098468E+02 -.778224654E+02 -.776448389E+02 -.775849391E+02 -.776455162E+02 -.778238201E+02 -.781118794E+02 -.784972866E+02 -.789643465E+02 -.794954021E+02 -.800721494E+02 -.806767936E+02 -.812929544E+02 -.819062837E+02 -.825048073E+02 -.830790282E+02 -.836218480E+02 -.841283616E+02 -.845955773E+02 -.850221042E+02 -.854078382E+02 -.857536670E+02 -.860612076E+02 -.863325813E+02 -.865702283E+02 -.867767591E+02 -.869548400E+02 -.871071075E+02 -.872361069E+02 -.873442506E+02 -.874337925E+02 -.875068134E+02 -.875652167E+02 -.876107295E+02 -.876449087E+02 -.876691504E+02 -.876847005E+02 -.876926671E+02 -.876940325E+02 -.876896658E+02 -.876803357E+02 -.876667227E+02 -.876494331E+02 -.876290149E+02 -.876059792E+02 -.875808282E+02 -.875540981E+02 -.875264193E+02 -.874986021E+02 -.874717528E+02 -.874474231E+02 -.874277967E+02 -.874159099E+02 -.874159099E+02
 -.873830541E+02 -.873830541E+02 -.873901453E+02 -.874016779E+02 -.874156480E+02 -.874305541E+02 -.874452690E+02 -.874589283E+02 -.874708387E+02 -.874804055E+02 -.874870797E+02 -.874903184E+02 -.874895562E+02 -.874841854E+02 -.874735411E+02 -.874568911E+02 -.874334286E+02 -.874022645E+02 -.873624216E+02 -.873128279E+02 -.872523122E+02 -.871796013E+02 -.870933221E+02 -.869920064E+02 -.868741012E+02 -.867379846E+02 -.865819900E+02 -.864044395E+02 -.862036901E+02 -.859781940E+02 -.857265749E+02 -.854477218E+02 -.851409008E+02 -.848058869E+02 -.844431103E+02 -.840538164E+02 -.836402309E+02 -.832057181E+02 -.827549192E+02 -.822938501E+02 -.818299368E+02 -.813719636E+02 -.809299113E+02 -.805146674E+02 -.801376014E+02 -.798100158E+02 -.795425011E+02 -.793442488E+02 -.792223927E+02 -.791814587E+02 -.792229982E+02 -.793454596E+02 -.795443173E+02 -.798124377E+02 -.801406294E+02 -.805183027E+02 -.809341555E+02 -.813768189E+02 -.818354057E+02 -.822999355E+02 -.827616239E+02 -.832130448E+02 -.836481823E+02 -.840623951E+02 -.844523188E+02 -.848157280E+02 -.851513772E+02 -.854588361E+02 -.857383297E+02 -.859905915E+02 -.862167321E+02 -.864181273E+02 -.865963239E+02 -.867529641E+02 -.868897250E+02 -.870082724E+02 -.871102272E+02 -.871971406E+02 -.872704785E+02 -.873316112E+02 -.873818092E+02 -.874222416E+02 -.874539786E+02 -.874779945E+02 -.874951735E+02 -.875063158E+02 -.875121443E+02 -.875133123E+02 -.875104128E+02 -.875039886E+02 -.874945470E+02 -.874825794E+02 -.874685892E+02 -.874531328E+02 -.874368757E+02 -.874206683E+02 -.874056420E+02 -.873933272E+02 -.873857904E+02 -.873857904E+02
 -.873541209E+02 -.873541209E+02 -.873570620E+02 -.873616378E+02 -.873667906E+02 -.873716641E+02 -.873755553E+02 -.873778681E+02 -.873780731E+02 -.873756741E+02 -.873701834E+02 -.873611021E+02 -.873479053E+02 -.873300314E+02 -.873068741E+02 -.872777771E+02 -.872420307E+02 -.871988698E+02 -.871474722E+02 -.870869572E+02 -.870163866E+02 -.869347676E+02 -.868410598E+02 -.867341859E+02 -.866130463E+02 -.864765393E+02 -.863235865E+02 -.861531660E+02 -.859643535E+02 -.857563727E+02 -.855286548E+02 -.852809078E+02 -.850131946E+02 -.847260176E+02 -.844204087E+02 -.840980192E+02 -.837612049E+02 -.834130974E+02 -.830576535E+02 -.826996720E+02 -.823447658E+02 -.819992797E+02 -.816701454E+02 -.813646693E+02 -.810902553E+02 -.808540742E+02 -.806626979E+02 -.805217278E+02 -.804354515E+02 -.804065636E+02 -.804359833E+02 -.805227914E+02 -.806642930E+02 -.808562008E+02 -.810929133E+02 -.813678589E+02 -.816738669E+02 -.820035336E+02 -.823495524E+02 -.827049918E+02 -.830635065E+02 -.834194834E+02 -.837681236E+02 -.841054700E+02 -.844283907E+02 -.847345297E+02 -.850222352E+02 -.852904749E+02 -.855387457E+02 -.857669842E+02 -.859754814E+02 -.861648049E+02 -.863357298E+02 -.864891791E+02 -.866261735E+02 -.867477898E+02 -.868551280E+02 -.869492853E+02 -.870313359E+02 -.871023168E+02 -.871632176E+02 -.872149736E+02 -.872584626E+02 -.872945030E+02 -.873238543E+02 -.873472184E+02 -.873652428E+02 -.873785238E+02 -.873876116E+02 -.873930162E+02 -.873952154E+02 -.873946664E+02 -.873918210E+02 -.873871479E+02 -.873811622E+02 -.873744648E+02 -.873677893E+02 -.873620593E+02 -.873584490E+02 -.873584490E+02
 -.873286539E+02 -.873286539E+02 -.873279649E+02 -.873264710E+02 -.873239586E+02 -.873201534E+02 -.873147411E+02 -.873073782E+02 -.872976971E+02 -.872853070E+02 -.872697935E+02 -.872507170E+02 -.872276098E+02 -.871999733E+02 -.871672757E+02 -.871289505E+02 -.870843968E+02 -.870329800E+02 -.869740334E+02 -.869068604E+02 -.868307384E+02 -.867449241E+02 -.866486633E+02 -.865412022E+02 -.864218039E+02 -.862897673E+02 -.861444507E+02 -.859852993E+02 -.858118790E+02 -.856239140E+02 -.854213306E+02 -.852043045E+02 -.849733114E+02 -.847291791E+02 -.844731388E+02 -.842068719E+02 -.839325489E+02 -.836528561E+02 -.833710029E+02 -.830907067E+02 -.828161486E+02 -.825518965E+02 -.823027927E+02 -.820738073E+02 -.818698605E+02 -.816956213E+02 -.815552960E+02 -.814524198E+02 -.813896698E+02 -.813687166E+02 -.813901280E+02 -.814533358E+02 -.815566697E+02 -.816974521E+02 -.818721478E+02 -.820765503E+02 -.823059904E+02 -.825555478E+02 -.828202519E+02 -.830952601E+02 -.833760042E+02 -.836583025E+02 -.839384373E+02 -.842131987E+02 -.844798999E+02 -.847363697E+02 -.849809260E+02 -.852123369E+02 -.854297735E+02 -.856327591E+02 -.858211167E+02 -.859949185E+02 -.861544385E+02 -.863001094E+02 -.864324841E+02 -.865522025E+02 -.866599633E+02 -.867565004E+02 -.868425637E+02 -.869189040E+02 -.869862608E+02 -.870453535E+02 -.870968750E+02 -.871414873E+02 -.871798185E+02 -.872124619E+02 -.872399754E+02 -.872628828E+02 -.872816745E+02 -.872968104E+02 -.873087224E+02 -.873178184E+02 -.873244866E+02 -.873291010E+02 -.873320278E+02 -.873336313E+02 -.873342788E+02 -.873343426E+02 -.873341954E+02 -.873341954E+02
 -.873067571E+02 -.873067571E+02 -.873029669E+02 -.872963010E+02 -.872872820E+02 -.872761479E+02 -.872629316E+02 -.872475210E+02 -.872297019E+02 -.872091892E+02 -.871856469E+02 -.871587020E+02 -.871279520E+02 -.870929684E+02 -.870532993E+02 -.870084710E+02 -.869579900E+02 -.869013459E+02 -.868380153E+02 -.867674654E+02 -.866891592E+02 -.866025621E+02 -.865071513E+02 -.864024272E+02 -.862879278E+02 -.861632454E+02 -.860280461E+02 -.858820916E+02 -.857252639E+02 -.855575928E+02 -.853792855E+02 -.851907574E+02 -.849926634E+02 -.847859282E+02 -.845717729E+02 -.843517375E+02 -.841276946E+02 -.839018542E+02 -.836767541E+02 -.834552351E+02 -.832403983E+02 -.830355428E+02 -.828440840E+02 -.826694545E+02 -.825149900E+02 -.823838051E+02 -.822786680E+02 -.822018796E+02 -.821551678E+02 -.821396046E+02 -.821555532E+02 -.822026501E+02 -.822798231E+02 -.823853437E+02 -.825169108E+02 -.826717559E+02 -.828467638E+02 -.830385983E+02 -.832438263E+02 -.834590318E+02 -.836809152E+02 -.839063747E+02 -.841325689E+02 -.843569593E+02 -.845773351E+02 -.847918228E+02 -.849988814E+02 -.851972887E+02 -.853861189E+02 -.855647156E+02 -.857326617E+02 -.858897482E+02 -.860359435E+02 -.861713636E+02 -.862962449E+02 -.864109190E+02 -.865157905E+02 -.866113179E+02 -.866979969E+02 -.867763466E+02 -.868468977E+02 -.869101836E+02 -.869667329E+02 -.870170635E+02 -.870616792E+02 -.871010657E+02 -.871356894E+02 -.871659956E+02 -.871924080E+02 -.872153278E+02 -.872351320E+02 -.872521711E+02 -.872667639E+02 -.872791890E+02 -.872896697E+02 -.872983529E+02 -.873052761E+02 -.873103228E+02 -.873131612E+02 -.873131612E+02
 -.872883783E+02 -.872883783E+02 -.872820023E+02 -.872710359E+02 -.872566288E+02 -.872394591E+02 -.872198626E+02 -.871979330E+02 -.871735971E+02 -.871466702E+02 -.871168948E+02 -.870839658E+02 -.870475473E+02 -.870072815E+02 -.869627945E+02 -.869137006E+02 -.868596050E+02 -.868001089E+02 -.867348128E+02 -.866633220E+02 -.865852517E+02 -.865002336E+02 -.864079241E+02 -.863080143E+02 -.862002422E+02 -.860844056E+02 -.859603780E+02 -.858281244E+02 -.856877188E+02 -.855393633E+02 -.853834069E+02 -.852203650E+02 -.850509375E+02 -.848760253E+02 -.846967424E+02 -.845144247E+02 -.843306321E+02 -.841471423E+02 -.839659367E+02 -.837891755E+02 -.836191618E+02 -.834582944E+02 -.833090099E+02 -.831737161E+02 -.830547181E+02 -.829541405E+02 -.828738510E+02 -.828153885E+02 -.827799006E+02 -.827680963E+02 -.827802151E+02 -.828160171E+02 -.828747928E+02 -.829553939E+02 -.830562812E+02 -.831755863E+02 -.833111838E+02 -.834607682E+02 -.836219310E+02 -.837922346E+02 -.839692795E+02 -.841507620E+02 -.843345210E+02 -.845185741E+02 -.847011424E+02 -.848806652E+02 -.850558054E+02 -.852254474E+02 -.853886891E+02 -.855448289E+02 -.856933494E+02 -.858338997E+02 -.859662757E+02 -.860904012E+02 -.862063089E+02 -.863141228E+02 -.864140415E+02 -.865063235E+02 -.865912736E+02 -.866692316E+02 -.867405620E+02 -.868056457E+02 -.868648729E+02 -.869186370E+02 -.869673304E+02 -.870113404E+02 -.870510466E+02 -.870868179E+02 -.871190105E+02 -.871479645E+02 -.871739992E+02 -.871974049E+02 -.872184306E+02 -.872372622E+02 -.872539917E+02 -.872685705E+02 -.872807466E+02 -.872899799E+02 -.872953331E+02 -.872953331E+02
 -.872733480E+02 -.872733480E+02 -.872648722E+02 -.872504243E+02 -.872316747E+02 -.872096707E+02 -.871850055E+02 -.871579509E+02 -.871285594E+02 -.870967386E+02 -.870623047E+02 -.870250183E+02 -.869846070E+02 -.869407797E+02 -.868932344E+02 -.868416644E+02 -.867857618E+02 -.867252226E+02 -.866597507E+02 -.865890631E+02 -.865128951E+02 -.864310059E+02 -.863431858E+02 -.862492637E+02 -.861491172E+02 -.860426825E+02 -.859299657E+02 -.858110547E+02 -.856861308E+02 -.855554816E+02 -.854195120E+02 -.852787564E+02 -.851338877E+02 -.849857261E+02 -.848352430E+02 -.846835627E+02 -.845319587E+02 -.843818444E+02 -.842347587E+02 -.840923440E+02 -.839563186E+02 -.838284416E+02 -.837104725E+02 -.836041261E+02 -.835110240E+02 -.834326454E+02 -.833702790E+02 -.833249788E+02 -.832975269E+02 -.832884042E+02 -.832977730E+02 -.833254705E+02 -.833710149E+02 -.834336236E+02 -.835122417E+02 -.836055800E+02 -.837121584E+02 -.838303546E+02 -.839584529E+02 -.840946928E+02 -.842373145E+02 -.843845986E+02 -.845349017E+02 -.846866838E+02 -.848385302E+02 -.849891663E+02 -.851374665E+02 -.852824577E+02 -.854233182E+02 -.855593731E+02 -.856900860E+02 -.858150499E+02 -.859339754E+02 -.860466787E+02 -.861530694E+02 -.862531384E+02 -.863469459E+02 -.864346108E+02 -.865163001E+02 -.865922199E+02 -.866626072E+02 -.867277228E+02 -.867878447E+02 -.868432629E+02 -.868942752E+02 -.869411828E+02 -.869842874E+02 -.870238877E+02 -.870602760E+02 -.870937335E+02 -.871245226E+02 -.871528753E+02 -.871789730E+02 -.872029164E+02 -.872246789E+02 -.872440417E+02 -.872605042E+02 -.872731677E+02 -.872805872E+02 -.872805872E+02
 -.872614159E+02 -.872614159E+02 -.872512864E+02 -.872341064E+02 -.872119668E+02 -.871862161E+02 -.871576605E+02 -.871267220E+02 -.870935614E+02 -.870581685E+02 -.870204268E+02 -.869801567E+02 -.869371442E+02 -.868911582E+02 -.868419603E+02 -.867893119E+02 -.867329788E+02 -.866727352E+02 -.866083683E+02 -.865396829E+02 -.864665058E+02 -.863886911E+02 -.863061252E+02 -.862187338E+02 -.861264879E+02 -.860294124E+02 -.859275933E+02 -.858211864E+02 -.857104252E+02 -.855956280E+02 -.854772058E+02 -.853556676E+02 -.852316256E+02 -.851057982E+02 -.849790103E+02 -.848521915E+02 -.847263700E+02 -.846026633E+02 -.844822654E+02 -.843664289E+02 -.842564438E+02 -.841536123E+02 -.840592204E+02 -.839745071E+02 -.839006325E+02 -.838386456E+02 -.837894535E+02 -.837537938E+02 -.837322112E+02 -.837250398E+02 -.837323919E+02 -.837541545E+02 -.837899927E+02 -.838393608E+02 -.839015206E+02 -.839755639E+02 -.840604410E+02 -.841549909E+02 -.842579736E+02 -.843681021E+02 -.844840731E+02 -.846045956E+02 -.847284158E+02 -.848543385E+02 -.849812448E+02 -.851081052E+02 -.852339886E+02 -.853580685E+02 -.854796245E+02 -.855980426E+02 -.857128117E+02 -.858235188E+02 -.859298434E+02 -.860315497E+02 -.861284791E+02 -.862205423E+02 -.863077112E+02 -.863900109E+02 -.864675123E+02 -.865403254E+02 -.866085925E+02 -.866724825E+02 -.867321856E+02 -.867879088E+02 -.868398720E+02 -.868883039E+02 -.869334389E+02 -.869755139E+02 -.870147634E+02 -.870514144E+02 -.870856766E+02 -.871177269E+02 -.871476850E+02 -.871755747E+02 -.872012665E+02 -.872243964E+02 -.872442560E+02 -.872596507E+02 -.872687208E+02 -.872687208E+02
 -.872522828E+02 -.872522828E+02 -.872408999E+02 -.872216583E+02 -.871969771E+02 -.871684432E+02 -.871370335E+02 -.871032933E+02 -.870674741E+02 -.870296365E+02 -.869897228E+02 -.869476072E+02 -.869031271E+02 -.868561035E+02 -.868063526E+02 -.867536931E+02 -.866979511E+02 -.866389638E+02 -.865765837E+02 -.865106828E+02 -.864411559E+02 -.863679253E+02 -.862909449E+02 -.862102049E+02 -.861257365E+02 -.860376177E+02 -.859459786E+02 -.858510069E+02 -.857529529E+02 -.856521345E+02 -.855489404E+02 -.854438335E+02 -.853373526E+02 -.852301126E+02 -.851228027E+02 -.850161836E+02 -.849110808E+02 -.848083765E+02 -.847089985E+02 -.846139065E+02 -.845240761E+02 -.844404807E+02 -.843640713E+02 -.842957555E+02 -.842363759E+02 -.841866890E+02 -.841473449E+02 -.841188698E+02 -.841016507E+02 -.840959242E+02 -.841017697E+02 -.841191069E+02 -.841476983E+02 -.841871558E+02 -.842369527E+02 -.842964376E+02 -.843648532E+02 -.844413558E+02 -.845250369E+02 -.846149442E+02 -.847101034E+02 -.848095375E+02 -.849122856E+02 -.850174187E+02 -.851240532E+02 -.852313619E+02 -.853385828E+02 -.854450247E+02 -.855500708E+02 -.856531806E+02 -.857538891E+02 -.858518055E+02 -.859466097E+02 -.860380490E+02 -.861259327E+02 -.862101276E+02 -.862905525E+02 -.863671726E+02 -.864399947E+02 -.865090614E+02 -.865744468E+02 -.866362517E+02 -.866945994E+02 -.867496320E+02 -.868015070E+02 -.868503937E+02 -.868964703E+02 -.869399205E+02 -.869809287E+02 -.870196736E+02 -.870563173E+02 -.870909875E+02 -.871237488E+02 -.871545582E+02 -.871831985E+02 -.872091856E+02 -.872316423E+02 -.872491370E+02 -.872594809E+02 -.872594809E+02
 -.872456265E+02 -.872456265E+02 -.872333423E+02 -.872126270E+02 -.871861457E+02 -.871556660E+02 -.871222971E+02 -.870866816E+02 -.870491450E+02 -.870098071E+02 -.869686609E+02 -.869256263E+02 -.868805854E+02 -.868334035E+02 -.867839423E+02 -.867320674E+02 -.866776533E+02 -.866205870E+02 -.865607710E+02 -.864981274E+02 -.864326003E+02 -.863641598E+02 -.862928051E+02 -.862185677E+02 -.861415150E+02 -.860617541E+02 -.859794352E+02 -.858947551E+02 -.858079605E+02 -.857193507E+02 -.856292793E+02 -.855381552E+02 -.854464427E+02 -.853546605E+02 -.852633793E+02 -.851732178E+02 -.850848373E+02 -.849989347E+02 -.849162335E+02 -.848374730E+02 -.847633968E+02 -.846947395E+02 -.846322122E+02 -.845764883E+02 -.845281887E+02 -.844878670E+02 -.844559971E+02 -.844329604E+02 -.844190367E+02 -.844143969E+02 -.844190979E+02 -.844330818E+02 -.844561767E+02 -.844881020E+02 -.845284749E+02 -.845768210E+02 -.846325852E+02 -.846951458E+02 -.847638282E+02 -.848379201E+02 -.849166857E+02 -.849993803E+02 -.850852631E+02 -.851736094E+02 -.852637208E+02 -.853549344E+02 -.854466299E+02 -.855382347E+02 -.856292283E+02 -.857191446E+02 -.858075727E+02 -.858941570E+02 -.859785959E+02 -.860606402E+02 -.861400901E+02 -.862167924E+02 -.862906372E+02 -.863615539E+02 -.864295080E+02 -.864944972E+02 -.865565478E+02 -.866157114E+02 -.866720615E+02 -.867256907E+02 -.867767074E+02 -.868252337E+02 -.868714017E+02 -.869153507E+02 -.869572224E+02 -.869971539E+02 -.870352657E+02 -.870716423E+02 -.871063007E+02 -.871391413E+02 -.871698749E+02 -.871979206E+02 -.872222688E+02 -.872413043E+02 -.872525877E+02 -.872525877E+02
 -.872411220E+02 -.872411220E+02 -.872282405E+02 -.872065584E+02 -.871789133E+02 -.871472030E+02 -.871126341E+02 -.870759234E+02 -.870374544E+02 -.869973948E+02 -.869557797E+02 -.869125679E+02 -.868676790E+02 -.868210152E+02 -.867724754E+02 -.867219629E+02 -.866693905E+02 -.866146832E+02 -.865577814E+02 -.864986438E+02 -.864372493E+02 -.863736004E+02 -.863077253E+02 -.862396804E+02 -.861695527E+02 -.860974621E+02 -.860235637E+02 -.859480501E+02 -.858711529E+02 -.857931442E+02 -.857143376E+02 -.856350874E+02 -.855557887E+02 -.854768752E+02 -.853988166E+02 -.853221150E+02 -.852473003E+02 -.851749241E+02 -.851055529E+02 -.850397598E+02 -.849781160E+02 -.849211809E+02 -.848694922E+02 -.848235554E+02 -.847838337E+02 -.847507382E+02 -.847246191E+02 -.847057573E+02 -.846943584E+02 -.846905475E+02 -.846943663E+02 -.847057719E+02 -.847246384E+02 -.847507591E+02 -.847838520E+02 -.848235659E+02 -.848694886E+02 -.849211557E+02 -.849780606E+02 -.850396643E+02 -.851054063E+02 -.851747142E+02 -.852470133E+02 -.853217359E+02 -.853983288E+02 -.854762607E+02 -.855550276E+02 -.856341582E+02 -.857132170E+02 -.857918072E+02 -.858695724E+02 -.859461971E+02 -.860214069E+02 -.860949675E+02 -.861666838E+02 -.862363980E+02 -.863039873E+02 -.863693621E+02 -.864324631E+02 -.864932592E+02 -.865517444E+02 -.866079357E+02 -.866618705E+02 -.867136043E+02 -.867632082E+02 -.868107667E+02 -.868563752E+02 -.869001367E+02 -.869421572E+02 -.869825386E+02 -.870213660E+02 -.870586870E+02 -.870944786E+02 -.871285945E+02 -.871606881E+02 -.871901037E+02 -.872157316E+02 -.872358217E+02 -.872477531E+02 -.872477531E+02
 -.872384555E+02 -.872384555E+02 -.872252352E+02 -.872030153E+02 -.871747437E+02 -.871424038E+02 -.871072690E+02 -.870701093E+02 -.870313519E+02 -.869912023E+02 -.869497295E+02 -.869069244E+02 -.868627374E+02 -.868171011E+02 -.867699444E+02 -.867212005E+02 -.866708115E+02 -.866187314E+02 -.865649286E+02 -.865093878E+02 -.864521119E+02 -.863931243E+02 -.863324710E+02 -.862702215E+02 -.862064714E+02 -.861413430E+02 -.860749874E+02 -.860075851E+02 -.859393470E+02 -.858705154E+02 -.858013632E+02 -.857321944E+02 -.856633419E+02 -.855951664E+02 -.855280535E+02 -.854624105E+02 -.853986625E+02 -.853372476E+02 -.852786115E+02 -.852232012E+02 -.851714590E+02 -.851238146E+02 -.850806786E+02 -.850424346E+02 -.850094324E+02 -.849819812E+02 -.849603431E+02 -.849447279E+02 -.849352886E+02 -.849321183E+02 -.849352477E+02 -.849446450E+02 -.849602162E+02 -.849818070E+02 -.850092066E+02 -.850421518E+02 -.850803323E+02 -.851233971E+02 -.851709614E+02 -.852226135E+02 -.852779223E+02 -.853364444E+02 -.853977314E+02 -.854613361E+02 -.855268189E+02 -.855937532E+02 -.856617301E+02 -.857303623E+02 -.857992875E+02 -.858681710E+02 -.859367070E+02 -.860046204E+02 -.860716668E+02 -.861376329E+02 -.862023356E+02 -.862656217E+02 -.863273662E+02 -.863874712E+02 -.864458644E+02 -.865024970E+02 -.865573425E+02 -.866103941E+02 -.866616638E+02 -.867111798E+02 -.867589850E+02 -.868051352E+02 -.868496966E+02 -.868927431E+02 -.869343514E+02 -.869745942E+02 -.870135268E+02 -.870511664E+02 -.870874569E+02 -.871222149E+02 -.871550495E+02 -.871852501E+02 -.872116361E+02 -.872323648E+02 -.872446940E+02 -.872446940E+02
 -.872373338E+02 -.872373338E+02 -.872239905E+02 -.872015910E+02 -.871731393E+02 -.871406666E+02 -.871054869E+02 -.870684052E+02 -.870298797E+02 -.869901441E+02 -.869492943E+02 -.869073470E+02 -.868642775E+02 -.868200430E+02 -.867745963E+02 -.867278938E+02 -.866799000E+02 -.866305904E+02 -.865799536E+02 -.865279922E+02 -.864747254E+02 -.864201894E+02 -.863644395E+02 -.863075512E+02 -.862496211E+02 -.861907679E+02 -.861311331E+02 -.860708816E+02 -.860102018E+02 -.859493059E+02 -.858884295E+02 -.858278306E+02 -.857677887E+02 -.857086027E+02 -.856505888E+02 -.855940778E+02 -.855394115E+02 -.854869392E+02 -.854370135E+02 -.853899852E+02 -.853461992E+02 -.853059885E+02 -.852696695E+02 -.852375363E+02 -.852098561E+02 -.851868638E+02 -.851687581E+02 -.851556976E+02 -.851477978E+02 -.851451285E+02 -.851477130E+02 -.851555270E+02 -.851684995E+02 -.851865139E+02 -.852094107E+02 -.852369898E+02 -.852690153E+02 -.853052189E+02 -.853453052E+02 -.853889568E+02 -.854358392E+02 -.854856064E+02 -.855379062E+02 -.855923845E+02 -.856486907E+02 -.857064814E+02 -.857654244E+02 -.858252019E+02 -.858855134E+02 -.859460777E+02 -.860066348E+02 -.860669473E+02 -.861268009E+02 -.861860050E+02 -.862443925E+02 -.863018199E+02 -.863581662E+02 -.864133326E+02 -.864672412E+02 -.865198339E+02 -.865710714E+02 -.866209318E+02 -.866694092E+02 -.867165124E+02 -.867622637E+02 -.868066967E+02 -.868498551E+02 -.868917895E+02 -.869325532E+02 -.869721948E+02 -.870107456E+02 -.870481975E+02 -.870844683E+02 -.871193457E+02 -.871524070E+02 -.871829037E+02 -.872096097E+02 -.872306264E+02 -.872431422E+02 -.872431422E+02
 -.872374899E+02 -.872374899E+02 -.872242012E+02 -.872019155E+02 -.871736487E+02 -.871414476E+02 -.871066444E+02 -.870700634E+02 -.870321827E+02 -.869932564E+02 -.869534006E+02 -.869126522E+02 -.868710066E+02 -.868284403E+02 -.867849250E+02 -.867404348E+02 -.866949512E+02 -.866484653E+02 -.866009797E+02 -.865525096E+02 -.865030838E+02 -.864527461E+02 -.864015558E+02 -.863495892E+02 -.862969395E+02 -.862437182E+02 -.861900548E+02 -.861360970E+02 -.860820110E+02 -.860279809E+02 -.859742084E+02 -.859209117E+02 -.858683244E+02 -.858166942E+02 -.857662804E+02 -.857173520E+02 -.856701847E+02 -.856250583E+02 -.855822529E+02 -.855420460E+02 -.855047082E+02 -.854704998E+02 -.854396665E+02 -.854124362E+02 -.853890146E+02 -.853695825E+02 -.853542919E+02 -.853432642E+02 -.853365874E+02 -.853343148E+02 -.853364637E+02 -.853430157E+02 -.853539165E+02 -.853690768E+02 -.853883745E+02 -.854116560E+02 -.854387398E+02 -.854694188E+02 -.855034642E+02 -.855406288E+02 -.855806512E+02 -.856232596E+02 -.856681751E+02 -.857151163E+02 -.857638021E+02 -.858139552E+02 -.858653053E+02 -.859175916E+02 -.859705650E+02 -.860239900E+02 -.860776468E+02 -.861313318E+02 -.861848590E+02 -.862380604E+02 -.862907863E+02 -.863429054E+02 -.863943042E+02 -.864448873E+02 -.864945764E+02 -.865433094E+02 -.865910402E+02 -.866377373E+02 -.866833832E+02 -.867279731E+02 -.867715140E+02 -.868140234E+02 -.868555274E+02 -.868960585E+02 -.869356514E+02 -.869743353E+02 -.870121219E+02 -.870489833E+02 -.870848166E+02 -.871193891E+02 -.871522559E+02 -.871826461E+02 -.872093098E+02 -.872303236E+02 -.872428505E+02 -.872428505E+02
 -.872386855E+02 -.872386855E+02 -.872255950E+02 -.872036602E+02 -.871758716E+02 -.871442654E+02 -.871101734E+02 -.870744259E+02 -.870375119E+02 -.869996985E+02 -.869611166E+02 -.869218185E+02 -.868818151E+02 -.868410983E+02 -.867996542E+02 -.867574706E+02 -.867145413E+02 -.866708687E+02 -.866264650E+02 -.865813533E+02 -.865355681E+02 -.864891567E+02 -.864421791E+02 -.863947090E+02 -.863468341E+02 -.862986565E+02 -.862502930E+02 -.862018743E+02 -.861535455E+02 -.861054655E+02 -.860578059E+02 -.860107510E+02 -.859644958E+02 -.859192453E+02 -.858752126E+02 -.858326168E+02 -.857916813E+02 -.857526309E+02 -.857156898E+02 -.856810783E+02 -.856490105E+02 -.856196912E+02 -.855933130E+02 -.855700538E+02 -.855500737E+02 -.855335129E+02 -.855204890E+02 -.855110958E+02 -.855054011E+02 -.855034458E+02 -.855052434E+02 -.855107792E+02 -.855200115E+02 -.855328712E+02 -.855492636E+02 -.855690699E+02 -.855921489E+02 -.856183393E+02 -.856474621E+02 -.856793236E+02 -.857137178E+02 -.857504293E+02 -.857892364E+02 -.858299140E+02 -.858722357E+02 -.859159770E+02 -.859609173E+02 -.860068421E+02 -.860535451E+02 -.861008295E+02 -.861485096E+02 -.861964119E+02 -.862443760E+02 -.862922552E+02 -.863399170E+02 -.863872429E+02 -.864341292E+02 -.864804861E+02 -.865262379E+02 -.865713225E+02 -.866156905E+02 -.866593052E+02 -.867021417E+02 -.867441860E+02 -.867854344E+02 -.868258923E+02 -.868655727E+02 -.869044940E+02 -.869426762E+02 -.869801334E+02 -.870168616E+02 -.870528175E+02 -.870878831E+02 -.871218111E+02 -.871541443E+02 -.871841018E+02 -.872104283E+02 -.872312016E+02 -.872435957E+02 -.872435957E+02
 -.872407117E+02 -.872407117E+02 -.872279335E+02 -.872065371E+02 -.871794582E+02 -.871487008E+02 -.871155806E+02 -.870809236E+02 -.870452213E+02 -.870087483E+02 -.869716453E+02 -.869339762E+02 -.868957637E+02 -.868570112E+02 -.868177160E+02 -.867778762E+02 -.867374946E+02 -.866965814E+02 -.866551551E+02 -.866132434E+02 -.865708839E+02 -.865281243E+02 -.864850233E+02 -.864416502E+02 -.863980861E+02 -.863544231E+02 -.863107651E+02 -.862672270E+02 -.862239346E+02 -.861810244E+02 -.861386423E+02 -.860969433E+02 -.860560905E+02 -.860162538E+02 -.859776083E+02 -.859403334E+02 -.859046105E+02 -.858706211E+02 -.858385455E+02 -.858085598E+02 -.857808344E+02 -.857555317E+02 -.857328037E+02 -.857127905E+02 -.856956177E+02 -.856813950E+02 -.856702142E+02 -.856621485E+02 -.856572505E+02 -.856555521E+02 -.856570635E+02 -.856617734E+02 -.856696491E+02 -.856806366E+02 -.856946620E+02 -.857116323E+02 -.857314367E+02 -.857539484E+02 -.857790266E+02 -.858065179E+02 -.858362588E+02 -.858680778E+02 -.859017975E+02 -.859372366E+02 -.859742122E+02 -.860125417E+02 -.860520446E+02 -.860925442E+02 -.861338695E+02 -.861758558E+02 -.862183467E+02 -.862611947E+02 -.863042621E+02 -.863474215E+02 -.863905565E+02 -.864335618E+02 -.864763435E+02 -.865188190E+02 -.865609170E+02 -.866025772E+02 -.866437502E+02 -.866843966E+02 -.867244873E+02 -.867640023E+02 -.868029306E+02 -.868412687E+02 -.868790200E+02 -.869161922E+02 -.869527937E+02 -.869888268E+02 -.870242756E+02 -.870590850E+02 -.870931263E+02 -.871261436E+02 -.871576747E+02 -.871869396E+02 -.872126928E+02 -.872330348E+02 -.872451804E+02 -.872451804E+02
 -.872433883E+02 -.872433883E+02 -.872310110E+02 -.872102987E+02 -.871841083E+02 -.871543943E+02 -.871224444E+02 -.870890708E+02 -.870547617E+02 -.870197938E+02 -.869843143E+02 -.869483947E+02 -.869120666E+02 -.868753421E+02 -.868382269E+02 -.868007266E+02 -.867628505E+02 -.867246141E+02 -.866860397E+02 -.866471574E+02 -.866080056E+02 -.865686312E+02 -.865290898E+02 -.864894457E+02 -.864497727E+02 -.864101532E+02 -.863706790E+02 -.863314502E+02 -.862925759E+02 -.862541725E+02 -.862163642E+02 -.861792814E+02 -.861430605E+02 -.861078424E+02 -.860737718E+02 -.860409956E+02 -.860096617E+02 -.859799177E+02 -.859519088E+02 -.859257770E+02 -.859016587E+02 -.858796833E+02 -.858599720E+02 -.858426357E+02 -.858277737E+02 -.858154725E+02 -.858058047E+02 -.857988275E+02 -.857945823E+02 -.857930941E+02 -.857943707E+02 -.857984034E+02 -.858051660E+02 -.858146164E+02 -.858266960E+02 -.858413315E+02 -.858584354E+02 -.858779071E+02 -.858996349E+02 -.859234965E+02 -.859493613E+02 -.859770918E+02 -.860065452E+02 -.860375748E+02 -.860700322E+02 -.861037683E+02 -.861386348E+02 -.861744859E+02 -.862111794E+02 -.862485778E+02 -.862865491E+02 -.863249681E+02 -.863637168E+02 -.864026853E+02 -.864417718E+02 -.864808834E+02 -.865199359E+02 -.865588544E+02 -.865975730E+02 -.866360345E+02 -.866741908E+02 -.867120023E+02 -.867494376E+02 -.867864732E+02 -.868230931E+02 -.868592877E+02 -.868950532E+02 -.869303892E+02 -.869652956E+02 -.869997655E+02 -.870337739E+02 -.870672572E+02 -.871000797E+02 -.871319819E+02 -.871625028E+02 -.871908722E+02 -.872158667E+02 -.872356269E+02 -.872474325E+02 -.872474325E+02
 -.872465618E+02 -.872465618E+02 -.872346528E+02 -.872147345E+02 -.871895669E+02 -.871610416E+02 -.871304083E+02 -.870984587E+02 -.870656718E+02 -.870323233E+02 -.869985628E+02 -.869644672E+02 -.869300743E+02 -.868954026E+02 -.868604639E+02 -.868252692E+02 -.867898324E+02 -.867541721E+02 -.867183131E+02 -.866822862E+02 -.866461293E+02 -.866098872E+02 -.865736117E+02 -.865373621E+02 -.865012044E+02 -.864652123E+02 -.864294662E+02 -.863940534E+02 -.863590675E+02 -.863246085E+02 -.862907816E+02 -.862576967E+02 -.862254679E+02 -.861942126E+02 -.861640503E+02 -.861351021E+02 -.861074890E+02 -.860813313E+02 -.860567470E+02 -.860338507E+02 -.860127525E+02 -.859935563E+02 -.859763590E+02 -.859612493E+02 -.859483063E+02 -.859375988E+02 -.859291842E+02 -.859231080E+02 -.859194030E+02 -.859180886E+02 -.859191713E+02 -.859226439E+02 -.859284856E+02 -.859366629E+02 -.859471294E+02 -.859598266E+02 -.859746848E+02 -.859916238E+02 -.860105542E+02 -.860313779E+02 -.860539899E+02 -.860782793E+02 -.861041304E+02 -.861314242E+02 -.861600394E+02 -.861898538E+02 -.862207453E+02 -.862525931E+02 -.862852790E+02 -.863186875E+02 -.863527077E+02 -.863872331E+02 -.864221629E+02 -.864574022E+02 -.864928626E+02 -.865284623E+02 -.865641266E+02 -.865997881E+02 -.866353864E+02 -.866708686E+02 -.867061887E+02 -.867413081E+02 -.867761946E+02 -.868108229E+02 -.868451739E+02 -.868792338E+02 -.869129938E+02 -.869464475E+02 -.869795882E+02 -.870124022E+02 -.870448579E+02 -.870768859E+02 -.871083467E+02 -.871389810E+02 -.871683344E+02 -.871956535E+02 -.872197470E+02 -.872388094E+02 -.872502043E+02 -.872502043E+02
 -.872501037E+02 -.872501037E+02 -.872387123E+02 -.872196684E+02 -.871956210E+02 -.871683887E+02 -.871391755E+02 -.871087470E+02 -.870775694E+02 -.870459133E+02 -.870139289E+02 -.869816960E+02 -.869492562E+02 -.869166330E+02 -.868838422E+02 -.868508986E+02 -.868178192E+02 -.867846246E+02 -.867513405E+02 -.867179975E+02 -.866846321E+02 -.866512864E+02 -.866180083E+02 -.865848515E+02 -.865518753E+02 -.865191447E+02 -.864867303E+02 -.864547079E+02 -.864231581E+02 -.863921662E+02 -.863618215E+02 -.863322169E+02 -.863034480E+02 -.862756128E+02 -.862488104E+02 -.862231409E+02 -.861987037E+02 -.861755973E+02 -.861539180E+02 -.861337590E+02 -.861152094E+02 -.860983532E+02 -.860832686E+02 -.860700268E+02 -.860586912E+02 -.860493170E+02 -.860419501E+02 -.860366266E+02 -.860333727E+02 -.860322039E+02 -.860331253E+02 -.860361310E+02 -.860412044E+02 -.860483187E+02 -.860574367E+02 -.860685115E+02 -.860814872E+02 -.860962994E+02 -.861128759E+02 -.861311377E+02 -.861509999E+02 -.861723724E+02 -.861951610E+02 -.862192686E+02 -.862445957E+02 -.862710417E+02 -.862985058E+02 -.863268877E+02 -.863560886E+02 -.863860117E+02 -.864165632E+02 -.864476529E+02 -.864791945E+02 -.865111063E+02 -.865433116E+02 -.865757387E+02 -.866083216E+02 -.866410000E+02 -.866737193E+02 -.867064306E+02 -.867390911E+02 -.867716636E+02 -.868041165E+02 -.868364237E+02 -.868685643E+02 -.869005219E+02 -.869322841E+02 -.869638402E+02 -.869951788E+02 -.870262813E+02 -.870571112E+02 -.870875956E+02 -.871175942E+02 -.871468505E+02 -.871749213E+02 -.872010756E+02 -.872241621E+02 -.872424397E+02 -.872533705E+02 -.872533705E+02
 -.872539074E+02 -.872539074E+02 -.872430682E+02 -.872249545E+02 -.872020943E+02 -.871762258E+02 -.871485014E+02 -.871196567E+02 -.870901412E+02 -.870602185E+02 -.870300369E+02 -.869996773E+02 -.869691841E+02 -.869385834E+02 -.869078942E+02 -.868771337E+02 -.868463206E+02 -.868154767E+02 -.867846277E+02 -.867538034E+02 -.867230384E+02 -.866923718E+02 -.866618473E+02 -.866315133E+02 -.866014230E+02 -.865716335E+02 -.865422067E+02 -.865132083E+02 -.864847076E+02 -.864567776E+02 -.864294943E+02 -.864029359E+02 -.863771831E+02 -.863523176E+02 -.863284221E+02 -.863055794E+02 -.862838718E+02 -.862633802E+02 -.862441835E+02 -.862263579E+02 -.862099760E+02 -.861951061E+02 -.861818114E+02 -.861701497E+02 -.861601721E+02 -.861519231E+02 -.861454395E+02 -.861407506E+02 -.861378771E+02 -.861368317E+02 -.861376181E+02 -.861402317E+02 -.861446591E+02 -.861508786E+02 -.861588603E+02 -.861685663E+02 -.861799514E+02 -.861929636E+02 -.862075443E+02 -.862236295E+02 -.862411499E+02 -.862600321E+02 -.862801991E+02 -.863015711E+02 -.863240663E+02 -.863476015E+02 -.863720931E+02 -.863974574E+02 -.864236118E+02 -.864504750E+02 -.864779677E+02 -.865060131E+02 -.865345374E+02 -.865634704E+02 -.865927455E+02 -.866223000E+02 -.866520759E+02 -.866820193E+02 -.867120810E+02 -.867422168E+02 -.867723866E+02 -.868025556E+02 -.868326932E+02 -.868627734E+02 -.868927745E+02 -.869226785E+02 -.869524707E+02 -.869821374E+02 -.870116638E+02 -.870410279E+02 -.870701901E+02 -.870990758E+02 -.871275455E+02 -.871553489E+02 -.871820567E+02 -.872069650E+02 -.872289683E+02 -.872463984E+02 -.872568265E+02 -.872568265E+02
 -.872578858E+02 -.872578858E+02 -.872476213E+02 -.872304738E+02 -.872088435E+02 -.871843823E+02 -.871581876E+02 -.871309611E+02 -.871031339E+02 -.870749602E+02 -.870465848E+02 -.870180883E+02 -.869895164E+02 -.869608971E+02 -.869322510E+02 -.869035970E+02 -.868749546E+02 -.868463460E+02 -.868177963E+02 -.867893342E+02 -.867609919E+02 -.867328055E+02 -.867048147E+02 -.866770631E+02 -.866495978E+02 -.866224693E+02 -.865957316E+02 -.865694417E+02 -.865436593E+02 -.865184468E+02 -.864938690E+02 -.864699921E+02 -.864468840E+02 -.864246133E+02 -.864032491E+02 -.863828603E+02 -.863635151E+02 -.863452804E+02 -.863282211E+02 -.863123998E+02 -.862978760E+02 -.862847054E+02 -.862729397E+02 -.862626257E+02 -.862538051E+02 -.862465138E+02 -.862407817E+02 -.862366325E+02 -.862340829E+02 -.862331430E+02 -.862338160E+02 -.862360979E+02 -.862399779E+02 -.862454384E+02 -.862524550E+02 -.862609970E+02 -.862710278E+02 -.862825049E+02 -.862953806E+02 -.863096026E+02 -.863251142E+02 -.863418553E+02 -.863597626E+02 -.863787701E+02 -.863988103E+02 -.864198142E+02 -.864417121E+02 -.864644342E+02 -.864879111E+02 -.865120741E+02 -.865368563E+02 -.865621921E+02 -.865880185E+02 -.866142749E+02 -.866409036E+02 -.866678501E+02 -.866950630E+02 -.867224947E+02 -.867501011E+02 -.867778419E+02 -.868056806E+02 -.868335844E+02 -.868615244E+02 -.868894753E+02 -.869174152E+02 -.869453253E+02 -.869731895E+02 -.870009922E+02 -.870287163E+02 -.870563375E+02 -.870838144E+02 -.871110723E+02 -.871379742E+02 -.871642778E+02 -.871895705E+02 -.872131788E+02 -.872340474E+02 -.872505868E+02 -.872604854E+02 -.872604854E+02
 -.872619684E+02 -.872619684E+02 -.872522915E+02 -.872361304E+02 -.872157528E+02 -.871927211E+02 -.871680746E+02 -.871424793E+02 -.871163455E+02 -.870899169E+02 -.870633334E+02 -.870366742E+02 -.870099852E+02 -.869832954E+02 -.869566263E+02 -.869299975E+02 -.869034289E+02 -.868769424E+02 -.868505622E+02 -.868243155E+02 -.867982321E+02 -.867723452E+02 -.867466907E+02 -.867213076E+02 -.866962377E+02 -.866715254E+02 -.866472180E+02 -.866233648E+02 -.866000174E+02 -.865772293E+02 -.865550557E+02 -.865335528E+02 -.865127779E+02 -.864927889E+02 -.864736435E+02 -.864553993E+02 -.864381132E+02 -.864218406E+02 -.864066352E+02 -.863925487E+02 -.863796299E+02 -.863679248E+02 -.863574756E+02 -.863483206E+02 -.863404939E+02 -.863340248E+02 -.863289376E+02 -.863252515E+02 -.863229802E+02 -.863221318E+02 -.863227089E+02 -.863247082E+02 -.863281208E+02 -.863329324E+02 -.863391231E+02 -.863466678E+02 -.863555365E+02 -.863656945E+02 -.863771026E+02 -.863897180E+02 -.864034940E+02 -.864183810E+02 -.864343268E+02 -.864512768E+02 -.864691749E+02 -.864879635E+02 -.865075845E+02 -.865279793E+02 -.865490896E+02 -.865708572E+02 -.865932253E+02 -.866161382E+02 -.866395416E+02 -.866633834E+02 -.866876137E+02 -.867121846E+02 -.867370513E+02 -.867621715E+02 -.867875057E+02 -.868130176E+02 -.868386739E+02 -.868644441E+02 -.868903012E+02 -.869162208E+02 -.869421814E+02 -.869681642E+02 -.869941521E+02 -.870201285E+02 -.870460749E+02 -.870719656E+02 -.870977586E+02 -.871233799E+02 -.871486967E+02 -.871734762E+02 -.871973244E+02 -.872196004E+02 -.872393027E+02 -.872549245E+02 -.872642768E+02 -.872642768E+02
 -.872660995E+02 -.872660995E+02 -.872570154E+02 -.872418482E+02 -.872227309E+02 -.872011340E+02 -.871780371E+02 -.871540687E+02 -.871296177E+02 -.871049156E+02 -.870800966E+02 -.870552376E+02 -.870303839E+02 -.870055647E+02 -.869808020E+02 -.869561154E+02 -.869315248E+02 -.869070512E+02 -.868827179E+02 -.868585502E+02 -.868345758E+02 -.868108248E+02 -.867873297E+02 -.867641253E+02 -.867412487E+02 -.867187389E+02 -.866966372E+02 -.866749864E+02 -.866538312E+02 -.866332175E+02 -.866131923E+02 -.865938036E+02 -.865750999E+02 -.865571300E+02 -.865399424E+02 -.865235855E+02 -.865081068E+02 -.864935523E+02 -.864799668E+02 -.864673932E+02 -.864558717E+02 -.864454403E+02 -.864361338E+02 -.864279837E+02 -.864210179E+02 -.864152605E+02 -.864107314E+02 -.864074463E+02 -.864054164E+02 -.864046482E+02 -.864051439E+02 -.864069008E+02 -.864099115E+02 -.864141642E+02 -.864196427E+02 -.864263263E+02 -.864341903E+02 -.864432061E+02 -.864533416E+02 -.864645614E+02 -.864768269E+02 -.864900970E+02 -.865043284E+02 -.865194758E+02 -.865354922E+02 -.865523297E+02 -.865699395E+02 -.865882722E+02 -.866072786E+02 -.866269095E+02 -.866471165E+02 -.866678519E+02 -.866890694E+02 -.867107238E+02 -.867327717E+02 -.867551717E+02 -.867778841E+02 -.868008716E+02 -.868240990E+02 -.868475336E+02 -.868711450E+02 -.868949054E+02 -.869187894E+02 -.869427740E+02 -.869668385E+02 -.869909642E+02 -.870151338E+02 -.870393302E+02 -.870635341E+02 -.870877192E+02 -.871118439E+02 -.871358357E+02 -.871595669E+02 -.871828155E+02 -.872052075E+02 -.872261366E+02 -.872446568E+02 -.872593468E+02 -.872681436E+02 -.872681436E+02
 -.872702354E+02 -.872702354E+02 -.872617435E+02 -.872475681E+02 -.872297067E+02 -.872095369E+02 -.871879777E+02 -.871656196E+02 -.871428285E+02 -.871198235E+02 -.870967323E+02 -.870736286E+02 -.870505567E+02 -.870275454E+02 -.870046165E+02 -.869817895E+02 -.869590836E+02 -.869365191E+02 -.869141178E+02 -.868919033E+02 -.868699010E+02 -.868481384E+02 -.868266447E+02 -.868054508E+02 -.867845896E+02 -.867640956E+02 -.867440047E+02 -.867243541E+02 -.867051826E+02 -.866865295E+02 -.866684352E+02 -.866509405E+02 -.866340867E+02 -.866179151E+02 -.866024667E+02 -.865877820E+02 -.865739008E+02 -.865608619E+02 -.865487024E+02 -.865374580E+02 -.865271624E+02 -.865178467E+02 -.865095400E+02 -.865022682E+02 -.864960543E+02 -.864909181E+02 -.864868762E+02 -.864839413E+02 -.864821227E+02 -.864814258E+02 -.864818521E+02 -.864833995E+02 -.864860620E+02 -.864898298E+02 -.864946894E+02 -.865006238E+02 -.865076127E+02 -.865156323E+02 -.865246561E+02 -.865346546E+02 -.865455960E+02 -.865574461E+02 -.865701686E+02 -.865837259E+02 -.865980785E+02 -.866131864E+02 -.866290083E+02 -.866455028E+02 -.866626280E+02 -.866803422E+02 -.866986042E+02 -.867173731E+02 -.867366090E+02 -.867562730E+02 -.867763274E+02 -.867967360E+02 -.868174639E+02 -.868384782E+02 -.868597476E+02 -.868812426E+02 -.869029359E+02 -.869248018E+02 -.869468168E+02 -.869689595E+02 -.869912099E+02 -.870135501E+02 -.870359628E+02 -.870584309E+02 -.870809349E+02 -.871034485E+02 -.871259307E+02 -.871483119E+02 -.871704699E+02 -.871921945E+02 -.872131327E+02 -.872327137E+02 -.872500484E+02 -.872638026E+02 -.872720410E+02 -.872720410E+02
 -.872743429E+02 -.872743429E+02 -.872664380E+02 -.872532450E+02 -.872366259E+02 -.872178660E+02 -.871978229E+02 -.871770489E+02 -.871558865E+02 -.871345417E+02 -.871131350E+02 -.870917369E+02 -.870703898E+02 -.870491218E+02 -.870279542E+02 -.870069060E+02 -.869859955E+02 -.869652421E+02 -.869446660E+02 -.869242892E+02 -.869041348E+02 -.868842278E+02 -.868645943E+02 -.868452620E+02 -.868262599E+02 -.868076184E+02 -.867893689E+02 -.867715437E+02 -.867541764E+02 -.867373009E+02 -.867209519E+02 -.867051643E+02 -.866899732E+02 -.866754135E+02 -.866615202E+02 -.866483273E+02 -.866358684E+02 -.866241759E+02 -.866132810E+02 -.866032135E+02 -.865940014E+02 -.865856708E+02 -.865782457E+02 -.865717476E+02 -.865661958E+02 -.865616065E+02 -.865579934E+02 -.865553671E+02 -.865537351E+02 -.865531020E+02 -.865534691E+02 -.865548344E+02 -.865571931E+02 -.865605369E+02 -.865648548E+02 -.865701325E+02 -.865763533E+02 -.865834975E+02 -.865915428E+02 -.866004650E+02 -.866102373E+02 -.866208312E+02 -.866322166E+02 -.866443616E+02 -.866572333E+02 -.866707979E+02 -.866850206E+02 -.866998663E+02 -.867152995E+02 -.867312847E+02 -.867477867E+02 -.867647703E+02 -.867822013E+02 -.868000460E+02 -.868182716E+02 -.868368465E+02 -.868557401E+02 -.868749232E+02 -.868943681E+02 -.869140484E+02 -.869339393E+02 -.869540175E+02 -.869742613E+02 -.869946507E+02 -.870151670E+02 -.870357928E+02 -.870565115E+02 -.870773062E+02 -.870981574E+02 -.871190396E+02 -.871399130E+02 -.871607109E+02 -.871813177E+02 -.872015353E+02 -.872210324E+02 -.872392744E+02 -.872554300E+02 -.872682522E+02 -.872759338E+02 -.872759338E+02
 -.872783974E+02 -.872783974E+02 -.872710709E+02 -.872588455E+02 -.872434490E+02 -.872260745E+02 -.872075190E+02 -.871882962E+02 -.871687254E+02 -.871489988E+02 -.871292297E+02 -.871094846E+02 -.870898038E+02 -.870702145E+02 -.870507371E+02 -.870313898E+02 -.870121902E+02 -.869931561E+02 -.869743067E+02 -.869556619E+02 -.869372429E+02 -.869190721E+02 -.869011731E+02 -.868835705E+02 -.868662900E+02 -.868493583E+02 -.868328027E+02 -.868166517E+02 -.868009340E+02 -.867856791E+02 -.867709167E+02 -.867566768E+02 -.867429894E+02 -.867298842E+02 -.867173906E+02 -.867055378E+02 -.866943538E+02 -.866838661E+02 -.866741009E+02 -.866650830E+02 -.866568361E+02 -.866493819E+02 -.866427404E+02 -.866369296E+02 -.866319654E+02 -.866278614E+02 -.866246289E+02 -.866222768E+02 -.866208113E+02 -.866202360E+02 -.866205521E+02 -.866217581E+02 -.866238497E+02 -.866268202E+02 -.866306602E+02 -.866353582E+02 -.866408999E+02 -.866472689E+02 -.866544469E+02 -.866624134E+02 -.866711461E+02 -.866806210E+02 -.866908129E+02 -.867016951E+02 -.867132398E+02 -.867254184E+02 -.867382015E+02 -.867515593E+02 -.867654617E+02 -.867798783E+02 -.867947788E+02 -.868101334E+02 -.868259122E+02 -.868420862E+02 -.868586269E+02 -.868755066E+02 -.868926985E+02 -.869101768E+02 -.869279169E+02 -.869458951E+02 -.869640892E+02 -.869824780E+02 -.870010417E+02 -.870197616E+02 -.870386203E+02 -.870576013E+02 -.870766886E+02 -.870958659E+02 -.871151144E+02 -.871344091E+02 -.871537121E+02 -.871729601E+02 -.871920443E+02 -.872107793E+02 -.872288559E+02 -.872457759E+02 -.872607656E+02 -.872726653E+02 -.872797956E+02 -.872797956E+02
 -.872823813E+02 -.872823813E+02 -.872756226E+02 -.872643461E+02 -.872501476E+02 -.872341294E+02 -.872170284E+02 -.871993199E+02 -.871812997E+02 -.871631466E+02 -.871449659E+02 -.871268201E+02 -.871087474E+02 -.870907734E+02 -.870729176E+02 -.870551972E+02 -.870376288E+02 -.870202291E+02 -.870030155E+02 -.869860065E+02 -.869692212E+02 -.869526798E+02 -.869364034E+02 -.869204139E+02 -.869047340E+02 -.868893871E+02 -.868743973E+02 -.868597891E+02 -.868455876E+02 -.868318183E+02 -.868185068E+02 -.868056786E+02 -.867933595E+02 -.867815749E+02 -.867703498E+02 -.867597088E+02 -.867496759E+02 -.867402739E+02 -.867315252E+02 -.867234506E+02 -.867160699E+02 -.867094014E+02 -.867034618E+02 -.866982661E+02 -.866938277E+02 -.866901579E+02 -.866872661E+02 -.866851596E+02 -.866838437E+02 -.866833215E+02 -.866835938E+02 -.866846592E+02 -.866865144E+02 -.866891537E+02 -.866925693E+02 -.866967514E+02 -.867016882E+02 -.867073659E+02 -.867137693E+02 -.867208811E+02 -.867286825E+02 -.867371537E+02 -.867462731E+02 -.867560183E+02 -.867663659E+02 -.867772916E+02 -.867887705E+02 -.868007774E+02 -.868132864E+02 -.868262716E+02 -.868397072E+02 -.868535672E+02 -.868678261E+02 -.868824587E+02 -.868974401E+02 -.869127463E+02 -.869283536E+02 -.869442393E+02 -.869603816E+02 -.869767593E+02 -.869933525E+02 -.870101420E+02 -.870271097E+02 -.870442385E+02 -.870615121E+02 -.870789152E+02 -.870964326E+02 -.871140485E+02 -.871317450E+02 -.871494983E+02 -.871672723E+02 -.871850075E+02 -.872026025E+02 -.872198845E+02 -.872365664E+02 -.872521867E+02 -.872660289E+02 -.872770201E+02 -.872836069E+02 -.872836069E+02
 -.872862830E+02 -.872862830E+02 -.872800797E+02 -.872697312E+02 -.872567034E+02 -.872420094E+02 -.872263269E+02 -.872100932E+02 -.871935810E+02 -.871769551E+02 -.871603134E+02 -.871437137E+02 -.871271919E+02 -.871107719E+02 -.870944724E+02 -.870783092E+02 -.870622979E+02 -.870464540E+02 -.870307934E+02 -.870153328E+02 -.870000897E+02 -.869850821E+02 -.869703288E+02 -.869558493E+02 -.869416636E+02 -.869277923E+02 -.869142564E+02 -.869010773E+02 -.868882768E+02 -.868758769E+02 -.868638995E+02 -.868523668E+02 -.868413007E+02 -.868307230E+02 -.868206549E+02 -.868111173E+02 -.868021305E+02 -.867937141E+02 -.867858867E+02 -.867786660E+02 -.867720685E+02 -.867661097E+02 -.867608037E+02 -.867561629E+02 -.867521987E+02 -.867489204E+02 -.867463360E+02 -.867444516E+02 -.867432714E+02 -.867427982E+02 -.867430325E+02 -.867439734E+02 -.867456178E+02 -.867479611E+02 -.867509967E+02 -.867547164E+02 -.867591104E+02 -.867641670E+02 -.867698735E+02 -.867762153E+02 -.867831768E+02 -.867907409E+02 -.867988898E+02 -.868076044E+02 -.868168649E+02 -.868266507E+02 -.868369406E+02 -.868477132E+02 -.868589463E+02 -.868706180E+02 -.868827058E+02 -.868951875E+02 -.869080411E+02 -.869212447E+02 -.869347767E+02 -.869486161E+02 -.869627421E+02 -.869771348E+02 -.869917747E+02 -.870066432E+02 -.870217222E+02 -.870369945E+02 -.870524437E+02 -.870680542E+02 -.870838110E+02 -.870996997E+02 -.871157061E+02 -.871318153E+02 -.871480104E+02 -.871642688E+02 -.871805566E+02 -.871968184E+02 -.872129600E+02 -.872288217E+02 -.872441386E+02 -.872584852E+02 -.872712018E+02 -.872813011E+02 -.872873543E+02 -.872873543E+02
 -.872900958E+02 -.872900958E+02 -.872844346E+02 -.872749917E+02 -.872631058E+02 -.872497025E+02 -.872354012E+02 -.872206019E+02 -.872055544E+02 -.871904098E+02 -.871752581E+02 -.871601526E+02 -.871451267E+02 -.871302027E+02 -.871153977E+02 -.871007268E+02 -.870862041E+02 -.870718439E+02 -.870576608E+02 -.870436699E+02 -.870298867E+02 -.870163276E+02 -.870030092E+02 -.869899487E+02 -.869771637E+02 -.869646724E+02 -.869524931E+02 -.869406444E+02 -.869291452E+02 -.869180145E+02 -.869072712E+02 -.868969344E+02 -.868870228E+02 -.868775550E+02 -.868685491E+02 -.868600230E+02 -.868519939E+02 -.868444782E+02 -.868374918E+02 -.868310497E+02 -.868251657E+02 -.868198529E+02 -.868151231E+02 -.868109869E+02 -.868074537E+02 -.868045313E+02 -.868022265E+02 -.868005442E+02 -.867994883E+02 -.867990607E+02 -.867992622E+02 -.868000917E+02 -.868015468E+02 -.868036236E+02 -.868063165E+02 -.868096187E+02 -.868135219E+02 -.868180164E+02 -.868230913E+02 -.868287345E+02 -.868349327E+02 -.868416717E+02 -.868489362E+02 -.868567101E+02 -.868649767E+02 -.868737186E+02 -.868829177E+02 -.868925555E+02 -.869026135E+02 -.869130725E+02 -.869239135E+02 -.869351174E+02 -.869466650E+02 -.869585374E+02 -.869707159E+02 -.869831820E+02 -.869959178E+02 -.870089056E+02 -.870221282E+02 -.870355690E+02 -.870492120E+02 -.870630418E+02 -.870770434E+02 -.870912028E+02 -.871055061E+02 -.871199401E+02 -.871344916E+02 -.871491467E+02 -.871638896E+02 -.871786990E+02 -.871935436E+02 -.872083721E+02 -.872230975E+02 -.872375733E+02 -.872515565E+02 -.872646575E+02 -.872762726E+02 -.872854986E+02 -.872910289E+02 -.872910289E+02
 -.872938166E+02 -.872938166E+02 -.872886842E+02 -.872801240E+02 -.872693507E+02 -.872572042E+02 -.872442467E+02 -.872308417E+02 -.872172163E+02 -.872035081E+02 -.871897991E+02 -.871761383E+02 -.871625561E+02 -.871490732E+02 -.871357055E+02 -.871224667E+02 -.871093698E+02 -.870964277E+02 -.870836538E+02 -.870710615E+02 -.870586649E+02 -.870464784E+02 -.870345167E+02 -.870227950E+02 -.870113289E+02 -.870001341E+02 -.869892266E+02 -.869786227E+02 -.869683387E+02 -.869583909E+02 -.869487958E+02 -.869395695E+02 -.869307282E+02 -.869222877E+02 -.869142635E+02 -.869066708E+02 -.868995241E+02 -.868928375E+02 -.868866244E+02 -.868808973E+02 -.868756681E+02 -.868709477E+02 -.868667460E+02 -.868630720E+02 -.868599335E+02 -.868573372E+02 -.868552886E+02 -.868537921E+02 -.868528506E+02 -.868524660E+02 -.868526388E+02 -.868533682E+02 -.868546520E+02 -.868564871E+02 -.868588687E+02 -.868617911E+02 -.868652472E+02 -.868692291E+02 -.868737275E+02 -.868787321E+02 -.868842318E+02 -.868902147E+02 -.868966677E+02 -.869035773E+02 -.869109292E+02 -.869187087E+02 -.869269005E+02 -.869354888E+02 -.869444577E+02 -.869537909E+02 -.869634720E+02 -.869734846E+02 -.869838122E+02 -.869944384E+02 -.870053470E+02 -.870165220E+02 -.870279476E+02 -.870396083E+02 -.870514890E+02 -.870635751E+02 -.870758523E+02 -.870883068E+02 -.871009253E+02 -.871136949E+02 -.871266032E+02 -.871396381E+02 -.871527874E+02 -.871660383E+02 -.871793760E+02 -.871927810E+02 -.872062244E+02 -.872196590E+02 -.872330056E+02 -.872461303E+02 -.872588122E+02 -.872706967E+02 -.872812352E+02 -.872896072E+02 -.872946262E+02 -.872946262E+02
 -.872974456E+02 -.872974456E+02 -.872928287E+02 -.872851287E+02 -.872754390E+02 -.872645160E+02 -.872528659E+02 -.872408163E+02 -.872285719E+02 -.872162571E+02 -.872039460E+02 -.871916830E+02 -.871794959E+02 -.871674033E+02 -.871554199E+02 -.871435581E+02 -.871318298E+02 -.871202466E+02 -.871088204E+02 -.870975633E+02 -.870864878E+02 -.870756066E+02 -.870649327E+02 -.870544794E+02 -.870442604E+02 -.870342894E+02 -.870245803E+02 -.870151470E+02 -.870060039E+02 -.869971648E+02 -.869886439E+02 -.869804550E+02 -.869726120E+02 -.869651284E+02 -.869580174E+02 -.869512917E+02 -.869449639E+02 -.869390457E+02 -.869335485E+02 -.869284829E+02 -.869238589E+02 -.869196857E+02 -.869159717E+02 -.869127243E+02 -.869099501E+02 -.869076548E+02 -.869058430E+02 -.869045183E+02 -.869036833E+02 -.869033394E+02 -.869034871E+02 -.869041257E+02 -.869052535E+02 -.869068676E+02 -.869089642E+02 -.869115384E+02 -.869145844E+02 -.869180954E+02 -.869220635E+02 -.869264803E+02 -.869313363E+02 -.869366213E+02 -.869423245E+02 -.869484344E+02 -.869549389E+02 -.869618255E+02 -.869690812E+02 -.869766926E+02 -.869846462E+02 -.869929279E+02 -.870015239E+02 -.870104199E+02 -.870196019E+02 -.870290556E+02 -.870387672E+02 -.870487226E+02 -.870589081E+02 -.870693103E+02 -.870799159E+02 -.870907120E+02 -.871016860E+02 -.871128257E+02 -.871241191E+02 -.871355549E+02 -.871471217E+02 -.871588086E+02 -.871706045E+02 -.871824978E+02 -.871944748E+02 -.872065178E+02 -.872186002E+02 -.872306794E+02 -.872426834E+02 -.872544914E+02 -.872659037E+02 -.872766007E+02 -.872860878E+02 -.872936254E+02 -.872981445E+02 -.872981445E+02
 -.873009857E+02 -.873009857E+02 -.872968712E+02 -.872900096E+02 -.872813758E+02 -.872716444E+02 -.872612669E+02 -.872505358E+02 -.872396337E+02 -.872286719E+02 -.872177168E+02 -.872068082E+02 -.871959710E+02 -.871852222E+02 -.871745748E+02 -.871640401E+02 -.871536288E+02 -.871433511E+02 -.871332178E+02 -.871232395E+02 -.871134271E+02 -.871037919E+02 -.870943454E+02 -.870850990E+02 -.870760646E+02 -.870672542E+02 -.870586796E+02 -.870503531E+02 -.870422868E+02 -.870344926E+02 -.870269827E+02 -.870197688E+02 -.870128628E+02 -.870062762E+02 -.870000200E+02 -.869941052E+02 -.869885422E+02 -.869833412E+02 -.869785115E+02 -.869740623E+02 -.869700018E+02 -.869663378E+02 -.869630773E+02 -.869602267E+02 -.869577913E+02 -.869557760E+02 -.869541847E+02 -.869530202E+02 -.869522848E+02 -.869519798E+02 -.869521054E+02 -.869526611E+02 -.869536455E+02 -.869550561E+02 -.869568899E+02 -.869591426E+02 -.869618093E+02 -.869648844E+02 -.869683614E+02 -.869722330E+02 -.869764914E+02 -.869811279E+02 -.869861334E+02 -.869914984E+02 -.869972124E+02 -.870032651E+02 -.870096453E+02 -.870163418E+02 -.870233429E+02 -.870306369E+02 -.870382117E+02 -.870460555E+02 -.870541560E+02 -.870625010E+02 -.870710786E+02 -.870798768E+02 -.870888835E+02 -.870980873E+02 -.871074765E+02 -.871170398E+02 -.871267662E+02 -.871366449E+02 -.871466655E+02 -.871568176E+02 -.871670914E+02 -.871774770E+02 -.871879643E+02 -.871985429E+02 -.872092005E+02 -.872199209E+02 -.872306804E+02 -.872414404E+02 -.872521366E+02 -.872626608E+02 -.872728345E+02 -.872823722E+02 -.872908322E+02 -.872975546E+02 -.873015852E+02 -.873015852E+02
 -.873044415E+02 -.873044415E+02 -.873008172E+02 -.872947736E+02 -.872871696E+02 -.872785999E+02 -.872694625E+02 -.872600153E+02 -.872504196E+02 -.872407735E+02 -.872311359E+02 -.872215419E+02 -.872120137E+02 -.872025663E+02 -.871932115E+02 -.871839591E+02 -.871748186E+02 -.871657992E+02 -.871569101E+02 -.871481608E+02 -.871395608E+02 -.871311198E+02 -.871228478E+02 -.871147548E+02 -.871068509E+02 -.870991464E+02 -.870916516E+02 -.870843768E+02 -.870773324E+02 -.870705287E+02 -.870639757E+02 -.870576837E+02 -.870516626E+02 -.870459220E+02 -.870404713E+02 -.870353198E+02 -.870304763E+02 -.870259491E+02 -.870217463E+02 -.870178753E+02 -.870143433E+02 -.870111566E+02 -.870083211E+02 -.870058421E+02 -.870037242E+02 -.870019714E+02 -.870005867E+02 -.869995728E+02 -.869989315E+02 -.869986637E+02 -.869987698E+02 -.869992492E+02 -.870001009E+02 -.870013227E+02 -.870029121E+02 -.870048656E+02 -.870071790E+02 -.870098478E+02 -.870128663E+02 -.870162287E+02 -.870199282E+02 -.870239577E+02 -.870283096E+02 -.870329757E+02 -.870379475E+02 -.870432161E+02 -.870487722E+02 -.870546063E+02 -.870607086E+02 -.870670691E+02 -.870736777E+02 -.870805241E+02 -.870875982E+02 -.870948894E+02 -.871023875E+02 -.871100823E+02 -.871179636E+02 -.871260212E+02 -.871342452E+02 -.871426259E+02 -.871511536E+02 -.871598190E+02 -.871686130E+02 -.871775264E+02 -.871865505E+02 -.871956767E+02 -.872048960E+02 -.872141991E+02 -.872235750E+02 -.872330093E+02 -.872424809E+02 -.872519556E+02 -.872613764E+02 -.872706478E+02 -.872796120E+02 -.872880170E+02 -.872954732E+02 -.873013985E+02 -.873049514E+02 -.873049514E+02
 -.873078194E+02 -.873078194E+02 -.873046741E+02 -.872994295E+02 -.872928314E+02 -.872853958E+02 -.872774688E+02 -.872692741E+02 -.872609520E+02 -.872525878E+02 -.872442328E+02 -.872359177E+02 -.872276617E+02 -.872194781E+02 -.872113771E+02 -.872033674E+02 -.871954571E+02 -.871876542E+02 -.871799669E+02 -.871724031E+02 -.871649712E+02 -.871576795E+02 -.871505364E+02 -.871435506E+02 -.871367307E+02 -.871300854E+02 -.871236234E+02 -.871173534E+02 -.871112843E+02 -.871054246E+02 -.870997829E+02 -.870943678E+02 -.870891874E+02 -.870842499E+02 -.870795633E+02 -.870751351E+02 -.870709727E+02 -.870670831E+02 -.870634730E+02 -.870601485E+02 -.870571156E+02 -.870543796E+02 -.870519453E+02 -.870498171E+02 -.870479988E+02 -.870464937E+02 -.870453043E+02 -.870444329E+02 -.870438809E+02 -.870436491E+02 -.870437378E+02 -.870441465E+02 -.870448743E+02 -.870459195E+02 -.870472800E+02 -.870489529E+02 -.870509347E+02 -.870532217E+02 -.870558092E+02 -.870586923E+02 -.870618654E+02 -.870653227E+02 -.870690578E+02 -.870730640E+02 -.870773340E+02 -.870818605E+02 -.870866358E+02 -.870916519E+02 -.870969007E+02 -.871023737E+02 -.871080625E+02 -.871139584E+02 -.871200529E+02 -.871263372E+02 -.871328025E+02 -.871394402E+02 -.871462417E+02 -.871531983E+02 -.871603016E+02 -.871675432E+02 -.871749149E+02 -.871824087E+02 -.871900166E+02 -.871977308E+02 -.872055437E+02 -.872134478E+02 -.872214352E+02 -.872294979E+02 -.872376261E+02 -.872458072E+02 -.872540228E+02 -.872622431E+02 -.872704183E+02 -.872784652E+02 -.872862468E+02 -.872935439E+02 -.873000179E+02 -.873051629E+02 -.873082481E+02 -.873082481E+02
 -.873111270E+02 -.873111270E+02 -.873084506E+02 -.873039881E+02 -.872983741E+02 -.872920481E+02 -.872853046E+02 -.872783342E+02 -.872712565E+02 -.872641442E+02 -.872570410E+02 -.872499730E+02 -.872429570E+02 -.872360040E+02 -.872291230E+02 -.872223212E+02 -.872156058E+02 -.872089835E+02 -.872024611E+02 -.871960455E+02 -.871897437E+02 -.871835628E+02 -.871775097E+02 -.871715918E+02 -.871658163E+02 -.871601904E+02 -.871547215E+02 -.871494168E+02 -.871442835E+02 -.871393289E+02 -.871345601E+02 -.871299840E+02 -.871256076E+02 -.871214374E+02 -.871174801E+02 -.871137419E+02 -.871102288E+02 -.871069466E+02 -.871039008E+02 -.871010964E+02 -.870985383E+02 -.870962308E+02 -.870941779E+02 -.870923832E+02 -.870908497E+02 -.870895802E+02 -.870885768E+02 -.870878412E+02 -.870873746E+02 -.870871777E+02 -.870872507E+02 -.870875933E+02 -.870882046E+02 -.870890834E+02 -.870902277E+02 -.870916354E+02 -.870933036E+02 -.870952292E+02 -.870974083E+02 -.870998370E+02 -.871025108E+02 -.871054248E+02 -.871085738E+02 -.871119522E+02 -.871155542E+02 -.871193737E+02 -.871234044E+02 -.871276397E+02 -.871320728E+02 -.871366969E+02 -.871415050E+02 -.871464898E+02 -.871516443E+02 -.871569612E+02 -.871624332E+02 -.871680532E+02 -.871738138E+02 -.871797080E+02 -.871857285E+02 -.871918684E+02 -.871981208E+02 -.872044789E+02 -.872109359E+02 -.872174852E+02 -.872241204E+02 -.872308350E+02 -.872376223E+02 -.872444754E+02 -.872513860E+02 -.872583432E+02 -.872653312E+02 -.872723246E+02 -.872792809E+02 -.872861291E+02 -.872927522E+02 -.872989637E+02 -.873044749E+02 -.873088551E+02 -.873114818E+02 -.873114818E+02
 -.873143724E+02 -.873143724E+02 -.873121560E+02 -.873084605E+02 -.873038116E+02 -.872985733E+02 -.872929898E+02 -.872872191E+02 -.872813601E+02 -.872754734E+02 -.872695950E+02 -.872637468E+02 -.872579425E+02 -.872521917E+02 -.872465014E+02 -.872408780E+02 -.872353271E+02 -.872298545E+02 -.872244658E+02 -.872191666E+02 -.872139628E+02 -.872088600E+02 -.872038641E+02 -.871989810E+02 -.871942167E+02 -.871895770E+02 -.871850679E+02 -.871806954E+02 -.871764652E+02 -.871723833E+02 -.871684554E+02 -.871646871E+02 -.871610840E+02 -.871576515E+02 -.871543948E+02 -.871513191E+02 -.871484291E+02 -.871457294E+02 -.871432246E+02 -.871409186E+02 -.871388153E+02 -.871369182E+02 -.871352305E+02 -.871337551E+02 -.871324944E+02 -.871314506E+02 -.871306253E+02 -.871300201E+02 -.871296358E+02 -.871294729E+02 -.871295317E+02 -.871298118E+02 -.871303127E+02 -.871310332E+02 -.871319720E+02 -.871331271E+02 -.871344963E+02 -.871360772E+02 -.871378666E+02 -.871398614E+02 -.871420579E+02 -.871444523E+02 -.871470404E+02 -.871498177E+02 -.871527795E+02 -.871559210E+02 -.871592369E+02 -.871627221E+02 -.871663711E+02 -.871701783E+02 -.871741381E+02 -.871782446E+02 -.871824922E+02 -.871868748E+02 -.871913866E+02 -.871960217E+02 -.872007743E+02 -.872056384E+02 -.872106083E+02 -.872156782E+02 -.872208424E+02 -.872260953E+02 -.872314314E+02 -.872368452E+02 -.872423314E+02 -.872478846E+02 -.872534993E+02 -.872591696E+02 -.872648887E+02 -.872706475E+02 -.872764328E+02 -.872822235E+02 -.872879843E+02 -.872936563E+02 -.872991426E+02 -.873042882E+02 -.873088540E+02 -.873124830E+02 -.873146592E+02 -.873146592E+02
 -.873175608E+02 -.873175608E+02 -.873157963E+02 -.873128543E+02 -.873091532E+02 -.873049831E+02 -.873005385E+02 -.872959451E+02 -.872912820E+02 -.872865972E+02 -.872819197E+02 -.872772669E+02 -.872726498E+02 -.872680758E+02 -.872635507E+02 -.872590795E+02 -.872546669E+02 -.872503172E+02 -.872460350E+02 -.872418248E+02 -.872376912E+02 -.872336386E+02 -.872296718E+02 -.872257954E+02 -.872220141E+02 -.872183324E+02 -.872147551E+02 -.872112868E+02 -.872079322E+02 -.872046957E+02 -.872015820E+02 -.871985953E+02 -.871957401E+02 -.871930205E+02 -.871904407E+02 -.871880045E+02 -.871857158E+02 -.871835781E+02 -.871815949E+02 -.871797693E+02 -.871781044E+02 -.871766027E+02 -.871752668E+02 -.871740990E+02 -.871731011E+02 -.871722748E+02 -.871716214E+02 -.871711420E+02 -.871708373E+02 -.871707077E+02 -.871707534E+02 -.871709742E+02 -.871713696E+02 -.871719387E+02 -.871726804E+02 -.871735933E+02 -.871746757E+02 -.871759256E+02 -.871773406E+02 -.871789183E+02 -.871806559E+02 -.871825504E+02 -.871845984E+02 -.871867966E+02 -.871891413E+02 -.871916287E+02 -.871942548E+02 -.871970156E+02 -.871999066E+02 -.872029237E+02 -.872060624E+02 -.872093182E+02 -.872126865E+02 -.872161628E+02 -.872197423E+02 -.872234206E+02 -.872271930E+02 -.872310547E+02 -.872350014E+02 -.872390284E+02 -.872431313E+02 -.872473055E+02 -.872515468E+02 -.872558507E+02 -.872602131E+02 -.872646295E+02 -.872690958E+02 -.872736070E+02 -.872781578E+02 -.872827409E+02 -.872873459E+02 -.872919557E+02 -.872965423E+02 -.873010586E+02 -.873054274E+02 -.873095252E+02 -.873131614E+02 -.873160515E+02 -.873177846E+02 -.873177846E+02
 -.873206748E+02 -.873206748E+02 -.873193533E+02 -.873171491E+02 -.873143759E+02 -.873112511E+02 -.873079205E+02 -.873044784E+02 -.873009843E+02 -.872974743E+02 -.872939699E+02 -.872904843E+02 -.872870259E+02 -.872836001E+02 -.872802114E+02 -.872768635E+02 -.872735598E+02 -.872703037E+02 -.872670987E+02 -.872639479E+02 -.872608550E+02 -.872578232E+02 -.872548560E+02 -.872519568E+02 -.872491292E+02 -.872463766E+02 -.872437025E+02 -.872411103E+02 -.872386033E+02 -.872361851E+02 -.872338589E+02 -.872316279E+02 -.872294954E+02 -.872274645E+02 -.872255382E+02 -.872237194E+02 -.872220109E+02 -.872204152E+02 -.872189350E+02 -.872175725E+02 -.872163300E+02 -.872152094E+02 -.872142126E+02 -.872133411E+02 -.872125964E+02 -.872119797E+02 -.872114920E+02 -.872111341E+02 -.872109064E+02 -.872108094E+02 -.872108430E+02 -.872110072E+02 -.872113016E+02 -.872117255E+02 -.872122783E+02 -.872129587E+02 -.872137655E+02 -.872146974E+02 -.872157526E+02 -.872169292E+02 -.872182252E+02 -.872196384E+02 -.872211664E+02 -.872228066E+02 -.872245565E+02 -.872264131E+02 -.872283735E+02 -.872304348E+02 -.872325937E+02 -.872348472E+02 -.872371918E+02 -.872396244E+02 -.872421415E+02 -.872447397E+02 -.872474156E+02 -.872501658E+02 -.872529868E+02 -.872558752E+02 -.872588277E+02 -.872618407E+02 -.872649110E+02 -.872680353E+02 -.872712103E+02 -.872744327E+02 -.872776993E+02 -.872810070E+02 -.872843524E+02 -.872877319E+02 -.872911415E+02 -.872945757E+02 -.872980265E+02 -.873014814E+02 -.873049190E+02 -.873083042E+02 -.873115789E+02 -.873146504E+02 -.873173758E+02 -.873195416E+02 -.873208400E+02 -.873208400E+02
 -.873235861E+02 -.873235861E+02 -.873226873E+02 -.873211857E+02 -.873192940E+02 -.873171602E+02 -.873148843E+02 -.873125310E+02 -.873101414E+02 -.873077404E+02 -.873053430E+02 -.873029584E+02 -.873005924E+02 -.872982489E+02 -.872959308E+02 -.872936408E+02 -.872913813E+02 -.872891546E+02 -.872869630E+02 -.872848088E+02 -.872826942E+02 -.872806218E+02 -.872785937E+02 -.872766124E+02 -.872746802E+02 -.872727994E+02 -.872709725E+02 -.872692018E+02 -.872674895E+02 -.872658379E+02 -.872642494E+02 -.872627261E+02 -.872612702E+02 -.872598837E+02 -.872585688E+02 -.872573274E+02 -.872561613E+02 -.872550723E+02 -.872540622E+02 -.872531325E+02 -.872522846E+02 -.872515200E+02 -.872508399E+02 -.872502453E+02 -.872497372E+02 -.872493163E+02 -.872489835E+02 -.872487392E+02 -.872485837E+02 -.872485173E+02 -.872485400E+02 -.872486518E+02 -.872488523E+02 -.872491412E+02 -.872495179E+02 -.872499818E+02 -.872505319E+02 -.872511673E+02 -.872518868E+02 -.872526893E+02 -.872535733E+02 -.872545373E+02 -.872555797E+02 -.872566988E+02 -.872578928E+02 -.872591598E+02 -.872604978E+02 -.872619048E+02 -.872633786E+02 -.872649171E+02 -.872665182E+02 -.872681794E+02 -.872698986E+02 -.872716735E+02 -.872735016E+02 -.872753808E+02 -.872773086E+02 -.872792827E+02 -.872813008E+02 -.872833607E+02 -.872854599E+02 -.872875963E+02 -.872897676E+02 -.872919716E+02 -.872942061E+02 -.872964688E+02 -.872987576E+02 -.873010699E+02 -.873034029E+02 -.873057527E+02 -.873081139E+02 -.873104776E+02 -.873128292E+02 -.873151440E+02 -.873173822E+02 -.873194799E+02 -.873213394E+02 -.873228152E+02 -.873236985E+02 -.873236985E+02
 -.873257625E+02 -.873257625E+02 -.873252106E+02 -.873242773E+02 -.873230904E+02 -.873217421E+02 -.873202968E+02 -.873187973E+02 -.873172712E+02 -.873157357E+02 -.873142013E+02 -.873126744E+02 -.873111590E+02 -.873096578E+02 -.873081729E+02 -.873067060E+02 -.873052586E+02 -.873038324E+02 -.873024287E+02 -.873010491E+02 -.872996950E+02 -.872983679E+02 -.872970694E+02 -.872958009E+02 -.872945639E+02 -.872933600E+02 -.872921906E+02 -.872910573E+02 -.872899614E+02 -.872889045E+02 -.872878881E+02 -.872869134E+02 -.872859819E+02 -.872850949E+02 -.872842537E+02 -.872834596E+02 -.872827137E+02 -.872820171E+02 -.872813711E+02 -.872807765E+02 -.872802342E+02 -.872797452E+02 -.872793103E+02 -.872789300E+02 -.872786050E+02 -.872783359E+02 -.872781230E+02 -.872779667E+02 -.872778672E+02 -.872778247E+02 -.872778391E+02 -.872779104E+02 -.872780385E+02 -.872782232E+02 -.872784639E+02 -.872787604E+02 -.872791120E+02 -.872795182E+02 -.872799782E+02 -.872804912E+02 -.872810564E+02 -.872816728E+02 -.872823394E+02 -.872830550E+02 -.872838187E+02 -.872846290E+02 -.872854849E+02 -.872863850E+02 -.872873279E+02 -.872883122E+02 -.872893367E+02 -.872903997E+02 -.872915000E+02 -.872926359E+02 -.872938061E+02 -.872950090E+02 -.872962432E+02 -.872975072E+02 -.872987994E+02 -.873001185E+02 -.873014629E+02 -.873028312E+02 -.873042220E+02 -.873056338E+02 -.873070652E+02 -.873085148E+02 -.873099811E+02 -.873114625E+02 -.873129569E+02 -.873144618E+02 -.873159733E+02 -.873174851E+02 -.873189871E+02 -.873204623E+02 -.873218838E+02 -.873232096E+02 -.873243765E+02 -.873252939E+02 -.873258363E+02 -.873258363E+02
 -.873257625E+02 -.873257625E+02 -.873252106E+02 -.873242773E+02 -.873230904E+02 -.873217421E+02 -.873202968E+02 -.873187973E+02 -.873172712E+02 -.873157357E+02 -.873142013E+02 -.873126744E+02 -.873111590E+02 -.873096578E+02 -.873081729E+02 -.873067060E+02 -.873052586E+02 -.873038324E+02 -.873024287E+02 -.873010491E+02 -.872996950E+02 -.872983679E+02 -.872970694E+02 -.872958009E+02 -.872945639E+02 -.872933600E+02 -.872921906E+02 -.872910573E+02 -.872899614E+02 -.872889045E+02 -.872878881E+02 -.872869134E+02 -.872859819E+02 -.872850949E+02 -.872842537E+02 -.872834596E+02 -.872827137E+02 -.872820171E+02 -.872813711E+02 -.872807765E+02 -.872802342E+02 -.872797452E+02 -.872793103E+02 -.872789300E+02 -.872786050E+02 -.872783359E+02 -.872781230E+02 -.872779667E+02 -.872778672E+02 -.872778247E+02 -.872778391E+02 -.872779104E+02 -.872780385E+02 -.872782232E+02 -.872784639E+02 -.872787604E+02 -.872791120E+02 -.872795182E+02 -.872799782E+02 -.872804912E+02 -.872810564E+02 -.872816728E+02 -.872823394E+02 -.872830550E+02 -.872838187E+02 -.872846290E+02 -.872854849E+02 -.872863850E+02 -.872873279E+02 -.872883122E+02 -.872893367E+02 -.872903997E+02 -.872915000E+02 -.872926359E+02 -.872938061E+02 -.872950090E+02 -.872962432E+02 -.872975072E+02 -.872987994E+02 -.873001185E+02 -.873014629E+02 -.873028312E+02 -.873042220E+02 -.873056338E+02 -.873070652E+02 -.873085148E+02 -.873099811E+02 -.873114625E+02 -.873129569E+02 -.873144618E+02 -.873159733E+02 -.873174851E+02 -.873189871E+02 -.873204623E+02 -.873218838E+02 -.873232096E+02 -.873243765E+02 -.873252939E+02 -.873258363E+02 -.873258363E+02
