# Supplementary material for: Electrical Pacing of Cardiac Tissue Including Potassium Inward Rectification
Source: PLoS One. 2015 Jun 9;10(6):e0127837. doi: 10.1371/journal.pone.0127837 (PMC4461281; doi:10.1371/journal.pone.0127837)
Supplement: S1 Data — (ZIP) [file pone.0127837.s001.zip › All-Data/Data-without-IK1/BDT39/Vm20ms.txt]

 -.873300171E+02 -.873038445E+02 -.873027767E+02 -.873008662E+02 -.872982808E+02 -.872951528E+02 -.872915903E+02 -.872876845E+02 -.872835140E+02 -.872791458E+02 -.872746364E+02 -.872700312E+02 -.872653650E+02 -.872606648E+02 -.872559508E+02 -.872512398E+02 -.872465466E+02 -.872418852E+02 -.872372689E+02 -.872327104E+02 -.872282208E+02 -.872238095E+02 -.872194843E+02 -.872152516E+02 -.872111172E+02 -.872070868E+02 -.872031662E+02 -.871993616E+02 -.871956792E+02 -.871921252E+02 -.871887054E+02 -.871854251E+02 -.871822890E+02 -.871793017E+02 -.871764675E+02 -.871737905E+02 -.871712750E+02 -.871689251E+02 -.871667449E+02 -.871647380E+02 -.871629079E+02 -.871612576E+02 -.871597897E+02 -.871585065E+02 -.871574100E+02 -.871565021E+02 -.871557841E+02 -.871552574E+02 -.871549228E+02 -.871547809E+02 -.871548317E+02 -.871550751E+02 -.871555104E+02 -.871561368E+02 -.871569528E+02 -.871579571E+02 -.871591476E+02 -.871605223E+02 -.871620785E+02 -.871638136E+02 -.871657244E+02 -.871678076E+02 -.871700595E+02 -.871724764E+02 -.871750541E+02 -.871777885E+02 -.871806749E+02 -.871837089E+02 -.871868856E+02 -.871902001E+02 -.871936473E+02 -.871972218E+02 -.872009183E+02 -.872047313E+02 -.872086550E+02 -.872126835E+02 -.872168106E+02 -.872210300E+02 -.872253350E+02 -.872297183E+02 -.872341723E+02 -.872386886E+02 -.872432578E+02 -.872478697E+02 -.872525122E+02 -.872571718E+02 -.872618323E+02 -.872664748E+02 -.872710765E+02 -.872756099E+02 -.872800417E+02 -.872843310E+02 -.872884279E+02 -.872922714E+02 -.872957863E+02 -.872988806E+02 -.873014415E+02 -.873033310E+02 -.873043800E+02 -.873043800E+02
 -.873038445E+02 -.873038445E+02 -.873027767E+02 -.873008662E+02 -.872982808E+02 -.872951528E+02 -.872915903E+02 -.872876845E+02 -.872835140E+02 -.872791458E+02 -.872746364E+02 -.872700312E+02 -.872653650E+02 -.872606648E+02 -.872559508E+02 -.872512398E+02 -.872465466E+02 -.872418852E+02 -.872372689E+02 -.872327104E+02 -.872282208E+02 -.872238095E+02 -.872194843E+02 -.872152516E+02 -.872111172E+02 -.872070868E+02 -.872031662E+02 -.871993616E+02 -.871956792E+02 -.871921252E+02 -.871887054E+02 -.871854251E+02 -.871822890E+02 -.871793017E+02 -.871764675E+02 -.871737905E+02 -.871712750E+02 -.871689251E+02 -.871667449E+02 -.871647380E+02 -.871629079E+02 -.871612576E+02 -.871597897E+02 -.871585065E+02 -.871574100E+02 -.871565021E+02 -.871557841E+02 -.871552574E+02 -.871549228E+02 -.871547809E+02 -.871548317E+02 -.871550751E+02 -.871555104E+02 -.871561368E+02 -.871569528E+02 -.871579571E+02 -.871591476E+02 -.871605223E+02 -.871620785E+02 -.871638136E+02 -.871657244E+02 -.871678076E+02 -.871700595E+02 -.871724764E+02 -.871750541E+02 -.871777885E+02 -.871806749E+02 -.871837089E+02 -.871868856E+02 -.871902001E+02 -.871936473E+02 -.871972218E+02 -.872009183E+02 -.872047313E+02 -.872086550E+02 -.872126835E+02 -.872168106E+02 -.872210300E+02 -.872253350E+02 -.872297183E+02 -.872341723E+02 -.872386886E+02 -.872432578E+02 -.872478697E+02 -.872525122E+02 -.872571718E+02 -.872618323E+02 -.872664748E+02 -.872710765E+02 -.872756099E+02 -.872800417E+02 -.872843310E+02 -.872884279E+02 -.872922714E+02 -.872957863E+02 -.872988806E+02 -.873014415E+02 -.873033310E+02 -.873043800E+02 -.873043800E+02
 -.872982224E+02 -.872982224E+02 -.872967122E+02 -.872940411E+02 -.872904644E+02 -.872861768E+02 -.872813342E+02 -.872760655E+02 -.872704794E+02 -.872646657E+02 -.872586963E+02 -.872526259E+02 -.872464949E+02 -.872403325E+02 -.872341614E+02 -.872280009E+02 -.872218694E+02 -.872157851E+02 -.872097656E+02 -.872038267E+02 -.871979820E+02 -.871922421E+02 -.871866157E+02 -.871811098E+02 -.871757315E+02 -.871704879E+02 -.871653869E+02 -.871604369E+02 -.871556464E+02 -.871510233E+02 -.871465751E+02 -.871423082E+02 -.871382286E+02 -.871343419E+02 -.871306537E+02 -.871271697E+02 -.871238956E+02 -.871208369E+02 -.871179991E+02 -.871153870E+02 -.871130050E+02 -.871108569E+02 -.871089462E+02 -.871072758E+02 -.871058484E+02 -.871046665E+02 -.871037319E+02 -.871030465E+02 -.871026114E+02 -.871024273E+02 -.871024943E+02 -.871028120E+02 -.871033797E+02 -.871041962E+02 -.871052596E+02 -.871065681E+02 -.871081191E+02 -.871099098E+02 -.871119369E+02 -.871141966E+02 -.871166850E+02 -.871193976E+02 -.871223297E+02 -.871254761E+02 -.871288315E+02 -.871323905E+02 -.871361471E+02 -.871400953E+02 -.871442288E+02 -.871485411E+02 -.871530257E+02 -.871576757E+02 -.871624841E+02 -.871674437E+02 -.871725473E+02 -.871777872E+02 -.871831558E+02 -.871886449E+02 -.871942463E+02 -.871999509E+02 -.872057495E+02 -.872116317E+02 -.872175864E+02 -.872236012E+02 -.872296619E+02 -.872357524E+02 -.872418535E+02 -.872479429E+02 -.872539932E+02 -.872599716E+02 -.872658374E+02 -.872715403E+02 -.872770174E+02 -.872821899E+02 -.872869584E+02 -.872911968E+02 -.872947445E+02 -.872973968E+02 -.872988913E+02 -.872988913E+02
 -.872892329E+02 -.872892329E+02 -.872871388E+02 -.872834385E+02 -.872784962E+02 -.872725920E+02 -.872659504E+02 -.872587555E+02 -.872511577E+02 -.872432772E+02 -.872352071E+02 -.872270158E+02 -.872187529E+02 -.872104548E+02 -.872021510E+02 -.871938676E+02 -.871856298E+02 -.871774623E+02 -.871693876E+02 -.871614254E+02 -.871535919E+02 -.871458995E+02 -.871383587E+02 -.871309786E+02 -.871237686E+02 -.871167389E+02 -.871099005E+02 -.871032650E+02 -.870968434E+02 -.870906462E+02 -.870846827E+02 -.870789613E+02 -.870734900E+02 -.870682765E+02 -.870633286E+02 -.870586540E+02 -.870542609E+02 -.870501568E+02 -.870463489E+02 -.870428437E+02 -.870396470E+02 -.870367641E+02 -.870341995E+02 -.870319573E+02 -.870300414E+02 -.870284550E+02 -.870272010E+02 -.870262816E+02 -.870256985E+02 -.870254524E+02 -.870255436E+02 -.870259716E+02 -.870267352E+02 -.870278328E+02 -.870292622E+02 -.870310205E+02 -.870331044E+02 -.870355100E+02 -.870382328E+02 -.870412677E+02 -.870446092E+02 -.870482513E+02 -.870521875E+02 -.870564108E+02 -.870609142E+02 -.870656899E+02 -.870707301E+02 -.870760266E+02 -.870815710E+02 -.870873544E+02 -.870933679E+02 -.870996024E+02 -.871060485E+02 -.871126966E+02 -.871195370E+02 -.871265597E+02 -.871337545E+02 -.871411108E+02 -.871486177E+02 -.871562637E+02 -.871640367E+02 -.871719236E+02 -.871799103E+02 -.871879808E+02 -.871961176E+02 -.872043000E+02 -.872125040E+02 -.872207012E+02 -.872288568E+02 -.872369284E+02 -.872448633E+02 -.872525954E+02 -.872600410E+02 -.872670940E+02 -.872736185E+02 -.872794398E+02 -.872843332E+02 -.872880081E+02 -.872900887E+02 -.872900887E+02
 -.872783722E+02 -.872783722E+02 -.872756310E+02 -.872707821E+02 -.872643093E+02 -.872565892E+02 -.872479237E+02 -.872385566E+02 -.872286829E+02 -.872184553E+02 -.872079890E+02 -.871973687E+02 -.871866562E+02 -.871758990E+02 -.871651365E+02 -.871544046E+02 -.871437370E+02 -.871331650E+02 -.871227165E+02 -.871124148E+02 -.871022788E+02 -.870923235E+02 -.870825619E+02 -.870730064E+02 -.870636699E+02 -.870545665E+02 -.870457107E+02 -.870371173E+02 -.870288003E+02 -.870207726E+02 -.870130461E+02 -.870056315E+02 -.869985394E+02 -.869917802E+02 -.869853643E+02 -.869793026E+02 -.869736053E+02 -.869682825E+02 -.869633435E+02 -.869587966E+02 -.869546495E+02 -.869509090E+02 -.869475812E+02 -.869446718E+02 -.869421857E+02 -.869401276E+02 -.869385011E+02 -.869373092E+02 -.869365538E+02 -.869362361E+02 -.869363563E+02 -.869369137E+02 -.869379070E+02 -.869393339E+02 -.869411914E+02 -.869434760E+02 -.869461832E+02 -.869493077E+02 -.869528436E+02 -.869567842E+02 -.869611222E+02 -.869658495E+02 -.869709576E+02 -.869764376E+02 -.869822798E+02 -.869884743E+02 -.869950107E+02 -.870018782E+02 -.870090656E+02 -.870165615E+02 -.870243542E+02 -.870324316E+02 -.870407817E+02 -.870493919E+02 -.870582497E+02 -.870673420E+02 -.870766558E+02 -.870861775E+02 -.870958931E+02 -.871057878E+02 -.871158464E+02 -.871260522E+02 -.871363873E+02 -.871468320E+02 -.871573637E+02 -.871679567E+02 -.871785808E+02 -.871891998E+02 -.871997699E+02 -.872102370E+02 -.872205336E+02 -.872305748E+02 -.872402527E+02 -.872494295E+02 -.872579280E+02 -.872655200E+02 -.872719103E+02 -.872767163E+02 -.872794417E+02 -.872794417E+02
 -.872664612E+02 -.872664612E+02 -.872630357E+02 -.872569723E+02 -.872488827E+02 -.872392466E+02 -.872284456E+02 -.872167841E+02 -.872045017E+02 -.871917828E+02 -.871787655E+02 -.871655525E+02 -.871522207E+02 -.871388311E+02 -.871254354E+02 -.871120802E+02 -.870988080E+02 -.870856567E+02 -.870726591E+02 -.870598421E+02 -.870472276E+02 -.870348338E+02 -.870226775E+02 -.870107749E+02 -.869991434E+02 -.869878010E+02 -.869767661E+02 -.869660566E+02 -.869556895E+02 -.869456806E+02 -.869360444E+02 -.869267947E+02 -.869179451E+02 -.869095092E+02 -.869015007E+02 -.868939333E+02 -.868868201E+02 -.868801737E+02 -.868740056E+02 -.868683265E+02 -.868631460E+02 -.868584728E+02 -.868543149E+02 -.868506797E+02 -.868475738E+02 -.868450028E+02 -.868429716E+02 -.868414838E+02 -.868405418E+02 -.868401471E+02 -.868402999E+02 -.868409995E+02 -.868422441E+02 -.868440309E+02 -.868463562E+02 -.868492152E+02 -.868526023E+02 -.868565107E+02 -.868609328E+02 -.868658600E+02 -.868712830E+02 -.868771915E+02 -.868835747E+02 -.868904211E+02 -.868977186E+02 -.869054543E+02 -.869136151E+02 -.869221872E+02 -.869311565E+02 -.869405086E+02 -.869502284E+02 -.869603010E+02 -.869707109E+02 -.869814425E+02 -.869924798E+02 -.870038069E+02 -.870154070E+02 -.870272634E+02 -.870393585E+02 -.870516743E+02 -.870641915E+02 -.870768900E+02 -.870897474E+02 -.871027395E+02 -.871158386E+02 -.871290132E+02 -.871422260E+02 -.871554326E+02 -.871685790E+02 -.871815983E+02 -.871944073E+02 -.872069008E+02 -.872189450E+02 -.872303685E+02 -.872409511E+02 -.872504083E+02 -.872583719E+02 -.872643640E+02 -.872677640E+02 -.872677640E+02
 -.872539092E+02 -.872539092E+02 -.872497719E+02 -.872424501E+02 -.872326898E+02 -.872210761E+02 -.872080712E+02 -.871940394E+02 -.871792636E+02 -.871639598E+02 -.871482906E+02 -.871323782E+02 -.871163169E+02 -.871001828E+02 -.870840410E+02 -.870679489E+02 -.870519573E+02 -.870361103E+02 -.870204451E+02 -.870049926E+02 -.869897781E+02 -.869748241E+02 -.869601517E+02 -.869457818E+02 -.869317362E+02 -.869180372E+02 -.869047068E+02 -.868917665E+02 -.868792362E+02 -.868671348E+02 -.868554801E+02 -.868442895E+02 -.868335801E+02 -.868233690E+02 -.868136735E+02 -.868045103E+02 -.867958958E+02 -.867878451E+02 -.867803726E+02 -.867734911E+02 -.867672127E+02 -.867615485E+02 -.867565086E+02 -.867521023E+02 -.867483378E+02 -.867452222E+02 -.867427614E+02 -.867409597E+02 -.867398204E+02 -.867393451E+02 -.867395341E+02 -.867403866E+02 -.867419005E+02 -.867440721E+02 -.867468970E+02 -.867503692E+02 -.867544816E+02 -.867592256E+02 -.867645919E+02 -.867705697E+02 -.867771473E+02 -.867843122E+02 -.867920508E+02 -.868003489E+02 -.868091912E+02 -.868185620E+02 -.868284450E+02 -.868388231E+02 -.868496788E+02 -.868609942E+02 -.868727511E+02 -.868849308E+02 -.868975145E+02 -.869104829E+02 -.869238165E+02 -.869374958E+02 -.869515005E+02 -.869658101E+02 -.869804034E+02 -.869952586E+02 -.870103525E+02 -.870256606E+02 -.870411565E+02 -.870568107E+02 -.870725904E+02 -.870884576E+02 -.871043678E+02 -.871202680E+02 -.871360934E+02 -.871517641E+02 -.871671802E+02 -.871822157E+02 -.871967100E+02 -.872104575E+02 -.872231933E+02 -.872345756E+02 -.872441611E+02 -.872513748E+02 -.872554686E+02 -.872554686E+02
 -.872409039E+02 -.872409039E+02 -.872360326E+02 -.872274187E+02 -.872159464E+02 -.872023075E+02 -.871870444E+02 -.871705800E+02 -.871532404E+02 -.871352742E+02 -.871168699E+02 -.870981712E+02 -.870792913E+02 -.870603225E+02 -.870413432E+02 -.870224210E+02 -.870036146E+02 -.869849738E+02 -.869665403E+02 -.869483492E+02 -.869304303E+02 -.869128109E+02 -.868955168E+02 -.868785742E+02 -.868620095E+02 -.868458489E+02 -.868301185E+02 -.868148430E+02 -.868000460E+02 -.867857499E+02 -.867719764E+02 -.867587467E+02 -.867460821E+02 -.867340036E+02 -.867225322E+02 -.867116882E+02 -.867014910E+02 -.866919592E+02 -.866831097E+02 -.866749586E+02 -.866675206E+02 -.866608093E+02 -.866548374E+02 -.866496162E+02 -.866451558E+02 -.866414649E+02 -.866385504E+02 -.866364179E+02 -.866350711E+02 -.866345120E+02 -.866347412E+02 -.866357577E+02 -.866375588E+02 -.866401403E+02 -.866434966E+02 -.866476202E+02 -.866525025E+02 -.866581330E+02 -.866645002E+02 -.866715910E+02 -.866793911E+02 -.866878852E+02 -.866970567E+02 -.867068881E+02 -.867173611E+02 -.867284564E+02 -.867401540E+02 -.867524334E+02 -.867652733E+02 -.867786521E+02 -.867925475E+02 -.868069372E+02 -.868217984E+02 -.868371080E+02 -.868528427E+02 -.868689789E+02 -.868854926E+02 -.869023592E+02 -.869195537E+02 -.869370500E+02 -.869548211E+02 -.869728378E+02 -.869910692E+02 -.870094807E+02 -.870280339E+02 -.870466843E+02 -.870653801E+02 -.870840591E+02 -.871026457E+02 -.871210466E+02 -.871391452E+02 -.871567938E+02 -.871738049E+02 -.871899375E+02 -.872048818E+02 -.872182372E+02 -.872294841E+02 -.872379480E+02 -.872427515E+02 -.872427515E+02
 -.872275233E+02 -.872275233E+02 -.872218988E+02 -.872119633E+02 -.871987419E+02 -.871830330E+02 -.871654585E+02 -.871464999E+02 -.871265273E+02 -.871058232E+02 -.870846038E+02 -.870630363E+02 -.870412535E+02 -.870193640E+02 -.869974588E+02 -.869756156E+02 -.869539001E+02 -.869323677E+02 -.869110652E+02 -.868900323E+02 -.868693041E+02 -.868489130E+02 -.868288905E+02 -.868092676E+02 -.867900754E+02 -.867713445E+02 -.867531047E+02 -.867353847E+02 -.867182119E+02 -.867016132E+02 -.866856143E+02 -.866702413E+02 -.866555196E+02 -.866414748E+02 -.866281317E+02 -.866155147E+02 -.866036468E+02 -.865925501E+02 -.865822450E+02 -.865727509E+02 -.865640858E+02 -.865562662E+02 -.865493075E+02 -.865432235E+02 -.865380263E+02 -.865337263E+02 -.865303320E+02 -.865278499E+02 -.865262846E+02 -.865256387E+02 -.865259128E+02 -.865271057E+02 -.865292143E+02 -.865322335E+02 -.865361563E+02 -.865409739E+02 -.865466756E+02 -.865532488E+02 -.865606796E+02 -.865689521E+02 -.865780491E+02 -.865879521E+02 -.865986411E+02 -.866100950E+02 -.866222918E+02 -.866352083E+02 -.866488206E+02 -.866631038E+02 -.866780326E+02 -.866935810E+02 -.867097228E+02 -.867264312E+02 -.867436791E+02 -.867614391E+02 -.867796838E+02 -.867983852E+02 -.868175150E+02 -.868370446E+02 -.868569447E+02 -.868771848E+02 -.868977335E+02 -.869185572E+02 -.869396199E+02 -.869608821E+02 -.869822993E+02 -.870038206E+02 -.870253865E+02 -.870469258E+02 -.870683519E+02 -.870895578E+02 -.871104098E+02 -.871307387E+02 -.871503291E+02 -.871689047E+02 -.871861094E+02 -.872014831E+02 -.872144285E+02 -.872241702E+02 -.872296985E+02 -.872296985E+02
 -.872137944E+02 -.872137944E+02 -.872073998E+02 -.871961147E+02 -.871811064E+02 -.871632802E+02 -.871433375E+02 -.871218191E+02 -.870991404E+02 -.870756201E+02 -.870515037E+02 -.870269827E+02 -.870022098E+02 -.869773097E+02 -.869523855E+02 -.869275239E+02 -.869027977E+02 -.868782683E+02 -.868539879E+02 -.868300018E+02 -.868063506E+02 -.867830727E+02 -.867602047E+02 -.867377830E+02 -.867158433E+02 -.866944207E+02 -.866735492E+02 -.866532620E+02 -.866335911E+02 -.866145680E+02 -.865962237E+02 -.865785891E+02 -.865616946E+02 -.865455705E+02 -.865302464E+02 -.865157507E+02 -.865021108E+02 -.864893530E+02 -.864775017E+02 -.864665801E+02 -.864566100E+02 -.864476113E+02 -.864396025E+02 -.864326000E+02 -.864266186E+02 -.864216704E+02 -.864177658E+02 -.864149125E+02 -.864131162E+02 -.864123798E+02 -.864127044E+02 -.864140885E+02 -.864165283E+02 -.864200176E+02 -.864245480E+02 -.864301090E+02 -.864366876E+02 -.864442689E+02 -.864528359E+02 -.864623697E+02 -.864728497E+02 -.864842537E+02 -.864965579E+02 -.865097370E+02 -.865237646E+02 -.865386131E+02 -.865542541E+02 -.865706580E+02 -.865877948E+02 -.866056337E+02 -.866241437E+02 -.866432931E+02 -.866630502E+02 -.866833828E+02 -.867042588E+02 -.867256454E+02 -.867475100E+02 -.867698191E+02 -.867925390E+02 -.868156346E+02 -.868390699E+02 -.868628064E+02 -.868868033E+02 -.869110154E+02 -.869353926E+02 -.869598773E+02 -.869844022E+02 -.870088868E+02 -.870332336E+02 -.870573217E+02 -.870810002E+02 -.871040781E+02 -.871263119E+02 -.871473892E+02 -.871669073E+02 -.871843453E+02 -.871990272E+02 -.872100743E+02 -.872163431E+02 -.872163431E+02
 -.871997243E+02 -.871997243E+02 -.871925440E+02 -.871798804E+02 -.871630447E+02 -.871430496E+02 -.871206767E+02 -.870965277E+02 -.870710656E+02 -.870446468E+02 -.870175471E+02 -.869899830E+02 -.869621269E+02 -.869341186E+02 -.869060731E+02 -.868780858E+02 -.868502368E+02 -.868225938E+02 -.867952151E+02 -.867681520E+02 -.867414514E+02 -.867151572E+02 -.866893119E+02 -.866639570E+02 -.866391331E+02 -.866148800E+02 -.865912367E+02 -.865682414E+02 -.865459315E+02 -.865243439E+02 -.865035153E+02 -.864834820E+02 -.864642801E+02 -.864459452E+02 -.864285118E+02 -.864120138E+02 -.863964833E+02 -.863819515E+02 -.863684475E+02 -.863559991E+02 -.863446323E+02 -.863343710E+02 -.863252372E+02 -.863172507E+02 -.863104287E+02 -.863047862E+02 -.863003353E+02 -.862970853E+02 -.862950429E+02 -.862942121E+02 -.862945939E+02 -.862961864E+02 -.862989854E+02 -.863029832E+02 -.863081700E+02 -.863145329E+02 -.863220565E+02 -.863307230E+02 -.863405120E+02 -.863514011E+02 -.863633656E+02 -.863763791E+02 -.863904131E+02 -.864054376E+02 -.864214214E+02 -.864383316E+02 -.864561345E+02 -.864747952E+02 -.864942784E+02 -.865145477E+02 -.865355667E+02 -.865572984E+02 -.865797056E+02 -.866027508E+02 -.866263966E+02 -.866506052E+02 -.866753389E+02 -.867005593E+02 -.867262275E+02 -.867523039E+02 -.867787472E+02 -.868055143E+02 -.868325588E+02 -.868598303E+02 -.868872725E+02 -.869148210E+02 -.869424008E+02 -.869699224E+02 -.869972767E+02 -.870243293E+02 -.870509117E+02 -.870768111E+02 -.871017554E+02 -.871253959E+02 -.871472825E+02 -.871668326E+02 -.871832900E+02 -.871956716E+02 -.872026969E+02 -.872026969E+02
 -.871853156E+02 -.871853156E+02 -.871773337E+02 -.871632612E+02 -.871445543E+02 -.871223343E+02 -.870974647E+02 -.870706105E+02 -.870422838E+02 -.870128798E+02 -.869827059E+02 -.869520030E+02 -.869209628E+02 -.868897398E+02 -.868584603E+02 -.868272286E+02 -.867961325E+02 -.867652465E+02 -.867346355E+02 -.867043572E+02 -.866744647E+02 -.866450081E+02 -.866160354E+02 -.865875936E+02 -.865597286E+02 -.865324855E+02 -.865059090E+02 -.864800430E+02 -.864549309E+02 -.864306160E+02 -.864071413E+02 -.863845493E+02 -.863628823E+02 -.863421819E+02 -.863224889E+02 -.863038428E+02 -.862862818E+02 -.862698426E+02 -.862545601E+02 -.862404673E+02 -.862275950E+02 -.862159720E+02 -.862056243E+02 -.861965756E+02 -.861888464E+02 -.861824544E+02 -.861774142E+02 -.861737371E+02 -.861714310E+02 -.861705007E+02 -.861709476E+02 -.861727694E+02 -.861759608E+02 -.861805130E+02 -.861864140E+02 -.861936484E+02 -.862021980E+02 -.862120413E+02 -.862231543E+02 -.862355100E+02 -.862490792E+02 -.862638303E+02 -.862797297E+02 -.862967418E+02 -.863148293E+02 -.863339536E+02 -.863540748E+02 -.863751519E+02 -.863971432E+02 -.864200062E+02 -.864436982E+02 -.864681760E+02 -.864933963E+02 -.865193157E+02 -.865458908E+02 -.865730783E+02 -.866008346E+02 -.866291160E+02 -.866578785E+02 -.866870769E+02 -.867166649E+02 -.867465940E+02 -.867768125E+02 -.868072643E+02 -.868378870E+02 -.868686095E+02 -.868993488E+02 -.869300061E+02 -.869604613E+02 -.869905661E+02 -.870201347E+02 -.870489318E+02 -.870766570E+02 -.871029247E+02 -.871272369E+02 -.871489484E+02 -.871672218E+02 -.871809674E+02 -.871887657E+02 -.871887657E+02
 -.871705743E+02 -.871705743E+02 -.871617746E+02 -.871462609E+02 -.871256361E+02 -.871011321E+02 -.870736968E+02 -.870440600E+02 -.870127845E+02 -.869803055E+02 -.869469615E+02 -.869130178E+02 -.868786846E+02 -.868441309E+02 -.868094940E+02 -.867748877E+02 -.867404075E+02 -.867061354E+02 -.866721430E+02 -.866384949E+02 -.866052504E+02 -.865724658E+02 -.865401951E+02 -.865084908E+02 -.864774048E+02 -.864469885E+02 -.864172926E+02 -.863883678E+02 -.863602645E+02 -.863330330E+02 -.863067233E+02 -.862813852E+02 -.862570680E+02 -.862338206E+02 -.862116906E+02 -.861907247E+02 -.861709680E+02 -.861524639E+02 -.861352538E+02 -.861193769E+02 -.861048701E+02 -.860917673E+02 -.860800999E+02 -.860698957E+02 -.860611796E+02 -.860539725E+02 -.860482918E+02 -.860441512E+02 -.860415602E+02 -.860405246E+02 -.860410458E+02 -.860431215E+02 -.860467451E+02 -.860519062E+02 -.860585904E+02 -.860667794E+02 -.860764512E+02 -.860875805E+02 -.861001384E+02 -.861140931E+02 -.861294096E+02 -.861460504E+02 -.861639755E+02 -.861831428E+02 -.862035083E+02 -.862250263E+02 -.862476496E+02 -.862713302E+02 -.862960190E+02 -.863216663E+02 -.863482222E+02 -.863756364E+02 -.864038587E+02 -.864328389E+02 -.864625269E+02 -.864928730E+02 -.865238274E+02 -.865553406E+02 -.865873624E+02 -.866198423E+02 -.866527282E+02 -.866859662E+02 -.867194991E+02 -.867532648E+02 -.867871948E+02 -.868212110E+02 -.868552229E+02 -.868891223E+02 -.869227780E+02 -.869560279E+02 -.869886688E+02 -.870204431E+02 -.870510221E+02 -.870799826E+02 -.871067785E+02 -.871307015E+02 -.871508315E+02 -.871659708E+02 -.871745586E+02 -.871745586E+02
 -.871555155E+02 -.871555155E+02 -.871458806E+02 -.871288921E+02 -.871063015E+02 -.870794535E+02 -.870493825E+02 -.870168849E+02 -.869825752E+02 -.869469287E+02 -.869103146E+02 -.868730221E+02 -.868352796E+02 -.867972702E+02 -.867591425E+02 -.867210198E+02 -.866830058E+02 -.866451900E+02 -.866076513E+02 -.865704609E+02 -.865336847E+02 -.864973852E+02 -.864616225E+02 -.864264556E+02 -.863919430E+02 -.863581429E+02 -.863251133E+02 -.862929126E+02 -.862615988E+02 -.862312303E+02 -.862018653E+02 -.861735619E+02 -.861463776E+02 -.861203696E+02 -.860955940E+02 -.860721056E+02 -.860499578E+02 -.860292021E+02 -.860098876E+02 -.859920609E+02 -.859757658E+02 -.859610429E+02 -.859479294E+02 -.859364588E+02 -.859266604E+02 -.859185597E+02 -.859121773E+02 -.859075297E+02 -.859046284E+02 -.859034802E+02 -.859040869E+02 -.859064458E+02 -.859105491E+02 -.859163841E+02 -.859239338E+02 -.859331761E+02 -.859440851E+02 -.859566303E+02 -.859707773E+02 -.859864881E+02 -.860037211E+02 -.860224318E+02 -.860425726E+02 -.860640936E+02 -.860869426E+02 -.861110657E+02 -.861364073E+02 -.861629108E+02 -.861905188E+02 -.862191730E+02 -.862488152E+02 -.862793868E+02 -.863108297E+02 -.863430858E+02 -.863760978E+02 -.864098085E+02 -.864441612E+02 -.864790998E+02 -.865145677E+02 -.865505083E+02 -.865868637E+02 -.866235740E+02 -.866605762E+02 -.866978024E+02 -.867351777E+02 -.867726175E+02 -.868100231E+02 -.868472775E+02 -.868842386E+02 -.869207305E+02 -.869565327E+02 -.869913657E+02 -.870248719E+02 -.870565912E+02 -.870859286E+02 -.871121123E+02 -.871341386E+02 -.871507005E+02 -.871600936E+02 -.871600936E+02
 -.871401659E+02 -.871401659E+02 -.871296783E+02 -.871111816E+02 -.870865780E+02 -.870573274E+02 -.870245524E+02 -.869891172E+02 -.869516880E+02 -.869127800E+02 -.868727930E+02 -.868320392E+02 -.867907648E+02 -.867491670E+02 -.867074057E+02 -.866656138E+02 -.866239034E+02 -.865823717E+02 -.865411047E+02 -.865001804E+02 -.864596713E+02 -.864196462E+02 -.863801723E+02 -.863413154E+02 -.863031414E+02 -.862657164E+02 -.862291066E+02 -.861933790E+02 -.861586005E+02 -.861248388E+02 -.860921614E+02 -.860606360E+02 -.860303299E+02 -.860013102E+02 -.859736429E+02 -.859473928E+02 -.859226229E+02 -.858993943E+02 -.858777653E+02 -.858577916E+02 -.858395252E+02 -.858230147E+02 -.858083044E+02 -.857954344E+02 -.857844400E+02 -.857753515E+02 -.857681941E+02 -.857629873E+02 -.857597450E+02 -.857584754E+02 -.857591810E+02 -.857618581E+02 -.857664975E+02 -.857730843E+02 -.857815977E+02 -.857920116E+02 -.858042948E+02 -.858184107E+02 -.858343185E+02 -.858519725E+02 -.858713234E+02 -.858923178E+02 -.859148994E+02 -.859390087E+02 -.859645840E+02 -.859915615E+02 -.860198757E+02 -.860494598E+02 -.860802464E+02 -.861121673E+02 -.861451546E+02 -.861791401E+02 -.862140565E+02 -.862498367E+02 -.862864149E+02 -.863237256E+02 -.863617045E+02 -.864002879E+02 -.864394125E+02 -.864790147E+02 -.865190305E+02 -.865593938E+02 -.866000357E+02 -.866408822E+02 -.866818522E+02 -.867228543E+02 -.867637823E+02 -.868045103E+02 -.868448855E+02 -.868847186E+02 -.869237722E+02 -.869617450E+02 -.869982511E+02 -.870327931E+02 -.870647274E+02 -.870932183E+02 -.871171781E+02 -.871351892E+02 -.871454021E+02 -.871454021E+02
 -.871245688E+02 -.871245688E+02 -.871132115E+02 -.870931751E+02 -.870665147E+02 -.870348072E+02 -.869992641E+02 -.869608178E+02 -.869201863E+02 -.868779240E+02 -.868344602E+02 -.867901299E+02 -.867451967E+02 -.866998716E+02 -.866543258E+02 -.866087017E+02 -.865631198E+02 -.865176848E+02 -.864724897E+02 -.864276192E+02 -.863831526E+02 -.863391658E+02 -.862957331E+02 -.862529282E+02 -.862108253E+02 -.861694992E+02 -.861290257E+02 -.860894813E+02 -.860509434E+02 -.860134901E+02 -.859772000E+02 -.859421520E+02 -.859084252E+02 -.858760982E+02 -.858452489E+02 -.858159539E+02 -.857882880E+02 -.857623237E+02 -.857381305E+02 -.857157746E+02 -.856953184E+02 -.856768199E+02 -.856603324E+02 -.856459039E+02 -.856335769E+02 -.856233880E+02 -.856153673E+02 -.856095384E+02 -.856059183E+02 -.856045167E+02 -.856053365E+02 -.856083738E+02 -.856136172E+02 -.856210487E+02 -.856306436E+02 -.856423705E+02 -.856561918E+02 -.856720637E+02 -.856899372E+02 -.857097576E+02 -.857314659E+02 -.857549984E+02 -.857802880E+02 -.858072638E+02 -.858358527E+02 -.858659788E+02 -.858975649E+02 -.859305322E+02 -.859648013E+02 -.860002925E+02 -.860369262E+02 -.860746233E+02 -.861133055E+02 -.861528957E+02 -.861933179E+02 -.862344977E+02 -.862763617E+02 -.863188380E+02 -.863618557E+02 -.864053440E+02 -.864492320E+02 -.864934474E+02 -.865379150E+02 -.865825548E+02 -.866272795E+02 -.866719911E+02 -.867165761E+02 -.867609002E+02 -.868048002E+02 -.868480740E+02 -.868904678E+02 -.869316588E+02 -.869712334E+02 -.870086576E+02 -.870432392E+02 -.870740788E+02 -.871000045E+02 -.871194878E+02 -.871305330E+02 -.871305330E+02
 -.871087870E+02 -.871087870E+02 -.870965452E+02 -.870749423E+02 -.870461878E+02 -.870119760E+02 -.869736081E+02 -.869320839E+02 -.868881726E+02 -.868424667E+02 -.867954244E+02 -.867474026E+02 -.866986818E+02 -.866494865E+02 -.865999989E+02 -.865503703E+02 -.865007296E+02 -.864511884E+02 -.864018467E+02 -.863527961E+02 -.863041226E+02 -.862559096E+02 -.862082394E+02 -.861611943E+02 -.861148578E+02 -.860693146E+02 -.860246510E+02 -.859809549E+02 -.859383154E+02 -.858968230E+02 -.858565693E+02 -.858176464E+02 -.857801472E+02 -.857441643E+02 -.857097897E+02 -.856771143E+02 -.856462270E+02 -.856172140E+02 -.855901584E+02 -.855651394E+02 -.855422318E+02 -.855215052E+02 -.855030239E+02 -.854868457E+02 -.854730219E+02 -.854615966E+02 -.854526063E+02 -.854460795E+02 -.854420368E+02 -.854404900E+02 -.854414429E+02 -.854448904E+02 -.854508191E+02 -.854592074E+02 -.854700252E+02 -.854832347E+02 -.854987907E+02 -.855166405E+02 -.855367250E+02 -.855589787E+02 -.855833305E+02 -.856097044E+02 -.856380199E+02 -.856681927E+02 -.857001354E+02 -.857337581E+02 -.857689691E+02 -.858056754E+02 -.858437836E+02 -.858831999E+02 -.859238313E+02 -.859655856E+02 -.860083720E+02 -.860521013E+02 -.860966863E+02 -.861420419E+02 -.861880849E+02 -.862347341E+02 -.862819102E+02 -.863295345E+02 -.863775289E+02 -.864258144E+02 -.864743096E+02 -.865229285E+02 -.865715777E+02 -.866201529E+02 -.866685339E+02 -.867165783E+02 -.867641132E+02 -.868109246E+02 -.868567428E+02 -.869012248E+02 -.869439296E+02 -.869842874E+02 -.870215586E+02 -.870547805E+02 -.870826974E+02 -.871036700E+02 -.871155564E+02 -.871155564E+02
 -.870929085E+02 -.870929085E+02 -.870797717E+02 -.870565829E+02 -.870257064E+02 -.869889539E+02 -.869477154E+02 -.869030571E+02 -.868557976E+02 -.868065664E+02 -.867558496E+02 -.867040249E+02 -.866513892E+02 -.865981793E+02 -.865445880E+02 -.864907751E+02 -.864368768E+02 -.863830116E+02 -.863292859E+02 -.862757980E+02 -.862226414E+02 -.861699071E+02 -.861176860E+02 -.860660701E+02 -.860151530E+02 -.859650307E+02 -.859158017E+02 -.858675665E+02 -.858204280E+02 -.857744912E+02 -.857298628E+02 -.856866511E+02 -.856449650E+02 -.856049141E+02 -.855666074E+02 -.855301528E+02 -.854956562E+02 -.854632208E+02 -.854329460E+02 -.854049270E+02 -.853792539E+02 -.853560105E+02 -.853352746E+02 -.853171160E+02 -.853015970E+02 -.852887710E+02 -.852786823E+02 -.852713658E+02 -.852668462E+02 -.852651382E+02 -.852662462E+02 -.852701644E+02 -.852768766E+02 -.852863563E+02 -.852985674E+02 -.853134641E+02 -.853309915E+02 -.853510860E+02 -.853736762E+02 -.853986831E+02 -.854260212E+02 -.854555990E+02 -.854873199E+02 -.855210830E+02 -.855567839E+02 -.855943155E+02 -.856335688E+02 -.856744337E+02 -.857167998E+02 -.857605568E+02 -.858055957E+02 -.858518090E+02 -.858990910E+02 -.859473387E+02 -.859964519E+02 -.860463333E+02 -.860968885E+02 -.861480262E+02 -.861996573E+02 -.862516951E+02 -.863040536E+02 -.863566470E+02 -.864093875E+02 -.864621832E+02 -.865149352E+02 -.865675332E+02 -.866198510E+02 -.866717389E+02 -.867230152E+02 -.867734548E+02 -.868227736E+02 -.868706091E+02 -.869164947E+02 -.869598259E+02 -.869998168E+02 -.870354428E+02 -.870653658E+02 -.870878370E+02 -.871005688E+02 -.871005688E+02
 -.870770522E+02 -.870770522E+02 -.870630161E+02 -.870382327E+02 -.870052200E+02 -.869659059E+02 -.869217666E+02 -.868739328E+02 -.868232708E+02 -.867704453E+02 -.867159685E+02 -.866602377E+02 -.866035648E+02 -.865461983E+02 -.864883398E+02 -.864301570E+02 -.863717923E+02 -.863133706E+02 -.862550044E+02 -.861967985E+02 -.861388538E+02 -.860812695E+02 -.860241459E+02 -.859675852E+02 -.859116927E+02 -.858565768E+02 -.858023497E+02 -.857491268E+02 -.856970270E+02 -.856461723E+02 -.855966875E+02 -.855486994E+02 -.855023369E+02 -.854577295E+02 -.854150069E+02 -.853742975E+02 -.853357282E+02 -.852994225E+02 -.852655001E+02 -.852340758E+02 -.852052584E+02 -.851791496E+02 -.851558435E+02 -.851354253E+02 -.851179705E+02 -.851035443E+02 -.850922008E+02 -.850839824E+02 -.850789197E+02 -.850770305E+02 -.850783205E+02 -.850827824E+02 -.850903966E+02 -.851011311E+02 -.851149417E+02 -.851317728E+02 -.851515577E+02 -.851742191E+02 -.851996703E+02 -.852278158E+02 -.852585521E+02 -.852917687E+02 -.853273493E+02 -.853651727E+02 -.854051136E+02 -.854470442E+02 -.854908343E+02 -.855363533E+02 -.855834704E+02 -.856320557E+02 -.856819811E+02 -.857331207E+02 -.857853519E+02 -.858385554E+02 -.858926158E+02 -.859474220E+02 -.860028670E+02 -.860588480E+02 -.861152656E+02 -.861720239E+02 -.862290290E+02 -.862861879E+02 -.863434067E+02 -.864005879E+02 -.864576274E+02 -.865144100E+02 -.865708040E+02 -.866266536E+02 -.866817698E+02 -.867359177E+02 -.867888001E+02 -.868400369E+02 -.868891376E+02 -.869354650E+02 -.869781889E+02 -.870162250E+02 -.870481551E+02 -.870721228E+02 -.870856978E+02 -.870856978E+02
 -.870613753E+02 -.870613753E+02 -.870464441E+02 -.870200718E+02 -.869849271E+02 -.869430504E+02 -.868960013E+02 -.868449719E+02 -.867908733E+02 -.867344030E+02 -.866760971E+02 -.866163708E+02 -.865555490E+02 -.864938900E+02 -.864316032E+02 -.863688621E+02 -.863058148E+02 -.862425910E+02 -.861793090E+02 -.861160799E+02 -.860530117E+02 -.859902124E+02 -.859277921E+02 -.858658643E+02 -.858045468E+02 -.857439623E+02 -.856842385E+02 -.856255081E+02 -.855679085E+02 -.855115817E+02 -.854566738E+02 -.854033343E+02 -.853517154E+02 -.853019709E+02 -.852542553E+02 -.852087224E+02 -.851655241E+02 -.851248095E+02 -.850867230E+02 -.850514036E+02 -.850189834E+02 -.849895862E+02 -.849633267E+02 -.849403089E+02 -.849206251E+02 -.849043554E+02 -.848915659E+02 -.848823089E+02 -.848766217E+02 -.848745267E+02 -.848760306E+02 -.848811249E+02 -.848897855E+02 -.849019733E+02 -.849176343E+02 -.849367003E+02 -.849590899E+02 -.849847089E+02 -.850134515E+02 -.850452014E+02 -.850798328E+02 -.851172121E+02 -.851571983E+02 -.851996453E+02 -.852444023E+02 -.852913159E+02 -.853402306E+02 -.853909907E+02 -.854434408E+02 -.854974274E+02 -.855527998E+02 -.856094107E+02 -.856671170E+02 -.857257806E+02 -.857852689E+02 -.858454548E+02 -.859062169E+02 -.859674397E+02 -.860290127E+02 -.860908302E+02 -.861527900E+02 -.862147920E+02 -.862767362E+02 -.863385204E+02 -.864000358E+02 -.864611635E+02 -.865217675E+02 -.865816877E+02 -.866407290E+02 -.866986487E+02 -.867551387E+02 -.868098037E+02 -.868621315E+02 -.869114549E+02 -.869569026E+02 -.869973336E+02 -.870312529E+02 -.870567009E+02 -.870711086E+02 -.870711086E+02
 -.870460809E+02 -.870460809E+02 -.870302699E+02 -.870023330E+02 -.869650840E+02 -.869206705E+02 -.868707310E+02 -.868165142E+02 -.867589726E+02 -.866988330E+02 -.866366529E+02 -.865728622E+02 -.865077965E+02 -.864417216E+02 -.863748523E+02 -.863073663E+02 -.862394153E+02 -.861711332E+02 -.861026426E+02 -.860340604E+02 -.859655018E+02 -.858970834E+02 -.858289255E+02 -.857611537E+02 -.856938998E+02 -.856273024E+02 -.855615069E+02 -.854966658E+02 -.854329381E+02 -.853704894E+02 -.853094912E+02 -.852501197E+02 -.851925553E+02 -.851369813E+02 -.850835822E+02 -.850325427E+02 -.849840459E+02 -.849382718E+02 -.848953958E+02 -.848555869E+02 -.848190063E+02 -.847858053E+02 -.847561245E+02 -.847300914E+02 -.847078198E+02 -.846894080E+02 -.846749379E+02 -.846644737E+02 -.846580620E+02 -.846557302E+02 -.846574871E+02 -.846633220E+02 -.846732054E+02 -.846870892E+02 -.847049070E+02 -.847265751E+02 -.847519931E+02 -.847810457E+02 -.848136031E+02 -.848495231E+02 -.848886523E+02 -.849308277E+02 -.849758781E+02 -.850236264E+02 -.850738907E+02 -.851264858E+02 -.851812256E+02 -.852379236E+02 -.852963951E+02 -.853564583E+02 -.854179351E+02 -.854806529E+02 -.855444448E+02 -.856091508E+02 -.856746182E+02 -.857407017E+02 -.858072641E+02 -.858741756E+02 -.859413136E+02 -.860085622E+02 -.860758106E+02 -.861429520E+02 -.862098811E+02 -.862764912E+02 -.863426708E+02 -.864082981E+02 -.864732351E+02 -.865373187E+02 -.866003504E+02 -.866620821E+02 -.867221975E+02 -.867802889E+02 -.868358259E+02 -.868881151E+02 -.869362477E+02 -.869790307E+02 -.870148976E+02 -.870417911E+02 -.870570101E+02 -.870570101E+02
 -.870314269E+02 -.870314269E+02 -.870147650E+02 -.869853112E+02 -.869460157E+02 -.868991256E+02 -.868463512E+02 -.867889927E+02 -.867280385E+02 -.866642408E+02 -.865981739E+02 -.865302793E+02 -.864608997E+02 -.863903052E+02 -.863187131E+02 -.862463030E+02 -.861732279E+02 -.860996238E+02 -.860256167E+02 -.859513281E+02 -.858768796E+02 -.858023963E+02 -.857280089E+02 -.856538561E+02 -.855800846E+02 -.855068506E+02 -.854343199E+02 -.853626675E+02 -.852920778E+02 -.852227440E+02 -.851548675E+02 -.850886568E+02 -.850243260E+02 -.849620940E+02 -.849021822E+02 -.848448130E+02 -.847902079E+02 -.847385855E+02 -.846901595E+02 -.846451364E+02 -.846037138E+02 -.845660778E+02 -.845324013E+02 -.845028421E+02 -.844775407E+02 -.844566188E+02 -.844401781E+02 -.844282987E+02 -.844210382E+02 -.844184310E+02 -.844204881E+02 -.844271965E+02 -.844385197E+02 -.844543981E+02 -.844747494E+02 -.844994702E+02 -.845284364E+02 -.845615056E+02 -.845985180E+02 -.846392986E+02 -.846836592E+02 -.847314001E+02 -.847823126E+02 -.848361809E+02 -.848927844E+02 -.849518995E+02 -.850133018E+02 -.850767678E+02 -.851420771E+02 -.852090135E+02 -.852773669E+02 -.853469344E+02 -.854175211E+02 -.854889416E+02 -.855610199E+02 -.856335906E+02 -.857064983E+02 -.857795978E+02 -.858527537E+02 -.859258394E+02 -.859987359E+02 -.860713300E+02 -.861435121E+02 -.862151728E+02 -.862861988E+02 -.863564680E+02 -.864258422E+02 -.864941586E+02 -.865612177E+02 -.866267693E+02 -.866904925E+02 -.867519710E+02 -.868106605E+02 -.868658460E+02 -.869165868E+02 -.869616440E+02 -.869993863E+02 -.870276670E+02 -.870436626E+02 -.870436626E+02
 -.870177347E+02 -.870177347E+02 -.870002680E+02 -.869693742E+02 -.869281274E+02 -.868788640E+02 -.868233570E+02 -.867629503E+02 -.866986622E+02 -.866312640E+02 -.865613421E+02 -.864893442E+02 -.864156159E+02 -.863404276E+02 -.862639954E+02 -.861864971E+02 -.861080845E+02 -.860288932E+02 -.859490503E+02 -.858686805E+02 -.857879106E+02 -.857068734E+02 -.856257103E+02 -.855445727E+02 -.854636240E+02 -.853830397E+02 -.853030083E+02 -.852237307E+02 -.851454207E+02 -.850683039E+02 -.849926171E+02 -.849186072E+02 -.848465292E+02 -.847766450E+02 -.847092211E+02 -.846445264E+02 -.845828300E+02 -.845243983E+02 -.844694930E+02 -.844183677E+02 -.843712658E+02 -.843284174E+02 -.842900367E+02 -.842563195E+02 -.842274408E+02 -.842035525E+02 -.841847813E+02 -.841712274E+02 -.841629632E+02 -.841600318E+02 -.841624471E+02 -.841701932E+02 -.841832246E+02 -.842014669E+02 -.842248177E+02 -.842531479E+02 -.842863036E+02 -.843241075E+02 -.843663618E+02 -.844128500E+02 -.844633396E+02 -.845175852E+02 -.845753306E+02 -.846363121E+02 -.847002607E+02 -.847669051E+02 -.848359742E+02 -.849071993E+02 -.849803165E+02 -.850550686E+02 -.851312069E+02 -.852084925E+02 -.852866982E+02 -.853656087E+02 -.854450219E+02 -.855247492E+02 -.856046154E+02 -.856844589E+02 -.857641307E+02 -.858434937E+02 -.859224211E+02 -.860007946E+02 -.860785017E+02 -.861554321E+02 -.862314735E+02 -.863065059E+02 -.863803942E+02 -.864529787E+02 -.865240634E+02 -.865933996E+02 -.866606665E+02 -.867254440E+02 -.867871795E+02 -.868451424E+02 -.868983671E+02 -.869455767E+02 -.869850845E+02 -.870146651E+02 -.870313856E+02 -.870313856E+02
 -.870053991E+02 -.870053991E+02 -.869871941E+02 -.869549729E+02 -.869119168E+02 -.868604371E+02 -.868023583E+02 -.867390583E+02 -.866715765E+02 -.866006960E+02 -.865270084E+02 -.864509616E+02 -.863728984E+02 -.862930839E+02 -.862117286E+02 -.861290041E+02 -.860450572E+02 -.859600197E+02 -.858740169E+02 -.857871741E+02 -.856996215E+02 -.856114983E+02 -.855229553E+02 -.854341575E+02 -.853452851E+02 -.852565349E+02 -.851681204E+02 -.850802721E+02 -.849932375E+02 -.849072800E+02 -.848226784E+02 -.847397252E+02 -.846587249E+02 -.845799916E+02 -.845038470E+02 -.844306175E+02 -.843606310E+02 -.842942140E+02 -.842316882E+02 -.841733668E+02 -.841195514E+02 -.840705279E+02 -.840265633E+02 -.839879025E+02 -.839547643E+02 -.839273396E+02 -.839057878E+02 -.838902351E+02 -.838807727E+02 -.838774553E+02 -.838803006E+02 -.838892887E+02 -.839043625E+02 -.839254287E+02 -.839523587E+02 -.839849906E+02 -.840231316E+02 -.840665602E+02 -.841150294E+02 -.841682697E+02 -.842259929E+02 -.842878949E+02 -.843536600E+02 -.844229641E+02 -.844954782E+02 -.845708717E+02 -.846488159E+02 -.847289867E+02 -.848110675E+02 -.848947515E+02 -.849797440E+02 -.850657640E+02 -.851525460E+02 -.852398407E+02 -.853274163E+02 -.854150584E+02 -.855025706E+02 -.855897735E+02 -.856765048E+02 -.857626174E+02 -.858479779E+02 -.859324648E+02 -.860159650E+02 -.860983701E+02 -.861795722E+02 -.862594568E+02 -.863378961E+02 -.864147381E+02 -.864897943E+02 -.865628235E+02 -.866335099E+02 -.867014364E+02 -.867660485E+02 -.868266081E+02 -.868821332E+02 -.869313190E+02 -.869724355E+02 -.870031930E+02 -.870205666E+02 -.870205666E+02
 -.869948973E+02 -.869948973E+02 -.869760456E+02 -.869426532E+02 -.868979866E+02 -.868445143E+02 -.867840975E+02 -.867181355E+02 -.866476780E+02 -.865735105E+02 -.864962210E+02 -.864162502E+02 -.863339304E+02 -.862495155E+02 -.861632038E+02 -.860751555E+02 -.859855071E+02 -.858943821E+02 -.858019000E+02 -.857081830E+02 -.856133615E+02 -.855175788E+02 -.854209939E+02 -.853237840E+02 -.852261469E+02 -.851283013E+02 -.850304885E+02 -.849329719E+02 -.848360375E+02 -.847399928E+02 -.846451657E+02 -.845519032E+02 -.844605691E+02 -.843715414E+02 -.842852094E+02 -.842019704E+02 -.841222259E+02 -.840463775E+02 -.839748228E+02 -.839079507E+02 -.838461369E+02 -.837897388E+02 -.837390916E+02 -.836945032E+02 -.836562498E+02 -.836245726E+02 -.835996736E+02 -.835817130E+02 -.835708067E+02 -.835670245E+02 -.835703889E+02 -.835808751E+02 -.835984109E+02 -.836228779E+02 -.836541138E+02 -.836919138E+02 -.837360347E+02 -.837861975E+02 -.838420920E+02 -.839033806E+02 -.839697031E+02 -.840406815E+02 -.841159240E+02 -.841950306E+02 -.842775968E+02 -.843632184E+02 -.844514955E+02 -.845420360E+02 -.846344593E+02 -.847283991E+02 -.848235057E+02 -.849194486E+02 -.850159181E+02 -.851126261E+02 -.852093073E+02 -.853057194E+02 -.854016433E+02 -.854968818E+02 -.855912598E+02 -.856846216E+02 -.857768298E+02 -.858677621E+02 -.859573086E+02 -.860453668E+02 -.861318372E+02 -.862166162E+02 -.862995880E+02 -.863806140E+02 -.864595196E+02 -.865360769E+02 -.866099827E+02 -.866808301E+02 -.867480713E+02 -.868109702E+02 -.868685394E+02 -.869194591E+02 -.869619710E+02 -.869937393E+02 -.870116690E+02 -.870116690E+02
 -.869867983E+02 -.869867983E+02 -.869674215E+02 -.869330669E+02 -.868870581E+02 -.868318983E+02 -.867694668E+02 -.867011686E+02 -.866280503E+02 -.865508880E+02 -.864702555E+02 -.863865764E+02 -.863001641E+02 -.862112526E+02 -.861200207E+02 -.860266101E+02 -.859311404E+02 -.858337208E+02 -.857344588E+02 -.856334687E+02 -.855308767E+02 -.854268261E+02 -.853214810E+02 -.852150294E+02 -.851076852E+02 -.849996900E+02 -.848913143E+02 -.847828580E+02 -.846746502E+02 -.845670489E+02 -.844604398E+02 -.843552345E+02 -.842518679E+02 -.841507957E+02 -.840524902E+02 -.839574366E+02 -.838661285E+02 -.837790619E+02 -.836967309E+02 -.836196208E+02 -.835482024E+02 -.834829258E+02 -.834242144E+02 -.833724580E+02 -.833280081E+02 -.832911718E+02 -.832622070E+02 -.832413188E+02 -.832286558E+02 -.832243074E+02 -.832283030E+02 -.832406110E+02 -.832611391E+02 -.832897366E+02 -.833261959E+02 -.833702565E+02 -.834216088E+02 -.834798989E+02 -.835447342E+02 -.836156888E+02 -.836923101E+02 -.837741245E+02 -.838606437E+02 -.839513711E+02 -.840458075E+02 -.841434567E+02 -.842438304E+02 -.843464533E+02 -.844508670E+02 -.845566335E+02 -.846633384E+02 -.847705932E+02 -.848780372E+02 -.849853388E+02 -.850921959E+02 -.851983365E+02 -.853035181E+02 -.854075269E+02 -.855101766E+02 -.856113058E+02 -.857107767E+02 -.858084708E+02 -.859042861E+02 -.859981316E+02 -.860899221E+02 -.861795712E+02 -.862669819E+02 -.863520360E+02 -.864345802E+02 -.865144080E+02 -.865912372E+02 -.866646804E+02 -.867342070E+02 -.867990944E+02 -.868583632E+02 -.869106945E+02 -.869543202E+02 -.869868813E+02 -.870052409E+02 -.870052409E+02
 -.869817718E+02 -.869817718E+02 -.869620275E+02 -.869269825E+02 -.868799832E+02 -.868235394E+02 -.867595252E+02 -.866893324E+02 -.866139877E+02 -.865342433E+02 -.864506460E+02 -.863635905E+02 -.862733605E+02 -.861801602E+02 -.860841393E+02 -.859854121E+02 -.858840728E+02 -.857802076E+02 -.856739050E+02 -.855652637E+02 -.854543990E+02 -.853414486E+02 -.852265768E+02 -.851099784E+02 -.849918811E+02 -.848725483E+02 -.847522804E+02 -.846314161E+02 -.845103324E+02 -.843894446E+02 -.842692051E+02 -.841501016E+02 -.840326545E+02 -.839174132E+02 -.838049524E+02 -.836958663E+02 -.835907635E+02 -.834902601E+02 -.833949726E+02 -.833055102E+02 -.832224670E+02 -.831464134E+02 -.830778877E+02 -.830173882E+02 -.829653650E+02 -.829222126E+02 -.828882635E+02 -.828637822E+02 -.828489608E+02 -.828439154E+02 -.828486842E+02 -.828632266E+02 -.828874239E+02 -.829210816E+02 -.829639326E+02 -.830156420E+02 -.830758127E+02 -.831439918E+02 -.832196786E+02 -.833023320E+02 -.833913788E+02 -.834862222E+02 -.835862500E+02 -.836908428E+02 -.837993814E+02 -.839112542E+02 -.840258638E+02 -.841426324E+02 -.842610073E+02 -.843804651E+02 -.845005148E+02 -.846207009E+02 -.847406051E+02 -.848598473E+02 -.849780865E+02 -.850950202E+02 -.852103836E+02 -.853239486E+02 -.854355213E+02 -.855449398E+02 -.856520710E+02 -.857568071E+02 -.858590608E+02 -.859587601E+02 -.860558422E+02 -.861502458E+02 -.862419014E+02 -.863307201E+02 -.864165789E+02 -.864993026E+02 -.865786402E+02 -.866542350E+02 -.867255862E+02 -.867919983E+02 -.868525166E+02 -.869058415E+02 -.869502187E+02 -.869832935E+02 -.870019217E+02 -.870019217E+02
 -.869805948E+02 -.869805948E+02 -.869606830E+02 -.869252944E+02 -.868777554E+02 -.868205482E+02 -.867555140E+02 -.866840076E+02 -.866070162E+02 -.865252507E+02 -.864392152E+02 -.863492618E+02 -.862556313E+02 -.861584861E+02 -.860579350E+02 -.859540535E+02 -.858468994E+02 -.857365254E+02 -.856229902E+02 -.855063672E+02 -.853867513E+02 -.852642659E+02 -.851390679E+02 -.850113522E+02 -.848813554E+02 -.847493592E+02 -.846156927E+02 -.844807341E+02 -.843449119E+02 -.842087050E+02 -.840726421E+02 -.839372997E+02 -.838032997E+02 -.836713052E+02 -.835420159E+02 -.834161617E+02 -.832944959E+02 -.831777863E+02 -.830668067E+02 -.829623265E+02 -.828650999E+02 -.827758548E+02 -.826952819E+02 -.826240225E+02 -.825626583E+02 -.825117011E+02 -.824715830E+02 -.824426487E+02 -.824251491E+02 -.824192361E+02 -.824249599E+02 -.824422679E+02 -.824710055E+02 -.825109197E+02 -.825616629E+02 -.826228004E+02 -.826938181E+02 -.827741316E+02 -.828630967E+02 -.829600202E+02 -.830641713E+02 -.831747927E+02 -.832911123E+02 -.834123532E+02 -.835377443E+02 -.836665291E+02 -.837979745E+02 -.839313774E+02 -.840660713E+02 -.842014308E+02 -.843368759E+02 -.844718746E+02 -.846059445E+02 -.847386539E+02 -.848696215E+02 -.849985158E+02 -.851250532E+02 -.852489960E+02 -.853701495E+02 -.854883586E+02 -.856035040E+02 -.857154971E+02 -.858242753E+02 -.859297958E+02 -.860320285E+02 -.861309476E+02 -.862265221E+02 -.863187031E+02 -.864074095E+02 -.864925087E+02 -.865737933E+02 -.866509509E+02 -.867235245E+02 -.867908630E+02 -.868520549E+02 -.869058433E+02 -.869505145E+02 -.869837524E+02 -.870024475E+02 -.870024475E+02
 -.869841565E+02 -.869841565E+02 -.869643266E+02 -.869290281E+02 -.868815162E+02 -.868242044E+02 -.867588673E+02 -.866867950E+02 -.866089115E+02 -.865258658E+02 -.864381018E+02 -.863459119E+02 -.862494789E+02 -.861489086E+02 -.860442548E+02 -.859355400E+02 -.858227715E+02 -.857059548E+02 -.855851051E+02 -.854602565E+02 -.853314707E+02 -.851988443E+02 -.850625149E+02 -.849226671E+02 -.847795374E+02 -.846334187E+02 -.844846641E+02 -.843336895E+02 -.841809761E+02 -.840270713E+02 -.838725890E+02 -.837182079E+02 -.835646695E+02 -.834127734E+02 -.832633724E+02 -.831173646E+02 -.829756851E+02 -.828392952E+02 -.827091711E+02 -.825862899E+02 -.824716161E+02 -.823660861E+02 -.822705925E+02 -.821859688E+02 -.821129740E+02 -.820522780E+02 -.820044484E+02 -.819699395E+02 -.819490821E+02 -.819420773E+02 -.819489917E+02 -.819697562E+02 -.820041674E+02 -.820518917E+02 -.821124728E+02 -.821853402E+02 -.822698215E+02 -.823651550E+02 -.824705047E+02 -.825849751E+02 -.827076270E+02 -.828374930E+02 -.829735928E+02 -.831149473E+02 -.832605918E+02 -.834095880E+02 -.835610341E+02 -.837140742E+02 -.838679047E+02 -.840217807E+02 -.841750197E+02 -.843270040E+02 -.844771825E+02 -.846250704E+02 -.847702483E+02 -.849123601E+02 -.850511106E+02 -.851862616E+02 -.853176278E+02 -.854450727E+02 -.855685027E+02 -.856878619E+02 -.858031257E+02 -.859142936E+02 -.860213817E+02 -.861244135E+02 -.862234093E+02 -.863183740E+02 -.864092816E+02 -.864960562E+02 -.865785486E+02 -.866565055E+02 -.867295317E+02 -.867970389E+02 -.868581817E+02 -.869117723E+02 -.869561705E+02 -.869891385E+02 -.870076520E+02 -.870076520E+02
 -.869934568E+02 -.869934568E+02 -.869740147E+02 -.869393403E+02 -.868925563E+02 -.868359588E+02 -.867712162E+02 -.866995215E+02 -.866217082E+02 -.865383402E+02 -.864497798E+02 -.863562409E+02 -.862578304E+02 -.861545798E+02 -.860464709E+02 -.859334561E+02 -.858154745E+02 -.856924669E+02 -.855643865E+02 -.854312107E+02 -.852929494E+02 -.851496547E+02 -.850014277E+02 -.848484266E+02 -.846908731E+02 -.845290587E+02 -.843633503E+02 -.841941948E+02 -.840221232E+02 -.838477532E+02 -.836717907E+02 -.834950295E+02 -.833183498E+02 -.831427139E+02 -.829691603E+02 -.827987955E+02 -.826327835E+02 -.824723324E+02 -.823186797E+02 -.821730746E+02 -.820367589E+02 -.819109468E+02 -.817968027E+02 -.816954201E+02 -.816077991E+02 -.815348266E+02 -.814772567E+02 -.814356944E+02 -.814105816E+02 -.814021873E+02 -.814106011E+02 -.814357310E+02 -.814773057E+02 -.815348808E+02 -.816078489E+02 -.816954534E+02 -.817968051E+02 -.819109010E+02 -.820366452E+02 -.821728703E+02 -.823183596E+02 -.824718683E+02 -.826321440E+02 -.827979462E+02 -.829680634E+02 -.831413283E+02 -.833166309E+02 -.834929291E+02 -.836692567E+02 -.838447299E+02 -.840185509E+02 -.841900096E+02 -.843584844E+02 -.845234403E+02 -.846844266E+02 -.848410728E+02 -.849930846E+02 -.851402378E+02 -.852823731E+02 -.854193892E+02 -.855512363E+02 -.856779089E+02 -.857994379E+02 -.859158832E+02 -.860273242E+02 -.861338502E+02 -.862355497E+02 -.863324973E+02 -.864247380E+02 -.865122689E+02 -.865950152E+02 -.866728014E+02 -.867453123E+02 -.868120454E+02 -.868722466E+02 -.869248282E+02 -.869682609E+02 -.870004325E+02 -.870184635E+02 -.870184635E+02
 -.870095988E+02 -.870095988E+02 -.869909137E+02 -.869575102E+02 -.869123067E+02 -.868574248E+02 -.867943814E+02 -.867242353E+02 -.866476985E+02 -.865652230E+02 -.864770660E+02 -.863833416E+02 -.862840598E+02 -.861791581E+02 -.860685257E+02 -.859520239E+02 -.858295028E+02 -.857008154E+02 -.855658306E+02 -.854244446E+02 -.852765915E+02 -.851222537E+02 -.849614716E+02 -.847943527E+02 -.846210811E+02 -.844419259E+02 -.842572494E+02 -.840675150E+02 -.838732934E+02 -.836752682E+02 -.834742397E+02 -.832711269E+02 -.830669671E+02 -.828629132E+02 -.826602276E+02 -.824602734E+02 -.822645018E+02 -.820744366E+02 -.818916542E+02 -.817177612E+02 -.815543689E+02 -.814030647E+02 -.812653822E+02 -.811427704E+02 -.810365627E+02 -.809479466E+02 -.808779364E+02 -.808273484E+02 -.807967804E+02 -.807865972E+02 -.807969207E+02 -.808276266E+02 -.808783482E+02 -.809484851E+02 -.810372187E+02 -.811435326E+02 -.812662366E+02 -.814039950E+02 -.815553563E+02 -.817187841E+02 -.818926883E+02 -.820754548E+02 -.822654740E+02 -.824611663E+02 -.826610049E+02 -.828635349E+02 -.830673899E+02 -.832713037E+02 -.834741198E+02 -.836747967E+02 -.838724114E+02 -.840661594E+02 -.842553528E+02 -.844394165E+02 -.846178831E+02 -.847903863E+02 -.849566532E+02 -.851164970E+02 -.852698080E+02 -.854165449E+02 -.855567263E+02 -.856904212E+02 -.858177400E+02 -.859388253E+02 -.860538414E+02 -.861629647E+02 -.862663712E+02 -.863642242E+02 -.864566585E+02 -.865437623E+02 -.866255546E+02 -.867019567E+02 -.867727558E+02 -.868375593E+02 -.868957334E+02 -.869463253E+02 -.869879598E+02 -.870187046E+02 -.870358935E+02 -.870358935E+02
 -.870337694E+02 -.870337694E+02 -.870162803E+02 -.869849192E+02 -.869423170E+02 -.868903564E+02 -.868303511E+02 -.867631838E+02 -.866894110E+02 -.866093434E+02 -.865231076E+02 -.864306934E+02 -.863319914E+02 -.862268220E+02 -.861149585E+02 -.859961468E+02 -.858701219E+02 -.857366219E+02 -.855954020E+02 -.854462465E+02 -.852889811E+02 -.851234852E+02 -.849497035E+02 -.847676581E+02 -.845774610E+02 -.843793258E+02 -.841735799E+02 -.839606761E+02 -.837412032E+02 -.835158957E+02 -.832856416E+02 -.830514879E+02 -.828146440E+02 -.825764807E+02 -.823385259E+02 -.821024560E+02 -.818700816E+02 -.816433292E+02 -.814242160E+02 -.812148212E+02 -.810172508E+02 -.808335989E+02 -.806659058E+02 -.805161136E+02 -.803860208E+02 -.802772386E+02 -.801911497E+02 -.801288711E+02 -.800912235E+02 -.800787087E+02 -.800914948E+02 -.801294116E+02 -.801919553E+02 -.802783030E+02 -.803873356E+02 -.805176682E+02 -.806676873E+02 -.808355921E+02 -.810194382E+02 -.812171828E+02 -.814267292E+02 -.816459684E+02 -.818728188E+02 -.821052598E+02 -.823413621E+02 -.825793115E+02 -.828174282E+02 -.830541807E+02 -.832881944E+02 -.835182559E+02 -.837433141E+02 -.839624765E+02 -.841750043E+02 -.843803040E+02 -.845779184E+02 -.847675157E+02 -.849488781E+02 -.851218901E+02 -.852865266E+02 -.854428411E+02 -.855909538E+02 -.857310406E+02 -.858633220E+02 -.859880519E+02 -.861055066E+02 -.862159741E+02 -.863197416E+02 -.864170829E+02 -.865082436E+02 -.865934235E+02 -.866727557E+02 -.867462799E+02 -.868139094E+02 -.868753881E+02 -.869302343E+02 -.869776687E+02 -.870165185E+02 -.870450925E+02 -.870610165E+02 -.870610165E+02
 -.870672076E+02 -.870672076E+02 -.870514280E+02 -.870230144E+02 -.869842171E+02 -.869366065E+02 -.868812364E+02 -.868187682E+02 -.867495657E+02 -.866737672E+02 -.865913406E+02 -.865021265E+02 -.864058712E+02 -.863022529E+02 -.861909030E+02 -.860714241E+02 -.859434058E+02 -.858064385E+02 -.856601276E+02 -.855041067E+02 -.853380512E+02 -.851616921E+02 -.849748313E+02 -.847773563E+02 -.845692565E+02 -.843506401E+02 -.841217511E+02 -.838829862E+02 -.836349123E+02 -.833782819E+02 -.831140476E+02 -.828433743E+02 -.825676473E+02 -.822884774E+02 -.820076998E+02 -.817273671E+02 -.814497361E+02 -.811772454E+02 -.809124863E+02 -.806581644E+02 -.804170535E+02 -.801919419E+02 -.799855729E+02 -.798005805E+02 -.796394231E+02 -.795043180E+02 -.793971782E+02 -.793195563E+02 -.792725975E+02 -.792570033E+02 -.792730094E+02 -.793203782E+02 -.793984063E+02 -.795059469E+02 -.796414453E+02 -.798029864E+02 -.799883510E+02 -.801950787E+02 -.804205332E+02 -.806619690E+02 -.809165953E+02 -.811816359E+02 -.814543824E+02 -.817322409E+02 -.820127696E+02 -.822937086E+02 -.825730020E+02 -.828488110E+02 -.831195212E+02 -.833837433E+02 -.836403083E+02 -.838882592E+02 -.841268390E+02 -.843554761E+02 -.845737688E+02 -.847814687E+02 -.849784628E+02 -.851647576E+02 -.853404616E+02 -.855057704E+02 -.856609509E+02 -.858063277E+02 -.859422700E+02 -.860691785E+02 -.861874739E+02 -.862975851E+02 -.863999370E+02 -.864949387E+02 -.865829691E+02 -.866643614E+02 -.867393845E+02 -.868082193E+02 -.868709296E+02 -.869274240E+02 -.869774069E+02 -.870203142E+02 -.870552284E+02 -.870807673E+02 -.870949368E+02 -.870949368E+02
 -.871111548E+02 -.871111548E+02 -.870976750E+02 -.870732534E+02 -.870396557E+02 -.869980608E+02 -.869492009E+02 -.868934681E+02 -.868309948E+02 -.867617146E+02 -.866854091E+02 -.866017434E+02 -.865102941E+02 -.864105713E+02 -.863020367E+02 -.861841190E+02 -.860562282E+02 -.859177689E+02 -.857681538E+02 -.856068177E+02 -.854332324E+02 -.852469225E+02 -.850474835E+02 -.848346005E+02 -.846080692E+02 -.843678188E+02 -.841139355E+02 -.838466876E+02 -.835665514E+02 -.832742362E+02 -.829707091E+02 -.826572165E+02 -.823353035E+02 -.820068268E+02 -.816739625E+02 -.813392045E+02 -.810053539E+02 -.806754968E+02 -.803529696E+02 -.800413111E+02 -.797442012E+02 -.794653874E+02 -.792086000E+02 -.789774576E+02 -.787753692E+02 -.786054332E+02 -.784703409E+02 -.783722886E+02 -.783129026E+02 -.782931820E+02 -.783134634E+02 -.783734088E+02 -.784720173E+02 -.786076610E+02 -.787781421E+02 -.789807676E+02 -.792124372E+02 -.794697403E+02 -.797490561E+02 -.800466527E+02 -.803587803E+02 -.806817567E+02 -.810120407E+02 -.813462934E+02 -.816814260E+02 -.820146346E+02 -.823434218E+02 -.826656086E+02 -.829793345E+02 -.832830509E+02 -.835755072E+02 -.838557321E+02 -.841230117E+02 -.843768651E+02 -.846170189E+02 -.848433820E+02 -.850560203E+02 -.852551331E+02 -.854410308E+02 -.856141141E+02 -.857748550E+02 -.859237800E+02 -.860614544E+02 -.861884684E+02 -.863054245E+02 -.864129258E+02 -.865115643E+02 -.866019101E+02 -.866844991E+02 -.867598204E+02 -.868282999E+02 -.868902821E+02 -.869460057E+02 -.869955728E+02 -.870389087E+02 -.870757084E+02 -.871053661E+02 -.871268824E+02 -.871387401E+02 -.871387401E+02
 -.871667847E+02 -.871667847E+02 -.871562706E+02 -.871370240E+02 -.871102135E+02 -.870765415E+02 -.870363548E+02 -.869897267E+02 -.869365196E+02 -.868764313E+02 -.868090300E+02 -.867337812E+02 -.866500677E+02 -.865572061E+02 -.864544606E+02 -.863410544E+02 -.862161815E+02 -.860790181E+02 -.859287352E+02 -.857645117E+02 -.855855510E+02 -.853910977E+02 -.851804586E+02 -.849530258E+02 -.847083033E+02 -.844459360E+02 -.841657431E+02 -.838677526E+02 -.835522397E+02 -.832197652E+02 -.828712151E+02 -.825078387E+02 -.821312837E+02 -.817436261E+02 -.813473923E+02 -.809455710E+02 -.805416110E+02 -.801394041E+02 -.797432477E+02 -.793577878E+02 -.789879398E+02 -.786387873E+02 -.783154614E+02 -.780230025E+02 -.777662107E+02 -.775494906E+02 -.773766986E+02 -.772510020E+02 -.771747575E+02 -.771494181E+02 -.771754745E+02 -.772524349E+02 -.773788449E+02 -.775523466E+02 -.777697714E+02 -.780272615E+02 -.783204110E+02 -.786444183E+02 -.789942414E+02 -.793647476E+02 -.797508515E+02 -.801476359E+02 -.805504528E+02 -.809550024E+02 -.813573907E+02 -.817541662E+02 -.821423374E+02 -.825193750E+02 -.828831998E+02 -.832321606E+02 -.835650043E+02 -.838808410E+02 -.841791053E+02 -.844595176E+02 -.847220447E+02 -.849668625E+02 -.851943207E+02 -.854049100E+02 -.855992332E+02 -.857779782E+02 -.859418957E+02 -.860917788E+02 -.862284456E+02 -.863527248E+02 -.864654424E+02 -.865674111E+02 -.866594202E+02 -.867422270E+02 -.868165470E+02 -.868830451E+02 -.869423244E+02 -.869949133E+02 -.870412481E+02 -.870816518E+02 -.871163047E+02 -.871452051E+02 -.871681181E+02 -.871845045E+02 -.871934277E+02 -.871934277E+02
 -.872351107E+02 -.872351107E+02 -.872282978E+02 -.872155380E+02 -.871972847E+02 -.871736764E+02 -.871446092E+02 -.871097899E+02 -.870687749E+02 -.870209980E+02 -.869657913E+02 -.869024000E+02 -.868299931E+02 -.867476726E+02 -.866544801E+02 -.865494037E+02 -.864313854E+02 -.862993290E+02 -.861521104E+02 -.859885890E+02 -.858076233E+02 -.856080891E+02 -.853889019E+02 -.851490438E+02 -.848875955E+02 -.846037734E+02 -.842969727E+02 -.839668155E+02 -.836132042E+02 -.832363793E+02 -.828369803E+02 -.824161080E+02 -.819753860E+02 -.815170177E+02 -.810438356E+02 -.805593387E+02 -.800677113E+02 -.795738211E+02 -.790831880E+02 -.786019216E+02 -.781366234E+02 -.776942507E+02 -.772819456E+02 -.769068302E+02 -.765757774E+02 -.762951666E+02 -.760706374E+02 -.759068576E+02 -.758073213E+02 -.757741915E+02 -.758082002E+02 -.759086145E+02 -.760732707E+02 -.762986738E+02 -.765801550E+02 -.769120738E+02 -.772880500E+02 -.777012094E+02 -.781444288E+02 -.786105650E+02 -.790926592E+02 -.795841086E+02 -.800788019E+02 -.805712174E+02 -.810564856E+02 -.815304199E+02 -.819895191E+02 -.824309481E+02 -.828525007E+02 -.832525502E+02 -.836299926E+02 -.839841845E+02 -.843148814E+02 -.846221765E+02 -.849064431E+02 -.851682807E+02 -.854084674E+02 -.856279169E+02 -.858276411E+02 -.860087185E+02 -.861722672E+02 -.863194227E+02 -.864513199E+02 -.865690784E+02 -.866737914E+02 -.867665163E+02 -.868482680E+02 -.869200134E+02 -.869826666E+02 -.870370846E+02 -.870840628E+02 -.871243293E+02 -.871585369E+02 -.871872531E+02 -.872109445E+02 -.872299562E+02 -.872444817E+02 -.872545224E+02 -.872598302E+02 -.872598302E+02
 -.873168693E+02 -.873168693E+02 -.873145497E+02 -.873096964E+02 -.873019269E+02 -.872907288E+02 -.872754857E+02 -.872554937E+02 -.872299724E+02 -.871980704E+02 -.871588677E+02 -.871113766E+02 -.870545404E+02 -.869872324E+02 -.869082544E+02 -.868163367E+02 -.867101385E+02 -.865882508E+02 -.864492016E+02 -.862914641E+02 -.861134690E+02 -.859136214E+02 -.856903229E+02 -.854420011E+02 -.851671449E+02 -.848643501E+02 -.845323719E+02 -.841701887E+02 -.837770745E+02 -.833526809E+02 -.828971283E+02 -.824111029E+02 -.818959582E+02 -.813538165E+02 -.807876646E+02 -.802014375E+02 -.796000821E+02 -.789895908E+02 -.783769967E+02 -.777703193E+02 -.771784533E+02 -.766109941E+02 -.760779981E+02 -.755896802E+02 -.751560590E+02 -.747865647E+02 -.744896333E+02 -.742723145E+02 -.741399237E+02 -.740957675E+02 -.741409682E+02 -.742744031E+02 -.744927652E+02 -.747907388E+02 -.751612736E+02 -.755959332E+02 -.760852868E+02 -.766193153E+02 -.771878030E+02 -.777806929E+02 -.783883887E+02 -.790019947E+02 -.796134904E+02 -.802158414E+02 -.808030539E+02 -.813701795E+02 -.819132813E+02 -.824293706E+02 -.829163227E+02 -.833727818E+02 -.837980586E+02 -.841920298E+02 -.845550400E+02 -.848878112E+02 -.851913607E+02 -.854669281E+02 -.857159126E+02 -.859398189E+02 -.861402132E+02 -.863186867E+02 -.864768268E+02 -.866161946E+02 -.867383082E+02 -.868446305E+02 -.869365616E+02 -.870154334E+02 -.870825079E+02 -.871389770E+02 -.871859641E+02 -.872245266E+02 -.872556594E+02 -.872802986E+02 -.872993254E+02 -.873135689E+02 -.873238084E+02 -.873307738E+02 -.873351430E+02 -.873375360E+02 -.873385026E+02 -.873385026E+02
 -.874123809E+02 -.874123809E+02 -.874153826E+02 -.874199269E+02 -.874246783E+02 -.874283910E+02 -.874298802E+02 -.874279956E+02 -.874215984E+02 -.874095404E+02 -.873906450E+02 -.873636909E+02 -.873273965E+02 -.872804060E+02 -.872212783E+02 -.871484758E+02 -.870603572E+02 -.869551716E+02 -.868310559E+02 -.866860362E+02 -.865180334E+02 -.863248750E+02 -.861043133E+02 -.858540524E+02 -.855717853E+02 -.852552427E+02 -.849022550E+02 -.845108298E+02 -.840792455E+02 -.836061632E+02 -.830907548E+02 -.825328490E+02 -.819330908E+02 -.812931105E+02 -.806156967E+02 -.799049614E+02 -.791664877E+02 -.784074419E+02 -.776366342E+02 -.768645092E+02 -.761030451E+02 -.753655479E+02 -.746663282E+02 -.740202584E+02 -.734422213E+02 -.729464717E+02 -.725459505E+02 -.722516018E+02 -.720717527E+02 -.720116154E+02 -.720729646E+02 -.722540257E+02 -.725495866E+02 -.729513204E+02 -.734482828E+02 -.740275330E+02 -.746748162E+02 -.753752497E+02 -.761139607E+02 -.768766385E+02 -.776499768E+02 -.784219970E+02 -.791822542E+02 -.799219374E+02 -.806338794E+02 -.813124964E+02 -.819536751E+02 -.825546258E+02 -.831137163E+02 -.836302999E+02 -.841045458E+02 -.845372794E+02 -.849298369E+02 -.852839362E+02 -.856015659E+02 -.858848909E+02 -.861361754E+02 -.863577203E+02 -.865518146E+02 -.867206981E+02 -.868665344E+02 -.869913919E+02 -.870972328E+02 -.871859063E+02 -.872591477E+02 -.873185805E+02 -.873657221E+02 -.874019911E+02 -.874287175E+02 -.874471543E+02 -.874584912E+02 -.874638696E+02 -.874643998E+02 -.874611807E+02 -.874553218E+02 -.874479687E+02 -.874403328E+02 -.874337259E+02 -.874296011E+02 -.874296011E+02
 -.875213948E+02 -.875213948E+02 -.875305503E+02 -.875460009E+02 -.875653492E+02 -.875865440E+02 -.876077871E+02 -.876274574E+02 -.876440491E+02 -.876561199E+02 -.876622479E+02 -.876609947E+02 -.876508728E+02 -.876303177E+02 -.875976624E+02 -.875511151E+02 -.874887391E+02 -.874084356E+02 -.873079295E+02 -.871847592E+02 -.870362700E+02 -.868596154E+02 -.866517641E+02 -.864095187E+02 -.861295455E+02 -.858084204E+02 -.854426928E+02 -.850289722E+02 -.845640398E+02 -.840449891E+02 -.834693987E+02 -.828355377E+02 -.821426039E+02 -.813909925E+02 -.805825868E+02 -.797210615E+02 -.788121794E+02 -.778640591E+02 -.768873831E+02 -.758955110E+02 -.749044578E+02 -.739326995E+02 -.730007719E+02 -.721306426E+02 -.713448579E+02 -.706654915E+02 -.701129585E+02 -.697047877E+02 -.694544718E+02 -.693705229E+02 -.694558508E+02 -.697075462E+02 -.701170977E+02 -.706710134E+02 -.713517649E+02 -.721389376E+02 -.730104584E+02 -.739437815E+02 -.749169398E+02 -.759093978E+02 -.769026799E+02 -.778807713E+02 -.788303126E+02 -.797406213E+02 -.806035788E+02 -.814134220E+02 -.821664760E+02 -.828608567E+02 -.834961682E+02 -.840732117E+02 -.845937167E+02 -.850601029E+02 -.854752745E+02 -.858424477E+02 -.861650098E+02 -.864464071E+02 -.866900590E+02 -.868992933E+02 -.870773003E+02 -.872271026E+02 -.873515364E+02 -.874532435E+02 -.875346704E+02 -.875980734E+02 -.876455286E+02 -.876789449E+02 -.877000805E+02 -.877105614E+02 -.877119017E+02 -.877055270E+02 -.876928000E+02 -.876750488E+02 -.876536002E+02 -.876298177E+02 -.876051468E+02 -.875811688E+02 -.875596675E+02 -.875427101E+02 -.875327491E+02 -.875327491E+02
 -.876429281E+02 -.876429281E+02 -.876590326E+02 -.876868411E+02 -.877228018E+02 -.877640011E+02 -.878079977E+02 -.878526915E+02 -.878962176E+02 -.879368607E+02 -.879729845E+02 -.880029716E+02 -.880251731E+02 -.880378624E+02 -.880391950E+02 -.880271710E+02 -.879995999E+02 -.879540680E+02 -.878879080E+02 -.877981706E+02 -.876816005E+02 -.875346168E+02 -.873533009E+02 -.871333935E+02 -.868703060E+02 -.865591481E+02 -.861947799E+02 -.857718918E+02 -.852851213E+02 -.847292129E+02 -.840992295E+02 -.833908220E+02 -.826005628E+02 -.817263455E+02 -.807678478E+02 -.797270489E+02 -.786087808E+02 -.774212814E+02 -.761767037E+02 -.748915181E+02 -.735867325E+02 -.722878450E+02 -.710244429E+02 -.698293778E+02 -.687374785E+02 -.677838164E+02 -.670016129E+02 -.664199582E+02 -.660615844E+02 -.659409811E+02 -.660631275E+02 -.664230456E+02 -.670062469E+02 -.677900005E+02 -.687452173E+02 -.698386771E+02 -.710353095E+02 -.723002870E+02 -.736007588E+02 -.749071386E+02 -.761939296E+02 -.774401247E+02 -.786292542E+02 -.797491661E+02 -.807916231E+02 -.817517939E+02 -.826276996E+02 -.834196628E+02 -.841297901E+02 -.847615089E+02 -.853191679E+02 -.858077033E+02 -.862323695E+02 -.865985271E+02 -.869114832E+02 -.871763744E+02 -.873980867E+02 -.875812031E+02 -.877299756E+02 -.878483138E+02 -.879397868E+02 -.880076352E+02 -.880547892E+02 -.880838925E+02 -.880973285E+02 -.880972496E+02 -.880856074E+02 -.880641853E+02 -.880346324E+02 -.879984995E+02 -.879572789E+02 -.879124478E+02 -.878655194E+02 -.878181008E+02 -.877719643E+02 -.877291328E+02 -.876919870E+02 -.876633988E+02 -.876469007E+02 -.876469007E+02
 -.877751161E+02 -.877751161E+02 -.877988747E+02 -.878403404E+02 -.878947383E+02 -.879582563E+02 -.880278006E+02 -.881008023E+02 -.881750652E+02 -.882486426E+02 -.883197375E+02 -.883866184E+02 -.884475476E+02 -.885007175E+02 -.885441931E+02 -.885758572E+02 -.885933574E+02 -.885940551E+02 -.885749730E+02 -.885327439E+02 -.884635591E+02 -.883631192E+02 -.882265881E+02 -.880485536E+02 -.878229990E+02 -.875432910E+02 -.872021917E+02 -.867919036E+02 -.863041595E+02 -.857303713E+02 -.850618528E+02 -.842901340E+02 -.834073850E+02 -.824069645E+02 -.812841042E+02 -.800367322E+02 -.786664238E+02 -.771794454E+02 -.755878337E+02 -.739104120E+02 -.721736118E+02 -.704119261E+02 -.686677973E+02 -.669907384E+02 -.654355238E+02 -.640593761E+02 -.629182292E+02 -.620623514E+02 -.615318269E+02 -.613525639E+02 -.615335290E+02 -.620657571E+02 -.629233421E+02 -.640662013E+02 -.654440683E+02 -.670010107E+02 -.686798077E+02 -.704256866E+02 -.721891362E+02 -.739277155E+02 -.756069335E+02 -.772003602E+02 -.786891739E+02 -.800613396E+02 -.813105922E+02 -.824353580E+02 -.834377102E+02 -.843224183E+02 -.850961247E+02 -.857666602E+02 -.863424953E+02 -.868323165E+02 -.872447116E+02 -.875879472E+02 -.878698190E+02 -.880975627E+02 -.882778079E+02 -.884165661E+02 -.885192424E+02 -.885906635E+02 -.886351159E+02 -.886563913E+02 -.886578347E+02 -.886423943E+02 -.886126709E+02 -.885709676E+02 -.885193380E+02 -.884596349E+02 -.883935594E+02 -.883227115E+02 -.882486448E+02 -.881729264E+02 -.880972057E+02 -.880232952E+02 -.879532676E+02 -.878895767E+02 -.878352070E+02 -.877938647E+02 -.877702201E+02 -.877702201E+02
 -.879150989E+02 -.879150989E+02 -.879470640E+02 -.880032194E+02 -.880775302E+02 -.881652765E+02 -.882627240E+02 -.883668672E+02 -.884752263E+02 -.885856865E+02 -.886963672E+02 -.888055135E+02 -.889114039E+02 -.890122680E+02 -.891062111E+02 -.891911423E+02 -.892647026E+02 -.893241918E+02 -.893664918E+02 -.893879858E+02 -.893844722E+02 -.893510739E+02 -.892821434E+02 -.891711662E+02 -.890106673E+02 -.887921252E+02 -.885059026E+02 -.881412068E+02 -.876860950E+02 -.871275459E+02 -.864516245E+02 -.856437737E+02 -.846892688E+02 -.835738792E+02 -.822847786E+02 -.808117418E+02 -.791486520E+02 -.772953132E+02 -.752595204E+02 -.730592718E+02 -.707249205E+02 -.683009598E+02 -.658470261E+02 -.634376204E+02 -.611600337E+02 -.591100632E+02 -.573853879E+02 -.560769514E+02 -.552593290E+02 -.549816766E+02 -.552611820E+02 -.560806598E+02 -.573909562E+02 -.591174982E+02 -.611693445E+02 -.634488185E+02 -.658601252E+02 -.683159760E+02 -.707418721E+02 -.730781796E+02 -.752804076E+02 -.773182053E+02 -.791735768E+02 -.808387296E+02 -.823138620E+02 -.836050931E+02 -.847226505E+02 -.856793625E+02 -.864894619E+02 -.871676753E+02 -.877285616E+02 -.881860569E+02 -.885531836E+02 -.888418848E+02 -.890629527E+02 -.892260232E+02 -.893396150E+02 -.894111987E+02 -.894472817E+02 -.894535019E+02 -.894347225E+02 -.893951264E+02 -.893383046E+02 -.892673409E+02 -.891848900E+02 -.890932504E+02 -.889944337E+02 -.888902301E+02 -.887822733E+02 -.886721062E+02 -.885612499E+02 -.884512798E+02 -.883439128E+02 -.882411100E+02 -.881452019E+02 -.880590435E+02 -.879862103E+02 -.879312485E+02 -.878999957E+02 -.878999957E+02
 -.880589735E+02 -.880589735E+02 -.880994753E+02 -.881709591E+02 -.882661308E+02 -.883793829E+02 -.885063778E+02 -.886437244E+02 -.887887263E+02 -.889391817E+02 -.890932236E+02 -.892491877E+02 -.894055009E+02 -.895605821E+02 -.897127515E+02 -.898601420E+02 -.900006098E+02 -.901316405E+02 -.902502466E+02 -.903528551E+02 -.904351813E+02 -.904920879E+02 -.905174273E+02 -.905038680E+02 -.904427050E+02 -.903236596E+02 -.901346749E+02 -.898617185E+02 -.894886118E+02 -.889969116E+02 -.883658826E+02 -.875726104E+02 -.865923229E+02 -.853990030E+02 -.839663922E+02 -.822694978E+02 -.802867158E+02 -.780026677E+02 -.754117959E+02 -.725226714E+02 -.693628030E+02 -.659835098E+02 -.624641120E+02 -.589143546E+02 -.554736847E+02 -.523059076E+02 -.495880655E+02 -.474933510E+02 -.461696001E+02 -.457171362E+02 -.461715938E+02 -.474973412E+02 -.495940577E+02 -.523139105E+02 -.554837094E+02 -.589264154E+02 -.624782260E+02 -.659996969E+02 -.693810863E+02 -.725430769E+02 -.754343526E+02 -.780274076E+02 -.803136744E+02 -.822987134E+02 -.839979065E+02 -.854328608E+02 -.866285723E+02 -.876113026E+02 -.884070720E+02 -.890406555E+02 -.895349703E+02 -.899107543E+02 -.901864528E+02 -.903782458E+02 -.905001665E+02 -.905642714E+02 -.905808373E+02 -.905585654E+02 -.905047808E+02 -.904256212E+02 -.903262092E+02 -.902108089E+02 -.900829646E+02 -.899456242E+02 -.898012490E+02 -.896519113E+02 -.894993827E+02 -.893452168E+02 -.891908271E+02 -.890375661E+02 -.888868072E+02 -.887400353E+02 -.885989504E+02 -.884655912E+02 -.883424871E+02 -.882328482E+02 -.881408071E+02 -.880717292E+02 -.880326136E+02 -.880326136E+02
 -.882018432E+02 -.882018432E+02 -.882509205E+02 -.883378471E+02 -.884541147E+02 -.885932793E+02 -.887504591E+02 -.889219461E+02 -.891049061E+02 -.892971426E+02 -.894969098E+02 -.897027602E+02 -.899134173E+02 -.901276639E+02 -.903442389E+02 -.905617382E+02 -.907785119E+02 -.909925537E+02 -.912013776E+02 -.914018770E+02 -.915901596E+02 -.917613546E+02 -.919093863E+02 -.920267082E+02 -.921039946E+02 -.921297872E+02 -.920900953E+02 -.919679570E+02 -.917429713E+02 -.913908276E+02 -.908828690E+02 -.901857541E+02 -.892613081E+02 -.880666942E+02 -.865550855E+02 -.846770679E+02 -.823830640E+02 -.796271055E+02 -.763722913E+02 -.725982000E+02 -.683103372E+02 -.635513087E+02 -.584127680E+02 -.530462299E+02 -.476696511E+02 -.425654971E+02 -.380654500E+02 -.345179751E+02 -.322388944E+02 -.314526096E+02 -.322410158E+02 -.345222212E+02 -.380718275E+02 -.425740160E+02 -.476803248E+02 -.530590750E+02 -.584278049E+02 -.635685612E+02 -.683298325E+02 -.726199690E+02 -.763963686E+02 -.796535297E+02 -.824118773E+02 -.847083165E+02 -.865888197E+02 -.881029682E+02 -.893001803E+02 -.902272872E+02 -.909271295E+02 -.914378863E+02 -.917929028E+02 -.920208395E+02 -.921460105E+02 -.921888193E+02 -.921662297E+02 -.920922332E+02 -.919782872E+02 -.918337143E+02 -.916660550E+02 -.914813752E+02 -.912845305E+02 -.910793906E+02 -.908690308E+02 -.906558927E+02 -.904419219E+02 -.902286863E+02 -.900174793E+02 -.898094137E+02 -.896055094E+02 -.894067809E+02 -.892143284E+02 -.890294390E+02 -.888537041E+02 -.886891616E+02 -.885384711E+02 -.884051376E+02 -.882937970E+02 -.882105852E+02 -.881636185E+02 -.881636185E+02
 -.883379935E+02 -.883379935E+02 -.883953313E+02 -.884971745E+02 -.886338897E+02 -.887982784E+02 -.889849919E+02 -.891900832E+02 -.894106624E+02 -.896446286E+02 -.898904602E+02 -.901470471E+02 -.904135523E+02 -.906892932E+02 -.909736342E+02 -.912658830E+02 -.915651833E+02 -.918703980E+02 -.921799755E+02 -.924917906E+02 -.928029529E+02 -.931095727E+02 -.934064732E+02 -.936868364E+02 -.939417708E+02 -.941597847E+02 -.943261513E+02 -.944221544E+02 -.944242047E+02 -.943028301E+02 -.940215565E+02 -.935357252E+02 -.927913328E+02 -.917240445E+02 -.902586201E+02 -.883091179E+02 -.857804038E+02 -.825716860E+02 -.785830100E+02 -.737258220E+02 -.679387471E+02 -.612094545E+02 -.536026126E+02 -.452920938E+02 -.365923816E+02 -.279794147E+02 -.200855644E+02 -.136496540E+02 -.940652526E+01 -.792040835E+01 -.940875919E+01 -.136541256E+02 -.200922813E+02 -.279883883E+02 -.366036271E+02 -.453056304E+02 -.536184634E+02 -.612276465E+02 -.679593117E+02 -.737487945E+02 -.786084302E+02 -.825995982E+02 -.858108566E+02 -.883421646E+02 -.902943188E+02 -.917624583E+02 -.928325294E+02 -.935797776E+02 -.940685427E+02 -.943528332E+02 -.944773127E+02 -.944784600E+02 -.943857518E+02 -.942227810E+02 -.940082670E+02 -.937569382E+02 -.934802864E+02 -.931872011E+02 -.928844945E+02 -.925773339E+02 -.922695930E+02 -.919641386E+02 -.916630614E+02 -.913678648E+02 -.910796183E+02 -.907990861E+02 -.905268354E+02 -.902633335E+02 -.900090371E+02 -.897644820E+02 -.895303779E+02 -.893077146E+02 -.890978894E+02 -.889028627E+02 -.887253545E+02 -.885690965E+02 -.884391580E+02 -.883423704E+02 -.882878816E+02 -.882878816E+02
 -.884612096E+02 -.884612096E+02 -.885260964E+02 -.886416043E+02 -.887971097E+02 -.889847669E+02 -.891988497E+02 -.894352499E+02 -.896910941E+02 -.899644498E+02 -.902540982E+02 -.905593563E+02 -.908799339E+02 -.912158151E+02 -.915671536E+02 -.919341750E+02 -.923170761E+02 -.927159156E+02 -.931304849E+02 -.935601520E+02 -.940036644E+02 -.944588989E+02 -.949225402E+02 -.953896687E+02 -.958532305E+02 -.963033597E+02 -.967265178E+02 -.971044054E+02 -.974126022E+02 -.976188860E+02 -.976811861E+02 -.975451434E+02 -.971412821E+02 -.963818611E+02 -.951575904E+02 -.933345792E+02 -.907521794E+02 -.872228235E+02 -.825355838E+02 -.764660038E+02 -.687957360E+02 -.593464531E+02 -.480328649E+02 -.349384045E+02 -.204123166E+02 -.517557011E+01 0.959804287E+01 0.222907196E+02 0.310359732E+02 0.341899606E+02 0.310336441E+02 0.222860572E+02 0.959103878E+01 -.518492848E+01 -.204240461E+02 -.349525264E+02 -.480494047E+02 -.593654409E+02 -.688172064E+02 -.764899962E+02 -.825621425E+02 -.872519977E+02 -.907840232E+02 -.933691523E+02 -.951949576E+02 -.964220931E+02 -.971844550E+02 -.975913393E+02 -.977304929E+02 -.976713977E+02 -.974684186E+02 -.971636320E+02 -.967892656E+02 -.963697445E+02 -.959233720E+02 -.954636897E+02 -.950005641E+02 -.945410479E+02 -.940900557E+02 -.936508930E+02 -.932256668E+02 -.928156049E+02 -.924213026E+02 -.920429161E+02 -.916803136E+02 -.913331972E+02 -.910012035E+02 -.906839921E+02 -.903813279E+02 -.900931647E+02 -.898197366E+02 -.895616651E+02 -.893200896E+02 -.890968330E+02 -.888946138E+02 -.887173221E+02 -.885703805E+02 -.884612172E+02 -.883998869E+02 -.883998869E+02
 -.885652308E+02 -.885652308E+02 -.886365441E+02 -.887637092E+02 -.889352870E+02 -.891429126E+02 -.893805751E+02 -.896440728E+02 -.899305986E+02 -.902384271E+02 -.905666753E+02 -.909151203E+02 -.912840572E+02 -.916741869E+02 -.920865218E+02 -.925223023E+02 -.929829138E+02 -.934697985E+02 -.939843488E+02 -.945277755E+02 -.951009331E+02 -.957040893E+02 -.963366132E+02 -.969965569E+02 -.976800912E+02 -.983807505E+02 -.990884236E+02 -.997880128E+02 -.100457663E+03 -.101066439E+03 -.101571296E+03 -.101913182E+03 -.102012066E+03 -.101760716E+03 -.101017084E+03 -.995952857E+02 -.972554593E+02 -.936933442E+02 -.885314217E+02 -.813151842E+02 -.715208832E+02 -.585853361E+02 -.419742314E+02 -.213121957E+02 0.339730315E+01 0.314397840E+02 0.609583141E+02 0.885382418E+02 0.109146561E+03 0.117124410E+03 0.109144156E+03 0.885334270E+02 0.609510806E+02 0.314301183E+02 0.338518697E+01 -.213267852E+02 -.419913219E+02 -.586049600E+02 -.715430779E+02 -.813399924E+02 -.885588912E+02 -.937235282E+02 -.972884167E+02 -.996310812E+02 -.101055788E+03 -.101802405E+03 -.102056823E+03 -.101961098E+03 -.101622466E+03 -.101120966E+03 -.100515657E+03 -.998495888E+02 -.991537044E+02 -.984498644E+02 -.977531709E+02 -.970737391E+02 -.964180363E+02 -.957898906E+02 -.951912457E+02 -.946227229E+02 -.940840380E+02 -.935743105E+02 -.930922915E+02 -.926365328E+02 -.922055145E+02 -.917977424E+02 -.914118280E+02 -.910465569E+02 -.907009560E+02 -.903743640E+02 -.900665145E+02 -.897776375E+02 -.895085901E+02 -.892610262E+02 -.890376198E+02 -.888423594E+02 -.886809367E+02 -.885612593E+02 -.884941278E+02 -.884941278E+02
 -.886443047E+02 -.886443047E+02 -.887205360E+02 -.888566365E+02 -.890405602E+02 -.892635642E+02 -.895194432E+02 -.898039509E+02 -.901143649E+02 -.904491592E+02 -.908077590E+02 -.911903577E+02 -.915977793E+02 -.920313756E+02 -.924929460E+02 -.929846724E+02 -.935090609E+02 -.940688805E+02 -.946670924E+02 -.953067562E+02 -.959909004E+02 -.967223401E+02 -.975034158E+02 -.983356244E+02 -.992190950E+02 -.100151854E+03 -.101128798E+03 -.102140265E+03 -.103170055E+03 -.104192712E+03 -.105169780E+03 -.106044701E+03 -.106735867E+03 -.107127224E+03 -.107055651E+03 -.106294180E+03 -.104529979E+03 -.101336105E+03 -.961364323E+02 -.881646037E+02 -.764211007E+02 -.596396696E+02 -.362886152E+02 -.465956005E+01 0.368558316E+02 0.891246877E+02 0.150995932E+03 0.217084279E+03 0.274677872E+03 0.301719337E+03 0.274675412E+03 0.217079353E+03 0.150988531E+03 0.891147981E+02 0.368434338E+02 -.467449021E+01 -.363061068E+02 -.596597570E+02 -.764438233E+02 -.881900065E+02 -.961645659E+02 -.101367026E+03 -.104563749E+03 -.106330867E+03 -.107095331E+03 -.107169977E+03 -.106781783E+03 -.106093873E+03 -.105222312E+03 -.104248713E+03 -.103229642E+03 -.102203561E+03 -.101195935E+03 -.100222968E+03 -.992943297E+02 -.984151266E+02 -.975873349E+02 -.968108251E+02 -.960840963E+02 -.954047985E+02 -.947701000E+02 -.941769457E+02 -.936222362E+02 -.931029527E+02 -.926162442E+02 -.921594910E+02 -.917303546E+02 -.913268224E+02 -.909472542E+02 -.905904375E+02 -.902556588E+02 -.899427977E+02 -.896524542E+02 -.893861200E+02 -.891464076E+02 -.889373581E+02 -.887648493E+02 -.886371385E+02 -.885655814E+02 -.885655814E+02
 -.886937729E+02 -.886937729E+02 -.887730953E+02 -.889148184E+02 -.891065222E+02 -.893392349E+02 -.896066393E+02 -.899044737E+02 -.902300840E+02 -.905820885E+02 -.909601301E+02 -.913646938E+02 -.917969747E+02 -.922587827E+02 -.927524751E+02 -.932809072E+02 -.938473943E+02 -.944556764E+02 -.951098777E+02 -.958144509E+02 -.965740924E+02 -.973936128E+02 -.982777378E+02 -.992308079E+02 -.100256333E+03 -.101356338E+03 -.102530410E+03 -.103774335E+03 -.105078129E+03 -.106423249E+03 -.107778609E+03 -.109094936E+03 -.110296753E+03 -.111270985E+03 -.111850759E+03 -.111792306E+03 -.110741963E+03 -.108188914E+03 -.103397440E+03 -.953099192E+02 -.824088713E+02 -.625240278E+02 -.325727140E+02 0.117599128E+02 0.763281123E+02 0.168548643E+03 0.296312750E+03 0.463468723E+03 0.655633605E+03 0.799894645E+03 0.655631111E+03 0.463463730E+03 0.296305248E+03 0.168538618E+03 0.763155436E+02 0.117447759E+02 -.325904492E+02 -.625443965E+02 -.824319144E+02 -.953356831E+02 -.103425977E+03 -.108220282E+03 -.110776227E+03 -.111829536E+03 -.111891032E+03 -.111314386E+03 -.110343373E+03 -.109144874E+03 -.107831970E+03 -.106480147E+03 -.105138687E+03 -.103838679E+03 -.102598678E+03 -.101428672E+03 -.100332882E+03 -.993117261E+02 -.983631810E+02 -.974837373E+02 -.966690505E+02 -.959143857E+02 -.952149155E+02 -.945659164E+02 -.939628953E+02 -.934016687E+02 -.928784125E+02 -.923896943E+02 -.919324973E+02 -.915042440E+02 -.911028257E+02 -.907266454E+02 -.903746782E+02 -.900465600E+02 -.897427103E+02 -.894645036E+02 -.892145018E+02 -.889967684E+02 -.888172898E+02 -.886845354E+02 -.886102027E+02 -.886102027E+02
 -.887105952E+02 -.887105952E+02 -.887909713E+02 -.889346125E+02 -.891289724E+02 -.893650031E+02 -.896363507E+02 -.899387509E+02 -.902695755E+02 -.906274956E+02 -.910122328E+02 -.914243771E+02 -.918652574E+02 -.923368491E+02 -.928417116E+02 -.933829457E+02 -.939641627E+02 -.945894603E+02 -.952633943E+02 -.959909386E+02 -.967774193E+02 -.976284086E+02 -.985495538E+02 -.995463106E+02 -.100623538E+03 -.101784889E+03 -.103031914E+03 -.104362750E+03 -.105770219E+03 -.107239078E+03 -.108742075E+03 -.110234263E+03 -.111644833E+03 -.112865329E+03 -.113732575E+03 -.114003781E+03 -.113319905E+03 -.111151038E+03 -.106713658E+03 -.988425178E+02 -.857868253E+02 -.648748510E+02 -.319394557E+02 0.197114877E+02 0.101231581E+03 0.232058053E+03 0.447804381E+03 0.817222990E+03 0.147991338E+04 0.273249261E+04 0.147991087E+04 0.817217975E+03 0.447796846E+03 0.232047983E+03 0.101218956E+03 0.196962823E+02 -.319572716E+02 -.648953131E+02 -.858099748E+02 -.988684015E+02 -.106742329E+03 -.111182555E+03 -.113354332E+03 -.114041191E+03 -.113773045E+03 -.112908946E+03 -.111691688E+03 -.110284455E+03 -.108795712E+03 -.107296275E+03 -.105831099E+03 -.104427444E+03 -.103100559E+03 -.101857630E+03 -.100700526E+03 -.996277019E+02 -.986355065E+02 -.977190814E+02 -.968729671E+02 -.960915070E+02 -.953691121E+02 -.947004292E+02 -.940804434E+02 -.935045394E+02 -.929685347E+02 -.924686994E+02 -.920017699E+02 -.915649638E+02 -.911560038E+02 -.907731543E+02 -.904152788E+02 -.900819255E+02 -.897734490E+02 -.894911811E+02 -.892376639E+02 -.890169670E+02 -.888351119E+02 -.887006391E+02 -.886253612E+02 -.886253612E+02
 -.886937143E+02 -.886937143E+02 -.887730334E+02 -.889147508E+02 -.891064471E+02 -.893391509E+02 -.896065453E+02 -.899043690E+02 -.902299680E+02 -.905819609E+02 -.909599905E+02 -.913645421E+02 -.917968108E+02 -.922586066E+02 -.927522869E+02 -.932807070E+02 -.938471822E+02 -.944554525E+02 -.951096423E+02 -.958142041E+02 -.965738344E+02 -.973933440E+02 -.982774582E+02 -.992305180E+02 -.100256033E+03 -.101356028E+03 -.102530091E+03 -.103774006E+03 -.105077792E+03 -.106422903E+03 -.107778255E+03 -.109094574E+03 -.110296384E+03 -.111270609E+03 -.111850376E+03 -.111791917E+03 -.110741568E+03 -.108188514E+03 -.103397034E+03 -.953095085E+02 -.824084563E+02 -.625236089E+02 -.325722917E+02 0.117603382E+02 0.763285403E+02 0.168549073E+03 0.296313182E+03 0.463469156E+03 0.655634039E+03 0.799895080E+03 0.655631546E+03 0.463464164E+03 0.296305681E+03 0.168539050E+03 0.763159737E+02 0.117452038E+02 -.325900239E+02 -.625439743E+02 -.824314956E+02 -.953352682E+02 -.103425566E+03 -.108219877E+03 -.110775826E+03 -.111829141E+03 -.111890643E+03 -.111314003E+03 -.110342997E+03 -.109144505E+03 -.107831608E+03 -.106479794E+03 -.105138341E+03 -.103838342E+03 -.102598350E+03 -.101428353E+03 -.100332573E+03 -.993114263E+02 -.983628913E+02 -.974834580E+02 -.966687819E+02 -.959141279E+02 -.952146689E+02 -.945656812E+02 -.939626717E+02 -.934014568E+02 -.928782125E+02 -.923895064E+02 -.919323215E+02 -.915040803E+02 -.911026742E+02 -.907265059E+02 -.903745507E+02 -.900464441E+02 -.897426057E+02 -.894644097E+02 -.892144178E+02 -.889966934E+02 -.888172223E+02 -.886844736E+02 -.886101441E+02 -.886101441E+02
 -.886441870E+02 -.886441870E+02 -.887204119E+02 -.888565011E+02 -.890404097E+02 -.892633958E+02 -.895192548E+02 -.898037410E+02 -.901141324E+02 -.904489033E+02 -.908074792E+02 -.911900536E+02 -.915974508E+02 -.920310227E+02 -.924925688E+02 -.929842711E+02 -.935086357E+02 -.940684317E+02 -.946666205E+02 -.953062614E+02 -.959903833E+02 -.967218011E+02 -.975028555E+02 -.983350432E+02 -.992184935E+02 -.100151233E+03 -.101128158E+03 -.102139606E+03 -.103169379E+03 -.104192018E+03 -.105169070E+03 -.106043975E+03 -.106735126E+03 -.107126469E+03 -.107054883E+03 -.106293399E+03 -.104529187E+03 -.101335301E+03 -.961356184E+02 -.881637803E+02 -.764202687E+02 -.596388299E+02 -.362877685E+02 -.465870729E+01 0.368566896E+02 0.891255500E+02 0.150996798E+03 0.217085147E+03 0.274678742E+03 0.301720208E+03 0.274676283E+03 0.217080223E+03 0.150989400E+03 0.891156638E+02 0.368442960E+02 -.467363243E+01 -.363052543E+02 -.596589106E+02 -.764429838E+02 -.881891749E+02 -.961637429E+02 -.101366212E+03 -.104562946E+03 -.106330075E+03 -.107094551E+03 -.107169210E+03 -.106781028E+03 -.106093134E+03 -.105221587E+03 -.104248003E+03 -.103228949E+03 -.102202885E+03 -.101195277E+03 -.100222329E+03 -.992937091E+02 -.984145256E+02 -.975867542E+02 -.968102652E+02 -.960835578E+02 -.954042819E+02 -.947696057E+02 -.941764742E+02 -.936217879E+02 -.931025280E+02 -.926158433E+02 -.921591142E+02 -.917300021E+02 -.913264943E+02 -.909469504E+02 -.905901579E+02 -.902554031E+02 -.899425654E+02 -.896522445E+02 -.893859317E+02 -.891462393E+02 -.889372077E+02 -.887647139E+02 -.886370146E+02 -.885654639E+02 -.885654639E+02
 -.885650535E+02 -.885650535E+02 -.886363572E+02 -.887635052E+02 -.889350604E+02 -.891426590E+02 -.893802915E+02 -.896437567E+02 -.899302485E+02 -.902380417E+02 -.905662539E+02 -.909146624E+02 -.912835626E+02 -.916736556E+02 -.920859539E+02 -.925216980E+02 -.929822736E+02 -.934691227E+02 -.939836382E+02 -.945270305E+02 -.951001544E+02 -.957032777E+02 -.963357695E+02 -.969956818E+02 -.976791856E+02 -.983798153E+02 -.990874597E+02 -.997870211E+02 -.100456645E+03 -.101065395E+03 -.101570228E+03 -.101912090E+03 -.102010951E+03 -.101759579E+03 -.101015928E+03 -.995941102E+02 -.972542659E+02 -.936921341E+02 -.885301962E+02 -.813139445E+02 -.715196304E+02 -.585840717E+02 -.419729566E+02 -.213109117E+02 0.339859502E+01 0.314410825E+02 0.609596177E+02 0.885395494E+02 0.109147872E+03 0.117125721E+03 0.109145468E+03 0.885347372E+02 0.609523881E+02 0.314314218E+02 0.338648515E+01 -.213254937E+02 -.419900382E+02 -.586036855E+02 -.715418139E+02 -.813387402E+02 -.885576519E+02 -.937223032E+02 -.972872072E+02 -.996298884E+02 -.101054613E+03 -.101801249E+03 -.102055688E+03 -.101959984E+03 -.101621375E+03 -.101119898E+03 -.100514614E+03 -.998485712E+02 -.991527136E+02 -.984489013E+02 -.977522365E+02 -.970728343E+02 -.964171620E+02 -.957890476E+02 -.951904349E+02 -.946219450E+02 -.940832937E+02 -.935736006E+02 -.930916165E+02 -.926358933E+02 -.922049109E+02 -.917971751E+02 -.914112972E+02 -.910460628E+02 -.907004986E+02 -.903739431E+02 -.900661295E+02 -.897772877E+02 -.895082743E+02 -.892607428E+02 -.890373664E+02 -.888421330E+02 -.886807329E+02 -.885610726E+02 -.884939508E+02 -.884939508E+02
 -.884609718E+02 -.884609718E+02 -.885258457E+02 -.886413309E+02 -.887968060E+02 -.889844271E+02 -.891984695E+02 -.894348262E+02 -.896906246E+02 -.899639330E+02 -.902535331E+02 -.905587424E+02 -.908792709E+02 -.912151029E+02 -.915663924E+02 -.919333650E+02 -.923162179E+02 -.927150098E+02 -.931295322E+02 -.935591533E+02 -.940026206E+02 -.944578109E+02 -.949214091E+02 -.953884957E+02 -.958520165E+02 -.963021061E+02 -.967252257E+02 -.971030761E+02 -.974112371E+02 -.976174864E+02 -.976797534E+02 -.975436792E+02 -.971397877E+02 -.963803381E+02 -.951560402E+02 -.933330035E+02 -.907505798E+02 -.872212015E+02 -.825339411E+02 -.764643420E+02 -.687940568E+02 -.593447582E+02 -.480311560E+02 -.349366834E+02 -.204105849E+02 -.517382965E+01 0.959979036E+01 0.222924724E+02 0.310377295E+02 0.341917186E+02 0.310354020E+02 0.222878134E+02 0.959279136E+01 -.518318124E+01 -.204223059E+02 -.349507951E+02 -.480476840E+02 -.593637325E+02 -.688155121E+02 -.764883177E+02 -.825604815E+02 -.872503557E+02 -.907824020E+02 -.933675535E+02 -.951933828E+02 -.964205439E+02 -.971829330E+02 -.975898460E+02 -.977290297E+02 -.976699662E+02 -.974670202E+02 -.971622681E+02 -.967879375E+02 -.963684535E+02 -.959221195E+02 -.954624768E+02 -.949993922E+02 -.945399179E+02 -.940889688E+02 -.936498503E+02 -.932246692E+02 -.928146533E+02 -.924203978E+02 -.920420588E+02 -.916795045E+02 -.913324367E+02 -.910004921E+02 -.906833299E+02 -.903807149E+02 -.900926005E+02 -.898192206E+02 -.895611962E+02 -.893196663E+02 -.890964531E+02 -.888942742E+02 -.887170185E+02 -.885701074E+02 -.884609670E+02 -.883996497E+02 -.883996497E+02
 -.883376940E+02 -.883376940E+02 -.883950157E+02 -.884968303E+02 -.886335075E+02 -.887978508E+02 -.889845134E+02 -.891895499E+02 -.894100714E+02 -.896439780E+02 -.898897489E+02 -.901462744E+02 -.904127178E+02 -.906883968E+02 -.909726762E+02 -.912648636E+02 -.915641032E+02 -.918692580E+02 -.921787765E+02 -.924905336E+02 -.928016391E+02 -.931082035E+02 -.934050497E+02 -.936853600E+02 -.939402430E+02 -.941582069E+02 -.943245251E+02 -.944204814E+02 -.944224866E+02 -.943010686E+02 -.940197535E+02 -.935338824E+02 -.927894521E+02 -.917221277E+02 -.902566691E+02 -.883071348E+02 -.857783906E+02 -.825696446E+02 -.785809425E+02 -.737237305E+02 -.679366337E+02 -.612073214E+02 -.536004619E+02 -.452899276E+02 -.365902022E+02 -.279772242E+02 -.200833651E+02 -.136474480E+02 -.940431490E+01 -.791819581E+01 -.940654670E+01 -.136519154E+02 -.200900756E+02 -.279861893E+02 -.366014371E+02 -.453034515E+02 -.536162978E+02 -.612254965E+02 -.679571793E+02 -.737466820E+02 -.786063397E+02 -.825975317E+02 -.858088163E+02 -.883401525E+02 -.902923369E+02 -.917605085E+02 -.928306139E+02 -.935778982E+02 -.940667013E+02 -.943510316E+02 -.944755527E+02 -.944767434E+02 -.943840803E+02 -.942211563E+02 -.940066907E+02 -.937554118E+02 -.934788115E+02 -.931857791E+02 -.928831267E+02 -.925760216E+02 -.922683375E+02 -.919629410E+02 -.916619227E+02 -.913667859E+02 -.910786001E+02 -.907981291E+02 -.905259401E+02 -.902625000E+02 -.900082655E+02 -.897637719E+02 -.895297284E+02 -.893071245E+02 -.890973568E+02 -.889023847E+02 -.887249272E+02 -.885687145E+02 -.884388143E+02 -.883420555E+02 -.882875831E+02 -.882875831E+02
 -.882014806E+02 -.882014806E+02 -.882505384E+02 -.883374306E+02 -.884536521E+02 -.885927619E+02 -.887498801E+02 -.889213007E+02 -.891041910E+02 -.892963554E+02 -.894960490E+02 -.897018251E+02 -.899124076E+02 -.901265792E+02 -.903430796E+02 -.905605048E+02 -.907772050E+02 -.909911742E+02 -.911999267E+02 -.914003560E+02 -.915885699E+02 -.917596978E+02 -.919076639E+02 -.920249217E+02 -.921021459E+02 -.921278780E+02 -.920881276E+02 -.919659326E+02 -.917408924E+02 -.913886962E+02 -.908806873E+02 -.901835243E+02 -.892590323E+02 -.880643748E+02 -.865527248E+02 -.846746683E+02 -.823806279E+02 -.796246353E+02 -.763697896E+02 -.725956693E+02 -.683077800E+02 -.635487276E+02 -.584101656E+02 -.530436088E+02 -.476670140E+02 -.425628466E+02 -.380627888E+02 -.345153059E+02 -.322362199E+02 -.314499324E+02 -.322383387E+02 -.345195469E+02 -.380691586E+02 -.425713552E+02 -.476776748E+02 -.530564385E+02 -.584251846E+02 -.635659596E+02 -.683272523E+02 -.726174129E+02 -.763938391E+02 -.796510292E+02 -.824094084E+02 -.847058818E+02 -.865864215E+02 -.881006091E+02 -.892978625E+02 -.902250131E+02 -.909249014E+02 -.914357063E+02 -.917907732E+02 -.920187624E+02 -.921439880E+02 -.921868534E+02 -.921643224E+02 -.920903863E+02 -.919765026E+02 -.918319936E+02 -.916644000E+02 -.914797874E+02 -.912830113E+02 -.910779416E+02 -.908676530E+02 -.906545872E+02 -.904406898E+02 -.902275283E+02 -.900163960E+02 -.898084053E+02 -.896045758E+02 -.894059217E+02 -.892135426E+02 -.890287250E+02 -.888530597E+02 -.886885831E+02 -.885379540E+02 -.884046754E+02 -.882933811E+02 -.882102042E+02 -.881632573E+02 -.881632573E+02
 -.880585463E+02 -.880585463E+02 -.880990252E+02 -.881704683E+02 -.882655858E+02 -.883787733E+02 -.885056956E+02 -.886429641E+02 -.887878837E+02 -.889382542E+02 -.890922095E+02 -.892480861E+02 -.894043112E+02 -.895593043E+02 -.897113857E+02 -.898586888E+02 -.899990701E+02 -.901300153E+02 -.902485373E+02 -.903510632E+02 -.904333084E+02 -.904901358E+02 -.905153980E+02 -.905017633E+02 -.904405269E+02 -.903214104E+02 -.901323567E+02 -.898593335E+02 -.894861625E+02 -.889944005E+02 -.883633122E+02 -.875699833E+02 -.865896417E+02 -.853962704E+02 -.839636110E+02 -.822666707E+02 -.802838458E+02 -.779997575E+02 -.754088486E+02 -.725196899E+02 -.693597902E+02 -.659804689E+02 -.624610461E+02 -.589112666E+02 -.554705778E+02 -.523027850E+02 -.495849302E+02 -.474902063E+02 -.461664491E+02 -.457139821E+02 -.461684398E+02 -.474941904E+02 -.495909134E+02 -.523107757E+02 -.554805874E+02 -.589233093E+02 -.624751389E+02 -.659966320E+02 -.693780465E+02 -.725400654E+02 -.754313724E+02 -.780244618E+02 -.803107658E+02 -.822958450E+02 -.839950812E+02 -.854300814E+02 -.866258417E+02 -.876086234E+02 -.884044470E+02 -.890380872E+02 -.895324614E+02 -.899083073E+02 -.901840700E+02 -.903759298E+02 -.904979194E+02 -.905620955E+02 -.905787348E+02 -.905565383E+02 -.905028310E+02 -.904237506E+02 -.903244195E+02 -.902091018E+02 -.900813414E+02 -.899440863E+02 -.897997975E+02 -.896505470E+02 -.894981064E+02 -.893440287E+02 -.891897272E+02 -.890365539E+02 -.888858815E+02 -.887391942E+02 -.885981911E+02 -.884649097E+02 -.883418778E+02 -.882323037E+02 -.881403172E+02 -.880712803E+02 -.880321881E+02 -.880321881E+02
 -.879146055E+02 -.879146055E+02 -.879465439E+02 -.880026523E+02 -.880769003E+02 -.881645718E+02 -.882619357E+02 -.883659885E+02 -.884742525E+02 -.885846146E+02 -.886951952E+02 -.888042403E+02 -.889100289E+02 -.890107911E+02 -.891046326E+02 -.891894628E+02 -.892629230E+02 -.893223134E+02 -.893645162E+02 -.893859147E+02 -.893823076E+02 -.893488178E+02 -.892797979E+02 -.891687336E+02 -.890081500E+02 -.887895255E+02 -.885032232E+02 -.881384503E+02 -.876832642E+02 -.871246436E+02 -.864486537E+02 -.856407373E+02 -.846861699E+02 -.835707209E+02 -.822815641E+02 -.808084744E+02 -.791453348E+02 -.772919497E+02 -.752561139E+02 -.730558257E+02 -.707214384E+02 -.682974452E+02 -.658434825E+02 -.634340514E+02 -.611564429E+02 -.591064541E+02 -.573817643E+02 -.560733168E+02 -.552556871E+02 -.549780311E+02 -.552575366E+02 -.560770182E+02 -.573873220E+02 -.591138751E+02 -.611657362E+02 -.634452285E+02 -.658565572E+02 -.683124336E+02 -.707383588E+02 -.730746990E+02 -.752769632E+02 -.773148005E+02 -.791702152E+02 -.808354144E+02 -.823105966E+02 -.836018808E+02 -.847194945E+02 -.856762660E+02 -.864864280E+02 -.871647070E+02 -.877256619E+02 -.881832287E+02 -.885504297E+02 -.888392080E+02 -.890603557E+02 -.892235085E+02 -.893371850E+02 -.894088559E+02 -.894450283E+02 -.894513399E+02 -.894326541E+02 -.893931533E+02 -.893364286E+02 -.892655635E+02 -.891832124E+02 -.890916737E+02 -.889929586E+02 -.888888570E+02 -.887810022E+02 -.886709364E+02 -.885601800E+02 -.884503077E+02 -.883430353E+02 -.882403224E+02 -.881444978E+02 -.880584141E+02 -.879856440E+02 -.879307297E+02 -.878995039E+02 -.878995039E+02
 -.877745545E+02 -.877745545E+02 -.877982826E+02 -.878396944E+02 -.878940207E+02 -.879574535E+02 -.880269024E+02 -.880998012E+02 -.881739558E+02 -.882474215E+02 -.883184023E+02 -.883851678E+02 -.884459809E+02 -.884990347E+02 -.885423946E+02 -.885739435E+02 -.885913298E+02 -.885919150E+02 -.885727221E+02 -.885303842E+02 -.884610928E+02 -.883605487E+02 -.882239158E+02 -.880457820E+02 -.878201309E+02 -.875403291E+02 -.871991389E+02 -.867887629E+02 -.863009342E+02 -.857270646E+02 -.850584679E+02 -.842866744E+02 -.834038543E+02 -.824033661E+02 -.812804417E+02 -.800330094E+02 -.786626443E+02 -.771756131E+02 -.755839524E+02 -.739064857E+02 -.721696445E+02 -.704079217E+02 -.686637598E+02 -.669866720E+02 -.654314325E+02 -.640552640E+02 -.629141005E+02 -.620582103E+02 -.615276776E+02 -.613484104E+02 -.615293756E+02 -.620616080E+02 -.629192015E+02 -.640620734E+02 -.654399572E+02 -.669969205E+02 -.686757425E+02 -.704216506E+02 -.721851333E+02 -.739237500E+02 -.756030091E+02 -.771964810E+02 -.786853439E+02 -.800575625E+02 -.813068718E+02 -.824316981E+02 -.834341145E+02 -.843188903E+02 -.850926681E+02 -.857632784E+02 -.863391916E+02 -.868290942E+02 -.872415741E+02 -.875848974E+02 -.878668601E+02 -.880946976E+02 -.882750393E+02 -.884138968E+02 -.885166750E+02 -.885882003E+02 -.886327593E+02 -.886541433E+02 -.886556973E+02 -.886403692E+02 -.886107596E+02 -.885691712E+02 -.885176574E+02 -.884580705E+02 -.883921111E+02 -.883213787E+02 -.882474259E+02 -.881718189E+02 -.880962060E+02 -.880223979E+02 -.879524654E+02 -.878888597E+02 -.878345619E+02 -.877932737E+02 -.877696599E+02 -.877696599E+02
 -.876422959E+02 -.876422959E+02 -.876583658E+02 -.876861135E+02 -.877219934E+02 -.877630965E+02 -.878069856E+02 -.878515634E+02 -.878949676E+02 -.879354847E+02 -.879714799E+02 -.880013370E+02 -.880234077E+02 -.880359661E+02 -.880371682E+02 -.880250145E+02 -.879973150E+02 -.879516563E+02 -.878853715E+02 -.877955115E+02 -.876788213E+02 -.875317201E+02 -.873502894E+02 -.871302703E+02 -.868670738E+02 -.865558103E+02 -.861913397E+02 -.857683526E+02 -.852814867E+02 -.847254865E+02 -.840954151E+02 -.833869235E+02 -.825965841E+02 -.817222905E+02 -.807637205E+02 -.797228536E+02 -.786045217E+02 -.774169628E+02 -.761723300E+02 -.748870936E+02 -.735822617E+02 -.722833325E+02 -.710198931E+02 -.698247954E+02 -.687328680E+02 -.677791825E+02 -.669969603E+02 -.664152916E+02 -.660569085E+02 -.659363006E+02 -.660584472E+02 -.664183700E+02 -.670015809E+02 -.677853487E+02 -.687405845E+02 -.698340679E+02 -.710307286E+02 -.722957388E+02 -.735962481E+02 -.749026699E+02 -.761895074E+02 -.774357534E+02 -.786249382E+02 -.797449098E+02 -.807874307E+02 -.817476697E+02 -.826236477E+02 -.834156873E+02 -.841258949E+02 -.847576980E+02 -.853154451E+02 -.858040723E+02 -.862288339E+02 -.865950905E+02 -.869081489E+02 -.871731459E+02 -.873949670E+02 -.875781952E+02 -.877270825E+02 -.878455382E+02 -.879371313E+02 -.880051021E+02 -.880523807E+02 -.880816106E+02 -.880951748E+02 -.880952254E+02 -.880837137E+02 -.880624226E+02 -.880330005E+02 -.879969976E+02 -.879559053E+02 -.879111999E+02 -.878643928E+02 -.878170897E+02 -.877710603E+02 -.877283249E+02 -.876912600E+02 -.876627329E+02 -.876462694E+02 -.876462694E+02
 -.875206890E+02 -.875206890E+02 -.875298058E+02 -.875451884E+02 -.875644463E+02 -.875855336E+02 -.876066564E+02 -.876261971E+02 -.876426526E+02 -.876545827E+02 -.876605671E+02 -.876591686E+02 -.876489006E+02 -.876281993E+02 -.875953982E+02 -.875487060E+02 -.874861864E+02 -.874057413E+02 -.873050958E+02 -.871817885E+02 -.870331652E+02 -.868563793E+02 -.866483998E+02 -.864060295E+02 -.861259347E+02 -.858046915E+02 -.854388495E+02 -.850250183E+02 -.845599792E+02 -.840408260E+02 -.834651374E+02 -.828311823E+02 -.821381589E+02 -.813864622E+02 -.805779759E+02 -.797163746E+02 -.788074212E+02 -.778592344E+02 -.768824968E+02 -.758905680E+02 -.748994631E+02 -.739276581E+02 -.729956889E+02 -.721255232E+02 -.713397072E+02 -.706603146E+02 -.701077607E+02 -.696995743E+02 -.694492480E+02 -.693652939E+02 -.694506220E+02 -.697023228E+02 -.701118850E+02 -.706658166E+02 -.713465892E+02 -.721337883E+02 -.730053406E+02 -.739387005E+02 -.749119006E+02 -.759044055E+02 -.768977395E+02 -.778758878E+02 -.788254909E+02 -.797358663E+02 -.805988953E+02 -.814088147E+02 -.821619494E+02 -.828564154E+02 -.834918168E+02 -.840689544E+02 -.845895578E+02 -.850560466E+02 -.854713248E+02 -.858386086E+02 -.861612850E+02 -.864428004E+02 -.866865739E+02 -.868959331E+02 -.870740684E+02 -.872240019E+02 -.873485699E+02 -.874504138E+02 -.875319799E+02 -.875955243E+02 -.876431226E+02 -.876766836E+02 -.876979650E+02 -.877085921E+02 -.877100786E+02 -.877038492E+02 -.876912656E+02 -.876736547E+02 -.876523417E+02 -.876286882E+02 -.876041370E+02 -.875802663E+02 -.875588554E+02 -.875419661E+02 -.875320438E+02 -.875320438E+02
 -.874115980E+02 -.874115980E+02 -.874145569E+02 -.874190259E+02 -.874236768E+02 -.874272702E+02 -.874286259E+02 -.874265975E+02 -.874200491E+02 -.874078349E+02 -.873887802E+02 -.873616650E+02 -.873252084E+02 -.872780558E+02 -.872187662E+02 -.871458030E+02 -.870575252E+02 -.869521824E+02 -.868279120E+02 -.866827403E+02 -.865145887E+02 -.863212847E+02 -.861005807E+02 -.858501811E+02 -.855677792E+02 -.852511056E+02 -.848979909E+02 -.845064430E+02 -.840747404E+02 -.836015444E+02 -.830860269E+02 -.825280168E+02 -.819281591E+02 -.812880843E+02 -.806105810E+02 -.798997615E+02 -.791612087E+02 -.784020890E+02 -.776312130E+02 -.768590251E+02 -.760975036E+02 -.753599547E+02 -.746606888E+02 -.740145785E+02 -.734365067E+02 -.729407281E+02 -.725401837E+02 -.722458177E+02 -.720659570E+02 -.720058141E+02 -.720671634E+02 -.722482306E+02 -.725438033E+02 -.729455547E+02 -.734425406E+02 -.740218201E+02 -.746691384E+02 -.753696126E+02 -.761083700E+02 -.768710998E+02 -.776444958E+02 -.784165791E+02 -.791769049E+02 -.799166620E+02 -.806286833E+02 -.813073849E+02 -.819486532E+02 -.825496985E+02 -.831088886E+02 -.836255767E+02 -.840999318E+02 -.845327792E+02 -.849254550E+02 -.852796770E+02 -.855974336E+02 -.858808895E+02 -.861323089E+02 -.863539925E+02 -.865482291E+02 -.867172582E+02 -.868632433E+02 -.869882526E+02 -.870942479E+02 -.871830782E+02 -.872564785E+02 -.873160719E+02 -.873633752E+02 -.873998064E+02 -.874266950E+02 -.874452930E+02 -.874567890E+02 -.874623230E+02 -.874630037E+02 -.874599276E+02 -.874542015E+02 -.874469674E+02 -.874394318E+02 -.874329006E+02 -.874288188E+02 -.874288188E+02
 -.873160054E+02 -.873160054E+02 -.873136388E+02 -.873087025E+02 -.873008224E+02 -.872894927E+02 -.872741022E+02 -.872539513E+02 -.872282632E+02 -.871961888E+02 -.871568104E+02 -.871091415E+02 -.870521265E+02 -.869846395E+02 -.869054831E+02 -.868133880E+02 -.867070142E+02 -.865849530E+02 -.864457330E+02 -.862878279E+02 -.861096686E+02 -.859096603E+02 -.856862050E+02 -.854377302E+02 -.851627252E+02 -.848597858E+02 -.845276676E+02 -.841653490E+02 -.837721043E+02 -.833475852E+02 -.828919123E+02 -.824057717E+02 -.818905173E+02 -.813482714E+02 -.807820207E+02 -.801957006E+02 -.795942579E+02 -.789836852E+02 -.783710157E+02 -.777642689E+02 -.771723396E+02 -.766048234E+02 -.760717765E+02 -.755834139E+02 -.751497544E+02 -.747802281E+02 -.744832711E+02 -.742659332E+02 -.741335297E+02 -.740893672E+02 -.741345681E+02 -.742680097E+02 -.744863849E+02 -.747843779E+02 -.751549386E+02 -.755896305E+02 -.760790228E+02 -.766130962E+02 -.771816352E+02 -.777745825E+02 -.783823418E+02 -.789960175E+02 -.796075889E+02 -.802100216E+02 -.807973215E+02 -.813645404E+02 -.819077411E+02 -.824239348E+02 -.829109969E+02 -.833675712E+02 -.837929685E+02 -.841870652E+02 -.845502059E+02 -.848831125E+02 -.851868020E+02 -.854625139E+02 -.857116472E+02 -.859357064E+02 -.861362577E+02 -.863148919E+02 -.864731962E+02 -.866127314E+02 -.867350153E+02 -.868415107E+02 -.869336171E+02 -.870126660E+02 -.870799188E+02 -.871365670E+02 -.871837330E+02 -.872224733E+02 -.872537816E+02 -.872785925E+02 -.872977853E+02 -.873121866E+02 -.873225726E+02 -.873296692E+02 -.873341492E+02 -.873366256E+02 -.873376395E+02 -.873376395E+02
 -.872341612E+02 -.872341612E+02 -.872272968E+02 -.872144462E+02 -.871960717E+02 -.871723191E+02 -.871430901E+02 -.871080964E+02 -.870668979E+02 -.870189316E+02 -.869635318E+02 -.868999452E+02 -.868273421E+02 -.867448252E+02 -.866514367E+02 -.865461656E+02 -.864279544E+02 -.862957075E+02 -.861483013E+02 -.859845958E+02 -.858034497E+02 -.856037392E+02 -.853843797E+02 -.851443537E+02 -.848827419E+02 -.845987611E+02 -.842918066E+02 -.839615007E+02 -.836077461E+02 -.832307833E+02 -.828312522E+02 -.824102535E+02 -.819694110E+02 -.815109282E+02 -.810376378E+02 -.805530386E+02 -.800613154E+02 -.795673358E+02 -.790766198E+02 -.785952773E+02 -.781299096E+02 -.776874742E+02 -.772751132E+02 -.768999488E+02 -.765688540E+02 -.762882081E+02 -.760636507E+02 -.758998499E+02 -.758002997E+02 -.757671630E+02 -.758011719E+02 -.759015935E+02 -.760662640E+02 -.762916886E+02 -.765731983E+02 -.769051526E+02 -.772811712E+02 -.776943800E+02 -.781376557E+02 -.786038549E+02 -.790860189E+02 -.795775449E+02 -.800723213E+02 -.805648265E+02 -.810501908E+02 -.815242274E+02 -.819834353E+02 -.824249790E+02 -.828466523E+02 -.832468284E+02 -.836244031E+02 -.839787329E+02 -.843095731E+02 -.846170169E+02 -.849014372E+02 -.851634335E+02 -.854037836E+02 -.856234011E+02 -.858232977E+02 -.860045515E+02 -.861682805E+02 -.863156198E+02 -.864477041E+02 -.865656527E+02 -.866705581E+02 -.867634775E+02 -.868454251E+02 -.869173670E+02 -.869802166E+02 -.870348299E+02 -.870820008E+02 -.871224558E+02 -.871568457E+02 -.871857352E+02 -.872095876E+02 -.872287433E+02 -.872433904E+02 -.872535226E+02 -.872588825E+02 -.872588825E+02
 -.871657447E+02 -.871657447E+02 -.871551744E+02 -.871358288E+02 -.871088862E+02 -.870750567E+02 -.870346932E+02 -.869878742E+02 -.869344664E+02 -.868741707E+02 -.868065581E+02 -.867310956E+02 -.866471674E+02 -.865540910E+02 -.864511313E+02 -.863375121E+02 -.862124282E+02 -.860750564E+02 -.859245682E+02 -.857601433E+02 -.855809852E+02 -.853863389E+02 -.851755113E+02 -.849478949E+02 -.847029936E+02 -.844404527E+02 -.841600915E+02 -.838619384E+02 -.835462687E+02 -.832136434E+02 -.828649487E+02 -.825014340E+02 -.821247472E+02 -.817369644E+02 -.813406120E+02 -.809386789E+02 -.805346141E+02 -.801323093E+02 -.797360623E+02 -.793505191E+02 -.789805951E+02 -.786313740E+02 -.783079870E+02 -.780154745E+02 -.777586367E+02 -.775418782E+02 -.773690555E+02 -.772433358E+02 -.771670761E+02 -.771417292E+02 -.771677859E+02 -.772447542E+02 -.773711800E+02 -.775447051E+02 -.777621611E+02 -.780196901E+02 -.783128860E+02 -.786369473E+02 -.789868320E+02 -.793574072E+02 -.797435876E+02 -.801404557E+02 -.805433635E+02 -.809480112E+02 -.813505046E+02 -.817473921E+02 -.821356822E+02 -.825128453E+02 -.828768021E+02 -.832259014E+02 -.835588899E+02 -.838748774E+02 -.841732986E+02 -.844538734E+02 -.847165687E+02 -.849615602E+02 -.851891971E+02 -.853999703E+02 -.855944819E+02 -.857734199E+02 -.859375347E+02 -.860876189E+02 -.862244904E+02 -.863489775E+02 -.864619056E+02 -.865640870E+02 -.866563104E+02 -.867393322E+02 -.868138671E+02 -.868805787E+02 -.869400689E+02 -.869928640E+02 -.870393982E+02 -.870799915E+02 -.871148203E+02 -.871438784E+02 -.871669243E+02 -.871834109E+02 -.871923910E+02 -.871923910E+02
 -.871100195E+02 -.871100195E+02 -.870964783E+02 -.870719489E+02 -.870382076E+02 -.869964413E+02 -.869473890E+02 -.868914483E+02 -.868287561E+02 -.867592497E+02 -.866827134E+02 -.865988146E+02 -.865071312E+02 -.864071742E+02 -.862984061E+02 -.861802563E+02 -.860521354E+02 -.859134488E+02 -.857636099E+02 -.856020541E+02 -.854282534E+02 -.852417331E+02 -.850420886E+02 -.848290053E+02 -.846022791E+02 -.843618394E+02 -.841077726E+02 -.838403474E+02 -.835600401E+02 -.832675605E+02 -.829638757E+02 -.826502324E+02 -.823281756E+02 -.819995623E+02 -.816665687E+02 -.813316888E+02 -.809977239E+02 -.806677602E+02 -.803451342E+02 -.800333847E+02 -.797361919E+02 -.794573034E+02 -.792004493E+02 -.789692485E+02 -.787671099E+02 -.785971320E+02 -.784620063E+02 -.783639289E+02 -.783045262E+02 -.782847974E+02 -.783050792E+02 -.783650333E+02 -.784636590E+02 -.785993283E+02 -.787698434E+02 -.789725112E+02 -.792042315E+02 -.794615936E+02 -.797409766E+02 -.800386484E+02 -.803508593E+02 -.806739270E+02 -.810043103E+02 -.813386700E+02 -.816739172E+02 -.820072479E+02 -.823361648E+02 -.826584885E+02 -.829723584E+02 -.832762259E+02 -.835688400E+02 -.838492294E+02 -.841166800E+02 -.843707107E+02 -.846110480E+02 -.848376004E+02 -.850504336E+02 -.852497468E+02 -.854358502E+02 -.856091439E+02 -.857700999E+02 -.859192442E+02 -.860571418E+02 -.861843824E+02 -.863015681E+02 -.864093013E+02 -.865081735E+02 -.865987537E+02 -.866815771E+02 -.867571312E+02 -.868258406E+02 -.868880476E+02 -.869439886E+02 -.869937625E+02 -.870372903E+02 -.870742618E+02 -.871040645E+02 -.871256901E+02 -.871376098E+02 -.871376098E+02
 -.870659721E+02 -.870659721E+02 -.870501256E+02 -.870215946E+02 -.869826412E+02 -.869348446E+02 -.868792656E+02 -.868165716E+02 -.867471312E+02 -.866710866E+02 -.865884090E+02 -.864989413E+02 -.864024312E+02 -.862985581E+02 -.861869543E+02 -.860672231E+02 -.859389547E+02 -.858017403E+02 -.856551861E+02 -.854989261E+02 -.853326364E+02 -.851560483E+02 -.849689640E+02 -.847712711E+02 -.845629594E+02 -.843441372E+02 -.841150486E+02 -.838760909E+02 -.836278310E+02 -.833710217E+02 -.831066159E+02 -.828357786E+02 -.825598953E+02 -.822805769E+02 -.819996586E+02 -.817191934E+02 -.814414381E+02 -.811688314E+02 -.809039648E+02 -.806495441E+02 -.804083430E+02 -.801831501E+02 -.799767086E+02 -.797916526E+02 -.796304407E+02 -.794952901E+02 -.793881139E+02 -.793104648E+02 -.792634879E+02 -.792478848E+02 -.792638912E+02 -.793112695E+02 -.793893164E+02 -.794968848E+02 -.796324202E+02 -.797940073E+02 -.799794272E+02 -.801862190E+02 -.804117465E+02 -.806532642E+02 -.809079812E+02 -.811731211E+02 -.814459756E+02 -.817239504E+02 -.820046037E+02 -.822856757E+02 -.825651100E+02 -.828410679E+02 -.831119348E+02 -.833763212E+02 -.836330579E+02 -.838811878E+02 -.841199535E+02 -.843487834E+02 -.845672757E+02 -.847751814E+02 -.849723876E+02 -.851589003E+02 -.853348279E+02 -.855003656E+02 -.856557799E+02 -.858013953E+02 -.859375803E+02 -.860647353E+02 -.861832804E+02 -.862936438E+02 -.863962498E+02 -.864915064E+02 -.865797916E+02 -.866614372E+02 -.867367102E+02 -.868057896E+02 -.868687363E+02 -.869254554E+02 -.869756471E+02 -.870187412E+02 -.870538130E+02 -.870794707E+02 -.870937077E+02 -.870937077E+02
 -.870324288E+02 -.870324288E+02 -.870148668E+02 -.869833779E+02 -.869406062E+02 -.868884438E+02 -.868282122E+02 -.867608002E+02 -.866867694E+02 -.866064350E+02 -.865199267E+02 -.864272371E+02 -.863282586E+02 -.862228126E+02 -.861106736E+02 -.859915882E+02 -.858652920E+02 -.857315241E+02 -.855900401E+02 -.854406252E+02 -.852831057E+02 -.851173613E+02 -.849433370E+02 -.847610552E+02 -.845706281E+02 -.843722695E+02 -.841663072E+02 -.839531941E+02 -.837335194E+02 -.835080178E+02 -.832775776E+02 -.830432459E+02 -.828062324E+02 -.825679079E+02 -.823298005E+02 -.820935868E+02 -.818610775E+02 -.816341992E+02 -.814149695E+02 -.812054674E+02 -.810077991E+02 -.808240590E+02 -.806562873E+02 -.805064261E+02 -.803762741E+02 -.802674426E+02 -.801813142E+02 -.801190060E+02 -.800813388E+02 -.800688144E+02 -.800816009E+02 -.801195280E+02 -.801820921E+02 -.802684700E+02 -.803775427E+02 -.805079254E+02 -.806580044E+02 -.808259788E+02 -.810099042E+02 -.812077377E+02 -.814173825E+02 -.816367296E+02 -.818636971E+02 -.820962644E+02 -.823325020E+02 -.825705956E+02 -.828088653E+02 -.830457794E+02 -.832799631E+02 -.835102029E+02 -.837354474E+02 -.839548040E+02 -.841675336E+02 -.843730426E+02 -.845708735E+02 -.847606942E+02 -.849422867E+02 -.851155352E+02 -.852804143E+02 -.854369771E+02 -.855853435E+02 -.857256892E+02 -.858582339E+02 -.859832312E+02 -.861009568E+02 -.862116980E+02 -.863157411E+02 -.864133591E+02 -.865047963E+02 -.865902509E+02 -.866698543E+02 -.867436438E+02 -.868115298E+02 -.868732523E+02 -.869283250E+02 -.869759621E+02 -.870149829E+02 -.870436858E+02 -.870596830E+02 -.870596830E+02
 -.870081483E+02 -.870081483E+02 -.869893837E+02 -.869558412E+02 -.869104535E+02 -.868553530E+02 -.867920646E+02 -.867216536E+02 -.866448378E+02 -.865620734E+02 -.864736214E+02 -.863795987E+02 -.862800172E+02 -.861748159E+02 -.860638851E+02 -.859470869E+02 -.858242720E+02 -.856952945E+02 -.855600238E+02 -.854183569E+02 -.852702286E+02 -.851156217E+02 -.849545768E+02 -.847872019E+02 -.846136812E+02 -.844342840E+02 -.842493732E+02 -.840594121E+02 -.838649719E+02 -.836667365E+02 -.834655064E+02 -.832622009E+02 -.830578573E+02 -.828536288E+02 -.826507780E+02 -.824506680E+02 -.822547504E+02 -.820645489E+02 -.818816402E+02 -.817076311E+02 -.815441328E+02 -.813927330E+02 -.812549653E+02 -.811322789E+02 -.810260071E+02 -.809373376E+02 -.808672847E+02 -.808166646E+02 -.807860755E+02 -.807758819E+02 -.807862057E+02 -.808169229E+02 -.808676665E+02 -.809378362E+02 -.810266134E+02 -.811329815E+02 -.812557503E+02 -.813935842E+02 -.815450314E+02 -.817085555E+02 -.818825663E+02 -.820654496E+02 -.822555957E+02 -.824514248E+02 -.826514099E+02 -.828540963E+02 -.830581170E+02 -.832622058E+02 -.834652060E+02 -.836660760E+02 -.838638925E+02 -.840578509E+02 -.842472628E+02 -.844315532E+02 -.846102543E+02 -.847829994E+02 -.849495155E+02 -.851096154E+02 -.852631891E+02 -.854101950E+02 -.855506512E+02 -.856846264E+02 -.858122304E+02 -.859336052E+02 -.860489148E+02 -.861583344E+02 -.862620394E+02 -.863601920E+02 -.864529256E+02 -.865403270E+02 -.866224129E+02 -.866991023E+02 -.867701792E+02 -.868352467E+02 -.868936660E+02 -.869444774E+02 -.869862971E+02 -.870171814E+02 -.870344496E+02 -.870344496E+02
 -.869918910E+02 -.869918910E+02 -.869723624E+02 -.869375370E+02 -.868905532E+02 -.868337187E+02 -.867687110E+02 -.866967300E+02 -.866186152E+02 -.865349351E+02 -.864460558E+02 -.863521944E+02 -.862534598E+02 -.861498852E+02 -.860414535E+02 -.859281181E+02 -.858098190E+02 -.856864976E+02 -.855581082E+02 -.854246288E+02 -.852860700E+02 -.851424842E+02 -.849939730E+02 -.848406950E+02 -.846828722E+02 -.845207963E+02 -.843548344E+02 -.841854339E+02 -.840131260E+02 -.838385287E+02 -.836623482E+02 -.834853786E+02 -.833085002E+02 -.831326755E+02 -.829589432E+02 -.827884101E+02 -.826222401E+02 -.824616416E+02 -.823078524E+02 -.821621216E+02 -.820256914E+02 -.818997760E+02 -.817855398E+02 -.816840764E+02 -.815963862E+02 -.815233560E+02 -.814657399E+02 -.814241430E+02 -.813990073E+02 -.813906018E+02 -.813990160E+02 -.814241581E+02 -.814657567E+02 -.815233673E+02 -.815963825E+02 -.816840457E+02 -.817854675E+02 -.818996450E+02 -.820254821E+02 -.821618114E+02 -.823074161E+02 -.824610510E+02 -.826214640E+02 -.827874141E+02 -.829576899E+02 -.831311238E+02 -.833066056E+02 -.834830930E+02 -.836596198E+02 -.838353018E+02 -.840093410E+02 -.841810272E+02 -.843497384E+02 -.845149393E+02 -.846761791E+02 -.848330869E+02 -.849853681E+02 -.851327983E+02 -.852752176E+02 -.854125245E+02 -.855446688E+02 -.856716443E+02 -.857934818E+02 -.859102401E+02 -.860219982E+02 -.861288447E+02 -.862308669E+02 -.863281383E+02 -.864207027E+02 -.865085551E+02 -.865916190E+02 -.866697157E+02 -.867425269E+02 -.868095455E+02 -.868700117E+02 -.869228306E+02 -.869664634E+02 -.869987860E+02 -.870169026E+02 -.870169026E+02
 -.869824687E+02 -.869824687E+02 -.869625452E+02 -.869270832E+02 -.868793548E+02 -.868217866E+02 -.867561628E+02 -.866837811E+02 -.866055720E+02 -.865221895E+02 -.864340814E+02 -.863415433E+02 -.862447605E+02 -.861438402E+02 -.860388378E+02 -.859297768E+02 -.858166653E+02 -.856995100E+02 -.855783266E+02 -.854531502E+02 -.853240432E+02 -.851911026E+02 -.850544664E+02 -.849143196E+02 -.847708990E+02 -.846244979E+02 -.844754696E+02 -.843242304E+02 -.841712618E+02 -.840171117E+02 -.838623940E+02 -.837077879E+02 -.835540349E+02 -.834019350E+02 -.832523410E+02 -.831061514E+02 -.829643013E+02 -.828277524E+02 -.826974808E+02 -.825744640E+02 -.824596666E+02 -.823540249E+02 -.822584319E+02 -.821737211E+02 -.821006515E+02 -.820398931E+02 -.819920138E+02 -.819574675E+02 -.819365855E+02 -.819295686E+02 -.819364835E+02 -.819572612E+02 -.819916981E+02 -.820394609E+02 -.821000928E+02 -.821730236E+02 -.822575806E+02 -.823530024E+02 -.824584525E+02 -.825730354E+02 -.826958118E+02 -.828258142E+02 -.829620622E+02 -.831035765E+02 -.832493923E+02 -.833985709E+02 -.835502106E+02 -.837034551E+02 -.838575007E+02 -.840116022E+02 -.841650768E+02 -.843173067E+02 -.844677405E+02 -.846158930E+02 -.847613446E+02 -.849037389E+02 -.850427803E+02 -.851782302E+02 -.853099032E+02 -.854376620E+02 -.855614129E+02 -.856810992E+02 -.857966959E+02 -.859082018E+02 -.860156323E+02 -.861190100E+02 -.862183542E+02 -.863136685E+02 -.864049255E+02 -.864920473E+02 -.865748824E+02 -.866531746E+02 -.867265248E+02 -.867943402E+02 -.868557691E+02 -.869096160E+02 -.869542302E+02 -.869873611E+02 -.870059672E+02 -.870059672E+02
 -.869787772E+02 -.869787772E+02 -.869587645E+02 -.869231993E+02 -.868754265E+02 -.868179422E+02 -.867525983E+02 -.866807580E+02 -.866034153E+02 -.865212864E+02 -.864348800E+02 -.863445513E+02 -.862505435E+02 -.861530210E+02 -.860520939E+02 -.859478390E+02 -.858403149E+02 -.857295756E+02 -.856156806E+02 -.854987041E+02 -.853787417E+02 -.852559175E+02 -.851303888E+02 -.850023506E+02 -.848720401E+02 -.847397393E+02 -.846057775E+02 -.844705335E+02 -.843344362E+02 -.841979647E+02 -.840616480E+02 -.839260629E+02 -.837918314E+02 -.836596171E+02 -.835301197E+02 -.834040694E+02 -.832822196E+02 -.831653385E+02 -.830541999E+02 -.829495734E+02 -.828522134E+02 -.827628480E+02 -.826821679E+02 -.826108145E+02 -.825493698E+02 -.824983453E+02 -.824581734E+02 -.824291989E+02 -.824116727E+02 -.824057467E+02 -.824114712E+02 -.824287934E+02 -.824575589E+02 -.824975145E+02 -.825483126E+02 -.826095186E+02 -.826806181E+02 -.827610267E+02 -.828501001E+02 -.829471450E+02 -.830514304E+02 -.831621991E+02 -.832786786E+02 -.834000919E+02 -.835256676E+02 -.836546493E+02 -.837863035E+02 -.839199269E+02 -.840548527E+02 -.841904554E+02 -.843261547E+02 -.844614183E+02 -.845957635E+02 -.847287583E+02 -.848600211E+02 -.849892200E+02 -.851160711E+02 -.852403363E+02 -.853618206E+02 -.854803683E+02 -.855958596E+02 -.857082054E+02 -.858173426E+02 -.859232276E+02 -.860258295E+02 -.861251216E+02 -.862210718E+02 -.863136298E+02 -.864027128E+02 -.864881864E+02 -.865698406E+02 -.866473596E+02 -.867202827E+02 -.867879534E+02 -.868494538E+02 -.869035184E+02 -.869484227E+02 -.869818361E+02 -.870006310E+02 -.870006310E+02
 -.869798148E+02 -.869798148E+02 -.869599620E+02 -.869247273E+02 -.868774763E+02 -.868207338E+02 -.867563856E+02 -.866858326E+02 -.866101090E+02 -.865299730E+02 -.864459761E+02 -.863585163E+02 -.862678800E+02 -.861742734E+02 -.860778475E+02 -.859787180E+02 -.858769800E+02 -.857727211E+02 -.856660308E+02 -.855570087E+02 -.854457707E+02 -.853324553E+02 -.852172272E+02 -.851002814E+02 -.849818462E+02 -.848621852E+02 -.847415993E+02 -.846204274E+02 -.844990473E+02 -.843778743E+02 -.842573614E+02 -.841379964E+02 -.840203000E+02 -.839048219E+02 -.837921368E+02 -.836828395E+02 -.835775385E+02 -.834768502E+02 -.833813914E+02 -.832917714E+02 -.832085846E+02 -.831324013E+02 -.830637601E+02 -.830031594E+02 -.829510494E+02 -.829078246E+02 -.828738176E+02 -.828492930E+02 -.828344430E+02 -.828293837E+02 -.828341532E+02 -.828487109E+02 -.828729383E+02 -.829066407E+02 -.829495510E+02 -.830013341E+02 -.830615929E+02 -.831298746E+02 -.832056781E+02 -.832884624E+02 -.833776540E+02 -.834726561E+02 -.835728562E+02 -.836776348E+02 -.837863724E+02 -.838984574E+02 -.840132919E+02 -.841302981E+02 -.842489230E+02 -.843686429E+02 -.844889664E+02 -.846094379E+02 -.847296387E+02 -.848491884E+02 -.849677457E+02 -.850850075E+02 -.852007090E+02 -.853146213E+02 -.854265503E+02 -.855363335E+02 -.856438374E+02 -.857489535E+02 -.858515939E+02 -.859516858E+02 -.860491656E+02 -.861439709E+02 -.862360312E+02 -.863252559E+02 -.864115205E+02 -.864946474E+02 -.865743830E+02 -.866503671E+02 -.867220947E+02 -.867888647E+02 -.868497151E+02 -.869033376E+02 -.869479658E+02 -.869812296E+02 -.869999653E+02 -.869999653E+02
 -.869846909E+02 -.869846909E+02 -.869651980E+02 -.869306399E+02 -.868843610E+02 -.868288802E+02 -.867660891E+02 -.866974030E+02 -.866238764E+02 -.865462923E+02 -.864652294E+02 -.863811152E+02 -.862942658E+02 -.862049171E+02 -.861132495E+02 -.860194058E+02 -.859235071E+02 -.858256636E+02 -.857259842E+02 -.856245841E+02 -.855215903E+02 -.854171468E+02 -.853114182E+02 -.852045927E+02 -.850968848E+02 -.849885363E+02 -.848798182E+02 -.847710309E+02 -.846625039E+02 -.845545956E+02 -.844476922E+02 -.843422054E+02 -.842385705E+02 -.841372433E+02 -.840386965E+02 -.839434155E+02 -.838518940E+02 -.837646284E+02 -.836821130E+02 -.836048332E+02 -.835332602E+02 -.834678442E+02 -.834090084E+02 -.833571431E+02 -.833125998E+02 -.832756855E+02 -.832466585E+02 -.832257238E+02 -.832130299E+02 -.832086666E+02 -.832126630E+02 -.832249876E+02 -.832455482E+02 -.832741938E+02 -.833107170E+02 -.833548570E+02 -.834063042E+02 -.834647048E+02 -.835296658E+02 -.836007614E+02 -.836775387E+02 -.837595239E+02 -.838462286E+02 -.839371561E+02 -.840318069E+02 -.841296844E+02 -.842303004E+02 -.843331791E+02 -.844378619E+02 -.845439105E+02 -.846509102E+02 -.847584723E+02 -.848662356E+02 -.849738681E+02 -.850810676E+02 -.851875615E+02 -.852931069E+02 -.853974896E+02 -.855005227E+02 -.856020446E+02 -.857019165E+02 -.858000197E+02 -.858962510E+02 -.859905191E+02 -.860827376E+02 -.861728191E+02 -.862606652E+02 -.863461563E+02 -.864291371E+02 -.865093988E+02 -.865866563E+02 -.866605184E+02 -.867304501E+02 -.867957225E+02 -.868553488E+02 -.869080002E+02 -.869518960E+02 -.869846605E+02 -.870031357E+02 -.870031357E+02
 -.869926277E+02 -.869926277E+02 -.869736517E+02 -.869400416E+02 -.868950857E+02 -.868412692E+02 -.867804661E+02 -.867140869E+02 -.866431899E+02 -.865685683E+02 -.864908156E+02 -.864103767E+02 -.863275869E+02 -.862427021E+02 -.861559220E+02 -.860674081E+02 -.859772983E+02 -.858857174E+02 -.857927862E+02 -.856986281E+02 -.856033744E+02 -.855071691E+02 -.854101717E+02 -.853125598E+02 -.852145315E+02 -.851163059E+02 -.850181248E+02 -.849202522E+02 -.848229744E+02 -.847265995E+02 -.846314558E+02 -.845378905E+02 -.844462678E+02 -.843569659E+02 -.842703743E+02 -.841868907E+02 -.841069167E+02 -.840308542E+02 -.839591012E+02 -.838920466E+02 -.838300664E+02 -.837735183E+02 -.837227375E+02 -.836780319E+02 -.836396780E+02 -.836079170E+02 -.835829511E+02 -.835649405E+02 -.835540011E+02 -.835502028E+02 -.835535682E+02 -.835640723E+02 -.835816430E+02 -.836061620E+02 -.836374666E+02 -.836753522E+02 -.837195753E+02 -.837698569E+02 -.838258867E+02 -.838873270E+02 -.839538174E+02 -.840249796E+02 -.841004218E+02 -.841797437E+02 -.842625405E+02 -.843484079E+02 -.844369456E+02 -.845277613E+02 -.846204741E+02 -.847147174E+02 -.848101411E+02 -.849064146E+02 -.850032276E+02 -.851002916E+02 -.851973410E+02 -.852941332E+02 -.853904483E+02 -.854860890E+02 -.855808794E+02 -.856746634E+02 -.857673029E+02 -.858586751E+02 -.859486691E+02 -.860371817E+02 -.861241124E+02 -.862093563E+02 -.862927963E+02 -.863742922E+02 -.864536673E+02 -.865306911E+02 -.866050574E+02 -.866763553E+02 -.867440320E+02 -.868073449E+02 -.868652984E+02 -.869165624E+02 -.869593646E+02 -.869913516E+02 -.870094056E+02 -.870094056E+02
 -.870029556E+02 -.870029556E+02 -.869846173E+02 -.869521630E+02 -.869087973E+02 -.868569489E+02 -.867984560E+02 -.867347081E+02 -.866667539E+02 -.865953850E+02 -.865211989E+02 -.864446488E+02 -.863660804E+02 -.862857611E+02 -.862039026E+02 -.861206781E+02 -.860362354E+02 -.859507080E+02 -.858642224E+02 -.857769053E+02 -.856888880E+02 -.856003105E+02 -.855113241E+02 -.854220943E+02 -.853328015E+02 -.852436430E+02 -.851548326E+02 -.850666016E+02 -.849791978E+02 -.848928853E+02 -.848079433E+02 -.847246647E+02 -.846433541E+02 -.845643260E+02 -.844879025E+02 -.844144100E+02 -.843441768E+02 -.842775297E+02 -.842147906E+02 -.841562731E+02 -.841022789E+02 -.840530941E+02 -.840089859E+02 -.839701991E+02 -.839369530E+02 -.839094383E+02 -.838878145E+02 -.838722081E+02 -.838627102E+02 -.838593757E+02 -.838622220E+02 -.838712295E+02 -.838863409E+02 -.839074629E+02 -.839344669E+02 -.839671909E+02 -.840054419E+02 -.840489983E+02 -.840976131E+02 -.841510166E+02 -.842089202E+02 -.842710200E+02 -.843369999E+02 -.844065355E+02 -.844792975E+02 -.845549553E+02 -.846331797E+02 -.847136464E+02 -.847960385E+02 -.848800488E+02 -.849653823E+02 -.850517576E+02 -.851389088E+02 -.852265862E+02 -.853145576E+02 -.854026082E+02 -.854905410E+02 -.855781762E+02 -.856653508E+02 -.857519171E+02 -.858377413E+02 -.859227008E+02 -.860066819E+02 -.860895754E+02 -.861712720E+02 -.862516563E+02 -.863305987E+02 -.864079456E+02 -.864835063E+02 -.865570368E+02 -.866282180E+02 -.866966286E+02 -.867617086E+02 -.868227130E+02 -.868786511E+02 -.869282067E+02 -.869696352E+02 -.870006277E+02 -.870181348E+02 -.870181348E+02
 -.870151061E+02 -.870151061E+02 -.869974960E+02 -.869663521E+02 -.869247737E+02 -.868751156E+02 -.868191652E+02 -.867582783E+02 -.866934831E+02 -.866255600E+02 -.865551023E+02 -.864825633E+02 -.864082921E+02 -.863325615E+02 -.862555892E+02 -.861775541E+02 -.860986093E+02 -.860188919E+02 -.859385304E+02 -.858576509E+02 -.857763817E+02 -.856948564E+02 -.856132169E+02 -.855316152E+02 -.854502150E+02 -.853691922E+02 -.852887355E+02 -.852090467E+02 -.851303401E+02 -.850528419E+02 -.849767894E+02 -.849024297E+02 -.848300184E+02 -.847598176E+02 -.846920939E+02 -.846271167E+02 -.845651552E+02 -.845064764E+02 -.844513419E+02 -.844000059E+02 -.843527119E+02 -.843096902E+02 -.842711552E+02 -.842373028E+02 -.842083082E+02 -.841843231E+02 -.841654747E+02 -.841518632E+02 -.841435608E+02 -.841406111E+02 -.841430276E+02 -.841507946E+02 -.841638665E+02 -.841821689E+02 -.842055993E+02 -.842340285E+02 -.842673025E+02 -.843052439E+02 -.843476547E+02 -.843943182E+02 -.844450020E+02 -.844994601E+02 -.845574364E+02 -.846186666E+02 -.846828817E+02 -.847498101E+02 -.848191804E+02 -.848907235E+02 -.849641752E+02 -.850392780E+02 -.851157826E+02 -.851934501E+02 -.852720524E+02 -.853513741E+02 -.854312126E+02 -.855113786E+02 -.855916967E+02 -.856720045E+02 -.857521525E+02 -.858320029E+02 -.859114283E+02 -.859903095E+02 -.860685332E+02 -.861459880E+02 -.862225606E+02 -.862981295E+02 -.863725582E+02 -.864456850E+02 -.865173114E+02 -.865871860E+02 -.866549842E+02 -.867202815E+02 -.867825194E+02 -.868409600E+02 -.868946282E+02 -.869422349E+02 -.869820776E+02 -.870119106E+02 -.870287745E+02 -.870287745E+02
 -.870286030E+02 -.870286030E+02 -.870117863E+02 -.869820633E+02 -.869424119E+02 -.868950992E+02 -.868418501E+02 -.867839771E+02 -.867224793E+02 -.866581180E+02 -.865914756E+02 -.865229995E+02 -.864530366E+02 -.863818598E+02 -.863096881E+02 -.862367020E+02 -.861630559E+02 -.860888872E+02 -.860143234E+02 -.859394875E+02 -.858645027E+02 -.857894951E+02 -.857145962E+02 -.856399451E+02 -.855656888E+02 -.854919840E+02 -.854189968E+02 -.853469029E+02 -.852758873E+02 -.852061439E+02 -.851378745E+02 -.850712882E+02 -.850065995E+02 -.849440275E+02 -.848837938E+02 -.848261212E+02 -.847712315E+02 -.847193436E+02 -.846706715E+02 -.846254222E+02 -.845837932E+02 -.845459712E+02 -.845121290E+02 -.844824246E+02 -.844569987E+02 -.844359731E+02 -.844194496E+02 -.844075082E+02 -.844002069E+02 -.843975800E+02 -.843996385E+02 -.844063694E+02 -.844177363E+02 -.844336793E+02 -.844541162E+02 -.844789434E+02 -.845080368E+02 -.845412538E+02 -.845784344E+02 -.846194035E+02 -.846639726E+02 -.847119419E+02 -.847631024E+02 -.848172381E+02 -.848741279E+02 -.849335481E+02 -.849952738E+02 -.850590815E+02 -.851247500E+02 -.851920631E+02 -.852608100E+02 -.853307875E+02 -.854018002E+02 -.854736623E+02 -.855461973E+02 -.856192392E+02 -.856926320E+02 -.857662300E+02 -.858398972E+02 -.859135062E+02 -.859869373E+02 -.860600765E+02 -.861328131E+02 -.862050368E+02 -.862766330E+02 -.863474782E+02 -.864174324E+02 -.864863307E+02 -.865539713E+02 -.866201007E+02 -.866843942E+02 -.867464306E+02 -.868056593E+02 -.868613575E+02 -.869125743E+02 -.869580576E+02 -.869961594E+02 -.870247110E+02 -.870408605E+02 -.870408605E+02
 -.870430522E+02 -.870430522E+02 -.870270733E+02 -.869988458E+02 -.869612142E+02 -.869163475E+02 -.868658997E+02 -.868111321E+02 -.867530080E+02 -.866922641E+02 -.866294661E+02 -.865650508E+02 -.864993587E+02 -.864326586E+02 -.863651672E+02 -.862970635E+02 -.862285002E+02 -.861596124E+02 -.860905245E+02 -.860213550E+02 -.859522207E+02 -.858832394E+02 -.858145323E+02 -.857462256E+02 -.856784515E+02 -.856113488E+02 -.855450635E+02 -.854797484E+02 -.854155636E+02 -.853526752E+02 -.852912552E+02 -.852314805E+02 -.851735318E+02 -.851175927E+02 -.850638482E+02 -.850124830E+02 -.849636807E+02 -.849176216E+02 -.848744815E+02 -.848344296E+02 -.847976275E+02 -.847642268E+02 -.847343681E+02 -.847081793E+02 -.846857741E+02 -.846672510E+02 -.846526919E+02 -.846421614E+02 -.846357059E+02 -.846333531E+02 -.846351115E+02 -.846409708E+02 -.846509012E+02 -.846648545E+02 -.846827643E+02 -.847045468E+02 -.847301015E+02 -.847593128E+02 -.847920510E+02 -.848281735E+02 -.848675267E+02 -.849099474E+02 -.849552642E+02 -.850032996E+02 -.850538714E+02 -.851067942E+02 -.851618813E+02 -.852189461E+02 -.852778035E+02 -.853382709E+02 -.854001703E+02 -.854633282E+02 -.855275775E+02 -.855927575E+02 -.856587151E+02 -.857253044E+02 -.857923875E+02 -.858598340E+02 -.859275207E+02 -.859953309E+02 -.860631530E+02 -.861308793E+02 -.861984034E+02 -.862656177E+02 -.863324091E+02 -.863986544E+02 -.864642136E+02 -.865289216E+02 -.865925772E+02 -.866549287E+02 -.867156560E+02 -.867743459E+02 -.868304613E+02 -.868833005E+02 -.869319436E+02 -.869751838E+02 -.870114363E+02 -.870386203E+02 -.870540044E+02 -.870540044E+02
 -.870581315E+02 -.870581315E+02 -.870430183E+02 -.870163319E+02 -.869807751E+02 -.869384117E+02 -.868908180E+02 -.868391988E+02 -.867844764E+02 -.867273585E+02 -.866683899E+02 -.866079931E+02 -.865464987E+02 -.864841686E+02 -.864212142E+02 -.863578106E+02 -.862941067E+02 -.862302336E+02 -.861663110E+02 -.861024519E+02 -.860387659E+02 -.859753626E+02 -.859123529E+02 -.858498510E+02 -.857879753E+02 -.857268488E+02 -.856665995E+02 -.856073607E+02 -.855492706E+02 -.854924718E+02 -.854371113E+02 -.853833390E+02 -.853313076E+02 -.852811714E+02 -.852330850E+02 -.851872027E+02 -.851436766E+02 -.851026561E+02 -.850642861E+02 -.850287060E+02 -.849960481E+02 -.849664365E+02 -.849399862E+02 -.849168012E+02 -.848969742E+02 -.848805850E+02 -.848677003E+02 -.848583721E+02 -.848526381E+02 -.848505205E+02 -.848520263E+02 -.848571468E+02 -.848658580E+02 -.848781205E+02 -.848938803E+02 -.849130693E+02 -.849356058E+02 -.849613953E+02 -.849903320E+02 -.850222994E+02 -.850571714E+02 -.850948141E+02 -.851350864E+02 -.851778417E+02 -.852229289E+02 -.852701942E+02 -.853194819E+02 -.853706357E+02 -.854234999E+02 -.854779205E+02 -.855337464E+02 -.855908296E+02 -.856490267E+02 -.857081991E+02 -.857682134E+02 -.858289419E+02 -.858902628E+02 -.859520596E+02 -.860142213E+02 -.860766413E+02 -.861392165E+02 -.862018459E+02 -.862644284E+02 -.863268604E+02 -.863890321E+02 -.864508225E+02 -.865120940E+02 -.865726838E+02 -.866323941E+02 -.866909785E+02 -.867481246E+02 -.868034314E+02 -.868563794E+02 -.869062926E+02 -.869522877E+02 -.869932089E+02 -.870275417E+02 -.870533012E+02 -.870678859E+02 -.870678859E+02
 -.870735817E+02 -.870735817E+02 -.870593485E+02 -.870342258E+02 -.870007689E+02 -.869609316E+02 -.869162081E+02 -.868677426E+02 -.868164128E+02 -.867628936E+02 -.867077064E+02 -.866512565E+02 -.865938618E+02 -.865357749E+02 -.864772002E+02 -.864183067E+02 -.863592382E+02 -.863001205E+02 -.862410676E+02 -.861821862E+02 -.861235788E+02 -.860653465E+02 -.860075905E+02 -.859504139E+02 -.858939225E+02 -.858382252E+02 -.857834345E+02 -.857296664E+02 -.856770404E+02 -.856256794E+02 -.855757088E+02 -.855272564E+02 -.854804513E+02 -.854354236E+02 -.853923032E+02 -.853512190E+02 -.853122979E+02 -.852756641E+02 -.852414376E+02 -.852097335E+02 -.851806610E+02 -.851543223E+02 -.851308114E+02 -.851102139E+02 -.850926054E+02 -.850780512E+02 -.850666055E+02 -.850583110E+02 -.850531980E+02 -.850512848E+02 -.850525769E+02 -.850570671E+02 -.850647356E+02 -.850755505E+02 -.850894674E+02 -.851064306E+02 -.851263732E+02 -.851492178E+02 -.851748776E+02 -.852032566E+02 -.852342511E+02 -.852677506E+02 -.853036383E+02 -.853417926E+02 -.853820880E+02 -.854243961E+02 -.854685866E+02 -.855145282E+02 -.855620896E+02 -.856111407E+02 -.856615526E+02 -.857131991E+02 -.857659568E+02 -.858197060E+02 -.858743307E+02 -.859297191E+02 -.859857634E+02 -.860423600E+02 -.860994090E+02 -.861568134E+02 -.862144785E+02 -.862723102E+02 -.863302134E+02 -.863880894E+02 -.864458324E+02 -.865033256E+02 -.865604351E+02 -.866170026E+02 -.866728360E+02 -.867276965E+02 -.867812821E+02 -.868332069E+02 -.868829724E+02 -.869299319E+02 -.869732427E+02 -.870118042E+02 -.870441774E+02 -.870684790E+02 -.870822438E+02 -.870822438E+02
 -.870891967E+02 -.870891967E+02 -.870758475E+02 -.870522929E+02 -.870209379E+02 -.869836229E+02 -.869417573E+02 -.868964220E+02 -.868484474E+02 -.867984736E+02 -.867469959E+02 -.866944003E+02 -.866409903E+02 -.865870075E+02 -.865326477E+02 -.864780727E+02 -.864234197E+02 -.863688086E+02 -.863143470E+02 -.862601351E+02 -.862062680E+02 -.861528387E+02 -.860999392E+02 -.860476626E+02 -.859961032E+02 -.859453574E+02 -.858955239E+02 -.858467040E+02 -.857990013E+02 -.857525215E+02 -.857073722E+02 -.856636622E+02 -.856215013E+02 -.855809994E+02 -.855422660E+02 -.855054093E+02 -.854705355E+02 -.854377481E+02 -.854071471E+02 -.853788280E+02 -.853528813E+02 -.853293912E+02 -.853084356E+02 -.852900848E+02 -.852744009E+02 -.852614377E+02 -.852512395E+02 -.852438413E+02 -.852392680E+02 -.852375343E+02 -.852386448E+02 -.852425935E+02 -.852493641E+02 -.852589302E+02 -.852712556E+02 -.852862942E+02 -.853039910E+02 -.853242823E+02 -.853470964E+02 -.853723540E+02 -.853999695E+02 -.854298509E+02 -.854619014E+02 -.854960198E+02 -.855321011E+02 -.855700379E+02 -.856097208E+02 -.856510391E+02 -.856938819E+02 -.857381387E+02 -.857836996E+02 -.858304565E+02 -.858783033E+02 -.859271364E+02 -.859768548E+02 -.860273605E+02 -.860785584E+02 -.861303562E+02 -.861826643E+02 -.862353949E+02 -.862884610E+02 -.863417756E+02 -.863952498E+02 -.864487902E+02 -.865022962E+02 -.865556559E+02 -.866087405E+02 -.866613978E+02 -.867134427E+02 -.867646460E+02 -.868147184E+02 -.868632911E+02 -.869098891E+02 -.869538976E+02 -.869945173E+02 -.870307062E+02 -.870611041E+02 -.870839330E+02 -.870968681E+02 -.870968681E+02
 -.871048162E+02 -.871048162E+02 -.870923467E+02 -.870703510E+02 -.870410820E+02 -.870062653E+02 -.869672241E+02 -.869249740E+02 -.868802968E+02 -.868337958E+02 -.867859389E+02 -.867370913E+02 -.866875406E+02 -.866375164E+02 -.865872046E+02 -.865367587E+02 -.864863088E+02 -.864359682E+02 -.863858380E+02 -.863360115E+02 -.862865766E+02 -.862376185E+02 -.861892208E+02 -.861414672E+02 -.860944417E+02 -.860482298E+02 -.860029182E+02 -.859585952E+02 -.859153507E+02 -.858732761E+02 -.858324636E+02 -.857930064E+02 -.857549979E+02 -.857185312E+02 -.856836989E+02 -.856505922E+02 -.856193003E+02 -.855899098E+02 -.855625044E+02 -.855371635E+02 -.855139625E+02 -.854929713E+02 -.854742544E+02 -.854578700E+02 -.854438694E+02 -.854322970E+02 -.854231894E+02 -.854165752E+02 -.854124750E+02 -.854109009E+02 -.854118565E+02 -.854153368E+02 -.854213285E+02 -.854298096E+02 -.854407502E+02 -.854541122E+02 -.854698502E+02 -.854879113E+02 -.855082362E+02 -.855307591E+02 -.855554087E+02 -.855821085E+02 -.856107778E+02 -.856413318E+02 -.856736828E+02 -.857077403E+02 -.857434122E+02 -.857806050E+02 -.858192246E+02 -.858591770E+02 -.859003683E+02 -.859427058E+02 -.859860979E+02 -.860304549E+02 -.860756889E+02 -.861217138E+02 -.861684458E+02 -.862158029E+02 -.862637046E+02 -.863120715E+02 -.863608243E+02 -.864098829E+02 -.864591643E+02 -.865085812E+02 -.865580385E+02 -.866074298E+02 -.866566325E+02 -.867055012E+02 -.867538596E+02 -.868014891E+02 -.868481147E+02 -.868933863E+02 -.869368543E+02 -.869779377E+02 -.870158824E+02 -.870497072E+02 -.870781327E+02 -.870994886E+02 -.871115927E+02 -.871115927E+02
 -.871203176E+02 -.871203176E+02 -.871087178E+02 -.870882613E+02 -.870610492E+02 -.870286922E+02 -.869924262E+02 -.869532012E+02 -.869117490E+02 -.868686353E+02 -.868242996E+02 -.867790852E+02 -.867332632E+02 -.866870498E+02 -.866406203E+02 -.865941197E+02 -.865476704E+02 -.865013785E+02 -.864553385E+02 -.864096367E+02 -.863643544E+02 -.863195690E+02 -.862753565E+02 -.862317920E+02 -.861889503E+02 -.861469071E+02 -.861057387E+02 -.860655222E+02 -.860263357E+02 -.859882582E+02 -.859513691E+02 -.859157481E+02 -.858814751E+02 -.858486293E+02 -.858172890E+02 -.857875313E+02 -.857594315E+02 -.857330624E+02 -.857084940E+02 -.856857930E+02 -.856650221E+02 -.856462398E+02 -.856294997E+02 -.856148500E+02 -.856023336E+02 -.855919870E+02 -.855838405E+02 -.855779181E+02 -.855742365E+02 -.855728057E+02 -.855736287E+02 -.855767014E+02 -.855820125E+02 -.855895440E+02 -.855992708E+02 -.856111615E+02 -.856251782E+02 -.856412771E+02 -.856594087E+02 -.856795182E+02 -.857015461E+02 -.857254286E+02 -.857510978E+02 -.857784828E+02 -.858075097E+02 -.858381024E+02 -.858701830E+02 -.859036721E+02 -.859384899E+02 -.859745561E+02 -.860117903E+02 -.860501128E+02 -.860894446E+02 -.861297079E+02 -.861708258E+02 -.862127231E+02 -.862553258E+02 -.862985608E+02 -.863423563E+02 -.863866404E+02 -.864313411E+02 -.864763848E+02 -.865216949E+02 -.865671897E+02 -.866127801E+02 -.866583659E+02 -.867038312E+02 -.867490382E+02 -.867938201E+02 -.868379702E+02 -.868812286E+02 -.869232654E+02 -.869636573E+02 -.870018584E+02 -.870371613E+02 -.870686466E+02 -.870951169E+02 -.871150106E+02 -.871262889E+02 -.871262889E+02
 -.871356107E+02 -.871356107E+02 -.871248659E+02 -.871059214E+02 -.870807278E+02 -.870507812E+02 -.870172306E+02 -.869809600E+02 -.869426510E+02 -.869028311E+02 -.868619107E+02 -.868202108E+02 -.867779849E+02 -.867354359E+02 -.866927278E+02 -.866499964E+02 -.866073562E+02 -.865649060E+02 -.865227336E+02 -.864809187E+02 -.864395356E+02 -.863986550E+02 -.863583455E+02 -.863186744E+02 -.862797084E+02 -.862415145E+02 -.862041596E+02 -.861677114E+02 -.861322377E+02 -.860978068E+02 -.860644872E+02 -.860323474E+02 -.860014557E+02 -.859718796E+02 -.859436857E+02 -.859169393E+02 -.858917040E+02 -.858680413E+02 -.858460101E+02 -.858256663E+02 -.858070625E+02 -.857902476E+02 -.857752664E+02 -.857621593E+02 -.857509617E+02 -.857417043E+02 -.857344121E+02 -.857291051E+02 -.857257971E+02 -.857244965E+02 -.857252056E+02 -.857279210E+02 -.857326333E+02 -.857393275E+02 -.857479827E+02 -.857585727E+02 -.857710658E+02 -.857854255E+02 -.858016105E+02 -.858195749E+02 -.858392689E+02 -.858606389E+02 -.858836280E+02 -.859081764E+02 -.859342218E+02 -.859616999E+02 -.859905446E+02 -.860206885E+02 -.860520637E+02 -.860846012E+02 -.861182325E+02 -.861528887E+02 -.861885015E+02 -.862250034E+02 -.862623274E+02 -.863004073E+02 -.863391779E+02 -.863785744E+02 -.864185324E+02 -.864589874E+02 -.864998739E+02 -.865411246E+02 -.865826690E+02 -.866244314E+02 -.866663287E+02 -.867082671E+02 -.867501377E+02 -.867918113E+02 -.868331309E+02 -.868739022E+02 -.869138817E+02 -.869527599E+02 -.869901410E+02 -.870255148E+02 -.870582213E+02 -.870874035E+02 -.871119463E+02 -.871303967E+02 -.871408592E+02 -.871408592E+02
 -.871506313E+02 -.871506313E+02 -.871407239E+02 -.871232593E+02 -.871000394E+02 -.870724471E+02 -.870415451E+02 -.870081517E+02 -.869728985E+02 -.869362747E+02 -.868986610E+02 -.868603560E+02 -.868215955E+02 -.867825681E+02 -.867434268E+02 -.867042977E+02 -.866652872E+02 -.866264869E+02 -.865879778E+02 -.865498331E+02 -.865121208E+02 -.864749048E+02 -.864382470E+02 -.864022078E+02 -.863668464E+02 -.863322220E+02 -.862983936E+02 -.862654202E+02 -.862333610E+02 -.862022752E+02 -.861722218E+02 -.861432598E+02 -.861154476E+02 -.860888429E+02 -.860635026E+02 -.860394820E+02 -.860168351E+02 -.859956138E+02 -.859758678E+02 -.859576443E+02 -.859409874E+02 -.859259382E+02 -.859125343E+02 -.859008094E+02 -.858907932E+02 -.858825113E+02 -.858759846E+02 -.858712297E+02 -.858682581E+02 -.858670768E+02 -.858676878E+02 -.858700880E+02 -.858742698E+02 -.858802204E+02 -.858879224E+02 -.858973539E+02 -.859084885E+02 -.859212955E+02 -.859357402E+02 -.859517842E+02 -.859693857E+02 -.859884995E+02 -.860090778E+02 -.860310700E+02 -.860544234E+02 -.860790836E+02 -.861049944E+02 -.861320986E+02 -.861603378E+02 -.861896534E+02 -.862199861E+02 -.862512769E+02 -.862834665E+02 -.863164963E+02 -.863503077E+02 -.863848428E+02 -.864200440E+02 -.864558538E+02 -.864922148E+02 -.865290690E+02 -.865663571E+02 -.866040179E+02 -.866419868E+02 -.866801938E+02 -.867185622E+02 -.867570045E+02 -.867954194E+02 -.868336862E+02 -.868716583E+02 -.869091546E+02 -.869459478E+02 -.869817500E+02 -.870161928E+02 -.870488025E+02 -.870789663E+02 -.871058898E+02 -.871285401E+02 -.871455721E+02 -.871552323E+02 -.871552323E+02
 -.871653368E+02 -.871653368E+02 -.871562474E+02 -.871402274E+02 -.871189325E+02 -.870936343E+02 -.870653104E+02 -.870347140E+02 -.870024268E+02 -.869689000E+02 -.869344849E+02 -.868994572E+02 -.868640348E+02 -.868283922E+02 -.867926709E+02 -.867569874E+02 -.867214398E+02 -.866861127E+02 -.866510803E+02 -.866164095E+02 -.865821620E+02 -.865483958E+02 -.865151664E+02 -.864825276E+02 -.864505323E+02 -.864192327E+02 -.863886804E+02 -.863589273E+02 -.863300247E+02 -.863020241E+02 -.862749764E+02 -.862489323E+02 -.862239420E+02 -.862000550E+02 -.861773195E+02 -.861557829E+02 -.861354908E+02 -.861164873E+02 -.860988144E+02 -.860825120E+02 -.860676172E+02 -.860541646E+02 -.860421858E+02 -.860317091E+02 -.860227594E+02 -.860153581E+02 -.860095228E+02 -.860052672E+02 -.860026012E+02 -.860015303E+02 -.860020563E+02 -.860041767E+02 -.860078850E+02 -.860131704E+02 -.860200184E+02 -.860284107E+02 -.860383249E+02 -.860497354E+02 -.860626131E+02 -.860769256E+02 -.860926377E+02 -.861097113E+02 -.861281060E+02 -.861477791E+02 -.861686860E+02 -.861907802E+02 -.862140142E+02 -.862383391E+02 -.862637050E+02 -.862900616E+02 -.863173581E+02 -.863455433E+02 -.863745662E+02 -.864043756E+02 -.864349205E+02 -.864661501E+02 -.864980137E+02 -.865304604E+02 -.865634390E+02 -.865968974E+02 -.866307825E+02 -.866650385E+02 -.866996064E+02 -.867344224E+02 -.867694155E+02 -.868045051E+02 -.868395973E+02 -.868745802E+02 -.869093181E+02 -.869436429E+02 -.869773444E+02 -.870101559E+02 -.870417370E+02 -.870716502E+02 -.870993303E+02 -.871240449E+02 -.871448426E+02 -.871604849E+02 -.871693584E+02 -.871693584E+02
 -.871797022E+02 -.871797022E+02 -.871714103E+02 -.871567980E+02 -.871373779E+02 -.871143120E+02 -.870884942E+02 -.870606137E+02 -.870312031E+02 -.870006755E+02 -.869693532E+02 -.869374890E+02 -.869052831E+02 -.868728956E+02 -.868404564E+02 -.868080726E+02 -.867758341E+02 -.867438183E+02 -.867120928E+02 -.866807184E+02 -.866497510E+02 -.866192428E+02 -.865892435E+02 -.865598009E+02 -.865309620E+02 -.865027727E+02 -.864752785E+02 -.864485245E+02 -.864225554E+02 -.863974159E+02 -.863731499E+02 -.863498010E+02 -.863274125E+02 -.863060264E+02 -.862856843E+02 -.862664262E+02 -.862482911E+02 -.862313163E+02 -.862155374E+02 -.862009881E+02 -.861876998E+02 -.861757016E+02 -.861650202E+02 -.861556792E+02 -.861476997E+02 -.861410997E+02 -.861358938E+02 -.861320935E+02 -.861297072E+02 -.861287395E+02 -.861291918E+02 -.861310620E+02 -.861343445E+02 -.861390305E+02 -.861451078E+02 -.861525607E+02 -.861613708E+02 -.861715162E+02 -.861829726E+02 -.861957127E+02 -.862097067E+02 -.862249225E+02 -.862413260E+02 -.862588809E+02 -.862775494E+02 -.862972921E+02 -.863180685E+02 -.863398367E+02 -.863625543E+02 -.863861780E+02 -.864106640E+02 -.864359685E+02 -.864620470E+02 -.864888552E+02 -.865163487E+02 -.865444829E+02 -.865732133E+02 -.866024948E+02 -.866322820E+02 -.866625286E+02 -.866931865E+02 -.867242055E+02 -.867555323E+02 -.867871084E+02 -.868188690E+02 -.868507402E+02 -.868826357E+02 -.869144525E+02 -.869460656E+02 -.869773205E+02 -.870080237E+02 -.870379303E+02 -.870667276E+02 -.870940143E+02 -.871192723E+02 -.871418306E+02 -.871608181E+02 -.871751017E+02 -.871832057E+02 -.871832057E+02
 -.871937163E+02 -.871937163E+02 -.871862012E+02 -.871729594E+02 -.871553634E+02 -.871344681E+02 -.871110853E+02 -.870858410E+02 -.870592195E+02 -.870315965E+02 -.870032654E+02 -.869744564E+02 -.869453519E+02 -.869160979E+02 -.868868127E+02 -.868575939E+02 -.868285234E+02 -.867996714E+02 -.867710991E+02 -.867428616E+02 -.867150090E+02 -.866875881E+02 -.866606431E+02 -.866342167E+02 -.866083501E+02 -.865830838E+02 -.865584575E+02 -.865345106E+02 -.865112820E+02 -.864888102E+02 -.864671332E+02 -.864462885E+02 -.864263132E+02 -.864072433E+02 -.863891142E+02 -.863719601E+02 -.863558140E+02 -.863407077E+02 -.863266714E+02 -.863137334E+02 -.863019203E+02 -.862912568E+02 -.862817651E+02 -.862734654E+02 -.862663753E+02 -.862605098E+02 -.862558813E+02 -.862524996E+02 -.862503714E+02 -.862495007E+02 -.862498887E+02 -.862515336E+02 -.862544308E+02 -.862585727E+02 -.862639491E+02 -.862705469E+02 -.862783504E+02 -.862873415E+02 -.862974995E+02 -.863088013E+02 -.863212220E+02 -.863347344E+02 -.863493095E+02 -.863649167E+02 -.863815239E+02 -.863990977E+02 -.864176034E+02 -.864370055E+02 -.864572676E+02 -.864783526E+02 -.865002230E+02 -.865228408E+02 -.865461679E+02 -.865701656E+02 -.865947954E+02 -.866200184E+02 -.866457954E+02 -.866720869E+02 -.866988526E+02 -.867260512E+02 -.867536399E+02 -.867815737E+02 -.868098044E+02 -.868382790E+02 -.868669388E+02 -.868957164E+02 -.869245331E+02 -.869532949E+02 -.869818877E+02 -.870101703E+02 -.870379661E+02 -.870650519E+02 -.870911427E+02 -.871158728E+02 -.871387707E+02 -.871592261E+02 -.871764471E+02 -.871894040E+02 -.871967561E+02 -.871967561E+02
 -.872073780E+02 -.872073780E+02 -.872006193E+02 -.871887115E+02 -.871728902E+02 -.871541055E+02 -.871330885E+02 -.871104036E+02 -.870864874E+02 -.870616789E+02 -.870362428E+02 -.870103872E+02 -.869842767E+02 -.869580433E+02 -.869317939E+02 -.869056167E+02 -.868795856E+02 -.868537638E+02 -.868282064E+02 -.868029627E+02 -.867780775E+02 -.867535923E+02 -.867295466E+02 -.867059777E+02 -.866829221E+02 -.866604150E+02 -.866384913E+02 -.866171849E+02 -.865965298E+02 -.865765590E+02 -.865573053E+02 -.865388009E+02 -.865210774E+02 -.865041657E+02 -.864880960E+02 -.864728973E+02 -.864585977E+02 -.864452240E+02 -.864328019E+02 -.864213553E+02 -.864109066E+02 -.864014767E+02 -.863930842E+02 -.863857462E+02 -.863794774E+02 -.863742904E+02 -.863701958E+02 -.863672015E+02 -.863653133E+02 -.863645346E+02 -.863648664E+02 -.863663070E+02 -.863688527E+02 -.863724970E+02 -.863772314E+02 -.863830449E+02 -.863899244E+02 -.863978544E+02 -.864068176E+02 -.864167947E+02 -.864277645E+02 -.864397040E+02 -.864525889E+02 -.864663933E+02 -.864810898E+02 -.864966501E+02 -.865130449E+02 -.865302438E+02 -.865482157E+02 -.865669290E+02 -.865863515E+02 -.866064506E+02 -.866271933E+02 -.866485463E+02 -.866704762E+02 -.866929491E+02 -.867159308E+02 -.867393866E+02 -.867632811E+02 -.867875778E+02 -.868122387E+02 -.868372236E+02 -.868624893E+02 -.868879884E+02 -.869136678E+02 -.869394667E+02 -.869653140E+02 -.869911247E+02 -.870167953E+02 -.870421982E+02 -.870671736E+02 -.870915195E+02 -.871149785E+02 -.871372202E+02 -.871578191E+02 -.871762246E+02 -.871917224E+02 -.872033844E+02 -.872100025E+02 -.872100025E+02
 -.872206929E+02 -.872206929E+02 -.872146709E+02 -.872040619E+02 -.871899679E+02 -.871732362E+02 -.871545193E+02 -.871343208E+02 -.871130307E+02 -.870909519E+02 -.870683210E+02 -.870453239E+02 -.870221080E+02 -.869987914E+02 -.869754697E+02 -.869522218E+02 -.869291137E+02 -.869062017E+02 -.868835350E+02 -.868611574E+02 -.868391085E+02 -.868174251E+02 -.867961417E+02 -.867752912E+02 -.867549053E+02 -.867350147E+02 -.867156496E+02 -.866968395E+02 -.866786134E+02 -.866609999E+02 -.866440269E+02 -.866277221E+02 -.866121123E+02 -.865972240E+02 -.865830826E+02 -.865697128E+02 -.865571384E+02 -.865453821E+02 -.865344655E+02 -.865244087E+02 -.865152308E+02 -.865069491E+02 -.864995794E+02 -.864931359E+02 -.864876311E+02 -.864830755E+02 -.864794779E+02 -.864768451E+02 -.864751818E+02 -.864744908E+02 -.864747730E+02 -.864760271E+02 -.864782498E+02 -.864814358E+02 -.864855779E+02 -.864906668E+02 -.864966916E+02 -.865036393E+02 -.865114954E+02 -.865202436E+02 -.865298660E+02 -.865403435E+02 -.865516554E+02 -.865637799E+02 -.865766939E+02 -.865903734E+02 -.866047935E+02 -.866199286E+02 -.866357521E+02 -.866522372E+02 -.866693562E+02 -.866870814E+02 -.867053845E+02 -.867242367E+02 -.867436093E+02 -.867634729E+02 -.867837979E+02 -.868045540E+02 -.868257103E+02 -.868472346E+02 -.868690936E+02 -.868912516E+02 -.869136704E+02 -.869363077E+02 -.869591162E+02 -.869820416E+02 -.870050202E+02 -.870279757E+02 -.870508157E+02 -.870734256E+02 -.870956624E+02 -.871173453E+02 -.871382439E+02 -.871580627E+02 -.871764215E+02 -.871928281E+02 -.872066449E+02 -.872170431E+02 -.872229445E+02 -.872229445E+02
 -.872336675E+02 -.872336675E+02 -.872283636E+02 -.872190203E+02 -.872066086E+02 -.871918757E+02 -.871753968E+02 -.871576163E+02 -.871388782E+02 -.871194501E+02 -.870995408E+02 -.870793147E+02 -.870589020E+02 -.870384071E+02 -.870179145E+02 -.869974938E+02 -.869772035E+02 -.869570932E+02 -.869372061E+02 -.869175807E+02 -.868982518E+02 -.868792515E+02 -.868606098E+02 -.868423553E+02 -.868245155E+02 -.868071168E+02 -.867901852E+02 -.867737460E+02 -.867578241E+02 -.867424436E+02 -.867276287E+02 -.867134025E+02 -.866997881E+02 -.866868076E+02 -.866744825E+02 -.866628338E+02 -.866518814E+02 -.866416445E+02 -.866321410E+02 -.866233881E+02 -.866154015E+02 -.866081958E+02 -.866017842E+02 -.865961786E+02 -.865913894E+02 -.865874254E+02 -.865842939E+02 -.865820005E+02 -.865805493E+02 -.865799426E+02 -.865801809E+02 -.865812634E+02 -.865831872E+02 -.865859479E+02 -.865895395E+02 -.865939543E+02 -.865991831E+02 -.866052151E+02 -.866120381E+02 -.866196385E+02 -.866280015E+02 -.866371109E+02 -.866469493E+02 -.866574985E+02 -.866687392E+02 -.866806510E+02 -.866932131E+02 -.867064037E+02 -.867202005E+02 -.867345807E+02 -.867495209E+02 -.867649975E+02 -.867809862E+02 -.867974628E+02 -.868144024E+02 -.868317798E+02 -.868495696E+02 -.868677456E+02 -.868862810E+02 -.869051478E+02 -.869243170E+02 -.869437573E+02 -.869634352E+02 -.869833136E+02 -.870033505E+02 -.870234982E+02 -.870437002E+02 -.870638891E+02 -.870839830E+02 -.871038806E+02 -.871234554E+02 -.871425474E+02 -.871609528E+02 -.871784108E+02 -.871945853E+02 -.872090420E+02 -.872212179E+02 -.872303821E+02 -.872355834E+02 -.872355834E+02
 -.872463014E+02 -.872463014E+02 -.872416981E+02 -.872335890E+02 -.872228175E+02 -.872100321E+02 -.871957330E+02 -.871803062E+02 -.871640509E+02 -.871471996E+02 -.871299344E+02 -.871123980E+02 -.870947041E+02 -.870769433E+02 -.870591894E+02 -.870415031E+02 -.870239350E+02 -.870065283E+02 -.869893206E+02 -.869723452E+02 -.869556322E+02 -.869392092E+02 -.869231021E+02 -.869073354E+02 -.868919325E+02 -.868769162E+02 -.868623084E+02 -.868481306E+02 -.868344039E+02 -.868211487E+02 -.868083853E+02 -.867961333E+02 -.867844118E+02 -.867732396E+02 -.867626347E+02 -.867526144E+02 -.867431956E+02 -.867343941E+02 -.867262249E+02 -.867187023E+02 -.867118393E+02 -.867056481E+02 -.867001396E+02 -.866953237E+02 -.866912089E+02 -.866878027E+02 -.866851109E+02 -.866831384E+02 -.866818883E+02 -.866813627E+02 -.866815621E+02 -.866824856E+02 -.866841308E+02 -.866864943E+02 -.866895709E+02 -.866933543E+02 -.866978369E+02 -.867030098E+02 -.867088627E+02 -.867153846E+02 -.867225629E+02 -.867303844E+02 -.867388345E+02 -.867478981E+02 -.867575589E+02 -.867678003E+02 -.867786046E+02 -.867899537E+02 -.868018289E+02 -.868142111E+02 -.868270805E+02 -.868404174E+02 -.868542012E+02 -.868684115E+02 -.868830272E+02 -.868980269E+02 -.869133889E+02 -.869290908E+02 -.869451098E+02 -.869614218E+02 -.869780018E+02 -.869948228E+02 -.870118557E+02 -.870290684E+02 -.870464244E+02 -.870638822E+02 -.870813925E+02 -.870988966E+02 -.871163231E+02 -.871335838E+02 -.871505682E+02 -.871671370E+02 -.871831129E+02 -.871982688E+02 -.872123121E+02 -.872248652E+02 -.872354386E+02 -.872433970E+02 -.872479141E+02 -.872479141E+02
 -.872585720E+02 -.872585720E+02 -.872546525E+02 -.872477477E+02 -.872385756E+02 -.872276888E+02 -.872155134E+02 -.872023786E+02 -.871885394E+02 -.871741945E+02 -.871594990E+02 -.871445751E+02 -.871295196E+02 -.871144101E+02 -.870993097E+02 -.870842701E+02 -.870693347E+02 -.870545403E+02 -.870399189E+02 -.870254989E+02 -.870113058E+02 -.869973632E+02 -.869836928E+02 -.869703154E+02 -.869572507E+02 -.869445178E+02 -.869321351E+02 -.869201205E+02 -.869084917E+02 -.868972656E+02 -.868864592E+02 -.868760886E+02 -.868661697E+02 -.868567181E+02 -.868477486E+02 -.868392756E+02 -.868313128E+02 -.868238733E+02 -.868169695E+02 -.868106131E+02 -.868048148E+02 -.867995845E+02 -.867949313E+02 -.867908631E+02 -.867873871E+02 -.867845092E+02 -.867822344E+02 -.867805664E+02 -.867795081E+02 -.867790609E+02 -.867792252E+02 -.867800005E+02 -.867813848E+02 -.867833751E+02 -.867859673E+02 -.867891563E+02 -.867929358E+02 -.867972985E+02 -.868022361E+02 -.868077393E+02 -.868137981E+02 -.868204013E+02 -.868275373E+02 -.868351935E+02 -.868433566E+02 -.868520127E+02 -.868611474E+02 -.868707457E+02 -.868807922E+02 -.868912709E+02 -.869021657E+02 -.869134600E+02 -.869251369E+02 -.869371791E+02 -.869495691E+02 -.869622891E+02 -.869753208E+02 -.869886455E+02 -.870022438E+02 -.870160954E+02 -.870301791E+02 -.870444720E+02 -.870589495E+02 -.870735839E+02 -.870883444E+02 -.871031953E+02 -.871180945E+02 -.871329920E+02 -.871478264E+02 -.871625224E+02 -.871769856E+02 -.871910969E+02 -.872047049E+02 -.872176154E+02 -.872295791E+02 -.872402736E+02 -.872492817E+02 -.872560618E+02 -.872599099E+02 -.872599099E+02
 -.872704052E+02 -.872704052E+02 -.872671526E+02 -.872614215E+02 -.872538073E+02 -.872447685E+02 -.872346590E+02 -.872237523E+02 -.872122604E+02 -.872003486E+02 -.871881460E+02 -.871757544E+02 -.871632545E+02 -.871507110E+02 -.871381766E+02 -.871256944E+02 -.871133006E+02 -.871010259E+02 -.870888971E+02 -.870769378E+02 -.870651692E+02 -.870536108E+02 -.870422807E+02 -.870311960E+02 -.870203731E+02 -.870098276E+02 -.869995746E+02 -.869896289E+02 -.869800048E+02 -.869707162E+02 -.869617770E+02 -.869532002E+02 -.869449989E+02 -.869371855E+02 -.869297721E+02 -.869227704E+02 -.869161914E+02 -.869100459E+02 -.869043436E+02 -.868990941E+02 -.868943060E+02 -.868899873E+02 -.868861452E+02 -.868827863E+02 -.868799161E+02 -.868775395E+02 -.868756605E+02 -.868742821E+02 -.868734065E+02 -.868730350E+02 -.868731678E+02 -.868738045E+02 -.868749436E+02 -.868765825E+02 -.868787182E+02 -.868813463E+02 -.868844619E+02 -.868880590E+02 -.868921311E+02 -.868966707E+02 -.869016696E+02 -.869071189E+02 -.869130092E+02 -.869193304E+02 -.869260716E+02 -.869332218E+02 -.869407693E+02 -.869487018E+02 -.869570069E+02 -.869656717E+02 -.869746830E+02 -.869840272E+02 -.869936907E+02 -.870036594E+02 -.870139189E+02 -.870244545E+02 -.870352513E+02 -.870462937E+02 -.870575659E+02 -.870690511E+02 -.870807316E+02 -.870925885E+02 -.871046010E+02 -.871167465E+02 -.871289989E+02 -.871413285E+02 -.871537002E+02 -.871660721E+02 -.871783930E+02 -.871906001E+02 -.872026146E+02 -.872143372E+02 -.872256418E+02 -.872363669E+02 -.872463049E+02 -.872551879E+02 -.872626693E+02 -.872682994E+02 -.872714943E+02 -.872714943E+02
 -.872816212E+02 -.872816212E+02 -.872790156E+02 -.872744219E+02 -.872683159E+02 -.872610643E+02 -.872529507E+02 -.872441942E+02 -.872349654E+02 -.872253970E+02 -.872155930E+02 -.872056356E+02 -.871955900E+02 -.871855085E+02 -.871754339E+02 -.871654011E+02 -.871554395E+02 -.871455743E+02 -.871358270E+02 -.871262168E+02 -.871167609E+02 -.871074753E+02 -.870983743E+02 -.870894720E+02 -.870807813E+02 -.870723148E+02 -.870640847E+02 -.870561028E+02 -.870483803E+02 -.870409285E+02 -.870337582E+02 -.870268799E+02 -.870203038E+02 -.870140398E+02 -.870080975E+02 -.870024859E+02 -.869972140E+02 -.869922899E+02 -.869877216E+02 -.869835164E+02 -.869796811E+02 -.869762220E+02 -.869731448E+02 -.869704545E+02 -.869681556E+02 -.869662519E+02 -.869647464E+02 -.869636416E+02 -.869629391E+02 -.869626399E+02 -.869627444E+02 -.869632520E+02 -.869641617E+02 -.869654714E+02 -.869671787E+02 -.869692803E+02 -.869717722E+02 -.869746499E+02 -.869779081E+02 -.869815410E+02 -.869855422E+02 -.869899048E+02 -.869946212E+02 -.869996836E+02 -.870050835E+02 -.870108121E+02 -.870168601E+02 -.870232182E+02 -.870298762E+02 -.870368241E+02 -.870440515E+02 -.870515475E+02 -.870593014E+02 -.870673018E+02 -.870755373E+02 -.870839964E+02 -.870926668E+02 -.871015363E+02 -.871105920E+02 -.871198204E+02 -.871292072E+02 -.871387370E+02 -.871483931E+02 -.871581569E+02 -.871680073E+02 -.871779202E+02 -.871878669E+02 -.871978135E+02 -.872077185E+02 -.872175308E+02 -.872271869E+02 -.872366067E+02 -.872456883E+02 -.872543020E+02 -.872622809E+02 -.872694102E+02 -.872754119E+02 -.872799263E+02 -.872824867E+02 -.872824867E+02
 -.872918315E+02 -.872918315E+02 -.872898434E+02 -.872863327E+02 -.872816595E+02 -.872761022E+02 -.872698765E+02 -.872631500E+02 -.872560534E+02 -.872486889E+02 -.872411371E+02 -.872334618E+02 -.872257140E+02 -.872179347E+02 -.872101576E+02 -.872024103E+02 -.871947162E+02 -.871870951E+02 -.871795642E+02 -.871721387E+02 -.871648323E+02 -.871576574E+02 -.871506255E+02 -.871437474E+02 -.871370334E+02 -.871304933E+02 -.871241364E+02 -.871179719E+02 -.871120086E+02 -.871062551E+02 -.871007196E+02 -.870954103E+02 -.870903349E+02 -.870855010E+02 -.870809158E+02 -.870765865E+02 -.870725195E+02 -.870687213E+02 -.870651979E+02 -.870619547E+02 -.870589970E+02 -.870563296E+02 -.870539567E+02 -.870518821E+02 -.870501093E+02 -.870486411E+02 -.870474799E+02 -.870466274E+02 -.870460849E+02 -.870458532E+02 -.870459325E+02 -.870463224E+02 -.870470221E+02 -.870480302E+02 -.870493446E+02 -.870509630E+02 -.870528824E+02 -.870550992E+02 -.870576095E+02 -.870604090E+02 -.870634927E+02 -.870668554E+02 -.870704915E+02 -.870743948E+02 -.870785590E+02 -.870829775E+02 -.870876431E+02 -.870925486E+02 -.870976864E+02 -.871030488E+02 -.871086279E+02 -.871144152E+02 -.871204026E+02 -.871265813E+02 -.871329426E+02 -.871394773E+02 -.871461762E+02 -.871530296E+02 -.871600274E+02 -.871671591E+02 -.871744133E+02 -.871817780E+02 -.871892399E+02 -.871967842E+02 -.872043943E+02 -.872120508E+02 -.872197311E+02 -.872274083E+02 -.872350498E+02 -.872426154E+02 -.872500555E+02 -.872573077E+02 -.872642933E+02 -.872709122E+02 -.872770365E+02 -.872825018E+02 -.872870966E+02 -.872905478E+02 -.872925020E+02 -.872925020E+02
 -.873002639E+02 -.873002639E+02 -.872988366E+02 -.872963041E+02 -.872929177E+02 -.872888736E+02 -.872843256E+02 -.872793949E+02 -.872741769E+02 -.872687476E+02 -.872631674E+02 -.872574849E+02 -.872517392E+02 -.872459624E+02 -.872401806E+02 -.872344157E+02 -.872286862E+02 -.872230076E+02 -.872173938E+02 -.872118565E+02 -.872064066E+02 -.872010538E+02 -.871958070E+02 -.871906747E+02 -.871856646E+02 -.871807842E+02 -.871760407E+02 -.871714410E+02 -.871669917E+02 -.871626992E+02 -.871585697E+02 -.871546093E+02 -.871508237E+02 -.871472186E+02 -.871437993E+02 -.871405711E+02 -.871375387E+02 -.871347070E+02 -.871320803E+02 -.871296627E+02 -.871274580E+02 -.871254697E+02 -.871237010E+02 -.871221546E+02 -.871208332E+02 -.871197387E+02 -.871188729E+02 -.871182371E+02 -.871178322E+02 -.871176588E+02 -.871177171E+02 -.871180068E+02 -.871185272E+02 -.871192774E+02 -.871202558E+02 -.871214608E+02 -.871228900E+02 -.871245409E+02 -.871264107E+02 -.871284961E+02 -.871307935E+02 -.871332991E+02 -.871360087E+02 -.871389178E+02 -.871420218E+02 -.871453156E+02 -.871487942E+02 -.871524521E+02 -.871562837E+02 -.871602833E+02 -.871644450E+02 -.871687625E+02 -.871732297E+02 -.871778401E+02 -.871825870E+02 -.871874636E+02 -.871924628E+02 -.871975772E+02 -.872027991E+02 -.872081203E+02 -.872135321E+02 -.872190249E+02 -.872245883E+02 -.872302108E+02 -.872358789E+02 -.872415775E+02 -.872472887E+02 -.872529912E+02 -.872586594E+02 -.872642623E+02 -.872697614E+02 -.872751095E+02 -.872802473E+02 -.872851006E+02 -.872895757E+02 -.872935541E+02 -.872968847E+02 -.872993750E+02 -.873007784E+02 -.873007784E+02
 -.873055183E+02 -.873055183E+02 -.873045170E+02 -.873027138E+02 -.873002705E+02 -.872973195E+02 -.872939687E+02 -.872903066E+02 -.872864052E+02 -.872823234E+02 -.872781091E+02 -.872738017E+02 -.872694333E+02 -.872650304E+02 -.872606152E+02 -.872562059E+02 -.872518180E+02 -.872474649E+02 -.872431579E+02 -.872389071E+02 -.872347213E+02 -.872306087E+02 -.872265764E+02 -.872226312E+02 -.872187795E+02 -.872150272E+02 -.872113800E+02 -.872078432E+02 -.872044221E+02 -.872011216E+02 -.871979466E+02 -.871949017E+02 -.871919914E+02 -.871892200E+02 -.871865916E+02 -.871841101E+02 -.871817794E+02 -.871796030E+02 -.871775843E+02 -.871757264E+02 -.871740321E+02 -.871725042E+02 -.871711450E+02 -.871699567E+02 -.871689412E+02 -.871681000E+02 -.871674346E+02 -.871669457E+02 -.871666343E+02 -.871665007E+02 -.871665450E+02 -.871667670E+02 -.871671663E+02 -.871677420E+02 -.871684931E+02 -.871694182E+02 -.871705156E+02 -.871717834E+02 -.871732195E+02 -.871748212E+02 -.871765860E+02 -.871785109E+02 -.871805926E+02 -.871828279E+02 -.871852131E+02 -.871877444E+02 -.871904180E+02 -.871932296E+02 -.871961750E+02 -.871992498E+02 -.872024494E+02 -.872057690E+02 -.872092038E+02 -.872127488E+02 -.872163988E+02 -.872201483E+02 -.872239919E+02 -.872279236E+02 -.872319371E+02 -.872360260E+02 -.872401830E+02 -.872444003E+02 -.872486693E+02 -.872529801E+02 -.872573217E+02 -.872616812E+02 -.872660435E+02 -.872703906E+02 -.872747012E+02 -.872789493E+02 -.872831034E+02 -.872871252E+02 -.872909677E+02 -.872945733E+02 -.872978714E+02 -.873007753E+02 -.873031790E+02 -.873049527E+02 -.873059375E+02 -.873059375E+02
 -.873055183E+02 -.873055183E+02 -.873045170E+02 -.873027138E+02 -.873002705E+02 -.872973195E+02 -.872939687E+02 -.872903066E+02 -.872864052E+02 -.872823234E+02 -.872781091E+02 -.872738017E+02 -.872694333E+02 -.872650304E+02 -.872606152E+02 -.872562059E+02 -.872518180E+02 -.872474649E+02 -.872431579E+02 -.872389071E+02 -.872347213E+02 -.872306087E+02 -.872265764E+02 -.872226312E+02 -.872187795E+02 -.872150272E+02 -.872113800E+02 -.872078432E+02 -.872044221E+02 -.872011216E+02 -.871979466E+02 -.871949017E+02 -.871919914E+02 -.871892200E+02 -.871865916E+02 -.871841101E+02 -.871817794E+02 -.871796030E+02 -.871775843E+02 -.871757264E+02 -.871740321E+02 -.871725042E+02 -.871711450E+02 -.871699567E+02 -.871689412E+02 -.871681000E+02 -.871674346E+02 -.871669457E+02 -.871666343E+02 -.871665007E+02 -.871665450E+02 -.871667670E+02 -.871671663E+02 -.871677420E+02 -.871684931E+02 -.871694182E+02 -.871705156E+02 -.871717834E+02 -.871732195E+02 -.871748212E+02 -.871765860E+02 -.871785109E+02 -.871805926E+02 -.871828279E+02 -.871852131E+02 -.871877444E+02 -.871904180E+02 -.871932296E+02 -.871961750E+02 -.871992498E+02 -.872024494E+02 -.872057690E+02 -.872092038E+02 -.872127488E+02 -.872163988E+02 -.872201483E+02 -.872239919E+02 -.872279236E+02 -.872319371E+02 -.872360260E+02 -.872401830E+02 -.872444003E+02 -.872486693E+02 -.872529801E+02 -.872573217E+02 -.872616812E+02 -.872660435E+02 -.872703906E+02 -.872747012E+02 -.872789493E+02 -.872831034E+02 -.872871252E+02 -.872909677E+02 -.872945733E+02 -.872978714E+02 -.873007753E+02 -.873031790E+02 -.873049527E+02 -.873059375E+02 -.873059375E+02
