# Supplementary material for: Electrical Pacing of Cardiac Tissue Including Potassium Inward Rectification
Source: PLoS One. 2015 Jun 9;10(6):e0127837. doi: 10.1371/journal.pone.0127837 (PMC4461281; doi:10.1371/journal.pone.0127837)
Supplement: S1 Data — (ZIP) [file pone.0127837.s001.zip › All-Data/Data-without-IK1/BDT39/Vm2ms.txt]

 -.873300171E+02 -.873198134E+02 -.873189668E+02 -.873174846E+02 -.873155383E+02 -.873132653E+02 -.873107730E+02 -.873081415E+02 -.873054259E+02 -.873026601E+02 -.872998636E+02 -.872970476E+02 -.872942206E+02 -.872913924E+02 -.872885744E+02 -.872857786E+02 -.872830165E+02 -.872802965E+02 -.872776239E+02 -.872750009E+02 -.872724280E+02 -.872699050E+02 -.872674324E+02 -.872650119E+02 -.872626468E+02 -.872603417E+02 -.872581015E+02 -.872559309E+02 -.872538339E+02 -.872518134E+02 -.872498714E+02 -.872480094E+02 -.872462286E+02 -.872445307E+02 -.872429179E+02 -.872413927E+02 -.872399583E+02 -.872386177E+02 -.872373741E+02 -.872362298E+02 -.872351871E+02 -.872342477E+02 -.872334129E+02 -.872326837E+02 -.872320611E+02 -.872315457E+02 -.872311382E+02 -.872308392E+02 -.872306493E+02 -.872305687E+02 -.872305978E+02 -.872307365E+02 -.872309845E+02 -.872313414E+02 -.872318063E+02 -.872323782E+02 -.872330561E+02 -.872338386E+02 -.872347245E+02 -.872357121E+02 -.872367996E+02 -.872379853E+02 -.872392669E+02 -.872406424E+02 -.872421093E+02 -.872436652E+02 -.872453078E+02 -.872470343E+02 -.872488421E+02 -.872507284E+02 -.872526905E+02 -.872547254E+02 -.872568303E+02 -.872590023E+02 -.872612385E+02 -.872635359E+02 -.872658918E+02 -.872683032E+02 -.872707672E+02 -.872732809E+02 -.872758414E+02 -.872784457E+02 -.872810908E+02 -.872837734E+02 -.872864901E+02 -.872892370E+02 -.872920091E+02 -.872948004E+02 -.872976027E+02 -.873004048E+02 -.873031914E+02 -.873059412E+02 -.873086246E+02 -.873112012E+02 -.873136168E+02 -.873157988E+02 -.873176528E+02 -.873190568E+02 -.873198561E+02 -.873198561E+02
 -.873198134E+02 -.873198134E+02 -.873189668E+02 -.873174846E+02 -.873155383E+02 -.873132653E+02 -.873107730E+02 -.873081415E+02 -.873054259E+02 -.873026601E+02 -.872998636E+02 -.872970476E+02 -.872942206E+02 -.872913924E+02 -.872885744E+02 -.872857786E+02 -.872830165E+02 -.872802965E+02 -.872776239E+02 -.872750009E+02 -.872724280E+02 -.872699050E+02 -.872674324E+02 -.872650119E+02 -.872626468E+02 -.872603417E+02 -.872581015E+02 -.872559309E+02 -.872538339E+02 -.872518134E+02 -.872498714E+02 -.872480094E+02 -.872462286E+02 -.872445307E+02 -.872429179E+02 -.872413927E+02 -.872399583E+02 -.872386177E+02 -.872373741E+02 -.872362298E+02 -.872351871E+02 -.872342477E+02 -.872334129E+02 -.872326837E+02 -.872320611E+02 -.872315457E+02 -.872311382E+02 -.872308392E+02 -.872306493E+02 -.872305687E+02 -.872305978E+02 -.872307365E+02 -.872309845E+02 -.872313414E+02 -.872318063E+02 -.872323782E+02 -.872330561E+02 -.872338386E+02 -.872347245E+02 -.872357121E+02 -.872367996E+02 -.872379853E+02 -.872392669E+02 -.872406424E+02 -.872421093E+02 -.872436652E+02 -.872453078E+02 -.872470343E+02 -.872488421E+02 -.872507284E+02 -.872526905E+02 -.872547254E+02 -.872568303E+02 -.872590023E+02 -.872612385E+02 -.872635359E+02 -.872658918E+02 -.872683032E+02 -.872707672E+02 -.872732809E+02 -.872758414E+02 -.872784457E+02 -.872810908E+02 -.872837734E+02 -.872864901E+02 -.872892370E+02 -.872920091E+02 -.872948004E+02 -.872976027E+02 -.873004048E+02 -.873031914E+02 -.873059412E+02 -.873086246E+02 -.873112012E+02 -.873136168E+02 -.873157988E+02 -.873176528E+02 -.873190568E+02 -.873198561E+02 -.873198561E+02
 -.873160282E+02 -.873160282E+02 -.873147246E+02 -.873124993E+02 -.873096282E+02 -.873063180E+02 -.873027204E+02 -.872989406E+02 -.872950467E+02 -.872910800E+02 -.872870647E+02 -.872830180E+02 -.872789561E+02 -.872748971E+02 -.872708598E+02 -.872668621E+02 -.872629182E+02 -.872590372E+02 -.872552238E+02 -.872514790E+02 -.872478023E+02 -.872441940E+02 -.872406557E+02 -.872371917E+02 -.872338080E+02 -.872305119E+02 -.872273104E+02 -.872242096E+02 -.872212142E+02 -.872183271E+02 -.872155508E+02 -.872128870E+02 -.872103380E+02 -.872079068E+02 -.872055974E+02 -.872034140E+02 -.872013615E+02 -.871994443E+02 -.871976663E+02 -.871960308E+02 -.871945406E+02 -.871931976E+02 -.871920038E+02 -.871909606E+02 -.871900693E+02 -.871893311E+02 -.871887472E+02 -.871883187E+02 -.871880465E+02 -.871879313E+02 -.871879733E+02 -.871881725E+02 -.871885282E+02 -.871890397E+02 -.871897057E+02 -.871905250E+02 -.871914959E+02 -.871926166E+02 -.871938852E+02 -.871952994E+02 -.871968565E+02 -.871985539E+02 -.872003884E+02 -.872023570E+02 -.872044564E+02 -.872066830E+02 -.872090332E+02 -.872115034E+02 -.872140896E+02 -.872167878E+02 -.872195940E+02 -.872225041E+02 -.872255139E+02 -.872286193E+02 -.872318163E+02 -.872351005E+02 -.872384679E+02 -.872419142E+02 -.872454353E+02 -.872490271E+02 -.872526853E+02 -.872564058E+02 -.872601845E+02 -.872640168E+02 -.872678980E+02 -.872718228E+02 -.872757847E+02 -.872797759E+02 -.872837857E+02 -.872877997E+02 -.872917980E+02 -.872957526E+02 -.872996242E+02 -.873033580E+02 -.873068786E+02 -.873100827E+02 -.873128309E+02 -.873149364E+02 -.873161518E+02 -.873161518E+02
 -.873103967E+02 -.873103967E+02 -.873085416E+02 -.873053897E+02 -.873013346E+02 -.872966642E+02 -.872915838E+02 -.872862344E+02 -.872807084E+02 -.872750652E+02 -.872693455E+02 -.872635820E+02 -.872578049E+02 -.872520430E+02 -.872463231E+02 -.872406673E+02 -.872350913E+02 -.872296040E+02 -.872242091E+02 -.872189073E+02 -.872136987E+02 -.872085847E+02 -.872035700E+02 -.871986618E+02 -.871938691E+02 -.871892017E+02 -.871846683E+02 -.871802762E+02 -.871760311E+02 -.871719370E+02 -.871679972E+02 -.871642156E+02 -.871605964E+02 -.871571451E+02 -.871538676E+02 -.871507705E+02 -.871478600E+02 -.871451419E+02 -.871426212E+02 -.871403022E+02 -.871381884E+02 -.871362828E+02 -.871345880E+02 -.871331063E+02 -.871318399E+02 -.871307910E+02 -.871299614E+02 -.871293530E+02 -.871289670E+02 -.871288042E+02 -.871288648E+02 -.871291486E+02 -.871296546E+02 -.871303818E+02 -.871313284E+02 -.871324927E+02 -.871338723E+02 -.871354647E+02 -.871372668E+02 -.871392754E+02 -.871414867E+02 -.871438968E+02 -.871465014E+02 -.871492960E+02 -.871522759E+02 -.871554360E+02 -.871587712E+02 -.871622759E+02 -.871659447E+02 -.871697718E+02 -.871737516E+02 -.871778781E+02 -.871821455E+02 -.871865478E+02 -.871910791E+02 -.871957335E+02 -.872005048E+02 -.872053873E+02 -.872103749E+02 -.872154618E+02 -.872206421E+02 -.872259100E+02 -.872312595E+02 -.872366844E+02 -.872421783E+02 -.872477336E+02 -.872533417E+02 -.872589916E+02 -.872646688E+02 -.872703539E+02 -.872760195E+02 -.872816269E+02 -.872871219E+02 -.872924279E+02 -.872974387E+02 -.873020077E+02 -.873059354E+02 -.873089525E+02 -.873106993E+02 -.873106993E+02
 -.873040420E+02 -.873040420E+02 -.873016211E+02 -.872974958E+02 -.872921747E+02 -.872860274E+02 -.872793174E+02 -.872722276E+02 -.872648832E+02 -.872573719E+02 -.872497591E+02 -.872420971E+02 -.872344307E+02 -.872267984E+02 -.872192318E+02 -.872117545E+02 -.872043816E+02 -.871971215E+02 -.871899777E+02 -.871829515E+02 -.871760451E+02 -.871692630E+02 -.871626132E+02 -.871561058E+02 -.871497525E+02 -.871435647E+02 -.871375528E+02 -.871317254E+02 -.871260894E+02 -.871206508E+02 -.871154152E+02 -.871103890E+02 -.871055792E+02 -.871009935E+02 -.870966401E+02 -.870925273E+02 -.870886625E+02 -.870850529E+02 -.870817047E+02 -.870786232E+02 -.870758132E+02 -.870732789E+02 -.870710240E+02 -.870690522E+02 -.870673670E+02 -.870659714E+02 -.870648684E+02 -.870640600E+02 -.870635479E+02 -.870633329E+02 -.870634150E+02 -.870637938E+02 -.870644683E+02 -.870654369E+02 -.870666975E+02 -.870682475E+02 -.870700840E+02 -.870722032E+02 -.870746012E+02 -.870772733E+02 -.870802148E+02 -.870834203E+02 -.870868841E+02 -.870906000E+02 -.870945616E+02 -.870987620E+02 -.871031942E+02 -.871078510E+02 -.871127247E+02 -.871178079E+02 -.871230929E+02 -.871285717E+02 -.871342365E+02 -.871400792E+02 -.871460918E+02 -.871522663E+02 -.871585947E+02 -.871650691E+02 -.871716816E+02 -.871784243E+02 -.871852896E+02 -.871922696E+02 -.871993566E+02 -.872065423E+02 -.872138181E+02 -.872211741E+02 -.872285991E+02 -.872360785E+02 -.872435937E+02 -.872511189E+02 -.872586182E+02 -.872660409E+02 -.872733154E+02 -.872803410E+02 -.872869771E+02 -.872930301E+02 -.872982355E+02 -.873022362E+02 -.873045539E+02 -.873045539E+02
 -.872974264E+02 -.872974264E+02 -.872944373E+02 -.872893140E+02 -.872826794E+02 -.872749878E+02 -.872665660E+02 -.872576462E+02 -.872483950E+02 -.872389338E+02 -.872293539E+02 -.872197268E+02 -.872101090E+02 -.872005449E+02 -.871910676E+02 -.871817004E+02 -.871724579E+02 -.871633482E+02 -.871543760E+02 -.871455452E+02 -.871368617E+02 -.871283337E+02 -.871199723E+02 -.871117905E+02 -.871038019E+02 -.870960197E+02 -.870884554E+02 -.870811195E+02 -.870740208E+02 -.870671681E+02 -.870605697E+02 -.870542349E+02 -.870481733E+02 -.870423948E+02 -.870369094E+02 -.870317268E+02 -.870268561E+02 -.870223058E+02 -.870180834E+02 -.870141959E+02 -.870106495E+02 -.870074501E+02 -.870046030E+02 -.870021136E+02 -.869999864E+02 -.869982257E+02 -.869968348E+02 -.869958163E+02 -.869951718E+02 -.869949023E+02 -.869950078E+02 -.869954879E+02 -.869963413E+02 -.869975660E+02 -.869991595E+02 -.870011182E+02 -.870034384E+02 -.870061153E+02 -.870091437E+02 -.870125180E+02 -.870162318E+02 -.870202781E+02 -.870246497E+02 -.870293385E+02 -.870343362E+02 -.870396339E+02 -.870452226E+02 -.870510931E+02 -.870572358E+02 -.870636409E+02 -.870702986E+02 -.870771987E+02 -.870843312E+02 -.870916857E+02 -.870992520E+02 -.871070200E+02 -.871149794E+02 -.871231203E+02 -.871314326E+02 -.871399066E+02 -.871485324E+02 -.871573003E+02 -.871662003E+02 -.871752221E+02 -.871843549E+02 -.871935865E+02 -.872029027E+02 -.872122854E+02 -.872217113E+02 -.872311482E+02 -.872405513E+02 -.872498573E+02 -.872589765E+02 -.872677829E+02 -.872761008E+02 -.872836878E+02 -.872902126E+02 -.872952277E+02 -.872981335E+02 -.872981335E+02
 -.872906928E+02 -.872906928E+02 -.872871208E+02 -.872809670E+02 -.872729713E+02 -.872636782E+02 -.872534849E+02 -.872426805E+02 -.872314757E+02 -.872200257E+02 -.872084458E+02 -.871968227E+02 -.871852208E+02 -.871736870E+02 -.871622551E+02 -.871509479E+02 -.871397801E+02 -.871287616E+02 -.871179004E+02 -.871072048E+02 -.870966848E+02 -.870863524E+02 -.870762221E+02 -.870663089E+02 -.870566283E+02 -.870471946E+02 -.870380211E+02 -.870291203E+02 -.870205036E+02 -.870121827E+02 -.870041691E+02 -.869964746E+02 -.869891112E+02 -.869820912E+02 -.869754262E+02 -.869691278E+02 -.869632069E+02 -.869576735E+02 -.869525373E+02 -.869478069E+02 -.869434905E+02 -.869395959E+02 -.869361305E+02 -.869331008E+02 -.869305128E+02 -.869283712E+02 -.869266801E+02 -.869254424E+02 -.869246600E+02 -.869243341E+02 -.869244649E+02 -.869250520E+02 -.869260937E+02 -.869275876E+02 -.869295305E+02 -.869319183E+02 -.869347459E+02 -.869380077E+02 -.869416973E+02 -.869458073E+02 -.869503299E+02 -.869552563E+02 -.869605772E+02 -.869662826E+02 -.869723621E+02 -.869788048E+02 -.869855995E+02 -.869927348E+02 -.870001986E+02 -.870079791E+02 -.870160637E+02 -.870244401E+02 -.870330956E+02 -.870420176E+02 -.870511935E+02 -.870606108E+02 -.870702572E+02 -.870801202E+02 -.870901877E+02 -.871004477E+02 -.871108882E+02 -.871214972E+02 -.871322628E+02 -.871431726E+02 -.871542134E+02 -.871653706E+02 -.871766270E+02 -.871879610E+02 -.871993445E+02 -.872107389E+02 -.872220901E+02 -.872333221E+02 -.872443269E+02 -.872549529E+02 -.872649884E+02 -.872741412E+02 -.872820123E+02 -.872880620E+02 -.872915674E+02 -.872915674E+02
 -.872838597E+02 -.872838597E+02 -.872796790E+02 -.872724542E+02 -.872630488E+02 -.872521051E+02 -.872400970E+02 -.872273719E+02 -.872141838E+02 -.872007190E+02 -.871871131E+02 -.871734636E+02 -.871598401E+02 -.871462920E+02 -.871328535E+02 -.871195483E+02 -.871063938E+02 -.870934039E+02 -.870805916E+02 -.870679701E+02 -.870555540E+02 -.870433590E+02 -.870314019E+02 -.870196995E+02 -.870082684E+02 -.869971244E+02 -.869862828E+02 -.869757582E+02 -.869655651E+02 -.869557183E+02 -.869462322E+02 -.869371215E+02 -.869284009E+02 -.869200848E+02 -.869121874E+02 -.869047222E+02 -.868977023E+02 -.868911399E+02 -.868850466E+02 -.868794334E+02 -.868743109E+02 -.868696889E+02 -.868655764E+02 -.868619813E+02 -.868589106E+02 -.868563700E+02 -.868543641E+02 -.868528965E+02 -.868519698E+02 -.868515855E+02 -.868517440E+02 -.868524446E+02 -.868536855E+02 -.868554637E+02 -.868577754E+02 -.868606154E+02 -.868639778E+02 -.868678555E+02 -.868722407E+02 -.868771242E+02 -.868824962E+02 -.868883460E+02 -.868946621E+02 -.869014324E+02 -.869086443E+02 -.869162846E+02 -.869243397E+02 -.869327954E+02 -.869416375E+02 -.869508510E+02 -.869604211E+02 -.869703326E+02 -.869805704E+02 -.869911192E+02 -.870019639E+02 -.870130896E+02 -.870244812E+02 -.870361241E+02 -.870480037E+02 -.870601056E+02 -.870724155E+02 -.870849195E+02 -.870976032E+02 -.871104521E+02 -.871234508E+02 -.871365822E+02 -.871498260E+02 -.871631573E+02 -.871765428E+02 -.871899376E+02 -.872032785E+02 -.872164764E+02 -.872294048E+02 -.872418861E+02 -.872536723E+02 -.872644205E+02 -.872736628E+02 -.872807661E+02 -.872848817E+02 -.872848817E+02
 -.872769083E+02 -.872769083E+02 -.872720888E+02 -.872637521E+02 -.872528949E+02 -.872402627E+02 -.872264065E+02 -.872117309E+02 -.871965316E+02 -.871810215E+02 -.871653523E+02 -.871496313E+02 -.871339334E+02 -.871183105E+02 -.871027994E+02 -.870874276E+02 -.870722173E+02 -.870571881E+02 -.870423583E+02 -.870277462E+02 -.870133704E+02 -.869992493E+02 -.869854011E+02 -.869718439E+02 -.869585954E+02 -.869456730E+02 -.869330942E+02 -.869208767E+02 -.869090383E+02 -.868975967E+02 -.868865700E+02 -.868759759E+02 -.868658321E+02 -.868561559E+02 -.868469639E+02 -.868382722E+02 -.868300963E+02 -.868224508E+02 -.868153499E+02 -.868088073E+02 -.868028358E+02 -.867974473E+02 -.867926525E+02 -.867884608E+02 -.867848804E+02 -.867819182E+02 -.867795799E+02 -.867778700E+02 -.867767918E+02 -.867763471E+02 -.867765365E+02 -.867773590E+02 -.867788126E+02 -.867808937E+02 -.867835975E+02 -.867869180E+02 -.867908479E+02 -.867953786E+02 -.868005002E+02 -.868062018E+02 -.868124714E+02 -.868192961E+02 -.868266622E+02 -.868345551E+02 -.868429596E+02 -.868518600E+02 -.868612398E+02 -.868710821E+02 -.868813694E+02 -.868920842E+02 -.869032085E+02 -.869147244E+02 -.869266138E+02 -.869388587E+02 -.869514412E+02 -.869643434E+02 -.869775478E+02 -.869910369E+02 -.870047937E+02 -.870188012E+02 -.870330430E+02 -.870475026E+02 -.870621637E+02 -.870770093E+02 -.870920217E+02 -.871071812E+02 -.871224647E+02 -.871378435E+02 -.871532797E+02 -.871687218E+02 -.871840973E+02 -.871993039E+02 -.872141968E+02 -.872285718E+02 -.872421438E+02 -.872545190E+02 -.872651591E+02 -.872733359E+02 -.872780734E+02 -.872780734E+02
 -.872698120E+02 -.872698120E+02 -.872643269E+02 -.872548464E+02 -.872425056E+02 -.872281530E+02 -.872124171E+02 -.871957583E+02 -.871785094E+02 -.871609077E+02 -.871431212E+02 -.871252669E+02 -.871074256E+02 -.870896545E+02 -.870719960E+02 -.870544835E+02 -.870371449E+02 -.870200054E+02 -.870030888E+02 -.869864171E+02 -.869700114E+02 -.869538917E+02 -.869380773E+02 -.869225876E+02 -.869074416E+02 -.868926593E+02 -.868782611E+02 -.868642683E+02 -.868507020E+02 -.868375842E+02 -.868249362E+02 -.868127796E+02 -.868011352E+02 -.867900232E+02 -.867794632E+02 -.867694740E+02 -.867600739E+02 -.867512806E+02 -.867431115E+02 -.867355828E+02 -.867287099E+02 -.867225069E+02 -.867169865E+02 -.867121599E+02 -.867080371E+02 -.867046266E+02 -.867019353E+02 -.866999688E+02 -.866987309E+02 -.866982239E+02 -.866984483E+02 -.866994031E+02 -.867010857E+02 -.867034920E+02 -.867066162E+02 -.867104510E+02 -.867149874E+02 -.867202151E+02 -.867261221E+02 -.867326953E+02 -.867399205E+02 -.867477822E+02 -.867562641E+02 -.867653489E+02 -.867750184E+02 -.867852537E+02 -.867960352E+02 -.868073425E+02 -.868191551E+02 -.868314521E+02 -.868442123E+02 -.868574146E+02 -.868710377E+02 -.868850604E+02 -.868994616E+02 -.869142204E+02 -.869293162E+02 -.869447289E+02 -.869604385E+02 -.869764257E+02 -.869926714E+02 -.870091567E+02 -.870258629E+02 -.870427707E+02 -.870598601E+02 -.870771088E+02 -.870944908E+02 -.871119736E+02 -.871295148E+02 -.871470560E+02 -.871645158E+02 -.871817786E+02 -.871986806E+02 -.872149909E+02 -.872303871E+02 -.872444234E+02 -.872564900E+02 -.872657622E+02 -.872711338E+02 -.872711338E+02
 -.872625530E+02 -.872625530E+02 -.872563844E+02 -.872457362E+02 -.872318831E+02 -.872157782E+02 -.871981255E+02 -.871794383E+02 -.871600859E+02 -.871403313E+02 -.871203587E+02 -.871002961E+02 -.870802336E+02 -.870602365E+02 -.870403540E+02 -.870206256E+02 -.870010851E+02 -.869817624E+02 -.869626846E+02 -.869438758E+02 -.869253587E+02 -.869071547E+02 -.868892844E+02 -.868717689E+02 -.868546304E+02 -.868378919E+02 -.868215778E+02 -.868057131E+02 -.867903233E+02 -.867754342E+02 -.867610713E+02 -.867472594E+02 -.867340229E+02 -.867213852E+02 -.867093691E+02 -.866979971E+02 -.866872910E+02 -.866772723E+02 -.866679616E+02 -.866593783E+02 -.866515406E+02 -.866444652E+02 -.866381674E+02 -.866326607E+02 -.866279571E+02 -.866240668E+02 -.866209984E+02 -.866187582E+02 -.866173508E+02 -.866167789E+02 -.866170431E+02 -.866181422E+02 -.866200733E+02 -.866228314E+02 -.866264095E+02 -.866307987E+02 -.866359882E+02 -.866419656E+02 -.866487167E+02 -.866562260E+02 -.866644764E+02 -.866734498E+02 -.866831265E+02 -.866934861E+02 -.867045067E+02 -.867161658E+02 -.867284401E+02 -.867413058E+02 -.867547385E+02 -.867687136E+02 -.867832063E+02 -.867981916E+02 -.868136448E+02 -.868295408E+02 -.868458552E+02 -.868625638E+02 -.868796426E+02 -.868970685E+02 -.869148186E+02 -.869328705E+02 -.869512027E+02 -.869697935E+02 -.869886219E+02 -.870076663E+02 -.870269040E+02 -.870463104E+02 -.870658564E+02 -.870855060E+02 -.871052119E+02 -.871249094E+02 -.871445076E+02 -.871638778E+02 -.871828372E+02 -.872011278E+02 -.872183893E+02 -.872341229E+02 -.872476466E+02 -.872580372E+02 -.872640561E+02 -.872640561E+02
 -.872551176E+02 -.872551176E+02 -.872482539E+02 -.872364168E+02 -.872210231E+02 -.872031285E+02 -.871835114E+02 -.871627386E+02 -.871412183E+02 -.871192392E+02 -.870970041E+02 -.870746553E+02 -.870522941E+02 -.870299944E+02 -.870078120E+02 -.869857923E+02 -.869639731E+02 -.869423869E+02 -.869210625E+02 -.869000257E+02 -.868793006E+02 -.868589102E+02 -.868388780E+02 -.868192285E+02 -.867999874E+02 -.867811822E+02 -.867628412E+02 -.867449938E+02 -.867276698E+02 -.867108990E+02 -.866947106E+02 -.866791334E+02 -.866641955E+02 -.866499243E+02 -.866363470E+02 -.866234905E+02 -.866113812E+02 -.866000445E+02 -.865895049E+02 -.865797854E+02 -.865709077E+02 -.865628915E+02 -.865557550E+02 -.865495146E+02 -.865441846E+02 -.865397772E+02 -.865363022E+02 -.865337674E+02 -.865321781E+02 -.865315376E+02 -.865318470E+02 -.865331048E+02 -.865353075E+02 -.865384489E+02 -.865425208E+02 -.865475123E+02 -.865534107E+02 -.865602011E+02 -.865678668E+02 -.865763893E+02 -.865857484E+02 -.865959224E+02 -.866068879E+02 -.866186205E+02 -.866310942E+02 -.866442825E+02 -.866581578E+02 -.866726920E+02 -.866878566E+02 -.867036226E+02 -.867199610E+02 -.867368425E+02 -.867542380E+02 -.867721187E+02 -.867904562E+02 -.868092225E+02 -.868283900E+02 -.868479322E+02 -.868678229E+02 -.868880368E+02 -.869085492E+02 -.869293359E+02 -.869503733E+02 -.869716373E+02 -.869931029E+02 -.870147427E+02 -.870365248E+02 -.870584097E+02 -.870803454E+02 -.871022607E+02 -.871240555E+02 -.871455878E+02 -.871666555E+02 -.871869737E+02 -.872061433E+02 -.872236122E+02 -.872386247E+02 -.872501573E+02 -.872568372E+02 -.872568372E+02
 -.872474968E+02 -.872474968E+02 -.872399294E+02 -.872268837E+02 -.872099168E+02 -.871901878E+02 -.871685518E+02 -.871456318E+02 -.871218750E+02 -.870975985E+02 -.870730264E+02 -.870483167E+02 -.870235817E+02 -.869989031E+02 -.869743432E+02 -.869499509E+02 -.869257661E+02 -.869018228E+02 -.868781514E+02 -.868547794E+02 -.868317331E+02 -.868090389E+02 -.867867242E+02 -.867648178E+02 -.867433497E+02 -.867223516E+02 -.867018567E+02 -.866818983E+02 -.866625105E+02 -.866437273E+02 -.866255823E+02 -.866081087E+02 -.865913393E+02 -.865753071E+02 -.865600447E+02 -.865455841E+02 -.865319569E+02 -.865191931E+02 -.865073216E+02 -.864963696E+02 -.864863626E+02 -.864773243E+02 -.864692763E+02 -.864622381E+02 -.864562266E+02 -.864512561E+02 -.864473386E+02 -.864444834E+02 -.864426971E+02 -.864419838E+02 -.864423448E+02 -.864437784E+02 -.864462801E+02 -.864498428E+02 -.864544561E+02 -.864601074E+02 -.864667815E+02 -.864744608E+02 -.864831254E+02 -.864927532E+02 -.865033202E+02 -.865148003E+02 -.865271659E+02 -.865403878E+02 -.865544354E+02 -.865692773E+02 -.865848812E+02 -.866012138E+02 -.866182417E+02 -.866359308E+02 -.866542470E+02 -.866731563E+02 -.866926249E+02 -.867126194E+02 -.867331069E+02 -.867540552E+02 -.867754328E+02 -.867972091E+02 -.868193544E+02 -.868418402E+02 -.868646385E+02 -.868877225E+02 -.869110657E+02 -.869346415E+02 -.869584224E+02 -.869823786E+02 -.870064752E+02 -.870306692E+02 -.870549043E+02 -.870791026E+02 -.871031551E+02 -.871269063E+02 -.871501352E+02 -.871725292E+02 -.871936506E+02 -.872128930E+02 -.872294261E+02 -.872421248E+02 -.872494791E+02 -.872494791E+02
 -.872396935E+02 -.872396935E+02 -.872314143E+02 -.872171363E+02 -.871985595E+02 -.871769499E+02 -.871532415E+02 -.871281137E+02 -.871020550E+02 -.870754132E+02 -.870484341E+02 -.870212906E+02 -.869941055E+02 -.869669681E+02 -.869399446E+02 -.869130863E+02 -.868864348E+02 -.868600260E+02 -.868338918E+02 -.868080623E+02 -.867825676E+02 -.867574384E+02 -.867327063E+02 -.867084045E+02 -.866845678E+02 -.866612325E+02 -.866384358E+02 -.866162160E+02 -.865946117E+02 -.865736618E+02 -.865534052E+02 -.865338808E+02 -.865151281E+02 -.864971862E+02 -.864800939E+02 -.864638893E+02 -.864486094E+02 -.864342896E+02 -.864209640E+02 -.864086647E+02 -.863974220E+02 -.863872642E+02 -.863782169E+02 -.863703032E+02 -.863635433E+02 -.863579546E+02 -.863535514E+02 -.863503452E+02 -.863483441E+02 -.863475530E+02 -.863479734E+02 -.863496032E+02 -.863524370E+02 -.863564658E+02 -.863616778E+02 -.863680578E+02 -.863755876E+02 -.863842464E+02 -.863940102E+02 -.864048528E+02 -.864167454E+02 -.864296569E+02 -.864435545E+02 -.864584035E+02 -.864741679E+02 -.864908106E+02 -.865082932E+02 -.865265767E+02 -.865456217E+02 -.865653883E+02 -.865858366E+02 -.866069270E+02 -.866286203E+02 -.866508777E+02 -.866736615E+02 -.866969344E+02 -.867206605E+02 -.867448049E+02 -.867693340E+02 -.867942156E+02 -.868194184E+02 -.868449125E+02 -.868706685E+02 -.868966573E+02 -.869228490E+02 -.869492111E+02 -.869757062E+02 -.870022879E+02 -.870288953E+02 -.870554445E+02 -.870818174E+02 -.871078456E+02 -.871332887E+02 -.871578068E+02 -.871809230E+02 -.872019763E+02 -.872200608E+02 -.872339484E+02 -.872419901E+02 -.872419901E+02
 -.872317182E+02 -.872317182E+02 -.872227172E+02 -.872071835E+02 -.871869635E+02 -.871634321E+02 -.871376024E+02 -.871102119E+02 -.870817920E+02 -.870527211E+02 -.870232655E+02 -.869936131E+02 -.869638967E+02 -.869342113E+02 -.869046267E+02 -.868751967E+02 -.868459650E+02 -.868169690E+02 -.867882435E+02 -.867598221E+02 -.867317388E+02 -.867040285E+02 -.866767272E+02 -.866498729E+02 -.866235050E+02 -.865976646E+02 -.865723941E+02 -.865477371E+02 -.865237378E+02 -.865004412E+02 -.864778930E+02 -.864561395E+02 -.864352271E+02 -.864152022E+02 -.863961105E+02 -.863779967E+02 -.863609042E+02 -.863448749E+02 -.863299491E+02 -.863161651E+02 -.863035591E+02 -.862921645E+02 -.862820123E+02 -.862731298E+02 -.862655416E+02 -.862592687E+02 -.862543287E+02 -.862507352E+02 -.862484983E+02 -.862476235E+02 -.862481125E+02 -.862499628E+02 -.862531678E+02 -.862577170E+02 -.862635962E+02 -.862707872E+02 -.862792685E+02 -.862890147E+02 -.862999975E+02 -.863121851E+02 -.863255433E+02 -.863400350E+02 -.863556212E+02 -.863722607E+02 -.863899110E+02 -.864085279E+02 -.864280660E+02 -.864484795E+02 -.864697218E+02 -.864917463E+02 -.865145065E+02 -.865379561E+02 -.865620496E+02 -.865867422E+02 -.866119901E+02 -.866377509E+02 -.866639833E+02 -.866906478E+02 -.867177063E+02 -.867451226E+02 -.867728619E+02 -.868008909E+02 -.868291773E+02 -.868576895E+02 -.868863950E+02 -.869152590E+02 -.869442414E+02 -.869732927E+02 -.870023479E+02 -.870313171E+02 -.870600736E+02 -.870884358E+02 -.871161449E+02 -.871428332E+02 -.871679849E+02 -.871908839E+02 -.872105482E+02 -.872256455E+02 -.872343863E+02 -.872343863E+02
 -.872236038E+02 -.872236038E+02 -.872138717E+02 -.871970630E+02 -.871751717E+02 -.871496820E+02 -.871216869E+02 -.870919837E+02 -.870611461E+02 -.870295817E+02 -.869975781E+02 -.869653376E+02 -.869330018E+02 -.869006714E+02 -.868684200E+02 -.868363038E+02 -.868043684E+02 -.867726538E+02 -.867411976E+02 -.867100368E+02 -.866792092E+02 -.866487537E+02 -.866187112E+02 -.865891246E+02 -.865600386E+02 -.865315000E+02 -.865035574E+02 -.864762605E+02 -.864496605E+02 -.864238099E+02 -.863987624E+02 -.863745723E+02 -.863512942E+02 -.863289824E+02 -.863076903E+02 -.862874707E+02 -.862683748E+02 -.862504524E+02 -.862337517E+02 -.862183185E+02 -.862041961E+02 -.861914246E+02 -.861800409E+02 -.861700783E+02 -.861615665E+02 -.861545309E+02 -.861489928E+02 -.861449686E+02 -.861424701E+02 -.861415042E+02 -.861420726E+02 -.861441724E+02 -.861477959E+02 -.861529305E+02 -.861595591E+02 -.861676599E+02 -.861772070E+02 -.861881699E+02 -.862005143E+02 -.862142024E+02 -.862291931E+02 -.862454422E+02 -.862629033E+02 -.862815273E+02 -.863012635E+02 -.863220593E+02 -.863438613E+02 -.863666151E+02 -.863902662E+02 -.864147597E+02 -.864400412E+02 -.864660569E+02 -.864927537E+02 -.865200798E+02 -.865479847E+02 -.865764198E+02 -.866053380E+02 -.866346944E+02 -.866644461E+02 -.866945523E+02 -.867249744E+02 -.867556757E+02 -.867866209E+02 -.868177756E+02 -.868491051E+02 -.868805723E+02 -.869121346E+02 -.869437399E+02 -.869753191E+02 -.870067770E+02 -.870379784E+02 -.870687294E+02 -.870987525E+02 -.871276531E+02 -.871548763E+02 -.871796512E+02 -.872009194E+02 -.872172439E+02 -.872266934E+02 -.872266934E+02
 -.872154098E+02 -.872154098E+02 -.872049362E+02 -.871868347E+02 -.871632462E+02 -.871357644E+02 -.871055642E+02 -.870735012E+02 -.870401901E+02 -.870060689E+02 -.869714461E+02 -.869365368E+02 -.869014915E+02 -.868664163E+02 -.868313882E+02 -.867964655E+02 -.867616958E+02 -.867271214E+02 -.866927826E+02 -.866587196E+02 -.866249737E+02 -.865915888E+02 -.865586108E+02 -.865260882E+02 -.864940720E+02 -.864626158E+02 -.864317745E+02 -.864016055E+02 -.863721683E+02 -.863435240E+02 -.863157350E+02 -.862888650E+02 -.862629775E+02 -.862381363E+02 -.862144045E+02 -.861918443E+02 -.861705172E+02 -.861504828E+02 -.861317986E+02 -.861145197E+02 -.860986979E+02 -.860843815E+02 -.860716151E+02 -.860604390E+02 -.860508892E+02 -.860429964E+02 -.860367862E+02 -.860322784E+02 -.860294872E+02 -.860284207E+02 -.860290814E+02 -.860314658E+02 -.860355646E+02 -.860413628E+02 -.860488396E+02 -.860579689E+02 -.860687190E+02 -.860810532E+02 -.860949304E+02 -.861103051E+02 -.861271279E+02 -.861453461E+02 -.861649038E+02 -.861857426E+02 -.862078017E+02 -.862310189E+02 -.862553306E+02 -.862806727E+02 -.863069806E+02 -.863341902E+02 -.863622374E+02 -.863910594E+02 -.864205945E+02 -.864507827E+02 -.864815658E+02 -.865128881E+02 -.865446957E+02 -.865769379E+02 -.866095662E+02 -.866425351E+02 -.866758018E+02 -.867093258E+02 -.867430689E+02 -.867769941E+02 -.868110642E+02 -.868452402E+02 -.868794776E+02 -.869137217E+02 -.869479001E+02 -.869819126E+02 -.870156162E+02 -.870488053E+02 -.870811843E+02 -.871123323E+02 -.871416560E+02 -.871683299E+02 -.871912196E+02 -.872087836E+02 -.872189483E+02 -.872189483E+02
 -.872071987E+02 -.872071987E+02 -.871959727E+02 -.871765610E+02 -.871512524E+02 -.871217511E+02 -.870893118E+02 -.870548473E+02 -.870190145E+02 -.869822806E+02 -.869449728E+02 -.869073191E+02 -.868694777E+02 -.868315591E+02 -.867936427E+02 -.867557885E+02 -.867180461E+02 -.866804600E+02 -.866430729E+02 -.866059283E+02 -.865690723E+02 -.865325534E+02 -.864964232E+02 -.864607366E+02 -.864255514E+02 -.863909277E+02 -.863569286E+02 -.863236203E+02 -.862910712E+02 -.862593525E+02 -.862285370E+02 -.861986988E+02 -.861699127E+02 -.861422538E+02 -.861157972E+02 -.860906175E+02 -.860667879E+02 -.860443801E+02 -.860234631E+02 -.860041029E+02 -.859863621E+02 -.859702992E+02 -.859559680E+02 -.859434177E+02 -.859326916E+02 -.859238271E+02 -.859168548E+02 -.859117991E+02 -.859086769E+02 -.859074985E+02 -.859082669E+02 -.859109782E+02 -.859156210E+02 -.859221772E+02 -.859306214E+02 -.859409219E+02 -.859530402E+02 -.859669321E+02 -.859825479E+02 -.859998326E+02 -.860187270E+02 -.860391675E+02 -.860610867E+02 -.860844146E+02 -.861090787E+02 -.861350046E+02 -.861621170E+02 -.861903397E+02 -.862195964E+02 -.862498113E+02 -.862809094E+02 -.863128171E+02 -.863454626E+02 -.863787765E+02 -.864126916E+02 -.864471438E+02 -.864820719E+02 -.865174183E+02 -.865531286E+02 -.865891520E+02 -.866254411E+02 -.866619517E+02 -.866986424E+02 -.867354737E+02 -.867724065E+02 -.868094000E+02 -.868464082E+02 -.868833743E+02 -.869202235E+02 -.869568511E+02 -.869931072E+02 -.870287752E+02 -.870635426E+02 -.870969629E+02 -.871284055E+02 -.871569915E+02 -.871815113E+02 -.872003196E+02 -.872112017E+02 -.872112017E+02
 -.871990216E+02 -.871990216E+02 -.871870355E+02 -.871663037E+02 -.871392632E+02 -.871077267E+02 -.870730273E+02 -.870361353E+02 -.869977480E+02 -.869583587E+02 -.869183126E+02 -.868778483E+02 -.868371299E+02 -.867962713E+02 -.867553536E+02 -.867144388E+02 -.866735784E+02 -.866328186E+02 -.865922051E+02 -.865517855E+02 -.865116099E+02 -.864717319E+02 -.864322092E+02 -.863931027E+02 -.863544768E+02 -.863163997E+02 -.862789437E+02 -.862421847E+02 -.862062023E+02 -.861710793E+02 -.861369006E+02 -.861037532E+02 -.860717256E+02 -.860409071E+02 -.860113874E+02 -.859832556E+02 -.859565997E+02 -.859315056E+02 -.859080563E+02 -.858863316E+02 -.858664072E+02 -.858483541E+02 -.858322379E+02 -.858181182E+02 -.858060478E+02 -.857960718E+02 -.857882279E+02 -.857825456E+02 -.857790460E+02 -.857777418E+02 -.857786367E+02 -.857817260E+02 -.857869960E+02 -.857944243E+02 -.858039802E+02 -.858156247E+02 -.858293112E+02 -.858449861E+02 -.858625890E+02 -.858820534E+02 -.859033073E+02 -.859262738E+02 -.859508717E+02 -.859770169E+02 -.860046222E+02 -.860335990E+02 -.860638572E+02 -.860953060E+02 -.861278552E+02 -.861614151E+02 -.861958975E+02 -.862312162E+02 -.862672877E+02 -.863040311E+02 -.863413692E+02 -.863792282E+02 -.864175386E+02 -.864562350E+02 -.864952565E+02 -.865345465E+02 -.865740528E+02 -.866137273E+02 -.866535255E+02 -.866934057E+02 -.867333270E+02 -.867732476E+02 -.868131204E+02 -.868528875E+02 -.868924721E+02 -.869317663E+02 -.869706143E+02 -.870087898E+02 -.870459646E+02 -.870816680E+02 -.871152337E+02 -.871457310E+02 -.871718771E+02 -.871919251E+02 -.872035211E+02 -.872035211E+02
 -.871909467E+02 -.871909467E+02 -.871782007E+02 -.871561523E+02 -.871273847E+02 -.870938165E+02 -.870568584E+02 -.870175352E+02 -.869765800E+02 -.869345106E+02 -.868916867E+02 -.868483557E+02 -.868046861E+02 -.867607943E+02 -.867167638E+02 -.866726582E+02 -.866285300E+02 -.865844280E+02 -.865404008E+02 -.864964989E+02 -.864527761E+02 -.864092910E+02 -.863661062E+02 -.863232888E+02 -.862809112E+02 -.862390508E+02 -.861977905E+02 -.861572181E+02 -.861174262E+02 -.860785110E+02 -.860405726E+02 -.860037135E+02 -.859680389E+02 -.859336550E+02 -.859006690E+02 -.858691879E+02 -.858393171E+02 -.858111601E+02 -.857848173E+02 -.857603855E+02 -.857379568E+02 -.857176178E+02 -.856994486E+02 -.856835216E+02 -.856699013E+02 -.856586433E+02 -.856497936E+02 -.856433887E+02 -.856394547E+02 -.856380073E+02 -.856390514E+02 -.856425810E+02 -.856485792E+02 -.856570187E+02 -.856678616E+02 -.856810605E+02 -.856965585E+02 -.857142900E+02 -.857341814E+02 -.857561514E+02 -.857801124E+02 -.858059711E+02 -.858336294E+02 -.858629856E+02 -.858939349E+02 -.859263706E+02 -.859601848E+02 -.859952694E+02 -.860315169E+02 -.860688213E+02 -.861070786E+02 -.861461879E+02 -.861860512E+02 -.862265749E+02 -.862676698E+02 -.863092513E+02 -.863512402E+02 -.863935627E+02 -.864361505E+02 -.864789408E+02 -.865218765E+02 -.865649054E+02 -.866079803E+02 -.866510575E+02 -.866940950E+02 -.867370505E+02 -.867798766E+02 -.868225154E+02 -.868648894E+02 -.869068885E+02 -.869483525E+02 -.869890469E+02 -.870286295E+02 -.870666078E+02 -.871022817E+02 -.871346715E+02 -.871624241E+02 -.871836943E+02 -.871959931E+02 -.871959931E+02
 -.871830691E+02 -.871830691E+02 -.871695760E+02 -.871462340E+02 -.871157679E+02 -.870801994E+02 -.870410118E+02 -.869992783E+02 -.869557651E+02 -.869110099E+02 -.868653850E+02 -.868191443E+02 -.867724604E+02 -.867254522E+02 -.866782047E+02 -.866307819E+02 -.865832377E+02 -.865356221E+02 -.864879847E+02 -.864403778E+02 -.863928589E+02 -.863454898E+02 -.862983382E+02 -.862514788E+02 -.862049931E+02 -.861589693E+02 -.861135028E+02 -.860686954E+02 -.860246546E+02 -.859814932E+02 -.859393286E+02 -.858982825E+02 -.858584795E+02 -.858200467E+02 -.857831122E+02 -.857478043E+02 -.857142501E+02 -.856825749E+02 -.856529008E+02 -.856253458E+02 -.856000225E+02 -.855770366E+02 -.855564862E+02 -.855384603E+02 -.855230383E+02 -.855102885E+02 -.855002683E+02 -.854930227E+02 -.854885841E+02 -.854869721E+02 -.854881926E+02 -.854922383E+02 -.854990883E+02 -.855087090E+02 -.855210539E+02 -.855360646E+02 -.855536712E+02 -.855737931E+02 -.855963397E+02 -.856212115E+02 -.856483015E+02 -.856774960E+02 -.857086758E+02 -.857417173E+02 -.857764940E+02 -.858128769E+02 -.858507366E+02 -.858899437E+02 -.859303701E+02 -.859718901E+02 -.860143807E+02 -.860577232E+02 -.861018034E+02 -.861465123E+02 -.861917470E+02 -.862374106E+02 -.862834129E+02 -.863296707E+02 -.863761077E+02 -.864226547E+02 -.864692493E+02 -.865158357E+02 -.865623642E+02 -.866087895E+02 -.866550696E+02 -.867011623E+02 -.867470214E+02 -.867925901E+02 -.868377915E+02 -.868825151E+02 -.869265981E+02 -.869697999E+02 -.870117668E+02 -.870519867E+02 -.870897293E+02 -.871239694E+02 -.871532879E+02 -.871757466E+02 -.871887277E+02 -.871887277E+02
 -.871755193E+02 -.871755193E+02 -.871613087E+02 -.871367207E+02 -.871046155E+02 -.870671099E+02 -.870257514E+02 -.869816573E+02 -.869356214E+02 -.868881992E+02 -.868397725E+02 -.867906011E+02 -.867408605E+02 -.866906711E+02 -.866401169E+02 -.865892614E+02 -.865381575E+02 -.864868538E+02 -.864353996E+02 -.863838483E+02 -.863322587E+02 -.862806966E+02 -.862292360E+02 -.861779599E+02 -.861269602E+02 -.860763378E+02 -.860262023E+02 -.859766712E+02 -.859278695E+02 -.858799293E+02 -.858329889E+02 -.857871923E+02 -.857426879E+02 -.856996273E+02 -.856581643E+02 -.856184534E+02 -.855806487E+02 -.855449026E+02 -.855113642E+02 -.854801780E+02 -.854514818E+02 -.854254059E+02 -.854020711E+02 -.853815873E+02 -.853640527E+02 -.853495527E+02 -.853381583E+02 -.853299257E+02 -.853248953E+02 -.853230914E+02 -.853245214E+02 -.853291762E+02 -.853370302E+02 -.853480417E+02 -.853621531E+02 -.853792923E+02 -.853993725E+02 -.854222939E+02 -.854479447E+02 -.854762027E+02 -.855069363E+02 -.855400062E+02 -.855752666E+02 -.856125671E+02 -.856517536E+02 -.856926704E+02 -.857351614E+02 -.857790712E+02 -.858242468E+02 -.858705385E+02 -.859178010E+02 -.859658944E+02 -.860146852E+02 -.860640468E+02 -.861138604E+02 -.861640150E+02 -.862144084E+02 -.862649468E+02 -.863155456E+02 -.863661287E+02 -.864166288E+02 -.864669867E+02 -.865171507E+02 -.865670752E+02 -.866167187E+02 -.866660409E+02 -.867149981E+02 -.867635362E+02 -.868115808E+02 -.868590232E+02 -.869057004E+02 -.869513681E+02 -.869956641E+02 -.870380606E+02 -.870778011E+02 -.871138197E+02 -.871446375E+02 -.871682308E+02 -.871818615E+02 -.871818615E+02
 -.871684718E+02 -.871684718E+02 -.871535907E+02 -.871278329E+02 -.870941807E+02 -.870548340E+02 -.870113982E+02 -.869650275E+02 -.869165396E+02 -.868665036E+02 -.868153094E+02 -.867632200E+02 -.867104121E+02 -.866570030E+02 -.866030738E+02 -.865486844E+02 -.864938831E+02 -.864387151E+02 -.863832283E+02 -.863274751E+02 -.862715159E+02 -.862154208E+02 -.861592708E+02 -.861031578E+02 -.860471854E+02 -.859914682E+02 -.859361312E+02 -.858813099E+02 -.858271496E+02 -.857738047E+02 -.857214383E+02 -.856702210E+02 -.856203295E+02 -.855719455E+02 -.855252540E+02 -.854804422E+02 -.854376976E+02 -.853972064E+02 -.853591515E+02 -.853237103E+02 -.852910530E+02 -.852613406E+02 -.852347227E+02 -.852113364E+02 -.851913042E+02 -.851747326E+02 -.851617106E+02 -.851523086E+02 -.851465772E+02 -.851445468E+02 -.851462268E+02 -.851516060E+02 -.851606527E+02 -.851733148E+02 -.851895207E+02 -.852091799E+02 -.852321844E+02 -.852584101E+02 -.852877183E+02 -.853199576E+02 -.853549655E+02 -.853925701E+02 -.854325925E+02 -.854748482E+02 -.855191496E+02 -.855653074E+02 -.856131327E+02 -.856624386E+02 -.857130416E+02 -.857647631E+02 -.858174311E+02 -.858708808E+02 -.859249561E+02 -.859795100E+02 -.860344052E+02 -.860895153E+02 -.861447243E+02 -.861999274E+02 -.862550311E+02 -.863099527E+02 -.863646202E+02 -.864189716E+02 -.864729545E+02 -.865265239E+02 -.865796408E+02 -.866322683E+02 -.866843671E+02 -.867358881E+02 -.867867618E+02 -.868368839E+02 -.868860939E+02 -.869341475E+02 -.869806778E+02 -.870251457E+02 -.870667739E+02 -.871044624E+02 -.871366808E+02 -.871613292E+02 -.871755623E+02 -.871755623E+02
 -.871621444E+02 -.871621444E+02 -.871466574E+02 -.871198348E+02 -.870847623E+02 -.870437118E+02 -.869983359E+02 -.869498198E+02 -.868989990E+02 -.868464525E+02 -.867925738E+02 -.867376258E+02 -.866817796E+02 -.866251470E+02 -.865678017E+02 -.865097954E+02 -.864511697E+02 -.863919649E+02 -.863322245E+02 -.862719995E+02 -.862113518E+02 -.861503556E+02 -.860890981E+02 -.860276809E+02 -.859662191E+02 -.859048415E+02 -.858436905E+02 -.857829216E+02 -.857227033E+02 -.856632163E+02 -.856046528E+02 -.855472150E+02 -.854911138E+02 -.854365675E+02 -.853838000E+02 -.853330386E+02 -.852845125E+02 -.852384501E+02 -.851950764E+02 -.851546108E+02 -.851172643E+02 -.850832371E+02 -.850527164E+02 -.850258737E+02 -.850028630E+02 -.849838180E+02 -.849688509E+02 -.849580505E+02 -.849514805E+02 -.849491796E+02 -.849511599E+02 -.849574075E+02 -.849678827E+02 -.849825199E+02 -.850012289E+02 -.850238959E+02 -.850503854E+02 -.850805421E+02 -.851141928E+02 -.851511487E+02 -.851912075E+02 -.852341566E+02 -.852797746E+02 -.853278348E+02 -.853781074E+02 -.854303615E+02 -.854843677E+02 -.855399002E+02 -.855967386E+02 -.856546699E+02 -.857134899E+02 -.857730046E+02 -.858330311E+02 -.858933990E+02 -.859539505E+02 -.860145414E+02 -.860750414E+02 -.861353340E+02 -.861953165E+02 -.862549000E+02 -.863140088E+02 -.863725794E+02 -.864305601E+02 -.864879086E+02 -.865445903E+02 -.866005741E+02 -.866558276E+02 -.867103095E+02 -.867639583E+02 -.868166773E+02 -.868683124E+02 -.869186232E+02 -.869672432E+02 -.870136273E+02 -.870569844E+02 -.870961892E+02 -.871296696E+02 -.871552632E+02 -.871700332E+02 -.871700332E+02
 -.871567917E+02 -.871567917E+02 -.871407829E+02 -.871130333E+02 -.870767121E+02 -.870341476E+02 -.869870284E+02 -.869365610E+02 -.868835917E+02 -.868287025E+02 -.867722846E+02 -.867145926E+02 -.866557879E+02 -.865959710E+02 -.865352034E+02 -.864735254E+02 -.864109696E+02 -.863475678E+02 -.862833575E+02 -.862183872E+02 -.861527185E+02 -.860864278E+02 -.860196081E+02 -.859523690E+02 -.858848369E+02 -.858171556E+02 -.857494859E+02 -.856820061E+02 -.856149110E+02 -.855484119E+02 -.854827350E+02 -.854181205E+02 -.853548206E+02 -.852930984E+02 -.852332250E+02 -.851754781E+02 -.851201385E+02 -.850674874E+02 -.850178032E+02 -.849713584E+02 -.849284165E+02 -.848892282E+02 -.848540291E+02 -.848230353E+02 -.847964414E+02 -.847744170E+02 -.847571043E+02 -.847446160E+02 -.847370337E+02 -.847344063E+02 -.847367500E+02 -.847440473E+02 -.847562475E+02 -.847732675E+02 -.847949927E+02 -.848212792E+02 -.848519557E+02 -.848868264E+02 -.849256732E+02 -.849682591E+02 -.850143312E+02 -.850636240E+02 -.851158631E+02 -.851707683E+02 -.852280563E+02 -.852874447E+02 -.853486539E+02 -.854114105E+02 -.854754494E+02 -.855405159E+02 -.856063676E+02 -.856727760E+02 -.857395274E+02 -.858064245E+02 -.858732867E+02 -.859399506E+02 -.860062704E+02 -.860721179E+02 -.861373818E+02 -.862019681E+02 -.862657987E+02 -.863288109E+02 -.863909558E+02 -.864521965E+02 -.865125056E+02 -.865718609E+02 -.866302404E+02 -.866876141E+02 -.867439322E+02 -.867991097E+02 -.868530034E+02 -.869053820E+02 -.869558850E+02 -.870039690E+02 -.870488372E+02 -.870893495E+02 -.871239057E+02 -.871502972E+02 -.871655172E+02 -.871655172E+02
 -.871527104E+02 -.871527104E+02 -.871362870E+02 -.871077913E+02 -.870704508E+02 -.870266304E+02 -.869780401E+02 -.869258950E+02 -.868710419E+02 -.868140565E+02 -.867553176E+02 -.866950651E+02 -.866334444E+02 -.865705385E+02 -.865063921E+02 -.864410313E+02 -.863744748E+02 -.863067426E+02 -.862378641E+02 -.861678813E+02 -.860968524E+02 -.860248537E+02 -.859519809E+02 -.858783499E+02 -.858040977E+02 -.857293829E+02 -.856543864E+02 -.855793109E+02 -.855043815E+02 -.854298444E+02 -.853559655E+02 -.852830301E+02 -.852113404E+02 -.851412136E+02 -.850729795E+02 -.850069776E+02 -.849435531E+02 -.848830539E+02 -.848258264E+02 -.847722111E+02 -.847225390E+02 -.846771266E+02 -.846362717E+02 -.846002492E+02 -.845693069E+02 -.845436611E+02 -.845234939E+02 -.845089496E+02 -.845001332E+02 -.844971078E+02 -.844998945E+02 -.845084708E+02 -.845227718E+02 -.845426909E+02 -.845680818E+02 -.845987607E+02 -.846345095E+02 -.846750789E+02 -.847201926E+02 -.847695508E+02 -.848228350E+02 -.848797125E+02 -.849398404E+02 -.850028705E+02 -.850684526E+02 -.851362394E+02 -.852058894E+02 -.852770708E+02 -.853494639E+02 -.854227641E+02 -.854966837E+02 -.855709538E+02 -.856453257E+02 -.857195718E+02 -.857934863E+02 -.858668857E+02 -.859396084E+02 -.860115149E+02 -.860824870E+02 -.861524275E+02 -.862212585E+02 -.862889209E+02 -.863553722E+02 -.864205844E+02 -.864845412E+02 -.865472337E+02 -.866086542E+02 -.866687886E+02 -.867276035E+02 -.867850305E+02 -.868409431E+02 -.868951251E+02 -.869472292E+02 -.869967221E+02 -.870428123E+02 -.870843575E+02 -.871197459E+02 -.871467438E+02 -.871623012E+02 -.871623012E+02
 -.871502508E+02 -.871502508E+02 -.871335497E+02 -.871045428E+02 -.870664836E+02 -.870217495E+02 -.869720511E+02 -.869185965E+02 -.868622190E+02 -.868034755E+02 -.867427230E+02 -.866801790E+02 -.866159650E+02 -.865501406E+02 -.864827297E+02 -.864137377E+02 -.863431643E+02 -.862710138E+02 -.861973017E+02 -.861220586E+02 -.860453347E+02 -.859672016E+02 -.858877536E+02 -.858071104E+02 -.857254175E+02 -.856428478E+02 -.855596024E+02 -.854759106E+02 -.853920304E+02 -.853082472E+02 -.852248735E+02 -.851422476E+02 -.850607312E+02 -.849807075E+02 -.849025780E+02 -.848267588E+02 -.847536762E+02 -.846837625E+02 -.846174509E+02 -.845551698E+02 -.844973375E+02 -.844443561E+02 -.843966055E+02 -.843544375E+02 -.843181701E+02 -.842880819E+02 -.842644079E+02 -.842473351E+02 -.842369995E+02 -.842334835E+02 -.842368139E+02 -.842469622E+02 -.842638442E+02 -.842873223E+02 -.843172077E+02 -.843532637E+02 -.843952098E+02 -.844427263E+02 -.844954596E+02 -.845530282E+02 -.846150282E+02 -.846810393E+02 -.847506312E+02 -.848233683E+02 -.848988160E+02 -.849765457E+02 -.850561390E+02 -.851371924E+02 -.852193201E+02 -.853021577E+02 -.853853643E+02 -.854686243E+02 -.855516495E+02 -.856341789E+02 -.857159801E+02 -.857968489E+02 -.858766089E+02 -.859551114E+02 -.860322338E+02 -.861078789E+02 -.861819734E+02 -.862544660E+02 -.863253253E+02 -.863945375E+02 -.864621025E+02 -.865280298E+02 -.865923318E+02 -.866550155E+02 -.867160701E+02 -.867754497E+02 -.868330509E+02 -.868886803E+02 -.869420124E+02 -.869925342E+02 -.870394718E+02 -.870816972E+02 -.871176068E+02 -.871449677E+02 -.871607193E+02 -.871607193E+02
 -.871498169E+02 -.871498169E+02 -.871330128E+02 -.871037948E+02 -.870654032E+02 -.870201957E+02 -.869698589E+02 -.869155735E+02 -.868581425E+02 -.867980900E+02 -.867357417E+02 -.866712825E+02 -.866048023E+02 -.865363315E+02 -.864658651E+02 -.863933809E+02 -.863188534E+02 -.862422639E+02 -.861636065E+02 -.860828938E+02 -.860001612E+02 -.859154686E+02 -.858289042E+02 -.857405863E+02 -.856506656E+02 -.855593267E+02 -.854667898E+02 -.853733112E+02 -.852791836E+02 -.851847363E+02 -.850903346E+02 -.849963782E+02 -.849033000E+02 -.848115627E+02 -.847216555E+02 -.846340897E+02 -.845493938E+02 -.844681075E+02 -.843907754E+02 -.843179397E+02 -.842501326E+02 -.841878687E+02 -.841316363E+02 -.840818892E+02 -.840390393E+02 -.840034491E+02 -.839754248E+02 -.839552110E+02 -.839429859E+02 -.839388574E+02 -.839428610E+02 -.839549591E+02 -.839750423E+02 -.840029308E+02 -.840383785E+02 -.840810772E+02 -.841306626E+02 -.841867209E+02 -.842487963E+02 -.843163988E+02 -.843890123E+02 -.844661026E+02 -.845471255E+02 -.846315341E+02 -.847187863E+02 -.848083514E+02 -.848997155E+02 -.849923871E+02 -.850859007E+02 -.851798209E+02 -.852737448E+02 -.853673042E+02 -.854601666E+02 -.855520358E+02 -.856426522E+02 -.857317922E+02 -.858192675E+02 -.859049235E+02 -.859886381E+02 -.860703198E+02 -.861499055E+02 -.862273582E+02 -.863026646E+02 -.863758313E+02 -.864468818E+02 -.865158505E+02 -.865827770E+02 -.866476963E+02 -.867106269E+02 -.867715532E+02 -.868304024E+02 -.868870126E+02 -.869410904E+02 -.869921551E+02 -.870394657E+02 -.870819269E+02 -.871179680E+02 -.871453878E+02 -.871611557E+02 -.871611557E+02
 -.871518682E+02 -.871518682E+02 -.871351800E+02 -.871061276E+02 -.870678883E+02 -.870227615E+02 -.869723794E+02 -.869178709E+02 -.868599891E+02 -.867992122E+02 -.867358214E+02 -.866699586E+02 -.866016741E+02 -.865309595E+02 -.864577717E+02 -.863820527E+02 -.863037430E+02 -.862227907E+02 -.861391596E+02 -.860528349E+02 -.859638272E+02 -.858721765E+02 -.857779563E+02 -.856812764E+02 -.855822859E+02 -.854811761E+02 -.853781826E+02 -.852735864E+02 -.851677157E+02 -.850609466E+02 -.849537028E+02 -.848464550E+02 -.847397193E+02 -.846340537E+02 -.845300547E+02 -.844283522E+02 -.843296030E+02 -.842344838E+02 -.841436829E+02 -.840578906E+02 -.839777889E+02 -.839040410E+02 -.838372798E+02 -.837780966E+02 -.837270302E+02 -.836845567E+02 -.836510801E+02 -.836269236E+02 -.836123229E+02 -.836074211E+02 -.836122656E+02 -.836268073E+02 -.836509012E+02 -.836843100E+02 -.837267091E+02 -.837776927E+02 -.838367828E+02 -.839034386E+02 -.839770667E+02 -.840570326E+02 -.841426713E+02 -.842332988E+02 -.843282228E+02 -.844267528E+02 -.845282101E+02 -.846319352E+02 -.847372958E+02 -.848436929E+02 -.849505655E+02 -.850573948E+02 -.851637072E+02 -.852690756E+02 -.853731205E+02 -.854755100E+02 -.855759592E+02 -.856742290E+02 -.857701241E+02 -.858634910E+02 -.859542156E+02 -.860422202E+02 -.861274608E+02 -.862099239E+02 -.862896230E+02 -.863665947E+02 -.864408946E+02 -.865125912E+02 -.865817593E+02 -.866484708E+02 -.867127816E+02 -.867747151E+02 -.868342383E+02 -.868912309E+02 -.869454432E+02 -.869964410E+02 -.870435335E+02 -.870856807E+02 -.871213731E+02 -.871484785E+02 -.871640446E+02 -.871640446E+02
 -.871569242E+02 -.871569242E+02 -.871406210E+02 -.871121962E+02 -.870747045E+02 -.870303410E+02 -.869806475E+02 -.869266731E+02 -.868691009E+02 -.868083462E+02 -.867446313E+02 -.866780447E+02 -.866085856E+02 -.865361953E+02 -.864607829E+02 -.863822435E+02 -.863004713E+02 -.862153701E+02 -.861268610E+02 -.860348886E+02 -.859394267E+02 -.858404829E+02 -.857381039E+02 -.856323792E+02 -.855234460E+02 -.854114927E+02 -.852967620E+02 -.851795545E+02 -.850602312E+02 -.849392153E+02 -.848169934E+02 -.846941155E+02 -.845711937E+02 -.844488994E+02 -.843279593E+02 -.842091498E+02 -.840932893E+02 -.839812298E+02 -.838738451E+02 -.837720194E+02 -.836766331E+02 -.835885482E+02 -.835085924E+02 -.834375439E+02 -.833761155E+02 -.833249398E+02 -.832845555E+02 -.832553950E+02 -.832377740E+02 -.832318849E+02 -.832377918E+02 -.832554289E+02 -.832846024E+02 -.833249947E+02 -.833761718E+02 -.834375936E+02 -.835086257E+02 -.835885533E+02 -.836765964E+02 -.837719251E+02 -.838736755E+02 -.839809653E+02 -.840929084E+02 -.842086286E+02 -.843272721E+02 -.844480179E+02 -.845700870E+02 -.846927501E+02 -.848153330E+02 -.849372207E+02 -.850578604E+02 -.851767620E+02 -.852934986E+02 -.854077054E+02 -.855190779E+02 -.856273688E+02 -.857323858E+02 -.858339869E+02 -.859320777E+02 -.860266067E+02 -.861175615E+02 -.862049645E+02 -.862888684E+02 -.863693517E+02 -.864465134E+02 -.865204672E+02 -.865913338E+02 -.866592317E+02 -.867242646E+02 -.867865042E+02 -.868459683E+02 -.869025893E+02 -.869561746E+02 -.870063524E+02 -.870525025E+02 -.870936655E+02 -.871284268E+02 -.871547667E+02 -.871698681E+02 -.871698681E+02
 -.871655589E+02 -.871655589E+02 -.871499641E+02 -.871227223E+02 -.870866959E+02 -.870439218E+02 -.869958103E+02 -.869433004E+02 -.868869818E+02 -.868271873E+02 -.867640659E+02 -.866976390E+02 -.866278414E+02 -.865545520E+02 -.864776195E+02 -.863968785E+02 -.863121631E+02 -.862233177E+02 -.861302051E+02 -.860327130E+02 -.859307614E+02 -.858243083E+02 -.857133559E+02 -.855979563E+02 -.854782180E+02 -.853543105E+02 -.852264703E+02 -.850950063E+02 -.849603040E+02 -.848228296E+02 -.846831333E+02 -.845418501E+02 -.843997001E+02 -.842574870E+02 -.841160938E+02 -.839764768E+02 -.838396577E+02 -.837067118E+02 -.835787543E+02 -.834569248E+02 -.833423682E+02 -.832362147E+02 -.831395582E+02 -.830534338E+02 -.829787954E+02 -.829164941E+02 -.828672574E+02 -.828316710E+02 -.828101644E+02 -.828029997E+02 -.828102646E+02 -.828318699E+02 -.828675521E+02 -.829168802E+02 -.829792666E+02 -.830539822E+02 -.831401747E+02 -.832368883E+02 -.833430861E+02 -.834576722E+02 -.835795143E+02 -.837074654E+02 -.838403841E+02 -.839771530E+02 -.841166946E+02 -.842579850E+02 -.844000651E+02 -.845420492E+02 -.846831311E+02 -.848225876E+02 -.849597807E+02 -.850941571E+02 -.852252469E+02 -.853526607E+02 -.854760853E+02 -.855952798E+02 -.857100697E+02 -.858203418E+02 -.859260387E+02 -.860271527E+02 -.861237203E+02 -.862158168E+02 -.863035504E+02 -.863870568E+02 -.864664932E+02 -.865420316E+02 -.866138513E+02 -.866821294E+02 -.867470285E+02 -.868086804E+02 -.868671646E+02 -.869224794E+02 -.869745037E+02 -.870229461E+02 -.870672792E+02 -.871066537E+02 -.871397880E+02 -.871648252E+02 -.871791498E+02 -.871791498E+02
 -.871783844E+02 -.871783844E+02 -.871638797E+02 -.871384775E+02 -.871047678E+02 -.870645680E+02 -.870191112E+02 -.869691929E+02 -.869152824E+02 -.868576097E+02 -.867962339E+02 -.867310937E+02 -.866620447E+02 -.865888907E+02 -.865114047E+02 -.864293450E+02 -.863424694E+02 -.862505445E+02 -.861533547E+02 -.860507103E+02 -.859424551E+02 -.858284736E+02 -.857086990E+02 -.855831214E+02 -.854517949E+02 -.853148461E+02 -.851724826E+02 -.850250012E+02 -.848727949E+02 -.847163609E+02 -.845563058E+02 -.843933498E+02 -.842283297E+02 -.840621988E+02 -.838960243E+02 -.837309820E+02 -.835683467E+02 -.834094789E+02 -.832558084E+02 -.831088127E+02 -.829699921E+02 -.828408427E+02 -.827228250E+02 -.826173321E+02 -.825256570E+02 -.824489598E+02 -.823882368E+02 -.823442942E+02 -.823177247E+02 -.823088910E+02 -.823179146E+02 -.823446726E+02 -.823888012E+02 -.824497058E+02 -.825265791E+02 -.826184228E+02 -.827240757E+02 -.828422435E+02 -.829715313E+02 -.831104765E+02 -.832575814E+02 -.834113435E+02 -.835702834E+02 -.837329693E+02 -.838980384E+02 -.840642135E+02 -.842303164E+02 -.843952771E+02 -.845581396E+02 -.847180641E+02 -.848743274E+02 -.850263196E+02 -.851735405E+02 -.853155929E+02 -.854521759E+02 -.855830773E+02 -.857081654E+02 -.858273808E+02 -.859407281E+02 -.860482682E+02 -.861501103E+02 -.862464051E+02 -.863373371E+02 -.864231189E+02 -.865039834E+02 -.865801774E+02 -.866519536E+02 -.867195613E+02 -.867832344E+02 -.868431772E+02 -.868995435E+02 -.869524110E+02 -.870017458E+02 -.870473562E+02 -.870888324E+02 -.871254676E+02 -.871561558E+02 -.871792603E+02 -.871924430E+02 -.871924430E+02
 -.871960349E+02 -.871960349E+02 -.871830632E+02 -.871602651E+02 -.871298663E+02 -.870933974E+02 -.870518652E+02 -.870058833E+02 -.869557719E+02 -.869016371E+02 -.868434294E+02 -.867809880E+02 -.867140756E+02 -.866424049E+02 -.865656569E+02 -.864834968E+02 -.863955862E+02 -.863015925E+02 -.862011979E+02 -.860941087E+02 -.859800634E+02 -.858588420E+02 -.857302753E+02 -.855942556E+02 -.854507464E+02 -.852997952E+02 -.851415446E+02 -.849762448E+02 -.848042660E+02 -.846261099E+02 -.844424198E+02 -.842539906E+02 -.840617755E+02 -.838668897E+02 -.836706117E+02 -.834743791E+02 -.832797796E+02 -.830885367E+02 -.829024891E+02 -.827235633E+02 -.825537412E+02 -.823950215E+02 -.822493762E+02 -.821187038E+02 -.820047806E+02 -.819092113E+02 -.818333829E+02 -.817784230E+02 -.817451638E+02 -.817341155E+02 -.817454500E+02 -.817789943E+02 -.818342368E+02 -.819103439E+02 -.820061869E+02 -.821203774E+02 -.822513091E+02 -.823972047E+02 -.825561641E+02 -.827262138E+02 -.829053535E+02 -.830915994E+02 -.832830230E+02 -.834777838E+02 -.836741561E+02 -.838705498E+02 -.840655251E+02 -.842578008E+02 -.844462587E+02 -.846299427E+02 -.848080550E+02 -.849799489E+02 -.851451196E+02 -.853031932E+02 -.854539155E+02 -.855971392E+02 -.857328123E+02 -.858609655E+02 -.859817010E+02 -.860951819E+02 -.862016218E+02 -.863012755E+02 -.863944311E+02 -.864814014E+02 -.865625166E+02 -.866381171E+02 -.867085458E+02 -.867741388E+02 -.868352154E+02 -.868920646E+02 -.869449278E+02 -.869939757E+02 -.870392780E+02 -.870807630E+02 -.871181647E+02 -.871509538E+02 -.871782474E+02 -.871986924E+02 -.872103130E+02 -.872103130E+02
 -.872191445E+02 -.872191445E+02 -.872082114E+02 -.871888912E+02 -.871629454E+02 -.871315445E+02 -.870954147E+02 -.870549471E+02 -.870102842E+02 -.869613847E+02 -.869080715E+02 -.868500689E+02 -.867870317E+02 -.867185657E+02 -.866442437E+02 -.865636191E+02 -.864762357E+02 -.863816367E+02 -.862793745E+02 -.861690189E+02 -.860501670E+02 -.859224535E+02 -.857855626E+02 -.856392401E+02 -.854833084E+02 -.853176817E+02 -.851423827E+02 -.849575612E+02 -.847635119E+02 -.845606930E+02 -.843497445E+02 -.841315052E+02 -.839070269E+02 -.836775865E+02 -.834446923E+02 -.832100852E+02 -.829757330E+02 -.827438157E+02 -.825167024E+02 -.822969175E+02 -.820870979E+02 -.818899394E+02 -.817081355E+02 -.815443081E+02 -.814009338E+02 -.812802696E+02 -.811842803E+02 -.811145722E+02 -.810723361E+02 -.810583045E+02 -.810727245E+02 -.811153478E+02 -.811854410E+02 -.812818121E+02 -.814028538E+02 -.815466002E+02 -.817107931E+02 -.818929544E+02 -.820904611E+02 -.823006188E+02 -.825207299E+02 -.827481562E+02 -.829803713E+02 -.832150046E+02 -.834498739E+02 -.836830097E+02 -.839126687E+02 -.841373400E+02 -.843557441E+02 -.845668262E+02 -.847697443E+02 -.849638555E+02 -.851486980E+02 -.853239738E+02 -.854895293E+02 -.856453374E+02 -.857914793E+02 -.859281275E+02 -.860555303E+02 -.861739978E+02 -.862838885E+02 -.863855985E+02 -.864795511E+02 -.865661882E+02 -.866459619E+02 -.867193271E+02 -.867867348E+02 -.868486237E+02 -.869054118E+02 -.869574856E+02 -.870051860E+02 -.870487901E+02 -.870884871E+02 -.871243454E+02 -.871562703E+02 -.871839468E+02 -.872067658E+02 -.872237268E+02 -.872333102E+02 -.872333102E+02
 -.872483063E+02 -.872483063E+02 -.872399761E+02 -.872251141E+02 -.872049096E+02 -.871800945E+02 -.871510561E+02 -.871179225E+02 -.870806284E+02 -.870389626E+02 -.869926028E+02 -.869411449E+02 -.868841218E+02 -.868210182E+02 -.867512835E+02 -.866743404E+02 -.865895924E+02 -.864964326E+02 -.863942514E+02 -.862824445E+02 -.861604236E+02 -.860276281E+02 -.858835375E+02 -.857276879E+02 -.855596896E+02 -.853792477E+02 -.851861849E+02 -.849804672E+02 -.847622301E+02 -.845318077E+02 -.842897617E+02 -.840369104E+02 -.837743555E+02 -.835035070E+02 -.832261006E+02 -.829442103E+02 -.826602500E+02 -.823769638E+02 -.820974022E+02 -.818248839E+02 -.815629396E+02 -.813152400E+02 -.810855076E+02 -.808774147E+02 -.806944717E+02 -.805399102E+02 -.804165681E+02 -.803267811E+02 -.802722904E+02 -.802541709E+02 -.802727855E+02 -.803277703E+02 -.804180497E+02 -.805418818E+02 -.806969300E+02 -.808803555E+02 -.810889255E+02 -.813191286E+02 -.815672916E+02 -.818296910E+02 -.821026550E+02 -.823826516E+02 -.826663607E+02 -.829507301E+02 -.832330142E+02 -.835107975E+02 -.837820041E+02 -.840448958E+02 -.842980604E+02 -.845403934E+02 -.847710736E+02 -.849895362E+02 -.851954437E+02 -.853886569E+02 -.855692067E+02 -.857372661E+02 -.858931255E+02 -.860371699E+02 -.861698579E+02 -.862917040E+02 -.864032627E+02 -.865051153E+02 -.865978588E+02 -.866820957E+02 -.867584268E+02 -.868274440E+02 -.868897240E+02 -.869458230E+02 -.869962697E+02 -.870415588E+02 -.870821411E+02 -.871184117E+02 -.871506934E+02 -.871792139E+02 -.872040763E+02 -.872252178E+02 -.872423559E+02 -.872549159E+02 -.872619351E+02 -.872619351E+02
 -.872840170E+02 -.872840170E+02 -.872789065E+02 -.872695799E+02 -.872565401E+02 -.872399976E+02 -.872199421E+02 -.871961986E+02 -.871684650E+02 -.871363398E+02 -.870993430E+02 -.870569305E+02 -.870085031E+02 -.869534149E+02 -.868909789E+02 -.868204706E+02 -.867411334E+02 -.866521836E+02 -.865528156E+02 -.864422101E+02 -.863195434E+02 -.861839986E+02 -.860347802E+02 -.858711326E+02 -.856923613E+02 -.854978585E+02 -.852871331E+02 -.850598451E+02 -.848158429E+02 -.845552062E+02 -.842782904E+02 -.839857733E+02 -.836787025E+02 -.833585393E+02 -.830271994E+02 -.826870846E+02 -.823411022E+02 -.819926696E+02 -.816456975E+02 -.813045505E+02 -.809739792E+02 -.806590248E+02 -.803648940E+02 -.800968077E+02 -.798598289E+02 -.796586773E+02 -.794975406E+02 -.793798953E+02 -.793083496E+02 -.792845202E+02 -.793089550E+02 -.793811056E+02 -.794993545E+02 -.796610932E+02 -.798628447E+02 -.801004205E+02 -.803691002E+02 -.806638200E+02 -.809793582E+02 -.813105074E+02 -.816522257E+02 -.819997612E+02 -.823487486E+02 -.826952756E+02 -.830359239E+02 -.833677845E+02 -.836884544E+02 -.839960160E+02 -.842890058E+02 -.845663744E+02 -.848274410E+02 -.850718474E+02 -.852995109E+02 -.855105796E+02 -.857053901E+02 -.858844297E+02 -.860483021E+02 -.861976972E+02 -.863333659E+02 -.864560981E+02 -.865667047E+02 -.866660031E+02 -.867548053E+02 -.868339087E+02 -.869040893E+02 -.869660965E+02 -.870206487E+02 -.870684308E+02 -.871100914E+02 -.871462401E+02 -.871774445E+02 -.872042253E+02 -.872270498E+02 -.872463214E+02 -.872623656E+02 -.872754085E+02 -.872855472E+02 -.872927087E+02 -.872965926E+02 -.872965926E+02
 -.873266201E+02 -.873266201E+02 -.873253874E+02 -.873227503E+02 -.873184084E+02 -.873119668E+02 -.873029616E+02 -.872908758E+02 -.872751459E+02 -.872551664E+02 -.872302909E+02 -.871998301E+02 -.871630501E+02 -.871191705E+02 -.870673611E+02 -.870067410E+02 -.869363778E+02 -.868552880E+02 -.867624399E+02 -.866567575E+02 -.865371279E+02 -.864024110E+02 -.862514543E+02 -.860831115E+02 -.858962659E+02 -.856898616E+02 -.854629392E+02 -.852146799E+02 -.849444571E+02 -.846518949E+02 -.843369342E+02 -.839999050E+02 -.836416024E+02 -.832633650E+02 -.828671507E+02 -.824556060E+02 -.820321210E+02 -.816008659E+02 -.811667988E+02 -.807356368E+02 -.803137853E+02 -.799082164E+02 -.795262965E+02 -.791755627E+02 -.788634548E+02 -.785970155E+02 -.783825747E+02 -.782254428E+02 -.781296355E+02 -.780976557E+02 -.781303538E+02 -.782268792E+02 -.783847286E+02 -.785998861E+02 -.788670413E+02 -.791798636E+02 -.795313102E+02 -.799139408E+02 -.803202178E+02 -.807427743E+02 -.811746376E+02 -.816094019E+02 -.820413491E+02 -.824655206E+02 -.828777452E+02 -.832746315E+02 -.836535321E+02 -.840124879E+02 -.843501590E+02 -.846657483E+02 -.849589241E+02 -.852297429E+02 -.854785779E+02 -.857060530E+02 -.859129836E+02 -.861003256E+02 -.862691314E+02 -.864205132E+02 -.865556130E+02 -.866755786E+02 -.867815444E+02 -.868746173E+02 -.869558661E+02 -.870263146E+02 -.870869367E+02 -.871386548E+02 -.871823388E+02 -.872188080E+02 -.872488327E+02 -.872731385E+02 -.872924100E+02 -.873072955E+02 -.873184124E+02 -.873263514E+02 -.873316809E+02 -.873349494E+02 -.873366850E+02 -.873373911E+02 -.873375368E+02 -.873375368E+02
 -.873762371E+02 -.873762371E+02 -.873795623E+02 -.873848131E+02 -.873907692E+02 -.873963509E+02 -.874005888E+02 -.874025907E+02 -.874015146E+02 -.873965441E+02 -.873868663E+02 -.873716516E+02 -.873500380E+02 -.873211167E+02 -.872839194E+02 -.872374097E+02 -.871804746E+02 -.871119190E+02 -.870304624E+02 -.869347381E+02 -.868232948E+02 -.866946028E+02 -.865470652E+02 -.863790337E+02 -.861888323E+02 -.859747892E+02 -.857352774E+02 -.854687674E+02 -.851738915E+02 -.848495218E+02 -.844948619E+02 -.841095531E+02 -.836937918E+02 -.832484587E+02 -.827752531E+02 -.822768250E+02 -.817568996E+02 -.812203787E+02 -.806734074E+02 -.801233890E+02 -.795789337E+02 -.790497233E+02 -.785462845E+02 -.780796636E+02 -.776610090E+02 -.773010778E+02 -.770096967E+02 -.767952185E+02 -.766640228E+02 -.766201132E+02 -.766648550E+02 -.767968831E+02 -.770121940E+02 -.773044080E+02 -.776651724E+02 -.780846604E+02 -.785521151E+02 -.790563882E+02 -.795864331E+02 -.801317231E+02 -.806825759E+02 -.812303814E+02 -.817677359E+02 -.822884939E+02 -.827877532E+02 -.832617879E+02 -.837079470E+02 -.841245310E+02 -.845106583E+02 -.848661313E+02 -.851913074E+02 -.854869815E+02 -.857542796E+02 -.859945669E+02 -.862093705E+02 -.864003142E+02 -.865690669E+02 -.867173008E+02 -.868466603E+02 -.869587382E+02 -.870550591E+02 -.871370685E+02 -.872061269E+02 -.872635063E+02 -.873103913E+02 -.873478821E+02 -.873769992E+02 -.873986905E+02 -.874138406E+02 -.874232819E+02 -.874278072E+02 -.874281865E+02 -.874251847E+02 -.874195846E+02 -.874122119E+02 -.874039650E+02 -.873958493E+02 -.873890163E+02 -.873848079E+02 -.873848079E+02
 -.874326839E+02 -.874326839E+02 -.874412423E+02 -.874555758E+02 -.874734353E+02 -.874929861E+02 -.875127079E+02 -.875313102E+02 -.875476651E+02 -.875607487E+02 -.875695927E+02 -.875732446E+02 -.875707348E+02 -.875610470E+02 -.875430964E+02 -.875157091E+02 -.874776053E+02 -.874273850E+02 -.873635163E+02 -.872843258E+02 -.871879917E+02 -.870725424E+02 -.869358577E+02 -.867756784E+02 -.865896229E+02 -.863752136E+02 -.861299170E+02 -.858511984E+02 -.855365954E+02 -.851838123E+02 -.847908397E+02 -.843560988E+02 -.838786149E+02 -.833582163E+02 -.827957564E+02 -.821933525E+02 -.815546282E+02 -.808849432E+02 -.801915869E+02 -.794839076E+02 -.787733427E+02 -.780733169E+02 -.773989768E+02 -.767667384E+02 -.761936426E+02 -.756965380E+02 -.752911365E+02 -.749910187E+02 -.748066910E+02 -.747448046E+02 -.748076369E+02 -.749929109E+02 -.752939762E+02 -.757003264E+02 -.761983813E+02 -.767724296E+02 -.774056232E+02 -.780809214E+02 -.787819086E+02 -.794934384E+02 -.802020863E+02 -.808964151E+02 -.815670769E+02 -.822067823E+02 -.828101714E+02 -.833736207E+02 -.838950125E+02 -.843734934E+02 -.848092347E+02 -.852032111E+02 -.855570004E+02 -.858726116E+02 -.861523393E+02 -.863986445E+02 -.866140601E+02 -.868011178E+02 -.869622924E+02 -.870999630E+02 -.872163858E+02 -.873136770E+02 -.873938044E+02 -.874585846E+02 -.875096847E+02 -.875486285E+02 -.875768047E+02 -.875954775E+02 -.876057993E+02 -.876088259E+02 -.876055332E+02 -.875968377E+02 -.875836202E+02 -.875667544E+02 -.875471411E+02 -.875257502E+02 -.875036701E+02 -.874821692E+02 -.874627684E+02 -.874473299E+02 -.874381649E+02 -.874381649E+02
 -.874953943E+02 -.874953943E+02 -.875098200E+02 -.875343638E+02 -.875656554E+02 -.876010459E+02 -.876384319E+02 -.876761140E+02 -.877126824E+02 -.877469218E+02 -.877777347E+02 -.878040784E+02 -.878249123E+02 -.878391550E+02 -.878456476E+02 -.878431222E+02 -.878301736E+02 -.878052343E+02 -.877665513E+02 -.877121638E+02 -.876398845E+02 -.875472825E+02 -.874316701E+02 -.872900960E+02 -.871193451E+02 -.869159491E+02 -.866762126E+02 -.863962575E+02 -.860720918E+02 -.856997095E+02 -.852752283E+02 -.847950704E+02 -.842561953E+02 -.836563870E+02 -.829945981E+02 -.822713477E+02 -.814891607E+02 -.806530289E+02 -.797708586E+02 -.788538572E+02 -.779167953E+02 -.769780704E+02 -.760594931E+02 -.751857251E+02 -.743833209E+02 -.736793761E+02 -.730998403E+02 -.726676384E+02 -.724008051E+02 -.723108875E+02 -.724018627E+02 -.726697544E+02 -.731030164E+02 -.736836147E+02 -.743886254E+02 -.751920994E+02 -.760669423E+02 -.769866000E+02 -.779264117E+02 -.788645676E+02 -.797826708E+02 -.806659513E+02 -.815032025E+02 -.822865187E+02 -.830109087E+02 -.836738479E+02 -.842748177E+02 -.848148660E+02 -.852962091E+02 -.857218878E+02 -.860954802E+02 -.864208688E+02 -.867020595E+02 -.869430440E+02 -.871476999E+02 -.873197217E+02 -.874625764E+02 -.875794774E+02 -.876733741E+02 -.877469516E+02 -.878026375E+02 -.878426149E+02 -.878688387E+02 -.878830540E+02 -.878868161E+02 -.878815119E+02 -.878683826E+02 -.878485482E+02 -.878230339E+02 -.877928010E+02 -.877587822E+02 -.877219247E+02 -.876832407E+02 -.876438712E+02 -.876051627E+02 -.875687618E+02 -.875367321E+02 -.875116971E+02 -.874970188E+02 -.874970188E+02
 -.875633508E+02 -.875633508E+02 -.875841920E+02 -.876199295E+02 -.876660006E+02 -.877189014E+02 -.877759296E+02 -.878349805E+02 -.878943806E+02 -.879527541E+02 -.880089156E+02 -.880617820E+02 -.881103001E+02 -.881533876E+02 -.881898823E+02 -.882184976E+02 -.882377821E+02 -.882460820E+02 -.882415031E+02 -.882218738E+02 -.881847082E+02 -.881271673E+02 -.880460231E+02 -.879376230E+02 -.877978599E+02 -.876221489E+02 -.874054191E+02 -.871421221E+02 -.868262701E+02 -.864515113E+02 -.860112559E+02 -.854988683E+02 -.849079402E+02 -.842326632E+02 -.834683151E+02 -.826118702E+02 -.816627357E+02 -.806235968E+02 -.795013354E+02 -.783079501E+02 -.770613729E+02 -.757860344E+02 -.745129994E+02 -.732794780E+02 -.721275408E+02 -.711019412E+02 -.702470781E+02 -.696033274E+02 -.692031717E+02 -.690677312E+02 -.692043373E+02 -.696056596E+02 -.702505795E+02 -.711066153E+02 -.721333926E+02 -.732865134E+02 -.745212258E+02 -.757954600E+02 -.770720075E+02 -.783198044E+02 -.795144215E+02 -.806379278E+02 -.816783259E+02 -.826287351E+02 -.834864713E+02 -.842521286E+02 -.849287337E+02 -.855210097E+02 -.860347663E+02 -.864764126E+02 -.868525856E+02 -.871698760E+02 -.874346367E+02 -.876528562E+02 -.878300834E+02 -.879713902E+02 -.880813612E+02 -.881641035E+02 -.882232691E+02 -.882620848E+02 -.882833874E+02 -.882896598E+02 -.882830686E+02 -.882654997E+02 -.882385943E+02 -.882037829E+02 -.881623200E+02 -.881153187E+02 -.880637883E+02 -.880086759E+02 -.879509137E+02 -.878914767E+02 -.878314517E+02 -.877721228E+02 -.877150771E+02 -.876623358E+02 -.876165172E+02 -.875810399E+02 -.875603772E+02 -.875603772E+02
 -.876350362E+02 -.876350362E+02 -.876627043E+02 -.877103846E+02 -.877722792E+02 -.878440119E+02 -.879222853E+02 -.880046083E+02 -.880890765E+02 -.881741992E+02 -.882587596E+02 -.883417011E+02 -.884220366E+02 -.884987724E+02 -.885708436E+02 -.886370578E+02 -.886960424E+02 -.887461935E+02 -.887856228E+02 -.888121040E+02 -.888230122E+02 -.888152604E+02 -.887852296E+02 -.887286944E+02 -.886407440E+02 -.885157050E+02 -.883470660E+02 -.881274148E+02 -.878483972E+02 -.875007108E+02 -.870741552E+02 -.865577630E+02 -.859400430E+02 -.852093753E+02 -.843546018E+02 -.833658572E+02 -.822356795E+02 -.809604247E+02 -.795419737E+02 -.779896655E+02 -.763223112E+02 -.745700355E+02 -.727755791E+02 -.709945913E+02 -.692943966E+02 -.677507847E+02 -.664426191E+02 -.654444985E+02 -.648183202E+02 -.646052051E+02 -.648195881E+02 -.654470358E+02 -.664464290E+02 -.677558721E+02 -.693007680E+02 -.710022547E+02 -.727845441E+02 -.745803133E+02 -.763339147E+02 -.780026092E+02 -.795562738E+02 -.809760991E+02 -.822527476E+02 -.833843402E+02 -.843745228E+02 -.852307591E+02 -.859629163E+02 -.865821541E+02 -.871000942E+02 -.875282299E+02 -.878775304E+02 -.881581983E+02 -.883795377E+02 -.885499050E+02 -.886767144E+02 -.887664791E+02 -.888248746E+02 -.888568125E+02 -.888665198E+02 -.888576159E+02 -.888331873E+02 -.887958569E+02 -.887478473E+02 -.886910386E+02 -.886270213E+02 -.885571449E+02 -.884825641E+02 -.884042845E+02 -.883232095E+02 -.882401929E+02 -.881560976E+02 -.880718675E+02 -.879886142E+02 -.879077254E+02 -.878309992E+02 -.877608136E+02 -.877003373E+02 -.876537962E+02 -.876268080E+02 -.876268080E+02
 -.877084210E+02 -.877084210E+02 -.877431376E+02 -.878031784E+02 -.878815041E+02 -.879728772E+02 -.880734288E+02 -.881803157E+02 -.882914493E+02 -.884052808E+02 -.885206301E+02 -.886365486E+02 -.887522100E+02 -.888668201E+02 -.889795406E+02 -.890894227E+02 -.891953446E+02 -.892959493E+02 -.893895797E+02 -.894742069E+02 -.895473492E+02 -.896059796E+02 -.896464187E+02 -.896642110E+02 -.896539848E+02 -.896092943E+02 -.895224456E+02 -.893843120E+02 -.891841459E+02 -.889094019E+02 -.885455933E+02 -.880762182E+02 -.874828012E+02 -.867451228E+02 -.858417249E+02 -.847508065E+02 -.834516382E+02 -.819266328E+02 -.801641792E+02 -.781622809E+02 -.759329018E+02 -.735066973E+02 -.709374987E+02 -.683055479E+02 -.657181287E+02 -.633060711E+02 -.612148415E+02 -.595898222E+02 -.585570586E+02 -.582029729E+02 -.585584216E+02 -.595925500E+02 -.612189383E+02 -.633115429E+02 -.657249836E+02 -.683137960E+02 -.709471519E+02 -.735177696E+02 -.759454092E+02 -.781762415E+02 -.801796132E+02 -.819435627E+02 -.834700884E+02 -.847708038E+02 -.858632987E+02 -.867683046E+02 -.875076253E+02 -.881027213E+02 -.885738147E+02 -.889393836E+02 -.892159330E+02 -.894179523E+02 -.895579901E+02 -.896467972E+02 -.896935036E+02 -.897058064E+02 -.896901549E+02 -.896519240E+02 -.895955721E+02 -.895247811E+02 -.894425793E+02 -.893514482E+02 -.892534138E+02 -.891501262E+02 -.890429281E+02 -.889329157E+02 -.888209948E+02 -.887079343E+02 -.885944211E+02 -.884811203E+02 -.883687443E+02 -.882581366E+02 -.881503751E+02 -.880469019E+02 -.879496862E+02 -.878614313E+02 -.877858340E+02 -.877279152E+02 -.876944371E+02 -.876944371E+02
 -.877810014E+02 -.877810014E+02 -.878227461E+02 -.878951388E+02 -.879899360E+02 -.881010790E+02 -.882241708E+02 -.883560649E+02 -.884945431E+02 -.886380617E+02 -.887855504E+02 -.889362552E+02 -.890896135E+02 -.892451526E+02 -.894024075E+02 -.895608484E+02 -.897198139E+02 -.898784441E+02 -.900356101E+02 -.901898321E+02 -.903391845E+02 -.904811816E+02 -.906126383E+02 -.907295003E+02 -.908266390E+02 -.908976020E+02 -.909343158E+02 -.909267337E+02 -.908624270E+02 -.907261221E+02 -.904991964E+02 -.901591596E+02 -.896791757E+02 -.890277157E+02 -.881684841E+02 -.870608309E+02 -.856609438E+02 -.839241928E+02 -.818090652E+02 -.792831155E+02 -.763312242E+02 -.729661074E+02 -.692403763E+02 -.652584444E+02 -.611852870E+02 -.572477230E+02 -.537231484E+02 -.509115366E+02 -.490903278E+02 -.484592760E+02 -.490917772E+02 -.509144376E+02 -.537275060E+02 -.572535444E+02 -.611925818E+02 -.652672245E+02 -.692506560E+02 -.729779032E+02 -.763445550E+02 -.792980027E+02 -.818255329E+02 -.839422675E+02 -.856806549E+02 -.870822105E+02 -.881915672E+02 -.890525406E+02 -.897057837E+02 -.901875955E+02 -.905295082E+02 -.907583615E+02 -.908966494E+02 -.909629985E+02 -.909726866E+02 -.909381466E+02 -.908694298E+02 -.907746146E+02 -.906601580E+02 -.905311940E+02 -.903917814E+02 -.902451099E+02 -.900936685E+02 -.899393845E+02 -.897837361E+02 -.896278464E+02 -.894725602E+02 -.893185114E+02 -.891661816E+02 -.890159568E+02 -.888681856E+02 -.887232423E+02 -.885816035E+02 -.884439399E+02 -.883112344E+02 -.881849298E+02 -.880671198E+02 -.879607896E+02 -.878701244E+02 -.878009014E+02 -.877609892E+02 -.877609892E+02
 -.878498992E+02 -.878498992E+02 -.878983651E+02 -.879825949E+02 -.880932233E+02 -.882234402E+02 -.883683817E+02 -.885246558E+02 -.886899717E+02 -.888628509E+02 -.890424008E+02 -.892281412E+02 -.894198673E+02 -.896175445E+02 -.898212236E+02 -.900309710E+02 -.902468055E+02 -.904686379E+02 -.906962056E+02 -.909289968E+02 -.911661580E+02 -.914063781E+02 -.916477394E+02 -.918875257E+02 -.921219749E+02 -.923459596E+02 -.925525762E+02 -.927326174E+02 -.928739016E+02 -.929604286E+02 -.929713326E+02 -.928796152E+02 -.926506683E+02 -.922406438E+02 -.915948200E+02 -.906462521E+02 -.893151991E+02 -.875100884E+02 -.851310930E+02 -.820777000E+02 -.782618180E+02 -.736277960E+02 -.681798959E+02 -.620158505E+02 -.553617484E+02 -.485984687E+02 -.422639803E+02 -.370116543E+02 -.335080545E+02 -.322732964E+02 -.335095794E+02 -.370147069E+02 -.422685663E+02 -.486045966E+02 -.553694293E+02 -.620250982E+02 -.681907267E+02 -.736402288E+02 -.782758745E+02 -.820934046E+02 -.851484729E+02 -.875291741E+02 -.893360241E+02 -.906688534E+02 -.916192381E+02 -.922669228E+02 -.926788562E+02 -.929097640E+02 -.930034985E+02 -.929946723E+02 -.929102881E+02 -.927712167E+02 -.925934636E+02 -.923892158E+02 -.921676861E+02 -.919357845E+02 -.916986446E+02 -.914600353E+02 -.912226792E+02 -.909885006E+02 -.907588160E+02 -.905344824E+02 -.903160118E+02 -.901036616E+02 -.898975064E+02 -.896974976E+02 -.895035161E+02 -.893154231E+02 -.891331135E+02 -.889565783E+02 -.887859812E+02 -.886217567E+02 -.884647365E+02 -.883163144E+02 -.881786588E+02 -.880549871E+02 -.879499168E+02 -.878699162E+02 -.878238818E+02 -.878238818E+02
 -.879120273E+02 -.879120273E+02 -.879665936E+02 -.880615876E+02 -.881866502E+02 -.883343170E+02 -.884993327E+02 -.886781200E+02 -.888683669E+02 -.890687071E+02 -.892784749E+02 -.894975181E+02 -.897260567E+02 -.899645774E+02 -.902137552E+02 -.904743930E+02 -.907473738E+02 -.910336189E+02 -.913340452E+02 -.916495159E+02 -.919807788E+02 -.923283821E+02 -.926925587E+02 -.930730646E+02 -.934689528E+02 -.938782548E+02 -.942975346E+02 -.947212622E+02 -.951409372E+02 -.955438712E+02 -.959115126E+02 -.962171784E+02 -.964230537E+02 -.964763469E+02 -.963045843E+02 -.958102217E+02 -.948651055E+02 -.933058774E+02 -.909322360E+02 -.875110487E+02 -.827905631E+02 -.765301379E+02 -.685513967E+02 -.588153609E+02 -.475249687E+02 -.352405086E+02 -.229737044E+02 -.121939772E+02 -.464829738E+01 -.190289032E+01 -.464988356E+01 -.121971531E+02 -.229784771E+02 -.352468882E+02 -.475329684E+02 -.588249967E+02 -.685626872E+02 -.765431045E+02 -.828052298E+02 -.875274424E+02 -.909503868E+02 -.933258187E+02 -.948868745E+02 -.958338594E+02 -.963301356E+02 -.965038611E+02 -.964525845E+02 -.962487842E+02 -.959452567E+02 -.955798219E+02 -.951791682E+02 -.947618530E+02 -.943405707E+02 -.939238282E+02 -.935171623E+02 -.931240164E+02 -.927463664E+02 -.923851677E+02 -.920406724E+02 -.917126558E+02 -.914005771E+02 -.911036938E+02 -.908211446E+02 -.905520084E+02 -.902953494E+02 -.900502535E+02 -.898158609E+02 -.895914008E+02 -.893762328E+02 -.891699006E+02 -.889722045E+02 -.887832998E+02 -.886038285E+02 -.884350960E+02 -.882793021E+02 -.881398425E+02 -.880216988E+02 -.879319406E+02 -.878803733E+02 -.878803733E+02
 -.879643127E+02 -.879643127E+02 -.880240410E+02 -.881281581E+02 -.882654818E+02 -.884280143E+02 -.886101933E+02 -.888083130E+02 -.890200772E+02 -.892442561E+02 -.894804274E+02 -.897287808E+02 -.899899769E+02 -.902650475E+02 -.905553281E+02 -.908624153E+02 -.911881430E+02 -.915345717E+02 -.919039850E+02 -.922988902E+02 -.927220168E+02 -.931763053E+02 -.936648816E+02 -.941909984E+02 -.947579272E+02 -.953687667E+02 -.960261158E+02 -.967315341E+02 -.974846672E+02 -.982818627E+02 -.991140216E+02 -.999633495E+02 -.100798569E+03 -.101568087E+03 -.102190604E+03 -.102542764E+03 -.102443824E+03 -.101638068E+03 -.997770262E+02 -.964057457E+02 -.909606522E+02 -.827912458E+02 -.712240094E+02 -.556936621E+02 -.359711749E+02 -.125113387E+02 0.130940728E+02 0.376753391E+02 0.563979668E+02 0.637325223E+02 0.563963350E+02 0.376720711E+02 0.130891597E+02 -.125179092E+02 -.359794186E+02 -.557035979E+02 -.712356583E+02 -.828046318E+02 -.909758014E+02 -.964226869E+02 -.997957917E+02 -.101658694E+03 -.102466349E+03 -.102567232E+03 -.102217064E+03 -.101596592E+03 -.100829177E+03 -.999961249E+02 -.991490329E+02 -.983191847E+02 -.975243808E+02 -.967737264E+02 -.960708811E+02 -.954162063E+02 -.948081503E+02 -.942441224E+02 -.937210328E+02 -.932356193E+02 -.927846387E+02 -.923649749E+02 -.919736960E+02 -.916080797E+02 -.912656222E+02 -.909440365E+02 -.906412480E+02 -.903553905E+02 -.900848073E+02 -.898280605E+02 -.895839533E+02 -.893515697E+02 -.891303385E+02 -.889201277E+02 -.887213781E+02 -.885352865E+02 -.883640515E+02 -.882111964E+02 -.880819898E+02 -.879839917E+02 -.879277590E+02 -.879277590E+02
 -.880039593E+02 -.880039593E+02 -.880676181E+02 -.881786912E+02 -.883253799E+02 -.884992930E+02 -.886946492E+02 -.889076625E+02 -.891360700E+02 -.893787729E+02 -.896355671E+02 -.899069454E+02 -.901939586E+02 -.904981242E+02 -.908213725E+02 -.911660251E+02 -.915347988E+02 -.919308315E+02 -.923577272E+02 -.928196186E+02 -.933212453E+02 -.938680468E+02 -.944662674E+02 -.951230655E+02 -.958466132E+02 -.966461580E+02 -.975319920E+02 -.985152345E+02 -.996072668E+02 -.100818561E+03 -.102156500E+03 -.103621600E+03 -.105201301E+03 -.106860216E+03 -.108525455E+03 -.110065437E+03 -.111260554E+03 -.111764393E+03 -.111055174E+03 -.108379160E+03 -.102691966E+03 -.926115445E+02 -.764114938E+02 -.521103000E+02 -.177593121E+02 0.278933358E+02 0.840928165E+02 0.145822143E+03 0.200669249E+03 0.226772759E+03 0.200667585E+03 0.145818810E+03 0.840878040E+02 0.278866297E+02 -.177677298E+02 -.521204504E+02 -.764234003E+02 -.926252329E+02 -.102707464E+03 -.108396499E+03 -.111074387E+03 -.111785518E+03 -.111283631E+03 -.110090512E+03 -.108552579E+03 -.106889445E+03 -.105232697E+03 -.103655231E+03 -.102192438E+03 -.100856886E+03 -.996480653E+02 -.985585994E+02 -.975780239E+02 -.966949653E+02 -.958983129E+02 -.951777837E+02 -.945241397E+02 -.939292190E+02 -.933858739E+02 -.928878708E+02 -.924297803E+02 -.920068710E+02 -.916150147E+02 -.912506052E+02 -.909104904E+02 -.905919209E+02 -.902925124E+02 -.900102274E+02 -.897433745E+02 -.894906335E+02 -.892511078E+02 -.890244135E+02 -.888108117E+02 -.886113958E+02 -.884283460E+02 -.882652677E+02 -.881276361E+02 -.880233730E+02 -.879635971E+02 -.879635971E+02
 -.880287201E+02 -.880287201E+02 -.880948403E+02 -.882102736E+02 -.883628397E+02 -.885439068E+02 -.887475631E+02 -.889699802E+02 -.892089258E+02 -.894633953E+02 -.897333366E+02 -.900194522E+02 -.903230632E+02 -.906460250E+02 -.909906853E+02 -.913598795E+02 -.917569569E+02 -.921858380E+02 -.926510999E+02 -.931580931E+02 -.937130912E+02 -.943234797E+02 -.949979865E+02 -.957469578E+02 -.965826754E+02 -.975196983E+02 -.985751828E+02 -.997690899E+02 -.101124103E+03 -.102664949E+03 -.104416625E+03 -.106400739E+03 -.108628795E+03 -.111090768E+03 -.113736689E+03 -.116448253E+03 -.118996626E+03 -.120981627E+03 -.121746273E+03 -.120259083E+03 -.114954784E+03 -.103522851E+03 -.826363395E+02 -.476317510E+02 0.778423062E+01 0.915283261E+02 0.212009343E+03 0.373558388E+03 0.562186507E+03 0.705238958E+03 0.562184822E+03 0.373555011E+03 0.212004266E+03 0.915215329E+02 0.777570275E+01 -.476420354E+02 -.826484052E+02 -.103536725E+03 -.114970496E+03 -.120276664E+03 -.121765757E+03 -.121003054E+03 -.119020038E+03 -.116473697E+03 -.113764217E+03 -.111120438E+03 -.108660671E+03 -.106434890E+03 -.104453128E+03 -.102703885E+03 -.101165562E+03 -.998131691E+02 -.986219865E+02 -.975693394E+02 -.966352757E+02 -.958026486E+02 -.950569094E+02 -.943857870E+02 -.937789464E+02 -.932276712E+02 -.927245866E+02 -.922634278E+02 -.918388499E+02 -.914462739E+02 -.910817657E+02 -.907419424E+02 -.904239051E+02 -.901251955E+02 -.898437788E+02 -.895780559E+02 -.893269065E+02 -.890897737E+02 -.888667940E+02 -.886589862E+02 -.884685115E+02 -.882990204E+02 -.881561114E+02 -.880479284E+02 -.879859375E+02 -.879859375E+02
 -.880371366E+02 -.880371366E+02 -.881040938E+02 -.882210107E+02 -.883755781E+02 -.885590836E+02 -.887655723E+02 -.889912027E+02 -.892337550E+02 -.894922588E+02 -.897667164E+02 -.900579055E+02 -.903672438E+02 -.906967082E+02 -.910487969E+02 -.914265316E+02 -.918334926E+02 -.922738877E+02 -.927526546E+02 -.932755986E+02 -.938495723E+02 -.944827037E+02 -.951846800E+02 -.959670957E+02 -.968438662E+02 -.978316962E+02 -.989505663E+02 -.100224149E+03 -.101679981E+03 -.103349075E+03 -.105264451E+03 -.107457725E+03 -.109952503E+03 -.112752708E+03 -.115823252E+03 -.119059493E+03 -.122240630E+03 -.124960265E+03 -.126524160E+03 -.125799242E+03 -.120986049E+03 -.109262611E+03 -.861968629E+02 -.447162890E+02 0.268134593E+02 0.148378376E+03 0.356160994E+03 0.719445241E+03 0.137826472E+04 0.262952090E+04 0.137826302E+04 0.719441845E+03 0.356155888E+03 0.148371546E+03 0.268048871E+02 -.447266249E+02 -.862089872E+02 -.109276550E+03 -.121001834E+03 -.125816904E+03 -.126543736E+03 -.124981792E+03 -.122264153E+03 -.119085059E+03 -.115850914E+03 -.112782524E+03 -.109984538E+03 -.107492049E+03 -.105301141E+03 -.103388215E+03 -.101721660E+03 -.100268466E+03 -.989976273E+02 -.978816154E+02 -.968967670E+02 -.960231113E+02 -.952439539E+02 -.945453904E+02 -.939158378E+02 -.933456203E+02 -.928266212E+02 -.923519971E+02 -.919159479E+02 -.915135348E+02 -.911405361E+02 -.907933381E+02 -.904688550E+02 -.901644768E+02 -.898780458E+02 -.896078626E+02 -.893527275E+02 -.891120215E+02 -.888858368E+02 -.886751651E+02 -.884821592E+02 -.883104842E+02 -.881657795E+02 -.880562634E+02 -.879935195E+02 -.879935195E+02
 -.880287025E+02 -.880287025E+02 -.880948184E+02 -.882102447E+02 -.883628020E+02 -.885438595E+02 -.887475059E+02 -.889699131E+02 -.892088493E+02 -.894633097E+02 -.897332423E+02 -.900193494E+02 -.903229522E+02 -.906459056E+02 -.909905576E+02 -.913597433E+02 -.917568123E+02 -.921856851E+02 -.926509389E+02 -.931579240E+02 -.937129144E+02 -.943232953E+02 -.949977947E+02 -.957467588E+02 -.965824695E+02 -.975194855E+02 -.985749634E+02 -.997688642E+02 -.101123871E+03 -.102664711E+03 -.104416382E+03 -.106400491E+03 -.108628542E+03 -.111090510E+03 -.113736427E+03 -.116447987E+03 -.118996356E+03 -.120981353E+03 -.121745995E+03 -.120258801E+03 -.114954498E+03 -.103522560E+03 -.826360432E+02 -.476314496E+02 0.778453675E+01 0.915286360E+02 0.212009655E+03 0.373558701E+03 0.562186819E+03 0.705239268E+03 0.562185128E+03 0.373555314E+03 0.212004564E+03 0.915218270E+02 0.777599355E+01 -.476417473E+02 -.826481192E+02 -.103536441E+03 -.114970213E+03 -.120276383E+03 -.121765478E+03 -.121002777E+03 -.119019763E+03 -.116473426E+03 -.113763950E+03 -.111120175E+03 -.108660412E+03 -.106434636E+03 -.104452879E+03 -.102703641E+03 -.101165324E+03 -.998129371E+02 -.986217607E+02 -.975691199E+02 -.966350628E+02 -.958024424E+02 -.950567102E+02 -.943855949E+02 -.937787617E+02 -.932274940E+02 -.927244171E+02 -.922632663E+02 -.918386965E+02 -.914461286E+02 -.910816287E+02 -.907418140E+02 -.904237853E+02 -.901250843E+02 -.898436765E+02 -.895779623E+02 -.893268217E+02 -.890896977E+02 -.888667265E+02 -.886589271E+02 -.884684602E+02 -.882989763E+02 -.881560735E+02 -.880478953E+02 -.879859071E+02 -.879859071E+02
 -.880039222E+02 -.880039222E+02 -.880675729E+02 -.881786327E+02 -.883253044E+02 -.884991986E+02 -.886945352E+02 -.889075287E+02 -.891359171E+02 -.893786017E+02 -.896353782E+02 -.899067394E+02 -.901937359E+02 -.904978848E+02 -.908211163E+02 -.911657521E+02 -.915345088E+02 -.919305247E+02 -.923574040E+02 -.928192793E+02 -.933208903E+02 -.938676767E+02 -.944658826E+02 -.951226664E+02 -.958462001E+02 -.966457313E+02 -.975315522E+02 -.985147821E+02 -.996068022E+02 -.100818084E+03 -.102156012E+03 -.103621102E+03 -.105200793E+03 -.106859698E+03 -.108524928E+03 -.110064902E+03 -.111260012E+03 -.111763844E+03 -.111054617E+03 -.108378597E+03 -.102691394E+03 -.926109644E+02 -.764109048E+02 -.521097020E+02 -.177587056E+02 0.278939495E+02 0.840934355E+02 0.145822765E+03 0.200669871E+03 0.226773379E+03 0.200668200E+03 0.145819418E+03 0.840884055E+02 0.278872244E+02 -.177671414E+02 -.521198676E+02 -.764228223E+02 -.926246593E+02 -.102706894E+03 -.108395934E+03 -.111073826E+03 -.111784962E+03 -.111283081E+03 -.110089969E+03 -.108552043E+03 -.106888918E+03 -.105232179E+03 -.103654722E+03 -.102191939E+03 -.100856398E+03 -.996475887E+02 -.985581345E+02 -.975775712E+02 -.966945253E+02 -.958978860E+02 -.951773703E+02 -.945237403E+02 -.939288340E+02 -.933855036E+02 -.928875157E+02 -.924294407E+02 -.920065472E+02 -.916147071E+02 -.912503140E+02 -.909102160E+02 -.905916634E+02 -.902922722E+02 -.900100046E+02 -.897431693E+02 -.894904459E+02 -.892509379E+02 -.890242611E+02 -.888106766E+02 -.886112773E+02 -.884282432E+02 -.882651794E+02 -.881275601E+02 -.880233066E+02 -.879635362E+02 -.879635362E+02
 -.879642524E+02 -.879642524E+02 -.880239696E+02 -.881280680E+02 -.882653675E+02 -.884278725E+02 -.886100223E+02 -.888081125E+02 -.890198476E+02 -.892439986E+02 -.894801430E+02 -.897284704E+02 -.899896412E+02 -.902646867E+02 -.905549421E+02 -.908620040E+02 -.911877062E+02 -.915341095E+02 -.919034979E+02 -.922983788E+02 -.927214816E+02 -.931757473E+02 -.936643015E+02 -.941903968E+02 -.947573048E+02 -.953681240E+02 -.960254535E+02 -.967308527E+02 -.974839676E+02 -.982811454E+02 -.991132875E+02 -.999625993E+02 -.100797803E+03 -.101567307E+03 -.102189810E+03 -.102541958E+03 -.102443007E+03 -.101637240E+03 -.997761874E+02 -.964048968E+02 -.909597934E+02 -.827903767E+02 -.712231296E+02 -.556927716E+02 -.359702739E+02 -.125104283E+02 0.130949910E+02 0.376762627E+02 0.563988928E+02 0.637334478E+02 0.563972573E+02 0.376729879E+02 0.130900695E+02 -.125170073E+02 -.359785248E+02 -.557027120E+02 -.712347802E+02 -.828037612E+02 -.909749383E+02 -.964218315E+02 -.997949445E+02 -.101657855E+03 -.102465520E+03 -.102566414E+03 -.102216258E+03 -.101595798E+03 -.100828397E+03 -.999953591E+02 -.991482824E+02 -.983184503E+02 -.975236633E+02 -.967730265E+02 -.960701996E+02 -.954155439E+02 -.948075076E+02 -.942435001E+02 -.937204316E+02 -.932350397E+02 -.927840812E+02 -.923644403E+02 -.919731846E+02 -.916075922E+02 -.912651591E+02 -.909435981E+02 -.906408348E+02 -.903550029E+02 -.900844456E+02 -.898277251E+02 -.895836443E+02 -.893512872E+02 -.891300827E+02 -.889198983E+02 -.887211745E+02 -.885351080E+02 -.883638968E+02 -.882110633E+02 -.880818754E+02 -.879838918E+02 -.879276673E+02 -.879276673E+02
 -.879119381E+02 -.879119381E+02 -.879664912E+02 -.880614621E+02 -.881864943E+02 -.883341256E+02 -.884991030E+02 -.886778511E+02 -.888680590E+02 -.890683614E+02 -.892780929E+02 -.894971010E+02 -.897256055E+02 -.899640926E+02 -.902132370E+02 -.904738410E+02 -.907467880E+02 -.910329993E+02 -.913333920E+02 -.916488299E+02 -.919800610E+02 -.923276336E+02 -.926917804E+02 -.930722577E+02 -.934681180E+02 -.938773929E+02 -.942966465E+02 -.947203487E+02 -.951399992E+02 -.955429096E+02 -.959105283E+02 -.962161723E+02 -.964220268E+02 -.964753004E+02 -.963035193E+02 -.958091395E+02 -.948640072E+02 -.933047643E+02 -.909311092E+02 -.875099091E+02 -.827894115E+02 -.765289748E+02 -.685502222E+02 -.588141752E+02 -.475237724E+02 -.352393024E+02 -.229724896E+02 -.121927557E+02 -.464707135E+01 -.190166242E+01 -.464865649E+01 -.121959294E+02 -.229772587E+02 -.352456769E+02 -.475317654E+02 -.588238028E+02 -.685615031E+02 -.765419306E+02 -.828040665E+02 -.875262904E+02 -.909492469E+02 -.933246918E+02 -.948857615E+02 -.958327614E+02 -.963290537E+02 -.965027965E+02 -.964515383E+02 -.962477575E+02 -.959442506E+02 -.955788374E+02 -.951782064E+02 -.947609149E+02 -.943396573E+02 -.939229403E+02 -.935163008E+02 -.931231822E+02 -.927455604E+02 -.923843907E+02 -.920399252E+02 -.917119392E+02 -.913998917E+02 -.911030404E+02 -.908205237E+02 -.905514207E+02 -.902947955E+02 -.900497339E+02 -.898153761E+02 -.895909511E+02 -.893758186E+02 -.891695220E+02 -.889718616E+02 -.887829922E+02 -.886035557E+02 -.884348568E+02 -.882790947E+02 -.881396642E+02 -.880215455E+02 -.879318066E+02 -.878802505E+02 -.878802505E+02
 -.878497741E+02 -.878497741E+02 -.878982255E+02 -.879824288E+02 -.880930215E+02 -.882231959E+02 -.883680907E+02 -.885243161E+02 -.886895832E+02 -.888624145E+02 -.890419183E+02 -.892276143E+02 -.894192973E+02 -.896169325E+02 -.898205699E+02 -.900302754E+02 -.902460679E+02 -.904678582E+02 -.906953840E+02 -.909281338E+02 -.911652548E+02 -.914054360E+02 -.916467597E+02 -.918865097E+02 -.921209237E+02 -.923448745E+02 -.925514581E+02 -.927314673E+02 -.928727207E+02 -.929592181E+02 -.929700934E+02 -.928783485E+02 -.926493754E+02 -.922393261E+02 -.915934787E+02 -.906448887E+02 -.893138151E+02 -.875086852E+02 -.851296722E+02 -.820762630E+02 -.782603662E+02 -.736263308E+02 -.681784182E+02 -.620143613E+02 -.553602486E+02 -.485969594E+02 -.422624628E+02 -.370101301E+02 -.335065253E+02 -.322717643E+02 -.335080468E+02 -.370131763E+02 -.422670397E+02 -.486030760E+02 -.553679165E+02 -.620235948E+02 -.681892341E+02 -.736387482E+02 -.782744070E+02 -.820919514E+02 -.851470352E+02 -.875277531E+02 -.893346211E+02 -.906674697E+02 -.916178751E+02 -.922655818E+02 -.926775386E+02 -.929084712E+02 -.930022318E+02 -.929934329E+02 -.929090773E+02 -.927700358E+02 -.925923138E+02 -.923880981E+02 -.921666018E+02 -.919347346E+02 -.916976302E+02 -.914590573E+02 -.912217388E+02 -.909875986E+02 -.907579534E+02 -.905336599E+02 -.903152303E+02 -.901029220E+02 -.898968093E+02 -.896968436E+02 -.895029059E+02 -.893148571E+02 -.891325922E+02 -.889561018E+02 -.887855496E+02 -.886213696E+02 -.884643931E+02 -.883160133E+02 -.881783978E+02 -.880547627E+02 -.879497239E+02 -.878697475E+02 -.878237273E+02 -.878237273E+02
 -.877808351E+02 -.877808351E+02 -.878225642E+02 -.878949275E+02 -.879896844E+02 -.881007788E+02 -.882238162E+02 -.883556528E+02 -.884940725E+02 -.886375329E+02 -.887849652E+02 -.889356157E+02 -.890889214E+02 -.892444096E+02 -.894016144E+02 -.895600053E+02 -.897189207E+02 -.898775007E+02 -.900346164E+02 -.901887886E+02 -.903380923E+02 -.904800421E+02 -.906114530E+02 -.907282708E+02 -.908253668E+02 -.908962885E+02 -.909329624E+02 -.909253417E+02 -.908609977E+02 -.907246570E+02 -.904976967E+02 -.901576266E+02 -.896776110E+02 -.890261208E+02 -.881668605E+02 -.870591805E+02 -.856592681E+02 -.839224935E+02 -.818073441E+02 -.792813745E+02 -.763294651E+02 -.729643322E+02 -.692385865E+02 -.652566416E+02 -.611834729E+02 -.572458992E+02 -.537213165E+02 -.509096983E+02 -.490884849E+02 -.484574305E+02 -.490899311E+02 -.509125932E+02 -.537256655E+02 -.572517099E+02 -.611907554E+02 -.652654081E+02 -.692488514E+02 -.729761123E+02 -.763427794E+02 -.792962441E+02 -.818237928E+02 -.839405476E+02 -.856789567E+02 -.870805358E+02 -.881899175E+02 -.890509177E+02 -.897041892E+02 -.901860309E+02 -.905279753E+02 -.907568617E+02 -.908951842E+02 -.909615695E+02 -.909712951E+02 -.909367941E+02 -.908681177E+02 -.907733441E+02 -.906589305E+02 -.905300107E+02 -.903906435E+02 -.902440184E+02 -.900926247E+02 -.899383893E+02 -.897827906E+02 -.896269514E+02 -.894717167E+02 -.893177201E+02 -.891654432E+02 -.890152721E+02 -.888675548E+02 -.887226659E+02 -.885810812E+02 -.884434715E+02 -.883108189E+02 -.881845656E+02 -.880668040E+02 -.879605180E+02 -.878698910E+02 -.878006974E+02 -.877608022E+02 -.877608022E+02
 -.877082107E+02 -.877082107E+02 -.877429104E+02 -.878029191E+02 -.878812004E+02 -.879725194E+02 -.880730097E+02 -.881798306E+02 -.882908959E+02 -.884046590E+02 -.885199410E+02 -.886357944E+02 -.887513931E+02 -.888659424E+02 -.889786036E+02 -.890884272E+02 -.891942907E+02 -.892948370E+02 -.893884090E+02 -.894729781E+02 -.895460633E+02 -.896046379E+02 -.896450228E+02 -.896627627E+02 -.896524859E+02 -.896077465E+02 -.895208506E+02 -.893826715E+02 -.891824615E+02 -.889076751E+02 -.885438259E+02 -.880744118E+02 -.874809574E+02 -.867432434E+02 -.858398119E+02 -.847488617E+02 -.834496636E+02 -.819246304E+02 -.801621508E+02 -.781602288E+02 -.759308282E+02 -.735046043E+02 -.709353885E+02 -.683034226E+02 -.657159904E+02 -.633039220E+02 -.612126837E+02 -.595876577E+02 -.585548895E+02 -.582008014E+02 -.585562498E+02 -.595903804E+02 -.612167731E+02 -.633093844E+02 -.657228341E+02 -.683116578E+02 -.709450273E+02 -.735156606E+02 -.759433180E+02 -.781741700E+02 -.801775635E+02 -.819415367E+02 -.834680881E+02 -.847688312E+02 -.858613556E+02 -.867663931E+02 -.875057472E+02 -.881008785E+02 -.885720091E+02 -.889376169E+02 -.892142071E+02 -.894162689E+02 -.895563510E+02 -.896452040E+02 -.896919579E+02 -.897043097E+02 -.896887088E+02 -.896505300E+02 -.895942316E+02 -.895234953E+02 -.894413496E+02 -.893502758E+02 -.892522999E+02 -.891490719E+02 -.890419343E+02 -.889319835E+02 -.888201250E+02 -.887071276E+02 -.885936780E+02 -.884804411E+02 -.883681290E+02 -.882575848E+02 -.881498857E+02 -.880464727E+02 -.879493142E+02 -.878611114E+02 -.877855591E+02 -.877276748E+02 -.876942167E+02 -.876942167E+02
 -.876347816E+02 -.876347816E+02 -.876624303E+02 -.877100755E+02 -.877719214E+02 -.878435946E+02 -.879218003E+02 -.880040494E+02 -.880884401E+02 -.881734841E+02 -.882579661E+02 -.883408311E+02 -.884210925E+02 -.884977566E+02 -.885697582E+02 -.886359045E+02 -.886948220E+02 -.887449062E+02 -.887842689E+02 -.888106838E+02 -.888215264E+02 -.888137103E+02 -.887836170E+02 -.887270208E+02 -.886390116E+02 -.885139158E+02 -.883452220E+02 -.881255182E+02 -.878464498E+02 -.874987145E+02 -.870721121E+02 -.865556749E+02 -.859379117E+02 -.852072029E+02 -.843523906E+02 -.833636093E+02 -.822333972E+02 -.809581103E+02 -.795396293E+02 -.779872936E+02 -.763199143E+02 -.745676160E+02 -.727731396E+02 -.709921343E+02 -.692919246E+02 -.677483003E+02 -.664401247E+02 -.654419967E+02 -.648158135E+02 -.646026959E+02 -.648170788E+02 -.654445291E+02 -.664439273E+02 -.677533781E+02 -.692982842E+02 -.709997837E+02 -.727820884E+02 -.745778755E+02 -.763314973E+02 -.780002146E+02 -.795539043E+02 -.809737571E+02 -.822504353E+02 -.833820600E+02 -.843722769E+02 -.852285497E+02 -.859607456E+02 -.865800243E+02 -.870980075E+02 -.875261882E+02 -.878755359E+02 -.881562529E+02 -.883776434E+02 -.885480638E+02 -.886749281E+02 -.887647495E+02 -.888232034E+02 -.888552015E+02 -.888649705E+02 -.888561299E+02 -.888317661E+02 -.887945020E+02 -.887465599E+02 -.886898200E+02 -.886258728E+02 -.885560676E+02 -.884815589E+02 -.884033521E+02 -.883223507E+02 -.882394080E+02 -.881553865E+02 -.880712297E+02 -.879880485E+02 -.879072294E+02 -.878305692E+02 -.877604439E+02 -.877000195E+02 -.876535183E+02 -.876265533E+02 -.876265533E+02
 -.875630531E+02 -.875630531E+02 -.875838717E+02 -.876195696E+02 -.876655871E+02 -.877184226E+02 -.877753764E+02 -.878343459E+02 -.878936596E+02 -.879519444E+02 -.880080167E+02 -.880607948E+02 -.881092267E+02 -.881522307E+02 -.881886445E+02 -.882171812E+02 -.882363888E+02 -.882446128E+02 -.882399586E+02 -.882202549E+02 -.881830153E+02 -.881254018E+02 -.880441864E+02 -.879357169E+02 -.877958864E+02 -.876201105E+02 -.874033179E+02 -.871399605E+02 -.868240506E+02 -.864492361E+02 -.860089274E+02 -.854964887E+02 -.849055116E+02 -.842301880E+02 -.834657956E+02 -.826093091E+02 -.816601353E+02 -.806209599E+02 -.794986646E+02 -.783052480E+02 -.770586422E+02 -.757832779E+02 -.745102201E+02 -.732766786E+02 -.721247243E+02 -.710991104E+02 -.702442360E+02 -.696004769E+02 -.692003157E+02 -.690648725E+02 -.692014786E+02 -.696028039E+02 -.702477296E+02 -.711037741E+02 -.721305630E+02 -.732836982E+02 -.745184278E+02 -.757926823E+02 -.770692527E+02 -.783170755E+02 -.795117210E+02 -.806352586E+02 -.816756906E+02 -.826261364E+02 -.834839118E+02 -.842496108E+02 -.849262600E+02 -.855185827E+02 -.860323884E+02 -.864740861E+02 -.868503129E+02 -.871676594E+02 -.874324783E+02 -.876507583E+02 -.878280481E+02 -.879694195E+02 -.880794571E+02 -.881622680E+02 -.882215039E+02 -.882603918E+02 -.882817682E+02 -.882881161E+02 -.882816018E+02 -.882641114E+02 -.882372858E+02 -.882025555E+02 -.881611747E+02 -.881142565E+02 -.880628099E+02 -.880077816E+02 -.879501036E+02 -.878907501E+02 -.878308072E+02 -.877715577E+02 -.877145872E+02 -.876619146E+02 -.876161551E+02 -.875807234E+02 -.875600871E+02 -.875600871E+02
 -.874950560E+02 -.874950560E+02 -.875094553E+02 -.875339534E+02 -.875651849E+02 -.876005032E+02 -.876378073E+02 -.876754002E+02 -.877118737E+02 -.877460149E+02 -.877767279E+02 -.878029718E+02 -.878237073E+02 -.878378539E+02 -.878442534E+02 -.878416376E+02 -.878286011E+02 -.878035760E+02 -.877648086E+02 -.877103378E+02 -.876379763E+02 -.875452931E+02 -.874296011E+02 -.872879491E+02 -.871171221E+02 -.869136525E+02 -.866738449E+02 -.863938214E+02 -.860695901E+02 -.856971450E+02 -.852726036E+02 -.847923882E+02 -.842534581E+02 -.836535974E+02 -.829917589E+02 -.822684615E+02 -.814862304E+02 -.806500575E+02 -.797678491E+02 -.788508125E+02 -.779137185E+02 -.769749645E+02 -.760563615E+02 -.751825708E+02 -.743801473E+02 -.736761863E+02 -.730966377E+02 -.726644263E+02 -.723975867E+02 -.723076661E+02 -.723986415E+02 -.726665366E+02 -.730998052E+02 -.736804134E+02 -.743854371E+02 -.751889274E+02 -.760637897E+02 -.769834699E+02 -.779233075E+02 -.788614923E+02 -.797796275E+02 -.806629431E+02 -.815002325E+02 -.822835898E+02 -.830080239E+02 -.836710101E+02 -.842720298E+02 -.848121307E+02 -.852935291E+02 -.857192659E+02 -.860929189E+02 -.864183707E+02 -.866996272E+02 -.869406798E+02 -.871454063E+02 -.873175009E+02 -.874604306E+02 -.875774088E+02 -.876713849E+02 -.877450437E+02 -.878008128E+02 -.878408753E+02 -.878671859E+02 -.878814896E+02 -.878853415E+02 -.878801287E+02 -.878670920E+02 -.878473512E+02 -.878219313E+02 -.877917933E+02 -.877578694E+02 -.877211059E+02 -.876825144E+02 -.876432344E+02 -.876046106E+02 -.875682872E+02 -.875363241E+02 -.875113405E+02 -.874966919E+02 -.874966919E+02
 -.874323074E+02 -.874323074E+02 -.874408347E+02 -.874551151E+02 -.874729058E+02 -.874923760E+02 -.875120073E+02 -.875305119E+02 -.875467634E+02 -.875597394E+02 -.875684735E+02 -.875720148E+02 -.875693946E+02 -.875595981E+02 -.875415415E+02 -.875140511E+02 -.874758473E+02 -.874255301E+02 -.873615668E+02 -.872822836E+02 -.871858584E+02 -.870703194E+02 -.869335466E+02 -.867732809E+02 -.865871407E+02 -.863726490E+02 -.861272726E+02 -.858484772E+02 -.855338004E+02 -.851809468E+02 -.847879067E+02 -.843531015E+02 -.838755564E+02 -.833550994E+02 -.827925842E+02 -.821901280E+02 -.815513545E+02 -.808816236E+02 -.801882249E+02 -.794805064E+02 -.787699057E+02 -.780698476E+02 -.773954786E+02 -.767632149E+02 -.761900974E+02 -.756929749E+02 -.752875589E+02 -.749874303E+02 -.748030956E+02 -.747412058E+02 -.748040383E+02 -.749893162E+02 -.752903889E+02 -.756967501E+02 -.761948196E+02 -.767688862E+02 -.774021015E+02 -.780774250E+02 -.787784409E+02 -.794900030E+02 -.801986866E+02 -.808930546E+02 -.815637590E+02 -.822035102E+02 -.828069486E+02 -.833704502E+02 -.838918978E+02 -.843704374E+02 -.848062406E+02 -.852002817E+02 -.855541389E+02 -.858698207E+02 -.861496219E+02 -.863960032E+02 -.866114977E+02 -.867986367E+02 -.869598952E+02 -.870976521E+02 -.872141635E+02 -.873115456E+02 -.873917660E+02 -.874566411E+02 -.875078382E+02 -.875468808E+02 -.875751575E+02 -.875939323E+02 -.876043575E+02 -.876074887E+02 -.876043015E+02 -.875957119E+02 -.875826004E+02 -.875658397E+02 -.875463298E+02 -.875250389E+02 -.875030535E+02 -.874816390E+02 -.874623126E+02 -.874469314E+02 -.874377997E+02 -.874377997E+02
 -.873758236E+02 -.873758236E+02 -.873791121E+02 -.873843014E+02 -.873901784E+02 -.873956692E+02 -.873998068E+02 -.874017014E+02 -.874005127E+02 -.873954257E+02 -.873856283E+02 -.873702925E+02 -.873485575E+02 -.873195153E+02 -.872821991E+02 -.872355732E+02 -.871785251E+02 -.871098600E+02 -.870282973E+02 -.869324697E+02 -.868209255E+02 -.866921348E+02 -.865445003E+02 -.863763737E+02 -.861860793E+02 -.859719452E+02 -.857323451E+02 -.854657496E+02 -.851707914E+02 -.848463429E+02 -.844916078E+02 -.841062271E+02 -.836903977E+02 -.832450000E+02 -.827717331E+02 -.822732471E+02 -.817532673E+02 -.812166957E+02 -.806696773E+02 -.801196157E+02 -.795751207E+02 -.790458745E+02 -.785424037E+02 -.780757548E+02 -.776570762E+02 -.772971250E+02 -.770057279E+02 -.767912376E+02 -.766600339E+02 -.766161206E+02 -.766608625E+02 -.767928949E+02 -.770082140E+02 -.773004402E+02 -.776612208E+02 -.780807291E+02 -.785482080E+02 -.790525092E+02 -.795825861E+02 -.801279118E+02 -.806788043E+02 -.812266532E+02 -.817640549E+02 -.822848639E+02 -.827841777E+02 -.832582705E+02 -.837044914E+02 -.841211406E+02 -.845073365E+02 -.848628814E+02 -.851881327E+02 -.854838852E+02 -.857512647E+02 -.859916366E+02 -.862065276E+02 -.863975617E+02 -.865664074E+02 -.867147371E+02 -.868441949E+02 -.869563735E+02 -.870527976E+02 -.871349125E+02 -.872040783E+02 -.872615673E+02 -.873085639E+02 -.873461679E+02 -.873753996E+02 -.873972070E+02 -.874124742E+02 -.874220330E+02 -.874266759E+02 -.874271718E+02 -.874242846E+02 -.874187955E+02 -.874115277E+02 -.874033767E+02 -.873953437E+02 -.873885742E+02 -.873844027E+02 -.873844027E+02
 -.873261686E+02 -.873261686E+02 -.873248932E+02 -.873221854E+02 -.873177533E+02 -.873112085E+02 -.873020918E+02 -.872898880E+02 -.872740355E+02 -.872539299E+02 -.872289254E+02 -.871983336E+02 -.871614217E+02 -.871174099E+02 -.870654693E+02 -.870047200E+02 -.869342304E+02 -.868530178E+02 -.867600506E+02 -.866542528E+02 -.865345110E+02 -.863996851E+02 -.862486220E+02 -.860801751E+02 -.858932279E+02 -.856867243E+02 -.854597052E+02 -.852113520E+02 -.849410385E+02 -.846483889E+02 -.843333447E+02 -.839962358E+02 -.836378576E+02 -.832595486E+02 -.828632667E+02 -.824516581E+02 -.820281132E+02 -.815968023E+02 -.811626833E+02 -.807314737E+02 -.803095787E+02 -.799039705E+02 -.795220153E+02 -.791712506E+02 -.788591162E+02 -.785926548E+02 -.783781964E+02 -.782210513E+02 -.781252352E+02 -.780932510E+02 -.781259493E+02 -.782224793E+02 -.783803378E+02 -.785955088E+02 -.788626818E+02 -.791755264E+02 -.795269997E+02 -.799096613E+02 -.803159736E+02 -.807385696E+02 -.811704766E+02 -.816052889E+02 -.820372883E+02 -.824615160E+02 -.828738007E+02 -.832707511E+02 -.836497198E+02 -.840087476E+02 -.843464943E+02 -.846621630E+02 -.849554217E+02 -.852263270E+02 -.854752520E+02 -.857028203E+02 -.859098474E+02 -.860972890E+02 -.862661975E+02 -.864176849E+02 -.865528932E+02 -.866729700E+02 -.867790496E+02 -.868722388E+02 -.869536063E+02 -.870241756E+02 -.870849207E+02 -.871367637E+02 -.871805743E+02 -.872171714E+02 -.872473252E+02 -.872717608E+02 -.872911619E+02 -.873061761E+02 -.873174194E+02 -.873254808E+02 -.873309262E+02 -.873343005E+02 -.873361272E+02 -.873369035E+02 -.873370897E+02 -.873370897E+02
 -.872835242E+02 -.872835242E+02 -.872783661E+02 -.872689593E+02 -.872558176E+02 -.872391588E+02 -.872189786E+02 -.871951049E+02 -.871672371E+02 -.871349751E+02 -.870978393E+02 -.870552859E+02 -.870067164E+02 -.869514857E+02 -.868889070E+02 -.868182572E+02 -.867387807E+02 -.866496943E+02 -.865501935E+02 -.864394594E+02 -.863166679E+02 -.861810021E+02 -.860316664E+02 -.858679047E+02 -.856890224E+02 -.854944116E+02 -.852835812E+02 -.850561909E+02 -.848120898E+02 -.845513575E+02 -.842743498E+02 -.839817450E+02 -.836745907E+02 -.833543484E+02 -.830229339E+02 -.826827488E+02 -.823367005E+02 -.819882065E+02 -.816411776E+02 -.812999783E+02 -.809693594E+02 -.806543621E+02 -.803601927E+02 -.800920725E+02 -.798550647E+02 -.796538888E+02 -.794927328E+02 -.793750730E+02 -.793035175E+02 -.792796834E+02 -.793041183E+02 -.793762739E+02 -.794945328E+02 -.796562863E+02 -.798580574E+02 -.800956576E+02 -.803643666E+02 -.806591205E+02 -.809746974E+02 -.813058901E+02 -.816476564E+02 -.819952446E+02 -.823442892E+02 -.826908780E+02 -.830315923E+02 -.833635234E+02 -.836842680E+02 -.839919086E+02 -.842849816E+02 -.845624372E+02 -.848235949E+02 -.850680963E+02 -.852958586E+02 -.855070297E+02 -.857019461E+02 -.858810952E+02 -.860450803E+02 -.861945914E+02 -.863303792E+02 -.864532335E+02 -.865639652E+02 -.866633913E+02 -.867523237E+02 -.868315599E+02 -.869018756E+02 -.869640199E+02 -.870187111E+02 -.870666337E+02 -.871084361E+02 -.871447272E+02 -.871760740E+02 -.872029962E+02 -.872259595E+02 -.872453655E+02 -.872615369E+02 -.872746959E+02 -.872849347E+02 -.872921732E+02 -.872961017E+02 -.872961017E+02
 -.872477697E+02 -.872477697E+02 -.872393882E+02 -.872244376E+02 -.872041194E+02 -.871791743E+02 -.871499962E+02 -.871167178E+02 -.870792761E+02 -.870374604E+02 -.869909499E+02 -.869393403E+02 -.868821646E+02 -.868189081E+02 -.867490202E+02 -.866719242E+02 -.865870246E+02 -.864937155E+02 -.863913878E+02 -.862794382E+02 -.861572790E+02 -.860243493E+02 -.858801288E+02 -.857241534E+02 -.855560334E+02 -.853754736E+02 -.851822967E+02 -.849764683E+02 -.847581240E+02 -.845275979E+02 -.842854520E+02 -.840325048E+02 -.837698586E+02 -.834989232E+02 -.832214347E+02 -.829394673E+02 -.826554347E+02 -.823720810E+02 -.820924571E+02 -.818198816E+02 -.815578852E+02 -.813101387E+02 -.810803644E+02 -.808722346E+02 -.806892599E+02 -.805346720E+02 -.804113087E+02 -.803215058E+02 -.802670046E+02 -.802488798E+02 -.802674945E+02 -.803224848E+02 -.804127751E+02 -.805366234E+02 -.806916929E+02 -.808751451E+02 -.810837471E+02 -.813139875E+02 -.815621929E+02 -.818246399E+02 -.820976565E+02 -.823777107E+02 -.826614824E+02 -.829459193E+02 -.832282758E+02 -.835061362E+02 -.837774245E+02 -.840404026E+02 -.842936582E+02 -.845360865E+02 -.847668664E+02 -.849854328E+02 -.851914483E+02 -.853847736E+02 -.855654393E+02 -.857336184E+02 -.858896012E+02 -.860337725E+02 -.861665908E+02 -.862885705E+02 -.864002659E+02 -.865022583E+02 -.865951442E+02 -.866795264E+02 -.867560053E+02 -.868251724E+02 -.868876045E+02 -.869438572E+02 -.869944590E+02 -.870399039E+02 -.870806420E+02 -.871170672E+02 -.871495007E+02 -.871781683E+02 -.872031698E+02 -.872244384E+02 -.872416859E+02 -.872543302E+02 -.872613982E+02 -.872613982E+02
 -.872185599E+02 -.872185599E+02 -.872075732E+02 -.871881576E+02 -.871620871E+02 -.871305427E+02 -.870942576E+02 -.870536286E+02 -.870088018E+02 -.869597374E+02 -.869062590E+02 -.868480918E+02 -.867848903E+02 -.867162601E+02 -.866417743E+02 -.865609862E+02 -.864734397E+02 -.863786793E+02 -.862762579E+02 -.861657461E+02 -.860467419E+02 -.859188805E+02 -.857818462E+02 -.856353850E+02 -.854793192E+02 -.853135632E+02 -.851381396E+02 -.849531978E+02 -.847590324E+02 -.845561013E+02 -.843450448E+02 -.841267016E+02 -.839021240E+02 -.836725890E+02 -.834396052E+02 -.832049138E+02 -.829704826E+02 -.827384916E+02 -.825113100E+02 -.822914623E+02 -.820815857E+02 -.818843760E+02 -.817025265E+02 -.815386590E+02 -.813952503E+02 -.812745573E+02 -.811785451E+02 -.811088198E+02 -.810665723E+02 -.810525351E+02 -.810669550E+02 -.811095843E+02 -.811796893E+02 -.812760780E+02 -.813971431E+02 -.815409187E+02 -.817051464E+02 -.818873482E+02 -.820849012E+02 -.822951107E+02 -.825152793E+02 -.827427684E+02 -.829750518E+02 -.832097587E+02 -.834447069E+02 -.836779269E+02 -.839076750E+02 -.841324406E+02 -.843509438E+02 -.845621298E+02 -.847651567E+02 -.849593812E+02 -.851443415E+02 -.853197394E+02 -.854854213E+02 -.856413600E+02 -.857876364E+02 -.859244230E+02 -.860519679E+02 -.861705810E+02 -.862806208E+02 -.863824831E+02 -.864765913E+02 -.865633867E+02 -.866433214E+02 -.867168502E+02 -.867844237E+02 -.868464803E+02 -.869034375E+02 -.869556812E+02 -.870035514E+02 -.870473241E+02 -.870871867E+02 -.871232053E+02 -.871552818E+02 -.871830969E+02 -.872060353E+02 -.872230882E+02 -.872327248E+02 -.872327248E+02
 -.871953967E+02 -.871953967E+02 -.871823693E+02 -.871594703E+02 -.871289376E+02 -.870923124E+02 -.870506098E+02 -.870044491E+02 -.869541558E+02 -.868998384E+02 -.868414487E+02 -.867788269E+02 -.867117360E+02 -.866398882E+02 -.865629644E+02 -.864806295E+02 -.863925448E+02 -.862983781E+02 -.861978122E+02 -.860905543E+02 -.859763435E+02 -.858549606E+02 -.857262370E+02 -.855900649E+02 -.854464084E+02 -.852953152E+02 -.851369278E+02 -.849714966E+02 -.847993915E+02 -.846211137E+02 -.844373068E+02 -.842487655E+02 -.840564430E+02 -.838614549E+02 -.836650800E+02 -.834687558E+02 -.832740704E+02 -.830827473E+02 -.828966252E+02 -.827176309E+02 -.825477465E+02 -.823889707E+02 -.822432756E+02 -.821125598E+02 -.819985991E+02 -.819029986E+02 -.818271453E+02 -.817721667E+02 -.817388952E+02 -.817278410E+02 -.817391757E+02 -.817727265E+02 -.818279817E+02 -.819041080E+02 -.819999764E+02 -.821141986E+02 -.822451683E+02 -.823911079E+02 -.825501176E+02 -.827202237E+02 -.828994258E+02 -.830857401E+02 -.832772380E+02 -.834720788E+02 -.836685369E+02 -.838650222E+02 -.840600945E+02 -.842524727E+02 -.844410384E+02 -.846248354E+02 -.848030660E+02 -.849750832E+02 -.851403819E+02 -.852985884E+02 -.854494482E+02 -.855928139E+02 -.857286333E+02 -.858569370E+02 -.859778270E+02 -.860914663E+02 -.861980683E+02 -.862978878E+02 -.863912124E+02 -.864783549E+02 -.865596453E+02 -.866354237E+02 -.867060327E+02 -.867718080E+02 -.868330685E+02 -.868901024E+02 -.869431503E+02 -.869923816E+02 -.870378639E+02 -.870795232E+02 -.871170898E+02 -.871500296E+02 -.871774530E+02 -.871979979E+02 -.872096764E+02 -.872096764E+02
 -.871776902E+02 -.871776902E+02 -.871631264E+02 -.871376179E+02 -.871037661E+02 -.870633985E+02 -.870177569E+02 -.869676431E+02 -.869135316E+02 -.868556568E+02 -.867940800E+02 -.867287409E+02 -.866594962E+02 -.865861495E+02 -.865084732E+02 -.864262255E+02 -.863391635E+02 -.862470536E+02 -.861496805E+02 -.860468552E+02 -.859384218E+02 -.858242658E+02 -.857043211E+02 -.855785779E+02 -.854470906E+02 -.853099865E+02 -.851674733E+02 -.850198479E+02 -.848675036E+02 -.847109372E+02 -.845507552E+02 -.843876778E+02 -.842225417E+02 -.840563004E+02 -.838900213E+02 -.837248802E+02 -.835621521E+02 -.834031977E+02 -.832494466E+02 -.831023765E+02 -.829634881E+02 -.828342775E+02 -.827162054E+02 -.826106651E+02 -.825189494E+02 -.824422182E+02 -.823814681E+02 -.823375052E+02 -.823109224E+02 -.823020823E+02 -.823111063E+02 -.823378715E+02 -.823820140E+02 -.824429395E+02 -.825198404E+02 -.826117186E+02 -.827174127E+02 -.828356283E+02 -.829649705E+02 -.831039769E+02 -.832511496E+02 -.834049859E+02 -.835640064E+02 -.837267792E+02 -.838919414E+02 -.840582158E+02 -.842244240E+02 -.843894960E+02 -.845524755E+02 -.847125227E+02 -.848689143E+02 -.850210403E+02 -.851684002E+02 -.853105967E+02 -.854473289E+02 -.855783844E+02 -.857036312E+02 -.858230099E+02 -.859365250E+02 -.860442369E+02 -.861462550E+02 -.862427295E+02 -.863338450E+02 -.864198136E+02 -.865008681E+02 -.865772552E+02 -.866492270E+02 -.867170325E+02 -.867809052E+02 -.868410483E+02 -.868976150E+02 -.869506814E+02 -.870002115E+02 -.870460111E+02 -.870876663E+02 -.871244649E+02 -.871552940E+02 -.871785068E+02 -.871917524E+02 -.871917524E+02
 -.871648088E+02 -.871648088E+02 -.871491499E+02 -.871217948E+02 -.870856180E+02 -.870426656E+02 -.869943557E+02 -.869416344E+02 -.868850965E+02 -.868250798E+02 -.867617369E+02 -.866950910E+02 -.866250776E+02 -.865515768E+02 -.864744368E+02 -.863934917E+02 -.863085752E+02 -.862195312E+02 -.861262222E+02 -.860285361E+02 -.859263936E+02 -.858197530E+02 -.857086173E+02 -.855930391E+02 -.854731269E+02 -.853490508E+02 -.852210477E+02 -.850894267E+02 -.849545736E+02 -.848169549E+02 -.846771204E+02 -.845357053E+02 -.843934296E+02 -.842510971E+02 -.841095907E+02 -.839698673E+02 -.838329483E+02 -.836999089E+02 -.835718648E+02 -.834499553E+02 -.833353254E+02 -.832291056E+02 -.831323900E+02 -.830462139E+02 -.829715313E+02 -.829091932E+02 -.828599269E+02 -.828243184E+02 -.828027973E+02 -.827956256E+02 -.828028909E+02 -.828245041E+02 -.828602016E+02 -.829095523E+02 -.829719687E+02 -.830467217E+02 -.831329588E+02 -.832297244E+02 -.833359813E+02 -.834506335E+02 -.835725489E+02 -.837005804E+02 -.838335865E+02 -.839704496E+02 -.841100920E+02 -.842514899E+02 -.843936841E+02 -.845357887E+02 -.846769973E+02 -.848165867E+02 -.849539188E+02 -.850884400E+02 -.852196804E+02 -.853472504E+02 -.854708366E+02 -.855901979E+02 -.857051597E+02 -.858156087E+02 -.859214872E+02 -.860227873E+02 -.861195455E+02 -.862118367E+02 -.862997689E+02 -.863834777E+02 -.864631199E+02 -.865388672E+02 -.866108988E+02 -.866793912E+02 -.867445063E+02 -.868063752E+02 -.868650764E+02 -.869206066E+02 -.869728424E+02 -.870214896E+02 -.870660165E+02 -.871055681E+02 -.871388548E+02 -.871640093E+02 -.871784020E+02 -.871784020E+02
 -.871561162E+02 -.871561162E+02 -.871397422E+02 -.871111949E+02 -.870735427E+02 -.870289899E+02 -.869790853E+02 -.869248847E+02 -.868670766E+02 -.868060809E+02 -.867421241E+02 -.866752975E+02 -.866056016E+02 -.865329790E+02 -.864573392E+02 -.863785770E+02 -.862965863E+02 -.862112703E+02 -.861225498E+02 -.860303691E+02 -.859347022E+02 -.858355573E+02 -.857329813E+02 -.856270645E+02 -.855179443E+02 -.854058092E+02 -.852909024E+02 -.851735249E+02 -.850540378E+02 -.849328648E+02 -.848104926E+02 -.846874712E+02 -.845644128E+02 -.844419890E+02 -.843209264E+02 -.842020016E+02 -.840860332E+02 -.839738731E+02 -.838663951E+02 -.837644835E+02 -.836690186E+02 -.835808624E+02 -.835008428E+02 -.834297384E+02 -.833682620E+02 -.833170465E+02 -.832766303E+02 -.832474457E+02 -.832298088E+02 -.832239119E+02 -.832298191E+02 -.832474647E+02 -.832766548E+02 -.833170716E+02 -.833682812E+02 -.834297434E+02 -.835008238E+02 -.835808077E+02 -.836689147E+02 -.837643151E+02 -.838661448E+02 -.839735216E+02 -.840855591E+02 -.842013812E+02 -.843201337E+02 -.844409958E+02 -.845631882E+02 -.846859816E+02 -.848087015E+02 -.849307331E+02 -.850515230E+02 -.851705812E+02 -.852874806E+02 -.854018563E+02 -.855134034E+02 -.856218748E+02 -.857270777E+02 -.858288700E+02 -.859271572E+02 -.860218875E+02 -.861130483E+02 -.862006617E+02 -.862847803E+02 -.863654824E+02 -.864428666E+02 -.865170464E+02 -.865881420E+02 -.866562715E+02 -.867215379E+02 -.867840123E+02 -.868437109E+02 -.869005647E+02 -.869543787E+02 -.870047779E+02 -.870511375E+02 -.870924919E+02 -.871274180E+02 -.871538847E+02 -.871690597E+02 -.871690597E+02
 -.871509991E+02 -.871509991E+02 -.871342313E+02 -.871050444E+02 -.870666313E+02 -.870213018E+02 -.869706954E+02 -.869159466E+02 -.868578136E+02 -.867967791E+02 -.867331274E+02 -.866670043E+02 -.865984620E+02 -.865274933E+02 -.864540564E+02 -.863780939E+02 -.862995458E+02 -.862183604E+02 -.861345008E+02 -.860479517E+02 -.859587236E+02 -.858668568E+02 -.857724250E+02 -.856755386E+02 -.855763470E+02 -.854750419E+02 -.853718589E+02 -.852670793E+02 -.851610318E+02 -.850540926E+02 -.849466859E+02 -.848392826E+02 -.847323987E+02 -.846265925E+02 -.845224607E+02 -.844206331E+02 -.843217669E+02 -.842265390E+02 -.841356375E+02 -.840497527E+02 -.839695666E+02 -.838957424E+02 -.838289128E+02 -.837696694E+02 -.837185513E+02 -.836760349E+02 -.836425238E+02 -.836183415E+02 -.836037236E+02 -.835988132E+02 -.836036579E+02 -.836182085E+02 -.836423202E+02 -.836757555E+02 -.837181896E+02 -.837692169E+02 -.838283592E+02 -.838950757E+02 -.839687730E+02 -.840488164E+02 -.841345408E+02 -.842252621E+02 -.843202881E+02 -.844189282E+02 -.845205033E+02 -.846243540E+02 -.847298478E+02 -.848363855E+02 -.849434061E+02 -.850503907E+02 -.851568654E+02 -.852624029E+02 -.853666235E+02 -.854691953E+02 -.855698332E+02 -.856682978E+02 -.857643937E+02 -.858579671E+02 -.859489037E+02 -.860371256E+02 -.861225886E+02 -.862052789E+02 -.862852098E+02 -.863624178E+02 -.864369578E+02 -.865088984E+02 -.865783138E+02 -.866452753E+02 -.867098383E+02 -.867720250E+02 -.868318015E+02 -.868890454E+02 -.869435046E+02 -.869947413E+02 -.870420600E+02 -.870844138E+02 -.871202841E+02 -.871475265E+02 -.871631719E+02 -.871631719E+02
 -.871488850E+02 -.871488850E+02 -.871319911E+02 -.871026235E+02 -.870640408E+02 -.870186132E+02 -.869680360E+02 -.869134953E+02 -.868557981E+02 -.867954726E+02 -.867328467E+02 -.866681082E+02 -.866013498E+02 -.865326035E+02 -.864618657E+02 -.863891154E+02 -.863143279E+02 -.862374846E+02 -.861585794E+02 -.860776245E+02 -.859946547E+02 -.859097298E+02 -.858229381E+02 -.857343983E+02 -.856442613E+02 -.855527124E+02 -.854599718E+02 -.853662960E+02 -.852719780E+02 -.851773475E+02 -.850827700E+02 -.849886457E+02 -.848954074E+02 -.848035181E+02 -.847134671E+02 -.846257659E+02 -.845409432E+02 -.844595389E+02 -.843820977E+02 -.843091620E+02 -.842412641E+02 -.841789181E+02 -.841226124E+02 -.840728009E+02 -.840298956E+02 -.839942591E+02 -.839661979E+02 -.839459566E+02 -.839337131E+02 -.839295754E+02 -.839335790E+02 -.839456868E+02 -.839657890E+02 -.839937060E+02 -.840291915E+02 -.840719372E+02 -.841215788E+02 -.841777026E+02 -.842398525E+02 -.843075387E+02 -.843802447E+02 -.844574363E+02 -.845385691E+02 -.846230963E+02 -.847104757E+02 -.848001764E+02 -.848916843E+02 -.849845076E+02 -.850781808E+02 -.851722685E+02 -.852663674E+02 -.853601092E+02 -.854531611E+02 -.855452269E+02 -.856360468E+02 -.857253969E+02 -.858130887E+02 -.858989674E+02 -.859829106E+02 -.860648267E+02 -.861446522E+02 -.862223499E+02 -.862979063E+02 -.863713277E+02 -.864426372E+02 -.865118690E+02 -.865790621E+02 -.866442510E+02 -.867074534E+02 -.867686528E+02 -.868277750E+02 -.868846562E+02 -.869390002E+02 -.869903226E+02 -.870378770E+02 -.870805610E+02 -.871167939E+02 -.871443614E+02 -.871602148E+02 -.871602148E+02
 -.871492526E+02 -.871492526E+02 -.871324522E+02 -.871032792E+02 -.870650085E+02 -.870200328E+02 -.869700734E+02 -.869163454E+02 -.868596856E+02 -.868006532E+02 -.867396075E+02 -.866767671E+02 -.866122556E+02 -.865461350E+02 -.864784306E+02 -.864091494E+02 -.863382928E+02 -.862658659E+02 -.861918843E+02 -.861163790E+02 -.860393993E+02 -.859610163E+02 -.858813242E+02 -.858004427E+02 -.857185175E+02 -.856357221E+02 -.855522577E+02 -.854683540E+02 -.853842691E+02 -.853002889E+02 -.852167261E+02 -.851339193E+02 -.850522306E+02 -.849720432E+02 -.848937588E+02 -.848177934E+02 -.847445737E+02 -.846745323E+02 -.846081025E+02 -.845457130E+02 -.844877822E+02 -.844347122E+02 -.843868827E+02 -.843446456E+02 -.843083187E+02 -.842781810E+02 -.842544673E+02 -.842373651E+02 -.842270100E+02 -.842234844E+02 -.842268152E+02 -.842369738E+02 -.842538763E+02 -.842773850E+02 -.843073111E+02 -.843434178E+02 -.843854245E+02 -.844330114E+02 -.844858250E+02 -.845434837E+02 -.846055834E+02 -.846717038E+02 -.847414141E+02 -.848142790E+02 -.848898637E+02 -.849677394E+02 -.850474877E+02 -.851287046E+02 -.852110044E+02 -.852940224E+02 -.853774175E+02 -.854608742E+02 -.855441036E+02 -.856268449E+02 -.857088653E+02 -.857899604E+02 -.858699537E+02 -.859486960E+02 -.860260647E+02 -.861019623E+02 -.861763151E+02 -.862490717E+02 -.863202003E+02 -.863896868E+02 -.864575309E+02 -.865237415E+02 -.865883307E+02 -.866513047E+02 -.867126521E+02 -.867723259E+02 -.868302212E+02 -.868861424E+02 -.869397612E+02 -.869905605E+02 -.870377608E+02 -.870802260E+02 -.871163423E+02 -.871438621E+02 -.871597059E+02 -.871597059E+02
 -.871516376E+02 -.871516376E+02 -.871351077E+02 -.871064310E+02 -.870688581E+02 -.870247723E+02 -.869758967E+02 -.869234554E+02 -.868682998E+02 -.868110076E+02 -.867519583E+02 -.866913929E+02 -.866294570E+02 -.865662351E+02 -.865017742E+02 -.864361017E+02 -.863692380E+02 -.863012053E+02 -.862320338E+02 -.861617662E+02 -.860904605E+02 -.860181924E+02 -.859450571E+02 -.858711703E+02 -.857966688E+02 -.857217117E+02 -.856464800E+02 -.855711771E+02 -.854960280E+02 -.854212791E+02 -.853471970E+02 -.852740672E+02 -.852021922E+02 -.851318894E+02 -.850634889E+02 -.849973299E+02 -.849337579E+02 -.848731210E+02 -.848157658E+02 -.847620333E+02 -.847122545E+02 -.846667461E+02 -.846258059E+02 -.845897089E+02 -.845587026E+02 -.845330035E+02 -.845127936E+02 -.844982176E+02 -.844893803E+02 -.844863451E+02 -.844891325E+02 -.844977203E+02 -.845120435E+02 -.845319956E+02 -.845574302E+02 -.845881638E+02 -.846239779E+02 -.846646233E+02 -.847098234E+02 -.847592784E+02 -.848126700E+02 -.848696650E+02 -.849299206E+02 -.849930883E+02 -.850588179E+02 -.851267618E+02 -.851965786E+02 -.852679361E+02 -.853405145E+02 -.854140089E+02 -.854881315E+02 -.855626132E+02 -.856372050E+02 -.857116792E+02 -.857858297E+02 -.858594727E+02 -.859324464E+02 -.860046111E+02 -.860758484E+02 -.861460605E+02 -.862151696E+02 -.862831161E+02 -.863498572E+02 -.864153647E+02 -.864796218E+02 -.865426192E+02 -.866043487E+02 -.866647955E+02 -.867239255E+02 -.867816692E+02 -.868378982E+02 -.868923942E+02 -.869448069E+02 -.869945984E+02 -.870409711E+02 -.870827745E+02 -.871183852E+02 -.871455542E+02 -.871612108E+02 -.871612108E+02
 -.871556336E+02 -.871556336E+02 -.871395143E+02 -.871115719E+02 -.870749998E+02 -.870321463E+02 -.869847156E+02 -.869339250E+02 -.868806276E+02 -.868254087E+02 -.867686596E+02 -.867106354E+02 -.866514973E+02 -.865913457E+02 -.865302433E+02 -.864682322E+02 -.864053463E+02 -.863416195E+02 -.862770915E+02 -.862118118E+02 -.861458425E+02 -.860792602E+02 -.860121574E+02 -.859446430E+02 -.858768433E+02 -.858089018E+02 -.857409799E+02 -.856732559E+02 -.856059251E+02 -.855391990E+02 -.854733040E+02 -.854084807E+02 -.853449818E+02 -.852830705E+02 -.852230184E+02 -.851651030E+02 -.851096052E+02 -.850568063E+02 -.850069849E+02 -.849604138E+02 -.849173567E+02 -.848780648E+02 -.848427734E+02 -.848116990E+02 -.847850361E+02 -.847629542E+02 -.847455955E+02 -.847330729E+02 -.847254680E+02 -.847228300E+02 -.847251747E+02 -.847324846E+02 -.847447090E+02 -.847617647E+02 -.847835371E+02 -.848098824E+02 -.848406294E+02 -.848755819E+02 -.849145218E+02 -.849572119E+02 -.850033994E+02 -.850528187E+02 -.851051953E+02 -.851602485E+02 -.852176952E+02 -.852772526E+02 -.853386412E+02 -.854015873E+02 -.854658255E+02 -.855311009E+02 -.855971710E+02 -.856638069E+02 -.857307949E+02 -.857979374E+02 -.858650534E+02 -.859319793E+02 -.859985692E+02 -.860646943E+02 -.861302434E+02 -.861951219E+02 -.862592516E+02 -.863225693E+02 -.863850259E+02 -.864465841E+02 -.865072161E+02 -.865668993E+02 -.866256111E+02 -.866833208E+02 -.867399777E+02 -.867954956E+02 -.868497295E+02 -.869024458E+02 -.869532806E+02 -.870016856E+02 -.870468577E+02 -.870876476E+02 -.871224427E+02 -.871490181E+02 -.871643449E+02 -.871643449E+02
 -.871608902E+02 -.871608902E+02 -.871452900E+02 -.871182656E+02 -.870829272E+02 -.870415672E+02 -.869958546E+02 -.869469868E+02 -.868958081E+02 -.868429025E+02 -.867886661E+02 -.867333613E+02 -.866771594E+02 -.866201716E+02 -.865624713E+02 -.865041111E+02 -.864451340E+02 -.863855814E+02 -.863254987E+02 -.862649390E+02 -.862039654E+02 -.861426527E+02 -.860810886E+02 -.860193740E+02 -.859576237E+02 -.858959663E+02 -.858345442E+02 -.857735132E+02 -.857130421E+02 -.856533117E+02 -.855945145E+02 -.855368529E+02 -.854805382E+02 -.854257890E+02 -.853728294E+02 -.853218872E+02 -.852731916E+02 -.852269708E+02 -.851834501E+02 -.851428490E+02 -.851053788E+02 -.850712399E+02 -.850406199E+02 -.850136903E+02 -.849906051E+02 -.849714982E+02 -.849564816E+02 -.849456440E+02 -.849390496E+02 -.849367368E+02 -.849387181E+02 -.849449794E+02 -.849554808E+02 -.849701565E+02 -.849889164E+02 -.850116468E+02 -.850382121E+02 -.850684569E+02 -.851022079E+02 -.851392760E+02 -.851794591E+02 -.852225441E+02 -.852683098E+02 -.853165294E+02 -.853669726E+02 -.854194085E+02 -.854736075E+02 -.855293436E+02 -.855863963E+02 -.856445522E+02 -.857036071E+02 -.857633664E+02 -.858236473E+02 -.858842788E+02 -.859451032E+02 -.860059758E+02 -.860667660E+02 -.861273571E+02 -.861876460E+02 -.862475436E+02 -.863069737E+02 -.863658727E+02 -.864241884E+02 -.864818782E+02 -.865389068E+02 -.865952430E+02 -.866508535E+02 -.867056965E+02 -.867597094E+02 -.868127941E+02 -.868647948E+02 -.869154685E+02 -.869644449E+02 -.870111740E+02 -.870548576E+02 -.870943606E+02 -.871280978E+02 -.871538890E+02 -.871687736E+02 -.871687736E+02
 -.871671096E+02 -.871671096E+02 -.871521103E+02 -.871261422E+02 -.870922113E+02 -.870525383E+02 -.870087440E+02 -.869619953E+02 -.869131192E+02 -.868626917E+02 -.868111069E+02 -.867586302E+02 -.867054381E+02 -.866516482E+02 -.865973411E+02 -.865425761E+02 -.864874021E+02 -.864318650E+02 -.863760134E+02 -.863199014E+02 -.862635910E+02 -.862071538E+02 -.861506714E+02 -.860942363E+02 -.860379519E+02 -.859819325E+02 -.859263034E+02 -.858712000E+02 -.858167679E+02 -.857631618E+02 -.857105449E+02 -.856590878E+02 -.856089675E+02 -.855603658E+02 -.855134683E+02 -.854684624E+02 -.854255359E+02 -.853848751E+02 -.853466627E+02 -.853110764E+02 -.852782866E+02 -.852484543E+02 -.852217297E+02 -.851982500E+02 -.851781378E+02 -.851614996E+02 -.851484244E+02 -.851389825E+02 -.851332247E+02 -.851311813E+02 -.851328620E+02 -.851382557E+02 -.851473305E+02 -.851600341E+02 -.851762949E+02 -.851960222E+02 -.852191081E+02 -.852454285E+02 -.852748446E+02 -.853072047E+02 -.853423462E+02 -.853800972E+02 -.854202784E+02 -.854627053E+02 -.855071902E+02 -.855535434E+02 -.856015760E+02 -.856511007E+02 -.857019338E+02 -.857538967E+02 -.858068170E+02 -.858605297E+02 -.859148783E+02 -.859697154E+02 -.860249038E+02 -.860803164E+02 -.861358371E+02 -.861913610E+02 -.862467939E+02 -.863020528E+02 -.863570654E+02 -.864117696E+02 -.864661122E+02 -.865200482E+02 -.865735378E+02 -.866265437E+02 -.866790260E+02 -.867309346E+02 -.867821993E+02 -.868327142E+02 -.868823168E+02 -.869307600E+02 -.869776731E+02 -.870225115E+02 -.870644901E+02 -.871024989E+02 -.871349931E+02 -.871598537E+02 -.871742098E+02 -.871742098E+02
 -.871740420E+02 -.871740420E+02 -.871597035E+02 -.871348916E+02 -.871024934E+02 -.870646449E+02 -.870229090E+02 -.869784140E+02 -.869319627E+02 -.868841173E+02 -.868352657E+02 -.867856714E+02 -.867355127E+02 -.866849104E+02 -.866339493E+02 -.865826926E+02 -.865311925E+02 -.864794975E+02 -.864276571E+02 -.863757249E+02 -.863237607E+02 -.862718316E+02 -.862200130E+02 -.861683888E+02 -.861170516E+02 -.860661027E+02 -.860156516E+02 -.859658161E+02 -.859167215E+02 -.858685001E+02 -.858212904E+02 -.857752365E+02 -.857304867E+02 -.856871928E+02 -.856455088E+02 -.856055896E+02 -.855675897E+02 -.855316615E+02 -.854979544E+02 -.854666129E+02 -.854377749E+02 -.854115708E+02 -.853881215E+02 -.853675374E+02 -.853499170E+02 -.853353454E+02 -.853238940E+02 -.853156188E+02 -.853105602E+02 -.853087424E+02 -.853101730E+02 -.853148431E+02 -.853227270E+02 -.853337830E+02 -.853479535E+02 -.853651659E+02 -.853853336E+02 -.854083566E+02 -.854341232E+02 -.854625110E+02 -.854933883E+02 -.855266155E+02 -.855620467E+02 -.855995311E+02 -.856389147E+02 -.856800416E+02 -.857227552E+02 -.857669002E+02 -.858123231E+02 -.858588740E+02 -.859064074E+02 -.859547832E+02 -.860038674E+02 -.860535334E+02 -.861036617E+02 -.861541413E+02 -.862048694E+02 -.862557521E+02 -.863067043E+02 -.863576495E+02 -.864085203E+02 -.864592568E+02 -.865098071E+02 -.865601249E+02 -.866101685E+02 -.866598969E+02 -.867092657E+02 -.867582200E+02 -.868066842E+02 -.868545482E+02 -.869016468E+02 -.869477326E+02 -.869924394E+02 -.870352335E+02 -.870753502E+02 -.871117125E+02 -.871428263E+02 -.871666472E+02 -.871804100E+02 -.871804100E+02
 -.871814804E+02 -.871814804E+02 -.871678441E+02 -.871442575E+02 -.871134771E+02 -.870775453E+02 -.870379593E+02 -.869958027E+02 -.869518488E+02 -.869066419E+02 -.868605594E+02 -.868138602E+02 -.867667210E+02 -.867192636E+02 -.866715742E+02 -.866237181E+02 -.865757490E+02 -.865277162E+02 -.864796688E+02 -.864316589E+02 -.863837430E+02 -.863359837E+02 -.862884498E+02 -.862412172E+02 -.861943682E+02 -.861479923E+02 -.861021855E+02 -.860570497E+02 -.860126929E+02 -.859692282E+02 -.859267736E+02 -.858854505E+02 -.858453838E+02 -.858067006E+02 -.857695290E+02 -.857339975E+02 -.857002336E+02 -.856683629E+02 -.856385078E+02 -.856107864E+02 -.855853112E+02 -.855621881E+02 -.855415153E+02 -.855233820E+02 -.855078677E+02 -.854950412E+02 -.854849598E+02 -.854776686E+02 -.854732000E+02 -.854715734E+02 -.854727948E+02 -.854768568E+02 -.854837389E+02 -.854934073E+02 -.855058155E+02 -.855209050E+02 -.855386056E+02 -.855588367E+02 -.855815075E+02 -.856065187E+02 -.856337629E+02 -.856631263E+02 -.856944895E+02 -.857277287E+02 -.857627170E+02 -.857993255E+02 -.858374243E+02 -.858768839E+02 -.859175759E+02 -.859593743E+02 -.860021558E+02 -.860458014E+02 -.860901967E+02 -.861352323E+02 -.861808048E+02 -.862268172E+02 -.862731789E+02 -.863198062E+02 -.863666224E+02 -.864135581E+02 -.864605504E+02 -.865075431E+02 -.865544861E+02 -.866013335E+02 -.866480428E+02 -.866945713E+02 -.867408721E+02 -.867868873E+02 -.868325389E+02 -.868777147E+02 -.869222498E+02 -.869659002E+02 -.870083077E+02 -.870489541E+02 -.870871003E+02 -.871217090E+02 -.871513450E+02 -.871740480E+02 -.871871707E+02 -.871871707E+02
 -.871892558E+02 -.871892558E+02 -.871763482E+02 -.871540306E+02 -.871249208E+02 -.870909612E+02 -.870535778E+02 -.870138047E+02 -.869723820E+02 -.869298324E+02 -.868865203E+02 -.868426970E+02 -.867985359E+02 -.867541571E+02 -.867096470E+02 -.866650710E+02 -.866204831E+02 -.865759322E+02 -.865314661E+02 -.864871344E+02 -.864429904E+02 -.863990916E+02 -.863555006E+02 -.863122856E+02 -.862695199E+02 -.862272823E+02 -.861856566E+02 -.861447312E+02 -.861045993E+02 -.860653576E+02 -.860271065E+02 -.859899491E+02 -.859539905E+02 -.859193372E+02 -.858860965E+02 -.858543752E+02 -.858242791E+02 -.857959120E+02 -.857693747E+02 -.857447643E+02 -.857221729E+02 -.857016870E+02 -.856833868E+02 -.856673449E+02 -.856536259E+02 -.856422855E+02 -.856333701E+02 -.856269163E+02 -.856229502E+02 -.856214875E+02 -.856225328E+02 -.856260803E+02 -.856321130E+02 -.856406037E+02 -.856515146E+02 -.856647981E+02 -.856803971E+02 -.856982461E+02 -.857182709E+02 -.857403904E+02 -.857645169E+02 -.857905568E+02 -.858184120E+02 -.858479804E+02 -.858791570E+02 -.859118348E+02 -.859459057E+02 -.859812613E+02 -.860177940E+02 -.860553972E+02 -.860939668E+02 -.861334013E+02 -.861736028E+02 -.862144770E+02 -.862559345E+02 -.862978903E+02 -.863402648E+02 -.863829838E+02 -.864259785E+02 -.864691858E+02 -.865125480E+02 -.865560128E+02 -.865995323E+02 -.866430622E+02 -.866865601E+02 -.867299830E+02 -.867732828E+02 -.868164005E+02 -.868592573E+02 -.869017413E+02 -.869436901E+02 -.869848655E+02 -.870249207E+02 -.870633562E+02 -.870994629E+02 -.871322480E+02 -.871603409E+02 -.871818731E+02 -.871943237E+02 -.871943237E+02
 -.871972315E+02 -.871972315E+02 -.871850676E+02 -.871640424E+02 -.871366304E+02 -.871046695E+02 -.870695105E+02 -.870321349E+02 -.869932469E+02 -.869533449E+02 -.869127780E+02 -.868717884E+02 -.868305437E+02 -.867891615E+02 -.867477265E+02 -.867063033E+02 -.866649450E+02 -.866236993E+02 -.865826120E+02 -.865417302E+02 -.865011032E+02 -.864607838E+02 -.864208288E+02 -.863812992E+02 -.863422601E+02 -.863037808E+02 -.862659346E+02 -.862287982E+02 -.861924519E+02 -.861569787E+02 -.861224642E+02 -.860889958E+02 -.860566626E+02 -.860255541E+02 -.859957602E+02 -.859673702E+02 -.859404722E+02 -.859151522E+02 -.858914938E+02 -.858695771E+02 -.858494778E+02 -.858312672E+02 -.858150109E+02 -.858007683E+02 -.857885922E+02 -.857785281E+02 -.857706138E+02 -.857648790E+02 -.857613449E+02 -.857600242E+02 -.857609207E+02 -.857640296E+02 -.857693369E+02 -.857768204E+02 -.857864493E+02 -.857981846E+02 -.858119797E+02 -.858277807E+02 -.858455271E+02 -.858651522E+02 -.858865837E+02 -.859097447E+02 -.859345538E+02 -.859609267E+02 -.859887761E+02 -.860180128E+02 -.860485464E+02 -.860802862E+02 -.861131412E+02 -.861470217E+02 -.861818392E+02 -.862175070E+02 -.862539412E+02 -.862910607E+02 -.863287877E+02 -.863670482E+02 -.864057722E+02 -.864448939E+02 -.864843518E+02 -.865240890E+02 -.865640529E+02 -.866041947E+02 -.866444697E+02 -.866848353E+02 -.867252503E+02 -.867656720E+02 -.868060525E+02 -.868463330E+02 -.868864352E+02 -.869262493E+02 -.869656170E+02 -.870043081E+02 -.870419893E+02 -.870781829E+02 -.871122124E+02 -.871431334E+02 -.871696444E+02 -.871899731E+02 -.872017319E+02 -.872017319E+02
 -.872052993E+02 -.872052993E+02 -.871938843E+02 -.871741592E+02 -.871484521E+02 -.871184935E+02 -.870855570E+02 -.870505693E+02 -.870141962E+02 -.869769106E+02 -.869390445E+02 -.869008292E+02 -.868624258E+02 -.868239477E+02 -.867854771E+02 -.867470768E+02 -.867087984E+02 -.866706876E+02 -.866327881E+02 -.865951439E+02 -.865578005E+02 -.865208062E+02 -.864842123E+02 -.864480733E+02 -.864124469E+02 -.863773941E+02 -.863429789E+02 -.863092679E+02 -.862763305E+02 -.862442380E+02 -.862130636E+02 -.861828816E+02 -.861537675E+02 -.861257969E+02 -.860990454E+02 -.860735879E+02 -.860494980E+02 -.860268474E+02 -.860057055E+02 -.859861388E+02 -.859682099E+02 -.859519777E+02 -.859374962E+02 -.859248142E+02 -.859139752E+02 -.859050164E+02 -.858979688E+02 -.858928567E+02 -.858896975E+02 -.858885015E+02 -.858892718E+02 -.858920041E+02 -.858966874E+02 -.859033030E+02 -.859118259E+02 -.859222239E+02 -.859344587E+02 -.859484860E+02 -.859642560E+02 -.859817134E+02 -.860007986E+02 -.860214479E+02 -.860435938E+02 -.860671661E+02 -.860920919E+02 -.861182968E+02 -.861457048E+02 -.861742397E+02 -.862038246E+02 -.862343835E+02 -.862658410E+02 -.862981231E+02 -.863311578E+02 -.863648749E+02 -.863992072E+02 -.864340899E+02 -.864694615E+02 -.865052639E+02 -.865414422E+02 -.865779451E+02 -.866147248E+02 -.866517364E+02 -.866889382E+02 -.867262898E+02 -.867637517E+02 -.868012824E+02 -.868388348E+02 -.868763512E+02 -.869137550E+02 -.869509397E+02 -.869877526E+02 -.870239732E+02 -.870592833E+02 -.870932289E+02 -.871251684E+02 -.871542084E+02 -.871791191E+02 -.871982282E+02 -.872092847E+02 -.872092847E+02
 -.872133746E+02 -.872133746E+02 -.872027067E+02 -.871842772E+02 -.871602664E+02 -.871322966E+02 -.871015626E+02 -.870689348E+02 -.870350400E+02 -.870003239E+02 -.869651003E+02 -.869295887E+02 -.868939424E+02 -.868582700E+02 -.868226503E+02 -.867871438E+02 -.867517999E+02 -.867166620E+02 -.866817714E+02 -.866471688E+02 -.866128963E+02 -.865789977E+02 -.865455192E+02 -.865125094E+02 -.864800196E+02 -.864481033E+02 -.864168164E+02 -.863862171E+02 -.863563650E+02 -.863273218E+02 -.862991499E+02 -.862719130E+02 -.862456750E+02 -.862205000E+02 -.861964518E+02 -.861735934E+02 -.861519866E+02 -.861316913E+02 -.861127655E+02 -.860952644E+02 -.860792403E+02 -.860647417E+02 -.860518135E+02 -.860404961E+02 -.860308253E+02 -.860228317E+02 -.860165410E+02 -.860119731E+02 -.860091422E+02 -.860080568E+02 -.860087194E+02 -.860111265E+02 -.860152688E+02 -.860211312E+02 -.860286927E+02 -.860379269E+02 -.860488021E+02 -.860612817E+02 -.860753243E+02 -.860908843E+02 -.861079121E+02 -.861263547E+02 -.861461558E+02 -.861672569E+02 -.861895968E+02 -.862131132E+02 -.862377421E+02 -.862634191E+02 -.862900793E+02 -.863176579E+02 -.863460906E+02 -.863753142E+02 -.864052666E+02 -.864358873E+02 -.864671178E+02 -.864989016E+02 -.865311848E+02 -.865639157E+02 -.865970457E+02 -.866305287E+02 -.866643211E+02 -.866983822E+02 -.867326730E+02 -.867671558E+02 -.868017929E+02 -.868365445E+02 -.868713650E+02 -.869061986E+02 -.869409713E+02 -.869755807E+02 -.870098808E+02 -.870436618E+02 -.870766222E+02 -.871083328E+02 -.871381888E+02 -.871653490E+02 -.871886574E+02 -.872065435E+02 -.872168950E+02 -.872168950E+02
 -.872213929E+02 -.872213929E+02 -.872114648E+02 -.871943170E+02 -.871719826E+02 -.871459750E+02 -.871174101E+02 -.870871015E+02 -.870556360E+02 -.870234314E+02 -.869907827E+02 -.869578967E+02 -.869249185E+02 -.868919508E+02 -.868590689E+02 -.868263301E+02 -.867937814E+02 -.867614637E+02 -.867294157E+02 -.866976750E+02 -.866662800E+02 -.866352706E+02 -.866046882E+02 -.865745762E+02 -.865449800E+02 -.865159466E+02 -.864875251E+02 -.864597659E+02 -.864327209E+02 -.864064428E+02 -.863809857E+02 -.863564037E+02 -.863327513E+02 -.863100831E+02 -.862884529E+02 -.862679140E+02 -.862485182E+02 -.862303161E+02 -.862133561E+02 -.861976844E+02 -.861833445E+02 -.861703771E+02 -.861588192E+02 -.861487045E+02 -.861400626E+02 -.861329189E+02 -.861272947E+02 -.861232063E+02 -.861206656E+02 -.861196794E+02 -.861202499E+02 -.861223742E+02 -.861260444E+02 -.861312479E+02 -.861379676E+02 -.861461814E+02 -.861558630E+02 -.861669820E+02 -.861795040E+02 -.861933910E+02 -.862086017E+02 -.862250918E+02 -.862428142E+02 -.862617197E+02 -.862817573E+02 -.863028742E+02 -.863250165E+02 -.863481296E+02 -.863721584E+02 -.863970478E+02 -.864227429E+02 -.864491893E+02 -.864763335E+02 -.865041234E+02 -.865325080E+02 -.865614379E+02 -.865908658E+02 -.866207461E+02 -.866510355E+02 -.866816926E+02 -.867126782E+02 -.867439549E+02 -.867754869E+02 -.868072392E+02 -.868391761E+02 -.868712598E+02 -.869034468E+02 -.869356835E+02 -.869678993E+02 -.869999965E+02 -.870318367E+02 -.870632216E+02 -.870938673E+02 -.871233704E+02 -.871511637E+02 -.871764593E+02 -.871981758E+02 -.872148453E+02 -.872244949E+02 -.872244949E+02
 -.872293066E+02 -.872293066E+02 -.872201070E+02 -.872042204E+02 -.871835337E+02 -.871594526E+02 -.871330140E+02 -.871049748E+02 -.870758812E+02 -.870461231E+02 -.870159761E+02 -.869856337E+02 -.869552322E+02 -.869248685E+02 -.868946134E+02 -.868645210E+02 -.868346355E+02 -.868049954E+02 -.867756363E+02 -.867465930E+02 -.867179005E+02 -.866895948E+02 -.866617130E+02 -.866342940E+02 -.866073776E+02 -.865810055E+02 -.865552205E+02 -.865300664E+02 -.865055883E+02 -.864818318E+02 -.864588431E+02 -.864366689E+02 -.864153556E+02 -.863949495E+02 -.863754965E+02 -.863570416E+02 -.863396286E+02 -.863233000E+02 -.863080966E+02 -.862940571E+02 -.862812180E+02 -.862696131E+02 -.862592735E+02 -.862502272E+02 -.862424989E+02 -.862361098E+02 -.862310774E+02 -.862274153E+02 -.862251333E+02 -.862242372E+02 -.862247286E+02 -.862266051E+02 -.862298602E+02 -.862344835E+02 -.862404604E+02 -.862477729E+02 -.862563988E+02 -.862663129E+02 -.862774864E+02 -.862898876E+02 -.863034819E+02 -.863182321E+02 -.863340988E+02 -.863510406E+02 -.863690145E+02 -.863879758E+02 -.864078791E+02 -.864286779E+02 -.864503254E+02 -.864727745E+02 -.864959782E+02 -.865198897E+02 -.865444631E+02 -.865696529E+02 -.865954150E+02 -.866217063E+02 -.866484850E+02 -.866757111E+02 -.867033459E+02 -.867313524E+02 -.867596954E+02 -.867883409E+02 -.868172560E+02 -.868464082E+02 -.868757644E+02 -.869052887E+02 -.869349401E+02 -.869646676E+02 -.869944044E+02 -.870240582E+02 -.870534986E+02 -.870825396E+02 -.871109153E+02 -.871382486E+02 -.871640106E+02 -.871874671E+02 -.872076113E+02 -.872230780E+02 -.872320329E+02 -.872320329E+02
 -.872370816E+02 -.872370816E+02 -.872285964E+02 -.872139458E+02 -.871948728E+02 -.871726761E+02 -.871483147E+02 -.871224891E+02 -.870957051E+02 -.870683244E+02 -.870406030E+02 -.870127210E+02 -.869848054E+02 -.869569468E+02 -.869292114E+02 -.869016501E+02 -.868743040E+02 -.868472088E+02 -.868203974E+02 -.867939017E+02 -.867677536E+02 -.867419853E+02 -.867166302E+02 -.866917227E+02 -.866672983E+02 -.866433934E+02 -.866200455E+02 -.865972929E+02 -.865751746E+02 -.865537300E+02 -.865329989E+02 -.865130214E+02 -.864938371E+02 -.864754856E+02 -.864580060E+02 -.864414363E+02 -.864258136E+02 -.864111740E+02 -.863975516E+02 -.863849792E+02 -.863734873E+02 -.863631043E+02 -.863538564E+02 -.863457668E+02 -.863388562E+02 -.863331423E+02 -.863286396E+02 -.863253596E+02 -.863233104E+02 -.863224968E+02 -.863229200E+02 -.863245782E+02 -.863274658E+02 -.863315741E+02 -.863368910E+02 -.863434013E+02 -.863510866E+02 -.863599258E+02 -.863698946E+02 -.863809666E+02 -.863931127E+02 -.864063017E+02 -.864205003E+02 -.864356737E+02 -.864517854E+02 -.864687979E+02 -.864866723E+02 -.865053692E+02 -.865248488E+02 -.865450707E+02 -.865659946E+02 -.865875804E+02 -.866097882E+02 -.866325788E+02 -.866559137E+02 -.866797552E+02 -.867040668E+02 -.867288131E+02 -.867539597E+02 -.867794737E+02 -.868053233E+02 -.868314777E+02 -.868579071E+02 -.868845814E+02 -.869114699E+02 -.869385392E+02 -.869657506E+02 -.869930562E+02 -.870203933E+02 -.870476754E+02 -.870747805E+02 -.871015351E+02 -.871276918E+02 -.871529003E+02 -.871766697E+02 -.871983196E+02 -.872169178E+02 -.872312006E+02 -.872394715E+02 -.872394715E+02
 -.872446957E+02 -.872446957E+02 -.872369090E+02 -.872234662E+02 -.872059688E+02 -.871856108E+02 -.871632740E+02 -.871396029E+02 -.871150638E+02 -.870899898E+02 -.870646173E+02 -.870391130E+02 -.870135945E+02 -.869881457E+02 -.869628283E+02 -.869376895E+02 -.869127673E+02 -.868880947E+02 -.868637019E+02 -.868396181E+02 -.868158718E+02 -.867924922E+02 -.867695091E+02 -.867469530E+02 -.867248551E+02 -.867032476E+02 -.866821633E+02 -.866616354E+02 -.866416977E+02 -.866223846E+02 -.866037301E+02 -.865857687E+02 -.865685343E+02 -.865520609E+02 -.865363816E+02 -.865215288E+02 -.865075340E+02 -.864944276E+02 -.864822386E+02 -.864709945E+02 -.864607211E+02 -.864514423E+02 -.864431800E+02 -.864359537E+02 -.864297807E+02 -.864246759E+02 -.864206514E+02 -.864177167E+02 -.864158788E+02 -.864151414E+02 -.864155057E+02 -.864169701E+02 -.864195299E+02 -.864231779E+02 -.864279038E+02 -.864336950E+02 -.864405360E+02 -.864484090E+02 -.864572939E+02 -.864671682E+02 -.864780075E+02 -.864897856E+02 -.865024744E+02 -.865160443E+02 -.865304647E+02 -.865457034E+02 -.865617278E+02 -.865785040E+02 -.865959982E+02 -.866141757E+02 -.866330019E+02 -.866524424E+02 -.866724626E+02 -.866930287E+02 -.867141070E+02 -.867356648E+02 -.867576698E+02 -.867800910E+02 -.868028979E+02 -.868260612E+02 -.868495524E+02 -.868733438E+02 -.868974081E+02 -.869217179E+02 -.869462450E+02 -.869709582E+02 -.869958216E+02 -.870207907E+02 -.870458068E+02 -.870707895E+02 -.870956256E+02 -.871201543E+02 -.871441467E+02 -.871672795E+02 -.871890999E+02 -.872089807E+02 -.872260634E+02 -.872391849E+02 -.872467845E+02 -.872467845E+02
 -.872521355E+02 -.872521355E+02 -.872450303E+02 -.872327657E+02 -.872168044E+02 -.871982373E+02 -.871778708E+02 -.871562943E+02 -.871339346E+02 -.871110969E+02 -.870879981E+02 -.870647912E+02 -.870415843E+02 -.870184549E+02 -.869954596E+02 -.869726419E+02 -.869500369E+02 -.869276748E+02 -.869055832E+02 -.868837884E+02 -.868623161E+02 -.868411925E+02 -.868204441E+02 -.868000978E+02 -.867801813E+02 -.867607227E+02 -.867417506E+02 -.867232940E+02 -.867053823E+02 -.866880450E+02 -.866713116E+02 -.866552116E+02 -.866397743E+02 -.866250284E+02 -.866110024E+02 -.865977237E+02 -.865852192E+02 -.865735145E+02 -.865626343E+02 -.865526018E+02 -.865434386E+02 -.865351650E+02 -.865277993E+02 -.865213581E+02 -.865158557E+02 -.865113047E+02 -.865077152E+02 -.865050952E+02 -.865034505E+02 -.865027843E+02 -.865030975E+02 -.865043887E+02 -.865066541E+02 -.865098874E+02 -.865140803E+02 -.865192220E+02 -.865252995E+02 -.865322979E+02 -.865402001E+02 -.865489874E+02 -.865586392E+02 -.865691332E+02 -.865804458E+02 -.865925521E+02 -.866054258E+02 -.866190399E+02 -.866333665E+02 -.866483768E+02 -.866640417E+02 -.866803317E+02 -.866972171E+02 -.867146682E+02 -.867326551E+02 -.867511486E+02 -.867701194E+02 -.867895389E+02 -.868093790E+02 -.868296121E+02 -.868502116E+02 -.868711512E+02 -.868924057E+02 -.869139500E+02 -.869357596E+02 -.869578096E+02 -.869800740E+02 -.870025242E+02 -.870251271E+02 -.870478415E+02 -.870706131E+02 -.870933677E+02 -.871160010E+02 -.871383651E+02 -.871602498E+02 -.871813582E+02 -.872012755E+02 -.872194273E+02 -.872350278E+02 -.872470128E+02 -.872539550E+02 -.872539550E+02
 -.872593955E+02 -.872593955E+02 -.872529546E+02 -.872418379E+02 -.872273725E+02 -.872105486E+02 -.871920982E+02 -.871725569E+02 -.871523124E+02 -.871316426E+02 -.871107449E+02 -.870897586E+02 -.870687824E+02 -.870478871E+02 -.870271246E+02 -.870065345E+02 -.869861489E+02 -.869659952E+02 -.869460984E+02 -.869264821E+02 -.869071695E+02 -.868881838E+02 -.868695486E+02 -.868512875E+02 -.868334249E+02 -.868159854E+02 -.867989939E+02 -.867824756E+02 -.867664560E+02 -.867509605E+02 -.867360146E+02 -.867216435E+02 -.867078724E+02 -.866947258E+02 -.866822278E+02 -.866704020E+02 -.866592712E+02 -.866488570E+02 -.866391803E+02 -.866302607E+02 -.866221166E+02 -.866147649E+02 -.866082211E+02 -.866024992E+02 -.865976112E+02 -.865935676E+02 -.865903770E+02 -.865880461E+02 -.865865796E+02 -.865859803E+02 -.865862490E+02 -.865873843E+02 -.865893833E+02 -.865922405E+02 -.865959490E+02 -.866004996E+02 -.866058815E+02 -.866120822E+02 -.866190872E+02 -.866268809E+02 -.866354456E+02 -.866447628E+02 -.866548125E+02 -.866655734E+02 -.866770235E+02 -.866891397E+02 -.867018983E+02 -.867152748E+02 -.867292443E+02 -.867437816E+02 -.867588612E+02 -.867744574E+02 -.867905448E+02 -.868070978E+02 -.868240911E+02 -.868414998E+02 -.868592993E+02 -.868774655E+02 -.868959749E+02 -.869148043E+02 -.869339312E+02 -.869533333E+02 -.869729885E+02 -.869928743E+02 -.870129671E+02 -.870332409E+02 -.870536653E+02 -.870742025E+02 -.870948028E+02 -.871153982E+02 -.871358935E+02 -.871561535E+02 -.871759866E+02 -.871951226E+02 -.872131837E+02 -.872296477E+02 -.872438003E+02 -.872546745E+02 -.872609740E+02 -.872609740E+02
 -.872664761E+02 -.872664761E+02 -.872606826E+02 -.872506841E+02 -.872376752E+02 -.872225476E+02 -.872059606E+02 -.871883969E+02 -.871702061E+02 -.871516388E+02 -.871328731E+02 -.871140351E+02 -.870952140E+02 -.870764739E+02 -.870578618E+02 -.870394136E+02 -.870211583E+02 -.870031206E+02 -.869853229E+02 -.869677864E+02 -.869505317E+02 -.869335793E+02 -.869169500E+02 -.869006647E+02 -.868847445E+02 -.868692109E+02 -.868540857E+02 -.868393905E+02 -.868251475E+02 -.868113784E+02 -.867981052E+02 -.867853495E+02 -.867731328E+02 -.867614760E+02 -.867503997E+02 -.867399238E+02 -.867300677E+02 -.867208497E+02 -.867122876E+02 -.867043977E+02 -.866971958E+02 -.866906959E+02 -.866849112E+02 -.866798533E+02 -.866755325E+02 -.866719575E+02 -.866691355E+02 -.866670721E+02 -.866657713E+02 -.866652354E+02 -.866654650E+02 -.866664592E+02 -.866682152E+02 -.866707286E+02 -.866739935E+02 -.866780023E+02 -.866827458E+02 -.866882135E+02 -.866943933E+02 -.867012719E+02 -.867088346E+02 -.867170657E+02 -.867259482E+02 -.867354642E+02 -.867455951E+02 -.867563212E+02 -.867676224E+02 -.867794780E+02 -.867918666E+02 -.868047668E+02 -.868181566E+02 -.868320143E+02 -.868463176E+02 -.868610447E+02 -.868761737E+02 -.868916829E+02 -.869075510E+02 -.869237570E+02 -.869402801E+02 -.869571001E+02 -.869741969E+02 -.869915509E+02 -.870091422E+02 -.870269508E+02 -.870449554E+02 -.870631324E+02 -.870814542E+02 -.870998867E+02 -.871183846E+02 -.871368863E+02 -.871553055E+02 -.871735199E+02 -.871913563E+02 -.872085706E+02 -.872248218E+02 -.872396390E+02 -.872523779E+02 -.872621673E+02 -.872678388E+02 -.872678388E+02
 -.872733829E+02 -.872733829E+02 -.872682203E+02 -.872593113E+02 -.872477211E+02 -.872342451E+02 -.872194714E+02 -.872038308E+02 -.871876354E+02 -.871711092E+02 -.871544113E+02 -.871376545E+02 -.871209188E+02 -.871042614E+02 -.870877246E+02 -.870713406E+02 -.870551352E+02 -.870391305E+02 -.870233466E+02 -.870078020E+02 -.869925150E+02 -.869775038E+02 -.869627863E+02 -.869483809E+02 -.869343059E+02 -.869205800E+02 -.869072219E+02 -.868942505E+02 -.868816845E+02 -.868695427E+02 -.868578439E+02 -.868466066E+02 -.868358489E+02 -.868255887E+02 -.868158436E+02 -.868066303E+02 -.867979651E+02 -.867898638E+02 -.867823410E+02 -.867754108E+02 -.867690861E+02 -.867633791E+02 -.867583005E+02 -.867538603E+02 -.867500670E+02 -.867469279E+02 -.867444491E+02 -.867426352E+02 -.867414896E+02 -.867410142E+02 -.867412095E+02 -.867420747E+02 -.867436075E+02 -.867458043E+02 -.867486600E+02 -.867521682E+02 -.867563214E+02 -.867611107E+02 -.867665259E+02 -.867725558E+02 -.867791881E+02 -.867864095E+02 -.867942059E+02 -.868025620E+02 -.868114622E+02 -.868208898E+02 -.868308279E+02 -.868412587E+02 -.868521643E+02 -.868635263E+02 -.868753261E+02 -.868875449E+02 -.869001639E+02 -.869131643E+02 -.869265271E+02 -.869402338E+02 -.869542658E+02 -.869686050E+02 -.869832331E+02 -.869981326E+02 -.870132859E+02 -.870286756E+02 -.870442843E+02 -.870600940E+02 -.870760857E+02 -.870922385E+02 -.871085276E+02 -.871249222E+02 -.871413817E+02 -.871578509E+02 -.871742523E+02 -.871904764E+02 -.872063682E+02 -.872217095E+02 -.872361955E+02 -.872494054E+02 -.872607641E+02 -.872694937E+02 -.872745517E+02 -.872745517E+02
 -.872801251E+02 -.872801251E+02 -.872755780E+02 -.872677316E+02 -.872575247E+02 -.872456583E+02 -.872326510E+02 -.872188828E+02 -.872046289E+02 -.871900871E+02 -.871753979E+02 -.871606609E+02 -.871459470E+02 -.871313068E+02 -.871167776E+02 -.871023880E+02 -.870881607E+02 -.870741154E+02 -.870602694E+02 -.870466394E+02 -.870332410E+02 -.870200901E+02 -.870072024E+02 -.869945936E+02 -.869822796E+02 -.869702765E+02 -.869586002E+02 -.869472669E+02 -.869362927E+02 -.869256935E+02 -.869154852E+02 -.869056835E+02 -.868963038E+02 -.868873613E+02 -.868788706E+02 -.868708459E+02 -.868633010E+02 -.868562490E+02 -.868497023E+02 -.868436726E+02 -.868381709E+02 -.868332070E+02 -.868287903E+02 -.868249289E+02 -.868216298E+02 -.868188993E+02 -.868167424E+02 -.868151630E+02 -.868141638E+02 -.868137465E+02 -.868139114E+02 -.868146579E+02 -.868159841E+02 -.868178870E+02 -.868203623E+02 -.868234047E+02 -.868270079E+02 -.868311644E+02 -.868358658E+02 -.868411028E+02 -.868468650E+02 -.868531413E+02 -.868599198E+02 -.868671879E+02 -.868749323E+02 -.868831390E+02 -.868917937E+02 -.869008815E+02 -.869103873E+02 -.869202955E+02 -.869305904E+02 -.869412560E+02 -.869522763E+02 -.869636352E+02 -.869753166E+02 -.869873047E+02 -.869995834E+02 -.870121370E+02 -.870249501E+02 -.870380072E+02 -.870512932E+02 -.870647928E+02 -.870784908E+02 -.870923714E+02 -.871064180E+02 -.871206120E+02 -.871349314E+02 -.871493489E+02 -.871638286E+02 -.871783215E+02 -.871927590E+02 -.872070443E+02 -.872210403E+02 -.872345542E+02 -.872473170E+02 -.872589571E+02 -.872689673E+02 -.872766611E+02 -.872811192E+02 -.872811192E+02
 -.872867149E+02 -.872867149E+02 -.872827690E+02 -.872759604E+02 -.872671041E+02 -.872568089E+02 -.872455251E+02 -.872335828E+02 -.872212213E+02 -.872086124E+02 -.871958784E+02 -.871831061E+02 -.871703569E+02 -.871576752E+02 -.871450933E+02 -.871326362E+02 -.871203237E+02 -.871081727E+02 -.870961985E+02 -.870844151E+02 -.870728365E+02 -.870614759E+02 -.870503468E+02 -.870394628E+02 -.870288374E+02 -.870184841E+02 -.870084166E+02 -.869986484E+02 -.869891932E+02 -.869800644E+02 -.869712754E+02 -.869628393E+02 -.869547691E+02 -.869470774E+02 -.869397766E+02 -.869328784E+02 -.869263943E+02 -.869203352E+02 -.869147115E+02 -.869095328E+02 -.869048083E+02 -.869005462E+02 -.868967542E+02 -.868934390E+02 -.868906065E+02 -.868882619E+02 -.868864091E+02 -.868850516E+02 -.868841915E+02 -.868838302E+02 -.868839681E+02 -.868846045E+02 -.868857380E+02 -.868873659E+02 -.868894848E+02 -.868920903E+02 -.868951772E+02 -.868987392E+02 -.869027695E+02 -.869072602E+02 -.869122028E+02 -.869175881E+02 -.869234061E+02 -.869296465E+02 -.869362979E+02 -.869433491E+02 -.869507878E+02 -.869586018E+02 -.869667783E+02 -.869753043E+02 -.869841666E+02 -.869933517E+02 -.870028463E+02 -.870126367E+02 -.870227094E+02 -.870330509E+02 -.870436476E+02 -.870544861E+02 -.870655533E+02 -.870768360E+02 -.870883210E+02 -.870999955E+02 -.871118462E+02 -.871238595E+02 -.871360208E+02 -.871483141E+02 -.871607201E+02 -.871732152E+02 -.871857679E+02 -.871983354E+02 -.872108582E+02 -.872232516E+02 -.872353966E+02 -.872471252E+02 -.872582035E+02 -.872683086E+02 -.872769995E+02 -.872836798E+02 -.872875509E+02 -.872875509E+02
 -.872931652E+02 -.872931652E+02 -.872898077E+02 -.872840143E+02 -.872764791E+02 -.872677200E+02 -.872581208E+02 -.872479625E+02 -.872374490E+02 -.872267269E+02 -.872159003E+02 -.872050432E+02 -.871942082E+02 -.871834329E+02 -.871727452E+02 -.871621661E+02 -.871517128E+02 -.871413995E+02 -.871312392E+02 -.871212439E+02 -.871114253E+02 -.871017945E+02 -.870923631E+02 -.870831422E+02 -.870741433E+02 -.870653776E+02 -.870568566E+02 -.870485915E+02 -.870405937E+02 -.870328744E+02 -.870254445E+02 -.870183150E+02 -.870114966E+02 -.870049997E+02 -.869988344E+02 -.869930105E+02 -.869875374E+02 -.869824240E+02 -.869776789E+02 -.869733101E+02 -.869693248E+02 -.869657300E+02 -.869625318E+02 -.869597358E+02 -.869573468E+02 -.869553690E+02 -.869538058E+02 -.869526597E+02 -.869519326E+02 -.869516257E+02 -.869517393E+02 -.869522727E+02 -.869532249E+02 -.869545936E+02 -.869563761E+02 -.869585688E+02 -.869611673E+02 -.869641668E+02 -.869675613E+02 -.869713447E+02 -.869755098E+02 -.869800492E+02 -.869849547E+02 -.869902177E+02 -.869958291E+02 -.870017794E+02 -.870080588E+02 -.870146570E+02 -.870215635E+02 -.870287677E+02 -.870362585E+02 -.870440249E+02 -.870520558E+02 -.870603398E+02 -.870688656E+02 -.870776220E+02 -.870865978E+02 -.870957817E+02 -.871051626E+02 -.871147294E+02 -.871244713E+02 -.871343771E+02 -.871444357E+02 -.871546355E+02 -.871649643E+02 -.871754082E+02 -.871859509E+02 -.871965720E+02 -.872072448E+02 -.872179327E+02 -.872285847E+02 -.872391288E+02 -.872494632E+02 -.872594448E+02 -.872688741E+02 -.872774758E+02 -.872848743E+02 -.872905615E+02 -.872938571E+02 -.872938571E+02
 -.872994834E+02 -.872994834E+02 -.872967023E+02 -.872919035E+02 -.872856619E+02 -.872784068E+02 -.872704564E+02 -.872620436E+02 -.872533376E+02 -.872444599E+02 -.872354971E+02 -.872265105E+02 -.872175437E+02 -.872086282E+02 -.871997868E+02 -.871910371E+02 -.871823934E+02 -.871738675E+02 -.871654701E+02 -.871572111E+02 -.871491001E+02 -.871411464E+02 -.871333592E+02 -.871257479E+02 -.871183217E+02 -.871110899E+02 -.871040618E+02 -.870972465E+02 -.870906533E+02 -.870842912E+02 -.870781691E+02 -.870722959E+02 -.870666802E+02 -.870613305E+02 -.870562548E+02 -.870514612E+02 -.870469570E+02 -.870427496E+02 -.870388458E+02 -.870352519E+02 -.870319740E+02 -.870290174E+02 -.870263871E+02 -.870240877E+02 -.870221229E+02 -.870204960E+02 -.870192099E+02 -.870182665E+02 -.870176674E+02 -.870174135E+02 -.870175049E+02 -.870179414E+02 -.870187218E+02 -.870198445E+02 -.870213073E+02 -.870231072E+02 -.870252409E+02 -.870277044E+02 -.870304929E+02 -.870336015E+02 -.870370246E+02 -.870407560E+02 -.870447893E+02 -.870491175E+02 -.870537334E+02 -.870586292E+02 -.870637971E+02 -.870692288E+02 -.870749158E+02 -.870808496E+02 -.870870211E+02 -.870934216E+02 -.871000418E+02 -.871068728E+02 -.871139052E+02 -.871211299E+02 -.871285377E+02 -.871361195E+02 -.871438662E+02 -.871517687E+02 -.871598180E+02 -.871680050E+02 -.871763206E+02 -.871847551E+02 -.871932984E+02 -.872019390E+02 -.872106633E+02 -.872194545E+02 -.872282903E+02 -.872371403E+02 -.872459621E+02 -.872546959E+02 -.872632571E+02 -.872715271E+02 -.872793401E+02 -.872864680E+02 -.872925990E+02 -.872973120E+02 -.873000430E+02 -.873000430E+02
 -.873056480E+02 -.873056480E+02 -.873034312E+02 -.872996055E+02 -.872946291E+02 -.872888445E+02 -.872825053E+02 -.872757977E+02 -.872688567E+02 -.872617794E+02 -.872546349E+02 -.872474722E+02 -.872403263E+02 -.872332222E+02 -.872261783E+02 -.872192087E+02 -.872123247E+02 -.872055357E+02 -.871988503E+02 -.871922764E+02 -.871858215E+02 -.871794930E+02 -.871732984E+02 -.871672450E+02 -.871613400E+02 -.871555907E+02 -.871500046E+02 -.871445887E+02 -.871393503E+02 -.871342965E+02 -.871294344E+02 -.871247707E+02 -.871203124E+02 -.871160659E+02 -.871120377E+02 -.871082338E+02 -.871046602E+02 -.871013224E+02 -.870982258E+02 -.870953753E+02 -.870927756E+02 -.870904310E+02 -.870883452E+02 -.870865217E+02 -.870849636E+02 -.870836733E+02 -.870826531E+02 -.870819044E+02 -.870814286E+02 -.870812262E+02 -.870812975E+02 -.870816420E+02 -.870822592E+02 -.870831476E+02 -.870843055E+02 -.870857307E+02 -.870874205E+02 -.870893718E+02 -.870915810E+02 -.870940442E+02 -.870967571E+02 -.870997149E+02 -.871029125E+02 -.871063446E+02 -.871100055E+02 -.871138892E+02 -.871179896E+02 -.871223002E+02 -.871268144E+02 -.871315254E+02 -.871364264E+02 -.871415103E+02 -.871467700E+02 -.871521983E+02 -.871577880E+02 -.871635320E+02 -.871694229E+02 -.871754535E+02 -.871816168E+02 -.871879054E+02 -.871943123E+02 -.872008302E+02 -.872074519E+02 -.872141696E+02 -.872209754E+02 -.872278600E+02 -.872348125E+02 -.872418195E+02 -.872488632E+02 -.872559191E+02 -.872629535E+02 -.872699184E+02 -.872767464E+02 -.872833424E+02 -.872895742E+02 -.872952595E+02 -.873001494E+02 -.873039081E+02 -.873060858E+02 -.873060858E+02
 -.873115389E+02 -.873115389E+02 -.873098690E+02 -.873069853E+02 -.873032323E+02 -.872988679E+02 -.872940836E+02 -.872890200E+02 -.872837793E+02 -.872784351E+02 -.872730397E+02 -.872676306E+02 -.872622343E+02 -.872568697E+02 -.872515511E+02 -.872462890E+02 -.872410921E+02 -.872359676E+02 -.872309220E+02 -.872259613E+02 -.872210911E+02 -.872163170E+02 -.872116446E+02 -.872070794E+02 -.872026269E+02 -.871982925E+02 -.871940818E+02 -.871900000E+02 -.871860527E+02 -.871822450E+02 -.871785823E+02 -.871750696E+02 -.871717120E+02 -.871685144E+02 -.871654815E+02 -.871626178E+02 -.871599278E+02 -.871574156E+02 -.871550851E+02 -.871529400E+02 -.871509838E+02 -.871492195E+02 -.871476501E+02 -.871462780E+02 -.871451056E+02 -.871441347E+02 -.871433668E+02 -.871428031E+02 -.871424446E+02 -.871422918E+02 -.871423446E+02 -.871426030E+02 -.871430663E+02 -.871437336E+02 -.871446036E+02 -.871456747E+02 -.871469449E+02 -.871484118E+02 -.871500728E+02 -.871519251E+02 -.871539654E+02 -.871561901E+02 -.871585957E+02 -.871611780E+02 -.871639328E+02 -.871668558E+02 -.871699423E+02 -.871731876E+02 -.871765868E+02 -.871801348E+02 -.871838265E+02 -.871876567E+02 -.871916200E+02 -.871957111E+02 -.871999246E+02 -.872042552E+02 -.872086974E+02 -.872132457E+02 -.872178949E+02 -.872226395E+02 -.872274742E+02 -.872323935E+02 -.872373918E+02 -.872424635E+02 -.872476023E+02 -.872528012E+02 -.872580521E+02 -.872633445E+02 -.872686649E+02 -.872739948E+02 -.872793083E+02 -.872845691E+02 -.872897258E+02 -.872947065E+02 -.872994111E+02 -.873037017E+02 -.873073906E+02 -.873102246E+02 -.873118655E+02 -.873118655E+02
 -.873167597E+02 -.873167597E+02 -.873155982E+02 -.873135866E+02 -.873109617E+02 -.873079023E+02 -.873045420E+02 -.873009801E+02 -.872972889E+02 -.872935213E+02 -.872897149E+02 -.872858969E+02 -.872820866E+02 -.872782980E+02 -.872745413E+02 -.872708245E+02 -.872671537E+02 -.872635342E+02 -.872599707E+02 -.872564674E+02 -.872530284E+02 -.872496576E+02 -.872463591E+02 -.872431365E+02 -.872399939E+02 -.872369351E+02 -.872339639E+02 -.872310840E+02 -.872282993E+02 -.872256134E+02 -.872230301E+02 -.872205528E+02 -.872181853E+02 -.872159307E+02 -.872137925E+02 -.872117737E+02 -.872098776E+02 -.872081069E+02 -.872064644E+02 -.872049527E+02 -.872035741E+02 -.872023308E+02 -.872012249E+02 -.872002580E+02 -.871994318E+02 -.871987476E+02 -.871982063E+02 -.871978090E+02 -.871975561E+02 -.871974480E+02 -.871974849E+02 -.871976665E+02 -.871979924E+02 -.871984620E+02 -.871990744E+02 -.871998284E+02 -.872007227E+02 -.872017557E+02 -.872029255E+02 -.872042301E+02 -.872056673E+02 -.872072346E+02 -.872089294E+02 -.872107490E+02 -.872126904E+02 -.872147505E+02 -.872169262E+02 -.872192141E+02 -.872216107E+02 -.872241126E+02 -.872267162E+02 -.872294178E+02 -.872322138E+02 -.872351002E+02 -.872380735E+02 -.872411298E+02 -.872442652E+02 -.872474761E+02 -.872507585E+02 -.872541088E+02 -.872575231E+02 -.872609975E+02 -.872645281E+02 -.872681108E+02 -.872717410E+02 -.872754139E+02 -.872791233E+02 -.872828617E+02 -.872866190E+02 -.872903819E+02 -.872941313E+02 -.872978409E+02 -.873014736E+02 -.873049781E+02 -.873082830E+02 -.873112915E+02 -.873138721E+02 -.873158495E+02 -.873169911E+02 -.873169911E+02
 -.873203042E+02 -.873203042E+02 -.873195406E+02 -.873181997E+02 -.873164294E+02 -.873143466E+02 -.873120418E+02 -.873095844E+02 -.873070269E+02 -.873044078E+02 -.873017556E+02 -.872990910E+02 -.872964287E+02 -.872937795E+02 -.872911515E+02 -.872885506E+02 -.872859815E+02 -.872834481E+02 -.872809538E+02 -.872785018E+02 -.872760949E+02 -.872737359E+02 -.872714276E+02 -.872691727E+02 -.872669739E+02 -.872648339E+02 -.872627554E+02 -.872607409E+02 -.872587932E+02 -.872569148E+02 -.872551082E+02 -.872533760E+02 -.872517206E+02 -.872501443E+02 -.872486495E+02 -.872472383E+02 -.872459129E+02 -.872446752E+02 -.872435272E+02 -.872424706E+02 -.872415071E+02 -.872406383E+02 -.872398654E+02 -.872391897E+02 -.872386123E+02 -.872381341E+02 -.872377558E+02 -.872374780E+02 -.872373011E+02 -.872372254E+02 -.872372509E+02 -.872373776E+02 -.872376051E+02 -.872379329E+02 -.872383606E+02 -.872388872E+02 -.872395118E+02 -.872402333E+02 -.872410505E+02 -.872419619E+02 -.872429660E+02 -.872440611E+02 -.872452454E+02 -.872465170E+02 -.872478738E+02 -.872493137E+02 -.872508346E+02 -.872524340E+02 -.872541096E+02 -.872558589E+02 -.872576796E+02 -.872595689E+02 -.872615244E+02 -.872635435E+02 -.872656235E+02 -.872677617E+02 -.872699556E+02 -.872722024E+02 -.872744996E+02 -.872768444E+02 -.872792342E+02 -.872816662E+02 -.872841377E+02 -.872866456E+02 -.872891866E+02 -.872917571E+02 -.872943524E+02 -.872969668E+02 -.872995924E+02 -.873022190E+02 -.873048319E+02 -.873074110E+02 -.873099286E+02 -.873123466E+02 -.873146140E+02 -.873166625E+02 -.873184032E+02 -.873197216E+02 -.873204722E+02 -.873204722E+02
 -.873203042E+02 -.873203042E+02 -.873195406E+02 -.873181997E+02 -.873164294E+02 -.873143466E+02 -.873120418E+02 -.873095844E+02 -.873070269E+02 -.873044078E+02 -.873017556E+02 -.872990910E+02 -.872964287E+02 -.872937795E+02 -.872911515E+02 -.872885506E+02 -.872859815E+02 -.872834481E+02 -.872809538E+02 -.872785018E+02 -.872760949E+02 -.872737359E+02 -.872714276E+02 -.872691727E+02 -.872669739E+02 -.872648339E+02 -.872627554E+02 -.872607409E+02 -.872587932E+02 -.872569148E+02 -.872551082E+02 -.872533760E+02 -.872517206E+02 -.872501443E+02 -.872486495E+02 -.872472383E+02 -.872459129E+02 -.872446752E+02 -.872435272E+02 -.872424706E+02 -.872415071E+02 -.872406383E+02 -.872398654E+02 -.872391897E+02 -.872386123E+02 -.872381341E+02 -.872377558E+02 -.872374780E+02 -.872373011E+02 -.872372254E+02 -.872372509E+02 -.872373776E+02 -.872376051E+02 -.872379329E+02 -.872383606E+02 -.872388872E+02 -.872395118E+02 -.872402333E+02 -.872410505E+02 -.872419619E+02 -.872429660E+02 -.872440611E+02 -.872452454E+02 -.872465170E+02 -.872478738E+02 -.872493137E+02 -.872508346E+02 -.872524340E+02 -.872541096E+02 -.872558589E+02 -.872576796E+02 -.872595689E+02 -.872615244E+02 -.872635435E+02 -.872656235E+02 -.872677617E+02 -.872699556E+02 -.872722024E+02 -.872744996E+02 -.872768444E+02 -.872792342E+02 -.872816662E+02 -.872841377E+02 -.872866456E+02 -.872891866E+02 -.872917571E+02 -.872943524E+02 -.872969668E+02 -.872995924E+02 -.873022190E+02 -.873048319E+02 -.873074110E+02 -.873099286E+02 -.873123466E+02 -.873146140E+02 -.873166625E+02 -.873184032E+02 -.873197216E+02 -.873204722E+02 -.873204722E+02
