# Supplementary material for: Electrical Pacing of Cardiac Tissue Including Potassium Inward Rectification
Source: PLoS One. 2015 Jun 9;10(6):e0127837. doi: 10.1371/journal.pone.0127837 (PMC4461281; doi:10.1371/journal.pone.0127837)
Supplement: S1 Data — (ZIP) [file pone.0127837.s001.zip › All-Data/Data-without-IK1/BDT39/Vm50ms.txt]

 -.873300171E+02 -.873038614E+02 -.873027837E+02 -.873008546E+02 -.872982538E+02 -.872951212E+02 -.872915656E+02 -.872876739E+02 -.872835179E+02 -.872791593E+02 -.872746515E+02 -.872700408E+02 -.872653657E+02 -.872606572E+02 -.872559386E+02 -.872512277E+02 -.872465382E+02 -.872418820E+02 -.872372701E+02 -.872327136E+02 -.872282233E+02 -.872238094E+02 -.872194811E+02 -.872152461E+02 -.872111109E+02 -.872070812E+02 -.872031621E+02 -.871993591E+02 -.871956778E+02 -.871921239E+02 -.871887034E+02 -.871854220E+02 -.871822850E+02 -.871792971E+02 -.871764628E+02 -.871737861E+02 -.871712711E+02 -.871689217E+02 -.871667416E+02 -.871647346E+02 -.871629042E+02 -.871612535E+02 -.871597853E+02 -.871585019E+02 -.871574055E+02 -.871564977E+02 -.871557799E+02 -.871552533E+02 -.871549187E+02 -.871547767E+02 -.871548274E+02 -.871550707E+02 -.871555060E+02 -.871561324E+02 -.871569485E+02 -.871579528E+02 -.871591434E+02 -.871605181E+02 -.871620744E+02 -.871638094E+02 -.871657203E+02 -.871678035E+02 -.871700555E+02 -.871724724E+02 -.871750502E+02 -.871777846E+02 -.871806711E+02 -.871837052E+02 -.871868820E+02 -.871901965E+02 -.871936437E+02 -.871972183E+02 -.872009149E+02 -.872047279E+02 -.872086517E+02 -.872126802E+02 -.872168075E+02 -.872210270E+02 -.872253320E+02 -.872297154E+02 -.872341694E+02 -.872386858E+02 -.872432551E+02 -.872478670E+02 -.872525096E+02 -.872571692E+02 -.872618298E+02 -.872664724E+02 -.872710741E+02 -.872756076E+02 -.872800393E+02 -.872843287E+02 -.872884257E+02 -.872922692E+02 -.872957841E+02 -.872988784E+02 -.873014393E+02 -.873033288E+02 -.873043778E+02 -.873043778E+02
 -.873038614E+02 -.873038614E+02 -.873027837E+02 -.873008546E+02 -.872982538E+02 -.872951212E+02 -.872915656E+02 -.872876739E+02 -.872835179E+02 -.872791593E+02 -.872746515E+02 -.872700408E+02 -.872653657E+02 -.872606572E+02 -.872559386E+02 -.872512277E+02 -.872465382E+02 -.872418820E+02 -.872372701E+02 -.872327136E+02 -.872282233E+02 -.872238094E+02 -.872194811E+02 -.872152461E+02 -.872111109E+02 -.872070812E+02 -.872031621E+02 -.871993591E+02 -.871956778E+02 -.871921239E+02 -.871887034E+02 -.871854220E+02 -.871822850E+02 -.871792971E+02 -.871764628E+02 -.871737861E+02 -.871712711E+02 -.871689217E+02 -.871667416E+02 -.871647346E+02 -.871629042E+02 -.871612535E+02 -.871597853E+02 -.871585019E+02 -.871574055E+02 -.871564977E+02 -.871557799E+02 -.871552533E+02 -.871549187E+02 -.871547767E+02 -.871548274E+02 -.871550707E+02 -.871555060E+02 -.871561324E+02 -.871569485E+02 -.871579528E+02 -.871591434E+02 -.871605181E+02 -.871620744E+02 -.871638094E+02 -.871657203E+02 -.871678035E+02 -.871700555E+02 -.871724724E+02 -.871750502E+02 -.871777846E+02 -.871806711E+02 -.871837052E+02 -.871868820E+02 -.871901965E+02 -.871936437E+02 -.871972183E+02 -.872009149E+02 -.872047279E+02 -.872086517E+02 -.872126802E+02 -.872168075E+02 -.872210270E+02 -.872253320E+02 -.872297154E+02 -.872341694E+02 -.872386858E+02 -.872432551E+02 -.872478670E+02 -.872525096E+02 -.872571692E+02 -.872618298E+02 -.872664724E+02 -.872710741E+02 -.872756076E+02 -.872800393E+02 -.872843287E+02 -.872884257E+02 -.872922692E+02 -.872957841E+02 -.872988784E+02 -.873014393E+02 -.873033288E+02 -.873043778E+02 -.873043778E+02
 -.872982263E+02 -.872982263E+02 -.872966954E+02 -.872939978E+02 -.872904067E+02 -.872861244E+02 -.872813028E+02 -.872760609E+02 -.872704960E+02 -.872646911E+02 -.872587170E+02 -.872526332E+02 -.872464870E+02 -.872403138E+02 -.872341396E+02 -.872279835E+02 -.872218606E+02 -.872157850E+02 -.872097709E+02 -.872038328E+02 -.871979848E+02 -.871922399E+02 -.871866088E+02 -.871811006E+02 -.871757225E+02 -.871704812E+02 -.871653832E+02 -.871604356E+02 -.871556461E+02 -.871510225E+02 -.871465727E+02 -.871423040E+02 -.871382231E+02 -.871343361E+02 -.871306483E+02 -.871271652E+02 -.871238919E+02 -.871208338E+02 -.871179960E+02 -.871153835E+02 -.871130009E+02 -.871108523E+02 -.871089413E+02 -.871072709E+02 -.871058437E+02 -.871046621E+02 -.871037278E+02 -.871030425E+02 -.871026073E+02 -.871024230E+02 -.871024898E+02 -.871028074E+02 -.871033751E+02 -.871041916E+02 -.871052552E+02 -.871065638E+02 -.871081149E+02 -.871099056E+02 -.871119326E+02 -.871141924E+02 -.871166808E+02 -.871193934E+02 -.871223255E+02 -.871254720E+02 -.871288275E+02 -.871323865E+02 -.871361432E+02 -.871400914E+02 -.871442250E+02 -.871485374E+02 -.871530221E+02 -.871576721E+02 -.871624806E+02 -.871674403E+02 -.871725439E+02 -.871777839E+02 -.871831525E+02 -.871886418E+02 -.871942432E+02 -.871999479E+02 -.872057465E+02 -.872116288E+02 -.872175836E+02 -.872235984E+02 -.872296592E+02 -.872357497E+02 -.872418510E+02 -.872479404E+02 -.872539908E+02 -.872599692E+02 -.872658350E+02 -.872715379E+02 -.872770151E+02 -.872821877E+02 -.872869562E+02 -.872911945E+02 -.872947423E+02 -.872973946E+02 -.872988891E+02 -.872988891E+02
 -.872892093E+02 -.872892093E+02 -.872870886E+02 -.872833644E+02 -.872784191E+02 -.872725357E+02 -.872659289E+02 -.872587674E+02 -.872511894E+02 -.872433105E+02 -.872352265E+02 -.872270146E+02 -.872187335E+02 -.872104265E+02 -.872021245E+02 -.871938508E+02 -.871856253E+02 -.871774675E+02 -.871693966E+02 -.871614322E+02 -.871535925E+02 -.871458934E+02 -.871383478E+02 -.871309665E+02 -.871237586E+02 -.871167328E+02 -.871098983E+02 -.871032650E+02 -.870968436E+02 -.870906448E+02 -.870846789E+02 -.870789555E+02 -.870734832E+02 -.870682698E+02 -.870633229E+02 -.870586497E+02 -.870542576E+02 -.870501538E+02 -.870463456E+02 -.870428397E+02 -.870396423E+02 -.870367588E+02 -.870341940E+02 -.870319520E+02 -.870300365E+02 -.870284505E+02 -.870271968E+02 -.870262774E+02 -.870256941E+02 -.870254478E+02 -.870255387E+02 -.870259666E+02 -.870267303E+02 -.870278280E+02 -.870292575E+02 -.870310160E+02 -.870330999E+02 -.870355055E+02 -.870382283E+02 -.870412632E+02 -.870446047E+02 -.870482468E+02 -.870521831E+02 -.870564065E+02 -.870609099E+02 -.870656858E+02 -.870707260E+02 -.870760226E+02 -.870815670E+02 -.870873504E+02 -.870933640E+02 -.870995986E+02 -.871060448E+02 -.871126930E+02 -.871195334E+02 -.871265562E+02 -.871337511E+02 -.871411075E+02 -.871486145E+02 -.871562606E+02 -.871640336E+02 -.871719206E+02 -.871799073E+02 -.871879780E+02 -.871961148E+02 -.872042972E+02 -.872125014E+02 -.872206986E+02 -.872288543E+02 -.872369259E+02 -.872448608E+02 -.872525929E+02 -.872600386E+02 -.872670916E+02 -.872736161E+02 -.872794375E+02 -.872843309E+02 -.872880058E+02 -.872900864E+02 -.872900864E+02
 -.872783218E+02 -.872783218E+02 -.872755546E+02 -.872706923E+02 -.872642320E+02 -.872565466E+02 -.872479224E+02 -.872385867E+02 -.872287248E+02 -.872184886E+02 -.872080006E+02 -.871973565E+02 -.871866278E+02 -.871758668E+02 -.871651118E+02 -.871543935E+02 -.871437391E+02 -.871331749E+02 -.871227269E+02 -.871124198E+02 -.871022757E+02 -.870923134E+02 -.870825484E+02 -.870729936E+02 -.870636610E+02 -.870545623E+02 -.870457101E+02 -.870371181E+02 -.870288001E+02 -.870207700E+02 -.870130407E+02 -.870056243E+02 -.869985317E+02 -.869917733E+02 -.869853590E+02 -.869792986E+02 -.869736021E+02 -.869682793E+02 -.869633397E+02 -.869587919E+02 -.869546440E+02 -.869509031E+02 -.869475753E+02 -.869446663E+02 -.869421807E+02 -.869401230E+02 -.869384966E+02 -.869373046E+02 -.869365489E+02 -.869362309E+02 -.869363509E+02 -.869369083E+02 -.869379017E+02 -.869393288E+02 -.869411865E+02 -.869434712E+02 -.869461784E+02 -.869493029E+02 -.869528388E+02 -.869567793E+02 -.869611173E+02 -.869658447E+02 -.869709529E+02 -.869764330E+02 -.869822753E+02 -.869884699E+02 -.869950063E+02 -.870018738E+02 -.870090613E+02 -.870165573E+02 -.870243500E+02 -.870324276E+02 -.870407777E+02 -.870493880E+02 -.870582459E+02 -.870673383E+02 -.870766522E+02 -.870861740E+02 -.870958896E+02 -.871057844E+02 -.871158430E+02 -.871260489E+02 -.871363842E+02 -.871468289E+02 -.871573607E+02 -.871679538E+02 -.871785779E+02 -.871891970E+02 -.871997671E+02 -.872102342E+02 -.872205309E+02 -.872305721E+02 -.872402501E+02 -.872494269E+02 -.872579255E+02 -.872655175E+02 -.872719078E+02 -.872767138E+02 -.872794393E+02 -.872794393E+02
 -.872663942E+02 -.872663942E+02 -.872629486E+02 -.872568854E+02 -.872488219E+02 -.872392272E+02 -.872284655E+02 -.872168270E+02 -.872045453E+02 -.871918088E+02 -.871787661E+02 -.871655310E+02 -.871521884E+02 -.871388011E+02 -.871254173E+02 -.871120769E+02 -.870988160E+02 -.870856690E+02 -.870726683E+02 -.870598435E+02 -.870472205E+02 -.870348211E+02 -.870226634E+02 -.870107635E+02 -.869991368E+02 -.869877989E+02 -.869767666E+02 -.869660572E+02 -.869556881E+02 -.869456763E+02 -.869360375E+02 -.869267866E+02 -.869179373E+02 -.869095027E+02 -.869014958E+02 -.868939296E+02 -.868868168E+02 -.868801699E+02 -.868740010E+02 -.868683209E+02 -.868631397E+02 -.868584663E+02 -.868543087E+02 -.868506740E+02 -.868475686E+02 -.868449979E+02 -.868429667E+02 -.868414786E+02 -.868405363E+02 -.868401413E+02 -.868402941E+02 -.868409937E+02 -.868422384E+02 -.868440254E+02 -.868463509E+02 -.868492100E+02 -.868525970E+02 -.868565054E+02 -.868609274E+02 -.868658546E+02 -.868712776E+02 -.868771863E+02 -.868835696E+02 -.868904161E+02 -.868977137E+02 -.869054494E+02 -.869136103E+02 -.869221825E+02 -.869311519E+02 -.869405039E+02 -.869502239E+02 -.869602966E+02 -.869707066E+02 -.869814383E+02 -.869924757E+02 -.870038028E+02 -.870154031E+02 -.870272595E+02 -.870393547E+02 -.870516706E+02 -.870641879E+02 -.870768864E+02 -.870897440E+02 -.871027361E+02 -.871158354E+02 -.871290100E+02 -.871422229E+02 -.871554296E+02 -.871685760E+02 -.871815954E+02 -.871944045E+02 -.872068980E+02 -.872189422E+02 -.872303658E+02 -.872409484E+02 -.872504056E+02 -.872583692E+02 -.872643614E+02 -.872677613E+02 -.872677613E+02
 -.872538397E+02 -.872538397E+02 -.872496910E+02 -.872423813E+02 -.872326540E+02 -.872210802E+02 -.872081061E+02 -.871940854E+02 -.871793003E+02 -.871639741E+02 -.871482806E+02 -.871323515E+02 -.871162861E+02 -.871001594E+02 -.870840312E+02 -.870679523E+02 -.870519684E+02 -.870361217E+02 -.870204508E+02 -.870049898E+02 -.869897681E+02 -.869748106E+02 -.869601388E+02 -.869457728E+02 -.869317319E+02 -.869180365E+02 -.869047074E+02 -.868917659E+02 -.868792330E+02 -.868671288E+02 -.868554722E+02 -.868442811E+02 -.868335725E+02 -.868233629E+02 -.868136688E+02 -.868045065E+02 -.867958919E+02 -.867878405E+02 -.867803669E+02 -.867734846E+02 -.867672058E+02 -.867615417E+02 -.867565022E+02 -.867520964E+02 -.867483323E+02 -.867452168E+02 -.867427558E+02 -.867409539E+02 -.867398142E+02 -.867393387E+02 -.867395277E+02 -.867403803E+02 -.867418943E+02 -.867440662E+02 -.867468912E+02 -.867503634E+02 -.867544757E+02 -.867592197E+02 -.867645860E+02 -.867705638E+02 -.867771415E+02 -.867843065E+02 -.867920453E+02 -.868003434E+02 -.868091858E+02 -.868185567E+02 -.868284397E+02 -.868388179E+02 -.868496736E+02 -.868609892E+02 -.868727462E+02 -.868849260E+02 -.868975098E+02 -.869104782E+02 -.869238120E+02 -.869374914E+02 -.869514962E+02 -.869658059E+02 -.869803993E+02 -.869952545E+02 -.870103485E+02 -.870256568E+02 -.870411527E+02 -.870568070E+02 -.870725868E+02 -.870884541E+02 -.871043644E+02 -.871202647E+02 -.871360901E+02 -.871517609E+02 -.871671771E+02 -.871822126E+02 -.871967070E+02 -.872104545E+02 -.872231903E+02 -.872345726E+02 -.872441582E+02 -.872513719E+02 -.872554657E+02 -.872554657E+02
 -.872408445E+02 -.872408445E+02 -.872359703E+02 -.872273751E+02 -.872159352E+02 -.872023283E+02 -.871870840E+02 -.871706198E+02 -.871532648E+02 -.871352763E+02 -.871168524E+02 -.870981440E+02 -.870792658E+02 -.870603071E+02 -.870413404E+02 -.870224281E+02 -.870036254E+02 -.869849818E+02 -.869665414E+02 -.869483428E+02 -.869304188E+02 -.869127980E+02 -.868955062E+02 -.868785676E+02 -.868620068E+02 -.868458485E+02 -.868301180E+02 -.868148406E+02 -.868000410E+02 -.867857426E+02 -.867719680E+02 -.867587385E+02 -.867460750E+02 -.867339979E+02 -.867225274E+02 -.867116837E+02 -.867014862E+02 -.866919534E+02 -.866831031E+02 -.866749513E+02 -.866675132E+02 -.866608022E+02 -.866548307E+02 -.866496099E+02 -.866451497E+02 -.866414587E+02 -.866385440E+02 -.866364112E+02 -.866350641E+02 -.866345050E+02 -.866347342E+02 -.866357509E+02 -.866375521E+02 -.866401338E+02 -.866434901E+02 -.866476137E+02 -.866524959E+02 -.866581265E+02 -.866644937E+02 -.866715845E+02 -.866793847E+02 -.866878789E+02 -.866970505E+02 -.867068820E+02 -.867173551E+02 -.867284505E+02 -.867401482E+02 -.867524276E+02 -.867652676E+02 -.867786465E+02 -.867925420E+02 -.868069319E+02 -.868217932E+02 -.868371029E+02 -.868528378E+02 -.868689740E+02 -.868854878E+02 -.869023545E+02 -.869195491E+02 -.869370456E+02 -.869548167E+02 -.869728336E+02 -.869910650E+02 -.870094767E+02 -.870280300E+02 -.870466805E+02 -.870653764E+02 -.870840554E+02 -.871026421E+02 -.871210431E+02 -.871391417E+02 -.871567904E+02 -.871738015E+02 -.871899342E+02 -.872048786E+02 -.872182339E+02 -.872294809E+02 -.872379448E+02 -.872427483E+02 -.872427483E+02
 -.872274814E+02 -.872274814E+02 -.872218599E+02 -.872119437E+02 -.871987482E+02 -.871830601E+02 -.871654932E+02 -.871465276E+02 -.871265382E+02 -.871058158E+02 -.870845836E+02 -.870630125E+02 -.870412349E+02 -.870193553E+02 -.869974601E+02 -.869756228E+02 -.869539076E+02 -.869323710E+02 -.869110621E+02 -.868900236E+02 -.868692926E+02 -.868489019E+02 -.868288821E+02 -.868092627E+02 -.867900731E+02 -.867713431E+02 -.867531024E+02 -.867353803E+02 -.867182054E+02 -.867016051E+02 -.866856058E+02 -.866702333E+02 -.866555127E+02 -.866414689E+02 -.866281264E+02 -.866155093E+02 -.866036408E+02 -.865925432E+02 -.865822375E+02 -.865727431E+02 -.865640779E+02 -.865562587E+02 -.865493003E+02 -.865432166E+02 -.865380194E+02 -.865337193E+02 -.865303247E+02 -.865278424E+02 -.865262769E+02 -.865256309E+02 -.865259052E+02 -.865270982E+02 -.865292070E+02 -.865322263E+02 -.865361491E+02 -.865409666E+02 -.865466683E+02 -.865532415E+02 -.865606723E+02 -.865689449E+02 -.865780420E+02 -.865879451E+02 -.865986342E+02 -.866100883E+02 -.866222852E+02 -.866352018E+02 -.866488141E+02 -.866630974E+02 -.866780263E+02 -.866935749E+02 -.867097168E+02 -.867264253E+02 -.867436733E+02 -.867614335E+02 -.867796783E+02 -.867983798E+02 -.868175097E+02 -.868370395E+02 -.868569396E+02 -.868771799E+02 -.868977287E+02 -.869185525E+02 -.869396154E+02 -.869608776E+02 -.869822949E+02 -.870038164E+02 -.870253824E+02 -.870469218E+02 -.870683479E+02 -.870895539E+02 -.871104059E+02 -.871307349E+02 -.871503254E+02 -.871689010E+02 -.871861058E+02 -.872014795E+02 -.872144250E+02 -.872241666E+02 -.872296950E+02 -.872296950E+02
 -.872137709E+02 -.872137709E+02 -.872073817E+02 -.871961117E+02 -.871811200E+02 -.871633041E+02 -.871433612E+02 -.871218332E+02 -.870991407E+02 -.870756079E+02 -.870514848E+02 -.870269643E+02 -.870021974E+02 -.869773051E+02 -.869523872E+02 -.869275282E+02 -.869028006E+02 -.868782671E+02 -.868539819E+02 -.868299924E+02 -.868063403E+02 -.867830635E+02 -.867601979E+02 -.867377786E+02 -.867158402E+02 -.866944175E+02 -.866735448E+02 -.866532559E+02 -.866335834E+02 -.866145596E+02 -.865962153E+02 -.865785813E+02 -.865616876E+02 -.865455641E+02 -.865302401E+02 -.865157440E+02 -.865021036E+02 -.864893451E+02 -.864774934E+02 -.864665717E+02 -.864566017E+02 -.864476032E+02 -.864395946E+02 -.864325923E+02 -.864266107E+02 -.864216624E+02 -.864177576E+02 -.864149042E+02 -.864131077E+02 -.864123714E+02 -.864126961E+02 -.864140803E+02 -.864165201E+02 -.864200095E+02 -.864245400E+02 -.864301009E+02 -.864366795E+02 -.864442608E+02 -.864528279E+02 -.864623618E+02 -.864728419E+02 -.864842460E+02 -.864965503E+02 -.865097295E+02 -.865237572E+02 -.865386058E+02 -.865542469E+02 -.865706509E+02 -.865877878E+02 -.866056269E+02 -.866241370E+02 -.866432866E+02 -.866630438E+02 -.866833766E+02 -.867042526E+02 -.867256394E+02 -.867475041E+02 -.867698134E+02 -.867925334E+02 -.868156292E+02 -.868390646E+02 -.868628013E+02 -.868867982E+02 -.869110105E+02 -.869353878E+02 -.869598726E+02 -.869843976E+02 -.870088823E+02 -.870332292E+02 -.870573174E+02 -.870809960E+02 -.871040739E+02 -.871263078E+02 -.871473852E+02 -.871669034E+02 -.871843414E+02 -.871990232E+02 -.872100704E+02 -.872163392E+02 -.872163392E+02
 -.871997149E+02 -.871997149E+02 -.871925390E+02 -.871798842E+02 -.871630565E+02 -.871430643E+02 -.871206881E+02 -.870965313E+02 -.870710601E+02 -.870446344E+02 -.870175322E+02 -.869899699E+02 -.869621183E+02 -.869341148E+02 -.869060725E+02 -.868780858E+02 -.868502352E+02 -.868225893E+02 -.867952079E+02 -.867681432E+02 -.867414424E+02 -.867151493E+02 -.866893056E+02 -.866639518E+02 -.866391283E+02 -.866148748E+02 -.865912305E+02 -.865682341E+02 -.865459233E+02 -.865243354E+02 -.865035069E+02 -.864834740E+02 -.864642726E+02 -.864459378E+02 -.864285043E+02 -.864120059E+02 -.863964750E+02 -.863819427E+02 -.863684385E+02 -.863559901E+02 -.863446233E+02 -.863343621E+02 -.863252284E+02 -.863172419E+02 -.863104199E+02 -.863047772E+02 -.863003261E+02 -.862970760E+02 -.862950336E+02 -.862942028E+02 -.862945847E+02 -.862961773E+02 -.862989763E+02 -.863029742E+02 -.863081610E+02 -.863145239E+02 -.863220476E+02 -.863307141E+02 -.863405032E+02 -.863513924E+02 -.863633570E+02 -.863763705E+02 -.863904046E+02 -.864054293E+02 -.864214132E+02 -.864383235E+02 -.864561265E+02 -.864747874E+02 -.864942707E+02 -.865145402E+02 -.865355594E+02 -.865572912E+02 -.865796985E+02 -.866027439E+02 -.866263898E+02 -.866505986E+02 -.866753324E+02 -.867005530E+02 -.867262214E+02 -.867522979E+02 -.867787414E+02 -.868055086E+02 -.868325532E+02 -.868598249E+02 -.868872672E+02 -.869148159E+02 -.869423958E+02 -.869699174E+02 -.869972719E+02 -.870243245E+02 -.870509071E+02 -.870768065E+02 -.871017509E+02 -.871253915E+02 -.871472781E+02 -.871668282E+02 -.871832857E+02 -.871956673E+02 -.872026926E+02 -.872026926E+02
 -.871853135E+02 -.871853135E+02 -.871773332E+02 -.871632636E+02 -.871445588E+02 -.871223388E+02 -.870974669E+02 -.870706087E+02 -.870422776E+02 -.870128706E+02 -.869826956E+02 -.869519935E+02 -.869209553E+02 -.868897344E+02 -.868584561E+02 -.868272247E+02 -.867961278E+02 -.867652406E+02 -.867346283E+02 -.867043494E+02 -.866744568E+02 -.866450006E+02 -.866160284E+02 -.865875870E+02 -.865597219E+02 -.865324786E+02 -.865059015E+02 -.864800349E+02 -.864549225E+02 -.864306074E+02 -.864071326E+02 -.863845407E+02 -.863628738E+02 -.863421733E+02 -.863224801E+02 -.863038338E+02 -.862862725E+02 -.862698331E+02 -.862545505E+02 -.862404576E+02 -.862275853E+02 -.862159622E+02 -.862056145E+02 -.861965657E+02 -.861888364E+02 -.861824444E+02 -.861774041E+02 -.861737269E+02 -.861714208E+02 -.861704906E+02 -.861709374E+02 -.861727593E+02 -.861759507E+02 -.861805030E+02 -.861864040E+02 -.861936385E+02 -.862021881E+02 -.862120315E+02 -.862231445E+02 -.862355003E+02 -.862490697E+02 -.862638209E+02 -.862797204E+02 -.862967326E+02 -.863148203E+02 -.863339447E+02 -.863540660E+02 -.863751433E+02 -.863971347E+02 -.864199979E+02 -.864436901E+02 -.864681680E+02 -.864933885E+02 -.865193080E+02 -.865458833E+02 -.865730710E+02 -.866008275E+02 -.866291091E+02 -.866578717E+02 -.866870703E+02 -.867166584E+02 -.867465877E+02 -.867768064E+02 -.868072583E+02 -.868378812E+02 -.868686038E+02 -.868993432E+02 -.869300007E+02 -.869604560E+02 -.869905609E+02 -.870201296E+02 -.870489268E+02 -.870766521E+02 -.871029199E+02 -.871272320E+02 -.871489437E+02 -.871672171E+02 -.871809627E+02 -.871887610E+02 -.871887610E+02
 -.871705732E+02 -.871705732E+02 -.871617717E+02 -.871462569E+02 -.871256322E+02 -.871011291E+02 -.870736946E+02 -.870440578E+02 -.870127812E+02 -.869803004E+02 -.869469546E+02 -.869130095E+02 -.868786759E+02 -.868441225E+02 -.868094865E+02 -.867748811E+02 -.867404015E+02 -.867061294E+02 -.866721367E+02 -.866384879E+02 -.866052429E+02 -.865724578E+02 -.865401868E+02 -.865084824E+02 -.864773965E+02 -.864469802E+02 -.864172843E+02 -.863883594E+02 -.863602558E+02 -.863330240E+02 -.863067140E+02 -.862813756E+02 -.862570583E+02 -.862338108E+02 -.862116807E+02 -.861907147E+02 -.861709579E+02 -.861524536E+02 -.861352434E+02 -.861193663E+02 -.861048593E+02 -.860917565E+02 -.860800890E+02 -.860698848E+02 -.860611685E+02 -.860539614E+02 -.860482807E+02 -.860441400E+02 -.860415491E+02 -.860405134E+02 -.860410346E+02 -.860431103E+02 -.860467340E+02 -.860518952E+02 -.860585794E+02 -.860667684E+02 -.860764403E+02 -.860875697E+02 -.861001277E+02 -.861140824E+02 -.861293990E+02 -.861460400E+02 -.861639652E+02 -.861831327E+02 -.862034984E+02 -.862250165E+02 -.862476400E+02 -.862713207E+02 -.862960097E+02 -.863216572E+02 -.863482133E+02 -.863756277E+02 -.864038501E+02 -.864328305E+02 -.864625187E+02 -.864928650E+02 -.865238196E+02 -.865553330E+02 -.865873550E+02 -.866198350E+02 -.866527212E+02 -.866859594E+02 -.867194924E+02 -.867532583E+02 -.867871884E+02 -.868212048E+02 -.868552168E+02 -.868891163E+02 -.869227722E+02 -.869560222E+02 -.869886632E+02 -.870204377E+02 -.870510167E+02 -.870799773E+02 -.871067732E+02 -.871306963E+02 -.871508264E+02 -.871659657E+02 -.871745534E+02 -.871745534E+02
 -.871555106E+02 -.871555106E+02 -.871458716E+02 -.871288809E+02 -.871062916E+02 -.870794474E+02 -.870493807E+02 -.870168857E+02 -.869825758E+02 -.869469266E+02 -.869103087E+02 -.868730128E+02 -.868352685E+02 -.867972590E+02 -.867591328E+02 -.867210121E+02 -.866829998E+02 -.866451847E+02 -.866076456E+02 -.865704541E+02 -.865336765E+02 -.864973758E+02 -.864616125E+02 -.864264457E+02 -.863919336E+02 -.863581339E+02 -.863251047E+02 -.862929038E+02 -.862615897E+02 -.862312206E+02 -.862018550E+02 -.861735511E+02 -.861463667E+02 -.861203586E+02 -.860955830E+02 -.860720947E+02 -.860499469E+02 -.860291910E+02 -.860098762E+02 -.859920493E+02 -.859757540E+02 -.859610309E+02 -.859479174E+02 -.859364467E+02 -.859266483E+02 -.859185475E+02 -.859121652E+02 -.859075175E+02 -.859046161E+02 -.859034678E+02 -.859040746E+02 -.859064335E+02 -.859105368E+02 -.859163719E+02 -.859239216E+02 -.859331641E+02 -.859440731E+02 -.859566184E+02 -.859707655E+02 -.859864764E+02 -.860037096E+02 -.860224204E+02 -.860425613E+02 -.860640825E+02 -.860869316E+02 -.861110549E+02 -.861363967E+02 -.861629004E+02 -.861905086E+02 -.862191630E+02 -.862488054E+02 -.862793772E+02 -.863108203E+02 -.863430767E+02 -.863760888E+02 -.864097997E+02 -.864441527E+02 -.864790914E+02 -.865145596E+02 -.865505004E+02 -.865868560E+02 -.866235665E+02 -.866605688E+02 -.866977952E+02 -.867351708E+02 -.867726107E+02 -.868100165E+02 -.868472711E+02 -.868842323E+02 -.869207243E+02 -.869565266E+02 -.869913597E+02 -.870248660E+02 -.870565854E+02 -.870859229E+02 -.871121066E+02 -.871341330E+02 -.871506949E+02 -.871600880E+02 -.871600880E+02
 -.871401556E+02 -.871401556E+02 -.871296630E+02 -.871111654E+02 -.870865659E+02 -.870573224E+02 -.870245538E+02 -.869891216E+02 -.869516912E+02 -.869127787E+02 -.868727859E+02 -.868320275E+02 -.867907511E+02 -.867491540E+02 -.867073953E+02 -.866656064E+02 -.866238982E+02 -.865823670E+02 -.865410990E+02 -.865001728E+02 -.864596617E+02 -.864196353E+02 -.863801609E+02 -.863413045E+02 -.863031313E+02 -.862657070E+02 -.862290976E+02 -.861933697E+02 -.861585906E+02 -.861248280E+02 -.860921498E+02 -.860606239E+02 -.860303178E+02 -.860012982E+02 -.859736310E+02 -.859473810E+02 -.859226110E+02 -.858993821E+02 -.858777529E+02 -.858577788E+02 -.858395121E+02 -.858230014E+02 -.858082911E+02 -.857954211E+02 -.857844267E+02 -.857753383E+02 -.857681808E+02 -.857629739E+02 -.857597315E+02 -.857584619E+02 -.857591674E+02 -.857618445E+02 -.857664841E+02 -.857730709E+02 -.857815844E+02 -.857919984E+02 -.858042816E+02 -.858183977E+02 -.858343056E+02 -.858519597E+02 -.858713107E+02 -.858923053E+02 -.859148870E+02 -.859389965E+02 -.859645721E+02 -.859915498E+02 -.860198641E+02 -.860494484E+02 -.860802352E+02 -.861121564E+02 -.861451438E+02 -.861791296E+02 -.862140462E+02 -.862498267E+02 -.862864051E+02 -.863237160E+02 -.863616952E+02 -.864002789E+02 -.864394036E+02 -.864790061E+02 -.865190221E+02 -.865593856E+02 -.866000277E+02 -.866408744E+02 -.866818447E+02 -.867228469E+02 -.867637751E+02 -.868045033E+02 -.868448786E+02 -.868847118E+02 -.869237656E+02 -.869617385E+02 -.869982447E+02 -.870327868E+02 -.870647212E+02 -.870932121E+02 -.871171720E+02 -.871351831E+02 -.871453961E+02 -.871453961E+02
 -.871245535E+02 -.871245535E+02 -.871131920E+02 -.870931573E+02 -.870665040E+02 -.870348054E+02 -.869992691E+02 -.869608245E+02 -.869201897E+02 -.868779209E+02 -.868344503E+02 -.867901154E+02 -.867451812E+02 -.866998581E+02 -.866543159E+02 -.866086952E+02 -.865631152E+02 -.865176800E+02 -.864724831E+02 -.864276101E+02 -.863831413E+02 -.863391534E+02 -.862957207E+02 -.862529166E+02 -.862108148E+02 -.861694895E+02 -.861290161E+02 -.860894711E+02 -.860509322E+02 -.860134779E+02 -.859771871E+02 -.859421388E+02 -.859084120E+02 -.858760853E+02 -.858452362E+02 -.858159412E+02 -.857882751E+02 -.857623104E+02 -.857381168E+02 -.857157605E+02 -.856953040E+02 -.856768054E+02 -.856603179E+02 -.856458894E+02 -.856335625E+02 -.856233736E+02 -.856153528E+02 -.856095238E+02 -.856059035E+02 -.856045018E+02 -.856053217E+02 -.856083589E+02 -.856136024E+02 -.856210341E+02 -.856306291E+02 -.856423561E+02 -.856561774E+02 -.856720495E+02 -.856899230E+02 -.857097436E+02 -.857314520E+02 -.857549848E+02 -.857802745E+02 -.858072506E+02 -.858358396E+02 -.858659660E+02 -.858975522E+02 -.859305197E+02 -.859647891E+02 -.860002805E+02 -.860369145E+02 -.860746119E+02 -.861132944E+02 -.861528848E+02 -.861933073E+02 -.862344873E+02 -.862763516E+02 -.863188282E+02 -.863618461E+02 -.864053347E+02 -.864492229E+02 -.864934386E+02 -.865379064E+02 -.865825464E+02 -.866272713E+02 -.866719831E+02 -.867165683E+02 -.867608926E+02 -.868047928E+02 -.868480667E+02 -.868904606E+02 -.869316518E+02 -.869712266E+02 -.870086508E+02 -.870432325E+02 -.870740722E+02 -.870999979E+02 -.871194813E+02 -.871305265E+02 -.871305265E+02
 -.871087684E+02 -.871087684E+02 -.870965245E+02 -.870749260E+02 -.870461804E+02 -.870119777E+02 -.869736151E+02 -.869320904E+02 -.868881737E+02 -.868424601E+02 -.867954112E+02 -.867473860E+02 -.866986657E+02 -.866494735E+02 -.865999900E+02 -.865503646E+02 -.865007249E+02 -.864511827E+02 -.864018385E+02 -.863527851E+02 -.863041097E+02 -.862558961E+02 -.862082263E+02 -.861611824E+02 -.861148470E+02 -.860693043E+02 -.860246405E+02 -.859809435E+02 -.859383029E+02 -.858968095E+02 -.858565551E+02 -.858176321E+02 -.857801330E+02 -.857441503E+02 -.857097759E+02 -.856771005E+02 -.856462128E+02 -.856171993E+02 -.855901432E+02 -.855651239E+02 -.855422160E+02 -.855214895E+02 -.855030082E+02 -.854868300E+02 -.854730062E+02 -.854615808E+02 -.854525903E+02 -.854460635E+02 -.854420206E+02 -.854404738E+02 -.854414267E+02 -.854448742E+02 -.854508031E+02 -.854591914E+02 -.854700093E+02 -.854832190E+02 -.854987750E+02 -.855166249E+02 -.855367095E+02 -.855589633E+02 -.855833154E+02 -.856096895E+02 -.856380052E+02 -.856681782E+02 -.857001211E+02 -.857337441E+02 -.857689553E+02 -.858056619E+02 -.858437703E+02 -.858831869E+02 -.859238186E+02 -.859655732E+02 -.860083599E+02 -.860520895E+02 -.860966748E+02 -.861420306E+02 -.861880739E+02 -.862347235E+02 -.862818998E+02 -.863295244E+02 -.863775191E+02 -.864258049E+02 -.864743003E+02 -.865229194E+02 -.865715688E+02 -.866201442E+02 -.866685255E+02 -.867165701E+02 -.867641052E+02 -.868109167E+02 -.868567351E+02 -.869012173E+02 -.869439222E+02 -.869842801E+02 -.870215514E+02 -.870547733E+02 -.870826903E+02 -.871036630E+02 -.871155494E+02 -.871155494E+02
 -.870928889E+02 -.870928889E+02 -.870797523E+02 -.870565698E+02 -.870257025E+02 -.869889578E+02 -.869477221E+02 -.869030609E+02 -.868557946E+02 -.868065560E+02 -.867558338E+02 -.867040073E+02 -.866513734E+02 -.865981675E+02 -.865445800E+02 -.864907695E+02 -.864368712E+02 -.863830041E+02 -.863292757E+02 -.862757853E+02 -.862226272E+02 -.861698928E+02 -.861176727E+02 -.860660579E+02 -.860151417E+02 -.859650196E+02 -.859157899E+02 -.858675536E+02 -.858204139E+02 -.857744763E+02 -.857298475E+02 -.856866357E+02 -.856449499E+02 -.856048991E+02 -.855665925E+02 -.855301376E+02 -.854956406E+02 -.854632046E+02 -.854329294E+02 -.854049101E+02 -.853792368E+02 -.853559935E+02 -.853352575E+02 -.853170990E+02 -.853015799E+02 -.852887538E+02 -.852786649E+02 -.852713482E+02 -.852668285E+02 -.852651205E+02 -.852662286E+02 -.852701469E+02 -.852768591E+02 -.852863389E+02 -.852985501E+02 -.853134469E+02 -.853309744E+02 -.853510690E+02 -.853736594E+02 -.853986665E+02 -.854260048E+02 -.854555828E+02 -.854873039E+02 -.855210673E+02 -.855567684E+02 -.855943003E+02 -.856335539E+02 -.856744191E+02 -.857167854E+02 -.857605428E+02 -.858055820E+02 -.858517955E+02 -.858990778E+02 -.859473259E+02 -.859964394E+02 -.860463211E+02 -.860968767E+02 -.861480146E+02 -.861996461E+02 -.862516842E+02 -.863040430E+02 -.863566367E+02 -.864093775E+02 -.864621735E+02 -.865149257E+02 -.865675240E+02 -.866198420E+02 -.866717301E+02 -.867230066E+02 -.867734464E+02 -.868227654E+02 -.868706010E+02 -.869164868E+02 -.869598181E+02 -.869998091E+02 -.870354352E+02 -.870653583E+02 -.870878294E+02 -.871005613E+02 -.871005613E+02
 -.870770337E+02 -.870770337E+02 -.870629996E+02 -.870382232E+02 -.870052187E+02 -.869659098E+02 -.869217708E+02 -.868739325E+02 -.868232635E+02 -.867704316E+02 -.867159511E+02 -.866602203E+02 -.866035502E+02 -.865461875E+02 -.864883322E+02 -.864301506E+02 -.863717851E+02 -.863133612E+02 -.862549923E+02 -.861967845E+02 -.861388389E+02 -.860812549E+02 -.860241323E+02 -.859675727E+02 -.859116806E+02 -.858565645E+02 -.858023365E+02 -.857491124E+02 -.856970116E+02 -.856461562E+02 -.855966710E+02 -.855486831E+02 -.855023207E+02 -.854577135E+02 -.854149906E+02 -.853742809E+02 -.853357111E+02 -.852994048E+02 -.852654820E+02 -.852340575E+02 -.852052399E+02 -.851791311E+02 -.851558250E+02 -.851354067E+02 -.851179518E+02 -.851035254E+02 -.850921817E+02 -.850839633E+02 -.850789004E+02 -.850770113E+02 -.850783013E+02 -.850827633E+02 -.850903776E+02 -.851011122E+02 -.851149229E+02 -.851317541E+02 -.851515391E+02 -.851742006E+02 -.851996521E+02 -.852277977E+02 -.852585342E+02 -.852917511E+02 -.853273320E+02 -.853651556E+02 -.854050968E+02 -.854470277E+02 -.854908181E+02 -.855363374E+02 -.855834549E+02 -.856320405E+02 -.856819662E+02 -.857331062E+02 -.857853377E+02 -.858385415E+02 -.858926023E+02 -.859474089E+02 -.860028543E+02 -.860588355E+02 -.861152535E+02 -.861720121E+02 -.862290176E+02 -.862861769E+02 -.863433960E+02 -.864005775E+02 -.864576172E+02 -.865144001E+02 -.865707943E+02 -.866266442E+02 -.866817606E+02 -.867359087E+02 -.867887913E+02 -.868400283E+02 -.868891291E+02 -.869354566E+02 -.869781807E+02 -.870162169E+02 -.870481470E+02 -.870721148E+02 -.870856898E+02 -.870856898E+02
 -.870613592E+02 -.870613592E+02 -.870464310E+02 -.870200652E+02 -.869849266E+02 -.869430527E+02 -.868960019E+02 -.868449674E+02 -.867908626E+02 -.867343875E+02 -.866760797E+02 -.866163544E+02 -.865555356E+02 -.864938799E+02 -.864315952E+02 -.863688544E+02 -.863058057E+02 -.862425797E+02 -.861792955E+02 -.861160649E+02 -.860529964E+02 -.859901977E+02 -.859277782E+02 -.858658510E+02 -.858045336E+02 -.857439485E+02 -.856842238E+02 -.856254923E+02 -.855678918E+02 -.855115645E+02 -.854566564E+02 -.854033170E+02 -.853516981E+02 -.853019535E+02 -.852542376E+02 -.852087042E+02 -.851655054E+02 -.851247903E+02 -.850867034E+02 -.850513838E+02 -.850189634E+02 -.849895662E+02 -.849633066E+02 -.849402887E+02 -.849206048E+02 -.849043348E+02 -.848915452E+02 -.848822880E+02 -.848766008E+02 -.848745058E+02 -.848760098E+02 -.848811042E+02 -.848897649E+02 -.849019528E+02 -.849176138E+02 -.849366800E+02 -.849590697E+02 -.849846889E+02 -.850134316E+02 -.850451818E+02 -.850798135E+02 -.851171930E+02 -.851571795E+02 -.851996268E+02 -.852443842E+02 -.852912980E+02 -.853402131E+02 -.853909735E+02 -.854434240E+02 -.854974110E+02 -.855527838E+02 -.856093950E+02 -.856671017E+02 -.857257657E+02 -.857852544E+02 -.858454407E+02 -.859062032E+02 -.859674264E+02 -.860289998E+02 -.860908176E+02 -.861527778E+02 -.862147801E+02 -.862767247E+02 -.863385091E+02 -.864000249E+02 -.864611529E+02 -.865217572E+02 -.865816776E+02 -.866407192E+02 -.866986391E+02 -.867551294E+02 -.868097945E+02 -.868621225E+02 -.869114461E+02 -.869568938E+02 -.869973249E+02 -.870312443E+02 -.870566924E+02 -.870711001E+02 -.870711001E+02
 -.870460676E+02 -.870460676E+02 -.870302597E+02 -.870023279E+02 -.869650829E+02 -.869206703E+02 -.868707280E+02 -.868165065E+02 -.867589599E+02 -.866988172E+02 -.866366363E+02 -.865728471E+02 -.865077840E+02 -.864417114E+02 -.863748433E+02 -.863073570E+02 -.862394045E+02 -.861711204E+02 -.861026281E+02 -.860340450E+02 -.859654864E+02 -.858970684E+02 -.858289110E+02 -.857611395E+02 -.856938853E+02 -.856272872E+02 -.855614907E+02 -.854966486E+02 -.854329202E+02 -.853704711E+02 -.853094727E+02 -.852501012E+02 -.851925367E+02 -.851369624E+02 -.850835629E+02 -.850325228E+02 -.849840255E+02 -.849382510E+02 -.848953747E+02 -.848555656E+02 -.848189848E+02 -.847857837E+02 -.847561027E+02 -.847300695E+02 -.847077977E+02 -.846893857E+02 -.846749154E+02 -.846644511E+02 -.846580394E+02 -.846557076E+02 -.846574645E+02 -.846632995E+02 -.846731830E+02 -.846870669E+02 -.847048848E+02 -.847265530E+02 -.847519712E+02 -.847810240E+02 -.848135816E+02 -.848495019E+02 -.848886314E+02 -.849308070E+02 -.849758578E+02 -.850236064E+02 -.850738710E+02 -.851264665E+02 -.851812067E+02 -.852379051E+02 -.852963770E+02 -.853564406E+02 -.854179178E+02 -.854806360E+02 -.855444284E+02 -.856091348E+02 -.856746026E+02 -.857406866E+02 -.858072494E+02 -.858741613E+02 -.859412997E+02 -.860085487E+02 -.860757975E+02 -.861429393E+02 -.862098688E+02 -.862764793E+02 -.863426592E+02 -.864082869E+02 -.864732241E+02 -.865373080E+02 -.866003400E+02 -.866620719E+02 -.867221876E+02 -.867802792E+02 -.868358164E+02 -.868881057E+02 -.869362384E+02 -.869790216E+02 -.870148885E+02 -.870417821E+02 -.870570011E+02 -.870570011E+02
 -.870314163E+02 -.870314163E+02 -.870147570E+02 -.869853066E+02 -.869460132E+02 -.868991227E+02 -.868463456E+02 -.867889831E+02 -.867280253E+02 -.866642256E+02 -.865981586E+02 -.865302653E+02 -.864608875E+02 -.863902945E+02 -.863187028E+02 -.862462921E+02 -.861732156E+02 -.860996100E+02 -.860256016E+02 -.859513124E+02 -.858768638E+02 -.858023807E+02 -.857279936E+02 -.856538406E+02 -.855800687E+02 -.855068340E+02 -.854343023E+02 -.853626491E+02 -.852920588E+02 -.852227246E+02 -.851548479E+02 -.850886369E+02 -.850243059E+02 -.849620735E+02 -.849021612E+02 -.848447915E+02 -.847901859E+02 -.847385631E+02 -.846901367E+02 -.846451134E+02 -.846036906E+02 -.845660544E+02 -.845323777E+02 -.845028183E+02 -.844775166E+02 -.844565946E+02 -.844401538E+02 -.844282742E+02 -.844210137E+02 -.844184065E+02 -.844204636E+02 -.844271721E+02 -.844384954E+02 -.844543739E+02 -.844747253E+02 -.844994462E+02 -.845284127E+02 -.845614821E+02 -.845984947E+02 -.846392756E+02 -.846836365E+02 -.847313777E+02 -.847822906E+02 -.848361594E+02 -.848927632E+02 -.849518787E+02 -.850132814E+02 -.850767478E+02 -.851420576E+02 -.852089945E+02 -.852773484E+02 -.853469163E+02 -.854175035E+02 -.854889244E+02 -.855610033E+02 -.856335744E+02 -.857064826E+02 -.857795825E+02 -.858527389E+02 -.859258251E+02 -.859987220E+02 -.860713166E+02 -.861434991E+02 -.862151601E+02 -.862861865E+02 -.863564561E+02 -.864258307E+02 -.864941473E+02 -.865612067E+02 -.866267586E+02 -.866904820E+02 -.867519607E+02 -.868106504E+02 -.868658361E+02 -.869165771E+02 -.869616344E+02 -.869993768E+02 -.870276575E+02 -.870436532E+02 -.870436532E+02
 -.870177263E+02 -.870177263E+02 -.870002610E+02 -.869693691E+02 -.869281233E+02 -.868788590E+02 -.868233497E+02 -.867629402E+02 -.866986495E+02 -.866312499E+02 -.865613278E+02 -.864893306E+02 -.864156034E+02 -.863404159E+02 -.862639838E+02 -.861864848E+02 -.861080711E+02 -.860288787E+02 -.859490349E+02 -.858686645E+02 -.857878943E+02 -.857068571E+02 -.856256938E+02 -.855445559E+02 -.854636067E+02 -.853830217E+02 -.853029895E+02 -.852237112E+02 -.851454005E+02 -.850682833E+02 -.849925961E+02 -.849185858E+02 -.848465074E+02 -.847766228E+02 -.847091984E+02 -.846445032E+02 -.845828063E+02 -.845243742E+02 -.844694684E+02 -.844183428E+02 -.843712406E+02 -.843283920E+02 -.842900111E+02 -.842562937E+02 -.842274148E+02 -.842035262E+02 -.841847548E+02 -.841712009E+02 -.841629366E+02 -.841600053E+02 -.841624206E+02 -.841701668E+02 -.841831982E+02 -.842014406E+02 -.842247916E+02 -.842531220E+02 -.842862779E+02 -.843240821E+02 -.843663367E+02 -.844128251E+02 -.844633151E+02 -.845175611E+02 -.845753069E+02 -.846362888E+02 -.847002378E+02 -.847668826E+02 -.848359522E+02 -.849071778E+02 -.849802956E+02 -.850550482E+02 -.851311870E+02 -.852084731E+02 -.852866793E+02 -.853655903E+02 -.854450041E+02 -.855247319E+02 -.856045986E+02 -.856844427E+02 -.857641150E+02 -.858434784E+02 -.859224064E+02 -.860007803E+02 -.860784878E+02 -.861554186E+02 -.862314605E+02 -.863064933E+02 -.863803819E+02 -.864529668E+02 -.865240518E+02 -.865933884E+02 -.866606555E+02 -.867254333E+02 -.867871689E+02 -.868451321E+02 -.868983570E+02 -.869455666E+02 -.869850745E+02 -.870146552E+02 -.870313758E+02 -.870313758E+02
 -.870053917E+02 -.870053917E+02 -.869871871E+02 -.869549668E+02 -.869119111E+02 -.868604308E+02 -.868023505E+02 -.867390484E+02 -.866715646E+02 -.866006827E+02 -.865269945E+02 -.864509478E+02 -.863728850E+02 -.862930710E+02 -.862117157E+02 -.861289908E+02 -.860450431E+02 -.859600047E+02 -.858740010E+02 -.857871575E+02 -.856996044E+02 -.856114808E+02 -.855229375E+02 -.854341393E+02 -.853452665E+02 -.852565156E+02 -.851681004E+02 -.850802514E+02 -.849932161E+02 -.849072580E+02 -.848226559E+02 -.847397022E+02 -.846587013E+02 -.845799675E+02 -.845038225E+02 -.844305924E+02 -.843606054E+02 -.842941880E+02 -.842316617E+02 -.841733400E+02 -.841195242E+02 -.840705004E+02 -.840265356E+02 -.839878744E+02 -.839547361E+02 -.839273111E+02 -.839057592E+02 -.838902064E+02 -.838807439E+02 -.838774265E+02 -.838802719E+02 -.838892600E+02 -.839043339E+02 -.839254002E+02 -.839523304E+02 -.839849626E+02 -.840231038E+02 -.840665327E+02 -.841150022E+02 -.841682429E+02 -.842259664E+02 -.842878688E+02 -.843536344E+02 -.844229390E+02 -.844954535E+02 -.845708476E+02 -.846487923E+02 -.847289636E+02 -.848110450E+02 -.848947296E+02 -.849797226E+02 -.850657432E+02 -.851525258E+02 -.852398211E+02 -.853273973E+02 -.854150400E+02 -.855025527E+02 -.855897563E+02 -.856764881E+02 -.857626012E+02 -.858479623E+02 -.859324497E+02 -.860159504E+02 -.860983560E+02 -.861795585E+02 -.862594436E+02 -.863378833E+02 -.864147256E+02 -.864897822E+02 -.865628117E+02 -.866334984E+02 -.867014252E+02 -.867660375E+02 -.868265973E+02 -.868821225E+02 -.869313085E+02 -.869724252E+02 -.870031827E+02 -.870205563E+02 -.870205563E+02
 -.869948897E+02 -.869948897E+02 -.869760377E+02 -.869426459E+02 -.868979798E+02 -.868445074E+02 -.867840897E+02 -.867181260E+02 -.866476665E+02 -.865734974E+02 -.864962068E+02 -.864162356E+02 -.863339160E+02 -.862495015E+02 -.861631899E+02 -.860751414E+02 -.859854924E+02 -.858943666E+02 -.858018835E+02 -.857081656E+02 -.856133434E+02 -.855175602E+02 -.854209748E+02 -.853237645E+02 -.852261269E+02 -.851282807E+02 -.850304672E+02 -.849329499E+02 -.848360147E+02 -.847399692E+02 -.846451414E+02 -.845518784E+02 -.844605437E+02 -.843715155E+02 -.842851830E+02 -.842019434E+02 -.841221984E+02 -.840463494E+02 -.839747942E+02 -.839079217E+02 -.838461074E+02 -.837897090E+02 -.837390615E+02 -.836944728E+02 -.836562192E+02 -.836245418E+02 -.835996426E+02 -.835816818E+02 -.835707755E+02 -.835669932E+02 -.835703577E+02 -.835808439E+02 -.835983798E+02 -.836228471E+02 -.836540831E+02 -.836918834E+02 -.837360046E+02 -.837861677E+02 -.838420625E+02 -.839033515E+02 -.839696745E+02 -.840406533E+02 -.841158964E+02 -.841950035E+02 -.842775702E+02 -.843631924E+02 -.844514701E+02 -.845420113E+02 -.846344352E+02 -.847283756E+02 -.848234828E+02 -.849194264E+02 -.850158966E+02 -.851126052E+02 -.852092871E+02 -.853056999E+02 -.854016243E+02 -.854968635E+02 -.855912421E+02 -.856846045E+02 -.857768133E+02 -.858677462E+02 -.859572932E+02 -.860453520E+02 -.861318229E+02 -.862166024E+02 -.862995746E+02 -.863806010E+02 -.864595070E+02 -.865360647E+02 -.866099708E+02 -.866808184E+02 -.867480599E+02 -.868109590E+02 -.868685284E+02 -.869194482E+02 -.869619603E+02 -.869937286E+02 -.870116583E+02 -.870116583E+02
 -.869867896E+02 -.869867896E+02 -.869674124E+02 -.869330584E+02 -.868870505E+02 -.868318912E+02 -.867694590E+02 -.867011592E+02 -.866280388E+02 -.865508745E+02 -.864702406E+02 -.863865609E+02 -.863001487E+02 -.862112377E+02 -.861200062E+02 -.860265955E+02 -.859311252E+02 -.858337046E+02 -.857344415E+02 -.856334502E+02 -.855308574E+02 -.854268062E+02 -.853214607E+02 -.852150087E+02 -.851076640E+02 -.849996682E+02 -.848912917E+02 -.847828344E+02 -.846746257E+02 -.845670235E+02 -.844604137E+02 -.843552077E+02 -.842518406E+02 -.841507678E+02 -.840524617E+02 -.839574076E+02 -.838660987E+02 -.837790316E+02 -.836967000E+02 -.836195893E+02 -.835481704E+02 -.834828935E+02 -.834241817E+02 -.833724251E+02 -.833279749E+02 -.832911383E+02 -.832621733E+02 -.832412850E+02 -.832286218E+02 -.832242734E+02 -.832282691E+02 -.832405771E+02 -.832611054E+02 -.832897031E+02 -.833261626E+02 -.833702235E+02 -.834215761E+02 -.834798666E+02 -.835447023E+02 -.836156574E+02 -.836922792E+02 -.837740941E+02 -.838606138E+02 -.839513419E+02 -.840457789E+02 -.841434287E+02 -.842438031E+02 -.843464267E+02 -.844508411E+02 -.845566083E+02 -.846633140E+02 -.847705695E+02 -.848780143E+02 -.849853165E+02 -.850921744E+02 -.851983157E+02 -.853034980E+02 -.854075076E+02 -.855101579E+02 -.856112878E+02 -.857107593E+02 -.858084541E+02 -.859042699E+02 -.859981160E+02 -.860899071E+02 -.861795567E+02 -.862669679E+02 -.863520225E+02 -.864345671E+02 -.865143953E+02 -.865912248E+02 -.866646683E+02 -.867341953E+02 -.867990828E+02 -.868583519E+02 -.869106833E+02 -.869543092E+02 -.869868703E+02 -.870052299E+02 -.870052299E+02
 -.869817613E+02 -.869817613E+02 -.869620169E+02 -.869269731E+02 -.868799752E+02 -.868235321E+02 -.867595174E+02 -.866893227E+02 -.866139755E+02 -.865342288E+02 -.864506300E+02 -.863635741E+02 -.862733444E+02 -.861801447E+02 -.860841243E+02 -.859853970E+02 -.858840569E+02 -.857801905E+02 -.856738866E+02 -.855652440E+02 -.854543784E+02 -.853414274E+02 -.852265553E+02 -.851099565E+02 -.849918586E+02 -.848725251E+02 -.847522563E+02 -.846313909E+02 -.845103061E+02 -.843894174E+02 -.842691771E+02 -.841500729E+02 -.840326251E+02 -.839173832E+02 -.838049217E+02 -.836958349E+02 -.835907314E+02 -.834902272E+02 -.833949390E+02 -.833054761E+02 -.832224324E+02 -.831463783E+02 -.830778522E+02 -.830173524E+02 -.829653289E+02 -.829221762E+02 -.828882268E+02 -.828637454E+02 -.828489239E+02 -.828438785E+02 -.828486473E+02 -.828631897E+02 -.828873872E+02 -.829210452E+02 -.829638965E+02 -.830156062E+02 -.830757772E+02 -.831439567E+02 -.832196440E+02 -.833022979E+02 -.833913453E+02 -.834861893E+02 -.835862178E+02 -.836908112E+02 -.837993505E+02 -.839112241E+02 -.840258344E+02 -.841426038E+02 -.842609796E+02 -.843804382E+02 -.845004887E+02 -.846206756E+02 -.847405806E+02 -.848598237E+02 -.849780637E+02 -.850949982E+02 -.852103624E+02 -.853239282E+02 -.854355016E+02 -.855449208E+02 -.856520528E+02 -.857567896E+02 -.858590439E+02 -.859587439E+02 -.860558267E+02 -.861502308E+02 -.862418869E+02 -.863307061E+02 -.864165654E+02 -.864992895E+02 -.865786275E+02 -.866542227E+02 -.867255741E+02 -.867919865E+02 -.868525050E+02 -.869058301E+02 -.869502075E+02 -.869832823E+02 -.870019106E+02 -.870019106E+02
 -.869805827E+02 -.869805827E+02 -.869606713E+02 -.869252845E+02 -.868777472E+02 -.868205407E+02 -.867555057E+02 -.866839971E+02 -.866070030E+02 -.865252351E+02 -.864391984E+02 -.863492447E+02 -.862556148E+02 -.861584703E+02 -.860579197E+02 -.859540379E+02 -.858468828E+02 -.857365073E+02 -.856229707E+02 -.855063463E+02 -.853867296E+02 -.852642437E+02 -.851390453E+02 -.850113291E+02 -.848813317E+02 -.847493345E+02 -.846156669E+02 -.844807070E+02 -.843448837E+02 -.842086758E+02 -.840726120E+02 -.839372689E+02 -.838032681E+02 -.836712729E+02 -.835419827E+02 -.834161277E+02 -.832944610E+02 -.831777506E+02 -.830667703E+02 -.829622894E+02 -.828650622E+02 -.827758167E+02 -.826952433E+02 -.826239835E+02 -.825626190E+02 -.825116614E+02 -.824715430E+02 -.824426085E+02 -.824251087E+02 -.824191957E+02 -.824249196E+02 -.824422277E+02 -.824709656E+02 -.825108799E+02 -.825616235E+02 -.826227614E+02 -.826937795E+02 -.827740935E+02 -.828630591E+02 -.829599832E+02 -.830641349E+02 -.831747571E+02 -.832910774E+02 -.834123191E+02 -.835377110E+02 -.836664967E+02 -.837979429E+02 -.839313467E+02 -.840660415E+02 -.842014019E+02 -.843368480E+02 -.844718476E+02 -.846059185E+02 -.847386288E+02 -.848695973E+02 -.849984925E+02 -.851250308E+02 -.852489745E+02 -.853701288E+02 -.854883388E+02 -.856034849E+02 -.857154788E+02 -.858242578E+02 -.859297790E+02 -.860320123E+02 -.861309321E+02 -.862265072E+02 -.863186888E+02 -.864073956E+02 -.864924953E+02 -.865737804E+02 -.866509383E+02 -.867235123E+02 -.867908510E+02 -.868520431E+02 -.869058317E+02 -.869505031E+02 -.869837411E+02 -.870024362E+02 -.870024362E+02
 -.869841432E+02 -.869841432E+02 -.869643143E+02 -.869290181E+02 -.868815080E+02 -.868241967E+02 -.867588583E+02 -.866867835E+02 -.866088972E+02 -.865258494E+02 -.864380844E+02 -.863458946E+02 -.862494624E+02 -.861488928E+02 -.860442392E+02 -.859355238E+02 -.858227540E+02 -.857059358E+02 -.855850844E+02 -.854602346E+02 -.853314480E+02 -.851988211E+02 -.850624912E+02 -.849226427E+02 -.847795122E+02 -.846333924E+02 -.844846364E+02 -.843336605E+02 -.841809458E+02 -.840270400E+02 -.838725567E+02 -.837181747E+02 -.835646354E+02 -.834127385E+02 -.832633365E+02 -.831173277E+02 -.829756472E+02 -.828392564E+02 -.827091314E+02 -.825862495E+02 -.824715751E+02 -.823660445E+02 -.822705503E+02 -.821859262E+02 -.821129309E+02 -.820522345E+02 -.820044047E+02 -.819698955E+02 -.819490380E+02 -.819420332E+02 -.819489476E+02 -.819697122E+02 -.820041236E+02 -.820518483E+02 -.821124297E+02 -.821852975E+02 -.822697792E+02 -.823651134E+02 -.824704637E+02 -.825849348E+02 -.827075874E+02 -.828374543E+02 -.829735549E+02 -.831149103E+02 -.832605558E+02 -.834095529E+02 -.835610000E+02 -.837140411E+02 -.838678727E+02 -.840217498E+02 -.841749898E+02 -.843269752E+02 -.844771547E+02 -.846250437E+02 -.847702226E+02 -.849123355E+02 -.850510870E+02 -.851862389E+02 -.853176061E+02 -.854450519E+02 -.855684829E+02 -.856878430E+02 -.858031075E+02 -.859142762E+02 -.860213651E+02 -.861243975E+02 -.862233940E+02 -.863183594E+02 -.864092675E+02 -.864960426E+02 -.865785354E+02 -.866564928E+02 -.867295193E+02 -.867970268E+02 -.868581699E+02 -.869117608E+02 -.869561591E+02 -.869891272E+02 -.870076408E+02 -.870076408E+02
 -.869934433E+02 -.869934433E+02 -.869740026E+02 -.869393305E+02 -.868925482E+02 -.868359506E+02 -.867712064E+02 -.866995090E+02 -.866216931E+02 -.865383234E+02 -.864497623E+02 -.863562238E+02 -.862578140E+02 -.861545640E+02 -.860464550E+02 -.859334392E+02 -.858154562E+02 -.856924468E+02 -.855643649E+02 -.854311878E+02 -.852929258E+02 -.851496304E+02 -.850014028E+02 -.848484009E+02 -.846908463E+02 -.845290306E+02 -.843633207E+02 -.841941637E+02 -.840220908E+02 -.838477196E+02 -.836717559E+02 -.834949938E+02 -.833183131E+02 -.831426760E+02 -.829691213E+02 -.827987554E+02 -.826327422E+02 -.824722900E+02 -.823186364E+02 -.821730304E+02 -.820367140E+02 -.819109012E+02 -.817967565E+02 -.816953732E+02 -.816077518E+02 -.815347788E+02 -.814772086E+02 -.814356460E+02 -.814105331E+02 -.814021387E+02 -.814105526E+02 -.814356826E+02 -.814772576E+02 -.815348330E+02 -.816078015E+02 -.816954066E+02 -.817967588E+02 -.819108554E+02 -.820366003E+02 -.821728263E+02 -.823183165E+02 -.824718260E+02 -.826321027E+02 -.827979060E+02 -.829680243E+02 -.831412903E+02 -.833165941E+02 -.834928934E+02 -.836692222E+02 -.838446967E+02 -.840185188E+02 -.841899788E+02 -.843584548E+02 -.845234119E+02 -.846843994E+02 -.848410468E+02 -.849930597E+02 -.851402140E+02 -.852823504E+02 -.854193676E+02 -.855512157E+02 -.856778892E+02 -.857994192E+02 -.859158653E+02 -.860273071E+02 -.861338339E+02 -.862355342E+02 -.863324824E+02 -.864247237E+02 -.865122552E+02 -.865950020E+02 -.866727886E+02 -.867453000E+02 -.868120334E+02 -.868722349E+02 -.869248167E+02 -.869682495E+02 -.870004213E+02 -.870184523E+02 -.870184523E+02
 -.870095858E+02 -.870095858E+02 -.869909024E+02 -.869575010E+02 -.869122986E+02 -.868574161E+02 -.867943708E+02 -.867242220E+02 -.866476830E+02 -.865652061E+02 -.864770488E+02 -.863833249E+02 -.862840438E+02 -.861791422E+02 -.860685093E+02 -.859520064E+02 -.858294836E+02 -.857007945E+02 -.855658081E+02 -.854244209E+02 -.852765669E+02 -.851222284E+02 -.849614454E+02 -.847943255E+02 -.846210525E+02 -.844418957E+02 -.842572176E+02 -.840674816E+02 -.838732585E+02 -.836752320E+02 -.834742022E+02 -.832710882E+02 -.830669272E+02 -.828628719E+02 -.826601850E+02 -.824602294E+02 -.822644566E+02 -.820743902E+02 -.818916066E+02 -.817177127E+02 -.815543195E+02 -.814030144E+02 -.812653311E+02 -.811427187E+02 -.810365104E+02 -.809478938E+02 -.808778832E+02 -.808272948E+02 -.807967267E+02 -.807865435E+02 -.807968670E+02 -.808275731E+02 -.808782950E+02 -.809484323E+02 -.810371664E+02 -.811434808E+02 -.812661855E+02 -.814039447E+02 -.815553069E+02 -.817187357E+02 -.818926409E+02 -.820754085E+02 -.822654289E+02 -.824611224E+02 -.826609622E+02 -.828634936E+02 -.830673499E+02 -.832712651E+02 -.834740825E+02 -.836747608E+02 -.838723769E+02 -.840661263E+02 -.842553211E+02 -.844393862E+02 -.846178542E+02 -.847903587E+02 -.849566269E+02 -.851164720E+02 -.852697842E+02 -.854165223E+02 -.855567048E+02 -.856904008E+02 -.858177207E+02 -.859388069E+02 -.860538240E+02 -.861629481E+02 -.862663554E+02 -.863642092E+02 -.864566442E+02 -.865437486E+02 -.866255415E+02 -.867019440E+02 -.867727437E+02 -.868375475E+02 -.868957219E+02 -.869463141E+02 -.869879487E+02 -.870186937E+02 -.870358826E+02 -.870358826E+02
 -.870337577E+02 -.870337577E+02 -.870162702E+02 -.869849106E+02 -.869423090E+02 -.868903473E+02 -.868303399E+02 -.867631702E+02 -.866893955E+02 -.866093270E+02 -.865230910E+02 -.864306772E+02 -.863319756E+02 -.862268060E+02 -.861149416E+02 -.859961286E+02 -.858701019E+02 -.857366002E+02 -.855953787E+02 -.854462220E+02 -.852889556E+02 -.851234587E+02 -.849496759E+02 -.847676291E+02 -.845774304E+02 -.843792934E+02 -.841735457E+02 -.839606401E+02 -.837411656E+02 -.835158566E+02 -.832856009E+02 -.830514458E+02 -.828146004E+02 -.825764355E+02 -.823384791E+02 -.821024076E+02 -.818700318E+02 -.816432779E+02 -.814241635E+02 -.812147675E+02 -.810171960E+02 -.808335431E+02 -.806658492E+02 -.805160561E+02 -.803859625E+02 -.802771798E+02 -.801910904E+02 -.801288114E+02 -.800911637E+02 -.800786488E+02 -.800914350E+02 -.801293520E+02 -.801918960E+02 -.802782442E+02 -.803872773E+02 -.805176106E+02 -.806676306E+02 -.808355363E+02 -.810193835E+02 -.812171292E+02 -.814266767E+02 -.816459173E+02 -.818727691E+02 -.821052115E+02 -.823413152E+02 -.825792661E+02 -.828173845E+02 -.830541386E+02 -.832881538E+02 -.835182170E+02 -.837432768E+02 -.839624409E+02 -.841749703E+02 -.843802716E+02 -.845778876E+02 -.847674864E+02 -.849488503E+02 -.851218638E+02 -.852865017E+02 -.854428175E+02 -.855909314E+02 -.857310195E+02 -.858633021E+02 -.859880331E+02 -.861054888E+02 -.862159573E+02 -.863197257E+02 -.864170679E+02 -.865082294E+02 -.865934100E+02 -.866727427E+02 -.867462675E+02 -.868138975E+02 -.868753766E+02 -.869302232E+02 -.869776579E+02 -.870165079E+02 -.870450820E+02 -.870610060E+02 -.870610060E+02
 -.870671976E+02 -.870671976E+02 -.870514191E+02 -.870230065E+02 -.869842091E+02 -.869365971E+02 -.868812249E+02 -.868187547E+02 -.867495507E+02 -.866737514E+02 -.865913248E+02 -.865021109E+02 -.864058556E+02 -.863022367E+02 -.861908856E+02 -.860714051E+02 -.859433850E+02 -.858064159E+02 -.856601035E+02 -.855040813E+02 -.853380245E+02 -.851616642E+02 -.849748019E+02 -.847773252E+02 -.845692235E+02 -.843506052E+02 -.841217141E+02 -.838829473E+02 -.836348715E+02 -.833782392E+02 -.831140032E+02 -.828433280E+02 -.825675992E+02 -.822884275E+02 -.820076480E+02 -.817273135E+02 -.814496807E+02 -.811771884E+02 -.809124278E+02 -.806581045E+02 -.804169923E+02 -.801918795E+02 -.799855094E+02 -.798005160E+02 -.796393578E+02 -.795042520E+02 -.793971116E+02 -.793194893E+02 -.792725303E+02 -.792569360E+02 -.792729422E+02 -.793203112E+02 -.793983398E+02 -.795058809E+02 -.796413799E+02 -.798029219E+02 -.799882875E+02 -.801950163E+02 -.804204720E+02 -.806619092E+02 -.809165369E+02 -.811815790E+02 -.814543272E+02 -.817321874E+02 -.820127178E+02 -.822936586E+02 -.825729539E+02 -.828487647E+02 -.831194769E+02 -.833837008E+02 -.836402678E+02 -.838882206E+02 -.841268022E+02 -.843554412E+02 -.845737358E+02 -.847814374E+02 -.849784333E+02 -.851647297E+02 -.853404354E+02 -.855057457E+02 -.856609276E+02 -.858063059E+02 -.859422495E+02 -.860691593E+02 -.861874559E+02 -.862975681E+02 -.863999211E+02 -.864949237E+02 -.865829550E+02 -.866643481E+02 -.867393719E+02 -.868082073E+02 -.868709182E+02 -.869274130E+02 -.869773963E+02 -.870203039E+02 -.870552183E+02 -.870807573E+02 -.870949269E+02 -.870949269E+02
 -.871111463E+02 -.871111463E+02 -.870976672E+02 -.870732460E+02 -.870396477E+02 -.869980513E+02 -.869491896E+02 -.868934551E+02 -.868309806E+02 -.867616998E+02 -.866853940E+02 -.866017281E+02 -.865102784E+02 -.864105548E+02 -.863020188E+02 -.861840993E+02 -.860562067E+02 -.859177456E+02 -.857681288E+02 -.856067912E+02 -.854332043E+02 -.852468928E+02 -.850474520E+02 -.848345669E+02 -.846080335E+02 -.843677809E+02 -.841138953E+02 -.838466451E+02 -.835665067E+02 -.832741894E+02 -.829706601E+02 -.826571653E+02 -.823352501E+02 -.820067712E+02 -.816739046E+02 -.813391445E+02 -.810052919E+02 -.806754329E+02 -.803529039E+02 -.800412436E+02 -.797441322E+02 -.794653170E+02 -.792085282E+02 -.789773847E+02 -.787752952E+02 -.786053584E+02 -.784702654E+02 -.783722127E+02 -.783128264E+02 -.782931057E+02 -.783133873E+02 -.783733329E+02 -.784719419E+02 -.786075862E+02 -.787780682E+02 -.789806947E+02 -.792123654E+02 -.794696699E+02 -.797489872E+02 -.800465853E+02 -.803587146E+02 -.806816929E+02 -.810119788E+02 -.813462336E+02 -.816813683E+02 -.820145790E+02 -.823433684E+02 -.826655575E+02 -.829792856E+02 -.832830042E+02 -.835754627E+02 -.838556899E+02 -.841229717E+02 -.843768273E+02 -.846169833E+02 -.848433484E+02 -.850559887E+02 -.852551035E+02 -.854410031E+02 -.856140881E+02 -.857748308E+02 -.859237574E+02 -.860614333E+02 -.861884487E+02 -.863054062E+02 -.864129088E+02 -.865115484E+02 -.866018953E+02 -.866844853E+02 -.867598074E+02 -.868282877E+02 -.868902706E+02 -.869459948E+02 -.869955625E+02 -.870388988E+02 -.870756988E+02 -.871053568E+02 -.871268733E+02 -.871387311E+02 -.871387311E+02
 -.871667774E+02 -.871667774E+02 -.871562636E+02 -.871370170E+02 -.871102057E+02 -.870765324E+02 -.870363440E+02 -.869897145E+02 -.869365063E+02 -.868764173E+02 -.868090156E+02 -.867337662E+02 -.866500519E+02 -.865571892E+02 -.864544421E+02 -.863410341E+02 -.862161592E+02 -.860789939E+02 -.859287091E+02 -.857644838E+02 -.855855212E+02 -.853910658E+02 -.851804245E+02 -.849529894E+02 -.847082644E+02 -.844458945E+02 -.841656990E+02 -.838677059E+02 -.835521903E+02 -.832197132E+02 -.828711605E+02 -.825077815E+02 -.821312238E+02 -.817435636E+02 -.813473273E+02 -.809455033E+02 -.805415409E+02 -.801393317E+02 -.797431731E+02 -.793577112E+02 -.789878613E+02 -.786387070E+02 -.783153796E+02 -.780229193E+02 -.777661263E+02 -.775494051E+02 -.773766123E+02 -.772509152E+02 -.771746703E+02 -.771493308E+02 -.771753874E+02 -.772523481E+02 -.773787587E+02 -.775522612E+02 -.777696870E+02 -.780271783E+02 -.783203292E+02 -.786443381E+02 -.789941629E+02 -.793646711E+02 -.797507771E+02 -.801475637E+02 -.805503829E+02 -.809549349E+02 -.813573257E+02 -.817541037E+02 -.821422776E+02 -.825193178E+02 -.828831453E+02 -.832321088E+02 -.835649552E+02 -.838807945E+02 -.841790614E+02 -.844594762E+02 -.847220059E+02 -.849668261E+02 -.851942867E+02 -.854048783E+02 -.855992036E+02 -.857779507E+02 -.859418702E+02 -.860917552E+02 -.862284238E+02 -.863527047E+02 -.864654238E+02 -.865673939E+02 -.866594044E+02 -.867422124E+02 -.868165335E+02 -.868830326E+02 -.869423128E+02 -.869949025E+02 -.870412380E+02 -.870816423E+02 -.871162956E+02 -.871451965E+02 -.871681097E+02 -.871844963E+02 -.871934196E+02 -.871934196E+02
 -.872351043E+02 -.872351043E+02 -.872282915E+02 -.872155314E+02 -.871972774E+02 -.871736679E+02 -.871445994E+02 -.871097788E+02 -.870687626E+02 -.870209848E+02 -.869657773E+02 -.869023851E+02 -.868299772E+02 -.867476553E+02 -.866544610E+02 -.865493826E+02 -.864313622E+02 -.862993038E+02 -.861520829E+02 -.859885592E+02 -.858075913E+02 -.856080546E+02 -.853888649E+02 -.851490040E+02 -.848875527E+02 -.846037276E+02 -.842969238E+02 -.839667635E+02 -.836131491E+02 -.832363211E+02 -.828369189E+02 -.824160434E+02 -.819753183E+02 -.815169468E+02 -.810437617E+02 -.805592617E+02 -.800676315E+02 -.795737385E+02 -.790831027E+02 -.786018339E+02 -.781365333E+02 -.776941585E+02 -.772818515E+02 -.769067344E+02 -.765756802E+02 -.762950681E+02 -.760705379E+02 -.759067575E+02 -.758072208E+02 -.757740908E+02 -.758080997E+02 -.759085144E+02 -.760731713E+02 -.762985753E+02 -.765800578E+02 -.769119781E+02 -.772879559E+02 -.777011173E+02 -.781443388E+02 -.786104773E+02 -.790925740E+02 -.795840261E+02 -.800787222E+02 -.805711406E+02 -.810564118E+02 -.815303491E+02 -.819894515E+02 -.824308837E+02 -.828524395E+02 -.832524922E+02 -.836299377E+02 -.839841327E+02 -.843148328E+02 -.846221310E+02 -.849064005E+02 -.851682409E+02 -.854084305E+02 -.856278826E+02 -.858276094E+02 -.860086893E+02 -.861722402E+02 -.863193979E+02 -.864512972E+02 -.865690577E+02 -.866737724E+02 -.867664990E+02 -.868482523E+02 -.869199990E+02 -.869826535E+02 -.870370726E+02 -.870840519E+02 -.871243192E+02 -.871585277E+02 -.871872445E+02 -.872109365E+02 -.872299486E+02 -.872444745E+02 -.872545153E+02 -.872598232E+02 -.872598232E+02
 -.873168636E+02 -.873168636E+02 -.873145440E+02 -.873096905E+02 -.873019204E+02 -.872907214E+02 -.872754770E+02 -.872554837E+02 -.872299612E+02 -.871980580E+02 -.871588541E+02 -.871113618E+02 -.870545242E+02 -.869872146E+02 -.869082347E+02 -.868163149E+02 -.867101144E+02 -.865882242E+02 -.864491723E+02 -.862914321E+02 -.861134342E+02 -.859135836E+02 -.856902822E+02 -.854419570E+02 -.851670975E+02 -.848642991E+02 -.845323173E+02 -.841701305E+02 -.837770124E+02 -.833526151E+02 -.828970587E+02 -.824110295E+02 -.818958810E+02 -.813537356E+02 -.807875799E+02 -.802013493E+02 -.795999903E+02 -.789894957E+02 -.783768984E+02 -.777702180E+02 -.771783492E+02 -.766108875E+02 -.760778892E+02 -.755895692E+02 -.751559462E+02 -.747864504E+02 -.744895179E+02 -.742721983E+02 -.741398070E+02 -.740956506E+02 -.741408515E+02 -.742742869E+02 -.744926499E+02 -.747906246E+02 -.751611609E+02 -.755958223E+02 -.760851779E+02 -.766192087E+02 -.771876990E+02 -.777805917E+02 -.783882905E+02 -.790018997E+02 -.796133987E+02 -.802157533E+02 -.808029694E+02 -.813700987E+02 -.819132043E+02 -.824292973E+02 -.829162533E+02 -.833727162E+02 -.837979968E+02 -.841919717E+02 -.845549856E+02 -.848877604E+02 -.851913134E+02 -.854668843E+02 -.857158720E+02 -.859397814E+02 -.861401787E+02 -.863186551E+02 -.864767980E+02 -.866161683E+02 -.867382843E+02 -.868446089E+02 -.869365421E+02 -.870154158E+02 -.870824921E+02 -.871389628E+02 -.871859514E+02 -.872245152E+02 -.872556492E+02 -.872802895E+02 -.872993171E+02 -.873135614E+02 -.873238015E+02 -.873307674E+02 -.873351370E+02 -.873375303E+02 -.873384969E+02 -.873384969E+02
 -.874123759E+02 -.874123759E+02 -.874153775E+02 -.874199218E+02 -.874246728E+02 -.874283848E+02 -.874298728E+02 -.874279868E+02 -.874215881E+02 -.874095284E+02 -.873906316E+02 -.873636760E+02 -.873273800E+02 -.872803878E+02 -.872212579E+02 -.871484530E+02 -.870603317E+02 -.869551431E+02 -.868310243E+02 -.866860014E+02 -.865179953E+02 -.863248334E+02 -.861042680E+02 -.858540033E+02 -.855717323E+02 -.852551855E+02 -.849021935E+02 -.845107638E+02 -.840791751E+02 -.836060882E+02 -.830906753E+02 -.825327650E+02 -.819330022E+02 -.812930175E+02 -.806155992E+02 -.799048597E+02 -.791663818E+02 -.784073318E+02 -.776365203E+02 -.768643917E+02 -.761029243E+02 -.753654240E+02 -.746662014E+02 -.740201292E+02 -.734420900E+02 -.729463386E+02 -.725458160E+02 -.722514663E+02 -.720716166E+02 -.720114791E+02 -.720728286E+02 -.722538903E+02 -.725494522E+02 -.729511873E+02 -.734481515E+02 -.740274039E+02 -.746746896E+02 -.753751259E+02 -.761138400E+02 -.768765211E+02 -.776498631E+02 -.784218871E+02 -.791821484E+02 -.799218357E+02 -.806337821E+02 -.813124035E+02 -.819535868E+02 -.825545419E+02 -.831136370E+02 -.836302252E+02 -.841044756E+02 -.845372137E+02 -.849297756E+02 -.852838792E+02 -.856015130E+02 -.858848420E+02 -.861361304E+02 -.863576790E+02 -.865517769E+02 -.867206638E+02 -.868665032E+02 -.869913638E+02 -.870972074E+02 -.871858835E+02 -.872591274E+02 -.873185625E+02 -.873657061E+02 -.874019770E+02 -.874287051E+02 -.874471434E+02 -.874584817E+02 -.874638613E+02 -.874643925E+02 -.874611743E+02 -.874553161E+02 -.874479636E+02 -.874403281E+02 -.874337215E+02 -.874295969E+02 -.874295969E+02
 -.875213907E+02 -.875213907E+02 -.875305462E+02 -.875459970E+02 -.875653451E+02 -.875865392E+02 -.876077809E+02 -.876274495E+02 -.876440393E+02 -.876561083E+02 -.876622346E+02 -.876609797E+02 -.876508560E+02 -.876302988E+02 -.875976411E+02 -.875510910E+02 -.874887117E+02 -.874084047E+02 -.873078950E+02 -.871847208E+02 -.870362278E+02 -.868595691E+02 -.866517136E+02 -.864094637E+02 -.861294858E+02 -.858083557E+02 -.854426230E+02 -.850288971E+02 -.845639593E+02 -.840449033E+02 -.834693075E+02 -.828354411E+02 -.821425020E+02 -.813908852E+02 -.805824742E+02 -.797209437E+02 -.788120566E+02 -.778639314E+02 -.768872508E+02 -.758953744E+02 -.749043172E+02 -.739325552E+02 -.730006242E+02 -.721304920E+02 -.713447047E+02 -.706653362E+02 -.701128015E+02 -.697046295E+02 -.694543129E+02 -.693703638E+02 -.694556919E+02 -.697073881E+02 -.701169408E+02 -.706708581E+02 -.713516117E+02 -.721387870E+02 -.730103108E+02 -.739436373E+02 -.749167992E+02 -.759092613E+02 -.769025477E+02 -.778806437E+02 -.788301899E+02 -.797405036E+02 -.806034663E+02 -.814133148E+02 -.821663742E+02 -.828607603E+02 -.834960773E+02 -.840731262E+02 -.845936365E+02 -.850600280E+02 -.854752049E+02 -.858423831E+02 -.861649501E+02 -.864463522E+02 -.866900087E+02 -.868992473E+02 -.870772585E+02 -.872270648E+02 -.873515023E+02 -.874532130E+02 -.875346432E+02 -.875980493E+02 -.876455072E+02 -.876789262E+02 -.877000642E+02 -.877105472E+02 -.877118895E+02 -.877055166E+02 -.876927912E+02 -.876750413E+02 -.876535939E+02 -.876298125E+02 -.876051424E+02 -.875811651E+02 -.875596642E+02 -.875427071E+02 -.875327463E+02 -.875327463E+02
 -.876429251E+02 -.876429251E+02 -.876590298E+02 -.876868386E+02 -.877227991E+02 -.877639975E+02 -.878079925E+02 -.878526843E+02 -.878962082E+02 -.879368493E+02 -.879729711E+02 -.880029564E+02 -.880251558E+02 -.880378427E+02 -.880391724E+02 -.880271450E+02 -.879995701E+02 -.879540342E+02 -.878878699E+02 -.877981281E+02 -.876815534E+02 -.875345650E+02 -.873532441E+02 -.871333314E+02 -.868702383E+02 -.865590746E+02 -.861947003E+02 -.857718060E+02 -.852850292E+02 -.847291145E+02 -.840991247E+02 -.833907109E+02 -.826004453E+02 -.817262216E+02 -.807677176E+02 -.797269126E+02 -.786086385E+02 -.774211333E+02 -.761765502E+02 -.748913594E+02 -.735865690E+02 -.722876771E+02 -.710242710E+02 -.698292024E+02 -.687373000E+02 -.677836354E+02 -.670014299E+02 -.664197738E+02 -.660613992E+02 -.659407956E+02 -.660629423E+02 -.664228612E+02 -.670060640E+02 -.677898196E+02 -.687450389E+02 -.698385018E+02 -.710351377E+02 -.723001192E+02 -.736005954E+02 -.749069801E+02 -.761937762E+02 -.774399768E+02 -.786291121E+02 -.797490299E+02 -.807914930E+02 -.817516701E+02 -.826275822E+02 -.834195518E+02 -.841296855E+02 -.847614108E+02 -.853190761E+02 -.858076178E+02 -.862322901E+02 -.865984537E+02 -.869114156E+02 -.871763124E+02 -.873980300E+02 -.875811516E+02 -.877299290E+02 -.878482719E+02 -.879397493E+02 -.880076017E+02 -.880547596E+02 -.880838665E+02 -.880973058E+02 -.880972299E+02 -.880855905E+02 -.880641710E+02 -.880346204E+02 -.879984895E+02 -.879572706E+02 -.879124412E+02 -.878655141E+02 -.878180967E+02 -.877719611E+02 -.877291304E+02 -.876919852E+02 -.876633974E+02 -.876468994E+02 -.876468994E+02
 -.877751143E+02 -.877751143E+02 -.877988734E+02 -.878403394E+02 -.878947368E+02 -.879582536E+02 -.880277960E+02 -.881007954E+02 -.881750560E+02 -.882486312E+02 -.883197241E+02 -.883866028E+02 -.884475296E+02 -.885006967E+02 -.885441688E+02 -.885758289E+02 -.885933247E+02 -.885940177E+02 -.885749308E+02 -.885326966E+02 -.884635065E+02 -.883630611E+02 -.882265241E+02 -.880484834E+02 -.878229222E+02 -.875432074E+02 -.872021010E+02 -.867918057E+02 -.863040542E+02 -.857302586E+02 -.850617326E+02 -.842900063E+02 -.834072498E+02 -.824068218E+02 -.812839541E+02 -.800365749E+02 -.786662594E+02 -.771792743E+02 -.755876561E+02 -.739102284E+02 -.721734226E+02 -.704117317E+02 -.686675981E+02 -.669905351E+02 -.654353169E+02 -.640591661E+02 -.629180169E+02 -.620621374E+02 -.615316120E+02 -.613523486E+02 -.615333140E+02 -.620655432E+02 -.629231299E+02 -.640659915E+02 -.654438615E+02 -.670008074E+02 -.686796086E+02 -.704254922E+02 -.721889470E+02 -.739275320E+02 -.756067561E+02 -.772001893E+02 -.786890097E+02 -.800611824E+02 -.813104422E+02 -.824352155E+02 -.834375752E+02 -.843222908E+02 -.850960048E+02 -.857665478E+02 -.863423903E+02 -.868322188E+02 -.872446212E+02 -.875878637E+02 -.878697423E+02 -.880974926E+02 -.882777440E+02 -.884165082E+02 -.885191902E+02 -.885906167E+02 -.886350742E+02 -.886563544E+02 -.886578022E+02 -.886423659E+02 -.886126464E+02 -.885709466E+02 -.885193202E+02 -.884596201E+02 -.883935472E+02 -.883227017E+02 -.882486370E+02 -.881729205E+02 -.880972014E+02 -.880232921E+02 -.879532657E+02 -.878895756E+02 -.878352066E+02 -.877938647E+02 -.877702204E+02 -.877702204E+02
 -.879150985E+02 -.879150985E+02 -.879470641E+02 -.880032196E+02 -.880775297E+02 -.881652744E+02 -.882627198E+02 -.883668605E+02 -.884752171E+02 -.885856750E+02 -.886963535E+02 -.888054974E+02 -.889113850E+02 -.890122456E+02 -.891061847E+02 -.891911113E+02 -.892646665E+02 -.893241504E+02 -.893664448E+02 -.893879330E+02 -.893844134E+02 -.893510087E+02 -.892820713E+02 -.891710869E+02 -.890105804E+02 -.887920304E+02 -.885057996E+02 -.881410954E+02 -.876859752E+02 -.871274174E+02 -.864514874E+02 -.856436278E+02 -.846891142E+02 -.835737159E+02 -.822846067E+02 -.808115615E+02 -.791484635E+02 -.772951168E+02 -.752593165E+02 -.730590608E+02 -.707247029E+02 -.683007362E+02 -.658467970E+02 -.634373865E+02 -.611597956E+02 -.591098216E+02 -.573851436E+02 -.560767051E+02 -.552590814E+02 -.549814287E+02 -.552609345E+02 -.560804135E+02 -.573907119E+02 -.591172566E+02 -.611691065E+02 -.634485846E+02 -.658598962E+02 -.683157524E+02 -.707416546E+02 -.730779688E+02 -.752802039E+02 -.773180090E+02 -.791733885E+02 -.808385494E+02 -.823136902E+02 -.836049300E+02 -.847224960E+02 -.856792168E+02 -.864893250E+02 -.871675471E+02 -.877284420E+02 -.881859459E+02 -.885530808E+02 -.888417901E+02 -.890628660E+02 -.892259440E+02 -.893395431E+02 -.894111337E+02 -.894472233E+02 -.894534496E+02 -.894346761E+02 -.893950855E+02 -.893382688E+02 -.892673099E+02 -.891848634E+02 -.890932278E+02 -.889944148E+02 -.888902145E+02 -.887822608E+02 -.886720964E+02 -.885612424E+02 -.884512744E+02 -.883439092E+02 -.882411080E+02 -.881452011E+02 -.880590436E+02 -.879862112E+02 -.879312499E+02 -.878999973E+02 -.878999973E+02
 -.880589745E+02 -.880589745E+02 -.880994767E+02 -.881709603E+02 -.882661309E+02 -.883793812E+02 -.885063736E+02 -.886437177E+02 -.887887171E+02 -.889391701E+02 -.890932095E+02 -.892491709E+02 -.894054807E+02 -.895605578E+02 -.897127225E+02 -.898601078E+02 -.900005699E+02 -.901315946E+02 -.902501945E+02 -.903527964E+02 -.904351157E+02 -.904920149E+02 -.905173465E+02 -.905037789E+02 -.904426072E+02 -.903235528E+02 -.901345587E+02 -.898615928E+02 -.894884763E+02 -.889967664E+02 -.883657274E+02 -.875724452E+02 -.865921476E+02 -.853988177E+02 -.839661971E+02 -.822692930E+02 -.802865016E+02 -.780024444E+02 -.754115641E+02 -.725224315E+02 -.693625554E+02 -.659832553E+02 -.624638512E+02 -.589140882E+02 -.554734134E+02 -.523056324E+02 -.495877871E+02 -.474930704E+02 -.461693182E+02 -.457168538E+02 -.461713118E+02 -.474970606E+02 -.495937794E+02 -.523136353E+02 -.554834382E+02 -.589261491E+02 -.624779653E+02 -.659994425E+02 -.693808389E+02 -.725428370E+02 -.754341209E+02 -.780271846E+02 -.803134604E+02 -.822985088E+02 -.839977115E+02 -.854326757E+02 -.866283972E+02 -.876111376E+02 -.884069170E+02 -.890405105E+02 -.895348352E+02 -.899106289E+02 -.901863369E+02 -.903781392E+02 -.905000688E+02 -.905641824E+02 -.905807566E+02 -.905584926E+02 -.905047155E+02 -.904255630E+02 -.903261577E+02 -.902107637E+02 -.900829251E+02 -.899455901E+02 -.898012199E+02 -.896518868E+02 -.894993624E+02 -.893452003E+02 -.891908140E+02 -.890375561E+02 -.888867999E+02 -.887400303E+02 -.885989474E+02 -.884655899E+02 -.883424873E+02 -.882328495E+02 -.881408093E+02 -.880717319E+02 -.880326165E+02 -.880326165E+02
 -.882018454E+02 -.882018454E+02 -.882509228E+02 -.883378490E+02 -.884541152E+02 -.885932777E+02 -.887504550E+02 -.889219395E+02 -.891048970E+02 -.892971309E+02 -.894968952E+02 -.897027423E+02 -.899133955E+02 -.901276374E+02 -.903442071E+02 -.905617006E+02 -.907784680E+02 -.909925031E+02 -.912013201E+02 -.914018121E+02 -.915900869E+02 -.917612736E+02 -.919092965E+02 -.920266089E+02 -.921038856E+02 -.921296680E+02 -.920899656E+02 -.919678165E+02 -.917428199E+02 -.913906651E+02 -.908826953E+02 -.901855691E+02 -.892611116E+02 -.880664864E+02 -.865548666E+02 -.846768380E+02 -.823828235E+02 -.796268548E+02 -.763720309E+02 -.725979305E+02 -.683100591E+02 -.635510227E+02 -.584124748E+02 -.530459304E+02 -.476693462E+02 -.425651876E+02 -.380651370E+02 -.345176595E+02 -.322385773E+02 -.314522920E+02 -.322406987E+02 -.345219057E+02 -.380715146E+02 -.425737066E+02 -.476800199E+02 -.530587756E+02 -.584275118E+02 -.635682752E+02 -.683295544E+02 -.726196996E+02 -.763961084E+02 -.796532792E+02 -.824116370E+02 -.847080869E+02 -.865886010E+02 -.881027607E+02 -.892999841E+02 -.902271023E+02 -.909269560E+02 -.914377240E+02 -.917927517E+02 -.920206994E+02 -.921458811E+02 -.921887003E+02 -.921661209E+02 -.920921341E+02 -.919781975E+02 -.918336334E+02 -.916659826E+02 -.914813108E+02 -.912844735E+02 -.910793407E+02 -.908689874E+02 -.906558554E+02 -.904418902E+02 -.902286597E+02 -.900174575E+02 -.898093961E+02 -.896054956E+02 -.894067705E+02 -.892143210E+02 -.890294342E+02 -.888537017E+02 -.886891610E+02 -.885384721E+02 -.884051399E+02 -.882938002E+02 -.882105891E+02 -.881636226E+02 -.881636226E+02
 -.883379967E+02 -.883379967E+02 -.883953344E+02 -.884971767E+02 -.886338904E+02 -.887982769E+02 -.889849879E+02 -.891900767E+02 -.894106533E+02 -.896446166E+02 -.898904449E+02 -.901470280E+02 -.904135287E+02 -.906892644E+02 -.909735996E+02 -.912658420E+02 -.915651354E+02 -.918703429E+02 -.921799127E+02 -.924917196E+02 -.928028732E+02 -.931094838E+02 -.934063744E+02 -.936867272E+02 -.939416508E+02 -.941596533E+02 -.943260083E+02 -.944219995E+02 -.944240377E+02 -.943026507E+02 -.940213646E+02 -.935355207E+02 -.927911157E+02 -.917238148E+02 -.902583780E+02 -.883088637E+02 -.857801378E+02 -.825714086E+02 -.785827217E+02 -.737255236E+02 -.679384391E+02 -.612091378E+02 -.536022879E+02 -.452917620E+02 -.365920438E+02 -.279790718E+02 -.200852176E+02 -.136493043E+02 -.940617389E+01 -.792005642E+01 -.940840784E+01 -.136537760E+02 -.200919346E+02 -.279880455E+02 -.366032894E+02 -.453052987E+02 -.536181388E+02 -.612273299E+02 -.679590038E+02 -.737484963E+02 -.786081422E+02 -.825993210E+02 -.858105908E+02 -.883419106E+02 -.902940769E+02 -.917622288E+02 -.928323125E+02 -.935795733E+02 -.940683510E+02 -.943526541E+02 -.944771460E+02 -.944783055E+02 -.943856091E+02 -.942226500E+02 -.940081472E+02 -.937568291E+02 -.934801878E+02 -.931871123E+02 -.928844151E+02 -.925772632E+02 -.922695307E+02 -.919640840E+02 -.916630141E+02 -.913678242E+02 -.910795839E+02 -.907990574E+02 -.905268119E+02 -.902633146E+02 -.900090224E+02 -.897644712E+02 -.895303703E+02 -.893077099E+02 -.890978873E+02 -.889028627E+02 -.887253563E+02 -.885690996E+02 -.884391622E+02 -.883423752E+02 -.882878867E+02 -.882878867E+02
 -.884612134E+02 -.884612134E+02 -.885260999E+02 -.886416068E+02 -.887971105E+02 -.889847656E+02 -.891988460E+02 -.894352436E+02 -.896910849E+02 -.899644375E+02 -.902540822E+02 -.905593360E+02 -.908799086E+02 -.912157841E+02 -.915671163E+02 -.919341308E+02 -.923170246E+02 -.927158562E+02 -.931304171E+02 -.935600753E+02 -.940035782E+02 -.944588025E+02 -.949224330E+02 -.953895502E+02 -.958531001E+02 -.963032171E+02 -.967263626E+02 -.971042372E+02 -.974124208E+02 -.976186910E+02 -.976809774E+02 -.975449210E+02 -.971410459E+02 -.963816112E+02 -.951573269E+02 -.933343025E+02 -.907518898E+02 -.872225215E+02 -.825352700E+02 -.764656787E+02 -.687954005E+02 -.593461080E+02 -.480325111E+02 -.349380431E+02 -.204119485E+02 -.517519652E+01 0.959842079E+01 0.222911007E+02 0.310363561E+02 0.341903441E+02 0.310340270E+02 0.222864382E+02 0.959141664E+01 -.518455496E+01 -.204236781E+02 -.349521650E+02 -.480490510E+02 -.593650959E+02 -.688168711E+02 -.764896714E+02 -.825618289E+02 -.872516958E+02 -.907837338E+02 -.933688757E+02 -.951946943E+02 -.964218433E+02 -.971842190E+02 -.975911171E+02 -.977302845E+02 -.976712030E+02 -.974682374E+02 -.971634641E+02 -.967891107E+02 -.963696022E+02 -.959232419E+02 -.954635714E+02 -.950004571E+02 -.945409516E+02 -.940899696E+02 -.936508165E+02 -.932255994E+02 -.928155459E+02 -.924212515E+02 -.920428723E+02 -.916802766E+02 -.913331663E+02 -.910011783E+02 -.906839720E+02 -.903813124E+02 -.900931533E+02 -.898197288E+02 -.895616604E+02 -.893200876E+02 -.890968333E+02 -.888946160E+02 -.887173258E+02 -.885703854E+02 -.884612228E+02 -.883998928E+02 -.883998928E+02
 -.885652350E+02 -.885652350E+02 -.886365478E+02 -.887637118E+02 -.889352880E+02 -.891429115E+02 -.893805716E+02 -.896440666E+02 -.899305895E+02 -.902384145E+02 -.905666586E+02 -.909150988E+02 -.912840303E+02 -.916741539E+02 -.920864822E+02 -.925222553E+02 -.929828591E+02 -.934697354E+02 -.939842768E+02 -.945276938E+02 -.951008412E+02 -.957039864E+02 -.963364989E+02 -.969964304E+02 -.976799521E+02 -.983805983E+02 -.990882578E+02 -.997878331E+02 -.100457470E+03 -.101066231E+03 -.101571073E+03 -.101912944E+03 -.102011813E+03 -.101760448E+03 -.101016802E+03 -.995949897E+02 -.972551494E+02 -.936930210E+02 -.885310858E+02 -.813148364E+02 -.715205241E+02 -.585849668E+02 -.419738528E+02 -.213118088E+02 0.339769715E+01 0.314401840E+02 0.609587186E+02 0.885386497E+02 0.109146971E+03 0.117124820E+03 0.109144566E+03 0.885338349E+02 0.609514851E+02 0.314305182E+02 0.338558088E+01 -.213263984E+02 -.419909433E+02 -.586045908E+02 -.715427190E+02 -.813396447E+02 -.885585555E+02 -.937232052E+02 -.972881071E+02 -.996307854E+02 -.101055506E+03 -.101802138E+03 -.102056571E+03 -.101960860E+03 -.101622244E+03 -.101120758E+03 -.100515463E+03 -.998494093E+02 -.991535390E+02 -.984497124E+02 -.977530321E+02 -.970736128E+02 -.964179221E+02 -.957897879E+02 -.951911540E+02 -.946226414E+02 -.940839662E+02 -.935742478E+02 -.930922372E+02 -.926364863E+02 -.922054751E+02 -.917977097E+02 -.914118013E+02 -.910465356E+02 -.907009396E+02 -.903743520E+02 -.900665063E+02 -.897776327E+02 -.895085882E+02 -.892610268E+02 -.890376224E+02 -.888423636E+02 -.886809421E+02 -.885612655E+02 -.884941344E+02 -.884941344E+02
 -.886443091E+02 -.886443091E+02 -.887205398E+02 -.888566393E+02 -.890405614E+02 -.892635635E+02 -.895194400E+02 -.898039449E+02 -.901143557E+02 -.904491461E+02 -.908077416E+02 -.911903352E+02 -.915977511E+02 -.920313411E+02 -.924929045E+02 -.929846234E+02 -.935090037E+02 -.940688145E+02 -.946670170E+02 -.953066706E+02 -.959908041E+02 -.967222322E+02 -.975032959E+02 -.983354917E+02 -.992189491E+02 -.100151694E+03 -.101128624E+03 -.102140076E+03 -.103169852E+03 -.104192493E+03 -.105169545E+03 -.106044451E+03 -.106735602E+03 -.107126943E+03 -.107055355E+03 -.106293869E+03 -.104529654E+03 -.101335766E+03 -.961360796E+02 -.881642384E+02 -.764207235E+02 -.596392817E+02 -.362882174E+02 -.465915363E+01 0.368562455E+02 0.891251078E+02 0.150996357E+03 0.217084707E+03 0.274678303E+03 0.301719768E+03 0.274675842E+03 0.217079781E+03 0.150988956E+03 0.891152181E+02 0.368438476E+02 -.467408390E+01 -.363057092E+02 -.596593692E+02 -.764434463E+02 -.881896414E+02 -.961642133E+02 -.101366686E+03 -.104563424E+03 -.106330556E+03 -.107095035E+03 -.107169697E+03 -.106781518E+03 -.106093624E+03 -.105222078E+03 -.104248494E+03 -.103229438E+03 -.102203373E+03 -.101195761E+03 -.100222809E+03 -.992941840E+02 -.984149942E+02 -.975872152E+02 -.968107174E+02 -.960840001E+02 -.954047131E+02 -.947700248E+02 -.941768799E+02 -.936221793E+02 -.931029041E+02 -.926162031E+02 -.921594568E+02 -.917303267E+02 -.913268002E+02 -.909472371E+02 -.905904250E+02 -.902556504E+02 -.899427928E+02 -.896524524E+02 -.893861207E+02 -.891464105E+02 -.889373626E+02 -.887648551E+02 -.886371452E+02 -.885655885E+02 -.885655885E+02
 -.886937774E+02 -.886937774E+02 -.887730992E+02 -.889148214E+02 -.891065237E+02 -.893392345E+02 -.896066364E+02 -.899044678E+02 -.902300746E+02 -.905820751E+02 -.909601121E+02 -.913646706E+02 -.917969457E+02 -.922587472E+02 -.927524325E+02 -.932808569E+02 -.938473356E+02 -.944556086E+02 -.951098001E+02 -.958143628E+02 -.965739932E+02 -.973935018E+02 -.982776143E+02 -.992306714E+02 -.100256183E+03 -.101356173E+03 -.102530231E+03 -.103774141E+03 -.105077920E+03 -.106423024E+03 -.107778368E+03 -.109094679E+03 -.110296480E+03 -.111270696E+03 -.111850454E+03 -.111791986E+03 -.110741628E+03 -.108188565E+03 -.103397076E+03 -.953095428E+02 -.824084828E+02 -.625236281E+02 -.325723043E+02 0.117603315E+02 0.763285388E+02 0.168549076E+03 0.296313188E+03 0.463469164E+03 0.655634049E+03 0.799895089E+03 0.655631555E+03 0.463464171E+03 0.296305686E+03 0.168539050E+03 0.763159699E+02 0.117451945E+02 -.325900395E+02 -.625439970E+02 -.824315261E+02 -.953353069E+02 -.103425613E+03 -.108219933E+03 -.110775892E+03 -.111829216E+03 -.111890727E+03 -.111314097E+03 -.110343100E+03 -.109144617E+03 -.107831729E+03 -.106479922E+03 -.105138477E+03 -.103838486E+03 -.102598499E+03 -.101428508E+03 -.100332732E+03 -.993115898E+02 -.983630577E+02 -.974836265E+02 -.966689515E+02 -.959142978E+02 -.952148381E+02 -.945658488E+02 -.939628369E+02 -.934016187E+02 -.928783702E+02 -.923896592E+02 -.919324687E+02 -.915042212E+02 -.911028082E+02 -.907266326E+02 -.903746696E+02 -.900465550E+02 -.897427085E+02 -.894645044E+02 -.892145048E+02 -.889967732E+02 -.888172958E+02 -.886845423E+02 -.886102100E+02 -.886102100E+02
 -.887105996E+02 -.887105996E+02 -.887909754E+02 -.889346157E+02 -.891289742E+02 -.893650029E+02 -.896363480E+02 -.899387450E+02 -.902695660E+02 -.906274821E+02 -.910122146E+02 -.914243537E+02 -.918652281E+02 -.923368133E+02 -.928416688E+02 -.933828949E+02 -.939641034E+02 -.945893918E+02 -.952633160E+02 -.959908496E+02 -.967773191E+02 -.976282965E+02 -.985494291E+02 -.995461728E+02 -.100623386E+03 -.101784723E+03 -.103031733E+03 -.104362554E+03 -.105770007E+03 -.107238850E+03 -.108741831E+03 -.110234003E+03 -.111644558E+03 -.112865037E+03 -.113732267E+03 -.114003458E+03 -.113319566E+03 -.111150685E+03 -.106713291E+03 -.988421376E+02 -.857864330E+02 -.648744474E+02 -.319390418E+02 0.197119106E+02 0.101232012E+03 0.232058491E+03 0.447804824E+03 0.817223436E+03 0.147991383E+04 0.273249305E+04 0.147991132E+04 0.817218421E+03 0.447797288E+03 0.232048420E+03 0.101219386E+03 0.196967051E+02 -.319568578E+02 -.648949096E+02 -.858095826E+02 -.988680216E+02 -.106741962E+03 -.111182202E+03 -.113353994E+03 -.114040868E+03 -.113772738E+03 -.112908654E+03 -.111691412E+03 -.110284196E+03 -.108795469E+03 -.107296048E+03 -.105830888E+03 -.104427248E+03 -.103100378E+03 -.101857464E+03 -.100700375E+03 -.996275643E+02 -.986353820E+02 -.977189696E+02 -.968728671E+02 -.960914182E+02 -.953690340E+02 -.947003609E+02 -.940803844E+02 -.935044889E+02 -.929684921E+02 -.924686640E+02 -.920017409E+02 -.915649408E+02 -.911559862E+02 -.907731414E+02 -.904152701E+02 -.900819205E+02 -.897734472E+02 -.894911819E+02 -.892376669E+02 -.890169718E+02 -.888351180E+02 -.887006461E+02 -.886253686E+02 -.886253686E+02
 -.886937186E+02 -.886937186E+02 -.887730374E+02 -.889147541E+02 -.891064489E+02 -.893391508E+02 -.896065426E+02 -.899043631E+02 -.902299585E+02 -.905819473E+02 -.909599724E+02 -.913645189E+02 -.917967819E+02 -.922585713E+02 -.927522445E+02 -.932806568E+02 -.938471235E+02 -.944553847E+02 -.951095646E+02 -.958141159E+02 -.965737352E+02 -.973932329E+02 -.982773348E+02 -.992303815E+02 -.100255883E+03 -.101355863E+03 -.102529912E+03 -.103773812E+03 -.105077583E+03 -.106422678E+03 -.107778013E+03 -.109094317E+03 -.110296111E+03 -.111270320E+03 -.111850071E+03 -.111791596E+03 -.110741233E+03 -.108188164E+03 -.103396670E+03 -.953091321E+02 -.824080678E+02 -.625232092E+02 -.325718819E+02 0.117607569E+02 0.763289668E+02 0.168549506E+03 0.296313619E+03 0.463469598E+03 0.655634483E+03 0.799895524E+03 0.655631989E+03 0.463464605E+03 0.296306119E+03 0.168539482E+03 0.763164001E+02 0.117456224E+02 -.325896142E+02 -.625435747E+02 -.824311073E+02 -.953348920E+02 -.103425203E+03 -.108219527E+03 -.110775491E+03 -.111828821E+03 -.111890338E+03 -.111313714E+03 -.110342724E+03 -.109144248E+03 -.107831367E+03 -.106479569E+03 -.105138132E+03 -.103838148E+03 -.102598171E+03 -.101428189E+03 -.100332423E+03 -.993112900E+02 -.983627681E+02 -.974833472E+02 -.966686829E+02 -.959140401E+02 -.952145915E+02 -.945656136E+02 -.939626132E+02 -.934014068E+02 -.928781703E+02 -.923894712E+02 -.919322928E+02 -.915040575E+02 -.911026567E+02 -.907264931E+02 -.903745420E+02 -.900464391E+02 -.897426039E+02 -.894644106E+02 -.892144208E+02 -.889966981E+02 -.888172283E+02 -.886844805E+02 -.886101514E+02 -.886101514E+02
 -.886441912E+02 -.886441912E+02 -.887204158E+02 -.888565042E+02 -.890404114E+02 -.892633955E+02 -.895192519E+02 -.898037350E+02 -.901141229E+02 -.904488899E+02 -.908074615E+02 -.911900310E+02 -.915974227E+02 -.920309883E+02 -.924925275E+02 -.929842222E+02 -.935085785E+02 -.940683657E+02 -.946665449E+02 -.953061758E+02 -.959902869E+02 -.967216932E+02 -.975027355E+02 -.983349106E+02 -.992183476E+02 -.100151073E+03 -.101127984E+03 -.102139418E+03 -.103169175E+03 -.104191799E+03 -.105168836E+03 -.106043726E+03 -.106734861E+03 -.107126188E+03 -.107054587E+03 -.106293088E+03 -.104528861E+03 -.101334962E+03 -.961352657E+02 -.881634150E+02 -.764198916E+02 -.596384419E+02 -.362873707E+02 -.465830087E+01 0.368571035E+02 0.891259701E+02 0.150997223E+03 0.217085576E+03 0.274679173E+03 0.301720639E+03 0.274676713E+03 0.217080652E+03 0.150989824E+03 0.891160838E+02 0.368447098E+02 -.467322610E+01 -.363048566E+02 -.596585227E+02 -.764426069E+02 -.881888097E+02 -.961633903E+02 -.101365873E+03 -.104562621E+03 -.106329764E+03 -.107094255E+03 -.107168929E+03 -.106780763E+03 -.106092884E+03 -.105221353E+03 -.104247785E+03 -.103228746E+03 -.102202697E+03 -.101195103E+03 -.100222169E+03 -.992935634E+02 -.984143932E+02 -.975866345E+02 -.968101576E+02 -.960834616E+02 -.954041965E+02 -.947695305E+02 -.941764085E+02 -.936217310E+02 -.931024793E+02 -.926158022E+02 -.921590800E+02 -.917299742E+02 -.913264721E+02 -.909469333E+02 -.905901455E+02 -.902553947E+02 -.899425605E+02 -.896522427E+02 -.893859325E+02 -.891462422E+02 -.889372122E+02 -.887647197E+02 -.886370212E+02 -.885654710E+02 -.885654710E+02
 -.885650573E+02 -.885650573E+02 -.886363608E+02 -.887635081E+02 -.889350618E+02 -.891426584E+02 -.893802884E+02 -.896437507E+02 -.899302392E+02 -.902380288E+02 -.905662369E+02 -.909146407E+02 -.912835357E+02 -.916736227E+02 -.920859144E+02 -.925216512E+02 -.929822189E+02 -.934690596E+02 -.939835660E+02 -.945269487E+02 -.951000624E+02 -.957031748E+02 -.963356551E+02 -.969955553E+02 -.976790465E+02 -.983796631E+02 -.990872939E+02 -.997868414E+02 -.100456451E+03 -.101065187E+03 -.101570005E+03 -.101911852E+03 -.102010698E+03 -.101759312E+03 -.101015646E+03 -.995938142E+02 -.972539560E+02 -.936918109E+02 -.885298603E+02 -.813135966E+02 -.715192714E+02 -.585837023E+02 -.419725779E+02 -.213105248E+02 0.339898902E+01 0.314414824E+02 0.609600223E+02 0.885399573E+02 0.109148282E+03 0.117126132E+03 0.109145878E+03 0.885351450E+02 0.609527926E+02 0.314318216E+02 0.338687908E+01 -.213251069E+02 -.419896597E+02 -.586033163E+02 -.715414550E+02 -.813383925E+02 -.885573163E+02 -.937219803E+02 -.972868976E+02 -.996295926E+02 -.101054332E+03 -.101800982E+03 -.102055435E+03 -.101959746E+03 -.101621152E+03 -.101119690E+03 -.100514420E+03 -.998483918E+02 -.991525481E+02 -.984487493E+02 -.977520977E+02 -.970727080E+02 -.964170478E+02 -.957889449E+02 -.951903431E+02 -.946218635E+02 -.940832219E+02 -.935735378E+02 -.930915622E+02 -.926358468E+02 -.922048715E+02 -.917971424E+02 -.914112705E+02 -.910460416E+02 -.907004822E+02 -.903739311E+02 -.900661214E+02 -.897772829E+02 -.895082725E+02 -.892607434E+02 -.890373690E+02 -.888421372E+02 -.886807383E+02 -.885610788E+02 -.884939574E+02 -.884939574E+02
 -.884609751E+02 -.884609751E+02 -.885258488E+02 -.886413332E+02 -.887968069E+02 -.889844261E+02 -.891984662E+02 -.894348201E+02 -.896906156E+02 -.899639206E+02 -.902535170E+02 -.905587219E+02 -.908792455E+02 -.912150719E+02 -.915663551E+02 -.919333209E+02 -.923161665E+02 -.927149504E+02 -.931294645E+02 -.935590766E+02 -.940025343E+02 -.944577145E+02 -.949213020E+02 -.953883772E+02 -.958518862E+02 -.963019635E+02 -.967250705E+02 -.971029079E+02 -.974110556E+02 -.976172914E+02 -.976795447E+02 -.975434567E+02 -.971395515E+02 -.963800881E+02 -.951557767E+02 -.933327268E+02 -.907502901E+02 -.872208995E+02 -.825336272E+02 -.764640169E+02 -.687937213E+02 -.593444131E+02 -.480308023E+02 -.349363219E+02 -.204102168E+02 -.517345605E+01 0.960016830E+01 0.222928535E+02 0.310381124E+02 0.341921021E+02 0.310357849E+02 0.222881944E+02 0.959316924E+01 -.518280771E+01 -.204219379E+02 -.349504337E+02 -.480473303E+02 -.593633876E+02 -.688151768E+02 -.764879928E+02 -.825601677E+02 -.872500538E+02 -.907821126E+02 -.933672769E+02 -.951931195E+02 -.964202941E+02 -.971826969E+02 -.975896237E+02 -.977288213E+02 -.976697714E+02 -.974668390E+02 -.971621001E+02 -.967877826E+02 -.963683112E+02 -.959219894E+02 -.954623585E+02 -.949992851E+02 -.945398216E+02 -.940888828E+02 -.936497738E+02 -.932246018E+02 -.928145943E+02 -.924203467E+02 -.920420151E+02 -.916794675E+02 -.913324059E+02 -.910004668E+02 -.906833097E+02 -.903806993E+02 -.900925890E+02 -.898192127E+02 -.895611915E+02 -.893196644E+02 -.890964535E+02 -.888942764E+02 -.887170223E+02 -.885701123E+02 -.884609726E+02 -.883996557E+02 -.883996557E+02
 -.883376966E+02 -.883376966E+02 -.883950181E+02 -.884968319E+02 -.886335077E+02 -.887978492E+02 -.889845097E+02 -.891895439E+02 -.894100627E+02 -.896439663E+02 -.898897337E+02 -.901462552E+02 -.904126940E+02 -.906883678E+02 -.909726414E+02 -.912648226E+02 -.915640554E+02 -.918692030E+02 -.921787138E+02 -.924904627E+02 -.928015594E+02 -.931081144E+02 -.934049508E+02 -.936852508E+02 -.939401229E+02 -.941580755E+02 -.943243822E+02 -.944203266E+02 -.944223196E+02 -.943008893E+02 -.940195615E+02 -.935336778E+02 -.927892349E+02 -.917218980E+02 -.902564270E+02 -.883068806E+02 -.857781245E+02 -.825693672E+02 -.785806542E+02 -.737234321E+02 -.679363257E+02 -.612070046E+02 -.536001372E+02 -.452895959E+02 -.365898644E+02 -.279768814E+02 -.200830183E+02 -.136470984E+02 -.940396352E+01 -.791784386E+01 -.940619533E+01 -.136515658E+02 -.200897288E+02 -.279858465E+02 -.366010994E+02 -.453031198E+02 -.536159732E+02 -.612251798E+02 -.679568714E+02 -.737463837E+02 -.786060516E+02 -.825972545E+02 -.858085504E+02 -.883398984E+02 -.902920950E+02 -.917602790E+02 -.928303969E+02 -.935776938E+02 -.940665096E+02 -.943508524E+02 -.944753860E+02 -.944765889E+02 -.943839376E+02 -.942210252E+02 -.940065708E+02 -.937553027E+02 -.934787128E+02 -.931856902E+02 -.928830472E+02 -.925759509E+02 -.922682752E+02 -.919628864E+02 -.916618754E+02 -.913667453E+02 -.910785656E+02 -.907981003E+02 -.905259165E+02 -.902624811E+02 -.900082508E+02 -.897637610E+02 -.895297209E+02 -.893071199E+02 -.890973546E+02 -.889023846E+02 -.887249289E+02 -.885687176E+02 -.884388184E+02 -.883420603E+02 -.882875882E+02 -.882875882E+02
 -.882014825E+02 -.882014825E+02 -.882505399E+02 -.883374313E+02 -.884536516E+02 -.885927598E+02 -.887498761E+02 -.889212947E+02 -.891041826E+02 -.892963443E+02 -.894960348E+02 -.897018072E+02 -.899123854E+02 -.901265524E+02 -.903430475E+02 -.905604671E+02 -.907771612E+02 -.909911239E+02 -.911998695E+02 -.914002913E+02 -.915884972E+02 -.917596167E+02 -.919075739E+02 -.920248224E+02 -.921020368E+02 -.921277588E+02 -.920879979E+02 -.919657922E+02 -.917407411E+02 -.913885337E+02 -.908805135E+02 -.901833391E+02 -.892588358E+02 -.880641670E+02 -.865525059E+02 -.846744384E+02 -.823803874E+02 -.796243847E+02 -.763695292E+02 -.725953997E+02 -.683075018E+02 -.635484416E+02 -.584098724E+02 -.530433093E+02 -.476667091E+02 -.425625371E+02 -.380624758E+02 -.345149903E+02 -.322359027E+02 -.314496148E+02 -.322380216E+02 -.345192313E+02 -.380688456E+02 -.425710458E+02 -.476773699E+02 -.530561391E+02 -.584248915E+02 -.635656737E+02 -.683269743E+02 -.726171434E+02 -.763935788E+02 -.796507788E+02 -.824091682E+02 -.847056522E+02 -.865862028E+02 -.881004015E+02 -.892976662E+02 -.902248281E+02 -.909247278E+02 -.914355441E+02 -.917906221E+02 -.920186223E+02 -.921438586E+02 -.921867344E+02 -.921642136E+02 -.920902872E+02 -.919764128E+02 -.918319128E+02 -.916643275E+02 -.914797230E+02 -.912829544E+02 -.910778916E+02 -.908676096E+02 -.906545499E+02 -.904406581E+02 -.902275017E+02 -.900163741E+02 -.898083876E+02 -.896045620E+02 -.894059113E+02 -.892135352E+02 -.890287203E+02 -.888530572E+02 -.886885826E+02 -.885379550E+02 -.884046777E+02 -.882933843E+02 -.882102081E+02 -.881632614E+02 -.881632614E+02
 -.880585472E+02 -.880585472E+02 -.880990257E+02 -.881704681E+02 -.882655844E+02 -.883787705E+02 -.885056913E+02 -.886429579E+02 -.887878755E+02 -.889382436E+02 -.890921960E+02 -.892480692E+02 -.894042906E+02 -.895592794E+02 -.897113563E+02 -.898586543E+02 -.899990302E+02 -.901299697E+02 -.902484855E+02 -.903510047E+02 -.904332429E+02 -.904900628E+02 -.905153170E+02 -.905016740E+02 -.904404290E+02 -.903213035E+02 -.901322405E+02 -.898592079E+02 -.894860272E+02 -.889942553E+02 -.883631570E+02 -.875698180E+02 -.865894663E+02 -.853960850E+02 -.839634158E+02 -.822664659E+02 -.802836315E+02 -.779995342E+02 -.754086167E+02 -.725194499E+02 -.693595427E+02 -.659802144E+02 -.624607852E+02 -.589110002E+02 -.554703065E+02 -.523025097E+02 -.495846518E+02 -.474899257E+02 -.461661671E+02 -.457136997E+02 -.461681578E+02 -.474939098E+02 -.495906350E+02 -.523105005E+02 -.554803162E+02 -.589230429E+02 -.624748782E+02 -.659963775E+02 -.693777991E+02 -.725398255E+02 -.754311407E+02 -.780242387E+02 -.803105518E+02 -.822956404E+02 -.839948862E+02 -.854298963E+02 -.866256665E+02 -.876084584E+02 -.884042920E+02 -.890379422E+02 -.895323262E+02 -.899081819E+02 -.901839542E+02 -.903758231E+02 -.904978217E+02 -.905620065E+02 -.905786540E+02 -.905564654E+02 -.905027657E+02 -.904236924E+02 -.903243680E+02 -.902090565E+02 -.900813019E+02 -.899440522E+02 -.897997684E+02 -.896505225E+02 -.894980861E+02 -.893440122E+02 -.891897141E+02 -.890365438E+02 -.888858741E+02 -.887391892E+02 -.885981881E+02 -.884649085E+02 -.883418780E+02 -.882323050E+02 -.881403193E+02 -.880712830E+02 -.880321910E+02 -.880321910E+02
 -.879146052E+02 -.879146052E+02 -.879465433E+02 -.880026509E+02 -.880768980E+02 -.881645684E+02 -.882619309E+02 -.883659821E+02 -.884742443E+02 -.885846042E+02 -.886951822E+02 -.888042244E+02 -.889100096E+02 -.890107681E+02 -.891046055E+02 -.891894313E+02 -.892628869E+02 -.893222722E+02 -.893644695E+02 -.893858622E+02 -.893822489E+02 -.893487525E+02 -.892797257E+02 -.891686541E+02 -.890080629E+02 -.887894306E+02 -.885031202E+02 -.881383390E+02 -.876831444E+02 -.871245152E+02 -.864485165E+02 -.856405914E+02 -.846860152E+02 -.835705575E+02 -.822813921E+02 -.808082940E+02 -.791451463E+02 -.772917533E+02 -.752559100E+02 -.730556148E+02 -.707212208E+02 -.682972216E+02 -.658432534E+02 -.634338174E+02 -.611562047E+02 -.591062125E+02 -.573815199E+02 -.560730705E+02 -.552554396E+02 -.549777832E+02 -.552572891E+02 -.560767719E+02 -.573870777E+02 -.591136335E+02 -.611654981E+02 -.634449946E+02 -.658563282E+02 -.683122100E+02 -.707381413E+02 -.730744882E+02 -.752767595E+02 -.773146043E+02 -.791700268E+02 -.808352342E+02 -.823104248E+02 -.836017176E+02 -.847193400E+02 -.856761203E+02 -.864862911E+02 -.871645788E+02 -.877255423E+02 -.881831177E+02 -.885503270E+02 -.888391134E+02 -.890602689E+02 -.892234292E+02 -.893371131E+02 -.894087908E+02 -.894449698E+02 -.894512876E+02 -.894326077E+02 -.893931124E+02 -.893363928E+02 -.892655325E+02 -.891831858E+02 -.890916511E+02 -.889929397E+02 -.888888414E+02 -.887809896E+02 -.886709265E+02 -.885601725E+02 -.884503023E+02 -.883430317E+02 -.882403204E+02 -.881444970E+02 -.880584143E+02 -.879856449E+02 -.879307311E+02 -.878995056E+02 -.878995056E+02
 -.877745529E+02 -.877745529E+02 -.877982806E+02 -.878396919E+02 -.878940174E+02 -.879574493E+02 -.880268970E+02 -.880997944E+02 -.881739474E+02 -.882474111E+02 -.883183896E+02 -.883851525E+02 -.884459627E+02 -.884990133E+02 -.885423696E+02 -.885739148E+02 -.885912970E+02 -.885918777E+02 -.885726802E+02 -.885303372E+02 -.884610404E+02 -.883604906E+02 -.882238516E+02 -.880457116E+02 -.878200539E+02 -.875402453E+02 -.871990482E+02 -.867886651E+02 -.863008290E+02 -.857269519E+02 -.850583478E+02 -.842865467E+02 -.834037190E+02 -.824032233E+02 -.812802916E+02 -.800328520E+02 -.786624799E+02 -.771754420E+02 -.755837748E+02 -.739063021E+02 -.721694552E+02 -.704077272E+02 -.686635606E+02 -.669864686E+02 -.654312256E+02 -.640550540E+02 -.629138882E+02 -.620579963E+02 -.615274626E+02 -.613481951E+02 -.615291606E+02 -.620613941E+02 -.629189892E+02 -.640618635E+02 -.654397502E+02 -.669967172E+02 -.686755434E+02 -.704214562E+02 -.721849441E+02 -.739235664E+02 -.756028317E+02 -.771963101E+02 -.786851796E+02 -.800574053E+02 -.813067218E+02 -.824315555E+02 -.834339794E+02 -.843187628E+02 -.850925481E+02 -.857631659E+02 -.863390866E+02 -.868289966E+02 -.872414836E+02 -.875848140E+02 -.878667834E+02 -.880946274E+02 -.882749754E+02 -.884138389E+02 -.885166228E+02 -.885881535E+02 -.886327176E+02 -.886541064E+02 -.886556649E+02 -.886403409E+02 -.886107351E+02 -.885691502E+02 -.885176396E+02 -.884580557E+02 -.883920989E+02 -.883213688E+02 -.882474181E+02 -.881718130E+02 -.880962016E+02 -.880223948E+02 -.879524635E+02 -.878888586E+02 -.878345614E+02 -.877932737E+02 -.877696601E+02 -.877696601E+02
 -.876422929E+02 -.876422929E+02 -.876583625E+02 -.876861098E+02 -.877219890E+02 -.877630913E+02 -.878069794E+02 -.878515560E+02 -.878949587E+02 -.879354741E+02 -.879714673E+02 -.880013222E+02 -.880233903E+02 -.880359459E+02 -.880371450E+02 -.880249880E+02 -.879972850E+02 -.879516225E+02 -.878853336E+02 -.877954693E+02 -.876787744E+02 -.875316684E+02 -.873502325E+02 -.871302080E+02 -.868670060E+02 -.865557366E+02 -.861912600E+02 -.857682669E+02 -.852813947E+02 -.847253882E+02 -.840953104E+02 -.833868123E+02 -.825964664E+02 -.817221665E+02 -.807635903E+02 -.797227172E+02 -.786043794E+02 -.774168147E+02 -.761721764E+02 -.748869349E+02 -.735820982E+02 -.722831645E+02 -.710197212E+02 -.698246199E+02 -.687326895E+02 -.677790015E+02 -.669967773E+02 -.664151072E+02 -.660567232E+02 -.659361150E+02 -.660582619E+02 -.664181856E+02 -.670013980E+02 -.677851678E+02 -.687404061E+02 -.698338925E+02 -.710305567E+02 -.722955710E+02 -.735960846E+02 -.749025113E+02 -.761893540E+02 -.774356054E+02 -.786247960E+02 -.797447736E+02 -.807873006E+02 -.817475458E+02 -.826235303E+02 -.834155763E+02 -.841257904E+02 -.847575999E+02 -.853153533E+02 -.858039868E+02 -.862287545E+02 -.865950171E+02 -.869080813E+02 -.871730839E+02 -.873949103E+02 -.875781437E+02 -.877270359E+02 -.878454962E+02 -.879370937E+02 -.880050686E+02 -.880523511E+02 -.880815845E+02 -.880951521E+02 -.880952057E+02 -.880836967E+02 -.880624082E+02 -.880329884E+02 -.879969876E+02 -.879558971E+02 -.879111932E+02 -.878643875E+02 -.878170856E+02 -.877710572E+02 -.877283224E+02 -.876912582E+02 -.876627314E+02 -.876462681E+02 -.876462681E+02
 -.875206846E+02 -.875206846E+02 -.875298012E+02 -.875451835E+02 -.875644408E+02 -.875855274E+02 -.876066493E+02 -.876261890E+02 -.876426431E+02 -.876545717E+02 -.876605544E+02 -.876591540E+02 -.876488838E+02 -.876281801E+02 -.875953764E+02 -.875486814E+02 -.874861588E+02 -.874057104E+02 -.873050614E+02 -.871817504E+02 -.870331231E+02 -.868563330E+02 -.866483492E+02 -.864059743E+02 -.861258747E+02 -.858046266E+02 -.854387796E+02 -.850249432E+02 -.845598989E+02 -.840407403E+02 -.834650462E+02 -.828310857E+02 -.821380569E+02 -.813863548E+02 -.805778632E+02 -.797162567E+02 -.788072983E+02 -.778591067E+02 -.768823645E+02 -.758904314E+02 -.748993224E+02 -.739275138E+02 -.729955412E+02 -.721253725E+02 -.713395540E+02 -.706601593E+02 -.701076037E+02 -.696994161E+02 -.694490891E+02 -.693651348E+02 -.694504630E+02 -.697021646E+02 -.701117280E+02 -.706656613E+02 -.713464360E+02 -.721336377E+02 -.730051930E+02 -.739385562E+02 -.749117600E+02 -.759042690E+02 -.768976073E+02 -.778757602E+02 -.788253682E+02 -.797357486E+02 -.805987827E+02 -.814087074E+02 -.821618476E+02 -.828563190E+02 -.834917258E+02 -.840688688E+02 -.845894776E+02 -.850559717E+02 -.854712551E+02 -.858385440E+02 -.861612253E+02 -.864427454E+02 -.866865235E+02 -.868958872E+02 -.870740266E+02 -.872239641E+02 -.873485358E+02 -.874503832E+02 -.875319526E+02 -.875955001E+02 -.876431013E+02 -.876766649E+02 -.876979487E+02 -.877085780E+02 -.877100664E+02 -.877038388E+02 -.876912567E+02 -.876736472E+02 -.876523354E+02 -.876286830E+02 -.876041326E+02 -.875802625E+02 -.875588521E+02 -.875419631E+02 -.875320410E+02 -.875320410E+02
 -.874115923E+02 -.874115923E+02 -.874145510E+02 -.874190197E+02 -.874236702E+02 -.874272629E+02 -.874286178E+02 -.874265884E+02 -.874200389E+02 -.874078234E+02 -.873887673E+02 -.873616504E+02 -.873251920E+02 -.872780373E+02 -.872187455E+02 -.871457798E+02 -.870574994E+02 -.869521539E+02 -.868278805E+02 -.866827056E+02 -.865145507E+02 -.863212431E+02 -.861005354E+02 -.858501320E+02 -.855677260E+02 -.852510483E+02 -.848979294E+02 -.845063770E+02 -.840746700E+02 -.836014694E+02 -.830859474E+02 -.825279328E+02 -.819280705E+02 -.812879913E+02 -.806104835E+02 -.798996596E+02 -.791611026E+02 -.784019789E+02 -.776310991E+02 -.768589076E+02 -.760973828E+02 -.753598307E+02 -.746605620E+02 -.740144493E+02 -.734363753E+02 -.729405950E+02 -.725400492E+02 -.722456822E+02 -.720658209E+02 -.720056778E+02 -.720670273E+02 -.722480951E+02 -.725436688E+02 -.729454216E+02 -.734424093E+02 -.740216909E+02 -.746690117E+02 -.753694887E+02 -.761082492E+02 -.768709824E+02 -.776443820E+02 -.784164692E+02 -.791767990E+02 -.799165603E+02 -.806285860E+02 -.813072919E+02 -.819485648E+02 -.825496146E+02 -.831088093E+02 -.836255019E+02 -.840998616E+02 -.845327135E+02 -.849253936E+02 -.852796199E+02 -.855973806E+02 -.858808406E+02 -.861322639E+02 -.863539512E+02 -.865481913E+02 -.867172238E+02 -.868632121E+02 -.869882244E+02 -.870942225E+02 -.871830555E+02 -.872564582E+02 -.873160538E+02 -.873633592E+02 -.873997923E+02 -.874266825E+02 -.874452821E+02 -.874567794E+02 -.874623146E+02 -.874629964E+02 -.874599212E+02 -.874541958E+02 -.874469623E+02 -.874394271E+02 -.874328962E+02 -.874288145E+02 -.874288145E+02
 -.873159983E+02 -.873159983E+02 -.873136316E+02 -.873086950E+02 -.873008145E+02 -.872894843E+02 -.872740930E+02 -.872539413E+02 -.872282522E+02 -.871961767E+02 -.871567971E+02 -.871091267E+02 -.870521102E+02 -.869846215E+02 -.869054631E+02 -.868133660E+02 -.867069899E+02 -.865849264E+02 -.864457038E+02 -.862877960E+02 -.861096338E+02 -.859096226E+02 -.856861641E+02 -.854376860E+02 -.851626777E+02 -.848597348E+02 -.845276130E+02 -.841652907E+02 -.837720422E+02 -.833475194E+02 -.828918426E+02 -.824056983E+02 -.818904401E+02 -.813481904E+02 -.807819360E+02 -.801956123E+02 -.795941661E+02 -.789835901E+02 -.783709174E+02 -.777641676E+02 -.771722355E+02 -.766047167E+02 -.760716675E+02 -.755833029E+02 -.751496416E+02 -.747801138E+02 -.744831557E+02 -.742658170E+02 -.741334129E+02 -.740892503E+02 -.741344514E+02 -.742678934E+02 -.744862695E+02 -.747842637E+02 -.751548259E+02 -.755895196E+02 -.760789139E+02 -.766129896E+02 -.771815311E+02 -.777744812E+02 -.783822436E+02 -.789959225E+02 -.796074972E+02 -.802099334E+02 -.807972370E+02 -.813644595E+02 -.819076640E+02 -.824238615E+02 -.829109274E+02 -.833675055E+02 -.837929066E+02 -.841870071E+02 -.845501515E+02 -.848830616E+02 -.851867547E+02 -.854624700E+02 -.857116066E+02 -.859356690E+02 -.861362232E+02 -.863148603E+02 -.864731673E+02 -.866127051E+02 -.867349914E+02 -.868414891E+02 -.869335975E+02 -.870126483E+02 -.870799030E+02 -.871365528E+02 -.871837202E+02 -.872224619E+02 -.872537713E+02 -.872785833E+02 -.872977770E+02 -.873121790E+02 -.873225657E+02 -.873296628E+02 -.873341431E+02 -.873366198E+02 -.873376338E+02 -.873376338E+02
 -.872341529E+02 -.872341529E+02 -.872272884E+02 -.872144376E+02 -.871960628E+02 -.871723096E+02 -.871430800E+02 -.871080855E+02 -.870668862E+02 -.870189190E+02 -.869635181E+02 -.868999303E+02 -.868273259E+02 -.867448075E+02 -.866514173E+02 -.865461444E+02 -.864279312E+02 -.862956824E+02 -.861482740E+02 -.859845662E+02 -.858034177E+02 -.856037046E+02 -.853843425E+02 -.851443137E+02 -.848826990E+02 -.845987152E+02 -.842917577E+02 -.839614488E+02 -.836076910E+02 -.832307251E+02 -.828311907E+02 -.824101889E+02 -.819693432E+02 -.815108573E+02 -.810375638E+02 -.805529616E+02 -.800612356E+02 -.795672532E+02 -.790765345E+02 -.785951895E+02 -.781298195E+02 -.776873820E+02 -.772750190E+02 -.768998529E+02 -.765687566E+02 -.762881095E+02 -.760635513E+02 -.758997498E+02 -.758001991E+02 -.757670623E+02 -.758010713E+02 -.759014934E+02 -.760661646E+02 -.762915901E+02 -.765731010E+02 -.769050568E+02 -.772810771E+02 -.776942878E+02 -.781375656E+02 -.786037672E+02 -.790859337E+02 -.795774623E+02 -.800722415E+02 -.805647496E+02 -.810501169E+02 -.815241566E+02 -.819833676E+02 -.824249145E+02 -.828465910E+02 -.832467703E+02 -.836243482E+02 -.839786811E+02 -.843095245E+02 -.846169713E+02 -.849013945E+02 -.851633937E+02 -.854037466E+02 -.856233668E+02 -.858232659E+02 -.860045222E+02 -.861682535E+02 -.863155950E+02 -.864476813E+02 -.865656318E+02 -.866705391E+02 -.867634601E+02 -.868454093E+02 -.869173526E+02 -.869802035E+02 -.870348179E+02 -.870819899E+02 -.871224458E+02 -.871568364E+02 -.871857266E+02 -.872095795E+02 -.872287357E+02 -.872433831E+02 -.872535156E+02 -.872588755E+02 -.872588755E+02
 -.871657354E+02 -.871657354E+02 -.871551650E+02 -.871358191E+02 -.871088762E+02 -.870750462E+02 -.870346822E+02 -.869878626E+02 -.869344540E+02 -.868741576E+02 -.868065441E+02 -.867310805E+02 -.866471511E+02 -.865540735E+02 -.864511123E+02 -.863374916E+02 -.862124060E+02 -.860750325E+02 -.859245424E+02 -.857601156E+02 -.855809554E+02 -.853863069E+02 -.851754771E+02 -.849478583E+02 -.847029545E+02 -.844404112E+02 -.841600474E+02 -.838618917E+02 -.835462193E+02 -.832135914E+02 -.828648940E+02 -.825013767E+02 -.821246873E+02 -.817369018E+02 -.813405469E+02 -.809386112E+02 -.805345440E+02 -.801322370E+02 -.797359877E+02 -.793504424E+02 -.789805165E+02 -.786312937E+02 -.783079050E+02 -.780153912E+02 -.777585522E+02 -.775417926E+02 -.773689692E+02 -.772432490E+02 -.771669888E+02 -.771416419E+02 -.771676987E+02 -.772446674E+02 -.773710937E+02 -.775446196E+02 -.777620766E+02 -.780196068E+02 -.783128041E+02 -.786368670E+02 -.789867535E+02 -.793573306E+02 -.797435130E+02 -.801403834E+02 -.805432935E+02 -.809479436E+02 -.813504395E+02 -.817473296E+02 -.821356223E+02 -.825127881E+02 -.828767476E+02 -.832258496E+02 -.835588407E+02 -.838748309E+02 -.841732546E+02 -.844538321E+02 -.847165299E+02 -.849615237E+02 -.851891631E+02 -.853999385E+02 -.855944523E+02 -.857733924E+02 -.859375091E+02 -.860875952E+02 -.862244686E+02 -.863489573E+02 -.864618869E+02 -.865640698E+02 -.866562946E+02 -.867393176E+02 -.868138535E+02 -.868805662E+02 -.869400573E+02 -.869928532E+02 -.870393881E+02 -.870799820E+02 -.871148113E+02 -.871438698E+02 -.871669159E+02 -.871834027E+02 -.871923829E+02 -.871923829E+02
 -.871100093E+02 -.871100093E+02 -.870964680E+02 -.870719384E+02 -.870381967E+02 -.869964300E+02 -.869473772E+02 -.868914360E+02 -.868287432E+02 -.867592361E+02 -.866826991E+02 -.865987994E+02 -.865071149E+02 -.864071568E+02 -.862983874E+02 -.861802362E+02 -.860521139E+02 -.859134258E+02 -.857635854E+02 -.856020278E+02 -.854282254E+02 -.852417032E+02 -.850420568E+02 -.848289714E+02 -.846022432E+02 -.843618014E+02 -.841077324E+02 -.838403050E+02 -.835599955E+02 -.832675137E+02 -.829638266E+02 -.826501810E+02 -.823281220E+02 -.819995066E+02 -.816665108E+02 -.813316288E+02 -.809976619E+02 -.806676962E+02 -.803450684E+02 -.800333172E+02 -.797361228E+02 -.794572328E+02 -.792003774E+02 -.789691754E+02 -.787670359E+02 -.785970571E+02 -.784619307E+02 -.783638529E+02 -.783044500E+02 -.782847211E+02 -.783050029E+02 -.783649573E+02 -.784635835E+02 -.785992534E+02 -.787697694E+02 -.789724382E+02 -.792041597E+02 -.794615231E+02 -.797409075E+02 -.800385809E+02 -.803507936E+02 -.806738632E+02 -.810042483E+02 -.813386100E+02 -.816738594E+02 -.820071923E+02 -.823361114E+02 -.826584373E+02 -.829723095E+02 -.832761791E+02 -.835687955E+02 -.838491871E+02 -.841166400E+02 -.843706729E+02 -.846110123E+02 -.848375667E+02 -.850504020E+02 -.852497172E+02 -.854358223E+02 -.856091179E+02 -.857700756E+02 -.859192215E+02 -.860571206E+02 -.861843627E+02 -.863015498E+02 -.864092843E+02 -.865081576E+02 -.865987389E+02 -.866815632E+02 -.867571182E+02 -.868258284E+02 -.868880361E+02 -.869439777E+02 -.869937521E+02 -.870372804E+02 -.870742522E+02 -.871040552E+02 -.871256809E+02 -.871376008E+02 -.871376008E+02
 -.870659611E+02 -.870659611E+02 -.870501146E+02 -.870215834E+02 -.869826297E+02 -.869348327E+02 -.868792533E+02 -.868165589E+02 -.867471179E+02 -.866710728E+02 -.865883945E+02 -.864989259E+02 -.864024149E+02 -.862985408E+02 -.861869358E+02 -.860672035E+02 -.859389338E+02 -.858017181E+02 -.856551625E+02 -.854989012E+02 -.853326099E+02 -.851560202E+02 -.849689342E+02 -.847712396E+02 -.845629261E+02 -.843441021E+02 -.841150117E+02 -.838760521E+02 -.836277903E+02 -.833709791E+02 -.831065714E+02 -.828357322E+02 -.825598470E+02 -.822805268E+02 -.819996067E+02 -.817191397E+02 -.814413827E+02 -.811687744E+02 -.809039063E+02 -.806494841E+02 -.804082817E+02 -.801830875E+02 -.799766449E+02 -.797915880E+02 -.796303753E+02 -.794952240E+02 -.793880472E+02 -.793103977E+02 -.792634206E+02 -.792478174E+02 -.792638239E+02 -.793112025E+02 -.793892497E+02 -.794968187E+02 -.796323548E+02 -.797939428E+02 -.799793636E+02 -.801861565E+02 -.804116853E+02 -.806532043E+02 -.809079227E+02 -.811730642E+02 -.814459202E+02 -.817238968E+02 -.820045519E+02 -.822856257E+02 -.825650618E+02 -.828410216E+02 -.831118904E+02 -.833762787E+02 -.836330173E+02 -.838811491E+02 -.841199167E+02 -.843487485E+02 -.845672426E+02 -.847751501E+02 -.849723580E+02 -.851588724E+02 -.853348016E+02 -.855003408E+02 -.856557566E+02 -.858013734E+02 -.859375598E+02 -.860647160E+02 -.861832623E+02 -.862936268E+02 -.863962338E+02 -.864914914E+02 -.865797775E+02 -.866614238E+02 -.867366976E+02 -.868057776E+02 -.868687248E+02 -.869254444E+02 -.869756364E+02 -.870187309E+02 -.870538029E+02 -.870794607E+02 -.870936978E+02 -.870936978E+02
 -.870324174E+02 -.870324174E+02 -.870148552E+02 -.869833661E+02 -.869405942E+02 -.868884315E+02 -.868281995E+02 -.867607871E+02 -.866867559E+02 -.866064209E+02 -.865199120E+02 -.864272217E+02 -.863282423E+02 -.862227954E+02 -.861106555E+02 -.859915690E+02 -.858652718E+02 -.857315027E+02 -.855900175E+02 -.854406013E+02 -.852830805E+02 -.851173347E+02 -.849433090E+02 -.847610257E+02 -.845705971E+02 -.843722369E+02 -.841662730E+02 -.839531583E+02 -.837334820E+02 -.835079788E+02 -.832775369E+02 -.830432037E+02 -.828061885E+02 -.825678624E+02 -.823297535E+02 -.820935383E+02 -.818610276E+02 -.816341480E+02 -.814149169E+02 -.812054136E+02 -.810077442E+02 -.808240031E+02 -.806562305E+02 -.805063685E+02 -.803762158E+02 -.802673837E+02 -.801812548E+02 -.801189463E+02 -.800812789E+02 -.800687545E+02 -.800815410E+02 -.801194683E+02 -.801820327E+02 -.802684111E+02 -.803774844E+02 -.805078678E+02 -.806579476E+02 -.808259230E+02 -.810098494E+02 -.812076840E+02 -.814173300E+02 -.816366784E+02 -.818636472E+02 -.820962160E+02 -.823324550E+02 -.825705502E+02 -.828088215E+02 -.830457372E+02 -.832799225E+02 -.835101639E+02 -.837354101E+02 -.839547683E+02 -.841674995E+02 -.843730101E+02 -.845708426E+02 -.847606648E+02 -.849422588E+02 -.851155087E+02 -.852803892E+02 -.854369534E+02 -.855853212E+02 -.857256680E+02 -.858582140E+02 -.859832123E+02 -.861009390E+02 -.862116812E+02 -.863157252E+02 -.864133441E+02 -.865047820E+02 -.865902373E+02 -.866698413E+02 -.867436313E+02 -.868115179E+02 -.868732408E+02 -.869283138E+02 -.869759512E+02 -.870149723E+02 -.870436753E+02 -.870596725E+02 -.870596725E+02
 -.870081365E+02 -.870081365E+02 -.869893717E+02 -.869558291E+02 -.869104412E+02 -.868553404E+02 -.867920517E+02 -.867216404E+02 -.866448241E+02 -.865620592E+02 -.864736067E+02 -.863795833E+02 -.862800011E+02 -.861747990E+02 -.860638673E+02 -.859470681E+02 -.858242524E+02 -.856952738E+02 -.855600021E+02 -.854183341E+02 -.852702046E+02 -.851155964E+02 -.849545503E+02 -.847871741E+02 -.846136520E+02 -.844342535E+02 -.842493413E+02 -.840593789E+02 -.838649373E+02 -.836667005E+02 -.834654690E+02 -.832621621E+02 -.830578172E+02 -.828535873E+02 -.826507352E+02 -.824506240E+02 -.822547051E+02 -.820645025E+02 -.818815927E+02 -.817075825E+02 -.815440833E+02 -.813926826E+02 -.812549141E+02 -.811322270E+02 -.810259547E+02 -.809372847E+02 -.808672314E+02 -.808166110E+02 -.807860217E+02 -.807758281E+02 -.807861520E+02 -.808168693E+02 -.808676132E+02 -.809377833E+02 -.810265610E+02 -.811329296E+02 -.812556992E+02 -.813935338E+02 -.815449819E+02 -.817085070E+02 -.818825188E+02 -.820654032E+02 -.822555505E+02 -.824513808E+02 -.826513672E+02 -.828540548E+02 -.830580769E+02 -.832621671E+02 -.834651686E+02 -.836660400E+02 -.838638580E+02 -.840578177E+02 -.842472311E+02 -.844315229E+02 -.846102253E+02 -.847829717E+02 -.849494891E+02 -.851095903E+02 -.852631652E+02 -.854101723E+02 -.855506297E+02 -.856846059E+02 -.858122110E+02 -.859335868E+02 -.860488973E+02 -.861583177E+02 -.862620236E+02 -.863601769E+02 -.864529112E+02 -.865403132E+02 -.866223998E+02 -.866990896E+02 -.867701669E+02 -.868352348E+02 -.868936544E+02 -.869444661E+02 -.869862860E+02 -.870171705E+02 -.870344387E+02 -.870344387E+02
 -.869918789E+02 -.869918789E+02 -.869723502E+02 -.869375247E+02 -.868905407E+02 -.868337060E+02 -.867686980E+02 -.866967167E+02 -.866186016E+02 -.865349210E+02 -.864460412E+02 -.863521791E+02 -.862534438E+02 -.861498685E+02 -.860414361E+02 -.859280998E+02 -.858097999E+02 -.856864777E+02 -.855580874E+02 -.854246069E+02 -.852860471E+02 -.851424602E+02 -.849939479E+02 -.848406688E+02 -.846828448E+02 -.845207677E+02 -.843548046E+02 -.841854029E+02 -.840130938E+02 -.838384953E+02 -.836623136E+02 -.834853428E+02 -.833084633E+02 -.831326374E+02 -.829589040E+02 -.827883698E+02 -.826221987E+02 -.824615993E+02 -.823078091E+02 -.821620775E+02 -.820256465E+02 -.818997302E+02 -.817854934E+02 -.816840295E+02 -.815963387E+02 -.815233081E+02 -.814656917E+02 -.814240945E+02 -.813989587E+02 -.813905531E+02 -.813989674E+02 -.814241096E+02 -.814657084E+02 -.815233194E+02 -.815963350E+02 -.816839987E+02 -.817854211E+02 -.818995993E+02 -.820254371E+02 -.821617673E+02 -.823073728E+02 -.824610087E+02 -.826214226E+02 -.827873738E+02 -.829576506E+02 -.831310857E+02 -.833065687E+02 -.834830573E+02 -.836595852E+02 -.838352685E+02 -.840093089E+02 -.841809963E+02 -.843497087E+02 -.845149108E+02 -.846761518E+02 -.848330608E+02 -.849853431E+02 -.851327744E+02 -.852751948E+02 -.854125028E+02 -.855446481E+02 -.856716246E+02 -.857934629E+02 -.859102222E+02 -.860219811E+02 -.861288283E+02 -.862308513E+02 -.863281234E+02 -.864206883E+02 -.865085414E+02 -.865916057E+02 -.866697029E+02 -.867425145E+02 -.868095334E+02 -.868699999E+02 -.869228191E+02 -.869664521E+02 -.869987747E+02 -.870168914E+02 -.870168914E+02
 -.869824566E+02 -.869824566E+02 -.869625330E+02 -.869270708E+02 -.868793423E+02 -.868217739E+02 -.867561498E+02 -.866837679E+02 -.866055585E+02 -.865221755E+02 -.864340669E+02 -.863415283E+02 -.862447449E+02 -.861438240E+02 -.860388209E+02 -.859297591E+02 -.858166469E+02 -.856994908E+02 -.855783065E+02 -.854531293E+02 -.853240214E+02 -.851910798E+02 -.850544426E+02 -.849142948E+02 -.847708732E+02 -.846244711E+02 -.844754417E+02 -.843242014E+02 -.841712318E+02 -.840170806E+02 -.838623619E+02 -.837077547E+02 -.835540007E+02 -.834018998E+02 -.832523049E+02 -.831061143E+02 -.829642633E+02 -.828277135E+02 -.826974411E+02 -.825744236E+02 -.824596255E+02 -.823539832E+02 -.822583896E+02 -.821736783E+02 -.821006083E+02 -.820398495E+02 -.819919699E+02 -.819574235E+02 -.819365413E+02 -.819295243E+02 -.819364393E+02 -.819572171E+02 -.819916542E+02 -.820394173E+02 -.821000496E+02 -.821729808E+02 -.822575383E+02 -.823529606E+02 -.824584114E+02 -.825729950E+02 -.826957721E+02 -.828257754E+02 -.829620243E+02 -.831035395E+02 -.832493561E+02 -.833985358E+02 -.835501765E+02 -.837034219E+02 -.838574686E+02 -.840115711E+02 -.841650468E+02 -.843172778E+02 -.844677126E+02 -.846158662E+02 -.847613188E+02 -.849037142E+02 -.850427566E+02 -.851782075E+02 -.853098814E+02 -.854376412E+02 -.855613929E+02 -.856810802E+02 -.857966777E+02 -.859081844E+02 -.860156156E+02 -.861189940E+02 -.862183388E+02 -.863136538E+02 -.864049113E+02 -.864920337E+02 -.865748692E+02 -.866531618E+02 -.867265124E+02 -.867943281E+02 -.868557573E+02 -.869096043E+02 -.869542187E+02 -.869873497E+02 -.870059558E+02 -.870059558E+02
 -.869787652E+02 -.869787652E+02 -.869587524E+02 -.869231871E+02 -.868754141E+02 -.868179297E+02 -.867525856E+02 -.866807450E+02 -.866034019E+02 -.865212727E+02 -.864348658E+02 -.863445366E+02 -.862505283E+02 -.861530051E+02 -.860520775E+02 -.859478219E+02 -.858402971E+02 -.857295571E+02 -.856156614E+02 -.854986840E+02 -.853787209E+02 -.852558959E+02 -.851303662E+02 -.850023271E+02 -.848720157E+02 -.847397140E+02 -.846057513E+02 -.844705064E+02 -.843344081E+02 -.841979357E+02 -.840616181E+02 -.839260321E+02 -.837917997E+02 -.836595845E+02 -.835300863E+02 -.834040352E+02 -.832821846E+02 -.831653027E+02 -.830541634E+02 -.829495363E+02 -.828521757E+02 -.827628098E+02 -.826821291E+02 -.826107753E+02 -.825493302E+02 -.824983054E+02 -.824581333E+02 -.824291587E+02 -.824116323E+02 -.824057063E+02 -.824114308E+02 -.824287531E+02 -.824575188E+02 -.824974746E+02 -.825482731E+02 -.826094794E+02 -.826805793E+02 -.827609884E+02 -.828500624E+02 -.829471079E+02 -.830513940E+02 -.831621634E+02 -.832786436E+02 -.834000576E+02 -.835256342E+02 -.836546168E+02 -.837862718E+02 -.839198961E+02 -.840548228E+02 -.841904265E+02 -.843261267E+02 -.844613912E+02 -.845957373E+02 -.847287330E+02 -.848599968E+02 -.849891966E+02 -.851160486E+02 -.852403147E+02 -.853617998E+02 -.854803484E+02 -.855958405E+02 -.857081871E+02 -.858173250E+02 -.859232107E+02 -.860258133E+02 -.861251061E+02 -.862210568E+02 -.863136154E+02 -.864026989E+02 -.864881729E+02 -.865698275E+02 -.866473469E+02 -.867202704E+02 -.867879414E+02 -.868494420E+02 -.869035068E+02 -.869484112E+02 -.869818247E+02 -.870006196E+02 -.870006196E+02
 -.869798029E+02 -.869798029E+02 -.869599501E+02 -.869247153E+02 -.868774641E+02 -.868207215E+02 -.867563731E+02 -.866858198E+02 -.866100959E+02 -.865299596E+02 -.864459622E+02 -.863585020E+02 -.862678653E+02 -.861742581E+02 -.860778317E+02 -.859787015E+02 -.858769630E+02 -.857727034E+02 -.856660125E+02 -.855569896E+02 -.854457509E+02 -.853324347E+02 -.852172059E+02 -.851002593E+02 -.849818232E+02 -.848621614E+02 -.847415747E+02 -.846204020E+02 -.844990210E+02 -.843778473E+02 -.842573335E+02 -.841379677E+02 -.840202705E+02 -.839047917E+02 -.837921059E+02 -.836828078E+02 -.835775061E+02 -.834768172E+02 -.833813578E+02 -.832917373E+02 -.832085499E+02 -.831323661E+02 -.830637245E+02 -.830031235E+02 -.829510131E+02 -.829077880E+02 -.828737808E+02 -.828492561E+02 -.828344060E+02 -.828293466E+02 -.828341161E+02 -.828486740E+02 -.828729015E+02 -.829066041E+02 -.829495147E+02 -.830012981E+02 -.830615573E+02 -.831298394E+02 -.832056434E+02 -.832884282E+02 -.833776204E+02 -.834726231E+02 -.835728239E+02 -.836776031E+02 -.837863415E+02 -.838984272E+02 -.840132625E+02 -.841302695E+02 -.842488952E+02 -.843686158E+02 -.844889402E+02 -.846094125E+02 -.847296141E+02 -.848491647E+02 -.849677227E+02 -.850849854E+02 -.852006877E+02 -.853146008E+02 -.854265305E+02 -.855363145E+02 -.856438192E+02 -.857489360E+02 -.858515770E+02 -.859516695E+02 -.860491500E+02 -.861439559E+02 -.862360166E+02 -.863252419E+02 -.864115069E+02 -.864946342E+02 -.865743702E+02 -.866503547E+02 -.867220826E+02 -.867888528E+02 -.868497035E+02 -.869033262E+02 -.869479544E+02 -.869812184E+02 -.869999541E+02 -.869999541E+02
 -.869846793E+02 -.869846793E+02 -.869651863E+02 -.869306282E+02 -.868843492E+02 -.868288682E+02 -.867660769E+02 -.866973905E+02 -.866238637E+02 -.865462792E+02 -.864652160E+02 -.863811014E+02 -.862942515E+02 -.862049024E+02 -.861132342E+02 -.860193901E+02 -.859234908E+02 -.858256467E+02 -.857259667E+02 -.856245659E+02 -.855215715E+02 -.854171273E+02 -.853113980E+02 -.852045718E+02 -.850968631E+02 -.849885140E+02 -.848797952E+02 -.847710071E+02 -.846624793E+02 -.845545703E+02 -.844476662E+02 -.843421787E+02 -.842385431E+02 -.841372152E+02 -.840386678E+02 -.839433862E+02 -.838518640E+02 -.837645979E+02 -.836820820E+02 -.836048017E+02 -.835332282E+02 -.834678117E+02 -.834089756E+02 -.833571100E+02 -.833125664E+02 -.832756518E+02 -.832466246E+02 -.832256898E+02 -.832129958E+02 -.832086325E+02 -.832126290E+02 -.832249536E+02 -.832455143E+02 -.832741601E+02 -.833106835E+02 -.833548238E+02 -.834062714E+02 -.834646723E+02 -.835296338E+02 -.836007298E+02 -.836775076E+02 -.837594933E+02 -.838461987E+02 -.839371267E+02 -.840317781E+02 -.841296563E+02 -.842302730E+02 -.843331524E+02 -.844378359E+02 -.845438852E+02 -.846508857E+02 -.847584485E+02 -.848662125E+02 -.849738458E+02 -.850810460E+02 -.851875406E+02 -.852930867E+02 -.853974702E+02 -.855005040E+02 -.856020265E+02 -.857018991E+02 -.858000029E+02 -.858962348E+02 -.859905035E+02 -.860827226E+02 -.861728045E+02 -.862606511E+02 -.863461427E+02 -.864291239E+02 -.865093860E+02 -.865866439E+02 -.866605063E+02 -.867304382E+02 -.867957109E+02 -.868553374E+02 -.869079890E+02 -.869518849E+02 -.869846495E+02 -.870031247E+02 -.870031247E+02
 -.869926165E+02 -.869926165E+02 -.869736404E+02 -.869400303E+02 -.868950743E+02 -.868412575E+02 -.867804543E+02 -.867140748E+02 -.866431776E+02 -.865685557E+02 -.864908027E+02 -.864103634E+02 -.863275732E+02 -.862426880E+02 -.861559074E+02 -.860673931E+02 -.859772827E+02 -.858857014E+02 -.857927696E+02 -.856986108E+02 -.856033566E+02 -.855071507E+02 -.854101526E+02 -.853125401E+02 -.852145111E+02 -.851162850E+02 -.850181032E+02 -.849202299E+02 -.848229515E+02 -.847265759E+02 -.846314315E+02 -.845378656E+02 -.844462423E+02 -.843569398E+02 -.842703477E+02 -.841868635E+02 -.841068889E+02 -.840308260E+02 -.839590725E+02 -.838920175E+02 -.838300368E+02 -.837734884E+02 -.837227072E+02 -.836780013E+02 -.836396472E+02 -.836078860E+02 -.835829199E+02 -.835649092E+02 -.835539697E+02 -.835501714E+02 -.835535368E+02 -.835640410E+02 -.835816118E+02 -.836061310E+02 -.836374357E+02 -.836753216E+02 -.837195450E+02 -.837698270E+02 -.838258571E+02 -.838872978E+02 -.839537887E+02 -.840249513E+02 -.841003941E+02 -.841797164E+02 -.842625138E+02 -.843483818E+02 -.844369201E+02 -.845277364E+02 -.846204499E+02 -.847146937E+02 -.848101182E+02 -.849063923E+02 -.850032059E+02 -.851002706E+02 -.851973207E+02 -.852941135E+02 -.853904292E+02 -.854860706E+02 -.855808616E+02 -.856746462E+02 -.857672863E+02 -.858586591E+02 -.859486536E+02 -.860371668E+02 -.861240979E+02 -.862093423E+02 -.862927828E+02 -.863742791E+02 -.864536546E+02 -.865306788E+02 -.866050454E+02 -.866763435E+02 -.867440205E+02 -.868073336E+02 -.868652873E+02 -.869165514E+02 -.869593538E+02 -.869913408E+02 -.870093949E+02 -.870093949E+02
 -.870029448E+02 -.870029448E+02 -.869846064E+02 -.869521521E+02 -.869087862E+02 -.868569377E+02 -.867984446E+02 -.867346965E+02 -.866667421E+02 -.865953729E+02 -.865211866E+02 -.864446361E+02 -.863660673E+02 -.862857476E+02 -.862038887E+02 -.861206637E+02 -.860362206E+02 -.859506927E+02 -.858642066E+02 -.857768890E+02 -.856888712E+02 -.856002931E+02 -.855113062E+02 -.854220757E+02 -.853327824E+02 -.852436233E+02 -.851548124E+02 -.850665807E+02 -.849791764E+02 -.848928633E+02 -.848079207E+02 -.847246415E+02 -.846433304E+02 -.845643018E+02 -.844878777E+02 -.844143847E+02 -.843441510E+02 -.842775035E+02 -.842147640E+02 -.841562461E+02 -.841022515E+02 -.840530664E+02 -.840089579E+02 -.839701709E+02 -.839369246E+02 -.839094096E+02 -.838877858E+02 -.838721792E+02 -.838626813E+02 -.838593467E+02 -.838621931E+02 -.838712006E+02 -.838863122E+02 -.839074343E+02 -.839344384E+02 -.839671627E+02 -.840054139E+02 -.840489706E+02 -.840975857E+02 -.841509896E+02 -.842088936E+02 -.842709938E+02 -.843369741E+02 -.844065102E+02 -.844792727E+02 -.845549310E+02 -.846331560E+02 -.847136232E+02 -.847960159E+02 -.848800267E+02 -.849653608E+02 -.850517367E+02 -.851388885E+02 -.852265665E+02 -.853145385E+02 -.854025897E+02 -.854905230E+02 -.855781588E+02 -.856653340E+02 -.857519008E+02 -.858377255E+02 -.859226856E+02 -.860066672E+02 -.860895612E+02 -.861712582E+02 -.862516430E+02 -.863305858E+02 -.864079330E+02 -.864834941E+02 -.865570249E+02 -.866282064E+02 -.866966173E+02 -.867616975E+02 -.868227021E+02 -.868786404E+02 -.869281961E+02 -.869696247E+02 -.870006173E+02 -.870181244E+02 -.870181244E+02
 -.870150957E+02 -.870150957E+02 -.869974856E+02 -.869663416E+02 -.869247631E+02 -.868751049E+02 -.868191543E+02 -.867582672E+02 -.866934718E+02 -.866255484E+02 -.865550905E+02 -.864825512E+02 -.864082797E+02 -.863325487E+02 -.862555760E+02 -.861775405E+02 -.860985953E+02 -.860188774E+02 -.859385155E+02 -.858576356E+02 -.857763658E+02 -.856948400E+02 -.856132000E+02 -.855315978E+02 -.854501971E+02 -.853691737E+02 -.852887166E+02 -.852090272E+02 -.851303201E+02 -.850528213E+02 -.849767683E+02 -.849024081E+02 -.848299964E+02 -.847597950E+02 -.846920710E+02 -.846270933E+02 -.845651314E+02 -.845064521E+02 -.844513173E+02 -.843999809E+02 -.843526866E+02 -.843096646E+02 -.842711294E+02 -.842372768E+02 -.842082819E+02 -.841842967E+02 -.841654481E+02 -.841518365E+02 -.841435341E+02 -.841405843E+02 -.841430009E+02 -.841507680E+02 -.841638400E+02 -.841821425E+02 -.842055730E+02 -.842340024E+02 -.842672766E+02 -.843052183E+02 -.843476294E+02 -.843942932E+02 -.844449773E+02 -.844994358E+02 -.845574125E+02 -.846186432E+02 -.846828587E+02 -.847497876E+02 -.848191583E+02 -.848907019E+02 -.849641541E+02 -.850392574E+02 -.851157626E+02 -.851934305E+02 -.852720334E+02 -.853513556E+02 -.854311946E+02 -.855113612E+02 -.855916798E+02 -.856719882E+02 -.857521367E+02 -.858319876E+02 -.859114134E+02 -.859902951E+02 -.860685192E+02 -.861459745E+02 -.862225475E+02 -.862981168E+02 -.863725458E+02 -.864456730E+02 -.865172997E+02 -.865871746E+02 -.866549731E+02 -.867202707E+02 -.867825088E+02 -.868409496E+02 -.868946180E+02 -.869422247E+02 -.869820675E+02 -.870119006E+02 -.870287646E+02 -.870287646E+02
 -.870285931E+02 -.870285931E+02 -.870117764E+02 -.869820532E+02 -.869424018E+02 -.868950890E+02 -.868418397E+02 -.867839666E+02 -.867224685E+02 -.866581071E+02 -.865914644E+02 -.865229880E+02 -.864530248E+02 -.863818477E+02 -.863096756E+02 -.862366892E+02 -.861630427E+02 -.860888736E+02 -.860143093E+02 -.859394730E+02 -.858644878E+02 -.857894797E+02 -.857145804E+02 -.856399288E+02 -.855656720E+02 -.854919668E+02 -.854189791E+02 -.853468847E+02 -.852758686E+02 -.852061247E+02 -.851378549E+02 -.850712682E+02 -.850065790E+02 -.849440066E+02 -.848837725E+02 -.848260995E+02 -.847712094E+02 -.847193212E+02 -.846706488E+02 -.846253991E+02 -.845837699E+02 -.845459475E+02 -.845121052E+02 -.844824006E+02 -.844569744E+02 -.844359487E+02 -.844194250E+02 -.844074836E+02 -.844001822E+02 -.843975553E+02 -.843996138E+02 -.844063448E+02 -.844177117E+02 -.844336549E+02 -.844540920E+02 -.844789193E+02 -.845080129E+02 -.845412301E+02 -.845784110E+02 -.846193803E+02 -.846639497E+02 -.847119194E+02 -.847630802E+02 -.848172163E+02 -.848741066E+02 -.849335271E+02 -.849952533E+02 -.850590614E+02 -.851247304E+02 -.851920439E+02 -.852607913E+02 -.853307692E+02 -.854017825E+02 -.854736450E+02 -.855461805E+02 -.856192228E+02 -.856926161E+02 -.857662146E+02 -.858398823E+02 -.859134918E+02 -.859869233E+02 -.860600629E+02 -.861328000E+02 -.862050240E+02 -.862766206E+02 -.863474661E+02 -.864174207E+02 -.864863193E+02 -.865539602E+02 -.866200899E+02 -.866843837E+02 -.867464203E+02 -.868056492E+02 -.868613475E+02 -.869125644E+02 -.869580479E+02 -.869961498E+02 -.870247014E+02 -.870408509E+02 -.870408509E+02
 -.870430427E+02 -.870430427E+02 -.870270639E+02 -.869988362E+02 -.869612046E+02 -.869163378E+02 -.868658898E+02 -.868111221E+02 -.867529978E+02 -.866922537E+02 -.866294555E+02 -.865650400E+02 -.864993475E+02 -.864326471E+02 -.863651554E+02 -.862970514E+02 -.862284877E+02 -.861595996E+02 -.860905113E+02 -.860213414E+02 -.859522067E+02 -.858832250E+02 -.858145175E+02 -.857462104E+02 -.856784358E+02 -.856113327E+02 -.855450469E+02 -.854797315E+02 -.854155462E+02 -.853526574E+02 -.852912369E+02 -.852314618E+02 -.851735128E+02 -.851175733E+02 -.850638284E+02 -.850124628E+02 -.849636602E+02 -.849176008E+02 -.848744604E+02 -.848344083E+02 -.847976059E+02 -.847642050E+02 -.847343460E+02 -.847081570E+02 -.846857517E+02 -.846672285E+02 -.846526693E+02 -.846421387E+02 -.846356832E+02 -.846333303E+02 -.846350888E+02 -.846409481E+02 -.846508785E+02 -.846648320E+02 -.846827419E+02 -.847045245E+02 -.847300794E+02 -.847592909E+02 -.847920293E+02 -.848281521E+02 -.848675056E+02 -.849099265E+02 -.849552437E+02 -.850032794E+02 -.850538515E+02 -.851067747E+02 -.851618623E+02 -.852189275E+02 -.852777852E+02 -.853382531E+02 -.854001528E+02 -.854633112E+02 -.855275609E+02 -.855927414E+02 -.856586994E+02 -.857252891E+02 -.857923726E+02 -.858598196E+02 -.859275067E+02 -.859953173E+02 -.860631399E+02 -.861308665E+02 -.861983910E+02 -.862656056E+02 -.863323974E+02 -.863986430E+02 -.864642025E+02 -.865289108E+02 -.865925667E+02 -.866549185E+02 -.867156460E+02 -.867743361E+02 -.868304517E+02 -.868832910E+02 -.869319342E+02 -.869751745E+02 -.870114271E+02 -.870386112E+02 -.870539953E+02 -.870539953E+02
 -.870581226E+02 -.870581226E+02 -.870430094E+02 -.870163229E+02 -.869807660E+02 -.869384025E+02 -.868908087E+02 -.868391894E+02 -.867844669E+02 -.867273487E+02 -.866683799E+02 -.866079829E+02 -.865464882E+02 -.864841578E+02 -.864212032E+02 -.863577992E+02 -.862940950E+02 -.862302216E+02 -.861662987E+02 -.861024392E+02 -.860387529E+02 -.859753491E+02 -.859123390E+02 -.858498368E+02 -.857879607E+02 -.857268338E+02 -.856665841E+02 -.856073449E+02 -.855492544E+02 -.854924553E+02 -.854370944E+02 -.853833217E+02 -.853312900E+02 -.852811534E+02 -.852330667E+02 -.851871840E+02 -.851436577E+02 -.851026369E+02 -.850642666E+02 -.850286863E+02 -.849960281E+02 -.849664164E+02 -.849399658E+02 -.849167807E+02 -.848969535E+02 -.848805643E+02 -.848676794E+02 -.848583511E+02 -.848526171E+02 -.848504995E+02 -.848520053E+02 -.848571259E+02 -.848658371E+02 -.848780997E+02 -.848938597E+02 -.849130488E+02 -.849355854E+02 -.849613751E+02 -.849903120E+02 -.850222796E+02 -.850571519E+02 -.850947949E+02 -.851350674E+02 -.851778230E+02 -.852229105E+02 -.852701762E+02 -.853194642E+02 -.853706183E+02 -.854234829E+02 -.854779039E+02 -.855337302E+02 -.855908138E+02 -.856490113E+02 -.857081840E+02 -.857681987E+02 -.858289276E+02 -.858902489E+02 -.859520461E+02 -.860142082E+02 -.860766286E+02 -.861392041E+02 -.862018338E+02 -.862644167E+02 -.863268491E+02 -.863890211E+02 -.864508118E+02 -.865120835E+02 -.865726736E+02 -.866323842E+02 -.866909688E+02 -.867481152E+02 -.868034221E+02 -.868563703E+02 -.869062836E+02 -.869522789E+02 -.869932001E+02 -.870275330E+02 -.870532926E+02 -.870678773E+02 -.870678773E+02
 -.870735733E+02 -.870735733E+02 -.870593401E+02 -.870342173E+02 -.870007604E+02 -.869609229E+02 -.869161993E+02 -.868677337E+02 -.868164038E+02 -.867628844E+02 -.867076971E+02 -.866512469E+02 -.865938519E+02 -.865357648E+02 -.864771898E+02 -.864182961E+02 -.863592273E+02 -.863001092E+02 -.862410561E+02 -.861821744E+02 -.861235666E+02 -.860653339E+02 -.860075776E+02 -.859504007E+02 -.858939089E+02 -.858382113E+02 -.857834202E+02 -.857296517E+02 -.856770254E+02 -.856256641E+02 -.855756932E+02 -.855272404E+02 -.854804350E+02 -.854354070E+02 -.853922863E+02 -.853512017E+02 -.853122804E+02 -.852756463E+02 -.852414196E+02 -.852097153E+02 -.851806426E+02 -.851543037E+02 -.851307926E+02 -.851101950E+02 -.850925863E+02 -.850780320E+02 -.850665863E+02 -.850582917E+02 -.850531787E+02 -.850512655E+02 -.850525575E+02 -.850570477E+02 -.850647164E+02 -.850755313E+02 -.850894483E+02 -.851064117E+02 -.851263544E+02 -.851491992E+02 -.851748591E+02 -.852032383E+02 -.852342331E+02 -.852677328E+02 -.853036208E+02 -.853417754E+02 -.853820711E+02 -.854243794E+02 -.854685702E+02 -.855145121E+02 -.855620739E+02 -.856111253E+02 -.856615375E+02 -.857131844E+02 -.857659425E+02 -.858196920E+02 -.858743171E+02 -.859297058E+02 -.859857505E+02 -.860423474E+02 -.860993968E+02 -.861568015E+02 -.862144670E+02 -.862722990E+02 -.863302025E+02 -.863880788E+02 -.864458221E+02 -.865033155E+02 -.865604253E+02 -.866169931E+02 -.866728267E+02 -.867276874E+02 -.867812732E+02 -.868331982E+02 -.868829638E+02 -.869299235E+02 -.869732343E+02 -.870117959E+02 -.870441692E+02 -.870684709E+02 -.870822357E+02 -.870822357E+02
 -.870891889E+02 -.870891889E+02 -.870758396E+02 -.870522850E+02 -.870209299E+02 -.869836148E+02 -.869417491E+02 -.868964137E+02 -.868484390E+02 -.867984650E+02 -.867469871E+02 -.866943913E+02 -.866409811E+02 -.865869981E+02 -.865326381E+02 -.864780628E+02 -.864234095E+02 -.863687981E+02 -.863143363E+02 -.862601241E+02 -.862062567E+02 -.861528270E+02 -.860999273E+02 -.860476504E+02 -.859960906E+02 -.859453445E+02 -.858955107E+02 -.858466905E+02 -.857989874E+02 -.857525073E+02 -.857073577E+02 -.856636474E+02 -.856214862E+02 -.855809841E+02 -.855422504E+02 -.855053934E+02 -.854705193E+02 -.854377317E+02 -.854071305E+02 -.853788112E+02 -.853528643E+02 -.853293741E+02 -.853084183E+02 -.852900673E+02 -.852743834E+02 -.852614201E+02 -.852512218E+02 -.852438236E+02 -.852392502E+02 -.852375165E+02 -.852386270E+02 -.852425757E+02 -.852493464E+02 -.852589126E+02 -.852712380E+02 -.852862767E+02 -.853039737E+02 -.853242651E+02 -.853470794E+02 -.853723372E+02 -.853999528E+02 -.854298345E+02 -.854618852E+02 -.854960038E+02 -.855320854E+02 -.855700225E+02 -.856097056E+02 -.856510242E+02 -.856938674E+02 -.857381244E+02 -.857836856E+02 -.858304429E+02 -.858782900E+02 -.859271234E+02 -.859768421E+02 -.860273481E+02 -.860785463E+02 -.861303445E+02 -.861826530E+02 -.862353838E+02 -.862884502E+02 -.863417651E+02 -.863952396E+02 -.864487803E+02 -.865022866E+02 -.865556465E+02 -.866087314E+02 -.866613888E+02 -.867134340E+02 -.867646374E+02 -.868147101E+02 -.868632829E+02 -.869098810E+02 -.869538897E+02 -.869945095E+02 -.870306985E+02 -.870610964E+02 -.870839253E+02 -.870968604E+02 -.870968604E+02
 -.871048088E+02 -.871048088E+02 -.870923393E+02 -.870703436E+02 -.870410745E+02 -.870062578E+02 -.869672164E+02 -.869249663E+02 -.868802890E+02 -.868337878E+02 -.867859307E+02 -.867370829E+02 -.866875321E+02 -.866375077E+02 -.865871956E+02 -.865367494E+02 -.864862994E+02 -.864359585E+02 -.863858280E+02 -.863360012E+02 -.862865661E+02 -.862376077E+02 -.861892097E+02 -.861414558E+02 -.860944301E+02 -.860482178E+02 -.860029059E+02 -.859585826E+02 -.859153379E+02 -.858732630E+02 -.858324502E+02 -.857929928E+02 -.857549840E+02 -.857185170E+02 -.856836845E+02 -.856505775E+02 -.856192854E+02 -.855898947E+02 -.855624891E+02 -.855371480E+02 -.855139468E+02 -.854929555E+02 -.854742385E+02 -.854578539E+02 -.854438533E+02 -.854322808E+02 -.854231731E+02 -.854165588E+02 -.854124586E+02 -.854108845E+02 -.854118401E+02 -.854153205E+02 -.854213122E+02 -.854297934E+02 -.854407340E+02 -.854540962E+02 -.854698342E+02 -.854878955E+02 -.855082205E+02 -.855307436E+02 -.855553933E+02 -.855820934E+02 -.856107629E+02 -.856413171E+02 -.856736683E+02 -.857077260E+02 -.857433982E+02 -.857805913E+02 -.858192112E+02 -.858591638E+02 -.859003554E+02 -.859426931E+02 -.859860856E+02 -.860304429E+02 -.860756771E+02 -.861217024E+02 -.861684347E+02 -.862157921E+02 -.862636940E+02 -.863120612E+02 -.863608143E+02 -.864098731E+02 -.864591548E+02 -.865085720E+02 -.865580295E+02 -.866074210E+02 -.866566239E+02 -.867054929E+02 -.867538514E+02 -.868014811E+02 -.868481069E+02 -.868933786E+02 -.869368468E+02 -.869779303E+02 -.870158751E+02 -.870497000E+02 -.870781255E+02 -.870994814E+02 -.871115856E+02 -.871115856E+02
 -.871203108E+02 -.871203108E+02 -.871087109E+02 -.870882543E+02 -.870610422E+02 -.870286851E+02 -.869924191E+02 -.869531940E+02 -.869117417E+02 -.868686279E+02 -.868242920E+02 -.867790774E+02 -.867332552E+02 -.866870416E+02 -.866406120E+02 -.865941112E+02 -.865476617E+02 -.865013695E+02 -.864553292E+02 -.864096273E+02 -.863643446E+02 -.863195590E+02 -.862753463E+02 -.862317814E+02 -.861889395E+02 -.861468961E+02 -.861057274E+02 -.860655106E+02 -.860263239E+02 -.859882461E+02 -.859513567E+02 -.859157356E+02 -.858814623E+02 -.858486162E+02 -.858172757E+02 -.857875179E+02 -.857594179E+02 -.857330486E+02 -.857084800E+02 -.856857788E+02 -.856650078E+02 -.856462253E+02 -.856294851E+02 -.856148353E+02 -.856023187E+02 -.855919721E+02 -.855838256E+02 -.855779031E+02 -.855742214E+02 -.855727907E+02 -.855736137E+02 -.855766864E+02 -.855819975E+02 -.855895290E+02 -.855992560E+02 -.856111468E+02 -.856251636E+02 -.856412626E+02 -.856593943E+02 -.856795040E+02 -.857015320E+02 -.857254146E+02 -.857510841E+02 -.857784693E+02 -.858074964E+02 -.858380893E+02 -.858701701E+02 -.859036595E+02 -.859384775E+02 -.859745439E+02 -.860117784E+02 -.860501011E+02 -.860894332E+02 -.861296968E+02 -.861708150E+02 -.862127126E+02 -.862553155E+02 -.862985508E+02 -.863423465E+02 -.863866309E+02 -.864313318E+02 -.864763758E+02 -.865216861E+02 -.865671811E+02 -.866127718E+02 -.866583578E+02 -.867038232E+02 -.867490305E+02 -.867938126E+02 -.868379628E+02 -.868812214E+02 -.869232583E+02 -.869636503E+02 -.870018515E+02 -.870371545E+02 -.870686399E+02 -.870951102E+02 -.871150039E+02 -.871262823E+02 -.871262823E+02
 -.871356043E+02 -.871356043E+02 -.871248595E+02 -.871059150E+02 -.870807214E+02 -.870507747E+02 -.870172241E+02 -.869809533E+02 -.869426442E+02 -.869028242E+02 -.868619036E+02 -.868202036E+02 -.867779776E+02 -.867354283E+02 -.866927201E+02 -.866499885E+02 -.866073481E+02 -.865648977E+02 -.865227250E+02 -.864809099E+02 -.864395266E+02 -.863986458E+02 -.863583361E+02 -.863186647E+02 -.862796985E+02 -.862415043E+02 -.862041492E+02 -.861677007E+02 -.861322268E+02 -.860977956E+02 -.860644758E+02 -.860323359E+02 -.860014439E+02 -.859718676E+02 -.859436735E+02 -.859169269E+02 -.858916915E+02 -.858680286E+02 -.858459972E+02 -.858256532E+02 -.858070493E+02 -.857902343E+02 -.857752530E+02 -.857621458E+02 -.857509481E+02 -.857416906E+02 -.857343984E+02 -.857290913E+02 -.857257833E+02 -.857244827E+02 -.857251918E+02 -.857279072E+02 -.857326196E+02 -.857393138E+02 -.857479691E+02 -.857585591E+02 -.857710524E+02 -.857854122E+02 -.858015973E+02 -.858195618E+02 -.858392559E+02 -.858606261E+02 -.858836154E+02 -.859081639E+02 -.859342096E+02 -.859616878E+02 -.859905327E+02 -.860206769E+02 -.860520523E+02 -.860845901E+02 -.861182215E+02 -.861528780E+02 -.861884911E+02 -.862249932E+02 -.862623174E+02 -.863003975E+02 -.863391684E+02 -.863785651E+02 -.864185234E+02 -.864589786E+02 -.864998653E+02 -.865411162E+02 -.865826608E+02 -.866244235E+02 -.866663210E+02 -.867082595E+02 -.867501304E+02 -.867918041E+02 -.868331238E+02 -.868738953E+02 -.869138749E+02 -.869527533E+02 -.869901345E+02 -.870255084E+02 -.870582150E+02 -.870873972E+02 -.871119400E+02 -.871303905E+02 -.871408530E+02 -.871408530E+02
 -.871506254E+02 -.871506254E+02 -.871407180E+02 -.871232534E+02 -.871000334E+02 -.870724411E+02 -.870415390E+02 -.870081456E+02 -.869728922E+02 -.869362683E+02 -.868986545E+02 -.868603494E+02 -.868215887E+02 -.867825612E+02 -.867434197E+02 -.867042904E+02 -.866652797E+02 -.866264793E+02 -.865879700E+02 -.865498251E+02 -.865121125E+02 -.864748963E+02 -.864382384E+02 -.864021989E+02 -.863668373E+02 -.863322127E+02 -.862983841E+02 -.862654105E+02 -.862333510E+02 -.862022650E+02 -.861722114E+02 -.861432492E+02 -.861154368E+02 -.860888320E+02 -.860634914E+02 -.860394707E+02 -.860168236E+02 -.859956022E+02 -.859758560E+02 -.859576324E+02 -.859409754E+02 -.859259261E+02 -.859125221E+02 -.859007971E+02 -.858907808E+02 -.858824988E+02 -.858759721E+02 -.858712171E+02 -.858682455E+02 -.858670642E+02 -.858676752E+02 -.858700755E+02 -.858742573E+02 -.858802079E+02 -.858879100E+02 -.858973416E+02 -.859084762E+02 -.859212833E+02 -.859357281E+02 -.859517723E+02 -.859693739E+02 -.859884878E+02 -.860090662E+02 -.860310586E+02 -.860544122E+02 -.860790726E+02 -.861049836E+02 -.861320879E+02 -.861603274E+02 -.861896431E+02 -.862199761E+02 -.862512671E+02 -.862834569E+02 -.863164869E+02 -.863502985E+02 -.863848338E+02 -.864200352E+02 -.864558453E+02 -.864922065E+02 -.865290609E+02 -.865663492E+02 -.866040102E+02 -.866419793E+02 -.866801865E+02 -.867185551E+02 -.867569976E+02 -.867954126E+02 -.868336796E+02 -.868716518E+02 -.869091482E+02 -.869459416E+02 -.869817439E+02 -.870161868E+02 -.870487965E+02 -.870789604E+02 -.871058840E+02 -.871285343E+02 -.871455664E+02 -.871552266E+02 -.871552266E+02
 -.871653314E+02 -.871653314E+02 -.871562420E+02 -.871402219E+02 -.871189270E+02 -.870936288E+02 -.870653049E+02 -.870347083E+02 -.870024211E+02 -.869688941E+02 -.869344789E+02 -.868994511E+02 -.868640286E+02 -.868283859E+02 -.867926643E+02 -.867569807E+02 -.867214330E+02 -.866861057E+02 -.866510731E+02 -.866164021E+02 -.865821544E+02 -.865483880E+02 -.865151584E+02 -.864825195E+02 -.864505240E+02 -.864192241E+02 -.863886717E+02 -.863589184E+02 -.863300156E+02 -.863020148E+02 -.862749669E+02 -.862489226E+02 -.862239322E+02 -.862000450E+02 -.861773093E+02 -.861557725E+02 -.861354803E+02 -.861164767E+02 -.860988037E+02 -.860825011E+02 -.860676062E+02 -.860541535E+02 -.860421746E+02 -.860316978E+02 -.860227481E+02 -.860153467E+02 -.860095114E+02 -.860052558E+02 -.860025897E+02 -.860015188E+02 -.860020449E+02 -.860041653E+02 -.860078735E+02 -.860131590E+02 -.860200071E+02 -.860283994E+02 -.860383137E+02 -.860497243E+02 -.860626021E+02 -.860769147E+02 -.860926269E+02 -.861097006E+02 -.861280955E+02 -.861477687E+02 -.861686757E+02 -.861907702E+02 -.862140043E+02 -.862383293E+02 -.862636954E+02 -.862900522E+02 -.863173489E+02 -.863455343E+02 -.863745574E+02 -.864043670E+02 -.864349121E+02 -.864661419E+02 -.864980057E+02 -.865304526E+02 -.865634313E+02 -.865968900E+02 -.866307752E+02 -.866650314E+02 -.866995995E+02 -.867344157E+02 -.867694090E+02 -.868044987E+02 -.868395910E+02 -.868745741E+02 -.869093121E+02 -.869436371E+02 -.869773386E+02 -.870101502E+02 -.870417315E+02 -.870716448E+02 -.870993249E+02 -.871240396E+02 -.871448373E+02 -.871604797E+02 -.871693532E+02 -.871693532E+02
 -.871796973E+02 -.871796973E+02 -.871714054E+02 -.871567930E+02 -.871373728E+02 -.871143069E+02 -.870884891E+02 -.870606085E+02 -.870311978E+02 -.870006701E+02 -.869693477E+02 -.869374834E+02 -.869052774E+02 -.868728897E+02 -.868404504E+02 -.868080664E+02 -.867758279E+02 -.867438119E+02 -.867120862E+02 -.866807117E+02 -.866497441E+02 -.866192357E+02 -.865892362E+02 -.865597935E+02 -.865309544E+02 -.865027649E+02 -.864752705E+02 -.864485163E+02 -.864225471E+02 -.863974074E+02 -.863731412E+02 -.863497922E+02 -.863274035E+02 -.863060173E+02 -.862856750E+02 -.862664168E+02 -.862482815E+02 -.862313066E+02 -.862155276E+02 -.862009782E+02 -.861876898E+02 -.861756915E+02 -.861650100E+02 -.861556690E+02 -.861476894E+02 -.861410893E+02 -.861358834E+02 -.861320831E+02 -.861296968E+02 -.861287290E+02 -.861291813E+02 -.861310515E+02 -.861343341E+02 -.861390202E+02 -.861450975E+02 -.861525505E+02 -.861613606E+02 -.861715061E+02 -.861829626E+02 -.861957028E+02 -.862096969E+02 -.862249128E+02 -.862413164E+02 -.862588714E+02 -.862775401E+02 -.862972829E+02 -.863180594E+02 -.863398278E+02 -.863625456E+02 -.863861694E+02 -.864106557E+02 -.864359603E+02 -.864620390E+02 -.864888474E+02 -.865163410E+02 -.865444754E+02 -.865732060E+02 -.866024877E+02 -.866322751E+02 -.866625218E+02 -.866931798E+02 -.867241991E+02 -.867555260E+02 -.867871022E+02 -.868188630E+02 -.868507344E+02 -.868826300E+02 -.869144469E+02 -.869460601E+02 -.869773151E+02 -.870080184E+02 -.870379251E+02 -.870667225E+02 -.870940093E+02 -.871192673E+02 -.871418257E+02 -.871608132E+02 -.871750969E+02 -.871832008E+02 -.871832008E+02
 -.871937118E+02 -.871937118E+02 -.871861967E+02 -.871729548E+02 -.871553588E+02 -.871344635E+02 -.871110806E+02 -.870858363E+02 -.870592147E+02 -.870315916E+02 -.870032604E+02 -.869744513E+02 -.869453467E+02 -.869160926E+02 -.868868073E+02 -.868575884E+02 -.868285177E+02 -.867996655E+02 -.867710931E+02 -.867428554E+02 -.867150027E+02 -.866875816E+02 -.866606365E+02 -.866342099E+02 -.866083432E+02 -.865830767E+02 -.865584502E+02 -.865345032E+02 -.865112744E+02 -.864888025E+02 -.864671253E+02 -.864462805E+02 -.864263051E+02 -.864072350E+02 -.863891058E+02 -.863719515E+02 -.863558054E+02 -.863406990E+02 -.863266625E+02 -.863137244E+02 -.863019113E+02 -.862912476E+02 -.862817559E+02 -.862734561E+02 -.862663660E+02 -.862605004E+02 -.862558719E+02 -.862524901E+02 -.862503619E+02 -.862494912E+02 -.862498792E+02 -.862515242E+02 -.862544213E+02 -.862585633E+02 -.862639397E+02 -.862705376E+02 -.862783412E+02 -.862873323E+02 -.862974904E+02 -.863087923E+02 -.863212131E+02 -.863347256E+02 -.863493008E+02 -.863649081E+02 -.863815155E+02 -.863990893E+02 -.864175952E+02 -.864369974E+02 -.864572596E+02 -.864783448E+02 -.865002154E+02 -.865228334E+02 -.865461606E+02 -.865701585E+02 -.865947885E+02 -.866200116E+02 -.866457888E+02 -.866720804E+02 -.866988462E+02 -.867260450E+02 -.867536339E+02 -.867815679E+02 -.868097986E+02 -.868382734E+02 -.868669334E+02 -.868957111E+02 -.869245279E+02 -.869532898E+02 -.869818827E+02 -.870101654E+02 -.870379613E+02 -.870650472E+02 -.870911380E+02 -.871158682E+02 -.871387662E+02 -.871592216E+02 -.871764426E+02 -.871893995E+02 -.871967517E+02 -.871967517E+02
 -.872073739E+02 -.872073739E+02 -.872006152E+02 -.871887073E+02 -.871728860E+02 -.871541012E+02 -.871330842E+02 -.871103993E+02 -.870864830E+02 -.870616744E+02 -.870362383E+02 -.870103825E+02 -.869842719E+02 -.869580384E+02 -.869317890E+02 -.869056117E+02 -.868795805E+02 -.868537585E+02 -.868282010E+02 -.868029571E+02 -.867780717E+02 -.867535865E+02 -.867295406E+02 -.867059716E+02 -.866829158E+02 -.866604086E+02 -.866384847E+02 -.866171782E+02 -.865965229E+02 -.865765520E+02 -.865572981E+02 -.865387936E+02 -.865210700E+02 -.865041582E+02 -.864880884E+02 -.864728896E+02 -.864585898E+02 -.864452161E+02 -.864327939E+02 -.864213472E+02 -.864108984E+02 -.864014684E+02 -.863930759E+02 -.863857378E+02 -.863794689E+02 -.863742820E+02 -.863701873E+02 -.863671929E+02 -.863653048E+02 -.863645261E+02 -.863648578E+02 -.863662985E+02 -.863688441E+02 -.863724885E+02 -.863772230E+02 -.863830365E+02 -.863899160E+02 -.863978461E+02 -.864068094E+02 -.864167865E+02 -.864277564E+02 -.864396961E+02 -.864525811E+02 -.864663855E+02 -.864810821E+02 -.864966426E+02 -.865130375E+02 -.865302364E+02 -.865482085E+02 -.865669220E+02 -.865863446E+02 -.866064438E+02 -.866271867E+02 -.866485398E+02 -.866704699E+02 -.866929429E+02 -.867159248E+02 -.867393807E+02 -.867632754E+02 -.867875722E+02 -.868122332E+02 -.868372183E+02 -.868624841E+02 -.868879833E+02 -.869136628E+02 -.869394619E+02 -.869653093E+02 -.869911200E+02 -.870167907E+02 -.870421937E+02 -.870671692E+02 -.870915152E+02 -.871149742E+02 -.871372161E+02 -.871578150E+02 -.871762205E+02 -.871917184E+02 -.872033804E+02 -.872099985E+02 -.872099985E+02
 -.872206891E+02 -.872206891E+02 -.872146672E+02 -.872040582E+02 -.871899642E+02 -.871732324E+02 -.871545154E+02 -.871343169E+02 -.871130268E+02 -.870909479E+02 -.870683169E+02 -.870453197E+02 -.870221037E+02 -.869987870E+02 -.869754652E+02 -.869522172E+02 -.869291090E+02 -.869061969E+02 -.868835301E+02 -.868611524E+02 -.868391034E+02 -.868174198E+02 -.867961363E+02 -.867752857E+02 -.867548996E+02 -.867350089E+02 -.867156437E+02 -.866968335E+02 -.866786072E+02 -.866609935E+02 -.866440205E+02 -.866277155E+02 -.866121057E+02 -.865972172E+02 -.865830757E+02 -.865697058E+02 -.865571313E+02 -.865453749E+02 -.865344582E+02 -.865244014E+02 -.865152234E+02 -.865069416E+02 -.864995718E+02 -.864931283E+02 -.864876235E+02 -.864830679E+02 -.864794702E+02 -.864768374E+02 -.864751741E+02 -.864744831E+02 -.864747653E+02 -.864760194E+02 -.864782421E+02 -.864814282E+02 -.864855703E+02 -.864906593E+02 -.864966841E+02 -.865036318E+02 -.865114880E+02 -.865202362E+02 -.865298588E+02 -.865403363E+02 -.865516483E+02 -.865637728E+02 -.865766869E+02 -.865903666E+02 -.866047868E+02 -.866199220E+02 -.866357456E+02 -.866522308E+02 -.866693500E+02 -.866870753E+02 -.867053785E+02 -.867242309E+02 -.867436036E+02 -.867634673E+02 -.867837924E+02 -.868045487E+02 -.868257050E+02 -.868472295E+02 -.868690886E+02 -.868912467E+02 -.869136656E+02 -.869363031E+02 -.869591117E+02 -.869820372E+02 -.870050159E+02 -.870279715E+02 -.870508116E+02 -.870734216E+02 -.870956585E+02 -.871173414E+02 -.871382400E+02 -.871580590E+02 -.871764177E+02 -.871928244E+02 -.872066412E+02 -.872170394E+02 -.872229408E+02 -.872229408E+02
 -.872336641E+02 -.872336641E+02 -.872283602E+02 -.872190169E+02 -.872066052E+02 -.871918722E+02 -.871753933E+02 -.871576127E+02 -.871388746E+02 -.871194464E+02 -.870995371E+02 -.870793109E+02 -.870588981E+02 -.870384031E+02 -.870179104E+02 -.869974897E+02 -.869771993E+02 -.869570888E+02 -.869372017E+02 -.869175762E+02 -.868982472E+02 -.868792467E+02 -.868606049E+02 -.868423503E+02 -.868245103E+02 -.868071116E+02 -.867901799E+02 -.867737406E+02 -.867578185E+02 -.867424379E+02 -.867276229E+02 -.867133966E+02 -.866997821E+02 -.866868014E+02 -.866744763E+02 -.866628275E+02 -.866518751E+02 -.866416380E+02 -.866321345E+02 -.866233815E+02 -.866153948E+02 -.866081890E+02 -.866017774E+02 -.865961718E+02 -.865913825E+02 -.865874185E+02 -.865842870E+02 -.865819936E+02 -.865805423E+02 -.865799356E+02 -.865801740E+02 -.865812564E+02 -.865831803E+02 -.865859410E+02 -.865895326E+02 -.865939474E+02 -.865991763E+02 -.866052083E+02 -.866120314E+02 -.866196319E+02 -.866279949E+02 -.866371044E+02 -.866469429E+02 -.866574922E+02 -.866687329E+02 -.866806449E+02 -.866932071E+02 -.867063978E+02 -.867201947E+02 -.867345750E+02 -.867495153E+02 -.867649920E+02 -.867809808E+02 -.867974575E+02 -.868143972E+02 -.868317748E+02 -.868495647E+02 -.868677408E+02 -.868862763E+02 -.869051432E+02 -.869243125E+02 -.869437530E+02 -.869634309E+02 -.869833094E+02 -.870033465E+02 -.870234942E+02 -.870436963E+02 -.870638853E+02 -.870839793E+02 -.871038770E+02 -.871234518E+02 -.871425438E+02 -.871609493E+02 -.871784074E+02 -.871945819E+02 -.872090386E+02 -.872212146E+02 -.872303788E+02 -.872355801E+02 -.872355801E+02
 -.872462984E+02 -.872462984E+02 -.872416950E+02 -.872335860E+02 -.872228144E+02 -.872100290E+02 -.871957298E+02 -.871803030E+02 -.871640476E+02 -.871471963E+02 -.871299310E+02 -.871123946E+02 -.870947005E+02 -.870769397E+02 -.870591858E+02 -.870414993E+02 -.870239311E+02 -.870065243E+02 -.869893166E+02 -.869723411E+02 -.869556279E+02 -.869392048E+02 -.869230976E+02 -.869073308E+02 -.868919279E+02 -.868769114E+02 -.868623036E+02 -.868481257E+02 -.868343988E+02 -.868211436E+02 -.868083800E+02 -.867961279E+02 -.867844064E+02 -.867732341E+02 -.867626291E+02 -.867526088E+02 -.867431899E+02 -.867343883E+02 -.867262190E+02 -.867186963E+02 -.867118333E+02 -.867056420E+02 -.867001335E+02 -.866953175E+02 -.866912027E+02 -.866877965E+02 -.866851047E+02 -.866831321E+02 -.866818821E+02 -.866813565E+02 -.866815558E+02 -.866824793E+02 -.866841246E+02 -.866864880E+02 -.866895647E+02 -.866933481E+02 -.866978308E+02 -.867030037E+02 -.867088567E+02 -.867153786E+02 -.867225570E+02 -.867303785E+02 -.867388287E+02 -.867478923E+02 -.867575533E+02 -.867677948E+02 -.867785991E+02 -.867899483E+02 -.868018236E+02 -.868142059E+02 -.868270754E+02 -.868404124E+02 -.868541964E+02 -.868684067E+02 -.868830225E+02 -.868980223E+02 -.869133844E+02 -.869290865E+02 -.869451055E+02 -.869614177E+02 -.869779977E+02 -.869948188E+02 -.870118518E+02 -.870290646E+02 -.870464207E+02 -.870638786E+02 -.870813889E+02 -.870988931E+02 -.871163197E+02 -.871335804E+02 -.871505649E+02 -.871671338E+02 -.871831098E+02 -.871982657E+02 -.872123090E+02 -.872248621E+02 -.872354356E+02 -.872433940E+02 -.872479111E+02 -.872479111E+02
 -.872585692E+02 -.872585692E+02 -.872546497E+02 -.872477449E+02 -.872385728E+02 -.872276860E+02 -.872155105E+02 -.872023757E+02 -.871885365E+02 -.871741915E+02 -.871594960E+02 -.871445720E+02 -.871295164E+02 -.871144069E+02 -.870993064E+02 -.870842667E+02 -.870693312E+02 -.870545367E+02 -.870399152E+02 -.870254952E+02 -.870113020E+02 -.869973593E+02 -.869836888E+02 -.869703113E+02 -.869572465E+02 -.869445135E+02 -.869321307E+02 -.869201160E+02 -.869084871E+02 -.868972610E+02 -.868864544E+02 -.868760837E+02 -.868661648E+02 -.868567131E+02 -.868477435E+02 -.868392704E+02 -.868313076E+02 -.868238680E+02 -.868169642E+02 -.868106077E+02 -.868048093E+02 -.867995790E+02 -.867949257E+02 -.867908576E+02 -.867873815E+02 -.867845036E+02 -.867822288E+02 -.867805608E+02 -.867795024E+02 -.867790552E+02 -.867792196E+02 -.867799948E+02 -.867813791E+02 -.867833694E+02 -.867859617E+02 -.867891507E+02 -.867929303E+02 -.867972930E+02 -.868022306E+02 -.868077339E+02 -.868137927E+02 -.868203960E+02 -.868275321E+02 -.868351883E+02 -.868433515E+02 -.868520077E+02 -.868611424E+02 -.868707408E+02 -.868807874E+02 -.868912662E+02 -.869021611E+02 -.869134555E+02 -.869251324E+02 -.869371747E+02 -.869495649E+02 -.869622850E+02 -.869753168E+02 -.869886416E+02 -.870022399E+02 -.870160916E+02 -.870301754E+02 -.870444684E+02 -.870589459E+02 -.870735805E+02 -.870883411E+02 -.871031920E+02 -.871180913E+02 -.871329888E+02 -.871478233E+02 -.871625194E+02 -.871769826E+02 -.871910940E+02 -.872047020E+02 -.872176126E+02 -.872295763E+02 -.872402709E+02 -.872492789E+02 -.872560590E+02 -.872599072E+02 -.872599072E+02
 -.872704027E+02 -.872704027E+02 -.872671501E+02 -.872614189E+02 -.872538047E+02 -.872447659E+02 -.872346564E+02 -.872237496E+02 -.872122577E+02 -.872003459E+02 -.871881432E+02 -.871757515E+02 -.871632516E+02 -.871507081E+02 -.871381736E+02 -.871256913E+02 -.871132974E+02 -.871010227E+02 -.870888938E+02 -.870769344E+02 -.870651657E+02 -.870536072E+02 -.870422770E+02 -.870311923E+02 -.870203693E+02 -.870098237E+02 -.869995706E+02 -.869896248E+02 -.869800006E+02 -.869707120E+02 -.869617726E+02 -.869531958E+02 -.869449944E+02 -.869371809E+02 -.869297675E+02 -.869227657E+02 -.869161867E+02 -.869100411E+02 -.869043388E+02 -.868990892E+02 -.868943010E+02 -.868899823E+02 -.868861402E+02 -.868827812E+02 -.868799110E+02 -.868775344E+02 -.868756554E+02 -.868742770E+02 -.868734014E+02 -.868730298E+02 -.868731627E+02 -.868737994E+02 -.868749384E+02 -.868765774E+02 -.868787131E+02 -.868813412E+02 -.868844568E+02 -.868880540E+02 -.868921261E+02 -.868966657E+02 -.869016647E+02 -.869071141E+02 -.869130045E+02 -.869193257E+02 -.869260670E+02 -.869332173E+02 -.869407648E+02 -.869486973E+02 -.869570025E+02 -.869656674E+02 -.869746788E+02 -.869840231E+02 -.869936867E+02 -.870036554E+02 -.870139150E+02 -.870244507E+02 -.870352476E+02 -.870462901E+02 -.870575624E+02 -.870690477E+02 -.870807282E+02 -.870925852E+02 -.871045978E+02 -.871167433E+02 -.871289958E+02 -.871413255E+02 -.871536973E+02 -.871660692E+02 -.871783902E+02 -.871905973E+02 -.872026119E+02 -.872143346E+02 -.872256392E+02 -.872363644E+02 -.872463024E+02 -.872551854E+02 -.872626668E+02 -.872682969E+02 -.872714918E+02 -.872714918E+02
 -.872816189E+02 -.872816189E+02 -.872790132E+02 -.872744195E+02 -.872683135E+02 -.872610619E+02 -.872529483E+02 -.872441918E+02 -.872349629E+02 -.872253945E+02 -.872155904E+02 -.872056330E+02 -.871955873E+02 -.871855058E+02 -.871754311E+02 -.871653982E+02 -.871554366E+02 -.871455713E+02 -.871358239E+02 -.871262136E+02 -.871167577E+02 -.871074720E+02 -.870983710E+02 -.870894685E+02 -.870807778E+02 -.870723113E+02 -.870640811E+02 -.870560990E+02 -.870483765E+02 -.870409246E+02 -.870337542E+02 -.870268758E+02 -.870202997E+02 -.870140356E+02 -.870080932E+02 -.870024816E+02 -.869972096E+02 -.869922855E+02 -.869877171E+02 -.869835119E+02 -.869796766E+02 -.869762174E+02 -.869731402E+02 -.869704499E+02 -.869681510E+02 -.869662472E+02 -.869647417E+02 -.869636369E+02 -.869629344E+02 -.869626352E+02 -.869627397E+02 -.869632473E+02 -.869641570E+02 -.869654667E+02 -.869671740E+02 -.869692756E+02 -.869717676E+02 -.869746453E+02 -.869779035E+02 -.869815365E+02 -.869855377E+02 -.869899003E+02 -.869946168E+02 -.869996793E+02 -.870050792E+02 -.870108079E+02 -.870168560E+02 -.870232141E+02 -.870298722E+02 -.870368202E+02 -.870440476E+02 -.870515437E+02 -.870592976E+02 -.870672981E+02 -.870755338E+02 -.870839929E+02 -.870926634E+02 -.871015330E+02 -.871105888E+02 -.871198172E+02 -.871292041E+02 -.871387339E+02 -.871483901E+02 -.871581540E+02 -.871680045E+02 -.871779174E+02 -.871878642E+02 -.871978109E+02 -.872077159E+02 -.872175283E+02 -.872271845E+02 -.872366042E+02 -.872456859E+02 -.872542996E+02 -.872622786E+02 -.872694078E+02 -.872754096E+02 -.872799240E+02 -.872824844E+02 -.872824844E+02
 -.872918293E+02 -.872918293E+02 -.872898412E+02 -.872863305E+02 -.872816573E+02 -.872761000E+02 -.872698742E+02 -.872631477E+02 -.872560511E+02 -.872486866E+02 -.872411347E+02 -.872334594E+02 -.872257115E+02 -.872179321E+02 -.872101550E+02 -.872024077E+02 -.871947135E+02 -.871870923E+02 -.871795613E+02 -.871721358E+02 -.871648293E+02 -.871576543E+02 -.871506223E+02 -.871437442E+02 -.871370301E+02 -.871304899E+02 -.871241330E+02 -.871179684E+02 -.871120051E+02 -.871062515E+02 -.871007159E+02 -.870954065E+02 -.870903310E+02 -.870854971E+02 -.870809119E+02 -.870765825E+02 -.870725155E+02 -.870687172E+02 -.870651937E+02 -.870619505E+02 -.870589928E+02 -.870563253E+02 -.870539524E+02 -.870518778E+02 -.870501050E+02 -.870486368E+02 -.870474755E+02 -.870466230E+02 -.870460805E+02 -.870458488E+02 -.870459281E+02 -.870463180E+02 -.870470177E+02 -.870480258E+02 -.870493403E+02 -.870509587E+02 -.870528781E+02 -.870550949E+02 -.870576053E+02 -.870604048E+02 -.870634886E+02 -.870668513E+02 -.870704874E+02 -.870743908E+02 -.870785551E+02 -.870829735E+02 -.870876392E+02 -.870925448E+02 -.870976827E+02 -.871030452E+02 -.871086243E+02 -.871144117E+02 -.871203991E+02 -.871265779E+02 -.871329393E+02 -.871394741E+02 -.871461730E+02 -.871530265E+02 -.871600244E+02 -.871671561E+02 -.871744104E+02 -.871817752E+02 -.871892371E+02 -.871967815E+02 -.872043916E+02 -.872120482E+02 -.872197286E+02 -.872274059E+02 -.872350474E+02 -.872426131E+02 -.872500532E+02 -.872573054E+02 -.872642911E+02 -.872709100E+02 -.872770343E+02 -.872824996E+02 -.872870945E+02 -.872905456E+02 -.872924998E+02 -.872924998E+02
 -.873002618E+02 -.873002618E+02 -.872988345E+02 -.872963020E+02 -.872929156E+02 -.872888714E+02 -.872843235E+02 -.872793927E+02 -.872741747E+02 -.872687454E+02 -.872631651E+02 -.872574825E+02 -.872517368E+02 -.872459599E+02 -.872401781E+02 -.872344132E+02 -.872286836E+02 -.872230050E+02 -.872173910E+02 -.872118537E+02 -.872064037E+02 -.872010509E+02 -.871958040E+02 -.871906716E+02 -.871856614E+02 -.871807810E+02 -.871760375E+02 -.871714377E+02 -.871669883E+02 -.871626957E+02 -.871585662E+02 -.871546057E+02 -.871508201E+02 -.871472149E+02 -.871437956E+02 -.871405673E+02 -.871375349E+02 -.871347031E+02 -.871320763E+02 -.871296587E+02 -.871274539E+02 -.871254656E+02 -.871236969E+02 -.871221505E+02 -.871208291E+02 -.871197346E+02 -.871188687E+02 -.871182329E+02 -.871178280E+02 -.871176546E+02 -.871177129E+02 -.871180026E+02 -.871185231E+02 -.871192732E+02 -.871202517E+02 -.871214567E+02 -.871228859E+02 -.871245369E+02 -.871264067E+02 -.871284921E+02 -.871307896E+02 -.871332952E+02 -.871360048E+02 -.871389140E+02 -.871420180E+02 -.871453119E+02 -.871487905E+02 -.871524485E+02 -.871562802E+02 -.871602799E+02 -.871644416E+02 -.871687592E+02 -.871732264E+02 -.871778369E+02 -.871825838E+02 -.871874605E+02 -.871924597E+02 -.871975742E+02 -.872027962E+02 -.872081175E+02 -.872135293E+02 -.872190222E+02 -.872245857E+02 -.872302082E+02 -.872358764E+02 -.872415751E+02 -.872472863E+02 -.872529888E+02 -.872586571E+02 -.872642600E+02 -.872697592E+02 -.872751073E+02 -.872802452E+02 -.872850985E+02 -.872895736E+02 -.872935520E+02 -.872968827E+02 -.872993730E+02 -.873007763E+02 -.873007763E+02
 -.873055163E+02 -.873055163E+02 -.873045150E+02 -.873027117E+02 -.873002685E+02 -.872973174E+02 -.872939666E+02 -.872903045E+02 -.872864031E+02 -.872823212E+02 -.872781069E+02 -.872737994E+02 -.872694309E+02 -.872650281E+02 -.872606128E+02 -.872562034E+02 -.872518155E+02 -.872474623E+02 -.872431553E+02 -.872389044E+02 -.872347186E+02 -.872306058E+02 -.872265734E+02 -.872226282E+02 -.872187765E+02 -.872150241E+02 -.872113768E+02 -.872078400E+02 -.872044188E+02 -.872011183E+02 -.871979432E+02 -.871948982E+02 -.871919879E+02 -.871892164E+02 -.871865879E+02 -.871841064E+02 -.871817757E+02 -.871795993E+02 -.871775805E+02 -.871757225E+02 -.871740282E+02 -.871725002E+02 -.871711410E+02 -.871699527E+02 -.871689372E+02 -.871680960E+02 -.871674305E+02 -.871669417E+02 -.871666302E+02 -.871664966E+02 -.871665409E+02 -.871667629E+02 -.871671622E+02 -.871677380E+02 -.871684891E+02 -.871694142E+02 -.871705116E+02 -.871717795E+02 -.871732155E+02 -.871748173E+02 -.871765821E+02 -.871785070E+02 -.871805888E+02 -.871828242E+02 -.871852094E+02 -.871877408E+02 -.871904144E+02 -.871932261E+02 -.871961716E+02 -.871992464E+02 -.872024460E+02 -.872057657E+02 -.872092006E+02 -.872127457E+02 -.872163957E+02 -.872201453E+02 -.872239889E+02 -.872279207E+02 -.872319343E+02 -.872360232E+02 -.872401803E+02 -.872443977E+02 -.872486667E+02 -.872529776E+02 -.872573193E+02 -.872616788E+02 -.872660412E+02 -.872703883E+02 -.872746989E+02 -.872789470E+02 -.872831012E+02 -.872871231E+02 -.872909656E+02 -.872945713E+02 -.872978693E+02 -.873007732E+02 -.873031769E+02 -.873049507E+02 -.873059355E+02 -.873059355E+02
 -.873055163E+02 -.873055163E+02 -.873045150E+02 -.873027117E+02 -.873002685E+02 -.872973174E+02 -.872939666E+02 -.872903045E+02 -.872864031E+02 -.872823212E+02 -.872781069E+02 -.872737994E+02 -.872694309E+02 -.872650281E+02 -.872606128E+02 -.872562034E+02 -.872518155E+02 -.872474623E+02 -.872431553E+02 -.872389044E+02 -.872347186E+02 -.872306058E+02 -.872265734E+02 -.872226282E+02 -.872187765E+02 -.872150241E+02 -.872113768E+02 -.872078400E+02 -.872044188E+02 -.872011183E+02 -.871979432E+02 -.871948982E+02 -.871919879E+02 -.871892164E+02 -.871865879E+02 -.871841064E+02 -.871817757E+02 -.871795993E+02 -.871775805E+02 -.871757225E+02 -.871740282E+02 -.871725002E+02 -.871711410E+02 -.871699527E+02 -.871689372E+02 -.871680960E+02 -.871674305E+02 -.871669417E+02 -.871666302E+02 -.871664966E+02 -.871665409E+02 -.871667629E+02 -.871671622E+02 -.871677380E+02 -.871684891E+02 -.871694142E+02 -.871705116E+02 -.871717795E+02 -.871732155E+02 -.871748173E+02 -.871765821E+02 -.871785070E+02 -.871805888E+02 -.871828242E+02 -.871852094E+02 -.871877408E+02 -.871904144E+02 -.871932261E+02 -.871961716E+02 -.871992464E+02 -.872024460E+02 -.872057657E+02 -.872092006E+02 -.872127457E+02 -.872163957E+02 -.872201453E+02 -.872239889E+02 -.872279207E+02 -.872319343E+02 -.872360232E+02 -.872401803E+02 -.872443977E+02 -.872486667E+02 -.872529776E+02 -.872573193E+02 -.872616788E+02 -.872660412E+02 -.872703883E+02 -.872746989E+02 -.872789470E+02 -.872831012E+02 -.872871231E+02 -.872909656E+02 -.872945713E+02 -.872978693E+02 -.873007732E+02 -.873031769E+02 -.873049507E+02 -.873059355E+02 -.873059355E+02
