# Supplementary material for: Electrical Pacing of Cardiac Tissue Including Potassium Inward Rectification
Source: PLoS One. 2015 Jun 9;10(6):e0127837. doi: 10.1371/journal.pone.0127837 (PMC4461281; doi:10.1371/journal.pone.0127837)
Supplement: S1 Data — (ZIP) [file pone.0127837.s001.zip › All-Data/Data-without-IK1/BDT39/Vm5ms.txt]

 -.873300171E+02 -.873083927E+02 -.873073845E+02 -.873055779E+02 -.873031331E+02 -.873001751E+02 -.872968070E+02 -.872931180E+02 -.872891860E+02 -.872850793E+02 -.872808553E+02 -.872765598E+02 -.872722269E+02 -.872678801E+02 -.872635358E+02 -.872592058E+02 -.872549009E+02 -.872506318E+02 -.872464102E+02 -.872422475E+02 -.872381540E+02 -.872341378E+02 -.872302050E+02 -.872263598E+02 -.872226061E+02 -.872189480E+02 -.872153906E+02 -.872119398E+02 -.872086016E+02 -.872053818E+02 -.872022854E+02 -.871993163E+02 -.871964781E+02 -.871937742E+02 -.871912080E+02 -.871887838E+02 -.871865057E+02 -.871843781E+02 -.871824047E+02 -.871805889E+02 -.871789336E+02 -.871774408E+02 -.871761128E+02 -.871749515E+02 -.871739589E+02 -.871731367E+02 -.871724866E+02 -.871720098E+02 -.871717072E+02 -.871715792E+02 -.871716256E+02 -.871718463E+02 -.871722405E+02 -.871728074E+02 -.871735461E+02 -.871744551E+02 -.871755329E+02 -.871767774E+02 -.871781864E+02 -.871797573E+02 -.871814872E+02 -.871833731E+02 -.871854117E+02 -.871875995E+02 -.871899330E+02 -.871924084E+02 -.871950217E+02 -.871977687E+02 -.872006453E+02 -.872036471E+02 -.872067696E+02 -.872100081E+02 -.872133581E+02 -.872168148E+02 -.872203733E+02 -.872240288E+02 -.872277761E+02 -.872316100E+02 -.872355251E+02 -.872395156E+02 -.872435754E+02 -.872476977E+02 -.872518752E+02 -.872560993E+02 -.872603604E+02 -.872646470E+02 -.872689455E+02 -.872732394E+02 -.872775083E+02 -.872817276E+02 -.872858664E+02 -.872898866E+02 -.872937407E+02 -.872973700E+02 -.873007017E+02 -.873036457E+02 -.873060913E+02 -.873079021E+02 -.873089107E+02 -.873089107E+02
 -.873083927E+02 -.873083927E+02 -.873073845E+02 -.873055779E+02 -.873031331E+02 -.873001751E+02 -.872968070E+02 -.872931180E+02 -.872891860E+02 -.872850793E+02 -.872808553E+02 -.872765598E+02 -.872722269E+02 -.872678801E+02 -.872635358E+02 -.872592058E+02 -.872549009E+02 -.872506318E+02 -.872464102E+02 -.872422475E+02 -.872381540E+02 -.872341378E+02 -.872302050E+02 -.872263598E+02 -.872226061E+02 -.872189480E+02 -.872153906E+02 -.872119398E+02 -.872086016E+02 -.872053818E+02 -.872022854E+02 -.871993163E+02 -.871964781E+02 -.871937742E+02 -.871912080E+02 -.871887838E+02 -.871865057E+02 -.871843781E+02 -.871824047E+02 -.871805889E+02 -.871789336E+02 -.871774408E+02 -.871761128E+02 -.871749515E+02 -.871739589E+02 -.871731367E+02 -.871724866E+02 -.871720098E+02 -.871717072E+02 -.871715792E+02 -.871716256E+02 -.871718463E+02 -.871722405E+02 -.871728074E+02 -.871735461E+02 -.871744551E+02 -.871755329E+02 -.871767774E+02 -.871781864E+02 -.871797573E+02 -.871814872E+02 -.871833731E+02 -.871854117E+02 -.871875995E+02 -.871899330E+02 -.871924084E+02 -.871950217E+02 -.871977687E+02 -.872006453E+02 -.872036471E+02 -.872067696E+02 -.872100081E+02 -.872133581E+02 -.872168148E+02 -.872203733E+02 -.872240288E+02 -.872277761E+02 -.872316100E+02 -.872355251E+02 -.872395156E+02 -.872435754E+02 -.872476977E+02 -.872518752E+02 -.872560993E+02 -.872603604E+02 -.872646470E+02 -.872689455E+02 -.872732394E+02 -.872775083E+02 -.872817276E+02 -.872858664E+02 -.872898866E+02 -.872937407E+02 -.872973700E+02 -.873007017E+02 -.873036457E+02 -.873060913E+02 -.873079021E+02 -.873089107E+02 -.873089107E+02
 -.873031425E+02 -.873031425E+02 -.873016956E+02 -.872991292E+02 -.872956901E+02 -.872915685E+02 -.872869187E+02 -.872818705E+02 -.872765337E+02 -.872709998E+02 -.872653408E+02 -.872596096E+02 -.872538430E+02 -.872480651E+02 -.872422933E+02 -.872365421E+02 -.872308267E+02 -.872251634E+02 -.872195688E+02 -.872140577E+02 -.872086421E+02 -.872033300E+02 -.871981273E+02 -.871930383E+02 -.871880679E+02 -.871832228E+02 -.871785108E+02 -.871739409E+02 -.871695212E+02 -.871652591E+02 -.871611602E+02 -.871572290E+02 -.871534698E+02 -.871498871E+02 -.871464862E+02 -.871432731E+02 -.871402539E+02 -.871374346E+02 -.871348201E+02 -.871324145E+02 -.871302212E+02 -.871282431E+02 -.871264828E+02 -.871249433E+02 -.871236272E+02 -.871225373E+02 -.871216758E+02 -.871210443E+02 -.871206438E+02 -.871204747E+02 -.871205370E+02 -.871208301E+02 -.871213534E+02 -.871221057E+02 -.871230857E+02 -.871242916E+02 -.871257211E+02 -.871273717E+02 -.871292401E+02 -.871313230E+02 -.871336165E+02 -.871361165E+02 -.871388186E+02 -.871417183E+02 -.871448108E+02 -.871480908E+02 -.871515532E+02 -.871551925E+02 -.871590029E+02 -.871629787E+02 -.871671138E+02 -.871714021E+02 -.871758375E+02 -.871804136E+02 -.871851242E+02 -.871899626E+02 -.871949223E+02 -.871999965E+02 -.872051781E+02 -.872104599E+02 -.872158340E+02 -.872212921E+02 -.872268249E+02 -.872324222E+02 -.872380721E+02 -.872437608E+02 -.872494719E+02 -.872551856E+02 -.872608775E+02 -.872665174E+02 -.872720675E+02 -.872774804E+02 -.872826959E+02 -.872876379E+02 -.872922092E+02 -.872962861E+02 -.872997102E+02 -.873022784E+02 -.873037301E+02 -.873037301E+02
 -.872948546E+02 -.872948546E+02 -.872928188E+02 -.872892152E+02 -.872844028E+02 -.872786638E+02 -.872722255E+02 -.872652741E+02 -.872579612E+02 -.872504060E+02 -.872426981E+02 -.872349007E+02 -.872270567E+02 -.872191964E+02 -.872113436E+02 -.872035210E+02 -.871957522E+02 -.871880609E+02 -.871804689E+02 -.871729940E+02 -.871656493E+02 -.871584435E+02 -.871513830E+02 -.871444741E+02 -.871377250E+02 -.871311460E+02 -.871247489E+02 -.871185456E+02 -.871125467E+02 -.871067609E+02 -.871011949E+02 -.870958548E+02 -.870907467E+02 -.870858774E+02 -.870812550E+02 -.870768881E+02 -.870727851E+02 -.870689538E+02 -.870654004E+02 -.870621305E+02 -.870591484E+02 -.870564583E+02 -.870540643E+02 -.870519704E+02 -.870501808E+02 -.870486991E+02 -.870475282E+02 -.870466703E+02 -.870461265E+02 -.870458975E+02 -.870459832E+02 -.870463830E+02 -.870470959E+02 -.870481205E+02 -.870494548E+02 -.870510964E+02 -.870530421E+02 -.870552882E+02 -.870578304E+02 -.870606639E+02 -.870637836E+02 -.870671837E+02 -.870708584E+02 -.870748011E+02 -.870790054E+02 -.870834640E+02 -.870881698E+02 -.870931152E+02 -.870982923E+02 -.871036932E+02 -.871093096E+02 -.871151332E+02 -.871211555E+02 -.871273680E+02 -.871337620E+02 -.871403286E+02 -.871470590E+02 -.871539440E+02 -.871609743E+02 -.871681400E+02 -.871754309E+02 -.871828360E+02 -.871903434E+02 -.871979397E+02 -.872056097E+02 -.872133357E+02 -.872210967E+02 -.872288672E+02 -.872366157E+02 -.872443030E+02 -.872518796E+02 -.872592826E+02 -.872664317E+02 -.872732236E+02 -.872795252E+02 -.872851644E+02 -.872899186E+02 -.872934993E+02 -.872955322E+02 -.872955322E+02
 -.872849524E+02 -.872849524E+02 -.872822554E+02 -.872774910E+02 -.872711447E+02 -.872636019E+02 -.872551699E+02 -.872460936E+02 -.872365656E+02 -.872267319E+02 -.872166993E+02 -.872065434E+02 -.871963183E+02 -.871860655E+02 -.871758214E+02 -.871656204E+02 -.871554962E+02 -.871454797E+02 -.871355965E+02 -.871258661E+02 -.871163022E+02 -.871069145E+02 -.870977118E+02 -.870887042E+02 -.870799044E+02 -.870713273E+02 -.870629883E+02 -.870549022E+02 -.870470812E+02 -.870395355E+02 -.870322738E+02 -.870253042E+02 -.870186357E+02 -.870122783E+02 -.870062432E+02 -.870005418E+02 -.869951849E+02 -.869901821E+02 -.869855414E+02 -.869812697E+02 -.869773733E+02 -.869738579E+02 -.869707293E+02 -.869679933E+02 -.869656553E+02 -.869637199E+02 -.869621909E+02 -.869610709E+02 -.869603616E+02 -.869600637E+02 -.869601772E+02 -.869607014E+02 -.869616352E+02 -.869629765E+02 -.869647227E+02 -.869668705E+02 -.869694155E+02 -.869723530E+02 -.869756771E+02 -.869793816E+02 -.869834596E+02 -.869879035E+02 -.869927054E+02 -.869978569E+02 -.870033490E+02 -.870091724E+02 -.870153174E+02 -.870217740E+02 -.870285319E+02 -.870355803E+02 -.870429086E+02 -.870505056E+02 -.870583603E+02 -.870664613E+02 -.870747973E+02 -.870833567E+02 -.870921279E+02 -.871010990E+02 -.871102577E+02 -.871195914E+02 -.871290869E+02 -.871387300E+02 -.871485055E+02 -.871583963E+02 -.871683831E+02 -.871784433E+02 -.871885503E+02 -.871986714E+02 -.872087665E+02 -.872187853E+02 -.872286644E+02 -.872383224E+02 -.872476553E+02 -.872565286E+02 -.872647684E+02 -.872721494E+02 -.872783788E+02 -.872830762E+02 -.872857468E+02 -.872857468E+02
 -.872741732E+02 -.872741732E+02 -.872707767E+02 -.872647928E+02 -.872568420E+02 -.872474157E+02 -.872369008E+02 -.872255985E+02 -.872137392E+02 -.872014945E+02 -.871889901E+02 -.871763179E+02 -.871635483E+02 -.871507394E+02 -.871379433E+02 -.871252075E+02 -.871125746E+02 -.871000804E+02 -.870877526E+02 -.870756112E+02 -.870636708E+02 -.870519438E+02 -.870404431E+02 -.870291840E+02 -.870181844E+02 -.870074637E+02 -.869970405E+02 -.869869315E+02 -.869771510E+02 -.869677109E+02 -.869586221E+02 -.869498960E+02 -.869415450E+02 -.869335830E+02 -.869260243E+02 -.869188831E+02 -.869121727E+02 -.869059045E+02 -.869000886E+02 -.868947340E+02 -.868898488E+02 -.868854410E+02 -.868815183E+02 -.868780882E+02 -.868751574E+02 -.868727317E+02 -.868708158E+02 -.868694129E+02 -.868685251E+02 -.868681536E+02 -.868682983E+02 -.868689586E+02 -.868701327E+02 -.868718182E+02 -.868740117E+02 -.868767087E+02 -.868799039E+02 -.868835908E+02 -.868877623E+02 -.868924103E+02 -.868975260E+02 -.869030996E+02 -.869091210E+02 -.869155794E+02 -.869224633E+02 -.869297608E+02 -.869374596E+02 -.869455467E+02 -.869540091E+02 -.869628332E+02 -.869720052E+02 -.869815112E+02 -.869913371E+02 -.870014684E+02 -.870118909E+02 -.870225900E+02 -.870335509E+02 -.870447588E+02 -.870561982E+02 -.870678534E+02 -.870797079E+02 -.870917441E+02 -.871039430E+02 -.871162834E+02 -.871287416E+02 -.871412896E+02 -.871538944E+02 -.871665158E+02 -.871791041E+02 -.871915972E+02 -.872039160E+02 -.872159601E+02 -.872275997E+02 -.872386677E+02 -.872489476E+02 -.872581582E+02 -.872659341E+02 -.872717998E+02 -.872751360E+02 -.872751360E+02
 -.872628622E+02 -.872628622E+02 -.872587475E+02 -.872515161E+02 -.872419265E+02 -.872305754E+02 -.872179257E+02 -.872043321E+02 -.871900617E+02 -.871753136E+02 -.871602360E+02 -.871449426E+02 -.871295247E+02 -.871140598E+02 -.870986159E+02 -.870832515E+02 -.870680157E+02 -.870529465E+02 -.870380725E+02 -.870234145E+02 -.870089898E+02 -.869948152E+02 -.869809093E+02 -.869672936E+02 -.869539911E+02 -.869410249E+02 -.869284163E+02 -.869161839E+02 -.869043437E+02 -.868929102E+02 -.868818975E+02 -.868713210E+02 -.868611971E+02 -.868515434E+02 -.868423778E+02 -.868337173E+02 -.868255775E+02 -.868179723E+02 -.868109141E+02 -.868044142E+02 -.867984831E+02 -.867931313E+02 -.867883685E+02 -.867842040E+02 -.867806461E+02 -.867777018E+02 -.867753768E+02 -.867736751E+02 -.867725994E+02 -.867721512E+02 -.867723305E+02 -.867731364E+02 -.867745670E+02 -.867766191E+02 -.867792883E+02 -.867825691E+02 -.867864548E+02 -.867909376E+02 -.867960083E+02 -.868016569E+02 -.868078723E+02 -.868146426E+02 -.868219549E+02 -.868297959E+02 -.868381512E+02 -.868470061E+02 -.868563452E+02 -.868661526E+02 -.868764120E+02 -.868871066E+02 -.868982194E+02 -.869097332E+02 -.869216305E+02 -.869338938E+02 -.869465054E+02 -.869594475E+02 -.869727019E+02 -.869862506E+02 -.870000747E+02 -.870141552E+02 -.870284720E+02 -.870430038E+02 -.870577279E+02 -.870726187E+02 -.870876477E+02 -.871027812E+02 -.871179798E+02 -.871331951E+02 -.871483677E+02 -.871634229E+02 -.871782661E+02 -.871927765E+02 -.872067984E+02 -.872201310E+02 -.872325138E+02 -.872436087E+02 -.872529757E+02 -.872600422E+02 -.872640619E+02 -.872640619E+02
 -.872511709E+02 -.872511709E+02 -.872463296E+02 -.872378331E+02 -.872265801E+02 -.872132691E+02 -.871984369E+02 -.871824906E+02 -.871657363E+02 -.871484042E+02 -.871306704E+02 -.871126745E+02 -.870945310E+02 -.870763365E+02 -.870581724E+02 -.870401053E+02 -.870221874E+02 -.870044583E+02 -.869869475E+02 -.869696787E+02 -.869526740E+02 -.869359564E+02 -.869195513E+02 -.869034861E+02 -.868877883E+02 -.868724842E+02 -.868575970E+02 -.868431474E+02 -.868291538E+02 -.868156342E+02 -.868026068E+02 -.867900914E+02 -.867781089E+02 -.867666810E+02 -.867558287E+02 -.867455723E+02 -.867359299E+02 -.867269183E+02 -.867185524E+02 -.867108465E+02 -.867038138E+02 -.866974673E+02 -.866918191E+02 -.866868807E+02 -.866826619E+02 -.866791713E+02 -.866764156E+02 -.866743998E+02 -.866731272E+02 -.866725995E+02 -.866728170E+02 -.866737787E+02 -.866754821E+02 -.866779234E+02 -.866810971E+02 -.866849966E+02 -.866896136E+02 -.866949383E+02 -.867009598E+02 -.867076657E+02 -.867150423E+02 -.867230751E+02 -.867317484E+02 -.867410458E+02 -.867509500E+02 -.867614429E+02 -.867725058E+02 -.867841193E+02 -.867962636E+02 -.868089184E+02 -.868220631E+02 -.868356769E+02 -.868497387E+02 -.868642274E+02 -.868791216E+02 -.868944000E+02 -.869100410E+02 -.869260227E+02 -.869423231E+02 -.869589193E+02 -.869757875E+02 -.869929028E+02 -.870102382E+02 -.870277638E+02 -.870454459E+02 -.870632455E+02 -.870811160E+02 -.870990012E+02 -.871168313E+02 -.871345193E+02 -.871519544E+02 -.871689952E+02 -.871854596E+02 -.872011124E+02 -.872156485E+02 -.872286717E+02 -.872396661E+02 -.872479601E+02 -.872526781E+02 -.872526781E+02
 -.872391638E+02 -.872391638E+02 -.872335889E+02 -.872238099E+02 -.872108652E+02 -.871955539E+02 -.871784858E+02 -.871601221E+02 -.871408113E+02 -.871208198E+02 -.871003557E+02 -.870795862E+02 -.870586486E+02 -.870376561E+02 -.870167000E+02 -.869958522E+02 -.869751672E+02 -.869546863E+02 -.869344424E+02 -.869144643E+02 -.868947808E+02 -.868754225E+02 -.868564214E+02 -.868378100E+02 -.868196195E+02 -.868018784E+02 -.867846123E+02 -.867678443E+02 -.867515964E+02 -.867358906E+02 -.867207504E+02 -.867062004E+02 -.866922662E+02 -.866789734E+02 -.866663470E+02 -.866544101E+02 -.866431842E+02 -.866326891E+02 -.866229430E+02 -.866139634E+02 -.866057667E+02 -.865983690E+02 -.865917850E+02 -.865860283E+02 -.865811109E+02 -.865770430E+02 -.865738324E+02 -.865714853E+02 -.865700057E+02 -.865693957E+02 -.865696558E+02 -.865707848E+02 -.865727797E+02 -.865756358E+02 -.865793468E+02 -.865839044E+02 -.865892985E+02 -.865955174E+02 -.866025476E+02 -.866103741E+02 -.866189806E+02 -.866283495E+02 -.866384619E+02 -.866492980E+02 -.866608369E+02 -.866730569E+02 -.866859354E+02 -.866994493E+02 -.867135748E+02 -.867282876E+02 -.867435631E+02 -.867593764E+02 -.867757026E+02 -.867925165E+02 -.868097929E+02 -.868275065E+02 -.868456318E+02 -.868641433E+02 -.868830150E+02 -.869022201E+02 -.869217313E+02 -.869415194E+02 -.869615531E+02 -.869817981E+02 -.870022157E+02 -.870227608E+02 -.870433803E+02 -.870640094E+02 -.870845685E+02 -.871049575E+02 -.871250495E+02 -.871446822E+02 -.871636469E+02 -.871816732E+02 -.871984109E+02 -.872134046E+02 -.872260613E+02 -.872356086E+02 -.872410393E+02 -.872410393E+02
 -.872268698E+02 -.872268698E+02 -.872205521E+02 -.872094685E+02 -.871947973E+02 -.871774380E+02 -.871580743E+02 -.871372246E+02 -.871152845E+02 -.870925601E+02 -.870692935E+02 -.870456794E+02 -.870218757E+02 -.869980085E+02 -.869741769E+02 -.869504567E+02 -.869269055E+02 -.869035686E+02 -.868804846E+02 -.868576897E+02 -.868352206E+02 -.868131152E+02 -.867914112E+02 -.867701454E+02 -.867493516E+02 -.867290609E+02 -.867093013E+02 -.866900995E+02 -.866714820E+02 -.866534763E+02 -.866361113E+02 -.866194169E+02 -.866034236E+02 -.865881615E+02 -.865736590E+02 -.865599433E+02 -.865470393E+02 -.865349706E+02 -.865237593E+02 -.865134268E+02 -.865039932E+02 -.864954779E+02 -.864878987E+02 -.864812719E+02 -.864756116E+02 -.864709298E+02 -.864672361E+02 -.864645375E+02 -.864628390E+02 -.864621433E+02 -.864624511E+02 -.864637611E+02 -.864660696E+02 -.864693712E+02 -.864736580E+02 -.864789201E+02 -.864851453E+02 -.864923195E+02 -.865004264E+02 -.865094481E+02 -.865193651E+02 -.865301562E+02 -.865417989E+02 -.865542695E+02 -.865675432E+02 -.865815938E+02 -.865963947E+02 -.866119181E+02 -.866281359E+02 -.866450192E+02 -.866625390E+02 -.866806660E+02 -.866993706E+02 -.867186234E+02 -.867383947E+02 -.867586551E+02 -.867793748E+02 -.868005242E+02 -.868220731E+02 -.868439909E+02 -.868662459E+02 -.868888048E+02 -.869116321E+02 -.869346887E+02 -.869579306E+02 -.869813069E+02 -.870047576E+02 -.870282097E+02 -.870515731E+02 -.870747349E+02 -.870975520E+02 -.871198410E+02 -.871413658E+02 -.871618210E+02 -.871808102E+02 -.871978179E+02 -.872121728E+02 -.872230000E+02 -.872291582E+02 -.872291582E+02
 -.872143052E+02 -.872143052E+02 -.872072322E+02 -.871948176E+02 -.871783789E+02 -.871589169E+02 -.871371921E+02 -.871137842E+02 -.870891396E+02 -.870636066E+02 -.870374616E+02 -.870109252E+02 -.869841722E+02 -.869573399E+02 -.869305338E+02 -.869038344E+02 -.868773044E+02 -.868509954E+02 -.868249541E+02 -.867992251E+02 -.867738529E+02 -.867488816E+02 -.867243537E+02 -.867003091E+02 -.866767843E+02 -.866538130E+02 -.866314270E+02 -.866096579E+02 -.865885377E+02 -.865681002E+02 -.865483802E+02 -.865294133E+02 -.865112351E+02 -.864938801E+02 -.864773814E+02 -.864617702E+02 -.864470760E+02 -.864333270E+02 -.864205499E+02 -.864087705E+02 -.863980135E+02 -.863883019E+02 -.863796571E+02 -.863720984E+02 -.863656425E+02 -.863603033E+02 -.863560923E+02 -.863530181E+02 -.863510866E+02 -.863503012E+02 -.863506630E+02 -.863521703E+02 -.863548190E+02 -.863586024E+02 -.863635111E+02 -.863695330E+02 -.863766536E+02 -.863848557E+02 -.863941202E+02 -.864044256E+02 -.864157486E+02 -.864280640E+02 -.864413452E+02 -.864555638E+02 -.864706902E+02 -.864866936E+02 -.865035422E+02 -.865212033E+02 -.865396436E+02 -.865588291E+02 -.865787257E+02 -.865992989E+02 -.866205144E+02 -.866423375E+02 -.866647340E+02 -.866876696E+02 -.867111099E+02 -.867350207E+02 -.867593675E+02 -.867841153E+02 -.868092280E+02 -.868346681E+02 -.868603953E+02 -.868863659E+02 -.869125305E+02 -.869388323E+02 -.869652044E+02 -.869915653E+02 -.870178147E+02 -.870438268E+02 -.870694420E+02 -.870944556E+02 -.871186042E+02 -.871415466E+02 -.871628397E+02 -.871819072E+02 -.871979980E+02 -.872101328E+02 -.872170341E+02 -.872170341E+02
 -.872014825E+02 -.872014825E+02 -.871936392E+02 -.871798627E+02 -.871616088E+02 -.871399824E+02 -.871158252E+02 -.870897827E+02 -.870623548E+02 -.870339334E+02 -.870048277E+02 -.869752810E+02 -.869454837E+02 -.869155825E+02 -.868856896E+02 -.868558919E+02 -.868262597E+02 -.867968531E+02 -.867677275E+02 -.867389359E+02 -.867105297E+02 -.866825582E+02 -.866550675E+02 -.866281002E+02 -.866016959E+02 -.865758922E+02 -.865507260E+02 -.865262348E+02 -.865024576E+02 -.864794348E+02 -.864572076E+02 -.864358177E+02 -.864153061E+02 -.863957125E+02 -.863770750E+02 -.863594301E+02 -.863428129E+02 -.863272569E+02 -.863127946E+02 -.862994570E+02 -.862872737E+02 -.862762723E+02 -.862664780E+02 -.862579137E+02 -.862505989E+02 -.862445502E+02 -.862397813E+02 -.862363024E+02 -.862341209E+02 -.862332412E+02 -.862336644E+02 -.862353888E+02 -.862384094E+02 -.862427181E+02 -.862483034E+02 -.862551510E+02 -.862632434E+02 -.862725603E+02 -.862830786E+02 -.862947730E+02 -.863076157E+02 -.863215769E+02 -.863366247E+02 -.863527256E+02 -.863698445E+02 -.863879449E+02 -.864069891E+02 -.864269386E+02 -.864477542E+02 -.864693962E+02 -.864918244E+02 -.865149988E+02 -.865388790E+02 -.865634251E+02 -.865885973E+02 -.866143560E+02 -.866406617E+02 -.866674754E+02 -.866947576E+02 -.867224686E+02 -.867505679E+02 -.867790131E+02 -.868077595E+02 -.868367581E+02 -.868659544E+02 -.868952856E+02 -.869246776E+02 -.869540408E+02 -.869832646E+02 -.870122101E+02 -.870407012E+02 -.870685120E+02 -.870953514E+02 -.871208421E+02 -.871444938E+02 -.871656684E+02 -.871835339E+02 -.871970050E+02 -.872046653E+02 -.872046653E+02
 -.871884115E+02 -.871884115E+02 -.871797791E+02 -.871646037E+02 -.871444802E+02 -.871206222E+02 -.870939576E+02 -.870652017E+02 -.870349102E+02 -.870035171E+02 -.869713622E+02 -.869387095E+02 -.869057629E+02 -.868726784E+02 -.868395765E+02 -.868065526E+02 -.867736861E+02 -.867410466E+02 -.867086985E+02 -.866767023E+02 -.866451150E+02 -.866139897E+02 -.865833759E+02 -.865533194E+02 -.865238639E+02 -.864950524E+02 -.864669283E+02 -.864395365E+02 -.864129233E+02 -.863871366E+02 -.863622244E+02 -.863382347E+02 -.863152147E+02 -.862932101E+02 -.862722654E+02 -.862524235E+02 -.862337260E+02 -.862162134E+02 -.861999245E+02 -.861848966E+02 -.861711648E+02 -.861587621E+02 -.861477182E+02 -.861380600E+02 -.861298107E+02 -.861229901E+02 -.861176144E+02 -.861136963E+02 -.861112446E+02 -.861102649E+02 -.861107586E+02 -.861127236E+02 -.861161538E+02 -.861210395E+02 -.861273669E+02 -.861351188E+02 -.861442743E+02 -.861548092E+02 -.861666961E+02 -.861799049E+02 -.861944026E+02 -.862101536E+02 -.862271201E+02 -.862452623E+02 -.862645387E+02 -.862849061E+02 -.863063200E+02 -.863287352E+02 -.863521055E+02 -.863763845E+02 -.864015251E+02 -.864274808E+02 -.864542046E+02 -.864816503E+02 -.865097718E+02 -.865385238E+02 -.865678610E+02 -.865977388E+02 -.866281126E+02 -.866589377E+02 -.866901685E+02 -.867217577E+02 -.867536558E+02 -.867858088E+02 -.868181567E+02 -.868506307E+02 -.868831498E+02 -.869156159E+02 -.869479084E+02 -.869798754E+02 -.870113244E+02 -.870420082E+02 -.870716078E+02 -.870997095E+02 -.871257756E+02 -.871491053E+02 -.871687848E+02 -.871836210E+02 -.871920563E+02 -.871920563E+02
 -.871750965E+02 -.871750965E+02 -.871656523E+02 -.871490356E+02 -.871269841E+02 -.871008259E+02 -.870715806E+02 -.870400355E+02 -.870068014E+02 -.869723527E+02 -.869370567E+02 -.869011961E+02 -.868649876E+02 -.868285978E+02 -.867921569E+02 -.867557706E+02 -.867195284E+02 -.866835099E+02 -.866477874E+02 -.866124276E+02 -.865774920E+02 -.865430372E+02 -.865091161E+02 -.864757789E+02 -.864430750E+02 -.864110543E+02 -.863797682E+02 -.863492698E+02 -.863196136E+02 -.862908551E+02 -.862630498E+02 -.862362529E+02 -.862105187E+02 -.861859002E+02 -.861624496E+02 -.861402179E+02 -.861192546E+02 -.860996082E+02 -.860813252E+02 -.860644500E+02 -.860490245E+02 -.860350874E+02 -.860226742E+02 -.860118166E+02 -.860025422E+02 -.859948749E+02 -.859888342E+02 -.859844355E+02 -.859816897E+02 -.859806032E+02 -.859811780E+02 -.859834116E+02 -.859872965E+02 -.859928209E+02 -.859999684E+02 -.860087183E+02 -.860190458E+02 -.860309219E+02 -.860443143E+02 -.860591867E+02 -.860754999E+02 -.860932116E+02 -.861122770E+02 -.861326488E+02 -.861542776E+02 -.861771125E+02 -.862011012E+02 -.862261901E+02 -.862523253E+02 -.862794522E+02 -.863075161E+02 -.863364625E+02 -.863662371E+02 -.863967863E+02 -.864280571E+02 -.864599974E+02 -.864925557E+02 -.865256811E+02 -.865593234E+02 -.865934322E+02 -.866279567E+02 -.866628447E+02 -.866980412E+02 -.867334874E+02 -.867691176E+02 -.868048571E+02 -.868406181E+02 -.868762943E+02 -.869117548E+02 -.869468353E+02 -.869813268E+02 -.870149609E+02 -.870473909E+02 -.870781667E+02 -.871067026E+02 -.871322348E+02 -.871537664E+02 -.871699955E+02 -.871792213E+02 -.871792213E+02
 -.871615420E+02 -.871615420E+02 -.871512602E+02 -.871331578E+02 -.871091223E+02 -.870806019E+02 -.870487104E+02 -.870143071E+02 -.869780558E+02 -.869404680E+02 -.869019362E+02 -.868627607E+02 -.868231718E+02 -.867833477E+02 -.867434305E+02 -.867035372E+02 -.866637679E+02 -.866242111E+02 -.865849458E+02 -.865460438E+02 -.865075701E+02 -.864695853E+02 -.864321467E+02 -.863953104E+02 -.863591333E+02 -.863236737E+02 -.862889917E+02 -.862551496E+02 -.862222106E+02 -.861902385E+02 -.861592970E+02 -.861294496E+02 -.861007591E+02 -.860732878E+02 -.860470973E+02 -.860222482E+02 -.859987998E+02 -.859768099E+02 -.859563339E+02 -.859374247E+02 -.859201320E+02 -.859045016E+02 -.858905759E+02 -.858783924E+02 -.858679847E+02 -.858593813E+02 -.858526058E+02 -.858476770E+02 -.858446080E+02 -.858434066E+02 -.858440753E+02 -.858466106E+02 -.858510039E+02 -.858572407E+02 -.858653016E+02 -.858751616E+02 -.858867912E+02 -.859001557E+02 -.859152164E+02 -.859319301E+02 -.859502500E+02 -.859701256E+02 -.859915035E+02 -.860143275E+02 -.860385391E+02 -.860640782E+02 -.860908827E+02 -.861188898E+02 -.861480360E+02 -.861782573E+02 -.862094899E+02 -.862416702E+02 -.862747353E+02 -.863086233E+02 -.863432731E+02 -.863786249E+02 -.864146200E+02 -.864512010E+02 -.864883111E+02 -.865258939E+02 -.865638931E+02 -.866022508E+02 -.866409071E+02 -.866797977E+02 -.867188516E+02 -.867579881E+02 -.867971127E+02 -.868361111E+02 -.868748428E+02 -.869131309E+02 -.869507504E+02 -.869874119E+02 -.870227413E+02 -.870562521E+02 -.870873107E+02 -.871150899E+02 -.871385093E+02 -.871561571E+02 -.871661874E+02 -.871661874E+02
 -.871477630E+02 -.871477630E+02 -.871366179E+02 -.871169908E+02 -.870909254E+02 -.870599928E+02 -.870254008E+02 -.869880787E+02 -.869487396E+02 -.869079294E+02 -.868660643E+02 -.868234627E+02 -.867803694E+02 -.867369766E+02 -.866934392E+02 -.866498860E+02 -.866064270E+02 -.865631579E+02 -.865201632E+02 -.864775187E+02 -.864352932E+02 -.863935520E+02 -.863523583E+02 -.863117760E+02 -.862718708E+02 -.862327104E+02 -.861943650E+02 -.861569060E+02 -.861204060E+02 -.860849382E+02 -.860505758E+02 -.860173922E+02 -.859854611E+02 -.859548557E+02 -.859256493E+02 -.858979141E+02 -.858717209E+02 -.858471384E+02 -.858242327E+02 -.858030666E+02 -.857836991E+02 -.857661852E+02 -.857505752E+02 -.857369146E+02 -.857252436E+02 -.857155968E+02 -.857080030E+02 -.857024845E+02 -.856990574E+02 -.856977311E+02 -.856985084E+02 -.857013853E+02 -.857063511E+02 -.857133888E+02 -.857224747E+02 -.857335792E+02 -.857466665E+02 -.857616954E+02 -.857786191E+02 -.857973861E+02 -.858179402E+02 -.858402211E+02 -.858641652E+02 -.858897056E+02 -.859167727E+02 -.859452951E+02 -.859751996E+02 -.860064121E+02 -.860388577E+02 -.860724615E+02 -.861071487E+02 -.861428453E+02 -.861794783E+02 -.862169759E+02 -.862552682E+02 -.862942864E+02 -.863339639E+02 -.863742355E+02 -.864150374E+02 -.864563068E+02 -.864979812E+02 -.865399972E+02 -.865822893E+02 -.866247879E+02 -.866674168E+02 -.867100895E+02 -.867527050E+02 -.867951416E+02 -.868372491E+02 -.868788388E+02 -.869196702E+02 -.869594335E+02 -.869977274E+02 -.870340295E+02 -.870676586E+02 -.870977244E+02 -.871230627E+02 -.871421510E+02 -.871529978E+02 -.871529978E+02
 -.871337970E+02 -.871337970E+02 -.871217695E+02 -.871005903E+02 -.870724635E+02 -.870390827E+02 -.870017477E+02 -.869614532E+02 -.869189589E+02 -.868748429E+02 -.868295456E+02 -.867834043E+02 -.867366806E+02 -.866895816E+02 -.866422756E+02 -.865949020E+02 -.865475791E+02 -.865004084E+02 -.864534785E+02 -.864068689E+02 -.863606530E+02 -.863149019E+02 -.862696867E+02 -.862250804E+02 -.861811585E+02 -.861379992E+02 -.860956827E+02 -.860542909E+02 -.860139065E+02 -.859746135E+02 -.859364967E+02 -.858996417E+02 -.858641352E+02 -.858300644E+02 -.857975161E+02 -.857665764E+02 -.857373298E+02 -.857098580E+02 -.856842397E+02 -.856605498E+02 -.856388590E+02 -.856192332E+02 -.856017330E+02 -.855864133E+02 -.855733229E+02 -.855625038E+02 -.855539906E+02 -.855478105E+02 -.855439830E+02 -.855425193E+02 -.855434229E+02 -.855466889E+02 -.855523046E+02 -.855602492E+02 -.855704946E+02 -.855830048E+02 -.855977368E+02 -.856146408E+02 -.856336607E+02 -.856547344E+02 -.856777944E+02 -.857027688E+02 -.857295811E+02 -.857581515E+02 -.857883972E+02 -.858202333E+02 -.858535731E+02 -.858883288E+02 -.859244122E+02 -.859617352E+02 -.860002103E+02 -.860397511E+02 -.860802728E+02 -.861216925E+02 -.861639293E+02 -.862069049E+02 -.862505432E+02 -.862947707E+02 -.863395158E+02 -.863847085E+02 -.864302797E+02 -.864761603E+02 -.865222792E+02 -.865685615E+02 -.866149258E+02 -.866612803E+02 -.867075179E+02 -.867535097E+02 -.867990970E+02 -.868440796E+02 -.868882022E+02 -.869311355E+02 -.869724519E+02 -.870115939E+02 -.870478333E+02 -.870802171E+02 -.871074981E+02 -.871280433E+02 -.871397149E+02 -.871397149E+02
 -.871197160E+02 -.871197160E+02 -.871067970E+02 -.870840528E+02 -.870538485E+02 -.870179976E+02 -.869778867E+02 -.869345729E+02 -.868888597E+02 -.868413577E+02 -.867925320E+02 -.867427405E+02 -.866922628E+02 -.866413211E+02 -.865900956E+02 -.865387350E+02 -.864873634E+02 -.864360863E+02 -.863849960E+02 -.863341759E+02 -.862837053E+02 -.862336627E+02 -.861841282E+02 -.861351851E+02 -.860869194E+02 -.860394200E+02 -.859927782E+02 -.859470871E+02 -.859024413E+02 -.858589379E+02 -.858166755E+02 -.857757551E+02 -.857362793E+02 -.856983514E+02 -.856620750E+02 -.856275527E+02 -.855948847E+02 -.855641688E+02 -.855354991E+02 -.855089652E+02 -.854846522E+02 -.854626397E+02 -.854430012E+02 -.854258032E+02 -.854111050E+02 -.853989574E+02 -.853894026E+02 -.853824737E+02 -.853781941E+02 -.853765776E+02 -.853776285E+02 -.853813410E+02 -.853876996E+02 -.853966795E+02 -.854082463E+02 -.854223565E+02 -.854389582E+02 -.854579910E+02 -.854793871E+02 -.855030716E+02 -.855289633E+02 -.855569754E+02 -.855870164E+02 -.856189906E+02 -.856527991E+02 -.856883405E+02 -.857255119E+02 -.857642091E+02 -.858043280E+02 -.858457647E+02 -.858884167E+02 -.859321829E+02 -.859769647E+02 -.860226661E+02 -.860691941E+02 -.861164588E+02 -.861643739E+02 -.862128561E+02 -.862618254E+02 -.863112040E+02 -.863609160E+02 -.864108860E+02 -.864610374E+02 -.865112903E+02 -.865615583E+02 -.866117447E+02 -.866617368E+02 -.867113997E+02 -.867605665E+02 -.868090270E+02 -.868565119E+02 -.869026736E+02 -.869470594E+02 -.869890779E+02 -.870279553E+02 -.870626772E+02 -.870919144E+02 -.871139246E+02 -.871264249E+02 -.871264249E+02
 -.871056315E+02 -.871056315E+02 -.870918226E+02 -.870675153E+02 -.870352326E+02 -.869969022E+02 -.869539934E+02 -.869076224E+02 -.868586361E+02 -.868076771E+02 -.867552367E+02 -.867016945E+02 -.866473474E+02 -.865924313E+02 -.865371362E+02 -.864816170E+02 -.864260016E+02 -.863703986E+02 -.863149036E+02 -.862596051E+02 -.862045891E+02 -.861499430E+02 -.860957568E+02 -.860421241E+02 -.859891422E+02 -.859369114E+02 -.858855349E+02 -.858351187E+02 -.857857720E+02 -.857376073E+02 -.856907408E+02 -.856452916E+02 -.856013812E+02 -.855591327E+02 -.855186692E+02 -.854801128E+02 -.854435834E+02 -.854091979E+02 -.853770691E+02 -.853473056E+02 -.853200101E+02 -.852952793E+02 -.852732024E+02 -.852538607E+02 -.852373260E+02 -.852236604E+02 -.852129153E+02 -.852051310E+02 -.852003362E+02 -.851985480E+02 -.851997714E+02 -.852039997E+02 -.852112142E+02 -.852213845E+02 -.852344688E+02 -.852504143E+02 -.852691577E+02 -.852906256E+02 -.853147357E+02 -.853413973E+02 -.853705121E+02 -.854019753E+02 -.854356767E+02 -.854715012E+02 -.855093302E+02 -.855490426E+02 -.855905153E+02 -.856336247E+02 -.856782473E+02 -.857242607E+02 -.857715441E+02 -.858199794E+02 -.858694517E+02 -.859198496E+02 -.859710661E+02 -.860229983E+02 -.860755479E+02 -.861286211E+02 -.861821284E+02 -.862359835E+02 -.862901035E+02 -.863444064E+02 -.863988104E+02 -.864532306E+02 -.865075763E+02 -.865617465E+02 -.866156242E+02 -.866690688E+02 -.867219069E+02 -.867739193E+02 -.868248247E+02 -.868742583E+02 -.869217443E+02 -.869666592E+02 -.870081855E+02 -.870452498E+02 -.870764428E+02 -.870999153E+02 -.871132417E+02 -.871132417E+02
 -.870916959E+02 -.870916959E+02 -.870770097E+02 -.870511558E+02 -.870168082E+02 -.869760039E+02 -.869302905E+02 -.868808410E+02 -.868285442E+02 -.867740759E+02 -.867179535E+02 -.866605770E+02 -.866022587E+02 -.865432454E+02 -.864837334E+02 -.864238810E+02 -.863638183E+02 -.863036562E+02 -.862434942E+02 -.861834266E+02 -.861235473E+02 -.860639525E+02 -.860047426E+02 -.859460220E+02 -.858878992E+02 -.858304872E+02 -.857739026E+02 -.857182670E+02 -.856637068E+02 -.856103537E+02 -.855583444E+02 -.855078199E+02 -.854589245E+02 -.854118043E+02 -.853666059E+02 -.853234751E+02 -.852825556E+02 -.852439880E+02 -.852079089E+02 -.851744497E+02 -.851437355E+02 -.851158841E+02 -.850910045E+02 -.850691958E+02 -.850505459E+02 -.850351308E+02 -.850230135E+02 -.850142435E+02 -.850088562E+02 -.850068725E+02 -.850082990E+02 -.850131275E+02 -.850213351E+02 -.850328848E+02 -.850477252E+02 -.850657919E+02 -.850870072E+02 -.851112817E+02 -.851385150E+02 -.851685966E+02 -.852014071E+02 -.852368195E+02 -.852747002E+02 -.853149105E+02 -.853573075E+02 -.854017458E+02 -.854480782E+02 -.854961574E+02 -.855458365E+02 -.855969706E+02 -.856494177E+02 -.857030393E+02 -.857577011E+02 -.858132742E+02 -.858696350E+02 -.859266658E+02 -.859842549E+02 -.860422967E+02 -.861006911E+02 -.861593433E+02 -.862181623E+02 -.862770603E+02 -.863359499E+02 -.863947421E+02 -.864533427E+02 -.865116471E+02 -.865695352E+02 -.866268626E+02 -.866834506E+02 -.867390728E+02 -.867934378E+02 -.868461661E+02 -.868967609E+02 -.869445695E+02 -.869887334E+02 -.870281232E+02 -.870612532E+02 -.870861710E+02 -.871003125E+02 -.871003125E+02
 -.870781054E+02 -.870781054E+02 -.870625642E+02 -.870351950E+02 -.869988148E+02 -.869555632E+02 -.869070617E+02 -.868545377E+02 -.867989212E+02 -.867409198E+02 -.866810749E+02 -.866198043E+02 -.865574321E+02 -.864942115E+02 -.864303416E+02 -.863659816E+02 -.863012626E+02 -.862362976E+02 -.861711902E+02 -.861060409E+02 -.860409513E+02 -.859760266E+02 -.859113771E+02 -.858471181E+02 -.857833703E+02 -.857202602E+02 -.856579209E+02 -.855964920E+02 -.855361208E+02 -.854769617E+02 -.854191758E+02 -.853629300E+02 -.853083955E+02 -.852557461E+02 -.852051568E+02 -.851568022E+02 -.851108556E+02 -.850674870E+02 -.850268624E+02 -.849891419E+02 -.849544785E+02 -.849230163E+02 -.848948888E+02 -.848702177E+02 -.848491112E+02 -.848316626E+02 -.848179496E+02 -.848080335E+02 -.848019582E+02 -.847997497E+02 -.848014162E+02 -.848069479E+02 -.848163166E+02 -.848294767E+02 -.848463650E+02 -.848669019E+02 -.848909923E+02 -.849185264E+02 -.849493808E+02 -.849834206E+02 -.850204999E+02 -.850604638E+02 -.851031502E+02 -.851483907E+02 -.851960127E+02 -.852458410E+02 -.852976988E+02 -.853514099E+02 -.854067995E+02 -.854636956E+02 -.855219307E+02 -.855813419E+02 -.856417727E+02 -.857030732E+02 -.857651011E+02 -.858277216E+02 -.858908079E+02 -.859542414E+02 -.860179106E+02 -.860817113E+02 -.861455449E+02 -.862093175E+02 -.862729369E+02 -.863363109E+02 -.863993424E+02 -.864619254E+02 -.865239376E+02 -.865852329E+02 -.866456295E+02 -.867048963E+02 -.867627341E+02 -.868187518E+02 -.868724347E+02 -.869231043E+02 -.869698653E+02 -.870115365E+02 -.870465609E+02 -.870728886E+02 -.870878237E+02 -.870878237E+02
 -.870651021E+02 -.870651021E+02 -.870487388E+02 -.870199045E+02 -.869815487E+02 -.869359059E+02 -.868846666E+02 -.868291095E+02 -.867702030E+02 -.867086829E+02 -.866451111E+02 -.865799178E+02 -.865134338E+02 -.864459140E+02 -.863775569E+02 -.863085207E+02 -.862389361E+02 -.861689179E+02 -.860985735E+02 -.860280089E+02 -.859573325E+02 -.858866579E+02 -.858161046E+02 -.857457989E+02 -.856758747E+02 -.856064743E+02 -.855377495E+02 -.854698615E+02 -.854029820E+02 -.853372921E+02 -.852729819E+02 -.852102485E+02 -.851492953E+02 -.850903295E+02 -.850335606E+02 -.849791993E+02 -.849274550E+02 -.848785346E+02 -.848326406E+02 -.847899692E+02 -.847507081E+02 -.847150343E+02 -.846831125E+02 -.846550927E+02 -.846311086E+02 -.846112760E+02 -.845956914E+02 -.845844308E+02 -.845775491E+02 -.845750789E+02 -.845770306E+02 -.845833920E+02 -.845941284E+02 -.846091830E+02 -.846284777E+02 -.846519141E+02 -.846793744E+02 -.847107228E+02 -.847458077E+02 -.847844627E+02 -.848265088E+02 -.848717565E+02 -.849200075E+02 -.849710569E+02 -.850246952E+02 -.850807105E+02 -.851388898E+02 -.851990217E+02 -.852608973E+02 -.853243124E+02 -.853890687E+02 -.854549747E+02 -.855218475E+02 -.855895131E+02 -.856578073E+02 -.857265762E+02 -.857956761E+02 -.858649739E+02 -.859343463E+02 -.860036792E+02 -.860728667E+02 -.861418089E+02 -.862104102E+02 -.862785761E+02 -.863462086E+02 -.864132017E+02 -.864794336E+02 -.865447585E+02 -.866089945E+02 -.866719088E+02 -.867331979E+02 -.867924626E+02 -.868491746E+02 -.869026342E+02 -.869519145E+02 -.869957884E+02 -.870326346E+02 -.870603138E+02 -.870760075E+02 -.870760075E+02
 -.870529785E+02 -.870529785E+02 -.870358394E+02 -.870056152E+02 -.869653741E+02 -.869174368E+02 -.868635565E+02 -.868050575E+02 -.867429413E+02 -.866779664E+02 -.866107083E+02 -.865416034E+02 -.864709828E+02 -.863990987E+02 -.863261457E+02 -.862522786E+02 -.861776266E+02 -.861023049E+02 -.860264232E+02 -.859500911E+02 -.858734225E+02 -.857965373E+02 -.857195638E+02 -.856426397E+02 -.855659132E+02 -.854895447E+02 -.854137073E+02 -.853385875E+02 -.852643850E+02 -.851913122E+02 -.851195928E+02 -.850494602E+02 -.849811560E+02 -.849149283E+02 -.848510292E+02 -.847897133E+02 -.847312356E+02 -.846758487E+02 -.846238009E+02 -.845753333E+02 -.845306773E+02 -.844900519E+02 -.844536609E+02 -.844216907E+02 -.843943075E+02 -.843716560E+02 -.843538566E+02 -.843410047E+02 -.843331690E+02 -.843303907E+02 -.843326828E+02 -.843400304E+02 -.843523900E+02 -.843696910E+02 -.843918359E+02 -.844187020E+02 -.844501427E+02 -.844859895E+02 -.845260541E+02 -.845701307E+02 -.846179983E+02 -.846694235E+02 -.847241630E+02 -.847819661E+02 -.848425775E+02 -.849057398E+02 -.849711956E+02 -.850386904E+02 -.851079742E+02 -.851788036E+02 -.852509436E+02 -.853241691E+02 -.853982660E+02 -.854730325E+02 -.855482793E+02 -.856238310E+02 -.856995253E+02 -.857752136E+02 -.858507599E+02 -.859260406E+02 -.860009425E+02 -.860753616E+02 -.861491997E+02 -.862223620E+02 -.862947519E+02 -.863662658E+02 -.864367854E+02 -.865061686E+02 -.865742367E+02 -.866407591E+02 -.867054324E+02 -.867678538E+02 -.868274871E+02 -.868836170E+02 -.869352918E+02 -.869812465E+02 -.870198045E+02 -.870487479E+02 -.870651488E+02 -.870651488E+02
 -.870420854E+02 -.870420854E+02 -.870242348E+02 -.869927280E+02 -.869507364E+02 -.869006551E+02 -.868442906E+02 -.867830043E+02 -.867178227E+02 -.866495182E+02 -.865786712E+02 -.865057165E+02 -.864309795E+02 -.863547049E+02 -.862770798E+02 -.861982531E+02 -.861183499E+02 -.860374830E+02 -.859557613E+02 -.858732953E+02 -.857902012E+02 -.857066039E+02 -.856226394E+02 -.855384567E+02 -.854542199E+02 -.853701093E+02 -.852863222E+02 -.852030735E+02 -.851205952E+02 -.850391356E+02 -.849589579E+02 -.848803387E+02 -.848035662E+02 -.847289377E+02 -.846567581E+02 -.845873366E+02 -.845209843E+02 -.844580113E+02 -.843987232E+02 -.843434178E+02 -.842923819E+02 -.842458877E+02 -.842041894E+02 -.841675197E+02 -.841360873E+02 -.841100736E+02 -.840896304E+02 -.840748779E+02 -.840659028E+02 -.840627573E+02 -.840654582E+02 -.840739866E+02 -.840882881E+02 -.841082739E+02 -.841338215E+02 -.841647769E+02 -.842009565E+02 -.842421495E+02 -.842881208E+02 -.843386140E+02 -.843933549E+02 -.844520544E+02 -.845144122E+02 -.845801203E+02 -.846488661E+02 -.847203357E+02 -.847942172E+02 -.848702031E+02 -.849479934E+02 -.850272977E+02 -.851078374E+02 -.851893471E+02 -.852715768E+02 -.853542923E+02 -.854372764E+02 -.855203293E+02 -.856032686E+02 -.856859293E+02 -.857681629E+02 -.858498367E+02 -.859308317E+02 -.860110408E+02 -.860903661E+02 -.861687149E+02 -.862459949E+02 -.863221087E+02 -.863969450E+02 -.864703695E+02 -.865422115E+02 -.866122473E+02 -.866801789E+02 -.867456062E+02 -.868079912E+02 -.868666110E+02 -.869204973E+02 -.869683575E+02 -.870084713E+02 -.870385565E+02 -.870555928E+02 -.870555928E+02
 -.870328417E+02 -.870328417E+02 -.870143667E+02 -.869817268E+02 -.869381768E+02 -.868861702E+02 -.868275532E+02 -.867637128E+02 -.866956883E+02 -.866242545E+02 -.865499872E+02 -.864733110E+02 -.863945390E+02 -.863139031E+02 -.862315789E+02 -.861477050E+02 -.860623981E+02 -.859757641E+02 -.858879065E+02 -.857989321E+02 -.857089563E+02 -.856181064E+02 -.855265247E+02 -.854343716E+02 -.853418273E+02 -.852490935E+02 -.851563942E+02 -.850639757E+02 -.849721065E+02 -.848810765E+02 -.847911951E+02 -.847027905E+02 -.846162069E+02 -.845318024E+02 -.844499461E+02 -.843710151E+02 -.842953906E+02 -.842234543E+02 -.841555842E+02 -.840921503E+02 -.840335100E+02 -.839800036E+02 -.839319503E+02 -.838896430E+02 -.838533452E+02 -.838232862E+02 -.837996588E+02 -.837826154E+02 -.837722665E+02 -.837686786E+02 -.837718733E+02 -.837818267E+02 -.837984702E+02 -.838216910E+02 -.838513343E+02 -.838872053E+02 -.839290720E+02 -.839766689E+02 -.840297006E+02 -.840878457E+02 -.841507613E+02 -.842180876E+02 -.842894521E+02 -.843644742E+02 -.844427695E+02 -.845239540E+02 -.846076480E+02 -.846934793E+02 -.847810871E+02 -.848701244E+02 -.849602604E+02 -.850511830E+02 -.851425999E+02 -.852342403E+02 -.853258556E+02 -.854172194E+02 -.855081282E+02 -.855984003E+02 -.856878752E+02 -.857764125E+02 -.858638896E+02 -.859501992E+02 -.860352467E+02 -.861189453E+02 -.862012114E+02 -.862819579E+02 -.863610858E+02 -.864384738E+02 -.865139647E+02 -.865873479E+02 -.866583376E+02 -.867265437E+02 -.867914345E+02 -.868522886E+02 -.869081323E+02 -.869576575E+02 -.869991153E+02 -.870301771E+02 -.870477527E+02 -.870477527E+02
 -.870257446E+02 -.870257446E+02 -.870067626E+02 -.869731927E+02 -.869283471E+02 -.868747170E+02 -.868141708E+02 -.867481042E+02 -.866775537E+02 -.866032843E+02 -.865258553E+02 -.864456725E+02 -.863630292E+02 -.862781381E+02 -.861911572E+02 -.861022085E+02 -.860113938E+02 -.859188055E+02 -.858245353E+02 -.857286812E+02 -.856313530E+02 -.855326770E+02 -.854327997E+02 -.853318913E+02 -.852301477E+02 -.851277924E+02 -.850250773E+02 -.849222833E+02 -.848197196E+02 -.847177235E+02 -.846166591E+02 -.845169155E+02 -.844189046E+02 -.843230583E+02 -.842298251E+02 -.841396657E+02 -.840530490E+02 -.839704471E+02 -.838923297E+02 -.838191586E+02 -.837513823E+02 -.836894293E+02 -.836337027E+02 -.835845744E+02 -.835423791E+02 -.835074097E+02 -.834799120E+02 -.834600817E+02 -.834480603E+02 -.834439334E+02 -.834477287E+02 -.834594161E+02 -.834789078E+02 -.835060599E+02 -.835406746E+02 -.835825034E+02 -.836312514E+02 -.836865811E+02 -.837481186E+02 -.838154581E+02 -.838881685E+02 -.839657987E+02 -.840478842E+02 -.841339524E+02 -.842235285E+02 -.843161408E+02 -.844113256E+02 -.845086314E+02 -.846076235E+02 -.847078868E+02 -.848090290E+02 -.849106828E+02 -.850125081E+02 -.851141926E+02 -.852154529E+02 -.853160348E+02 -.854157129E+02 -.855142898E+02 -.856115948E+02 -.857074825E+02 -.858018300E+02 -.858945342E+02 -.859855082E+02 -.860746766E+02 -.861619698E+02 -.862473172E+02 -.863306384E+02 -.864118316E+02 -.864907602E+02 -.865672345E+02 -.866409889E+02 -.867116519E+02 -.867787085E+02 -.868414501E+02 -.868989105E+02 -.869497816E+02 -.869923047E+02 -.870241272E+02 -.870421168E+02 -.870421168E+02
 -.870213832E+02 -.870213832E+02 -.870020484E+02 -.869678157E+02 -.869220225E+02 -.868671707E+02 -.868051268E+02 -.867372742E+02 -.866646299E+02 -.865879334E+02 -.865077157E+02 -.864243533E+02 -.863381109E+02 -.862491736E+02 -.861576727E+02 -.860637053E+02 -.859673492E+02 -.858686747E+02 -.857677540E+02 -.856646691E+02 -.855595183E+02 -.854524218E+02 -.853435261E+02 -.852330077E+02 -.851210761E+02 -.850079752E+02 -.848939854E+02 -.847794237E+02 -.846646445E+02 -.845500391E+02 -.844360346E+02 -.843230924E+02 -.842117055E+02 -.841023954E+02 -.839957077E+02 -.838922072E+02 -.837924726E+02 -.836970900E+02 -.836066461E+02 -.835217212E+02 -.834428810E+02 -.833706691E+02 -.833055989E+02 -.832481453E+02 -.831987379E+02 -.831577529E+02 -.831255076E+02 -.831022546E+02 -.830881771E+02 -.830833859E+02 -.830879175E+02 -.831017330E+02 -.831247194E+02 -.831566908E+02 -.831973925E+02 -.832465049E+02 -.833036492E+02 -.833683935E+02 -.834402602E+02 -.835187336E+02 -.836032673E+02 -.836932928E+02 -.837882269E+02 -.838874801E+02 -.839904631E+02 -.840965944E+02 -.842053060E+02 -.843160493E+02 -.844282997E+02 -.845415609E+02 -.846553680E+02 -.847692904E+02 -.848829330E+02 -.849959381E+02 -.851079855E+02 -.852187922E+02 -.853281121E+02 -.854357344E+02 -.855414819E+02 -.856452085E+02 -.857467966E+02 -.858461534E+02 -.859432063E+02 -.860378982E+02 -.861301813E+02 -.862200092E+02 -.863073277E+02 -.863920633E+02 -.864741086E+02 -.865533039E+02 -.866294136E+02 -.867020959E+02 -.867708641E+02 -.868350361E+02 -.868936689E+02 -.869454734E+02 -.869887035E+02 -.870210106E+02 -.870392544E+02 -.870392544E+02
 -.870204468E+02 -.870204468E+02 -.870009563E+02 -.869664038E+02 -.869201108E+02 -.868645551E+02 -.868015720E+02 -.867325088E+02 -.866583422E+02 -.865797696E+02 -.864972796E+02 -.864112077E+02 -.863217781E+02 -.862291371E+02 -.861333783E+02 -.860345621E+02 -.859327311E+02 -.858279231E+02 -.857201806E+02 -.856095605E+02 -.854961413E+02 -.853800291E+02 -.852613634E+02 -.851403209E+02 -.850171192E+02 -.848920195E+02 -.847653287E+02 -.846374009E+02 -.845086388E+02 -.843794937E+02 -.842504649E+02 -.841220981E+02 -.839949830E+02 -.838697490E+02 -.837470608E+02 -.836276125E+02 -.835121206E+02 -.834013161E+02 -.832959356E+02 -.831967124E+02 -.831043653E+02 -.830195888E+02 -.829430414E+02 -.828753355E+02 -.828170265E+02 -.827686028E+02 -.827304774E+02 -.827029794E+02 -.826863486E+02 -.826807301E+02 -.826861717E+02 -.827026232E+02 -.827299371E+02 -.827678713E+02 -.828160943E+02 -.828741907E+02 -.829416696E+02 -.830179733E+02 -.831024870E+02 -.831945492E+02 -.832934630E+02 -.833985065E+02 -.835089437E+02 -.836240348E+02 -.837430455E+02 -.838652563E+02 -.839899699E+02 -.841165184E+02 -.842442689E+02 -.843726286E+02 -.845010480E+02 -.846290238E+02 -.847561007E+02 -.848818721E+02 -.850059800E+02 -.851281143E+02 -.852480112E+02 -.853654515E+02 -.854802576E+02 -.855922903E+02 -.857014452E+02 -.858076483E+02 -.859108509E+02 -.860110238E+02 -.861081504E+02 -.862022185E+02 -.862932105E+02 -.863810914E+02 -.864657936E+02 -.865471985E+02 -.866251122E+02 -.866992353E+02 -.867691235E+02 -.868341374E+02 -.868933759E+02 -.869455912E+02 -.869890769E+02 -.870215221E+02 -.870398205E+02 -.870398205E+02
 -.870237279E+02 -.870237279E+02 -.870043281E+02 -.869698861E+02 -.869236557E+02 -.868680484E+02 -.868048342E+02 -.867352959E+02 -.866603468E+02 -.865806233E+02 -.864965557E+02 -.864084228E+02 -.863163945E+02 -.862205640E+02 -.861209728E+02 -.860176307E+02 -.859105317E+02 -.857996676E+02 -.856850387E+02 -.855666643E+02 -.854445908E+02 -.853188990E+02 -.851897098E+02 -.850571899E+02 -.849215564E+02 -.847830803E+02 -.846420904E+02 -.844989761E+02 -.843541894E+02 -.842082464E+02 -.840617268E+02 -.839152736E+02 -.837695896E+02 -.836254342E+02 -.834836177E+02 -.833449943E+02 -.832104539E+02 -.830809122E+02 -.829572990E+02 -.828405462E+02 -.827315738E+02 -.826312756E+02 -.825405039E+02 -.824600550E+02 -.823906540E+02 -.823329413E+02 -.822874598E+02 -.822546434E+02 -.822348088E+02 -.822281482E+02 -.822347253E+02 -.822544739E+02 -.822871996E+02 -.823325835E+02 -.823901890E+02 -.824594711E+02 -.825397870E+02 -.826304089E+02 -.827305383E+02 -.828393201E+02 -.829558579E+02 -.830792287E+02 -.832084977E+02 -.833427319E+02 -.834810123E+02 -.836224458E+02 -.837661747E+02 -.839113855E+02 -.840573154E+02 -.842032577E+02 -.843485659E+02 -.844926560E+02 -.846350076E+02 -.847751643E+02 -.849127324E+02 -.850473791E+02 -.851788303E+02 -.853068666E+02 -.854313201E+02 -.855520695E+02 -.856690356E+02 -.857821755E+02 -.858914769E+02 -.859969512E+02 -.860986257E+02 -.861965351E+02 -.862907111E+02 -.863811696E+02 -.864678957E+02 -.865508249E+02 -.866298187E+02 -.867046351E+02 -.867748887E+02 -.868400010E+02 -.868991351E+02 -.869511107E+02 -.869942933E+02 -.870264493E+02 -.870445567E+02 -.870445567E+02
 -.870321190E+02 -.870321190E+02 -.870131124E+02 -.869793096E+02 -.869338347E+02 -.868789834E+02 -.868164203E+02 -.867473312E+02 -.866725405E+02 -.865926019E+02 -.865078675E+02 -.864185420E+02 -.863247236E+02 -.862264350E+02 -.861236491E+02 -.860163084E+02 -.859043418E+02 -.857876784E+02 -.856662599E+02 -.855400513E+02 -.854090499E+02 -.852732938E+02 -.851328691E+02 -.849879168E+02 -.848386387E+02 -.846853037E+02 -.845282526E+02 -.843679035E+02 -.842047548E+02 -.840393885E+02 -.838724716E+02 -.837047557E+02 -.835370752E+02 -.833703438E+02 -.832055484E+02 -.830437418E+02 -.828860320E+02 -.827335703E+02 -.825875364E+02 -.824491223E+02 -.823195137E+02 -.821998703E+02 -.820913051E+02 -.819948636E+02 -.819115025E+02 -.818420703E+02 -.817872889E+02 -.817477373E+02 -.817238388E+02 -.817158508E+02 -.817238590E+02 -.817477756E+02 -.817873406E+02 -.818421286E+02 -.819115582E+02 -.819949053E+02 -.820913191E+02 -.821998403E+02 -.823194210E+02 -.824489457E+02 -.825872520E+02 -.827331513E+02 -.828854487E+02 -.830429612E+02 -.832045344E+02 -.833690569E+02 -.835354724E+02 -.837027905E+02 -.838700939E+02 -.840365444E+02 -.842013864E+02 -.843639488E+02 -.845236450E+02 -.846799717E+02 -.848325064E+02 -.849809037E+02 -.851248907E+02 -.852642627E+02 -.853988765E+02 -.855286454E+02 -.856535320E+02 -.857735417E+02 -.858887153E+02 -.859991215E+02 -.861048480E+02 -.862059922E+02 -.863026502E+02 -.863949042E+02 -.864828072E+02 -.865663637E+02 -.866455070E+02 -.867200687E+02 -.867897413E+02 -.868540288E+02 -.869121833E+02 -.869631223E+02 -.870053205E+02 -.870366685E+02 -.870542878E+02 -.870542878E+02
 -.870466032E+02 -.870466032E+02 -.870283548E+02 -.869958301E+02 -.869519510E+02 -.868988396E+02 -.868380095E+02 -.867705140E+02 -.866970589E+02 -.866180900E+02 -.865338593E+02 -.864444764E+02 -.863499476E+02 -.862502059E+02 -.861451358E+02 -.860345931E+02 -.859184214E+02 -.857964669E+02 -.856685911E+02 -.855346818E+02 -.853946644E+02 -.852485104E+02 -.850962472E+02 -.849379667E+02 -.847738337E+02 -.846040944E+02 -.844290844E+02 -.842492357E+02 -.840650835E+02 -.838772712E+02 -.836865544E+02 -.834938025E+02 -.832999987E+02 -.831062372E+02 -.829137178E+02 -.827237373E+02 -.825376780E+02 -.823569921E+02 -.821831839E+02 -.820177873E+02 -.818623417E+02 -.817183650E+02 -.815873244E+02 -.814706068E+02 -.813694891E+02 -.812851090E+02 -.812184384E+02 -.811702596E+02 -.811411461E+02 -.811314474E+02 -.811412804E+02 -.811705261E+02 -.812188327E+02 -.812856246E+02 -.813701175E+02 -.814713370E+02 -.815881432E+02 -.817192571E+02 -.818632893E+02 -.820187700E+02 -.821841788E+02 -.823579736E+02 -.825386173E+02 -.827246029E+02 -.829144747E+02 -.831068473E+02 -.833004202E+02 -.834939902E+02 -.836864592E+02 -.838768403E+02 -.840642597E+02 -.842479577E+02 -.844272862E+02 -.846017051E+02 -.847707773E+02 -.849341625E+02 -.850916099E+02 -.852429508E+02 -.853880905E+02 -.855269999E+02 -.856597070E+02 -.857862885E+02 -.859068611E+02 -.860215718E+02 -.861305892E+02 -.862340930E+02 -.863322625E+02 -.864252639E+02 -.865132353E+02 -.865962680E+02 -.866743844E+02 -.867475091E+02 -.868154330E+02 -.868777664E+02 -.869338788E+02 -.869828196E+02 -.870232154E+02 -.870531349E+02 -.870699117E+02 -.870699117E+02
 -.870682353E+02 -.870682353E+02 -.870511786E+02 -.870206925E+02 -.869794124E+02 -.869292216E+02 -.868714326E+02 -.868069258E+02 -.867362556E+02 -.866597319E+02 -.865774819E+02 -.864894966E+02 -.863956683E+02 -.862958185E+02 -.861897215E+02 -.860771234E+02 -.859577589E+02 -.858313656E+02 -.856976971E+02 -.855565354E+02 -.854077023E+02 -.852510708E+02 -.850865762E+02 -.849142279E+02 -.847341206E+02 -.845464463E+02 -.843515054E+02 -.841497181E+02 -.839416347E+02 -.837279451E+02 -.835094861E+02 -.832872471E+02 -.830623731E+02 -.828361646E+02 -.826100732E+02 -.823856938E+02 -.821647513E+02 -.819490825E+02 -.817406131E+02 -.815413297E+02 -.813532461E+02 -.811783666E+02 -.810186452E+02 -.808759427E+02 -.807519839E+02 -.806483142E+02 -.805662606E+02 -.805068952E+02 -.804710062E+02 -.804590754E+02 -.804712642E+02 -.805074092E+02 -.805670267E+02 -.806493265E+02 -.807532342E+02 -.808774211E+02 -.810203395E+02 -.811802626E+02 -.813553272E+02 -.815435769E+02 -.817430051E+02 -.819515951E+02 -.821673579E+02 -.823883645E+02 -.826127752E+02 -.828388617E+02 -.830650259E+02 -.832898126E+02 -.835119175E+02 -.837301918E+02 -.839436416E+02 -.841514257E+02 -.843528496E+02 -.845473580E+02 -.847345256E+02 -.849140467E+02 -.850857245E+02 -.852494598E+02 -.854052393E+02 -.855531249E+02 -.856932421E+02 -.858257696E+02 -.859509283E+02 -.860689714E+02 -.861801735E+02 -.862848197E+02 -.863831947E+02 -.864755691E+02 -.865621857E+02 -.866432419E+02 -.867188686E+02 -.867891038E+02 -.868538595E+02 -.869128782E+02 -.869656775E+02 -.870114769E+02 -.870491028E+02 -.870768626E+02 -.870923805E+02 -.870923805E+02
 -.870981129E+02 -.870981129E+02 -.870827548E+02 -.870551970E+02 -.870176948E+02 -.869718208E+02 -.869186304E+02 -.868587873E+02 -.867926588E+02 -.867203887E+02 -.866419521E+02 -.865571972E+02 -.864658788E+02 -.863676835E+02 -.862622509E+02 -.861491920E+02 -.860281042E+02 -.858985856E+02 -.857602483E+02 -.856127310E+02 -.854557121E+02 -.852889230E+02 -.851121618E+02 -.849253084E+02 -.847283393E+02 -.845213437E+02 -.843045401E+02 -.840782927E+02 -.838431277E+02 -.835997487E+02 -.833490506E+02 -.830921315E+02 -.828303012E+02 -.825650859E+02 -.822982282E+02 -.820316804E+02 -.817675918E+02 -.815082887E+02 -.812562456E+02 -.810140492E+02 -.807843544E+02 -.805698322E+02 -.803731130E+02 -.801967241E+02 -.800430261E+02 -.799141488E+02 -.798119312E+02 -.797378662E+02 -.796930551E+02 -.796781726E+02 -.796934457E+02 -.797386458E+02 -.798130962E+02 -.799156939E+02 -.800449441E+02 -.801990062E+02 -.803757483E+02 -.805728079E+02 -.807876556E+02 -.810176590E+02 -.812601445E+02 -.815124551E+02 -.817720014E+02 -.820363060E+02 -.823030399E+02 -.825700506E+02 -.828353825E+02 -.830972898E+02 -.833542427E+02 -.836049273E+02 -.838482413E+02 -.840832854E+02 -.843093511E+02 -.845259073E+02 -.847325846E+02 -.849291592E+02 -.851155366E+02 -.852917354E+02 -.854578712E+02 -.856141418E+02 -.857608131E+02 -.858982052E+02 -.860266806E+02 -.861466314E+02 -.862584688E+02 -.863626111E+02 -.864594728E+02 -.865494521E+02 -.866329178E+02 -.867101934E+02 -.867815390E+02 -.868471273E+02 -.869070147E+02 -.869611034E+02 -.870090923E+02 -.870504121E+02 -.870841410E+02 -.871088931E+02 -.871226707E+02 -.871226707E+02
 -.871373322E+02 -.871373322E+02 -.871242535E+02 -.871006480E+02 -.870682869E+02 -.870283541E+02 -.869815875E+02 -.869283872E+02 -.868688959E+02 -.868030597E+02 -.867306745E+02 -.866514213E+02 -.865648933E+02 -.864706181E+02 -.863680755E+02 -.862567126E+02 -.861359580E+02 -.860052344E+02 -.858639716E+02 -.857116197E+02 -.855476633E+02 -.853716369E+02 -.851831412E+02 -.849818617E+02 -.847675883E+02 -.845402370E+02 -.842998724E+02 -.840467322E+02 -.837812514E+02 -.835040872E+02 -.832161427E+02 -.829185883E+02 -.826128806E+02 -.823007758E+02 -.819843370E+02 -.816659345E+02 -.813482353E+02 -.810341829E+02 -.807269644E+02 -.804299652E+02 -.801467102E+02 -.798807932E+02 -.796357948E+02 -.794151922E+02 -.792222634E+02 -.790599899E+02 -.789309632E+02 -.788372987E+02 -.787805635E+02 -.787617207E+02 -.787810948E+02 -.788383598E+02 -.789325512E+02 -.790621003E+02 -.792248901E+02 -.794183276E+02 -.796394297E+02 -.798849167E+02 -.801513097E+02 -.804350260E+02 -.807324699E+02 -.810401143E+02 -.813545715E+02 -.816726519E+02 -.819914094E+02 -.823081740E+02 -.826205727E+02 -.829265390E+02 -.832243134E+02 -.835124357E+02 -.837897313E+02 -.840552927E+02 -.843084580E+02 -.845487871E+02 -.847760372E+02 -.849901384E+02 -.851911693E+02 -.853793347E+02 -.855549440E+02 -.857183916E+02 -.858701387E+02 -.860106976E+02 -.861406168E+02 -.862604679E+02 -.863708335E+02 -.864722960E+02 -.865654270E+02 -.866507765E+02 -.867288611E+02 -.868001511E+02 -.868650555E+02 -.869239030E+02 -.869769180E+02 -.870241899E+02 -.870656325E+02 -.871009313E+02 -.871294723E+02 -.871502491E+02 -.871617392E+02 -.871617392E+02
 -.871869239E+02 -.871869239E+02 -.871767782E+02 -.871582817E+02 -.871326105E+02 -.871004753E+02 -.870622341E+02 -.870179748E+02 -.869675773E+02 -.869107598E+02 -.868471136E+02 -.867761290E+02 -.866972162E+02 -.866097207E+02 -.865129365E+02 -.864061182E+02 -.862884914E+02 -.861592637E+02 -.860176365E+02 -.858628181E+02 -.856940380E+02 -.855105642E+02 -.853117220E+02 -.850969163E+02 -.848656563E+02 -.846175837E+02 -.843525037E+02 -.840704190E+02 -.837715657E+02 -.834564517E+02 -.831258940E+02 -.827810570E+02 -.824234862E+02 -.820551381E+02 -.816784026E+02 -.812961155E+02 -.809115579E+02 -.805284400E+02 -.801508675E+02 -.797832868E+02 -.794304095E+02 -.790971157E+02 -.787883371E+02 -.785089240E+02 -.782634997E+02 -.780563103E+02 -.778910758E+02 -.777708535E+02 -.776979190E+02 -.776736757E+02 -.776985977E+02 -.777722097E+02 -.778931073E+02 -.780590134E+02 -.782668698E+02 -.785129550E+02 -.787930218E+02 -.791024454E+02 -.794363742E+02 -.797898748E+02 -.801580655E+02 -.805362329E+02 -.809199284E+02 -.813050445E+02 -.816878684E+02 -.820651165E+02 -.824339507E+02 -.827919781E+02 -.831372391E+02 -.834681848E+02 -.837836473E+02 -.840828051E+02 -.843651460E+02 -.846304289E+02 -.848786460E+02 -.851099869E+02 -.853248044E+02 -.855235839E+02 -.857069150E+02 -.858754665E+02 -.860299652E+02 -.861711764E+02 -.862998880E+02 -.864168964E+02 -.865229947E+02 -.866189623E+02 -.867055559E+02 -.867835006E+02 -.868534817E+02 -.869161350E+02 -.869720367E+02 -.870216904E+02 -.870655100E+02 -.871037983E+02 -.871367179E+02 -.871642522E+02 -.871861534E+02 -.872018723E+02 -.872104644E+02 -.872104644E+02
 -.872477710E+02 -.872477710E+02 -.872412781E+02 -.872291709E+02 -.872119125E+02 -.871896546E+02 -.871623107E+02 -.871296088E+02 -.870911308E+02 -.870463399E+02 -.869946012E+02 -.869351961E+02 -.868673334E+02 -.867901573E+02 -.867027541E+02 -.866041585E+02 -.864933601E+02 -.863693109E+02 -.862309349E+02 -.860771386E+02 -.859068258E+02 -.857189142E+02 -.855123566E+02 -.852861660E+02 -.850394457E+02 -.847714243E+02 -.844814969E+02 -.841692705E+02 -.838346163E+02 -.834777246E+02 -.830991643E+02 -.826999438E+02 -.822815707E+02 -.818461081E+02 -.813962240E+02 -.809352289E+02 -.804670961E+02 -.799964619E+02 -.795285978E+02 -.790693520E+02 -.786250560E+02 -.782023949E+02 -.778082419E+02 -.774494609E+02 -.771326835E+02 -.768640709E+02 -.766490751E+02 -.764922112E+02 -.763968610E+02 -.763651184E+02 -.763976923E+02 -.764938731E+02 -.766515659E+02 -.768673884E+02 -.771368242E+02 -.774544209E+02 -.778140161E+02 -.782089773E+02 -.786324396E+02 -.790775286E+02 -.795375580E+02 -.800061947E+02 -.804775891E+02 -.809464679E+02 -.814081931E+02 -.818587891E+02 -.822949434E+02 -.827139857E+02 -.831138502E+02 -.834930262E+02 -.838505025E+02 -.841857061E+02 -.844984426E+02 -.847888365E+02 -.850572755E+02 -.853043597E+02 -.855308549E+02 -.857376523E+02 -.859257331E+02 -.860961382E+02 -.862499434E+02 -.863882382E+02 -.865121092E+02 -.866226268E+02 -.867208344E+02 -.868077404E+02 -.868843119E+02 -.869514698E+02 -.870100843E+02 -.870609713E+02 -.871048880E+02 -.871425272E+02 -.871745100E+02 -.872013755E+02 -.872235655E+02 -.872414038E+02 -.872550665E+02 -.872645409E+02 -.872695689E+02 -.872695689E+02
 -.873205054E+02 -.873205054E+02 -.873184388E+02 -.873141031E+02 -.873071293E+02 -.872970231E+02 -.872831912E+02 -.872649590E+02 -.872415799E+02 -.872122418E+02 -.871760692E+02 -.871321239E+02 -.870794030E+02 -.870168379E+02 -.869432924E+02 -.868575614E+02 -.867583714E+02 -.866443827E+02 -.865141939E+02 -.863663492E+02 -.861993494E+02 -.860116675E+02 -.858017688E+02 -.855681376E+02 -.853093115E+02 -.850239225E+02 -.847107481E+02 -.843687713E+02 -.839972501E+02 -.835957963E+02 -.831644639E+02 -.827038427E+02 -.822151580E+02 -.817003700E+02 -.811622685E+02 -.806045564E+02 -.800319151E+02 -.794500405E+02 -.788656416E+02 -.782863923E+02 -.777208263E+02 -.771781708E+02 -.766681155E+02 -.762005200E+02 -.757850685E+02 -.754308880E+02 -.751461515E+02 -.749376947E+02 -.748106745E+02 -.747683005E+02 -.748116621E+02 -.749396695E+02 -.751491127E+02 -.754348345E+02 -.757899988E+02 -.762064320E+02 -.766750069E+02 -.771860385E+02 -.777296667E+02 -.782962012E+02 -.788764139E+02 -.794617702E+02 -.800445952E+02 -.806181786E+02 -.811768232E+02 -.817158463E+02 -.822315431E+02 -.827211220E+02 -.831826209E+02 -.836148123E+02 -.840171034E+02 -.843894375E+02 -.847321990E+02 -.850461259E+02 -.853322309E+02 -.855917315E+02 -.858259904E+02 -.860364647E+02 -.862246637E+02 -.863921156E+02 -.865403398E+02 -.866708272E+02 -.867850243E+02 -.868843226E+02 -.869700516E+02 -.870434749E+02 -.871057885E+02 -.871581216E+02 -.872015384E+02 -.872370411E+02 -.872655733E+02 -.872880245E+02 -.873052337E+02 -.873179925E+02 -.873270475E+02 -.873331010E+02 -.873368080E+02 -.873387707E+02 -.873395260E+02 -.873395260E+02
 -.874053853E+02 -.874053853E+02 -.874085510E+02 -.874134356E+02 -.874187201E+02 -.874231817E+02 -.874256652E+02 -.874250569E+02 -.874202614E+02 -.874101805E+02 -.873936954E+02 -.873696484E+02 -.873368279E+02 -.872939544E+02 -.872396677E+02 -.871725169E+02 -.870909519E+02 -.869933172E+02 -.868778489E+02 -.867426751E+02 -.865858199E+02 -.864052134E+02 -.861987079E+02 -.859641022E+02 -.856991751E+02 -.854017312E+02 -.850696587E+02 -.847010026E+02 -.842940539E+02 -.838474560E+02 -.833603283E+02 -.828324076E+02 -.822642025E+02 -.816571600E+02 -.810138349E+02 -.803380549E+02 -.796350680E+02 -.789116579E+02 -.781762095E+02 -.774387056E+02 -.767106359E+02 -.760048023E+02 -.753350084E+02 -.747156309E+02 -.741610829E+02 -.736851906E+02 -.733005215E+02 -.730177143E+02 -.728448698E+02 -.727870608E+02 -.728460152E+02 -.730200053E+02 -.733039582E+02 -.736897733E+02 -.741668118E+02 -.747225064E+02 -.753430309E+02 -.760139721E+02 -.767209532E+02 -.774501705E+02 -.781888218E+02 -.789254171E+02 -.796499730E+02 -.803541040E+02 -.810310259E+02 -.816754896E+02 -.822836667E+02 -.828530009E+02 -.833820442E+02 -.838702861E+02 -.843179882E+02 -.847260286E+02 -.850957612E+02 -.854288918E+02 -.857273716E+02 -.859933079E+02 -.862288916E+02 -.864363380E+02 -.866178424E+02 -.867755452E+02 -.869115080E+02 -.870276966E+02 -.871259714E+02 -.872080820E+02 -.872756678E+02 -.873302603E+02 -.873732894E+02 -.874060918E+02 -.874299207E+02 -.874459580E+02 -.874553280E+02 -.874591129E+02 -.874583696E+02 -.874541499E+02 -.874475223E+02 -.874395980E+02 -.874315600E+02 -.874246983E+02 -.874204507E+02 -.874204507E+02
 -.875021585E+02 -.875021585E+02 -.875113652E+02 -.875269313E+02 -.875464786E+02 -.875679835E+02 -.875896836E+02 -.876100023E+02 -.876274869E+02 -.876407573E+02 -.876484625E+02 -.876492433E+02 -.876417000E+02 -.876243636E+02 -.875956710E+02 -.875539422E+02 -.874973603E+02 -.874239543E+02 -.873315845E+02 -.872179305E+02 -.870804846E+02 -.869165494E+02 -.867232443E+02 -.864975191E+02 -.862361815E+02 -.859359373E+02 -.855934495E+02 -.852054182E+02 -.847686855E+02 -.842803690E+02 -.837380257E+02 -.831398506E+02 -.824849070E+02 -.817733888E+02 -.810069066E+02 -.801887870E+02 -.793243694E+02 -.784212755E+02 -.774896234E+02 -.765421491E+02 -.755941982E+02 -.746635469E+02 -.737700194E+02 -.729348818E+02 -.721800100E+02 -.715268625E+02 -.709953155E+02 -.706024556E+02 -.703614463E+02 -.702805971E+02 -.703627492E+02 -.706050619E+02 -.709992264E+02 -.715320798E+02 -.721865360E+02 -.729427193E+02 -.737791719E+02 -.746740182E+02 -.756059927E+02 -.765552714E+02 -.775040787E+02 -.784370691E+02 -.793415068E+02 -.802072738E+02 -.810267484E+02 -.817945911E+02 -.825074749E+02 -.831637891E+02 -.837633390E+02 -.843070607E+02 -.847967581E+02 -.852348727E+02 -.856242854E+02 -.859681517E+02 -.862697686E+02 -.865324697E+02 -.867595447E+02 -.869541811E+02 -.871194225E+02 -.872581424E+02 -.873730286E+02 -.874665774E+02 -.875410947E+02 -.875987023E+02 -.876413487E+02 -.876708229E+02 -.876887708E+02 -.876967140E+02 -.876960705E+02 -.876881774E+02 -.876743170E+02 -.876557448E+02 -.876337227E+02 -.876095573E+02 -.875846446E+02 -.875605247E+02 -.875389477E+02 -.875219552E+02 -.875119817E+02 -.875119817E+02
 -.876099222E+02 -.876099222E+02 -.876259398E+02 -.876535873E+02 -.876893347E+02 -.877303002E+02 -.877740843E+02 -.878186392E+02 -.878621631E+02 -.879030147E+02 -.879396421E+02 -.879705236E+02 -.879941161E+02 -.880088105E+02 -.880128912E+02 -.880044997E+02 -.879815997E+02 -.879419444E+02 -.878830465E+02 -.878021488E+02 -.876961994E+02 -.875618302E+02 -.873953419E+02 -.871926981E+02 -.869495311E+02 -.866611645E+02 -.863226569E+02 -.859288734E+02 -.854745923E+02 -.849546530E+02 -.843641558E+02 -.836987188E+02 -.829547989E+02 -.821300800E+02 -.812239268E+02 -.802378948E+02 -.791762784E+02 -.780466650E+02 -.768604502E+02 -.756332519E+02 -.743851478E+02 -.731406503E+02 -.719283340E+02 -.707800418E+02 -.697296323E+02 -.688112800E+02 -.680574170E+02 -.674964828E+02 -.671507243E+02 -.670343313E+02 -.671521819E+02 -.674993991E+02 -.680617943E+02 -.688171216E+02 -.697369425E+02 -.707888261E+02 -.719385989E+02 -.731524036E+02 -.743983981E+02 -.756480089E+02 -.768767246E+02 -.780644683E+02 -.791956230E+02 -.802587940E+02 -.812463946E+02 -.821541311E+02 -.829804486E+02 -.837259829E+02 -.843930504E+02 -.849851944E+02 -.855067968E+02 -.859627570E+02 -.863582347E+02 -.866984507E+02 -.869885381E+02 -.872334358E+02 -.874378169E+02 -.876060444E+02 -.877421490E+02 -.878498220E+02 -.879324215E+02 -.879929864E+02 -.880342567E+02 -.880586974E+02 -.880685264E+02 -.880657426E+02 -.880521567E+02 -.880294231E+02 -.879990732E+02 -.879625511E+02 -.879212529E+02 -.878765699E+02 -.878299388E+02 -.877829002E+02 -.877371691E+02 -.876947206E+02 -.876578967E+02 -.876295402E+02 -.876131633E+02 -.876131633E+02
 -.877269944E+02 -.877269944E+02 -.877505013E+02 -.877914758E+02 -.878451669E+02 -.879077980E+02 -.879763224E+02 -.880482311E+02 -.881214001E+02 -.881939680E+02 -.882642356E+02 -.883305826E+02 -.883913968E+02 -.884450113E+02 -.884896484E+02 -.885233659E+02 -.885440061E+02 -.885491449E+02 -.885360407E+02 -.885015829E+02 -.884422409E+02 -.883540126E+02 -.882323770E+02 -.880722503E+02 -.878679523E+02 -.876131863E+02 -.873010409E+02 -.869240227E+02 -.864741315E+02 -.859429913E+02 -.853220552E+02 -.846028990E+02 -.837776252E+02 -.828393921E+02 -.817830808E+02 -.806061056E+02 -.793093555E+02 -.778982374E+02 -.763837601E+02 -.747835668E+02 -.731227793E+02 -.714344849E+02 -.697596656E+02 -.681463667E+02 -.666479399E+02 -.653202849E+02 -.642181654E+02 -.633908817E+02 -.628777939E+02 -.627043620E+02 -.628794013E+02 -.633940980E+02 -.642229940E+02 -.653267305E+02 -.666560093E+02 -.681560679E+02 -.697710085E+02 -.714474811E+02 -.731374418E+02 -.747999104E+02 -.764018012E+02 -.779179939E+02 -.793308472E+02 -.806293535E+02 -.818081076E+02 -.828662222E+02 -.838062844E+02 -.846334145E+02 -.853544556E+02 -.859773065E+02 -.865103921E+02 -.869622606E+02 -.873412880E+02 -.876554750E+02 -.879123143E+02 -.881187161E+02 -.882809749E+02 -.884047674E+02 -.884951717E+02 -.885567013E+02 -.885933473E+02 -.886086259E+02 -.886056277E+02 -.885870676E+02 -.885553343E+02 -.885125382E+02 -.884605593E+02 -.884010937E+02 -.883357022E+02 -.882658590E+02 -.881930058E+02 -.881186107E+02 -.880442360E+02 -.879716186E+02 -.879027671E+02 -.878400816E+02 -.877865039E+02 -.877457079E+02 -.877223422E+02 -.877223422E+02
 -.878508172E+02 -.878508172E+02 -.878823399E+02 -.879376225E+02 -.880106548E+02 -.880967556E+02 -.881922426E+02 -.882941762E+02 -.884001569E+02 -.885081649E+02 -.886164299E+02 -.887233238E+02 -.888272702E+02 -.889266645E+02 -.890198005E+02 -.891048011E+02 -.891795493E+02 -.892416170E+02 -.892881912E+02 -.893159947E+02 -.893212016E+02 -.892993461E+02 -.892452263E+02 -.891528043E+02 -.890151053E+02 -.888241221E+02 -.885707326E+02 -.882446427E+02 -.878343698E+02 -.873272895E+02 -.867097715E+02 -.859674398E+02 -.850855952E+02 -.840498445E+02 -.828469814E+02 -.814661592E+02 -.799003805E+02 -.781483028E+02 -.762163132E+02 -.741207594E+02 -.718901346E+02 -.695669103E+02 -.672086002E+02 -.648875542E+02 -.626889641E+02 -.607066638E+02 -.590365885E+02 -.577682336E+02 -.569750886E+02 -.567056369E+02 -.569768382E+02 -.577717350E+02 -.590418460E+02 -.607136839E+02 -.626977554E+02 -.648981277E+02 -.672209690E+02 -.695810897E+02 -.719061422E+02 -.741386150E+02 -.762360391E+02 -.781699234E+02 -.799239227E+02 -.814916521E+02 -.828744565E+02 -.840793358E+02 -.851171392E+02 -.860010754E+02 -.867455399E+02 -.873652344E+02 -.878745371E+02 -.882870801E+02 -.886154897E+02 -.888712499E+02 -.890646557E+02 -.892048293E+02 -.892997769E+02 -.893564708E+02 -.893809444E+02 -.893783919E+02 -.893532680E+02 -.893093825E+02 -.892499902E+02 -.891778730E+02 -.890954166E+02 -.890046808E+02 -.889074659E+02 -.888053754E+02 -.886998785E+02 -.885923731E+02 -.884842531E+02 -.883769829E+02 -.882721827E+02 -.881717306E+02 -.880778870E+02 -.879934489E+02 -.879219459E+02 -.878678900E+02 -.878370958E+02 -.878370958E+02
 -.879779221E+02 -.879779221E+02 -.880177689E+02 -.880879538E+02 -.881812087E+02 -.882919666E+02 -.884159452E+02 -.885498244E+02 -.886909938E+02 -.888373550E+02 -.889871620E+02 -.891388927E+02 -.892911390E+02 -.894425122E+02 -.895915554E+02 -.897366596E+02 -.898759787E+02 -.900073405E+02 -.901281491E+02 -.902352767E+02 -.903249418E+02 -.903925697E+02 -.904326354E+02 -.904384864E+02 -.904021461E+02 -.903141015E+02 -.901630808E+02 -.899358324E+02 -.896169237E+02 -.891885855E+02 -.886306413E+02 -.879205728E+02 -.870337905E+02 -.859441951E+02 -.846251331E+02 -.830508621E+02 -.811986429E+02 -.790515596E+02 -.766021172E+02 -.738565714E+02 -.708397846E+02 -.676001659E+02 -.642139532E+02 -.607877444E+02 -.574578975E+02 -.543853149E+02 -.517444498E+02 -.497063394E+02 -.484171999E+02 -.479763495E+02 -.484190819E+02 -.497101062E+02 -.517501066E+02 -.543928699E+02 -.574673613E+02 -.607991306E+02 -.642272781E+02 -.676154486E+02 -.708570469E+02 -.738758384E+02 -.766234165E+02 -.790749221E+02 -.812241025E+02 -.830784557E+02 -.846549010E+02 -.859761808E+02 -.870680410E+02 -.879571385E+02 -.886695760E+02 -.892299467E+02 -.896607720E+02 -.899822319E+02 -.902120985E+02 -.903658072E+02 -.904566120E+02 -.904957861E+02 -.904928429E+02 -.904557577E+02 -.903911795E+02 -.903046262E+02 -.902006610E+02 -.900830484E+02 -.899548910E+02 -.898187493E+02 -.896767466E+02 -.895306617E+02 -.893820120E+02 -.892321311E+02 -.890822425E+02 -.889335347E+02 -.887872395E+02 -.886447198E+02 -.885075710E+02 -.883777433E+02 -.882576918E+02 -.881505659E+02 -.880604503E+02 -.879926750E+02 -.879542162E+02 -.879542162E+02
 -.881039804E+02 -.881039804E+02 -.881521749E+02 -.882373469E+02 -.883510143E+02 -.884867745E+02 -.886398030E+02 -.888064654E+02 -.889840176E+02 -.891703726E+02 -.893639159E+02 -.895633560E+02 -.897676023E+02 -.899756577E+02 -.901865225E+02 -.903991008E+02 -.906121062E+02 -.908239588E+02 -.910326710E+02 -.912357143E+02 -.914298626E+02 -.916110041E+02 -.917739177E+02 -.919120054E+02 -.920169769E+02 -.920784805E+02 -.920836819E+02 -.920167917E+02 -.918585556E+02 -.915857306E+02 -.911705853E+02 -.905804908E+02 -.897776948E+02 -.887194148E+02 -.873584341E+02 -.856444379E+02 -.835263854E+02 -.809562509E+02 -.778944783E+02 -.743174214E+02 -.702268530E+02 -.656612362E+02 -.607078024E+02 -.555135254E+02 -.502918818E+02 -.453211107E+02 -.409291138E+02 -.374612010E+02 -.352308190E+02 -.344608943E+02 -.352328213E+02 -.374652087E+02 -.409351334E+02 -.453291515E+02 -.503019566E+02 -.555256501E+02 -.607219965E+02 -.656775222E+02 -.702452570E+02 -.743379730E+02 -.779172106E+02 -.809812007E+02 -.835535933E+02 -.856739484E+02 -.873902956E+02 -.887536800E+02 -.898144206E+02 -.906197386E+02 -.912124211E+02 -.916302249E+02 -.919057835E+02 -.920668327E+02 -.921366202E+02 -.921344041E+02 -.920759776E+02 -.919741779E+02 -.918393585E+02 -.916798096E+02 -.915021267E+02 -.913115246E+02 -.911121035E+02 -.909070716E+02 -.906989300E+02 -.904896269E+02 -.902806866E+02 -.900733187E+02 -.898685133E+02 -.896671264E+02 -.894699612E+02 -.892778487E+02 -.890917339E+02 -.889127729E+02 -.887424467E+02 -.885827003E+02 -.884361170E+02 -.883061400E+02 -.881973569E+02 -.881158685E+02 -.880697686E+02 -.880697686E+02
 -.882239638E+02 -.882239638E+02 -.882801871E+02 -.883798120E+02 -.885132311E+02 -.886732872E+02 -.888546890E+02 -.890535637E+02 -.892671139E+02 -.894933533E+02 -.897308999E+02 -.899788136E+02 -.902364640E+02 -.905034186E+02 -.907793446E+02 -.910639147E+02 -.913567120E+02 -.916571251E+02 -.919642284E+02 -.922766365E+02 -.925923253E+02 -.929084077E+02 -.932208527E+02 -.935241316E+02 -.938107790E+02 -.940708485E+02 -.942912494E+02 -.944549491E+02 -.945400315E+02 -.945186135E+02 -.943556370E+02 -.940075846E+02 -.934212083E+02 -.925324273E+02 -.912656415E+02 -.895338347E+02 -.872400018E+02 -.842806330E+02 -.805521957E+02 -.759617305E+02 -.704427130E+02 -.639770540E+02 -.566232392E+02 -.485487612E+02 -.400617867E+02 -.316322766E+02 -.238872426E+02 -.175610262E+02 -.133850914E+02 -.119215681E+02 -.133871996E+02 -.175652461E+02 -.238935815E+02 -.316407453E+02 -.400723997E+02 -.485615368E+02 -.566381993E+02 -.639942246E+02 -.704621240E+02 -.759834157E+02 -.805761931E+02 -.843069849E+02 -.872687549E+02 -.895650402E+02 -.912993555E+02 -.925687108E+02 -.934601276E+02 -.940492110E+02 -.944000475E+02 -.945658909E+02 -.945902642E+02 -.945082311E+02 -.943476805E+02 -.941305339E+02 -.938738288E+02 -.935906602E+02 -.932909775E+02 -.929822476E+02 -.926699973E+02 -.923582523E+02 -.920498883E+02 -.917469106E+02 -.914506754E+02 -.911620654E+02 -.908816303E+02 -.906097010E+02 -.903464859E+02 -.900921550E+02 -.898469198E+02 -.896111132E+02 -.893852770E+02 -.891702621E+02 -.889673510E+02 -.887784095E+02 -.886060805E+02 -.884540343E+02 -.883272929E+02 -.882326538E+02 -.881792437E+02 -.881792437E+02
 -.883324268E+02 -.883324268E+02 -.883959775E+02 -.885088238E+02 -.886603669E+02 -.888428014E+02 -.890504571E+02 -.892792991E+02 -.895265481E+02 -.897903897E+02 -.900697525E+02 -.903641369E+02 -.906734800E+02 -.909980470E+02 -.913383387E+02 -.916950072E+02 -.920687722E+02 -.924603294E+02 -.928702409E+02 -.932987990E+02 -.937458477E+02 -.942105492E+02 -.946910739E+02 -.951841914E+02 -.956847352E+02 -.961849056E+02 -.966733726E+02 -.971341329E+02 -.975450743E+02 -.978761955E+02 -.980874403E+02 -.981261188E+02 -.979239250E+02 -.973936293E+02 -.964256360E+02 -.948847883E+02 -.926080938E+02 -.894044861E+02 -.850583586E+02 -.793394341E+02 -.720225106E+02 -.629215525E+02 -.519429567E+02 -.391615490E+02 -.249180269E+02 -.992525401E+01 0.465025837E+01 0.171968034E+02 0.258524932E+02 0.289763461E+02 0.258502955E+02 0.171924042E+02 0.464364953E+01 -.993408447E+01 -.249290950E+02 -.391748750E+02 -.519585651E+02 -.629394720E+02 -.720427743E+02 -.793620795E+02 -.850834281E+02 -.894320268E+02 -.926381576E+02 -.949174325E+02 -.964609233E+02 -.974316279E+02 -.979647091E+02 -.981697688E+02 -.981340430E+02 -.979258442E+02 -.975978691E+02 -.971901807E+02 -.967327870E+02 -.962478070E+02 -.957512500E+02 -.952544515E+02 -.947652155E+02 -.942887109E+02 -.938281673E+02 -.933854096E+02 -.929612648E+02 -.925558694E+02 -.921689004E+02 -.917997495E+02 -.914476545E+02 -.911118015E+02 -.907914072E+02 -.904857911E+02 -.901944430E+02 -.899170944E+02 -.896537994E+02 -.894050340E+02 -.891718197E+02 -.889558841E+02 -.887598695E+02 -.885876063E+02 -.884444716E+02 -.883378617E+02 -.882778116E+02 -.882778116E+02
 -.884239037E+02 -.884239037E+02 -.884936857E+02 -.886177981E+02 -.887848252E+02 -.889864402E+02 -.892166861E+02 -.894714333E+02 -.897479696E+02 -.900446904E+02 -.903608673E+02 -.906964731E+02 -.910520503E+02 -.914286109E+02 -.918275584E+02 -.922506215E+02 -.926997938E+02 -.931772685E+02 -.936853583E+02 -.942263897E+02 -.948025549E+02 -.954157033E+02 -.960670473E+02 -.967567513E+02 -.974833637E+02 -.982430393E+02 -.990284872E+02 -.998275635E+02 -.100621404E+03 -.101381977E+03 -.102068901E+03 -.102625368E+03 -.102972973E+03 -.103005285E+03 -.102580021E+03 -.101509835E+03 -.995520231E+02 -.963979955E+02 -.916643760E+02 -.848893163E+02 -.755403769E+02 -.630445628E+02 -.468569477E+02 -.265911401E+02 -.223964570E+01 0.254934665E+02 0.547606279E+02 0.821550347E+02 0.102649606E+03 0.110589166E+03 0.102647337E+03 0.821504924E+02 0.547538036E+02 0.254843473E+02 -.225107724E+01 -.266049058E+02 -.468730739E+02 -.630630805E+02 -.755613220E+02 -.849127295E+02 -.916903030E+02 -.964264872E+02 -.995831360E+02 -.101543631E+03 -.102616569E+03 -.103044659E+03 -.103015253E+03 -.102670641E+03 -.102117263E+03 -.101433530E+03 -.100676258E+03 -.998858359E+02 -.990903030E+02 -.983085312E+02 -.975526719E+02 -.968300221E+02 -.961444325E+02 -.954973581E+02 -.948886345E+02 -.943170450E+02 -.937807298E+02 -.932774770E+02 -.928049283E+02 -.923607222E+02 -.919425948E+02 -.915484515E+02 -.911764226E+02 -.908249103E+02 -.904926374E+02 -.901787015E+02 -.898826450E+02 -.896045468E+02 -.893451437E+02 -.891059947E+02 -.888896990E+02 -.887001876E+02 -.885431091E+02 -.884263414E+02 -.883606676E+02 -.883606676E+02
 -.884933878E+02 -.884933878E+02 -.885679349E+02 -.887006758E+02 -.888795859E+02 -.890959582E+02 -.893436390E+02 -.896184536E+02 -.899177743E+02 -.902401988E+02 -.905853128E+02 -.909535159E+02 -.913458963E+02 -.917641431E+02 -.922104852E+02 -.926876477E+02 -.931988205E+02 -.937476257E+02 -.943380790E+02 -.949745283E+02 -.956615569E+02 -.964038297E+02 -.972058554E+02 -.980716279E+02 -.990041004E+02 -.100004426E+03 -.101070883E+03 -.102197365E+03 -.103371291E+03 -.104570738E+03 -.105760514E+03 -.106886838E+03 -.107870153E+03 -.108595475E+03 -.108899522E+03 -.108553691E+03 -.107241860E+03 -.104531991E+03 -.998410241E+02 -.923938618E+02 -.811806036E+02 -.649232433E+02 -.420773458E+02 -.109212888E+02 0.301664581E+02 0.820655683E+02 0.143636257E+03 0.209502709E+03 0.266960219E+03 0.293955865E+03 0.266957898E+03 0.209498063E+03 0.143629276E+03 0.820562388E+02 0.301547620E+02 -.109353746E+02 -.420938491E+02 -.649421969E+02 -.812020452E+02 -.924178344E+02 -.998675761E+02 -.104561176E+03 -.107273738E+03 -.108588328E+03 -.108936989E+03 -.108635852E+03 -.107913525E+03 -.106933298E+03 -.105810163E+03 -.104623685E+03 -.103427653E+03 -.102257266E+03 -.101134458E+03 -.100071817E+03 -.990754575E+02 -.981471086E+02 -.972856232E+02 -.964880521E+02 -.957504021E+02 -.950681609E+02 -.944366531E+02 -.938512756E+02 -.933076478E+02 -.928017040E+02 -.923297477E+02 -.918884835E+02 -.914750373E+02 -.910869753E+02 -.907223275E+02 -.903796240E+02 -.900579511E+02 -.897570320E+02 -.894773453E+02 -.892202879E+02 -.889883995E+02 -.887856655E+02 -.886179230E+02 -.884934017E+02 -.884234415E+02 -.884234415E+02
 -.885368337E+02 -.885368337E+02 -.886143746E+02 -.887525423E+02 -.889389362E+02 -.891646186E+02 -.894233227E+02 -.897108579E+02 -.900246652E+02 -.903634886E+02 -.907271354E+02 -.911163038E+02 -.915324647E+02 -.919777834E+02 -.924550730E+02 -.929677707E+02 -.935199285E+02 -.941162114E+02 -.947618924E+02 -.954628339E+02 -.962254406E+02 -.970565626E+02 -.979633229E+02 -.989528323E+02 -.100031741E+03 -.101205562E+03 -.102477661E+03 -.103847811E+03 -.105310094E+03 -.106849948E+03 -.108439982E+03 -.110034083E+03 -.111559128E+03 -.112903310E+03 -.113899646E+03 -.114302618E+03 -.113754946E+03 -.111740183E+03 -.107514903E+03 -.100011748E+03 -.877016475E+02 -.684011924E+02 -.390134489E+02 0.479126419E+01 0.688819993E+02 0.160689588E+03 0.288117947E+03 0.455025999E+03 0.647038816E+03 0.791248648E+03 0.647036463E+03 0.455021289E+03 0.288110871E+03 0.160680131E+03 0.688701427E+02 0.477698416E+01 -.390301811E+02 -.684204105E+02 -.877233906E+02 -.100036061E+03 -.107541835E+03 -.111769790E+03 -.113787289E+03 -.114337765E+03 -.113937673E+03 -.112944297E+03 -.111603164E+03 -.110081265E+03 -.108490415E+03 -.106903744E+03 -.105367373E+03 -.103908705E+03 -.102542309E+03 -.101274111E+03 -.100104349E+03 -.990296620E+02 -.980445458E+02 -.971423540E+02 -.963159768E+02 -.955582878E+02 -.948624265E+02 -.942219685E+02 -.936310182E+02 -.930842514E+02 -.925769271E+02 -.921048846E+02 -.916645334E+02 -.912528482E+02 -.908673729E+02 -.905062418E+02 -.901682233E+02 -.898527938E+02 -.895602503E+02 -.892918731E+02 -.890501520E+02 -.888390967E+02 -.886646545E+02 -.885352684E+02 -.884626216E+02 -.884626216E+02
 -.885516046E+02 -.885516046E+02 -.886301666E+02 -.887701856E+02 -.889591337E+02 -.891879961E+02 -.894504697E+02 -.897423609E+02 -.900611371E+02 -.904055963E+02 -.907756254E+02 -.911720302E+02 -.915964192E+02 -.920511295E+02 -.925391862E+02 -.930642855E+02 -.936307950E+02 -.942437631E+02 -.949089287E+02 -.956327194E+02 -.964222251E+02 -.972851262E+02 -.982295504E+02 -.992638229E+02 -.100396058E+03 -.101633527E+03 -.102981705E+03 -.104442871E+03 -.106014076E+03 -.107684225E+03 -.109429914E+03 -.111209494E+03 -.112954626E+03 -.114558191E+03 -.115856923E+03 -.116606240E+03 -.116443367E+03 -.114832569E+03 -.110982336E+03 -.103717319E+03 -.912746976E+02 -.709690963E+02 -.386185626E+02 0.124844498E+02 0.935089182E+02 0.223906702E+03 0.439304454E+03 0.808465653E+03 0.147099815E+04 0.272352420E+04 0.147099579E+04 0.808460922E+03 0.439297346E+03 0.223897203E+03 0.934970083E+02 0.124701052E+02 -.386353708E+02 -.709884023E+02 -.912965408E+02 -.103741744E+03 -.111009393E+03 -.114862316E+03 -.116475865E+03 -.116641557E+03 -.115895136E+03 -.114599381E+03 -.112998884E+03 -.111256917E+03 -.109480607E+03 -.107738303E+03 -.106071662E+03 -.104504096E+03 -.103046710E+03 -.101702463E+03 -.100469083E+03 -.993411033E+02 -.983112598E+02 -.973714424E+02 -.965133273E+02 -.957287833E+02 -.950101196E+02 -.943502266E+02 -.937426433E+02 -.931815793E+02 -.926619099E+02 -.921791576E+02 -.917294713E+02 -.913096115E+02 -.909169469E+02 -.905494693E+02 -.902058331E+02 -.898854259E+02 -.895884793E+02 -.893162311E+02 -.890711520E+02 -.888572580E+02 -.886805322E+02 -.885494893E+02 -.884759278E+02 -.884759278E+02
 -.885367836E+02 -.885367836E+02 -.886143232E+02 -.887524869E+02 -.889388738E+02 -.891645463E+02 -.894232389E+02 -.897107617E+02 -.900245566E+02 -.903633683E+02 -.907270039E+02 -.911161615E+02 -.915323115E+02 -.919776190E+02 -.924548971E+02 -.929675830E+02 -.935197290E+02 -.941160003E+02 -.947616698E+02 -.954626005E+02 -.962251967E+02 -.970563084E+02 -.979630588E+02 -.989525585E+02 -.100031458E+03 -.101205269E+03 -.102477360E+03 -.103847500E+03 -.105309775E+03 -.106849621E+03 -.108439647E+03 -.110033740E+03 -.111558779E+03 -.112902954E+03 -.113899284E+03 -.114302249E+03 -.113754572E+03 -.111739804E+03 -.107514519E+03 -.100011360E+03 -.877012546E+02 -.684007956E+02 -.390130488E+02 0.479166726E+01 0.688824049E+02 0.160689996E+03 0.288118357E+03 0.455026409E+03 0.647039227E+03 0.791249060E+03 0.647036875E+03 0.455021700E+03 0.288111281E+03 0.160680540E+03 0.688705500E+02 0.477738928E+01 -.390297785E+02 -.684200109E+02 -.877229944E+02 -.100035668E+03 -.107541446E+03 -.111769406E+03 -.113786910E+03 -.114337392E+03 -.113937305E+03 -.112943935E+03 -.111602809E+03 -.110080916E+03 -.108490073E+03 -.106903409E+03 -.105367046E+03 -.103908386E+03 -.102541999E+03 -.101273809E+03 -.100104056E+03 -.990293786E+02 -.980442720E+02 -.971420900E+02 -.963157230E+02 -.955580443E+02 -.948621935E+02 -.942217464E+02 -.936308071E+02 -.930840514E+02 -.925767386E+02 -.921047075E+02 -.916643679E+02 -.912526943E+02 -.908672307E+02 -.905061112E+02 -.901681042E+02 -.898526860E+02 -.895601535E+02 -.892917866E+02 -.890500752E+02 -.888390287E+02 -.886645937E+02 -.885352133E+02 -.884625695E+02 -.884625695E+02
 -.884932857E+02 -.884932857E+02 -.885678295E+02 -.887005623E+02 -.888794586E+02 -.890958120E+02 -.893434707E+02 -.896182611E+02 -.899175574E+02 -.902399583E+02 -.905850495E+02 -.909532303E+02 -.913455886E+02 -.917638131E+02 -.922101321E+02 -.926872713E+02 -.931984205E+02 -.937472025E+02 -.943376331E+02 -.949740605E+02 -.956610679E+02 -.964033202E+02 -.972053259E+02 -.980710789E+02 -.990035324E+02 -.100003840E+03 -.101070279E+03 -.102196742E+03 -.103370652E+03 -.104570083E+03 -.105759843E+03 -.106886152E+03 -.107869452E+03 -.108594762E+03 -.108898796E+03 -.108552953E+03 -.107241110E+03 -.104531231E+03 -.998402540E+02 -.923930825E+02 -.811798161E+02 -.649224482E+02 -.420765439E+02 -.109204811E+02 0.301672709E+02 0.820663854E+02 0.143637078E+03 0.209503532E+03 0.266961044E+03 0.293956691E+03 0.266958723E+03 0.209498887E+03 0.143630099E+03 0.820570587E+02 0.301555784E+02 -.109345626E+02 -.420930422E+02 -.649413959E+02 -.812012511E+02 -.924170478E+02 -.998667977E+02 -.104560407E+03 -.107272978E+03 -.108587579E+03 -.108936252E+03 -.108635126E+03 -.107912812E+03 -.106932598E+03 -.105809478E+03 -.104623014E+03 -.103426998E+03 -.102256627E+03 -.101133836E+03 -.100071213E+03 -.990748709E+02 -.981465406E+02 -.972850744E+02 -.964875230E+02 -.957498932E+02 -.950676727E+02 -.944361862E+02 -.938508303E+02 -.933072246E+02 -.928013032E+02 -.923293697E+02 -.918881285E+02 -.914747056E+02 -.910866669E+02 -.907220424E+02 -.903793623E+02 -.900577124E+02 -.897568159E+02 -.894771511E+02 -.892201146E+02 -.889882456E+02 -.887855290E+02 -.886178012E+02 -.884932911E+02 -.884233372E+02 -.884233372E+02
 -.884237472E+02 -.884237472E+02 -.884935231E+02 -.886176223E+02 -.887846290E+02 -.889862172E+02 -.892164314E+02 -.894711439E+02 -.897476443E+02 -.900443293E+02 -.903604712E+02 -.906960428E+02 -.910515861E+02 -.914281128E+02 -.918270258E+02 -.922500541E+02 -.926991915E+02 -.931766315E+02 -.936846872E+02 -.942256856E+02 -.948018187E+02 -.954149360E+02 -.960662498E+02 -.967559244E+02 -.974825082E+02 -.982421558E+02 -.990275765E+02 -.998266264E+02 -.100620442E+03 -.101380990E+03 -.102067890E+03 -.102624335E+03 -.102971919E+03 -.103004211E+03 -.102578927E+03 -.101508723E+03 -.995508945E+02 -.963968509E+02 -.916632167E+02 -.848881433E+02 -.755391913E+02 -.630433659E+02 -.468557408E+02 -.265899243E+02 -.223842232E+01 0.254946963E+02 0.547618627E+02 0.821562734E+02 0.102650847E+03 0.110590409E+03 0.102648579E+03 0.821517332E+02 0.547550418E+02 0.254855815E+02 -.224984829E+01 -.266036833E+02 -.468718591E+02 -.630618747E+02 -.755601262E+02 -.849115450E+02 -.916891310E+02 -.964253288E+02 -.995819924E+02 -.101542503E+03 -.102615458E+03 -.103043566E+03 -.103014179E+03 -.102669588E+03 -.102116231E+03 -.101432520E+03 -.100675272E+03 -.998848739E+02 -.990893663E+02 -.983076207E+02 -.975517885E+02 -.968291668E+02 -.961436061E+02 -.954965614E+02 -.948878682E+02 -.943163100E+02 -.937800268E+02 -.932768066E+02 -.928042911E+02 -.923601188E+02 -.919420256E+02 -.915479170E+02 -.911759230E+02 -.908244460E+02 -.904922083E+02 -.901783074E+02 -.898822856E+02 -.896042214E+02 -.893448513E+02 -.891057337E+02 -.888894673E+02 -.886999821E+02 -.885429258E+02 -.884261748E+02 -.883605106E+02 -.883605106E+02
 -.883322144E+02 -.883322144E+02 -.883957552E+02 -.885085822E+02 -.886600980E+02 -.888424981E+02 -.890501133E+02 -.892789109E+02 -.895261131E+02 -.897899070E+02 -.900692224E+02 -.903635599E+02 -.906728567E+02 -.909973777E+02 -.913376234E+02 -.916942457E+02 -.920679645E+02 -.924594756E+02 -.928693417E+02 -.932978554E+02 -.937448610E+02 -.942095206E+02 -.946900046E+02 -.951830826E+02 -.956835880E+02 -.961837210E+02 -.966721515E+02 -.971328766E+02 -.975437840E+02 -.978748724E+02 -.980860858E+02 -.981247343E+02 -.979225120E+02 -.973921892E+02 -.964241703E+02 -.948832983E+02 -.926065811E+02 -.894029521E+02 -.850568048E+02 -.793378620E+02 -.720209219E+02 -.629199487E+02 -.519413395E+02 -.391599199E+02 -.249163877E+02 -.992360637E+01 0.465191278E+01 0.171984629E+02 0.258541560E+02 0.289780106E+02 0.258519600E+02 0.171940668E+02 0.464530861E+01 -.993243061E+01 -.249274481E+02 -.391732367E+02 -.519569370E+02 -.629378557E+02 -.720411715E+02 -.793604919E+02 -.850818571E+02 -.894304740E+02 -.926366246E+02 -.949159207E+02 -.964594343E+02 -.974301631E+02 -.979632701E+02 -.981683569E+02 -.981326596E+02 -.979244907E+02 -.975965469E+02 -.971888911E+02 -.967315314E+02 -.962465865E+02 -.957500659E+02 -.952533049E+02 -.947641077E+02 -.942876429E+02 -.938271402E+02 -.933844244E+02 -.929603224E+02 -.925549707E+02 -.921680463E+02 -.917989407E+02 -.914468916E+02 -.911110850E+02 -.907907376E+02 -.904851687E+02 -.901938678E+02 -.899165661E+02 -.896533177E+02 -.894045978E+02 -.891714277E+02 -.889555343E+02 -.887595589E+02 -.885873308E+02 -.884442259E+02 -.883376384E+02 -.882776012E+02 -.882776012E+02
 -.882236954E+02 -.882236954E+02 -.882799042E+02 -.883795030E+02 -.885128868E+02 -.886729002E+02 -.888542529E+02 -.890530736E+02 -.892665666E+02 -.894927467E+02 -.897302334E+02 -.899780874E+02 -.902356787E+02 -.905025748E+02 -.907784428E+02 -.910629551E+02 -.913556947E+02 -.916560504E+02 -.919630969E+02 -.922754493E+02 -.925910836E+02 -.929071131E+02 -.932195067E+02 -.935227358E+02 -.938093347E+02 -.940693572E+02 -.942897124E+02 -.944533678E+02 -.945384074E+02 -.945169482E+02 -.943539322E+02 -.940058421E+02 -.934194300E+02 -.925306148E+02 -.912637967E+02 -.895319595E+02 -.872380980E+02 -.842787025E+02 -.805502403E+02 -.759597523E+02 -.704407138E+02 -.639750360E+02 -.566212043E+02 -.485467116E+02 -.400597244E+02 -.316302038E+02 -.238851613E+02 -.175589385E+02 -.133829995E+02 -.119194741E+02 -.133851056E+02 -.175631544E+02 -.238914941E+02 -.316386644E+02 -.400703275E+02 -.485594752E+02 -.566361506E+02 -.639921907E+02 -.704601070E+02 -.759814176E+02 -.805742159E+02 -.843050306E+02 -.872668254E+02 -.895631375E+02 -.912974814E+02 -.925668673E+02 -.934583163E+02 -.940474339E+02 -.943983064E+02 -.945641874E+02 -.945886001E+02 -.945066081E+02 -.943461002E+02 -.941289978E+02 -.938723385E+02 -.935892172E+02 -.932895833E+02 -.929809035E+02 -.926687047E+02 -.923570123E+02 -.920487022E+02 -.917457795E+02 -.914496004E+02 -.911610474E+02 -.908806701E+02 -.906087993E+02 -.903456432E+02 -.900913717E+02 -.898461958E+02 -.896104484E+02 -.893846707E+02 -.891697132E+02 -.889668577E+02 -.887779692E+02 -.886056895E+02 -.884536876E+02 -.883269836E+02 -.882323728E+02 -.881789788E+02 -.881789788E+02
 -.881036566E+02 -.881036566E+02 -.881518317E+02 -.882369701E+02 -.883505933E+02 -.884863016E+02 -.886392715E+02 -.888058702E+02 -.889833546E+02 -.891696390E+02 -.893631100E+02 -.895624776E+02 -.897666517E+02 -.899746357E+02 -.901854299E+02 -.903979384E+02 -.906108743E+02 -.908226578E+02 -.910313018E+02 -.912342779E+02 -.914283603E+02 -.916094377E+02 -.917722889E+02 -.919103161E+02 -.920152289E+02 -.920766756E+02 -.920818218E+02 -.920148780E+02 -.918565902E+02 -.915837154E+02 -.911685224E+02 -.905783823E+02 -.897755428E+02 -.887172216E+02 -.873562019E+02 -.856421689E+02 -.835240817E+02 -.809539149E+02 -.778921124E+02 -.743150279E+02 -.702244343E+02 -.656587947E+02 -.607053407E+02 -.555110459E+02 -.502893870E+02 -.453186032E+02 -.409265961E+02 -.374586756E+02 -.352282886E+02 -.344583613E+02 -.352302884E+02 -.374626784E+02 -.409326083E+02 -.453266342E+02 -.502994496E+02 -.555231561E+02 -.607195178E+02 -.656750614E+02 -.702428166E+02 -.743355555E+02 -.779148183E+02 -.809788360E+02 -.835512586E+02 -.856716461E+02 -.873880279E+02 -.887514492E+02 -.898122289E+02 -.906175883E+02 -.912103143E+02 -.916281636E+02 -.919037699E+02 -.920648688E+02 -.921347080E+02 -.921325455E+02 -.920741743E+02 -.919724319E+02 -.918376714E+02 -.916781833E+02 -.915005626E+02 -.913100243E+02 -.911106684E+02 -.909057030E+02 -.906976293E+02 -.904883952E+02 -.902795248E+02 -.900722277E+02 -.898674937E+02 -.896661786E+02 -.894690852E+02 -.892770443E+02 -.890910003E+02 -.889121088E+02 -.887418498E+02 -.885821675E+02 -.884356439E+02 -.883057205E+02 -.881969827E+02 -.881155286E+02 -.880694481E+02 -.880694481E+02
 -.879775428E+02 -.879775428E+02 -.880173656E+02 -.880875092E+02 -.881807108E+02 -.882914064E+02 -.884153160E+02 -.885491208E+02 -.886902115E+02 -.888364904E+02 -.889862131E+02 -.891378584E+02 -.892900193E+02 -.894413078E+02 -.895902674E+02 -.897352889E+02 -.898745262E+02 -.900058071E+02 -.901265356E+02 -.902335843E+02 -.903231720E+02 -.903907244E+02 -.904307166E+02 -.904364962E+02 -.904000866E+02 -.903119748E+02 -.901608890E+02 -.899335776E+02 -.896146080E+02 -.891862112E+02 -.886282108E+02 -.879180886E+02 -.870312551E+02 -.859416111E+02 -.846225032E+02 -.830481888E+02 -.811959289E+02 -.790488076E+02 -.765993299E+02 -.738537517E+02 -.708369352E+02 -.675972899E+02 -.642110533E+02 -.607848236E+02 -.574549587E+02 -.543823612E+02 -.517414841E+02 -.497033648E+02 -.484142193E+02 -.479733659E+02 -.484160984E+02 -.497071258E+02 -.517471323E+02 -.543899046E+02 -.574644082E+02 -.607961926E+02 -.642243582E+02 -.676125497E+02 -.708541720E+02 -.738729903E+02 -.766205981E+02 -.790721362E+02 -.812213519E+02 -.830757433E+02 -.846522293E+02 -.859735526E+02 -.870654589E+02 -.879546051E+02 -.886670939E+02 -.892275182E+02 -.896583997E+02 -.899799181E+02 -.902098456E+02 -.903636175E+02 -.904544875E+02 -.904937291E+02 -.904908554E+02 -.904538417E+02 -.903893368E+02 -.903028586E+02 -.901989703E+02 -.900814362E+02 -.899533586E+02 -.898172982E+02 -.896753779E+02 -.895293763E+02 -.893808107E+02 -.892310144E+02 -.890812105E+02 -.889325871E+02 -.887863753E+02 -.886439373E+02 -.885068678E+02 -.883771157E+02 -.882571345E+02 -.881500717E+02 -.880600095E+02 -.879922745E+02 -.879538387E+02 -.879538387E+02
 -.878503810E+02 -.878503810E+02 -.878818756E+02 -.879371099E+02 -.880100795E+02 -.880961072E+02 -.881915138E+02 -.882933614E+02 -.883992516E+02 -.885071655E+02 -.886153337E+02 -.887221293E+02 -.888259770E+02 -.889252729E+02 -.890183115E+02 -.891032161E+02 -.891778694E+02 -.892398437E+02 -.892863257E+02 -.893140385E+02 -.893191564E+02 -.892972137E+02 -.892430089E+02 -.891505043E+02 -.890127250E+02 -.888216639E+02 -.885681991E+02 -.882420363E+02 -.878316931E+02 -.873245451E+02 -.867069622E+02 -.859645685E+02 -.850826648E+02 -.840468579E+02 -.828439417E+02 -.814630695E+02 -.798972437E+02 -.781451221E+02 -.762130917E+02 -.741175004E+02 -.718868415E+02 -.695635864E+02 -.672052487E+02 -.648841786E+02 -.626855678E+02 -.607032504E+02 -.590331612E+02 -.577647959E+02 -.569716441E+02 -.567021890E+02 -.569733904E+02 -.577682906E+02 -.590384087E+02 -.607102572E+02 -.626943426E+02 -.648947324E+02 -.672175945E+02 -.695777395E+02 -.719028196E+02 -.741353234E+02 -.762327818E+02 -.781667036E+02 -.799207437E+02 -.814885171E+02 -.828713686E+02 -.840762981E+02 -.851141548E+02 -.859981473E+02 -.867426711E+02 -.873624277E+02 -.878717952E+02 -.882844059E+02 -.886128859E+02 -.888687190E+02 -.890622003E+02 -.892024519E+02 -.892974798E+02 -.893542563E+02 -.893788146E+02 -.893763490E+02 -.893513139E+02 -.893075191E+02 -.892482192E+02 -.891761959E+02 -.890938347E+02 -.890031953E+02 -.889060775E+02 -.888040848E+02 -.886986858E+02 -.885912778E+02 -.884832543E+02 -.883760786E+02 -.882713700E+02 -.881710052E+02 -.880772429E+02 -.879928777E+02 -.879214365E+02 -.878674271E+02 -.878366595E+02 -.878366595E+02
 -.877264985E+02 -.877264985E+02 -.877499738E+02 -.877908937E+02 -.878445130E+02 -.879070601E+02 -.879754920E+02 -.880473021E+02 -.881203679E+02 -.881928291E+02 -.882629873E+02 -.883292230E+02 -.883899248E+02 -.884434269E+02 -.884879524E+02 -.885215597E+02 -.885420914E+02 -.885471236E+02 -.885339145E+02 -.884993538E+02 -.884399107E+02 -.883515835E+02 -.882298511E+02 -.880696302E+02 -.878652406E+02 -.876103857E+02 -.872981542E+02 -.869210530E+02 -.864710816E+02 -.859398644E+02 -.853188543E+02 -.845996274E+02 -.837742863E+02 -.828359892E+02 -.817796174E+02 -.806025852E+02 -.793057815E+02 -.778946134E+02 -.763800898E+02 -.747798538E+02 -.731190273E+02 -.714306978E+02 -.697558472E+02 -.681425209E+02 -.666440706E+02 -.653163959E+02 -.642142607E+02 -.633869652E+02 -.628738696E+02 -.627004338E+02 -.628754732E+02 -.633901740E+02 -.642190779E+02 -.653228265E+02 -.666521212E+02 -.681521996E+02 -.697671640E+02 -.714436641E+02 -.731336563E+02 -.747961602E+02 -.763980900E+02 -.779143255E+02 -.793272252E+02 -.806257816E+02 -.818045895E+02 -.828627613E+02 -.838028842E+02 -.846300784E+02 -.853511870E+02 -.859741086E+02 -.865072682E+02 -.869592138E+02 -.873383214E+02 -.876525914E+02 -.879095168E+02 -.881160074E+02 -.882783578E+02 -.884022443E+02 -.884927452E+02 -.885543738E+02 -.885911210E+02 -.886065029E+02 -.886036099E+02 -.885851568E+02 -.885535320E+02 -.885108458E+02 -.884589776E+02 -.883996234E+02 -.883343433E+02 -.882646111E+02 -.881918678E+02 -.881175804E+02 -.880433101E+02 -.879707922E+02 -.879020333E+02 -.878394309E+02 -.877859235E+02 -.877451805E+02 -.877218450E+02 -.877218450E+02
 -.876093630E+02 -.876093630E+02 -.876253460E+02 -.876529328E+02 -.876885998E+02 -.877294703E+02 -.877731495E+02 -.878175924E+02 -.878609996E+02 -.879017310E+02 -.879382357E+02 -.879689925E+02 -.879924589E+02 -.880070267E+02 -.880109813E+02 -.880024649E+02 -.879794418E+02 -.879396660E+02 -.878806497E+02 -.877996362E+02 -.876935734E+02 -.875590930E+02 -.873924960E+02 -.871897461E+02 -.869464757E+02 -.866580088E+02 -.863194040E+02 -.859255268E+02 -.854711552E+02 -.849511291E+02 -.843605487E+02 -.836950321E+02 -.829510363E+02 -.821262454E+02 -.812200239E+02 -.802339276E+02 -.791722508E+02 -.780425811E+02 -.768563140E+02 -.756290677E+02 -.743809197E+02 -.731363827E+02 -.719240312E+02 -.707757082E+02 -.697252722E+02 -.688068978E+02 -.680530170E+02 -.674920695E+02 -.671463022E+02 -.670299049E+02 -.671477555E+02 -.674949773E+02 -.680573816E+02 -.688127223E+02 -.697325612E+02 -.707844671E+02 -.719342667E+02 -.731481025E+02 -.743941324E+02 -.756437830E+02 -.768725425E+02 -.780603344E+02 -.791915415E+02 -.802547690E+02 -.812424300E+02 -.821502310E+02 -.829766169E+02 -.837222235E+02 -.843893670E+02 -.849815908E+02 -.855032765E+02 -.859593236E+02 -.863548917E+02 -.866952014E+02 -.869853857E+02 -.872303835E+02 -.874348677E+02 -.876032013E+02 -.877394147E+02 -.878471992E+02 -.879299128E+02 -.879905941E+02 -.880319829E+02 -.880565443E+02 -.880664955E+02 -.880638354E+02 -.880503744E+02 -.880277663E+02 -.879975420E+02 -.879611450E+02 -.879199706E+02 -.878754089E+02 -.878288954E+02 -.877819689E+02 -.877363421E+02 -.876939873E+02 -.876572427E+02 -.876289460E+02 -.876126031E+02 -.876126031E+02
 -.875015322E+02 -.875015322E+02 -.875107016E+02 -.875262009E+02 -.875456590E+02 -.875670579E+02 -.875886403E+02 -.876088330E+02 -.876261865E+02 -.876393224E+02 -.876468907E+02 -.876475329E+02 -.876398496E+02 -.876223724E+02 -.875935391E+02 -.875516703E+02 -.874949503E+02 -.874214089E+02 -.873289064E+02 -.872151228E+02 -.870775502E+02 -.869134912E+02 -.867200650E+02 -.864942216E+02 -.862327686E+02 -.859324122E+02 -.855898157E+02 -.852016794E+02 -.847648456E+02 -.842764320E+02 -.837339958E+02 -.831357318E+02 -.824807035E+02 -.817691048E+02 -.810025464E+02 -.801843550E+02 -.793198699E+02 -.784167131E+02 -.774850026E+02 -.765374746E+02 -.755894748E+02 -.746587793E+02 -.737652125E+02 -.729300403E+02 -.721751390E+02 -.715219668E+02 -.709904000E+02 -.705975253E+02 -.703565062E+02 -.702756520E+02 -.703578043E+02 -.706001221E+02 -.709942967E+02 -.715271651E+02 -.721816414E+02 -.729378496E+02 -.737743321E+02 -.746692131E+02 -.756012272E+02 -.765505503E+02 -.774994067E+02 -.784324510E+02 -.793369471E+02 -.802027772E+02 -.810223194E+02 -.817902341E+02 -.825031944E+02 -.831595892E+02 -.837592242E+02 -.843030349E+02 -.847928254E+02 -.852310371E+02 -.856205507E+02 -.859645217E+02 -.862662470E+02 -.865290598E+02 -.867562501E+02 -.869510049E+02 -.871163679E+02 -.872552124E+02 -.873702260E+02 -.874639049E+02 -.875385546E+02 -.875962969E+02 -.876390799E+02 -.876686923E+02 -.876867796E+02 -.876948631E+02 -.876943599E+02 -.876866066E+02 -.876728845E+02 -.876544478E+02 -.876325572E+02 -.876085170E+02 -.875837208E+02 -.875597056E+02 -.875382171E+02 -.875212913E+02 -.875113559E+02 -.875113559E+02
 -.874046893E+02 -.874046893E+02 -.874078144E+02 -.874126256E+02 -.874178114E+02 -.874221556E+02 -.874245081E+02 -.874237595E+02 -.874188177E+02 -.874085871E+02 -.873919501E+02 -.873677497E+02 -.873347747E+02 -.872917459E+02 -.872373038E+02 -.871699980E+02 -.870882795E+02 -.869904938E+02 -.868748776E+02 -.867395595E+02 -.865825635E+02 -.864018197E+02 -.861951802E+02 -.859604436E+02 -.856953888E+02 -.853978206E+02 -.850656275E+02 -.846968548E+02 -.842897937E+02 -.838430880E+02 -.833558571E+02 -.828278378E+02 -.822595388E+02 -.816524070E+02 -.810089974E+02 -.803331377E+02 -.796300760E+02 -.789065960E+02 -.781710828E+02 -.774335193E+02 -.767053953E+02 -.759995128E+02 -.753296752E+02 -.747102595E+02 -.741556787E+02 -.736797590E+02 -.732950680E+02 -.730122444E+02 -.728393889E+02 -.727815746E+02 -.728405291E+02 -.730145248E+02 -.732984889E+02 -.736843207E+02 -.741613815E+02 -.747171037E+02 -.753376614E+02 -.760086412E+02 -.767156662E+02 -.774449327E+02 -.781836385E+02 -.789202935E+02 -.796449143E+02 -.803491153E+02 -.810261121E+02 -.816706558E+02 -.822789177E+02 -.828483415E+02 -.833774790E+02 -.838658198E+02 -.843136252E+02 -.847217733E+02 -.850916178E+02 -.854248646E+02 -.857234645E+02 -.859895249E+02 -.862252364E+02 -.864328143E+02 -.866144536E+02 -.867722946E+02 -.869083988E+02 -.870247317E+02 -.871231534E+02 -.872054135E+02 -.872731508E+02 -.873278966E+02 -.873710805E+02 -.874040384E+02 -.874280230E+02 -.874442153E+02 -.874537388E+02 -.874576741E+02 -.874570765E+02 -.874529958E+02 -.874464975E+02 -.874386892E+02 -.874307494E+02 -.874239619E+02 -.874197565E+02 -.874197565E+02
 -.873197376E+02 -.873197376E+02 -.873176268E+02 -.873132102E+02 -.873061274E+02 -.872958912E+02 -.872819145E+02 -.872635269E+02 -.872399859E+02 -.872104820E+02 -.871741416E+02 -.871300271E+02 -.870771364E+02 -.870144010E+02 -.869406848E+02 -.868547835E+02 -.867554245E+02 -.866412690E+02 -.865109165E+02 -.863629119E+02 -.861957564E+02 -.860079227E+02 -.857978761E+02 -.855641007E+02 -.853051340E+02 -.850196081E+02 -.847063008E+02 -.843641954E+02 -.839925502E+02 -.835909774E+02 -.831595309E+02 -.826988010E+02 -.822100127E+02 -.816951263E+02 -.811569315E+02 -.805991315E+02 -.800264076E+02 -.794444559E+02 -.788599856E+02 -.782806705E+02 -.777150446E+02 -.771723351E+02 -.766622317E+02 -.761945940E+02 -.757791063E+02 -.754248956E+02 -.751401350E+02 -.749316601E+02 -.748046279E+02 -.747622479E+02 -.748056096E+02 -.749336232E+02 -.751430788E+02 -.754288190E+02 -.757840079E+02 -.762004717E+02 -.766690831E+02 -.771801572E+02 -.777238339E+02 -.782904227E+02 -.788706956E+02 -.794561177E+02 -.800390143E+02 -.806126749E+02 -.811714023E+02 -.817105136E+02 -.822263039E+02 -.827159816E+02 -.831775845E+02 -.836098850E+02 -.840122901E+02 -.843847430E+02 -.847276281E+02 -.850416831E+02 -.853279206E+02 -.855875581E+02 -.858219581E+02 -.860325774E+02 -.862209253E+02 -.863885296E+02 -.865369098E+02 -.866675564E+02 -.867819157E+02 -.868813788E+02 -.869672750E+02 -.870408674E+02 -.871033517E+02 -.871558564E+02 -.871994450E+02 -.872351187E+02 -.872638201E+02 -.872864373E+02 -.873038072E+02 -.873167193E+02 -.873259170E+02 -.873320985E+02 -.873359138E+02 -.873379583E+02 -.873387601E+02 -.873387601E+02
 -.872469288E+02 -.872469288E+02 -.872403883E+02 -.872281922E+02 -.872108135E+02 -.871884122E+02 -.871609083E+02 -.871280355E+02 -.870893793E+02 -.870444060E+02 -.869924825E+02 -.869328915E+02 -.868648424E+02 -.867874796E+02 -.866998897E+02 -.866011078E+02 -.864901245E+02 -.863658926E+02 -.862273367E+02 -.860733645E+02 -.859028801E+02 -.857148014E+02 -.855080812E+02 -.852817322E+02 -.850348576E+02 -.847666862E+02 -.844766129E+02 -.841642454E+02 -.838294551E+02 -.834724326E+02 -.830937471E+02 -.826944071E+02 -.822759202E+02 -.818403495E+02 -.813903631E+02 -.809292714E+02 -.804610480E+02 -.799903292E+02 -.795223866E+02 -.790630686E+02 -.786187067E+02 -.781959863E+02 -.778017805E+02 -.774429532E+02 -.771261360E+02 -.768574904E+02 -.766424680E+02 -.764855843E+02 -.763902208E+02 -.763584717E+02 -.763910458E+02 -.764872335E+02 -.766449399E+02 -.768607826E+02 -.771302454E+02 -.774478756E+02 -.778075110E+02 -.782025188E+02 -.786260344E+02 -.790711831E+02 -.795312785E+02 -.799999876E+02 -.804714606E+02 -.809404242E+02 -.814022402E+02 -.818529331E+02 -.822891902E+02 -.827083410E+02 -.831083197E+02 -.834876155E+02 -.838452169E+02 -.841805511E+02 -.844934233E+02 -.847839578E+02 -.850525425E+02 -.852997769E+02 -.855264270E+02 -.857333837E+02 -.859216279E+02 -.860922005E+02 -.862461770E+02 -.863846465E+02 -.865086957E+02 -.866193943E+02 -.867177855E+02 -.868048772E+02 -.868816361E+02 -.869489824E+02 -.870077855E+02 -.870588604E+02 -.871029629E+02 -.871407843E+02 -.871729437E+02 -.871999775E+02 -.872223241E+02 -.872403030E+02 -.872540846E+02 -.872636488E+02 -.872687279E+02 -.872687279E+02
 -.871860036E+02 -.871860036E+02 -.871758069E+02 -.871572138E+02 -.871314105E+02 -.870991176E+02 -.870607007E+02 -.870162537E+02 -.869656609E+02 -.869086436E+02 -.868447950E+02 -.867736067E+02 -.866944895E+02 -.866067896E+02 -.865098014E+02 -.864027799E+02 -.862849514E+02 -.861555244E+02 -.860137009E+02 -.858586901E+02 -.856897221E+02 -.855060651E+02 -.853070446E+02 -.850920654E+02 -.848606365E+02 -.846123998E+02 -.843471605E+02 -.840649215E+02 -.837659195E+02 -.834506624E+02 -.831199678E+02 -.827750000E+02 -.824173046E+02 -.820488382E+02 -.816719908E+02 -.812895982E+02 -.809049413E+02 -.805217309E+02 -.801440726E+02 -.797764129E+02 -.794234636E+02 -.790901049E+02 -.787812685E+02 -.785018048E+02 -.782563371E+02 -.780491113E+02 -.778838479E+02 -.777636039E+02 -.776906549E+02 -.776664045E+02 -.776913267E+02 -.777649463E+02 -.778858586E+02 -.780517869E+02 -.782596728E+02 -.785057948E+02 -.787859056E+02 -.790953803E+02 -.794293673E+02 -.797829332E+02 -.801511962E+02 -.805294427E+02 -.809132243E+02 -.812984331E+02 -.816813564E+02 -.820587105E+02 -.824276571E+02 -.827858032E+02 -.831311892E+02 -.834622659E+02 -.837778654E+02 -.840771660E+02 -.843596553E+02 -.846250921E+02 -.848734685E+02 -.851049738E+02 -.853199608E+02 -.855189145E+02 -.857024244E+02 -.858711591E+02 -.860258452E+02 -.861672476E+02 -.862961540E+02 -.864133604E+02 -.865196595E+02 -.866158303E+02 -.867026289E+02 -.867807798E+02 -.868509671E+02 -.869138259E+02 -.869699309E+02 -.870197839E+02 -.870637966E+02 -.871022691E+02 -.871353600E+02 -.871630481E+02 -.871850794E+02 -.872008964E+02 -.872095445E+02 -.872095445E+02
 -.871363286E+02 -.871363286E+02 -.871231953E+02 -.870994856E+02 -.870669813E+02 -.870268762E+02 -.869799174E+02 -.869265118E+02 -.868668071E+02 -.868007527E+02 -.867281466E+02 -.866486709E+02 -.865619196E+02 -.864674210E+02 -.863646555E+02 -.862530709E+02 -.861320968E+02 -.860011563E+02 -.858596800E+02 -.857071188E+02 -.855429577E+02 -.853667315E+02 -.851780411E+02 -.849765719E+02 -.847621142E+02 -.845345837E+02 -.842940454E+02 -.840407371E+02 -.837750941E+02 -.834977741E+02 -.832096802E+02 -.829119832E+02 -.826061398E+02 -.822939059E+02 -.819773451E+02 -.816588274E+02 -.813410200E+02 -.810268667E+02 -.807195546E+02 -.804224694E+02 -.801391359E+02 -.798731481E+02 -.796280867E+02 -.794074289E+02 -.792144527E+02 -.790521397E+02 -.789230813E+02 -.788293931E+02 -.787726422E+02 -.787537916E+02 -.787731660E+02 -.788304392E+02 -.789246468E+02 -.790542202E+02 -.792170421E+02 -.794105198E+02 -.796316698E+02 -.798772125E+02 -.801436690E+02 -.804274565E+02 -.807249792E+02 -.810327100E+02 -.813472610E+02 -.816654426E+02 -.819843085E+02 -.823011887E+02 -.826137100E+02 -.829198058E+02 -.832177165E+02 -.835059817E+02 -.837834266E+02 -.840491437E+02 -.843024709E+02 -.845429679E+02 -.847703917E+02 -.849846722E+02 -.851858879E+02 -.853742433E+02 -.855500476E+02 -.857136949E+02 -.858656463E+02 -.860064137E+02 -.861365454E+02 -.862566124E+02 -.863671969E+02 -.864688810E+02 -.865622356E+02 -.866478098E+02 -.867261193E+02 -.867976334E+02 -.868627595E+02 -.869218243E+02 -.869750499E+02 -.870225225E+02 -.870641520E+02 -.870996184E+02 -.871283012E+02 -.871491852E+02 -.871607362E+02 -.871607362E+02
 -.870970193E+02 -.870970193E+02 -.870816022E+02 -.870539328E+02 -.870162766E+02 -.869702165E+02 -.869168172E+02 -.868567502E+02 -.867903890E+02 -.867178813E+02 -.866392041E+02 -.865542072E+02 -.864626456E+02 -.863642068E+02 -.862585312E+02 -.861452307E+02 -.860239039E+02 -.858941496E+02 -.857555806E+02 -.856078362E+02 -.854505951E+02 -.852835889E+02 -.851066160E+02 -.849195562E+02 -.847223861E+02 -.845151954E+02 -.842982027E+02 -.840717725E+02 -.838364313E+02 -.835928829E+02 -.833420224E+02 -.830849482E+02 -.828229701E+02 -.825576146E+02 -.822906241E+02 -.820239509E+02 -.817597448E+02 -.815003319E+02 -.812481870E+02 -.810058970E+02 -.807761169E+02 -.805615178E+02 -.803647301E+02 -.801882811E+02 -.800345316E+02 -.799056114E+02 -.798033594E+02 -.797292685E+02 -.796844403E+02 -.796695494E+02 -.796848228E+02 -.797300319E+02 -.798045000E+02 -.799071241E+02 -.800364093E+02 -.801905150E+02 -.803673092E+02 -.805644295E+02 -.807793462E+02 -.810094270E+02 -.812519983E+02 -.815044029E+02 -.817640512E+02 -.820284659E+02 -.822953177E+02 -.825624541E+02 -.828279194E+02 -.830899676E+02 -.833470686E+02 -.835979086E+02 -.838413852E+02 -.840765986E+02 -.843028403E+02 -.845195791E+02 -.847264452E+02 -.849232149E+02 -.851097933E+02 -.852861987E+02 -.854525466E+02 -.856090345E+02 -.857559279E+02 -.858935468E+02 -.860222531E+02 -.861424388E+02 -.862545143E+02 -.863588976E+02 -.864560023E+02 -.865462260E+02 -.866299363E+02 -.867074557E+02 -.867790422E+02 -.868448668E+02 -.869049832E+02 -.869592903E+02 -.870074823E+02 -.870489845E+02 -.870828676E+02 -.871077361E+02 -.871215800E+02 -.871215800E+02
 -.870670443E+02 -.870670443E+02 -.870499228E+02 -.870193170E+02 -.869778726E+02 -.869274823E+02 -.868694680E+02 -.868047185E+02 -.867337953E+02 -.866570130E+02 -.865745016E+02 -.864862534E+02 -.863921613E+02 -.862920473E+02 -.861856863E+02 -.860728255E+02 -.859532010E+02 -.858265514E+02 -.856926315E+02 -.855512236E+02 -.854021499E+02 -.852452833E+02 -.850805592E+02 -.849079870E+02 -.847276616E+02 -.845397753E+02 -.843446289E+02 -.841426430E+02 -.839343684E+02 -.837204951E+02 -.835018600E+02 -.832794527E+02 -.830544184E+02 -.828280576E+02 -.826018221E+02 -.823773067E+02 -.821562365E+02 -.819404486E+02 -.817318688E+02 -.815324838E+02 -.813443077E+02 -.811693448E+02 -.810095490E+02 -.808667814E+02 -.807427667E+02 -.806390504E+02 -.805569594E+02 -.804975661E+02 -.804616585E+02 -.804497185E+02 -.804619077E+02 -.804980625E+02 -.805576991E+02 -.806400276E+02 -.807439733E+02 -.808682076E+02 -.810111826E+02 -.811711715E+02 -.813463111E+02 -.815346449E+02 -.817341661E+02 -.819428581E+02 -.821587316E+02 -.823798577E+02 -.826043964E+02 -.828306193E+02 -.830569283E+02 -.832818678E+02 -.835041336E+02 -.837225765E+02 -.839362026E+02 -.841441705E+02 -.843457855E+02 -.845404920E+02 -.847278645E+02 -.849075973E+02 -.850794931E+02 -.852434526E+02 -.853994623E+02 -.855475836E+02 -.856879419E+02 -.858207153E+02 -.859461247E+02 -.860644226E+02 -.861758830E+02 -.862807908E+02 -.863794294E+02 -.864720690E+02 -.865589511E+02 -.866402716E+02 -.867161598E+02 -.867866514E+02 -.868516555E+02 -.869109111E+02 -.869639307E+02 -.870099281E+02 -.870477212E+02 -.870756074E+02 -.870911973E+02 -.870911973E+02
 -.870453079E+02 -.870453079E+02 -.870269870E+02 -.869943331E+02 -.869502787E+02 -.868969546E+02 -.868358832E+02 -.867681262E+02 -.866943971E+02 -.866151472E+02 -.865306326E+02 -.864409647E+02 -.863461503E+02 -.862461228E+02 -.861407671E+02 -.860299398E+02 -.859134861E+02 -.857912535E+02 -.856631047E+02 -.855289286E+02 -.853886506E+02 -.852422423E+02 -.850897310E+02 -.849312083E+02 -.847668391E+02 -.845968702E+02 -.844216375E+02 -.842415735E+02 -.840572140E+02 -.838692028E+02 -.836782953E+02 -.834853614E+02 -.832913840E+02 -.830974576E+02 -.829047820E+02 -.827146542E+02 -.825284565E+02 -.823476416E+02 -.821737138E+02 -.820082071E+02 -.818526614E+02 -.817085943E+02 -.815774732E+02 -.814606852E+02 -.813595070E+02 -.812750764E+02 -.812083654E+02 -.811601563E+02 -.811310227E+02 -.811213141E+02 -.811311474E+02 -.811604037E+02 -.812087311E+02 -.812755541E+02 -.813600882E+02 -.814613590E+02 -.815782266E+02 -.817094118E+02 -.818535252E+02 -.820090970E+02 -.821746066E+02 -.823485119E+02 -.825292756E+02 -.827153906E+02 -.829054010E+02 -.830979214E+02 -.832916511E+02 -.834853866E+02 -.836780299E+02 -.838685936E+02 -.840562040E+02 -.842401011E+02 -.844196365E+02 -.845942699E+02 -.847635642E+02 -.849271785E+02 -.850848621E+02 -.852364458E+02 -.853818347E+02 -.855209994E+02 -.856539675E+02 -.857808155E+02 -.859016595E+02 -.860166461E+02 -.861259434E+02 -.862297303E+02 -.863281854E+02 -.864214739E+02 -.865097327E+02 -.865930517E+02 -.866714512E+02 -.867448536E+02 -.868130465E+02 -.868756364E+02 -.869319874E+02 -.869811425E+02 -.870217194E+02 -.870517758E+02 -.870686305E+02 -.870686305E+02
 -.870307134E+02 -.870307134E+02 -.870116253E+02 -.869776812E+02 -.869320181E+02 -.868769402E+02 -.868141199E+02 -.867447507E+02 -.866696647E+02 -.865894219E+02 -.865043794E+02 -.864147447E+02 -.863206171E+02 -.862220199E+02 -.861189259E+02 -.860112783E+02 -.858990070E+02 -.857820427E+02 -.856603286E+02 -.855338307E+02 -.854025472E+02 -.852665160E+02 -.851258231E+02 -.849806093E+02 -.848310762E+02 -.846774930E+02 -.845202012E+02 -.843596192E+02 -.841962462E+02 -.840306647E+02 -.838635417E+02 -.836956289E+02 -.835277609E+02 -.833608512E+02 -.831958870E+02 -.830339211E+02 -.828760617E+02 -.827234604E+02 -.825772971E+02 -.824387641E+02 -.823090471E+02 -.821893060E+02 -.820806538E+02 -.819841361E+02 -.819007096E+02 -.818312229E+02 -.817763978E+02 -.817368135E+02 -.817128933E+02 -.817048946E+02 -.817129032E+02 -.817368312E+02 -.817764188E+02 -.818312404E+02 -.819007146E+02 -.819841172E+02 -.820805973E+02 -.821891957E+02 -.823088643E+02 -.824384876E+02 -.825769028E+02 -.827229216E+02 -.828753488E+02 -.830330013E+02 -.831947244E+02 -.833594067E+02 -.835259917E+02 -.836934889E+02 -.838609807E+02 -.840276287E+02 -.841926772E+02 -.843554548E+02 -.845153748E+02 -.846719336E+02 -.848247083E+02 -.849733534E+02 -.851175958E+02 -.852572302E+02 -.853921136E+02 -.855221585E+02 -.856473273E+02 -.857676251E+02 -.858830921E+02 -.859937966E+02 -.860998256E+02 -.862012759E+02 -.862982426E+02 -.863908071E+02 -.864790208E+02 -.865628868E+02 -.866423361E+02 -.867171980E+02 -.867871615E+02 -.868517262E+02 -.869101387E+02 -.869613093E+02 -.870037033E+02 -.870351992E+02 -.870529028E+02 -.870529028E+02
 -.870222070E+02 -.870222070E+02 -.870027159E+02 -.869681184E+02 -.869216839E+02 -.868658338E+02 -.868023457E+02 -.867325087E+02 -.866572431E+02 -.865771917E+02 -.864927904E+02 -.864043221E+02 -.863119588E+02 -.862157947E+02 -.861158715E+02 -.860121992E+02 -.859047725E+02 -.857935841E+02 -.856786361E+02 -.855599490E+02 -.854375701E+02 -.853115806E+02 -.851821015E+02 -.850492993E+02 -.849133908E+02 -.847746471E+02 -.846333974E+02 -.844900318E+02 -.843450028E+02 -.841988272E+02 -.840520850E+02 -.839054192E+02 -.837595327E+02 -.836151850E+02 -.834731863E+02 -.833343910E+02 -.831996891E+02 -.830699966E+02 -.829462436E+02 -.828293624E+02 -.827202729E+02 -.826198692E+02 -.825290036E+02 -.824484724E+02 -.823790009E+02 -.823212294E+02 -.822757007E+02 -.822428491E+02 -.822229911E+02 -.822163189E+02 -.822228964E+02 -.822426575E+02 -.822754076E+02 -.823208277E+02 -.823784815E+02 -.824478235E+02 -.825282111E+02 -.826189164E+02 -.827191407E+02 -.828280289E+02 -.829446844E+02 -.830681843E+02 -.831975935E+02 -.833319788E+02 -.834704211E+02 -.836120272E+02 -.837559393E+02 -.839013435E+02 -.840474768E+02 -.841936324E+02 -.843391636E+02 -.844834861E+02 -.846260793E+02 -.847664865E+02 -.849043138E+02 -.850392281E+02 -.851709550E+02 -.852992748E+02 -.854240192E+02 -.855450666E+02 -.856623374E+02 -.857757884E+02 -.858854066E+02 -.859912028E+02 -.860932039E+02 -.861914438E+02 -.862859531E+02 -.863767467E+02 -.864638083E+02 -.865470715E+02 -.866263959E+02 -.867015363E+02 -.867721038E+02 -.868375154E+02 -.868969280E+02 -.869491536E+02 -.869925475E+02 -.870248632E+02 -.870430616E+02 -.870430616E+02
 -.870188082E+02 -.870188082E+02 -.869992162E+02 -.869644913E+02 -.869179747E+02 -.868621567E+02 -.867988806E+02 -.867294993E+02 -.866549952E+02 -.865760711E+02 -.864932214E+02 -.864067861E+02 -.863169931E+02 -.862239908E+02 -.861278736E+02 -.860287021E+02 -.859265192E+02 -.858213631E+02 -.857132775E+02 -.856023205E+02 -.854885714E+02 -.853721375E+02 -.852531584E+02 -.851318110E+02 -.850083127E+02 -.848829246E+02 -.847559539E+02 -.846277554E+02 -.844987322E+02 -.843693361E+02 -.842400671E+02 -.841114710E+02 -.839841374E+02 -.838586960E+02 -.837358114E+02 -.836161778E+02 -.835005118E+02 -.833895447E+02 -.832840136E+02 -.831846518E+02 -.830921784E+02 -.830072880E+02 -.829306393E+02 -.828628447E+02 -.828044596E+02 -.827559725E+02 -.827177963E+02 -.826902604E+02 -.826736044E+02 -.826679735E+02 -.826734156E+02 -.826898806E+02 -.827172208E+02 -.827551942E+02 -.828034691E+02 -.828616302E+02 -.829291866E+02 -.830055802E+02 -.830901963E+02 -.831823733E+02 -.832814142E+02 -.833865969E+02 -.834971853E+02 -.836124394E+02 -.837316249E+02 -.838540218E+02 -.839789329E+02 -.841056900E+02 -.842336600E+02 -.843622498E+02 -.844909096E+02 -.846191361E+02 -.847464736E+02 -.848725152E+02 -.849969026E+02 -.851193255E+02 -.852395197E+02 -.853572657E+02 -.854723855E+02 -.855847396E+02 -.856942231E+02 -.858007616E+02 -.859043058E+02 -.860048260E+02 -.861023047E+02 -.861967291E+02 -.862880805E+02 -.863763227E+02 -.864613867E+02 -.865431518E+02 -.866214218E+02 -.866958942E+02 -.867661210E+02 -.868314575E+02 -.868909963E+02 -.869434811E+02 -.869871948E+02 -.870198121E+02 -.870382085E+02 -.870382085E+02
 -.870196263E+02 -.870196263E+02 -.870001797E+02 -.869657557E+02 -.869197157E+02 -.868645776E+02 -.868022177E+02 -.867340256E+02 -.866610222E+02 -.865839510E+02 -.865033475E+02 -.864195931E+02 -.863329569E+02 -.862436276E+02 -.861517386E+02 -.860573880E+02 -.859606537E+02 -.858616061E+02 -.857603177E+02 -.856568711E+02 -.855513654E+02 -.854439218E+02 -.853346877E+02 -.852238400E+02 -.851115882E+02 -.849981766E+02 -.848838856E+02 -.847690327E+02 -.846539725E+02 -.845390969E+02 -.844248335E+02 -.843116441E+02 -.842000217E+02 -.840904880E+02 -.839835885E+02 -.838798884E+02 -.837799663E+02 -.836844087E+02 -.835938026E+02 -.835087284E+02 -.834297522E+02 -.833574177E+02 -.832922383E+02 -.832346891E+02 -.831851997E+02 -.831441463E+02 -.831118464E+02 -.830885525E+02 -.830744479E+02 -.830696435E+02 -.830741757E+02 -.830880057E+02 -.831110205E+02 -.831430342E+02 -.831837920E+02 -.832329741E+02 -.832902018E+02 -.833550430E+02 -.834270202E+02 -.835056173E+02 -.835902880E+02 -.836804635E+02 -.837755606E+02 -.838749895E+02 -.839781608E+02 -.840844927E+02 -.841934171E+02 -.843043852E+02 -.844168720E+02 -.845303812E+02 -.846444475E+02 -.847586399E+02 -.848725632E+02 -.849858595E+02 -.850982080E+02 -.852093257E+02 -.853189659E+02 -.854269175E+02 -.855330029E+02 -.856370758E+02 -.857390179E+02 -.858387359E+02 -.859361568E+02 -.860312228E+02 -.861238852E+02 -.862140969E+02 -.863018025E+02 -.863869272E+02 -.864693622E+02 -.865489455E+02 -.866254389E+02 -.866984975E+02 -.867676303E+02 -.868321498E+02 -.868911060E+02 -.869432009E+02 -.869866764E+02 -.870191689E+02 -.870375182E+02 -.870375182E+02
 -.870238689E+02 -.870238689E+02 -.870047656E+02 -.869709849E+02 -.869258663E+02 -.868719212E+02 -.868110312E+02 -.867445992E+02 -.866736658E+02 -.865989980E+02 -.865211579E+02 -.864405548E+02 -.863574867E+02 -.862721708E+02 -.861847688E+02 -.860954052E+02 -.860041828E+02 -.859111938E+02 -.858165297E+02 -.857202883E+02 -.856225796E+02 -.855235305E+02 -.854232885E+02 -.853220246E+02 -.852199355E+02 -.851172452E+02 -.850142060E+02 -.849110987E+02 -.848082331E+02 -.847059466E+02 -.846046038E+02 -.845045939E+02 -.844063293E+02 -.843102420E+02 -.842167806E+02 -.841264062E+02 -.840395878E+02 -.839567976E+02 -.838785057E+02 -.838051741E+02 -.837372514E+02 -.836751665E+02 -.836193224E+02 -.835700911E+02 -.835278075E+02 -.834927644E+02 -.834652080E+02 -.834453337E+02 -.834332832E+02 -.834291420E+02 -.834329381E+02 -.834446412E+02 -.834641636E+02 -.834913612E+02 -.835260363E+02 -.835679403E+02 -.836167781E+02 -.836722123E+02 -.837338687E+02 -.838013415E+02 -.838741993E+02 -.839519911E+02 -.840342521E+02 -.841205095E+02 -.842102883E+02 -.843031167E+02 -.843985306E+02 -.844960784E+02 -.845953251E+02 -.846958553E+02 -.847972764E+02 -.848992210E+02 -.850013485E+02 -.851033464E+02 -.852049309E+02 -.853058475E+02 -.854058703E+02 -.855048017E+02 -.856024705E+02 -.856987308E+02 -.857934593E+02 -.858865523E+02 -.859779224E+02 -.860674933E+02 -.861551947E+02 -.862409552E+02 -.863246930E+02 -.864063050E+02 -.864856528E+02 -.865625447E+02 -.866367120E+02 -.867077799E+02 -.867752288E+02 -.868383444E+02 -.868961528E+02 -.869473363E+02 -.869901235E+02 -.870221456E+02 -.870402487E+02 -.870402487E+02
 -.870308431E+02 -.870308431E+02 -.870122390E+02 -.869793704E+02 -.869355205E+02 -.868831667E+02 -.868241726E+02 -.867599357E+02 -.866914999E+02 -.866196418E+02 -.865449375E+02 -.864678135E+02 -.863885861E+02 -.863074920E+02 -.862247116E+02 -.861403878E+02 -.860546395E+02 -.859675737E+02 -.858792932E+02 -.857899042E+02 -.856995211E+02 -.856082713E+02 -.855162978E+02 -.854237619E+02 -.853308450E+02 -.852377500E+02 -.851447014E+02 -.850519460E+02 -.849597525E+02 -.848684107E+02 -.847782303E+02 -.846895396E+02 -.846026830E+02 -.845180190E+02 -.844359170E+02 -.843567543E+02 -.842809126E+02 -.842087737E+02 -.841407161E+02 -.840771097E+02 -.840183121E+02 -.839646640E+02 -.839164843E+02 -.838740663E+02 -.838376734E+02 -.838075353E+02 -.837838445E+02 -.837667537E+02 -.837563735E+02 -.837527705E+02 -.837559660E+02 -.837659364E+02 -.837826129E+02 -.838058829E+02 -.838355912E+02 -.838715431E+02 -.839135065E+02 -.839612159E+02 -.840143755E+02 -.840726640E+02 -.841357384E+02 -.842032385E+02 -.842747918E+02 -.843500175E+02 -.844285310E+02 -.845099480E+02 -.845938884E+02 -.846799801E+02 -.847678618E+02 -.848571862E+02 -.849476224E+02 -.850388577E+02 -.851305997E+02 -.852225772E+02 -.853145412E+02 -.854062650E+02 -.854975446E+02 -.855881979E+02 -.856780642E+02 -.857670022E+02 -.858548890E+02 -.859416168E+02 -.860270901E+02 -.861112216E+02 -.861939267E+02 -.862751174E+02 -.863546933E+02 -.864325316E+02 -.865084733E+02 -.865823054E+02 -.866537392E+02 -.867223806E+02 -.867876932E+02 -.868489494E+02 -.869051673E+02 -.869550283E+02 -.869967702E+02 -.870280465E+02 -.870457443E+02 -.870457443E+02
 -.870399525E+02 -.870399525E+02 -.870219675E+02 -.869902173E+02 -.869479013E+02 -.868974401E+02 -.868406614E+02 -.867789415E+02 -.867133142E+02 -.866445545E+02 -.865732423E+02 -.864998119E+02 -.864245898E+02 -.863478242E+02 -.862697075E+02 -.861903937E+02 -.861100122E+02 -.860286782E+02 -.859465009E+02 -.858635897E+02 -.857800596E+02 -.856960344E+02 -.856116500E+02 -.855270563E+02 -.854424185E+02 -.853579184E+02 -.852737548E+02 -.851901434E+02 -.851073164E+02 -.850255222E+02 -.849450238E+02 -.848660976E+02 -.847890319E+02 -.847141244E+02 -.846416804E+02 -.845720095E+02 -.845054234E+02 -.844422324E+02 -.843827426E+02 -.843272519E+02 -.842760472E+02 -.842294007E+02 -.841875667E+02 -.841507781E+02 -.841192436E+02 -.840931447E+02 -.840726334E+02 -.840578299E+02 -.840488212E+02 -.840456594E+02 -.840483613E+02 -.840569080E+02 -.840712452E+02 -.840912838E+02 -.841169014E+02 -.841479439E+02 -.841842275E+02 -.842255414E+02 -.842716504E+02 -.843222979E+02 -.843772095E+02 -.844360959E+02 -.844986569E+02 -.845645839E+02 -.846335642E+02 -.847052838E+02 -.847794304E+02 -.848556962E+02 -.849337810E+02 -.850133940E+02 -.850942563E+02 -.851761023E+02 -.852586815E+02 -.853417594E+02 -.854251183E+02 -.855085581E+02 -.855918960E+02 -.856749665E+02 -.857576206E+02 -.858397251E+02 -.859211604E+02 -.860018190E+02 -.860816020E+02 -.861604159E+02 -.862381678E+02 -.863147588E+02 -.863900765E+02 -.864639849E+02 -.865363113E+02 -.866068295E+02 -.866752382E+02 -.867411333E+02 -.868039716E+02 -.868630233E+02 -.869173117E+02 -.869655328E+02 -.870059517E+02 -.870362673E+02 -.870534349E+02 -.870534349E+02
 -.870506904E+02 -.870506904E+02 -.870334146E+02 -.870029367E+02 -.869623508E+02 -.869140035E+02 -.868596714E+02 -.868006975E+02 -.867380949E+02 -.866726274E+02 -.866048707E+02 -.865352594E+02 -.864641236E+02 -.863917169E+02 -.863182376E+02 -.862438460E+02 -.861686769E+02 -.860928495E+02 -.860164752E+02 -.859396636E+02 -.858625270E+02 -.857851839E+02 -.857077612E+02 -.856303966E+02 -.855532395E+02 -.854764519E+02 -.854002089E+02 -.853246983E+02 -.852501206E+02 -.851766882E+02 -.851046246E+02 -.850341629E+02 -.849655444E+02 -.848990172E+02 -.848348340E+02 -.847732500E+02 -.847145206E+02 -.846588992E+02 -.846066345E+02 -.845579677E+02 -.845131305E+02 -.844723417E+02 -.844358051E+02 -.844037072E+02 -.843762144E+02 -.843534713E+02 -.843355988E+02 -.843226922E+02 -.843148203E+02 -.843120245E+02 -.843143178E+02 -.843216851E+02 -.843340831E+02 -.843514410E+02 -.843736612E+02 -.844006209E+02 -.844321735E+02 -.844681503E+02 -.845083629E+02 -.845526054E+02 -.846006565E+02 -.846522828E+02 -.847072406E+02 -.847652790E+02 -.848261425E+02 -.848895734E+02 -.849553141E+02 -.850231096E+02 -.850927099E+02 -.851638710E+02 -.852363577E+02 -.853099445E+02 -.853844169E+02 -.854595727E+02 -.855352223E+02 -.856111897E+02 -.856873122E+02 -.857634406E+02 -.858394386E+02 -.859151820E+02 -.859905569E+02 -.860654586E+02 -.861397884E+02 -.862134503E+02 -.862863469E+02 -.863583734E+02 -.864294100E+02 -.864993128E+02 -.865679011E+02 -.866349415E+02 -.867001272E+02 -.867630510E+02 -.868231709E+02 -.868797647E+02 -.869318712E+02 -.869782134E+02 -.870170990E+02 -.870462899E+02 -.870628317E+02 -.870628317E+02
 -.870626324E+02 -.870626324E+02 -.870461309E+02 -.870170356E+02 -.869783193E+02 -.869322410E+02 -.868805149E+02 -.868244406E+02 -.867650024E+02 -.867029456E+02 -.866388347E+02 -.865730991E+02 -.865060670E+02 -.864379923E+02 -.863690752E+02 -.862994781E+02 -.862293372E+02 -.861587727E+02 -.860878957E+02 -.860168133E+02 -.859456333E+02 -.858744675E+02 -.858034335E+02 -.857326566E+02 -.856622712E+02 -.855924211E+02 -.855232598E+02 -.854549509E+02 -.853876671E+02 -.853215904E+02 -.852569104E+02 -.851938241E+02 -.851325340E+02 -.850732473E+02 -.850161737E+02 -.849615244E+02 -.849095096E+02 -.848603370E+02 -.848142098E+02 -.847713243E+02 -.847318684E+02 -.846960192E+02 -.846639413E+02 -.846357846E+02 -.846116829E+02 -.845917520E+02 -.845760888E+02 -.845647695E+02 -.845578490E+02 -.845553600E+02 -.845573131E+02 -.845636958E+02 -.845744735E+02 -.845895893E+02 -.846089651E+02 -.846325021E+02 -.846600826E+02 -.846915708E+02 -.847268147E+02 -.847656479E+02 -.848078913E+02 -.848533550E+02 -.849018405E+02 -.849531427E+02 -.850070519E+02 -.850633558E+02 -.851218411E+02 -.851822961E+02 -.852445116E+02 -.853082831E+02 -.853734117E+02 -.854397057E+02 -.855069818E+02 -.855750655E+02 -.856437921E+02 -.857130073E+02 -.857825671E+02 -.858523375E+02 -.859221949E+02 -.859920246E+02 -.860617198E+02 -.861311802E+02 -.862003093E+02 -.862690115E+02 -.863371879E+02 -.864047311E+02 -.864715180E+02 -.865374007E+02 -.866021950E+02 -.866656653E+02 -.867275044E+02 -.867873082E+02 -.868445425E+02 -.868985000E+02 -.869482436E+02 -.869925333E+02 -.870297311E+02 -.870576759E+02 -.870735209E+02 -.870735209E+02
 -.870754271E+02 -.870754271E+02 -.870597443E+02 -.870321066E+02 -.869953534E+02 -.869516454E+02 -.869026264E+02 -.868495451E+02 -.867933504E+02 -.867347630E+02 -.866743317E+02 -.866124756E+02 -.865495168E+02 -.864857059E+02 -.864212415E+02 -.863562846E+02 -.862909709E+02 -.862254188E+02 -.861597367E+02 -.860940280E+02 -.860283952E+02 -.859629424E+02 -.858977777E+02 -.858330149E+02 -.857687740E+02 -.857051825E+02 -.856423749E+02 -.855804933E+02 -.855196868E+02 -.854601110E+02 -.854019273E+02 -.853453024E+02 -.852904067E+02 -.852374135E+02 -.851864978E+02 -.851378346E+02 -.850915977E+02 -.850479582E+02 -.850070827E+02 -.849691321E+02 -.849342594E+02 -.849026088E+02 -.848743138E+02 -.848494960E+02 -.848282633E+02 -.848107095E+02 -.847969123E+02 -.847869331E+02 -.847808161E+02 -.847785875E+02 -.847802555E+02 -.847858102E+02 -.847952235E+02 -.848084494E+02 -.848254247E+02 -.848460699E+02 -.848702896E+02 -.848979737E+02 -.849289990E+02 -.849632302E+02 -.850005214E+02 -.850407174E+02 -.850836556E+02 -.851291677E+02 -.851770806E+02 -.852272188E+02 -.852794053E+02 -.853334633E+02 -.853892178E+02 -.854464966E+02 -.855051314E+02 -.855649591E+02 -.856258228E+02 -.856875722E+02 -.857500642E+02 -.858131638E+02 -.858767437E+02 -.859406844E+02 -.860048742E+02 -.860692079E+02 -.861335865E+02 -.861979151E+02 -.862621008E+02 -.863260503E+02 -.863896654E+02 -.864528387E+02 -.865154463E+02 -.865773400E+02 -.866383356E+02 -.866981989E+02 -.867566267E+02 -.868132227E+02 -.868674660E+02 -.869186697E+02 -.869659277E+02 -.870080449E+02 -.870434465E+02 -.870700591E+02 -.870851564E+02 -.870851564E+02
 -.870887871E+02 -.870887871E+02 -.870739514E+02 -.870478175E+02 -.870130831E+02 -.869718042E+02 -.869255471E+02 -.868755043E+02 -.868225843E+02 -.867674793E+02 -.867107179E+02 -.866527053E+02 -.865937545E+02 -.865341099E+02 -.864739655E+02 -.864134792E+02 -.863527835E+02 -.862919935E+02 -.862312140E+02 -.861705434E+02 -.861100778E+02 -.860499140E+02 -.859901508E+02 -.859308907E+02 -.858722412E+02 -.858143147E+02 -.857572292E+02 -.857011080E+02 -.856460799E+02 -.855922783E+02 -.855398407E+02 -.854889083E+02 -.854396250E+02 -.853921362E+02 -.853465883E+02 -.853031269E+02 -.852618964E+02 -.852230383E+02 -.851866898E+02 -.851529832E+02 -.851220441E+02 -.850939904E+02 -.850689309E+02 -.850469648E+02 -.850281798E+02 -.850126520E+02 -.850004445E+02 -.849916069E+02 -.849861749E+02 -.849841696E+02 -.849855978E+02 -.849904511E+02 -.849987066E+02 -.850103271E+02 -.850252612E+02 -.850434442E+02 -.850647984E+02 -.850892342E+02 -.851166510E+02 -.851469382E+02 -.851799761E+02 -.852156377E+02 -.852537889E+02 -.852942908E+02 -.853370001E+02 -.853817712E+02 -.854284564E+02 -.854769080E+02 -.855269788E+02 -.855785236E+02 -.856313998E+02 -.856854684E+02 -.857405948E+02 -.857966495E+02 -.858535084E+02 -.859110533E+02 -.859691719E+02 -.860277580E+02 -.860867108E+02 -.861459348E+02 -.862053385E+02 -.862648329E+02 -.863243299E+02 -.863837395E+02 -.864429659E+02 -.865019035E+02 -.865604302E+02 -.866183993E+02 -.866756297E+02 -.867318916E+02 -.867868892E+02 -.868402377E+02 -.868914334E+02 -.869398146E+02 -.869845114E+02 -.870243795E+02 -.870579139E+02 -.870831372E+02 -.870974526E+02 -.870974526E+02
 -.871024813E+02 -.871024813E+02 -.870885074E+02 -.870639006E+02 -.870312116E+02 -.869923863E+02 -.869489095E+02 -.869019137E+02 -.868522631E+02 -.868006180E+02 -.867474840E+02 -.866932501E+02 -.866382173E+02 -.865826214E+02 -.865266503E+02 -.864704567E+02 -.864141685E+02 -.863578966E+02 -.863017408E+02 -.862457940E+02 -.861901462E+02 -.861348863E+02 -.860801044E+02 -.860258929E+02 -.859723474E+02 -.859195673E+02 -.858676560E+02 -.858167206E+02 -.857668724E+02 -.857182258E+02 -.856708984E+02 -.856250101E+02 -.855806826E+02 -.855380384E+02 -.854972002E+02 -.854582898E+02 -.854214275E+02 -.853867307E+02 -.853543132E+02 -.853242841E+02 -.852967470E+02 -.852717987E+02 -.852495287E+02 -.852300180E+02 -.852133385E+02 -.851995521E+02 -.851887104E+02 -.851808538E+02 -.851760113E+02 -.851742000E+02 -.851754252E+02 -.851796802E+02 -.851869462E+02 -.851971927E+02 -.852103777E+02 -.852264482E+02 -.852453408E+02 -.852669820E+02 -.852912892E+02 -.853181715E+02 -.853475306E+02 -.853792613E+02 -.854132530E+02 -.854493906E+02 -.854875549E+02 -.855276244E+02 -.855694758E+02 -.856129849E+02 -.856580279E+02 -.857044819E+02 -.857522257E+02 -.858011407E+02 -.858511115E+02 -.859020261E+02 -.859537769E+02 -.860062606E+02 -.860593781E+02 -.861130351E+02 -.861671413E+02 -.862216098E+02 -.862763566E+02 -.863312992E+02 -.863863544E+02 -.864414365E+02 -.864964534E+02 -.865513024E+02 -.866058646E+02 -.866599973E+02 -.867135241E+02 -.867662222E+02 -.868178057E+02 -.868679041E+02 -.869160341E+02 -.869615629E+02 -.870036604E+02 -.870412373E+02 -.870728639E+02 -.870966638E+02 -.871101765E+02 -.871101765E+02
 -.871163260E+02 -.871163260E+02 -.871032181E+02 -.870801439E+02 -.870495036E+02 -.870131303E+02 -.869724243E+02 -.869284552E+02 -.868820409E+02 -.868338072E+02 -.867842347E+02 -.867336938E+02 -.866824719E+02 -.866307949E+02 -.865788425E+02 -.865267613E+02 -.864746736E+02 -.864226851E+02 -.863708901E+02 -.863193759E+02 -.862682258E+02 -.862175215E+02 -.861673448E+02 -.861177787E+02 -.860689084E+02 -.860208216E+02 -.859736089E+02 -.859273636E+02 -.858821817E+02 -.858381619E+02 -.857954046E+02 -.857540121E+02 -.857140874E+02 -.856757341E+02 -.856390554E+02 -.856041537E+02 -.855711293E+02 -.855400803E+02 -.855111013E+02 -.854842828E+02 -.854597105E+02 -.854374645E+02 -.854176184E+02 -.854002390E+02 -.853853854E+02 -.853731084E+02 -.853634502E+02 -.853564440E+02 -.853521133E+02 -.853504724E+02 -.853515253E+02 -.853552664E+02 -.853616804E+02 -.853707421E+02 -.853824171E+02 -.853966617E+02 -.854134237E+02 -.854326427E+02 -.854542505E+02 -.854781721E+02 -.855043260E+02 -.855326252E+02 -.855629778E+02 -.855952880E+02 -.856294563E+02 -.856653811E+02 -.857029588E+02 -.857420850E+02 -.857826549E+02 -.858245644E+02 -.858677103E+02 -.859119911E+02 -.859573076E+02 -.860035632E+02 -.860506642E+02 -.860985204E+02 -.861470445E+02 -.861961527E+02 -.862457641E+02 -.862958003E+02 -.863461844E+02 -.863968401E+02 -.864476897E+02 -.864986521E+02 -.865496395E+02 -.866005534E+02 -.866512792E+02 -.867016795E+02 -.867515843E+02 -.868007796E+02 -.868489913E+02 -.868958653E+02 -.869409413E+02 -.869836175E+02 -.870231069E+02 -.870583782E+02 -.870880799E+02 -.871104409E+02 -.871231409E+02 -.871231409E+02
 -.871301776E+02 -.871301776E+02 -.871179322E+02 -.870963825E+02 -.870677766E+02 -.870338335E+02 -.869958676E+02 -.869548840E+02 -.869116523E+02 -.868667627E+02 -.868206690E+02 -.867737215E+02 -.867261930E+02 -.866782979E+02 -.866302071E+02 -.865820599E+02 -.865339723E+02 -.864860442E+02 -.864383643E+02 -.863910139E+02 -.863440699E+02 -.862976070E+02 -.862516993E+02 -.862064214E+02 -.861618490E+02 -.861180596E+02 -.860751324E+02 -.860331489E+02 -.859921922E+02 -.859523473E+02 -.859137003E+02 -.858763384E+02 -.858403494E+02 -.858058210E+02 -.857728403E+02 -.857414935E+02 -.857118649E+02 -.856840365E+02 -.856580872E+02 -.856340926E+02 -.856121239E+02 -.855922475E+02 -.855745244E+02 -.855590098E+02 -.855457526E+02 -.855347946E+02 -.855261706E+02 -.855199080E+02 -.855160260E+02 -.855145363E+02 -.855154423E+02 -.855187392E+02 -.855244143E+02 -.855324469E+02 -.855428085E+02 -.855554630E+02 -.855703672E+02 -.855874712E+02 -.856067185E+02 -.856280467E+02 -.856513883E+02 -.856766708E+02 -.857038177E+02 -.857327486E+02 -.857633805E+02 -.857956280E+02 -.858294038E+02 -.858646197E+02 -.859011870E+02 -.859390172E+02 -.859780221E+02 -.860181148E+02 -.860592099E+02 -.861012239E+02 -.861440752E+02 -.861876849E+02 -.862319763E+02 -.862768748E+02 -.863223083E+02 -.863682058E+02 -.864144975E+02 -.864611130E+02 -.865079801E+02 -.865550228E+02 -.866021580E+02 -.866492920E+02 -.866963158E+02 -.867430977E+02 -.867894756E+02 -.868352454E+02 -.868801466E+02 -.869238430E+02 -.869658987E+02 -.870057453E+02 -.870426403E+02 -.870756125E+02 -.871033910E+02 -.871243120E+02 -.871361975E+02 -.871361975E+02
 -.871439270E+02 -.871439270E+02 -.871325346E+02 -.871124905E+02 -.870858918E+02 -.870543426E+02 -.870190707E+02 -.869810159E+02 -.869408990E+02 -.868992731E+02 -.868565643E+02 -.868131023E+02 -.867691440E+02 -.867248914E+02 -.866805060E+02 -.866361191E+02 -.865918401E+02 -.865477627E+02 -.865039697E+02 -.864605364E+02 -.864175336E+02 -.863750295E+02 -.863330909E+02 -.862917847E+02 -.862511782E+02 -.862113398E+02 -.861723390E+02 -.861342469E+02 -.860971355E+02 -.860610782E+02 -.860261489E+02 -.859924223E+02 -.859599732E+02 -.859288761E+02 -.858992049E+02 -.858710322E+02 -.858444290E+02 -.858194643E+02 -.857962043E+02 -.857747121E+02 -.857550471E+02 -.857372646E+02 -.857214155E+02 -.857075456E+02 -.856956953E+02 -.856858995E+02 -.856781869E+02 -.856725800E+02 -.856690949E+02 -.856677411E+02 -.856685212E+02 -.856714315E+02 -.856764613E+02 -.856835934E+02 -.856928042E+02 -.857040636E+02 -.857173360E+02 -.857325795E+02 -.857497474E+02 -.857687878E+02 -.857896441E+02 -.858122560E+02 -.858365591E+02 -.858624864E+02 -.858899679E+02 -.859189316E+02 -.859493039E+02 -.859810102E+02 -.860139749E+02 -.860481227E+02 -.860833781E+02 -.861196666E+02 -.861569145E+02 -.861950494E+02 -.862340005E+02 -.862736986E+02 -.863140760E+02 -.863550669E+02 -.863966067E+02 -.864386315E+02 -.864810779E+02 -.865238814E+02 -.865669753E+02 -.866102885E+02 -.866537432E+02 -.866972511E+02 -.867407087E+02 -.867839916E+02 -.868269460E+02 -.868693789E+02 -.869110440E+02 -.869516246E+02 -.869907102E+02 -.870277669E+02 -.870620981E+02 -.870927939E+02 -.871186649E+02 -.871381556E+02 -.871492315E+02 -.871492315E+02
 -.871574935E+02 -.871574935E+02 -.871469399E+02 -.871283756E+02 -.871037474E+02 -.870745452E+02 -.870419103E+02 -.870067174E+02 -.869696377E+02 -.869311869E+02 -.868917629E+02 -.868516741E+02 -.868111606E+02 -.867704120E+02 -.867295796E+02 -.866887865E+02 -.866481350E+02 -.866077124E+02 -.865675955E+02 -.865278540E+02 -.864885526E+02 -.864497533E+02 -.864115164E+02 -.863739016E+02 -.863369689E+02 -.863007786E+02 -.862653917E+02 -.862308701E+02 -.861972764E+02 -.861646741E+02 -.861331267E+02 -.861026983E+02 -.860734529E+02 -.860454538E+02 -.860187638E+02 -.859934444E+02 -.859695557E+02 -.859471556E+02 -.859262999E+02 -.859070415E+02 -.858894302E+02 -.858735124E+02 -.858593304E+02 -.858469224E+02 -.858363222E+02 -.858275587E+02 -.858206558E+02 -.858156322E+02 -.858125011E+02 -.858112706E+02 -.858119428E+02 -.858145143E+02 -.858189765E+02 -.858253149E+02 -.858335098E+02 -.858435363E+02 -.858553644E+02 -.858689596E+02 -.858842825E+02 -.859012897E+02 -.859199342E+02 -.859401650E+02 -.859619283E+02 -.859851676E+02 -.860098239E+02 -.860358364E+02 -.860631428E+02 -.860916796E+02 -.861213827E+02 -.861521875E+02 -.861840295E+02 -.862168445E+02 -.862505690E+02 -.862851401E+02 -.863204963E+02 -.863565768E+02 -.863933222E+02 -.864306741E+02 -.864685749E+02 -.865069672E+02 -.865457935E+02 -.865849950E+02 -.866245102E+02 -.866642733E+02 -.867042118E+02 -.867442428E+02 -.867842692E+02 -.868241740E+02 -.868638126E+02 -.869030035E+02 -.869415157E+02 -.869790523E+02 -.870152294E+02 -.870495480E+02 -.870813582E+02 -.871098119E+02 -.871338017E+02 -.871518802E+02 -.871621557E+02 -.871621557E+02
 -.871708198E+02 -.871708198E+02 -.871610879E+02 -.871439725E+02 -.871212716E+02 -.870943626E+02 -.870643010E+02 -.870318965E+02 -.869977706E+02 -.869624020E+02 -.869261599E+02 -.868893306E+02 -.868521379E+02 -.868147582E+02 -.867773323E+02 -.867399749E+02 -.867027809E+02 -.866658314E+02 -.866291972E+02 -.865929423E+02 -.865571257E+02 -.865218036E+02 -.864870302E+02 -.864528589E+02 -.864193430E+02 -.863865355E+02 -.863544901E+02 -.863232608E+02 -.862929021E+02 -.862634686E+02 -.862350153E+02 -.862075972E+02 -.861812690E+02 -.861560848E+02 -.861320981E+02 -.861093610E+02 -.860879244E+02 -.860678373E+02 -.860491467E+02 -.860318972E+02 -.860161306E+02 -.860018858E+02 -.859891983E+02 -.859781000E+02 -.859686193E+02 -.859607801E+02 -.859546025E+02 -.859501020E+02 -.859472897E+02 -.859461722E+02 -.859467512E+02 -.859490241E+02 -.859529834E+02 -.859586171E+02 -.859659087E+02 -.859748374E+02 -.859853781E+02 -.859975018E+02 -.860111757E+02 -.860263634E+02 -.860430251E+02 -.860611182E+02 -.860805974E+02 -.861014149E+02 -.861235209E+02 -.861468639E+02 -.861713910E+02 -.861970482E+02 -.862237807E+02 -.862515334E+02 -.862802508E+02 -.863098778E+02 -.863403593E+02 -.863716410E+02 -.864036691E+02 -.864363905E+02 -.864697528E+02 -.865037044E+02 -.865381939E+02 -.865731700E+02 -.866085806E+02 -.866443724E+02 -.866804889E+02 -.867168696E+02 -.867534471E+02 -.867901445E+02 -.868268711E+02 -.868635177E+02 -.868999491E+02 -.869359961E+02 -.869714433E+02 -.870060141E+02 -.870393515E+02 -.870709919E+02 -.871003322E+02 -.871265863E+02 -.871487283E+02 -.871654184E+02 -.871749067E+02 -.871749067E+02
 -.871838679E+02 -.871838679E+02 -.871749390E+02 -.871592382E+02 -.871384177E+02 -.871137440E+02 -.870861880E+02 -.870564948E+02 -.870252372E+02 -.869928564E+02 -.869596929E+02 -.869260115E+02 -.868920189E+02 -.868578781E+02 -.868237196E+02 -.867896492E+02 -.867557547E+02 -.867221107E+02 -.866887824E+02 -.866558280E+02 -.866233012E+02 -.865912526E+02 -.865597310E+02 -.865287840E+02 -.864984587E+02 -.864688020E+02 -.864398608E+02 -.864116824E+02 -.863843138E+02 -.863578027E+02 -.863321964E+02 -.863075421E+02 -.862838867E+02 -.862612766E+02 -.862397571E+02 -.862193727E+02 -.862001666E+02 -.861821803E+02 -.861654535E+02 -.861500237E+02 -.861359263E+02 -.861231939E+02 -.861118564E+02 -.861019406E+02 -.860934701E+02 -.860864652E+02 -.860809425E+02 -.860769151E+02 -.860743922E+02 -.860733793E+02 -.860738778E+02 -.860758855E+02 -.860793960E+02 -.860843995E+02 -.860908819E+02 -.860988259E+02 -.861082105E+02 -.861190113E+02 -.861312006E+02 -.861447479E+02 -.861596197E+02 -.861757802E+02 -.861931910E+02 -.862118118E+02 -.862316003E+02 -.862525129E+02 -.862745046E+02 -.862975294E+02 -.863215405E+02 -.863464906E+02 -.863723322E+02 -.863990176E+02 -.864264994E+02 -.864547304E+02 -.864836636E+02 -.865132527E+02 -.865434516E+02 -.865742147E+02 -.866054963E+02 -.866372505E+02 -.866694304E+02 -.867019877E+02 -.867348710E+02 -.867680248E+02 -.868013870E+02 -.868348864E+02 -.868684393E+02 -.869019442E+02 -.869352758E+02 -.869682773E+02 -.870007491E+02 -.870324353E+02 -.870630059E+02 -.870920328E+02 -.871189597E+02 -.871430620E+02 -.871633945E+02 -.871787239E+02 -.871874401E+02 -.871874401E+02
 -.871966159E+02 -.871966159E+02 -.871884700E+02 -.871741480E+02 -.871551593E+02 -.871326613E+02 -.871075416E+02 -.870804821E+02 -.870520071E+02 -.870225206E+02 -.869923350E+02 -.869616932E+02 -.869307848E+02 -.868997597E+02 -.868687377E+02 -.868378160E+02 -.868070750E+02 -.867765832E+02 -.867463997E+02 -.867165776E+02 -.866871655E+02 -.866582088E+02 -.866297512E+02 -.866018348E+02 -.865745015E+02 -.865477923E+02 -.865217486E+02 -.864964113E+02 -.864718215E+02 -.864480203E+02 -.864250485E+02 -.864029468E+02 -.863817553E+02 -.863615137E+02 -.863422608E+02 -.863240343E+02 -.863068710E+02 -.862908060E+02 -.862758729E+02 -.862621036E+02 -.862495277E+02 -.862381728E+02 -.862280640E+02 -.862192240E+02 -.862116724E+02 -.862054264E+02 -.862004998E+02 -.861969037E+02 -.861946457E+02 -.861937303E+02 -.861941589E+02 -.861959295E+02 -.861990368E+02 -.862034724E+02 -.862092247E+02 -.862162790E+02 -.862246176E+02 -.862342200E+02 -.862450631E+02 -.862571210E+02 -.862703656E+02 -.862847665E+02 -.863002914E+02 -.863169060E+02 -.863345747E+02 -.863532603E+02 -.863729245E+02 -.863935281E+02 -.864150310E+02 -.864373929E+02 -.864605729E+02 -.864845298E+02 -.865092228E+02 -.865346107E+02 -.865606530E+02 -.865873089E+02 -.866145380E+02 -.866423002E+02 -.866705549E+02 -.866992612E+02 -.867283771E+02 -.867578590E+02 -.867876603E+02 -.868177304E+02 -.868480126E+02 -.868784415E+02 -.869089400E+02 -.869394149E+02 -.869697508E+02 -.869998032E+02 -.870293886E+02 -.870582720E+02 -.870861502E+02 -.871126306E+02 -.871372032E+02 -.871592041E+02 -.871777683E+02 -.871917671E+02 -.871997278E+02 -.871997278E+02
 -.872090546E+02 -.872090546E+02 -.872016715E+02 -.871886921E+02 -.871714863E+02 -.871511042E+02 -.871283523E+02 -.871038500E+02 -.870780737E+02 -.870513911E+02 -.870240865E+02 -.869963810E+02 -.869684474E+02 -.869404225E+02 -.869124153E+02 -.868845145E+02 -.868567933E+02 -.868293137E+02 -.868021296E+02 -.867752887E+02 -.867488346E+02 -.867228082E+02 -.866972480E+02 -.866721917E+02 -.866476759E+02 -.866237368E+02 -.866004104E+02 -.865777324E+02 -.865557384E+02 -.865344638E+02 -.865139440E+02 -.864942138E+02 -.864753076E+02 -.864572593E+02 -.864401020E+02 -.864238679E+02 -.864085881E+02 -.863942925E+02 -.863810095E+02 -.863687660E+02 -.863575872E+02 -.863474962E+02 -.863385141E+02 -.863306602E+02 -.863239508E+02 -.863184004E+02 -.863140207E+02 -.863108208E+02 -.863088072E+02 -.863079837E+02 -.863083514E+02 -.863099086E+02 -.863126508E+02 -.863165711E+02 -.863216595E+02 -.863279038E+02 -.863352892E+02 -.863437983E+02 -.863534117E+02 -.863641076E+02 -.863758622E+02 -.863886499E+02 -.864024433E+02 -.864172135E+02 -.864329302E+02 -.864495618E+02 -.864670758E+02 -.864854388E+02 -.865046164E+02 -.865245742E+02 -.865452770E+02 -.865666895E+02 -.865887764E+02 -.866115020E+02 -.866348311E+02 -.866587282E+02 -.866831580E+02 -.867080851E+02 -.867334736E+02 -.867592874E+02 -.867854889E+02 -.868120389E+02 -.868388956E+02 -.868660132E+02 -.868933400E+02 -.869208167E+02 -.869483728E+02 -.869759231E+02 -.870033624E+02 -.870305587E+02 -.870573444E+02 -.870835053E+02 -.871087649E+02 -.871327658E+02 -.871550438E+02 -.871749950E+02 -.871918329E+02 -.872045320E+02 -.872117545E+02 -.872117545E+02
 -.872211848E+02 -.872211848E+02 -.872145446E+02 -.872028725E+02 -.871874014E+02 -.871690774E+02 -.871486268E+02 -.871266077E+02 -.871034499E+02 -.870794851E+02 -.870549697E+02 -.870301035E+02 -.870050427E+02 -.869799107E+02 -.869548062E+02 -.869298093E+02 -.869049860E+02 -.868803923E+02 -.868560765E+02 -.868320814E+02 -.868084459E+02 -.867852064E+02 -.867623969E+02 -.867400507E+02 -.867181998E+02 -.866968758E+02 -.866761102E+02 -.866559338E+02 -.866363775E+02 -.866174718E+02 -.865992470E+02 -.865817331E+02 -.865649594E+02 -.865489548E+02 -.865337476E+02 -.865193652E+02 -.865058338E+02 -.864931789E+02 -.864814245E+02 -.864705933E+02 -.864607064E+02 -.864517835E+02 -.864438424E+02 -.864368991E+02 -.864309675E+02 -.864260597E+02 -.864221854E+02 -.864193524E+02 -.864175661E+02 -.864168297E+02 -.864171440E+02 -.864185077E+02 -.864209170E+02 -.864243659E+02 -.864288464E+02 -.864343479E+02 -.864408581E+02 -.864483624E+02 -.864568443E+02 -.864662856E+02 -.864766662E+02 -.864879644E+02 -.865001573E+02 -.865132203E+02 -.865271276E+02 -.865418527E+02 -.865573677E+02 -.865736443E+02 -.865906532E+02 -.866083650E+02 -.866267494E+02 -.866457763E+02 -.866654152E+02 -.866856354E+02 -.867064062E+02 -.867276970E+02 -.867494769E+02 -.867717149E+02 -.867943796E+02 -.868174389E+02 -.868408596E+02 -.868646068E+02 -.868886430E+02 -.869129271E+02 -.869374126E+02 -.869620459E+02 -.869867632E+02 -.870114875E+02 -.870361235E+02 -.870605516E+02 -.870846204E+02 -.871081360E+02 -.871308487E+02 -.871524355E+02 -.871724776E+02 -.871904300E+02 -.872055837E+02 -.872170141E+02 -.872235157E+02 -.872235157E+02
 -.872330149E+02 -.872330149E+02 -.872270985E+02 -.872166994E+02 -.872029173E+02 -.871865959E+02 -.871683832E+02 -.871487775E+02 -.871281626E+02 -.871068346E+02 -.870850228E+02 -.870629059E+02 -.870406236E+02 -.870182862E+02 -.869959821E+02 -.869737828E+02 -.869517475E+02 -.869299260E+02 -.869083613E+02 -.868870915E+02 -.868661510E+02 -.868455718E+02 -.868253839E+02 -.868056164E+02 -.867862971E+02 -.867674536E+02 -.867491130E+02 -.867313019E+02 -.867140470E+02 -.866973744E+02 -.866813100E+02 -.866658794E+02 -.866511077E+02 -.866370195E+02 -.866236385E+02 -.866109882E+02 -.865990907E+02 -.865879675E+02 -.865776388E+02 -.865681239E+02 -.865594404E+02 -.865516050E+02 -.865446325E+02 -.865385363E+02 -.865333283E+02 -.865290184E+02 -.865256148E+02 -.865231241E+02 -.865215507E+02 -.865208974E+02 -.865211648E+02 -.865223517E+02 -.865244551E+02 -.865274699E+02 -.865313893E+02 -.865362045E+02 -.865419052E+02 -.865484791E+02 -.865559125E+02 -.865641898E+02 -.865732944E+02 -.865832080E+02 -.865939111E+02 -.866053831E+02 -.866176023E+02 -.866305460E+02 -.866441909E+02 -.866585128E+02 -.866734870E+02 -.866890882E+02 -.867052908E+02 -.867220689E+02 -.867393964E+02 -.867572469E+02 -.867755942E+02 -.867944115E+02 -.868136722E+02 -.868333494E+02 -.868534155E+02 -.868738425E+02 -.868946012E+02 -.869156607E+02 -.869369878E+02 -.869585458E+02 -.869802934E+02 -.870021826E+02 -.870241563E+02 -.870461455E+02 -.870680647E+02 -.870898071E+02 -.871112367E+02 -.871321802E+02 -.871524140E+02 -.871716494E+02 -.871895120E+02 -.872055150E+02 -.872190250E+02 -.872292167E+02 -.872350143E+02 -.872350143E+02
 -.872445572E+02 -.872445572E+02 -.872393465E+02 -.872301884E+02 -.872180520E+02 -.872036810E+02 -.871876470E+02 -.871703894E+02 -.871522468E+02 -.871334806E+02 -.871142935E+02 -.870948431E+02 -.870752530E+02 -.870556206E+02 -.870360241E+02 -.870165267E+02 -.869971805E+02 -.869780296E+02 -.869591118E+02 -.869404605E+02 -.869221058E+02 -.869040756E+02 -.868863962E+02 -.868690925E+02 -.868521888E+02 -.868357088E+02 -.868196756E+02 -.868041123E+02 -.867890414E+02 -.867744852E+02 -.867604659E+02 -.867470051E+02 -.867341240E+02 -.867218433E+02 -.867101834E+02 -.866991636E+02 -.866888029E+02 -.866791191E+02 -.866701293E+02 -.866618496E+02 -.866542948E+02 -.866474788E+02 -.866414140E+02 -.866361117E+02 -.866315816E+02 -.866278321E+02 -.866248701E+02 -.866227010E+02 -.866213285E+02 -.866207549E+02 -.866209807E+02 -.866220050E+02 -.866238252E+02 -.866264370E+02 -.866298348E+02 -.866340113E+02 -.866389578E+02 -.866446641E+02 -.866511187E+02 -.866583086E+02 -.866662199E+02 -.866748373E+02 -.866841444E+02 -.866941239E+02 -.867047577E+02 -.867160267E+02 -.867279111E+02 -.867403907E+02 -.867534445E+02 -.867670511E+02 -.867811889E+02 -.867958359E+02 -.868109698E+02 -.868265682E+02 -.868426084E+02 -.868590679E+02 -.868759235E+02 -.868931520E+02 -.869107297E+02 -.869286321E+02 -.869468339E+02 -.869653080E+02 -.869840253E+02 -.870029537E+02 -.870220565E+02 -.870412914E+02 -.870606081E+02 -.870799454E+02 -.870992276E+02 -.871183602E+02 -.871372231E+02 -.871556627E+02 -.871734816E+02 -.871904246E+02 -.872061611E+02 -.872202614E+02 -.872321665E+02 -.872411483E+02 -.872462580E+02 -.872462580E+02
 -.872558220E+02 -.872558220E+02 -.872513001E+02 -.872433530E+02 -.872328218E+02 -.872203527E+02 -.872064420E+02 -.871914717E+02 -.871757361E+02 -.871594626E+02 -.871428274E+02 -.871259676E+02 -.871089908E+02 -.870919820E+02 -.870750091E+02 -.870581271E+02 -.870413813E+02 -.870248101E+02 -.870084462E+02 -.869923184E+02 -.869764530E+02 -.869608738E+02 -.869456034E+02 -.869306631E+02 -.869160737E+02 -.869018553E+02 -.868880277E+02 -.868746102E+02 -.868616220E+02 -.868490820E+02 -.868370086E+02 -.868254201E+02 -.868143343E+02 -.868037686E+02 -.867937398E+02 -.867842643E+02 -.867753577E+02 -.867670351E+02 -.867593105E+02 -.867521974E+02 -.867457081E+02 -.867398540E+02 -.867346455E+02 -.867300919E+02 -.867262014E+02 -.867229808E+02 -.867204358E+02 -.867185708E+02 -.867173891E+02 -.867168924E+02 -.867170812E+02 -.867179547E+02 -.867195107E+02 -.867217458E+02 -.867246553E+02 -.867282331E+02 -.867324720E+02 -.867373636E+02 -.867428983E+02 -.867490655E+02 -.867558534E+02 -.867632495E+02 -.867712401E+02 -.867798109E+02 -.867889467E+02 -.867986315E+02 -.868088491E+02 -.868195823E+02 -.868308136E+02 -.868425252E+02 -.868546989E+02 -.868673161E+02 -.868803582E+02 -.868938061E+02 -.869076408E+02 -.869218430E+02 -.869363932E+02 -.869512714E+02 -.869664576E+02 -.869819306E+02 -.869976687E+02 -.870136485E+02 -.870298450E+02 -.870462301E+02 -.870627722E+02 -.870794344E+02 -.870961728E+02 -.871129342E+02 -.871296527E+02 -.871462458E+02 -.871626088E+02 -.871786081E+02 -.871940718E+02 -.872087778E+02 -.872224384E+02 -.872346801E+02 -.872450167E+02 -.872528157E+02 -.872572527E+02 -.872572527E+02
 -.872668053E+02 -.872668053E+02 -.872629563E+02 -.872561916E+02 -.872472274E+02 -.872366141E+02 -.872247745E+02 -.872120340E+02 -.871986438E+02 -.871847976E+02 -.871706458E+02 -.871563056E+02 -.871418688E+02 -.871274077E+02 -.871129805E+02 -.870986341E+02 -.870844073E+02 -.870703325E+02 -.870564377E+02 -.870427476E+02 -.870292841E+02 -.870160676E+02 -.870031170E+02 -.869904504E+02 -.869780851E+02 -.869660381E+02 -.869543259E+02 -.869429645E+02 -.869319701E+02 -.869213581E+02 -.869111441E+02 -.869013430E+02 -.868919696E+02 -.868830383E+02 -.868745629E+02 -.868665570E+02 -.868590334E+02 -.868520044E+02 -.868454817E+02 -.868394762E+02 -.868339981E+02 -.868290567E+02 -.868246605E+02 -.868208171E+02 -.868175332E+02 -.868148144E+02 -.868126653E+02 -.868110897E+02 -.868100900E+02 -.868096677E+02 -.868098233E+02 -.868105560E+02 -.868118641E+02 -.868137448E+02 -.868161943E+02 -.868192075E+02 -.868227786E+02 -.868269007E+02 -.868315660E+02 -.868367657E+02 -.868424904E+02 -.868487295E+02 -.868554719E+02 -.868627059E+02 -.868704190E+02 -.868785982E+02 -.868872298E+02 -.868962999E+02 -.869057940E+02 -.869156974E+02 -.869259949E+02 -.869366713E+02 -.869477110E+02 -.869590982E+02 -.869708171E+02 -.869828515E+02 -.869951851E+02 -.870078012E+02 -.870206828E+02 -.870338123E+02 -.870471711E+02 -.870607397E+02 -.870744966E+02 -.870884180E+02 -.871024769E+02 -.871166419E+02 -.871308755E+02 -.871451322E+02 -.871593557E+02 -.871734754E+02 -.871874021E+02 -.872010215E+02 -.872141869E+02 -.872267087E+02 -.872383415E+02 -.872487665E+02 -.872575697E+02 -.872642118E+02 -.872679905E+02 -.872679905E+02
 -.872774621E+02 -.872774621E+02 -.872742700E+02 -.872686592E+02 -.872612235E+02 -.872524192E+02 -.872425974E+02 -.872320284E+02 -.872209207E+02 -.872094355E+02 -.871976979E+02 -.871858052E+02 -.871738338E+02 -.871618442E+02 -.871498847E+02 -.871379942E+02 -.871262052E+02 -.871145446E+02 -.871030358E+02 -.870916990E+02 -.870805526E+02 -.870696133E+02 -.870588968E+02 -.870484179E+02 -.870381910E+02 -.870282298E+02 -.870185479E+02 -.870091585E+02 -.870000745E+02 -.869913088E+02 -.869828737E+02 -.869747815E+02 -.869670442E+02 -.869596734E+02 -.869526803E+02 -.869460757E+02 -.869398702E+02 -.869340735E+02 -.869286952E+02 -.869237439E+02 -.869192278E+02 -.869151546E+02 -.869115309E+02 -.869083629E+02 -.869056560E+02 -.869034146E+02 -.869016425E+02 -.869003427E+02 -.868995170E+02 -.868991668E+02 -.868992924E+02 -.868998931E+02 -.869009677E+02 -.869025138E+02 -.869045284E+02 -.869070075E+02 -.869099463E+02 -.869133394E+02 -.869171804E+02 -.869214624E+02 -.869261776E+02 -.869313178E+02 -.869368738E+02 -.869428364E+02 -.869491953E+02 -.869559401E+02 -.869630598E+02 -.869705432E+02 -.869783785E+02 -.869865538E+02 -.869950568E+02 -.870038752E+02 -.870129962E+02 -.870224071E+02 -.870320948E+02 -.870420463E+02 -.870522481E+02 -.870626866E+02 -.870733478E+02 -.870842171E+02 -.870952793E+02 -.871065181E+02 -.871179158E+02 -.871294526E+02 -.871411060E+02 -.871528499E+02 -.871646530E+02 -.871764774E+02 -.871882761E+02 -.871999905E+02 -.872115460E+02 -.872228477E+02 -.872337734E+02 -.872441654E+02 -.872538197E+02 -.872624716E+02 -.872697770E+02 -.872752885E+02 -.872784237E+02 -.872784237E+02
 -.872876519E+02 -.872876519E+02 -.872850983E+02 -.872806079E+02 -.872746547E+02 -.872676037E+02 -.872597358E+02 -.872512676E+02 -.872423663E+02 -.872331614E+02 -.872237533E+02 -.872142205E+02 -.872046246E+02 -.871950141E+02 -.871854282E+02 -.871758985E+02 -.871664510E+02 -.871571076E+02 -.871478870E+02 -.871388056E+02 -.871298783E+02 -.871211184E+02 -.871125386E+02 -.871041506E+02 -.870959659E+02 -.870879955E+02 -.870802501E+02 -.870727402E+02 -.870654760E+02 -.870584677E+02 -.870517251E+02 -.870452578E+02 -.870390752E+02 -.870331864E+02 -.870276004E+02 -.870223255E+02 -.870173700E+02 -.870127417E+02 -.870084478E+02 -.870044953E+02 -.870008905E+02 -.869976393E+02 -.869947471E+02 -.869922187E+02 -.869900581E+02 -.869882689E+02 -.869868540E+02 -.869858158E+02 -.869851557E+02 -.869848747E+02 -.869849732E+02 -.869854505E+02 -.869863057E+02 -.869875370E+02 -.869891420E+02 -.869911176E+02 -.869934600E+02 -.869961650E+02 -.869992277E+02 -.870026426E+02 -.870064037E+02 -.870105045E+02 -.870149379E+02 -.870196965E+02 -.870247725E+02 -.870301576E+02 -.870358433E+02 -.870418206E+02 -.870480803E+02 -.870546131E+02 -.870614094E+02 -.870684593E+02 -.870757528E+02 -.870832799E+02 -.870910302E+02 -.870989933E+02 -.871071586E+02 -.871155152E+02 -.871240520E+02 -.871327572E+02 -.871416187E+02 -.871506234E+02 -.871597569E+02 -.871690033E+02 -.871783445E+02 -.871877593E+02 -.871972225E+02 -.872067033E+02 -.872161638E+02 -.872255567E+02 -.872348219E+02 -.872438828E+02 -.872526412E+02 -.872609706E+02 -.872687071E+02 -.872756386E+02 -.872814896E+02 -.872859022E+02 -.872884112E+02 -.872884112E+02
 -.872970345E+02 -.872970345E+02 -.872950917E+02 -.872916705E+02 -.872871295E+02 -.872817452E+02 -.872757311E+02 -.872692524E+02 -.872624371E+02 -.872553846E+02 -.872481723E+02 -.872408610E+02 -.872334984E+02 -.872261226E+02 -.872187641E+02 -.872114476E+02 -.872041936E+02 -.871970193E+02 -.871899393E+02 -.871829666E+02 -.871761126E+02 -.871693877E+02 -.871628018E+02 -.871563641E+02 -.871500831E+02 -.871439676E+02 -.871380255E+02 -.871322651E+02 -.871266940E+02 -.871213199E+02 -.871161503E+02 -.871111925E+02 -.871064537E+02 -.871019407E+02 -.870976603E+02 -.870936188E+02 -.870898224E+02 -.870862771E+02 -.870829882E+02 -.870799610E+02 -.870772004E+02 -.870747107E+02 -.870724959E+02 -.870705597E+02 -.870689051E+02 -.870675348E+02 -.870664511E+02 -.870656555E+02 -.870651493E+02 -.870649333E+02 -.870650075E+02 -.870653717E+02 -.870660250E+02 -.870669662E+02 -.870681934E+02 -.870697042E+02 -.870714960E+02 -.870735655E+02 -.870759089E+02 -.870785222E+02 -.870814008E+02 -.870845399E+02 -.870879341E+02 -.870915779E+02 -.870954653E+02 -.870995901E+02 -.871039459E+02 -.871085258E+02 -.871133231E+02 -.871183305E+02 -.871235407E+02 -.871289464E+02 -.871345399E+02 -.871403135E+02 -.871462595E+02 -.871523698E+02 -.871586362E+02 -.871650505E+02 -.871716040E+02 -.871782878E+02 -.871850923E+02 -.871920073E+02 -.871990217E+02 -.872061230E+02 -.872132969E+02 -.872205267E+02 -.872277928E+02 -.872350709E+02 -.872423314E+02 -.872495374E+02 -.872566421E+02 -.872635863E+02 -.872702942E+02 -.872766685E+02 -.872825839E+02 -.872878786E+02 -.872923430E+02 -.872957059E+02 -.872976154E+02 -.872976154E+02
 -.873048864E+02 -.873048864E+02 -.873034997E+02 -.873010471E+02 -.872977781E+02 -.872938872E+02 -.872895264E+02 -.872848144E+02 -.872798445E+02 -.872746900E+02 -.872694088E+02 -.872640466E+02 -.872586401E+02 -.872532183E+02 -.872478049E+02 -.872424191E+02 -.872370769E+02 -.872317916E+02 -.872265746E+02 -.872214359E+02 -.872163842E+02 -.872114276E+02 -.872065735E+02 -.872018288E+02 -.871972000E+02 -.871926935E+02 -.871883152E+02 -.871840712E+02 -.871799672E+02 -.871760088E+02 -.871722015E+02 -.871685506E+02 -.871650613E+02 -.871617386E+02 -.871585876E+02 -.871556127E+02 -.871528185E+02 -.871502092E+02 -.871477889E+02 -.871455614E+02 -.871435300E+02 -.871416981E+02 -.871400686E+02 -.871386439E+02 -.871374265E+02 -.871364182E+02 -.871356206E+02 -.871350349E+02 -.871346621E+02 -.871345025E+02 -.871345564E+02 -.871348236E+02 -.871353033E+02 -.871359948E+02 -.871368965E+02 -.871380070E+02 -.871393241E+02 -.871408455E+02 -.871425686E+02 -.871444903E+02 -.871466074E+02 -.871489163E+02 -.871514132E+02 -.871540940E+02 -.871569544E+02 -.871599900E+02 -.871631959E+02 -.871665673E+02 -.871700991E+02 -.871737862E+02 -.871776232E+02 -.871816047E+02 -.871857251E+02 -.871899788E+02 -.871943600E+02 -.871988628E+02 -.872034812E+02 -.872082090E+02 -.872130397E+02 -.872179666E+02 -.872229823E+02 -.872280793E+02 -.872332488E+02 -.872384812E+02 -.872437654E+02 -.872490885E+02 -.872544349E+02 -.872597861E+02 -.872651190E+02 -.872704051E+02 -.872756088E+02 -.872806854E+02 -.872855782E+02 -.872902156E+02 -.872945061E+02 -.872983332E+02 -.873015480E+02 -.873039595E+02 -.873053227E+02 -.873053227E+02
 -.873098452E+02 -.873098452E+02 -.873088822E+02 -.873071537E+02 -.873048199E+02 -.873020114E+02 -.872988344E+02 -.872953754E+02 -.872917042E+02 -.872878774E+02 -.872839405E+02 -.872799303E+02 -.872758766E+02 -.872718032E+02 -.872677298E+02 -.872636724E+02 -.872596441E+02 -.872556560E+02 -.872517176E+02 -.872478368E+02 -.872440209E+02 -.872402763E+02 -.872366087E+02 -.872330237E+02 -.872295262E+02 -.872261213E+02 -.872228134E+02 -.872196072E+02 -.872165069E+02 -.872135168E+02 -.872106412E+02 -.872078839E+02 -.872052488E+02 -.872027399E+02 -.872003606E+02 -.871981146E+02 -.871960051E+02 -.871940354E+02 -.871922085E+02 -.871905271E+02 -.871889938E+02 -.871876112E+02 -.871863813E+02 -.871853060E+02 -.871843871E+02 -.871836260E+02 -.871830239E+02 -.871825817E+02 -.871823000E+02 -.871821793E+02 -.871822196E+02 -.871824207E+02 -.871827823E+02 -.871833035E+02 -.871839835E+02 -.871848209E+02 -.871858142E+02 -.871869618E+02 -.871882616E+02 -.871897114E+02 -.871913088E+02 -.871930510E+02 -.871949352E+02 -.871969585E+02 -.871991175E+02 -.872014089E+02 -.872038291E+02 -.872063746E+02 -.872090415E+02 -.872118259E+02 -.872147238E+02 -.872177312E+02 -.872208438E+02 -.872240574E+02 -.872273675E+02 -.872307698E+02 -.872342596E+02 -.872378320E+02 -.872414822E+02 -.872452047E+02 -.872489939E+02 -.872528435E+02 -.872567466E+02 -.872606953E+02 -.872646805E+02 -.872686914E+02 -.872727151E+02 -.872767362E+02 -.872807355E+02 -.872846896E+02 -.872885696E+02 -.872923395E+02 -.872959546E+02 -.872993597E+02 -.873024862E+02 -.873052493E+02 -.873075450E+02 -.873092450E+02 -.873101920E+02 -.873101920E+02
 -.873098452E+02 -.873098452E+02 -.873088822E+02 -.873071537E+02 -.873048199E+02 -.873020114E+02 -.872988344E+02 -.872953754E+02 -.872917042E+02 -.872878774E+02 -.872839405E+02 -.872799303E+02 -.872758766E+02 -.872718032E+02 -.872677298E+02 -.872636724E+02 -.872596441E+02 -.872556560E+02 -.872517176E+02 -.872478368E+02 -.872440209E+02 -.872402763E+02 -.872366087E+02 -.872330237E+02 -.872295262E+02 -.872261213E+02 -.872228134E+02 -.872196072E+02 -.872165069E+02 -.872135168E+02 -.872106412E+02 -.872078839E+02 -.872052488E+02 -.872027399E+02 -.872003606E+02 -.871981146E+02 -.871960051E+02 -.871940354E+02 -.871922085E+02 -.871905271E+02 -.871889938E+02 -.871876112E+02 -.871863813E+02 -.871853060E+02 -.871843871E+02 -.871836260E+02 -.871830239E+02 -.871825817E+02 -.871823000E+02 -.871821793E+02 -.871822196E+02 -.871824207E+02 -.871827823E+02 -.871833035E+02 -.871839835E+02 -.871848209E+02 -.871858142E+02 -.871869618E+02 -.871882616E+02 -.871897114E+02 -.871913088E+02 -.871930510E+02 -.871949352E+02 -.871969585E+02 -.871991175E+02 -.872014089E+02 -.872038291E+02 -.872063746E+02 -.872090415E+02 -.872118259E+02 -.872147238E+02 -.872177312E+02 -.872208438E+02 -.872240574E+02 -.872273675E+02 -.872307698E+02 -.872342596E+02 -.872378320E+02 -.872414822E+02 -.872452047E+02 -.872489939E+02 -.872528435E+02 -.872567466E+02 -.872606953E+02 -.872646805E+02 -.872686914E+02 -.872727151E+02 -.872767362E+02 -.872807355E+02 -.872846896E+02 -.872885696E+02 -.872923395E+02 -.872959546E+02 -.872993597E+02 -.873024862E+02 -.873052493E+02 -.873075450E+02 -.873092450E+02 -.873101920E+02 -.873101920E+02
