# Supplementary material for: Electrical Pacing of Cardiac Tissue Including Potassium Inward Rectification
Source: PLoS One. 2015 Jun 9;10(6):e0127837. doi: 10.1371/journal.pone.0127837 (PMC4461281; doi:10.1371/journal.pone.0127837)
Supplement: S1 Data — (ZIP) [file pone.0127837.s001.zip › All-Data/Data-without-IK1/BDT39/Vmpoint5ms.txt]

 -.873300171E+02 -.873283529E+02 -.873279596E+02 -.873273111E+02 -.873265076E+02 -.873256282E+02 -.873247298E+02 -.873238370E+02 -.873229500E+02 -.873220694E+02 -.873212080E+02 -.873203768E+02 -.873195731E+02 -.873187865E+02 -.873180100E+02 -.873172409E+02 -.873164750E+02 -.873157082E+02 -.873149411E+02 -.873141789E+02 -.873134267E+02 -.873126871E+02 -.873119611E+02 -.873112508E+02 -.873105595E+02 -.873098907E+02 -.873092461E+02 -.873086254E+02 -.873080270E+02 -.873074501E+02 -.873068947E+02 -.873063612E+02 -.873058492E+02 -.873053592E+02 -.873048929E+02 -.873044526E+02 -.873040389E+02 -.873036517E+02 -.873032914E+02 -.873029597E+02 -.873026580E+02 -.873023868E+02 -.873021456E+02 -.873019346E+02 -.873017546E+02 -.873016062E+02 -.873014891E+02 -.873014029E+02 -.873013477E+02 -.873013240E+02 -.873013322E+02 -.873013721E+02 -.873014433E+02 -.873015457E+02 -.873016795E+02 -.873018446E+02 -.873020406E+02 -.873022670E+02 -.873025230E+02 -.873028085E+02 -.873031230E+02 -.873034658E+02 -.873038361E+02 -.873042333E+02 -.873046568E+02 -.873051060E+02 -.873055803E+02 -.873060790E+02 -.873066010E+02 -.873071456E+02 -.873077119E+02 -.873082993E+02 -.873089070E+02 -.873095340E+02 -.873101795E+02 -.873108427E+02 -.873115226E+02 -.873122186E+02 -.873129297E+02 -.873136552E+02 -.873143941E+02 -.873151457E+02 -.873159092E+02 -.873166839E+02 -.873174689E+02 -.873182636E+02 -.873190672E+02 -.873198789E+02 -.873206981E+02 -.873215240E+02 -.873223557E+02 -.873231922E+02 -.873240313E+02 -.873248692E+02 -.873256973E+02 -.873264977E+02 -.873272359E+02 -.873278493E+02 -.873282346E+02 -.873282346E+02
 -.873283529E+02 -.873283529E+02 -.873279596E+02 -.873273111E+02 -.873265076E+02 -.873256282E+02 -.873247298E+02 -.873238370E+02 -.873229500E+02 -.873220694E+02 -.873212080E+02 -.873203768E+02 -.873195731E+02 -.873187865E+02 -.873180100E+02 -.873172409E+02 -.873164750E+02 -.873157082E+02 -.873149411E+02 -.873141789E+02 -.873134267E+02 -.873126871E+02 -.873119611E+02 -.873112508E+02 -.873105595E+02 -.873098907E+02 -.873092461E+02 -.873086254E+02 -.873080270E+02 -.873074501E+02 -.873068947E+02 -.873063612E+02 -.873058492E+02 -.873053592E+02 -.873048929E+02 -.873044526E+02 -.873040389E+02 -.873036517E+02 -.873032914E+02 -.873029597E+02 -.873026580E+02 -.873023868E+02 -.873021456E+02 -.873019346E+02 -.873017546E+02 -.873016062E+02 -.873014891E+02 -.873014029E+02 -.873013477E+02 -.873013240E+02 -.873013322E+02 -.873013721E+02 -.873014433E+02 -.873015457E+02 -.873016795E+02 -.873018446E+02 -.873020406E+02 -.873022670E+02 -.873025230E+02 -.873028085E+02 -.873031230E+02 -.873034658E+02 -.873038361E+02 -.873042333E+02 -.873046568E+02 -.873051060E+02 -.873055803E+02 -.873060790E+02 -.873066010E+02 -.873071456E+02 -.873077119E+02 -.873082993E+02 -.873089070E+02 -.873095340E+02 -.873101795E+02 -.873108427E+02 -.873115226E+02 -.873122186E+02 -.873129297E+02 -.873136552E+02 -.873143941E+02 -.873151457E+02 -.873159092E+02 -.873166839E+02 -.873174689E+02 -.873182636E+02 -.873190672E+02 -.873198789E+02 -.873206981E+02 -.873215240E+02 -.873223557E+02 -.873231922E+02 -.873240313E+02 -.873248692E+02 -.873256973E+02 -.873264977E+02 -.873272359E+02 -.873278493E+02 -.873282346E+02 -.873282346E+02
 -.873271501E+02 -.873271501E+02 -.873264399E+02 -.873253031E+02 -.873239272E+02 -.873224398E+02 -.873209229E+02 -.873194188E+02 -.873179454E+02 -.873165096E+02 -.873151102E+02 -.873137370E+02 -.873123773E+02 -.873110230E+02 -.873096731E+02 -.873083288E+02 -.873069896E+02 -.873056554E+02 -.873043286E+02 -.873030156E+02 -.873017241E+02 -.873004605E+02 -.872992285E+02 -.872980302E+02 -.872968673E+02 -.872957398E+02 -.872946468E+02 -.872935870E+02 -.872925609E+02 -.872915701E+02 -.872906159E+02 -.872896985E+02 -.872888191E+02 -.872879797E+02 -.872871826E+02 -.872864294E+02 -.872857213E+02 -.872850599E+02 -.872844469E+02 -.872838835E+02 -.872833700E+02 -.872829069E+02 -.872824949E+02 -.872821351E+02 -.872818278E+02 -.872815733E+02 -.872813719E+02 -.872812242E+02 -.872811302E+02 -.872810902E+02 -.872811041E+02 -.872811720E+02 -.872812941E+02 -.872814702E+02 -.872816999E+02 -.872819824E+02 -.872823173E+02 -.872827039E+02 -.872831414E+02 -.872836291E+02 -.872841658E+02 -.872847507E+02 -.872853828E+02 -.872860611E+02 -.872867845E+02 -.872875517E+02 -.872883615E+02 -.872892124E+02 -.872901033E+02 -.872910328E+02 -.872919994E+02 -.872930019E+02 -.872940387E+02 -.872951085E+02 -.872962097E+02 -.872973410E+02 -.872985009E+02 -.872996879E+02 -.873009005E+02 -.873021374E+02 -.873033973E+02 -.873046787E+02 -.873059803E+02 -.873073008E+02 -.873086389E+02 -.873099933E+02 -.873113628E+02 -.873127461E+02 -.873141421E+02 -.873155494E+02 -.873169667E+02 -.873183922E+02 -.873198227E+02 -.873212518E+02 -.873226659E+02 -.873240359E+02 -.873253042E+02 -.873263648E+02 -.873270372E+02 -.873270372E+02
 -.873255899E+02 -.873255899E+02 -.873245116E+02 -.873228244E+02 -.873208274E+02 -.873186950E+02 -.873165232E+02 -.873143621E+02 -.873122297E+02 -.873101236E+02 -.873080355E+02 -.873059608E+02 -.873038971E+02 -.873018407E+02 -.872997894E+02 -.872977458E+02 -.872957167E+02 -.872937090E+02 -.872917288E+02 -.872897825E+02 -.872878756E+02 -.872860115E+02 -.872841920E+02 -.872824179E+02 -.872806892E+02 -.872790061E+02 -.872773698E+02 -.872757822E+02 -.872742450E+02 -.872727594E+02 -.872713275E+02 -.872699529E+02 -.872686390E+02 -.872673874E+02 -.872661994E+02 -.872650770E+02 -.872640229E+02 -.872630389E+02 -.872621258E+02 -.872612844E+02 -.872605167E+02 -.872598246E+02 -.872592094E+02 -.872586713E+02 -.872582111E+02 -.872578300E+02 -.872575292E+02 -.872573090E+02 -.872571693E+02 -.872571103E+02 -.872571322E+02 -.872572353E+02 -.872574190E+02 -.872576828E+02 -.872580259E+02 -.872584479E+02 -.872589482E+02 -.872595257E+02 -.872601793E+02 -.872609075E+02 -.872617090E+02 -.872625827E+02 -.872635270E+02 -.872645401E+02 -.872656203E+02 -.872667656E+02 -.872679744E+02 -.872692447E+02 -.872705745E+02 -.872719616E+02 -.872734041E+02 -.872748997E+02 -.872764464E+02 -.872780419E+02 -.872796841E+02 -.872813708E+02 -.872830999E+02 -.872848691E+02 -.872866764E+02 -.872885196E+02 -.872903968E+02 -.872923058E+02 -.872942446E+02 -.872962114E+02 -.872982041E+02 -.873002208E+02 -.873022597E+02 -.873043190E+02 -.873063969E+02 -.873084916E+02 -.873106010E+02 -.873127223E+02 -.873148511E+02 -.873169777E+02 -.873190820E+02 -.873211210E+02 -.873230090E+02 -.873245886E+02 -.873255908E+02 -.873255908E+02
 -.873239070E+02 -.873239070E+02 -.873225153E+02 -.873203472E+02 -.873177766E+02 -.873150119E+02 -.873121682E+02 -.873093059E+02 -.873064484E+02 -.873035999E+02 -.873007612E+02 -.872979340E+02 -.872951191E+02 -.872923165E+02 -.872895304E+02 -.872867701E+02 -.872840466E+02 -.872813677E+02 -.872787359E+02 -.872761510E+02 -.872736140E+02 -.872711281E+02 -.872686956E+02 -.872663171E+02 -.872639934E+02 -.872617282E+02 -.872595255E+02 -.872573879E+02 -.872553174E+02 -.872533181E+02 -.872513949E+02 -.872495515E+02 -.872477895E+02 -.872461106E+02 -.872445174E+02 -.872430126E+02 -.872415981E+02 -.872402755E+02 -.872390471E+02 -.872379156E+02 -.872368835E+02 -.872359525E+02 -.872351241E+02 -.872344001E+02 -.872337822E+02 -.872332714E+02 -.872328681E+02 -.872325729E+02 -.872323861E+02 -.872323081E+02 -.872323387E+02 -.872324776E+02 -.872327244E+02 -.872330790E+02 -.872335409E+02 -.872341091E+02 -.872347823E+02 -.872355592E+02 -.872364382E+02 -.872374178E+02 -.872384961E+02 -.872396712E+02 -.872409408E+02 -.872423028E+02 -.872437548E+02 -.872452944E+02 -.872469189E+02 -.872486257E+02 -.872504120E+02 -.872522750E+02 -.872542118E+02 -.872562196E+02 -.872582955E+02 -.872604366E+02 -.872626398E+02 -.872649024E+02 -.872672212E+02 -.872695935E+02 -.872720164E+02 -.872744870E+02 -.872770025E+02 -.872795602E+02 -.872821574E+02 -.872847915E+02 -.872874598E+02 -.872901599E+02 -.872928893E+02 -.872956455E+02 -.872984262E+02 -.873012290E+02 -.873040511E+02 -.873068889E+02 -.873097363E+02 -.873125807E+02 -.873153949E+02 -.873181215E+02 -.873206463E+02 -.873227585E+02 -.873240987E+02 -.873240987E+02
 -.873223384E+02 -.873223384E+02 -.873206419E+02 -.873179713E+02 -.873147812E+02 -.873113382E+02 -.873077835E+02 -.873041824E+02 -.873005613E+02 -.872969317E+02 -.872933031E+02 -.872896878E+02 -.872860998E+02 -.872825499E+02 -.872790442E+02 -.872755869E+02 -.872721820E+02 -.872688318E+02 -.872655359E+02 -.872622946E+02 -.872591099E+02 -.872559834E+02 -.872529164E+02 -.872499119E+02 -.872469755E+02 -.872441129E+02 -.872413289E+02 -.872386285E+02 -.872360170E+02 -.872334985E+02 -.872310755E+02 -.872287502E+02 -.872265261E+02 -.872244071E+02 -.872223958E+02 -.872204943E+02 -.872187052E+02 -.872170323E+02 -.872154794E+02 -.872140490E+02 -.872127437E+02 -.872115665E+02 -.872105204E+02 -.872096071E+02 -.872088275E+02 -.872081822E+02 -.872076724E+02 -.872072992E+02 -.872070632E+02 -.872069645E+02 -.872070030E+02 -.872071789E+02 -.872074921E+02 -.872079420E+02 -.872085273E+02 -.872092467E+02 -.872100989E+02 -.872110823E+02 -.872121951E+02 -.872134350E+02 -.872147996E+02 -.872162863E+02 -.872178923E+02 -.872196148E+02 -.872214506E+02 -.872233966E+02 -.872254495E+02 -.872276058E+02 -.872298621E+02 -.872322147E+02 -.872346600E+02 -.872371943E+02 -.872398138E+02 -.872425148E+02 -.872452935E+02 -.872481463E+02 -.872510692E+02 -.872540588E+02 -.872571113E+02 -.872602231E+02 -.872633906E+02 -.872666105E+02 -.872698793E+02 -.872731937E+02 -.872765505E+02 -.872799465E+02 -.872833785E+02 -.872868436E+02 -.872903389E+02 -.872938612E+02 -.872974073E+02 -.873009726E+02 -.873045495E+02 -.873081221E+02 -.873116565E+02 -.873150806E+02 -.873182509E+02 -.873209032E+02 -.873225859E+02 -.873225859E+02
 -.873208358E+02 -.873208358E+02 -.873188118E+02 -.873156105E+02 -.873117728E+02 -.873076073E+02 -.873032760E+02 -.872988651E+02 -.872944252E+02 -.872899878E+02 -.872855730E+02 -.872811957E+02 -.872768677E+02 -.872725958E+02 -.872683829E+02 -.872642286E+02 -.872601317E+02 -.872560917E+02 -.872521099E+02 -.872481876E+02 -.872443257E+02 -.872405280E+02 -.872368023E+02 -.872331569E+02 -.872295972E+02 -.872261271E+02 -.872227527E+02 -.872194809E+02 -.872163161E+02 -.872132609E+02 -.872103186E+02 -.872074941E+02 -.872047916E+02 -.872022143E+02 -.871997654E+02 -.871974496E+02 -.871952721E+02 -.871932373E+02 -.871913486E+02 -.871896095E+02 -.871880234E+02 -.871865933E+02 -.871853213E+02 -.871842092E+02 -.871832591E+02 -.871824729E+02 -.871818522E+02 -.871813978E+02 -.871811103E+02 -.871809903E+02 -.871810382E+02 -.871812537E+02 -.871816361E+02 -.871821848E+02 -.871828986E+02 -.871837762E+02 -.871848158E+02 -.871860151E+02 -.871873716E+02 -.871888825E+02 -.871905448E+02 -.871923554E+02 -.871943108E+02 -.871964075E+02 -.871986416E+02 -.872010092E+02 -.872035062E+02 -.872061282E+02 -.872088710E+02 -.872117300E+02 -.872147008E+02 -.872177786E+02 -.872209588E+02 -.872242369E+02 -.872276082E+02 -.872310682E+02 -.872346121E+02 -.872382356E+02 -.872419340E+02 -.872457032E+02 -.872495386E+02 -.872534363E+02 -.872573919E+02 -.872614015E+02 -.872654612E+02 -.872695672E+02 -.872737156E+02 -.872779030E+02 -.872821258E+02 -.872863804E+02 -.872906628E+02 -.872949676E+02 -.872992857E+02 -.873035980E+02 -.873078635E+02 -.873119955E+02 -.873158211E+02 -.873190212E+02 -.873210516E+02 -.873210516E+02
 -.873193628E+02 -.873193628E+02 -.873169769E+02 -.873131852E+02 -.873086164E+02 -.873036464E+02 -.872984887E+02 -.872932622E+02 -.872880316E+02 -.872828283E+02 -.872776670E+02 -.872725554E+02 -.872674997E+02 -.872625046E+02 -.872575703E+02 -.872526921E+02 -.872478679E+02 -.872431008E+02 -.872383961E+02 -.872337582E+02 -.872291932E+02 -.872247100E+02 -.872203167E+02 -.872160182E+02 -.872118190E+02 -.872077258E+02 -.872037446E+02 -.871998802E+02 -.871961366E+02 -.871925194E+02 -.871890341E+02 -.871856858E+02 -.871824796E+02 -.871794214E+02 -.871765178E+02 -.871737745E+02 -.871711954E+02 -.871687846E+02 -.871665463E+02 -.871644850E+02 -.871626038E+02 -.871609060E+02 -.871593948E+02 -.871580737E+02 -.871569455E+02 -.871560121E+02 -.871552748E+02 -.871547348E+02 -.871543936E+02 -.871542519E+02 -.871543098E+02 -.871545670E+02 -.871550230E+02 -.871556768E+02 -.871565269E+02 -.871575714E+02 -.871588079E+02 -.871602337E+02 -.871618458E+02 -.871636409E+02 -.871656153E+02 -.871677653E+02 -.871700868E+02 -.871725753E+02 -.871752260E+02 -.871780341E+02 -.871809946E+02 -.871841023E+02 -.871873519E+02 -.871907378E+02 -.871942547E+02 -.871978969E+02 -.872016588E+02 -.872055350E+02 -.872095198E+02 -.872136077E+02 -.872177931E+02 -.872220707E+02 -.872264352E+02 -.872308814E+02 -.872354040E+02 -.872399982E+02 -.872446590E+02 -.872493816E+02 -.872541616E+02 -.872589943E+02 -.872638755E+02 -.872688010E+02 -.872737667E+02 -.872787684E+02 -.872838016E+02 -.872888600E+02 -.872939328E+02 -.872989980E+02 -.873040075E+02 -.873088595E+02 -.873133513E+02 -.873171085E+02 -.873194922E+02 -.873194922E+02
 -.873178045E+02 -.873178045E+02 -.873149963E+02 -.873105528E+02 -.873052277E+02 -.872994682E+02 -.872935228E+02 -.872875206E+02 -.872815256E+02 -.872755696E+02 -.872696643E+02 -.872638114E+02 -.872580100E+02 -.872522583E+02 -.872465556E+02 -.872409055E+02 -.872353153E+02 -.872297920E+02 -.872243420E+02 -.872189731E+02 -.872136934E+02 -.872085088E+02 -.872034242E+02 -.871984467E+02 -.871935840E+02 -.871888410E+02 -.871842214E+02 -.871797306E+02 -.871753770E+02 -.871711688E+02 -.871671134E+02 -.871632177E+02 -.871594890E+02 -.871559341E+02 -.871525582E+02 -.871493660E+02 -.871463623E+02 -.871435532E+02 -.871409441E+02 -.871385400E+02 -.871363453E+02 -.871343647E+02 -.871326022E+02 -.871310612E+02 -.871297446E+02 -.871286549E+02 -.871277947E+02 -.871271658E+02 -.871267694E+02 -.871266061E+02 -.871266761E+02 -.871269789E+02 -.871275137E+02 -.871282792E+02 -.871292735E+02 -.871304944E+02 -.871319393E+02 -.871336049E+02 -.871354875E+02 -.871375834E+02 -.871398881E+02 -.871423969E+02 -.871451046E+02 -.871480059E+02 -.871510952E+02 -.871543667E+02 -.871578143E+02 -.871614316E+02 -.871652124E+02 -.871691502E+02 -.871732383E+02 -.871774703E+02 -.871818394E+02 -.871863390E+02 -.871909625E+02 -.871957033E+02 -.872005550E+02 -.872055111E+02 -.872105655E+02 -.872157119E+02 -.872209445E+02 -.872262574E+02 -.872316448E+02 -.872371013E+02 -.872426217E+02 -.872482008E+02 -.872538337E+02 -.872595157E+02 -.872652421E+02 -.872710081E+02 -.872768086E+02 -.872826365E+02 -.872884797E+02 -.872943128E+02 -.873000807E+02 -.873056664E+02 -.873108369E+02 -.873151614E+02 -.873179048E+02 -.873179048E+02
 -.873160713E+02 -.873160713E+02 -.873128480E+02 -.873077763E+02 -.873017226E+02 -.872952021E+02 -.872884938E+02 -.872817344E+02 -.872749862E+02 -.872682701E+02 -.872615902E+02 -.872549474E+02 -.872483418E+02 -.872417785E+02 -.872352681E+02 -.872288208E+02 -.872224433E+02 -.872161415E+02 -.872099250E+02 -.872038039E+02 -.871977837E+02 -.871918685E+02 -.871860639E+02 -.871803765E+02 -.871748118E+02 -.871693766E+02 -.871640798E+02 -.871589320E+02 -.871539429E+02 -.871491207E+02 -.871444729E+02 -.871400068E+02 -.871357292E+02 -.871316466E+02 -.871277659E+02 -.871240944E+02 -.871206396E+02 -.871174080E+02 -.871144053E+02 -.871116374E+02 -.871091104E+02 -.871068297E+02 -.871047997E+02 -.871030248E+02 -.871015088E+02 -.871002552E+02 -.870992663E+02 -.870985439E+02 -.870980892E+02 -.870979031E+02 -.870979858E+02 -.870983369E+02 -.870989556E+02 -.870998405E+02 -.871009894E+02 -.871023994E+02 -.871040672E+02 -.871059892E+02 -.871081610E+02 -.871105777E+02 -.871132340E+02 -.871161242E+02 -.871192423E+02 -.871225819E+02 -.871261364E+02 -.871298986E+02 -.871338613E+02 -.871380173E+02 -.871423590E+02 -.871468786E+02 -.871515683E+02 -.871564203E+02 -.871614269E+02 -.871665800E+02 -.871718720E+02 -.871772952E+02 -.871828421E+02 -.871885052E+02 -.871942773E+02 -.872001512E+02 -.872061201E+02 -.872121772E+02 -.872183161E+02 -.872245306E+02 -.872308148E+02 -.872371627E+02 -.872435689E+02 -.872500281E+02 -.872565350E+02 -.872630845E+02 -.872696708E+02 -.872762862E+02 -.872829168E+02 -.872895344E+02 -.872960766E+02 -.873024111E+02 -.873082738E+02 -.873131768E+02 -.873162870E+02 -.873162870E+02
 -.873142416E+02 -.873142416E+02 -.873106265E+02 -.873049576E+02 -.872982176E+02 -.872909706E+02 -.872835106E+02 -.872759756E+02 -.872684203E+02 -.872608716E+02 -.872533463E+02 -.872458529E+02 -.872384004E+02 -.872309992E+02 -.872236601E+02 -.872163924E+02 -.872092047E+02 -.872021075E+02 -.871951080E+02 -.871882088E+02 -.871814130E+02 -.871747265E+02 -.871681566E+02 -.871617123E+02 -.871554049E+02 -.871492468E+02 -.871432486E+02 -.871374190E+02 -.871317654E+02 -.871262958E+02 -.871210191E+02 -.871159446E+02 -.871110805E+02 -.871064353E+02 -.871020180E+02 -.870978376E+02 -.870939016E+02 -.870902173E+02 -.870867928E+02 -.870836360E+02 -.870807541E+02 -.870781528E+02 -.870758378E+02 -.870738140E+02 -.870720855E+02 -.870706558E+02 -.870695279E+02 -.870687042E+02 -.870681866E+02 -.870679762E+02 -.870680734E+02 -.870684778E+02 -.870691885E+02 -.870702031E+02 -.870715191E+02 -.870731331E+02 -.870750414E+02 -.870772394E+02 -.870797217E+02 -.870824826E+02 -.870855160E+02 -.870888151E+02 -.870923726E+02 -.870961810E+02 -.871002323E+02 -.871045182E+02 -.871090303E+02 -.871137596E+02 -.871186972E+02 -.871238341E+02 -.871291610E+02 -.871346687E+02 -.871403481E+02 -.871461899E+02 -.871521852E+02 -.871583252E+02 -.871646010E+02 -.871710040E+02 -.871775259E+02 -.871841585E+02 -.871908941E+02 -.871977249E+02 -.872046437E+02 -.872116436E+02 -.872187176E+02 -.872258595E+02 -.872330631E+02 -.872403225E+02 -.872476321E+02 -.872549862E+02 -.872623785E+02 -.872698006E+02 -.872772375E+02 -.872846574E+02 -.872919909E+02 -.872990900E+02 -.873056594E+02 -.873111527E+02 -.873146371E+02 -.873146371E+02
 -.873123945E+02 -.873123945E+02 -.873084381E+02 -.873022229E+02 -.872947995E+02 -.872867792E+02 -.872784890E+02 -.872700873E+02 -.872616548E+02 -.872532290E+02 -.872448261E+02 -.872364602E+02 -.872281445E+02 -.872198917E+02 -.872117126E+02 -.872036150E+02 -.871956057E+02 -.871876860E+02 -.871798560E+02 -.871721228E+02 -.871644980E+02 -.871569941E+02 -.871496232E+02 -.871423961E+02 -.871353232E+02 -.871284140E+02 -.871216775E+02 -.871151224E+02 -.871087588E+02 -.871025978E+02 -.870966500E+02 -.870909251E+02 -.870854330E+02 -.870801845E+02 -.870751905E+02 -.870704608E+02 -.870660060E+02 -.870618364E+02 -.870579614E+02 -.870543887E+02 -.870511257E+02 -.870481794E+02 -.870455565E+02 -.870432627E+02 -.870413031E+02 -.870396823E+02 -.870384045E+02 -.870374724E+02 -.870368882E+02 -.870366531E+02 -.870367677E+02 -.870372310E+02 -.870380416E+02 -.870391971E+02 -.870406946E+02 -.870425302E+02 -.870446992E+02 -.870471960E+02 -.870500145E+02 -.870531483E+02 -.870565897E+02 -.870603306E+02 -.870643625E+02 -.870686762E+02 -.870732625E+02 -.870781113E+02 -.870832125E+02 -.870885558E+02 -.870941306E+02 -.870999262E+02 -.871059319E+02 -.871121368E+02 -.871185303E+02 -.871251020E+02 -.871318412E+02 -.871387377E+02 -.871457812E+02 -.871529621E+02 -.871602707E+02 -.871676979E+02 -.871752346E+02 -.871828724E+02 -.871906030E+02 -.871984186E+02 -.872063119E+02 -.872142756E+02 -.872223031E+02 -.872303880E+02 -.872385242E+02 -.872467057E+02 -.872549258E+02 -.872631753E+02 -.872714378E+02 -.872796787E+02 -.872878212E+02 -.872957015E+02 -.873029923E+02 -.873090881E+02 -.873129543E+02 -.873129543E+02
 -.873106757E+02 -.873106757E+02 -.873063468E+02 -.872995074E+02 -.872913166E+02 -.872824529E+02 -.872732798E+02 -.872639859E+02 -.872546544E+02 -.872453248E+02 -.872360277E+02 -.872267833E+02 -.872176053E+02 -.872084976E+02 -.871994591E+02 -.871904935E+02 -.871816032E+02 -.871727955E+02 -.871640843E+02 -.871554839E+02 -.871470070E+02 -.871386637E+02 -.871304630E+02 -.871224143E+02 -.871145282E+02 -.871068156E+02 -.870992876E+02 -.870919561E+02 -.870848331E+02 -.870779297E+02 -.870712575E+02 -.870648296E+02 -.870586605E+02 -.870527631E+02 -.870471493E+02 -.870418315E+02 -.870368216E+02 -.870321301E+02 -.870277665E+02 -.870237405E+02 -.870200615E+02 -.870167384E+02 -.870137791E+02 -.870111908E+02 -.870089801E+02 -.870071524E+02 -.870057119E+02 -.870046623E+02 -.870040062E+02 -.870037448E+02 -.870038782E+02 -.870044056E+02 -.870053256E+02 -.870066356E+02 -.870083321E+02 -.870104102E+02 -.870128645E+02 -.870156888E+02 -.870188756E+02 -.870224166E+02 -.870263029E+02 -.870305249E+02 -.870350724E+02 -.870399346E+02 -.870451001E+02 -.870505575E+02 -.870562949E+02 -.870622999E+02 -.870685602E+02 -.870750631E+02 -.870817963E+02 -.870887472E+02 -.870959033E+02 -.871032524E+02 -.871107821E+02 -.871184808E+02 -.871263369E+02 -.871343391E+02 -.871424765E+02 -.871507386E+02 -.871591156E+02 -.871675976E+02 -.871761757E+02 -.871848411E+02 -.871935857E+02 -.872024017E+02 -.872112818E+02 -.872202193E+02 -.872292078E+02 -.872382407E+02 -.872473112E+02 -.872564095E+02 -.872655179E+02 -.872745987E+02 -.872835681E+02 -.872922461E+02 -.873002733E+02 -.873069837E+02 -.873112393E+02 -.873112393E+02
 -.873089262E+02 -.873089262E+02 -.873041846E+02 -.872966909E+02 -.872877050E+02 -.872779640E+02 -.872678798E+02 -.872576575E+02 -.872474062E+02 -.872371837E+02 -.872270103E+02 -.872168932E+02 -.872068271E+02 -.871968094E+02 -.871868495E+02 -.871769559E+02 -.871671426E+02 -.871574254E+02 -.871478145E+02 -.871383197E+02 -.871289500E+02 -.871197159E+02 -.871106301E+02 -.871017048E+02 -.870929510E+02 -.870843796E+02 -.870760033E+02 -.870678364E+02 -.870598925E+02 -.870521865E+02 -.870447351E+02 -.870375545E+02 -.870306589E+02 -.870240620E+02 -.870177780E+02 -.870118206E+02 -.870062025E+02 -.870009368E+02 -.869960362E+02 -.869915130E+02 -.869873783E+02 -.869836424E+02 -.869803151E+02 -.869774049E+02 -.869749191E+02 -.869728639E+02 -.869712449E+02 -.869700661E+02 -.869693304E+02 -.869690393E+02 -.869691935E+02 -.869697925E+02 -.869708347E+02 -.869723165E+02 -.869742337E+02 -.869765808E+02 -.869793512E+02 -.869825368E+02 -.869861287E+02 -.869901172E+02 -.869944918E+02 -.869992409E+02 -.870043524E+02 -.870098135E+02 -.870156111E+02 -.870217315E+02 -.870281604E+02 -.870348833E+02 -.870418858E+02 -.870491533E+02 -.870566711E+02 -.870644245E+02 -.870723990E+02 -.870805804E+02 -.870889548E+02 -.870975086E+02 -.871062283E+02 -.871151012E+02 -.871241151E+02 -.871332580E+02 -.871425187E+02 -.871518865E+02 -.871613513E+02 -.871709036E+02 -.871805345E+02 -.871902356E+02 -.871999992E+02 -.872098182E+02 -.872196857E+02 -.872295951E+02 -.872395392E+02 -.872495079E+02 -.872594824E+02 -.872694221E+02 -.872792358E+02 -.872887277E+02 -.872975055E+02 -.873048420E+02 -.873094940E+02 -.873094940E+02
 -.873071470E+02 -.873071470E+02 -.873019674E+02 -.872937646E+02 -.872839253E+02 -.872732831E+02 -.872622885E+02 -.872511778E+02 -.872400520E+02 -.872289396E+02 -.872178524E+02 -.872067893E+02 -.871957603E+02 -.871847841E+02 -.871738690E+02 -.871630279E+02 -.871522720E+02 -.871416096E+02 -.871310532E+02 -.871206125E+02 -.871102987E+02 -.871001241E+02 -.870900990E+02 -.870802349E+02 -.870705444E+02 -.870610436E+02 -.870517502E+02 -.870426809E+02 -.870338538E+02 -.870252867E+02 -.870169963E+02 -.870089981E+02 -.870013087E+02 -.869939452E+02 -.869869244E+02 -.869802624E+02 -.869739755E+02 -.869680797E+02 -.869625899E+02 -.869575203E+02 -.869528840E+02 -.869486935E+02 -.869449596E+02 -.869416922E+02 -.869389005E+02 -.869365925E+02 -.869347747E+02 -.869334521E+02 -.869326284E+02 -.869323061E+02 -.869324861E+02 -.869331673E+02 -.869343470E+02 -.869360214E+02 -.869381853E+02 -.869408319E+02 -.869439528E+02 -.869475389E+02 -.869515798E+02 -.869560638E+02 -.869609781E+02 -.869663090E+02 -.869720425E+02 -.869781633E+02 -.869846554E+02 -.869915026E+02 -.869986881E+02 -.870061953E+02 -.870140069E+02 -.870221057E+02 -.870304744E+02 -.870390962E+02 -.870479542E+02 -.870570318E+02 -.870663129E+02 -.870757818E+02 -.870854233E+02 -.870952230E+02 -.871051669E+02 -.871152415E+02 -.871254345E+02 -.871357339E+02 -.871461286E+02 -.871566084E+02 -.871671634E+02 -.871777849E+02 -.871884646E+02 -.871991951E+02 -.872099693E+02 -.872207806E+02 -.872316217E+02 -.872424821E+02 -.872533423E+02 -.872641587E+02 -.872748330E+02 -.872851535E+02 -.872946947E+02 -.873026675E+02 -.873077223E+02 -.873077223E+02
 -.873052760E+02 -.873052760E+02 -.872996075E+02 -.872906871E+02 -.872800462E+02 -.872685621E+02 -.872567071E+02 -.872446965E+02 -.872326250E+02 -.872205431E+02 -.872084678E+02 -.871964212E+02 -.871844202E+02 -.871724673E+02 -.871605757E+02 -.871487544E+02 -.871370123E+02 -.871253632E+02 -.871138130E+02 -.871023718E+02 -.870910503E+02 -.870798589E+02 -.870688137E+02 -.870579316E+02 -.870472328E+02 -.870367368E+02 -.870264607E+02 -.870164236E+02 -.870066442E+02 -.869971406E+02 -.869879313E+02 -.869790359E+02 -.869704748E+02 -.869622682E+02 -.869544364E+02 -.869469990E+02 -.869399752E+02 -.869333833E+02 -.869272406E+02 -.869215636E+02 -.869163681E+02 -.869116685E+02 -.869074785E+02 -.869038111E+02 -.869006777E+02 -.868980879E+02 -.868960496E+02 -.868945688E+02 -.868936499E+02 -.868932956E+02 -.868935059E+02 -.868942796E+02 -.868956140E+02 -.868975045E+02 -.868999446E+02 -.869029261E+02 -.869064397E+02 -.869104742E+02 -.869150168E+02 -.869200535E+02 -.869255692E+02 -.869315480E+02 -.869379724E+02 -.869448241E+02 -.869520846E+02 -.869597347E+02 -.869677546E+02 -.869761241E+02 -.869848231E+02 -.869938313E+02 -.870031287E+02 -.870126953E+02 -.870225115E+02 -.870325582E+02 -.870428169E+02 -.870532697E+02 -.870638992E+02 -.870746889E+02 -.870856229E+02 -.870966865E+02 -.871078657E+02 -.871191474E+02 -.871305193E+02 -.871419702E+02 -.871534899E+02 -.871650690E+02 -.871766987E+02 -.871883716E+02 -.872000804E+02 -.872118188E+02 -.872235794E+02 -.872353518E+02 -.872471155E+02 -.872588245E+02 -.872703736E+02 -.872815350E+02 -.872918501E+02 -.873004675E+02 -.873059301E+02 -.873059301E+02
 -.873032917E+02 -.873032917E+02 -.872972182E+02 -.872876685E+02 -.872762480E+02 -.872638933E+02 -.872510947E+02 -.872381054E+02 -.872250502E+02 -.872119742E+02 -.871989107E+02 -.871858734E+02 -.871728661E+02 -.871599071E+02 -.871470019E+02 -.871341586E+02 -.871213867E+02 -.871086863E+02 -.870960703E+02 -.870835506E+02 -.870711420E+02 -.870588645E+02 -.870467354E+02 -.870347764E+02 -.870230061E+02 -.870114421E+02 -.870001046E+02 -.869890136E+02 -.869781900E+02 -.869676560E+02 -.869574351E+02 -.869475514E+02 -.869380289E+02 -.869288916E+02 -.869201625E+02 -.869118643E+02 -.869040190E+02 -.868966477E+02 -.868897717E+02 -.868834113E+02 -.868775860E+02 -.868723146E+02 -.868676142E+02 -.868635001E+02 -.868599856E+02 -.868570815E+02 -.868547969E+02 -.868531392E+02 -.868521134E+02 -.868517220E+02 -.868519660E+02 -.868528446E+02 -.868543543E+02 -.868564891E+02 -.868592415E+02 -.868626022E+02 -.868665593E+02 -.868710990E+02 -.868762065E+02 -.868818652E+02 -.868880569E+02 -.868947618E+02 -.869019593E+02 -.869096279E+02 -.869177453E+02 -.869262883E+02 -.869352332E+02 -.869445565E+02 -.869542344E+02 -.869642430E+02 -.869745589E+02 -.869851586E+02 -.869960198E+02 -.870071202E+02 -.870184384E+02 -.870299536E+02 -.870416462E+02 -.870534974E+02 -.870654895E+02 -.870776058E+02 -.870898307E+02 -.871021499E+02 -.871145502E+02 -.871270194E+02 -.871395466E+02 -.871521218E+02 -.871647363E+02 -.871773825E+02 -.871900534E+02 -.872027428E+02 -.872154438E+02 -.872281460E+02 -.872408286E+02 -.872534432E+02 -.872658779E+02 -.872778892E+02 -.872889854E+02 -.872982528E+02 -.873041263E+02 -.873041263E+02
 -.873013950E+02 -.873013950E+02 -.872949147E+02 -.872846880E+02 -.872724343E+02 -.872591509E+02 -.872453874E+02 -.872314166E+02 -.872173572E+02 -.872032785E+02 -.871892058E+02 -.871751508E+02 -.871611298E+02 -.871471388E+02 -.871331839E+02 -.871192693E+02 -.871053946E+02 -.870915776E+02 -.870778301E+02 -.870641703E+02 -.870506192E+02 -.870371924E+02 -.870239124E+02 -.870107960E+02 -.869978621E+02 -.869851331E+02 -.869726310E+02 -.869603807E+02 -.869484083E+02 -.869367409E+02 -.869254065E+02 -.869144322E+02 -.869038445E+02 -.868936701E+02 -.868839361E+02 -.868746694E+02 -.868658971E+02 -.868576467E+02 -.868499444E+02 -.868428153E+02 -.868362832E+02 -.868303699E+02 -.868250951E+02 -.868204766E+02 -.868165294E+02 -.868132672E+02 -.868107017E+02 -.868088415E+02 -.868076926E+02 -.868072593E+02 -.868075429E+02 -.868085416E+02 -.868102511E+02 -.868126651E+02 -.868157743E+02 -.868195668E+02 -.868240285E+02 -.868291434E+02 -.868348933E+02 -.868412576E+02 -.868482139E+02 -.868557390E+02 -.868638080E+02 -.868723948E+02 -.868814726E+02 -.868910140E+02 -.869009913E+02 -.869113763E+02 -.869221409E+02 -.869332568E+02 -.869446967E+02 -.869564335E+02 -.869684405E+02 -.869806920E+02 -.869931632E+02 -.870058306E+02 -.870186717E+02 -.870316651E+02 -.870447909E+02 -.870580304E+02 -.870713666E+02 -.870847838E+02 -.870982674E+02 -.871118045E+02 -.871253836E+02 -.871389948E+02 -.871526291E+02 -.871662789E+02 -.871799379E+02 -.871936002E+02 -.872072595E+02 -.872209061E+02 -.872345190E+02 -.872480477E+02 -.872613741E+02 -.872742394E+02 -.872861193E+02 -.872960379E+02 -.873023228E+02 -.873023228E+02
 -.872995420E+02 -.872995420E+02 -.872926127E+02 -.872816700E+02 -.872685485E+02 -.872543311E+02 -.872396001E+02 -.872246423E+02 -.872096035E+02 -.871945379E+02 -.871794669E+02 -.871644004E+02 -.871493288E+02 -.871342585E+02 -.871191905E+02 -.871041286E+02 -.870890950E+02 -.870740998E+02 -.870591644E+02 -.870443071E+02 -.870295407E+02 -.870148881E+02 -.870003631E+02 -.869859868E+02 -.869717844E+02 -.869577806E+02 -.869440051E+02 -.869304858E+02 -.869172526E+02 -.869043355E+02 -.868917640E+02 -.868795689E+02 -.868677819E+02 -.868564369E+02 -.868455672E+02 -.868352072E+02 -.868253911E+02 -.868161505E+02 -.868075163E+02 -.867995181E+02 -.867921830E+02 -.867855371E+02 -.867796043E+02 -.867744057E+02 -.867699613E+02 -.867662882E+02 -.867633997E+02 -.867613067E+02 -.867600176E+02 -.867595372E+02 -.867598664E+02 -.867610038E+02 -.867629451E+02 -.867656816E+02 -.867692019E+02 -.867734916E+02 -.867785338E+02 -.867843082E+02 -.867907919E+02 -.867979606E+02 -.868057878E+02 -.868142448E+02 -.868233019E+02 -.868329278E+02 -.868430907E+02 -.868537577E+02 -.868648953E+02 -.868764702E+02 -.868884488E+02 -.869007983E+02 -.869134860E+02 -.869264800E+02 -.869397493E+02 -.869532642E+02 -.869669962E+02 -.869809181E+02 -.869950041E+02 -.870092301E+02 -.870235740E+02 -.870380151E+02 -.870525342E+02 -.870671142E+02 -.870817398E+02 -.870963972E+02 -.871110747E+02 -.871257618E+02 -.871404500E+02 -.871551321E+02 -.871698023E+02 -.871844558E+02 -.871990873E+02 -.872136877E+02 -.872282366E+02 -.872426819E+02 -.872568999E+02 -.872706168E+02 -.872832764E+02 -.872938421E+02 -.873005354E+02 -.873005354E+02
 -.872975952E+02 -.872975952E+02 -.872902366E+02 -.872786021E+02 -.872646544E+02 -.872495424E+02 -.872338812E+02 -.872179819E+02 -.872019769E+02 -.871859173E+02 -.871698191E+02 -.871536770E+02 -.871374994E+02 -.871212871E+02 -.871050502E+02 -.870888105E+02 -.870725750E+02 -.870563643E+02 -.870401882E+02 -.870240572E+02 -.870079936E+02 -.869920097E+02 -.869761323E+02 -.869603880E+02 -.869448040E+02 -.869294118E+02 -.869142393E+02 -.868993183E+02 -.868846805E+02 -.868703600E+02 -.868563937E+02 -.868428207E+02 -.868296824E+02 -.868170189E+02 -.868048711E+02 -.867932790E+02 -.867822801E+02 -.867719124E+02 -.867622126E+02 -.867532156E+02 -.867449559E+02 -.867374651E+02 -.867307722E+02 -.867249048E+02 -.867198868E+02 -.867157379E+02 -.867124759E+02 -.867101152E+02 -.867086652E+02 -.867081318E+02 -.867085174E+02 -.867098196E+02 -.867120315E+02 -.867151427E+02 -.867191394E+02 -.867240040E+02 -.867297149E+02 -.867362481E+02 -.867435764E+02 -.867516701E+02 -.867604966E+02 -.867700216E+02 -.867802088E+02 -.867910206E+02 -.868024183E+02 -.868143621E+02 -.868268123E+02 -.868397289E+02 -.868530723E+02 -.868668031E+02 -.868808829E+02 -.868952743E+02 -.869099413E+02 -.869248492E+02 -.869399650E+02 -.869552577E+02 -.869706980E+02 -.869862588E+02 -.870019150E+02 -.870176435E+02 -.870334235E+02 -.870492366E+02 -.870650663E+02 -.870808983E+02 -.870967205E+02 -.871125228E+02 -.871282971E+02 -.871440370E+02 -.871597376E+02 -.871753954E+02 -.871910066E+02 -.872065638E+02 -.872220469E+02 -.872374033E+02 -.872525040E+02 -.872670614E+02 -.872804889E+02 -.872916905E+02 -.872987847E+02 -.872987847E+02
 -.872957389E+02 -.872957389E+02 -.872879504E+02 -.872756415E+02 -.872608914E+02 -.872449087E+02 -.872283452E+02 -.872115102E+02 -.871945296E+02 -.871774498E+02 -.871602815E+02 -.871430383E+02 -.871257268E+02 -.871083588E+02 -.870909487E+02 -.870734983E+02 -.870560230E+02 -.870385253E+02 -.870210172E+02 -.870035205E+02 -.869860489E+02 -.869686336E+02 -.869512987E+02 -.869340718E+02 -.869169829E+02 -.869000580E+02 -.868833321E+02 -.868668407E+02 -.868506250E+02 -.868347294E+02 -.868191997E+02 -.868040835E+02 -.867894258E+02 -.867752740E+02 -.867616742E+02 -.867486717E+02 -.867363142E+02 -.867246474E+02 -.867137159E+02 -.867035643E+02 -.866942330E+02 -.866857607E+02 -.866781853E+02 -.866715395E+02 -.866658529E+02 -.866611522E+02 -.866574590E+02 -.866547893E+02 -.866531550E+02 -.866525632E+02 -.866530155E+02 -.866545083E+02 -.866570345E+02 -.866605816E+02 -.866651325E+02 -.866706656E+02 -.866771553E+02 -.866845719E+02 -.866928818E+02 -.867020482E+02 -.867120317E+02 -.867227899E+02 -.867342787E+02 -.867464524E+02 -.867592640E+02 -.867726658E+02 -.867866098E+02 -.868010485E+02 -.868159342E+02 -.868312204E+02 -.868468618E+02 -.868628146E+02 -.868790365E+02 -.868954871E+02 -.869121285E+02 -.869289250E+02 -.869458435E+02 -.869628529E+02 -.869799255E+02 -.869970358E+02 -.870141613E+02 -.870312820E+02 -.870483806E+02 -.870654425E+02 -.870824557E+02 -.870994105E+02 -.871162994E+02 -.871331175E+02 -.871498615E+02 -.871665296E+02 -.871831202E+02 -.871996275E+02 -.872160333E+02 -.872322846E+02 -.872482483E+02 -.872636242E+02 -.872777970E+02 -.872896145E+02 -.872970962E+02 -.872970962E+02
 -.872939414E+02 -.872939414E+02 -.872857515E+02 -.872728260E+02 -.872573386E+02 -.872405479E+02 -.872231094E+02 -.872053286E+02 -.871873464E+02 -.871692188E+02 -.871509762E+02 -.871326319E+02 -.871141924E+02 -.870956638E+02 -.870770437E+02 -.870583393E+02 -.870395498E+02 -.870206887E+02 -.870017755E+02 -.869828257E+02 -.869638685E+02 -.869449217E+02 -.869260102E+02 -.869071600E+02 -.868883985E+02 -.868697670E+02 -.868513063E+02 -.868330654E+02 -.868150931E+02 -.867974389E+02 -.867801547E+02 -.867632905E+02 -.867469016E+02 -.867310429E+02 -.867157697E+02 -.867011404E+02 -.866872102E+02 -.866740352E+02 -.866616717E+02 -.866501719E+02 -.866395882E+02 -.866299713E+02 -.866213655E+02 -.866138120E+02 -.866073478E+02 -.866020034E+02 -.865978041E+02 -.865947703E+02 -.865929169E+02 -.865922526E+02 -.865927800E+02 -.865944967E+02 -.865973933E+02 -.866014544E+02 -.866066588E+02 -.866129798E+02 -.866203853E+02 -.866288382E+02 -.866382972E+02 -.866487169E+02 -.866600482E+02 -.866722397E+02 -.866852375E+02 -.866989853E+02 -.867134265E+02 -.867285036E+02 -.867441589E+02 -.867603344E+02 -.867769739E+02 -.867940220E+02 -.868114249E+02 -.868291306E+02 -.868470900E+02 -.868652563E+02 -.868835857E+02 -.869020372E+02 -.869205729E+02 -.869391584E+02 -.869577627E+02 -.869763579E+02 -.869949194E+02 -.870134261E+02 -.870318603E+02 -.870502073E+02 -.870684552E+02 -.870865954E+02 -.871046221E+02 -.871225319E+02 -.871403238E+02 -.871579985E+02 -.871755569E+02 -.871929962E+02 -.872103003E+02 -.872274170E+02 -.872442102E+02 -.872603687E+02 -.872752512E+02 -.872876534E+02 -.872955024E+02 -.872955024E+02
 -.872923509E+02 -.872923509E+02 -.872838069E+02 -.872703112E+02 -.872541073E+02 -.872364894E+02 -.872181440E+02 -.871994163E+02 -.871804561E+02 -.871613291E+02 -.871420600E+02 -.871226505E+02 -.871031005E+02 -.870833993E+02 -.870635439E+02 -.870435345E+02 -.870233842E+02 -.870031109E+02 -.869827277E+02 -.869622526E+02 -.869416946E+02 -.869210759E+02 -.869004223E+02 -.868797687E+02 -.868591620E+02 -.868386454E+02 -.868182703E+02 -.867980849E+02 -.867781422E+02 -.867584996E+02 -.867392143E+02 -.867203512E+02 -.867019730E+02 -.866841452E+02 -.866669366E+02 -.866504144E+02 -.866346500E+02 -.866197145E+02 -.866056757E+02 -.865926018E+02 -.865805570E+02 -.865695989E+02 -.865597826E+02 -.865511584E+02 -.865437702E+02 -.865376574E+02 -.865328530E+02 -.865293836E+02 -.865272680E+02 -.865265179E+02 -.865271376E+02 -.865291227E+02 -.865324617E+02 -.865371351E+02 -.865431162E+02 -.865503714E+02 -.865588602E+02 -.865685370E+02 -.865793500E+02 -.865912429E+02 -.866041560E+02 -.866180254E+02 -.866327845E+02 -.866483653E+02 -.866646987E+02 -.866817140E+02 -.866993411E+02 -.867175111E+02 -.867361562E+02 -.867552100E+02 -.867746088E+02 -.867942918E+02 -.868142014E+02 -.868342832E+02 -.868544863E+02 -.868747641E+02 -.868950740E+02 -.869153773E+02 -.869356396E+02 -.869558305E+02 -.869759241E+02 -.869958984E+02 -.870157350E+02 -.870354198E+02 -.870549420E+02 -.870742947E+02 -.870934740E+02 -.871124791E+02 -.871313119E+02 -.871499765E+02 -.871684773E+02 -.871868151E+02 -.872049771E+02 -.872229128E+02 -.872404848E+02 -.872573730E+02 -.872729135E+02 -.872858556E+02 -.872940425E+02 -.872940425E+02
 -.872909577E+02 -.872909577E+02 -.872820659E+02 -.872680096E+02 -.872511162E+02 -.872327295E+02 -.872135697E+02 -.871939854E+02 -.871741375E+02 -.871540885E+02 -.871338435E+02 -.871133940E+02 -.870927208E+02 -.870718205E+02 -.870507007E+02 -.870293702E+02 -.870078372E+02 -.869860997E+02 -.869641598E+02 -.869420253E+02 -.869197205E+02 -.868972758E+02 -.868747295E+02 -.868521242E+02 -.868295001E+02 -.868069074E+02 -.867843954E+02 -.867620228E+02 -.867398518E+02 -.867179453E+02 -.866963743E+02 -.866752088E+02 -.866545265E+02 -.866344102E+02 -.866149436E+02 -.865962156E+02 -.865783128E+02 -.865613192E+02 -.865453187E+02 -.865303912E+02 -.865166125E+02 -.865040566E+02 -.864927926E+02 -.864828835E+02 -.864743876E+02 -.864673546E+02 -.864618273E+02 -.864578385E+02 -.864554123E+02 -.864545635E+02 -.864552959E+02 -.864576048E+02 -.864614743E+02 -.864668803E+02 -.864737892E+02 -.864821584E+02 -.864919385E+02 -.865030714E+02 -.865154928E+02 -.865291334E+02 -.865439175E+02 -.865597659E+02 -.865765974E+02 -.865943276E+02 -.866128708E+02 -.866321417E+02 -.866520556E+02 -.866725286E+02 -.866934788E+02 -.867148276E+02 -.867364994E+02 -.867584224E+02 -.867805289E+02 -.868027557E+02 -.868250449E+02 -.868473432E+02 -.868696024E+02 -.868917797E+02 -.869138374E+02 -.869357430E+02 -.869574691E+02 -.869789931E+02 -.870002972E+02 -.870213683E+02 -.870421975E+02 -.870627802E+02 -.870831154E+02 -.871032059E+02 -.871230576E+02 -.871426789E+02 -.871620786E+02 -.871812623E+02 -.872002215E+02 -.872189092E+02 -.872371881E+02 -.872547321E+02 -.872708590E+02 -.872842792E+02 -.872927643E+02 -.872927643E+02
 -.872897875E+02 -.872897875E+02 -.872806044E+02 -.872660657E+02 -.872485596E+02 -.872294850E+02 -.872095978E+02 -.871892634E+02 -.871686254E+02 -.871477095E+02 -.871265128E+02 -.871050283E+02 -.870832617E+02 -.870612158E+02 -.870388765E+02 -.870162302E+02 -.869932596E+02 -.869699641E+02 -.869463580E+02 -.869224639E+02 -.868983083E+02 -.868739208E+02 -.868493355E+02 -.868245927E+02 -.867997422E+02 -.867748348E+02 -.867499294E+02 -.867250871E+02 -.867003740E+02 -.866758679E+02 -.866516513E+02 -.866278172E+02 -.866044639E+02 -.865816905E+02 -.865596005E+02 -.865382955E+02 -.865178768E+02 -.864984479E+02 -.864801099E+02 -.864629629E+02 -.864471052E+02 -.864326302E+02 -.864196262E+02 -.864081750E+02 -.863983486E+02 -.863902116E+02 -.863838157E+02 -.863792029E+02 -.863764033E+02 -.863754341E+02 -.863763020E+02 -.863789990E+02 -.863835078E+02 -.863897970E+02 -.863978240E+02 -.864075364E+02 -.864188695E+02 -.864317511E+02 -.864461004E+02 -.864618284E+02 -.864788416E+02 -.864970421E+02 -.865163276E+02 -.865365935E+02 -.865577354E+02 -.865796486E+02 -.866022288E+02 -.866253747E+02 -.866489885E+02 -.866729755E+02 -.866972460E+02 -.867217155E+02 -.867463050E+02 -.867709416E+02 -.867955586E+02 -.868200957E+02 -.868444991E+02 -.868687218E+02 -.868927230E+02 -.869164683E+02 -.869399294E+02 -.869630841E+02 -.869859159E+02 -.870084137E+02 -.870305714E+02 -.870523880E+02 -.870738666E+02 -.870950149E+02 -.871158437E+02 -.871363668E+02 -.871565993E+02 -.871765525E+02 -.871962238E+02 -.872155709E+02 -.872344590E+02 -.872525595E+02 -.872691776E+02 -.872829942E+02 -.872917247E+02 -.872917247E+02
 -.872888569E+02 -.872888569E+02 -.872794005E+02 -.872644321E+02 -.872464435E+02 -.872268733E+02 -.872064520E+02 -.871855030E+02 -.871641466E+02 -.871424351E+02 -.871203901E+02 -.870980081E+02 -.870752630E+02 -.870521146E+02 -.870285382E+02 -.870045177E+02 -.869800547E+02 -.869551569E+02 -.869298317E+02 -.869040962E+02 -.868779715E+02 -.868514897E+02 -.868246889E+02 -.867976099E+02 -.867702964E+02 -.867428002E+02 -.867151823E+02 -.866875163E+02 -.866598899E+02 -.866323979E+02 -.866051446E+02 -.865782382E+02 -.865517902E+02 -.865259172E+02 -.865007384E+02 -.864763766E+02 -.864529587E+02 -.864306133E+02 -.864094694E+02 -.863896552E+02 -.863712953E+02 -.863545085E+02 -.863394065E+02 -.863260903E+02 -.863146528E+02 -.863051723E+02 -.862977166E+02 -.862923396E+02 -.862890794E+02 -.862879615E+02 -.862889916E+02 -.862921639E+02 -.862974528E+02 -.863048187E+02 -.863142085E+02 -.863255518E+02 -.863387690E+02 -.863537673E+02 -.863704428E+02 -.863886849E+02 -.864083754E+02 -.864293900E+02 -.864516011E+02 -.864748799E+02 -.864990963E+02 -.865241207E+02 -.865498269E+02 -.865760921E+02 -.866027973E+02 -.866298299E+02 -.866570835E+02 -.866844583E+02 -.867118624E+02 -.867392120E+02 -.867664308E+02 -.867934511E+02 -.868202138E+02 -.868466674E+02 -.868727685E+02 -.868984817E+02 -.869237792E+02 -.869486400E+02 -.869730500E+02 -.869970017E+02 -.870204934E+02 -.870435289E+02 -.870661172E+02 -.870882719E+02 -.871100107E+02 -.871313544E+02 -.871523253E+02 -.871729424E+02 -.871932102E+02 -.872130934E+02 -.872324621E+02 -.872509894E+02 -.872679752E+02 -.872820827E+02 -.872909910E+02 -.872909910E+02
 -.872881045E+02 -.872881045E+02 -.872785572E+02 -.872634437E+02 -.872452391E+02 -.872253366E+02 -.872044689E+02 -.871829951E+02 -.871610779E+02 -.871387636E+02 -.871160280E+02 -.870928277E+02 -.870691195E+02 -.870448787E+02 -.870200845E+02 -.869947213E+02 -.869687784E+02 -.869422521E+02 -.869151546E+02 -.868874993E+02 -.868593070E+02 -.868305976E+02 -.868013945E+02 -.867717328E+02 -.867416605E+02 -.867112429E+02 -.866805586E+02 -.866496995E+02 -.866187657E+02 -.865878652E+02 -.865571134E+02 -.865266322E+02 -.864965517E+02 -.864670109E+02 -.864381560E+02 -.864101422E+02 -.863831304E+02 -.863572834E+02 -.863327642E+02 -.863097336E+02 -.862883464E+02 -.862687514E+02 -.862510882E+02 -.862354884E+02 -.862220684E+02 -.862109337E+02 -.862021719E+02 -.861958524E+02 -.861920277E+02 -.861907257E+02 -.861919597E+02 -.861957163E+02 -.862019653E+02 -.862106567E+02 -.862217173E+02 -.862350617E+02 -.862505839E+02 -.862681642E+02 -.862876721E+02 -.863089651E+02 -.863318924E+02 -.863562980E+02 -.863820222E+02 -.864089027E+02 -.864367780E+02 -.864654893E+02 -.864948811E+02 -.865248032E+02 -.865551133E+02 -.865856760E+02 -.866163646E+02 -.866470630E+02 -.866776643E+02 -.867080719E+02 -.867382003E+02 -.867679744E+02 -.867973291E+02 -.868262100E+02 -.868545723E+02 -.868823809E+02 -.869096095E+02 -.869362403E+02 -.869622638E+02 -.869876774E+02 -.870124856E+02 -.870366994E+02 -.870603353E+02 -.870834149E+02 -.871059646E+02 -.871280139E+02 -.871495943E+02 -.871707340E+02 -.871914466E+02 -.872117058E+02 -.872313901E+02 -.872501790E+02 -.872673758E+02 -.872816412E+02 -.872906417E+02 -.872906417E+02
 -.872881124E+02 -.872881124E+02 -.872785549E+02 -.872633607E+02 -.872449858E+02 -.872248700E+02 -.872037780E+02 -.871820540E+02 -.871598091E+02 -.871370429E+02 -.871137269E+02 -.870898195E+02 -.870652784E+02 -.870400630E+02 -.870141385E+02 -.869874872E+02 -.869601003E+02 -.869319738E+02 -.869030993E+02 -.868734718E+02 -.868430893E+02 -.868119628E+02 -.867801205E+02 -.867476047E+02 -.867144786E+02 -.866808167E+02 -.866467075E+02 -.866122493E+02 -.865775471E+02 -.865427184E+02 -.865078910E+02 -.864732084E+02 -.864388308E+02 -.864049313E+02 -.863716959E+02 -.863393185E+02 -.863079961E+02 -.862779295E+02 -.862493203E+02 -.862223680E+02 -.861972706E+02 -.861742191E+02 -.861533968E+02 -.861349720E+02 -.861191000E+02 -.861059156E+02 -.860955328E+02 -.860880447E+02 -.860835147E+02 -.860819870E+02 -.860834714E+02 -.860879559E+02 -.860953995E+02 -.861057325E+02 -.861188665E+02 -.861346834E+02 -.861530481E+02 -.861738072E+02 -.861967901E+02 -.862218144E+02 -.862486879E+02 -.862772120E+02 -.863071836E+02 -.863383994E+02 -.863706581E+02 -.864037617E+02 -.864375195E+02 -.864717493E+02 -.865062777E+02 -.865409435E+02 -.865755980E+02 -.866101042E+02 -.866443395E+02 -.866781949E+02 -.867115747E+02 -.867443965E+02 -.867765915E+02 -.868081032E+02 -.868388873E+02 -.868689107E+02 -.868981513E+02 -.869265969E+02 -.869542446E+02 -.869810998E+02 -.870071760E+02 -.870324931E+02 -.870570779E+02 -.870809625E+02 -.871041839E+02 -.871267828E+02 -.871488015E+02 -.871702795E+02 -.871912418E+02 -.872116737E+02 -.872314655E+02 -.872503093E+02 -.872675218E+02 -.872817794E+02 -.872907663E+02 -.872907663E+02
 -.872886476E+02 -.872886476E+02 -.872791360E+02 -.872640284E+02 -.872457885E+02 -.872258164E+02 -.872048102E+02 -.871830741E+02 -.871607046E+02 -.871377018E+02 -.871140170E+02 -.870895903E+02 -.870643734E+02 -.870383262E+02 -.870114215E+02 -.869836266E+02 -.869549060E+02 -.869252245E+02 -.868945517E+02 -.868628671E+02 -.868301650E+02 -.867964576E+02 -.867617769E+02 -.867261762E+02 -.866897187E+02 -.866524795E+02 -.866145406E+02 -.865759945E+02 -.865369545E+02 -.864975542E+02 -.864579520E+02 -.864183280E+02 -.863788774E+02 -.863398106E+02 -.863013497E+02 -.862637263E+02 -.862271833E+02 -.861919717E+02 -.861583472E+02 -.861265680E+02 -.860968879E+02 -.860695559E+02 -.860448073E+02 -.860228643E+02 -.860039279E+02 -.859881766E+02 -.859757623E+02 -.859668033E+02 -.859613908E+02 -.859595742E+02 -.859613737E+02 -.859667698E+02 -.859757068E+02 -.859880993E+02 -.860038227E+02 -.860227275E+02 -.860446352E+02 -.860693433E+02 -.860966309E+02 -.861262606E+02 -.861579847E+02 -.861915476E+02 -.862266912E+02 -.862631583E+02 -.863006957E+02 -.863390581E+02 -.863780109E+02 -.864173306E+02 -.864568098E+02 -.864962566E+02 -.865354945E+02 -.865743666E+02 -.866127328E+02 -.866504705E+02 -.866874752E+02 -.867236594E+02 -.867589516E+02 -.867932962E+02 -.868266520E+02 -.868589918E+02 -.868903006E+02 -.869205751E+02 -.869498226E+02 -.869780600E+02 -.870053122E+02 -.870316123E+02 -.870570001E+02 -.870815207E+02 -.871052246E+02 -.871281661E+02 -.871504009E+02 -.871719820E+02 -.871929483E+02 -.872132991E+02 -.872329408E+02 -.872515849E+02 -.872685743E+02 -.872826222E+02 -.872914665E+02 -.872914665E+02
 -.872897685E+02 -.872897685E+02 -.872805282E+02 -.872658437E+02 -.872480697E+02 -.872285329E+02 -.872079039E+02 -.871864572E+02 -.871642567E+02 -.871412786E+02 -.871174724E+02 -.870927903E+02 -.870671769E+02 -.870405747E+02 -.870129204E+02 -.869841511E+02 -.869542060E+02 -.869230234E+02 -.868905560E+02 -.868567744E+02 -.868216764E+02 -.867852816E+02 -.867476214E+02 -.867087304E+02 -.866686496E+02 -.866274335E+02 -.865851596E+02 -.865419364E+02 -.864979003E+02 -.864532140E+02 -.864080624E+02 -.863626497E+02 -.863172018E+02 -.862719661E+02 -.862272108E+02 -.861832239E+02 -.861403099E+02 -.860987863E+02 -.860589796E+02 -.860212198E+02 -.859858374E+02 -.859531545E+02 -.859234816E+02 -.858971101E+02 -.858743062E+02 -.858553067E+02 -.858403109E+02 -.858294829E+02 -.858229377E+02 -.858207501E+02 -.858229434E+02 -.858294924E+02 -.858403276E+02 -.858553271E+02 -.858743312E+02 -.858971359E+02 -.859235046E+02 -.859531694E+02 -.859858374E+02 -.860211992E+02 -.860589307E+02 -.860987024E+02 -.861401839E+02 -.861830478E+02 -.862269762E+02 -.862716640E+02 -.863168204E+02 -.863621756E+02 -.864074792E+02 -.864525026E+02 -.864970425E+02 -.865409174E+02 -.865839699E+02 -.866260665E+02 -.866670955E+02 -.867069665E+02 -.867456101E+02 -.867829752E+02 -.868190285E+02 -.868537527E+02 -.868871450E+02 -.869192160E+02 -.869499876E+02 -.869794922E+02 -.870077716E+02 -.870348752E+02 -.870608593E+02 -.870857860E+02 -.871097224E+02 -.871327388E+02 -.871549073E+02 -.871762967E+02 -.871969622E+02 -.872169203E+02 -.872360980E+02 -.872542341E+02 -.872707120E+02 -.872843075E+02 -.872928547E+02 -.872928547E+02
 -.872918346E+02 -.872918346E+02 -.872830370E+02 -.872690594E+02 -.872521033E+02 -.872333880E+02 -.872135027E+02 -.871926804E+02 -.871709851E+02 -.871483967E+02 -.871248605E+02 -.871002997E+02 -.870746318E+02 -.870477727E+02 -.870196281E+02 -.869900958E+02 -.869590767E+02 -.869264980E+02 -.868923157E+02 -.868565111E+02 -.868190711E+02 -.867799792E+02 -.867392221E+02 -.866967994E+02 -.866527393E+02 -.866071009E+02 -.865599750E+02 -.865114810E+02 -.864617638E+02 -.864109962E+02 -.863593799E+02 -.863071473E+02 -.862545638E+02 -.862019257E+02 -.861495601E+02 -.860978232E+02 -.860470965E+02 -.859977823E+02 -.859502988E+02 -.859050729E+02 -.858625328E+02 -.858231009E+02 -.857871865E+02 -.857551758E+02 -.857274267E+02 -.857042572E+02 -.856859419E+02 -.856727003E+02 -.856646957E+02 -.856620271E+02 -.856647275E+02 -.856727653E+02 -.856860395E+02 -.857043895E+02 -.857275926E+02 -.857553760E+02 -.857874183E+02 -.858233606E+02 -.858628150E+02 -.859053697E+02 -.859506013E+02 -.859980811E+02 -.860473819E+02 -.860980868E+02 -.861497943E+02 -.862021218E+02 -.862547139E+02 -.863072408E+02 -.863594033E+02 -.864109349E+02 -.864615986E+02 -.865111914E+02 -.865595407E+02 -.866065037E+02 -.866519666E+02 -.866958426E+02 -.867380690E+02 -.867786068E+02 -.868174366E+02 -.868545582E+02 -.868899879E+02 -.869237555E+02 -.869559044E+02 -.869864887E+02 -.870155711E+02 -.870432226E+02 -.870695211E+02 -.870945491E+02 -.871183935E+02 -.871411447E+02 -.871628935E+02 -.871837271E+02 -.872037195E+02 -.872229080E+02 -.872412450E+02 -.872585055E+02 -.872741296E+02 -.872869854E+02 -.872950527E+02 -.872950527E+02
 -.872949814E+02 -.872949814E+02 -.872868609E+02 -.872739198E+02 -.872581389E+02 -.872406108E+02 -.872218688E+02 -.872021275E+02 -.871814244E+02 -.871597145E+02 -.871369189E+02 -.871129391E+02 -.870876583E+02 -.870609326E+02 -.870326171E+02 -.870025890E+02 -.869707616E+02 -.869370713E+02 -.869014570E+02 -.868638471E+02 -.868241671E+02 -.867823548E+02 -.867383696E+02 -.866922035E+02 -.866438769E+02 -.865934394E+02 -.865409711E+02 -.864865805E+02 -.864304107E+02 -.863726409E+02 -.863134895E+02 -.862532200E+02 -.861921405E+02 -.861306048E+02 -.860690118E+02 -.860078010E+02 -.859474493E+02 -.858884651E+02 -.858313818E+02 -.857767512E+02 -.857251330E+02 -.856770877E+02 -.856331622E+02 -.855938816E+02 -.855597323E+02 -.855311531E+02 -.855085212E+02 -.854921410E+02 -.854822375E+02 -.854789458E+02 -.854823121E+02 -.854922887E+02 -.855087374E+02 -.855314335E+02 -.855600736E+02 -.855942803E+02 -.856336175E+02 -.856775987E+02 -.857256988E+02 -.857773693E+02 -.858320481E+02 -.858891718E+02 -.859481867E+02 -.860085580E+02 -.860697756E+02 -.861313650E+02 -.861928867E+02 -.862539435E+02 -.863141820E+02 -.863732909E+02 -.864310048E+02 -.864870998E+02 -.865413929E+02 -.865937406E+02 -.866440347E+02 -.866921994E+02 -.867381904E+02 -.867819881E+02 -.868235982E+02 -.868630466E+02 -.869003760E+02 -.869356462E+02 -.869689290E+02 -.870003063E+02 -.870298698E+02 -.870577181E+02 -.870839544E+02 -.871086869E+02 -.871320273E+02 -.871540880E+02 -.871749816E+02 -.871948169E+02 -.872136891E+02 -.872316590E+02 -.872487098E+02 -.872646626E+02 -.872790328E+02 -.872908139E+02 -.872981889E+02 -.872981889E+02
 -.872990894E+02 -.872990894E+02 -.872919201E+02 -.872804134E+02 -.872662912E+02 -.872504982E+02 -.872334850E+02 -.872154131E+02 -.871962923E+02 -.871760592E+02 -.871545950E+02 -.871317393E+02 -.871073079E+02 -.870811327E+02 -.870530799E+02 -.870230406E+02 -.869909090E+02 -.869565635E+02 -.869198726E+02 -.868807063E+02 -.868389484E+02 -.867945056E+02 -.867473132E+02 -.866973338E+02 -.866445583E+02 -.865890046E+02 -.865307192E+02 -.864697859E+02 -.864063320E+02 -.863405355E+02 -.862726314E+02 -.862029128E+02 -.861317337E+02 -.860595094E+02 -.859867155E+02 -.859138866E+02 -.858416126E+02 -.857705339E+02 -.857013355E+02 -.856347369E+02 -.855714826E+02 -.855123254E+02 -.854580114E+02 -.854092589E+02 -.853667402E+02 -.853310631E+02 -.853027497E+02 -.852822273E+02 -.852698073E+02 -.852656831E+02 -.852699192E+02 -.852824489E+02 -.853030803E+02 -.853314976E+02 -.853672743E+02 -.854098860E+02 -.854587259E+02 -.855131232E+02 -.855723616E+02 -.856356976E+02 -.857023786E+02 -.857716596E+02 -.858428175E+02 -.859151625E+02 -.859880511E+02 -.860608900E+02 -.861331442E+02 -.862043392E+02 -.862740613E+02 -.863419596E+02 -.864077411E+02 -.864711704E+02 -.865320652E+02 -.865902918E+02 -.866457606E+02 -.866984235E+02 -.867482646E+02 -.867953016E+02 -.868395765E+02 -.868811537E+02 -.869201172E+02 -.869565649E+02 -.869906071E+02 -.870223642E+02 -.870519633E+02 -.870795363E+02 -.871052196E+02 -.871291519E+02 -.871514716E+02 -.871723183E+02 -.871918294E+02 -.872101365E+02 -.872273585E+02 -.872435835E+02 -.872588301E+02 -.872729756E+02 -.872856314E+02 -.872959541E+02 -.873023939E+02 -.873023939E+02
 -.873045105E+02 -.873045105E+02 -.872985668E+02 -.872889407E+02 -.872770192E+02 -.872635612E+02 -.872489165E+02 -.872331896E+02 -.872163484E+02 -.871982614E+02 -.871787365E+02 -.871575681E+02 -.871345749E+02 -.871096073E+02 -.870825212E+02 -.870531601E+02 -.870213456E+02 -.869868888E+02 -.869495972E+02 -.869092918E+02 -.868658169E+02 -.868190414E+02 -.867688568E+02 -.867151690E+02 -.866579036E+02 -.865970155E+02 -.865325001E+02 -.864644031E+02 -.863928254E+02 -.863179313E+02 -.862399546E+02 -.861592038E+02 -.860760669E+02 -.859910143E+02 -.859045997E+02 -.858174631E+02 -.857303316E+02 -.856440173E+02 -.855594084E+02 -.854774576E+02 -.853991618E+02 -.853255410E+02 -.852576139E+02 -.851963705E+02 -.851427480E+02 -.850975986E+02 -.850616689E+02 -.850355668E+02 -.850197467E+02 -.850144881E+02 -.850198848E+02 -.850358448E+02 -.850620883E+02 -.850981631E+02 -.851434577E+02 -.851972256E+02 -.852586096E+02 -.853266699E+02 -.854004141E+02 -.854788240E+02 -.855608824E+02 -.856455971E+02 -.857320191E+02 -.858192617E+02 -.859065098E+02 -.859930299E+02 -.860781755E+02 -.861613877E+02 -.862421962E+02 -.863202145E+02 -.863951372E+02 -.864667330E+02 -.865348385E+02 -.865993511E+02 -.866602227E+02 -.867174493E+02 -.867710703E+02 -.868211554E+02 -.868678027E+02 -.869111337E+02 -.869512857E+02 -.869884102E+02 -.870226685E+02 -.870542285E+02 -.870832614E+02 -.871099423E+02 -.871344450E+02 -.871569427E+02 -.871776073E+02 -.871966071E+02 -.872141057E+02 -.872302606E+02 -.872452161E+02 -.872590888E+02 -.872719385E+02 -.872837095E+02 -.872941304E+02 -.873025625E+02 -.873077941E+02 -.873077941E+02
 -.873114469E+02 -.873114469E+02 -.873069829E+02 -.872997067E+02 -.872906043E+02 -.872801902E+02 -.872686746E+02 -.872560699E+02 -.872422458E+02 -.872269935E+02 -.872101008E+02 -.871913812E+02 -.871706676E+02 -.871477805E+02 -.871225166E+02 -.870946463E+02 -.870639191E+02 -.870300799E+02 -.869928895E+02 -.869521301E+02 -.869075944E+02 -.868590780E+02 -.868063775E+02 -.867493073E+02 -.866877100E+02 -.866214629E+02 -.865504881E+02 -.864747603E+02 -.863943215E+02 -.863092918E+02 -.862198730E+02 -.861263567E+02 -.860291344E+02 -.859287096E+02 -.858257131E+02 -.857209110E+02 -.856152051E+02 -.855096270E+02 -.854053256E+02 -.853035510E+02 -.852056327E+02 -.851129554E+02 -.850269250E+02 -.849489344E+02 -.848803171E+02 -.848223062E+02 -.847759862E+02 -.847422516E+02 -.847217711E+02 -.847149569E+02 -.847219493E+02 -.847426080E+02 -.847765213E+02 -.848230203E+02 -.848812117E+02 -.849500108E+02 -.850281842E+02 -.851143967E+02 -.852072530E+02 -.853053426E+02 -.854072784E+02 -.855117284E+02 -.856174453E+02 -.857232861E+02 -.858282257E+02 -.859313669E+02 -.860319421E+02 -.861293123E+02 -.862229625E+02 -.863124932E+02 -.863976114E+02 -.864781204E+02 -.865539072E+02 -.866249335E+02 -.866912213E+02 -.867528476E+02 -.868099292E+02 -.868626185E+02 -.869110941E+02 -.869555534E+02 -.869962084E+02 -.870332797E+02 -.870669931E+02 -.870975752E+02 -.871252531E+02 -.871502497E+02 -.871727834E+02 -.871930681E+02 -.872113100E+02 -.872277088E+02 -.872424572E+02 -.872557380E+02 -.872677209E+02 -.872785541E+02 -.872883419E+02 -.872971060E+02 -.873047156E+02 -.873107801E+02 -.873145033E+02 -.873145033E+02
 -.873198643E+02 -.873198643E+02 -.873172299E+02 -.873128658E+02 -.873072797E+02 -.873006978E+02 -.872931288E+02 -.872844277E+02 -.872743796E+02 -.872627783E+02 -.872494371E+02 -.872341687E+02 -.872167648E+02 -.871969860E+02 -.871745557E+02 -.871491677E+02 -.871205180E+02 -.870883182E+02 -.870522857E+02 -.870121242E+02 -.869675218E+02 -.869181652E+02 -.868637498E+02 -.868039819E+02 -.867385848E+02 -.866673158E+02 -.865899834E+02 -.865064579E+02 -.864166752E+02 -.863206430E+02 -.862184595E+02 -.861103409E+02 -.859966484E+02 -.858779089E+02 -.857548281E+02 -.856282977E+02 -.854994003E+02 -.853694085E+02 -.852397833E+02 -.851121592E+02 -.849883245E+02 -.848701848E+02 -.847597191E+02 -.846589200E+02 -.845697273E+02 -.844939556E+02 -.844332156E+02 -.843888486E+02 -.843618586E+02 -.843528683E+02 -.843620879E+02 -.843893045E+02 -.844338930E+02 -.844948485E+02 -.845708322E+02 -.846602348E+02 -.847612463E+02 -.848719291E+02 -.849902910E+02 -.851143518E+02 -.852422004E+02 -.853720434E+02 -.855022405E+02 -.856313280E+02 -.857580346E+02 -.858812846E+02 -.860001959E+02 -.861140712E+02 -.862223845E+02 -.863247658E+02 -.864209831E+02 -.865109233E+02 -.865945768E+02 -.866720162E+02 -.867433849E+02 -.868088786E+02 -.868687356E+02 -.869232236E+02 -.869726313E+02 -.870172603E+02 -.870574176E+02 -.870934124E+02 -.871255488E+02 -.871541266E+02 -.871794349E+02 -.872017533E+02 -.872213503E+02 -.872384813E+02 -.872533906E+02 -.872663101E+02 -.872774595E+02 -.872870469E+02 -.872952676E+02 -.873022992E+02 -.873082949E+02 -.873133636E+02 -.873175375E+02 -.873207205E+02 -.873226126E+02 -.873226126E+02
 -.873296168E+02 -.873296168E+02 -.873292382E+02 -.873284782E+02 -.873272403E+02 -.873253345E+02 -.873225156E+02 -.873185364E+02 -.873131810E+02 -.873062535E+02 -.872975550E+02 -.872868676E+02 -.872739273E+02 -.872584179E+02 -.872399977E+02 -.872183347E+02 -.871931018E+02 -.871639506E+02 -.871304992E+02 -.870923447E+02 -.870490738E+02 -.870002529E+02 -.869454329E+02 -.868841672E+02 -.868160351E+02 -.867406488E+02 -.866576461E+02 -.865666959E+02 -.864675209E+02 -.863599320E+02 -.862438662E+02 -.861194146E+02 -.859868482E+02 -.858466429E+02 -.856995044E+02 -.855463935E+02 -.853885486E+02 -.852275039E+02 -.850650985E+02 -.849034726E+02 -.847450444E+02 -.845924649E+02 -.844485510E+02 -.843161951E+02 -.841982633E+02 -.840974727E+02 -.840162753E+02 -.839567313E+02 -.839204036E+02 -.839082698E+02 -.839206624E+02 -.839572517E+02 -.840170616E+02 -.840985284E+02 -.841995874E+02 -.843177840E+02 -.844503971E+02 -.845945624E+02 -.847473909E+02 -.849060725E+02 -.850679601E+02 -.852306361E+02 -.853919544E+02 -.855500672E+02 -.857034318E+02 -.858508059E+02 -.859912317E+02 -.861240114E+02 -.862486814E+02 -.863649802E+02 -.864728185E+02 -.865722507E+02 -.866634449E+02 -.867466605E+02 -.868222245E+02 -.868905123E+02 -.869519322E+02 -.870069117E+02 -.870558860E+02 -.870992897E+02 -.871375509E+02 -.871710837E+02 -.872002882E+02 -.872255445E+02 -.872472138E+02 -.872656366E+02 -.872811325E+02 -.872940014E+02 -.873045233E+02 -.873129602E+02 -.873195573E+02 -.873245445E+02 -.873281378E+02 -.873305448E+02 -.873319672E+02 -.873326095E+02 -.873326902E+02 -.873324526E+02 -.873321761E+02 -.873321761E+02
 -.873411531E+02 -.873411531E+02 -.873434570E+02 -.873469306E+02 -.873507289E+02 -.873542236E+02 -.873569659E+02 -.873586400E+02 -.873590127E+02 -.873578787E+02 -.873550139E+02 -.873501348E+02 -.873429063E+02 -.873329828E+02 -.873200259E+02 -.873036792E+02 -.872835428E+02 -.872591812E+02 -.872301310E+02 -.871958870E+02 -.871558909E+02 -.871095532E+02 -.870562791E+02 -.869954711E+02 -.869265132E+02 -.868487625E+02 -.867615709E+02 -.866643190E+02 -.865564489E+02 -.864374966E+02 -.863071250E+02 -.861651605E+02 -.860116328E+02 -.858468160E+02 -.856712765E+02 -.854859298E+02 -.852920997E+02 -.850915705E+02 -.848866178E+02 -.846800170E+02 -.844750206E+02 -.842753096E+02 -.840849080E+02 -.839080656E+02 -.837490977E+02 -.836121948E+02 -.835012062E+02 -.834194179E+02 -.833693486E+02 -.833525814E+02 -.833696560E+02 -.834200306E+02 -.835021223E+02 -.836134138E+02 -.837506215E+02 -.839098985E+02 -.840870533E+02 -.842777664E+02 -.844777835E+02 -.846830764E+02 -.848899681E+02 -.850952138E+02 -.852960482E+02 -.854901997E+02 -.856758782E+02 -.858517455E+02 -.860168717E+02 -.861706851E+02 -.863129188E+02 -.864435581E+02 -.865627909E+02 -.866709624E+02 -.867685345E+02 -.868560526E+02 -.869341146E+02 -.870033500E+02 -.870643985E+02 -.871178964E+02 -.871644656E+02 -.872047052E+02 -.872391848E+02 -.872684437E+02 -.872929857E+02 -.873132805E+02 -.873297635E+02 -.873428364E+02 -.873528689E+02 -.873602008E+02 -.873651441E+02 -.873679852E+02 -.873689882E+02 -.873683976E+02 -.873664467E+02 -.873633656E+02 -.873594047E+02 -.873548711E+02 -.873501880E+02 -.873459836E+02 -.873431984E+02 -.873431984E+02
 -.873542558E+02 -.873542558E+02 -.873596284E+02 -.873679082E+02 -.873774223E+02 -.873871028E+02 -.873963056E+02 -.874046474E+02 -.874118634E+02 -.874177046E+02 -.874218835E+02 -.874240769E+02 -.874239595E+02 -.874212001E+02 -.874154344E+02 -.874062527E+02 -.873932095E+02 -.873758058E+02 -.873534676E+02 -.873255552E+02 -.872913919E+02 -.872502710E+02 -.872014287E+02 -.871440249E+02 -.870771500E+02 -.869998453E+02 -.869111242E+02 -.868099959E+02 -.866954988E+02 -.865667400E+02 -.864229274E+02 -.862634056E+02 -.860877100E+02 -.858956496E+02 -.856874106E+02 -.854636640E+02 -.852256623E+02 -.849753230E+02 -.847153023E+02 -.844490515E+02 -.841808469E+02 -.839157698E+02 -.836596197E+02 -.834187499E+02 -.831998144E+02 -.830094479E+02 -.828538784E+02 -.827385225E+02 -.826675908E+02 -.826437573E+02 -.826679396E+02 -.827392208E+02 -.828549256E+02 -.830108430E+02 -.832015555E+02 -.834208346E+02 -.836620498E+02 -.839185496E+02 -.841839837E+02 -.844525506E+02 -.847191625E+02 -.849795358E+02 -.852302180E+02 -.854685611E+02 -.856926623E+02 -.859012798E+02 -.860937381E+02 -.862698308E+02 -.864297260E+02 -.865738809E+02 -.867029660E+02 -.868177985E+02 -.869192912E+02 -.870084053E+02 -.870861198E+02 -.871534029E+02 -.872111937E+02 -.872603892E+02 -.873018347E+02 -.873363189E+02 -.873645719E+02 -.873872645E+02 -.874050094E+02 -.874183642E+02 -.874278339E+02 -.874338747E+02 -.874368982E+02 -.874372747E+02 -.874353374E+02 -.874313870E+02 -.874256954E+02 -.874185131E+02 -.874100785E+02 -.874006391E+02 -.873904893E+02 -.873800405E+02 -.873699397E+02 -.873612392E+02 -.873556164E+02 -.873556164E+02
 -.873688922E+02 -.873688922E+02 -.873776252E+02 -.873911878E+02 -.874070508E+02 -.874236995E+02 -.874402766E+02 -.874562932E+02 -.874714156E+02 -.874853429E+02 -.874977697E+02 -.875084015E+02 -.875169398E+02 -.875230534E+02 -.875263692E+02 -.875264636E+02 -.875228389E+02 -.875149116E+02 -.875020326E+02 -.874834994E+02 -.874585394E+02 -.874262780E+02 -.873857263E+02 -.873357804E+02 -.872752191E+02 -.872027152E+02 -.871168618E+02 -.870161999E+02 -.868992314E+02 -.867644218E+02 -.866102283E+02 -.864351744E+02 -.862379601E+02 -.860175885E+02 -.857734922E+02 -.855056706E+02 -.852148502E+02 -.849026702E+02 -.845718770E+02 -.842265025E+02 -.838719953E+02 -.835152737E+02 -.831646751E+02 -.828297618E+02 -.825209704E+02 -.822490813E+02 -.820245369E+02 -.818566535E+02 -.817528177E+02 -.817177861E+02 -.817532013E+02 -.818574220E+02 -.820256930E+02 -.822506281E+02 -.825229118E+02 -.828320998E+02 -.831674093E+02 -.835184030E+02 -.838755182E+02 -.842304225E+02 -.845762011E+02 -.849074073E+02 -.852200046E+02 -.855112382E+02 -.857794642E+02 -.860239626E+02 -.862447514E+02 -.864424123E+02 -.866179388E+02 -.867726049E+02 -.869078578E+02 -.870252348E+02 -.871262958E+02 -.872125767E+02 -.872855547E+02 -.873466255E+02 -.873970893E+02 -.874381438E+02 -.874708822E+02 -.874962941E+02 -.875152711E+02 -.875286100E+02 -.875370223E+02 -.875411389E+02 -.875415186E+02 -.875386553E+02 -.875329840E+02 -.875248881E+02 -.875147053E+02 -.875027333E+02 -.874892372E+02 -.874744575E+02 -.874586260E+02 -.874419952E+02 -.874248962E+02 -.874078459E+02 -.873917259E+02 -.873780463E+02 -.873692881E+02 -.873692881E+02
 -.873847684E+02 -.873847684E+02 -.873970877E+02 -.874163565E+02 -.874391605E+02 -.874634966E+02 -.874882604E+02 -.875128297E+02 -.875367940E+02 -.875598374E+02 -.875817019E+02 -.876021466E+02 -.876209051E+02 -.876376708E+02 -.876520828E+02 -.876637052E+02 -.876720162E+02 -.876764222E+02 -.876762617E+02 -.876707815E+02 -.876591071E+02 -.876402156E+02 -.876129150E+02 -.875758342E+02 -.875274362E+02 -.874660330E+02 -.873897758E+02 -.872966220E+02 -.871843114E+02 -.870503883E+02 -.868922689E+02 -.867073313E+02 -.864930102E+02 -.862469129E+02 -.859669817E+02 -.856517201E+02 -.853004802E+02 -.849138045E+02 -.844937980E+02 -.840445182E+02 -.835723394E+02 -.830862457E+02 -.825979707E+02 -.821219004E+02 -.816746473E+02 -.812742270E+02 -.809388295E+02 -.806852518E+02 -.805271779E+02 -.804735846E+02 -.805276035E+02 -.806861033E+02 -.809401076E+02 -.812759335E+02 -.816767850E+02 -.821244740E+02 -.826009846E+02 -.830897037E+02 -.835762437E+02 -.840488689E+02 -.844985958E+02 -.849190529E+02 -.853061875E+02 -.856578961E+02 -.859736336E+02 -.862540408E+02 -.865006111E+02 -.867154103E+02 -.869008481E+02 -.870595016E+02 -.871939831E+02 -.873068454E+02 -.874005178E+02 -.874772673E+02 -.875391748E+02 -.875881281E+02 -.876258223E+02 -.876537664E+02 -.876732948E+02 -.876855814E+02 -.876916522E+02 -.876924021E+02 -.876886077E+02 -.876809412E+02 -.876699830E+02 -.876562331E+02 -.876401211E+02 -.876220160E+02 -.876022345E+02 -.875810488E+02 -.875586954E+02 -.875353861E+02 -.875113291E+02 -.874867676E+02 -.874620587E+02 -.874378204E+02 -.874151755E+02 -.873961157E+02 -.873839764E+02 -.873839764E+02
 -.874014125E+02 -.874014125E+02 -.874175036E+02 -.874428245E+02 -.874730456E+02 -.875056423E+02 -.875392204E+02 -.875730098E+02 -.876065710E+02 -.876396387E+02 -.876720232E+02 -.877035408E+02 -.877339834E+02 -.877630993E+02 -.877905655E+02 -.878159761E+02 -.878388587E+02 -.878586781E+02 -.878748072E+02 -.878864875E+02 -.878927891E+02 -.878925866E+02 -.878845510E+02 -.878671486E+02 -.878386284E+02 -.877969751E+02 -.877398412E+02 -.876644941E+02 -.875678040E+02 -.874462619E+02 -.872960032E+02 -.871128326E+02 -.868922790E+02 -.866297118E+02 -.863205415E+02 -.859605174E+02 -.855461360E+02 -.850751691E+02 -.845473242E+02 -.839650264E+02 -.833342850E+02 -.826655625E+02 -.819744950E+02 -.812822744E+02 -.806154259E+02 -.800047400E+02 -.794831571E+02 -.790826105E+02 -.788301444E+02 -.787439951E+02 -.788306153E+02 -.790835512E+02 -.794845652E+02 -.800066137E+02 -.806177635E+02 -.812850771E+02 -.819777681E+02 -.826693134E+02 -.833385240E+02 -.839697611E+02 -.845525597E+02 -.850809074E+02 -.855523807E+02 -.859672770E+02 -.863278283E+02 -.866375381E+02 -.869006509E+02 -.871217513E+02 -.873054738E+02 -.874563033E+02 -.875784515E+02 -.876757815E+02 -.877517785E+02 -.878095415E+02 -.878517980E+02 -.878809260E+02 -.878989841E+02 -.879077434E+02 -.879087198E+02 -.879032049E+02 -.878922949E+02 -.878769169E+02 -.878578521E+02 -.878357572E+02 -.878111823E+02 -.877845864E+02 -.877563517E+02 -.877267956E+02 -.876961800E+02 -.876647223E+02 -.876326044E+02 -.875999872E+02 -.875670345E+02 -.875339634E+02 -.875011445E+02 -.874692874E+02 -.874397558E+02 -.874150351E+02 -.873993455E+02 -.873993455E+02
 -.874183609E+02 -.874183609E+02 -.874383407E+02 -.874699177E+02 -.875078204E+02 -.875489768E+02 -.875917010E+02 -.876351169E+02 -.876788015E+02 -.877225611E+02 -.877662861E+02 -.878098782E+02 -.878532169E+02 -.878961264E+02 -.879383660E+02 -.879796446E+02 -.880196237E+02 -.880578868E+02 -.880938971E+02 -.881269593E+02 -.881561924E+02 -.881805134E+02 -.881986267E+02 -.882089991E+02 -.882097916E+02 -.881987561E+02 -.881731430E+02 -.881296470E+02 -.880643659E+02 -.879727360E+02 -.878494462E+02 -.876883646E+02 -.874825110E+02 -.872241046E+02 -.869047082E+02 -.865154970E+02 -.860477059E+02 -.854933217E+02 -.848460981E+02 -.841029380E+02 -.832656564E+02 -.823430506E+02 -.813530998E+02 -.803249217E+02 -.792998947E+02 -.783311386E+02 -.774804686E+02 -.768122093E+02 -.763840613E+02 -.762366102E+02 -.763845535E+02 -.768131960E+02 -.774819545E+02 -.783331283E+02 -.793023926E+02 -.803279303E+02 -.813566205E+02 -.823470862E+02 -.832702131E+02 -.841080276E+02 -.848517346E+02 -.854995175E+02 -.860544665E+02 -.865228235E+02 -.869126043E+02 -.872325832E+02 -.874915909E+02 -.876980615E+02 -.878597666E+02 -.879836851E+02 -.880759623E+02 -.881419295E+02 -.881861569E+02 -.882125249E+02 -.882243032E+02 -.882242288E+02 -.882145799E+02 -.881972442E+02 -.881737790E+02 -.881454631E+02 -.881133432E+02 -.880782718E+02 -.880409404E+02 -.880019070E+02 -.879616188E+02 -.879204319E+02 -.878786274E+02 -.878364239E+02 -.877939903E+02 -.877514546E+02 -.877089153E+02 -.876664572E+02 -.876241789E+02 -.875822537E+02 -.875410494E+02 -.875013563E+02 -.874647705E+02 -.874342680E+02 -.874149592E+02 -.874149592E+02
 -.874350485E+02 -.874350485E+02 -.874589131E+02 -.874967363E+02 -.875423050E+02 -.875920000E+02 -.876438759E+02 -.876970007E+02 -.877509980E+02 -.878057511E+02 -.878612446E+02 -.879174905E+02 -.879744788E+02 -.880321567E+02 -.880904413E+02 -.881492288E+02 -.882083725E+02 -.882676405E+02 -.883266795E+02 -.883849838E+02 -.884418844E+02 -.884965455E+02 -.885479372E+02 -.885947541E+02 -.886352917E+02 -.886673392E+02 -.886881015E+02 -.886941050E+02 -.886810507E+02 -.886436197E+02 -.885752538E+02 -.884679356E+02 -.883119835E+02 -.880958684E+02 -.878060777E+02 -.874271036E+02 -.869416678E+02 -.863313284E+02 -.855776396E+02 -.846640820E+02 -.835790071E+02 -.823197851E+02 -.808981788E+02 -.793465639E+02 -.777239674E+02 -.761198998E+02 -.746529084E+02 -.734602562E+02 -.726764182E+02 -.724025855E+02 -.726769252E+02 -.734612768E+02 -.746544544E+02 -.761219853E+02 -.777266058E+02 -.793497639E+02 -.809019436E+02 -.823241140E+02 -.835838972E+02 -.846695344E+02 -.855836607E+02 -.863379328E+02 -.869488748E+02 -.874349309E+02 -.878145355E+02 -.881049611E+02 -.883217198E+02 -.884783347E+02 -.885863387E+02 -.886554070E+02 -.886935509E+02 -.887073383E+02 -.887021077E+02 -.886821692E+02 -.886509813E+02 -.886113041E+02 -.885653291E+02 -.885147869E+02 -.884610363E+02 -.884051375E+02 -.883479109E+02 -.882899853E+02 -.882318365E+02 -.881738186E+02 -.881161883E+02 -.880591255E+02 -.880027492E+02 -.879471297E+02 -.878923003E+02 -.878382653E+02 -.877850116E+02 -.877325234E+02 -.876808147E+02 -.876299972E+02 -.875804216E+02 -.875329434E+02 -.874893760E+02 -.874531669E+02 -.874302924E+02 -.874302924E+02
 -.874507712E+02 -.874507712E+02 -.874783699E+02 -.875221777E+02 -.875750694E+02 -.876329268E+02 -.876936031E+02 -.877561357E+02 -.878201967E+02 -.878857586E+02 -.879529211E+02 -.880218189E+02 -.880925793E+02 -.881653278E+02 -.882402018E+02 -.883173374E+02 -.883968328E+02 -.884787162E+02 -.885629254E+02 -.886493042E+02 -.887376084E+02 -.888274900E+02 -.889184299E+02 -.890096292E+02 -.890999071E+02 -.891876192E+02 -.892705541E+02 -.893457693E+02 -.894093510E+02 -.894561048E+02 -.894791934E+02 -.894697087E+02 -.894161458E+02 -.893037681E+02 -.891138974E+02 -.888231990E+02 -.884030612E+02 -.878192610E+02 -.870322514E+02 -.859986042E+02 -.846743660E+02 -.830213435E+02 -.810174603E+02 -.786720833E+02 -.760460688E+02 -.732735250E+02 -.705772994E+02 -.682636172E+02 -.666774725E+02 -.661093974E+02 -.666780751E+02 -.682648064E+02 -.705790498E+02 -.732758159E+02 -.760488945E+02 -.786754569E+02 -.810214065E+02 -.830258845E+02 -.846795127E+02 -.860043575E+02 -.870386120E+02 -.878262359E+02 -.884106654E+02 -.888314523E+02 -.891228208E+02 -.893133793E+02 -.894264569E+02 -.894807313E+02 -.894909478E+02 -.894686171E+02 -.894226432E+02 -.893598582E+02 -.892854665E+02 -.892034028E+02 -.891166189E+02 -.890273083E+02 -.889370829E+02 -.888471099E+02 -.887582168E+02 -.886709742E+02 -.885857572E+02 -.885027939E+02 -.884222027E+02 -.883440192E+02 -.882682187E+02 -.881947317E+02 -.881234565E+02 -.880542692E+02 -.879870297E+02 -.879215897E+02 -.878578004E+02 -.877955270E+02 -.877346831E+02 -.876753057E+02 -.876177148E+02 -.875628162E+02 -.875126169E+02 -.874710009E+02 -.874447537E+02 -.874447537E+02
 -.874649288E+02 -.874649288E+02 -.874959104E+02 -.875451291E+02 -.876046381E+02 -.876698960E+02 -.877386001E+02 -.878097712E+02 -.878831317E+02 -.879587466E+02 -.880368324E+02 -.881176588E+02 -.882015244E+02 -.882887707E+02 -.883797808E+02 -.884749530E+02 -.885746747E+02 -.886793092E+02 -.887891994E+02 -.889046908E+02 -.890261446E+02 -.891539040E+02 -.892882142E+02 -.894291443E+02 -.895765407E+02 -.897299781E+02 -.898886473E+02 -.900511578E+02 -.902152663E+02 -.903775357E+02 -.905328842E+02 -.906739538E+02 -.907902369E+02 -.908669110E+02 -.908833181E+02 -.908110134E+02 -.906113464E+02 -.902326270E+02 -.896071210E+02 -.886484962E+02 -.872510349E+02 -.852930647E+02 -.826487357E+02 -.792144310E+02 -.749576283E+02 -.699936739E+02 -.646827289E+02 -.597065088E+02 -.560335019E+02 -.546503914E+02 -.560340921E+02 -.597077031E+02 -.646845406E+02 -.699960976E+02 -.749606371E+02 -.792179940E+02 -.826528444E+02 -.852977455E+02 -.872563345E+02 -.886544513E+02 -.896137434E+02 -.902399120E+02 -.906192943E+02 -.908196393E+02 -.908926460E+02 -.908769656E+02 -.908010376E+02 -.906855152E+02 -.905452217E+02 -.903906726E+02 -.902292334E+02 -.900659832E+02 -.899043542E+02 -.897465987E+02 -.895941296E+02 -.894477670E+02 -.893079159E+02 -.891746943E+02 -.890480251E+02 -.889277010E+02 -.888134315E+02 -.887048756E+02 -.886016645E+02 -.885034180E+02 -.884097547E+02 -.883202992E+02 -.882346870E+02 -.881525668E+02 -.880736023E+02 -.879974747E+02 -.879238863E+02 -.878525743E+02 -.877833445E+02 -.877161526E+02 -.876512791E+02 -.875896646E+02 -.875334819E+02 -.874869983E+02 -.874577190E+02 -.874577190E+02
 -.874769017E+02 -.874769017E+02 -.875107203E+02 -.875644737E+02 -.876295451E+02 -.877010618E+02 -.877765928E+02 -.878551429E+02 -.879364870E+02 -.880207796E+02 -.881083449E+02 -.881995899E+02 -.882949979E+02 -.883951293E+02 -.885006057E+02 -.886120878E+02 -.887302684E+02 -.888558850E+02 -.889897567E+02 -.891328221E+02 -.892861452E+02 -.894508784E+02 -.896282240E+02 -.898194378E+02 -.900258514E+02 -.902488608E+02 -.904898602E+02 -.907501261E+02 -.910306581E+02 -.913319479E+02 -.916536122E+02 -.919938041E+02 -.923483074E+02 -.927091688E+02 -.930626436E+02 -.933861119E+02 -.936435037E+02 -.937786049E+02 -.937055008E+02 -.932954033E+02 -.923595439E+02 -.906294802E+02 -.877409944E+02 -.832388911E+02 -.766403841E+02 -.676205320E+02 -.563886101E+02 -.442435910E+02 -.340304322E+02 -.297281839E+02 -.340308733E+02 -.442445319E+02 -.563901495E+02 -.676227686E+02 -.766433711E+02 -.832426105E+02 -.877453753E+02 -.906344536E+02 -.923650925E+02 -.933015655E+02 -.937123328E+02 -.937861401E+02 -.936517458E+02 -.933950586E+02 -.930723068E+02 -.927195760E+02 -.923594891E+02 -.920057856E+02 -.916664122E+02 -.913455873E+02 -.910451657E+02 -.907655356E+02 -.905062025E+02 -.902661670E+02 -.900441655E+02 -.898388235E+02 -.896487483E+02 -.894725853E+02 -.893090500E+02 -.891569426E+02 -.890151552E+02 -.888826712E+02 -.887585620E+02 -.886419809E+02 -.885321574E+02 -.884283894E+02 -.883300370E+02 -.882365157E+02 -.881472913E+02 -.880618748E+02 -.879798235E+02 -.879007502E+02 -.878243568E+02 -.877505203E+02 -.876794792E+02 -.876121957E+02 -.875509752E+02 -.875004012E+02 -.874685771E+02 -.874685771E+02
 -.874860009E+02 -.874860009E+02 -.875219626E+02 -.875791431E+02 -.876484324E+02 -.877247168E+02 -.878054699E+02 -.878896859E+02 -.879771812E+02 -.880681808E+02 -.881631025E+02 -.882624833E+02 -.883669685E+02 -.884773003E+02 -.885942981E+02 -.887188513E+02 -.888519341E+02 -.889946434E+02 -.891482568E+02 -.893142756E+02 -.894944285E+02 -.896906631E+02 -.899051792E+02 -.901405153E+02 -.903996428E+02 -.906860356E+02 -.910037227E+02 -.913573581E+02 -.917523181E+02 -.921947937E+02 -.926918273E+02 -.932512605E+02 -.938815283E+02 -.945911463E+02 -.953876017E+02 -.962751405E+02 -.972505211E+02 -.982950361E+02 -.993596464E+02 -.100337407E+03 -.101013075E+03 -.100974820E+03 -.994730713E+02 -.952330228E+02 -.863026398E+02 -.701845905E+02 -.447502304E+02 -.105984092E+02 0.249146750E+02 0.440423091E+02 0.249141151E+02 -.105994983E+02 -.447518385E+02 -.701867760E+02 -.863055170E+02 -.952366862E+02 -.994775267E+02 -.100979988E+03 -.101018860E+03 -.100343777E+03 -.993666391E+02 -.983027180E+02 -.972589361E+02 -.962843008E+02 -.953975106E+02 -.946018186E+02 -.938929921E+02 -.932635473E+02 -.927049637E+02 -.922088014E+02 -.917672220E+02 -.913731935E+02 -.910205295E+02 -.907038482E+02 -.904184971E+02 -.901604659E+02 -.899263006E+02 -.897130252E+02 -.895180711E+02 -.893392164E+02 -.891745341E+02 -.890223472E+02 -.888811915E+02 -.887497839E+02 -.886269953E+02 -.885118281E+02 -.884033969E+02 -.883009123E+02 -.882036679E+02 -.881110292E+02 -.880224301E+02 -.879373785E+02 -.878554899E+02 -.877765743E+02 -.877008336E+02 -.876292417E+02 -.875642001E+02 -.875105281E+02 -.874767785E+02 -.874767785E+02
 -.874917023E+02 -.874917023E+02 -.875289905E+02 -.875882992E+02 -.876602222E+02 -.877394946E+02 -.878235280E+02 -.879113132E+02 -.880026937E+02 -.880979356E+02 -.881975230E+02 -.883020897E+02 -.884123934E+02 -.885292925E+02 -.886537347E+02 -.887867645E+02 -.889295575E+02 -.890834798E+02 -.892501493E+02 -.894314704E+02 -.896296449E+02 -.898472103E+02 -.900871451E+02 -.903530108E+02 -.906490987E+02 -.909805858E+02 -.913537420E+02 -.917762226E+02 -.922574657E+02 -.928092061E+02 -.934461461E+02 -.941868570E+02 -.950549984E+02 -.960809472E+02 -.973039146E+02 -.987745312E+02 -.100557502E+03 -.102732733E+03 -.105389872E+03 -.108602556E+03 -.112349547E+03 -.116314917E+03 -.119450925E+03 -.119158812E+03 -.110033952E+03 -.825243154E+02 -.228364577E+02 0.826296355E+02 0.231161300E+03 0.359601920E+03 0.231160587E+03 0.826282845E+02 -.228383356E+02 -.825266543E+02 -.110036803E+03 -.119162329E+03 -.119455252E+03 -.116320080E+03 -.112355457E+03 -.108609105E+03 -.105397027E+03 -.102740538E+03 -.100566027E+03 -.987838145E+02 -.973139682E+02 -.960917794E+02 -.950666321E+02 -.941993252E+02 -.934594810E+02 -.928234344E+02 -.922726131E+02 -.917923210E+02 -.913708309E+02 -.909987052E+02 -.906682873E+02 -.903733162E+02 -.901086339E+02 -.898699605E+02 -.896537205E+02 -.894569073E+02 -.892769767E+02 -.891117628E+02 -.889594110E+02 -.888183238E+02 -.886871174E+02 -.885645865E+02 -.884496747E+02 -.883414517E+02 -.882390930E+02 -.881418657E+02 -.880491203E+02 -.879602949E+02 -.878749469E+02 -.877928422E+02 -.877141566E+02 -.876398698E+02 -.875724416E+02 -.875168365E+02 -.874818863E+02 -.874818863E+02
 -.874936741E+02 -.874936741E+02 -.875314007E+02 -.875914172E+02 -.876642260E+02 -.877445128E+02 -.878296661E+02 -.879186724E+02 -.880113797E+02 -.881080674E+02 -.882092490E+02 -.883155996E+02 -.884279159E+02 -.885470913E+02 -.886741108E+02 -.888100713E+02 -.889562263E+02 -.891140517E+02 -.892852981E+02 -.894720117E+02 -.896765553E+02 -.899016821E+02 -.901506703E+02 -.904274811E+02 -.907369202E+02 -.910848327E+02 -.914783821E+02 -.919264542E+02 -.924402034E+02 -.930337831E+02 -.937253726E+02 -.945386692E+02 -.955050825E+02 -.966670088E+02 -.980828008E+02 -.998343584E+02 -.102038510E+03 -.104862800E+03 -.108542542E+03 -.113383061E+03 -.119696016E+03 -.127540548E+03 -.135995500E+03 -.141476425E+03 -.134374040E+03 -.930671963E+02 0.261086714E+02 0.306312867E+03 0.905074952E+03 0.213432258E+04 0.905074207E+03 0.306311439E+03 0.261066635E+02 -.930696901E+02 -.134377001E+03 -.141479950E+03 -.135999746E+03 -.127545620E+03 -.119701897E+03 -.113389651E+03 -.108549767E+03 -.104870665E+03 -.102047076E+03 -.998436801E+02 -.980929025E+02 -.966778986E+02 -.955167766E+02 -.945511974E+02 -.937387704E+02 -.930480826E+02 -.924554315E+02 -.919426395E+02 -.914955633E+02 -.911030550E+02 -.907562253E+02 -.904479101E+02 -.901722806E+02 -.899245517E+02 -.897007629E+02 -.894976111E+02 -.893123213E+02 -.891425464E+02 -.889862881E+02 -.888418342E+02 -.887077084E+02 -.885826303E+02 -.884654825E+02 -.883552839E+02 -.882511681E+02 -.881523674E+02 -.880582029E+02 -.879680880E+02 -.878815597E+02 -.877983682E+02 -.877186804E+02 -.876434773E+02 -.875752382E+02 -.875189767E+02 -.874836189E+02 -.874836189E+02
 -.874917568E+02 -.874917568E+02 -.875290222E+02 -.875883003E+02 -.876602009E+02 -.877394637E+02 -.878234990E+02 -.879112916E+02 -.880026699E+02 -.880978932E+02 -.881974617E+02 -.883020296E+02 -.884123561E+02 -.885292823E+02 -.886537316E+02 -.887867361E+02 -.889294846E+02 -.890833776E+02 -.892500576E+02 -.894314145E+02 -.896296115E+02 -.898471683E+02 -.900870783E+02 -.903529269E+02 -.906490130E+02 -.909805043E+02 -.913536602E+02 -.917761374E+02 -.922573804E+02 -.928091242E+02 -.934460647E+02 -.941867690E+02 -.950549010E+02 -.960808473E+02 -.973038241E+02 -.987744495E+02 -.100557407E+03 -.102732598E+03 -.105389715E+03 -.108602437E+03 -.112349518E+03 -.116314953E+03 -.119450918E+03 -.119158662E+03 -.110033667E+03 -.825240100E+02 -.228362430E+02 0.826297370E+02 0.231161341E+03 0.359601958E+03 0.231160648E+03 0.826283649E+02 -.228382465E+02 -.825265618E+02 -.110036706E+03 -.119162225E+03 -.119455141E+03 -.116319965E+03 -.112355340E+03 -.108608990E+03 -.105396915E+03 -.102740431E+03 -.100565924E+03 -.987837158E+02 -.973138720E+02 -.960916851E+02 -.950665390E+02 -.941992332E+02 -.934593903E+02 -.928233451E+02 -.922725254E+02 -.917922354E+02 -.913707475E+02 -.909986242E+02 -.906682088E+02 -.903732403E+02 -.901085607E+02 -.898698900E+02 -.896536528E+02 -.894568424E+02 -.892769146E+02 -.891117036E+02 -.889593547E+02 -.888182704E+02 -.886870671E+02 -.885645392E+02 -.884496307E+02 -.883414109E+02 -.882390554E+02 -.881418314E+02 -.880490893E+02 -.879602674E+02 -.878749227E+02 -.877928213E+02 -.877141391E+02 -.876398556E+02 -.875724304E+02 -.875168278E+02 -.874818792E+02 -.874818792E+02
 -.874860737E+02 -.874860737E+02 -.875220033E+02 -.875791360E+02 -.876483878E+02 -.877246549E+02 -.878054094E+02 -.878896376E+02 -.879771325E+02 -.880681032E+02 -.881629896E+02 -.882623663E+02 -.883668888E+02 -.884772710E+02 -.885942884E+02 -.887188022E+02 -.888518037E+02 -.889944509E+02 -.891480716E+02 -.893141515E+02 -.894943526E+02 -.896905788E+02 -.899050493E+02 -.901403497E+02 -.903994723E+02 -.906858726E+02 -.910035575E+02 -.913571846E+02 -.917521446E+02 -.921946278E+02 -.926916634E+02 -.932510860E+02 -.938813367E+02 -.945909464E+02 -.953874137E+02 -.962749710E+02 -.972503405E+02 -.982947965E+02 -.993593438E+02 -.100337119E+03 -.101012910E+03 -.100974810E+03 -.994731072E+02 -.952329186E+02 -.863022860E+02 -.701840538E+02 -.447496957E+02 -.105980308E+02 0.249148666E+02 0.440423873E+02 0.249141790E+02 -.105993856E+02 -.447516632E+02 -.701865565E+02 -.863052795E+02 -.952364505E+02 -.994773015E+02 -.100979774E+03 -.101018654E+03 -.100343574E+03 -.993664365E+02 -.983025151E+02 -.972587331E+02 -.962840989E+02 -.953973109E+02 -.946016222E+02 -.938927997E+02 -.932633592E+02 -.927047801E+02 -.922086222E+02 -.917670473E+02 -.913730232E+02 -.910203637E+02 -.907036870E+02 -.904183406E+02 -.901603142E+02 -.899261539E+02 -.897128837E+02 -.895179350E+02 -.893390859E+02 -.891744092E+02 -.890222281E+02 -.888810784E+02 -.887496769E+02 -.886268945E+02 -.885117335E+02 -.884033087E+02 -.883008306E+02 -.882035927E+02 -.881109606E+02 -.880223681E+02 -.879373233E+02 -.878554414E+02 -.877765327E+02 -.877007986E+02 -.876292132E+02 -.875641776E+02 -.875105107E+02 -.874767643E+02 -.874767643E+02
 -.874769975E+02 -.874769975E+02 -.875107887E+02 -.875644844E+02 -.876294963E+02 -.877009789E+02 -.877765059E+02 -.878550676E+02 -.879364099E+02 -.880206698E+02 -.881081906E+02 -.881994225E+02 -.882948682E+02 -.883950622E+02 -.885005713E+02 -.886120153E+02 -.887300991E+02 -.888556272E+02 -.889894841E+02 -.891326083E+02 -.892859980E+02 -.894507431E+02 -.896280452E+02 -.898192070E+02 -.900255967E+02 -.902486068E+02 -.904896079E+02 -.907498681E+02 -.910303966E+02 -.913316911E+02 -.916533594E+02 -.919935428E+02 -.923480246E+02 -.927088688E+02 -.930623499E+02 -.933858445E+02 -.936432443E+02 -.937782982E+02 -.937051063E+02 -.932949568E+02 -.923591535E+02 -.906292438E+02 -.877409063E+02 -.832388250E+02 -.766401809E+02 -.676201158E+02 -.563880327E+02 -.442429790E+02 -.340298988E+02 -.297277758E+02 -.340305732E+02 -.442442912E+02 -.563899210E+02 -.676225231E+02 -.766430982E+02 -.832423123E+02 -.877450595E+02 -.906341286E+02 -.923647649E+02 -.933012397E+02 -.937120114E+02 -.937858242E+02 -.936514358E+02 -.933947545E+02 -.930720084E+02 -.927192831E+02 -.923592018E+02 -.920055039E+02 -.916661363E+02 -.913453174E+02 -.910449021E+02 -.907652784E+02 -.905059521E+02 -.902659235E+02 -.900439292E+02 -.898385947E+02 -.896485272E+02 -.894723722E+02 -.893088450E+02 -.891567460E+02 -.890149673E+02 -.888824921E+02 -.887583918E+02 -.886418200E+02 -.885320057E+02 -.884282471E+02 -.883299042E+02 -.882363927E+02 -.881471780E+02 -.880617715E+02 -.879797302E+02 -.879006670E+02 -.878242838E+02 -.877504575E+02 -.876794265E+02 -.876121528E+02 -.875509414E+02 -.875003750E+02 -.874685558E+02 -.874685558E+02
 -.874650251E+02 -.874650251E+02 -.874960002E+02 -.875451711E+02 -.876046068E+02 -.876698082E+02 -.877384916E+02 -.878096628E+02 -.878830161E+02 -.879586011E+02 -.880366435E+02 -.881174456E+02 -.882013346E+02 -.882886407E+02 -.883796951E+02 -.884748468E+02 -.885744811E+02 -.886790142E+02 -.887888569E+02 -.889043777E+02 -.890258977E+02 -.891536959E+02 -.892879866E+02 -.894288626E+02 -.895762141E+02 -.897296348E+02 -.898883032E+02 -.900508116E+02 -.902149150E+02 -.903771837E+02 -.905325355E+02 -.906736019E+02 -.907898675E+02 -.908665187E+02 -.908829171E+02 -.908106266E+02 -.906109780E+02 -.902322488E+02 -.896066893E+02 -.886479935E+02 -.872504988E+02 -.852925716E+02 -.826483476E+02 -.792141445E+02 -.749573734E+02 -.699933622E+02 -.646823088E+02 -.597059867E+02 -.560329244E+02 -.546498114E+02 -.560335450E+02 -.597072006E+02 -.646840774E+02 -.699956611E+02 -.749602155E+02 -.792175790E+02 -.826524320E+02 -.852973344E+02 -.872559246E+02 -.886540431E+02 -.896133372E+02 -.902395080E+02 -.906188929E+02 -.908192408E+02 -.908922514E+02 -.908765755E+02 -.908006530E+02 -.906851370E+02 -.905448508E+02 -.903903097E+02 -.902288789E+02 -.900656377E+02 -.899040181E+02 -.897462723E+02 -.895938132E+02 -.894474608E+02 -.893076201E+02 -.891744093E+02 -.890477510E+02 -.889274380E+02 -.888131800E+02 -.887046357E+02 -.886014366E+02 -.885032022E+02 -.884095512E+02 -.883201084E+02 -.882345090E+02 -.881524017E+02 -.880734505E+02 -.879973361E+02 -.879237612E+02 -.878524629E+02 -.877832467E+02 -.877160684E+02 -.876512085E+02 -.875896072E+02 -.875334366E+02 -.874869632E+02 -.874576905E+02 -.874576905E+02
 -.874507671E+02 -.874507671E+02 -.874784001E+02 -.875222076E+02 -.875750472E+02 -.876328375E+02 -.876934715E+02 -.877559877E+02 -.878200347E+02 -.878855712E+02 -.879526992E+02 -.880215697E+02 -.880923343E+02 -.881651238E+02 -.882400423E+02 -.883171782E+02 -.883966135E+02 -.884784066E+02 -.885625459E+02 -.886489083E+02 -.887372453E+02 -.888271721E+02 -.889181284E+02 -.890093021E+02 -.890995314E+02 -.891871998E+02 -.892701127E+02 -.893453252E+02 -.894089088E+02 -.894556601E+02 -.894787448E+02 -.894692568E+02 -.894156840E+02 -.893032861E+02 -.891133977E+02 -.888226984E+02 -.884025715E+02 -.878187724E+02 -.870317392E+02 -.859980508E+02 -.846737767E+02 -.830207438E+02 -.810168810E+02 -.786715434E+02 -.760455662E+02 -.732730410E+02 -.705768101E+02 -.682631055E+02 -.666769317E+02 -.661088311E+02 -.666774916E+02 -.682642152E+02 -.705784588E+02 -.732752302E+02 -.760483168E+02 -.786748878E+02 -.810208453E+02 -.830253306E+02 -.846789655E+02 -.860038172E+02 -.870380790E+02 -.878257109E+02 -.884101491E+02 -.888309449E+02 -.891223228E+02 -.893128904E+02 -.894259770E+02 -.894802606E+02 -.894904862E+02 -.894681650E+02 -.894222009E+02 -.893594263E+02 -.892850454E+02 -.892029932E+02 -.891162212E+02 -.890269230E+02 -.889367105E+02 -.888467507E+02 -.887578714E+02 -.886706429E+02 -.885854403E+02 -.885024919E+02 -.884219157E+02 -.883437476E+02 -.882679627E+02 -.881944916E+02 -.881232327E+02 -.880540616E+02 -.879868387E+02 -.879214155E+02 -.878576430E+02 -.877953867E+02 -.877345600E+02 -.876751998E+02 -.876176259E+02 -.875627438E+02 -.875125599E+02 -.874709568E+02 -.874447176E+02 -.874447176E+02
 -.874349302E+02 -.874349302E+02 -.874588589E+02 -.874967292E+02 -.875422858E+02 -.875919229E+02 -.876437403E+02 -.876968255E+02 -.877507927E+02 -.878055181E+02 -.878609885E+02 -.879172165E+02 -.879741968E+02 -.880318852E+02 -.880901923E+02 -.881489884E+02 -.882081068E+02 -.882673196E+02 -.883262914E+02 -.883845397E+02 -.884414180E+02 -.884960976E+02 -.885475257E+02 -.885943583E+02 -.886348703E+02 -.886668651E+02 -.886875796E+02 -.886935615E+02 -.886805072E+02 -.886430785E+02 -.885747057E+02 -.884673763E+02 -.883114154E+02 -.880952909E+02 -.878054869E+02 -.874265000E+02 -.869410588E+02 -.863307173E+02 -.855770184E+02 -.846634386E+02 -.835783380E+02 -.823191012E+02 -.808974958E+02 -.793458929E+02 -.777233075E+02 -.761192428E+02 -.746522467E+02 -.734595875E+02 -.726757457E+02 -.724019144E+02 -.726762589E+02 -.734606155E+02 -.746537956E+02 -.761213263E+02 -.777259446E+02 -.793491006E+02 -.809012795E+02 -.823234514E+02 -.835832386E+02 -.846688814E+02 -.855830147E+02 -.863372946E+02 -.869482449E+02 -.874343100E+02 -.878139242E+02 -.881043600E+02 -.883211298E+02 -.884777563E+02 -.885857727E+02 -.886548536E+02 -.886930110E+02 -.887068120E+02 -.887015956E+02 -.886816717E+02 -.886504988E+02 -.886108371E+02 -.885648780E+02 -.885143521E+02 -.884606183E+02 -.884047366E+02 -.883475275E+02 -.882896198E+02 -.882314893E+02 -.881734899E+02 -.881158786E+02 -.880588350E+02 -.880024781E+02 -.879468785E+02 -.878920690E+02 -.878380543E+02 -.877848211E+02 -.877323535E+02 -.876806656E+02 -.876298690E+02 -.875803139E+02 -.875328559E+02 -.874893069E+02 -.874531134E+02 -.874302488E+02 -.874302488E+02
 -.874182196E+02 -.874182196E+02 -.874382505E+02 -.874698825E+02 -.875078059E+02 -.875489296E+02 -.875915865E+02 -.876349325E+02 -.876785616E+02 -.877222821E+02 -.877659844E+02 -.878095676E+02 -.878529005E+02 -.878958022E+02 -.879380349E+02 -.879793078E+02 -.880192774E+02 -.880575224E+02 -.880934984E+02 -.881265053E+02 -.881556749E+02 -.881799549E+02 -.881980720E+02 -.882084800E+02 -.882092969E+02 -.881982399E+02 -.881725684E+02 -.881290169E+02 -.880637116E+02 -.879720834E+02 -.878487978E+02 -.876877078E+02 -.874818361E+02 -.872234122E+02 -.869040048E+02 -.865147887E+02 -.860469940E+02 -.854926023E+02 -.848453639E+02 -.841021830E+02 -.832648796E+02 -.823422590E+02 -.813523045E+02 -.803241322E+02 -.792991140E+02 -.783303625E+02 -.774796894E+02 -.768114201E+02 -.763832603E+02 -.762358000E+02 -.763837405E+02 -.768123867E+02 -.774811536E+02 -.783323381E+02 -.793016128E+02 -.803271590E+02 -.813558556E+02 -.823463256E+02 -.832694562E+02 -.841072743E+02 -.848509859E+02 -.854987750E+02 -.860537317E+02 -.865220981E+02 -.869118895E+02 -.872318801E+02 -.874909004E+02 -.876973842E+02 -.878591032E+02 -.879830360E+02 -.880753282E+02 -.881413110E+02 -.881855545E+02 -.882119394E+02 -.882237351E+02 -.882236785E+02 -.882140482E+02 -.881967317E+02 -.881732860E+02 -.881449903E+02 -.881128910E+02 -.880778407E+02 -.880405309E+02 -.880015193E+02 -.879612535E+02 -.879200894E+02 -.878783078E+02 -.878361278E+02 -.877937178E+02 -.877512060E+02 -.877086910E+02 -.876662571E+02 -.876240034E+02 -.875821027E+02 -.875409227E+02 -.875012532E+02 -.874646892E+02 -.874342050E+02 -.874149078E+02 -.874149078E+02
 -.874012799E+02 -.874012799E+02 -.874173767E+02 -.874427248E+02 -.874729807E+02 -.875055850E+02 -.875391214E+02 -.875728326E+02 -.876063111E+02 -.876393166E+02 -.876716667E+02 -.877031758E+02 -.877336228E+02 -.877627338E+02 -.877901733E+02 -.878155482E+02 -.878384083E+02 -.878582268E+02 -.878743600E+02 -.878860174E+02 -.878922558E+02 -.878919731E+02 -.878838834E+02 -.878664799E+02 -.878379960E+02 -.877963697E+02 -.877392178E+02 -.876638151E+02 -.875670685E+02 -.874454965E+02 -.872952326E+02 -.871120628E+02 -.868915016E+02 -.866289169E+02 -.863197264E+02 -.859596876E+02 -.855453000E+02 -.850743314E+02 -.845464814E+02 -.839641694E+02 -.833334062E+02 -.826646603E+02 -.819735772E+02 -.812813513E+02 -.806145076E+02 -.800038303E+02 -.794822535E+02 -.790817077E+02 -.788292364E+02 -.787430787E+02 -.788296904E+02 -.790826207E+02 -.794836332E+02 -.800056842E+02 -.806168401E+02 -.812841621E+02 -.819768628E+02 -.826684186E+02 -.833376397E+02 -.839688873E+02 -.845516962E+02 -.850800541E+02 -.855515376E+02 -.859664444E+02 -.863270070E+02 -.866367287E+02 -.868998547E+02 -.871209694E+02 -.873047071E+02 -.874555533E+02 -.875777186E+02 -.876750670E+02 -.877510829E+02 -.878088656E+02 -.878511424E+02 -.878802913E+02 -.878983708E+02 -.879071522E+02 -.879081513E+02 -.879026596E+02 -.878917733E+02 -.878764196E+02 -.878573796E+02 -.878353101E+02 -.878107608E+02 -.877841910E+02 -.877559829E+02 -.877264536E+02 -.876958653E+02 -.876644352E+02 -.876323452E+02 -.875997561E+02 -.875668316E+02 -.875337889E+02 -.875009980E+02 -.874691682E+02 -.874396619E+02 -.874149624E+02 -.873992862E+02 -.873992862E+02
 -.873846862E+02 -.873846862E+02 -.873969471E+02 -.874161801E+02 -.874389982E+02 -.874633737E+02 -.874881495E+02 -.875126685E+02 -.875365387E+02 -.875594930E+02 -.875813015E+02 -.876017236E+02 -.876204822E+02 -.876372496E+02 -.876516410E+02 -.876632149E+02 -.876714758E+02 -.876758614E+02 -.876757123E+02 -.876702458E+02 -.876585515E+02 -.876395945E+02 -.876122050E+02 -.875750566E+02 -.875266449E+02 -.874652730E+02 -.873890479E+02 -.872958867E+02 -.871835273E+02 -.870495444E+02 -.868913851E+02 -.867064338E+02 -.864921110E+02 -.862460074E+02 -.859660598E+02 -.856507769E+02 -.852995200E+02 -.849128350E+02 -.844928247E+02 -.840435399E+02 -.835713504E+02 -.830852395E+02 -.825969452E+02 -.821208588E+02 -.816735963E+02 -.812731742E+02 -.809377801E+02 -.806842076E+02 -.805261376E+02 -.804725458E+02 -.805265633E+02 -.806850604E+02 -.809390621E+02 -.812748870E+02 -.816757402E+02 -.821234332E+02 -.825999501E+02 -.830886775E+02 -.835752269E+02 -.840478626E+02 -.844976011E+02 -.849180707E+02 -.853052188E+02 -.856569417E+02 -.859726945E+02 -.862531176E+02 -.864997045E+02 -.867145209E+02 -.868999765E+02 -.870586486E+02 -.871931493E+02 -.873060317E+02 -.873997254E+02 -.874764967E+02 -.875384271E+02 -.875874041E+02 -.876251227E+02 -.876530919E+02 -.876726464E+02 -.876849593E+02 -.876910573E+02 -.876918350E+02 -.876880688E+02 -.876804312E+02 -.876695024E+02 -.876557822E+02 -.876397005E+02 -.876216262E+02 -.876018758E+02 -.875807216E+02 -.875583999E+02 -.875351228E+02 -.875110980E+02 -.874865687E+02 -.874618919E+02 -.874376847E+02 -.874150685E+02 -.873960328E+02 -.873839088E+02 -.873839088E+02
 -.873689179E+02 -.873689179E+02 -.873775500E+02 -.873910086E+02 -.874068249E+02 -.874234891E+02 -.874401044E+02 -.874561235E+02 -.874711840E+02 -.874850103E+02 -.874973484E+02 -.875079299E+02 -.875164519E+02 -.875225661E+02 -.875258742E+02 -.875259300E+02 -.875222409E+02 -.875142609E+02 -.875013700E+02 -.874828541E+02 -.874579027E+02 -.874256149E+02 -.873850011E+02 -.873349741E+02 -.872743409E+02 -.872018008E+02 -.871159541E+02 -.870153204E+02 -.868983648E+02 -.867635304E+02 -.866092827E+02 -.864341727E+02 -.862369239E+02 -.860165417E+02 -.857724446E+02 -.855046168E+02 -.852137798E+02 -.849015784E+02 -.845707676E+02 -.842253829E+02 -.838708700E+02 -.835141426E+02 -.831635337E+02 -.828286070E+02 -.825198013E+02 -.822479011E+02 -.820233507E+02 -.818554658E+02 -.817516318E+02 -.817166032E+02 -.817520218E+02 -.818562452E+02 -.820245187E+02 -.822494565E+02 -.825217432E+02 -.828309356E+02 -.831662508E+02 -.835172518E+02 -.838743762E+02 -.842292909E+02 -.845750815E+02 -.849063007E+02 -.852189122E+02 -.855101608E+02 -.857784030E+02 -.860229187E+02 -.862437257E+02 -.864414062E+02 -.866169533E+02 -.867716410E+02 -.869069167E+02 -.870243172E+02 -.871254026E+02 -.872117087E+02 -.872847127E+02 -.873458102E+02 -.873963015E+02 -.874373844E+02 -.874701517E+02 -.874955936E+02 -.875146010E+02 -.875279712E+02 -.875364153E+02 -.875405644E+02 -.875409772E+02 -.875381475E+02 -.875325103E+02 -.875244490E+02 -.875143011E+02 -.875023646E+02 -.874889043E+02 -.874741607E+02 -.874583655E+02 -.874417711E+02 -.874247081E+02 -.874076928E+02 -.873916052E+02 -.873779528E+02 -.873692118E+02 -.873692118E+02
 -.873543333E+02 -.873543333E+02 -.873596242E+02 -.873677774E+02 -.873771809E+02 -.873868144E+02 -.873960343E+02 -.874044089E+02 -.874116178E+02 -.874173919E+02 -.874214716E+02 -.874235817E+02 -.874234181E+02 -.874206385E+02 -.874148579E+02 -.874056528E+02 -.873925653E+02 -.873750999E+02 -.873527088E+02 -.873247779E+02 -.872906253E+02 -.872495111E+02 -.872006444E+02 -.871431839E+02 -.870762366E+02 -.869988632E+02 -.869100928E+02 -.868089439E+02 -.866944533E+02 -.865657105E+02 -.864218993E+02 -.862623497E+02 -.860866030E+02 -.858944892E+02 -.856862140E+02 -.854624537E+02 -.852244510E+02 -.849741099E+02 -.847140784E+02 -.844478093E+02 -.841795850E+02 -.839144925E+02 -.836583330E+02 -.834174568E+02 -.831985162E+02 -.830081426E+02 -.828525655E+02 -.827372027E+02 -.826662662E+02 -.826424311E+02 -.826666147E+02 -.827378990E+02 -.828536083E+02 -.830095307E+02 -.832002489E+02 -.834195345E+02 -.836607574E+02 -.839172660E+02 -.841827106E+02 -.844512891E+02 -.847179140E+02 -.849783017E+02 -.852289994E+02 -.854673593E+02 -.856914786E+02 -.859001154E+02 -.860925941E+02 -.862687082E+02 -.864286260E+02 -.865728046E+02 -.867019143E+02 -.868167728E+02 -.869182921E+02 -.870074343E+02 -.870851778E+02 -.871524908E+02 -.872103126E+02 -.872595400E+02 -.873010181E+02 -.873355359E+02 -.873638231E+02 -.873865506E+02 -.874043312E+02 -.874177223E+02 -.874272289E+02 -.874333074E+02 -.874363690E+02 -.874367841E+02 -.874348860E+02 -.874309751E+02 -.874253235E+02 -.874181815E+02 -.874097876E+02 -.874003889E+02 -.873902792E+02 -.873798696E+02 -.873698051E+02 -.873611349E+02 -.873555314E+02 -.873555314E+02
 -.873411729E+02 -.873411729E+02 -.873434632E+02 -.873468630E+02 -.873505405E+02 -.873539260E+02 -.873566147E+02 -.873582901E+02 -.873586818E+02 -.873575410E+02 -.873546171E+02 -.873496428E+02 -.873423282E+02 -.873323556E+02 -.873193731E+02 -.873029975E+02 -.872828214E+02 -.872584154E+02 -.872293193E+02 -.871950302E+02 -.871550006E+02 -.871086492E+02 -.870553728E+02 -.869945521E+02 -.869255544E+02 -.868477401E+02 -.867604778E+02 -.866631658E+02 -.865552574E+02 -.864362910E+02 -.863059224E+02 -.861639641E+02 -.860104298E+02 -.858455851E+02 -.856700005E+02 -.854846056E+02 -.852907389E+02 -.850901907E+02 -.848852334E+02 -.846786323E+02 -.844736317E+02 -.842739086E+02 -.840834899E+02 -.839066299E+02 -.837476486E+02 -.836107379E+02 -.834997456E+02 -.834179562E+02 -.833678860E+02 -.833511176E+02 -.833681910E+02 -.834185659E+02 -.835006593E+02 -.836119549E+02 -.837491689E+02 -.839084536E+02 -.840856178E+02 -.842763414E+02 -.844763700E+02 -.846816763E+02 -.848885826E+02 -.850938444E+02 -.852946963E+02 -.854888666E+02 -.856745653E+02 -.858504540E+02 -.860156029E+02 -.861694401E+02 -.863116989E+02 -.864423646E+02 -.865616251E+02 -.866698254E+02 -.867674276E+02 -.868549765E+02 -.869330707E+02 -.870023391E+02 -.870634216E+02 -.871169546E+02 -.871635599E+02 -.872038362E+02 -.872383539E+02 -.872676514E+02 -.872922329E+02 -.873125681E+02 -.873290922E+02 -.873422067E+02 -.873522815E+02 -.873596564E+02 -.873646432E+02 -.873675282E+02 -.873685755E+02 -.873680298E+02 -.873661237E+02 -.873630878E+02 -.873591717E+02 -.873546813E+02 -.873500384E+02 -.873458677E+02 -.873431038E+02 -.873431038E+02
 -.873295768E+02 -.873295768E+02 -.873292360E+02 -.873284770E+02 -.873271623E+02 -.873251274E+02 -.873221878E+02 -.873181378E+02 -.873127601E+02 -.873058336E+02 -.872971284E+02 -.872863972E+02 -.872733731E+02 -.872577710E+02 -.872392834E+02 -.872175789E+02 -.871923077E+02 -.871631094E+02 -.871296107E+02 -.870914169E+02 -.870481078E+02 -.869992454E+02 -.869443873E+02 -.868830979E+02 -.868149535E+02 -.867395477E+02 -.866565031E+02 -.865654893E+02 -.864662445E+02 -.863585993E+02 -.862425005E+02 -.861180376E+02 -.859854715E+02 -.858452650E+02 -.856981142E+02 -.855449763E+02 -.853870933E+02 -.852260079E+02 -.850635683E+02 -.849019201E+02 -.847434816E+02 -.845908993E+02 -.844469834E+02 -.843146225E+02 -.841966800E+02 -.840958768E+02 -.840146664E+02 -.839551132E+02 -.839187814E+02 -.839066474E+02 -.839190433E+02 -.839556369E+02 -.840154518E+02 -.840969236E+02 -.841979882E+02 -.843161918E+02 -.844488134E+02 -.845929894E+02 -.847458307E+02 -.849045268E+02 -.850664308E+02 -.852291245E+02 -.853904622E+02 -.855485957E+02 -.857019826E+02 -.858493805E+02 -.859898313E+02 -.861226377E+02 -.862473356E+02 -.863636634E+02 -.864715324E+02 -.865709960E+02 -.866622233E+02 -.867454731E+02 -.868210725E+02 -.868893970E+02 -.869508547E+02 -.870058730E+02 -.870548872E+02 -.870983319E+02 -.871366346E+02 -.871702103E+02 -.871994582E+02 -.872247590E+02 -.872464735E+02 -.872649422E+02 -.872804848E+02 -.872934009E+02 -.873039707E+02 -.873124561E+02 -.873191022E+02 -.873241386E+02 -.873277817E+02 -.873302384E+02 -.873317101E+02 -.873324004E+02 -.873325253E+02 -.873323249E+02 -.873320721E+02 -.873320721E+02
 -.873195981E+02 -.873195981E+02 -.873170036E+02 -.873126910E+02 -.873071260E+02 -.873004993E+02 -.872928244E+02 -.872840010E+02 -.872738653E+02 -.872622263E+02 -.872488807E+02 -.872336090E+02 -.872161748E+02 -.871963278E+02 -.871738062E+02 -.871483337E+02 -.871196221E+02 -.870873769E+02 -.870513024E+02 -.870110987E+02 -.869664570E+02 -.869170623E+02 -.868626042E+02 -.868027897E+02 -.867373522E+02 -.866660567E+02 -.865887071E+02 -.865051584E+02 -.864153332E+02 -.863192401E+02 -.862169913E+02 -.861088195E+02 -.859950949E+02 -.858763424E+02 -.857532581E+02 -.856267228E+02 -.854978116E+02 -.853677960E+02 -.852381393E+02 -.851104821E+02 -.849866175E+02 -.848684554E+02 -.847579756E+02 -.846571696E+02 -.845679745E+02 -.844922005E+02 -.844314575E+02 -.843870847E+02 -.843600881E+02 -.843510920E+02 -.843603082E+02 -.843875249E+02 -.844321177E+02 -.844930803E+02 -.845690735E+02 -.846584871E+02 -.847595102E+02 -.848702054E+02 -.849885808E+02 -.851126564E+02 -.852405218E+02 -.853703837E+02 -.855006014E+02 -.856297118E+02 -.857564428E+02 -.858797188E+02 -.859986577E+02 -.861125620E+02 -.862209060E+02 -.863233194E+02 -.864195701E+02 -.865095456E+02 -.865932351E+02 -.866707125E+02 -.867421199E+02 -.868076539E+02 -.868675522E+02 -.869220828E+02 -.869715342E+02 -.870162080E+02 -.870564114E+02 -.870924528E+02 -.871246375E+02 -.871532639E+02 -.871786219E+02 -.872009909E+02 -.872206390E+02 -.872378221E+02 -.872527840E+02 -.872657566E+02 -.872769598E+02 -.872866015E+02 -.872948765E+02 -.873019628E+02 -.873080127E+02 -.873131338E+02 -.873173565E+02 -.873205803E+02 -.873224982E+02 -.873224982E+02
 -.873112190E+02 -.873112190E+02 -.873067385E+02 -.872994611E+02 -.872903658E+02 -.872799463E+02 -.872683874E+02 -.872556860E+02 -.872417319E+02 -.872263658E+02 -.872094107E+02 -.871906780E+02 -.871699657E+02 -.871470607E+02 -.871217430E+02 -.870937879E+02 -.870629656E+02 -.870290439E+02 -.869917944E+02 -.869509939E+02 -.869064236E+02 -.868578689E+02 -.868051245E+02 -.867480056E+02 -.866863580E+02 -.866200652E+02 -.865490533E+02 -.864732985E+02 -.863928371E+02 -.863077784E+02 -.862183177E+02 -.861247477E+02 -.860274680E+02 -.859269939E+02 -.858239633E+02 -.857191424E+02 -.856134275E+02 -.855078421E+02 -.854035291E+02 -.853017358E+02 -.852037934E+02 -.851110893E+02 -.850250341E+02 -.849470226E+02 -.848783908E+02 -.848203709E+02 -.847740466E+02 -.847403112E+02 -.847198311E+02 -.847130179E+02 -.847200109E+02 -.847406707E+02 -.847745854E+02 -.848210883E+02 -.848792857E+02 -.849480938E+02 -.850262796E+02 -.851125068E+02 -.852053801E+02 -.853034884E+02 -.854054438E+02 -.855099152E+02 -.856156548E+02 -.857215197E+02 -.858264854E+02 -.859296545E+02 -.860302594E+02 -.861276614E+02 -.862213450E+02 -.863109107E+02 -.863960658E+02 -.864766129E+02 -.865524396E+02 -.866235067E+02 -.866898376E+02 -.867515075E+02 -.868086346E+02 -.868613707E+02 -.869098941E+02 -.869544025E+02 -.869951078E+02 -.870322304E+02 -.870659959E+02 -.870966316E+02 -.871243637E+02 -.871494154E+02 -.871720053E+02 -.871923467E+02 -.872106461E+02 -.872271033E+02 -.872419104E+02 -.872552505E+02 -.872672932E+02 -.872781861E+02 -.872880331E+02 -.872968547E+02 -.873045176E+02 -.873106268E+02 -.873143783E+02 -.873143783E+02
 -.873043662E+02 -.873043662E+02 -.872983474E+02 -.872886593E+02 -.872767084E+02 -.872632419E+02 -.872485879E+02 -.872328274E+02 -.872159026E+02 -.871976874E+02 -.871780302E+02 -.871567709E+02 -.871337421E+02 -.871087681E+02 -.870816683E+02 -.870522622E+02 -.870203704E+02 -.869858164E+02 -.869484292E+02 -.869080473E+02 -.868645205E+02 -.868177102E+02 -.867674920E+02 -.867137615E+02 -.866564435E+02 -.865954992E+02 -.865309319E+02 -.864627913E+02 -.863911788E+02 -.863162554E+02 -.862382496E+02 -.861574654E+02 -.860742882E+02 -.859891889E+02 -.859027255E+02 -.858155442E+02 -.857283771E+02 -.856420379E+02 -.855574139E+02 -.854754528E+02 -.853971472E+02 -.853235138E+02 -.852555700E+02 -.851943077E+02 -.851406654E+02 -.850954994E+02 -.850595560E+02 -.850334457E+02 -.850176216E+02 -.850123626E+02 -.850177626E+02 -.850337273E+02 -.850599775E+02 -.850960599E+02 -.851413634E+02 -.851951412E+02 -.852565366E+02 -.853246106E+02 -.853983707E+02 -.854767991E+02 -.855588786E+02 -.856436167E+02 -.857300648E+02 -.858173350E+02 -.859046125E+02 -.859911638E+02 -.860763421E+02 -.861595888E+02 -.862404333E+02 -.863184895E+02 -.863934520E+02 -.864650893E+02 -.865332381E+02 -.865977957E+02 -.866587134E+02 -.867159885E+02 -.867696586E+02 -.868197944E+02 -.868664942E+02 -.869098785E+02 -.869500853E+02 -.869872659E+02 -.870215813E+02 -.870531994E+02 -.870822919E+02 -.871090328E+02 -.871335965E+02 -.871561564E+02 -.871768837E+02 -.871959468E+02 -.872135096E+02 -.872297293E+02 -.872447497E+02 -.872586875E+02 -.872716018E+02 -.872834354E+02 -.872939144E+02 -.873023952E+02 -.873076576E+02 -.873076576E+02
 -.872989258E+02 -.872989258E+02 -.872916904E+02 -.872801013E+02 -.872659104E+02 -.872500734E+02 -.872330363E+02 -.872149492E+02 -.871958013E+02 -.871755002E+02 -.871539204E+02 -.871309268E+02 -.871063819E+02 -.870801453E+02 -.870520734E+02 -.870220235E+02 -.869898579E+02 -.869554454E+02 -.869186629E+02 -.868793985E+02 -.868375534E+02 -.867930439E+02 -.867458035E+02 -.866957859E+02 -.866429703E+02 -.865873679E+02 -.865290270E+02 -.864680371E+02 -.864045318E+02 -.863386923E+02 -.862707521E+02 -.862010015E+02 -.861297907E+02 -.860575323E+02 -.859847010E+02 -.859118317E+02 -.858395162E+02 -.857683981E+02 -.856991650E+02 -.856325392E+02 -.855692651E+02 -.855100946E+02 -.854557709E+02 -.854070097E+02 -.853644817E+02 -.853287930E+02 -.853004682E+02 -.852799339E+02 -.852675051E+02 -.852633750E+02 -.852676088E+02 -.852801409E+02 -.853007776E+02 -.853292035E+02 -.853649914E+02 -.854076164E+02 -.854564715E+02 -.855108857E+02 -.855701427E+02 -.856334991E+02 -.857002025E+02 -.857695078E+02 -.858406920E+02 -.859130662E+02 -.859859859E+02 -.860588585E+02 -.861311488E+02 -.862023816E+02 -.862721440E+02 -.863400839E+02 -.864059090E+02 -.864693836E+02 -.865303253E+02 -.865886005E+02 -.866441200E+02 -.866968345E+02 -.867467297E+02 -.867938218E+02 -.868381534E+02 -.868797891E+02 -.869188120E+02 -.869553205E+02 -.869894249E+02 -.870212453E+02 -.870509085E+02 -.870785472E+02 -.871042971E+02 -.871282965E+02 -.871506846E+02 -.871716004E+02 -.871911811E+02 -.872095585E+02 -.872268514E+02 -.872431472E+02 -.872584640E+02 -.872726777E+02 -.872853966E+02 -.872957722E+02 -.873022455E+02 -.873022455E+02
 -.872947592E+02 -.872947592E+02 -.872865982E+02 -.872735676E+02 -.872576879E+02 -.872400804E+02 -.872212874E+02 -.872015150E+02 -.871807913E+02 -.871590556E+02 -.871362082E+02 -.871121375E+02 -.870867310E+02 -.870598778E+02 -.870314671E+02 -.870013898E+02 -.869695420E+02 -.869358281E+02 -.869001627E+02 -.868624722E+02 -.868226966E+02 -.867807914E+02 -.867367296E+02 -.866905037E+02 -.866421291E+02 -.865916479E+02 -.865391331E+02 -.864846921E+02 -.864284687E+02 -.863706452E+02 -.863114442E+02 -.862511303E+02 -.861900118E+02 -.861284415E+02 -.860668158E+02 -.860055725E+02 -.859451873E+02 -.858861683E+02 -.858290497E+02 -.857743846E+02 -.857227353E+02 -.856746633E+02 -.856307173E+02 -.855914215E+02 -.855572623E+02 -.855286765E+02 -.855060396E+02 -.854896554E+02 -.854797474E+02 -.854764522E+02 -.854798158E+02 -.854897918E+02 -.855062430E+02 -.855289452E+02 -.855575942E+02 -.855918139E+02 -.856311669E+02 -.856751664E+02 -.857232878E+02 -.857749817E+02 -.858296861E+02 -.858868377E+02 -.859458825E+02 -.860062853E+02 -.860675373E+02 -.861291624E+02 -.861907224E+02 -.862518199E+02 -.863121007E+02 -.863712549E+02 -.864290158E+02 -.864851600E+02 -.865395045E+02 -.865919053E+02 -.866422542E+02 -.866904759E+02 -.867365250E+02 -.867803829E+02 -.868220546E+02 -.868615657E+02 -.868989600E+02 -.869342963E+02 -.869676462E+02 -.869990924E+02 -.870287258E+02 -.870566449E+02 -.870829534E+02 -.871077592E+02 -.871311735E+02 -.871533090E+02 -.871742784E+02 -.871941899E+02 -.872131387E+02 -.872311856E+02 -.872483126E+02 -.872643393E+02 -.872787780E+02 -.872906165E+02 -.872980279E+02 -.872980279E+02
 -.872917184E+02 -.872917184E+02 -.872828887E+02 -.872688219E+02 -.872517376E+02 -.872328828E+02 -.872128758E+02 -.871919683E+02 -.871702196E+02 -.871475959E+02 -.871240223E+02 -.870994091E+02 -.870736655E+02 -.870467040E+02 -.870184408E+02 -.869887954E+02 -.869576922E+02 -.869250633E+02 -.868908517E+02 -.868550122E+02 -.868175133E+02 -.867783380E+02 -.867374858E+02 -.866949737E+02 -.866508390E+02 -.866051413E+02 -.865579654E+02 -.865094235E+02 -.864596571E+02 -.864088383E+02 -.863571702E+02 -.863048873E+02 -.862522559E+02 -.861995733E+02 -.861471675E+02 -.860953944E+02 -.860446348E+02 -.859952901E+02 -.859477772E+02 -.859025218E+02 -.858599524E+02 -.858204921E+02 -.857845508E+02 -.857525171E+02 -.857247488E+02 -.857015657E+02 -.856832409E+02 -.856699947E+02 -.856619884E+02 -.856593205E+02 -.856620239E+02 -.856700651E+02 -.856833450E+02 -.857017017E+02 -.857249145E+02 -.857527095E+02 -.857847666E+02 -.858207273E+02 -.858602026E+02 -.859027818E+02 -.859480408E+02 -.859955505E+02 -.860448841E+02 -.860956242E+02 -.861473689E+02 -.861997367E+02 -.862523708E+02 -.863049420E+02 -.863571513E+02 -.864087312E+02 -.864594459E+02 -.865090916E+02 -.865574959E+02 -.866045161E+02 -.866500383E+02 -.866939755E+02 -.867362652E+02 -.867768679E+02 -.868157646E+02 -.868529548E+02 -.868884543E+02 -.869222936E+02 -.869545156E+02 -.869851742E+02 -.870143322E+02 -.870420608E+02 -.870684372E+02 -.870935443E+02 -.871174691E+02 -.871403013E+02 -.871621319E+02 -.871830482E+02 -.872031237E+02 -.872223954E+02 -.872408149E+02 -.872581554E+02 -.872738538E+02 -.872867717E+02 -.872948784E+02 -.872948784E+02
 -.872896559E+02 -.872896559E+02 -.872803793E+02 -.872656264E+02 -.872477550E+02 -.872281015E+02 -.872073411E+02 -.871857621E+02 -.871634489E+02 -.871403896E+02 -.871165303E+02 -.870918021E+02 -.870661332E+02 -.870394554E+02 -.870117057E+02 -.869828263E+02 -.869527648E+02 -.869214757E+02 -.868889230E+02 -.868550820E+02 -.868199409E+02 -.867835016E+02 -.867457804E+02 -.867068093E+02 -.866666375E+02 -.866253327E+02 -.865829827E+02 -.865396973E+02 -.864956092E+02 -.864508747E+02 -.864056741E+02 -.863602111E+02 -.863147127E+02 -.862694276E+02 -.862246256E+02 -.861805954E+02 -.861376417E+02 -.860960821E+02 -.860562430E+02 -.860184545E+02 -.859830454E+02 -.859503379E+02 -.859206417E+02 -.858942480E+02 -.858714236E+02 -.858524056E+02 -.858373958E+02 -.858265563E+02 -.858200055E+02 -.858178156E+02 -.858200105E+02 -.858265656E+02 -.858374081E+02 -.858524191E+02 -.858714359E+02 -.858942561E+02 -.859206423E+02 -.859503268E+02 -.859830176E+02 -.860184043E+02 -.860561641E+02 -.860959672E+02 -.861374829E+02 -.861803842E+02 -.862243530E+02 -.862690834E+02 -.863142857E+02 -.863596890E+02 -.864050429E+02 -.864501198E+02 -.864947149E+02 -.865386474E+02 -.865817600E+02 -.866239186E+02 -.866650116E+02 -.867049488E+02 -.867436605E+02 -.867810958E+02 -.868172211E+02 -.868520191E+02 -.868854871E+02 -.869176353E+02 -.869484858E+02 -.869780710E+02 -.870064322E+02 -.870336190E+02 -.870596876E+02 -.870846999E+02 -.871087229E+02 -.871318270E+02 -.871540841E+02 -.871755628E+02 -.871963181E+02 -.872163661E+02 -.872356330E+02 -.872538557E+02 -.872704138E+02 -.872840765E+02 -.872926663E+02 -.872926663E+02
 -.872884297E+02 -.872884297E+02 -.872788948E+02 -.872637527E+02 -.872454479E+02 -.872253741E+02 -.872042460E+02 -.871823796E+02 -.871598800E+02 -.871367529E+02 -.871129617E+02 -.870884550E+02 -.870631781E+02 -.870370791E+02 -.870101112E+02 -.869822338E+02 -.869534123E+02 -.869236189E+02 -.868928337E+02 -.868610467E+02 -.868282591E+02 -.867944847E+02 -.867597502E+02 -.867240957E+02 -.866875758E+02 -.866502599E+02 -.866122340E+02 -.865736010E+02 -.865344816E+02 -.864950149E+02 -.864553578E+02 -.864156850E+02 -.863761880E+02 -.863370740E+02 -.862985645E+02 -.862608935E+02 -.862243053E+02 -.861890519E+02 -.861553900E+02 -.861235769E+02 -.860938671E+02 -.860665082E+02 -.860417365E+02 -.860197728E+02 -.860008185E+02 -.859850515E+02 -.859726229E+02 -.859636535E+02 -.859582316E+02 -.859564107E+02 -.859582085E+02 -.859636068E+02 -.859725513E+02 -.859849532E+02 -.860006911E+02 -.860196134E+02 -.860415413E+02 -.860662729E+02 -.860935864E+02 -.861232450E+02 -.861550004E+02 -.861885974E+02 -.862237779E+02 -.862602847E+02 -.862978649E+02 -.863362732E+02 -.863752743E+02 -.864146458E+02 -.864541795E+02 -.864936830E+02 -.865329809E+02 -.865719153E+02 -.866103460E+02 -.866481509E+02 -.866852251E+02 -.867214808E+02 -.867568469E+02 -.867912674E+02 -.868247012E+02 -.868571207E+02 -.868885112E+02 -.869188691E+02 -.869482018E+02 -.869765258E+02 -.870038663E+02 -.870302563E+02 -.870557351E+02 -.870803481E+02 -.871041456E+02 -.871271817E+02 -.871495121E+02 -.871711897E+02 -.871922530E+02 -.872127009E+02 -.872324389E+02 -.872511764E+02 -.872682523E+02 -.872823727E+02 -.872912631E+02 -.872912631E+02
 -.872879067E+02 -.872879067E+02 -.872782714E+02 -.872629881E+02 -.872445441E+02 -.872243643E+02 -.872031866E+02 -.871813465E+02 -.871589658E+02 -.871360646E+02 -.871126204E+02 -.870885960E+02 -.870639509E+02 -.870386471E+02 -.870126510E+02 -.869859349E+02 -.869584774E+02 -.869302636E+02 -.869012858E+02 -.868715447E+02 -.868410502E+02 -.868098232E+02 -.867778955E+02 -.867453108E+02 -.867121247E+02 -.866784050E+02 -.866442326E+02 -.866097013E+02 -.865749192E+02 -.865400077E+02 -.865051022E+02 -.864703511E+02 -.864359151E+02 -.864019661E+02 -.863686857E+02 -.863362641E+02 -.863048976E+02 -.862747870E+02 -.862461349E+02 -.862191435E+02 -.861940111E+02 -.861709293E+02 -.861500803E+02 -.861316334E+02 -.861157421E+02 -.861025417E+02 -.860921466E+02 -.860846480E+02 -.860801123E+02 -.860785799E+02 -.860800641E+02 -.860845510E+02 -.860919997E+02 -.861023431E+02 -.861154893E+02 -.861313233E+02 -.861497091E+02 -.861704925E+02 -.861935034E+02 -.862185593E+02 -.862454676E+02 -.862740293E+02 -.863040418E+02 -.863353015E+02 -.863676067E+02 -.864007601E+02 -.864345706E+02 -.864688555E+02 -.865034424E+02 -.865381696E+02 -.865728879E+02 -.866074610E+02 -.866417660E+02 -.866756936E+02 -.867091481E+02 -.867420471E+02 -.867743217E+02 -.868059152E+02 -.868367833E+02 -.868668928E+02 -.868962216E+02 -.869247573E+02 -.869524969E+02 -.869794458E+02 -.870056172E+02 -.870310312E+02 -.870557143E+02 -.870796985E+02 -.871030207E+02 -.871257216E+02 -.871478433E+02 -.871694252E+02 -.871904922E+02 -.872110287E+02 -.872309243E+02 -.872498688E+02 -.872671747E+02 -.872815105E+02 -.872905470E+02 -.872905470E+02
 -.872879663E+02 -.872879663E+02 -.872783608E+02 -.872631397E+02 -.872447973E+02 -.872247674E+02 -.872037983E+02 -.871822372E+02 -.871602180E+02 -.871377730E+02 -.871148911E+02 -.870915465E+02 -.870677105E+02 -.870433559E+02 -.870184601E+02 -.869930054E+02 -.869669800E+02 -.869403781E+02 -.869132008E+02 -.868854560E+02 -.868571595E+02 -.868283361E+02 -.867990198E+02 -.867692545E+02 -.867390940E+02 -.867086024E+02 -.866778537E+02 -.866469325E+02 -.866159338E+02 -.865849631E+02 -.865541360E+02 -.865235780E+02 -.864934234E+02 -.864638146E+02 -.864349007E+02 -.864068363E+02 -.863797797E+02 -.863538918E+02 -.863293335E+02 -.863062644E+02 -.862848400E+02 -.862652101E+02 -.862475162E+02 -.862318893E+02 -.862184477E+02 -.862072954E+02 -.861985199E+02 -.861921908E+02 -.861883589E+02 -.861870547E+02 -.861882884E+02 -.861920493E+02 -.861983061E+02 -.862070077E+02 -.862180835E+02 -.862314454E+02 -.862469890E+02 -.862645950E+02 -.862841318E+02 -.863054575E+02 -.863284215E+02 -.863528676E+02 -.863786355E+02 -.864055634E+02 -.864334895E+02 -.864622548E+02 -.864917036E+02 -.865216863E+02 -.865520596E+02 -.865826884E+02 -.866134464E+02 -.866442168E+02 -.866748929E+02 -.867053783E+02 -.867355871E+02 -.867654441E+02 -.867948845E+02 -.868238534E+02 -.868523062E+02 -.868802075E+02 -.869075310E+02 -.869342588E+02 -.869603812E+02 -.869858956E+02 -.870108065E+02 -.870351246E+02 -.870588663E+02 -.870820533E+02 -.871047117E+02 -.871268710E+02 -.871485624E+02 -.871698140E+02 -.871906392E+02 -.872110112E+02 -.872308073E+02 -.872497047E+02 -.872670020E+02 -.872813515E+02 -.872904054E+02 -.872904054E+02
 -.872885009E+02 -.872885009E+02 -.872790307E+02 -.872640362E+02 -.872459888E+02 -.872263135E+02 -.872057587E+02 -.871846763E+02 -.871632084E+02 -.871413964E+02 -.871192393E+02 -.870967204E+02 -.870738199E+02 -.870505199E+02 -.870268058E+02 -.870026678E+02 -.869781013E+02 -.869531069E+02 -.869276914E+02 -.869018677E+02 -.868756550E+02 -.868490801E+02 -.868221770E+02 -.867949883E+02 -.867675643E+02 -.867399639E+02 -.867122540E+02 -.866845097E+02 -.866568140E+02 -.866292579E+02 -.866019398E+02 -.865749653E+02 -.865484467E+02 -.865225018E+02 -.864972530E+02 -.864728263E+02 -.864493501E+02 -.864269536E+02 -.864057654E+02 -.863859123E+02 -.863675172E+02 -.863506979E+02 -.863355652E+02 -.863222213E+02 -.863107584E+02 -.863012570E+02 -.862937848E+02 -.862883956E+02 -.862851285E+02 -.862840069E+02 -.862850386E+02 -.862882153E+02 -.862935127E+02 -.863008914E+02 -.863102968E+02 -.863216607E+02 -.863349018E+02 -.863499275E+02 -.863666347E+02 -.863849122E+02 -.864046415E+02 -.864256988E+02 -.864479568E+02 -.864712859E+02 -.864955561E+02 -.865206385E+02 -.865464063E+02 -.865727362E+02 -.865995097E+02 -.866266139E+02 -.866539422E+02 -.866813949E+02 -.867088800E+02 -.867363133E+02 -.867636188E+02 -.867907287E+02 -.868175835E+02 -.868441317E+02 -.868703302E+02 -.868961432E+02 -.869215427E+02 -.869465078E+02 -.869710244E+02 -.869950846E+02 -.870186867E+02 -.870418344E+02 -.870645365E+02 -.870868067E+02 -.871086624E+02 -.871301244E+02 -.871512148E+02 -.871719523E+02 -.871923414E+02 -.872123458E+02 -.872318349E+02 -.872504789E+02 -.872675729E+02 -.872817711E+02 -.872907369E+02 -.872907369E+02
 -.872894157E+02 -.872894157E+02 -.872801647E+02 -.872655274E+02 -.872479280E+02 -.872287682E+02 -.872087876E+02 -.871883382E+02 -.871675667E+02 -.871465211E+02 -.871252079E+02 -.871036182E+02 -.870817396E+02 -.870595609E+02 -.870370741E+02 -.870142753E+02 -.869911648E+02 -.869677482E+02 -.869440356E+02 -.869200429E+02 -.868957912E+02 -.868713077E+02 -.868466256E+02 -.868217848E+02 -.867968317E+02 -.867718194E+02 -.867468075E+02 -.867218622E+02 -.866970555E+02 -.866724656E+02 -.866481762E+02 -.866242761E+02 -.866008590E+02 -.865780225E+02 -.865558672E+02 -.865344962E+02 -.865140138E+02 -.864945244E+02 -.864761313E+02 -.864589358E+02 -.864430358E+02 -.864285246E+02 -.864154895E+02 -.864040111E+02 -.863941615E+02 -.863860038E+02 -.863795909E+02 -.863749647E+02 -.863721555E+02 -.863711816E+02 -.863720489E+02 -.863747509E+02 -.863792687E+02 -.863855715E+02 -.863936165E+02 -.864033506E+02 -.864147099E+02 -.864276216E+02 -.864420048E+02 -.864577713E+02 -.864748272E+02 -.864930740E+02 -.865124096E+02 -.865327299E+02 -.865539299E+02 -.865759047E+02 -.865985506E+02 -.866217661E+02 -.866454530E+02 -.866695167E+02 -.866938675E+02 -.867184207E+02 -.867430972E+02 -.867678240E+02 -.867925343E+02 -.868171677E+02 -.868416705E+02 -.868659953E+02 -.868901012E+02 -.869139538E+02 -.869375248E+02 -.869607917E+02 -.869837380E+02 -.870063524E+02 -.870286289E+02 -.870505661E+02 -.870721672E+02 -.870934396E+02 -.871143941E+02 -.871350444E+02 -.871554054E+02 -.871754881E+02 -.871952897E+02 -.872147672E+02 -.872337846E+02 -.872520106E+02 -.872687450E+02 -.872826590E+02 -.872914514E+02 -.872914514E+02
 -.872906282E+02 -.872906282E+02 -.872816617E+02 -.872674832E+02 -.872504507E+02 -.872319302E+02 -.872126459E+02 -.871929457E+02 -.871729780E+02 -.871527956E+02 -.871324106E+02 -.871118202E+02 -.870910179E+02 -.870699979E+02 -.870487570E+02 -.870272956E+02 -.870056180E+02 -.869837323E+02 -.869616514E+02 -.869393925E+02 -.869169773E+02 -.868944325E+02 -.868717898E+02 -.868490860E+02 -.868263633E+02 -.868036691E+02 -.867810560E+02 -.867585819E+02 -.867363091E+02 -.867143046E+02 -.866926394E+02 -.866713884E+02 -.866506298E+02 -.866304445E+02 -.866109156E+02 -.865921275E+02 -.865741652E+02 -.865571135E+02 -.865410559E+02 -.865260738E+02 -.865122455E+02 -.864996456E+02 -.864883434E+02 -.864784027E+02 -.864698807E+02 -.864628270E+02 -.864572833E+02 -.864532824E+02 -.864508483E+02 -.864499952E+02 -.864507276E+02 -.864530405E+02 -.864569189E+02 -.864623386E+02 -.864692658E+02 -.864776586E+02 -.864874666E+02 -.864986321E+02 -.865110908E+02 -.865247726E+02 -.865396023E+02 -.865555011E+02 -.865723869E+02 -.865901754E+02 -.866087814E+02 -.866281192E+02 -.866481037E+02 -.866686513E+02 -.866896802E+02 -.867111114E+02 -.867328693E+02 -.867548820E+02 -.867770818E+02 -.867994056E+02 -.868217949E+02 -.868441967E+02 -.868665625E+02 -.868888495E+02 -.869110198E+02 -.869330408E+02 -.869548850E+02 -.869765296E+02 -.869979569E+02 -.870191534E+02 -.870401103E+02 -.870608226E+02 -.870812895E+02 -.871015134E+02 -.871215002E+02 -.871412580E+02 -.871607957E+02 -.871801187E+02 -.871992179E+02 -.872180458E+02 -.872364636E+02 -.872541424E+02 -.872703943E+02 -.872839192E+02 -.872924707E+02 -.872924707E+02
 -.872920681E+02 -.872920681E+02 -.872834359E+02 -.872697932E+02 -.872534172E+02 -.872356290E+02 -.872171316E+02 -.871982653E+02 -.871791781E+02 -.871599260E+02 -.871405254E+02 -.871209780E+02 -.871012817E+02 -.870814350E+02 -.870614385E+02 -.870412957E+02 -.870210134E+02 -.870006018E+02 -.869800749E+02 -.869594504E+02 -.869387499E+02 -.869179990E+02 -.868972273E+02 -.868764686E+02 -.868557608E+02 -.868351460E+02 -.868146705E+02 -.867943844E+02 -.867743416E+02 -.867545993E+02 -.867352180E+02 -.867162607E+02 -.866977928E+02 -.866798817E+02 -.866625959E+02 -.866460051E+02 -.866301786E+02 -.866151857E+02 -.866010940E+02 -.865879696E+02 -.865758754E+02 -.865648712E+02 -.865550127E+02 -.865463507E+02 -.865389307E+02 -.865327923E+02 -.865279683E+02 -.865244849E+02 -.865223610E+02 -.865216077E+02 -.865222288E+02 -.865242200E+02 -.865275696E+02 -.865322581E+02 -.865382590E+02 -.865455387E+02 -.865540571E+02 -.865637682E+02 -.865746206E+02 -.865865581E+02 -.865995203E+02 -.866134435E+02 -.866282613E+02 -.866439054E+02 -.866603060E+02 -.866773930E+02 -.866950965E+02 -.867133469E+02 -.867320764E+02 -.867512188E+02 -.867707104E+02 -.867904901E+02 -.868105000E+02 -.868306856E+02 -.868509964E+02 -.868713853E+02 -.868918096E+02 -.869122306E+02 -.869326138E+02 -.869529287E+02 -.869731491E+02 -.869932529E+02 -.870132217E+02 -.870330412E+02 -.870527005E+02 -.870721925E+02 -.870915132E+02 -.871106616E+02 -.871296395E+02 -.871484508E+02 -.871670998E+02 -.871855871E+02 -.872038994E+02 -.872219856E+02 -.872397068E+02 -.872567399E+02 -.872724145E+02 -.872854690E+02 -.872937272E+02 -.872937272E+02
 -.872936767E+02 -.872936767E+02 -.872854154E+02 -.872723651E+02 -.872567106E+02 -.872397218E+02 -.872220757E+02 -.872041025E+02 -.871859478E+02 -.871676694E+02 -.871492866E+02 -.871308049E+02 -.871122256E+02 -.870935502E+02 -.870747820E+02 -.870559270E+02 -.870369935E+02 -.870179930E+02 -.869989400E+02 -.869798519E+02 -.869607498E+02 -.869416578E+02 -.869226031E+02 -.869036166E+02 -.868847320E+02 -.868659868E+02 -.868474213E+02 -.868290791E+02 -.868110064E+02 -.867932524E+02 -.867758682E+02 -.867589072E+02 -.867424242E+02 -.867264752E+02 -.867111174E+02 -.866964080E+02 -.866824041E+02 -.866691624E+02 -.866567380E+02 -.866451846E+02 -.866345533E+02 -.866248924E+02 -.866162467E+02 -.866086570E+02 -.866021598E+02 -.865967868E+02 -.865925643E+02 -.865895131E+02 -.865876481E+02 -.865869785E+02 -.865875069E+02 -.865892301E+02 -.865921386E+02 -.865962168E+02 -.866014435E+02 -.866077918E+02 -.866152296E+02 -.866237198E+02 -.866332211E+02 -.866436880E+02 -.866550718E+02 -.866673209E+02 -.866803811E+02 -.866941966E+02 -.867087105E+02 -.867238648E+02 -.867396018E+02 -.867558639E+02 -.867725943E+02 -.867897376E+02 -.868072399E+02 -.868250494E+02 -.868431167E+02 -.868613948E+02 -.868798398E+02 -.868984106E+02 -.869170692E+02 -.869357813E+02 -.869545153E+02 -.869732434E+02 -.869919410E+02 -.870105869E+02 -.870291630E+02 -.870476544E+02 -.870660495E+02 -.870843392E+02 -.871025176E+02 -.871205812E+02 -.871385289E+02 -.871563610E+02 -.871740785E+02 -.871916782E+02 -.872091437E+02 -.872264219E+02 -.872433752E+02 -.872596891E+02 -.872747157E+02 -.872872385E+02 -.872951640E+02 -.872951640E+02
 -.872954051E+02 -.872954051E+02 -.872875410E+02 -.872751227E+02 -.872602349E+02 -.872440908E+02 -.872273392E+02 -.872102973E+02 -.871931073E+02 -.871758270E+02 -.871584782E+02 -.871410689E+02 -.871236031E+02 -.871060845E+02 -.870885186E+02 -.870709125E+02 -.870532759E+02 -.870356208E+02 -.870179618E+02 -.870003159E+02 -.869827028E+02 -.869651450E+02 -.869476677E+02 -.869302984E+02 -.869130675E+02 -.868960079E+02 -.868791550E+02 -.868625463E+02 -.868462219E+02 -.868302235E+02 -.868145947E+02 -.867993806E+02 -.867846273E+02 -.867703818E+02 -.867566915E+02 -.867436038E+02 -.867311661E+02 -.867194246E+02 -.867084248E+02 -.866982103E+02 -.866888229E+02 -.866803018E+02 -.866726832E+02 -.866660003E+02 -.866602826E+02 -.866555553E+02 -.866518398E+02 -.866491528E+02 -.866475062E+02 -.866469073E+02 -.866473583E+02 -.866488565E+02 -.866513941E+02 -.866549588E+02 -.866595334E+02 -.866650961E+02 -.866716210E+02 -.866790782E+02 -.866874342E+02 -.866966520E+02 -.867066921E+02 -.867175123E+02 -.867290683E+02 -.867413144E+02 -.867542035E+02 -.867676881E+02 -.867817200E+02 -.867962513E+02 -.868112346E+02 -.868266231E+02 -.868423715E+02 -.868584356E+02 -.868747732E+02 -.868913438E+02 -.869081094E+02 -.869250341E+02 -.869420844E+02 -.869592296E+02 -.869764415E+02 -.869936946E+02 -.870109662E+02 -.870282361E+02 -.870454871E+02 -.870627041E+02 -.870798751E+02 -.870969902E+02 -.871140419E+02 -.871310250E+02 -.871479361E+02 -.871647732E+02 -.871815343E+02 -.871982138E+02 -.872147926E+02 -.872312172E+02 -.872473527E+02 -.872628952E+02 -.872772225E+02 -.872891694E+02 -.872967333E+02 -.872967333E+02
 -.872972133E+02 -.872972133E+02 -.872897637E+02 -.872780036E+02 -.872639116E+02 -.872486408E+02 -.872328090E+02 -.872167199E+02 -.872005107E+02 -.871842385E+02 -.871679263E+02 -.871515841E+02 -.871352176E+02 -.871188326E+02 -.871024356E+02 -.870860348E+02 -.870696405E+02 -.870532649E+02 -.870369222E+02 -.870206287E+02 -.870044030E+02 -.869882657E+02 -.869722396E+02 -.869563496E+02 -.869406228E+02 -.869250881E+02 -.869097763E+02 -.868947201E+02 -.868799539E+02 -.868655135E+02 -.868514359E+02 -.868377592E+02 -.868245225E+02 -.868117650E+02 -.867995264E+02 -.867878461E+02 -.867767634E+02 -.867663166E+02 -.867565429E+02 -.867474782E+02 -.867391568E+02 -.867316106E+02 -.867248692E+02 -.867189596E+02 -.867139056E+02 -.867097278E+02 -.867064435E+02 -.867040662E+02 -.867026055E+02 -.867020671E+02 -.867024530E+02 -.867037608E+02 -.867059844E+02 -.867091135E+02 -.867131344E+02 -.867180293E+02 -.867237771E+02 -.867303536E+02 -.867377313E+02 -.867458803E+02 -.867547680E+02 -.867643599E+02 -.867746196E+02 -.867855095E+02 -.867969906E+02 -.868090233E+02 -.868215678E+02 -.868345839E+02 -.868480319E+02 -.868618723E+02 -.868760667E+02 -.868905776E+02 -.869053687E+02 -.869204054E+02 -.869356544E+02 -.869510847E+02 -.869666667E+02 -.869823731E+02 -.869981787E+02 -.870140603E+02 -.870299971E+02 -.870459703E+02 -.870619633E+02 -.870779618E+02 -.870939533E+02 -.871099277E+02 -.871258765E+02 -.871417933E+02 -.871576731E+02 -.871735121E+02 -.871893063E+02 -.872050480E+02 -.872207167E+02 -.872362589E+02 -.872515437E+02 -.872662798E+02 -.872798729E+02 -.872912133E+02 -.872983955E+02 -.872983955E+02
 -.872990690E+02 -.872990690E+02 -.872920441E+02 -.872809573E+02 -.872676774E+02 -.872532949E+02 -.872383951E+02 -.872232670E+02 -.872080421E+02 -.871927763E+02 -.871774932E+02 -.871622036E+02 -.871469149E+02 -.871316339E+02 -.871163680E+02 -.871011262E+02 -.870859189E+02 -.870707579E+02 -.870556572E+02 -.870406322E+02 -.870257000E+02 -.870108796E+02 -.869961916E+02 -.869816584E+02 -.869673039E+02 -.869531535E+02 -.869392344E+02 -.869255747E+02 -.869122042E+02 -.868991534E+02 -.868864540E+02 -.868741383E+02 -.868622392E+02 -.868507899E+02 -.868398235E+02 -.868293730E+02 -.868194711E+02 -.868101495E+02 -.868014390E+02 -.867933693E+02 -.867859685E+02 -.867792628E+02 -.867732765E+02 -.867680317E+02 -.867635478E+02 -.867598416E+02 -.867569272E+02 -.867548156E+02 -.867535145E+02 -.867530286E+02 -.867533595E+02 -.867545052E+02 -.867564606E+02 -.867592176E+02 -.867627647E+02 -.867670874E+02 -.867721687E+02 -.867779885E+02 -.867845245E+02 -.867917520E+02 -.867996442E+02 -.868081728E+02 -.868173076E+02 -.868270175E+02 -.868372702E+02 -.868480327E+02 -.868592717E+02 -.868709535E+02 -.868830447E+02 -.868955119E+02 -.869083226E+02 -.869214447E+02 -.869348472E+02 -.869485002E+02 -.869623749E+02 -.869764442E+02 -.869906821E+02 -.870050644E+02 -.870195687E+02 -.870341739E+02 -.870488611E+02 -.870636128E+02 -.870784136E+02 -.870932494E+02 -.871081084E+02 -.871229799E+02 -.871378553E+02 -.871527271E+02 -.871675895E+02 -.871824372E+02 -.871972647E+02 -.872120630E+02 -.872268108E+02 -.872414553E+02 -.872558707E+02 -.872697791E+02 -.872826163E+02 -.872933307E+02 -.873001183E+02 -.873001183E+02
 -.873009469E+02 -.873009469E+02 -.872943509E+02 -.872839435E+02 -.872714819E+02 -.872579920E+02 -.872440260E+02 -.872298571E+02 -.872156107E+02 -.872013409E+02 -.871870714E+02 -.871728136E+02 -.871585757E+02 -.871443652E+02 -.871301903E+02 -.871160599E+02 -.871019846E+02 -.870879760E+02 -.870740471E+02 -.870602124E+02 -.870464879E+02 -.870328906E+02 -.870194394E+02 -.870061541E+02 -.869930560E+02 -.869801674E+02 -.869675120E+02 -.869551144E+02 -.869430002E+02 -.869311955E+02 -.869197275E+02 -.869086237E+02 -.868979118E+02 -.868876198E+02 -.868777758E+02 -.868684073E+02 -.868595416E+02 -.868512051E+02 -.868434235E+02 -.868362213E+02 -.868296217E+02 -.868236464E+02 -.868183154E+02 -.868136468E+02 -.868096566E+02 -.868063586E+02 -.868037642E+02 -.868018825E+02 -.868007198E+02 -.868002800E+02 -.868005642E+02 -.868015708E+02 -.868032958E+02 -.868057322E+02 -.868088708E+02 -.868126997E+02 -.868172048E+02 -.868223697E+02 -.868281759E+02 -.868346030E+02 -.868416291E+02 -.868492306E+02 -.868573824E+02 -.868660588E+02 -.868752327E+02 -.868848766E+02 -.868949626E+02 -.869054623E+02 -.869163476E+02 -.869275901E+02 -.869391622E+02 -.869510365E+02 -.869631864E+02 -.869755860E+02 -.869882105E+02 -.870010360E+02 -.870140399E+02 -.870272007E+02 -.870404984E+02 -.870539141E+02 -.870674305E+02 -.870810316E+02 -.870947029E+02 -.871084313E+02 -.871222051E+02 -.871360139E+02 -.871498488E+02 -.871637020E+02 -.871775668E+02 -.871914372E+02 -.872053067E+02 -.872191652E+02 -.872329912E+02 -.872467333E+02 -.872602714E+02 -.872733419E+02 -.872854120E+02 -.872954899E+02 -.873018759E+02 -.873018759E+02
 -.873028272E+02 -.873028272E+02 -.872966601E+02 -.872869313E+02 -.872752858E+02 -.872626848E+02 -.872496462E+02 -.872364271E+02 -.872231464E+02 -.872098560E+02 -.871965791E+02 -.871833277E+02 -.871701102E+02 -.871569345E+02 -.871438090E+02 -.871307429E+02 -.871177463E+02 -.871048304E+02 -.870920076E+02 -.870792912E+02 -.870666959E+02 -.870542374E+02 -.870419323E+02 -.870297985E+02 -.870178547E+02 -.870061209E+02 -.869946174E+02 -.869833658E+02 -.869723881E+02 -.869617070E+02 -.869513455E+02 -.869413271E+02 -.869316755E+02 -.869224142E+02 -.869135670E+02 -.869051569E+02 -.868972070E+02 -.868897392E+02 -.868827751E+02 -.868763349E+02 -.868704381E+02 -.868651025E+02 -.868603447E+02 -.868561797E+02 -.868526206E+02 -.868496788E+02 -.868473637E+02 -.868456828E+02 -.868446412E+02 -.868442422E+02 -.868444866E+02 -.868453732E+02 -.868468984E+02 -.868490568E+02 -.868518406E+02 -.868552399E+02 -.868592432E+02 -.868638369E+02 -.868690057E+02 -.868747328E+02 -.868809997E+02 -.868877870E+02 -.868950739E+02 -.869028387E+02 -.869110590E+02 -.869197115E+02 -.869287727E+02 -.869382189E+02 -.869480260E+02 -.869581702E+02 -.869686277E+02 -.869793752E+02 -.869903897E+02 -.870016490E+02 -.870131315E+02 -.870248163E+02 -.870366835E+02 -.870487143E+02 -.870608907E+02 -.870731958E+02 -.870856139E+02 -.870981304E+02 -.871107318E+02 -.871234059E+02 -.871361415E+02 -.871489285E+02 -.871617580E+02 -.871746221E+02 -.871875135E+02 -.872004259E+02 -.872133520E+02 -.872262813E+02 -.872391922E+02 -.872520354E+02 -.872646967E+02 -.872769278E+02 -.872882278E+02 -.872976658E+02 -.873036476E+02 -.873036476E+02
 -.873046946E+02 -.873046946E+02 -.872989530E+02 -.872898970E+02 -.872790596E+02 -.872673373E+02 -.872552137E+02 -.872429296E+02 -.872305967E+02 -.872182646E+02 -.872059557E+02 -.871936822E+02 -.871814526E+02 -.871692749E+02 -.871571574E+02 -.871451093E+02 -.871331403E+02 -.871212611E+02 -.871094832E+02 -.870978190E+02 -.870862817E+02 -.870748857E+02 -.870636459E+02 -.870525782E+02 -.870416993E+02 -.870310265E+02 -.870205778E+02 -.870103719E+02 -.870004278E+02 -.869907651E+02 -.869814037E+02 -.869723634E+02 -.869636645E+02 -.869553271E+02 -.869473710E+02 -.869398159E+02 -.869326811E+02 -.869259850E+02 -.869197456E+02 -.869139800E+02 -.869087042E+02 -.869039333E+02 -.868996809E+02 -.868959594E+02 -.868927798E+02 -.868901514E+02 -.868880822E+02 -.868865781E+02 -.868856436E+02 -.868852811E+02 -.868854915E+02 -.868862737E+02 -.868876248E+02 -.868895401E+02 -.868920133E+02 -.868950362E+02 -.868985992E+02 -.869026911E+02 -.869072990E+02 -.869124091E+02 -.869180059E+02 -.869240732E+02 -.869305937E+02 -.869375491E+02 -.869449205E+02 -.869526886E+02 -.869608334E+02 -.869693348E+02 -.869781723E+02 -.869873258E+02 -.869967749E+02 -.870064996E+02 -.870164801E+02 -.870266972E+02 -.870371321E+02 -.870477666E+02 -.870585833E+02 -.870695654E+02 -.870806970E+02 -.870919630E+02 -.871033492E+02 -.871148423E+02 -.871264298E+02 -.871381004E+02 -.871498435E+02 -.871616494E+02 -.871735093E+02 -.871854155E+02 -.871973606E+02 -.872093378E+02 -.872213395E+02 -.872333550E+02 -.872453633E+02 -.872573171E+02 -.872691088E+02 -.872805056E+02 -.872910389E+02 -.872998390E+02 -.873054176E+02 -.873054176E+02
 -.873065380E+02 -.873065380E+02 -.873012160E+02 -.872928230E+02 -.872827813E+02 -.872719232E+02 -.872606980E+02 -.872493299E+02 -.872379234E+02 -.872265255E+02 -.872151578E+02 -.872038320E+02 -.871925569E+02 -.871813403E+02 -.871701903E+02 -.871591158E+02 -.871481260E+02 -.871372309E+02 -.871264414E+02 -.871157687E+02 -.871052251E+02 -.870948233E+02 -.870845767E+02 -.870744996E+02 -.870646066E+02 -.870549130E+02 -.870454346E+02 -.870361875E+02 -.870271884E+02 -.870184541E+02 -.870100016E+02 -.870018481E+02 -.869940107E+02 -.869865066E+02 -.869793526E+02 -.869725654E+02 -.869661611E+02 -.869601554E+02 -.869545634E+02 -.869493993E+02 -.869446766E+02 -.869404079E+02 -.869366046E+02 -.869332769E+02 -.869304341E+02 -.869280839E+02 -.869262328E+02 -.869248859E+02 -.869240467E+02 -.869237174E+02 -.869238986E+02 -.869245894E+02 -.869257874E+02 -.869274887E+02 -.869296881E+02 -.869323787E+02 -.869355525E+02 -.869392001E+02 -.869433109E+02 -.869478732E+02 -.869528743E+02 -.869583004E+02 -.869641369E+02 -.869703686E+02 -.869769796E+02 -.869839535E+02 -.869912735E+02 -.869989223E+02 -.870068828E+02 -.870151376E+02 -.870236693E+02 -.870324607E+02 -.870414948E+02 -.870507550E+02 -.870602248E+02 -.870698885E+02 -.870797307E+02 -.870897365E+02 -.870998920E+02 -.871101835E+02 -.871205982E+02 -.871311241E+02 -.871417499E+02 -.871524649E+02 -.871632592E+02 -.871741237E+02 -.871850500E+02 -.871960303E+02 -.872070575E+02 -.872181245E+02 -.872292238E+02 -.872403446E+02 -.872514666E+02 -.872625450E+02 -.872734790E+02 -.872840515E+02 -.872938262E+02 -.873019946E+02 -.873071736E+02 -.873071736E+02
 -.873083495E+02 -.873083495E+02 -.873034393E+02 -.872956968E+02 -.872864354E+02 -.872764238E+02 -.872660773E+02 -.872556037E+02 -.872451003E+02 -.872346108E+02 -.872241561E+02 -.872137475E+02 -.872033934E+02 -.871931016E+02 -.871828799E+02 -.871727366E+02 -.871626805E+02 -.871527210E+02 -.871428679E+02 -.871331317E+02 -.871235233E+02 -.871140544E+02 -.871047370E+02 -.870955836E+02 -.870866071E+02 -.870778212E+02 -.870692394E+02 -.870608760E+02 -.870527454E+02 -.870448620E+02 -.870372405E+02 -.870298957E+02 -.870228422E+02 -.870160947E+02 -.870096674E+02 -.870035745E+02 -.869978296E+02 -.869924460E+02 -.869874364E+02 -.869828128E+02 -.869785865E+02 -.869747679E+02 -.869713668E+02 -.869683916E+02 -.869658501E+02 -.869637487E+02 -.869620928E+02 -.869608866E+02 -.869601332E+02 -.869598343E+02 -.869599903E+02 -.869606006E+02 -.869616631E+02 -.869631746E+02 -.869651307E+02 -.869675257E+02 -.869703529E+02 -.869736043E+02 -.869772713E+02 -.869813438E+02 -.869858113E+02 -.869906622E+02 -.869958842E+02 -.870014645E+02 -.870073896E+02 -.870136457E+02 -.870202185E+02 -.870270934E+02 -.870342557E+02 -.870416905E+02 -.870493830E+02 -.870573184E+02 -.870654820E+02 -.870738593E+02 -.870824362E+02 -.870911987E+02 -.871001335E+02 -.871092274E+02 -.871184680E+02 -.871278432E+02 -.871373414E+02 -.871469518E+02 -.871566640E+02 -.871664682E+02 -.871763553E+02 -.871863167E+02 -.871963443E+02 -.872064308E+02 -.872165691E+02 -.872267523E+02 -.872369728E+02 -.872472202E+02 -.872574750E+02 -.872676951E+02 -.872777868E+02 -.872875484E+02 -.872965762E+02 -.873041219E+02 -.873089068E+02 -.873089068E+02
 -.873101238E+02 -.873101238E+02 -.873056166E+02 -.872985105E+02 -.872900118E+02 -.872808270E+02 -.872713379E+02 -.872617359E+02 -.872521107E+02 -.872425033E+02 -.872329331E+02 -.872234112E+02 -.872139455E+02 -.872045435E+02 -.871952127E+02 -.871859607E+02 -.871767959E+02 -.871677269E+02 -.871587628E+02 -.871499130E+02 -.871411876E+02 -.871325968E+02 -.871241514E+02 -.871158626E+02 -.871077418E+02 -.870998008E+02 -.870920517E+02 -.870845067E+02 -.870771784E+02 -.870700792E+02 -.870632220E+02 -.870566191E+02 -.870502834E+02 -.870442271E+02 -.870384626E+02 -.870330018E+02 -.870278562E+02 -.870230372E+02 -.870185554E+02 -.870144210E+02 -.870106434E+02 -.870072314E+02 -.870041932E+02 -.870015360E+02 -.869992661E+02 -.869973891E+02 -.869959093E+02 -.869948303E+02 -.869941547E+02 -.869938838E+02 -.869940181E+02 -.869945569E+02 -.869954987E+02 -.869968406E+02 -.869985789E+02 -.870007090E+02 -.870032252E+02 -.870061208E+02 -.870093884E+02 -.870130198E+02 -.870170060E+02 -.870213373E+02 -.870260033E+02 -.870309932E+02 -.870362956E+02 -.870418986E+02 -.870477903E+02 -.870539582E+02 -.870603897E+02 -.870670721E+02 -.870739927E+02 -.870811387E+02 -.870884975E+02 -.870960564E+02 -.871038033E+02 -.871117259E+02 -.871198125E+02 -.871280515E+02 -.871364320E+02 -.871449430E+02 -.871535744E+02 -.871623163E+02 -.871711593E+02 -.871800945E+02 -.871891134E+02 -.871982080E+02 -.872073708E+02 -.872165947E+02 -.872258729E+02 -.872351989E+02 -.872445652E+02 -.872539616E+02 -.872633699E+02 -.872727509E+02 -.872820177E+02 -.872909843E+02 -.872992790E+02 -.873062133E+02 -.873106111E+02 -.873106111E+02
 -.873118579E+02 -.873118579E+02 -.873077442E+02 -.873012592E+02 -.872935047E+02 -.872851259E+02 -.872764720E+02 -.872677179E+02 -.872589461E+02 -.872501943E+02 -.872414807E+02 -.872328157E+02 -.872242069E+02 -.872156614E+02 -.872071861E+02 -.871987883E+02 -.871904757E+02 -.871822560E+02 -.871741376E+02 -.871661291E+02 -.871582394E+02 -.871504779E+02 -.871428540E+02 -.871353776E+02 -.871280589E+02 -.871209081E+02 -.871139358E+02 -.871071527E+02 -.871005695E+02 -.870941973E+02 -.870880467E+02 -.870821288E+02 -.870764542E+02 -.870710337E+02 -.870658776E+02 -.870609961E+02 -.870563991E+02 -.870520960E+02 -.870480960E+02 -.870444075E+02 -.870410386E+02 -.870379967E+02 -.870352886E+02 -.870329204E+02 -.870308974E+02 -.870292242E+02 -.870279046E+02 -.870269414E+02 -.870263369E+02 -.870260922E+02 -.870262076E+02 -.870266827E+02 -.870275160E+02 -.870287052E+02 -.870302472E+02 -.870321381E+02 -.870343731E+02 -.870369467E+02 -.870398525E+02 -.870430837E+02 -.870466327E+02 -.870504913E+02 -.870546507E+02 -.870591017E+02 -.870638348E+02 -.870688400E+02 -.870741068E+02 -.870796248E+02 -.870853832E+02 -.870913712E+02 -.870975777E+02 -.871039919E+02 -.871106028E+02 -.871173995E+02 -.871243713E+02 -.871315076E+02 -.871387982E+02 -.871462329E+02 -.871538018E+02 -.871614956E+02 -.871693049E+02 -.871772211E+02 -.871852354E+02 -.871933399E+02 -.872015269E+02 -.872097889E+02 -.872181189E+02 -.872265103E+02 -.872349567E+02 -.872434517E+02 -.872519883E+02 -.872605568E+02 -.872691402E+02 -.872777021E+02 -.872861628E+02 -.872943517E+02 -.873019287E+02 -.873082641E+02 -.873122823E+02 -.873122823E+02
 -.873135504E+02 -.873135504E+02 -.873098205E+02 -.873039412E+02 -.872969119E+02 -.872893181E+02 -.872814769E+02 -.872735472E+02 -.872656041E+02 -.872576821E+02 -.872497980E+02 -.872419615E+02 -.872341797E+02 -.872264594E+02 -.872188068E+02 -.872112288E+02 -.872037323E+02 -.871963244E+02 -.871890127E+02 -.871818048E+02 -.871747089E+02 -.871677331E+02 -.871608859E+02 -.871541761E+02 -.871476124E+02 -.871412040E+02 -.871349599E+02 -.871288896E+02 -.871230023E+02 -.871173074E+02 -.871118143E+02 -.871065323E+02 -.871014707E+02 -.870966385E+02 -.870920446E+02 -.870876976E+02 -.870836060E+02 -.870797778E+02 -.870762206E+02 -.870729417E+02 -.870699478E+02 -.870672452E+02 -.870648396E+02 -.870627361E+02 -.870609392E+02 -.870594528E+02 -.870582799E+02 -.870574231E+02 -.870568842E+02 -.870566641E+02 -.870567631E+02 -.870571808E+02 -.870579159E+02 -.870589667E+02 -.870603304E+02 -.870620037E+02 -.870639826E+02 -.870662625E+02 -.870688381E+02 -.870717036E+02 -.870748525E+02 -.870782780E+02 -.870819726E+02 -.870859286E+02 -.870901379E+02 -.870945918E+02 -.870992818E+02 -.871041987E+02 -.871093334E+02 -.871146767E+02 -.871202190E+02 -.871259510E+02 -.871318633E+02 -.871379464E+02 -.871441911E+02 -.871505882E+02 -.871571286E+02 -.871638035E+02 -.871706043E+02 -.871775225E+02 -.871845500E+02 -.871916789E+02 -.871989015E+02 -.872062106E+02 -.872135991E+02 -.872210602E+02 -.872285876E+02 -.872361750E+02 -.872438165E+02 -.872515060E+02 -.872592370E+02 -.872670004E+02 -.872747804E+02 -.872825437E+02 -.872902174E+02 -.872976467E+02 -.873045220E+02 -.873102714E+02 -.873139185E+02 -.873139185E+02
 -.873152011E+02 -.873152011E+02 -.873118455E+02 -.873065566E+02 -.873002339E+02 -.872934045E+02 -.872863540E+02 -.872792258E+02 -.872720876E+02 -.872649707E+02 -.872578904E+02 -.872508556E+02 -.872438730E+02 -.872369487E+02 -.872300886E+02 -.872232988E+02 -.872165857E+02 -.872099556E+02 -.872034153E+02 -.871969718E+02 -.871906321E+02 -.871844035E+02 -.871782936E+02 -.871723099E+02 -.871664603E+02 -.871607525E+02 -.871551945E+02 -.871497944E+02 -.871445603E+02 -.871395003E+02 -.871346223E+02 -.871299344E+02 -.871254444E+02 -.871211601E+02 -.871170891E+02 -.871132387E+02 -.871096160E+02 -.871062279E+02 -.871030807E+02 -.871001806E+02 -.870975333E+02 -.870951441E+02 -.870930178E+02 -.870911586E+02 -.870895703E+02 -.870882563E+02 -.870872190E+02 -.870864607E+02 -.870859827E+02 -.870857858E+02 -.870858705E+02 -.870862362E+02 -.870868819E+02 -.870878061E+02 -.870890066E+02 -.870904805E+02 -.870922245E+02 -.870942347E+02 -.870965066E+02 -.870990354E+02 -.871018156E+02 -.871048414E+02 -.871081067E+02 -.871116047E+02 -.871153286E+02 -.871192713E+02 -.871234252E+02 -.871277827E+02 -.871323360E+02 -.871370771E+02 -.871419981E+02 -.871470908E+02 -.871523471E+02 -.871577589E+02 -.871633183E+02 -.871690171E+02 -.871748476E+02 -.871808020E+02 -.871868728E+02 -.871930526E+02 -.871993341E+02 -.872057103E+02 -.872121745E+02 -.872187201E+02 -.872253407E+02 -.872320303E+02 -.872387830E+02 -.872455931E+02 -.872524550E+02 -.872593633E+02 -.872663118E+02 -.872732922E+02 -.872802898E+02 -.872872746E+02 -.872941807E+02 -.873008681E+02 -.873070579E+02 -.873122347E+02 -.873155188E+02 -.873155188E+02
 -.873168113E+02 -.873168113E+02 -.873138208E+02 -.873091074E+02 -.873034733E+02 -.872973886E+02 -.872911079E+02 -.872847593E+02 -.872784035E+02 -.872720684E+02 -.872657679E+02 -.872595100E+02 -.872533008E+02 -.872471459E+02 -.872410506E+02 -.872350205E+02 -.872290611E+02 -.872231784E+02 -.872173782E+02 -.872116666E+02 -.872060500E+02 -.872005348E+02 -.871951274E+02 -.871898346E+02 -.871846631E+02 -.871796197E+02 -.871747114E+02 -.871699449E+02 -.871653274E+02 -.871608656E+02 -.871565664E+02 -.871524368E+02 -.871484833E+02 -.871447126E+02 -.871411311E+02 -.871377450E+02 -.871345603E+02 -.871315828E+02 -.871288178E+02 -.871262707E+02 -.871239461E+02 -.871218485E+02 -.871199819E+02 -.871183499E+02 -.871169557E+02 -.871158019E+02 -.871148909E+02 -.871142243E+02 -.871138033E+02 -.871136288E+02 -.871137007E+02 -.871140190E+02 -.871145826E+02 -.871153903E+02 -.871164402E+02 -.871177299E+02 -.871192567E+02 -.871210173E+02 -.871230080E+02 -.871252246E+02 -.871276625E+02 -.871303170E+02 -.871331827E+02 -.871362542E+02 -.871395255E+02 -.871429905E+02 -.871466431E+02 -.871504767E+02 -.871544847E+02 -.871586603E+02 -.871629966E+02 -.871674868E+02 -.871721239E+02 -.871769010E+02 -.871818112E+02 -.871868475E+02 -.871920032E+02 -.871972715E+02 -.872026460E+02 -.872081200E+02 -.872136874E+02 -.872193418E+02 -.872250774E+02 -.872308883E+02 -.872367688E+02 -.872427135E+02 -.872487171E+02 -.872547745E+02 -.872608805E+02 -.872670303E+02 -.872732180E+02 -.872794362E+02 -.872856717E+02 -.872918974E+02 -.872980542E+02 -.873040172E+02 -.873095373E+02 -.873141545E+02 -.873170838E+02 -.873170838E+02
 -.873183832E+02 -.873183832E+02 -.873157488E+02 -.873115971E+02 -.873066348E+02 -.873012761E+02 -.872957458E+02 -.872901566E+02 -.872845622E+02 -.872789874E+02 -.872734445E+02 -.872679407E+02 -.872624815E+02 -.872570718E+02 -.872517164E+02 -.872464202E+02 -.872411883E+02 -.872360258E+02 -.872309378E+02 -.872259297E+02 -.872210071E+02 -.872161755E+02 -.872114405E+02 -.872068079E+02 -.872022836E+02 -.871978733E+02 -.871935831E+02 -.871894188E+02 -.871853863E+02 -.871814915E+02 -.871777403E+02 -.871741384E+02 -.871706916E+02 -.871674053E+02 -.871642850E+02 -.871613359E+02 -.871585631E+02 -.871559714E+02 -.871535654E+02 -.871513494E+02 -.871493274E+02 -.871475031E+02 -.871458798E+02 -.871444606E+02 -.871432482E+02 -.871422447E+02 -.871414521E+02 -.871408717E+02 -.871405045E+02 -.871403513E+02 -.871404121E+02 -.871406866E+02 -.871411742E+02 -.871418738E+02 -.871427837E+02 -.871439022E+02 -.871452267E+02 -.871467546E+02 -.871484827E+02 -.871504077E+02 -.871525256E+02 -.871548325E+02 -.871573240E+02 -.871599953E+02 -.871628416E+02 -.871658577E+02 -.871690384E+02 -.871723783E+02 -.871758716E+02 -.871795127E+02 -.871832959E+02 -.871872151E+02 -.871912646E+02 -.871954383E+02 -.871997305E+02 -.872041352E+02 -.872086465E+02 -.872132588E+02 -.872179662E+02 -.872227633E+02 -.872276445E+02 -.872326045E+02 -.872376380E+02 -.872427398E+02 -.872479051E+02 -.872531289E+02 -.872584066E+02 -.872637337E+02 -.872691054E+02 -.872745175E+02 -.872799647E+02 -.872854402E+02 -.872909323E+02 -.872964171E+02 -.873018422E+02 -.873070973E+02 -.873119628E+02 -.873160327E+02 -.873186149E+02 -.873186149E+02
 -.873199197E+02 -.873199197E+02 -.873176334E+02 -.873140304E+02 -.873097243E+02 -.873050747E+02 -.873002766E+02 -.872954283E+02 -.872905764E+02 -.872857424E+02 -.872809371E+02 -.872761669E+02 -.872714366E+02 -.872667505E+02 -.872621129E+02 -.872575280E+02 -.872530003E+02 -.872485340E+02 -.872441339E+02 -.872398045E+02 -.872355505E+02 -.872313767E+02 -.872272880E+02 -.872232893E+02 -.872193854E+02 -.872155815E+02 -.872118825E+02 -.872082934E+02 -.872048192E+02 -.872014649E+02 -.871982354E+02 -.871951355E+02 -.871921700E+02 -.871893436E+02 -.871866607E+02 -.871841257E+02 -.871817429E+02 -.871795163E+02 -.871774496E+02 -.871755465E+02 -.871738102E+02 -.871722439E+02 -.871708504E+02 -.871696320E+02 -.871685911E+02 -.871677295E+02 -.871670487E+02 -.871665498E+02 -.871662339E+02 -.871661012E+02 -.871661520E+02 -.871663860E+02 -.871668027E+02 -.871674012E+02 -.871681801E+02 -.871691378E+02 -.871702724E+02 -.871715817E+02 -.871730631E+02 -.871747136E+02 -.871765302E+02 -.871785095E+02 -.871806477E+02 -.871829411E+02 -.871853856E+02 -.871879769E+02 -.871907106E+02 -.871935822E+02 -.871965868E+02 -.871997199E+02 -.872029764E+02 -.872063515E+02 -.872098401E+02 -.872134374E+02 -.872171384E+02 -.872209379E+02 -.872248312E+02 -.872288132E+02 -.872328791E+02 -.872370242E+02 -.872412437E+02 -.872455330E+02 -.872498876E+02 -.872543031E+02 -.872587750E+02 -.872632994E+02 -.872678719E+02 -.872724886E+02 -.872771456E+02 -.872818388E+02 -.872865637E+02 -.872913144E+02 -.872960804E+02 -.873008410E+02 -.873055506E+02 -.873101132E+02 -.873143378E+02 -.873178721E+02 -.873201145E+02 -.873201145E+02
 -.873214242E+02 -.873214242E+02 -.873194787E+02 -.873164128E+02 -.873127489E+02 -.873087930E+02 -.873047112E+02 -.873005872E+02 -.872964607E+02 -.872923502E+02 -.872882648E+02 -.872842101E+02 -.872801902E+02 -.872762088E+02 -.872722696E+02 -.872683762E+02 -.872645324E+02 -.872607419E+02 -.872570086E+02 -.872533364E+02 -.872497293E+02 -.872461913E+02 -.872427265E+02 -.872393391E+02 -.872360331E+02 -.872328128E+02 -.872296823E+02 -.872266457E+02 -.872237073E+02 -.872208712E+02 -.872181413E+02 -.872155218E+02 -.872130165E+02 -.872106294E+02 -.872083640E+02 -.872062241E+02 -.872042130E+02 -.872023341E+02 -.872005905E+02 -.871989851E+02 -.871975207E+02 -.871961998E+02 -.871950246E+02 -.871939972E+02 -.871931194E+02 -.871923926E+02 -.871918183E+02 -.871913972E+02 -.871911301E+02 -.871910174E+02 -.871910592E+02 -.871912554E+02 -.871916054E+02 -.871921085E+02 -.871927636E+02 -.871935695E+02 -.871945246E+02 -.871956269E+02 -.871968745E+02 -.871982649E+02 -.871997956E+02 -.872014637E+02 -.872032664E+02 -.872052005E+02 -.872072625E+02 -.872094490E+02 -.872117564E+02 -.872141809E+02 -.872167186E+02 -.872193657E+02 -.872221180E+02 -.872249715E+02 -.872279220E+02 -.872309656E+02 -.872340979E+02 -.872373148E+02 -.872406122E+02 -.872439860E+02 -.872474322E+02 -.872509466E+02 -.872545254E+02 -.872581647E+02 -.872618605E+02 -.872656092E+02 -.872694071E+02 -.872732505E+02 -.872771360E+02 -.872810602E+02 -.872850195E+02 -.872890106E+02 -.872930296E+02 -.872970712E+02 -.873011267E+02 -.873051781E+02 -.873091867E+02 -.873130707E+02 -.873166672E+02 -.873196762E+02 -.873215854E+02 -.873215854E+02
 -.873229006E+02 -.873229006E+02 -.873212895E+02 -.873187506E+02 -.873157165E+02 -.873124409E+02 -.873090613E+02 -.873056472E+02 -.873022313E+02 -.872988292E+02 -.872954485E+02 -.872920936E+02 -.872887682E+02 -.872854753E+02 -.872822178E+02 -.872789990E+02 -.872758219E+02 -.872726895E+02 -.872696052E+02 -.872665722E+02 -.872635936E+02 -.872606729E+02 -.872578134E+02 -.872550184E+02 -.872522914E+02 -.872496357E+02 -.872470547E+02 -.872445518E+02 -.872421305E+02 -.872397940E+02 -.872375456E+02 -.872353886E+02 -.872333261E+02 -.872313613E+02 -.872294971E+02 -.872277365E+02 -.872260822E+02 -.872245369E+02 -.872231030E+02 -.872217830E+02 -.872205790E+02 -.872194931E+02 -.872185270E+02 -.872176824E+02 -.872169607E+02 -.872163632E+02 -.872158909E+02 -.872155444E+02 -.872153244E+02 -.872152312E+02 -.872152649E+02 -.872154253E+02 -.872157121E+02 -.872161246E+02 -.872166620E+02 -.872173232E+02 -.872181071E+02 -.872190121E+02 -.872200364E+02 -.872211784E+02 -.872224358E+02 -.872238065E+02 -.872252880E+02 -.872268778E+02 -.872285733E+02 -.872303715E+02 -.872322697E+02 -.872342647E+02 -.872363535E+02 -.872385328E+02 -.872407994E+02 -.872431500E+02 -.872455813E+02 -.872480899E+02 -.872506725E+02 -.872533256E+02 -.872560459E+02 -.872588300E+02 -.872616746E+02 -.872645765E+02 -.872675323E+02 -.872705388E+02 -.872735930E+02 -.872766917E+02 -.872798317E+02 -.872830103E+02 -.872862244E+02 -.872894712E+02 -.872927477E+02 -.872960512E+02 -.872993784E+02 -.873027248E+02 -.873060833E+02 -.873094388E+02 -.873127592E+02 -.873159766E+02 -.873189562E+02 -.873214491E+02 -.873230309E+02 -.873230309E+02
 -.873243531E+02 -.873243531E+02 -.873230708E+02 -.873210501E+02 -.873186354E+02 -.873160286E+02 -.873133393E+02 -.873106226E+02 -.873079049E+02 -.873051985E+02 -.873025093E+02 -.872998411E+02 -.872971967E+02 -.872945785E+02 -.872919890E+02 -.872894306E+02 -.872869058E+02 -.872844171E+02 -.872819670E+02 -.872795581E+02 -.872771929E+02 -.872748742E+02 -.872726045E+02 -.872703864E+02 -.872682228E+02 -.872661162E+02 -.872640693E+02 -.872620847E+02 -.872601652E+02 -.872583133E+02 -.872565316E+02 -.872548226E+02 -.872531888E+02 -.872516326E+02 -.872501564E+02 -.872487624E+02 -.872474527E+02 -.872462295E+02 -.872450947E+02 -.872440500E+02 -.872430973E+02 -.872422380E+02 -.872414736E+02 -.872408053E+02 -.872402343E+02 -.872397614E+02 -.872393876E+02 -.872391132E+02 -.872389389E+02 -.872388648E+02 -.872388910E+02 -.872390173E+02 -.872392436E+02 -.872395693E+02 -.872399938E+02 -.872405162E+02 -.872411356E+02 -.872418509E+02 -.872426606E+02 -.872435635E+02 -.872445578E+02 -.872456419E+02 -.872468139E+02 -.872480718E+02 -.872494135E+02 -.872508369E+02 -.872523396E+02 -.872539193E+02 -.872555737E+02 -.872573001E+02 -.872590961E+02 -.872609591E+02 -.872628864E+02 -.872648755E+02 -.872669238E+02 -.872690284E+02 -.872711869E+02 -.872733965E+02 -.872756547E+02 -.872779589E+02 -.872803064E+02 -.872826947E+02 -.872851214E+02 -.872875839E+02 -.872900799E+02 -.872926069E+02 -.872951627E+02 -.872977449E+02 -.873003513E+02 -.873029794E+02 -.873056268E+02 -.873082899E+02 -.873109628E+02 -.873136337E+02 -.873162769E+02 -.873188383E+02 -.873212105E+02 -.873231953E+02 -.873244547E+02 -.873244547E+02
 -.873257831E+02 -.873257831E+02 -.873248247E+02 -.873233144E+02 -.873215095E+02 -.873195611E+02 -.873175511E+02 -.873155208E+02 -.873134899E+02 -.873114676E+02 -.873094584E+02 -.873074650E+02 -.873054897E+02 -.873035342E+02 -.873016003E+02 -.872996899E+02 -.872978049E+02 -.872959470E+02 -.872941183E+02 -.872923205E+02 -.872905557E+02 -.872888257E+02 -.872871327E+02 -.872854784E+02 -.872838650E+02 -.872822943E+02 -.872807684E+02 -.872792893E+02 -.872778588E+02 -.872764789E+02 -.872751515E+02 -.872738784E+02 -.872726615E+02 -.872715026E+02 -.872704034E+02 -.872693655E+02 -.872683905E+02 -.872674800E+02 -.872666353E+02 -.872658578E+02 -.872651488E+02 -.872645093E+02 -.872639404E+02 -.872634431E+02 -.872630182E+02 -.872626663E+02 -.872623880E+02 -.872621837E+02 -.872620538E+02 -.872619985E+02 -.872620177E+02 -.872621114E+02 -.872622794E+02 -.872625214E+02 -.872628368E+02 -.872632251E+02 -.872636856E+02 -.872642174E+02 -.872648196E+02 -.872654910E+02 -.872662306E+02 -.872670371E+02 -.872679091E+02 -.872688451E+02 -.872698437E+02 -.872709031E+02 -.872720219E+02 -.872731981E+02 -.872744301E+02 -.872757160E+02 -.872770539E+02 -.872784420E+02 -.872798783E+02 -.872813609E+02 -.872828878E+02 -.872844571E+02 -.872860668E+02 -.872877149E+02 -.872893996E+02 -.872911188E+02 -.872928707E+02 -.872946533E+02 -.872964649E+02 -.872983035E+02 -.873001674E+02 -.873020548E+02 -.873039639E+02 -.873058930E+02 -.873078403E+02 -.873098042E+02 -.873117827E+02 -.873137731E+02 -.873157711E+02 -.873177677E+02 -.873197438E+02 -.873216588E+02 -.873234324E+02 -.873249163E+02 -.873258579E+02 -.873258579E+02
 -.873271677E+02 -.873271677E+02 -.873265249E+02 -.873255111E+02 -.873242991E+02 -.873229904E+02 -.873216401E+02 -.873202762E+02 -.873189119E+02 -.873175533E+02 -.873162037E+02 -.873148648E+02 -.873135381E+02 -.873122248E+02 -.873109262E+02 -.873096434E+02 -.873083778E+02 -.873071305E+02 -.873059029E+02 -.873046963E+02 -.873035119E+02 -.873023510E+02 -.873012150E+02 -.873001052E+02 -.872990228E+02 -.872979693E+02 -.872969459E+02 -.872959540E+02 -.872949948E+02 -.872940697E+02 -.872931798E+02 -.872923264E+02 -.872915108E+02 -.872907341E+02 -.872899975E+02 -.872893020E+02 -.872886488E+02 -.872880387E+02 -.872874729E+02 -.872869520E+02 -.872864770E+02 -.872860487E+02 -.872856676E+02 -.872853345E+02 -.872850499E+02 -.872848141E+02 -.872846277E+02 -.872844908E+02 -.872844037E+02 -.872843665E+02 -.872843793E+02 -.872844419E+02 -.872845543E+02 -.872847162E+02 -.872849272E+02 -.872851871E+02 -.872854953E+02 -.872858513E+02 -.872862545E+02 -.872867040E+02 -.872871993E+02 -.872877394E+02 -.872883234E+02 -.872889503E+02 -.872896192E+02 -.872903290E+02 -.872910786E+02 -.872918668E+02 -.872926925E+02 -.872935544E+02 -.872944513E+02 -.872953819E+02 -.872963449E+02 -.872973391E+02 -.872983632E+02 -.872994158E+02 -.873004957E+02 -.873016015E+02 -.873027319E+02 -.873038857E+02 -.873050616E+02 -.873062582E+02 -.873074744E+02 -.873087089E+02 -.873099605E+02 -.873112280E+02 -.873125102E+02 -.873138060E+02 -.873151141E+02 -.873164335E+02 -.873177627E+02 -.873191000E+02 -.873204425E+02 -.873217840E+02 -.873231117E+02 -.873243983E+02 -.873255895E+02 -.873265858E+02 -.873272175E+02 -.873272175E+02
 -.873283131E+02 -.873283131E+02 -.873279448E+02 -.873273586E+02 -.873266533E+02 -.873258888E+02 -.873250983E+02 -.873242988E+02 -.873234986E+02 -.873227016E+02 -.873219097E+02 -.873211241E+02 -.873203457E+02 -.873195752E+02 -.873188132E+02 -.873180607E+02 -.873173182E+02 -.873165866E+02 -.873158665E+02 -.873151588E+02 -.873144641E+02 -.873137833E+02 -.873131172E+02 -.873124664E+02 -.873118318E+02 -.873112142E+02 -.873106142E+02 -.873100328E+02 -.873094705E+02 -.873089283E+02 -.873084068E+02 -.873079067E+02 -.873074287E+02 -.873069736E+02 -.873065420E+02 -.873061345E+02 -.873057518E+02 -.873053944E+02 -.873050629E+02 -.873047578E+02 -.873044795E+02 -.873042286E+02 -.873040054E+02 -.873038103E+02 -.873036435E+02 -.873035054E+02 -.873033962E+02 -.873033160E+02 -.873032650E+02 -.873032431E+02 -.873032506E+02 -.873032872E+02 -.873033529E+02 -.873034477E+02 -.873035713E+02 -.873037234E+02 -.873039039E+02 -.873041123E+02 -.873043484E+02 -.873046117E+02 -.873049017E+02 -.873052180E+02 -.873055601E+02 -.873059273E+02 -.873063192E+02 -.873067350E+02 -.873071741E+02 -.873076360E+02 -.873081198E+02 -.873086249E+02 -.873091505E+02 -.873096959E+02 -.873102604E+02 -.873108432E+02 -.873114435E+02 -.873120607E+02 -.873126938E+02 -.873133423E+02 -.873140052E+02 -.873146819E+02 -.873153715E+02 -.873160734E+02 -.873167868E+02 -.873175111E+02 -.873182454E+02 -.873189890E+02 -.873197414E+02 -.873205017E+02 -.873212694E+02 -.873220436E+02 -.873228236E+02 -.873236083E+02 -.873243957E+02 -.873251822E+02 -.873259596E+02 -.873267112E+02 -.873274045E+02 -.873279807E+02 -.873283426E+02 -.873283426E+02
 -.873283131E+02 -.873283131E+02 -.873279448E+02 -.873273586E+02 -.873266533E+02 -.873258888E+02 -.873250983E+02 -.873242988E+02 -.873234986E+02 -.873227016E+02 -.873219097E+02 -.873211241E+02 -.873203457E+02 -.873195752E+02 -.873188132E+02 -.873180607E+02 -.873173182E+02 -.873165866E+02 -.873158665E+02 -.873151588E+02 -.873144641E+02 -.873137833E+02 -.873131172E+02 -.873124664E+02 -.873118318E+02 -.873112142E+02 -.873106142E+02 -.873100328E+02 -.873094705E+02 -.873089283E+02 -.873084068E+02 -.873079067E+02 -.873074287E+02 -.873069736E+02 -.873065420E+02 -.873061345E+02 -.873057518E+02 -.873053944E+02 -.873050629E+02 -.873047578E+02 -.873044795E+02 -.873042286E+02 -.873040054E+02 -.873038103E+02 -.873036435E+02 -.873035054E+02 -.873033962E+02 -.873033160E+02 -.873032650E+02 -.873032431E+02 -.873032506E+02 -.873032872E+02 -.873033529E+02 -.873034477E+02 -.873035713E+02 -.873037234E+02 -.873039039E+02 -.873041123E+02 -.873043484E+02 -.873046117E+02 -.873049017E+02 -.873052180E+02 -.873055601E+02 -.873059273E+02 -.873063192E+02 -.873067350E+02 -.873071741E+02 -.873076360E+02 -.873081198E+02 -.873086249E+02 -.873091505E+02 -.873096959E+02 -.873102604E+02 -.873108432E+02 -.873114435E+02 -.873120607E+02 -.873126938E+02 -.873133423E+02 -.873140052E+02 -.873146819E+02 -.873153715E+02 -.873160734E+02 -.873167868E+02 -.873175111E+02 -.873182454E+02 -.873189890E+02 -.873197414E+02 -.873205017E+02 -.873212694E+02 -.873220436E+02 -.873228236E+02 -.873236083E+02 -.873243957E+02 -.873251822E+02 -.873259596E+02 -.873267112E+02 -.873274045E+02 -.873279807E+02 -.873283426E+02 -.873283426E+02
