# Supplementary material for: Electrical Pacing of Cardiac Tissue Including Potassium Inward Rectification
Source: PLoS One. 2015 Jun 9;10(6):e0127837. doi: 10.1371/journal.pone.0127837 (PMC4461281; doi:10.1371/journal.pone.0127837)
Supplement: S1 Data — (ZIP) [file pone.0127837.s001.zip › All-Data/Data-without-IK1/BDT40/Vm10ms.txt]

 -.873300171E+02 -.873129268E+02 -.873122185E+02 -.873109315E+02 -.873091840E+02 -.873070700E+02 -.873046754E+02 -.873020670E+02 -.872993002E+02 -.872964121E+02 -.872934357E+02 -.872903913E+02 -.872872983E+02 -.872841726E+02 -.872810327E+02 -.872778924E+02 -.872747680E+02 -.872716711E+02 -.872686116E+02 -.872655944E+02 -.872626251E+02 -.872597057E+02 -.872568400E+02 -.872540317E+02 -.872512867E+02 -.872486098E+02 -.872460076E+02 -.872434850E+02 -.872410460E+02 -.872386936E+02 -.872364307E+02 -.872342593E+02 -.872321819E+02 -.872302017E+02 -.872283221E+02 -.872265465E+02 -.872248787E+02 -.872233217E+02 -.872218779E+02 -.872205495E+02 -.872193383E+02 -.872182458E+02 -.872172735E+02 -.872164230E+02 -.872156959E+02 -.872150938E+02 -.872146177E+02 -.872142688E+02 -.872140474E+02 -.872139538E+02 -.872139879E+02 -.872141494E+02 -.872144379E+02 -.872148526E+02 -.872153930E+02 -.872160581E+02 -.872168466E+02 -.872177573E+02 -.872187884E+02 -.872199380E+02 -.872212040E+02 -.872225841E+02 -.872240760E+02 -.872256772E+02 -.872273849E+02 -.872291963E+02 -.872311087E+02 -.872331189E+02 -.872352238E+02 -.872374200E+02 -.872397043E+02 -.872420730E+02 -.872445227E+02 -.872470496E+02 -.872496501E+02 -.872523203E+02 -.872550562E+02 -.872578534E+02 -.872607077E+02 -.872636143E+02 -.872665681E+02 -.872695636E+02 -.872725947E+02 -.872756545E+02 -.872787352E+02 -.872818277E+02 -.872849214E+02 -.872880038E+02 -.872910596E+02 -.872940707E+02 -.872970149E+02 -.872998651E+02 -.873025880E+02 -.873051430E+02 -.873074800E+02 -.873095377E+02 -.873112411E+02 -.873124981E+02 -.873131961E+02 -.873131961E+02
 -.873129268E+02 -.873129268E+02 -.873122185E+02 -.873109315E+02 -.873091840E+02 -.873070700E+02 -.873046754E+02 -.873020670E+02 -.872993002E+02 -.872964121E+02 -.872934357E+02 -.872903913E+02 -.872872983E+02 -.872841726E+02 -.872810327E+02 -.872778924E+02 -.872747680E+02 -.872716711E+02 -.872686116E+02 -.872655944E+02 -.872626251E+02 -.872597057E+02 -.872568400E+02 -.872540317E+02 -.872512867E+02 -.872486098E+02 -.872460076E+02 -.872434850E+02 -.872410460E+02 -.872386936E+02 -.872364307E+02 -.872342593E+02 -.872321819E+02 -.872302017E+02 -.872283221E+02 -.872265465E+02 -.872248787E+02 -.872233217E+02 -.872218779E+02 -.872205495E+02 -.872193383E+02 -.872182458E+02 -.872172735E+02 -.872164230E+02 -.872156959E+02 -.872150938E+02 -.872146177E+02 -.872142688E+02 -.872140474E+02 -.872139538E+02 -.872139879E+02 -.872141494E+02 -.872144379E+02 -.872148526E+02 -.872153930E+02 -.872160581E+02 -.872168466E+02 -.872177573E+02 -.872187884E+02 -.872199380E+02 -.872212040E+02 -.872225841E+02 -.872240760E+02 -.872256772E+02 -.872273849E+02 -.872291963E+02 -.872311087E+02 -.872331189E+02 -.872352238E+02 -.872374200E+02 -.872397043E+02 -.872420730E+02 -.872445227E+02 -.872470496E+02 -.872496501E+02 -.872523203E+02 -.872550562E+02 -.872578534E+02 -.872607077E+02 -.872636143E+02 -.872665681E+02 -.872695636E+02 -.872725947E+02 -.872756545E+02 -.872787352E+02 -.872818277E+02 -.872849214E+02 -.872880038E+02 -.872910596E+02 -.872940707E+02 -.872970149E+02 -.872998651E+02 -.873025880E+02 -.873051430E+02 -.873074800E+02 -.873095377E+02 -.873112411E+02 -.873124981E+02 -.873131961E+02 -.873131961E+02
 -.873092167E+02 -.873092167E+02 -.873082003E+02 -.873063877E+02 -.873039588E+02 -.873010603E+02 -.872978126E+02 -.872943080E+02 -.872906134E+02 -.872867784E+02 -.872828384E+02 -.872788189E+02 -.872747430E+02 -.872706340E+02 -.872665135E+02 -.872624025E+02 -.872583202E+02 -.872542806E+02 -.872502926E+02 -.872463625E+02 -.872424937E+02 -.872386893E+02 -.872349537E+02 -.872312935E+02 -.872277161E+02 -.872242295E+02 -.872208416E+02 -.872175582E+02 -.872143837E+02 -.872113217E+02 -.872083749E+02 -.872055460E+02 -.872028390E+02 -.872002582E+02 -.871978085E+02 -.871954949E+02 -.871933222E+02 -.871912939E+02 -.871894132E+02 -.871876826E+02 -.871861041E+02 -.871846799E+02 -.871834121E+02 -.871823032E+02 -.871813553E+02 -.871805705E+02 -.871799504E+02 -.871794961E+02 -.871792081E+02 -.871790867E+02 -.871791317E+02 -.871793426E+02 -.871797190E+02 -.871802601E+02 -.871809651E+02 -.871818327E+02 -.871828614E+02 -.871840493E+02 -.871853941E+02 -.871868932E+02 -.871885439E+02 -.871903432E+02 -.871922879E+02 -.871943749E+02 -.871966005E+02 -.871989612E+02 -.872014531E+02 -.872040722E+02 -.872068143E+02 -.872096752E+02 -.872126504E+02 -.872157353E+02 -.872189255E+02 -.872222162E+02 -.872256025E+02 -.872290796E+02 -.872326423E+02 -.872362853E+02 -.872400031E+02 -.872437898E+02 -.872476392E+02 -.872515446E+02 -.872554986E+02 -.872594930E+02 -.872635184E+02 -.872675642E+02 -.872716177E+02 -.872756640E+02 -.872796850E+02 -.872836589E+02 -.872875587E+02 -.872913507E+02 -.872949934E+02 -.872984340E+02 -.873016065E+02 -.873044267E+02 -.873067878E+02 -.873085532E+02 -.873095481E+02 -.873095481E+02
 -.873032523E+02 -.873032523E+02 -.873018319E+02 -.872993157E+02 -.872959663E+02 -.872919910E+02 -.872875561E+02 -.872827830E+02 -.872777639E+02 -.872725614E+02 -.872672231E+02 -.872617843E+02 -.872562792E+02 -.872507381E+02 -.872451919E+02 -.872396672E+02 -.872341870E+02 -.872287662E+02 -.872234159E+02 -.872181417E+02 -.872129484E+02 -.872078406E+02 -.872028263E+02 -.871979142E+02 -.871931153E+02 -.871884399E+02 -.871838972E+02 -.871794941E+02 -.871752361E+02 -.871711270E+02 -.871671710E+02 -.871633724E+02 -.871597372E+02 -.871562716E+02 -.871529826E+02 -.871498767E+02 -.871469598E+02 -.871442365E+02 -.871417108E+02 -.871393859E+02 -.871372648E+02 -.871353508E+02 -.871336471E+02 -.871321570E+02 -.871308836E+02 -.871298298E+02 -.871289973E+02 -.871283876E+02 -.871280014E+02 -.871278389E+02 -.871278998E+02 -.871281839E+02 -.871286905E+02 -.871294187E+02 -.871303672E+02 -.871315344E+02 -.871329180E+02 -.871345154E+02 -.871363235E+02 -.871383387E+02 -.871405573E+02 -.871429754E+02 -.871455886E+02 -.871483924E+02 -.871513823E+02 -.871545531E+02 -.871578997E+02 -.871614165E+02 -.871650980E+02 -.871689383E+02 -.871729315E+02 -.871770714E+02 -.871813520E+02 -.871857668E+02 -.871903096E+02 -.871949738E+02 -.871997525E+02 -.872046389E+02 -.872096256E+02 -.872147051E+02 -.872198694E+02 -.872251098E+02 -.872304169E+02 -.872357804E+02 -.872411885E+02 -.872466276E+02 -.872520819E+02 -.872575322E+02 -.872629557E+02 -.872683240E+02 -.872736022E+02 -.872787462E+02 -.872837004E+02 -.872883940E+02 -.872927366E+02 -.872966117E+02 -.872998696E+02 -.873023165E+02 -.873037021E+02 -.873037021E+02
 -.872960383E+02 -.872960383E+02 -.872941724E+02 -.872908817E+02 -.872865130E+02 -.872813381E+02 -.872755682E+02 -.872693620E+02 -.872628351E+02 -.872560696E+02 -.872491289E+02 -.872420636E+02 -.872349182E+02 -.872277346E+02 -.872205515E+02 -.872134011E+02 -.872063088E+02 -.871992930E+02 -.871923651E+02 -.871855327E+02 -.871788033E+02 -.871721851E+02 -.871656886E+02 -.871593267E+02 -.871531128E+02 -.871470591E+02 -.871411761E+02 -.871354721E+02 -.871299533E+02 -.871246254E+02 -.871194945E+02 -.871145673E+02 -.871098519E+02 -.871053570E+02 -.871010914E+02 -.870970631E+02 -.870932792E+02 -.870897457E+02 -.870864674E+02 -.870834489E+02 -.870806946E+02 -.870782092E+02 -.870759970E+02 -.870740627E+02 -.870724102E+02 -.870710427E+02 -.870699627E+02 -.870691719E+02 -.870686711E+02 -.870684607E+02 -.870685407E+02 -.870689107E+02 -.870695700E+02 -.870705173E+02 -.870717509E+02 -.870732685E+02 -.870750671E+02 -.870771431E+02 -.870794923E+02 -.870821102E+02 -.870849919E+02 -.870881322E+02 -.870915254E+02 -.870951656E+02 -.870990466E+02 -.871031617E+02 -.871075041E+02 -.871120666E+02 -.871168417E+02 -.871218218E+02 -.871269991E+02 -.871323657E+02 -.871379136E+02 -.871436345E+02 -.871495201E+02 -.871555620E+02 -.871617513E+02 -.871680791E+02 -.871745361E+02 -.871811126E+02 -.871877985E+02 -.871945828E+02 -.872014536E+02 -.872083978E+02 -.872154007E+02 -.872224450E+02 -.872295108E+02 -.872365740E+02 -.872436056E+02 -.872505694E+02 -.872574207E+02 -.872641030E+02 -.872705443E+02 -.872766528E+02 -.872823107E+02 -.872873656E+02 -.872916210E+02 -.872948217E+02 -.872966370E+02 -.872966370E+02
 -.872881260E+02 -.872881260E+02 -.872857964E+02 -.872816960E+02 -.872762586E+02 -.872698190E+02 -.872626390E+02 -.872549119E+02 -.872467807E+02 -.872383498E+02 -.872297018E+02 -.872209013E+02 -.872120070E+02 -.872030709E+02 -.871941391E+02 -.871852480E+02 -.871764274E+02 -.871676975E+02 -.871590721E+02 -.871505622E+02 -.871421790E+02 -.871339341E+02 -.871258421E+02 -.871179187E+02 -.871101797E+02 -.871026386E+02 -.870953077E+02 -.870881965E+02 -.870813131E+02 -.870746653E+02 -.870682619E+02 -.870621122E+02 -.870562268E+02 -.870506167E+02 -.870452923E+02 -.870402633E+02 -.870355382E+02 -.870311241E+02 -.870270278E+02 -.870232552E+02 -.870198127E+02 -.870167062E+02 -.870139416E+02 -.870115247E+02 -.870094601E+02 -.870077518E+02 -.870064028E+02 -.870054152E+02 -.870047901E+02 -.870045282E+02 -.870046296E+02 -.870050940E+02 -.870059205E+02 -.870071074E+02 -.870086524E+02 -.870105523E+02 -.870128033E+02 -.870154008E+02 -.870183396E+02 -.870216139E+02 -.870252174E+02 -.870291435E+02 -.870333851E+02 -.870379345E+02 -.870427838E+02 -.870479245E+02 -.870533478E+02 -.870590445E+02 -.870650052E+02 -.870712203E+02 -.870776800E+02 -.870843741E+02 -.870912927E+02 -.870984252E+02 -.871057614E+02 -.871132903E+02 -.871210012E+02 -.871288827E+02 -.871369234E+02 -.871451112E+02 -.871534335E+02 -.871618769E+02 -.871704267E+02 -.871790667E+02 -.871877788E+02 -.871965418E+02 -.872053312E+02 -.872141173E+02 -.872228644E+02 -.872315279E+02 -.872400525E+02 -.872483680E+02 -.872563855E+02 -.872639907E+02 -.872710369E+02 -.872773346E+02 -.872826382E+02 -.872866293E+02 -.872888941E+02 -.872888941E+02
 -.872797942E+02 -.872797942E+02 -.872769897E+02 -.872720573E+02 -.872655161E+02 -.872577700E+02 -.872491287E+02 -.872398234E+02 -.872300259E+02 -.872198657E+02 -.872094432E+02 -.871988403E+02 -.871881284E+02 -.871773693E+02 -.871666148E+02 -.871559076E+02 -.871452801E+02 -.871347555E+02 -.871243517E+02 -.871140839E+02 -.871039667E+02 -.870940162E+02 -.870842504E+02 -.870746875E+02 -.870653448E+02 -.870562383E+02 -.870473814E+02 -.870387855E+02 -.870304614E+02 -.870224198E+02 -.870146721E+02 -.870072306E+02 -.870001083E+02 -.869933183E+02 -.869868728E+02 -.869807833E+02 -.869750597E+02 -.869697113E+02 -.869647465E+02 -.869601734E+02 -.869560001E+02 -.869522342E+02 -.869488832E+02 -.869459537E+02 -.869434515E+02 -.869413812E+02 -.869397465E+02 -.869385500E+02 -.869377933E+02 -.869374775E+02 -.869376028E+02 -.869381689E+02 -.869391746E+02 -.869406176E+02 -.869424951E+02 -.869448030E+02 -.869475365E+02 -.869506898E+02 -.869542565E+02 -.869582295E+02 -.869626010E+02 -.869673629E+02 -.869725061E+02 -.869780212E+02 -.869838982E+02 -.869901266E+02 -.869966955E+02 -.870035935E+02 -.870108090E+02 -.870183302E+02 -.870261450E+02 -.870342409E+02 -.870426056E+02 -.870512263E+02 -.870600901E+02 -.870691840E+02 -.870784947E+02 -.870880085E+02 -.870977114E+02 -.871075890E+02 -.871176259E+02 -.871278060E+02 -.871381116E+02 -.871485234E+02 -.871590196E+02 -.871695750E+02 -.871801600E+02 -.871907394E+02 -.872012701E+02 -.872116990E+02 -.872219596E+02 -.872319680E+02 -.872416173E+02 -.872507704E+02 -.872592510E+02 -.872668311E+02 -.872732153E+02 -.872780203E+02 -.872807474E+02 -.872807474E+02
 -.872711707E+02 -.872711707E+02 -.872678819E+02 -.872620953E+02 -.872544225E+02 -.872453339E+02 -.872351898E+02 -.872242600E+02 -.872127483E+02 -.872008072E+02 -.871885580E+02 -.871760990E+02 -.871635139E+02 -.871508727E+02 -.871382351E+02 -.871256478E+02 -.871131473E+02 -.871007612E+02 -.870885117E+02 -.870764179E+02 -.870644991E+02 -.870527753E+02 -.870412672E+02 -.870299953E+02 -.870189793E+02 -.870082367E+02 -.869977831E+02 -.869876328E+02 -.869777992E+02 -.869682963E+02 -.869591385E+02 -.869503410E+02 -.869419193E+02 -.869338884E+02 -.869262628E+02 -.869190557E+02 -.869122794E+02 -.869059453E+02 -.869000640E+02 -.868946460E+02 -.868897011E+02 -.868852391E+02 -.868812686E+02 -.868777976E+02 -.868748330E+02 -.868723802E+02 -.868704437E+02 -.868690268E+02 -.868681318E+02 -.868677601E+02 -.868679121E+02 -.868685874E+02 -.868697842E+02 -.868715001E+02 -.868737310E+02 -.868764722E+02 -.868797176E+02 -.868834604E+02 -.868876926E+02 -.868924057E+02 -.868975903E+02 -.869032361E+02 -.869093323E+02 -.869158673E+02 -.869228289E+02 -.869302042E+02 -.869379799E+02 -.869461424E+02 -.869546776E+02 -.869635711E+02 -.869728082E+02 -.869823740E+02 -.869922536E+02 -.870024316E+02 -.870128926E+02 -.870236208E+02 -.870346004E+02 -.870458152E+02 -.870572486E+02 -.870688833E+02 -.870807014E+02 -.870926837E+02 -.871048095E+02 -.871170562E+02 -.871293981E+02 -.871418058E+02 -.871542448E+02 -.871666739E+02 -.871790427E+02 -.871912893E+02 -.872033359E+02 -.872150844E+02 -.872264097E+02 -.872371513E+02 -.872471029E+02 -.872559973E+02 -.872634883E+02 -.872691262E+02 -.872723262E+02 -.872723262E+02
 -.872623036E+02 -.872623036E+02 -.872585186E+02 -.872518593E+02 -.872430275E+02 -.872325629E+02 -.872208772E+02 -.872082817E+02 -.871950099E+02 -.871812404E+02 -.871671149E+02 -.871527479E+02 -.871382342E+02 -.871236541E+02 -.871090731E+02 -.870945431E+02 -.870801054E+02 -.870657925E+02 -.870516307E+02 -.870376439E+02 -.870238558E+02 -.870102895E+02 -.869969687E+02 -.869839164E+02 -.869711545E+02 -.869587025E+02 -.869465790E+02 -.869348014E+02 -.869233863E+02 -.869123511E+02 -.869017135E+02 -.868914913E+02 -.868817027E+02 -.868723652E+02 -.868634955E+02 -.868551094E+02 -.868472216E+02 -.868398462E+02 -.868329964E+02 -.868266850E+02 -.868209243E+02 -.868157255E+02 -.868110993E+02 -.868070550E+02 -.868036006E+02 -.868007427E+02 -.867984869E+02 -.867968373E+02 -.867957968E+02 -.867953673E+02 -.867955492E+02 -.867963419E+02 -.867977435E+02 -.867997504E+02 -.868023582E+02 -.868055607E+02 -.868093509E+02 -.868137204E+02 -.868186598E+02 -.868241587E+02 -.868302057E+02 -.868367885E+02 -.868438938E+02 -.868515078E+02 -.868596157E+02 -.868682020E+02 -.868772509E+02 -.868867459E+02 -.868966701E+02 -.869070065E+02 -.869177374E+02 -.869288453E+02 -.869403121E+02 -.869521198E+02 -.869642501E+02 -.869766844E+02 -.869894041E+02 -.870023902E+02 -.870156232E+02 -.870290831E+02 -.870427489E+02 -.870565986E+02 -.870706082E+02 -.870847516E+02 -.870989992E+02 -.871133174E+02 -.871276665E+02 -.871419993E+02 -.871562581E+02 -.871703720E+02 -.871842517E+02 -.871977847E+02 -.872108276E+02 -.872231961E+02 -.872346532E+02 -.872448919E+02 -.872535144E+02 -.872600035E+02 -.872636865E+02 -.872636865E+02
 -.872532056E+02 -.872532056E+02 -.872489148E+02 -.872413628E+02 -.872313453E+02 -.872194711E+02 -.872062066E+02 -.871919019E+02 -.871768237E+02 -.871611766E+02 -.871451227E+02 -.871287917E+02 -.871122919E+02 -.870957118E+02 -.870791236E+02 -.870625849E+02 -.870461424E+02 -.870298328E+02 -.870136877E+02 -.869977356E+02 -.869820038E+02 -.869665189E+02 -.869513077E+02 -.869363956E+02 -.869218069E+02 -.869075644E+02 -.868936897E+02 -.868802035E+02 -.868671263E+02 -.868544788E+02 -.868422820E+02 -.868305569E+02 -.868193245E+02 -.868086050E+02 -.867984181E+02 -.867887825E+02 -.867797160E+02 -.867712355E+02 -.867633573E+02 -.867560968E+02 -.867494686E+02 -.867434863E+02 -.867381622E+02 -.867335075E+02 -.867295315E+02 -.867262426E+02 -.867236473E+02 -.867217506E+02 -.867205564E+02 -.867200668E+02 -.867202824E+02 -.867212024E+02 -.867228242E+02 -.867251438E+02 -.867281556E+02 -.867318524E+02 -.867362256E+02 -.867412652E+02 -.867469601E+02 -.867532976E+02 -.867602643E+02 -.867678451E+02 -.867760245E+02 -.867847855E+02 -.867941107E+02 -.868039816E+02 -.868143794E+02 -.868252845E+02 -.868366769E+02 -.868485363E+02 -.868608420E+02 -.868735731E+02 -.868867085E+02 -.869002269E+02 -.869141070E+02 -.869283271E+02 -.869428655E+02 -.869577001E+02 -.869728086E+02 -.869881678E+02 -.870037537E+02 -.870195410E+02 -.870355026E+02 -.870516086E+02 -.870678256E+02 -.870841156E+02 -.871004337E+02 -.871167267E+02 -.871329295E+02 -.871489619E+02 -.871647232E+02 -.871800865E+02 -.871948894E+02 -.872089239E+02 -.872219216E+02 -.872335353E+02 -.872433144E+02 -.872506732E+02 -.872548495E+02 -.872548495E+02
 -.872438814E+02 -.872438814E+02 -.872390733E+02 -.872306090E+02 -.872193777E+02 -.872060610E+02 -.871911767E+02 -.871751178E+02 -.871581836E+02 -.871406057E+02 -.871225661E+02 -.871042120E+02 -.870856629E+02 -.870670165E+02 -.870483520E+02 -.870297332E+02 -.870112112E+02 -.869928285E+02 -.869746213E+02 -.869566225E+02 -.869388633E+02 -.869213739E+02 -.869041839E+02 -.868873218E+02 -.868708150E+02 -.868546897E+02 -.868389708E+02 -.868236831E+02 -.868088508E+02 -.867944984E+02 -.867806503E+02 -.867673311E+02 -.867545650E+02 -.867423758E+02 -.867307864E+02 -.867198191E+02 -.867094951E+02 -.866998348E+02 -.866908577E+02 -.866825822E+02 -.866750257E+02 -.866682043E+02 -.866621324E+02 -.866568234E+02 -.866522886E+02 -.866485378E+02 -.866455791E+02 -.866434186E+02 -.866420609E+02 -.866415085E+02 -.866417623E+02 -.866428210E+02 -.866446817E+02 -.866473394E+02 -.866507875E+02 -.866550173E+02 -.866600188E+02 -.866657799E+02 -.866722873E+02 -.866795259E+02 -.866874796E+02 -.866961306E+02 -.867054600E+02 -.867154481E+02 -.867260738E+02 -.867373155E+02 -.867491507E+02 -.867615563E+02 -.867745088E+02 -.867879842E+02 -.868019582E+02 -.868164063E+02 -.868313038E+02 -.868466260E+02 -.868623479E+02 -.868784446E+02 -.868948909E+02 -.869116616E+02 -.869287309E+02 -.869460726E+02 -.869636593E+02 -.869814624E+02 -.869994513E+02 -.870175925E+02 -.870358487E+02 -.870541772E+02 -.870725281E+02 -.870908421E+02 -.871090465E+02 -.871270520E+02 -.871447465E+02 -.871619880E+02 -.871785957E+02 -.871943369E+02 -.872089119E+02 -.872219323E+02 -.872328940E+02 -.872411418E+02 -.872458220E+02 -.872458220E+02
 -.872343330E+02 -.872343330E+02 -.872289963E+02 -.872195989E+02 -.872071265E+02 -.871923305E+02 -.871757837E+02 -.871579218E+02 -.871390787E+02 -.871195120E+02 -.870994263E+02 -.870789843E+02 -.870583179E+02 -.870375334E+02 -.870167176E+02 -.869959396E+02 -.869752564E+02 -.869547154E+02 -.869343577E+02 -.869142205E+02 -.868943392E+02 -.868747475E+02 -.868554784E+02 -.868365637E+02 -.868180344E+02 -.867999201E+02 -.867822503E+02 -.867650534E+02 -.867483580E+02 -.867321925E+02 -.867165856E+02 -.867015656E+02 -.866871607E+02 -.866733987E+02 -.866603067E+02 -.866479109E+02 -.866362367E+02 -.866253083E+02 -.866151488E+02 -.866057802E+02 -.865972231E+02 -.865894964E+02 -.865826176E+02 -.865766023E+02 -.865714642E+02 -.865672150E+02 -.865638644E+02 -.865614199E+02 -.865598870E+02 -.865592686E+02 -.865595657E+02 -.865607769E+02 -.865628985E+02 -.865659248E+02 -.865698476E+02 -.865746569E+02 -.865803404E+02 -.865868840E+02 -.865942716E+02 -.866024854E+02 -.866115060E+02 -.866213123E+02 -.866318819E+02 -.866431913E+02 -.866552157E+02 -.866679295E+02 -.866813060E+02 -.866953182E+02 -.867099383E+02 -.867251382E+02 -.867408894E+02 -.867571634E+02 -.867739314E+02 -.867911646E+02 -.868088344E+02 -.868269118E+02 -.868453682E+02 -.868641745E+02 -.868833015E+02 -.869027195E+02 -.869223977E+02 -.869423040E+02 -.869624041E+02 -.869826609E+02 -.870030330E+02 -.870234731E+02 -.870439264E+02 -.870643269E+02 -.870845951E+02 -.871046320E+02 -.871243142E+02 -.871434848E+02 -.871619439E+02 -.871794345E+02 -.871956247E+02 -.872100846E+02 -.872222559E+02 -.872314123E+02 -.872366075E+02 -.872366075E+02
 -.872245677E+02 -.872245677E+02 -.872186902E+02 -.872083399E+02 -.871945957E+02 -.871782818E+02 -.871600267E+02 -.871403105E+02 -.871195013E+02 -.870978858E+02 -.870756895E+02 -.870530911E+02 -.870302342E+02 -.870072347E+02 -.869841855E+02 -.869611622E+02 -.869382272E+02 -.869154331E+02 -.868928259E+02 -.868704474E+02 -.868483370E+02 -.868265325E+02 -.868050703E+02 -.867839862E+02 -.867633148E+02 -.867430903E+02 -.867233460E+02 -.867041153E+02 -.866854312E+02 -.866673267E+02 -.866498351E+02 -.866329894E+02 -.866168225E+02 -.866013670E+02 -.865866546E+02 -.865727163E+02 -.865595822E+02 -.865472809E+02 -.865358401E+02 -.865252856E+02 -.865156418E+02 -.865069314E+02 -.864991751E+02 -.864923915E+02 -.864865971E+02 -.864818059E+02 -.864780295E+02 -.864752770E+02 -.864735547E+02 -.864728663E+02 -.864732130E+02 -.864745929E+02 -.864770019E+02 -.864804329E+02 -.864848764E+02 -.864903202E+02 -.864967499E+02 -.865041485E+02 -.865124968E+02 -.865217737E+02 -.865319559E+02 -.865430186E+02 -.865549350E+02 -.865676774E+02 -.865812162E+02 -.865955214E+02 -.866105615E+02 -.866263046E+02 -.866427182E+02 -.866597693E+02 -.866774247E+02 -.866956511E+02 -.867144151E+02 -.867336834E+02 -.867534229E+02 -.867736006E+02 -.867941836E+02 -.868151390E+02 -.868364335E+02 -.868580338E+02 -.868799053E+02 -.869020124E+02 -.869243170E+02 -.869467782E+02 -.869693504E+02 -.869919819E+02 -.870146125E+02 -.870371704E+02 -.870595684E+02 -.870816985E+02 -.871034256E+02 -.871245782E+02 -.871449372E+02 -.871642207E+02 -.871820648E+02 -.871979975E+02 -.872114054E+02 -.872214902E+02 -.872272113E+02 -.872272113E+02
 -.872145991E+02 -.872145991E+02 -.872081702E+02 -.871968442E+02 -.871817960E+02 -.871639233E+02 -.871439124E+02 -.871222881E+02 -.870994554E+02 -.870757289E+02 -.870513550E+02 -.870265282E+02 -.870014040E+02 -.869761063E+02 -.869507352E+02 -.869253725E+02 -.869000863E+02 -.868749343E+02 -.868499676E+02 -.868252329E+02 -.868007737E+02 -.867766317E+02 -.867528476E+02 -.867294610E+02 -.867065111E+02 -.866840365E+02 -.866620756E+02 -.866406666E+02 -.866198479E+02 -.865996578E+02 -.865801348E+02 -.865613175E+02 -.865432443E+02 -.865259532E+02 -.865094817E+02 -.864938664E+02 -.864791426E+02 -.864653445E+02 -.864525046E+02 -.864406538E+02 -.864298211E+02 -.864200335E+02 -.864113157E+02 -.864036900E+02 -.863971761E+02 -.863917907E+02 -.863875479E+02 -.863844583E+02 -.863825298E+02 -.863817666E+02 -.863821701E+02 -.863837383E+02 -.863864661E+02 -.863903452E+02 -.863953640E+02 -.864015083E+02 -.864087605E+02 -.864171004E+02 -.864265053E+02 -.864369497E+02 -.864484062E+02 -.864608449E+02 -.864742345E+02 -.864885416E+02 -.865037316E+02 -.865197688E+02 -.865366162E+02 -.865542362E+02 -.865725906E+02 -.865916409E+02 -.866113482E+02 -.866316739E+02 -.866525792E+02 -.866740257E+02 -.866959754E+02 -.867183903E+02 -.867412330E+02 -.867644661E+02 -.867880523E+02 -.868119540E+02 -.868361329E+02 -.868605493E+02 -.868851614E+02 -.869099244E+02 -.869347885E+02 -.869596976E+02 -.869845861E+02 -.870093765E+02 -.870339740E+02 -.870582617E+02 -.870820929E+02 -.871052815E+02 -.871275893E+02 -.871487096E+02 -.871682461E+02 -.871856843E+02 -.872003552E+02 -.872113876E+02 -.872176451E+02 -.872176451E+02
 -.872044499E+02 -.872044499E+02 -.871974565E+02 -.871851311E+02 -.871687456E+02 -.871492731E+02 -.871274581E+02 -.871038733E+02 -.870789600E+02 -.870530601E+02 -.870264406E+02 -.869993115E+02 -.869718386E+02 -.869441545E+02 -.869163666E+02 -.868885629E+02 -.868608169E+02 -.868331923E+02 -.868057452E+02 -.867785266E+02 -.867515846E+02 -.867249653E+02 -.866987134E+02 -.866728733E+02 -.866474889E+02 -.866226040E+02 -.865982625E+02 -.865745084E+02 -.865513859E+02 -.865289395E+02 -.865072141E+02 -.864862545E+02 -.864661057E+02 -.864468122E+02 -.864284182E+02 -.864109667E+02 -.863944997E+02 -.863790575E+02 -.863646788E+02 -.863514005E+02 -.863392571E+02 -.863282809E+02 -.863185014E+02 -.863099453E+02 -.863026362E+02 -.862965942E+02 -.862918361E+02 -.862883748E+02 -.862862195E+02 -.862853757E+02 -.862858448E+02 -.862876245E+02 -.862907088E+02 -.862950876E+02 -.863007473E+02 -.863076705E+02 -.863158363E+02 -.863252207E+02 -.863357962E+02 -.863475326E+02 -.863603971E+02 -.863743542E+02 -.863893664E+02 -.864053944E+02 -.864223971E+02 -.864403320E+02 -.864591557E+02 -.864788239E+02 -.864992917E+02 -.865205139E+02 -.865424452E+02 -.865650407E+02 -.865882555E+02 -.866120452E+02 -.866363660E+02 -.866611746E+02 -.866864285E+02 -.867120853E+02 -.867381030E+02 -.867644397E+02 -.867910529E+02 -.868178988E+02 -.868449317E+02 -.868721027E+02 -.868993580E+02 -.869266369E+02 -.869538689E+02 -.869809704E+02 -.870078397E+02 -.870343510E+02 -.870603463E+02 -.870856248E+02 -.871099296E+02 -.871329293E+02 -.871541950E+02 -.871731696E+02 -.871891282E+02 -.872011258E+02 -.872079296E+02 -.872079296E+02
 -.871941469E+02 -.871941469E+02 -.871865764E+02 -.871732283E+02 -.871554733E+02 -.871343610E+02 -.871106980E+02 -.870851036E+02 -.870580550E+02 -.870299209E+02 -.870009883E+02 -.869714807E+02 -.869415749E+02 -.869114121E+02 -.868811067E+02 -.868507529E+02 -.868204307E+02 -.867902088E+02 -.867601483E+02 -.867303049E+02 -.867007312E+02 -.866714775E+02 -.866425935E+02 -.866141284E+02 -.865861316E+02 -.865586528E+02 -.865317421E+02 -.865054500E+02 -.864798277E+02 -.864549267E+02 -.864307991E+02 -.864074975E+02 -.863850743E+02 -.863635820E+02 -.863430725E+02 -.863235966E+02 -.863052041E+02 -.862879430E+02 -.862718594E+02 -.862569971E+02 -.862433977E+02 -.862310997E+02 -.862201385E+02 -.862105463E+02 -.862023512E+02 -.861955776E+02 -.861902455E+02 -.861863707E+02 -.861839641E+02 -.861830324E+02 -.861835775E+02 -.861855967E+02 -.861890825E+02 -.861940230E+02 -.862004018E+02 -.862081979E+02 -.862173864E+02 -.862279383E+02 -.862398207E+02 -.862529975E+02 -.862674293E+02 -.862830740E+02 -.862998867E+02 -.863178205E+02 -.863368268E+02 -.863568551E+02 -.863778542E+02 -.863997717E+02 -.864225549E+02 -.864461508E+02 -.864705066E+02 -.864955698E+02 -.865212885E+02 -.865476113E+02 -.865744881E+02 -.866018693E+02 -.866297065E+02 -.866579518E+02 -.866865584E+02 -.867154793E+02 -.867446675E+02 -.867740753E+02 -.868036526E+02 -.868333466E+02 -.868630994E+02 -.868928459E+02 -.869225109E+02 -.869520050E+02 -.869812197E+02 -.870100207E+02 -.870382389E+02 -.870656596E+02 -.870920071E+02 -.871169256E+02 -.871399539E+02 -.871604926E+02 -.871777605E+02 -.871907387E+02 -.871980968E+02 -.871980968E+02
 -.871837276E+02 -.871837276E+02 -.871755688E+02 -.871611766E+02 -.871420232E+02 -.871192383E+02 -.870936891E+02 -.870660416E+02 -.870368079E+02 -.870063824E+02 -.869750698E+02 -.869431076E+02 -.869106832E+02 -.868779461E+02 -.868450178E+02 -.868119994E+02 -.867789764E+02 -.867460225E+02 -.867132038E+02 -.866805804E+02 -.866482093E+02 -.866161456E+02 -.865844441E+02 -.865531597E+02 -.865223478E+02 -.864920648E+02 -.864623680E+02 -.864333152E+02 -.864049656E+02 -.863773790E+02 -.863506160E+02 -.863247380E+02 -.862998067E+02 -.862758838E+02 -.862530304E+02 -.862313070E+02 -.862107726E+02 -.861914844E+02 -.861734975E+02 -.861568646E+02 -.861416352E+02 -.861278558E+02 -.861155690E+02 -.861048134E+02 -.860956232E+02 -.860880275E+02 -.860820508E+02 -.860777118E+02 -.860750243E+02 -.860739960E+02 -.860746295E+02 -.860769215E+02 -.860808630E+02 -.860864396E+02 -.860936315E+02 -.861024135E+02 -.861127554E+02 -.861246223E+02 -.861379748E+02 -.861527694E+02 -.861689589E+02 -.861864927E+02 -.862053173E+02 -.862253767E+02 -.862466128E+02 -.862689660E+02 -.862923752E+02 -.863167787E+02 -.863421144E+02 -.863683200E+02 -.863953338E+02 -.864230945E+02 -.864515419E+02 -.864806169E+02 -.865102615E+02 -.865404192E+02 -.865710351E+02 -.866020552E+02 -.866334268E+02 -.866650980E+02 -.866970171E+02 -.867291316E+02 -.867613876E+02 -.867937281E+02 -.868260912E+02 -.868584078E+02 -.868905980E+02 -.869225673E+02 -.869542006E+02 -.869853556E+02 -.870158529E+02 -.870454639E+02 -.870738950E+02 -.871007666E+02 -.871255857E+02 -.871477107E+02 -.871663046E+02 -.871802748E+02 -.871881933E+02 -.871881933E+02
 -.871732446E+02 -.871732446E+02 -.871644882E+02 -.871490357E+02 -.871284640E+02 -.871039819E+02 -.870765174E+02 -.870467817E+02 -.870153200E+02 -.869825501E+02 -.869487943E+02 -.869143034E+02 -.868792748E+02 -.868438665E+02 -.868082075E+02 -.867724049E+02 -.867365492E+02 -.867007191E+02 -.866649849E+02 -.866294110E+02 -.865940589E+02 -.865589891E+02 -.865242617E+02 -.864899379E+02 -.864560802E+02 -.864227524E+02 -.863900197E+02 -.863579487E+02 -.863266077E+02 -.862960660E+02 -.862663945E+02 -.862376649E+02 -.862099499E+02 -.861833223E+02 -.861578545E+02 -.861336183E+02 -.861106841E+02 -.860891203E+02 -.860689929E+02 -.860503652E+02 -.860332970E+02 -.860178442E+02 -.860040584E+02 -.859919861E+02 -.859816687E+02 -.859731417E+02 -.859664346E+02 -.859615705E+02 -.859585658E+02 -.859574303E+02 -.859581670E+02 -.859607720E+02 -.859652344E+02 -.859715368E+02 -.859796551E+02 -.859895589E+02 -.860012116E+02 -.860145711E+02 -.860295896E+02 -.860462148E+02 -.860643899E+02 -.860840539E+02 -.861051428E+02 -.861275894E+02 -.861513243E+02 -.861762765E+02 -.862023734E+02 -.862295418E+02 -.862577085E+02 -.862868002E+02 -.863167444E+02 -.863474698E+02 -.863789063E+02 -.864109855E+02 -.864436409E+02 -.864768079E+02 -.865104240E+02 -.865444285E+02 -.865787626E+02 -.866133686E+02 -.866481897E+02 -.866831690E+02 -.867182483E+02 -.867533667E+02 -.867884587E+02 -.868234511E+02 -.868582602E+02 -.868927864E+02 -.869269090E+02 -.869604782E+02 -.869933050E+02 -.870251480E+02 -.870556963E+02 -.870845473E+02 -.871111771E+02 -.871349030E+02 -.871548329E+02 -.871698011E+02 -.871782827E+02 -.871782827E+02
 -.871627695E+02 -.871627695E+02 -.871534111E+02 -.871368917E+02 -.871148923E+02 -.870887010E+02 -.870593043E+02 -.870274561E+02 -.869937320E+02 -.869585724E+02 -.869223163E+02 -.868852270E+02 -.868475120E+02 -.868093376E+02 -.867708393E+02 -.867321294E+02 -.866933031E+02 -.866544430E+02 -.866156231E+02 -.865769122E+02 -.865383765E+02 -.865000817E+02 -.864620944E+02 -.864244826E+02 -.863873165E+02 -.863506683E+02 -.863146123E+02 -.862792251E+02 -.862445854E+02 -.862107739E+02 -.861778733E+02 -.861459681E+02 -.861151438E+02 -.860854865E+02 -.860570826E+02 -.860300174E+02 -.860043751E+02 -.859802379E+02 -.859576851E+02 -.859367932E+02 -.859176343E+02 -.859002762E+02 -.858847814E+02 -.858712066E+02 -.858596021E+02 -.858500111E+02 -.858424696E+02 -.858370058E+02 -.858336400E+02 -.858323840E+02 -.858332417E+02 -.858362082E+02 -.858412705E+02 -.858484072E+02 -.858575892E+02 -.858687792E+02 -.858819329E+02 -.858969991E+02 -.859139201E+02 -.859326322E+02 -.859530667E+02 -.859751503E+02 -.859988055E+02 -.860239519E+02 -.860505061E+02 -.860783830E+02 -.861074965E+02 -.861377594E+02 -.861690850E+02 -.862013870E+02 -.862345802E+02 -.862685811E+02 -.863033082E+02 -.863386824E+02 -.863746272E+02 -.864110687E+02 -.864479361E+02 -.864851610E+02 -.865226777E+02 -.865604226E+02 -.865983335E+02 -.866363489E+02 -.866744063E+02 -.867124414E+02 -.867503849E+02 -.867881607E+02 -.868256811E+02 -.868628428E+02 -.868995201E+02 -.869355567E+02 -.869707548E+02 -.870048614E+02 -.870375497E+02 -.870683951E+02 -.870968444E+02 -.871221750E+02 -.871434414E+02 -.871594064E+02 -.871684496E+02 -.871684496E+02
 -.871524018E+02 -.871524018E+02 -.871424447E+02 -.871248631E+02 -.871014415E+02 -.870735442E+02 -.870422129E+02 -.870082409E+02 -.869722326E+02 -.869346493E+02 -.868958457E+02 -.868560972E+02 -.868156209E+02 -.867745901E+02 -.867331457E+02 -.866914043E+02 -.866494643E+02 -.866074115E+02 -.865653232E+02 -.865232722E+02 -.864813297E+02 -.864395670E+02 -.863980575E+02 -.863568768E+02 -.863161035E+02 -.862758193E+02 -.862361088E+02 -.861970598E+02 -.861587633E+02 -.861213134E+02 -.860848071E+02 -.860493436E+02 -.860150243E+02 -.859819513E+02 -.859502274E+02 -.859199549E+02 -.858912348E+02 -.858641659E+02 -.858388443E+02 -.858153624E+02 -.857938079E+02 -.857742632E+02 -.857568046E+02 -.857415012E+02 -.857284145E+02 -.857175976E+02 -.857090946E+02 -.857029401E+02 -.856991591E+02 -.856977663E+02 -.856987662E+02 -.857021533E+02 -.857079114E+02 -.857160145E+02 -.857264268E+02 -.857391030E+02 -.857539888E+02 -.857710216E+02 -.857901311E+02 -.858112399E+02 -.858342646E+02 -.858591160E+02 -.858857007E+02 -.859139214E+02 -.859436779E+02 -.859748682E+02 -.860073890E+02 -.860411367E+02 -.860760082E+02 -.861119016E+02 -.861487165E+02 -.861863552E+02 -.862247227E+02 -.862637274E+02 -.863032811E+02 -.863432995E+02 -.863837022E+02 -.864244124E+02 -.864653571E+02 -.865064660E+02 -.865476715E+02 -.865889073E+02 -.866301071E+02 -.866712032E+02 -.867121236E+02 -.867527892E+02 -.867931099E+02 -.868329793E+02 -.868722678E+02 -.869108138E+02 -.869484124E+02 -.869848003E+02 -.870196363E+02 -.870524760E+02 -.870827385E+02 -.871096636E+02 -.871322546E+02 -.871492054E+02 -.871588032E+02 -.871588032E+02
 -.871422771E+02 -.871422771E+02 -.871317325E+02 -.871131081E+02 -.870882868E+02 -.870587045E+02 -.870254536E+02 -.869893640E+02 -.869510665E+02 -.869110417E+02 -.868696590E+02 -.868272049E+02 -.867839040E+02 -.867399353E+02 -.866954435E+02 -.866505474E+02 -.866053474E+02 -.865599315E+02 -.865143800E+02 -.864687694E+02 -.864231756E+02 -.863776763E+02 -.863323515E+02 -.862872850E+02 -.862425648E+02 -.861982828E+02 -.861545354E+02 -.861114235E+02 -.860690525E+02 -.860275321E+02 -.859869762E+02 -.859475019E+02 -.859092292E+02 -.858722800E+02 -.858367770E+02 -.858028430E+02 -.857705997E+02 -.857401666E+02 -.857116602E+02 -.856851929E+02 -.856608719E+02 -.856387978E+02 -.856190641E+02 -.856017557E+02 -.855869481E+02 -.855747068E+02 -.855650862E+02 -.855581290E+02 -.855538661E+02 -.855523159E+02 -.855534840E+02 -.855573636E+02 -.855639349E+02 -.855731659E+02 -.855850124E+02 -.855994188E+02 -.856163185E+02 -.856356345E+02 -.856572808E+02 -.856811626E+02 -.857071781E+02 -.857352187E+02 -.857651709E+02 -.857969166E+02 -.858303351E+02 -.858653032E+02 -.859016972E+02 -.859393933E+02 -.859782685E+02 -.860182022E+02 -.860590760E+02 -.861007752E+02 -.861431890E+02 -.861862112E+02 -.862297403E+02 -.862736800E+02 -.863179392E+02 -.863624319E+02 -.864070767E+02 -.864517968E+02 -.864965188E+02 -.865411720E+02 -.865856866E+02 -.866299919E+02 -.866740139E+02 -.867176721E+02 -.867608746E+02 -.868035133E+02 -.868454561E+02 -.868865381E+02 -.869265488E+02 -.869652167E+02 -.870021883E+02 -.870370019E+02 -.870690516E+02 -.870975425E+02 -.871214303E+02 -.871393436E+02 -.871494817E+02 -.871494817E+02
 -.871325699E+02 -.871325699E+02 -.871214596E+02 -.871018281E+02 -.870756494E+02 -.870444243E+02 -.870092914E+02 -.869711135E+02 -.869305451E+02 -.868880845E+02 -.868441135E+02 -.867989272E+02 -.867527560E+02 -.867057818E+02 -.866581502E+02 -.866099808E+02 -.865613744E+02 -.865124201E+02 -.864632002E+02 -.864137946E+02 -.863642840E+02 -.863147515E+02 -.862652846E+02 -.862159756E+02 -.861669222E+02 -.861182280E+02 -.860700025E+02 -.860223618E+02 -.859754281E+02 -.859293295E+02 -.858842000E+02 -.858401779E+02 -.857974060E+02 -.857560297E+02 -.857161962E+02 -.856780533E+02 -.856417482E+02 -.856074262E+02 -.855752291E+02 -.855452945E+02 -.855177536E+02 -.854927302E+02 -.854703394E+02 -.854506861E+02 -.854338637E+02 -.854199532E+02 -.854090222E+02 -.854011238E+02 -.853962965E+02 -.853945631E+02 -.853959309E+02 -.854003913E+02 -.854079200E+02 -.854184774E+02 -.854320088E+02 -.854484453E+02 -.854677045E+02 -.854896916E+02 -.855143004E+02 -.855414145E+02 -.855709087E+02 -.856026503E+02 -.856365006E+02 -.856723159E+02 -.857099497E+02 -.857492533E+02 -.857900775E+02 -.858322738E+02 -.858756956E+02 -.859201995E+02 -.859656456E+02 -.860118992E+02 -.860588309E+02 -.861063174E+02 -.861542421E+02 -.862024950E+02 -.862509731E+02 -.862995801E+02 -.863482261E+02 -.863968272E+02 -.864453047E+02 -.864935834E+02 -.865415908E+02 -.865892544E+02 -.866364992E+02 -.866832441E+02 -.867293976E+02 -.867748514E+02 -.868194730E+02 -.868630959E+02 -.869055067E+02 -.869464280E+02 -.869854974E+02 -.870222384E+02 -.870560241E+02 -.870860289E+02 -.871111652E+02 -.871300022E+02 -.871406574E+02 -.871406574E+02
 -.871235000E+02 -.871235000E+02 -.871118570E+02 -.870912726E+02 -.870638019E+02 -.870310030E+02 -.869940546E+02 -.869538484E+02 -.869110594E+02 -.868662001E+02 -.868196619E+02 -.867717450E+02 -.867226817E+02 -.866726537E+02 -.866218052E+02 -.865702537E+02 -.865180988E+02 -.864654291E+02 -.864123282E+02 -.863588784E+02 -.863051640E+02 -.862512737E+02 -.861973018E+02 -.861433492E+02 -.860895242E+02 -.860359431E+02 -.859827305E+02 -.859300197E+02 -.858779524E+02 -.858266784E+02 -.857763554E+02 -.857271473E+02 -.856792239E+02 -.856327593E+02 -.855879307E+02 -.855449166E+02 -.855038958E+02 -.854650456E+02 -.854285397E+02 -.853945470E+02 -.853632293E+02 -.853347396E+02 -.853092204E+02 -.852868019E+02 -.852676006E+02 -.852517172E+02 -.852392363E+02 -.852302243E+02 -.852247295E+02 -.852227805E+02 -.852243866E+02 -.852295371E+02 -.852382018E+02 -.852503313E+02 -.852658574E+02 -.852846944E+02 -.853067396E+02 -.853318755E+02 -.853599702E+02 -.853908799E+02 -.854244500E+02 -.854605172E+02 -.854989113E+02 -.855394568E+02 -.855819748E+02 -.856262852E+02 -.856722075E+02 -.857195632E+02 -.857681769E+02 -.858178775E+02 -.858685000E+02 -.859198855E+02 -.859718830E+02 -.860243496E+02 -.860771511E+02 -.861301623E+02 -.861832669E+02 -.862363578E+02 -.862893359E+02 -.863421106E+02 -.863945978E+02 -.864467191E+02 -.864983999E+02 -.865495673E+02 -.866001468E+02 -.866500590E+02 -.866992141E+02 -.867475063E+02 -.867948050E+02 -.868409452E+02 -.868857130E+02 -.869288290E+02 -.869699248E+02 -.870085139E+02 -.870439526E+02 -.870753899E+02 -.871017015E+02 -.871214038E+02 -.871325418E+02 -.871325418E+02
 -.871153349E+02 -.871153349E+02 -.871032047E+02 -.870817437E+02 -.870530751E+02 -.870188048E+02 -.869801453E+02 -.869380115E+02 -.868930939E+02 -.868459147E+02 -.867968698E+02 -.867462601E+02 -.866943155E+02 -.866412133E+02 -.865870929E+02 -.865320673E+02 -.864762325E+02 -.864196751E+02 -.863624775E+02 -.863047231E+02 -.862464988E+02 -.861878973E+02 -.861290193E+02 -.860699741E+02 -.860108813E+02 -.859518708E+02 -.858930843E+02 -.858346744E+02 -.857768056E+02 -.857196530E+02 -.856634020E+02 -.856082472E+02 -.855543908E+02 -.855020419E+02 -.854514142E+02 -.854027245E+02 -.853561907E+02 -.853120300E+02 -.852704563E+02 -.852316779E+02 -.851958954E+02 -.851632990E+02 -.851340662E+02 -.851083599E+02 -.850863258E+02 -.850680905E+02 -.850537602E+02 -.850434189E+02 -.850371272E+02 -.850349215E+02 -.850368135E+02 -.850427900E+02 -.850528131E+02 -.850668207E+02 -.850847272E+02 -.851064250E+02 -.851317858E+02 -.851606623E+02 -.851928903E+02 -.852282904E+02 -.852666710E+02 -.853078300E+02 -.853515573E+02 -.853976373E+02 -.854458514E+02 -.854959798E+02 -.855478038E+02 -.856011081E+02 -.856556821E+02 -.857113219E+02 -.857678318E+02 -.858250249E+02 -.858827248E+02 -.859407660E+02 -.859989946E+02 -.860572681E+02 -.861154562E+02 -.861734399E+02 -.862311115E+02 -.862883735E+02 -.863451376E+02 -.864013232E+02 -.864568554E+02 -.865116626E+02 -.865656732E+02 -.866188114E+02 -.866709923E+02 -.867221152E+02 -.867720549E+02 -.868206507E+02 -.868676927E+02 -.869129030E+02 -.869559123E+02 -.869962288E+02 -.870331981E+02 -.870659504E+02 -.870933327E+02 -.871138185E+02 -.871253912E+02 -.871253912E+02
 -.871083935E+02 -.871083935E+02 -.870958374E+02 -.870736026E+02 -.870438659E+02 -.870082701E+02 -.869680524E+02 -.869241433E+02 -.868772424E+02 -.868278748E+02 -.867764344E+02 -.867232168E+02 -.866684442E+02 -.866122853E+02 -.865548708E+02 -.864963058E+02 -.864366797E+02 -.863760740E+02 -.863145678E+02 -.862522428E+02 -.861891860E+02 -.861254928E+02 -.860612687E+02 -.859966313E+02 -.859317111E+02 -.858666533E+02 -.858016175E+02 -.857367788E+02 -.856723271E+02 -.856084670E+02 -.855454166E+02 -.854834065E+02 -.854226786E+02 -.853634840E+02 -.853060816E+02 -.852507354E+02 -.851977122E+02 -.851472792E+02 -.850997007E+02 -.850552355E+02 -.850141335E+02 -.849766324E+02 -.849429552E+02 -.849133066E+02 -.848878703E+02 -.848668067E+02 -.848502501E+02 -.848383073E+02 -.848310552E+02 -.848285402E+02 -.848307775E+02 -.848377504E+02 -.848494110E+02 -.848656805E+02 -.848864509E+02 -.849115860E+02 -.849409239E+02 -.849742792E+02 -.850114455E+02 -.850521983E+02 -.850962980E+02 -.851434932E+02 -.851935233E+02 -.852461223E+02 -.853010212E+02 -.853579513E+02 -.854166466E+02 -.854768465E+02 -.855382979E+02 -.856007573E+02 -.856639924E+02 -.857277835E+02 -.857919246E+02 -.858562246E+02 -.859205072E+02 -.859846116E+02 -.860483921E+02 -.861117181E+02 -.861744733E+02 -.862365546E+02 -.862978708E+02 -.863583412E+02 -.864178928E+02 -.864764579E+02 -.865339706E+02 -.865903624E+02 -.866455564E+02 -.866994607E+02 -.867519594E+02 -.868029009E+02 -.868520833E+02 -.868992357E+02 -.869439934E+02 -.869858656E+02 -.870241945E+02 -.870581003E+02 -.870864110E+02 -.871075693E+02 -.871195122E+02 -.871195122E+02
 -.871030519E+02 -.871030519E+02 -.870901493E+02 -.870672769E+02 -.870366474E+02 -.869999264E+02 -.869583641E+02 -.869128971E+02 -.868642243E+02 -.868128650E+02 -.867592036E+02 -.867035232E+02 -.866460324E+02 -.865868858E+02 -.865262010E+02 -.864640707E+02 -.864005739E+02 -.863357827E+02 -.862697690E+02 -.862026092E+02 -.861343872E+02 -.860651982E+02 -.859951509E+02 -.859243695E+02 -.858529956E+02 -.857811893E+02 -.857091300E+02 -.856370170E+02 -.855650692E+02 -.854935247E+02 -.854226398E+02 -.853526881E+02 -.852839589E+02 -.852167546E+02 -.851513895E+02 -.850881860E+02 -.850274723E+02 -.849695783E+02 -.849148328E+02 -.848635584E+02 -.848160684E+02 -.847726623E+02 -.847336214E+02 -.846992052E+02 -.846696474E+02 -.846451522E+02 -.846258913E+02 -.846120012E+02 -.846035805E+02 -.846006890E+02 -.846033461E+02 -.846115308E+02 -.846251817E+02 -.846441985E+02 -.846684432E+02 -.846977423E+02 -.847318900E+02 -.847706509E+02 -.848137637E+02 -.848609454E+02 -.849118947E+02 -.849662966E+02 -.850238264E+02 -.850841539E+02 -.851469469E+02 -.852118756E+02 -.852786153E+02 -.853468499E+02 -.854162746E+02 -.854865983E+02 -.855575455E+02 -.856288581E+02 -.857002963E+02 -.857716398E+02 -.858426880E+02 -.859132602E+02 -.859831954E+02 -.860523519E+02 -.861206059E+02 -.861878507E+02 -.862539947E+02 -.863189597E+02 -.863826781E+02 -.864450898E+02 -.865061385E+02 -.865657671E+02 -.866239112E+02 -.866804927E+02 -.867354096E+02 -.867885247E+02 -.868396500E+02 -.868885278E+02 -.869348045E+02 -.869779985E+02 -.870174573E+02 -.870523016E+02 -.870813530E+02 -.871030387E+02 -.871152676E+02 -.871152676E+02
 -.870997489E+02 -.870997489E+02 -.870866026E+02 -.870632706E+02 -.870319796E+02 -.869944003E+02 -.869517816E+02 -.869050526E+02 -.868548996E+02 -.868018259E+02 -.867461969E+02 -.866882755E+02 -.866282494E+02 -.865662532E+02 -.865023851E+02 -.864367204E+02 -.863693213E+02 -.863002456E+02 -.862295523E+02 -.861573073E+02 -.860835871E+02 -.860084827E+02 -.859321027E+02 -.858545757E+02 -.857760526E+02 -.856967080E+02 -.856167415E+02 -.855363783E+02 -.854558690E+02 -.853754897E+02 -.852955413E+02 -.852163477E+02 -.851382548E+02 -.850616278E+02 -.849868486E+02 -.849143125E+02 -.848444242E+02 -.847775935E+02 -.847142304E+02 -.846547404E+02 -.845995185E+02 -.845489441E+02 -.845033753E+02 -.844631435E+02 -.844285481E+02 -.843998517E+02 -.843772753E+02 -.843609950E+02 -.843511387E+02 -.843477836E+02 -.843509550E+02 -.843606259E+02 -.843767174E+02 -.843991002E+02 -.844275964E+02 -.844619832E+02 -.845019964E+02 -.845473350E+02 -.845976656E+02 -.846526284E+02 -.847118421E+02 -.847749097E+02 -.848414240E+02 -.849109729E+02 -.849831448E+02 -.850575328E+02 -.851337396E+02 -.852113812E+02 -.852900900E+02 -.853695179E+02 -.854493387E+02 -.855292496E+02 -.856089725E+02 -.856882551E+02 -.857668706E+02 -.858446183E+02 -.859213224E+02 -.859968315E+02 -.860710169E+02 -.861437715E+02 -.862150072E+02 -.862846525E+02 -.863526498E+02 -.864189516E+02 -.864835167E+02 -.865463045E+02 -.866072690E+02 -.866663516E+02 -.867234705E+02 -.867785092E+02 -.868313007E+02 -.868816075E+02 -.869290960E+02 -.869733027E+02 -.870135912E+02 -.870490955E+02 -.870786460E+02 -.871006730E+02 -.871130803E+02 -.871130803E+02
 -.870989932E+02 -.870989932E+02 -.870857346E+02 -.870621714E+02 -.870305176E+02 -.869924274E+02 -.869491291E+02 -.869015277E+02 -.868502832E+02 -.867958705E+02 -.867386254E+02 -.866787814E+02 -.866164974E+02 -.865518803E+02 -.864850017E+02 -.864159114E+02 -.863446481E+02 -.862712473E+02 -.861957482E+02 -.861181994E+02 -.860386635E+02 -.859572218E+02 -.858739777E+02 -.857890601E+02 -.857026258E+02 -.856148619E+02 -.855259869E+02 -.854362525E+02 -.853459435E+02 -.852553782E+02 -.851649078E+02 -.850749155E+02 -.849858145E+02 -.848980458E+02 -.848120745E+02 -.847283862E+02 -.846474817E+02 -.845698720E+02 -.844960717E+02 -.844265927E+02 -.843619365E+02 -.843025875E+02 -.842490050E+02 -.842016158E+02 -.841608067E+02 -.841269184E+02 -.841002382E+02 -.840809957E+02 -.840693578E+02 -.840654255E+02 -.840692322E+02 -.840807428E+02 -.840998547E+02 -.841263992E+02 -.841601453E+02 -.842008038E+02 -.842480324E+02 -.843014425E+02 -.843606055E+02 -.844250602E+02 -.844943205E+02 -.845678826E+02 -.846452327E+02 -.847258543E+02 -.848092344E+02 -.848948700E+02 -.849822733E+02 -.850709770E+02 -.851605378E+02 -.852505399E+02 -.853405979E+02 -.854303579E+02 -.855194995E+02 -.856077358E+02 -.856948136E+02 -.857805127E+02 -.858646447E+02 -.859470522E+02 -.860276058E+02 -.861062030E+02 -.861827647E+02 -.862572325E+02 -.863295651E+02 -.863997346E+02 -.864677213E+02 -.865335085E+02 -.865970757E+02 -.866583909E+02 -.867174001E+02 -.867740155E+02 -.868280988E+02 -.868794421E+02 -.869277410E+02 -.869725614E+02 -.870132959E+02 -.870491068E+02 -.870788515E+02 -.871009860E+02 -.871134373E+02 -.871134373E+02
 -.871013683E+02 -.871013683E+02 -.870881624E+02 -.870646560E+02 -.870330179E+02 -.869948578E+02 -.869513602E+02 -.869033871E+02 -.868515555E+02 -.867962980E+02 -.867379092E+02 -.866765826E+02 -.866124387E+02 -.865455471E+02 -.864759433E+02 -.864036427E+02 -.863286503E+02 -.862509702E+02 -.861706122E+02 -.860875985E+02 -.860019693E+02 -.859137878E+02 -.858231449E+02 -.857301625E+02 -.856349976E+02 -.855378448E+02 -.854389388E+02 -.853385559E+02 -.852370160E+02 -.851346828E+02 -.850319641E+02 -.849293111E+02 -.848272164E+02 -.847262120E+02 -.846268647E+02 -.845297721E+02 -.844355561E+02 -.843448562E+02 -.842583218E+02 -.841766028E+02 -.841003409E+02 -.840301590E+02 -.839666509E+02 -.839103712E+02 -.838618249E+02 -.838214578E+02 -.837896476E+02 -.837666965E+02 -.837528247E+02 -.837481660E+02 -.837527647E+02 -.837665749E+02 -.837894610E+02 -.838212014E+02 -.838614921E+02 -.839099537E+02 -.839661387E+02 -.840295405E+02 -.840996026E+02 -.841757294E+02 -.842572959E+02 -.843436587E+02 -.844341656E+02 -.845281651E+02 -.846250158E+02 -.847240935E+02 -.848247984E+02 -.849265613E+02 -.850288480E+02 -.851311632E+02 -.852330529E+02 -.853341069E+02 -.854339587E+02 -.855322864E+02 -.856288111E+02 -.857232967E+02 -.858155470E+02 -.859054041E+02 -.859927452E+02 -.860774800E+02 -.861595466E+02 -.862389085E+02 -.863155495E+02 -.863894700E+02 -.864606809E+02 -.865291984E+02 -.865950363E+02 -.866581981E+02 -.867186668E+02 -.867763920E+02 -.868312743E+02 -.868831453E+02 -.869317414E+02 -.869766706E+02 -.870173694E+02 -.870530461E+02 -.870826070E+02 -.871045605E+02 -.871168903E+02 -.871168903E+02
 -.871075336E+02 -.871075336E+02 -.870945840E+02 -.870714915E+02 -.870403381E+02 -.870026562E+02 -.869595599E+02 -.869118454E+02 -.868600684E+02 -.868046036E+02 -.867456912E+02 -.866834726E+02 -.866180182E+02 -.865493488E+02 -.864774527E+02 -.864022984E+02 -.863238460E+02 -.862420557E+02 -.861568960E+02 -.860683508E+02 -.859764260E+02 -.858811552E+02 -.857826049E+02 -.856808799E+02 -.855761273E+02 -.854685407E+02 -.853583639E+02 -.852458938E+02 -.851314830E+02 -.850155420E+02 -.848985396E+02 -.847810037E+02 -.846635192E+02 -.845467262E+02 -.844313152E+02 -.843180223E+02 -.842076217E+02 -.841009171E+02 -.839987318E+02 -.839018966E+02 -.838112379E+02 -.837275634E+02 -.836516479E+02 -.835842188E+02 -.835259420E+02 -.834774073E+02 -.834391169E+02 -.834114731E+02 -.833947701E+02 -.833891870E+02 -.833947832E+02 -.834114976E+02 -.834391497E+02 -.834774437E+02 -.835259754E+02 -.835842413E+02 -.836516497E+02 -.837275333E+02 -.838111627E+02 -.839017613E+02 -.839985195E+02 -.841006091E+02 -.842071969E+02 -.843174577E+02 -.844305856E+02 -.845458042E+02 -.846623752E+02 -.847796056E+02 -.848968528E+02 -.850135294E+02 -.851291048E+02 -.852431072E+02 -.853551233E+02 -.854647979E+02 -.855718315E+02 -.856759781E+02 -.857770426E+02 -.858748762E+02 -.859693735E+02 -.860604677E+02 -.861481261E+02 -.862323455E+02 -.863131471E+02 -.863905710E+02 -.864646706E+02 -.865355058E+02 -.866031358E+02 -.866676103E+02 -.867289597E+02 -.867871821E+02 -.868422279E+02 -.868939800E+02 -.869422284E+02 -.869866381E+02 -.870267064E+02 -.870617082E+02 -.870906239E+02 -.871120455E+02 -.871240531E+02 -.871240531E+02
 -.871182194E+02 -.871182194E+02 -.871057735E+02 -.870835279E+02 -.870534299E+02 -.870168959E+02 -.869749383E+02 -.869282628E+02 -.868773432E+02 -.868224794E+02 -.867638419E+02 -.867015060E+02 -.866354785E+02 -.865657181E+02 -.864921515E+02 -.864146869E+02 -.863332244E+02 -.862476656E+02 -.861579226E+02 -.860639253E+02 -.859656290E+02 -.858630211E+02 -.857561281E+02 -.856450209E+02 -.855298217E+02 -.854107091E+02 -.852879235E+02 -.851617725E+02 -.850326352E+02 -.849009657E+02 -.847672956E+02 -.846322359E+02 -.844964762E+02 -.843607832E+02 -.842259965E+02 -.840930228E+02 -.839628274E+02 -.838364239E+02 -.837148610E+02 -.835992077E+02 -.834905359E+02 -.833899019E+02 -.832983263E+02 -.832167732E+02 -.831461301E+02 -.830871872E+02 -.830406197E+02 -.830069706E+02 -.829866379E+02 -.829798645E+02 -.829867313E+02 -.830071557E+02 -.830408936E+02 -.830875455E+02 -.831465665E+02 -.832172802E+02 -.832988945E+02 -.833905206E+02 -.834911926E+02 -.835998880E+02 -.837155488E+02 -.838371011E+02 -.839634740E+02 -.840936165E+02 -.842265130E+02 -.843611958E+02 -.844967560E+02 -.846323516E+02 -.847672135E+02 -.849006493E+02 -.850320454E+02 -.851608670E+02 -.852866572E+02 -.854090338E+02 -.855276866E+02 -.856423723E+02 -.857529101E+02 -.858591763E+02 -.859610984E+02 -.860586497E+02 -.861518430E+02 -.862407247E+02 -.863253689E+02 -.864058708E+02 -.864823402E+02 -.865548949E+02 -.866236524E+02 -.866887215E+02 -.867501922E+02 -.868081234E+02 -.868625276E+02 -.869133522E+02 -.869604557E+02 -.870035759E+02 -.870422905E+02 -.870759640E+02 -.871036796E+02 -.871241491E+02 -.871355949E+02 -.871355949E+02
 -.871342141E+02 -.871342141E+02 -.871225659E+02 -.871016833E+02 -.870733232E+02 -.870387417E+02 -.869988148E+02 -.869541302E+02 -.869050577E+02 -.868518035E+02 -.867944514E+02 -.867329949E+02 -.866673619E+02 -.865974332E+02 -.865230586E+02 -.864440689E+02 -.863602873E+02 -.862715388E+02 -.861776595E+02 -.860785052E+02 -.859739590E+02 -.858639403E+02 -.857484115E+02 -.856273872E+02 -.855009411E+02 -.853692147E+02 -.852324250E+02 -.850908725E+02 -.849449479E+02 -.847951391E+02 -.846420362E+02 -.844863351E+02 -.843288399E+02 -.841704621E+02 -.840122180E+02 -.838552224E+02 -.837006798E+02 -.835498718E+02 -.834041403E+02 -.832648689E+02 -.831334586E+02 -.830113033E+02 -.828997606E+02 -.828001229E+02 -.827135874E+02 -.826412265E+02 -.825839602E+02 -.825425322E+02 -.825174887E+02 -.825091638E+02 -.825176692E+02 -.825428916E+02 -.825844959E+02 -.826419343E+02 -.827144617E+02 -.828011566E+02 -.829009451E+02 -.830126285E+02 -.831349129E+02 -.832664389E+02 -.834058111E+02 -.835516264E+02 -.837024995E+02 -.838570863E+02 -.840141031E+02 -.841723433E+02 -.843306897E+02 -.844881236E+02 -.846437309E+02 -.847967052E+02 -.849463476E+02 -.850920650E+02 -.852333667E+02 -.853698585E+02 -.855012370E+02 -.856272821E+02 -.857478497E+02 -.858628636E+02 -.859723078E+02 -.860762184E+02 -.861746762E+02 -.862677988E+02 -.863557332E+02 -.864386488E+02 -.865167302E+02 -.865901690E+02 -.866591569E+02 -.867238763E+02 -.867844906E+02 -.868411332E+02 -.868938923E+02 -.869427944E+02 -.869877816E+02 -.870286829E+02 -.870651770E+02 -.870967442E+02 -.871226024E+02 -.871416241E+02 -.871522263E+02 -.871522263E+02
 -.871563406E+02 -.871563406E+02 -.871458333E+02 -.871269189E+02 -.871010993E+02 -.870694220E+02 -.870325888E+02 -.869910398E+02 -.869450165E+02 -.868946109E+02 -.868398021E+02 -.867804848E+02 -.867164910E+02 -.866476069E+02 -.865735875E+02 -.864941678E+02 -.864090741E+02 -.863180331E+02 -.862207813E+02 -.861170743E+02 -.860066956E+02 -.858894658E+02 -.857652525E+02 -.856339803E+02 -.854956412E+02 -.853503064E+02 -.851981371E+02 -.850393961E+02 -.848744597E+02 -.847038273E+02 -.845281320E+02 -.843481479E+02 -.841647961E+02 -.839791475E+02 -.837924225E+02 -.836059864E+02 -.834213401E+02 -.832401063E+02 -.830640087E+02 -.828948478E+02 -.827344694E+02 -.825847290E+02 -.824474526E+02 -.823243931E+02 -.822171871E+02 -.821273102E+02 -.820560359E+02 -.820043978E+02 -.819731581E+02 -.819627838E+02 -.819734319E+02 -.820049442E+02 -.820568524E+02 -.821283931E+02 -.822185315E+02 -.823259926E+02 -.824492995E+02 -.825868144E+02 -.827367826E+02 -.828973770E+02 -.830667402E+02 -.832430248E+02 -.834244287E+02 -.836092261E+02 -.837957924E+02 -.839826244E+02 -.841683548E+02 -.843517606E+02 -.845317686E+02 -.847074551E+02 -.848780432E+02 -.850428973E+02 -.852015143E+02 -.853535153E+02 -.854986337E+02 -.856367051E+02 -.857676554E+02 -.858914896E+02 -.860082807E+02 -.861181595E+02 -.862213043E+02 -.863179317E+02 -.864082877E+02 -.864926395E+02 -.865712674E+02 -.866444570E+02 -.867124914E+02 -.867756430E+02 -.868341641E+02 -.868882764E+02 -.869381589E+02 -.869839317E+02 -.870256371E+02 -.870632139E+02 -.870964647E+02 -.871250130E+02 -.871482470E+02 -.871652450E+02 -.871746775E+02 -.871746775E+02
 -.871854224E+02 -.871854224E+02 -.871764503E+02 -.871602002E+02 -.871378501E+02 -.871101853E+02 -.870776935E+02 -.870406351E+02 -.869990983E+02 -.869530398E+02 -.869023150E+02 -.868467022E+02 -.867859202E+02 -.867196434E+02 -.866475131E+02 -.865691486E+02 -.864841567E+02 -.863921404E+02 -.862927085E+02 -.861854846E+02 -.860701166E+02 -.859462881E+02 -.858137289E+02 -.856722289E+02 -.855216510E+02 -.853619468E+02 -.851931723E+02 -.850155047E+02 -.848292597E+02 -.846349080E+02 -.844330918E+02 -.842246392E+02 -.840105770E+02 -.837921397E+02 -.835707742E+02 -.833481390E+02 -.831260975E+02 -.829067026E+02 -.826921742E+02 -.824848671E+02 -.822872305E+02 -.821017584E+02 -.819309336E+02 -.817771648E+02 -.816427213E+02 -.815296656E+02 -.814397895E+02 -.813745551E+02 -.813350450E+02 -.813219246E+02 -.813354178E+02 -.813752997E+02 -.814409039E+02 -.815311466E+02 -.816445647E+02 -.817793652E+02 -.819334844E+02 -.821046520E+02 -.822904579E+02 -.824884179E+02 -.826960367E+02 -.829108636E+02 -.831305422E+02 -.833528511E+02 -.835757352E+02 -.837973294E+02 -.840159729E+02 -.842302167E+02 -.844388239E+02 -.846407653E+02 -.848352101E+02 -.850215133E+02 -.851992012E+02 -.853679550E+02 -.855275942E+02 -.856780591E+02 -.858193948E+02 -.859517349E+02 -.860752867E+02 -.861903176E+02 -.862971424E+02 -.863961120E+02 -.864876030E+02 -.865720085E+02 -.866497298E+02 -.867211682E+02 -.867867181E+02 -.868467588E+02 -.869016470E+02 -.869517081E+02 -.869972254E+02 -.870384281E+02 -.870754746E+02 -.871084327E+02 -.871372519E+02 -.871617285E+02 -.871814584E+02 -.871957748E+02 -.872036662E+02 -.872036662E+02
 -.872222367E+02 -.872222367E+02 -.872152433E+02 -.872024450E+02 -.871846205E+02 -.871622374E+02 -.871355262E+02 -.871045360E+02 -.870691758E+02 -.870292459E+02 -.869844600E+02 -.869344633E+02 -.868788456E+02 -.868171520E+02 -.867488924E+02 -.866735494E+02 -.865905861E+02 -.864994541E+02 -.863996015E+02 -.862904819E+02 -.861715649E+02 -.860423472E+02 -.859023670E+02 -.857512184E+02 -.855885701E+02 -.854141843E+02 -.852279391E+02 -.850298515E+02 -.848201028E+02 -.845990646E+02 -.843673247E+02 -.841257125E+02 -.838753226E+02 -.836175347E+02 -.833540285E+02 -.830867912E+02 -.828181170E+02 -.825505948E+02 -.822870841E+02 -.820306765E+02 -.817846434E+02 -.815523685E+02 -.813372671E+02 -.811426948E+02 -.809718470E+02 -.808276561E+02 -.807126899E+02 -.806290570E+02 -.805783268E+02 -.805614667E+02 -.805788034E+02 -.806300095E+02 -.807141165E+02 -.808295545E+02 -.809742138E+02 -.811455259E+02 -.813405573E+02 -.815561116E+02 -.817888323E+02 -.820353029E+02 -.822921384E+02 -.825560665E+02 -.828239940E+02 -.830930601E+02 -.833606743E+02 -.836245406E+02 -.838826698E+02 -.841333804E+02 -.843752903E+02 -.846073028E+02 -.848285858E+02 -.850385489E+02 -.852368179E+02 -.854232083E+02 -.855976998E+02 -.857604107E+02 -.859115752E+02 -.860515210E+02 -.861806500E+02 -.862994210E+02 -.864083341E+02 -.865079175E+02 -.865987162E+02 -.866812816E+02 -.867561637E+02 -.868239034E+02 -.868850259E+02 -.869400349E+02 -.869894066E+02 -.870335833E+02 -.870729661E+02 -.871079064E+02 -.871386942E+02 -.871655442E+02 -.871885757E+02 -.872077872E+02 -.872230215E+02 -.872339187E+02 -.872398541E+02 -.872398541E+02
 -.872674523E+02 -.872674523E+02 -.872629269E+02 -.872544530E+02 -.872423318E+02 -.872266550E+02 -.872073534E+02 -.871842326E+02 -.871569986E+02 -.871252760E+02 -.870886215E+02 -.870465335E+02 -.869984592E+02 -.869438006E+02 -.868819198E+02 -.868121432E+02 -.867337667E+02 -.866460611E+02 -.865482784E+02 -.864396599E+02 -.863194457E+02 -.861868871E+02 -.860412614E+02 -.858818899E+02 -.857081593E+02 -.855195463E+02 -.853156467E+02 -.850962068E+02 -.848611594E+02 -.846106621E+02 -.843451377E+02 -.840653162E+02 -.837722752E+02 -.834674782E+02 -.831528080E+02 -.828305906E+02 -.825036091E+02 -.821751016E+02 -.818487408E+02 -.815285925E+02 -.812190505E+02 -.809247457E+02 -.806504327E+02 -.804008529E+02 -.801805825E+02 -.799938690E+02 -.798444678E+02 -.797354872E+02 -.796692539E+02 -.796472083E+02 -.796698381E+02 -.797366550E+02 -.798462181E+02 -.799962002E+02 -.801834923E+02 -.804043384E+02 -.806544903E+02 -.809293713E+02 -.812242389E+02 -.815343379E+02 -.818550363E+02 -.821819396E+02 -.825109809E+02 -.828384862E+02 -.831612162E+02 -.834763866E+02 -.837816695E+02 -.840751805E+02 -.843554542E+02 -.846214107E+02 -.848723181E+02 -.851077510E+02 -.853275491E+02 -.855317769E+02 -.857206849E+02 -.858946740E+02 -.860542637E+02 -.862000632E+02 -.863327471E+02 -.864530339E+02 -.865616683E+02 -.866594062E+02 -.867470032E+02 -.868252043E+02 -.868947368E+02 -.869563044E+02 -.870105820E+02 -.870582128E+02 -.870998047E+02 -.871359278E+02 -.871671108E+02 -.871938379E+02 -.872165432E+02 -.872356040E+02 -.872513304E+02 -.872639516E+02 -.872735961E+02 -.872802642E+02 -.872837900E+02 -.872837900E+02
 -.873215538E+02 -.873215538E+02 -.873200232E+02 -.873168181E+02 -.873116825E+02 -.873042745E+02 -.872941841E+02 -.872809440E+02 -.872640362E+02 -.872428954E+02 -.872169105E+02 -.871854244E+02 -.871477342E+02 -.871030900E+02 -.870506948E+02 -.869897038E+02 -.869192256E+02 -.868383232E+02 -.867460176E+02 -.866412932E+02 -.865231056E+02 -.863903927E+02 -.862420899E+02 -.860771492E+02 -.858945635E+02 -.856933960E+02 -.854728161E+02 -.852321411E+02 -.849708846E+02 -.846888114E+02 -.843859976E+02 -.840628958E+02 -.837204026E+02 -.833599263E+02 -.829834506E+02 -.825935910E+02 -.821936369E+02 -.817875743E+02 -.813800824E+02 -.809764980E+02 -.805827413E+02 -.802051998E+02 -.798505684E+02 -.795256486E+02 -.792371113E+02 -.789912365E+02 -.787936422E+02 -.786490234E+02 -.785609200E+02 -.785315345E+02 -.785616143E+02 -.786504116E+02 -.787957240E+02 -.789940110E+02 -.792405774E+02 -.795298048E+02 -.798554131E+02 -.802107308E+02 -.805889561E+02 -.809833934E+02 -.813876547E+02 -.817958192E+02 -.822025494E+02 -.826031652E+02 -.829936798E+02 -.833708028E+02 -.837319176E+02 -.840750389E+02 -.843987569E+02 -.847021733E+02 -.849848336E+02 -.852466595E+02 -.854878840E+02 -.857089908E+02 -.859106599E+02 -.860937186E+02 -.862591000E+02 -.864078072E+02 -.865408835E+02 -.866593888E+02 -.867643798E+02 -.868568955E+02 -.869379461E+02 -.870085050E+02 -.870695031E+02 -.871218264E+02 -.871663141E+02 -.872037585E+02 -.872349065E+02 -.872604611E+02 -.872810836E+02 -.872973966E+02 -.873099858E+02 -.873194025E+02 -.873261652E+02 -.873307592E+02 -.873336358E+02 -.873352074E+02 -.873358401E+02 -.873358401E+02
 -.873847505E+02 -.873847505E+02 -.873867655E+02 -.873898218E+02 -.873930282E+02 -.873955549E+02 -.873966136E+02 -.873954400E+02 -.873912774E+02 -.873833628E+02 -.873709142E+02 -.873531192E+02 -.873291253E+02 -.872980311E+02 -.872588783E+02 -.872106451E+02 -.871522405E+02 -.870825007E+02 -.870001871E+02 -.869039867E+02 -.867925161E+02 -.866643291E+02 -.865179291E+02 -.863517866E+02 -.861643645E+02 -.859541502E+02 -.857196966E+02 -.854596740E+02 -.851729324E+02 -.848585755E+02 -.845160465E+02 -.841452252E+02 -.837465346E+02 -.833210534E+02 -.828706313E+02 -.823979995E+02 -.819068691E+02 -.814020057E+02 -.808892706E+02 -.803756142E+02 -.798690092E+02 -.793783135E+02 -.789130553E+02 -.784831380E+02 -.780984729E+02 -.777685537E+02 -.775019995E+02 -.773061000E+02 -.771864019E+02 -.771463770E+02 -.771872074E+02 -.773077112E+02 -.775044164E+02 -.777717765E+02 -.781025018E+02 -.784879733E+02 -.789186971E+02 -.793847621E+02 -.798762647E+02 -.803836765E+02 -.808981395E+02 -.814116806E+02 -.819173491E+02 -.824092835E+02 -.828827175E+02 -.833339395E+02 -.837602176E+02 -.841597012E+02 -.845313104E+02 -.848746210E+02 -.851897518E+02 -.854772577E+02 -.857380330E+02 -.859732258E+02 -.861841631E+02 -.863722890E+02 -.865391128E+02 -.866861675E+02 -.868149778E+02 -.869270348E+02 -.870237784E+02 -.871065851E+02 -.871767600E+02 -.872355328E+02 -.872840573E+02 -.873234128E+02 -.873546077E+02 -.873785847E+02 -.873962277E+02 -.874083693E+02 -.874158003E+02 -.874192790E+02 -.874195439E+02 -.874173254E+02 -.874133618E+02 -.874084154E+02 -.874032927E+02 -.873988672E+02 -.873961072E+02 -.873961072E+02
 -.874568749E+02 -.874568749E+02 -.874629898E+02 -.874733123E+02 -.874862440E+02 -.875004189E+02 -.875146402E+02 -.875278302E+02 -.875389877E+02 -.875471540E+02 -.875513837E+02 -.875507205E+02 -.875441758E+02 -.875307098E+02 -.875092153E+02 -.874785022E+02 -.874372839E+02 -.873841660E+02 -.873176364E+02 -.872360581E+02 -.871376653E+02 -.870205637E+02 -.868827356E+02 -.867220517E+02 -.865362915E+02 -.863231731E+02 -.860803963E+02 -.858056995E+02 -.854969342E+02 -.851521587E+02 -.847697532E+02 -.843485564E+02 -.838880250E+02 -.833884118E+02 -.828509609E+02 -.822781089E+02 -.816736832E+02 -.810430809E+02 -.803934074E+02 -.797335522E+02 -.790741751E+02 -.784275764E+02 -.778074304E+02 -.772283667E+02 -.767054016E+02 -.762532384E+02 -.758854761E+02 -.756137921E+02 -.754471747E+02 -.753912949E+02 -.754480913E+02 -.756156256E+02 -.758882274E+02 -.762569086E+02 -.767099924E+02 -.772338800E+02 -.778138687E+02 -.784349423E+02 -.790824716E+02 -.797427826E+02 -.804035751E+02 -.810541896E+02 -.816857365E+02 -.822911106E+02 -.828649147E+02 -.834033214E+02 -.839038937E+02 -.843653875E+02 -.847875491E+02 -.851709213E+02 -.855166643E+02 -.858263967E+02 -.861020588E+02 -.863457973E+02 -.865598717E+02 -.867465798E+02 -.869082002E+02 -.870469496E+02 -.871649524E+02 -.872642203E+02 -.873466406E+02 -.874139705E+02 -.874678365E+02 -.875097386E+02 -.875410564E+02 -.875630582E+02 -.875769119E+02 -.875836973E+02 -.875844201E+02 -.875800270E+02 -.875714231E+02 -.875594909E+02 -.875451121E+02 -.875291935E+02 -.875126964E+02 -.874966735E+02 -.874823124E+02 -.874709903E+02 -.874643412E+02 -.874643412E+02
 -.875372764E+02 -.875372764E+02 -.875480212E+02 -.875665774E+02 -.875905778E+02 -.876180819E+02 -.876474648E+02 -.876773296E+02 -.877064359E+02 -.877336435E+02 -.877578649E+02 -.877780255E+02 -.877930303E+02 -.878017332E+02 -.878029101E+02 -.877952335E+02 -.877772495E+02 -.877473552E+02 -.877037785E+02 -.876445592E+02 -.875675326E+02 -.874703168E+02 -.873503041E+02 -.872046589E+02 -.870303255E+02 -.868240457E+02 -.865823937E+02 -.863018290E+02 -.859787738E+02 -.856097200E+02 -.851913694E+02 -.847208140E+02 -.841957578E+02 -.836147835E+02 -.829776612E+02 -.822856935E+02 -.815420829E+02 -.807523010E+02 -.799244286E+02 -.790694235E+02 -.782012685E+02 -.773369399E+02 -.764961405E+02 -.757007507E+02 -.749739706E+02 -.743391637E+02 -.738184633E+02 -.734312507E+02 -.731926721E+02 -.731123819E+02 -.731936978E+02 -.734333028E+02 -.738215433E+02 -.743432741E+02 -.749791142E+02 -.757069316E+02 -.765033631E+02 -.773452096E+02 -.782105914E+02 -.790798062E+02 -.799358785E+02 -.807648262E+02 -.815556918E+02 -.823003953E+02 -.829934654E+02 -.836317001E+02 -.842137972E+02 -.847399867E+02 -.852116862E+02 -.856311914E+02 -.860014101E+02 -.863256397E+02 -.866073878E+02 -.868502306E+02 -.870577073E+02 -.872332417E+02 -.873800889E+02 -.875013013E+02 -.875997095E+02 -.876779151E+02 -.877382919E+02 -.877829947E+02 -.878139708E+02 -.878329767E+02 -.878415953E+02 -.878412553E+02 -.878332522E+02 -.878187696E+02 -.877989016E+02 -.877746773E+02 -.877470873E+02 -.877171125E+02 -.876857582E+02 -.876540927E+02 -.876232948E+02 -.875947111E+02 -.875699269E+02 -.875508553E+02 -.875398504E+02 -.875398504E+02
 -.876247226E+02 -.876247226E+02 -.876405676E+02 -.876682238E+02 -.877045092E+02 -.877468851E+02 -.877932916E+02 -.878420195E+02 -.878916082E+02 -.879407641E+02 -.879882935E+02 -.880330472E+02 -.880738728E+02 -.881095718E+02 -.881388616E+02 -.881603383E+02 -.881724420E+02 -.881734219E+02 -.881613013E+02 -.881338437E+02 -.880885178E+02 -.880224649E+02 -.879324679E+02 -.878149247E+02 -.876658293E+02 -.874807630E+02 -.872549022E+02 -.869830482E+02 -.866596871E+02 -.862790883E+02 -.858354530E+02 -.853231241E+02 -.847368679E+02 -.840722406E+02 -.833260439E+02 -.824968748E+02 -.815857589E+02 -.805968475E+02 -.795381370E+02 -.784221469E+02 -.772664683E+02 -.760940669E+02 -.749332085E+02 -.738168742E+02 -.727815547E+02 -.718653753E+02 -.711056059E+02 -.705357428E+02 -.701824971E+02 -.700631338E+02 -.701836284E+02 -.705380064E+02 -.711090042E+02 -.718699118E+02 -.727872338E+02 -.738237017E+02 -.749411913E+02 -.761032130E+02 -.772767869E+02 -.784336481E+02 -.795508324E+02 -.806107497E+02 -.816008812E+02 -.825132319E+02 -.833436515E+02 -.840911153E+02 -.847570273E+02 -.853445865E+02 -.858582378E+02 -.863032151E+02 -.866851761E+02 -.870099196E+02 -.872831762E+02 -.875104592E+02 -.876969664E+02 -.878475197E+02 -.879665356E+02 -.880580168E+02 -.881255608E+02 -.881723782E+02 -.882013192E+02 -.882149034E+02 -.882153527E+02 -.882046241E+02 -.881844434E+02 -.881563378E+02 -.881216690E+02 -.880816649E+02 -.880374528E+02 -.879900934E+02 -.879406166E+02 -.878900622E+02 -.878395255E+02 -.877902107E+02 -.877434965E+02 -.877010159E+02 -.876647564E+02 -.876371872E+02 -.876214206E+02 -.876214206E+02
 -.877173239E+02 -.877173239E+02 -.877386375E+02 -.877760822E+02 -.878256368E+02 -.878841570E+02 -.879491568E+02 -.880186361E+02 -.880909464E+02 -.881646828E+02 -.882385975E+02 -.883115277E+02 -.883823331E+02 -.884498423E+02 -.885128016E+02 -.885698269E+02 -.886193561E+02 -.886595999E+02 -.886884906E+02 -.887036280E+02 -.887022219E+02 -.886810313E+02 -.886363009E+02 -.885636963E+02 -.884582415E+02 -.883142607E+02 -.881253322E+02 -.878842612E+02 -.875830835E+02 -.872131123E+02 -.867650485E+02 -.862291741E+02 -.855956559E+02 -.848549861E+02 -.839985893E+02 -.830196206E+02 -.819139706E+02 -.806814746E+02 -.793272927E+02 -.778633855E+02 -.763099495E+02 -.746966081E+02 -.730630807E+02 -.714589983E+02 -.699425212E+02 -.685774842E+02 -.674289807E+02 -.665576189E+02 -.660131003E+02 -.658281862E+02 -.660143319E+02 -.665600836E+02 -.674326816E+02 -.685824258E+02 -.699487096E+02 -.714664410E+02 -.730717870E+02 -.747065887E+02 -.763212167E+02 -.778759531E+02 -.793411761E+02 -.806966910E+02 -.819305385E+02 -.830375602E+02 -.840179224E+02 -.848757361E+02 -.856178476E+02 -.862528340E+02 -.867902043E+02 -.872397933E+02 -.876113200E+02 -.879140843E+02 -.881567737E+02 -.883473528E+02 -.884930160E+02 -.886001840E+02 -.886745308E+02 -.887210298E+02 -.887440106E+02 -.887472222E+02 -.887338964E+02 -.887068106E+02 -.886683481E+02 -.886205534E+02 -.885651856E+02 -.885037666E+02 -.884376275E+02 -.883679525E+02 -.882958222E+02 -.882222572E+02 -.881482645E+02 -.880748880E+02 -.880032668E+02 -.879347034E+02 -.878707473E+02 -.878132985E+02 -.877647380E+02 -.877280946E+02 -.877072587E+02 -.877072587E+02
 -.878125005E+02 -.878125005E+02 -.878395031E+02 -.878871625E+02 -.879506182E+02 -.880261345E+02 -.881108234E+02 -.882024290E+02 -.882991590E+02 -.883995523E+02 -.885023718E+02 -.886065168E+02 -.887109482E+02 -.888146229E+02 -.889164328E+02 -.890151458E+02 -.891093461E+02 -.891973712E+02 -.892772440E+02 -.893465968E+02 -.894025874E+02 -.894418050E+02 -.894601640E+02 -.894527884E+02 -.894138848E+02 -.893366083E+02 -.892129256E+02 -.890334833E+02 -.887874934E+02 -.884626540E+02 -.880451304E+02 -.875196305E+02 -.868696188E+02 -.860777246E+02 -.851264116E+02 -.839989823E+02 -.826809941E+02 -.811621511E+02 -.794387017E+02 -.775163109E+02 -.754132681E+02 -.731637360E+02 -.708205455E+02 -.684568133E+02 -.661654605E+02 -.640556519E+02 -.622453820E+02 -.608500857E+02 -.599683004E+02 -.596668963E+02 -.599696255E+02 -.608527377E+02 -.622493647E+02 -.640609709E+02 -.661721233E+02 -.684648294E+02 -.708299264E+02 -.731744949E+02 -.754254204E+02 -.775298739E+02 -.794536948E+02 -.811785957E+02 -.826989139E+02 -.840184029E+02 -.851473609E+02 -.861002325E+02 -.868937174E+02 -.875453541E+02 -.880725155E+02 -.884917390E+02 -.888183187E+02 -.890660909E+02 -.892473591E+02 -.893729122E+02 -.894521042E+02 -.894929681E+02 -.895023477E+02 -.894860339E+02 -.894488986E+02 -.893950207E+02 -.893278014E+02 -.892500691E+02 -.891641723E+02 -.890720620E+02 -.889753650E+02 -.888754494E+02 -.887734839E+02 -.886704922E+02 -.885674059E+02 -.884651167E+02 -.883645314E+02 -.882666320E+02 -.881725449E+02 -.880836233E+02 -.880015485E+02 -.879284565E+02 -.878670989E+02 -.878210504E+02 -.877949755E+02 -.877949755E+02
 -.879070151E+02 -.879070151E+02 -.879397326E+02 -.879976834E+02 -.880751970E+02 -.881679807E+02 -.882727845E+02 -.883871419E+02 -.885091704E+02 -.886374138E+02 -.887707176E+02 -.889081277E+02 -.890488050E+02 -.891919514E+02 -.893367408E+02 -.894822526E+02 -.896274036E+02 -.897708738E+02 -.899110240E+02 -.900458015E+02 -.901726296E+02 -.902882790E+02 -.903887158E+02 -.904689242E+02 -.905227000E+02 -.905424145E+02 -.905187472E+02 -.904403929E+02 -.902937489E+02 -.900626008E+02 -.897278311E+02 -.892671931E+02 -.886552114E+02 -.878632966E+02 -.868601925E+02 -.856129124E+02 -.840883548E+02 -.822558201E+02 -.800906490E+02 -.775791662E+02 -.747249793E+02 -.715564293E+02 -.681345568E+02 -.645603127E+02 -.609789468E+02 -.575787201E+02 -.545807120E+02 -.522171986E+02 -.506987027E+02 -.501748102E+02 -.507001126E+02 -.522200206E+02 -.545849507E+02 -.575843821E+02 -.609860409E+02 -.645688502E+02 -.681445511E+02 -.715678962E+02 -.747379371E+02 -.775936355E+02 -.801066529E+02 -.822733843E+02 -.841075076E+02 -.856336845E+02 -.868826176E+02 -.878874110E+02 -.886810541E+02 -.892948059E+02 -.897572588E+02 -.900938907E+02 -.903269510E+02 -.904755597E+02 -.905559336E+02 -.905816771E+02 -.905640967E+02 -.905125135E+02 -.904345558E+02 -.903364255E+02 -.902231347E+02 -.900987108E+02 -.899663730E+02 -.898286830E+02 -.896876727E+02 -.895449518E+02 -.894017998E+02 -.892592454E+02 -.891181350E+02 -.889791960E+02 -.888430948E+02 -.887104957E+02 -.885821213E+02 -.884588200E+02 -.883416445E+02 -.882319459E+02 -.881314915E+02 -.880426130E+02 -.879683971E+02 -.879129315E+02 -.878816253E+02 -.878816253E+02
 -.879970880E+02 -.879970880E+02 -.880353108E+02 -.881032022E+02 -.881943421E+02 -.883039353E+02 -.884284210E+02 -.885651748E+02 -.887122783E+02 -.888683406E+02 -.890323588E+02 -.892036055E+02 -.893815372E+02 -.895657147E+02 -.897557317E+02 -.899511456E+02 -.901514060E+02 -.903557761E+02 -.905632436E+02 -.907724144E+02 -.909813841E+02 -.911875814E+02 -.913875759E+02 -.915768411E+02 -.917494656E+02 -.918978014E+02 -.920120394E+02 -.920797061E+02 -.920850737E+02 -.920084858E+02 -.918256114E+02 -.915066554E+02 -.910155853E+02 -.903094729E+02 -.893381121E+02 -.880441551E+02 -.863641189E+02 -.842307427E+02 -.815773193E+02 -.783447382E+02 -.744920061E+02 -.700108255E+02 -.649442333E+02 -.594080720E+02 -.536119304E+02 -.478730405E+02 -.426129315E+02 -.383241105E+02 -.354964412E+02 -.345060583E+02 -.354979259E+02 -.383270825E+02 -.426173958E+02 -.478790046E+02 -.536194046E+02 -.594170690E+02 -.649547685E+02 -.700229170E+02 -.745056746E+02 -.783600075E+02 -.815942159E+02 -.842492960E+02 -.863843615E+02 -.880661226E+02 -.893618433E+02 -.903350099E+02 -.910429736E+02 -.915359438E+02 -.918568520E+02 -.920417342E+02 -.921203890E+02 -.921171505E+02 -.920516781E+02 -.919397023E+02 -.917936987E+02 -.916234775E+02 -.914366870E+02 -.912392372E+02 -.910356508E+02 -.908293518E+02 -.906229012E+02 -.904181875E+02 -.902165821E+02 -.900190652E+02 -.898263285E+02 -.896388612E+02 -.894570224E+02 -.892811060E+02 -.891114004E+02 -.889482482E+02 -.887921096E+02 -.886436330E+02 -.885037399E+02 -.883737289E+02 -.882554061E+02 -.881512535E+02 -.880646462E+02 -.880001351E+02 -.879638167E+02 -.879638167E+02
 -.880786077E+02 -.880786077E+02 -.881218615E+02 -.881988594E+02 -.883025216E+02 -.884276217E+02 -.885703483E+02 -.887279705E+02 -.888985822E+02 -.890809065E+02 -.892741440E+02 -.894778540E+02 -.896918601E+02 -.899161700E+02 -.901509068E+02 -.903962432E+02 -.906523343E+02 -.909192445E+02 -.911968612E+02 -.914847896E+02 -.917822215E+02 -.920877675E+02 -.923992425E+02 -.927133892E+02 -.930255248E+02 -.933290880E+02 -.936150642E+02 -.938712589E+02 -.940813907E+02 -.942239690E+02 -.942709295E+02 -.941860068E+02 -.939228482E+02 -.934229149E+02 -.926132931E+02 -.914046593E+02 -.896898439E+02 -.873437237E+02 -.842255964E+02 -.801857359E+02 -.750784866E+02 -.687848725E+02 -.612479437E+02 -.525232368E+02 -.428435017E+02 -.326893131E+02 -.228431374E+02 -.143834601E+02 -.855456941E+01 -.645233816E+01 -.855611738E+01 -.143865589E+02 -.228477925E+02 -.326955329E+02 -.428512975E+02 -.525326227E+02 -.612589368E+02 -.687974928E+02 -.750927573E+02 -.802016831E+02 -.842432497E+02 -.873631159E+02 -.897110112E+02 -.914276415E+02 -.926381336E+02 -.934496609E+02 -.939515506E+02 -.942167206E+02 -.943037136E+02 -.942588862E+02 -.941185079E+02 -.939106469E+02 -.936567973E+02 -.933732442E+02 -.930721846E+02 -.927626351E+02 -.924511577E+02 -.921424345E+02 -.918397192E+02 -.915451908E+02 -.912602279E+02 -.909856222E+02 -.907217441E+02 -.904686715E+02 -.902262915E+02 -.899943815E+02 -.897726770E+02 -.895609305E+02 -.893589662E+02 -.891667365E+02 -.889843823E+02 -.888123047E+02 -.886512517E+02 -.885024289E+02 -.883676403E+02 -.882494728E+02 -.881515363E+02 -.880787790E+02 -.880379018E+02 -.880379018E+02
 -.881474308E+02 -.881474308E+02 -.881949677E+02 -.882797345E+02 -.883941081E+02 -.885325165E+02 -.886909596E+02 -.888666446E+02 -.890577113E+02 -.892630218E+02 -.894820023E+02 -.897145208E+02 -.899607931E+02 -.902213075E+02 -.904967623E+02 -.907880096E+02 -.910960006E+02 -.914217254E+02 -.917661424E+02 -.921300893E+02 -.925141665E+02 -.929185825E+02 -.933429453E+02 -.937859825E+02 -.942451642E+02 -.947161986E+02 -.951923579E+02 -.956635837E+02 -.961153049E+02 -.965268876E+02 -.968696168E+02 -.971040943E+02 -.971769265E+02 -.970165752E+02 -.965282801E+02 -.955880464E+02 -.940358856E+02 -.916688680E+02 -.882352187E+02 -.834318316E+02 -.769094372E+02 -.682924761E+02 -.572246380E+02 -.434555758E+02 -.269875100E+02 -.829667962E+01 0.113790307E+02 0.297632437E+02 0.435006640E+02 0.488187419E+02 0.434990655E+02 0.297600437E+02 0.113742232E+02 -.830310369E+01 -.269955628E+02 -.434652725E+02 -.572359970E+02 -.683055191E+02 -.769241892E+02 -.834483210E+02 -.882534774E+02 -.916889316E+02 -.940577932E+02 -.956118413E+02 -.965540094E+02 -.970442902E+02 -.972066828E+02 -.971359519E+02 -.969036400E+02 -.965631454E+02 -.961538705E+02 -.957045350E+02 -.952357770E+02 -.947621713E+02 -.942937800E+02 -.938373333E+02 -.933971243E+02 -.929756824E+02 -.925742771E+02 -.921932940E+02 -.918325138E+02 -.914913189E+02 -.911688462E+02 -.908641003E+02 -.905760392E+02 -.903036399E+02 -.900459509E+02 -.898021396E+02 -.895715357E+02 -.893536792E+02 -.891483755E+02 -.889557629E+02 -.887763999E+02 -.886113781E+02 -.884624710E+02 -.883323302E+02 -.882247443E+02 -.881449811E+02 -.881002381E+02 -.881002381E+02
 -.881997501E+02 -.881997501E+02 -.882505646E+02 -.883412865E+02 -.884638884E+02 -.886125467E+02 -.887831322E+02 -.889728234E+02 -.891798171E+02 -.894031097E+02 -.896423340E+02 -.898976372E+02 -.901695894E+02 -.904591149E+02 -.907674388E+02 -.910960439E+02 -.914466305E+02 -.918210767E+02 -.922213896E+02 -.926496425E+02 -.931078883E+02 -.935980370E+02 -.941216806E+02 -.946798460E+02 -.952726450E+02 -.958987827E+02 -.965548713E+02 -.972344766E+02 -.979267988E+02 -.986148555E+02 -.992729895E+02 -.998634632E+02 -.100331827E+03 -.100600657E+03 -.100561138E+03 -.100061878E+03 -.988942352E+02 -.967734815E+02 -.933154282E+02 -.880090587E+02 -.801879129E+02 -.690077067E+02 -.534471966E+02 -.323673560E+02 -.469586017E+01 0.301454666E+02 0.713893179E+02 0.115445567E+03 0.153839688E+03 0.171866794E+03 0.153838053E+03 0.115442293E+03 0.713843994E+02 0.301388938E+02 -.470410010E+01 -.323772791E+02 -.534588223E+02 -.690210578E+02 -.802030158E+02 -.880259433E+02 -.933341283E+02 -.967940347E+02 -.989166830E+02 -.100086266E+03 -.100587516E+03 -.100629080E+03 -.100362354E+03 -.998961568E+02 -.993079188E+02 -.986520939E+02 -.979664244E+02 -.972765726E+02 -.965995254E+02 -.959460871E+02 -.953226956E+02 -.947327417E+02 -.941775220E+02 -.936569247E+02 -.931699201E+02 -.927149099E+02 -.922899733E+02 -.918930398E+02 -.915220094E+02 -.911748367E+02 -.908495894E+02 -.905444914E+02 -.902579556E+02 -.899886147E+02 -.897353519E+02 -.894973380E+02 -.892740784E+02 -.890654768E+02 -.888719190E+02 -.886943874E+02 -.885346140E+02 -.883952845E+02 -.882803113E+02 -.881951949E+02 -.881475028E+02 -.881475028E+02
 -.882324815E+02 -.882324815E+02 -.882853560E+02 -.883798254E+02 -.885076127E+02 -.886627424E+02 -.888410107E+02 -.890395866E+02 -.892567127E+02 -.894914825E+02 -.897436748E+02 -.900136321E+02 -.903021732E+02 -.906105291E+02 -.909402984E+02 -.912934144E+02 -.916721187E+02 -.920789385E+02 -.925166582E+02 -.929882820E+02 -.934969767E+02 -.940459849E+02 -.946384904E+02 -.952774181E+02 -.959651352E+02 -.967030134E+02 -.974907944E+02 -.983256755E+02 -.992010011E+02 -.100104397E+03 -.101015119E+03 -.101900284E+03 -.102709527E+03 -.103367406E+03 -.103762601E+03 -.103732517E+03 -.103041284E+03 -.101348253E+03 -.981628329E+02 -.927798250E+02 -.841874535E+02 -.709387507E+02 -.509784801E+02 -.214299647E+02 0.216097423E+02 0.830852427E+02 0.168257449E+03 0.279691955E+03 0.407800172E+03 0.503973629E+03 0.407798514E+03 0.279688637E+03 0.168252463E+03 0.830785796E+02 0.216013888E+02 -.214400252E+02 -.509902676E+02 -.709522888E+02 -.842027694E+02 -.927969496E+02 -.981818011E+02 -.101369104E+03 -.103064060E+03 -.103757266E+03 -.103789374E+03 -.103396259E+03 -.102740521E+03 -.101933486E+03 -.101050600E+03 -.100142233E+03 -.992412725E+02 -.983684691E+02 -.975362015E+02 -.967511299E+02 -.960160612E+02 -.953312568E+02 -.946953470E+02 -.941059648E+02 -.935601828E+02 -.930548108E+02 -.925865955E+02 -.921523519E+02 -.917490490E+02 -.913738628E+02 -.910242106E+02 -.906977725E+02 -.903925077E+02 -.901066708E+02 -.898388314E+02 -.895879026E+02 -.893531815E+02 -.891344082E+02 -.889318475E+02 -.887464030E+02 -.885797723E+02 -.884346559E+02 -.883150383E+02 -.882265609E+02 -.881770191E+02 -.881770191E+02
 -.882436122E+02 -.882436122E+02 -.882971891E+02 -.883929368E+02 -.885224945E+02 -.886798359E+02 -.888607330E+02 -.890623528E+02 -.892829559E+02 -.895216708E+02 -.897783292E+02 -.900533441E+02 -.903476238E+02 -.906625101E+02 -.909997371E+02 -.913614019E+02 -.917499445E+02 -.921681310E+02 -.926190341E+02 -.931060062E+02 -.936326348E+02 -.942026708E+02 -.948199133E+02 -.954880312E+02 -.962102915E+02 -.969891523E+02 -.978256637E+02 -.987185920E+02 -.996631502E+02 -.100649167E+03 -.101658450E+03 -.102661002E+03 -.103609569E+03 -.104431787E+03 -.105018799E+03 -.105208661E+03 -.104761915E+03 -.103325182E+03 -.100376000E+03 -.951374161E+02 -.864421125E+02 -.725088112E+02 -.505592968E+02 -.161320338E+02 0.382088215E+02 0.125421520E+03 0.269248464E+03 0.515524671E+03 0.957316525E+03 0.179236876E+04 0.957314860E+03 0.515521338E+03 0.269243456E+03 0.125414827E+03 0.382004304E+02 -.161421398E+02 -.505711379E+02 -.725224113E+02 -.864574991E+02 -.951546204E+02 -.100395057E+03 -.103346132E+03 -.104784800E+03 -.105233530E+03 -.105045703E+03 -.104460783E+03 -.103640720E+03 -.102694373E+03 -.101694114E+03 -.100687201E+03 -.997036367E+02 -.987616182E+02 -.978713220E+02 -.970375399E+02 -.962615098E+02 -.955421850E+02 -.948771093E+02 -.942630160E+02 -.936962338E+02 -.931729573E+02 -.926894247E+02 -.922420304E+02 -.918273950E+02 -.914424058E+02 -.910842406E+02 -.907503804E+02 -.904386194E+02 -.901470753E+02 -.898742045E+02 -.896188274E+02 -.893801664E+02 -.891579028E+02 -.889522579E+02 -.887641066E+02 -.885951331E+02 -.884480418E+02 -.883268405E+02 -.882372180E+02 -.881870464E+02 -.881870464E+02
 -.882324423E+02 -.882324423E+02 -.882853147E+02 -.883797803E+02 -.885075627E+02 -.886626867E+02 -.888409486E+02 -.890395174E+02 -.892566361E+02 -.894913981E+02 -.897435823E+02 -.900135315E+02 -.903020643E+02 -.906104120E+02 -.909401733E+02 -.912932813E+02 -.916719779E+02 -.920787899E+02 -.925165019E+02 -.929881181E+02 -.934968054E+02 -.940458062E+02 -.946383046E+02 -.952772254E+02 -.959649357E+02 -.967028075E+02 -.974905822E+02 -.983254572E+02 -.992007769E+02 -.100104167E+03 -.101014883E+03 -.101900043E+03 -.102709281E+03 -.103367155E+03 -.103762346E+03 -.103732258E+03 -.103041021E+03 -.101347987E+03 -.981625630E+02 -.927795519E+02 -.841871776E+02 -.709384723E+02 -.509781994E+02 -.214296819E+02 0.216100268E+02 0.830855287E+02 0.168257736E+03 0.279692243E+03 0.407800461E+03 0.503973918E+03 0.407798803E+03 0.279688925E+03 0.168252751E+03 0.830788667E+02 0.216016747E+02 -.214397408E+02 -.509899849E+02 -.709520081E+02 -.842024910E+02 -.927966738E+02 -.981815282E+02 -.101368834E+03 -.103063794E+03 -.103757003E+03 -.103789115E+03 -.103396004E+03 -.102740271E+03 -.101933241E+03 -.101050359E+03 -.100141997E+03 -.992410427E+02 -.983682450E+02 -.975359833E+02 -.967509178E+02 -.960158554E+02 -.953310576E+02 -.946951545E+02 -.941057792E+02 -.935600042E+02 -.930546395E+02 -.925864316E+02 -.921521956E+02 -.917489004E+02 -.913737220E+02 -.910240778E+02 -.906976476E+02 -.903923909E+02 -.901065621E+02 -.898387308E+02 -.895878100E+02 -.893530969E+02 -.891343313E+02 -.889317781E+02 -.887463407E+02 -.885797166E+02 -.884346062E+02 -.883149936E+02 -.882265200E+02 -.881769804E+02 -.881769804E+02
 -.881996719E+02 -.881996719E+02 -.882504820E+02 -.883411964E+02 -.884637883E+02 -.886124350E+02 -.887830074E+02 -.889726846E+02 -.891796634E+02 -.894029403E+02 -.896421486E+02 -.898974354E+02 -.901693712E+02 -.904588803E+02 -.907671881E+02 -.910957771E+02 -.914463480E+02 -.918207787E+02 -.922210762E+02 -.926493139E+02 -.931075448E+02 -.935976788E+02 -.941213081E+02 -.946794597E+02 -.952722452E+02 -.958983698E+02 -.965544458E+02 -.972340389E+02 -.979263493E+02 -.986143947E+02 -.992725177E+02 -.998629810E+02 -.100331335E+03 -.100600155E+03 -.100560627E+03 -.100061359E+03 -.988937084E+02 -.967729474E+02 -.933148872E+02 -.880085114E+02 -.801873599E+02 -.690071485E+02 -.534466338E+02 -.323667891E+02 -.469528983E+01 0.301460398E+02 0.713898935E+02 0.115446144E+03 0.153840267E+03 0.171867373E+03 0.153838632E+03 0.115442871E+03 0.713849766E+02 0.301394692E+02 -.470352698E+01 -.323767089E+02 -.534582556E+02 -.690204952E+02 -.802024578E+02 -.880253905E+02 -.933335812E+02 -.967934939E+02 -.989161490E+02 -.100085739E+03 -.100586997E+03 -.100628569E+03 -.100361852E+03 -.998956650E+02 -.993074369E+02 -.986516224E+02 -.979659639E+02 -.972761234E+02 -.965990881E+02 -.959456619E+02 -.953222831E+02 -.947323423E+02 -.941771361E+02 -.936565526E+02 -.931695622E+02 -.927145666E+02 -.922896449E+02 -.918927264E+02 -.915217114E+02 -.911745544E+02 -.908493231E+02 -.905442410E+02 -.902577214E+02 -.899883968E+02 -.897351502E+02 -.894971523E+02 -.892739087E+02 -.890653227E+02 -.888717799E+02 -.886942626E+02 -.885345024E+02 -.883951848E+02 -.882802217E+02 -.881951129E+02 -.881474251E+02 -.881474251E+02
 -.881473137E+02 -.881473137E+02 -.881948439E+02 -.882795992E+02 -.883939575E+02 -.885323482E+02 -.886907714E+02 -.888664351E+02 -.890574793E+02 -.892627665E+02 -.894817229E+02 -.897142170E+02 -.899604647E+02 -.902209544E+02 -.904963847E+02 -.907876079E+02 -.910955751E+02 -.914212764E+02 -.917656703E+02 -.921295944E+02 -.925136492E+02 -.929180432E+02 -.933423845E+02 -.937854007E+02 -.942445621E+02 -.947155769E+02 -.951917172E+02 -.956629246E+02 -.961146281E+02 -.965261937E+02 -.968689064E+02 -.971033683E+02 -.971761854E+02 -.970158199E+02 -.965275114E+02 -.955872650E+02 -.940350923E+02 -.916680637E+02 -.882344041E+02 -.834310076E+02 -.769086045E+02 -.682916356E+02 -.572237905E+02 -.434547222E+02 -.269866513E+02 -.829581650E+01 0.113798973E+02 0.297641129E+02 0.435015350E+02 0.488196137E+02 0.434999373E+02 0.297609146E+02 0.113750923E+02 -.830223722E+01 -.269946999E+02 -.434644139E+02 -.572351437E+02 -.683046719E+02 -.769233490E+02 -.834474886E+02 -.882526537E+02 -.916881173E+02 -.940569893E+02 -.956110485E+02 -.965532285E+02 -.970435220E+02 -.972059281E+02 -.971352114E+02 -.969029145E+02 -.965624355E+02 -.961531771E+02 -.957038586E+02 -.952351184E+02 -.947615312E+02 -.942931589E+02 -.938367319E+02 -.933965432E+02 -.929751222E+02 -.925737382E+02 -.921927770E+02 -.918320192E+02 -.914908472E+02 -.911683976E+02 -.908636753E+02 -.905756382E+02 -.903032630E+02 -.900455984E+02 -.898018114E+02 -.895712319E+02 -.893533997E+02 -.891481200E+02 -.889555308E+02 -.887761905E+02 -.886111902E+02 -.884623031E+02 -.883321802E+02 -.882246095E+02 -.881448576E+02 -.881001211E+02 -.881001211E+02
 -.880784512E+02 -.880784512E+02 -.881216962E+02 -.881986785E+02 -.883023201E+02 -.884273959E+02 -.885700957E+02 -.887276891E+02 -.888982707E+02 -.890805638E+02 -.892737692E+02 -.894774468E+02 -.896914199E+02 -.899156969E+02 -.901504009E+02 -.903957048E+02 -.906517639E+02 -.909186425E+02 -.911962281E+02 -.914841260E+02 -.917815279E+02 -.920870446E+02 -.923984908E+02 -.927126095E+02 -.930247179E+02 -.933282547E+02 -.936142053E+02 -.938703753E+02 -.940804834E+02 -.942230388E+02 -.942699773E+02 -.941850336E+02 -.939218549E+02 -.934219026E+02 -.926122627E+02 -.914036119E+02 -.896887806E+02 -.873426456E+02 -.842245044E+02 -.801846313E+02 -.750773704E+02 -.687837458E+02 -.612468078E+02 -.525220927E+02 -.428423506E+02 -.326881561E+02 -.228419758E+02 -.143822950E+02 -.855340197E+01 -.645116957E+01 -.855494882E+01 -.143853915E+02 -.228466275E+02 -.326943715E+02 -.428501408E+02 -.525314718E+02 -.612577930E+02 -.687963572E+02 -.750916310E+02 -.802005674E+02 -.842421455E+02 -.873620245E+02 -.897099336E+02 -.914265788E+02 -.926370868E+02 -.934486311E+02 -.939505389E+02 -.942157280E+02 -.943027410E+02 -.942579347E+02 -.941175784E+02 -.939097403E+02 -.936559146E+02 -.933723861E+02 -.930713520E+02 -.927618290E+02 -.924503788E+02 -.921416835E+02 -.918389969E+02 -.915444978E+02 -.912595649E+02 -.909849898E+02 -.907211428E+02 -.904681019E+02 -.902257539E+02 -.899938763E+02 -.897722044E+02 -.895604906E+02 -.893585591E+02 -.891663619E+02 -.889840398E+02 -.888119935E+02 -.886509710E+02 -.885021770E+02 -.883674153E+02 -.882492718E+02 -.881513555E+02 -.880786135E+02 -.880377449E+02 -.880377449E+02
 -.879968915E+02 -.879968915E+02 -.880351032E+02 -.881029750E+02 -.881940889E+02 -.883036513E+02 -.884281030E+02 -.885648204E+02 -.887118858E+02 -.888679088E+02 -.890318869E+02 -.892030928E+02 -.893809833E+02 -.895651194E+02 -.897550952E+02 -.899504681E+02 -.901506880E+02 -.903550183E+02 -.905624467E+02 -.907715791E+02 -.909805111E+02 -.911866716E+02 -.913866299E+02 -.915758598E+02 -.917484501E+02 -.918967526E+02 -.920109584E+02 -.920785940E+02 -.920839316E+02 -.920073150E+02 -.918244130E+02 -.915054306E+02 -.910143352E+02 -.903081988E+02 -.893368153E+02 -.880428369E+02 -.863627806E+02 -.842293857E+02 -.815759450E+02 -.783433479E+02 -.744906013E+02 -.700094076E+02 -.649428037E+02 -.594066322E+02 -.536104817E+02 -.478715844E+02 -.426114696E+02 -.383226442E+02 -.354949720E+02 -.345045876E+02 -.354964553E+02 -.383256133E+02 -.426159296E+02 -.478775429E+02 -.536179488E+02 -.594156206E+02 -.649533290E+02 -.700214878E+02 -.745042572E+02 -.783586032E+02 -.815928262E+02 -.842479224E+02 -.863830052E+02 -.880647851E+02 -.893605259E+02 -.903337140E+02 -.910417003E+02 -.915346945E+02 -.918556280E+02 -.920405367E+02 -.921192191E+02 -.921160095E+02 -.920505671E+02 -.919386223E+02 -.917926509E+02 -.916224629E+02 -.914357067E+02 -.912382920E+02 -.910347417E+02 -.908284797E+02 -.906220668E+02 -.904173916E+02 -.902158254E+02 -.900183483E+02 -.898256519E+02 -.896382253E+02 -.894564276E+02 -.892805524E+02 -.891108879E+02 -.889477767E+02 -.887916785E+02 -.886432414E+02 -.885033866E+02 -.883734119E+02 -.882551229E+02 -.881510005E+02 -.880644187E+02 -.879999268E+02 -.879636193E+02 -.879636193E+02
 -.879067769E+02 -.879067769E+02 -.879394813E+02 -.879974086E+02 -.880748910E+02 -.881676377E+02 -.882724001E+02 -.883867132E+02 -.885086953E+02 -.886368910E+02 -.887701462E+02 -.889075070E+02 -.890481347E+02 -.891912312E+02 -.893359707E+02 -.894814330E+02 -.896265351E+02 -.897699569E+02 -.899100597E+02 -.900447906E+02 -.901715731E+02 -.902871779E+02 -.903875711E+02 -.904677369E+02 -.905214713E+02 -.905411455E+02 -.905174393E+02 -.904390473E+02 -.902923670E+02 -.900611841E+02 -.897263809E+02 -.892657109E+02 -.886536988E+02 -.878617550E+02 -.868586234E+02 -.856113173E+02 -.840867355E+02 -.822541781E+02 -.800889860E+02 -.775774840E+02 -.747232795E+02 -.715547136E+02 -.681328270E+02 -.645585705E+02 -.609771939E+02 -.575769583E+02 -.545789431E+02 -.522154243E+02 -.506969248E+02 -.501730306E+02 -.506983331E+02 -.522182429E+02 -.545831766E+02 -.575826134E+02 -.609842794E+02 -.645670976E+02 -.681428093E+02 -.715661670E+02 -.747362220E+02 -.775919364E+02 -.801049714E+02 -.822717222E+02 -.841058665E+02 -.856320661E+02 -.868810236E+02 -.878858429E+02 -.886795135E+02 -.892932943E+02 -.897557777E+02 -.900924417E+02 -.903255355E+02 -.904741791E+02 -.905545893E+02 -.905803704E+02 -.905628290E+02 -.905112860E+02 -.904333696E+02 -.903352819E+02 -.902220348E+02 -.900976555E+02 -.899653634E+02 -.898277200E+02 -.896867571E+02 -.895440843E+02 -.894009812E+02 -.892584760E+02 -.891174153E+02 -.889785261E+02 -.888424748E+02 -.887099252E+02 -.885815997E+02 -.884583463E+02 -.883412170E+02 -.882315624E+02 -.881311488E+02 -.880423069E+02 -.879681218E+02 -.879126795E+02 -.878813864E+02 -.878813864E+02
 -.878122187E+02 -.878122187E+02 -.878392060E+02 -.878868385E+02 -.879502579E+02 -.880257310E+02 -.881103714E+02 -.882019246E+02 -.882985997E+02 -.883989364E+02 -.885016984E+02 -.886057852E+02 -.887101581E+02 -.888137743E+02 -.889155257E+02 -.890141805E+02 -.891083231E+02 -.891962913E+02 -.892761080E+02 -.893454058E+02 -.894013426E+02 -.894405076E+02 -.894588153E+02 -.894513896E+02 -.894124372E+02 -.893351134E+02 -.892113848E+02 -.890318981E+02 -.887858654E+02 -.884609848E+02 -.880434218E+02 -.875178842E+02 -.868678366E+02 -.860759083E+02 -.851245630E+02 -.839971031E+02 -.826790863E+02 -.811602166E+02 -.794367425E+02 -.775143291E+02 -.754112655E+02 -.731617146E+02 -.708185075E+02 -.684547606E+02 -.661633953E+02 -.640535762E+02 -.622432979E+02 -.608479954E+02 -.599662059E+02 -.596647997E+02 -.599675289E+02 -.608506433E+02 -.622472746E+02 -.640588871E+02 -.661700481E+02 -.684627648E+02 -.708278744E+02 -.731724576E+02 -.754233998E+02 -.775278722E+02 -.794517138E+02 -.811766376E+02 -.826969805E+02 -.840164962E+02 -.851454829E+02 -.860983850E+02 -.868919023E+02 -.875435733E+02 -.880707706E+02 -.884900319E+02 -.888166510E+02 -.890644644E+02 -.892457753E+02 -.893713728E+02 -.894506106E+02 -.894915219E+02 -.895009503E+02 -.894846866E+02 -.894476028E+02 -.893937774E+02 -.893266120E+02 -.892489346E+02 -.891630937E+02 -.890710401E+02 -.889744005E+02 -.888745431E+02 -.887726361E+02 -.886697031E+02 -.885666755E+02 -.884644446E+02 -.883639169E+02 -.882660738E+02 -.881720412E+02 -.880831714E+02 -.880011447E+02 -.879280958E+02 -.878667746E+02 -.878207535E+02 -.877946941E+02 -.877946941E+02
 -.877169963E+02 -.877169963E+02 -.877382924E+02 -.877757065E+02 -.878252200E+02 -.878836910E+02 -.879486352E+02 -.880180543E+02 -.880903008E+02 -.881639714E+02 -.882378191E+02 -.883106817E+02 -.883814195E+02 -.884488612E+02 -.885117530E+02 -.885687113E+02 -.886181740E+02 -.886583520E+02 -.886871779E+02 -.887022516E+02 -.887007831E+02 -.886795317E+02 -.886347419E+02 -.885620795E+02 -.884565685E+02 -.883125330E+02 -.881235514E+02 -.878824292E+02 -.875812020E+02 -.872111832E+02 -.867630737E+02 -.862271558E+02 -.855935961E+02 -.848528868E+02 -.839964526E+02 -.830174487E+02 -.819117657E+02 -.806792389E+02 -.793250284E+02 -.778610948E+02 -.763076349E+02 -.746942719E+02 -.730607252E+02 -.714566259E+02 -.699401343E+02 -.685750852E+02 -.674265720E+02 -.665552029E+02 -.660106795E+02 -.658257630E+02 -.660119088E+02 -.665576630E+02 -.674302659E+02 -.685800175E+02 -.699463111E+02 -.714640547E+02 -.730694153E+02 -.747042341E+02 -.763188814E+02 -.778736395E+02 -.793388866E+02 -.806944278E+02 -.819283040E+02 -.830353566E+02 -.840157519E+02 -.848736009E+02 -.856157499E+02 -.862507757E+02 -.867881877E+02 -.872378203E+02 -.876093926E+02 -.879122045E+02 -.881549433E+02 -.883455736E+02 -.884912898E+02 -.885985125E+02 -.886729157E+02 -.887194726E+02 -.887425129E+02 -.887457854E+02 -.887325217E+02 -.887054994E+02 -.886671014E+02 -.886193724E+02 -.885640710E+02 -.885027191E+02 -.884366476E+02 -.883670405E+02 -.882949780E+02 -.882214805E+02 -.881475543E+02 -.880742429E+02 -.880026847E+02 -.879341811E+02 -.878702806E+02 -.878128816E+02 -.877643632E+02 -.877277514E+02 -.877069335E+02 -.877069335E+02
 -.876243475E+02 -.876243475E+02 -.876401726E+02 -.876677939E+02 -.877040331E+02 -.877463537E+02 -.877926977E+02 -.878413573E+02 -.878908736E+02 -.879399543E+02 -.879874069E+02 -.880320832E+02 -.880728314E+02 -.881084534E+02 -.881376666E+02 -.881590672E+02 -.881710954E+02 -.881720005E+02 -.881598060E+02 -.881322757E+02 -.880868786E+02 -.880207561E+02 -.879306914E+02 -.878130824E+02 -.876639230E+02 -.874787944E+02 -.872528733E+02 -.869809609E+02 -.866575434E+02 -.862768904E+02 -.858332031E+02 -.853208244E+02 -.847345209E+02 -.840698487E+02 -.833236095E+02 -.824944003E+02 -.815832468E+02 -.805943003E+02 -.795355571E+02 -.784195370E+02 -.772638312E+02 -.760914051E+02 -.749305248E+02 -.738141712E+02 -.727788352E+02 -.718626420E+02 -.711028616E+02 -.705329901E+02 -.701797390E+02 -.700603729E+02 -.701808676E+02 -.705352485E+02 -.711062519E+02 -.718671678E+02 -.727845011E+02 -.738209829E+02 -.749384891E+02 -.761005302E+02 -.772741262E+02 -.784310122E+02 -.795482239E+02 -.806081712E+02 -.815983354E+02 -.825107213E+02 -.833411786E+02 -.840886826E+02 -.847546372E+02 -.853422415E+02 -.858559401E+02 -.863009672E+02 -.866829801E+02 -.870077779E+02 -.872810907E+02 -.875084321E+02 -.876949997E+02 -.878456154E+02 -.879646955E+02 -.880562428E+02 -.881238544E+02 -.881707412E+02 -.881997530E+02 -.882134096E+02 -.882139324E+02 -.882032785E+02 -.881831734E+02 -.881551444E+02 -.881205526E+02 -.880806258E+02 -.880364910E+02 -.879892084E+02 -.879398074E+02 -.878893273E+02 -.878388623E+02 -.877896157E+02 -.877429648E+02 -.877005410E+02 -.876643294E+02 -.876367962E+02 -.876210501E+02 -.876210501E+02
 -.875368529E+02 -.875368529E+02 -.875475748E+02 -.875660912E+02 -.875900394E+02 -.876174816E+02 -.876467949E+02 -.876765835E+02 -.877056088E+02 -.877327317E+02 -.877568663E+02 -.877769393E+02 -.877918565E+02 -.878004723E+02 -.878015628E+02 -.877938007E+02 -.877757319E+02 -.877457535E+02 -.877020937E+02 -.876427925E+02 -.875656856E+02 -.874683913E+02 -.873483021E+02 -.872025826E+02 -.870281770E+02 -.868218272E+02 -.865801074E+02 -.862994769E+02 -.859763582E+02 -.856072432E+02 -.851888340E+02 -.847182225E+02 -.841931129E+02 -.836120880E+02 -.829749178E+02 -.822829049E+02 -.815392519E+02 -.807494306E+02 -.799215214E+02 -.790664825E+02 -.781982968E+02 -.773339403E+02 -.764931162E+02 -.756977047E+02 -.749709059E+02 -.743360836E+02 -.738153707E+02 -.734281488E+02 -.731895640E+02 -.731092707E+02 -.731905867E+02 -.734301949E+02 -.738184418E+02 -.743401820E+02 -.749760348E+02 -.757038678E+02 -.765003181E+02 -.773421864E+02 -.782075931E+02 -.790768358E+02 -.799329391E+02 -.807619206E+02 -.815528230E+02 -.822975661E+02 -.829906787E+02 -.836289587E+02 -.842111039E+02 -.847373442E+02 -.852090971E+02 -.856286583E+02 -.859989356E+02 -.863232263E+02 -.866050377E+02 -.868479464E+02 -.870554912E+02 -.872310958E+02 -.873780154E+02 -.874993022E+02 -.875977867E+02 -.876760704E+02 -.877365271E+02 -.877813113E+02 -.878123704E+02 -.878314605E+02 -.878401643E+02 -.878399105E+02 -.878319942E+02 -.878175987E+02 -.877978178E+02 -.877736801E+02 -.877461755E+02 -.877162844E+02 -.876850109E+02 -.876534222E+02 -.876226957E+02 -.875941760E+02 -.875694456E+02 -.875504147E+02 -.875394329E+02 -.875394329E+02
 -.874564028E+02 -.874564028E+02 -.874624914E+02 -.874727684E+02 -.874856409E+02 -.874997463E+02 -.875138900E+02 -.875269957E+02 -.875380634E+02 -.875461358E+02 -.875502688E+02 -.875495075E+02 -.875428645E+02 -.875293008E+02 -.875077096E+02 -.874769007E+02 -.874355878E+02 -.873823763E+02 -.873157542E+02 -.872340846E+02 -.871356021E+02 -.870184127E+02 -.868804990E+02 -.867197320E+02 -.865338910E+02 -.863206944E+02 -.860778419E+02 -.858030717E+02 -.854942355E+02 -.851493918E+02 -.847669208E+02 -.843456613E+02 -.838850701E+02 -.833854004E+02 -.828478959E+02 -.822749935E+02 -.816705205E+02 -.810398740E+02 -.803901596E+02 -.797302666E+02 -.790708551E+02 -.784242254E+02 -.778040517E+02 -.772249637E+02 -.767019779E+02 -.762497973E+02 -.758820212E+02 -.756103267E+02 -.754437025E+02 -.753878192E+02 -.754446157E+02 -.756121535E+02 -.758847624E+02 -.762534542E+02 -.767065521E+02 -.772304572E+02 -.778104669E+02 -.784315650E+02 -.790791220E+02 -.797394642E+02 -.804002912E+02 -.810509435E+02 -.816825316E+02 -.822879499E+02 -.828618016E+02 -.834002589E+02 -.839008849E+02 -.843624354E+02 -.847846567E+02 -.851680915E+02 -.855138999E+02 -.858237005E+02 -.860994335E+02 -.863432455E+02 -.865573960E+02 -.867441826E+02 -.869058838E+02 -.870447164E+02 -.871628044E+02 -.872621596E+02 -.873446691E+02 -.874120899E+02 -.874660486E+02 -.875080447E+02 -.875394578E+02 -.875615559E+02 -.875755066E+02 -.875823893E+02 -.875832094E+02 -.875789130E+02 -.875704046E+02 -.875585657E+02 -.875442773E+02 -.875284445E+02 -.875120272E+02 -.874960757E+02 -.874817748E+02 -.874704981E+02 -.874638749E+02 -.874638749E+02
 -.873842300E+02 -.873842300E+02 -.873862150E+02 -.873892194E+02 -.873923586E+02 -.873948070E+02 -.873957791E+02 -.873945122E+02 -.873902507E+02 -.873822328E+02 -.873696776E+02 -.873517741E+02 -.873276711E+02 -.872964681E+02 -.872572074E+02 -.872088677E+02 -.871503580E+02 -.870805145E+02 -.869980985E+02 -.869017972E+02 -.867902273E+02 -.866619430E+02 -.865154479E+02 -.863492129E+02 -.861617012E+02 -.859513999E+02 -.857168622E+02 -.854567583E+02 -.851699383E+02 -.848555057E+02 -.845129041E+02 -.841420133E+02 -.837432564E+02 -.833177123E+02 -.828672307E+02 -.823945430E+02 -.819033600E+02 -.813984477E+02 -.808856673E+02 -.803719690E+02 -.798653258E+02 -.793745957E+02 -.789093067E+02 -.784793625E+02 -.780946743E+02 -.777647359E+02 -.774981663E+02 -.773022553E+02 -.771825495E+02 -.771425208E+02 -.771833514E+02 -.773038591E+02 -.775005722E+02 -.777679440E+02 -.780986849E+02 -.784841758E+02 -.789149230E+02 -.793810151E+02 -.798725485E+02 -.803799950E+02 -.808944962E+02 -.814080793E+02 -.819137934E+02 -.824057770E+02 -.828792636E+02 -.833305418E+02 -.837568796E+02 -.841564261E+02 -.845281015E+02 -.848714816E+02 -.851866849E+02 -.854742665E+02 -.857351205E+02 -.859703948E+02 -.861814165E+02 -.863696295E+02 -.865365429E+02 -.866836899E+02 -.868125948E+02 -.869247486E+02 -.870215912E+02 -.871044989E+02 -.871747765E+02 -.872336536E+02 -.872822838E+02 -.873217461E+02 -.873530486E+02 -.873771336E+02 -.873948845E+02 -.874071335E+02 -.874146703E+02 -.874182527E+02 -.874186177E+02 -.874164946E+02 -.874126194E+02 -.874077522E+02 -.874026963E+02 -.873983212E+02 -.873955898E+02 -.873955898E+02
 -.873209841E+02 -.873209841E+02 -.873194200E+02 -.873161567E+02 -.873109452E+02 -.873034491E+02 -.872932618E+02 -.872799183E+02 -.872629017E+02 -.872416479E+02 -.872155463E+02 -.871839413E+02 -.871461308E+02 -.871013664E+02 -.870488516E+02 -.869877427E+02 -.869171481E+02 -.868361312E+02 -.867437128E+02 -.866388774E+02 -.865205805E+02 -.863877604E+02 -.862393528E+02 -.860743101E+02 -.858916252E+02 -.856903616E+02 -.854696888E+02 -.852289241E+02 -.849675812E+02 -.846854247E+02 -.843825308E+02 -.840593524E+02 -.837167861E+02 -.833562402E+02 -.829796989E+02 -.825897775E+02 -.821897655E+02 -.817836489E+02 -.813761069E+02 -.809724764E+02 -.805786776E+02 -.802010981E+02 -.798464328E+02 -.795214833E+02 -.792329206E+02 -.789870246E+02 -.787894133E+02 -.786447817E+02 -.785566699E+02 -.785272803E+02 -.785573602E+02 -.786461619E+02 -.787914829E+02 -.789897829E+02 -.792363665E+02 -.795256154E+02 -.798512494E+02 -.802065970E+02 -.805848563E+02 -.809793318E+02 -.813836354E+02 -.817918462E+02 -.821986267E+02 -.825992968E+02 -.829898695E+02 -.833670545E+02 -.837282350E+02 -.840714257E+02 -.843952168E+02 -.846987099E+02 -.849814503E+02 -.852433596E+02 -.854846709E+02 -.857058677E+02 -.859076298E+02 -.860907846E+02 -.862562650E+02 -.864050739E+02 -.865382546E+02 -.866568667E+02 -.867619669E+02 -.868545940E+02 -.869357580E+02 -.870064319E+02 -.870675467E+02 -.871199878E+02 -.871645942E+02 -.872021577E+02 -.872334248E+02 -.872590977E+02 -.872798371E+02 -.872962644E+02 -.873089641E+02 -.873184859E+02 -.873253462E+02 -.873300276E+02 -.873329779E+02 -.873346051E+02 -.873352694E+02 -.873352694E+02
 -.872668310E+02 -.872668310E+02 -.872622691E+02 -.872537312E+02 -.872415257E+02 -.872257504E+02 -.872063406E+02 -.871831049E+02 -.871557510E+02 -.871239045E+02 -.870871229E+02 -.870449052E+02 -.869966995E+02 -.869419090E+02 -.868798967E+02 -.868099899E+02 -.867314851E+02 -.866436533E+02 -.865457467E+02 -.864370065E+02 -.863166726E+02 -.861839967E+02 -.860382561E+02 -.858787725E+02 -.857049328E+02 -.855162142E+02 -.853122124E+02 -.850926739E+02 -.848575314E+02 -.846069427E+02 -.843413305E+02 -.840614250E+02 -.837683037E+02 -.834634305E+02 -.831486881E+02 -.828264027E+02 -.824993576E+02 -.821707907E+02 -.818443749E+02 -.815241761E+02 -.812145879E+02 -.809202414E+02 -.806458912E+02 -.803962788E+02 -.801759804E+02 -.799892436E+02 -.798398237E+02 -.797308291E+02 -.796645866E+02 -.796425365E+02 -.796651663E+02 -.797319881E+02 -.798415608E+02 -.799915571E+02 -.801788681E+02 -.803997378E+02 -.806499179E+02 -.809248317E+02 -.812197368E+02 -.815298777E+02 -.818506226E+02 -.821775767E+02 -.825066732E+02 -.828342381E+02 -.831570320E+02 -.834722705E+02 -.837776255E+02 -.840712129E+02 -.843515668E+02 -.846176075E+02 -.848686028E+02 -.851041274E+02 -.853240208E+02 -.855283474E+02 -.857173576E+02 -.858914523E+02 -.860511506E+02 -.861970618E+02 -.863298603E+02 -.864502645E+02 -.865590188E+02 -.866568790E+02 -.867446004E+02 -.868229279E+02 -.868925885E+02 -.869542855E+02 -.870086935E+02 -.870564551E+02 -.870981777E+02 -.871344307E+02 -.871657420E+02 -.871925946E+02 -.872154213E+02 -.872345975E+02 -.872504311E+02 -.872631483E+02 -.872728737E+02 -.872796028E+02 -.872831633E+02 -.872831633E+02
 -.872215588E+02 -.872215588E+02 -.872145268E+02 -.872016597E+02 -.871837434E+02 -.871612517E+02 -.871344204E+02 -.871033026E+02 -.870678100E+02 -.870277440E+02 -.869828194E+02 -.869326817E+02 -.868769212E+02 -.868150839E+02 -.867466806E+02 -.866711948E+02 -.865880906E+02 -.864968200E+02 -.863968315E+02 -.862875786E+02 -.861685309E+02 -.860391852E+02 -.858990795E+02 -.857478085E+02 -.855850409E+02 -.854105394E+02 -.852241822E+02 -.850259865E+02 -.848161338E+02 -.845949956E+02 -.843631596E+02 -.841214556E+02 -.838709780E+02 -.836131068E+02 -.833495216E+02 -.830822099E+02 -.828134660E+02 -.825458788E+02 -.822823079E+02 -.820258450E+02 -.817797614E+02 -.815474409E+02 -.813322989E+02 -.811376909E+02 -.809668124E+02 -.808225961E+02 -.807076094E+02 -.806239613E+02 -.805732209E+02 -.805563558E+02 -.805736927E+02 -.806249041E+02 -.807090216E+02 -.808244752E+02 -.809691552E+02 -.811404931E+02 -.813355554E+02 -.815511456E+02 -.817839072E+02 -.820304237E+02 -.822873101E+02 -.825512938E+02 -.828192818E+02 -.830884131E+02 -.833560971E+02 -.836200378E+02 -.838782461E+02 -.841290401E+02 -.843710379E+02 -.846031424E+02 -.848245216E+02 -.850345851E+02 -.852329583E+02 -.854194568E+02 -.855940601E+02 -.857568865E+02 -.859081699E+02 -.860482378E+02 -.861774922E+02 -.862963916E+02 -.864054358E+02 -.865051531E+02 -.865960879E+02 -.866787916E+02 -.867538138E+02 -.868216950E+02 -.868829600E+02 -.869381121E+02 -.869876269E+02 -.870319457E+02 -.870714689E+02 -.871065464E+02 -.871374670E+02 -.871644432E+02 -.871875920E+02 -.872069085E+02 -.872222313E+02 -.872331952E+02 -.872391686E+02 -.872391686E+02
 -.871846811E+02 -.871846811E+02 -.871756687E+02 -.871593461E+02 -.871368977E+02 -.871091151E+02 -.870764915E+02 -.870392924E+02 -.869976094E+02 -.869514013E+02 -.869005247E+02 -.868447585E+02 -.867838217E+02 -.867173890E+02 -.866451025E+02 -.865665826E+02 -.864814366E+02 -.863892687E+02 -.862896879E+02 -.861823182E+02 -.860668077E+02 -.859428396E+02 -.858101441E+02 -.856685108E+02 -.855178030E+02 -.853579725E+02 -.851890758E+02 -.850112902E+02 -.848249315E+02 -.846304707E+02 -.844285497E+02 -.842199970E+02 -.840058393E+02 -.837873112E+02 -.835658596E+02 -.833431434E+02 -.831210257E+02 -.829015599E+02 -.826869659E+02 -.824795984E+02 -.822819067E+02 -.820963850E+02 -.819255158E+02 -.817717082E+02 -.816372313E+02 -.815241478E+02 -.814342494E+02 -.813689984E+02 -.813294772E+02 -.813163513E+02 -.813298448E+02 -.813697325E+02 -.814353481E+02 -.815256078E+02 -.816390485E+02 -.817738772E+02 -.819280301E+02 -.820992369E+02 -.822850873E+02 -.824830974E+02 -.826907716E+02 -.829056592E+02 -.831254038E+02 -.833477837E+02 -.835707441E+02 -.837924195E+02 -.840111492E+02 -.842254840E+02 -.844341870E+02 -.846362288E+02 -.848307785E+02 -.850171911E+02 -.851949926E+02 -.853638644E+02 -.855236255E+02 -.856742163E+02 -.858156816E+02 -.859481550E+02 -.860718435E+02 -.861870144E+02 -.862939823E+02 -.863930977E+02 -.864847372E+02 -.865692935E+02 -.866471675E+02 -.867187603E+02 -.867844656E+02 -.868446623E+02 -.868997065E+02 -.869499225E+02 -.869955929E+02 -.870369452E+02 -.870741366E+02 -.871072323E+02 -.871361793E+02 -.871607704E+02 -.871805968E+02 -.871949860E+02 -.872029187E+02 -.872029187E+02
 -.871555281E+02 -.871555281E+02 -.871449788E+02 -.871259883E+02 -.871000649E+02 -.870682616E+02 -.870312860E+02 -.869895832E+02 -.869433992E+02 -.868928292E+02 -.868378541E+02 -.867783695E+02 -.867142076E+02 -.866451549E+02 -.865709666E+02 -.864913784E+02 -.864061173E+02 -.863149110E+02 -.862174968E+02 -.861136307E+02 -.860030966E+02 -.858857150E+02 -.857613535E+02 -.856299366E+02 -.854914566E+02 -.853459847E+02 -.851936824E+02 -.850348129E+02 -.848697526E+02 -.846990014E+02 -.845231922E+02 -.843430992E+02 -.841596436E+02 -.839738962E+02 -.837870777E+02 -.836005534E+02 -.834158245E+02 -.832345134E+02 -.830583444E+02 -.828891178E+02 -.827286795E+02 -.825788851E+02 -.824415605E+02 -.823184588E+02 -.822112165E+02 -.821213093E+02 -.820500108E+02 -.819983546E+02 -.819671029E+02 -.819567227E+02 -.819673710E+02 -.819988896E+02 -.820508103E+02 -.821223695E+02 -.822125324E+02 -.823200242E+02 -.824433678E+02 -.825809253E+02 -.827309421E+02 -.828915909E+02 -.830610143E+02 -.832373650E+02 -.834188406E+02 -.836037153E+02 -.837903645E+02 -.839772850E+02 -.841631090E+02 -.843466139E+02 -.845267260E+02 -.847025217E+02 -.848732240E+02 -.850381970E+02 -.851969377E+02 -.853490668E+02 -.854943179E+02 -.856325262E+02 -.857636175E+02 -.858875966E+02 -.860045365E+02 -.861145675E+02 -.862178678E+02 -.863146539E+02 -.864051713E+02 -.864896871E+02 -.865684811E+02 -.866418385E+02 -.867100420E+02 -.867733633E+02 -.868320539E+02 -.868863348E+02 -.869363836E+02 -.869823193E+02 -.870241821E+02 -.870619086E+02 -.870952983E+02 -.871239711E+02 -.871473101E+02 -.871643873E+02 -.871738647E+02 -.871738647E+02
 -.871333241E+02 -.871333241E+02 -.871216308E+02 -.871006678E+02 -.870721981E+02 -.870374831E+02 -.869974039E+02 -.869525533E+02 -.869033058E+02 -.868498716E+02 -.867923373E+02 -.867306982E+02 -.866648824E+02 -.865947713E+02 -.865202143E+02 -.864410426E+02 -.863570800E+02 -.862681522E+02 -.861740964E+02 -.860747689E+02 -.859700535E+02 -.858598697E+02 -.857441801E+02 -.856229990E+02 -.854964003E+02 -.853645254E+02 -.852275916E+02 -.850858997E+02 -.849398406E+02 -.847899026E+02 -.846366759E+02 -.844808566E+02 -.843232487E+02 -.841647639E+02 -.840064184E+02 -.838493272E+02 -.836946950E+02 -.835438031E+02 -.833979941E+02 -.832586513E+02 -.831271760E+02 -.830049620E+02 -.828933671E+02 -.827936836E+02 -.827071088E+02 -.826347151E+02 -.825774226E+02 -.825359749E+02 -.825109184E+02 -.825025870E+02 -.825110926E+02 -.825363220E+02 -.825779398E+02 -.826353982E+02 -.827079524E+02 -.827946805E+02 -.828945088E+02 -.830062385E+02 -.831285756E+02 -.832601607E+02 -.833995983E+02 -.835454853E+02 -.836964363E+02 -.838511070E+02 -.840082138E+02 -.841665499E+02 -.843249979E+02 -.844825392E+02 -.846382596E+02 -.847913524E+02 -.849411187E+02 -.850869652E+02 -.852284011E+02 -.853650320E+02 -.854965544E+02 -.856227481E+02 -.857434687E+02 -.858586398E+02 -.859682453E+02 -.860723212E+02 -.861709478E+02 -.862642424E+02 -.863523520E+02 -.864354456E+02 -.865137071E+02 -.865873281E+02 -.866564994E+02 -.867214029E+02 -.867822013E+02 -.868390266E+02 -.868919663E+02 -.869410451E+02 -.869862031E+02 -.870272667E+02 -.870639116E+02 -.870956138E+02 -.871215859E+02 -.871406935E+02 -.871513445E+02 -.871513445E+02
 -.871172482E+02 -.871172482E+02 -.871047528E+02 -.870824200E+02 -.870522050E+02 -.870155294E+02 -.869734099E+02 -.869265568E+02 -.868754486E+02 -.868203893E+02 -.867615531E+02 -.866990178E+02 -.866327914E+02 -.865628330E+02 -.864890695E+02 -.864114087E+02 -.863297511E+02 -.862439988E+02 -.861540647E+02 -.860598796E+02 -.859613995E+02 -.858586124E+02 -.857515449E+02 -.856402679E+02 -.855249036E+02 -.854056304E+02 -.852826890E+02 -.851563873E+02 -.850271043E+02 -.848952947E+02 -.847614904E+02 -.846263025E+02 -.844904207E+02 -.843546118E+02 -.842197154E+02 -.840866383E+02 -.839563458E+02 -.838298517E+02 -.837082047E+02 -.835924741E+02 -.834837319E+02 -.833830343E+02 -.832914021E+02 -.832097995E+02 -.831391138E+02 -.830801354E+02 -.830335394E+02 -.829998691E+02 -.829795223E+02 -.829727419E+02 -.829796090E+02 -.830000409E+02 -.830337934E+02 -.830804671E+02 -.831395171E+02 -.832102668E+02 -.832919243E+02 -.833836005E+02 -.834843295E+02 -.835930890E+02 -.837088207E+02 -.838304506E+02 -.839569078E+02 -.840871413E+02 -.842201352E+02 -.843549219E+02 -.844905923E+02 -.846263043E+02 -.847612886E+02 -.848948527E+02 -.850263830E+02 -.851553445E+02 -.852812800E+02 -.854038073E+02 -.855226159E+02 -.856374625E+02 -.857481660E+02 -.858546025E+02 -.859566994E+02 -.860544295E+02 -.861478056E+02 -.862368737E+02 -.863217076E+02 -.864024022E+02 -.864790668E+02 -.865518187E+02 -.866207748E+02 -.866860433E+02 -.867477132E+02 -.868058424E+02 -.868604421E+02 -.869114580E+02 -.869587464E+02 -.870020424E+02 -.870409203E+02 -.870747400E+02 -.871025790E+02 -.871231415E+02 -.871346401E+02 -.871346401E+02
 -.871064808E+02 -.871064808E+02 -.870934756E+02 -.870702865E+02 -.870390058E+02 -.870011720E+02 -.869579034E+02 -.869099999E+02 -.868580210E+02 -.868023457E+02 -.867432181E+02 -.866807825E+02 -.866151116E+02 -.865462273E+02 -.864741180E+02 -.863987522E+02 -.863200897E+02 -.862380910E+02 -.861527253E+02 -.860639772E+02 -.859718535E+02 -.858763884E+02 -.857776490E+02 -.856757402E+02 -.855708090E+02 -.854630491E+02 -.853527042E+02 -.852400712E+02 -.851255031E+02 -.850094107E+02 -.848922631E+02 -.847745884E+02 -.846569718E+02 -.845400534E+02 -.844245238E+02 -.843111191E+02 -.842006136E+02 -.840938111E+02 -.839915349E+02 -.838946162E+02 -.838038813E+02 -.837201380E+02 -.836441612E+02 -.835766786E+02 -.835183557E+02 -.834697828E+02 -.834314616E+02 -.834037949E+02 -.833870767E+02 -.833814860E+02 -.833870826E+02 -.834038051E+02 -.834314730E+02 -.834697906E+02 -.835183536E+02 -.835766586E+02 -.836441136E+02 -.837200514E+02 -.838037426E+02 -.838944105E+02 -.839912453E+02 -.840934188E+02 -.842000979E+02 -.843104570E+02 -.844236903E+02 -.845390213E+02 -.846557114E+02 -.847730676E+02 -.848904472E+02 -.850072626E+02 -.851229831E+02 -.852371367E+02 -.853493100E+02 -.854591475E+02 -.855663496E+02 -.856706702E+02 -.857719138E+02 -.858699316E+02 -.859646178E+02 -.860559054E+02 -.861437614E+02 -.862281823E+02 -.863091890E+02 -.863868213E+02 -.864611319E+02 -.865321803E+02 -.866000250E+02 -.866647150E+02 -.867262798E+02 -.867847163E+02 -.868399735E+02 -.868919323E+02 -.869403806E+02 -.869849804E+02 -.870252252E+02 -.870603851E+02 -.870894342E+02 -.871109562E+02 -.871230209E+02 -.871230209E+02
 -.871002359E+02 -.871002359E+02 -.870869669E+02 -.870633522E+02 -.870315733E+02 -.869932479E+02 -.869495652E+02 -.869013906E+02 -.868493439E+02 -.867938612E+02 -.867352408E+02 -.866736796E+02 -.866093008E+02 -.865421757E+02 -.864723409E+02 -.863998115E+02 -.863245928E+02 -.862466886E+02 -.861661090E+02 -.860828768E+02 -.859970330E+02 -.859086417E+02 -.858177941E+02 -.857246128E+02 -.856292549E+02 -.855319149E+02 -.854328274E+02 -.853322690E+02 -.852305595E+02 -.851280630E+02 -.850251875E+02 -.849223846E+02 -.848201472E+02 -.847190072E+02 -.846195318E+02 -.845223185E+02 -.844279893E+02 -.843371838E+02 -.842505513E+02 -.841687422E+02 -.840923980E+02 -.840221418E+02 -.839585676E+02 -.839022300E+02 -.838536340E+02 -.838132255E+02 -.837813822E+02 -.837584063E+02 -.837445181E+02 -.837398514E+02 -.837444505E+02 -.837582693E+02 -.837811726E+02 -.838129385E+02 -.838532630E+02 -.839017668E+02 -.839580022E+02 -.840214626E+02 -.840915914E+02 -.841677930E+02 -.842494423E+02 -.843358958E+02 -.844265012E+02 -.845206070E+02 -.846175715E+02 -.847167704E+02 -.848176040E+02 -.849195029E+02 -.850219325E+02 -.851243975E+02 -.852264440E+02 -.853276612E+02 -.854276828E+02 -.855261863E+02 -.856228931E+02 -.857175665E+02 -.858100102E+02 -.859000661E+02 -.859876112E+02 -.860725548E+02 -.861548349E+02 -.862344143E+02 -.863112768E+02 -.863854221E+02 -.864568608E+02 -.865256084E+02 -.865916781E+02 -.866550727E+02 -.867157739E+02 -.867737302E+02 -.868288407E+02 -.868809349E+02 -.869297467E+02 -.869748812E+02 -.870157705E+02 -.870516178E+02 -.870813227E+02 -.871033846E+02 -.871157760E+02 -.871157760E+02
 -.870977831E+02 -.870977831E+02 -.870844540E+02 -.870607693E+02 -.870289588E+02 -.869906867E+02 -.869471872E+02 -.868993691E+02 -.868478950E+02 -.867932421E+02 -.867357493E+02 -.866756531E+02 -.866131154E+02 -.865482454E+02 -.864811161E+02 -.864117783E+02 -.863402706E+02 -.862666286E+02 -.861908913E+02 -.861131077E+02 -.860333409E+02 -.859516730E+02 -.858682081E+02 -.857830756E+02 -.856964327E+02 -.856084666E+02 -.855193960E+02 -.854294724E+02 -.853389807E+02 -.852482394E+02 -.851576001E+02 -.850674462E+02 -.849781912E+02 -.848902762E+02 -.848041666E+02 -.847203481E+02 -.846393215E+02 -.845615979E+02 -.844876920E+02 -.844181157E+02 -.843533708E+02 -.842939418E+02 -.842402879E+02 -.841928362E+02 -.841519736E+02 -.841180406E+02 -.840913248E+02 -.840720556E+02 -.840604000E+02 -.840564591E+02 -.840602662E+02 -.840717863E+02 -.840909166E+02 -.841174887E+02 -.841512713E+02 -.841919753E+02 -.842392583E+02 -.842927316E+02 -.843519666E+02 -.844165020E+02 -.844858516E+02 -.845595115E+02 -.846369680E+02 -.847177042E+02 -.848012070E+02 -.848869734E+02 -.849745156E+02 -.850633659E+02 -.851530808E+02 -.852432447E+02 -.853334716E+02 -.854234077E+02 -.855127323E+02 -.856011584E+02 -.856884325E+02 -.857743341E+02 -.858586748E+02 -.859412966E+02 -.860220702E+02 -.861008926E+02 -.861776844E+02 -.862523868E+02 -.863249583E+02 -.863953702E+02 -.864636025E+02 -.865296379E+02 -.865934551E+02 -.866550211E+02 -.867142811E+02 -.867711456E+02 -.868254749E+02 -.868770589E+02 -.869255904E+02 -.869706321E+02 -.870115721E+02 -.870475668E+02 -.870774668E+02 -.870997182E+02 -.871122360E+02 -.871122360E+02
 -.870984598E+02 -.870984598E+02 -.870852366E+02 -.870617709E+02 -.870303062E+02 -.869925258E+02 -.869496866E+02 -.869027225E+02 -.868523227E+02 -.867989925E+02 -.867430992E+02 -.866849079E+02 -.866246091E+02 -.865623399E+02 -.864982006E+02 -.864322678E+02 -.863646045E+02 -.862952686E+02 -.862243191E+02 -.861518218E+02 -.860778537E+02 -.860025061E+02 -.859258882E+02 -.858481295E+02 -.857693812E+02 -.856898184E+02 -.856096409E+02 -.855290738E+02 -.854483679E+02 -.853677993E+02 -.852876691E+02 -.852083015E+02 -.851300426E+02 -.850532579E+02 -.849783296E+02 -.849056531E+02 -.848356332E+02 -.847686798E+02 -.847052030E+02 -.846456083E+02 -.845902908E+02 -.845396302E+02 -.844939845E+02 -.844536854E+02 -.844190323E+02 -.843902878E+02 -.843676730E+02 -.843513640E+02 -.843414887E+02 -.843381242E+02 -.843412961E+02 -.843509773E+02 -.843670888E+02 -.843895012E+02 -.844180368E+02 -.844524726E+02 -.844925445E+02 -.845379512E+02 -.845883595E+02 -.846434093E+02 -.847027192E+02 -.847658923E+02 -.848325211E+02 -.849021935E+02 -.849744977E+02 -.850490267E+02 -.851253832E+02 -.852031827E+02 -.852820576E+02 -.853616598E+02 -.854416626E+02 -.855217633E+02 -.856016834E+02 -.856811704E+02 -.857599974E+02 -.858379633E+02 -.859148921E+02 -.859906322E+02 -.860650546E+02 -.861380518E+02 -.862095353E+02 -.862794333E+02 -.863476878E+02 -.864142509E+02 -.864790806E+02 -.865421356E+02 -.866033694E+02 -.866627222E+02 -.867201111E+02 -.867754182E+02 -.868284747E+02 -.868790407E+02 -.869267798E+02 -.869712248E+02 -.870117346E+02 -.870474370E+02 -.870771547E+02 -.870993076E+02 -.871117865E+02 -.871117865E+02
 -.871016766E+02 -.871016766E+02 -.870886927E+02 -.870656767E+02 -.870348580E+02 -.869979159E+02 -.869561113E+02 -.869103875E+02 -.868614474E+02 -.868098126E+02 -.867558686E+02 -.866999002E+02 -.866421176E+02 -.865826777E+02 -.865217003E+02 -.864592802E+02 -.863954975E+02 -.863304253E+02 -.862641356E+02 -.861967046E+02 -.861282164E+02 -.860587663E+02 -.859884634E+02 -.859174327E+02 -.858458162E+02 -.857737745E+02 -.857014877E+02 -.856291550E+02 -.855569954E+02 -.854852472E+02 -.854141669E+02 -.853440281E+02 -.852751202E+02 -.852077463E+02 -.851422205E+02 -.850788658E+02 -.850180103E+02 -.849599842E+02 -.849051162E+02 -.848537291E+02 -.848061364E+02 -.847626375E+02 -.847235139E+02 -.846890253E+02 -.846594053E+02 -.846348583E+02 -.846155561E+02 -.846016350E+02 -.845931940E+02 -.845902925E+02 -.845929502E+02 -.846011459E+02 -.846148183E+02 -.846338671E+02 -.846581542E+02 -.846875061E+02 -.847217170E+02 -.847605513E+02 -.848037477E+02 -.848510231E+02 -.849020761E+02 -.849565915E+02 -.850142447E+02 -.850747051E+02 -.851376407E+02 -.852027212E+02 -.852696219E+02 -.853380265E+02 -.854076302E+02 -.854781414E+02 -.855492847E+02 -.856208015E+02 -.856924520E+02 -.857640155E+02 -.858352913E+02 -.859060984E+02 -.859762756E+02 -.860456808E+02 -.861141898E+02 -.861816956E+02 -.862481064E+02 -.863133434E+02 -.863773386E+02 -.864400314E+02 -.865013649E+02 -.865612811E+02 -.866197151E+02 -.866765874E+02 -.867317948E+02 -.867851987E+02 -.868366092E+02 -.868857658E+02 -.869323122E+02 -.869757626E+02 -.870154595E+02 -.870505171E+02 -.870797483E+02 -.871015695E+02 -.871138754E+02 -.871138754E+02
 -.871069190E+02 -.871069190E+02 -.870942789E+02 -.870718936E+02 -.870419549E+02 -.870061195E+02 -.869656369E+02 -.869214468E+02 -.868742549E+02 -.868245894E+02 -.867728458E+02 -.867193203E+02 -.866642361E+02 -.866077633E+02 -.865500345E+02 -.864911570E+02 -.864312223E+02 -.863703129E+02 -.863085089E+02 -.862458920E+02 -.861825492E+02 -.861185757E+02 -.860540774E+02 -.859891721E+02 -.859239911E+02 -.858586799E+02 -.857933989E+02 -.857283235E+02 -.856636438E+02 -.855995646E+02 -.855363040E+02 -.854740928E+02 -.854131730E+02 -.853537960E+02 -.852962208E+02 -.852407117E+02 -.851875359E+02 -.851369606E+02 -.850892504E+02 -.850446641E+02 -.850034515E+02 -.849658508E+02 -.849320847E+02 -.849023581E+02 -.848768549E+02 -.848557356E+02 -.848391346E+02 -.848271585E+02 -.848198844E+02 -.848173588E+02 -.848195968E+02 -.848265816E+02 -.848382654E+02 -.848545694E+02 -.848753854E+02 -.849005773E+02 -.849299832E+02 -.849634176E+02 -.850006738E+02 -.850415274E+02 -.850857388E+02 -.851330561E+02 -.851832190E+02 -.852359610E+02 -.852910133E+02 -.853481067E+02 -.854069753E+02 -.854673581E+02 -.855290020E+02 -.855916632E+02 -.856551091E+02 -.857191199E+02 -.857834895E+02 -.858480262E+02 -.859125536E+02 -.859769106E+02 -.860409513E+02 -.861045447E+02 -.861675742E+02 -.862299363E+02 -.862915395E+02 -.863523024E+02 -.864121517E+02 -.864710191E+02 -.865288380E+02 -.865855391E+02 -.866410447E+02 -.866952617E+02 -.867480728E+02 -.867993248E+02 -.868488138E+02 -.868962662E+02 -.869413138E+02 -.869834617E+02 -.870220465E+02 -.870561816E+02 -.870846856E+02 -.871059897E+02 -.871180155E+02 -.871180155E+02
 -.871137438E+02 -.871137438E+02 -.871015283E+02 -.870799121E+02 -.870510315E+02 -.870165056E+02 -.869775597E+02 -.869351199E+02 -.868898850E+02 -.868423825E+02 -.867930106E+02 -.867420707E+02 -.866897930E+02 -.866363554E+02 -.865818986E+02 -.865265375E+02 -.864703703E+02 -.864134852E+02 -.863559663E+02 -.862978973E+02 -.862393653E+02 -.861804630E+02 -.861212908E+02 -.860619583E+02 -.860025852E+02 -.859433025E+02 -.858842520E+02 -.858255874E+02 -.857674732E+02 -.857100849E+02 -.856536080E+02 -.855982370E+02 -.855441745E+02 -.854916296E+02 -.854408162E+02 -.853919514E+02 -.853452535E+02 -.853009398E+02 -.852592244E+02 -.852203157E+02 -.851844144E+02 -.851517108E+02 -.851223826E+02 -.850965926E+02 -.850744866E+02 -.850561914E+02 -.850418133E+02 -.850314363E+02 -.850251210E+02 -.850229038E+02 -.850247966E+02 -.850307860E+02 -.850408341E+02 -.850548788E+02 -.850728345E+02 -.850945935E+02 -.851200274E+02 -.851489889E+02 -.851813136E+02 -.852168222E+02 -.852553228E+02 -.852966132E+02 -.853404832E+02 -.853867172E+02 -.854350961E+02 -.854854001E+02 -.855374104E+02 -.855909114E+02 -.856456924E+02 -.857015492E+02 -.857582857E+02 -.858157150E+02 -.858736604E+02 -.859319561E+02 -.859904478E+02 -.860489929E+02 -.861074607E+02 -.861657319E+02 -.862236983E+02 -.862812621E+02 -.863383345E+02 -.863948345E+02 -.864506866E+02 -.865058187E+02 -.865601583E+02 -.866136289E+02 -.866661447E+02 -.867176036E+02 -.867678790E+02 -.868168085E+02 -.868641799E+02 -.869097124E+02 -.869530333E+02 -.869936460E+02 -.870308903E+02 -.870638890E+02 -.870914790E+02 -.871121213E+02 -.871237830E+02 -.871237830E+02
 -.871217749E+02 -.871217749E+02 -.871100443E+02 -.870893003E+02 -.870616094E+02 -.870285411E+02 -.869912870E+02 -.869507506E+02 -.869076172E+02 -.868624067E+02 -.868155144E+02 -.867672419E+02 -.867178219E+02 -.866674355E+02 -.866162276E+02 -.865643169E+02 -.865118050E+02 -.864587828E+02 -.864053356E+02 -.863515467E+02 -.862975012E+02 -.862432876E+02 -.861890000E+02 -.861347392E+02 -.860806138E+02 -.860267403E+02 -.859732443E+02 -.859202595E+02 -.858679282E+02 -.858164008E+02 -.857658348E+02 -.857163946E+02 -.856682499E+02 -.856215748E+02 -.855765467E+02 -.855333446E+02 -.854921475E+02 -.854531328E+02 -.854164746E+02 -.853823419E+02 -.853508965E+02 -.853222917E+02 -.852966699E+02 -.852741616E+02 -.852548831E+02 -.852389354E+02 -.852264031E+02 -.852173529E+02 -.852118327E+02 -.852098715E+02 -.852114784E+02 -.852166428E+02 -.852253344E+02 -.852375039E+02 -.852530829E+02 -.852719856E+02 -.852941095E+02 -.853193367E+02 -.853475355E+02 -.853785618E+02 -.854122609E+02 -.854484694E+02 -.854870169E+02 -.855277278E+02 -.855704230E+02 -.856149222E+02 -.856610447E+02 -.857086118E+02 -.857574478E+02 -.858073816E+02 -.858582476E+02 -.859098869E+02 -.859621482E+02 -.860148882E+02 -.860679725E+02 -.861212754E+02 -.861746805E+02 -.862280801E+02 -.862813750E+02 -.863344738E+02 -.863872922E+02 -.864397511E+02 -.864917756E+02 -.865432918E+02 -.865942248E+02 -.866444940E+02 -.866940087E+02 -.867426617E+02 -.867903210E+02 -.868368195E+02 -.868819410E+02 -.869254030E+02 -.869668334E+02 -.870057406E+02 -.870414746E+02 -.870731764E+02 -.870997111E+02 -.871195816E+02 -.871308151E+02 -.871308151E+02
 -.871306973E+02 -.871306973E+02 -.871194949E+02 -.870996970E+02 -.870732889E+02 -.870417818E+02 -.870063254E+02 -.869677946E+02 -.869268550E+02 -.868840141E+02 -.868396597E+02 -.867940896E+02 -.867475349E+02 -.867001770E+02 -.866521614E+02 -.866036082E+02 -.865546196E+02 -.865052869E+02 -.864556945E+02 -.864059239E+02 -.863560569E+02 -.863061768E+02 -.862563710E+02 -.862067314E+02 -.861573559E+02 -.861083482E+02 -.860598186E+02 -.860118837E+02 -.859646663E+02 -.859182953E+02 -.858729046E+02 -.858286332E+02 -.857856236E+02 -.857440214E+02 -.857039740E+02 -.856656293E+02 -.856291348E+02 -.855946361E+02 -.855622754E+02 -.855321903E+02 -.855045123E+02 -.854793653E+02 -.854568645E+02 -.854371146E+02 -.854202095E+02 -.854062300E+02 -.853952438E+02 -.853873043E+02 -.853824498E+02 -.853807033E+02 -.853820721E+02 -.853865475E+02 -.853941052E+02 -.854047056E+02 -.854182938E+02 -.854348011E+02 -.854541448E+02 -.854762301E+02 -.855009507E+02 -.855281901E+02 -.855578230E+02 -.855897164E+02 -.856237315E+02 -.856597246E+02 -.856975487E+02 -.857370551E+02 -.857780943E+02 -.858205177E+02 -.858641784E+02 -.859089326E+02 -.859546404E+02 -.860011665E+02 -.860483815E+02 -.860961616E+02 -.861443900E+02 -.861929562E+02 -.862417569E+02 -.862906954E+02 -.863396814E+02 -.863886306E+02 -.864374635E+02 -.864861048E+02 -.865344811E+02 -.865825192E+02 -.866301433E+02 -.866772715E+02 -.867238109E+02 -.867696520E+02 -.868146606E+02 -.868586682E+02 -.869014586E+02 -.869427513E+02 -.869821797E+02 -.870192621E+02 -.870533648E+02 -.870836534E+02 -.871090292E+02 -.871280466E+02 -.871388044E+02 -.871388044E+02
 -.871402502E+02 -.871402502E+02 -.871296058E+02 -.871108037E+02 -.870857403E+02 -.870558615E+02 -.870222697E+02 -.869858055E+02 -.869471110E+02 -.869066769E+02 -.868648800E+02 -.868220113E+02 -.867782973E+02 -.867339169E+02 -.866890140E+02 -.866437076E+02 -.865980991E+02 -.865522780E+02 -.865063267E+02 -.864603240E+02 -.864143469E+02 -.863684738E+02 -.863227849E+02 -.862773639E+02 -.862322983E+02 -.861876804E+02 -.861436068E+02 -.861001792E+02 -.860575037E+02 -.860156907E+02 -.859748543E+02 -.859351122E+02 -.858965843E+02 -.858593927E+02 -.858236601E+02 -.857895096E+02 -.857570630E+02 -.857264403E+02 -.856977583E+02 -.856711295E+02 -.856466612E+02 -.856244544E+02 -.856046026E+02 -.855871906E+02 -.855722943E+02 -.855599789E+02 -.855502992E+02 -.855432979E+02 -.855390059E+02 -.855374417E+02 -.855386109E+02 -.855425066E+02 -.855491091E+02 -.855583863E+02 -.855702940E+02 -.855847765E+02 -.856017670E+02 -.856211885E+02 -.856429549E+02 -.856669714E+02 -.856931358E+02 -.857213395E+02 -.857514687E+02 -.857834053E+02 -.858170282E+02 -.858522142E+02 -.858888391E+02 -.859267790E+02 -.859659107E+02 -.860061132E+02 -.860472678E+02 -.860892597E+02 -.861319776E+02 -.861753149E+02 -.862191700E+02 -.862634460E+02 -.863080515E+02 -.863528999E+02 -.863979096E+02 -.864430032E+02 -.864881069E+02 -.865331491E+02 -.865780594E+02 -.866227666E+02 -.866671957E+02 -.867112650E+02 -.867548816E+02 -.867979358E+02 -.868402939E+02 -.868817885E+02 -.869222065E+02 -.869612727E+02 -.869986296E+02 -.870338093E+02 -.870661991E+02 -.870949944E+02 -.871191391E+02 -.871372459E+02 -.871474940E+02 -.871474940E+02
 -.871502204E+02 -.871502204E+02 -.871401525E+02 -.871223767E+02 -.870986948E+02 -.870704826E+02 -.870387906E+02 -.870044220E+02 -.869679913E+02 -.869299700E+02 -.868907210E+02 -.868505258E+02 -.868096042E+02 -.867681305E+02 -.867262453E+02 -.866840648E+02 -.866416879E+02 -.865992016E+02 -.865566852E+02 -.865142136E+02 -.864718594E+02 -.864296952E+02 -.863877946E+02 -.863462333E+02 -.863050896E+02 -.862644452E+02 -.862243851E+02 -.861849976E+02 -.861463745E+02 -.861086106E+02 -.860718033E+02 -.860360522E+02 -.860014589E+02 -.859681258E+02 -.859361556E+02 -.859056508E+02 -.858767127E+02 -.858494404E+02 -.858239303E+02 -.858002750E+02 -.857785625E+02 -.857588754E+02 -.857412900E+02 -.857258755E+02 -.857126936E+02 -.857017973E+02 -.856932309E+02 -.856870291E+02 -.856832169E+02 -.856818092E+02 -.856828104E+02 -.856862148E+02 -.856920065E+02 -.857001594E+02 -.857106374E+02 -.857233953E+02 -.857383787E+02 -.857555249E+02 -.857747634E+02 -.857960168E+02 -.858192014E+02 -.858442280E+02 -.858710028E+02 -.858994284E+02 -.859294044E+02 -.859608286E+02 -.859935973E+02 -.860276067E+02 -.860627536E+02 -.860989354E+02 -.861360518E+02 -.861740046E+02 -.862126984E+02 -.862520413E+02 -.862919447E+02 -.863323240E+02 -.863730982E+02 -.864141902E+02 -.864555263E+02 -.864970360E+02 -.865386508E+02 -.865803039E+02 -.866219283E+02 -.866634554E+02 -.867048123E+02 -.867459189E+02 -.867866838E+02 -.868269988E+02 -.868667325E+02 -.869057210E+02 -.869437564E+02 -.869805715E+02 -.870158205E+02 -.870490529E+02 -.870796800E+02 -.871069315E+02 -.871297980E+02 -.871469562E+02 -.871566720E+02 -.871566720E+02
 -.871604363E+02 -.871604363E+02 -.871509545E+02 -.871342201E+02 -.871119366E+02 -.870854061E+02 -.870556249E+02 -.870233555E+02 -.869891828E+02 -.869535564E+02 -.869168236E+02 -.868792543E+02 -.868410601E+02 -.868024091E+02 -.867634371E+02 -.867242564E+02 -.866849624E+02 -.866456386E+02 -.866063606E+02 -.865671991E+02 -.865282220E+02 -.864894962E+02 -.864510889E+02 -.864130685E+02 -.863755049E+02 -.863384705E+02 -.863020398E+02 -.862662898E+02 -.862312999E+02 -.861971515E+02 -.861639280E+02 -.861317142E+02 -.861005959E+02 -.860706595E+02 -.860419912E+02 -.860146769E+02 -.859888007E+02 -.859644453E+02 -.859416903E+02 -.859206124E+02 -.859012840E+02 -.858837731E+02 -.858681423E+02 -.858544484E+02 -.858427417E+02 -.858330656E+02 -.858254561E+02 -.858199417E+02 -.858165425E+02 -.858152706E+02 -.858161297E+02 -.858191150E+02 -.858242134E+02 -.858314036E+02 -.858406562E+02 -.858519340E+02 -.858651926E+02 -.858803806E+02 -.858974401E+02 -.859163075E+02 -.859369138E+02 -.859591854E+02 -.859830447E+02 -.860084110E+02 -.860352009E+02 -.860633288E+02 -.860927083E+02 -.861232522E+02 -.861548732E+02 -.861874848E+02 -.862210015E+02 -.862553394E+02 -.862904166E+02 -.863261537E+02 -.863624737E+02 -.863993022E+02 -.864365681E+02 -.864742024E+02 -.865121390E+02 -.865503137E+02 -.865886635E+02 -.866271263E+02 -.866656391E+02 -.867041363E+02 -.867425479E+02 -.867807965E+02 -.868187930E+02 -.868564325E+02 -.868935871E+02 -.869300980E+02 -.869657643E+02 -.870003289E+02 -.870334598E+02 -.870647262E+02 -.870935663E+02 -.871192468E+02 -.871408084E+02 -.871569958E+02 -.871661654E+02 -.871661654E+02
 -.871707615E+02 -.871707615E+02 -.871618686E+02 -.871461786E+02 -.871252947E+02 -.871004438E+02 -.870725652E+02 -.870423795E+02 -.870104400E+02 -.869771731E+02 -.869429088E+02 -.869079041E+02 -.868723610E+02 -.868364403E+02 -.868002721E+02 -.867639638E+02 -.867276066E+02 -.866912799E+02 -.866550553E+02 -.866189990E+02 -.865831742E+02 -.865476422E+02 -.865124643E+02 -.864777020E+02 -.864434178E+02 -.864096756E+02 -.863765411E+02 -.863440811E+02 -.863123647E+02 -.862814618E+02 -.862514439E+02 -.862223834E+02 -.861943530E+02 -.861674258E+02 -.861416745E+02 -.861171710E+02 -.860939860E+02 -.860721881E+02 -.860518438E+02 -.860330166E+02 -.860157666E+02 -.860001499E+02 -.859862182E+02 -.859740181E+02 -.859635912E+02 -.859549730E+02 -.859481930E+02 -.859432746E+02 -.859402342E+02 -.859390817E+02 -.859398200E+02 -.859424453E+02 -.859469466E+02 -.859533065E+02 -.859615007E+02 -.859714988E+02 -.859832642E+02 -.859967543E+02 -.860119217E+02 -.860287136E+02 -.860470731E+02 -.860669390E+02 -.860882470E+02 -.861109297E+02 -.861349176E+02 -.861601390E+02 -.861865215E+02 -.862139913E+02 -.862424750E+02 -.862718989E+02 -.863021902E+02 -.863332770E+02 -.863650891E+02 -.863975575E+02 -.864306152E+02 -.864641973E+02 -.864982407E+02 -.865326843E+02 -.865674686E+02 -.866025353E+02 -.866378270E+02 -.866732860E+02 -.867088534E+02 -.867444672E+02 -.867800609E+02 -.868155601E+02 -.868508794E+02 -.868859177E+02 -.869205518E+02 -.869546294E+02 -.869879579E+02 -.870202916E+02 -.870513143E+02 -.870806163E+02 -.871076649E+02 -.871317656E+02 -.871520118E+02 -.871672184E+02 -.871758354E+02 -.871758354E+02
 -.871810900E+02 -.871810900E+02 -.871727831E+02 -.871581313E+02 -.871386366E+02 -.871154493E+02 -.870894512E+02 -.870613194E+02 -.870315747E+02 -.870006192E+02 -.869687645E+02 -.869362538E+02 -.869032785E+02 -.868699914E+02 -.868365160E+02 -.868029543E+02 -.867693928E+02 -.867359064E+02 -.867025624E+02 -.866694225E+02 -.866365450E+02 -.866039864E+02 -.865718019E+02 -.865400471E+02 -.865087777E+02 -.864780502E+02 -.864479222E+02 -.864184523E+02 -.863897001E+02 -.863617262E+02 -.863345918E+02 -.863083589E+02 -.862830894E+02 -.862588452E+02 -.862356877E+02 -.862136776E+02 -.861928741E+02 -.861733348E+02 -.861551152E+02 -.861382682E+02 -.861228439E+02 -.861088887E+02 -.860964455E+02 -.860855529E+02 -.860762452E+02 -.860685518E+02 -.860624970E+02 -.860580998E+02 -.860553740E+02 -.860543276E+02 -.860549630E+02 -.860572768E+02 -.860612602E+02 -.860668987E+02 -.860741721E+02 -.860830555E+02 -.860935183E+02 -.861055257E+02 -.861190379E+02 -.861340115E+02 -.861503989E+02 -.861681494E+02 -.861872092E+02 -.862075221E+02 -.862290296E+02 -.862516718E+02 -.862753874E+02 -.863001143E+02 -.863257900E+02 -.863523520E+02 -.863797380E+02 -.864078865E+02 -.864367366E+02 -.864662289E+02 -.864963050E+02 -.865269078E+02 -.865579818E+02 -.865894726E+02 -.866213269E+02 -.866534920E+02 -.866859154E+02 -.867185441E+02 -.867513231E+02 -.867841945E+02 -.868170953E+02 -.868499549E+02 -.868826918E+02 -.869152097E+02 -.869473910E+02 -.869790906E+02 -.870101253E+02 -.870402621E+02 -.870692014E+02 -.870965561E+02 -.871218237E+02 -.871443503E+02 -.871632831E+02 -.871775085E+02 -.871855720E+02 -.871855720E+02
 -.871913407E+02 -.871913407E+02 -.871836131E+02 -.871699864E+02 -.871518616E+02 -.871303121E+02 -.871061619E+02 -.870800440E+02 -.870524461E+02 -.870237452E+02 -.869942340E+02 -.869641410E+02 -.869336467E+02 -.869028950E+02 -.868720024E+02 -.868410651E+02 -.868101646E+02 -.867793711E+02 -.867487474E+02 -.867183507E+02 -.866882347E+02 -.866584508E+02 -.866290494E+02 -.866000800E+02 -.865715926E+02 -.865436369E+02 -.865162638E+02 -.864895242E+02 -.864634702E+02 -.864381539E+02 -.864136282E+02 -.863899459E+02 -.863671600E+02 -.863453232E+02 -.863244875E+02 -.863047041E+02 -.862860230E+02 -.862684925E+02 -.862521593E+02 -.862370675E+02 -.862232589E+02 -.862107724E+02 -.861996435E+02 -.861899044E+02 -.861815834E+02 -.861747050E+02 -.861692893E+02 -.861653521E+02 -.861629046E+02 -.861619535E+02 -.861625007E+02 -.861645435E+02 -.861680744E+02 -.861730814E+02 -.861795478E+02 -.861874529E+02 -.861967713E+02 -.862074740E+02 -.862195280E+02 -.862328969E+02 -.862475412E+02 -.862634184E+02 -.862804836E+02 -.862986894E+02 -.863179869E+02 -.863383254E+02 -.863596532E+02 -.863819176E+02 -.864050656E+02 -.864290437E+02 -.864537988E+02 -.864792778E+02 -.865054283E+02 -.865321987E+02 -.865595381E+02 -.865873964E+02 -.866157247E+02 -.866444746E+02 -.866735984E+02 -.867030486E+02 -.867327774E+02 -.867627360E+02 -.867928738E+02 -.868231367E+02 -.868534654E+02 -.868837936E+02 -.869140443E+02 -.869441260E+02 -.869739277E+02 -.870033119E+02 -.870321058E+02 -.870600895E+02 -.870869811E+02 -.871124170E+02 -.871359257E+02 -.871568944E+02 -.871745251E+02 -.871877767E+02 -.871952901E+02 -.871952901E+02
 -.872014538E+02 -.872014538E+02 -.871942957E+02 -.871816762E+02 -.871648957E+02 -.871449514E+02 -.871226092E+02 -.870984582E+02 -.870729528E+02 -.870464443E+02 -.870192060E+02 -.869914519E+02 -.869633505E+02 -.869350368E+02 -.869066200E+02 -.868781902E+02 -.868498234E+02 -.868215852E+02 -.867935338E+02 -.867657221E+02 -.867381992E+02 -.867110120E+02 -.866842060E+02 -.866578256E+02 -.866319152E+02 -.866065190E+02 -.865816815E+02 -.865574475E+02 -.865338620E+02 -.865109703E+02 -.864888178E+02 -.864674501E+02 -.864469124E+02 -.864272495E+02 -.864085057E+02 -.863907245E+02 -.863739479E+02 -.863582168E+02 -.863435704E+02 -.863300458E+02 -.863176781E+02 -.863064996E+02 -.862965402E+02 -.862878267E+02 -.862803827E+02 -.862742284E+02 -.862693807E+02 -.862658526E+02 -.862636535E+02 -.862627890E+02 -.862632604E+02 -.862650657E+02 -.862681985E+02 -.862726488E+02 -.862784027E+02 -.862854429E+02 -.862937483E+02 -.863032947E+02 -.863140544E+02 -.863259971E+02 -.863390897E+02 -.863532965E+02 -.863685797E+02 -.863848996E+02 -.864022148E+02 -.864204825E+02 -.864396589E+02 -.864596992E+02 -.864805582E+02 -.865021903E+02 -.865245499E+02 -.865475912E+02 -.865712691E+02 -.865955386E+02 -.866203553E+02 -.866456755E+02 -.866714557E+02 -.866976532E+02 -.867242253E+02 -.867511291E+02 -.867783214E+02 -.868057576E+02 -.868333909E+02 -.868611712E+02 -.868890434E+02 -.869169453E+02 -.869448045E+02 -.869725353E+02 -.870000332E+02 -.870271690E+02 -.870537806E+02 -.870796619E+02 -.871045494E+02 -.871281030E+02 -.871498829E+02 -.871693179E+02 -.871856649E+02 -.871979552E+02 -.872049252E+02 -.872049252E+02
 -.872113869E+02 -.872113869E+02 -.872047867E+02 -.871931529E+02 -.871776869E+02 -.871593104E+02 -.871387318E+02 -.871164965E+02 -.870930254E+02 -.870686443E+02 -.870436069E+02 -.870181121E+02 -.869923167E+02 -.869663462E+02 -.869403024E+02 -.869142690E+02 -.868883167E+02 -.868625063E+02 -.868368914E+02 -.868115206E+02 -.867864389E+02 -.867616887E+02 -.867373110E+02 -.867133457E+02 -.866898321E+02 -.866668094E+02 -.866443167E+02 -.866223931E+02 -.866010779E+02 -.865804102E+02 -.865604294E+02 -.865411744E+02 -.865226842E+02 -.865049969E+02 -.864881504E+02 -.864721813E+02 -.864571256E+02 -.864430178E+02 -.864298907E+02 -.864177759E+02 -.864067025E+02 -.863966980E+02 -.863877873E+02 -.863799927E+02 -.863733341E+02 -.863678284E+02 -.863634896E+02 -.863603287E+02 -.863583532E+02 -.863575680E+02 -.863579742E+02 -.863595699E+02 -.863623499E+02 -.863663058E+02 -.863714261E+02 -.863776961E+02 -.863850982E+02 -.863936122E+02 -.864032149E+02 -.864138809E+02 -.864255822E+02 -.864382890E+02 -.864519693E+02 -.864665897E+02 -.864821151E+02 -.864985093E+02 -.865157351E+02 -.865337544E+02 -.865525285E+02 -.865720184E+02 -.865921849E+02 -.866129887E+02 -.866343905E+02 -.866563514E+02 -.866788327E+02 -.867017958E+02 -.867252027E+02 -.867490152E+02 -.867731953E+02 -.867977046E+02 -.868225039E+02 -.868475526E+02 -.868728078E+02 -.868982233E+02 -.869237481E+02 -.869493242E+02 -.869748844E+02 -.870003484E+02 -.870256189E+02 -.870505752E+02 -.870750661E+02 -.870989000E+02 -.871218314E+02 -.871435446E+02 -.871636314E+02 -.871815624E+02 -.871966489E+02 -.872079945E+02 -.872144300E+02 -.872144300E+02
 -.872211119E+02 -.872211119E+02 -.872150565E+02 -.872043850E+02 -.871902011E+02 -.871733524E+02 -.871544906E+02 -.871341175E+02 -.871126210E+02 -.870903015E+02 -.870673931E+02 -.870440793E+02 -.870205053E+02 -.869967871E+02 -.869730186E+02 -.869492775E+02 -.869256288E+02 -.869021287E+02 -.868788262E+02 -.868557659E+02 -.868329885E+02 -.868105325E+02 -.867884346E+02 -.867667305E+02 -.867454552E+02 -.867246432E+02 -.867043288E+02 -.866845464E+02 -.866653300E+02 -.866467136E+02 -.866287311E+02 -.866114162E+02 -.865948021E+02 -.865789217E+02 -.865638070E+02 -.865494894E+02 -.865359993E+02 -.865233659E+02 -.865116172E+02 -.865007795E+02 -.864908777E+02 -.864819347E+02 -.864739714E+02 -.864670067E+02 -.864610572E+02 -.864561370E+02 -.864522578E+02 -.864494288E+02 -.864476565E+02 -.864469447E+02 -.864472944E+02 -.864487041E+02 -.864511693E+02 -.864546829E+02 -.864592354E+02 -.864648144E+02 -.864714053E+02 -.864789908E+02 -.864875517E+02 -.864970664E+02 -.865075116E+02 -.865188620E+02 -.865310906E+02 -.865441691E+02 -.865580679E+02 -.865727562E+02 -.865882023E+02 -.866043738E+02 -.866212376E+02 -.866387602E+02 -.866569080E+02 -.866756470E+02 -.866949433E+02 -.867147630E+02 -.867350724E+02 -.867558376E+02 -.867770252E+02 -.867986013E+02 -.868205322E+02 -.868427833E+02 -.868653194E+02 -.868881036E+02 -.869110968E+02 -.869342567E+02 -.869575363E+02 -.869808820E+02 -.870042315E+02 -.870275105E+02 -.870506287E+02 -.870734744E+02 -.870959075E+02 -.871177506E+02 -.871387769E+02 -.871586949E+02 -.871771279E+02 -.871935878E+02 -.872074404E+02 -.872178603E+02 -.872237718E+02 -.872237718E+02
 -.872306123E+02 -.872306123E+02 -.872250882E+02 -.872153544E+02 -.872024192E+02 -.871870571E+02 -.871698641E+02 -.871512994E+02 -.871317179E+02 -.871113950E+02 -.870905452E+02 -.870693369E+02 -.870479033E+02 -.870263511E+02 -.870047664E+02 -.869832206E+02 -.869617732E+02 -.869404757E+02 -.869193728E+02 -.868985049E+02 -.868779091E+02 -.868576197E+02 -.868376698E+02 -.868180912E+02 -.867989147E+02 -.867801709E+02 -.867618899E+02 -.867441015E+02 -.867268356E+02 -.867101215E+02 -.866939885E+02 -.866784655E+02 -.866635812E+02 -.866493636E+02 -.866358400E+02 -.866230373E+02 -.866109813E+02 -.865996967E+02 -.865892071E+02 -.865795350E+02 -.865707013E+02 -.865627252E+02 -.865556244E+02 -.865494148E+02 -.865441103E+02 -.865397228E+02 -.865362621E+02 -.865337358E+02 -.865321495E+02 -.865315062E+02 -.865318069E+02 -.865330502E+02 -.865352324E+02 -.865383476E+02 -.865423876E+02 -.865473421E+02 -.865531989E+02 -.865599433E+02 -.865675593E+02 -.865760286E+02 -.865853316E+02 -.865954468E+02 -.866063515E+02 -.866180218E+02 -.866304325E+02 -.866435574E+02 -.866573695E+02 -.866718412E+02 -.866869442E+02 -.867026499E+02 -.867189291E+02 -.867357527E+02 -.867530914E+02 -.867709157E+02 -.867891961E+02 -.868079031E+02 -.868270072E+02 -.868464787E+02 -.868662873E+02 -.868864024E+02 -.869067923E+02 -.869274236E+02 -.869482610E+02 -.869692658E+02 -.869903950E+02 -.870115996E+02 -.870328222E+02 -.870539945E+02 -.870750333E+02 -.870958358E+02 -.871162733E+02 -.871361826E+02 -.871553556E+02 -.871735248E+02 -.871903449E+02 -.872053688E+02 -.872180158E+02 -.872275306E+02 -.872329294E+02 -.872329294E+02
 -.872398809E+02 -.872398809E+02 -.872348743E+02 -.872260534E+02 -.872143332E+02 -.872004167E+02 -.871848452E+02 -.871680358E+02 -.871503112E+02 -.871319219E+02 -.871130632E+02 -.870938883E+02 -.870745187E+02 -.870550516E+02 -.870355655E+02 -.870161254E+02 -.869967856E+02 -.869775926E+02 -.869585872E+02 -.869398057E+02 -.869212814E+02 -.869030453E+02 -.868851266E+02 -.868675536E+02 -.868503536E+02 -.868335534E+02 -.868171794E+02 -.868012575E+02 -.867858137E+02 -.867708733E+02 -.867564617E+02 -.867426037E+02 -.867293238E+02 -.867166461E+02 -.867045939E+02 -.866931900E+02 -.866824564E+02 -.866724140E+02 -.866630830E+02 -.866544821E+02 -.866466291E+02 -.866395404E+02 -.866332306E+02 -.866277133E+02 -.866230000E+02 -.866191009E+02 -.866160241E+02 -.866137760E+02 -.866123613E+02 -.866117826E+02 -.866120405E+02 -.866131340E+02 -.866150600E+02 -.866178134E+02 -.866213875E+02 -.866257735E+02 -.866309611E+02 -.866369381E+02 -.866436908E+02 -.866512039E+02 -.866594609E+02 -.866684436E+02 -.866781328E+02 -.866885082E+02 -.866995484E+02 -.867112313E+02 -.867235338E+02 -.867364324E+02 -.867499028E+02 -.867639206E+02 -.867784608E+02 -.867934981E+02 -.868090074E+02 -.868249629E+02 -.868413392E+02 -.868581105E+02 -.868752507E+02 -.868927338E+02 -.869105331E+02 -.869286212E+02 -.869469699E+02 -.869655491E+02 -.869843271E+02 -.870032689E+02 -.870223353E+02 -.870414816E+02 -.870606557E+02 -.870797952E+02 -.870988239E+02 -.871176483E+02 -.871361506E+02 -.871541821E+02 -.871715531E+02 -.871880200E+02 -.872032685E+02 -.872168919E+02 -.872283623E+02 -.872369934E+02 -.872418914E+02 -.872418914E+02
 -.872489173E+02 -.872489173E+02 -.872444146E+02 -.872364823E+02 -.872259442E+02 -.872134333E+02 -.871994373E+02 -.871843322E+02 -.871684088E+02 -.871518931E+02 -.871349615E+02 -.871177523E+02 -.871003753E+02 -.870829182E+02 -.870654522E+02 -.870480358E+02 -.870307180E+02 -.870135409E+02 -.869965409E+02 -.869797507E+02 -.869632000E+02 -.869469164E+02 -.869309258E+02 -.869152532E+02 -.868999224E+02 -.868849570E+02 -.868703800E+02 -.868562140E+02 -.868424812E+02 -.868292038E+02 -.868164034E+02 -.868041013E+02 -.867923187E+02 -.867810759E+02 -.867703929E+02 -.867602890E+02 -.867507830E+02 -.867418926E+02 -.867336347E+02 -.867260254E+02 -.867190796E+02 -.867128109E+02 -.867072320E+02 -.867023540E+02 -.866981868E+02 -.866947387E+02 -.866920168E+02 -.866900264E+02 -.866887712E+02 -.866882536E+02 -.866884742E+02 -.866894319E+02 -.866911242E+02 -.866935468E+02 -.866966940E+02 -.867005586E+02 -.867051318E+02 -.867104034E+02 -.867163618E+02 -.867229942E+02 -.867302865E+02 -.867382235E+02 -.867467890E+02 -.867559657E+02 -.867657356E+02 -.867760799E+02 -.867869789E+02 -.867984127E+02 -.868103605E+02 -.868228014E+02 -.868357139E+02 -.868490766E+02 -.868628675E+02 -.868770645E+02 -.868916455E+02 -.869065881E+02 -.869218696E+02 -.869374669E+02 -.869533568E+02 -.869695150E+02 -.869859163E+02 -.870025341E+02 -.870193399E+02 -.870363022E+02 -.870533858E+02 -.870705504E+02 -.870877487E+02 -.871049243E+02 -.871220084E+02 -.871389160E+02 -.871555409E+02 -.871717484E+02 -.871873672E+02 -.872021772E+02 -.872158948E+02 -.872281529E+02 -.872384756E+02 -.872462440E+02 -.872506530E+02 -.872506530E+02
 -.872577255E+02 -.872577255E+02 -.872537136E+02 -.872466466E+02 -.872372589E+02 -.872261155E+02 -.872136512E+02 -.872002018E+02 -.871860269E+02 -.871713285E+02 -.871562642E+02 -.871409578E+02 -.871255073E+02 -.871099913E+02 -.870944734E+02 -.870790061E+02 -.870636330E+02 -.870483917E+02 -.870333147E+02 -.870184309E+02 -.870037668E+02 -.869893466E+02 -.869751932E+02 -.869613283E+02 -.869477730E+02 -.869345476E+02 -.869216720E+02 -.869091658E+02 -.868970482E+02 -.868853381E+02 -.868740542E+02 -.868632147E+02 -.868528374E+02 -.868429399E+02 -.868335390E+02 -.868246512E+02 -.868162922E+02 -.868084771E+02 -.868012202E+02 -.867945350E+02 -.867884340E+02 -.867829287E+02 -.867780298E+02 -.867737465E+02 -.867700873E+02 -.867670590E+02 -.867646676E+02 -.867629174E+02 -.867618118E+02 -.867613525E+02 -.867615402E+02 -.867623738E+02 -.867638514E+02 -.867659692E+02 -.867687227E+02 -.867721055E+02 -.867761105E+02 -.867807289E+02 -.867859513E+02 -.867917666E+02 -.867981631E+02 -.868051281E+02 -.868126477E+02 -.868207076E+02 -.868292923E+02 -.868383861E+02 -.868479722E+02 -.868580338E+02 -.868685531E+02 -.868795125E+02 -.868908935E+02 -.869026777E+02 -.869148464E+02 -.869273805E+02 -.869402610E+02 -.869534684E+02 -.869669832E+02 -.869807851E+02 -.869948539E+02 -.870091682E+02 -.870237058E+02 -.870384434E+02 -.870533553E+02 -.870684138E+02 -.870835874E+02 -.870988401E+02 -.871141295E+02 -.871294050E+02 -.871446052E+02 -.871596538E+02 -.871744556E+02 -.871888903E+02 -.872028043E+02 -.872160010E+02 -.872282267E+02 -.872391535E+02 -.872483565E+02 -.872552831E+02 -.872592146E+02 -.872592146E+02
 -.872663105E+02 -.872663105E+02 -.872627771E+02 -.872565531E+02 -.872482862E+02 -.872384740E+02 -.872275002E+02 -.872156609E+02 -.872031854E+02 -.871902518E+02 -.871769993E+02 -.871635374E+02 -.871499527E+02 -.871363146E+02 -.871226794E+02 -.871090933E+02 -.870955951E+02 -.870822178E+02 -.870689899E+02 -.870559370E+02 -.870430822E+02 -.870304466E+02 -.870180503E+02 -.870059120E+02 -.869940499E+02 -.869824817E+02 -.869712244E+02 -.869602949E+02 -.869497095E+02 -.869394844E+02 -.869296354E+02 -.869201781E+02 -.869111276E+02 -.869024986E+02 -.868943055E+02 -.868865620E+02 -.868792815E+02 -.868724766E+02 -.868661594E+02 -.868603410E+02 -.868550321E+02 -.868502423E+02 -.868459804E+02 -.868422543E+02 -.868390708E+02 -.868364359E+02 -.868343543E+02 -.868328299E+02 -.868318653E+02 -.868314620E+02 -.868316205E+02 -.868323400E+02 -.868336188E+02 -.868354539E+02 -.868378414E+02 -.868407760E+02 -.868442517E+02 -.868482613E+02 -.868527967E+02 -.868578490E+02 -.868634081E+02 -.868694633E+02 -.868760033E+02 -.868830158E+02 -.868904879E+02 -.868984063E+02 -.869067570E+02 -.869155256E+02 -.869246974E+02 -.869342571E+02 -.869441893E+02 -.869544782E+02 -.869651079E+02 -.869760623E+02 -.869873248E+02 -.869988788E+02 -.870107075E+02 -.870227935E+02 -.870351191E+02 -.870476658E+02 -.870604143E+02 -.870733440E+02 -.870864326E+02 -.870996555E+02 -.871129850E+02 -.871263893E+02 -.871398310E+02 -.871532654E+02 -.871666378E+02 -.871798810E+02 -.871929106E+02 -.872056203E+02 -.872178743E+02 -.872294988E+02 -.872402698E+02 -.872498979E+02 -.872580079E+02 -.872641124E+02 -.872675775E+02 -.872675775E+02
 -.872746727E+02 -.872746727E+02 -.872716061E+02 -.872662045E+02 -.872590300E+02 -.872505151E+02 -.872409931E+02 -.872307213E+02 -.872198990E+02 -.872086812E+02 -.871971890E+02 -.871855177E+02 -.871737427E+02 -.871619244E+02 -.871501119E+02 -.871383454E+02 -.871266586E+02 -.871150802E+02 -.871036350E+02 -.870923451E+02 -.870812304E+02 -.870703093E+02 -.870595989E+02 -.870491154E+02 -.870388742E+02 -.870288905E+02 -.870191787E+02 -.870097531E+02 -.870006277E+02 -.869918160E+02 -.869833313E+02 -.869751868E+02 -.869673951E+02 -.869599686E+02 -.869529194E+02 -.869462588E+02 -.869399981E+02 -.869341477E+02 -.869287177E+02 -.869237175E+02 -.869191557E+02 -.869150405E+02 -.869113791E+02 -.869081781E+02 -.869054431E+02 -.869031790E+02 -.869013899E+02 -.869000788E+02 -.868992480E+02 -.868988986E+02 -.868990312E+02 -.868996450E+02 -.869007386E+02 -.869023095E+02 -.869043545E+02 -.869068693E+02 -.869098488E+02 -.869132871E+02 -.869171776E+02 -.869215126E+02 -.869262839E+02 -.869314828E+02 -.869370996E+02 -.869431241E+02 -.869495458E+02 -.869563533E+02 -.869635352E+02 -.869710792E+02 -.869789731E+02 -.869872041E+02 -.869957592E+02 -.870046251E+02 -.870137885E+02 -.870232357E+02 -.870329526E+02 -.870429252E+02 -.870531391E+02 -.870635796E+02 -.870742313E+02 -.870850785E+02 -.870961046E+02 -.871072916E+02 -.871186205E+02 -.871300698E+02 -.871416154E+02 -.871532297E+02 -.871648800E+02 -.871765274E+02 -.871881243E+02 -.871996120E+02 -.872109172E+02 -.872219469E+02 -.872325831E+02 -.872426744E+02 -.872520260E+02 -.872603862E+02 -.872674286E+02 -.872727299E+02 -.872757391E+02 -.872757391E+02
 -.872827981E+02 -.872827981E+02 -.872801871E+02 -.872755878E+02 -.872694789E+02 -.872622287E+02 -.872541213E+02 -.872453759E+02 -.872361627E+02 -.872266138E+02 -.872168327E+02 -.872069006E+02 -.871968820E+02 -.871868286E+02 -.871767822E+02 -.871667773E+02 -.871568425E+02 -.871470024E+02 -.871372781E+02 -.871276886E+02 -.871182505E+02 -.871089796E+02 -.870998902E+02 -.870909962E+02 -.870823104E+02 -.870738455E+02 -.870656138E+02 -.870576271E+02 -.870498971E+02 -.870424350E+02 -.870352519E+02 -.870283588E+02 -.870217660E+02 -.870154839E+02 -.870095222E+02 -.870038907E+02 -.869985983E+02 -.869936538E+02 -.869890653E+02 -.869848407E+02 -.869809870E+02 -.869775109E+02 -.869744183E+02 -.869717145E+02 -.869694044E+02 -.869674917E+02 -.869659798E+02 -.869648713E+02 -.869641679E+02 -.869638707E+02 -.869639800E+02 -.869644952E+02 -.869654153E+02 -.869667381E+02 -.869684609E+02 -.869705804E+02 -.869730923E+02 -.869759918E+02 -.869792734E+02 -.869829310E+02 -.869869578E+02 -.869913465E+02 -.869960893E+02 -.870011779E+02 -.870066034E+02 -.870123566E+02 -.870184281E+02 -.870248077E+02 -.870314853E+02 -.870384503E+02 -.870456921E+02 -.870531995E+02 -.870609614E+02 -.870689665E+02 -.870772030E+02 -.870856592E+02 -.870943230E+02 -.871031819E+02 -.871122233E+02 -.871214336E+02 -.871307988E+02 -.871403038E+02 -.871499322E+02 -.871596658E+02 -.871694842E+02 -.871793635E+02 -.871892759E+02 -.871991881E+02 -.872090595E+02 -.872188398E+02 -.872284662E+02 -.872378595E+02 -.872469188E+02 -.872555148E+02 -.872634812E+02 -.872706033E+02 -.872766029E+02 -.872811191E+02 -.872836826E+02 -.872836826E+02
 -.872906385E+02 -.872906385E+02 -.872884718E+02 -.872846545E+02 -.872795835E+02 -.872735645E+02 -.872668332E+02 -.872595719E+02 -.872519220E+02 -.872439935E+02 -.872358724E+02 -.872276264E+02 -.872193094E+02 -.872109643E+02 -.872026260E+02 -.871943234E+02 -.871860803E+02 -.871779173E+02 -.871698519E+02 -.871618998E+02 -.871540751E+02 -.871463907E+02 -.871388585E+02 -.871314900E+02 -.871242957E+02 -.871172862E+02 -.871104714E+02 -.871038610E+02 -.870974647E+02 -.870912915E+02 -.870853506E+02 -.870796507E+02 -.870742005E+02 -.870690081E+02 -.870640817E+02 -.870594288E+02 -.870550570E+02 -.870509732E+02 -.870471840E+02 -.870436956E+02 -.870405139E+02 -.870376442E+02 -.870350911E+02 -.870328591E+02 -.870309519E+02 -.870293727E+02 -.870281242E+02 -.870272083E+02 -.870266264E+02 -.870263796E+02 -.870264679E+02 -.870268910E+02 -.870276479E+02 -.870287370E+02 -.870301561E+02 -.870319025E+02 -.870339728E+02 -.870363631E+02 -.870390690E+02 -.870420856E+02 -.870454074E+02 -.870490285E+02 -.870529427E+02 -.870571432E+02 -.870616229E+02 -.870663744E+02 -.870713900E+02 -.870766615E+02 -.870821807E+02 -.870879390E+02 -.870939278E+02 -.871001380E+02 -.871065605E+02 -.871131860E+02 -.871200051E+02 -.871270080E+02 -.871341848E+02 -.871415253E+02 -.871490189E+02 -.871566546E+02 -.871644206E+02 -.871723044E+02 -.871802925E+02 -.871883695E+02 -.871965184E+02 -.872047195E+02 -.872129494E+02 -.872211802E+02 -.872293782E+02 -.872375012E+02 -.872454971E+02 -.872532996E+02 -.872608248E+02 -.872679651E+02 -.872745822E+02 -.872804975E+02 -.872854799E+02 -.872892299E+02 -.872913581E+02 -.872913581E+02
 -.872980752E+02 -.872980752E+02 -.872963396E+02 -.872932803E+02 -.872892142E+02 -.872843858E+02 -.872789842E+02 -.872731553E+02 -.872670128E+02 -.872606451E+02 -.872541215E+02 -.872474965E+02 -.872408138E+02 -.872341080E+02 -.872274075E+02 -.872207356E+02 -.872141118E+02 -.872075526E+02 -.872010725E+02 -.871946840E+02 -.871883987E+02 -.871822269E+02 -.871761784E+02 -.871702621E+02 -.871644869E+02 -.871588609E+02 -.871533922E+02 -.871480887E+02 -.871429577E+02 -.871380067E+02 -.871332429E+02 -.871286732E+02 -.871243043E+02 -.871201429E+02 -.871161953E+02 -.871124674E+02 -.871089652E+02 -.871056941E+02 -.871026594E+02 -.870998659E+02 -.870973182E+02 -.870950203E+02 -.870929762E+02 -.870911891E+02 -.870896620E+02 -.870883974E+02 -.870873974E+02 -.870866635E+02 -.870861969E+02 -.870859982E+02 -.870860676E+02 -.870864048E+02 -.870870091E+02 -.870878791E+02 -.870890133E+02 -.870904093E+02 -.870920647E+02 -.870939763E+02 -.870961407E+02 -.870985540E+02 -.871012120E+02 -.871041100E+02 -.871072431E+02 -.871106061E+02 -.871141933E+02 -.871179989E+02 -.871220169E+02 -.871262407E+02 -.871306640E+02 -.871352800E+02 -.871400817E+02 -.871450620E+02 -.871502138E+02 -.871555296E+02 -.871610018E+02 -.871666228E+02 -.871723846E+02 -.871782790E+02 -.871842974E+02 -.871904310E+02 -.871966704E+02 -.872030053E+02 -.872094247E+02 -.872159164E+02 -.872224663E+02 -.872290584E+02 -.872356737E+02 -.872422897E+02 -.872488788E+02 -.872554071E+02 -.872618323E+02 -.872681010E+02 -.872741455E+02 -.872798793E+02 -.872851912E+02 -.872899381E+02 -.872939347E+02 -.872969412E+02 -.872986466E+02 -.872986466E+02
 -.873048504E+02 -.873048504E+02 -.873035264E+02 -.873011887E+02 -.872980774E+02 -.872943780E+02 -.872902342E+02 -.872857578E+02 -.872810357E+02 -.872761362E+02 -.872711127E+02 -.872660078E+02 -.872608554E+02 -.872556829E+02 -.872505124E+02 -.872453624E+02 -.872402484E+02 -.872351835E+02 -.872301791E+02 -.872252451E+02 -.872203908E+02 -.872156242E+02 -.872109530E+02 -.872063843E+02 -.872019249E+02 -.871975812E+02 -.871933594E+02 -.871892656E+02 -.871853056E+02 -.871814850E+02 -.871778093E+02 -.871742839E+02 -.871709139E+02 -.871677043E+02 -.871646600E+02 -.871617855E+02 -.871590853E+02 -.871565636E+02 -.871542243E+02 -.871520711E+02 -.871501074E+02 -.871483365E+02 -.871467611E+02 -.871453838E+02 -.871442069E+02 -.871432321E+02 -.871424612E+02 -.871418952E+02 -.871415351E+02 -.871413813E+02 -.871414339E+02 -.871416928E+02 -.871421574E+02 -.871428266E+02 -.871436993E+02 -.871447738E+02 -.871460481E+02 -.871475199E+02 -.871491865E+02 -.871510451E+02 -.871530925E+02 -.871553251E+02 -.871577392E+02 -.871603307E+02 -.871630955E+02 -.871660291E+02 -.871691269E+02 -.871723840E+02 -.871757955E+02 -.871793561E+02 -.871830607E+02 -.871869038E+02 -.871908798E+02 -.871949830E+02 -.871992076E+02 -.872035477E+02 -.872079970E+02 -.872125493E+02 -.872171978E+02 -.872219356E+02 -.872267552E+02 -.872316486E+02 -.872366072E+02 -.872416210E+02 -.872466791E+02 -.872517686E+02 -.872568747E+02 -.872619793E+02 -.872670609E+02 -.872720928E+02 -.872770419E+02 -.872818667E+02 -.872865148E+02 -.872909196E+02 -.872949958E+02 -.872986340E+02 -.873016931E+02 -.873039911E+02 -.873052925E+02 -.873052925E+02
 -.873104504E+02 -.873104504E+02 -.873095002E+02 -.873078145E+02 -.873055607E+02 -.873028697E+02 -.872998439E+02 -.872965640E+02 -.872930937E+02 -.872894834E+02 -.872857735E+02 -.872819962E+02 -.872781775E+02 -.872743388E+02 -.872704974E+02 -.872666678E+02 -.872628622E+02 -.872590910E+02 -.872553633E+02 -.872516868E+02 -.872480688E+02 -.872445156E+02 -.872410331E+02 -.872376268E+02 -.872343020E+02 -.872310635E+02 -.872279160E+02 -.872248640E+02 -.872219121E+02 -.872190642E+02 -.872163247E+02 -.872136974E+02 -.872111861E+02 -.872087947E+02 -.872065266E+02 -.872043852E+02 -.872023738E+02 -.872004955E+02 -.871987532E+02 -.871971497E+02 -.871956873E+02 -.871943686E+02 -.871931955E+02 -.871921698E+02 -.871912934E+02 -.871905675E+02 -.871899932E+02 -.871895715E+02 -.871893030E+02 -.871891880E+02 -.871892267E+02 -.871894188E+02 -.871897641E+02 -.871902616E+02 -.871909106E+02 -.871917098E+02 -.871926578E+02 -.871937528E+02 -.871949930E+02 -.871963762E+02 -.871979001E+02 -.871995620E+02 -.872013593E+02 -.872032889E+02 -.872053478E+02 -.872075327E+02 -.872098401E+02 -.872122666E+02 -.872148084E+02 -.872174617E+02 -.872202226E+02 -.872230870E+02 -.872260508E+02 -.872291098E+02 -.872322595E+02 -.872354955E+02 -.872388131E+02 -.872422074E+02 -.872456733E+02 -.872492055E+02 -.872527982E+02 -.872564450E+02 -.872601392E+02 -.872638731E+02 -.872676378E+02 -.872714233E+02 -.872752177E+02 -.872790070E+02 -.872827741E+02 -.872864984E+02 -.872901545E+02 -.872937107E+02 -.872971276E+02 -.873003560E+02 -.873033333E+02 -.873059805E+02 -.873081971E+02 -.873098548E+02 -.873107890E+02 -.873107890E+02
 -.873139426E+02 -.873139426E+02 -.873132764E+02 -.873120767E+02 -.873104516E+02 -.873084890E+02 -.873062611E+02 -.873038266E+02 -.873012336E+02 -.872985212E+02 -.872957214E+02 -.872928603E+02 -.872899593E+02 -.872870360E+02 -.872841050E+02 -.872811785E+02 -.872782667E+02 -.872753785E+02 -.872725213E+02 -.872697018E+02 -.872669258E+02 -.872641986E+02 -.872615251E+02 -.872589096E+02 -.872563563E+02 -.872538691E+02 -.872514518E+02 -.872491078E+02 -.872468406E+02 -.872446535E+02 -.872425497E+02 -.872405321E+02 -.872386038E+02 -.872367676E+02 -.872350262E+02 -.872333822E+02 -.872318381E+02 -.872303963E+02 -.872290589E+02 -.872278281E+02 -.872267057E+02 -.872256935E+02 -.872247932E+02 -.872240060E+02 -.872233333E+02 -.872227761E+02 -.872223352E+02 -.872220114E+02 -.872218052E+02 -.872217167E+02 -.872217460E+02 -.872218931E+02 -.872221576E+02 -.872225390E+02 -.872230366E+02 -.872236494E+02 -.872243764E+02 -.872252163E+02 -.872261676E+02 -.872272287E+02 -.872283979E+02 -.872296730E+02 -.872310522E+02 -.872325330E+02 -.872341132E+02 -.872357903E+02 -.872375616E+02 -.872394245E+02 -.872413760E+02 -.872434134E+02 -.872455335E+02 -.872477333E+02 -.872500095E+02 -.872523589E+02 -.872547780E+02 -.872572633E+02 -.872598112E+02 -.872624177E+02 -.872650788E+02 -.872677901E+02 -.872705470E+02 -.872733442E+02 -.872761761E+02 -.872790362E+02 -.872819172E+02 -.872848106E+02 -.872877064E+02 -.872905927E+02 -.872934552E+02 -.872962768E+02 -.872990366E+02 -.873017091E+02 -.873042629E+02 -.873066598E+02 -.873088526E+02 -.873107838E+02 -.873123826E+02 -.873135626E+02 -.873142179E+02 -.873142179E+02
 -.873139426E+02 -.873139426E+02 -.873132764E+02 -.873120767E+02 -.873104516E+02 -.873084890E+02 -.873062611E+02 -.873038266E+02 -.873012336E+02 -.872985212E+02 -.872957214E+02 -.872928603E+02 -.872899593E+02 -.872870360E+02 -.872841050E+02 -.872811785E+02 -.872782667E+02 -.872753785E+02 -.872725213E+02 -.872697018E+02 -.872669258E+02 -.872641986E+02 -.872615251E+02 -.872589096E+02 -.872563563E+02 -.872538691E+02 -.872514518E+02 -.872491078E+02 -.872468406E+02 -.872446535E+02 -.872425497E+02 -.872405321E+02 -.872386038E+02 -.872367676E+02 -.872350262E+02 -.872333822E+02 -.872318381E+02 -.872303963E+02 -.872290589E+02 -.872278281E+02 -.872267057E+02 -.872256935E+02 -.872247932E+02 -.872240060E+02 -.872233333E+02 -.872227761E+02 -.872223352E+02 -.872220114E+02 -.872218052E+02 -.872217167E+02 -.872217460E+02 -.872218931E+02 -.872221576E+02 -.872225390E+02 -.872230366E+02 -.872236494E+02 -.872243764E+02 -.872252163E+02 -.872261676E+02 -.872272287E+02 -.872283979E+02 -.872296730E+02 -.872310522E+02 -.872325330E+02 -.872341132E+02 -.872357903E+02 -.872375616E+02 -.872394245E+02 -.872413760E+02 -.872434134E+02 -.872455335E+02 -.872477333E+02 -.872500095E+02 -.872523589E+02 -.872547780E+02 -.872572633E+02 -.872598112E+02 -.872624177E+02 -.872650788E+02 -.872677901E+02 -.872705470E+02 -.872733442E+02 -.872761761E+02 -.872790362E+02 -.872819172E+02 -.872848106E+02 -.872877064E+02 -.872905927E+02 -.872934552E+02 -.872962768E+02 -.872990366E+02 -.873017091E+02 -.873042629E+02 -.873066598E+02 -.873088526E+02 -.873107838E+02 -.873123826E+02 -.873135626E+02 -.873142179E+02 -.873142179E+02
