# Supplementary material for: Electrical Pacing of Cardiac Tissue Including Potassium Inward Rectification
Source: PLoS One. 2015 Jun 9;10(6):e0127837. doi: 10.1371/journal.pone.0127837 (PMC4461281; doi:10.1371/journal.pone.0127837)
Supplement: S1 Data — (ZIP) [file pone.0127837.s001.zip › All-Data/Data-without-IK1/BDT40/Vm1ms.txt]

 -.873300171E+02 -.873268910E+02 -.873264938E+02 -.873258639E+02 -.873250892E+02 -.873242107E+02 -.873232553E+02 -.873222430E+02 -.873211833E+02 -.873200815E+02 -.873189497E+02 -.873178050E+02 -.873166630E+02 -.873155358E+02 -.873144335E+02 -.873133629E+02 -.873123250E+02 -.873113167E+02 -.873103328E+02 -.873093679E+02 -.873084181E+02 -.873074820E+02 -.873065608E+02 -.873056562E+02 -.873047698E+02 -.873039040E+02 -.873030617E+02 -.873022447E+02 -.873014541E+02 -.873006908E+02 -.872999562E+02 -.872992520E+02 -.872985792E+02 -.872979390E+02 -.872973327E+02 -.872967624E+02 -.872962291E+02 -.872957331E+02 -.872952741E+02 -.872948516E+02 -.872944651E+02 -.872941146E+02 -.872938006E+02 -.872935244E+02 -.872932875E+02 -.872930914E+02 -.872929369E+02 -.872928242E+02 -.872927530E+02 -.872927230E+02 -.872927343E+02 -.872927867E+02 -.872928804E+02 -.872930149E+02 -.872931901E+02 -.872934053E+02 -.872936600E+02 -.872939537E+02 -.872942858E+02 -.872946560E+02 -.872950638E+02 -.872955086E+02 -.872959897E+02 -.872965061E+02 -.872970567E+02 -.872976406E+02 -.872982568E+02 -.872989044E+02 -.872995826E+02 -.873002903E+02 -.873010265E+02 -.873017901E+02 -.873025798E+02 -.873033947E+02 -.873042335E+02 -.873050951E+02 -.873059785E+02 -.873068828E+02 -.873078069E+02 -.873087496E+02 -.873097100E+02 -.873106868E+02 -.873116792E+02 -.873126860E+02 -.873137062E+02 -.873147388E+02 -.873157829E+02 -.873168372E+02 -.873179004E+02 -.873189707E+02 -.873200452E+02 -.873211197E+02 -.873221868E+02 -.873232347E+02 -.873242441E+02 -.873251854E+02 -.873260139E+02 -.873266651E+02 -.873270501E+02 -.873270501E+02
 -.873268910E+02 -.873268910E+02 -.873264938E+02 -.873258639E+02 -.873250892E+02 -.873242107E+02 -.873232553E+02 -.873222430E+02 -.873211833E+02 -.873200815E+02 -.873189497E+02 -.873178050E+02 -.873166630E+02 -.873155358E+02 -.873144335E+02 -.873133629E+02 -.873123250E+02 -.873113167E+02 -.873103328E+02 -.873093679E+02 -.873084181E+02 -.873074820E+02 -.873065608E+02 -.873056562E+02 -.873047698E+02 -.873039040E+02 -.873030617E+02 -.873022447E+02 -.873014541E+02 -.873006908E+02 -.872999562E+02 -.872992520E+02 -.872985792E+02 -.872979390E+02 -.872973327E+02 -.872967624E+02 -.872962291E+02 -.872957331E+02 -.872952741E+02 -.872948516E+02 -.872944651E+02 -.872941146E+02 -.872938006E+02 -.872935244E+02 -.872932875E+02 -.872930914E+02 -.872929369E+02 -.872928242E+02 -.872927530E+02 -.872927230E+02 -.872927343E+02 -.872927867E+02 -.872928804E+02 -.872930149E+02 -.872931901E+02 -.872934053E+02 -.872936600E+02 -.872939537E+02 -.872942858E+02 -.872946560E+02 -.872950638E+02 -.872955086E+02 -.872959897E+02 -.872965061E+02 -.872970567E+02 -.872976406E+02 -.872982568E+02 -.872989044E+02 -.872995826E+02 -.873002903E+02 -.873010265E+02 -.873017901E+02 -.873025798E+02 -.873033947E+02 -.873042335E+02 -.873050951E+02 -.873059785E+02 -.873068828E+02 -.873078069E+02 -.873087496E+02 -.873097100E+02 -.873106868E+02 -.873116792E+02 -.873126860E+02 -.873137062E+02 -.873147388E+02 -.873157829E+02 -.873168372E+02 -.873179004E+02 -.873189707E+02 -.873200452E+02 -.873211197E+02 -.873221868E+02 -.873232347E+02 -.873242441E+02 -.873251854E+02 -.873260139E+02 -.873266651E+02 -.873270501E+02 -.873270501E+02
 -.873253649E+02 -.873253649E+02 -.873247694E+02 -.873237850E+02 -.873225350E+02 -.873210976E+02 -.873195258E+02 -.873178578E+02 -.873161248E+02 -.873143543E+02 -.873125701E+02 -.873107928E+02 -.873090403E+02 -.873073245E+02 -.873056499E+02 -.873040165E+02 -.873024219E+02 -.873008612E+02 -.872993272E+02 -.872978148E+02 -.872963230E+02 -.872948536E+02 -.872934083E+02 -.872919893E+02 -.872906006E+02 -.872892463E+02 -.872879297E+02 -.872866528E+02 -.872854179E+02 -.872842276E+02 -.872830836E+02 -.872819873E+02 -.872809401E+02 -.872799441E+02 -.872790014E+02 -.872781134E+02 -.872772810E+02 -.872765042E+02 -.872757830E+02 -.872751171E+02 -.872745069E+02 -.872739536E+02 -.872734594E+02 -.872730265E+02 -.872726571E+02 -.872723525E+02 -.872721129E+02 -.872719382E+02 -.872718279E+02 -.872717818E+02 -.872717998E+02 -.872718820E+02 -.872720282E+02 -.872722382E+02 -.872725115E+02 -.872728474E+02 -.872732452E+02 -.872737043E+02 -.872742241E+02 -.872748038E+02 -.872754424E+02 -.872761388E+02 -.872768915E+02 -.872776991E+02 -.872785601E+02 -.872794730E+02 -.872804364E+02 -.872814490E+02 -.872825092E+02 -.872836155E+02 -.872847662E+02 -.872859594E+02 -.872871934E+02 -.872884665E+02 -.872897769E+02 -.872911230E+02 -.872925032E+02 -.872939158E+02 -.872953591E+02 -.872968314E+02 -.872983309E+02 -.872998561E+02 -.873014054E+02 -.873029770E+02 -.873045696E+02 -.873061815E+02 -.873078111E+02 -.873094568E+02 -.873111166E+02 -.873127876E+02 -.873144661E+02 -.873161459E+02 -.873178164E+02 -.873194605E+02 -.873210498E+02 -.873225391E+02 -.873238590E+02 -.873249065E+02 -.873255334E+02 -.873255334E+02
 -.873234299E+02 -.873234299E+02 -.873225427E+02 -.873210361E+02 -.873191083E+02 -.873168987E+02 -.873145058E+02 -.873120062E+02 -.873094569E+02 -.873068937E+02 -.873043391E+02 -.873018102E+02 -.872993178E+02 -.872968660E+02 -.872944564E+02 -.872920892E+02 -.872897623E+02 -.872874708E+02 -.872852120E+02 -.872829854E+02 -.872807909E+02 -.872786294E+02 -.872765045E+02 -.872744221E+02 -.872723877E+02 -.872704053E+02 -.872684793E+02 -.872666143E+02 -.872648135E+02 -.872630780E+02 -.872614092E+02 -.872598088E+02 -.872582793E+02 -.872568229E+02 -.872554414E+02 -.872541369E+02 -.872529110E+02 -.872517650E+02 -.872506998E+02 -.872497167E+02 -.872488179E+02 -.872480060E+02 -.872472838E+02 -.872466533E+02 -.872461160E+02 -.872456725E+02 -.872453228E+02 -.872450671E+02 -.872449051E+02 -.872448369E+02 -.872448625E+02 -.872449822E+02 -.872451959E+02 -.872455031E+02 -.872459034E+02 -.872463959E+02 -.872469799E+02 -.872476543E+02 -.872484178E+02 -.872492690E+02 -.872502062E+02 -.872512274E+02 -.872523307E+02 -.872535143E+02 -.872547760E+02 -.872561139E+02 -.872575259E+02 -.872590099E+02 -.872605634E+02 -.872621840E+02 -.872638692E+02 -.872656165E+02 -.872674234E+02 -.872692874E+02 -.872712059E+02 -.872731764E+02 -.872751965E+02 -.872772636E+02 -.872793752E+02 -.872815288E+02 -.872837221E+02 -.872859526E+02 -.872882179E+02 -.872905158E+02 -.872928440E+02 -.872952002E+02 -.872975821E+02 -.872999872E+02 -.873024126E+02 -.873048546E+02 -.873073074E+02 -.873097623E+02 -.873122041E+02 -.873146081E+02 -.873169330E+02 -.873191133E+02 -.873210476E+02 -.873225846E+02 -.873235060E+02 -.873235060E+02
 -.873213001E+02 -.873213001E+02 -.873200537E+02 -.873179522E+02 -.873152875E+02 -.873122733E+02 -.873090602E+02 -.873057476E+02 -.873023967E+02 -.872990434E+02 -.872957073E+02 -.872923963E+02 -.872891153E+02 -.872858710E+02 -.872826679E+02 -.872795055E+02 -.872763830E+02 -.872733019E+02 -.872702636E+02 -.872672672E+02 -.872643137E+02 -.872614088E+02 -.872585602E+02 -.872557741E+02 -.872530560E+02 -.872504118E+02 -.872478464E+02 -.872453623E+02 -.872429603E+02 -.872406419E+02 -.872384094E+02 -.872362658E+02 -.872342140E+02 -.872322578E+02 -.872304008E+02 -.872286462E+02 -.872269968E+02 -.872254549E+02 -.872240232E+02 -.872227045E+02 -.872215016E+02 -.872204172E+02 -.872194533E+02 -.872186116E+02 -.872178931E+02 -.872172986E+02 -.872168289E+02 -.872164846E+02 -.872162662E+02 -.872161741E+02 -.872162083E+02 -.872163690E+02 -.872166559E+02 -.872170686E+02 -.872176063E+02 -.872182682E+02 -.872190529E+02 -.872199587E+02 -.872209836E+02 -.872221254E+02 -.872233820E+02 -.872247509E+02 -.872262298E+02 -.872278163E+02 -.872295076E+02 -.872313009E+02 -.872331933E+02 -.872351816E+02 -.872372626E+02 -.872394329E+02 -.872416893E+02 -.872440285E+02 -.872464471E+02 -.872489416E+02 -.872515087E+02 -.872541448E+02 -.872568466E+02 -.872596105E+02 -.872624334E+02 -.872653120E+02 -.872682430E+02 -.872712231E+02 -.872742493E+02 -.872773185E+02 -.872804275E+02 -.872835734E+02 -.872867531E+02 -.872899633E+02 -.872932002E+02 -.872964586E+02 -.872997313E+02 -.873030063E+02 -.873062637E+02 -.873094703E+02 -.873125715E+02 -.873154797E+02 -.873180600E+02 -.873201105E+02 -.873213401E+02 -.873213401E+02
 -.873189744E+02 -.873189744E+02 -.873173667E+02 -.873146855E+02 -.873113245E+02 -.873075613E+02 -.873035738E+02 -.872994707E+02 -.872953192E+02 -.872911570E+02 -.872870014E+02 -.872828632E+02 -.872787535E+02 -.872746795E+02 -.872706435E+02 -.872666484E+02 -.872626989E+02 -.872587977E+02 -.872549463E+02 -.872511495E+02 -.872474158E+02 -.872437533E+02 -.872401682E+02 -.872366674E+02 -.872332570E+02 -.872299399E+02 -.872267168E+02 -.872235884E+02 -.872205575E+02 -.872176276E+02 -.872148030E+02 -.872120889E+02 -.872094915E+02 -.872070162E+02 -.872046674E+02 -.872024488E+02 -.872003639E+02 -.871984162E+02 -.871966088E+02 -.871949451E+02 -.871934278E+02 -.871920594E+02 -.871908419E+02 -.871897773E+02 -.871888676E+02 -.871881146E+02 -.871875198E+02 -.871870842E+02 -.871868085E+02 -.871866930E+02 -.871867377E+02 -.871869423E+02 -.871873066E+02 -.871878300E+02 -.871885117E+02 -.871893502E+02 -.871903437E+02 -.871914898E+02 -.871927860E+02 -.871942299E+02 -.871958187E+02 -.871975495E+02 -.871994193E+02 -.872014250E+02 -.872035629E+02 -.872058293E+02 -.872082200E+02 -.872107312E+02 -.872133587E+02 -.872160985E+02 -.872189462E+02 -.872218978E+02 -.872249487E+02 -.872280946E+02 -.872313311E+02 -.872346536E+02 -.872380580E+02 -.872415399E+02 -.872450952E+02 -.872487196E+02 -.872524090E+02 -.872561594E+02 -.872599668E+02 -.872638274E+02 -.872677372E+02 -.872716925E+02 -.872756895E+02 -.872797239E+02 -.872837911E+02 -.872878847E+02 -.872919955E+02 -.872961086E+02 -.873001991E+02 -.873042253E+02 -.873081187E+02 -.873117696E+02 -.873150087E+02 -.873175828E+02 -.873191263E+02 -.873191263E+02
 -.873165384E+02 -.873165384E+02 -.873146079E+02 -.873114073E+02 -.873074064E+02 -.873029201E+02 -.872981529E+02 -.872932341E+02 -.872882403E+02 -.872832163E+02 -.872781921E+02 -.872731878E+02 -.872682122E+02 -.872632697E+02 -.872583677E+02 -.872535140E+02 -.872487122E+02 -.872439667E+02 -.872392876E+02 -.872346859E+02 -.872301690E+02 -.872257429E+02 -.872214141E+02 -.872171874E+02 -.872130640E+02 -.872090438E+02 -.872051289E+02 -.872013235E+02 -.871976331E+02 -.871940644E+02 -.871906258E+02 -.871873251E+02 -.871841688E+02 -.871811619E+02 -.871783090E+02 -.871756140E+02 -.871730806E+02 -.871707129E+02 -.871685149E+02 -.871664907E+02 -.871646434E+02 -.871629763E+02 -.871614927E+02 -.871601956E+02 -.871590879E+02 -.871581717E+02 -.871574486E+02 -.871569199E+02 -.871565859E+02 -.871564468E+02 -.871565026E+02 -.871567533E+02 -.871571986E+02 -.871578378E+02 -.871586695E+02 -.871596919E+02 -.871609026E+02 -.871622990E+02 -.871638782E+02 -.871656372E+02 -.871675725E+02 -.871696807E+02 -.871719578E+02 -.871743996E+02 -.871770015E+02 -.871797587E+02 -.871826664E+02 -.871857198E+02 -.871889137E+02 -.871922431E+02 -.871957027E+02 -.871992871E+02 -.872029909E+02 -.872068087E+02 -.872107351E+02 -.872147647E+02 -.872188922E+02 -.872231122E+02 -.872274198E+02 -.872318097E+02 -.872362769E+02 -.872408166E+02 -.872454238E+02 -.872500939E+02 -.872548223E+02 -.872596044E+02 -.872644356E+02 -.872693108E+02 -.872742245E+02 -.872791689E+02 -.872841331E+02 -.872890991E+02 -.872940370E+02 -.872988967E+02 -.873035954E+02 -.873080011E+02 -.873119095E+02 -.873150154E+02 -.873168778E+02 -.873168778E+02
 -.873141237E+02 -.873141237E+02 -.873119018E+02 -.873082033E+02 -.873035526E+02 -.872983120E+02 -.872927235E+02 -.872869381E+02 -.872810501E+02 -.872751227E+02 -.872691950E+02 -.872632852E+02 -.872574041E+02 -.872515642E+02 -.872457755E+02 -.872400439E+02 -.872343774E+02 -.872287880E+02 -.872232854E+02 -.872178757E+02 -.872125645E+02 -.872073579E+02 -.872022590E+02 -.871972685E+02 -.871923889E+02 -.871876253E+02 -.871829841E+02 -.871784726E+02 -.871741001E+02 -.871698768E+02 -.871658111E+02 -.871619094E+02 -.871581773E+02 -.871546199E+02 -.871512417E+02 -.871480474E+02 -.871450428E+02 -.871422335E+02 -.871396247E+02 -.871372212E+02 -.871350277E+02 -.871330488E+02 -.871312887E+02 -.871297506E+02 -.871284375E+02 -.871273517E+02 -.871264949E+02 -.871258681E+02 -.871254720E+02 -.871253074E+02 -.871253748E+02 -.871256743E+02 -.871262051E+02 -.871269662E+02 -.871279558E+02 -.871291716E+02 -.871306110E+02 -.871322708E+02 -.871341476E+02 -.871362377E+02 -.871385371E+02 -.871410410E+02 -.871437445E+02 -.871466423E+02 -.871497290E+02 -.871529990E+02 -.871564464E+02 -.871600653E+02 -.871638495E+02 -.871677926E+02 -.871718883E+02 -.871761299E+02 -.871805111E+02 -.871850254E+02 -.871896661E+02 -.871944270E+02 -.871993017E+02 -.872042837E+02 -.872093669E+02 -.872145453E+02 -.872198128E+02 -.872251636E+02 -.872305921E+02 -.872360927E+02 -.872416600E+02 -.872472885E+02 -.872529730E+02 -.872587076E+02 -.872644857E+02 -.872702985E+02 -.872761330E+02 -.872819683E+02 -.872877695E+02 -.872934777E+02 -.872989961E+02 -.873041698E+02 -.873087591E+02 -.873124058E+02 -.873145924E+02 -.873145924E+02
 -.873117785E+02 -.873117785E+02 -.873092480E+02 -.873050126E+02 -.872996689E+02 -.872936313E+02 -.872871744E+02 -.872804789E+02 -.872736631E+02 -.872667996E+02 -.872599290E+02 -.872530794E+02 -.872462736E+02 -.872395247E+02 -.872328402E+02 -.872262301E+02 -.872197050E+02 -.872132703E+02 -.872069286E+02 -.872006854E+02 -.871945468E+02 -.871885164E+02 -.871825977E+02 -.871767976E+02 -.871711248E+02 -.871655880E+02 -.871601966E+02 -.871549611E+02 -.871498913E+02 -.871449946E+02 -.871402777E+02 -.871357471E+02 -.871314086E+02 -.871272683E+02 -.871233333E+02 -.871196114E+02 -.871161102E+02 -.871128362E+02 -.871097955E+02 -.871069946E+02 -.871044393E+02 -.871021341E+02 -.871000835E+02 -.870982913E+02 -.870967609E+02 -.870954947E+02 -.870944946E+02 -.870937627E+02 -.870933007E+02 -.870931099E+02 -.870931907E+02 -.870935427E+02 -.870941650E+02 -.870950560E+02 -.870962135E+02 -.870976348E+02 -.870993168E+02 -.871012560E+02 -.871034483E+02 -.871058890E+02 -.871085729E+02 -.871114943E+02 -.871146473E+02 -.871180256E+02 -.871216229E+02 -.871254325E+02 -.871294472E+02 -.871336597E+02 -.871380627E+02 -.871426485E+02 -.871474095E+02 -.871523378E+02 -.871574260E+02 -.871626662E+02 -.871680507E+02 -.871735720E+02 -.871792224E+02 -.871849946E+02 -.871908812E+02 -.871968752E+02 -.872029694E+02 -.872091573E+02 -.872154321E+02 -.872217875E+02 -.872282172E+02 -.872347151E+02 -.872412750E+02 -.872478904E+02 -.872545536E+02 -.872612546E+02 -.872679787E+02 -.872747019E+02 -.872813842E+02 -.872879580E+02 -.872943122E+02 -.873002686E+02 -.873055515E+02 -.873097491E+02 -.873122658E+02 -.873122658E+02
 -.873094383E+02 -.873094383E+02 -.873065620E+02 -.873017509E+02 -.872956742E+02 -.872887946E+02 -.872814297E+02 -.872737923E+02 -.872660171E+02 -.872581853E+02 -.872503544E+02 -.872425646E+02 -.872348357E+02 -.872271778E+02 -.872196001E+02 -.872121085E+02 -.872047032E+02 -.871973853E+02 -.871901605E+02 -.871830357E+02 -.871760174E+02 -.871691144E+02 -.871623383E+02 -.871557001E+02 -.871492099E+02 -.871428784E+02 -.871367160E+02 -.871307312E+02 -.871249308E+02 -.871193223E+02 -.871139137E+02 -.871087128E+02 -.871037280E+02 -.870989694E+02 -.870944470E+02 -.870901696E+02 -.870861449E+02 -.870823808E+02 -.870788851E+02 -.870756642E+02 -.870727242E+02 -.870700709E+02 -.870677100E+02 -.870656457E+02 -.870638818E+02 -.870624216E+02 -.870612688E+02 -.870604263E+02 -.870598959E+02 -.870596787E+02 -.870597749E+02 -.870601841E+02 -.870609048E+02 -.870619351E+02 -.870632723E+02 -.870649136E+02 -.870668554E+02 -.870690933E+02 -.870716222E+02 -.870744362E+02 -.870775292E+02 -.870808946E+02 -.870845253E+02 -.870884140E+02 -.870925530E+02 -.870969341E+02 -.871015489E+02 -.871063888E+02 -.871114447E+02 -.871167079E+02 -.871221691E+02 -.871278194E+02 -.871336497E+02 -.871396508E+02 -.871458138E+02 -.871521297E+02 -.871585897E+02 -.871651851E+02 -.871719075E+02 -.871787486E+02 -.871857004E+02 -.871927552E+02 -.871999053E+02 -.872071435E+02 -.872144628E+02 -.872218561E+02 -.872293166E+02 -.872368369E+02 -.872444084E+02 -.872520201E+02 -.872596552E+02 -.872672870E+02 -.872748702E+02 -.872823285E+02 -.872895361E+02 -.872962913E+02 -.873022819E+02 -.873070413E+02 -.873098947E+02 -.873098947E+02
 -.873070164E+02 -.873070164E+02 -.873037798E+02 -.872983591E+02 -.872915047E+02 -.872837456E+02 -.872754460E+02 -.872668460E+02 -.872580978E+02 -.872493051E+02 -.872405329E+02 -.872318120E+02 -.872231583E+02 -.872145810E+02 -.872060820E+02 -.871976588E+02 -.871893138E+02 -.871810557E+02 -.871728941E+02 -.871648391E+02 -.871569036E+02 -.871491016E+02 -.871414446E+02 -.871339427E+02 -.871266068E+02 -.871194469E+02 -.871124710E+02 -.871056876E+02 -.870991063E+02 -.870927371E+02 -.870865899E+02 -.870806762E+02 -.870750086E+02 -.870695983E+02 -.870644548E+02 -.870595874E+02 -.870550059E+02 -.870507192E+02 -.870467352E+02 -.870430621E+02 -.870397082E+02 -.870366806E+02 -.870339854E+02 -.870316278E+02 -.870296133E+02 -.870279469E+02 -.870266324E+02 -.870256728E+02 -.870250702E+02 -.870248258E+02 -.870249396E+02 -.870254107E+02 -.870262376E+02 -.870274183E+02 -.870289499E+02 -.870308290E+02 -.870330508E+02 -.870356100E+02 -.870385004E+02 -.870417152E+02 -.870452472E+02 -.870490885E+02 -.870532309E+02 -.870576656E+02 -.870623832E+02 -.870673740E+02 -.870726281E+02 -.870781352E+02 -.870838848E+02 -.870898664E+02 -.870960694E+02 -.871024831E+02 -.871090968E+02 -.871158999E+02 -.871228819E+02 -.871300323E+02 -.871373411E+02 -.871447981E+02 -.871523937E+02 -.871601184E+02 -.871679632E+02 -.871759190E+02 -.871839775E+02 -.871921304E+02 -.872003697E+02 -.872086878E+02 -.872170769E+02 -.872255290E+02 -.872340346E+02 -.872425815E+02 -.872511512E+02 -.872597140E+02 -.872682194E+02 -.872765824E+02 -.872846622E+02 -.872922334E+02 -.872989466E+02 -.873042795E+02 -.873074763E+02 -.873074763E+02
 -.873044717E+02 -.873044717E+02 -.873008560E+02 -.872947928E+02 -.872871352E+02 -.872784851E+02 -.872692507E+02 -.872596970E+02 -.872500026E+02 -.872402721E+02 -.872305569E+02 -.872208844E+02 -.872112684E+02 -.872017134E+02 -.871922205E+02 -.871827977E+02 -.871734580E+02 -.871642146E+02 -.871550802E+02 -.871460686E+02 -.871371929E+02 -.871284626E+02 -.871198874E+02 -.871114783E+02 -.871032459E+02 -.870952001E+02 -.870873525E+02 -.870797158E+02 -.870723021E+02 -.870651236E+02 -.870581939E+02 -.870515270E+02 -.870451346E+02 -.870390275E+02 -.870332172E+02 -.870277153E+02 -.870225326E+02 -.870176796E+02 -.870131673E+02 -.870090063E+02 -.870052059E+02 -.870017739E+02 -.869987178E+02 -.869960450E+02 -.869937621E+02 -.869918743E+02 -.869903860E+02 -.869893008E+02 -.869886210E+02 -.869883476E+02 -.869884805E+02 -.869890193E+02 -.869899624E+02 -.869913076E+02 -.869930511E+02 -.869951885E+02 -.869977141E+02 -.870006215E+02 -.870039034E+02 -.870075522E+02 -.870115590E+02 -.870159147E+02 -.870206092E+02 -.870256320E+02 -.870309720E+02 -.870366178E+02 -.870425575E+02 -.870487791E+02 -.870552703E+02 -.870620189E+02 -.870690121E+02 -.870762377E+02 -.870836830E+02 -.870913358E+02 -.870991838E+02 -.871072150E+02 -.871154178E+02 -.871237806E+02 -.871322924E+02 -.871409425E+02 -.871497203E+02 -.871586160E+02 -.871676200E+02 -.871767231E+02 -.871859165E+02 -.871951918E+02 -.872045404E+02 -.872139537E+02 -.872234213E+02 -.872329300E+02 -.872424595E+02 -.872519771E+02 -.872614273E+02 -.872707161E+02 -.872796879E+02 -.872880929E+02 -.872955441E+02 -.873014624E+02 -.873050099E+02 -.873050099E+02
 -.873018157E+02 -.873018157E+02 -.872977960E+02 -.872910783E+02 -.872826246E+02 -.872731025E+02 -.872629534E+02 -.872524751E+02 -.872418398E+02 -.872311412E+02 -.872204324E+02 -.872097423E+02 -.871990874E+02 -.871884792E+02 -.871779356E+02 -.871674742E+02 -.871571103E+02 -.871468562E+02 -.871367241E+02 -.871267239E+02 -.871168624E+02 -.871071495E+02 -.870975974E+02 -.870882187E+02 -.870790266E+02 -.870700363E+02 -.870612631E+02 -.870527207E+02 -.870444231E+02 -.870363853E+02 -.870286220E+02 -.870211458E+02 -.870139698E+02 -.870071082E+02 -.870005750E+02 -.869943838E+02 -.869885482E+02 -.869830822E+02 -.869779990E+02 -.869733097E+02 -.869690246E+02 -.869651539E+02 -.869617071E+02 -.869586928E+02 -.869561181E+02 -.869539897E+02 -.869523127E+02 -.869510909E+02 -.869503268E+02 -.869500219E+02 -.869501767E+02 -.869507907E+02 -.869518622E+02 -.869533880E+02 -.869553637E+02 -.869577838E+02 -.869606417E+02 -.869639298E+02 -.869676397E+02 -.869717621E+02 -.869762866E+02 -.869812019E+02 -.869864963E+02 -.869921572E+02 -.869981714E+02 -.870045254E+02 -.870112054E+02 -.870181973E+02 -.870254865E+02 -.870330586E+02 -.870408989E+02 -.870489928E+02 -.870573258E+02 -.870658837E+02 -.870746522E+02 -.870836176E+02 -.870927665E+02 -.871020857E+02 -.871115627E+02 -.871211851E+02 -.871309414E+02 -.871408203E+02 -.871508112E+02 -.871609040E+02 -.871710890E+02 -.871813569E+02 -.871916986E+02 -.872021047E+02 -.872125642E+02 -.872230626E+02 -.872335783E+02 -.872440755E+02 -.872544938E+02 -.872647301E+02 -.872746138E+02 -.872838706E+02 -.872920752E+02 -.872985909E+02 -.873024960E+02 -.873024960E+02
 -.872990756E+02 -.872990756E+02 -.872946560E+02 -.872873101E+02 -.872780906E+02 -.872677115E+02 -.872566601E+02 -.872452260E+02 -.872335849E+02 -.872218420E+02 -.872100597E+02 -.871982795E+02 -.871865282E+02 -.871748352E+02 -.871632217E+02 -.871517034E+02 -.871402898E+02 -.871289902E+02 -.871178115E+02 -.871067596E+02 -.870958462E+02 -.870850855E+02 -.870744926E+02 -.870640837E+02 -.870538766E+02 -.870438878E+02 -.870341316E+02 -.870246235E+02 -.870153801E+02 -.870064170E+02 -.869977492E+02 -.869893926E+02 -.869813647E+02 -.869736826E+02 -.869663628E+02 -.869594226E+02 -.869528788E+02 -.869467471E+02 -.869410412E+02 -.869357743E+02 -.869309597E+02 -.869266094E+02 -.869227347E+02 -.869193456E+02 -.869164510E+02 -.869140584E+02 -.869121738E+02 -.869108016E+02 -.869099451E+02 -.869096065E+02 -.869097867E+02 -.869104850E+02 -.869116989E+02 -.869134246E+02 -.869156569E+02 -.869183892E+02 -.869216138E+02 -.869253218E+02 -.869295030E+02 -.869341460E+02 -.869392386E+02 -.869447674E+02 -.869507182E+02 -.869570761E+02 -.869638258E+02 -.869709512E+02 -.869784361E+02 -.869862637E+02 -.869944170E+02 -.870028790E+02 -.870116326E+02 -.870206607E+02 -.870299466E+02 -.870394736E+02 -.870492254E+02 -.870591862E+02 -.870693406E+02 -.870796737E+02 -.870901711E+02 -.871008191E+02 -.871116045E+02 -.871225149E+02 -.871335385E+02 -.871446642E+02 -.871558816E+02 -.871671805E+02 -.871785512E+02 -.871899837E+02 -.872014663E+02 -.872129837E+02 -.872245126E+02 -.872360147E+02 -.872474243E+02 -.872586296E+02 -.872694448E+02 -.872795709E+02 -.872885437E+02 -.872956681E+02 -.872999375E+02 -.872999375E+02
 -.872963112E+02 -.872963112E+02 -.872915304E+02 -.872835840E+02 -.872735937E+02 -.872623422E+02 -.872503179E+02 -.872378423E+02 -.872251139E+02 -.872122580E+02 -.871993569E+02 -.871864586E+02 -.871736054E+02 -.871608200E+02 -.871481183E+02 -.871355067E+02 -.871229939E+02 -.871105858E+02 -.870982895E+02 -.870861201E+02 -.870740934E+02 -.870622263E+02 -.870505360E+02 -.870390411E+02 -.870277576E+02 -.870167009E+02 -.870058881E+02 -.869953377E+02 -.869850679E+02 -.869750963E+02 -.869654429E+02 -.869561285E+02 -.869471730E+02 -.869385964E+02 -.869304195E+02 -.869226624E+02 -.869153435E+02 -.869084800E+02 -.869020885E+02 -.868961857E+02 -.868907872E+02 -.868859072E+02 -.868815593E+02 -.868777556E+02 -.868745066E+02 -.868718210E+02 -.868697059E+02 -.868681672E+02 -.868672094E+02 -.868668350E+02 -.868670448E+02 -.868678378E+02 -.868692110E+02 -.868711598E+02 -.868736780E+02 -.868767580E+02 -.868803905E+02 -.868845647E+02 -.868892684E+02 -.868944879E+02 -.869002086E+02 -.869064146E+02 -.869130890E+02 -.869202143E+02 -.869277722E+02 -.869357438E+02 -.869441096E+02 -.869528499E+02 -.869619448E+02 -.869713744E+02 -.869811185E+02 -.869911573E+02 -.870014713E+02 -.870120412E+02 -.870228484E+02 -.870338746E+02 -.870451022E+02 -.870565142E+02 -.870680943E+02 -.870798273E+02 -.870916984E+02 -.871036937E+02 -.871158004E+02 -.871280063E+02 -.871403001E+02 -.871526711E+02 -.871651088E+02 -.871776027E+02 -.871901407E+02 -.872027067E+02 -.872152760E+02 -.872278077E+02 -.872402313E+02 -.872524260E+02 -.872641911E+02 -.872752025E+02 -.872849571E+02 -.872927006E+02 -.872973402E+02 -.872973402E+02
 -.872935842E+02 -.872935842E+02 -.872884490E+02 -.872798737E+02 -.872690770E+02 -.872568627E+02 -.872437905E+02 -.872302131E+02 -.872163630E+02 -.872023863E+02 -.871883633E+02 -.871743562E+02 -.871603897E+02 -.871464832E+02 -.871326424E+02 -.871188791E+02 -.871052009E+02 -.870916177E+02 -.870781480E+02 -.870648065E+02 -.870516112E+02 -.870385779E+02 -.870257248E+02 -.870130677E+02 -.870006230E+02 -.869884105E+02 -.869764516E+02 -.869647673E+02 -.869533785E+02 -.869423091E+02 -.869315828E+02 -.869212228E+02 -.869112525E+02 -.869016967E+02 -.868925788E+02 -.868839210E+02 -.868757443E+02 -.868680697E+02 -.868609180E+02 -.868543086E+02 -.868482601E+02 -.868427901E+02 -.868379147E+02 -.868336482E+02 -.868300030E+02 -.868269898E+02 -.868246179E+02 -.868228945E+02 -.868218247E+02 -.868214115E+02 -.868216556E+02 -.868225556E+02 -.868241080E+02 -.868263076E+02 -.868291471E+02 -.868326171E+02 -.868367065E+02 -.868414022E+02 -.868466897E+02 -.868525526E+02 -.868589732E+02 -.868659327E+02 -.868734111E+02 -.868813873E+02 -.868898395E+02 -.868987453E+02 -.869080816E+02 -.869178252E+02 -.869279525E+02 -.869384401E+02 -.869492645E+02 -.869604027E+02 -.869718319E+02 -.869835300E+02 -.869954752E+02 -.870076467E+02 -.870200243E+02 -.870325889E+02 -.870453221E+02 -.870582065E+02 -.870712260E+02 -.870843652E+02 -.870976099E+02 -.871109471E+02 -.871243644E+02 -.871378507E+02 -.871513950E+02 -.871649864E+02 -.871786124E+02 -.871922563E+02 -.872058924E+02 -.872194772E+02 -.872329355E+02 -.872461381E+02 -.872588691E+02 -.872707796E+02 -.872813271E+02 -.872896980E+02 -.872947128E+02 -.872947128E+02
 -.872908628E+02 -.872908628E+02 -.872853320E+02 -.872760903E+02 -.872644049E+02 -.872511929E+02 -.872370487E+02 -.872223777E+02 -.872074265E+02 -.871923340E+02 -.871771974E+02 -.871620524E+02 -.871469314E+02 -.871318427E+02 -.871168065E+02 -.871018321E+02 -.870869333E+02 -.870721294E+02 -.870574324E+02 -.870428600E+02 -.870284253E+02 -.870141465E+02 -.870000397E+02 -.869861234E+02 -.869724203E+02 -.869589545E+02 -.869457501E+02 -.869328311E+02 -.869202246E+02 -.869079574E+02 -.868960556E+02 -.868845469E+02 -.868734598E+02 -.868628219E+02 -.868526597E+02 -.868429991E+02 -.868338660E+02 -.868252861E+02 -.868172838E+02 -.868098827E+02 -.868031054E+02 -.867969731E+02 -.867915047E+02 -.867867175E+02 -.867826266E+02 -.867792456E+02 -.867765854E+02 -.867746548E+02 -.867734596E+02 -.867730033E+02 -.867732867E+02 -.867743082E+02 -.867760642E+02 -.867785482E+02 -.867817513E+02 -.867856624E+02 -.867902679E+02 -.867955521E+02 -.868014972E+02 -.868080837E+02 -.868152904E+02 -.868230946E+02 -.868314724E+02 -.868403984E+02 -.868498469E+02 -.868597909E+02 -.868702032E+02 -.868810563E+02 -.868923225E+02 -.869039741E+02 -.869159837E+02 -.869283244E+02 -.869409698E+02 -.869538940E+02 -.869670722E+02 -.869804804E+02 -.869940955E+02 -.870078959E+02 -.870218608E+02 -.870359708E+02 -.870502080E+02 -.870645555E+02 -.870789979E+02 -.870935209E+02 -.871081117E+02 -.871227584E+02 -.871374499E+02 -.871521750E+02 -.871669210E+02 -.871816710E+02 -.871963982E+02 -.872110571E+02 -.872255680E+02 -.872397936E+02 -.872535029E+02 -.872663226E+02 -.872776711E+02 -.872866750E+02 -.872920679E+02 -.872920679E+02
 -.872880949E+02 -.872880949E+02 -.872821458E+02 -.872721777E+02 -.872596138E+02 -.872454091E+02 -.872302320E+02 -.872144914E+02 -.871984336E+02 -.871822202E+02 -.871659195E+02 -.871495923E+02 -.871332557E+02 -.871169430E+02 -.871006639E+02 -.870844355E+02 -.870682751E+02 -.870521910E+02 -.870362009E+02 -.870203139E+02 -.870045507E+02 -.869889268E+02 -.869734638E+02 -.869581866E+02 -.869431220E+02 -.869282961E+02 -.869137357E+02 -.868994712E+02 -.868855315E+02 -.868719465E+02 -.868587481E+02 -.868459687E+02 -.868336408E+02 -.868217959E+02 -.868104653E+02 -.867996809E+02 -.867894743E+02 -.867798758E+02 -.867709151E+02 -.867626211E+02 -.867550209E+02 -.867481394E+02 -.867419996E+02 -.867366224E+02 -.867320267E+02 -.867282286E+02 -.867252413E+02 -.867230753E+02 -.867217378E+02 -.867212328E+02 -.867215619E+02 -.867227236E+02 -.867247130E+02 -.867275224E+02 -.867311410E+02 -.867355551E+02 -.867407482E+02 -.867467011E+02 -.867533925E+02 -.867607988E+02 -.867688944E+02 -.867776520E+02 -.867870427E+02 -.867970364E+02 -.868076021E+02 -.868187078E+02 -.868303210E+02 -.868424092E+02 -.868549395E+02 -.868678795E+02 -.868811970E+02 -.868948603E+02 -.869088387E+02 -.869231024E+02 -.869376226E+02 -.869523716E+02 -.869673235E+02 -.869824534E+02 -.869977381E+02 -.870131560E+02 -.870286871E+02 -.870443131E+02 -.870600170E+02 -.870757840E+02 -.870916004E+02 -.871074539E+02 -.871233334E+02 -.871392276E+02 -.871551240E+02 -.871710056E+02 -.871868450E+02 -.872025951E+02 -.872181722E+02 -.872334308E+02 -.872481260E+02 -.872618600E+02 -.872740125E+02 -.872836513E+02 -.872894231E+02 -.872894231E+02
 -.872852943E+02 -.872852943E+02 -.872789006E+02 -.872682505E+02 -.872548241E+02 -.872396755E+02 -.872234717E+02 -.872066418E+02 -.871894612E+02 -.871720691E+02 -.871545761E+02 -.871370181E+02 -.871194481E+02 -.871018747E+02 -.870843189E+02 -.870667936E+02 -.870493044E+02 -.870318692E+02 -.870144937E+02 -.869972022E+02 -.869800085E+02 -.869629376E+02 -.869460152E+02 -.869292698E+02 -.869127293E+02 -.868964223E+02 -.868803821E+02 -.868646398E+02 -.868492291E+02 -.868341859E+02 -.868195471E+02 -.868053503E+02 -.867916329E+02 -.867784321E+02 -.867657869E+02 -.867537356E+02 -.867423155E+02 -.867315638E+02 -.867215168E+02 -.867122086E+02 -.867036714E+02 -.866959354E+02 -.866890289E+02 -.866829777E+02 -.866778043E+02 -.866735286E+02 -.866701669E+02 -.866677315E+02 -.866662315E+02 -.866656726E+02 -.866660565E+02 -.866673809E+02 -.866696402E+02 -.866728246E+02 -.866769210E+02 -.866819124E+02 -.866877788E+02 -.866944971E+02 -.867020414E+02 -.867103830E+02 -.867194910E+02 -.867293324E+02 -.867398724E+02 -.867510748E+02 -.867629024E+02 -.867753168E+02 -.867882794E+02 -.868017514E+02 -.868156938E+02 -.868300684E+02 -.868448370E+02 -.868599629E+02 -.868754100E+02 -.868911437E+02 -.869071308E+02 -.869233397E+02 -.869397406E+02 -.869563055E+02 -.869730083E+02 -.869898250E+02 -.870067334E+02 -.870237136E+02 -.870407476E+02 -.870578195E+02 -.870749152E+02 -.870920222E+02 -.871091294E+02 -.871262261E+02 -.871433002E+02 -.871603350E+02 -.871773030E+02 -.871941557E+02 -.872108061E+02 -.872271014E+02 -.872427828E+02 -.872574294E+02 -.872703829E+02 -.872806532E+02 -.872868015E+02 -.872868015E+02
 -.872824970E+02 -.872824970E+02 -.872757186E+02 -.872644030E+02 -.872501600E+02 -.872340542E+02 -.872168024E+02 -.871988691E+02 -.871805225E+02 -.871619533E+02 -.871432373E+02 -.871244562E+02 -.871056208E+02 -.870867594E+02 -.870678799E+02 -.870489883E+02 -.870301022E+02 -.870112243E+02 -.869923832E+02 -.869735885E+02 -.869548689E+02 -.869362483E+02 -.869177565E+02 -.868994217E+02 -.868812741E+02 -.868633494E+02 -.868456801E+02 -.868283045E+02 -.868112616E+02 -.867945936E+02 -.867783435E+02 -.867625547E+02 -.867472716E+02 -.867325407E+02 -.867184078E+02 -.867049184E+02 -.866921183E+02 -.866800522E+02 -.866687632E+02 -.866582923E+02 -.866486789E+02 -.866399604E+02 -.866321715E+02 -.866253434E+02 -.866195043E+02 -.866146783E+02 -.866108848E+02 -.866081394E+02 -.866064537E+02 -.866058343E+02 -.866062829E+02 -.866077971E+02 -.866103697E+02 -.866139886E+02 -.866186375E+02 -.866242962E+02 -.866309402E+02 -.866385412E+02 -.866470677E+02 -.866564847E+02 -.866667547E+02 -.866778377E+02 -.866896914E+02 -.867022722E+02 -.867155349E+02 -.867294338E+02 -.867439226E+02 -.867589547E+02 -.867744840E+02 -.867904649E+02 -.868068528E+02 -.868236042E+02 -.868406773E+02 -.868580316E+02 -.868756290E+02 -.868934332E+02 -.869114103E+02 -.869295285E+02 -.869477587E+02 -.869660741E+02 -.869844506E+02 -.870028666E+02 -.870213030E+02 -.870397431E+02 -.870581724E+02 -.870765788E+02 -.870949516E+02 -.871132807E+02 -.871315550E+02 -.871497585E+02 -.871678644E+02 -.871858235E+02 -.872035458E+02 -.872208723E+02 -.872375313E+02 -.872530797E+02 -.872668230E+02 -.872777147E+02 -.872842330E+02 -.872842330E+02
 -.872798168E+02 -.872798168E+02 -.872726547E+02 -.872607081E+02 -.872456274E+02 -.872285563E+02 -.872102581E+02 -.871912105E+02 -.871717313E+02 -.871519744E+02 -.871320659E+02 -.871120320E+02 -.870919148E+02 -.870717200E+02 -.870514577E+02 -.870311438E+02 -.870107796E+02 -.869903957E+02 -.869699963E+02 -.869496131E+02 -.869292650E+02 -.869089834E+02 -.868887948E+02 -.868687302E+02 -.868488269E+02 -.868291187E+02 -.868096477E+02 -.867904563E+02 -.867715919E+02 -.867531032E+02 -.867350398E+02 -.867174536E+02 -.867003991E+02 -.866839302E+02 -.866681016E+02 -.866529691E+02 -.866385870E+02 -.866250094E+02 -.866122883E+02 -.866004744E+02 -.865896165E+02 -.865797605E+02 -.865709487E+02 -.865632198E+02 -.865566079E+02 -.865511420E+02 -.865468465E+02 -.865437412E+02 -.865418394E+02 -.865411495E+02 -.865416740E+02 -.865434098E+02 -.865463478E+02 -.865504735E+02 -.865557672E+02 -.865622038E+02 -.865697532E+02 -.865783807E+02 -.865880476E+02 -.865987112E+02 -.866103253E+02 -.866228411E+02 -.866362074E+02 -.866503709E+02 -.866652771E+02 -.866808709E+02 -.866970965E+02 -.867138981E+02 -.867312209E+02 -.867490107E+02 -.867672147E+02 -.867857820E+02 -.868046634E+02 -.868238123E+02 -.868431844E+02 -.868627382E+02 -.868824350E+02 -.869022391E+02 -.869221180E+02 -.869420421E+02 -.869619852E+02 -.869819239E+02 -.870018382E+02 -.870217110E+02 -.870415279E+02 -.870612771E+02 -.870809490E+02 -.871005347E+02 -.871200246E+02 -.871394043E+02 -.871586480E+02 -.871777066E+02 -.871964885E+02 -.872148289E+02 -.872324450E+02 -.872488729E+02 -.872633840E+02 -.872748785E+02 -.872817553E+02 -.872817553E+02
 -.872772438E+02 -.872772438E+02 -.872697224E+02 -.872571396E+02 -.872412416E+02 -.872232393E+02 -.872039273E+02 -.871838263E+02 -.871632280E+02 -.871423312E+02 -.871212071E+02 -.870999207E+02 -.870784854E+02 -.870569189E+02 -.870352349E+02 -.870134356E+02 -.869915491E+02 -.869695749E+02 -.869475450E+02 -.869254714E+02 -.869033863E+02 -.868813122E+02 -.868592804E+02 -.868373281E+02 -.868154898E+02 -.867938112E+02 -.867723370E+02 -.867511200E+02 -.867302138E+02 -.867096746E+02 -.866895612E+02 -.866699365E+02 -.866508629E+02 -.866324058E+02 -.866146313E+02 -.865976060E+02 -.865813967E+02 -.865660685E+02 -.865516860E+02 -.865383116E+02 -.865260053E+02 -.865148226E+02 -.865048161E+02 -.864960327E+02 -.864885138E+02 -.864822963E+02 -.864774107E+02 -.864738806E+02 -.864717238E+02 -.864709506E+02 -.864715643E+02 -.864735609E+02 -.864769297E+02 -.864816528E+02 -.864877056E+02 -.864950569E+02 -.865036695E+02 -.865135006E+02 -.865245020E+02 -.865366211E+02 -.865498014E+02 -.865639826E+02 -.865791022E+02 -.865950954E+02 -.866118961E+02 -.866294371E+02 -.866476513E+02 -.866664720E+02 -.866858334E+02 -.867056711E+02 -.867259228E+02 -.867465283E+02 -.867674304E+02 -.867885748E+02 -.868099103E+02 -.868313893E+02 -.868529680E+02 -.868746063E+02 -.868962679E+02 -.869179205E+02 -.869395356E+02 -.869610885E+02 -.869825585E+02 -.870039282E+02 -.870251840E+02 -.870463150E+02 -.870673130E+02 -.870881714E+02 -.871088826E+02 -.871294345E+02 -.871498034E+02 -.871699414E+02 -.871897559E+02 -.872090782E+02 -.872276157E+02 -.872448863E+02 -.872601302E+02 -.872721983E+02 -.872794153E+02 -.872794153E+02
 -.872748235E+02 -.872748235E+02 -.872669525E+02 -.872537710E+02 -.872371207E+02 -.872182533E+02 -.871980044E+02 -.871768872E+02 -.871552257E+02 -.871331828E+02 -.871108633E+02 -.870883077E+02 -.870655457E+02 -.870425916E+02 -.870194497E+02 -.869961417E+02 -.869726644E+02 -.869490447E+02 -.869252879E+02 -.869014247E+02 -.868774714E+02 -.868534588E+02 -.868294216E+02 -.868053948E+02 -.867814257E+02 -.867575603E+02 -.867338562E+02 -.867103700E+02 -.866871644E+02 -.866643045E+02 -.866418615E+02 -.866199069E+02 -.865985174E+02 -.865777712E+02 -.865577484E+02 -.865385306E+02 -.865201978E+02 -.865028307E+02 -.864865084E+02 -.864713072E+02 -.864572997E+02 -.864445558E+02 -.864331388E+02 -.864231070E+02 -.864145137E+02 -.864074043E+02 -.864018171E+02 -.863977827E+02 -.863953231E+02 -.863944515E+02 -.863951720E+02 -.863974800E+02 -.864013619E+02 -.864067953E+02 -.864137493E+02 -.864221849E+02 -.864320557E+02 -.864433082E+02 -.864558827E+02 -.864697139E+02 -.864847318E+02 -.865008623E+02 -.865180285E+02 -.865361512E+02 -.865551495E+02 -.865749419E+02 -.865954475E+02 -.866165856E+02 -.866382776E+02 -.866604465E+02 -.866830186E+02 -.867059230E+02 -.867290927E+02 -.867524644E+02 -.867759792E+02 -.867995829E+02 -.868232258E+02 -.868468629E+02 -.868704543E+02 -.868939648E+02 -.869173638E+02 -.869406258E+02 -.869637295E+02 -.869866582E+02 -.870093992E+02 -.870319436E+02 -.870542856E+02 -.870764212E+02 -.870983461E+02 -.871200516E+02 -.871415170E+02 -.871626965E+02 -.871834986E+02 -.872037518E+02 -.872231564E+02 -.872412149E+02 -.872571402E+02 -.872697395E+02 -.872772706E+02 -.872772706E+02
 -.872726549E+02 -.872726549E+02 -.872644586E+02 -.872507553E+02 -.872334304E+02 -.872137827E+02 -.871926573E+02 -.871705880E+02 -.871478919E+02 -.871247472E+02 -.871012523E+02 -.870774559E+02 -.870533825E+02 -.870290399E+02 -.870044412E+02 -.869795826E+02 -.869544793E+02 -.869291325E+02 -.869035660E+02 -.868777896E+02 -.868518315E+02 -.868257215E+02 -.867994940E+02 -.867731947E+02 -.867468696E+02 -.867205784E+02 -.866943794E+02 -.866683404E+02 -.866425318E+02 -.866170329E+02 -.865919246E+02 -.865672953E+02 -.865432358E+02 -.865198410E+02 -.864972082E+02 -.864754343E+02 -.864546185E+02 -.864348586E+02 -.864162515E+02 -.863988904E+02 -.863828669E+02 -.863682661E+02 -.863551680E+02 -.863436475E+02 -.863337704E+02 -.863255948E+02 -.863191693E+02 -.863145324E+02 -.863117117E+02 -.863107238E+02 -.863115742E+02 -.863142568E+02 -.863187545E+02 -.863250386E+02 -.863330703E+02 -.863428007E+02 -.863541713E+02 -.863671152E+02 -.863815576E+02 -.863974173E+02 -.864146073E+02 -.864330360E+02 -.864526082E+02 -.864732263E+02 -.864947913E+02 -.865172041E+02 -.865403659E+02 -.865641795E+02 -.865885501E+02 -.866133862E+02 -.866386001E+02 -.866641082E+02 -.866898319E+02 -.867156981E+02 -.867416391E+02 -.867675929E+02 -.867935038E+02 -.868193218E+02 -.868450030E+02 -.868705096E+02 -.868958096E+02 -.869208767E+02 -.869456902E+02 -.869702345E+02 -.869944991E+02 -.870184778E+02 -.870421681E+02 -.870655701E+02 -.870886838E+02 -.871115050E+02 -.871340173E+02 -.871561789E+02 -.871779005E+02 -.871990107E+02 -.872192050E+02 -.872379742E+02 -.872545096E+02 -.872675815E+02 -.872753910E+02 -.872753910E+02
 -.872708341E+02 -.872708341E+02 -.872623821E+02 -.872482299E+02 -.872303215E+02 -.872099760E+02 -.871880550E+02 -.871651100E+02 -.871414527E+02 -.871172793E+02 -.870926768E+02 -.870676973E+02 -.870423541E+02 -.870166551E+02 -.869905960E+02 -.869641764E+02 -.869373951E+02 -.869102622E+02 -.868827832E+02 -.868549786E+02 -.868268716E+02 -.867984933E+02 -.867698837E+02 -.867410870E+02 -.867121606E+02 -.866831631E+02 -.866541652E+02 -.866252410E+02 -.865964771E+02 -.865679629E+02 -.865397977E+02 -.865120848E+02 -.864849339E+02 -.864584582E+02 -.864327733E+02 -.864079986E+02 -.863842540E+02 -.863616606E+02 -.863403370E+02 -.863204019E+02 -.863019673E+02 -.862851419E+02 -.862700278E+02 -.862567181E+02 -.862452972E+02 -.862358386E+02 -.862284035E+02 -.862230407E+02 -.862197852E+02 -.862186580E+02 -.862196661E+02 -.862228015E+02 -.862280423E+02 -.862353525E+02 -.862446829E+02 -.862559712E+02 -.862691440E+02 -.862841167E+02 -.863007952E+02 -.863190778E+02 -.863388555E+02 -.863600139E+02 -.863824348E+02 -.864059975E+02 -.864305801E+02 -.864560608E+02 -.864823194E+02 -.865092382E+02 -.865367031E+02 -.865646047E+02 -.865928386E+02 -.866213066E+02 -.866499169E+02 -.866785849E+02 -.867072329E+02 -.867357909E+02 -.867641965E+02 -.867923946E+02 -.868203379E+02 -.868479863E+02 -.868753070E+02 -.869022739E+02 -.869288676E+02 -.869550750E+02 -.869808888E+02 -.870063070E+02 -.870313319E+02 -.870559688E+02 -.870802235E+02 -.871040978E+02 -.871275814E+02 -.871506383E+02 -.871731835E+02 -.871950481E+02 -.872159264E+02 -.872353026E+02 -.872523526E+02 -.872658194E+02 -.872738598E+02 -.872738598E+02
 -.872694824E+02 -.872694824E+02 -.872608260E+02 -.872463166E+02 -.872279257E+02 -.872069902E+02 -.871844002E+02 -.871606912E+02 -.871362078E+02 -.871111169E+02 -.870855200E+02 -.870594464E+02 -.870329076E+02 -.870058979E+02 -.869784021E+02 -.869504154E+02 -.869219301E+02 -.868929481E+02 -.868634752E+02 -.868335276E+02 -.868031275E+02 -.867723055E+02 -.867411006E+02 -.867095635E+02 -.866777512E+02 -.866457331E+02 -.866135853E+02 -.865813988E+02 -.865492690E+02 -.865173039E+02 -.864856177E+02 -.864543334E+02 -.864235801E+02 -.863934928E+02 -.863642131E+02 -.863358856E+02 -.863086600E+02 -.862826846E+02 -.862581108E+02 -.862350843E+02 -.862137487E+02 -.861942412E+02 -.861766902E+02 -.861612149E+02 -.861479218E+02 -.861369043E+02 -.861282409E+02 -.861219934E+02 -.861182070E+02 -.861169087E+02 -.861181074E+02 -.861217933E+02 -.861279386E+02 -.861364973E+02 -.861474064E+02 -.861605869E+02 -.861759446E+02 -.861933720E+02 -.862127501E+02 -.862339497E+02 -.862568333E+02 -.862812575E+02 -.863070744E+02 -.863341341E+02 -.863622856E+02 -.863913792E+02 -.864212680E+02 -.864518092E+02 -.864828653E+02 -.865143050E+02 -.865460048E+02 -.865778491E+02 -.866097310E+02 -.866415528E+02 -.866732263E+02 -.867046726E+02 -.867358227E+02 -.867666168E+02 -.867970047E+02 -.868269448E+02 -.868564045E+02 -.868853594E+02 -.869137930E+02 -.869416961E+02 -.869690665E+02 -.869959077E+02 -.870222286E+02 -.870480418E+02 -.870733605E+02 -.870981945E+02 -.871225415E+02 -.871463731E+02 -.871696116E+02 -.871920936E+02 -.872135166E+02 -.872333639E+02 -.872508044E+02 -.872645653E+02 -.872727753E+02 -.872727753E+02
 -.872686908E+02 -.872686908E+02 -.872598979E+02 -.872451422E+02 -.872264066E+02 -.872050532E+02 -.871819572E+02 -.871576803E+02 -.871325351E+02 -.871067020E+02 -.870802521E+02 -.870532129E+02 -.870255805E+02 -.869973309E+02 -.869684515E+02 -.869389173E+02 -.869087227E+02 -.868778543E+02 -.868463188E+02 -.868141229E+02 -.867812846E+02 -.867478329E+02 -.867138072E+02 -.866792594E+02 -.866442525E+02 -.866088609E+02 -.865731745E+02 -.865372910E+02 -.865013224E+02 -.864653903E+02 -.864296284E+02 -.863941807E+02 -.863592010E+02 -.863248537E+02 -.862913110E+02 -.862587534E+02 -.862273637E+02 -.861973310E+02 -.861688412E+02 -.861420802E+02 -.861172289E+02 -.860944606E+02 -.860739394E+02 -.860558165E+02 -.860402291E+02 -.860272972E+02 -.860171214E+02 -.860097830E+02 -.860053403E+02 -.860038291E+02 -.860052610E+02 -.860096241E+02 -.860168819E+02 -.860269753E+02 -.860398229E+02 -.860553223E+02 -.860733522E+02 -.860937749E+02 -.861164378E+02 -.861411758E+02 -.861678150E+02 -.861961739E+02 -.862260669E+02 -.862573062E+02 -.862897046E+02 -.863230773E+02 -.863572444E+02 -.863920319E+02 -.864272737E+02 -.864628131E+02 -.864985035E+02 -.865342094E+02 -.865698069E+02 -.866051838E+02 -.866402406E+02 -.866748898E+02 -.867090560E+02 -.867426755E+02 -.867756962E+02 -.868080769E+02 -.868397869E+02 -.868708053E+02 -.869011206E+02 -.869307298E+02 -.869596375E+02 -.869878556E+02 -.870154017E+02 -.870422975E+02 -.870685662E+02 -.870942278E+02 -.871192901E+02 -.871437353E+02 -.871674954E+02 -.871904167E+02 -.872122048E+02 -.872323493E+02 -.872500224E+02 -.872639499E+02 -.872722522E+02 -.872722522E+02
 -.872685995E+02 -.872685995E+02 -.872597583E+02 -.872448987E+02 -.872260153E+02 -.872044555E+02 -.871810955E+02 -.871564760E+02 -.871309020E+02 -.871045287E+02 -.870774173E+02 -.870495783E+02 -.870209880E+02 -.869916221E+02 -.869614433E+02 -.869304299E+02 -.868985494E+02 -.868657918E+02 -.868321436E+02 -.867976067E+02 -.867621936E+02 -.867259281E+02 -.866888509E+02 -.866510124E+02 -.866124792E+02 -.865733320E+02 -.865336648E+02 -.864935868E+02 -.864532220E+02 -.864127101E+02 -.863722065E+02 -.863318818E+02 -.862919220E+02 -.862525266E+02 -.862139081E+02 -.861762868E+02 -.861398933E+02 -.861049595E+02 -.860717212E+02 -.860404124E+02 -.860112622E+02 -.859844923E+02 -.859603130E+02 -.859389200E+02 -.859204912E+02 -.859051828E+02 -.858931278E+02 -.858844319E+02 -.858791725E+02 -.858773962E+02 -.858791188E+02 -.858843239E+02 -.858929643E+02 -.859049622E+02 -.859202108E+02 -.859385771E+02 -.859599035E+02 -.859840113E+02 -.860107036E+02 -.860397687E+02 -.860709838E+02 -.861041185E+02 -.861389377E+02 -.861752055E+02 -.862126885E+02 -.862511576E+02 -.862903914E+02 -.863301782E+02 -.863703175E+02 -.864106222E+02 -.864509188E+02 -.864910492E+02 -.865308705E+02 -.865702557E+02 -.866090937E+02 -.866472888E+02 -.866847604E+02 -.867214427E+02 -.867572839E+02 -.867922454E+02 -.868263011E+02 -.868594365E+02 -.868916477E+02 -.869229408E+02 -.869533307E+02 -.869828399E+02 -.870114977E+02 -.870393379E+02 -.870663963E+02 -.870927055E+02 -.871182865E+02 -.871431346E+02 -.871671955E+02 -.871903292E+02 -.872122558E+02 -.872324796E+02 -.872501883E+02 -.872641235E+02 -.872724219E+02 -.872724219E+02
 -.872693491E+02 -.872693491E+02 -.872605665E+02 -.872458020E+02 -.872270189E+02 -.872055317E+02 -.871822005E+02 -.871575266E+02 -.871318013E+02 -.871051502E+02 -.870776216E+02 -.870492028E+02 -.870198612E+02 -.869895515E+02 -.869582284E+02 -.869258425E+02 -.868923575E+02 -.868577385E+02 -.868219649E+02 -.867850261E+02 -.867469261E+02 -.867076851E+02 -.866673337E+02 -.866259213E+02 -.865835104E+02 -.865401826E+02 -.864960351E+02 -.864511870E+02 -.864057763E+02 -.863599640E+02 -.863139312E+02 -.862678811E+02 -.862220371E+02 -.861766414E+02 -.861319516E+02 -.860882410E+02 -.860457922E+02 -.860048970E+02 -.859658519E+02 -.859289541E+02 -.858944976E+02 -.858627688E+02 -.858340410E+02 -.858085704E+02 -.857865901E+02 -.857683068E+02 -.857538953E+02 -.857434960E+02 -.857372104E+02 -.857351009E+02 -.857371875E+02 -.857434490E+02 -.857538226E+02 -.857682053E+02 -.857864567E+02 -.858084012E+02 -.858338323E+02 -.858625158E+02 -.858941954E+02 -.859285967E+02 -.859654325E+02 -.860044069E+02 -.860452212E+02 -.860875773E+02 -.861311823E+02 -.861757516E+02 -.862210127E+02 -.862667074E+02 -.863125943E+02 -.863584502E+02 -.864040715E+02 -.864492747E+02 -.864938971E+02 -.865377964E+02 -.865808508E+02 -.866229581E+02 -.866640352E+02 -.867040168E+02 -.867428548E+02 -.867805169E+02 -.868169853E+02 -.868522558E+02 -.868863364E+02 -.869192459E+02 -.869510131E+02 -.869816754E+02 -.870112768E+02 -.870398669E+02 -.870674969E+02 -.870942154E+02 -.871200597E+02 -.871450416E+02 -.871691243E+02 -.871921869E+02 -.872139707E+02 -.872340049E+02 -.872515071E+02 -.872652559E+02 -.872734331E+02 -.872734331E+02
 -.872710719E+02 -.872710719E+02 -.872625026E+02 -.872480892E+02 -.872297158E+02 -.872086564E+02 -.871857022E+02 -.871613361E+02 -.871357997E+02 -.871092082E+02 -.870815782E+02 -.870528809E+02 -.870230658E+02 -.869920638E+02 -.869598089E+02 -.869262316E+02 -.868912754E+02 -.868548886E+02 -.868170337E+02 -.867776867E+02 -.867368376E+02 -.866944893E+02 -.866506612E+02 -.866053883E+02 -.865587277E+02 -.865107543E+02 -.864615707E+02 -.864113030E+02 -.863601063E+02 -.863081626E+02 -.862556823E+02 -.862029038E+02 -.861500920E+02 -.860975364E+02 -.860455504E+02 -.859944681E+02 -.859446409E+02 -.858964363E+02 -.858502308E+02 -.858064063E+02 -.857653439E+02 -.857274168E+02 -.856929839E+02 -.856623825E+02 -.856359215E+02 -.856138750E+02 -.855964765E+02 -.855839126E+02 -.855763208E+02 -.855737838E+02 -.855763294E+02 -.855839295E+02 -.855964996E+02 -.856139024E+02 -.856359499E+02 -.856624083E+02 -.856930024E+02 -.857274231E+02 -.857653323E+02 -.858063711E+02 -.858501653E+02 -.858963335E+02 -.859444928E+02 -.859942644E+02 -.860452799E+02 -.860971847E+02 -.861496432E+02 -.862023411E+02 -.862549882E+02 -.863073202E+02 -.863590992E+02 -.864101152E+02 -.864601853E+02 -.865091534E+02 -.865568895E+02 -.866032884E+02 -.866482684E+02 -.866917697E+02 -.867337531E+02 -.867741977E+02 -.868130997E+02 -.868504705E+02 -.868863352E+02 -.869207307E+02 -.869537046E+02 -.869853134E+02 -.870156207E+02 -.870446954E+02 -.870726083E+02 -.870994273E+02 -.871252095E+02 -.871499872E+02 -.871737456E+02 -.871963881E+02 -.872176856E+02 -.872372038E+02 -.872542072E+02 -.872675354E+02 -.872754506E+02 -.872754506E+02
 -.872740042E+02 -.872740042E+02 -.872658372E+02 -.872520711E+02 -.872344847E+02 -.872142507E+02 -.871921036E+02 -.871684644E+02 -.871435480E+02 -.871174307E+02 -.870901047E+02 -.870615196E+02 -.870315915E+02 -.870002338E+02 -.869673458E+02 -.869328447E+02 -.868966430E+02 -.868586715E+02 -.868188684E+02 -.867771850E+02 -.867335860E+02 -.866880484E+02 -.866405688E+02 -.865911654E+02 -.865398786E+02 -.864867790E+02 -.864319661E+02 -.863755734E+02 -.863177670E+02 -.862587486E+02 -.861987556E+02 -.861380613E+02 -.860769750E+02 -.860158410E+02 -.859550394E+02 -.858949799E+02 -.858361041E+02 -.857788760E+02 -.857237782E+02 -.856713044E+02 -.856219507E+02 -.855762073E+02 -.855345478E+02 -.854974212E+02 -.854652412E+02 -.854383765E+02 -.854171425E+02 -.854017940E+02 -.853925173E+02 -.853894263E+02 -.853925595E+02 -.854018781E+02 -.854172678E+02 -.854385414E+02 -.854654441E+02 -.854976591E+02 -.855348166E+02 -.855765018E+02 -.856222652E+02 -.856716316E+02 -.857241107E+02 -.857792061E+02 -.858364239E+02 -.858952810E+02 -.859553119E+02 -.860160748E+02 -.860771561E+02 -.861381744E+02 -.861987825E+02 -.862586697E+02 -.863175623E+02 -.863752231E+02 -.864314513E+02 -.864860807E+02 -.865389782E+02 -.865900418E+02 -.866391981E+02 -.866864002E+02 -.867316253E+02 -.867748718E+02 -.868161573E+02 -.868555164E+02 -.868929981E+02 -.869286642E+02 -.869625872E+02 -.869948484E+02 -.870255361E+02 -.870547433E+02 -.870825644E+02 -.871090912E+02 -.871344040E+02 -.871585598E+02 -.871815704E+02 -.872033704E+02 -.872237686E+02 -.872423805E+02 -.872585368E+02 -.872711668E+02 -.872786529E+02 -.872786529E+02
 -.872783965E+02 -.872783965E+02 -.872708362E+02 -.872580604E+02 -.872416827E+02 -.872227459E+02 -.872019035E+02 -.871795079E+02 -.871557298E+02 -.871306028E+02 -.871040896E+02 -.870761032E+02 -.870465353E+02 -.870152618E+02 -.869821661E+02 -.869471264E+02 -.869100336E+02 -.868707814E+02 -.868292746E+02 -.867854276E+02 -.867391654E+02 -.866904329E+02 -.866391947E+02 -.865854420E+02 -.865291949E+02 -.864705076E+02 -.864094696E+02 -.863462090E+02 -.862808942E+02 -.862137378E+02 -.861449984E+02 -.860749831E+02 -.860040492E+02 -.859326062E+02 -.858611120E+02 -.857900747E+02 -.857200449E+02 -.856516115E+02 -.855853935E+02 -.855220308E+02 -.854621738E+02 -.854064706E+02 -.853555549E+02 -.853100316E+02 -.852704623E+02 -.852373514E+02 -.852111325E+02 -.851921568E+02 -.851806823E+02 -.851768670E+02 -.851807639E+02 -.851923193E+02 -.852113748E+02 -.852376716E+02 -.852708582E+02 -.853105005E+02 -.853560935E+02 -.854070749E+02 -.854628387E+02 -.855227505E+02 -.855861607E+02 -.856524180E+02 -.857208822E+02 -.857909334E+02 -.858619831E+02 -.859334797E+02 -.860049153E+02 -.860758291E+02 -.861458098E+02 -.862144972E+02 -.862815814E+02 -.863468018E+02 -.864099452E+02 -.864708430E+02 -.865293684E+02 -.865854324E+02 -.866389810E+02 -.866899912E+02 -.867384674E+02 -.867844383E+02 -.868279533E+02 -.868690796E+02 -.869078995E+02 -.869445079E+02 -.869790098E+02 -.870115182E+02 -.870421519E+02 -.870710335E+02 -.870982862E+02 -.871240291E+02 -.871483705E+02 -.871713960E+02 -.871931491E+02 -.872136021E+02 -.872326118E+02 -.872498577E+02 -.872647589E+02 -.872763663E+02 -.872832288E+02 -.872832288E+02
 -.872844520E+02 -.872844520E+02 -.872777298E+02 -.872663373E+02 -.872516517E+02 -.872345730E+02 -.872156258E+02 -.871950955E+02 -.871730802E+02 -.871495725E+02 -.871244934E+02 -.870977200E+02 -.870691120E+02 -.870385161E+02 -.870057800E+02 -.869707474E+02 -.869332654E+02 -.868931843E+02 -.868503599E+02 -.868046566E+02 -.867559543E+02 -.867041514E+02 -.866491726E+02 -.865909679E+02 -.865295231E+02 -.864648572E+02 -.863970312E+02 -.863261488E+02 -.862523650E+02 -.861758902E+02 -.860969964E+02 -.860160214E+02 -.859333738E+02 -.858495320E+02 -.857650473E+02 -.856805399E+02 -.855966957E+02 -.855142597E+02 -.854340274E+02 -.853568333E+02 -.852835369E+02 -.852150060E+02 -.851520984E+02 -.850956402E+02 -.850464051E+02 -.850050928E+02 -.849723084E+02 -.849485434E+02 -.849341609E+02 -.849293835E+02 -.849342856E+02 -.849487918E+02 -.849726789E+02 -.850055829E+02 -.850470117E+02 -.850963600E+02 -.851529282E+02 -.852159422E+02 -.852845754E+02 -.853579700E+02 -.854352572E+02 -.855155764E+02 -.855980913E+02 -.856820057E+02 -.857665733E+02 -.858511079E+02 -.859349888E+02 -.860176649E+02 -.860986562E+02 -.861775532E+02 -.862540153E+02 -.863277673E+02 -.863985955E+02 -.864663428E+02 -.865309035E+02 -.865922181E+02 -.866502681E+02 -.867050701E+02 -.867566716E+02 -.868051458E+02 -.868505878E+02 -.868931102E+02 -.869328399E+02 -.869699150E+02 -.870044821E+02 -.870366937E+02 -.870667064E+02 -.870946778E+02 -.871207648E+02 -.871451186E+02 -.871678792E+02 -.871891649E+02 -.872090561E+02 -.872275695E+02 -.872446200E+02 -.872599673E+02 -.872731426E+02 -.872833544E+02 -.872893703E+02 -.872893703E+02
 -.872924021E+02 -.872924021E+02 -.872867854E+02 -.872772114E+02 -.872647850E+02 -.872501978E+02 -.872338407E+02 -.872158893E+02 -.871963736E+02 -.871752314E+02 -.871523375E+02 -.871275376E+02 -.871006501E+02 -.870714918E+02 -.870398600E+02 -.870055550E+02 -.869683680E+02 -.869280931E+02 -.868845273E+02 -.868374763E+02 -.867867619E+02 -.867322248E+02 -.866737272E+02 -.866111607E+02 -.865444461E+02 -.864735434E+02 -.863984548E+02 -.863192371E+02 -.862360090E+02 -.861489605E+02 -.860583610E+02 -.859645677E+02 -.858680304E+02 -.857692957E+02 -.856690127E+02 -.855679297E+02 -.854668954E+02 -.853668513E+02 -.852688230E+02 -.851739056E+02 -.850832445E+02 -.849980134E+02 -.849193857E+02 -.848485047E+02 -.847864516E+02 -.847342124E+02 -.846926457E+02 -.846624540E+02 -.846441584E+02 -.846380793E+02 -.846443251E+02 -.846627872E+02 -.846931446E+02 -.847348756E+02 -.847872773E+02 -.848494900E+02 -.849205273E+02 -.849993073E+02 -.850846865E+02 -.851754912E+02 -.852705479E+02 -.853687106E+02 -.854688836E+02 -.855700402E+02 -.856712374E+02 -.857716255E+02 -.858704540E+02 -.859670744E+02 -.860609389E+02 -.861515975E+02 -.862386929E+02 -.863219536E+02 -.864011869E+02 -.864762700E+02 -.865471431E+02 -.866137999E+02 -.866762807E+02 -.867346647E+02 -.867890635E+02 -.868396143E+02 -.868864754E+02 -.869298206E+02 -.869698353E+02 -.870067130E+02 -.870406522E+02 -.870718538E+02 -.871005190E+02 -.871268470E+02 -.871510329E+02 -.871732641E+02 -.871937158E+02 -.872125430E+02 -.872298671E+02 -.872457559E+02 -.872601932E+02 -.872730349E+02 -.872839506E+02 -.872923457E+02 -.872972638E+02 -.872972638E+02
 -.873024464E+02 -.873024464E+02 -.872982281E+02 -.872909671E+02 -.872814298E+02 -.872700544E+02 -.872570648E+02 -.872425120E+02 -.872263478E+02 -.872084481E+02 -.871886456E+02 -.871667413E+02 -.871425191E+02 -.871157409E+02 -.870861588E+02 -.870535098E+02 -.870175266E+02 -.869779373E+02 -.869344710E+02 -.868868654E+02 -.868348660E+02 -.867782320E+02 -.867167382E+02 -.866501814E+02 -.865783869E+02 -.865012177E+02 -.864185866E+02 -.863304684E+02 -.862369119E+02 -.861380521E+02 -.860341231E+02 -.859254697E+02 -.858125577E+02 -.856959883E+02 -.855765024E+02 -.854549906E+02 -.853324920E+02 -.852101923E+02 -.850894131E+02 -.849715949E+02 -.848582739E+02 -.847510492E+02 -.846515451E+02 -.845613663E+02 -.844820492E+02 -.844150096E+02 -.843614927E+02 -.843225243E+02 -.842988696E+02 -.842910016E+02 -.842990801E+02 -.843229453E+02 -.843621243E+02 -.844158515E+02 -.844831007E+02 -.845626264E+02 -.846530113E+02 -.847527185E+02 -.848601423E+02 -.849736577E+02 -.850916651E+02 -.852126286E+02 -.853351076E+02 -.854577807E+02 -.855794618E+02 -.856991106E+02 -.858158356E+02 -.859288933E+02 -.860376822E+02 -.861417346E+02 -.862407057E+02 -.863343614E+02 -.864225659E+02 -.865052683E+02 -.865824905E+02 -.866543152E+02 -.867208749E+02 -.867823419E+02 -.868389196E+02 -.868908344E+02 -.869383295E+02 -.869816588E+02 -.870210826E+02 -.870568631E+02 -.870892621E+02 -.871185377E+02 -.871449432E+02 -.871687246E+02 -.871901193E+02 -.872093543E+02 -.872266426E+02 -.872421780E+02 -.872561269E+02 -.872686140E+02 -.872797017E+02 -.872893597E+02 -.872974227E+02 -.873035349E+02 -.873070778E+02 -.873070778E+02
 -.873146921E+02 -.873146921E+02 -.873121938E+02 -.873077997E+02 -.873018449E+02 -.872944856E+02 -.872857317E+02 -.872755078E+02 -.872636717E+02 -.872500370E+02 -.872343882E+02 -.872164797E+02 -.871960479E+02 -.871728013E+02 -.871464345E+02 -.871166242E+02 -.870830365E+02 -.870453293E+02 -.870031554E+02 -.869561638E+02 -.869040020E+02 -.868463156E+02 -.867827584E+02 -.867129948E+02 -.866367149E+02 -.865536439E+02 -.864635583E+02 -.863662994E+02 -.862617898E+02 -.861500501E+02 -.860312191E+02 -.859055726E+02 -.857735466E+02 -.856357567E+02 -.854930168E+02 -.853463541E+02 -.851970180E+02 -.850464824E+02 -.848964397E+02 -.847487835E+02 -.846055810E+02 -.844690307E+02 -.843414090E+02 -.842250043E+02 -.841220401E+02 -.840345931E+02 -.839645092E+02 -.839133224E+02 -.838821849E+02 -.838718114E+02 -.838824441E+02 -.839138404E+02 -.839652852E+02 -.840356263E+02 -.841233295E+02 -.842265490E+02 -.843432081E+02 -.844710829E+02 -.846078848E+02 -.847513363E+02 -.848992377E+02 -.850495215E+02 -.852002931E+02 -.853498604E+02 -.854967494E+02 -.856397111E+02 -.857777183E+02 -.859099561E+02 -.860358074E+02 -.861548346E+02 -.862667597E+02 -.863714433E+02 -.864688646E+02 -.865591008E+02 -.866423096E+02 -.867187121E+02 -.867885782E+02 -.868522134E+02 -.869099485E+02 -.869621293E+02 -.870091098E+02 -.870512458E+02 -.870888894E+02 -.871223864E+02 -.871520723E+02 -.871782711E+02 -.872012939E+02 -.872214375E+02 -.872389846E+02 -.872542026E+02 -.872673430E+02 -.872786399E+02 -.872883061E+02 -.872965279E+02 -.873034555E+02 -.873091883E+02 -.873137540E+02 -.873170789E+02 -.873189474E+02 -.873189474E+02
 -.873292692E+02 -.873292692E+02 -.873288392E+02 -.873278898E+02 -.873262656E+02 -.873237783E+02 -.873202114E+02 -.873153395E+02 -.873089212E+02 -.873007048E+02 -.872904165E+02 -.872777681E+02 -.872624384E+02 -.872440912E+02 -.872223614E+02 -.871968691E+02 -.871672131E+02 -.871329738E+02 -.870937134E+02 -.870489716E+02 -.869982684E+02 -.869411081E+02 -.868769847E+02 -.868053938E+02 -.867258417E+02 -.866378613E+02 -.865410255E+02 -.864349655E+02 -.863193919E+02 -.861941208E+02 -.860591018E+02 -.859144509E+02 -.857604859E+02 -.855977588E+02 -.854270917E+02 -.852496063E+02 -.850667502E+02 -.848803137E+02 -.846924357E+02 -.845055936E+02 -.843225743E+02 -.841464229E+02 -.839803678E+02 -.838277231E+02 -.836917688E+02 -.835756185E+02 -.834820760E+02 -.834134981E+02 -.833716693E+02 -.833577031E+02 -.833719776E+02 -.834141142E+02 -.834829993E+02 -.835768481E+02 -.836933036E+02 -.838295620E+02 -.839825104E+02 -.841488685E+02 -.843253229E+02 -.845086449E+02 -.846957891E+02 -.848839677E+02 -.850707022E+02 -.852538525E+02 -.854316276E+02 -.856025800E+02 -.857655884E+02 -.859198314E+02 -.860647567E+02 -.862000464E+02 -.863255825E+02 -.864414132E+02 -.865477214E+02 -.866447954E+02 -.867330038E+02 -.868127734E+02 -.868845700E+02 -.869488828E+02 -.870062120E+02 -.870570579E+02 -.871019137E+02 -.871412591E+02 -.871755560E+02 -.872052458E+02 -.872307472E+02 -.872524559E+02 -.872707440E+02 -.872859604E+02 -.872984325E+02 -.873084667E+02 -.873163513E+02 -.873223583E+02 -.873267470E+02 -.873297673E+02 -.873316642E+02 -.873326821E+02 -.873330685E+02 -.873330750E+02 -.873329552E+02 -.873329552E+02
 -.873462510E+02 -.873462510E+02 -.873482396E+02 -.873513241E+02 -.873547967E+02 -.873580756E+02 -.873606977E+02 -.873622694E+02 -.873624449E+02 -.873608985E+02 -.873573047E+02 -.873513249E+02 -.873425998E+02 -.873307466E+02 -.873153581E+02 -.872959979E+02 -.872721989E+02 -.872434580E+02 -.872092309E+02 -.871689318E+02 -.871219320E+02 -.870675674E+02 -.870051415E+02 -.869339356E+02 -.868532169E+02 -.867622523E+02 -.866603232E+02 -.865467477E+02 -.864209086E+02 -.862822877E+02 -.861305051E+02 -.859653681E+02 -.857869188E+02 -.855954939E+02 -.853917813E+02 -.851768816E+02 -.849523643E+02 -.847203159E+02 -.844833740E+02 -.842447376E+02 -.840081490E+02 -.837778388E+02 -.835584289E+02 -.833547901E+02 -.831718585E+02 -.830144141E+02 -.828868377E+02 -.827928634E+02 -.827353493E+02 -.827160920E+02 -.827357044E+02 -.827935739E+02 -.828879042E+02 -.830158371E+02 -.831736383E+02 -.833569269E+02 -.835609222E+02 -.837806883E+02 -.840113542E+02 -.842482987E+02 -.844872916E+02 -.847245910E+02 -.849569974E+02 -.851818731E+02 -.853971300E+02 -.856011976E+02 -.857929747E+02 -.859717731E+02 -.861372576E+02 -.862893858E+02 -.864283517E+02 -.865545339E+02 -.866684490E+02 -.867707124E+02 -.868620046E+02 -.869430435E+02 -.870145626E+02 -.870772931E+02 -.871319515E+02 -.871792290E+02 -.872197853E+02 -.872542442E+02 -.872831908E+02 -.873071708E+02 -.873266905E+02 -.873422181E+02 -.873541850E+02 -.873629891E+02 -.873689970E+02 -.873725490E+02 -.873739637E+02 -.873735461E+02 -.873715977E+02 -.873684314E+02 -.873643918E+02 -.873598806E+02 -.873553892E+02 -.873515365E+02 -.873491101E+02 -.873491101E+02
 -.873655423E+02 -.873655423E+02 -.873702868E+02 -.873779967E+02 -.873873291E+02 -.873972844E+02 -.874071172E+02 -.874162571E+02 -.874242474E+02 -.874306883E+02 -.874352106E+02 -.874374378E+02 -.874369880E+02 -.874334501E+02 -.874263850E+02 -.874153112E+02 -.873996977E+02 -.873789571E+02 -.873524375E+02 -.873194203E+02 -.872791219E+02 -.872306904E+02 -.871732113E+02 -.871057060E+02 -.870271407E+02 -.869364336E+02 -.868324725E+02 -.867141377E+02 -.865803338E+02 -.864300294E+02 -.862623087E+02 -.860764323E+02 -.858719115E+02 -.856485959E+02 -.854067710E+02 -.851472660E+02 -.848715638E+02 -.845819073E+02 -.842813914E+02 -.839740273E+02 -.836647664E+02 -.833594650E+02 -.830647769E+02 -.827879596E+02 -.825365926E+02 -.823182104E+02 -.821398733E+02 -.820077091E+02 -.819264739E+02 -.818991852E+02 -.819268776E+02 -.820085167E+02 -.821410855E+02 -.823198278E+02 -.825386164E+02 -.827903911E+02 -.830676173E+02 -.833627154E+02 -.836684276E+02 -.839781001E+02 -.842858769E+02 -.845868073E+02 -.848768806E+02 -.851530027E+02 -.854129308E+02 -.856551812E+02 -.858789236E+02 -.860838711E+02 -.862701738E+02 -.864383206E+02 -.865890521E+02 -.867232853E+02 -.868420517E+02 -.869464459E+02 -.870375860E+02 -.871165828E+02 -.871845167E+02 -.872424220E+02 -.872912759E+02 -.873319922E+02 -.873654176E+02 -.873923319E+02 -.874134483E+02 -.874294166E+02 -.874408263E+02 -.874482107E+02 -.874520519E+02 -.874527856E+02 -.874508069E+02 -.874464781E+02 -.874401373E+02 -.874321124E+02 -.874227391E+02 -.874123891E+02 -.874015067E+02 -.873906601E+02 -.873806055E+02 -.873723662E+02 -.873673240E+02 -.873673240E+02
 -.873869354E+02 -.873869354E+02 -.873947563E+02 -.874076429E+02 -.874235639E+02 -.874410627E+02 -.874590917E+02 -.874768953E+02 -.874939029E+02 -.875096567E+02 -.875237510E+02 -.875358038E+02 -.875454239E+02 -.875521995E+02 -.875556746E+02 -.875553391E+02 -.875506146E+02 -.875408432E+02 -.875252821E+02 -.875030956E+02 -.874733502E+02 -.874350069E+02 -.873869138E+02 -.873278021E+02 -.872562832E+02 -.871708532E+02 -.870699026E+02 -.869517350E+02 -.868145939E+02 -.866567031E+02 -.864763237E+02 -.862718283E+02 -.860418021E+02 -.857851657E+02 -.855013269E+02 -.851903552E+02 -.848531785E+02 -.844917925E+02 -.841094677E+02 -.837109369E+02 -.833025312E+02 -.828922333E+02 -.824896084E+02 -.821055771E+02 -.817520031E+02 -.814410897E+02 -.811846089E+02 -.809930248E+02 -.808746093E+02 -.808346771E+02 -.808750616E+02 -.809939295E+02 -.811859663E+02 -.814429003E+02 -.817542681E+02 -.821082984E+02 -.824927884E+02 -.828958749E+02 -.833066379E+02 -.837155118E+02 -.841145139E+02 -.844973128E+02 -.848591764E+02 -.851968345E+02 -.855082927E+02 -.857926239E+02 -.860497584E+02 -.862802884E+02 -.864852917E+02 -.866661825E+02 -.868245878E+02 -.869622479E+02 -.870809403E+02 -.871824227E+02 -.872683921E+02 -.873404567E+02 -.874001191E+02 -.874487666E+02 -.874876682E+02 -.875179752E+02 -.875407258E+02 -.875568505E+02 -.875671801E+02 -.875724532E+02 -.875733249E+02 -.875703747E+02 -.875641148E+02 -.875549992E+02 -.875434320E+02 -.875297787E+02 -.875143800E+02 -.874975710E+02 -.874797093E+02 -.874612158E+02 -.874426314E+02 -.874246945E+02 -.874084416E+02 -.873953309E+02 -.873873906E+02 -.873873906E+02
 -.874100370E+02 -.874100370E+02 -.874212169E+02 -.874397608E+02 -.874629139E+02 -.874887241E+02 -.875158324E+02 -.875432941E+02 -.875704360E+02 -.875967574E+02 -.876218457E+02 -.876453350E+02 -.876668586E+02 -.876860255E+02 -.877023940E+02 -.877154539E+02 -.877246127E+02 -.877291823E+02 -.877283671E+02 -.877212535E+02 -.877067909E+02 -.876837779E+02 -.876508416E+02 -.876064240E+02 -.875487664E+02 -.874758992E+02 -.873856361E+02 -.872755744E+02 -.871431055E+02 -.869854440E+02 -.867996750E+02 -.865828330E+02 -.863320151E+02 -.860445370E+02 -.857181395E+02 -.853512511E+02 -.849433099E+02 -.844951410E+02 -.840093748E+02 -.834908811E+02 -.829471710E+02 -.823887026E+02 -.818290067E+02 -.812845359E+02 -.807741445E+02 -.803181361E+02 -.799368750E+02 -.796490551E+02 -.794698299E+02 -.794091046E+02 -.794703272E+02 -.796500503E+02 -.799383694E+02 -.803201317E+02 -.807766432E+02 -.812875402E+02 -.818325194E+02 -.823927271E+02 -.829517116E+02 -.834959427E+02 -.840149627E+02 -.845012610E+02 -.849499678E+02 -.853584528E+02 -.857258916E+02 -.860528472E+02 -.863408923E+02 -.865922870E+02 -.868097158E+02 -.869960811E+02 -.871543474E+02 -.872874291E+02 -.873981127E+02 -.874890082E+02 -.875625207E+02 -.876208377E+02 -.876659287E+02 -.876995513E+02 -.877232631E+02 -.877384362E+02 -.877462731E+02 -.877478233E+02 -.877439991E+02 -.877355916E+02 -.877232846E+02 -.877076683E+02 -.876892520E+02 -.876684761E+02 -.876457249E+02 -.876213409E+02 -.875956431E+02 -.875689531E+02 -.875416326E+02 -.875141379E+02 -.874870978E+02 -.874614200E+02 -.874384291E+02 -.874200399E+02 -.874089660E+02 -.874089660E+02
 -.874343667E+02 -.874343667E+02 -.874491092E+02 -.874736720E+02 -.875045382E+02 -.875392484E+02 -.875761276E+02 -.876140490E+02 -.876522585E+02 -.876902318E+02 -.877275847E+02 -.877639927E+02 -.877991482E+02 -.878327152E+02 -.878643063E+02 -.878934607E+02 -.879196269E+02 -.879421489E+02 -.879602471E+02 -.879729972E+02 -.879793050E+02 -.879778769E+02 -.879671916E+02 -.879454666E+02 -.879106252E+02 -.878602596E+02 -.877915965E+02 -.877014630E+02 -.875862633E+02 -.874419695E+02 -.872641327E+02 -.870479316E+02 -.867882612E+02 -.864798894E+02 -.861176940E+02 -.856970056E+02 -.852140779E+02 -.846666988E+02 -.840549481E+02 -.833820826E+02 -.826554941E+02 -.818876397E+02 -.810967803E+02 -.803073013E+02 -.795493484E+02 -.788575123E+02 -.782684011E+02 -.778171508E+02 -.775332593E+02 -.774364869E+02 -.775338005E+02 -.778182338E+02 -.782700272E+02 -.788596837E+02 -.795520679E+02 -.803105723E+02 -.811006067E+02 -.818920263E+02 -.826604460E+02 -.833876059E+02 -.840610498E+02 -.846733870E+02 -.852213615E+02 -.857048938E+02 -.861261964E+02 -.864890161E+02 -.867980232E+02 -.870583413E+02 -.872752042E+02 -.874537173E+02 -.875987028E+02 -.877146082E+02 -.878054618E+02 -.878748599E+02 -.879259773E+02 -.879615905E+02 -.879841090E+02 -.879956108E+02 -.879978779E+02 -.879924318E+02 -.879805658E+02 -.879633754E+02 -.879417854E+02 -.879165742E+02 -.878883946E+02 -.878577935E+02 -.878252280E+02 -.877910817E+02 -.877556800E+02 -.877193081E+02 -.876822336E+02 -.876447386E+02 -.876071666E+02 -.875699915E+02 -.875339171E+02 -.875000123E+02 -.874698901E+02 -.874459316E+02 -.874315587E+02 -.874315587E+02
 -.874592741E+02 -.874592741E+02 -.874776801E+02 -.875084489E+02 -.875472856E+02 -.875912281E+02 -.876382934E+02 -.876871924E+02 -.877371102E+02 -.877875314E+02 -.878381236E+02 -.878886419E+02 -.879388691E+02 -.879885714E+02 -.880374684E+02 -.880852128E+02 -.881313715E+02 -.881754054E+02 -.882166479E+02 -.882542721E+02 -.882872616E+02 -.883143683E+02 -.883340711E+02 -.883445221E+02 -.883434872E+02 -.883282755E+02 -.882956617E+02 -.882418011E+02 -.881621450E+02 -.880513546E+02 -.879032293E+02 -.877106550E+02 -.874655987E+02 -.871591725E+02 -.867818094E+02 -.863235984E+02 -.857748372E+02 -.851268729E+02 -.843732926E+02 -.835115123E+02 -.825447631E+02 -.814843780E+02 -.803521374E+02 -.791822282E+02 -.780221372E+02 -.769316305E+02 -.759789810E+02 -.752340033E+02 -.747583522E+02 -.745948614E+02 -.747589325E+02 -.752351648E+02 -.759807255E+02 -.769339608E+02 -.780250570E+02 -.791857422E+02 -.803562513E+02 -.814890982E+02 -.825500968E+02 -.835174670E+02 -.843798767E+02 -.851340959E+02 -.857827093E+02 -.863321312E+02 -.867910157E+02 -.871690655E+02 -.874761925E+02 -.877219649E+02 -.879152720E+02 -.880641489E+02 -.881757110E+02 -.882561602E+02 -.883108347E+02 -.883442839E+02 -.883603531E+02 -.883622702E+02 -.883527295E+02 -.883339683E+02 -.883078361E+02 -.882758552E+02 -.882392734E+02 -.881991093E+02 -.881561905E+02 -.881111860E+02 -.880646337E+02 -.880169637E+02 -.879685179E+02 -.879195686E+02 -.878703358E+02 -.878210074E+02 -.877717654E+02 -.877228231E+02 -.876744809E+02 -.876272100E+02 -.875817715E+02 -.875393827E+02 -.875019355E+02 -.874722734E+02 -.874545288E+02 -.874545288E+02
 -.874838980E+02 -.874838980E+02 -.875059458E+02 -.875428881E+02 -.875896753E+02 -.876428601E+02 -.877001734E+02 -.877601900E+02 -.878220557E+02 -.878852944E+02 -.879496499E+02 -.880149896E+02 -.880812263E+02 -.881482768E+02 -.882160304E+02 -.882843273E+02 -.883529409E+02 -.884215544E+02 -.884897351E+02 -.885569035E+02 -.886222940E+02 -.886849126E+02 -.887434782E+02 -.887963541E+02 -.888414603E+02 -.888761684E+02 -.888971745E+02 -.889003501E+02 -.888805676E+02 -.888314985E+02 -.887453906E+02 -.886128291E+02 -.884225042E+02 -.881610142E+02 -.878127577E+02 -.873599933E+02 -.867831839E+02 -.860617870E+02 -.851757006E+02 -.841076110E+02 -.828464835E+02 -.813923466E+02 -.797622644E+02 -.779969088E+02 -.761663682E+02 -.743728824E+02 -.727473937E+02 -.714368712E+02 -.705812824E+02 -.702835394E+02 -.705818978E+02 -.714381036E+02 -.727492462E+02 -.743753591E+02 -.761694742E+02 -.780006499E+02 -.797666469E+02 -.813973775E+02 -.828521709E+02 -.841139635E+02 -.851827282E+02 -.860695004E+02 -.867915953E+02 -.873691162E+02 -.878226071E+02 -.881716067E+02 -.884338574E+02 -.886249618E+02 -.887583229E+02 -.888452525E+02 -.888951674E+02 -.889158223E+02 -.889135467E+02 -.888934692E+02 -.888597189E+02 -.888156010E+02 -.887637472E+02 -.887062416E+02 -.886447249E+02 -.885804808E+02 -.885145057E+02 -.884475659E+02 -.883802436E+02 -.883129744E+02 -.882460768E+02 -.881797773E+02 -.881142304E+02 -.880495369E+02 -.879857615E+02 -.879229533E+02 -.878611742E+02 -.878005396E+02 -.877412824E+02 -.876838492E+02 -.876290395E+02 -.875782003E+02 -.875334846E+02 -.874981783E+02 -.874771035E+02 -.874771035E+02
 -.875072389E+02 -.875072389E+02 -.875327582E+02 -.875755912E+02 -.876299842E+02 -.876920415E+02 -.877592414E+02 -.878300463E+02 -.879035910E+02 -.879794541E+02 -.880574842E+02 -.881376843E+02 -.882201360E+02 -.883049524E+02 -.883922505E+02 -.884821316E+02 -.885746626E+02 -.886698589E+02 -.887676589E+02 -.888678998E+02 -.889702816E+02 -.890743250E+02 -.891793121E+02 -.892842093E+02 -.893875681E+02 -.894873966E+02 -.895809960E+02 -.896647522E+02 -.897338675E+02 -.897820256E+02 -.898009702E+02 -.897799925E+02 -.897053189E+02 -.895594062E+02 -.893201738E+02 -.889602442E+02 -.884463353E+02 -.877390596E+02 -.867935558E+02 -.855616018E+02 -.839961221E+02 -.820592006E+02 -.797346448E+02 -.770454549E+02 -.740747563E+02 -.709854704E+02 -.680294612E+02 -.655327681E+02 -.638439556E+02 -.632440979E+02 -.638446098E+02 -.655340770E+02 -.680314261E+02 -.709880933E+02 -.740780408E+02 -.770494063E+02 -.797392696E+02 -.820645072E+02 -.840021200E+02 -.855683019E+02 -.868009701E+02 -.877472012E+02 -.884552186E+02 -.889698848E+02 -.893305889E+02 -.895706147E+02 -.897173415E+02 -.897928514E+02 -.898146892E+02 -.897966302E+02 -.897493853E+02 -.896812135E+02 -.895984341E+02 -.895058463E+02 -.894070658E+02 -.893047927E+02 -.892010212E+02 -.890972037E+02 -.889943789E+02 -.888932695E+02 -.887943590E+02 -.886979497E+02 -.886042076E+02 -.885131972E+02 -.884249075E+02 -.883392729E+02 -.882561897E+02 -.881755307E+02 -.880971600E+02 -.880209518E+02 -.879468181E+02 -.878747526E+02 -.878048998E+02 -.877376627E+02 -.876738598E+02 -.876149465E+02 -.875633093E+02 -.875226422E+02 -.874984101E+02 -.874984101E+02
 -.875282548E+02 -.875282548E+02 -.875569118E+02 -.876050802E+02 -.876663774E+02 -.877365157E+02 -.878127614E+02 -.878934887E+02 -.879778426E+02 -.880654684E+02 -.881563338E+02 -.882505958E+02 -.883485278E+02 -.884504724E+02 -.885568155E+02 -.886679722E+02 -.887843742E+02 -.889064589E+02 -.890346591E+02 -.891693873E+02 -.893110185E+02 -.894598586E+02 -.896161036E+02 -.897797785E+02 -.899506548E+02 -.901281351E+02 -.903110957E+02 -.904976651E+02 -.906849194E+02 -.908684639E+02 -.910418587E+02 -.911958419E+02 -.913172807E+02 -.913877735E+02 -.913818168E+02 -.912644578E+02 -.909884132E+02 -.904907764E+02 -.896897591E+02 -.884825230E+02 -.867461698E+02 -.843453890E+02 -.811518211E+02 -.770809864E+02 -.721508435E+02 -.665588621E+02 -.607588674E+02 -.554940732E+02 -.517163144E+02 -.503212568E+02 -.517169913E+02 -.554954292E+02 -.607609063E+02 -.665615886E+02 -.721542626E+02 -.770851034E+02 -.811566423E+02 -.843509224E+02 -.867524254E+02 -.884895129E+02 -.896974972E+02 -.904992778E+02 -.909976944E+02 -.912745364E+02 -.913927119E+02 -.913995058E+02 -.913298730E+02 -.912093192E+02 -.910562479E+02 -.908837936E+02 -.907012209E+02 -.905149719E+02 -.903294449E+02 -.901475669E+02 -.899712116E+02 -.898015051E+02 -.896390466E+02 -.894840681E+02 -.893365496E+02 -.891963013E+02 -.890630228E+02 -.889363443E+02 -.888158567E+02 -.887011317E+02 -.885917359E+02 -.884872414E+02 -.883872330E+02 -.882913151E+02 -.881991210E+02 -.881103273E+02 -.880246789E+02 -.879420334E+02 -.878624350E+02 -.877862297E+02 -.877142385E+02 -.876480018E+02 -.875901059E+02 -.875446021E+02 -.875175257E+02 -.875175257E+02
 -.875459400E+02 -.875459400E+02 -.875772405E+02 -.876299111E+02 -.876970468E+02 -.877740408E+02 -.878579896E+02 -.879472082E+02 -.880408576E+02 -.881386586E+02 -.882406941E+02 -.883472786E+02 -.884588792E+02 -.885760731E+02 -.886995261E+02 -.888299834E+02 -.889682693E+02 -.891152876E+02 -.892720310E+02 -.894395853E+02 -.896191371E+02 -.898119740E+02 -.900194807E+02 -.902431276E+02 -.904844454E+02 -.907449804E+02 -.910262180E+02 -.913294529E+02 -.916555839E+02 -.920047886E+02 -.923760192E+02 -.927662200E+02 -.931691181E+02 -.935733560E+02 -.939596157E+02 -.942962263E+02 -.945325671E+02 -.945894711E+02 -.943460056E+02 -.936228784E+02 -.921649203E+02 -.896294134E+02 -.855939565E+02 -.796064599E+02 -.713075441E+02 -.606541606E+02 -.482470698E+02 -.356876560E+02 -.257271769E+02 -.217180070E+02 -.257278477E+02 -.356890063E+02 -.482491146E+02 -.606569170E+02 -.713110276E+02 -.796106816E+02 -.855989234E+02 -.896351300E+02 -.921713919E+02 -.936301129E+02 -.943540147E+02 -.945982701E+02 -.945421738E+02 -.943066604E+02 -.939708986E+02 -.935855105E+02 -.931821692E+02 -.927801946E+02 -.923909469E+02 -.920207012E+02 -.916725155E+02 -.913474404E+02 -.910453014E+02 -.907652036E+02 -.905058556E+02 -.902657755E+02 -.900434190E+02 -.898372587E+02 -.896458290E+02 -.894677513E+02 -.893017448E+02 -.891466300E+02 -.890013261E+02 -.888648460E+02 -.887362900E+02 -.886148389E+02 -.884997485E+02 -.883903454E+02 -.882860277E+02 -.881862732E+02 -.880906611E+02 -.879989145E+02 -.879109763E+02 -.878271318E+02 -.877481933E+02 -.876757632E+02 -.876125876E+02 -.875630116E+02 -.875335436E+02 -.875335436E+02
 -.875593626E+02 -.875593626E+02 -.875926684E+02 -.876487573E+02 -.877203339E+02 -.878025576E+02 -.878924003E+02 -.879881417E+02 -.880889600E+02 -.881946427E+02 -.883053729E+02 -.884216006E+02 -.885439624E+02 -.886732411E+02 -.888103499E+02 -.889563310E+02 -.891123651E+02 -.892797914E+02 -.894601317E+02 -.896551247E+02 -.898667606E+02 -.900973256E+02 -.903494514E+02 -.906261767E+02 -.909310163E+02 -.912680421E+02 -.916419696E+02 -.920582463E+02 -.925231323E+02 -.930437470E+02 -.936280363E+02 -.942845587E+02 -.950218988E+02 -.958473298E+02 -.967640248E+02 -.977655612E+02 -.988256180E+02 -.998796506E+02 -.100794225E+03 -.101319394E+03 -.101021592E+03 -.992016307E+02 -.948179208E+02 -.864628723E+02 -.724834778E+02 -.513950007E+02 -.227966557E+02 0.109987873E+02 0.426839029E+02 0.583760795E+02 0.426832292E+02 0.109974308E+02 -.227987122E+02 -.513977790E+02 -.724870005E+02 -.864671582E+02 -.948229823E+02 -.992074738E+02 -.101028220E+03 -.101326810E+03 -.100802436E+03 -.998886702E+02 -.988354641E+02 -.977762551E+02 -.967755900E+02 -.958597915E+02 -.950352839E+02 -.942988960E+02 -.936433572E+02 -.930600854E+02 -.925405247E+02 -.920767321E+02 -.916615911E+02 -.912888458E+02 -.909530526E+02 -.906495001E+02 -.903741198E+02 -.901233999E+02 -.898943063E+02 -.896842129E+02 -.894908411E+02 -.893122083E+02 -.891465835E+02 -.889924503E+02 -.888484756E+02 -.887134831E+02 -.885864327E+02 -.884664050E+02 -.883525924E+02 -.882443011E+02 -.881409678E+02 -.880422006E+02 -.879478556E+02 -.878581637E+02 -.877739236E+02 -.876967792E+02 -.876295930E+02 -.875769282E+02 -.875456481E+02 -.875456481E+02
 -.875677484E+02 -.875677484E+02 -.876023061E+02 -.876605304E+02 -.877348862E+02 -.878203884E+02 -.879139372E+02 -.880137892E+02 -.881191393E+02 -.882298175E+02 -.883460770E+02 -.884684595E+02 -.885977182E+02 -.887347779E+02 -.888807226E+02 -.890368020E+02 -.892044495E+02 -.893853153E+02 -.895813068E+02 -.897946426E+02 -.900279151E+02 -.902841716E+02 -.905670161E+02 -.908807394E+02 -.912304853E+02 -.916224645E+02 -.920642280E+02 -.925650236E+02 -.931362568E+02 -.937920853E+02 -.945501636E+02 -.954325202E+02 -.964664427E+02 -.976849955E+02 -.991262492E+02 -.100829239E+03 -.102822810E+03 -.105100553E+03 -.107571034E+03 -.109968056E+03 -.111702561E+03 -.111639341E+03 -.107793074E+03 -.969677874E+02 -.744289563E+02 -.338454374E+02 0.318945333E+02 0.127425402E+03 0.245075606E+03 0.337598852E+03 0.245074906E+03 0.127424000E+03 0.318924231E+02 -.338482682E+02 -.744325266E+02 -.969721194E+02 -.107798187E+03 -.111645250E+03 -.111709274E+03 -.109975575E+03 -.107579366E+03 -.105109708E+03 -.102832804E+03 -.100840093E+03 -.991379873E+02 -.976976446E+02 -.964800310E+02 -.954470781E+02 -.945657236E+02 -.938086826E+02 -.931539295E+02 -.925838126E+02 -.920841775E+02 -.916436222E+02 -.912529035E+02 -.909044747E+02 -.905921295E+02 -.903107276E+02 -.900559823E+02 -.898242952E+02 -.896126261E+02 -.894183906E+02 -.892393791E+02 -.890736909E+02 -.889196822E+02 -.887759244E+02 -.886411702E+02 -.885143296E+02 -.883944537E+02 -.882807316E+02 -.881725035E+02 -.880692998E+02 -.879709176E+02 -.878775500E+02 -.877899846E+02 -.877098884E+02 -.876401946E+02 -.875856004E+02 -.875531892E+02 -.875531892E+02
 -.875706003E+02 -.875706003E+02 -.876055813E+02 -.876645281E+02 -.877398270E+02 -.878264435E+02 -.879212571E+02 -.880225142E+02 -.881294165E+02 -.882418073E+02 -.883599644E+02 -.884844628E+02 -.886160971E+02 -.887558435E+02 -.889048473E+02 -.890644321E+02 -.892361235E+02 -.894216847E+02 -.896231659E+02 -.898429625E+02 -.900838918E+02 -.903492875E+02 -.906431245E+02 -.909701779E+02 -.913362322E+02 -.917483550E+02 -.922152590E+02 -.927477909E+02 -.933595907E+02 -.940679890E+02 -.948952101E+02 -.958699441E+02 -.970292583E+02 -.984205703E+02 -.100102786E+03 -.102144412E+03 -.104614029E+03 -.107554382E+03 -.110925152E+03 -.114490897E+03 -.117620022E+03 -.118946852E+03 -.115826510E+03 -.103461935E+03 -.734525158E+02 -.111832377E+02 0.109333416E+03 0.336465032E+03 0.765638327E+03 0.159628108E+04 0.765637601E+03 0.336463584E+03 0.109331251E+03 -.111861195E+02 -.734561263E+02 -.103466294E+03 -.115831642E+03 -.118952777E+03 -.117626754E+03 -.114498443E+03 -.110933519E+03 -.107563580E+03 -.104624071E+03 -.102155319E+03 -.100114581E+03 -.984332817E+02 -.970429144E+02 -.958845756E+02 -.949108497E+02 -.940846724E+02 -.933773566E+02 -.927666808E+02 -.922353177E+02 -.917696307E+02 -.913587777E+02 -.909940502E+02 -.906683857E+02 -.903760037E+02 -.901121332E+02 -.898728045E+02 -.896546902E+02 -.894549816E+02 -.892712916E+02 -.891015786E+02 -.889440858E+02 -.887972927E+02 -.886598778E+02 -.885306897E+02 -.884087292E+02 -.882931436E+02 -.881832391E+02 -.880785185E+02 -.879787581E+02 -.878841374E+02 -.877954396E+02 -.877143392E+02 -.876437928E+02 -.875885431E+02 -.875557477E+02 -.875557477E+02
 -.875677568E+02 -.875677568E+02 -.876023067E+02 -.876605178E+02 -.877348606E+02 -.878203522E+02 -.879138976E+02 -.880137504E+02 -.881191034E+02 -.882297831E+02 -.883460410E+02 -.884684199E+02 -.885976742E+02 -.887347295E+02 -.888806703E+02 -.890367446E+02 -.892043868E+02 -.893852471E+02 -.895812348E+02 -.897945682E+02 -.900278393E+02 -.902840942E+02 -.905669360E+02 -.908806555E+02 -.912303977E+02 -.916223734E+02 -.920641343E+02 -.925649275E+02 -.931361582E+02 -.937919840E+02 -.945500598E+02 -.954324141E+02 -.964663345E+02 -.976848852E+02 -.991261366E+02 -.100829125E+03 -.102822694E+03 -.105100436E+03 -.107570919E+03 -.109967944E+03 -.111702452E+03 -.111639229E+03 -.107792952E+03 -.969676500E+02 -.744288020E+02 -.338452708E+02 0.318947027E+02 0.127425564E+03 0.245075752E+03 0.337598980E+03 0.245075019E+03 0.127424104E+03 0.318925252E+02 -.338481631E+02 -.744324161E+02 -.969720032E+02 -.107798067E+03 -.111645127E+03 -.111709149E+03 -.109975451E+03 -.107579243E+03 -.105109586E+03 -.102832685E+03 -.100839976E+03 -.991378722E+02 -.976975317E+02 -.964799203E+02 -.954469696E+02 -.945656173E+02 -.938085786E+02 -.931538279E+02 -.925837135E+02 -.920840809E+02 -.916435283E+02 -.912528124E+02 -.909043865E+02 -.905920442E+02 -.903106454E+02 -.900559033E+02 -.898242194E+02 -.896125536E+02 -.894183215E+02 -.892393134E+02 -.890736287E+02 -.889196237E+02 -.887758695E+02 -.886411190E+02 -.885142821E+02 -.883944100E+02 -.882806917E+02 -.881724675E+02 -.880692676E+02 -.879708893E+02 -.878775255E+02 -.877899638E+02 -.877098711E+02 -.876401803E+02 -.875855886E+02 -.875531788E+02 -.875531788E+02
 -.875593930E+02 -.875593930E+02 -.875926838E+02 -.876487471E+02 -.877202954E+02 -.878024964E+02 -.878923281E+02 -.879880681E+02 -.880888901E+02 -.881945743E+02 -.883053016E+02 -.884215220E+02 -.885438748E+02 -.886731447E+02 -.888102449E+02 -.889562164E+02 -.891122396E+02 -.892796550E+02 -.894599870E+02 -.896549747E+02 -.898666075E+02 -.900971691E+02 -.903492899E+02 -.906260081E+02 -.909308402E+02 -.912678593E+02 -.916417813E+02 -.920580531E+02 -.925229342E+02 -.930435438E+02 -.936278280E+02 -.942843459E+02 -.950216819E+02 -.958471087E+02 -.967637992E+02 -.977653307E+02 -.988253831E+02 -.998794135E+02 -.100793990E+03 -.101319164E+03 -.101021368E+03 -.992014074E+02 -.948176888E+02 -.864626202E+02 -.724831984E+02 -.513946955E+02 -.227963356E+02 0.109991064E+02 0.426842062E+02 0.583763586E+02 0.426834836E+02 0.109976666E+02 -.227984862E+02 -.513975548E+02 -.724867728E+02 -.864669249E+02 -.948227438E+02 -.992072317E+02 -.101027976E+03 -.101326566E+03 -.100802194E+03 -.998884305E+02 -.988352272E+02 -.977760215E+02 -.967753600E+02 -.958595652E+02 -.950350616E+02 -.942986780E+02 -.936431436E+02 -.930598765E+02 -.925403207E+02 -.920765331E+02 -.916613974E+02 -.912886576E+02 -.909528700E+02 -.906493233E+02 -.903739489E+02 -.901232352E+02 -.898941479E+02 -.896840610E+02 -.894906958E+02 -.893120698E+02 -.891464519E+02 -.889923258E+02 -.888483582E+02 -.887133729E+02 -.885863300E+02 -.884663098E+02 -.883525048E+02 -.882442212E+02 -.881408955E+02 -.880421361E+02 -.879477989E+02 -.878581145E+02 -.877738818E+02 -.876967444E+02 -.876295644E+02 -.875769045E+02 -.875456273E+02 -.875456273E+02
 -.875459954E+02 -.875459954E+02 -.875772754E+02 -.876299102E+02 -.876970031E+02 -.877739614E+02 -.878578877E+02 -.879470996E+02 -.880407504E+02 -.881385528E+02 -.882405846E+02 -.883471594E+02 -.884587472E+02 -.885759279E+02 -.886993675E+02 -.888298109E+02 -.889680807E+02 -.891150834E+02 -.892718134E+02 -.894393587E+02 -.896189046E+02 -.898117362E+02 -.900192359E+02 -.902428732E+02 -.904841801E+02 -.907447050E+02 -.910259339E+02 -.913291613E+02 -.916552849E+02 -.920044822E+02 -.923757054E+02 -.927658993E+02 -.931687913E+02 -.935730233E+02 -.939592766E+02 -.942958801E+02 -.945322134E+02 -.945891109E+02 -.943456425E+02 -.936225175E+02 -.921645661E+02 -.896290662E+02 -.855936106E+02 -.796061043E+02 -.713071675E+02 -.606537564E+02 -.482466401E+02 -.356872108E+02 -.257267303E+02 -.217175719E+02 -.257274318E+02 -.356886110E+02 -.482487364E+02 -.606565500E+02 -.713106658E+02 -.796103208E+02 -.855985615E+02 -.896347665E+02 -.921710275E+02 -.936297490E+02 -.943536525E+02 -.945979107E+02 -.945418182E+02 -.943063094E+02 -.939705526E+02 -.935851701E+02 -.931818346E+02 -.927798664E+02 -.923906254E+02 -.920203867E+02 -.916722083E+02 -.913471408E+02 -.910450097E+02 -.907649201E+02 -.905055806E+02 -.902655092E+02 -.900431618E+02 -.898370107E+02 -.896455906E+02 -.894675225E+02 -.893015261E+02 -.891464215E+02 -.890011280E+02 -.888646585E+02 -.887361132E+02 -.886146731E+02 -.884995939E+02 -.883902020E+02 -.882858957E+02 -.881861528E+02 -.880905523E+02 -.879988174E+02 -.879108909E+02 -.878270578E+02 -.877481304E+02 -.876757108E+02 -.876125445E+02 -.875629759E+02 -.875335123E+02 -.875335123E+02
 -.875283110E+02 -.875283110E+02 -.875569464E+02 -.876050748E+02 -.876663221E+02 -.877364140E+02 -.878126268E+02 -.878933396E+02 -.879776904E+02 -.880653176E+02 -.881561795E+02 -.882504319E+02 -.883483492E+02 -.884502768E+02 -.885566024E+02 -.886677406E+02 -.887841226E+02 -.889061872E+02 -.890343692E+02 -.891690837E+02 -.893107051E+02 -.894595373E+02 -.896157733E+02 -.897794369E+02 -.899502997E+02 -.901277667E+02 -.903107150E+02 -.904972735E+02 -.906845180E+02 -.908680526E+02 -.910414378E+02 -.911954118E+02 -.913168421E+02 -.913873272E+02 -.913813628E+02 -.912639955E+02 -.909879416E+02 -.904902951E+02 -.896892695E+02 -.884820288E+02 -.867456761E+02 -.843449002E+02 -.811513380E+02 -.770805052E+02 -.721503568E+02 -.665583618E+02 -.607583486E+02 -.554935360E+02 -.517157639E+02 -.503207009E+02 -.517164379E+02 -.554948840E+02 -.607603720E+02 -.665610653E+02 -.721537487E+02 -.770845969E+02 -.811561414E+02 -.843504259E+02 -.867519328E+02 -.884890243E+02 -.896970128E+02 -.904987982E+02 -.909972203E+02 -.912740683E+02 -.913922503E+02 -.913990513E+02 -.913294261E+02 -.912088805E+02 -.910558178E+02 -.908833727E+02 -.907008095E+02 -.905145706E+02 -.903290542E+02 -.901471870E+02 -.899708430E+02 -.898011483E+02 -.896387018E+02 -.894837357E+02 -.893362300E+02 -.891959948E+02 -.890627296E+02 -.889360648E+02 -.888155912E+02 -.887008803E+02 -.885914990E+02 -.884870192E+02 -.883870257E+02 -.882911229E+02 -.881989442E+02 -.881101659E+02 -.880245331E+02 -.879419033E+02 -.878623205E+02 -.877861305E+02 -.877141543E+02 -.876479316E+02 -.875900481E+02 -.875445542E+02 -.875174837E+02 -.875174837E+02
 -.875072739E+02 -.875072739E+02 -.875327757E+02 -.875755719E+02 -.876299151E+02 -.876919200E+02 -.877590784E+02 -.878298575E+02 -.879033923E+02 -.879792531E+02 -.880572803E+02 -.881374719E+02 -.882199087E+02 -.883047057E+02 -.883919825E+02 -.884818406E+02 -.885743482E+02 -.886695204E+02 -.887672980E+02 -.888675197E+02 -.889698868E+02 -.890739183E+02 -.891788939E+02 -.892837783E+02 -.893871222E+02 -.894869346E+02 -.895805183E+02 -.896642598E+02 -.897333620E+02 -.897815077E+02 -.898004403E+02 -.897794510E+02 -.897047665E+02 -.895588437E+02 -.893196018E+02 -.889596629E+02 -.884457442E+02 -.877384579E+02 -.867929432E+02 -.855609797E+02 -.839954936E+02 -.820585697E+02 -.797340149E+02 -.770448273E+02 -.740741295E+02 -.709848411E+02 -.680288259E+02 -.655321241E+02 -.638433029E+02 -.632434382E+02 -.638439462E+02 -.655334127E+02 -.680307639E+02 -.709874351E+02 -.740773877E+02 -.770487587E+02 -.797386277E+02 -.820638712E+02 -.840014901E+02 -.855676785E+02 -.868003536E+02 -.877465923E+02 -.884546176E+02 -.889692925E+02 -.893300057E+02 -.895700412E+02 -.897167781E+02 -.897922987E+02 -.898141477E+02 -.897961003E+02 -.897488677E+02 -.896807086E+02 -.895979424E+02 -.895053683E+02 -.894066021E+02 -.893043437E+02 -.892005873E+02 -.890967854E+02 -.889939766E+02 -.888928837E+02 -.887939900E+02 -.886975979E+02 -.886038733E+02 -.885128808E+02 -.884246093E+02 -.883389932E+02 -.882559288E+02 -.881752889E+02 -.880969374E+02 -.880207487E+02 -.879466346E+02 -.878745887E+02 -.878047556E+02 -.877375379E+02 -.876737538E+02 -.876148581E+02 -.875632366E+02 -.875225819E+02 -.874983573E+02 -.874983573E+02
 -.874839175E+02 -.874839175E+02 -.875059544E+02 -.875428666E+02 -.875896077E+02 -.876427377E+02 -.876999997E+02 -.877599764E+02 -.878218189E+02 -.878850455E+02 -.879493951E+02 -.880147262E+02 -.880809492E+02 -.881479795E+02 -.882157083E+02 -.882839782E+02 -.883525639E+02 -.884211497E+02 -.884893041E+02 -.885564482E+02 -.886218182E+02 -.886844191E+02 -.887429694E+02 -.887958302E+02 -.888409205E+02 -.888756110E+02 -.888965986E+02 -.888997560E+02 -.888799563E+02 -.888308716E+02 -.887447491E+02 -.886121738E+02 -.884218356E+02 -.881603329E+02 -.878120645E+02 -.873592891E+02 -.867824690E+02 -.860610612E+02 -.851749635E+02 -.841068627E+02 -.828457253E+02 -.813915808E+02 -.797614942E+02 -.779961366E+02 -.761655949E+02 -.743721079E+02 -.727466168E+02 -.714360909E+02 -.705804984E+02 -.702827525E+02 -.705811093E+02 -.714373153E+02 -.727484596E+02 -.743745754E+02 -.761686942E+02 -.779998742E+02 -.797658759E+02 -.813966118E+02 -.828514110E+02 -.841132103E+02 -.851819823E+02 -.860687629E+02 -.867908670E+02 -.873683979E+02 -.878218997E+02 -.881709109E+02 -.884331739E+02 -.886242914E+02 -.887576662E+02 -.888446101E+02 -.888945400E+02 -.889152105E+02 -.889129511E+02 -.888928904E+02 -.888591573E+02 -.888150573E+02 -.887632219E+02 -.887057352E+02 -.886442379E+02 -.885800137E+02 -.885140590E+02 -.884471400E+02 -.883798390E+02 -.883125915E+02 -.882457159E+02 -.881794388E+02 -.881139147E+02 -.880492442E+02 -.879854921E+02 -.879227075E+02 -.878609521E+02 -.878003413E+02 -.877411080E+02 -.876836982E+02 -.876289112E+02 -.875780934E+02 -.875333965E+02 -.874981053E+02 -.874770396E+02 -.874770396E+02
 -.874592828E+02 -.874592828E+02 -.874776825E+02 -.875084297E+02 -.875472273E+02 -.875911173E+02 -.876381245E+02 -.876869707E+02 -.877368466E+02 -.877872411E+02 -.878378171E+02 -.878883240E+02 -.879385378E+02 -.879882208E+02 -.880370918E+02 -.880848055E+02 -.881309315E+02 -.881749337E+02 -.882161455E+02 -.882537415E+02 -.882867045E+02 -.883137873E+02 -.883334688E+02 -.883439007E+02 -.883428478E+02 -.883276178E+02 -.882949843E+02 -.882411031E+02 -.881614261E+02 -.880506161E+02 -.879024728E+02 -.877098822E+02 -.874648105E+02 -.871583695E+02 -.867809921E+02 -.863227675E+02 -.857739938E+02 -.851260178E+02 -.843724259E+02 -.835106341E+02 -.825438738E+02 -.814834785E+02 -.803512300E+02 -.791813153E+02 -.780212209E+02 -.769307118E+02 -.759780601E+02 -.752330799E+02 -.747574260E+02 -.745939328E+02 -.747580025E+02 -.752342351E+02 -.759797977E+02 -.769330368E+02 -.780241382E+02 -.791848294E+02 -.803553453E+02 -.814881994E+02 -.825492056E+02 -.835165840E+02 -.843790024E+02 -.851332310E+02 -.857818548E+02 -.863312880E+02 -.867901847E+02 -.871682476E+02 -.874753888E+02 -.877211762E+02 -.879144991E+02 -.880633927E+02 -.881749724E+02 -.882554398E+02 -.883101332E+02 -.883436021E+02 -.883596916E+02 -.883616298E+02 -.883521107E+02 -.883333718E+02 -.883072625E+02 -.882753050E+02 -.882387472E+02 -.881986077E+02 -.881557139E+02 -.881107349E+02 -.880642086E+02 -.880165650E+02 -.879681460E+02 -.879192239E+02 -.878700185E+02 -.878207179E+02 -.877715038E+02 -.877225896E+02 -.876742754E+02 -.876270321E+02 -.875816203E+02 -.875392567E+02 -.875018319E+02 -.874721874E+02 -.874544535E+02 -.874544535E+02
 -.874343409E+02 -.874343409E+02 -.874490782E+02 -.874736289E+02 -.875044671E+02 -.875391348E+02 -.875759591E+02 -.876138212E+02 -.876519742E+02 -.876899032E+02 -.877272241E+02 -.877636126E+02 -.877987522E+02 -.878323015E+02 -.878638682E+02 -.878929907E+02 -.879191210E+02 -.879416064E+02 -.879596699E+02 -.879723878E+02 -.879786647E+02 -.879772073E+02 -.879664943E+02 -.879447443E+02 -.879098805E+02 -.878594947E+02 -.877908114E+02 -.877006565E+02 -.875854342E+02 -.874411170E+02 -.872632583E+02 -.870470371E+02 -.867873488E+02 -.864789604E+02 -.861167489E+02 -.856960450E+02 -.852131024E+02 -.846657093E+02 -.840539459E+02 -.833810685E+02 -.826544686E+02 -.818866034E+02 -.810957342E+02 -.803062471E+02 -.795482880E+02 -.788564478E+02 -.782673338E+02 -.778160818E+02 -.775321888E+02 -.774354150E+02 -.775327275E+02 -.778171606E+02 -.782689549E+02 -.788586140E+02 -.795510024E+02 -.803095127E+02 -.810995546E+02 -.818909828E+02 -.826594121E+02 -.833865825E+02 -.840600377E+02 -.846723870E+02 -.852203743E+02 -.857039202E+02 -.861252372E+02 -.864880723E+02 -.867970956E+02 -.870574310E+02 -.872743120E+02 -.874528443E+02 -.875978498E+02 -.877137762E+02 -.878046515E+02 -.878740723E+02 -.879252132E+02 -.879608506E+02 -.879833941E+02 -.879949216E+02 -.879972152E+02 -.879917961E+02 -.879799578E+02 -.879627958E+02 -.879412347E+02 -.879160529E+02 -.878879033E+02 -.878573327E+02 -.878247982E+02 -.877906832E+02 -.877553133E+02 -.877189734E+02 -.876819313E+02 -.876444688E+02 -.876069291E+02 -.875697859E+02 -.875337424E+02 -.874998667E+02 -.874697703E+02 -.874458323E+02 -.874314717E+02 -.874314717E+02
 -.874099410E+02 -.874099410E+02 -.874211165E+02 -.874396529E+02 -.874627904E+02 -.874885735E+02 -.875156406E+02 -.875430478E+02 -.875701295E+02 -.875963916E+02 -.876214323E+02 -.876448870E+02 -.876663877E+02 -.876855357E+02 -.877018824E+02 -.877149134E+02 -.877240361E+02 -.877285658E+02 -.877277117E+02 -.877205613E+02 -.877060645E+02 -.876830182E+02 -.876500493E+02 -.876056004E+02 -.875479140E+02 -.874750216E+02 -.873847360E+02 -.872746523E+02 -.871421608E+02 -.869844748E+02 -.867986807E+02 -.865818145E+02 -.863309746E+02 -.860434768E+02 -.857170614E+02 -.853501561E+02 -.849421987E+02 -.844940139E+02 -.840082327E+02 -.834897253E+02 -.829460026E+02 -.823875228E+02 -.818278167E+02 -.812833369E+02 -.807729379E+02 -.803169234E+02 -.799356578E+02 -.796478350E+02 -.794686083E+02 -.794078825E+02 -.794691054E+02 -.796488296E+02 -.799371508E+02 -.803189161E+02 -.807754319E+02 -.812863344E+02 -.818313206E+02 -.823915368E+02 -.829505312E+02 -.834947735E+02 -.840138061E+02 -.845001182E+02 -.849488400E+02 -.853573409E+02 -.857247967E+02 -.860517703E+02 -.863398344E+02 -.865912492E+02 -.868086990E+02 -.869950863E+02 -.871533756E+02 -.872864811E+02 -.873971896E+02 -.874881110E+02 -.875616501E+02 -.876199948E+02 -.876651142E+02 -.876987661E+02 -.877225081E+02 -.877377120E+02 -.877455805E+02 -.877471629E+02 -.877433717E+02 -.877349977E+02 -.877227249E+02 -.877071433E+02 -.876887623E+02 -.876680222E+02 -.876453072E+02 -.876209597E+02 -.875952987E+02 -.875686457E+02 -.875413620E+02 -.875139036E+02 -.874868988E+02 -.874612541E+02 -.874382925E+02 -.874199267E+02 -.874088669E+02 -.874088669E+02
 -.873867787E+02 -.873867787E+02 -.873945923E+02 -.874074660E+02 -.874233761E+02 -.874408580E+02 -.874588603E+02 -.874766223E+02 -.874935746E+02 -.875092639E+02 -.875232963E+02 -.875352964E+02 -.875448790E+02 -.875516273E+02 -.875550799E+02 -.875547188E+02 -.875499613E+02 -.875401506E+02 -.875245470E+02 -.875023190E+02 -.874725346E+02 -.874341544E+02 -.873860254E+02 -.873268779E+02 -.872553242E+02 -.871698620E+02 -.870688830E+02 -.869506899E+02 -.868135250E+02 -.866556102E+02 -.864752052E+02 -.862706836E+02 -.860406315E+02 -.857839709E+02 -.855001103E+02 -.851891192E+02 -.848519249E+02 -.844905222E+02 -.841081815E+02 -.837096355E+02 -.833012154E+02 -.828909043E+02 -.824882677E+02 -.821042263E+02 -.817506439E+02 -.814397238E+02 -.811832379E+02 -.809916501E+02 -.808732324E+02 -.808332992E+02 -.808736839E+02 -.809925533E+02 -.811845929E+02 -.814415310E+02 -.817529043E+02 -.821069413E+02 -.824914395E+02 -.828945357E+02 -.833053095E+02 -.837141957E+02 -.841132114E+02 -.844960253E+02 -.848579051E+02 -.851955808E+02 -.855070579E+02 -.857914092E+02 -.860485651E+02 -.862791176E+02 -.864841447E+02 -.866650605E+02 -.868234918E+02 -.869611789E+02 -.870798995E+02 -.871814112E+02 -.872674108E+02 -.873395066E+02 -.873992011E+02 -.874478817E+02 -.874868172E+02 -.875171590E+02 -.875399451E+02 -.875561062E+02 -.875664730E+02 -.875717840E+02 -.875726942E+02 -.875697831E+02 -.875635630E+02 -.875544876E+02 -.875429612E+02 -.875293491E+02 -.875139919E+02 -.874972245E+02 -.874794044E+02 -.874609518E+02 -.874424071E+02 -.874245075E+02 -.874082877E+02 -.873952034E+02 -.873872789E+02 -.873872789E+02
 -.873653786E+02 -.873653786E+02 -.873701037E+02 -.873777880E+02 -.873870972E+02 -.873970325E+02 -.874068429E+02 -.874159516E+02 -.874238952E+02 -.874302762E+02 -.874347282E+02 -.874368887E+02 -.874363810E+02 -.874327997E+02 -.874257021E+02 -.874146006E+02 -.873989576E+02 -.873781810E+02 -.873516193E+02 -.873185576E+02 -.872782147E+02 -.872297414E+02 -.871722222E+02 -.871046782E+02 -.870260744E+02 -.869353298E+02 -.868313333E+02 -.867129663E+02 -.865791335E+02 -.864288027E+02 -.862610565E+02 -.860751542E+02 -.858706069E+02 -.856472645E+02 -.854054137E+02 -.851458847E+02 -.848701611E+02 -.845804857E+02 -.842799527E+02 -.839725730E+02 -.836632974E+02 -.833579821E+02 -.830632809E+02 -.827864519E+02 -.825350747E+02 -.823166843E+02 -.821383410E+02 -.820061726E+02 -.819249350E+02 -.818976456E+02 -.819253386E+02 -.820069796E+02 -.821395514E+02 -.823182984E+02 -.825370929E+02 -.827888750E+02 -.830661103E+02 -.833612192E+02 -.836669437E+02 -.839766302E+02 -.842844224E+02 -.845853697E+02 -.848754613E+02 -.851516031E+02 -.854115523E+02 -.856538250E+02 -.858775912E+02 -.860825637E+02 -.862688928E+02 -.864370673E+02 -.865878276E+02 -.867220911E+02 -.868408888E+02 -.869453156E+02 -.870364895E+02 -.871155211E+02 -.871834909E+02 -.872414332E+02 -.872903250E+02 -.873310802E+02 -.873645455E+02 -.873915004E+02 -.874126583E+02 -.874286689E+02 -.874401216E+02 -.874475498E+02 -.874514354E+02 -.874522140E+02 -.874502810E+02 -.874459982E+02 -.874397038E+02 -.874317253E+02 -.874223985E+02 -.874120942E+02 -.874012561E+02 -.873904512E+02 -.873804336E+02 -.873722238E+02 -.873671992E+02 -.873671992E+02
 -.873460931E+02 -.873460931E+02 -.873480512E+02 -.873510975E+02 -.873545284E+02 -.873577747E+02 -.873603687E+02 -.873619123E+02 -.873620517E+02 -.873604550E+02 -.873567967E+02 -.873507438E+02 -.873419464E+02 -.873300301E+02 -.873145909E+02 -.872951915E+02 -.872713594E+02 -.872425849E+02 -.872083199E+02 -.871679771E+02 -.871209308E+02 -.870665187E+02 -.870040472E+02 -.869327978E+02 -.868520379E+02 -.867610329E+02 -.866590642E+02 -.865454505E+02 -.864195757E+02 -.862809219E+02 -.861291099E+02 -.859639451E+02 -.857854695E+02 -.855940182E+02 -.853902790E+02 -.851753530E+02 -.849508103E+02 -.847187387E+02 -.844817759E+02 -.842431213E+02 -.840065169E+02 -.837761927E+02 -.835567700E+02 -.833531194E+02 -.831701770E+02 -.830127231E+02 -.828851389E+02 -.827911588E+02 -.827336411E+02 -.827143823E+02 -.827339954E+02 -.827918674E+02 -.828862018E+02 -.830141404E+02 -.831719487E+02 -.833552458E+02 -.835592512E+02 -.837790289E+02 -.840097081E+02 -.842466677E+02 -.844856774E+02 -.847229954E+02 -.849554222E+02 -.851803197E+02 -.853956002E+02 -.855996928E+02 -.857914965E+02 -.859703229E+02 -.861358367E+02 -.862879957E+02 -.864269938E+02 -.865532095E+02 -.866671594E+02 -.867694589E+02 -.868607884E+02 -.869418660E+02 -.870134248E+02 -.870761963E+02 -.871308967E+02 -.871782172E+02 -.872188177E+02 -.872533217E+02 -.872823144E+02 -.873063413E+02 -.873259088E+02 -.873414848E+02 -.873535010E+02 -.873623550E+02 -.873684135E+02 -.873720165E+02 -.873734827E+02 -.873731167E+02 -.873712197E+02 -.873681043E+02 -.873641138E+02 -.873596488E+02 -.873551985E+02 -.873513785E+02 -.873489716E+02 -.873489716E+02
 -.873291184E+02 -.873291184E+02 -.873286565E+02 -.873276562E+02 -.873259768E+02 -.873234368E+02 -.873198277E+02 -.873149202E+02 -.873084681E+02 -.873002103E+02 -.872898697E+02 -.872771532E+02 -.872617489E+02 -.872433244E+02 -.872215252E+02 -.871959740E+02 -.871662705E+02 -.871319920E+02 -.870926941E+02 -.870479125E+02 -.869971651E+02 -.869399561E+02 -.868757826E+02 -.868041420E+02 -.867245430E+02 -.866365183E+02 -.865396403E+02 -.864335394E+02 -.863179259E+02 -.861926161E+02 -.860575605E+02 -.859128764E+02 -.857588808E+02 -.855961259E+02 -.854254323E+02 -.852479212E+02 -.850650394E+02 -.848785777E+02 -.846906756E+02 -.845038113E+02 -.843207724E+02 -.841446041E+02 -.839785348E+02 -.838258780E+02 -.836899135E+02 -.835737543E+02 -.834802042E+02 -.834116201E+02 -.833697867E+02 -.833558178E+02 -.833700919E+02 -.834122304E+02 -.834811196E+02 -.835749745E+02 -.836914383E+02 -.838277067E+02 -.839806668E+02 -.841470384E+02 -.843235078E+02 -.845068466E+02 -.846940092E+02 -.848822081E+02 -.850689646E+02 -.852521388E+02 -.854299396E+02 -.856009195E+02 -.857639570E+02 -.859182309E+02 -.860631886E+02 -.861985123E+02 -.863240840E+02 -.864399519E+02 -.865462985E+02 -.866434124E+02 -.867316622E+02 -.868114744E+02 -.868833149E+02 -.869476730E+02 -.870050485E+02 -.870559420E+02 -.871008465E+02 -.871402416E+02 -.871745893E+02 -.872043308E+02 -.872298849E+02 -.872516471E+02 -.872699895E+02 -.872852610E+02 -.872977888E+02 -.873078793E+02 -.873158207E+02 -.873218846E+02 -.873263301E+02 -.873294063E+02 -.873313575E+02 -.873324265E+02 -.873328581E+02 -.873329007E+02 -.873328025E+02 -.873328025E+02
 -.873145219E+02 -.873145219E+02 -.873119929E+02 -.873075448E+02 -.873015277E+02 -.872941017E+02 -.872852896E+02 -.872750164E+02 -.872631385E+02 -.872494652E+02 -.872337717E+02 -.872158095E+02 -.871953099E+02 -.871719874E+02 -.871455409E+02 -.871156545E+02 -.870819995E+02 -.870442361E+02 -.870020155E+02 -.869549824E+02 -.869027787E+02 -.868450479E+02 -.867814411E+02 -.867116252E+02 -.866352922E+02 -.865521704E+02 -.864620374E+02 -.863647342E+02 -.862601825E+02 -.861484019E+02 -.860295304E+02 -.859038450E+02 -.857717823E+02 -.856339587E+02 -.854911884E+02 -.853444981E+02 -.851951363E+02 -.850445762E+02 -.848945096E+02 -.847468304E+02 -.846036057E+02 -.844670352E+02 -.843393958E+02 -.842229761E+02 -.841199997E+02 -.840325432E+02 -.839624520E+02 -.839112598E+02 -.838801186E+02 -.838697431E+02 -.838803755E+02 -.839117734E+02 -.839632219E+02 -.840335689E+02 -.841212803E+02 -.842245104E+02 -.843411823E+02 -.844690720E+02 -.846058907E+02 -.847493610E+02 -.848972832E+02 -.850475896E+02 -.851983857E+02 -.853479792E+02 -.854948964E+02 -.856378882E+02 -.857759272E+02 -.859081988E+02 -.860340855E+02 -.861531500E+02 -.862651140E+02 -.863698383E+02 -.864673018E+02 -.865575819E+02 -.866408361E+02 -.867172854E+02 -.867871997E+02 -.868508846E+02 -.869086707E+02 -.869609037E+02 -.870079378E+02 -.870501284E+02 -.870878278E+02 -.871213816E+02 -.871511253E+02 -.871773830E+02 -.872004654E+02 -.872206695E+02 -.872382778E+02 -.872535576E+02 -.872667604E+02 -.872781198E+02 -.872878483E+02 -.872961317E+02 -.873031188E+02 -.873089076E+02 -.873135230E+02 -.873168875E+02 -.873187797E+02 -.873187797E+02
 -.873022692E+02 -.873022692E+02 -.872980166E+02 -.872907020E+02 -.872810932E+02 -.872696436E+02 -.872565778E+02 -.872419583E+02 -.872257356E+02 -.872077859E+02 -.871879368E+02 -.871659850E+02 -.871417064E+02 -.871148625E+02 -.870852043E+02 -.870524743E+02 -.870164098E+02 -.869767451E+02 -.869332140E+02 -.868855535E+02 -.868335069E+02 -.867768287E+02 -.867152894E+02 -.866486832E+02 -.865768351E+02 -.864996106E+02 -.864169254E+02 -.863287562E+02 -.862351524E+02 -.861362487E+02 -.860322779E+02 -.859235834E+02 -.858106318E+02 -.856940235E+02 -.855745015E+02 -.854529563E+02 -.853304279E+02 -.852081014E+02 -.850872978E+02 -.849694572E+02 -.848561147E+02 -.847488697E+02 -.846493466E+02 -.845591506E+02 -.844798185E+02 -.844127667E+02 -.843592405E+02 -.843202655E+02 -.842966070E+02 -.842887376E+02 -.842968168E+02 -.843206847E+02 -.843598684E+02 -.844136025E+02 -.844808606E+02 -.845603973E+02 -.846507957E+02 -.847505186E+02 -.848579604E+02 -.849714961E+02 -.850895261E+02 -.852105144E+02 -.853330204E+02 -.854557224E+02 -.855774346E+02 -.856971164E+02 -.858138765E+02 -.859269712E+02 -.860357990E+02 -.861398922E+02 -.862389058E+02 -.863326060E+02 -.864208566E+02 -.865036069E+02 -.865808787E+02 -.866527546E+02 -.867193671E+02 -.867808884E+02 -.868375217E+02 -.868894937E+02 -.869370473E+02 -.869804364E+02 -.870199212E+02 -.870557639E+02 -.870882261E+02 -.871175661E+02 -.871440369E+02 -.871678844E+02 -.871893461E+02 -.872086488E+02 -.872260052E+02 -.872416090E+02 -.872556261E+02 -.872681805E+02 -.872793334E+02 -.872890526E+02 -.872971700E+02 -.873033256E+02 -.873068944E+02 -.873068944E+02
 -.872922485E+02 -.872922485E+02 -.872865964E+02 -.872769614E+02 -.872644578E+02 -.872497854E+02 -.872333404E+02 -.872153039E+02 -.871957105E+02 -.871744979E+02 -.871515431E+02 -.871266862E+02 -.870997458E+02 -.870705277E+02 -.870388308E+02 -.870044503E+02 -.869671813E+02 -.869268212E+02 -.868831729E+02 -.868360477E+02 -.867852692E+02 -.867306768E+02 -.866721304E+02 -.866095159E+02 -.865427517E+02 -.864717952E+02 -.863966506E+02 -.863173764E+02 -.862340937E+02 -.861469942E+02 -.860563479E+02 -.859625108E+02 -.858659318E+02 -.857671574E+02 -.856668353E+02 -.855657151E+02 -.854646456E+02 -.853645694E+02 -.852665123E+02 -.851715693E+02 -.850808858E+02 -.849956345E+02 -.849169884E+02 -.848460907E+02 -.847840226E+02 -.847317701E+02 -.846901925E+02 -.846599923E+02 -.846416911E+02 -.846356093E+02 -.846418553E+02 -.846603203E+02 -.846906832E+02 -.847324223E+02 -.847848344E+02 -.848470598E+02 -.849181121E+02 -.849969095E+02 -.850823083E+02 -.851731349E+02 -.852682160E+02 -.853664055E+02 -.854666075E+02 -.855677955E+02 -.856690265E+02 -.857694505E+02 -.858683173E+02 -.859649780E+02 -.860588850E+02 -.861495883E+02 -.862367302E+02 -.863200395E+02 -.863993231E+02 -.864744586E+02 -.865453857E+02 -.866120983E+02 -.866746367E+02 -.867330799E+02 -.867875394E+02 -.868381526E+02 -.868850775E+02 -.869284878E+02 -.869685690E+02 -.870055145E+02 -.870395227E+02 -.870707944E+02 -.870995308E+02 -.871259309E+02 -.871501898E+02 -.871724947E+02 -.871930208E+02 -.872119226E+02 -.872293211E+02 -.872452833E+02 -.872597916E+02 -.872727001E+02 -.872836751E+02 -.872921174E+02 -.872970638E+02 -.872970638E+02
 -.872842936E+02 -.872842936E+02 -.872775392E+02 -.872660833E+02 -.872513201E+02 -.872341498E+02 -.872151109E+02 -.871944848E+02 -.871723785E+02 -.871487842E+02 -.871236240E+02 -.870967780E+02 -.870681035E+02 -.870374464E+02 -.870046479E+02 -.869695488E+02 -.869319930E+02 -.868918301E+02 -.868489184E+02 -.868031278E+02 -.867543431E+02 -.867024668E+02 -.866474232E+02 -.865891625E+02 -.865276654E+02 -.864629484E+02 -.863950690E+02 -.863241309E+02 -.862502900E+02 -.861737585E+02 -.860948103E+02 -.860137849E+02 -.859310903E+02 -.858472054E+02 -.857626802E+02 -.856781343E+02 -.855942532E+02 -.855117820E+02 -.854315168E+02 -.853542925E+02 -.852809691E+02 -.852124149E+02 -.851494870E+02 -.850930114E+02 -.850437617E+02 -.850024370E+02 -.849696422E+02 -.849458690E+02 -.849314805E+02 -.849266996E+02 -.849316011E+02 -.849461095E+02 -.849700017E+02 -.850029138E+02 -.850443536E+02 -.850937158E+02 -.851503004E+02 -.852133337E+02 -.852819888E+02 -.853554077E+02 -.854327218E+02 -.855130701E+02 -.855956169E+02 -.856795653E+02 -.857641695E+02 -.858487431E+02 -.859326654E+02 -.860153852E+02 -.860964226E+02 -.861753680E+02 -.862518806E+02 -.863256854E+02 -.863965684E+02 -.864643726E+02 -.865289922E+02 -.865903676E+02 -.866484802E+02 -.867033466E+02 -.867550142E+02 -.868035563E+02 -.868490676E+02 -.868916609E+02 -.869314629E+02 -.869686118E+02 -.870032539E+02 -.870355418E+02 -.870656318E+02 -.870936817E+02 -.871198480E+02 -.871442820E+02 -.871671234E+02 -.871884903E+02 -.872084623E+02 -.872270555E+02 -.872441833E+02 -.872596032E+02 -.872728430E+02 -.872831061E+02 -.872891528E+02 -.872891528E+02
 -.872782043E+02 -.872782043E+02 -.872706147E+02 -.872577848E+02 -.872413277E+02 -.872223021E+02 -.872013603E+02 -.871788661E+02 -.871549869E+02 -.871297627E+02 -.871031544E+02 -.870750780E+02 -.870454251E+02 -.870140763E+02 -.869809092E+02 -.869458029E+02 -.869086413E+02 -.868693160E+02 -.868277289E+02 -.867837946E+02 -.867374432E+02 -.866886229E+02 -.866373028E+02 -.865834764E+02 -.865271643E+02 -.864684185E+02 -.864073258E+02 -.863440113E+02 -.862786419E+02 -.862114295E+02 -.861426334E+02 -.860725622E+02 -.860015749E+02 -.859300816E+02 -.858585418E+02 -.857874624E+02 -.857173938E+02 -.856489242E+02 -.855826722E+02 -.855192775E+02 -.854593906E+02 -.854036603E+02 -.853527208E+02 -.853071769E+02 -.852675906E+02 -.852344659E+02 -.852082365E+02 -.851892531E+02 -.851777736E+02 -.851739559E+02 -.851778529E+02 -.851894110E+02 -.852084720E+02 -.852347771E+02 -.852679749E+02 -.853076315E+02 -.853532419E+02 -.854042437E+02 -.854600310E+02 -.855199692E+02 -.855834086E+02 -.856496980E+02 -.857181967E+02 -.857882854E+02 -.858593751E+02 -.859309142E+02 -.860023948E+02 -.860733560E+02 -.861433868E+02 -.862121266E+02 -.862792656E+02 -.863445431E+02 -.864077460E+02 -.864687054E+02 -.865272946E+02 -.865834245E+02 -.866370410E+02 -.866881211E+02 -.867366691E+02 -.867827136E+02 -.868263038E+02 -.868675070E+02 -.869064055E+02 -.869430939E+02 -.869776772E+02 -.870102683E+02 -.870409860E+02 -.870699528E+02 -.870972916E+02 -.871231215E+02 -.871475506E+02 -.871706641E+02 -.871925049E+02 -.872130445E+02 -.872321380E+02 -.872494627E+02 -.872644339E+02 -.872760969E+02 -.872829929E+02 -.872829929E+02
 -.872737656E+02 -.872737656E+02 -.872655756E+02 -.872517638E+02 -.872341072E+02 -.872137848E+02 -.871915368E+02 -.871677921E+02 -.871427678E+02 -.871165431E+02 -.870891130E+02 -.870604239E+02 -.870303970E+02 -.869989426E+02 -.869659687E+02 -.869313855E+02 -.868951093E+02 -.868570648E+02 -.868171872E+02 -.867754244E+02 -.867317395E+02 -.866861125E+02 -.866385429E+02 -.865890515E+02 -.865376832E+02 -.864845094E+02 -.864296302E+02 -.863731767E+02 -.863153136E+02 -.862562404E+02 -.861961927E+02 -.861354433E+02 -.860743016E+02 -.860131135E+02 -.859522594E+02 -.858921517E+02 -.858332315E+02 -.857759631E+02 -.857208289E+02 -.856683218E+02 -.856189377E+02 -.855731661E+02 -.855314813E+02 -.854943321E+02 -.854621323E+02 -.854352513E+02 -.854140046E+02 -.853986468E+02 -.853893643E+02 -.853862710E+02 -.853894050E+02 -.853987276E+02 -.854141242E+02 -.854354077E+02 -.854623231E+02 -.854945538E+02 -.855317299E+02 -.855734369E+02 -.856192252E+02 -.856686198E+02 -.857211302E+02 -.857762599E+02 -.858335151E+02 -.858924125E+02 -.859524868E+02 -.860132959E+02 -.860744261E+02 -.861354960E+02 -.861961584E+02 -.862561026E+02 -.863150546E+02 -.863727775E+02 -.864290701E+02 -.864837662E+02 -.865367328E+02 -.865878677E+02 -.866370975E+02 -.866843753E+02 -.867296780E+02 -.867730041E+02 -.868143712E+02 -.868538135E+02 -.868913802E+02 -.869271330E+02 -.869611441E+02 -.869934949E+02 -.870242736E+02 -.870535729E+02 -.870814874E+02 -.871081084E+02 -.871335162E+02 -.871577672E+02 -.871808728E+02 -.872027665E+02 -.872232556E+02 -.872419527E+02 -.872581848E+02 -.872708752E+02 -.872783974E+02 -.872783974E+02
 -.872707609E+02 -.872707609E+02 -.872621732E+02 -.872477175E+02 -.872292856E+02 -.872081433E+02 -.871850954E+02 -.871606205E+02 -.871349742E+02 -.871082682E+02 -.870805254E+02 -.870517181E+02 -.870217925E+02 -.869906834E+02 -.869583237E+02 -.869246488E+02 -.868896005E+02 -.868531289E+02 -.868151942E+02 -.867757688E+02 -.867348390E+02 -.866924063E+02 -.866484897E+02 -.866031266E+02 -.865563749E+02 -.865083146E+02 -.864590491E+02 -.864087067E+02 -.863574419E+02 -.863054361E+02 -.862528982E+02 -.862000647E+02 -.861471989E+02 -.860945899E+02 -.860425509E+02 -.859914165E+02 -.859415401E+02 -.858932893E+02 -.858470418E+02 -.858031797E+02 -.857620838E+02 -.857241271E+02 -.856896679E+02 -.856590434E+02 -.856325623E+02 -.856104987E+02 -.855930859E+02 -.855805114E+02 -.855729121E+02 -.855703715E+02 -.855729173E+02 -.855805210E+02 -.855930987E+02 -.856105125E+02 -.856325744E+02 -.856590503E+02 -.856896655E+02 -.857241102E+02 -.857620468E+02 -.858031159E+02 -.858469439E+02 -.858931491E+02 -.859413485E+02 -.859911635E+02 -.860422255E+02 -.860941800E+02 -.861466913E+02 -.861994450E+02 -.862521508E+02 -.863045443E+02 -.863563878E+02 -.864074709E+02 -.864576107E+02 -.865066511E+02 -.865544619E+02 -.866009380E+02 -.866459975E+02 -.866895807E+02 -.867316481E+02 -.867721788E+02 -.868111689E+02 -.868486297E+02 -.868845862E+02 -.869190754E+02 -.869521446E+02 -.869838503E+02 -.870142559E+02 -.870434302E+02 -.870714439E+02 -.870983648E+02 -.871242497E+02 -.871491304E+02 -.871729914E+02 -.871957354E+02 -.872171310E+02 -.872367414E+02 -.872538267E+02 -.872672201E+02 -.872751744E+02 -.872751744E+02
 -.872689814E+02 -.872689814E+02 -.872601680E+02 -.872453545E+02 -.872265056E+02 -.872049441E+02 -.871815192E+02 -.871567448E+02 -.871309061E+02 -.871041398E+02 -.870764917E+02 -.870479555E+02 -.870184978E+02 -.869880738E+02 -.869566361E+02 -.869241403E+02 -.868905477E+02 -.868558276E+02 -.868199590E+02 -.867829316E+02 -.867447475E+02 -.867054224E+02 -.866649868E+02 -.866234872E+02 -.865809872E+02 -.865375685E+02 -.864933315E+02 -.864483966E+02 -.864029046E+02 -.863570168E+02 -.863109153E+02 -.862648028E+02 -.862189011E+02 -.861734507E+02 -.861287088E+02 -.860849468E+02 -.860424482E+02 -.860015049E+02 -.859624142E+02 -.859254740E+02 -.858909792E+02 -.858592162E+02 -.858304588E+02 -.858049628E+02 -.857829614E+02 -.857646606E+02 -.857502352E+02 -.857398251E+02 -.857335322E+02 -.857314187E+02 -.857335049E+02 -.857397698E+02 -.857501505E+02 -.857645444E+02 -.857828108E+02 -.858047742E+02 -.858302279E+02 -.858589377E+02 -.858906473E+02 -.859250820E+02 -.859619545E+02 -.860009692E+02 -.860418272E+02 -.860842303E+02 -.861278855E+02 -.861725083E+02 -.862178262E+02 -.862635810E+02 -.863095312E+02 -.863554535E+02 -.864011441E+02 -.864464197E+02 -.864911173E+02 -.865350947E+02 -.865782298E+02 -.866204205E+02 -.866615835E+02 -.867016535E+02 -.867405822E+02 -.867783373E+02 -.868149009E+02 -.868502687E+02 -.868844484E+02 -.869174590E+02 -.869493292E+02 -.869800960E+02 -.870098036E+02 -.870385012E+02 -.870662400E+02 -.870930685E+02 -.871190236E+02 -.871441166E+02 -.871683103E+02 -.871914823E+02 -.872133720E+02 -.872335057E+02 -.872510964E+02 -.872649155E+02 -.872731350E+02 -.872731350E+02
 -.872682318E+02 -.872682318E+02 -.872593366E+02 -.872444038E+02 -.872254355E+02 -.872037859E+02 -.871803314E+02 -.871556091E+02 -.871299248E+02 -.871034343E+02 -.870762015E+02 -.870482370E+02 -.870195244E+02 -.869900350E+02 -.869597373E+02 -.869286024E+02 -.868966066E+02 -.868637336E+02 -.868299757E+02 -.867953347E+02 -.867598233E+02 -.867234659E+02 -.866862992E+02 -.866483736E+02 -.866097536E+02 -.865705183E+02 -.865307619E+02 -.864905942E+02 -.864501411E+02 -.864095438E+02 -.863689595E+02 -.863285602E+02 -.862885323E+02 -.862490749E+02 -.862103990E+02 -.861727250E+02 -.861362808E+02 -.861012993E+02 -.860680155E+02 -.860366633E+02 -.860074726E+02 -.859806655E+02 -.859564528E+02 -.859350306E+02 -.859165771E+02 -.859012489E+02 -.858891785E+02 -.858804715E+02 -.858752049E+02 -.858734255E+02 -.858751484E+02 -.858803578E+02 -.858890061E+02 -.859010157E+02 -.859162801E+02 -.859346662E+02 -.859560165E+02 -.859801522E+02 -.860068765E+02 -.860359775E+02 -.860672324E+02 -.861004106E+02 -.861352771E+02 -.861715959E+02 -.862091334E+02 -.862476605E+02 -.862869558E+02 -.863268075E+02 -.863670151E+02 -.864073912E+02 -.864477626E+02 -.864879710E+02 -.865278733E+02 -.865673427E+02 -.866062677E+02 -.866445526E+02 -.866821168E+02 -.867188944E+02 -.867548334E+02 -.867898952E+02 -.868240535E+02 -.868572938E+02 -.868896120E+02 -.869210142E+02 -.869515149E+02 -.869811369E+02 -.870099092E+02 -.870378654E+02 -.870650412E+02 -.870914690E+02 -.871171694E+02 -.871421374E+02 -.871663179E+02 -.871895695E+02 -.872116103E+02 -.872319414E+02 -.872497454E+02 -.872637566E+02 -.872721004E+02 -.872721004E+02
 -.872683343E+02 -.872683343E+02 -.872594756E+02 -.872446190E+02 -.872257744E+02 -.872043064E+02 -.871811033E+02 -.871567149E+02 -.871314604E+02 -.871055093E+02 -.870789390E+02 -.870517738E+02 -.870240104E+02 -.869956331E+02 -.869666230E+02 -.869369630E+02 -.869066406E+02 -.868756501E+02 -.868439931E+02 -.868116796E+02 -.867787290E+02 -.867451704E+02 -.867110435E+02 -.866763989E+02 -.866412992E+02 -.866058184E+02 -.865700428E+02 -.865340711E+02 -.864980138E+02 -.864619938E+02 -.864261454E+02 -.863906142E+02 -.863555561E+02 -.863211359E+02 -.862875267E+02 -.862549077E+02 -.862234629E+02 -.861933786E+02 -.861648417E+02 -.861380371E+02 -.861131453E+02 -.860903396E+02 -.860697841E+02 -.860516305E+02 -.860360162E+02 -.860230614E+02 -.860128677E+02 -.860055159E+02 -.860010647E+02 -.859995496E+02 -.860009822E+02 -.860053502E+02 -.860126174E+02 -.860227243E+02 -.860355893E+02 -.860511103E+02 -.860691662E+02 -.860896188E+02 -.861123157E+02 -.861370921E+02 -.861637738E+02 -.861921793E+02 -.862221230E+02 -.862534171E+02 -.862858743E+02 -.863193097E+02 -.863535431E+02 -.863884006E+02 -.864237161E+02 -.864593328E+02 -.864951040E+02 -.865308939E+02 -.865665787E+02 -.866020463E+02 -.866371969E+02 -.866719429E+02 -.867062088E+02 -.867399309E+02 -.867730569E+02 -.868055455E+02 -.868373660E+02 -.868684975E+02 -.868989280E+02 -.869286546E+02 -.869576819E+02 -.869860214E+02 -.870136907E+02 -.870407115E+02 -.870671067E+02 -.870928959E+02 -.871180870E+02 -.871426612E+02 -.871665501E+02 -.871895984E+02 -.872115096E+02 -.872317697E+02 -.872495455E+02 -.872635547E+02 -.872719059E+02 -.872719059E+02
 -.872691301E+02 -.872691301E+02 -.872604036E+02 -.872457810E+02 -.872272556E+02 -.872061847E+02 -.871834561E+02 -.871596237E+02 -.871350137E+02 -.871098044E+02 -.870840830E+02 -.870578846E+02 -.870312160E+02 -.870040717E+02 -.869764425E+02 -.869483201E+02 -.869197007E+02 -.868905856E+02 -.868609832E+02 -.868309087E+02 -.868003853E+02 -.867694442E+02 -.867381257E+02 -.867064789E+02 -.866745622E+02 -.866424439E+02 -.866102016E+02 -.865779225E+02 -.865457034E+02 -.865136501E+02 -.864818771E+02 -.864505071E+02 -.864196703E+02 -.863895033E+02 -.863601481E+02 -.863317509E+02 -.863044606E+02 -.862784270E+02 -.862537996E+02 -.862307253E+02 -.862093467E+02 -.861898005E+02 -.861722151E+02 -.861567090E+02 -.861433889E+02 -.861323483E+02 -.861236657E+02 -.861174036E+02 -.861136071E+02 -.861123036E+02 -.861135019E+02 -.861171925E+02 -.861233473E+02 -.861319204E+02 -.861428487E+02 -.861560529E+02 -.861714389E+02 -.861888991E+02 -.862083144E+02 -.862295553E+02 -.862524847E+02 -.862769591E+02 -.863028305E+02 -.863299489E+02 -.863581633E+02 -.863873242E+02 -.864172843E+02 -.864479009E+02 -.864790362E+02 -.865105591E+02 -.865423458E+02 -.865742807E+02 -.866062567E+02 -.866381762E+02 -.866699506E+02 -.867015013E+02 -.867327588E+02 -.867636634E+02 -.867941646E+02 -.868242209E+02 -.868537995E+02 -.868828760E+02 -.869114337E+02 -.869394632E+02 -.869669621E+02 -.869939340E+02 -.870203876E+02 -.870463351E+02 -.870717899E+02 -.870967613E+02 -.871212468E+02 -.871452174E+02 -.871685944E+02 -.871912131E+02 -.872127685E+02 -.872327402E+02 -.872502912E+02 -.872641400E+02 -.872724028E+02 -.872724028E+02
 -.872704801E+02 -.872704801E+02 -.872619618E+02 -.872476982E+02 -.872296462E+02 -.872091415E+02 -.871870612E+02 -.871639560E+02 -.871401538E+02 -.871158379E+02 -.870911023E+02 -.870659897E+02 -.870405148E+02 -.870146801E+02 -.869884836E+02 -.869619238E+02 -.869350028E+02 -.869077273E+02 -.868801098E+02 -.868521687E+02 -.868239290E+02 -.867954226E+02 -.867666885E+02 -.867377731E+02 -.867087303E+02 -.866796216E+02 -.866505163E+02 -.866214909E+02 -.865926294E+02 -.865640226E+02 -.865357679E+02 -.865079686E+02 -.864807334E+02 -.864541756E+02 -.864284119E+02 -.864035620E+02 -.863797467E+02 -.863570871E+02 -.863357034E+02 -.863157129E+02 -.862972293E+02 -.862803608E+02 -.862652089E+02 -.862518667E+02 -.862404182E+02 -.862309364E+02 -.862234825E+02 -.862181053E+02 -.862148400E+02 -.862137077E+02 -.862147153E+02 -.862178553E+02 -.862231057E+02 -.862304307E+02 -.862397810E+02 -.862510945E+02 -.862642974E+02 -.862793052E+02 -.862960240E+02 -.863143515E+02 -.863341788E+02 -.863553914E+02 -.863778712E+02 -.864014972E+02 -.864261476E+02 -.864517006E+02 -.864780359E+02 -.865050356E+02 -.865325858E+02 -.865605766E+02 -.865889039E+02 -.866174692E+02 -.866461808E+02 -.866749537E+02 -.867037103E+02 -.867323805E+02 -.867609016E+02 -.867892186E+02 -.868172839E+02 -.868450574E+02 -.868725060E+02 -.868996036E+02 -.869263307E+02 -.869526741E+02 -.869786262E+02 -.870041849E+02 -.870293524E+02 -.870541339E+02 -.870785349E+02 -.871025569E+02 -.871261895E+02 -.871493957E+02 -.871720899E+02 -.871941014E+02 -.872151221E+02 -.872346320E+02 -.872518008E+02 -.872653621E+02 -.872734592E+02 -.872734592E+02
 -.872722640E+02 -.872722640E+02 -.872640130E+02 -.872502054E+02 -.872327458E+02 -.872129369E+02 -.871916370E+02 -.871693877E+02 -.871465144E+02 -.871232019E+02 -.870995485E+02 -.870756020E+02 -.870513833E+02 -.870269006E+02 -.870021574E+02 -.869771573E+02 -.869519066E+02 -.869264157E+02 -.869006994E+02 -.868747779E+02 -.868486768E+02 -.868224272E+02 -.867960662E+02 -.867696368E+02 -.867431881E+02 -.867167751E+02 -.866904589E+02 -.866643064E+02 -.866383902E+02 -.866127880E+02 -.865875825E+02 -.865628606E+02 -.865387134E+02 -.865152346E+02 -.864925209E+02 -.864706701E+02 -.864497808E+02 -.864299515E+02 -.864112789E+02 -.863938577E+02 -.863777788E+02 -.863631286E+02 -.863499877E+02 -.863384301E+02 -.863285221E+02 -.863203214E+02 -.863138761E+02 -.863092247E+02 -.863063945E+02 -.863054023E+02 -.863062535E+02 -.863089419E+02 -.863134503E+02 -.863197505E+02 -.863278036E+02 -.863375606E+02 -.863489632E+02 -.863619443E+02 -.863764295E+02 -.863923372E+02 -.864095804E+02 -.864280674E+02 -.864477029E+02 -.864683894E+02 -.864900276E+02 -.865125183E+02 -.865357626E+02 -.865596634E+02 -.865841257E+02 -.866090579E+02 -.866343721E+02 -.866599848E+02 -.866858173E+02 -.867117962E+02 -.867378539E+02 -.867639282E+02 -.867899632E+02 -.868159089E+02 -.868417212E+02 -.868673622E+02 -.868927998E+02 -.869180074E+02 -.869429643E+02 -.869676547E+02 -.869920679E+02 -.870161976E+02 -.870400412E+02 -.870635986E+02 -.870868695E+02 -.871098494E+02 -.871325217E+02 -.871548438E+02 -.871767255E+02 -.871979936E+02 -.872183408E+02 -.872372538E+02 -.872539168E+02 -.872670902E+02 -.872749606E+02 -.872749606E+02
 -.872743795E+02 -.872743795E+02 -.872664405E+02 -.872531622E+02 -.872363844E+02 -.872173680E+02 -.871969461E+02 -.871756462E+02 -.871537879E+02 -.871315551E+02 -.871090476E+02 -.870863171E+02 -.870633884E+02 -.870402741E+02 -.870169819E+02 -.869935189E+02 -.869698945E+02 -.869461210E+02 -.869222150E+02 -.868981971E+02 -.868740925E+02 -.868499311E+02 -.868257475E+02 -.868015811E+02 -.867774759E+02 -.867534812E+02 -.867296504E+02 -.867060418E+02 -.866827179E+02 -.866597453E+02 -.866371940E+02 -.866151374E+02 -.865936516E+02 -.865728147E+02 -.865527066E+02 -.865334077E+02 -.865149990E+02 -.864975605E+02 -.864811710E+02 -.864659068E+02 -.864518413E+02 -.864390438E+02 -.864275790E+02 -.864175058E+02 -.864088772E+02 -.864017388E+02 -.863961291E+02 -.863920783E+02 -.863896083E+02 -.863887321E+02 -.863894538E+02 -.863917689E+02 -.863956633E+02 -.864011149E+02 -.864080925E+02 -.864165573E+02 -.864264627E+02 -.864377554E+02 -.864503756E+02 -.864642581E+02 -.864793328E+02 -.864955257E+02 -.865127598E+02 -.865309556E+02 -.865500324E+02 -.865699086E+02 -.865905029E+02 -.866117348E+02 -.866335254E+02 -.866557977E+02 -.866784778E+02 -.867014948E+02 -.867247813E+02 -.867482741E+02 -.867719144E+02 -.867956475E+02 -.868194237E+02 -.868431980E+02 -.868669302E+02 -.868905850E+02 -.869141317E+02 -.869375446E+02 -.869608022E+02 -.869838878E+02 -.870067884E+02 -.870294950E+02 -.870520016E+02 -.870743041E+02 -.870963979E+02 -.871182739E+02 -.871399110E+02 -.871612629E+02 -.871822368E+02 -.872026597E+02 -.872222286E+02 -.872404413E+02 -.872565037E+02 -.872692119E+02 -.872768085E+02 -.872768085E+02
 -.872767408E+02 -.872767408E+02 -.872691467E+02 -.872564511E+02 -.872404200E+02 -.872222656E+02 -.872027905E+02 -.871825049E+02 -.871617197E+02 -.871406153E+02 -.871192920E+02 -.870978031E+02 -.870761765E+02 -.870544277E+02 -.870325673E+02 -.870106051E+02 -.869885523E+02 -.869664226E+02 -.869442332E+02 -.869220046E+02 -.868997610E+02 -.868775306E+02 -.868553452E+02 -.868332406E+02 -.868112565E+02 -.867894361E+02 -.867678265E+02 -.867464781E+02 -.867254449E+02 -.867047837E+02 -.866845539E+02 -.866648175E+02 -.866456383E+02 -.866270815E+02 -.866092133E+02 -.865921002E+02 -.865758088E+02 -.865604045E+02 -.865459516E+02 -.865325123E+02 -.865201459E+02 -.865089084E+02 -.864988520E+02 -.864900241E+02 -.864824671E+02 -.864762176E+02 -.864713063E+02 -.864677573E+02 -.864655880E+02 -.864648089E+02 -.864654231E+02 -.864674269E+02 -.864708092E+02 -.864755520E+02 -.864816307E+02 -.864890139E+02 -.864976643E+02 -.865075391E+02 -.865185901E+02 -.865307646E+02 -.865440061E+02 -.865582544E+02 -.865734468E+02 -.865895185E+02 -.866064032E+02 -.866240339E+02 -.866423433E+02 -.866612646E+02 -.866807318E+02 -.867006805E+02 -.867210481E+02 -.867417746E+02 -.867628023E+02 -.867840769E+02 -.868055470E+02 -.868271651E+02 -.868488870E+02 -.868706726E+02 -.868924854E+02 -.869142930E+02 -.869360666E+02 -.869577816E+02 -.869794168E+02 -.870009549E+02 -.870223820E+02 -.870436871E+02 -.870648618E+02 -.870858992E+02 -.871067916E+02 -.871275266E+02 -.871480799E+02 -.871684028E+02 -.871884018E+02 -.872079060E+02 -.872266198E+02 -.872440560E+02 -.872594470E+02 -.872716321E+02 -.872789193E+02 -.872789193E+02
 -.872792765E+02 -.872792765E+02 -.872720505E+02 -.872599749E+02 -.872447351E+02 -.872274898E+02 -.872090073E+02 -.871897778E+02 -.871701008E+02 -.871501522E+02 -.871300309E+02 -.871097909E+02 -.870894618E+02 -.870690613E+02 -.870486019E+02 -.870280951E+02 -.870075532E+02 -.869869907E+02 -.869664247E+02 -.869458752E+02 -.869253652E+02 -.869049208E+02 -.868845711E+02 -.868643485E+02 -.868442883E+02 -.868244286E+02 -.868048107E+02 -.867854784E+02 -.867664779E+02 -.867478580E+02 -.867296691E+02 -.867119635E+02 -.866947950E+02 -.866782180E+02 -.866622877E+02 -.866470592E+02 -.866325875E+02 -.866189264E+02 -.866061286E+02 -.865942449E+02 -.865833236E+02 -.865734103E+02 -.865645472E+02 -.865567727E+02 -.865501210E+02 -.865446217E+02 -.865402993E+02 -.865371733E+02 -.865352577E+02 -.865345607E+02 -.865350850E+02 -.865368274E+02 -.865397790E+02 -.865439253E+02 -.865492464E+02 -.865557171E+02 -.865633071E+02 -.865719819E+02 -.865817024E+02 -.865924258E+02 -.866041061E+02 -.866166942E+02 -.866301389E+02 -.866443869E+02 -.866593836E+02 -.866750738E+02 -.866914014E+02 -.867083110E+02 -.867257473E+02 -.867436560E+02 -.867619845E+02 -.867806814E+02 -.867996976E+02 -.868189862E+02 -.868385029E+02 -.868582059E+02 -.868780565E+02 -.868980187E+02 -.869180599E+02 -.869381504E+02 -.869582636E+02 -.869783762E+02 -.869984679E+02 -.870185214E+02 -.870385221E+02 -.870584581E+02 -.870783195E+02 -.870980974E+02 -.871177816E+02 -.871373577E+02 -.871567991E+02 -.871760562E+02 -.871950360E+02 -.872135716E+02 -.872313768E+02 -.872479823E+02 -.872626512E+02 -.872742712E+02 -.872812233E+02 -.872812233E+02
 -.872819289E+02 -.872819289E+02 -.872750858E+02 -.872636542E+02 -.872492343E+02 -.872329271E+02 -.872154644E+02 -.871973137E+02 -.871787625E+02 -.871599800E+02 -.871410630E+02 -.871220651E+02 -.871030169E+02 -.870839372E+02 -.870648398E+02 -.870457372E+02 -.870266424E+02 -.870075701E+02 -.869885371E+02 -.869695623E+02 -.869506675E+02 -.869318765E+02 -.869132160E+02 -.868947150E+02 -.868764047E+02 -.868583191E+02 -.868404940E+02 -.868229673E+02 -.868057791E+02 -.867889708E+02 -.867725855E+02 -.867566676E+02 -.867412622E+02 -.867264151E+02 -.867121723E+02 -.866985798E+02 -.866856830E+02 -.866735265E+02 -.866621537E+02 -.866516061E+02 -.866419236E+02 -.866331432E+02 -.866252994E+02 -.866184234E+02 -.866125430E+02 -.866076821E+02 -.866038607E+02 -.866010945E+02 -.865993948E+02 -.865987682E+02 -.865992169E+02 -.866007381E+02 -.866033248E+02 -.866069651E+02 -.866116428E+02 -.866173375E+02 -.866240247E+02 -.866316761E+02 -.866402599E+02 -.866497412E+02 -.866600823E+02 -.866712430E+02 -.866831811E+02 -.866958528E+02 -.867092130E+02 -.867232155E+02 -.867378141E+02 -.867529622E+02 -.867686134E+02 -.867847221E+02 -.868012435E+02 -.868181340E+02 -.868353516E+02 -.868528559E+02 -.868706084E+02 -.868885726E+02 -.869067146E+02 -.869250024E+02 -.869434066E+02 -.869619005E+02 -.869804596E+02 -.869990621E+02 -.870176888E+02 -.870363227E+02 -.870549492E+02 -.870735560E+02 -.870921321E+02 -.871106672E+02 -.871291499E+02 -.871475640E+02 -.871658820E+02 -.871840539E+02 -.872019885E+02 -.872195242E+02 -.872363860E+02 -.872521248E+02 -.872660372E+02 -.872770635E+02 -.872836626E+02 -.872836626E+02
 -.872846508E+02 -.872846508E+02 -.872781994E+02 -.872674253E+02 -.872538404E+02 -.872384862E+02 -.872220555E+02 -.872049923E+02 -.871875701E+02 -.871699511E+02 -.871522288E+02 -.871344558E+02 -.871166630E+02 -.870988695E+02 -.870810901E+02 -.870633375E+02 -.870456252E+02 -.870279676E+02 -.870103809E+02 -.869928831E+02 -.869754943E+02 -.869582363E+02 -.869411333E+02 -.869242112E+02 -.869074980E+02 -.868910231E+02 -.868748182E+02 -.868589160E+02 -.868433511E+02 -.868281591E+02 -.868133766E+02 -.867990414E+02 -.867851915E+02 -.867718654E+02 -.867591019E+02 -.867469391E+02 -.867354150E+02 -.867245666E+02 -.867144297E+02 -.867050387E+02 -.866964262E+02 -.866886228E+02 -.866816566E+02 -.866755533E+02 -.866703355E+02 -.866660227E+02 -.866626312E+02 -.866601738E+02 -.866586596E+02 -.866580940E+02 -.866584787E+02 -.866598116E+02 -.866620867E+02 -.866652944E+02 -.866694216E+02 -.866744514E+02 -.866803638E+02 -.866871358E+02 -.866947412E+02 -.867031514E+02 -.867123354E+02 -.867222601E+02 -.867328906E+02 -.867441906E+02 -.867561226E+02 -.867686484E+02 -.867817290E+02 -.867953256E+02 -.868093990E+02 -.868239108E+02 -.868388229E+02 -.868540981E+02 -.868697003E+02 -.868855949E+02 -.869017484E+02 -.869181290E+02 -.869347068E+02 -.869514535E+02 -.869683430E+02 -.869853509E+02 -.870024551E+02 -.870196353E+02 -.870368733E+02 -.870541530E+02 -.870714601E+02 -.870887819E+02 -.871061072E+02 -.871234248E+02 -.871407224E+02 -.871579828E+02 -.871751781E+02 -.871922590E+02 -.872091368E+02 -.872256565E+02 -.872415553E+02 -.872564059E+02 -.872695408E+02 -.872799553E+02 -.872861902E+02 -.872861902E+02
 -.872874051E+02 -.872874051E+02 -.872813489E+02 -.872712373E+02 -.872584925E+02 -.872440947E+02 -.872286970E+02 -.872127185E+02 -.871964181E+02 -.871799501E+02 -.871634042E+02 -.871468314E+02 -.871302621E+02 -.871137159E+02 -.870972072E+02 -.870807495E+02 -.870643557E+02 -.870480401E+02 -.870318179E+02 -.870157062E+02 -.869997233E+02 -.869838894E+02 -.869682260E+02 -.869527564E+02 -.869375053E+02 -.869224987E+02 -.869077643E+02 -.868933305E+02 -.868792270E+02 -.868654845E+02 -.868521344E+02 -.868392086E+02 -.868267394E+02 -.868147595E+02 -.868033011E+02 -.867923965E+02 -.867820774E+02 -.867723744E+02 -.867633174E+02 -.867549350E+02 -.867472540E+02 -.867402997E+02 -.867340954E+02 -.867286620E+02 -.867240181E+02 -.867201798E+02 -.867171604E+02 -.867149704E+02 -.867136171E+02 -.867131050E+02 -.867134354E+02 -.867146067E+02 -.867166138E+02 -.867194490E+02 -.867231012E+02 -.867275570E+02 -.867327996E+02 -.867388102E+02 -.867455672E+02 -.867530470E+02 -.867612240E+02 -.867700707E+02 -.867795583E+02 -.867896566E+02 -.868003342E+02 -.868115592E+02 -.868232990E+02 -.868355208E+02 -.868481917E+02 -.868612790E+02 -.868747503E+02 -.868885739E+02 -.869027188E+02 -.869171551E+02 -.869318537E+02 -.869467870E+02 -.869619286E+02 -.869772536E+02 -.869927385E+02 -.870083616E+02 -.870241025E+02 -.870399428E+02 -.870558654E+02 -.870718552E+02 -.870878981E+02 -.871039819E+02 -.871200949E+02 -.871362259E+02 -.871523618E+02 -.871684852E+02 -.871845683E+02 -.872005628E+02 -.872163836E+02 -.872318827E+02 -.872468107E+02 -.872607634E+02 -.872731102E+02 -.872829035E+02 -.872887681E+02 -.872887681E+02
 -.872901626E+02 -.872901626E+02 -.872845011E+02 -.872750508E+02 -.872631431E+02 -.872496968E+02 -.872353241E+02 -.872204189E+02 -.872052251E+02 -.871898885E+02 -.871744944E+02 -.871590920E+02 -.871437106E+02 -.871283696E+02 -.871130836E+02 -.870978655E+02 -.870827283E+02 -.870676853E+02 -.870527512E+02 -.870379416E+02 -.870232735E+02 -.870087651E+02 -.869944359E+02 -.869803067E+02 -.869663992E+02 -.869527365E+02 -.869393426E+02 -.869262422E+02 -.869134612E+02 -.869010258E+02 -.868889629E+02 -.868772998E+02 -.868660640E+02 -.868552829E+02 -.868449839E+02 -.868351941E+02 -.868259400E+02 -.868172474E+02 -.868091411E+02 -.868016448E+02 -.867947811E+02 -.867885706E+02 -.867830328E+02 -.867781849E+02 -.867740423E+02 -.867706182E+02 -.867679236E+02 -.867659670E+02 -.867647546E+02 -.867642900E+02 -.867645742E+02 -.867656058E+02 -.867673808E+02 -.867698926E+02 -.867731324E+02 -.867770886E+02 -.867817479E+02 -.867870943E+02 -.867931101E+02 -.867997758E+02 -.868070701E+02 -.868149701E+02 -.868234518E+02 -.868324899E+02 -.868420584E+02 -.868521303E+02 -.868626782E+02 -.868736745E+02 -.868850913E+02 -.868969008E+02 -.869090754E+02 -.869215880E+02 -.869344119E+02 -.869475213E+02 -.869608909E+02 -.869744965E+02 -.869883152E+02 -.870023247E+02 -.870165042E+02 -.870308343E+02 -.870452964E+02 -.870598737E+02 -.870745504E+02 -.870893121E+02 -.871041457E+02 -.871190392E+02 -.871339809E+02 -.871489597E+02 -.871639623E+02 -.871789714E+02 -.871939595E+02 -.872088803E+02 -.872236523E+02 -.872381353E+02 -.872520941E+02 -.872651481E+02 -.872767046E+02 -.872858741E+02 -.872913663E+02 -.872913663E+02
 -.872929011E+02 -.872929011E+02 -.872876310E+02 -.872788356E+02 -.872677562E+02 -.872552496E+02 -.872418876E+02 -.872280383E+02 -.872139302E+02 -.871997004E+02 -.871854294E+02 -.871711641E+02 -.871569327E+02 -.871427540E+02 -.871286422E+02 -.871146100E+02 -.871006696E+02 -.870868340E+02 -.870731166E+02 -.870595321E+02 -.870460959E+02 -.870328246E+02 -.870197356E+02 -.870068474E+02 -.869941794E+02 -.869817517E+02 -.869695853E+02 -.869577019E+02 -.869461237E+02 -.869348734E+02 -.869239741E+02 -.869134490E+02 -.869033216E+02 -.868936152E+02 -.868843529E+02 -.868755577E+02 -.868672517E+02 -.868594567E+02 -.868521934E+02 -.868454818E+02 -.868393404E+02 -.868337866E+02 -.868288366E+02 -.868245045E+02 -.868208033E+02 -.868177438E+02 -.868153351E+02 -.868135842E+02 -.868124962E+02 -.868120741E+02 -.868123188E+02 -.868132290E+02 -.868148015E+02 -.868170307E+02 -.868199092E+02 -.868234278E+02 -.868275749E+02 -.868323377E+02 -.868377013E+02 -.868436494E+02 -.868501642E+02 -.868572268E+02 -.868648170E+02 -.868729137E+02 -.868814948E+02 -.868905379E+02 -.869000197E+02 -.869099168E+02 -.869202056E+02 -.869308624E+02 -.869418637E+02 -.869531861E+02 -.869648068E+02 -.869767032E+02 -.869888536E+02 -.870012369E+02 -.870138326E+02 -.870266213E+02 -.870395846E+02 -.870527048E+02 -.870659653E+02 -.870793508E+02 -.870928467E+02 -.871064396E+02 -.871201171E+02 -.871338676E+02 -.871476801E+02 -.871615432E+02 -.871754440E+02 -.871893655E+02 -.872032811E+02 -.872171463E+02 -.872308842E+02 -.872443625E+02 -.872573606E+02 -.872695220E+02 -.872802923E+02 -.872888404E+02 -.872939615E+02 -.872939615E+02
 -.872956042E+02 -.872956042E+02 -.872907198E+02 -.872825695E+02 -.872723050E+02 -.872607220E+02 -.872483517E+02 -.872355364E+02 -.872224893E+02 -.872093383E+02 -.871961591E+02 -.871829958E+02 -.871698753E+02 -.871568158E+02 -.871438309E+02 -.871309326E+02 -.871181328E+02 -.871054434E+02 -.870928771E+02 -.870804472E+02 -.870681679E+02 -.870560541E+02 -.870441215E+02 -.870323864E+02 -.870208661E+02 -.870095783E+02 -.869985412E+02 -.869877739E+02 -.869772954E+02 -.869671255E+02 -.869572839E+02 -.869477907E+02 -.869386657E+02 -.869299289E+02 -.869215998E+02 -.869136979E+02 -.869062420E+02 -.868992502E+02 -.868927400E+02 -.868867281E+02 -.868812302E+02 -.868762607E+02 -.868718330E+02 -.868679591E+02 -.868646497E+02 -.868619137E+02 -.868597587E+02 -.868581906E+02 -.868572136E+02 -.868568301E+02 -.868570408E+02 -.868578448E+02 -.868592392E+02 -.868612195E+02 -.868637795E+02 -.868669115E+02 -.868706059E+02 -.868748520E+02 -.868796373E+02 -.868849483E+02 -.868907700E+02 -.868970867E+02 -.869038813E+02 -.869111360E+02 -.869188325E+02 -.869269515E+02 -.869354736E+02 -.869443788E+02 -.869536470E+02 -.869632581E+02 -.869731918E+02 -.869834282E+02 -.869939474E+02 -.870047300E+02 -.870157571E+02 -.870270102E+02 -.870384715E+02 -.870501237E+02 -.870619504E+02 -.870739359E+02 -.870860653E+02 -.870983245E+02 -.871107002E+02 -.871231801E+02 -.871357526E+02 -.871484066E+02 -.871611315E+02 -.871739164E+02 -.871867487E+02 -.871996118E+02 -.872124804E+02 -.872253124E+02 -.872380352E+02 -.872505252E+02 -.872625763E+02 -.872738563E+02 -.872838494E+02 -.872917825E+02 -.872965360E+02 -.872965360E+02
 -.872982601E+02 -.872982601E+02 -.872937543E+02 -.872862367E+02 -.872767709E+02 -.872660920E+02 -.872546913E+02 -.872428856E+02 -.872308722E+02 -.872187701E+02 -.872066498E+02 -.871945528E+02 -.871825043E+02 -.871705217E+02 -.871586178E+02 -.871468042E+02 -.871350919E+02 -.871234920E+02 -.871120163E+02 -.871006769E+02 -.870894867E+02 -.870784592E+02 -.870676083E+02 -.870569487E+02 -.870464954E+02 -.870362641E+02 -.870262709E+02 -.870165321E+02 -.870070645E+02 -.869978849E+02 -.869890106E+02 -.869804585E+02 -.869722458E+02 -.869643893E+02 -.869569060E+02 -.869498120E+02 -.869431233E+02 -.869368554E+02 -.869310229E+02 -.869256398E+02 -.869207193E+02 -.869162737E+02 -.869123139E+02 -.869088501E+02 -.869058912E+02 -.869034446E+02 -.869015168E+02 -.869001125E+02 -.868992352E+02 -.868988870E+02 -.868990685E+02 -.868997789E+02 -.869010157E+02 -.869027752E+02 -.869050522E+02 -.869078403E+02 -.869111314E+02 -.869149166E+02 -.869191855E+02 -.869239267E+02 -.869291277E+02 -.869347751E+02 -.869408547E+02 -.869473515E+02 -.869542498E+02 -.869615337E+02 -.869691863E+02 -.869771908E+02 -.869855302E+02 -.869941870E+02 -.870031440E+02 -.870123840E+02 -.870218900E+02 -.870316450E+02 -.870416326E+02 -.870518367E+02 -.870622416E+02 -.870728320E+02 -.870835935E+02 -.870945120E+02 -.871055741E+02 -.871167671E+02 -.871280789E+02 -.871394981E+02 -.871510139E+02 -.871626159E+02 -.871742941E+02 -.871860381E+02 -.871978357E+02 -.872096712E+02 -.872215206E+02 -.872333440E+02 -.872450740E+02 -.872565953E+02 -.872677166E+02 -.872781301E+02 -.872873583E+02 -.872946857E+02 -.872990769E+02 -.872990769E+02
 -.873008614E+02 -.873008614E+02 -.872967258E+02 -.872898268E+02 -.872811415E+02 -.872713455E+02 -.872608904E+02 -.872500679E+02 -.872390597E+02 -.872279758E+02 -.872168814E+02 -.872058150E+02 -.871948005E+02 -.871838540E+02 -.871729876E+02 -.871622122E+02 -.871515380E+02 -.871409753E+02 -.871305349E+02 -.871202278E+02 -.871100657E+02 -.871000607E+02 -.870902252E+02 -.870805722E+02 -.870711151E+02 -.870618676E+02 -.870528436E+02 -.870440576E+02 -.870355239E+02 -.870272573E+02 -.870192724E+02 -.870115839E+02 -.870042065E+02 -.869971547E+02 -.869904426E+02 -.869840842E+02 -.869780931E+02 -.869724821E+02 -.869672638E+02 -.869624500E+02 -.869580517E+02 -.869540792E+02 -.869505418E+02 -.869474480E+02 -.869448052E+02 -.869426197E+02 -.869408967E+02 -.869396404E+02 -.869388536E+02 -.869385381E+02 -.869386944E+02 -.869393216E+02 -.869404179E+02 -.869419801E+02 -.869440038E+02 -.869464836E+02 -.869494129E+02 -.869527840E+02 -.869565883E+02 -.869608162E+02 -.869654571E+02 -.869704999E+02 -.869759325E+02 -.869817422E+02 -.869879158E+02 -.869944397E+02 -.870012997E+02 -.870084813E+02 -.870159701E+02 -.870237512E+02 -.870318097E+02 -.870401309E+02 -.870487000E+02 -.870575023E+02 -.870665237E+02 -.870757499E+02 -.870851672E+02 -.870947623E+02 -.871045223E+02 -.871144346E+02 -.871244872E+02 -.871346688E+02 -.871449683E+02 -.871553753E+02 -.871658798E+02 -.871764722E+02 -.871871431E+02 -.871978826E+02 -.872086793E+02 -.872195182E+02 -.872303768E+02 -.872412180E+02 -.872519791E+02 -.872625535E+02 -.872727647E+02 -.872823291E+02 -.872908068E+02 -.872975397E+02 -.873015752E+02 -.873015752E+02
 -.873034031E+02 -.873034031E+02 -.872996291E+02 -.872933338E+02 -.872854098E+02 -.872764743E+02 -.872669400E+02 -.872570738E+02 -.872470420E+02 -.872369456E+02 -.872268444E+02 -.872167742E+02 -.872067570E+02 -.871968077E+02 -.871869378E+02 -.871771572E+02 -.871674754E+02 -.871579019E+02 -.871484465E+02 -.871391192E+02 -.871299304E+02 -.871208910E+02 -.871120121E+02 -.871033051E+02 -.870947818E+02 -.870864542E+02 -.870783347E+02 -.870704356E+02 -.870627695E+02 -.870553490E+02 -.870481868E+02 -.870412956E+02 -.870346879E+02 -.870283760E+02 -.870223721E+02 -.870166880E+02 -.870113353E+02 -.870063248E+02 -.870016672E+02 -.869973724E+02 -.869934498E+02 -.869899079E+02 -.869867547E+02 -.869839973E+02 -.869816418E+02 -.869796935E+02 -.869781570E+02 -.869770355E+02 -.869763315E+02 -.869760465E+02 -.869761808E+02 -.869767338E+02 -.869777039E+02 -.869790884E+02 -.869808837E+02 -.869830851E+02 -.869856872E+02 -.869886836E+02 -.869920668E+02 -.869958289E+02 -.869999611E+02 -.870044537E+02 -.870092967E+02 -.870144793E+02 -.870199904E+02 -.870258183E+02 -.870319510E+02 -.870383762E+02 -.870450815E+02 -.870520542E+02 -.870592816E+02 -.870667508E+02 -.870744492E+02 -.870823641E+02 -.870904831E+02 -.870987938E+02 -.871072844E+02 -.871159428E+02 -.871247579E+02 -.871337185E+02 -.871428138E+02 -.871520336E+02 -.871613681E+02 -.871708076E+02 -.871803431E+02 -.871899658E+02 -.871996668E+02 -.872094369E+02 -.872192654E+02 -.872291384E+02 -.872390348E+02 -.872489204E+02 -.872587374E+02 -.872683879E+02 -.872777100E+02 -.872864440E+02 -.872941874E+02 -.873003381E+02 -.873040249E+02 -.873040249E+02
 -.873058837E+02 -.873058837E+02 -.873024621E+02 -.872967553E+02 -.872895731E+02 -.872814753E+02 -.872728370E+02 -.872639003E+02 -.872548166E+02 -.872456778E+02 -.872365385E+02 -.872274313E+02 -.872183766E+02 -.872093881E+02 -.872004763E+02 -.871916504E+02 -.871829192E+02 -.871742911E+02 -.871657752E+02 -.871573803E+02 -.871491159E+02 -.871409915E+02 -.871330170E+02 -.871252026E+02 -.871175585E+02 -.871100953E+02 -.871028237E+02 -.870957545E+02 -.870888985E+02 -.870822666E+02 -.870758698E+02 -.870697190E+02 -.870638247E+02 -.870581977E+02 -.870528483E+02 -.870477865E+02 -.870430220E+02 -.870385643E+02 -.870344222E+02 -.870306042E+02 -.870271180E+02 -.870239711E+02 -.870211700E+02 -.870187206E+02 -.870166283E+02 -.870148974E+02 -.870135317E+02 -.870125340E+02 -.870119064E+02 -.870116500E+02 -.870117652E+02 -.870122514E+02 -.870131073E+02 -.870143307E+02 -.870159184E+02 -.870178666E+02 -.870201708E+02 -.870228253E+02 -.870258242E+02 -.870291606E+02 -.870328271E+02 -.870368157E+02 -.870411177E+02 -.870457241E+02 -.870506254E+02 -.870558117E+02 -.870612729E+02 -.870669984E+02 -.870729777E+02 -.870791998E+02 -.870856539E+02 -.870923289E+02 -.870992140E+02 -.871062981E+02 -.871135705E+02 -.871210205E+02 -.871286375E+02 -.871364113E+02 -.871443318E+02 -.871523892E+02 -.871605740E+02 -.871688770E+02 -.871772893E+02 -.871858023E+02 -.871944079E+02 -.872030978E+02 -.872118640E+02 -.872206979E+02 -.872295897E+02 -.872385264E+02 -.872474886E+02 -.872564451E+02 -.872653428E+02 -.872740926E+02 -.872825471E+02 -.872904701E+02 -.872974958E+02 -.873030771E+02 -.873064231E+02 -.873064231E+02
 -.873083030E+02 -.873083030E+02 -.873052250E+02 -.873000916E+02 -.872936318E+02 -.872863498E+02 -.872785831E+02 -.872705501E+02 -.872623871E+02 -.872541772E+02 -.872459698E+02 -.872377945E+02 -.872296698E+02 -.872216081E+02 -.872136192E+02 -.872057113E+02 -.871978925E+02 -.871901703E+02 -.871825529E+02 -.871750482E+02 -.871676645E+02 -.871604103E+02 -.871532943E+02 -.871463255E+02 -.871395128E+02 -.871328655E+02 -.871263928E+02 -.871201040E+02 -.871140085E+02 -.871081158E+02 -.871024352E+02 -.870969760E+02 -.870917473E+02 -.870867582E+02 -.870820175E+02 -.870775338E+02 -.870733152E+02 -.870693697E+02 -.870657049E+02 -.870623279E+02 -.870592452E+02 -.870564631E+02 -.870539871E+02 -.870518221E+02 -.870499727E+02 -.870484425E+02 -.870472346E+02 -.870463515E+02 -.870457948E+02 -.870455656E+02 -.870456640E+02 -.870460897E+02 -.870468416E+02 -.870479176E+02 -.870493154E+02 -.870510315E+02 -.870530622E+02 -.870554028E+02 -.870580482E+02 -.870609927E+02 -.870642301E+02 -.870677534E+02 -.870715555E+02 -.870756288E+02 -.870799651E+02 -.870845562E+02 -.870893933E+02 -.870944676E+02 -.870997699E+02 -.871052911E+02 -.871110217E+02 -.871169524E+02 -.871230737E+02 -.871293762E+02 -.871358506E+02 -.871424875E+02 -.871492778E+02 -.871562126E+02 -.871632830E+02 -.871704804E+02 -.871777964E+02 -.871852229E+02 -.871927518E+02 -.872003757E+02 -.872080869E+02 -.872158781E+02 -.872237421E+02 -.872316709E+02 -.872396556E+02 -.872476842E+02 -.872557392E+02 -.872637919E+02 -.872717946E+02 -.872796666E+02 -.872872748E+02 -.872944062E+02 -.873007309E+02 -.873057559E+02 -.873087687E+02 -.873087687E+02
 -.873106630E+02 -.873106630E+02 -.873079199E+02 -.873033455E+02 -.872975897E+02 -.872911021E+02 -.872841839E+02 -.872770297E+02 -.872697617E+02 -.872624538E+02 -.872551504E+02 -.872478779E+02 -.872406531E+02 -.872334873E+02 -.872263890E+02 -.872193659E+02 -.872124250E+02 -.872055733E+02 -.871988178E+02 -.871921656E+02 -.871856240E+02 -.871792005E+02 -.871729028E+02 -.871667385E+02 -.871607156E+02 -.871548420E+02 -.871491256E+02 -.871435746E+02 -.871381971E+02 -.871330010E+02 -.871279944E+02 -.871231851E+02 -.871185811E+02 -.871141900E+02 -.871100192E+02 -.871060760E+02 -.871023674E+02 -.870989000E+02 -.870956803E+02 -.870927141E+02 -.870900071E+02 -.870875644E+02 -.870853908E+02 -.870834903E+02 -.870818668E+02 -.870805233E+02 -.870794623E+02 -.870786860E+02 -.870781958E+02 -.870779924E+02 -.870780762E+02 -.870784466E+02 -.870791029E+02 -.870800433E+02 -.870812658E+02 -.870827676E+02 -.870845454E+02 -.870865955E+02 -.870889135E+02 -.870914945E+02 -.870943334E+02 -.870974244E+02 -.871007615E+02 -.871043381E+02 -.871081475E+02 -.871121826E+02 -.871164360E+02 -.871209003E+02 -.871255677E+02 -.871304304E+02 -.871354803E+02 -.871407095E+02 -.871461098E+02 -.871516731E+02 -.871573915E+02 -.871632570E+02 -.871692615E+02 -.871753973E+02 -.871816567E+02 -.871880323E+02 -.871945165E+02 -.872011024E+02 -.872077827E+02 -.872145508E+02 -.872214000E+02 -.872283237E+02 -.872353153E+02 -.872423677E+02 -.872494727E+02 -.872566196E+02 -.872637926E+02 -.872709660E+02 -.872780968E+02 -.872851129E+02 -.872918953E+02 -.872982538E+02 -.873038938E+02 -.873083754E+02 -.873110625E+02 -.873110625E+02
 -.873129668E+02 -.873129668E+02 -.873105506E+02 -.873065215E+02 -.873014523E+02 -.872957391E+02 -.872896476E+02 -.872833494E+02 -.872769523E+02 -.872705215E+02 -.872640964E+02 -.872577004E+02 -.872513482E+02 -.872450500E+02 -.872388134E+02 -.872326452E+02 -.872265516E+02 -.872205387E+02 -.872146126E+02 -.872087798E+02 -.872030464E+02 -.871974191E+02 -.871919044E+02 -.871865090E+02 -.871812398E+02 -.871761035E+02 -.871711069E+02 -.871662571E+02 -.871615608E+02 -.871570250E+02 -.871526564E+02 -.871484617E+02 -.871444476E+02 -.871406205E+02 -.871369868E+02 -.871335524E+02 -.871303234E+02 -.871273053E+02 -.871245034E+02 -.871219228E+02 -.871195681E+02 -.871174436E+02 -.871155533E+02 -.871139006E+02 -.871124887E+02 -.871113201E+02 -.871103970E+02 -.871097211E+02 -.871092935E+02 -.871091150E+02 -.871091857E+02 -.871095054E+02 -.871100731E+02 -.871108877E+02 -.871119472E+02 -.871132496E+02 -.871147919E+02 -.871165710E+02 -.871185834E+02 -.871208249E+02 -.871232913E+02 -.871259776E+02 -.871288789E+02 -.871319896E+02 -.871353042E+02 -.871388166E+02 -.871425206E+02 -.871464100E+02 -.871504782E+02 -.871547185E+02 -.871591242E+02 -.871636885E+02 -.871684046E+02 -.871732654E+02 -.871782641E+02 -.871833940E+02 -.871886481E+02 -.871940199E+02 -.871995025E+02 -.872050897E+02 -.872107748E+02 -.872165518E+02 -.872224144E+02 -.872283567E+02 -.872343727E+02 -.872404568E+02 -.872466031E+02 -.872528051E+02 -.872590557E+02 -.872653452E+02 -.872716596E+02 -.872779761E+02 -.872842567E+02 -.872904375E+02 -.872964137E+02 -.873020170E+02 -.873069878E+02 -.873109380E+02 -.873133066E+02 -.873133066E+02
 -.873152187E+02 -.873152187E+02 -.873131219E+02 -.873096255E+02 -.873052268E+02 -.873002697E+02 -.872949850E+02 -.872895219E+02 -.872839738E+02 -.872783977E+02 -.872728276E+02 -.872672842E+02 -.872617802E+02 -.872563245E+02 -.872509238E+02 -.872455840E+02 -.872403105E+02 -.872351087E+02 -.872299838E+02 -.872249413E+02 -.872199867E+02 -.872151255E+02 -.872103635E+02 -.872057063E+02 -.872011597E+02 -.871967294E+02 -.871924214E+02 -.871882415E+02 -.871841954E+02 -.871802889E+02 -.871765278E+02 -.871729177E+02 -.871694641E+02 -.871661725E+02 -.871630481E+02 -.871600959E+02 -.871573210E+02 -.871547279E+02 -.871523212E+02 -.871501049E+02 -.871480829E+02 -.871462589E+02 -.871446360E+02 -.871432172E+02 -.871420050E+02 -.871410016E+02 -.871402087E+02 -.871396278E+02 -.871392598E+02 -.871391052E+02 -.871391643E+02 -.871394368E+02 -.871399220E+02 -.871406189E+02 -.871415258E+02 -.871426411E+02 -.871439623E+02 -.871454869E+02 -.871472119E+02 -.871491340E+02 -.871512494E+02 -.871535543E+02 -.871560444E+02 -.871587151E+02 -.871615618E+02 -.871645795E+02 -.871677630E+02 -.871711071E+02 -.871746062E+02 -.871782549E+02 -.871820474E+02 -.871859781E+02 -.871900410E+02 -.871942305E+02 -.871985408E+02 -.872029659E+02 -.872075002E+02 -.872121379E+02 -.872168735E+02 -.872217012E+02 -.872266157E+02 -.872316115E+02 -.872366834E+02 -.872418262E+02 -.872470349E+02 -.872523042E+02 -.872576292E+02 -.872630043E+02 -.872684231E+02 -.872738772E+02 -.872793542E+02 -.872848344E+02 -.872902846E+02 -.872956492E+02 -.873008369E+02 -.873057016E+02 -.873100176E+02 -.873134476E+02 -.873155044E+02 -.873155044E+02
 -.873174238E+02 -.873174238E+02 -.873156395E+02 -.873126645E+02 -.873089218E+02 -.873047045E+02 -.873002089E+02 -.872955620E+02 -.872908435E+02 -.872861019E+02 -.872813664E+02 -.872766544E+02 -.872719770E+02 -.872673418E+02 -.872627544E+02 -.872582200E+02 -.872537430E+02 -.872493281E+02 -.872449799E+02 -.872407029E+02 -.872365017E+02 -.872323810E+02 -.872283457E+02 -.872244004E+02 -.872205500E+02 -.872167994E+02 -.872131535E+02 -.872096170E+02 -.872061948E+02 -.872028918E+02 -.871997126E+02 -.871966618E+02 -.871937442E+02 -.871909641E+02 -.871883259E+02 -.871858337E+02 -.871834917E+02 -.871813036E+02 -.871792730E+02 -.871774034E+02 -.871756980E+02 -.871741597E+02 -.871727911E+02 -.871715946E+02 -.871705723E+02 -.871697260E+02 -.871690570E+02 -.871685666E+02 -.871682556E+02 -.871681243E+02 -.871681730E+02 -.871684013E+02 -.871688089E+02 -.871693947E+02 -.871701576E+02 -.871710961E+02 -.871722082E+02 -.871734919E+02 -.871749447E+02 -.871765638E+02 -.871783463E+02 -.871802890E+02 -.871823883E+02 -.871846406E+02 -.871870419E+02 -.871895882E+02 -.871922754E+02 -.871950989E+02 -.871980543E+02 -.872011370E+02 -.872043424E+02 -.872076656E+02 -.872111020E+02 -.872146465E+02 -.872182946E+02 -.872220412E+02 -.872258816E+02 -.872298110E+02 -.872338247E+02 -.872379180E+02 -.872420863E+02 -.872463250E+02 -.872506296E+02 -.872549958E+02 -.872594193E+02 -.872638957E+02 -.872684206E+02 -.872729893E+02 -.872775963E+02 -.872822345E+02 -.872868932E+02 -.872915554E+02 -.872961930E+02 -.873007584E+02 -.873051738E+02 -.873093148E+02 -.873129889E+02 -.873159091E+02 -.873176602E+02 -.873176602E+02
 -.873195873E+02 -.873195873E+02 -.873181097E+02 -.873156460E+02 -.873125468E+02 -.873090546E+02 -.873053323E+02 -.873014852E+02 -.872975792E+02 -.872936547E+02 -.872897357E+02 -.872858369E+02 -.872819675E+02 -.872781336E+02 -.872743401E+02 -.872705911E+02 -.872668905E+02 -.872632421E+02 -.872596497E+02 -.872561169E+02 -.872526476E+02 -.872492458E+02 -.872459152E+02 -.872426598E+02 -.872394836E+02 -.872363905E+02 -.872333844E+02 -.872304694E+02 -.872276493E+02 -.872249280E+02 -.872223094E+02 -.872197972E+02 -.872173951E+02 -.872151068E+02 -.872129357E+02 -.872108852E+02 -.872089585E+02 -.872071587E+02 -.872054888E+02 -.872039515E+02 -.872025493E+02 -.872012846E+02 -.872001595E+02 -.871991758E+02 -.871983354E+02 -.871976395E+02 -.871970893E+02 -.871966858E+02 -.871964296E+02 -.871963211E+02 -.871963602E+02 -.871965470E+02 -.871968809E+02 -.871973613E+02 -.871979871E+02 -.871987572E+02 -.871996700E+02 -.872007239E+02 -.872019168E+02 -.872032467E+02 -.872047111E+02 -.872063073E+02 -.872080327E+02 -.872098842E+02 -.872118588E+02 -.872139531E+02 -.872161637E+02 -.872184872E+02 -.872209198E+02 -.872234580E+02 -.872260978E+02 -.872288355E+02 -.872316672E+02 -.872345889E+02 -.872375968E+02 -.872406869E+02 -.872438552E+02 -.872470980E+02 -.872504112E+02 -.872537912E+02 -.872572340E+02 -.872607359E+02 -.872642933E+02 -.872679025E+02 -.872715600E+02 -.872752621E+02 -.872790052E+02 -.872827854E+02 -.872865981E+02 -.872904373E+02 -.872942942E+02 -.872981547E+02 -.873019953E+02 -.873057766E+02 -.873094341E+02 -.873128645E+02 -.873159084E+02 -.873183277E+02 -.873197785E+02 -.873197785E+02
 -.873217129E+02 -.873217129E+02 -.873205366E+02 -.873185752E+02 -.873161079E+02 -.873133279E+02 -.873103648E+02 -.873073025E+02 -.873041938E+02 -.873010706E+02 -.872979522E+02 -.872948504E+02 -.872917723E+02 -.872887230E+02 -.872857062E+02 -.872827254E+02 -.872797837E+02 -.872768839E+02 -.872740291E+02 -.872712223E+02 -.872684666E+02 -.872657649E+02 -.872631203E+02 -.872605361E+02 -.872580151E+02 -.872555607E+02 -.872531758E+02 -.872508637E+02 -.872486272E+02 -.872464696E+02 -.872443937E+02 -.872424026E+02 -.872404992E+02 -.872386861E+02 -.872369662E+02 -.872353421E+02 -.872338163E+02 -.872323912E+02 -.872310690E+02 -.872298520E+02 -.872287420E+02 -.872277409E+02 -.872268503E+02 -.872260718E+02 -.872254065E+02 -.872248556E+02 -.872244200E+02 -.872241004E+02 -.872238973E+02 -.872238109E+02 -.872238414E+02 -.872239886E+02 -.872242521E+02 -.872246315E+02 -.872251260E+02 -.872257346E+02 -.872264562E+02 -.872272895E+02 -.872282328E+02 -.872292846E+02 -.872304430E+02 -.872317060E+02 -.872330714E+02 -.872345368E+02 -.872361000E+02 -.872377582E+02 -.872395090E+02 -.872413494E+02 -.872432768E+02 -.872452882E+02 -.872473807E+02 -.872495512E+02 -.872517967E+02 -.872541142E+02 -.872565006E+02 -.872589528E+02 -.872614677E+02 -.872640422E+02 -.872666733E+02 -.872693580E+02 -.872720932E+02 -.872748760E+02 -.872777035E+02 -.872805728E+02 -.872834811E+02 -.872864254E+02 -.872894029E+02 -.872924104E+02 -.872954442E+02 -.872984997E+02 -.873015696E+02 -.873046428E+02 -.873077005E+02 -.873107114E+02 -.873136239E+02 -.873163558E+02 -.873187799E+02 -.873207067E+02 -.873218621E+02 -.873218621E+02
 -.873237889E+02 -.873237889E+02 -.873229078E+02 -.873214384E+02 -.873195897E+02 -.873175065E+02 -.873152861E+02 -.873129914E+02 -.873106620E+02 -.873083219E+02 -.873059857E+02 -.873036620E+02 -.873013563E+02 -.872990725E+02 -.872968133E+02 -.872945814E+02 -.872923789E+02 -.872902082E+02 -.872880715E+02 -.872859710E+02 -.872839090E+02 -.872818878E+02 -.872799097E+02 -.872779770E+02 -.872760919E+02 -.872742568E+02 -.872724741E+02 -.872707459E+02 -.872690746E+02 -.872674625E+02 -.872659117E+02 -.872644244E+02 -.872630027E+02 -.872616488E+02 -.872603646E+02 -.872591520E+02 -.872580130E+02 -.872569492E+02 -.872559624E+02 -.872550541E+02 -.872542257E+02 -.872534787E+02 -.872528141E+02 -.872522331E+02 -.872517367E+02 -.872513255E+02 -.872510004E+02 -.872507618E+02 -.872506100E+02 -.872505453E+02 -.872505677E+02 -.872506772E+02 -.872508735E+02 -.872511561E+02 -.872515246E+02 -.872519782E+02 -.872525161E+02 -.872531373E+02 -.872538408E+02 -.872546252E+02 -.872554892E+02 -.872564313E+02 -.872574500E+02 -.872585435E+02 -.872597100E+02 -.872609478E+02 -.872622547E+02 -.872636289E+02 -.872650682E+02 -.872665705E+02 -.872681336E+02 -.872697553E+02 -.872714334E+02 -.872731655E+02 -.872749494E+02 -.872767829E+02 -.872786636E+02 -.872805892E+02 -.872825575E+02 -.872845662E+02 -.872866131E+02 -.872886959E+02 -.872908126E+02 -.872929608E+02 -.872951386E+02 -.872973437E+02 -.872995739E+02 -.873018270E+02 -.873041000E+02 -.873063895E+02 -.873086900E+02 -.873109933E+02 -.873132850E+02 -.873155418E+02 -.873177250E+02 -.873197726E+02 -.873215895E+02 -.873230334E+02 -.873238990E+02 -.873238990E+02
 -.873257298E+02 -.873257298E+02 -.873251306E+02 -.873241295E+02 -.873228684E+02 -.873214459E+02 -.873199286E+02 -.873183598E+02 -.873167667E+02 -.873151660E+02 -.873135677E+02 -.873119780E+02 -.873104007E+02 -.873088383E+02 -.873072929E+02 -.873057663E+02 -.873042599E+02 -.873027754E+02 -.873013144E+02 -.872998782E+02 -.872984685E+02 -.872970869E+02 -.872957348E+02 -.872944140E+02 -.872931258E+02 -.872918720E+02 -.872906541E+02 -.872894736E+02 -.872883320E+02 -.872872310E+02 -.872861720E+02 -.872851564E+02 -.872841858E+02 -.872832615E+02 -.872823849E+02 -.872815573E+02 -.872807799E+02 -.872800539E+02 -.872793805E+02 -.872787607E+02 -.872781955E+02 -.872776857E+02 -.872772323E+02 -.872768359E+02 -.872764971E+02 -.872762166E+02 -.872759947E+02 -.872758318E+02 -.872757282E+02 -.872756839E+02 -.872756990E+02 -.872757735E+02 -.872759072E+02 -.872760998E+02 -.872763510E+02 -.872766602E+02 -.872770270E+02 -.872774506E+02 -.872779303E+02 -.872784652E+02 -.872790545E+02 -.872796972E+02 -.872803921E+02 -.872811382E+02 -.872819342E+02 -.872827789E+02 -.872836709E+02 -.872846089E+02 -.872855914E+02 -.872866171E+02 -.872876845E+02 -.872887920E+02 -.872899381E+02 -.872911213E+02 -.872923401E+02 -.872935929E+02 -.872948781E+02 -.872961942E+02 -.872975396E+02 -.872989128E+02 -.873003123E+02 -.873017366E+02 -.873031841E+02 -.873046534E+02 -.873061431E+02 -.873076516E+02 -.873091774E+02 -.873107190E+02 -.873122743E+02 -.873138408E+02 -.873154150E+02 -.873169908E+02 -.873185585E+02 -.873201017E+02 -.873215938E+02 -.873229923E+02 -.873242320E+02 -.873252158E+02 -.873258047E+02 -.873258047E+02
 -.873271807E+02 -.873271807E+02 -.873268128E+02 -.873261906E+02 -.873253993E+02 -.873245005E+02 -.873235370E+02 -.873225373E+02 -.873215199E+02 -.873204962E+02 -.873194732E+02 -.873184553E+02 -.873174450E+02 -.873164442E+02 -.873154543E+02 -.873144763E+02 -.873135114E+02 -.873125606E+02 -.873116248E+02 -.873107051E+02 -.873098023E+02 -.873089176E+02 -.873080519E+02 -.873072063E+02 -.873063816E+02 -.873055790E+02 -.873047994E+02 -.873040439E+02 -.873033133E+02 -.873026087E+02 -.873019311E+02 -.873012813E+02 -.873006603E+02 -.873000689E+02 -.872995082E+02 -.872989787E+02 -.872984815E+02 -.872980171E+02 -.872975864E+02 -.872971900E+02 -.872968285E+02 -.872965025E+02 -.872962125E+02 -.872959590E+02 -.872957424E+02 -.872955630E+02 -.872954210E+02 -.872953168E+02 -.872952505E+02 -.872952221E+02 -.872952318E+02 -.872952793E+02 -.872953647E+02 -.872954878E+02 -.872956483E+02 -.872958459E+02 -.872960804E+02 -.872963511E+02 -.872966578E+02 -.872969998E+02 -.872973766E+02 -.872977875E+02 -.872982319E+02 -.872987090E+02 -.872992181E+02 -.872997584E+02 -.873003290E+02 -.873009290E+02 -.873015576E+02 -.873022138E+02 -.873028968E+02 -.873036055E+02 -.873043390E+02 -.873050963E+02 -.873058764E+02 -.873066784E+02 -.873075012E+02 -.873083438E+02 -.873092053E+02 -.873100847E+02 -.873109809E+02 -.873118931E+02 -.873128203E+02 -.873137615E+02 -.873147158E+02 -.873156822E+02 -.873166598E+02 -.873176473E+02 -.873186436E+02 -.873196469E+02 -.873206545E+02 -.873216624E+02 -.873226637E+02 -.873236472E+02 -.873245949E+02 -.873254787E+02 -.873262567E+02 -.873268683E+02 -.873272299E+02 -.873272299E+02
 -.873271807E+02 -.873271807E+02 -.873268128E+02 -.873261906E+02 -.873253993E+02 -.873245005E+02 -.873235370E+02 -.873225373E+02 -.873215199E+02 -.873204962E+02 -.873194732E+02 -.873184553E+02 -.873174450E+02 -.873164442E+02 -.873154543E+02 -.873144763E+02 -.873135114E+02 -.873125606E+02 -.873116248E+02 -.873107051E+02 -.873098023E+02 -.873089176E+02 -.873080519E+02 -.873072063E+02 -.873063816E+02 -.873055790E+02 -.873047994E+02 -.873040439E+02 -.873033133E+02 -.873026087E+02 -.873019311E+02 -.873012813E+02 -.873006603E+02 -.873000689E+02 -.872995082E+02 -.872989787E+02 -.872984815E+02 -.872980171E+02 -.872975864E+02 -.872971900E+02 -.872968285E+02 -.872965025E+02 -.872962125E+02 -.872959590E+02 -.872957424E+02 -.872955630E+02 -.872954210E+02 -.872953168E+02 -.872952505E+02 -.872952221E+02 -.872952318E+02 -.872952793E+02 -.872953647E+02 -.872954878E+02 -.872956483E+02 -.872958459E+02 -.872960804E+02 -.872963511E+02 -.872966578E+02 -.872969998E+02 -.872973766E+02 -.872977875E+02 -.872982319E+02 -.872987090E+02 -.872992181E+02 -.872997584E+02 -.873003290E+02 -.873009290E+02 -.873015576E+02 -.873022138E+02 -.873028968E+02 -.873036055E+02 -.873043390E+02 -.873050963E+02 -.873058764E+02 -.873066784E+02 -.873075012E+02 -.873083438E+02 -.873092053E+02 -.873100847E+02 -.873109809E+02 -.873118931E+02 -.873128203E+02 -.873137615E+02 -.873147158E+02 -.873156822E+02 -.873166598E+02 -.873176473E+02 -.873186436E+02 -.873196469E+02 -.873206545E+02 -.873216624E+02 -.873226637E+02 -.873236472E+02 -.873245949E+02 -.873254787E+02 -.873262567E+02 -.873268683E+02 -.873272299E+02 -.873272299E+02
