# Supplementary material for: Electrical Pacing of Cardiac Tissue Including Potassium Inward Rectification
Source: PLoS One. 2015 Jun 9;10(6):e0127837. doi: 10.1371/journal.pone.0127837 (PMC4461281; doi:10.1371/journal.pone.0127837)
Supplement: S1 Data — (ZIP) [file pone.0127837.s001.zip › All-Data/Data-without-IK1/BDT40/Vm20ms.txt]

 -.873300171E+02 -.873125577E+02 -.873118443E+02 -.873105670E+02 -.873088410E+02 -.873067566E+02 -.873043860E+02 -.873017887E+02 -.872990149E+02 -.872961069E+02 -.872931017E+02 -.872900299E+02 -.872869162E+02 -.872837799E+02 -.872806357E+02 -.872774951E+02 -.872743676E+02 -.872712617E+02 -.872681857E+02 -.872651473E+02 -.872621541E+02 -.872592124E+02 -.872563280E+02 -.872535056E+02 -.872507492E+02 -.872480626E+02 -.872454494E+02 -.872429135E+02 -.872404589E+02 -.872380896E+02 -.872358095E+02 -.872336224E+02 -.872315314E+02 -.872295398E+02 -.872276504E+02 -.872258659E+02 -.872241890E+02 -.872226226E+02 -.872211691E+02 -.872198312E+02 -.872186110E+02 -.872175107E+02 -.872165320E+02 -.872156766E+02 -.872149456E+02 -.872143404E+02 -.872138618E+02 -.872135107E+02 -.872132876E+02 -.872131930E+02 -.872132268E+02 -.872133891E+02 -.872136793E+02 -.872140969E+02 -.872146409E+02 -.872153104E+02 -.872161041E+02 -.872170206E+02 -.872180580E+02 -.872192147E+02 -.872204886E+02 -.872218774E+02 -.872233787E+02 -.872249900E+02 -.872267085E+02 -.872285313E+02 -.872304557E+02 -.872324783E+02 -.872345961E+02 -.872368058E+02 -.872391039E+02 -.872414869E+02 -.872439513E+02 -.872464932E+02 -.872491090E+02 -.872517947E+02 -.872545461E+02 -.872573590E+02 -.872602290E+02 -.872631512E+02 -.872661206E+02 -.872691314E+02 -.872721776E+02 -.872752521E+02 -.872783472E+02 -.872814536E+02 -.872845606E+02 -.872876556E+02 -.872907234E+02 -.872937457E+02 -.872967001E+02 -.872995597E+02 -.873022910E+02 -.873048533E+02 -.873071966E+02 -.873092594E+02 -.873109667E+02 -.873122264E+02 -.873129257E+02 -.873129257E+02
 -.873125577E+02 -.873125577E+02 -.873118443E+02 -.873105670E+02 -.873088410E+02 -.873067566E+02 -.873043860E+02 -.873017887E+02 -.872990149E+02 -.872961069E+02 -.872931017E+02 -.872900299E+02 -.872869162E+02 -.872837799E+02 -.872806357E+02 -.872774951E+02 -.872743676E+02 -.872712617E+02 -.872681857E+02 -.872651473E+02 -.872621541E+02 -.872592124E+02 -.872563280E+02 -.872535056E+02 -.872507492E+02 -.872480626E+02 -.872454494E+02 -.872429135E+02 -.872404589E+02 -.872380896E+02 -.872358095E+02 -.872336224E+02 -.872315314E+02 -.872295398E+02 -.872276504E+02 -.872258659E+02 -.872241890E+02 -.872226226E+02 -.872211691E+02 -.872198312E+02 -.872186110E+02 -.872175107E+02 -.872165320E+02 -.872156766E+02 -.872149456E+02 -.872143404E+02 -.872138618E+02 -.872135107E+02 -.872132876E+02 -.872131930E+02 -.872132268E+02 -.872133891E+02 -.872136793E+02 -.872140969E+02 -.872146409E+02 -.872153104E+02 -.872161041E+02 -.872170206E+02 -.872180580E+02 -.872192147E+02 -.872204886E+02 -.872218774E+02 -.872233787E+02 -.872249900E+02 -.872267085E+02 -.872285313E+02 -.872304557E+02 -.872324783E+02 -.872345961E+02 -.872368058E+02 -.872391039E+02 -.872414869E+02 -.872439513E+02 -.872464932E+02 -.872491090E+02 -.872517947E+02 -.872545461E+02 -.872573590E+02 -.872602290E+02 -.872631512E+02 -.872661206E+02 -.872691314E+02 -.872721776E+02 -.872752521E+02 -.872783472E+02 -.872814536E+02 -.872845606E+02 -.872876556E+02 -.872907234E+02 -.872937457E+02 -.872967001E+02 -.872995597E+02 -.873022910E+02 -.873048533E+02 -.873071966E+02 -.873092594E+02 -.873109667E+02 -.873122264E+02 -.873129257E+02 -.873129257E+02
 -.873088029E+02 -.873088029E+02 -.873077921E+02 -.873060062E+02 -.873036202E+02 -.873007660E+02 -.872975466E+02 -.872940454E+02 -.872903301E+02 -.872864583E+02 -.872824779E+02 -.872784267E+02 -.872743340E+02 -.872702219E+02 -.872661065E+02 -.872620006E+02 -.872579157E+02 -.872538624E+02 -.872498512E+02 -.872458924E+02 -.872419950E+02 -.872381669E+02 -.872344145E+02 -.872307433E+02 -.872271578E+02 -.872236628E+02 -.872202631E+02 -.872169639E+02 -.872137705E+02 -.872106884E+02 -.872077225E+02 -.872048775E+02 -.872021574E+02 -.871995663E+02 -.871971076E+02 -.871947852E+02 -.871926028E+02 -.871905638E+02 -.871886719E+02 -.871869304E+02 -.871853423E+02 -.871839101E+02 -.871826363E+02 -.871815227E+02 -.871805712E+02 -.871797833E+02 -.871791604E+02 -.871787035E+02 -.871784134E+02 -.871782906E+02 -.871783352E+02 -.871785470E+02 -.871789255E+02 -.871794698E+02 -.871801788E+02 -.871810511E+02 -.871820851E+02 -.871832789E+02 -.871846303E+02 -.871861368E+02 -.871877957E+02 -.871896041E+02 -.871915588E+02 -.871936564E+02 -.871958934E+02 -.871982660E+02 -.872007704E+02 -.872034025E+02 -.872061582E+02 -.872090331E+02 -.872120228E+02 -.872151228E+02 -.872183284E+02 -.872216348E+02 -.872250372E+02 -.872285305E+02 -.872321095E+02 -.872357690E+02 -.872395032E+02 -.872433063E+02 -.872471720E+02 -.872510935E+02 -.872550633E+02 -.872590732E+02 -.872631136E+02 -.872671739E+02 -.872712414E+02 -.872753009E+02 -.872793345E+02 -.872833201E+02 -.872872306E+02 -.872910325E+02 -.872946840E+02 -.872981323E+02 -.873013113E+02 -.873041369E+02 -.873065020E+02 -.873082703E+02 -.873092666E+02 -.873092666E+02
 -.873027987E+02 -.873027987E+02 -.873013985E+02 -.872989286E+02 -.872956365E+02 -.872917102E+02 -.872872971E+02 -.872825141E+02 -.872774569E+02 -.872722046E+02 -.872668201E+02 -.872613517E+02 -.872558363E+02 -.872503007E+02 -.872447649E+02 -.872392455E+02 -.872337577E+02 -.872283159E+02 -.872229341E+02 -.872176254E+02 -.872124011E+02 -.872072707E+02 -.872022420E+02 -.871973216E+02 -.871925156E+02 -.871878303E+02 -.871832727E+02 -.871788497E+02 -.871745688E+02 -.871704369E+02 -.871664606E+02 -.871626458E+02 -.871589980E+02 -.871555224E+02 -.871522241E+02 -.871491082E+02 -.871461797E+02 -.871434438E+02 -.871409051E+02 -.871385681E+02 -.871364369E+02 -.871345148E+02 -.871328050E+02 -.871313103E+02 -.871300332E+02 -.871289757E+02 -.871281397E+02 -.871275268E+02 -.871271380E+02 -.871269739E+02 -.871270347E+02 -.871273200E+02 -.871278291E+02 -.871285609E+02 -.871295138E+02 -.871306860E+02 -.871320753E+02 -.871336790E+02 -.871354942E+02 -.871375175E+02 -.871397452E+02 -.871421732E+02 -.871447973E+02 -.871476129E+02 -.871506151E+02 -.871537990E+02 -.871571591E+02 -.871606901E+02 -.871643863E+02 -.871682419E+02 -.871722510E+02 -.871764073E+02 -.871807047E+02 -.871851367E+02 -.871896970E+02 -.871943788E+02 -.871991753E+02 -.872040796E+02 -.872090842E+02 -.872141815E+02 -.872193635E+02 -.872246215E+02 -.872299459E+02 -.872353263E+02 -.872407507E+02 -.872462057E+02 -.872516751E+02 -.872571398E+02 -.872625769E+02 -.872679580E+02 -.872732479E+02 -.872784026E+02 -.872833664E+02 -.872880684E+02 -.872924180E+02 -.872962989E+02 -.872995611E+02 -.873020111E+02 -.873033982E+02 -.873033982E+02
 -.872955512E+02 -.872955512E+02 -.872937216E+02 -.872904900E+02 -.872861832E+02 -.872810517E+02 -.872752915E+02 -.872690591E+02 -.872624812E+02 -.872556597E+02 -.872486739E+02 -.872415845E+02 -.872344364E+02 -.872272628E+02 -.872200899E+02 -.872129396E+02 -.872058322E+02 -.871987868E+02 -.871918212E+02 -.871849516E+02 -.871781915E+02 -.871715523E+02 -.871650435E+02 -.871586734E+02 -.871524503E+02 -.871463829E+02 -.871404803E+02 -.871347518E+02 -.871292068E+02 -.871238543E+02 -.871187025E+02 -.871137589E+02 -.871090308E+02 -.871045249E+02 -.871002482E+02 -.870962075E+02 -.870924095E+02 -.870888610E+02 -.870855681E+02 -.870825367E+02 -.870797717E+02 -.870772780E+02 -.870750595E+02 -.870731200E+02 -.870714628E+02 -.870700908E+02 -.870690065E+02 -.870682119E+02 -.870677082E+02 -.870674963E+02 -.870675764E+02 -.870679481E+02 -.870686103E+02 -.870695616E+02 -.870708000E+02 -.870723231E+02 -.870741279E+02 -.870762108E+02 -.870785681E+02 -.870811951E+02 -.870840871E+02 -.870872387E+02 -.870906441E+02 -.870942974E+02 -.870981923E+02 -.871023219E+02 -.871066795E+02 -.871112578E+02 -.871160494E+02 -.871210467E+02 -.871262418E+02 -.871316268E+02 -.871371935E+02 -.871429336E+02 -.871488388E+02 -.871549004E+02 -.871611096E+02 -.871674574E+02 -.871739344E+02 -.871805309E+02 -.871872366E+02 -.871940405E+02 -.872009306E+02 -.872078937E+02 -.872149148E+02 -.872219768E+02 -.872290596E+02 -.872361389E+02 -.872431856E+02 -.872501637E+02 -.872570281E+02 -.872637222E+02 -.872701741E+02 -.872762920E+02 -.872819577E+02 -.872870190E+02 -.872912792E+02 -.872944832E+02 -.872963002E+02 -.872963002E+02
 -.872876109E+02 -.872876109E+02 -.872853281E+02 -.872812914E+02 -.872759115E+02 -.872695046E+02 -.872623192E+02 -.872545530E+02 -.872463642E+02 -.872378774E+02 -.872291889E+02 -.872203712E+02 -.872114787E+02 -.872025524E+02 -.871936257E+02 -.871847271E+02 -.871758825E+02 -.871671162E+02 -.871584498E+02 -.871499023E+02 -.871414897E+02 -.871332252E+02 -.871251206E+02 -.871171865E+02 -.871094338E+02 -.871018737E+02 -.870945179E+02 -.870873782E+02 -.870804662E+02 -.870737927E+02 -.870673678E+02 -.870612010E+02 -.870553014E+02 -.870496780E+02 -.870443395E+02 -.870392949E+02 -.870345529E+02 -.870301218E+02 -.870260095E+02 -.870222232E+02 -.870187693E+02 -.870156538E+02 -.870128820E+02 -.870104587E+02 -.870083883E+02 -.870066744E+02 -.870053202E+02 -.870043282E+02 -.870037002E+02 -.870034370E+02 -.870035389E+02 -.870040053E+02 -.870048351E+02 -.870060263E+02 -.870075765E+02 -.870094825E+02 -.870117406E+02 -.870143462E+02 -.870172942E+02 -.870205790E+02 -.870241943E+02 -.870281333E+02 -.870323888E+02 -.870369531E+02 -.870418181E+02 -.870469752E+02 -.870524157E+02 -.870581305E+02 -.870641100E+02 -.870703447E+02 -.870768246E+02 -.870835397E+02 -.870904796E+02 -.870976340E+02 -.871049923E+02 -.871125436E+02 -.871202770E+02 -.871281813E+02 -.871362447E+02 -.871444552E+02 -.871528001E+02 -.871612657E+02 -.871698373E+02 -.871784987E+02 -.871872315E+02 -.871960145E+02 -.872048230E+02 -.872136275E+02 -.872223917E+02 -.872310713E+02 -.872396106E+02 -.872479396E+02 -.872559690E+02 -.872635847E+02 -.872706398E+02 -.872769446E+02 -.872822536E+02 -.872862484E+02 -.872885150E+02 -.872885150E+02
 -.872792508E+02 -.872792508E+02 -.872764965E+02 -.872716243E+02 -.872651320E+02 -.872574049E+02 -.872487456E+02 -.872393936E+02 -.872295376E+02 -.872193251E+02 -.872088686E+02 -.871982533E+02 -.871875437E+02 -.871767899E+02 -.871660332E+02 -.871553094E+02 -.871446506E+02 -.871340855E+02 -.871236397E+02 -.871133348E+02 -.871031892E+02 -.870932188E+02 -.870834375E+02 -.870738590E+02 -.870644969E+02 -.870553654E+02 -.870464788E+02 -.870378515E+02 -.870294970E+02 -.870214285E+02 -.870136582E+02 -.870061977E+02 -.869990584E+02 -.869922516E+02 -.869857884E+02 -.869796798E+02 -.869739368E+02 -.869685694E+02 -.869635874E+02 -.869589995E+02 -.869548138E+02 -.869510378E+02 -.869476780E+02 -.869447406E+02 -.869422311E+02 -.869401540E+02 -.869385134E+02 -.869373122E+02 -.869365526E+02 -.869362356E+02 -.869363617E+02 -.869369301E+02 -.869379393E+02 -.869393872E+02 -.869412704E+02 -.869435852E+02 -.869463267E+02 -.869494894E+02 -.869530669E+02 -.869570521E+02 -.869614372E+02 -.869662138E+02 -.869713729E+02 -.869769050E+02 -.869827998E+02 -.869890471E+02 -.869956357E+02 -.870025544E+02 -.870097915E+02 -.870173352E+02 -.870251731E+02 -.870332929E+02 -.870416820E+02 -.870503276E+02 -.870592167E+02 -.870683362E+02 -.870776727E+02 -.870872124E+02 -.870969413E+02 -.871068447E+02 -.871169074E+02 -.871271128E+02 -.871374433E+02 -.871478795E+02 -.871583993E+02 -.871689774E+02 -.871795843E+02 -.871901844E+02 -.872007346E+02 -.872111818E+02 -.872214592E+02 -.872314829E+02 -.872411457E+02 -.872503107E+02 -.872588012E+02 -.872663894E+02 -.872727798E+02 -.872775889E+02 -.872803181E+02 -.872803181E+02
 -.872705940E+02 -.872705940E+02 -.872673523E+02 -.872616192E+02 -.872539835E+02 -.872449016E+02 -.872347308E+02 -.872237517E+02 -.872121836E+02 -.872001959E+02 -.871879180E+02 -.871754481E+02 -.871628619E+02 -.871502195E+02 -.871375709E+02 -.871249592E+02 -.871124222E+02 -.870999934E+02 -.870877016E+02 -.870755713E+02 -.870636236E+02 -.870518770E+02 -.870403487E+02 -.870290551E+02 -.870180133E+02 -.870072403E+02 -.869967532E+02 -.869865688E+02 -.869767032E+02 -.869671717E+02 -.869579891E+02 -.869491695E+02 -.869407268E+02 -.869326750E+02 -.869250277E+02 -.869177985E+02 -.869110002E+02 -.869046453E+02 -.868987454E+02 -.868933111E+02 -.868883525E+02 -.868838784E+02 -.868798973E+02 -.868764167E+02 -.868734431E+02 -.868709825E+02 -.868690394E+02 -.868676176E+02 -.868667197E+02 -.868663469E+02 -.868664998E+02 -.868671775E+02 -.868683783E+02 -.868700993E+02 -.868723368E+02 -.868750859E+02 -.868783407E+02 -.868820944E+02 -.868863391E+02 -.868910663E+02 -.868962664E+02 -.869019292E+02 -.869080435E+02 -.869145978E+02 -.869215798E+02 -.869289766E+02 -.869367751E+02 -.869449613E+02 -.869535212E+02 -.869624404E+02 -.869717040E+02 -.869812972E+02 -.869912046E+02 -.870014110E+02 -.870119009E+02 -.870226583E+02 -.870336674E+02 -.870449118E+02 -.870563748E+02 -.870680391E+02 -.870798864E+02 -.870918976E+02 -.871040518E+02 -.871163262E+02 -.871286950E+02 -.871411286E+02 -.871535924E+02 -.871660451E+02 -.871784362E+02 -.871907035E+02 -.872027691E+02 -.872145349E+02 -.872258756E+02 -.872366307E+02 -.872465936E+02 -.872554971E+02 -.872629951E+02 -.872686377E+02 -.872718400E+02 -.872718400E+02
 -.872616884E+02 -.872616884E+02 -.872579446E+02 -.872513284E+02 -.872425219E+02 -.872320540E+02 -.872203367E+02 -.872076916E+02 -.871943677E+02 -.871805566E+02 -.871664050E+02 -.871520253E+02 -.871375055E+02 -.871229161E+02 -.871083160E+02 -.870937554E+02 -.870792778E+02 -.870649207E+02 -.870507164E+02 -.870366925E+02 -.870228729E+02 -.870092793E+02 -.869959321E+02 -.869828516E+02 -.869700576E+02 -.869575706E+02 -.869454102E+02 -.869335960E+02 -.869221468E+02 -.869110805E+02 -.869004146E+02 -.868901662E+02 -.868803522E+02 -.868709893E+02 -.868620941E+02 -.868536827E+02 -.868457706E+02 -.868383725E+02 -.868315022E+02 -.868251727E+02 -.868193960E+02 -.868141831E+02 -.868095442E+02 -.868054882E+02 -.868020234E+02 -.867991567E+02 -.867968937E+02 -.867952389E+02 -.867941953E+02 -.867937647E+02 -.867939475E+02 -.867947429E+02 -.867961486E+02 -.867981614E+02 -.868007766E+02 -.868039883E+02 -.868077894E+02 -.868121716E+02 -.868171254E+02 -.868226404E+02 -.868287051E+02 -.868353071E+02 -.868424331E+02 -.868500691E+02 -.868582003E+02 -.868668113E+02 -.868758861E+02 -.868854082E+02 -.868953607E+02 -.869057264E+02 -.869164876E+02 -.869276265E+02 -.869391251E+02 -.869509651E+02 -.869631282E+02 -.869755958E+02 -.869883490E+02 -.870013688E+02 -.870146355E+02 -.870281289E+02 -.870418280E+02 -.870557105E+02 -.870697523E+02 -.870839271E+02 -.870982052E+02 -.871125528E+02 -.871269301E+02 -.871412896E+02 -.871555736E+02 -.871697109E+02 -.871836122E+02 -.871971648E+02 -.872102251E+02 -.872226088E+02 -.872340787E+02 -.872443277E+02 -.872529580E+02 -.872594525E+02 -.872631380E+02 -.872631380E+02
 -.872525479E+02 -.872525479E+02 -.872482889E+02 -.872407690E+02 -.872307659E+02 -.872188812E+02 -.872055818E+02 -.871912293E+02 -.871761030E+02 -.871604174E+02 -.871443374E+02 -.871279907E+02 -.871114780E+02 -.870948808E+02 -.870782666E+02 -.870616925E+02 -.870452072E+02 -.870288524E+02 -.870126636E+02 -.869966718E+02 -.869809044E+02 -.869653865E+02 -.869501423E+02 -.869351954E+02 -.869205694E+02 -.869062874E+02 -.868923726E+02 -.868788470E+02 -.868657326E+02 -.868530504E+02 -.868408210E+02 -.868290650E+02 -.868178024E+02 -.868070532E+02 -.867968371E+02 -.867871732E+02 -.867780797E+02 -.867695743E+02 -.867616733E+02 -.867543923E+02 -.867477456E+02 -.867417466E+02 -.867364075E+02 -.867317392E+02 -.867277516E+02 -.867244527E+02 -.867218496E+02 -.867199474E+02 -.867187497E+02 -.867182589E+02 -.867184753E+02 -.867193981E+02 -.867210246E+02 -.867233508E+02 -.867263711E+02 -.867300784E+02 -.867344641E+02 -.867395183E+02 -.867452296E+02 -.867515855E+02 -.867585722E+02 -.867661749E+02 -.867743776E+02 -.867831637E+02 -.867925154E+02 -.868024145E+02 -.868128417E+02 -.868237777E+02 -.868352022E+02 -.868470948E+02 -.868594348E+02 -.868722011E+02 -.868853725E+02 -.868989276E+02 -.869128449E+02 -.869271026E+02 -.869416790E+02 -.869565518E+02 -.869716983E+02 -.869870954E+02 -.870027189E+02 -.870185433E+02 -.870345412E+02 -.870506827E+02 -.870669341E+02 -.870832572E+02 -.870996071E+02 -.871159302E+02 -.871321614E+02 -.871482202E+02 -.871640058E+02 -.871793911E+02 -.871942136E+02 -.872082652E+02 -.872212773E+02 -.872329026E+02 -.872426905E+02 -.872500552E+02 -.872542344E+02 -.872542344E+02
 -.872431740E+02 -.872431740E+02 -.872383883E+02 -.872299456E+02 -.872187198E+02 -.872053862E+02 -.871904659E+02 -.871743613E+02 -.871573821E+02 -.871397670E+02 -.871217002E+02 -.871033254E+02 -.870847567E+02 -.870660862E+02 -.870473899E+02 -.870287314E+02 -.870101644E+02 -.869917345E+02 -.869734811E+02 -.869554388E+02 -.869376388E+02 -.869201100E+02 -.869028806E+02 -.868859778E+02 -.868694286E+02 -.868532596E+02 -.868374970E+02 -.868221664E+02 -.868072929E+02 -.867929012E+02 -.867790156E+02 -.867656604E+02 -.867528594E+02 -.867406362E+02 -.867290139E+02 -.867180150E+02 -.867076613E+02 -.866979732E+02 -.866889705E+02 -.866806717E+02 -.866730939E+02 -.866662531E+02 -.866601639E+02 -.866548396E+02 -.866502916E+02 -.866465299E+02 -.866435625E+02 -.866413958E+02 -.866400343E+02 -.866394804E+02 -.866397349E+02 -.866407967E+02 -.866426626E+02 -.866453279E+02 -.866487857E+02 -.866530276E+02 -.866580434E+02 -.866638210E+02 -.866703470E+02 -.866776064E+02 -.866855828E+02 -.866942584E+02 -.867036144E+02 -.867136308E+02 -.867242866E+02 -.867355601E+02 -.867474287E+02 -.867598692E+02 -.867728579E+02 -.867863708E+02 -.868003835E+02 -.868148713E+02 -.868298094E+02 -.868451729E+02 -.868609368E+02 -.868770759E+02 -.868935650E+02 -.869103785E+02 -.869274907E+02 -.869448750E+02 -.869625038E+02 -.869803485E+02 -.869983782E+02 -.870165592E+02 -.870348540E+02 -.870532197E+02 -.870716063E+02 -.870899539E+02 -.871081902E+02 -.871262252E+02 -.871439469E+02 -.871612131E+02 -.871778426E+02 -.871936030E+02 -.872081940E+02 -.872212274E+02 -.872321990E+02 -.872404534E+02 -.872451370E+02 -.872451370E+02
 -.872335680E+02 -.872335680E+02 -.872282452E+02 -.872188603E+02 -.872063851E+02 -.871915680E+02 -.871749848E+02 -.871570792E+02 -.871381930E+02 -.871185897E+02 -.870984739E+02 -.870780061E+02 -.870573136E+02 -.870364988E+02 -.870156459E+02 -.869948246E+02 -.869740934E+02 -.869535024E+02 -.869330949E+02 -.869129094E+02 -.868929815E+02 -.868733441E+02 -.868540293E+02 -.868350682E+02 -.868164915E+02 -.867983294E+02 -.867806115E+02 -.867633673E+02 -.867466260E+02 -.867304161E+02 -.867147664E+02 -.866997052E+02 -.866852606E+02 -.866714604E+02 -.866583317E+02 -.866459009E+02 -.866341935E+02 -.866232340E+02 -.866130457E+02 -.866036505E+02 -.865950690E+02 -.865873204E+02 -.865804220E+02 -.865743894E+02 -.865692366E+02 -.865649753E+02 -.865616151E+02 -.865591637E+02 -.865576264E+02 -.865570062E+02 -.865573041E+02 -.865585186E+02 -.865606462E+02 -.865636811E+02 -.865676150E+02 -.865724380E+02 -.865781377E+02 -.865846999E+02 -.865921085E+02 -.866003457E+02 -.866093918E+02 -.866192259E+02 -.866298255E+02 -.866411669E+02 -.866532252E+02 -.866659748E+02 -.866793889E+02 -.866934403E+02 -.867081012E+02 -.867233432E+02 -.867391378E+02 -.867554564E+02 -.867722699E+02 -.867895495E+02 -.868072662E+02 -.868253912E+02 -.868438954E+02 -.868627497E+02 -.868819247E+02 -.869013903E+02 -.869211156E+02 -.869410683E+02 -.869612140E+02 -.869815152E+02 -.870019304E+02 -.870224120E+02 -.870429049E+02 -.870633431E+02 -.870836466E+02 -.871037165E+02 -.871234288E+02 -.871426269E+02 -.871611104E+02 -.871786222E+02 -.871948303E+02 -.872093046E+02 -.872214869E+02 -.872306506E+02 -.872358495E+02 -.872358495E+02
 -.872237356E+02 -.872237356E+02 -.872178655E+02 -.872075189E+02 -.871937659E+02 -.871774279E+02 -.871591367E+02 -.871393786E+02 -.871185281E+02 -.870968752E+02 -.870746455E+02 -.870520161E+02 -.870291271E+02 -.870060913E+02 -.869830002E+02 -.869599297E+02 -.869369432E+02 -.869140953E+02 -.868914339E+02 -.868690018E+02 -.868468389E+02 -.868249825E+02 -.868034686E+02 -.867823325E+02 -.867616086E+02 -.867413310E+02 -.867215339E+02 -.867022507E+02 -.866835152E+02 -.866653609E+02 -.866478211E+02 -.866309290E+02 -.866147176E+02 -.865992194E+02 -.865844661E+02 -.865704888E+02 -.865573177E+02 -.865449816E+02 -.865335082E+02 -.865229236E+02 -.865132524E+02 -.865045172E+02 -.864967389E+02 -.864899362E+02 -.864841254E+02 -.864793207E+02 -.864755336E+02 -.864727731E+02 -.864710458E+02 -.864703554E+02 -.864707029E+02 -.864720867E+02 -.864745025E+02 -.864779432E+02 -.864823993E+02 -.864878586E+02 -.864943065E+02 -.865017260E+02 -.865100980E+02 -.865194011E+02 -.865296121E+02 -.865407059E+02 -.865526560E+02 -.865654343E+02 -.865790113E+02 -.865933566E+02 -.866084388E+02 -.866242258E+02 -.866406850E+02 -.866577833E+02 -.866754872E+02 -.866937633E+02 -.867125782E+02 -.867318983E+02 -.867516903E+02 -.867719210E+02 -.867925573E+02 -.868135661E+02 -.868349140E+02 -.868565672E+02 -.868784912E+02 -.869006499E+02 -.869230051E+02 -.869455156E+02 -.869681355E+02 -.869908130E+02 -.870134876E+02 -.870360872E+02 -.870585244E+02 -.870806910E+02 -.871024515E+02 -.871236344E+02 -.871440204E+02 -.871633275E+02 -.871811914E+02 -.871971400E+02 -.872105600E+02 -.872206529E+02 -.872263781E+02 -.872263781E+02
 -.872136889E+02 -.872136889E+02 -.872072618E+02 -.871959334E+02 -.871808720E+02 -.871629741E+02 -.871429282E+02 -.871212643E+02 -.870983911E+02 -.870746257E+02 -.870502148E+02 -.870253517E+02 -.870001893E+02 -.869748498E+02 -.869494321E+02 -.869240178E+02 -.868986760E+02 -.868734659E+02 -.868484401E+02 -.868236462E+02 -.867991283E+02 -.867749283E+02 -.867510864E+02 -.867276420E+02 -.867046339E+02 -.866821008E+02 -.866600813E+02 -.866386142E+02 -.866177382E+02 -.865974925E+02 -.865779157E+02 -.865590467E+02 -.865409239E+02 -.865235853E+02 -.865070683E+02 -.864914094E+02 -.864766443E+02 -.864628071E+02 -.864499307E+02 -.864380462E+02 -.864271828E+02 -.864173676E+02 -.864086253E+02 -.864009782E+02 -.863944460E+02 -.863890455E+02 -.863847906E+02 -.863816922E+02 -.863797579E+02 -.863789924E+02 -.863793970E+02 -.863809696E+02 -.863837051E+02 -.863875951E+02 -.863926282E+02 -.863987898E+02 -.864060624E+02 -.864144259E+02 -.864238572E+02 -.864343311E+02 -.864458198E+02 -.864582936E+02 -.864717208E+02 -.864860681E+02 -.865013008E+02 -.865173828E+02 -.865342772E+02 -.865519463E+02 -.865703516E+02 -.865894544E+02 -.866092158E+02 -.866295969E+02 -.866505588E+02 -.866720629E+02 -.866940709E+02 -.867165447E+02 -.867394465E+02 -.867627389E+02 -.867863842E+02 -.868103446E+02 -.868345815E+02 -.868590550E+02 -.868837231E+02 -.869085406E+02 -.869334575E+02 -.869584173E+02 -.869833544E+02 -.870081907E+02 -.870328314E+02 -.870571593E+02 -.870810275E+02 -.871042495E+02 -.871265870E+02 -.871477332E+02 -.871672915E+02 -.871847472E+02 -.871994315E+02 -.872104727E+02 -.872167347E+02 -.872167347E+02
 -.872034494E+02 -.872034494E+02 -.871964551E+02 -.871841234E+02 -.871677228E+02 -.871482256E+02 -.871263783E+02 -.871027558E+02 -.870778020E+02 -.870518610E+02 -.870252003E+02 -.869980291E+02 -.869705123E+02 -.869427810E+02 -.869149414E+02 -.868870816E+02 -.868592756E+02 -.868315880E+02 -.868040762E+02 -.867767926E+02 -.867497858E+02 -.867231020E+02 -.866967861E+02 -.866708819E+02 -.866454331E+02 -.866204834E+02 -.865960771E+02 -.865722586E+02 -.865490728E+02 -.865265647E+02 -.865047796E+02 -.864837626E+02 -.864635587E+02 -.864442124E+02 -.864257676E+02 -.864082676E+02 -.863917544E+02 -.863762686E+02 -.863618492E+02 -.863485333E+02 -.863363557E+02 -.863253487E+02 -.863155419E+02 -.863069619E+02 -.862996324E+02 -.862935734E+02 -.862888018E+02 -.862853306E+02 -.862831690E+02 -.862823226E+02 -.862827930E+02 -.862845777E+02 -.862876707E+02 -.862920619E+02 -.862977375E+02 -.863046801E+02 -.863128689E+02 -.863222795E+02 -.863328847E+02 -.863446540E+02 -.863575546E+02 -.863715509E+02 -.863866053E+02 -.864026782E+02 -.864197284E+02 -.864377134E+02 -.864565895E+02 -.864763122E+02 -.864968366E+02 -.865181172E+02 -.865401087E+02 -.865627658E+02 -.865860433E+02 -.866098969E+02 -.866342823E+02 -.866591561E+02 -.866844754E+02 -.867101976E+02 -.867362807E+02 -.867626822E+02 -.867893593E+02 -.868162682E+02 -.868433628E+02 -.868705938E+02 -.868979072E+02 -.869252419E+02 -.869525272E+02 -.869796793E+02 -.870065960E+02 -.870331514E+02 -.870591872E+02 -.870845024E+02 -.871088397E+02 -.871318677E+02 -.871531573E+02 -.871721512E+02 -.871881244E+02 -.872001318E+02 -.872069405E+02 -.872069405E+02
 -.871930479E+02 -.871930479E+02 -.871854757E+02 -.871721200E+02 -.871543503E+02 -.871332161E+02 -.871095232E+02 -.870838921E+02 -.870568020E+02 -.870286235E+02 -.869996445E+02 -.869700891E+02 -.869401337E+02 -.869099182E+02 -.868795562E+02 -.868491416E+02 -.868187543E+02 -.867884640E+02 -.867583329E+02 -.867284182E+02 -.866987730E+02 -.866694482E+02 -.866404934E+02 -.866119574E+02 -.865838894E+02 -.865563391E+02 -.865293568E+02 -.865029936E+02 -.864773013E+02 -.864523321E+02 -.864281386E+02 -.864047733E+02 -.863822889E+02 -.863607378E+02 -.863401718E+02 -.863206419E+02 -.863021979E+02 -.862848882E+02 -.862687593E+02 -.862538553E+02 -.862402178E+02 -.862278855E+02 -.862168939E+02 -.862072750E+02 -.861990570E+02 -.861922644E+02 -.861869173E+02 -.861830313E+02 -.861806178E+02 -.861796834E+02 -.861802300E+02 -.861822548E+02 -.861857505E+02 -.861907049E+02 -.861971015E+02 -.862049194E+02 -.862141336E+02 -.862247148E+02 -.862366305E+02 -.862498441E+02 -.862643163E+02 -.862800047E+02 -.862968643E+02 -.863148483E+02 -.863339075E+02 -.863539916E+02 -.863750490E+02 -.863970271E+02 -.864198732E+02 -.864435340E+02 -.864679565E+02 -.864930879E+02 -.865188761E+02 -.865452695E+02 -.865722177E+02 -.865996708E+02 -.866275801E+02 -.866558977E+02 -.866845762E+02 -.867135684E+02 -.867428271E+02 -.867723040E+02 -.868019490E+02 -.868317089E+02 -.868615254E+02 -.868913331E+02 -.869210565E+02 -.869506059E+02 -.869798725E+02 -.870087217E+02 -.870369842E+02 -.870644449E+02 -.870908280E+02 -.871157774E+02 -.871388318E+02 -.871593916E+02 -.871766754E+02 -.871896642E+02 -.871970277E+02 -.871970277E+02
 -.871825269E+02 -.871825269E+02 -.871743669E+02 -.871599685E+02 -.871408034E+02 -.871179991E+02 -.870924216E+02 -.870647370E+02 -.870354590E+02 -.870049843E+02 -.869736198E+02 -.869416042E+02 -.869091245E+02 -.868763294E+02 -.868433396E+02 -.868102551E+02 -.867771613E+02 -.867441330E+02 -.867112373E+02 -.866785357E+02 -.866460861E+02 -.866139442E+02 -.865821645E+02 -.865508019E+02 -.865199115E+02 -.864895496E+02 -.864597737E+02 -.864306426E+02 -.864022159E+02 -.863745540E+02 -.863477180E+02 -.863217696E+02 -.862967703E+02 -.862727820E+02 -.862498658E+02 -.862280822E+02 -.862074905E+02 -.861881484E+02 -.861701112E+02 -.861534318E+02 -.861381601E+02 -.861243424E+02 -.861120216E+02 -.861012362E+02 -.860920204E+02 -.860844035E+02 -.860784099E+02 -.860740587E+02 -.860713635E+02 -.860703323E+02 -.860709676E+02 -.860732659E+02 -.860772185E+02 -.860828106E+02 -.860900225E+02 -.860988289E+02 -.861091995E+02 -.861210994E+02 -.861344890E+02 -.861493248E+02 -.861655593E+02 -.861831420E+02 -.862020190E+02 -.862221342E+02 -.862434293E+02 -.862658444E+02 -.862893184E+02 -.863137893E+02 -.863391947E+02 -.863654723E+02 -.863925599E+02 -.864203961E+02 -.864489204E+02 -.864780732E+02 -.865077966E+02 -.865380336E+02 -.865687289E+02 -.865998285E+02 -.866312791E+02 -.866630287E+02 -.866950250E+02 -.867272153E+02 -.867595454E+02 -.867919580E+02 -.868243908E+02 -.868567743E+02 -.868890283E+02 -.869210579E+02 -.869527478E+02 -.869839554E+02 -.870145009E+02 -.870441556E+02 -.870726254E+02 -.870995307E+02 -.871243781E+02 -.871465260E+02 -.871651373E+02 -.871791190E+02 -.871870433E+02 -.871870433E+02
 -.871719439E+02 -.871719439E+02 -.871631887E+02 -.871477333E+02 -.871271528E+02 -.871026532E+02 -.870751601E+02 -.870453847E+02 -.870138740E+02 -.869810494E+02 -.869472361E+02 -.869126862E+02 -.868775971E+02 -.868421259E+02 -.868064000E+02 -.867705253E+02 -.867345926E+02 -.866986813E+02 -.866628628E+02 -.866272033E+02 -.865917653E+02 -.865566094E+02 -.865217961E+02 -.864873862E+02 -.864534419E+02 -.864200271E+02 -.863872074E+02 -.863550501E+02 -.863236241E+02 -.862929993E+02 -.862632471E+02 -.862344395E+02 -.862066490E+02 -.861799486E+02 -.861544109E+02 -.861301078E+02 -.861071100E+02 -.860854862E+02 -.860653029E+02 -.860466236E+02 -.860295081E+02 -.860140127E+02 -.860001888E+02 -.859880831E+02 -.859777371E+02 -.859691864E+02 -.859624606E+02 -.859575828E+02 -.859545697E+02 -.859534311E+02 -.859541698E+02 -.859567820E+02 -.859612568E+02 -.859675766E+02 -.859757173E+02 -.859856484E+02 -.859973333E+02 -.860107297E+02 -.860257898E+02 -.860424611E+02 -.860606865E+02 -.860804050E+02 -.861015523E+02 -.861240610E+02 -.861478616E+02 -.861728827E+02 -.861990516E+02 -.862262948E+02 -.862545389E+02 -.862837102E+02 -.863137362E+02 -.863445450E+02 -.863760663E+02 -.864082315E+02 -.864409736E+02 -.864742279E+02 -.865079314E+02 -.865420231E+02 -.865764439E+02 -.866111358E+02 -.866460415E+02 -.866811037E+02 -.867162640E+02 -.867514612E+02 -.867866291E+02 -.868216945E+02 -.868565730E+02 -.868911649E+02 -.869253492E+02 -.869589756E+02 -.869918548E+02 -.870237451E+02 -.870543355E+02 -.870832230E+02 -.871098836E+02 -.871336342E+02 -.871535829E+02 -.871685637E+02 -.871770515E+02 -.871770515E+02
 -.871613770E+02 -.871613770E+02 -.871520225E+02 -.871355033E+02 -.871134970E+02 -.870872877E+02 -.870578592E+02 -.870259661E+02 -.869921873E+02 -.869569675E+02 -.869206485E+02 -.868834954E+02 -.868457152E+02 -.868074726E+02 -.867689014E+02 -.867301129E+02 -.866912023E+02 -.866522532E+02 -.866133413E+02 -.865745368E+02 -.865359070E+02 -.864975181E+02 -.864594364E+02 -.864217298E+02 -.863844684E+02 -.863477243E+02 -.863115725E+02 -.862760902E+02 -.862413567E+02 -.862074535E+02 -.861744637E+02 -.861424719E+02 -.861115638E+02 -.860818257E+02 -.860533439E+02 -.860262043E+02 -.860004912E+02 -.859762873E+02 -.859536723E+02 -.859327228E+02 -.859135112E+02 -.858961054E+02 -.858805681E+02 -.858669560E+02 -.858553194E+02 -.858457019E+02 -.858381395E+02 -.858326606E+02 -.858292854E+02 -.858280260E+02 -.858288860E+02 -.858318606E+02 -.858369368E+02 -.858440931E+02 -.858533002E+02 -.858645209E+02 -.858777108E+02 -.858928184E+02 -.859097859E+02 -.859285496E+02 -.859490404E+02 -.859711848E+02 -.859949052E+02 -.860201208E+02 -.860467481E+02 -.860747018E+02 -.861038952E+02 -.861342412E+02 -.861656526E+02 -.861980429E+02 -.862313264E+02 -.862654195E+02 -.863002403E+02 -.863357093E+02 -.863717496E+02 -.864082870E+02 -.864452504E+02 -.864825710E+02 -.865201827E+02 -.865580216E+02 -.865960250E+02 -.866341310E+02 -.866722769E+02 -.867103977E+02 -.867484240E+02 -.867862790E+02 -.868238750E+02 -.868611081E+02 -.868978523E+02 -.869339508E+02 -.869692057E+02 -.870033636E+02 -.870360974E+02 -.870669823E+02 -.870954650E+02 -.871208224E+02 -.871421091E+02 -.871580876E+02 -.871671376E+02 -.871671376E+02
 -.871509292E+02 -.871509292E+02 -.871409774E+02 -.871233974E+02 -.870999679E+02 -.870720487E+02 -.870406796E+02 -.870066563E+02 -.869705873E+02 -.869329386E+02 -.868940679E+02 -.868542515E+02 -.868137052E+02 -.867726006E+02 -.867310766E+02 -.866892489E+02 -.866472164E+02 -.866050662E+02 -.865628774E+02 -.865207244E+02 -.864786793E+02 -.864368137E+02 -.863952008E+02 -.863539159E+02 -.863130376E+02 -.862726477E+02 -.862328315E+02 -.861936775E+02 -.861552776E+02 -.861177265E+02 -.860811214E+02 -.860455619E+02 -.860111495E+02 -.859779866E+02 -.859461761E+02 -.859158207E+02 -.858870218E+02 -.858598786E+02 -.858344876E+02 -.858109413E+02 -.857893279E+02 -.857697299E+02 -.857522236E+02 -.857368784E+02 -.857237559E+02 -.857129093E+02 -.857043829E+02 -.856982116E+02 -.856944201E+02 -.856930235E+02 -.856940261E+02 -.856974223E+02 -.857031961E+02 -.857113213E+02 -.857217619E+02 -.857344726E+02 -.857493990E+02 -.857664783E+02 -.857856400E+02 -.858068066E+02 -.858298943E+02 -.858548137E+02 -.858814713E+02 -.859097692E+02 -.859396073E+02 -.859708830E+02 -.860034928E+02 -.860373328E+02 -.860722995E+02 -.861082907E+02 -.861452056E+02 -.861829462E+02 -.862214170E+02 -.862605261E+02 -.863001850E+02 -.863403089E+02 -.863808170E+02 -.864216322E+02 -.864626809E+02 -.865038925E+02 -.865451990E+02 -.865865337E+02 -.866278299E+02 -.866690193E+02 -.867100296E+02 -.867507813E+02 -.867911840E+02 -.868311308E+02 -.868704917E+02 -.869091048E+02 -.869467648E+02 -.869832082E+02 -.870180933E+02 -.870509756E+02 -.870812741E+02 -.871082281E+02 -.871308410E+02 -.871478063E+02 -.871574114E+02 -.871574114E+02
 -.871407348E+02 -.871407348E+02 -.871301953E+02 -.871115708E+02 -.870867371E+02 -.870571260E+02 -.870238300E+02 -.869876825E+02 -.869493193E+02 -.869092254E+02 -.868677723E+02 -.868252462E+02 -.867818703E+02 -.867378212E+02 -.866932418E+02 -.866482508E+02 -.866029494E+02 -.865574272E+02 -.865117665E+02 -.864660451E+02 -.864203397E+02 -.863747279E+02 -.863292897E+02 -.862841087E+02 -.862392727E+02 -.861948742E+02 -.861510102E+02 -.861077826E+02 -.860652974E+02 -.860236651E+02 -.859829997E+02 -.859434189E+02 -.859050428E+02 -.858679934E+02 -.858323939E+02 -.857983675E+02 -.857660362E+02 -.857355201E+02 -.857069361E+02 -.856803969E+02 -.856560099E+02 -.856338760E+02 -.856140887E+02 -.855967334E+02 -.855818856E+02 -.855696110E+02 -.855599642E+02 -.855529882E+02 -.855487137E+02 -.855471592E+02 -.855483304E+02 -.855522204E+02 -.855588093E+02 -.855680652E+02 -.855799437E+02 -.855943891E+02 -.856113344E+02 -.856307028E+02 -.856524078E+02 -.856763545E+02 -.857024406E+02 -.857305575E+02 -.857605911E+02 -.857924233E+02 -.858259328E+02 -.858609962E+02 -.858974894E+02 -.859352881E+02 -.859742691E+02 -.860143112E+02 -.860552958E+02 -.860971076E+02 -.861396356E+02 -.861827729E+02 -.862264178E+02 -.862704735E+02 -.863148484E+02 -.863594561E+02 -.864042148E+02 -.864490471E+02 -.864938794E+02 -.865386404E+02 -.865832597E+02 -.866276665E+02 -.866717862E+02 -.867155378E+02 -.867588291E+02 -.868015515E+02 -.868435726E+02 -.868847271E+02 -.869248040E+02 -.869635317E+02 -.870005563E+02 -.870354158E+02 -.870675041E+02 -.870960262E+02 -.871199374E+02 -.871378664E+02 -.871480124E+02 -.871480124E+02
 -.871309656E+02 -.871309656E+02 -.871198577E+02 -.871002209E+02 -.870740223E+02 -.870427601E+02 -.870075749E+02 -.869693340E+02 -.869286965E+02 -.868861644E+02 -.868421202E+02 -.867968578E+02 -.867506055E+02 -.867035430E+02 -.866558150E+02 -.866075412E+02 -.865588240E+02 -.865097543E+02 -.864604161E+02 -.864108905E+02 -.863612584E+02 -.863116032E+02 -.862620119E+02 -.862125767E+02 -.861633956E+02 -.861145728E+02 -.860662188E+02 -.860184504E+02 -.859713906E+02 -.859251682E+02 -.858799173E+02 -.858357769E+02 -.857928898E+02 -.857514018E+02 -.857114605E+02 -.856732143E+02 -.856368109E+02 -.856023960E+02 -.855701120E+02 -.855400966E+02 -.855124816E+02 -.854873909E+02 -.854649400E+02 -.854452338E+02 -.854283662E+02 -.854144182E+02 -.854034578E+02 -.853955381E+02 -.853906978E+02 -.853889597E+02 -.853903311E+02 -.853948033E+02 -.854023522E+02 -.854129378E+02 -.854265053E+02 -.854429858E+02 -.854622967E+02 -.854843428E+02 -.855090177E+02 -.855362048E+02 -.855657785E+02 -.855976057E+02 -.856315474E+02 -.856674597E+02 -.857051953E+02 -.857446054E+02 -.857855402E+02 -.858278509E+02 -.858713904E+02 -.859160147E+02 -.859615837E+02 -.860079620E+02 -.860550198E+02 -.861026334E+02 -.861506857E+02 -.861990661E+02 -.862476712E+02 -.862964042E+02 -.863451748E+02 -.863938986E+02 -.864424963E+02 -.864908924E+02 -.865390138E+02 -.865867875E+02 -.866341382E+02 -.866809844E+02 -.867272339E+02 -.867727781E+02 -.868174842E+02 -.868611852E+02 -.869036673E+02 -.869446530E+02 -.869837793E+02 -.870205697E+02 -.870543969E+02 -.870844350E+02 -.871095966E+02 -.871284504E+02 -.871391141E+02 -.871391141E+02
 -.871218364E+02 -.871218364E+02 -.871101909E+02 -.870895937E+02 -.870620945E+02 -.870292508E+02 -.869922448E+02 -.869519725E+02 -.869091130E+02 -.868641805E+02 -.868175659E+02 -.867695677E+02 -.867204159E+02 -.866702907E+02 -.866193359E+02 -.865676703E+02 -.865153951E+02 -.864626008E+02 -.864093722E+02 -.863557923E+02 -.863019459E+02 -.862479212E+02 -.861938125E+02 -.861397208E+02 -.860857550E+02 -.860320321E+02 -.859786778E+02 -.859258260E+02 -.858736194E+02 -.858222082E+02 -.857717504E+02 -.857224105E+02 -.856743585E+02 -.856277690E+02 -.855828198E+02 -.855396900E+02 -.854985590E+02 -.854596045E+02 -.854230010E+02 -.853889175E+02 -.853575162E+02 -.853289506E+02 -.853033635E+02 -.852808854E+02 -.852616329E+02 -.852457073E+02 -.852331932E+02 -.852241573E+02 -.852186478E+02 -.852166936E+02 -.852183038E+02 -.852234679E+02 -.852321554E+02 -.852443170E+02 -.852598841E+02 -.852787710E+02 -.853008748E+02 -.853260774E+02 -.853542469E+02 -.853852390E+02 -.854188988E+02 -.854550625E+02 -.854935595E+02 -.855342138E+02 -.855768461E+02 -.856212757E+02 -.856673218E+02 -.857148052E+02 -.857635500E+02 -.858133848E+02 -.858641436E+02 -.859156674E+02 -.859678045E+02 -.860204115E+02 -.860733536E+02 -.861265051E+02 -.861797493E+02 -.862329783E+02 -.862860928E+02 -.863390015E+02 -.863916198E+02 -.864438688E+02 -.864956735E+02 -.865469604E+02 -.865976547E+02 -.866476763E+02 -.866969351E+02 -.867453248E+02 -.867927146E+02 -.868389388E+02 -.868837833E+02 -.869269684E+02 -.869681253E+02 -.870067673E+02 -.870422505E+02 -.870737235E+02 -.871000620E+02 -.871197824E+02 -.871309295E+02 -.871309295E+02
 -.871136109E+02 -.871136109E+02 -.871014728E+02 -.870799910E+02 -.870512862E+02 -.870169658E+02 -.869782460E+02 -.869360452E+02 -.868910566E+02 -.868438023E+02 -.867946769E+02 -.867439791E+02 -.866919371E+02 -.866387279E+02 -.865844912E+02 -.865293418E+02 -.864733772E+02 -.864166855E+02 -.863593502E+02 -.863014549E+02 -.862430864E+02 -.861843376E+02 -.861253090E+02 -.860661106E+02 -.860068624E+02 -.859476957E+02 -.858887527E+02 -.858301871E+02 -.857721640E+02 -.857148590E+02 -.856584579E+02 -.856031558E+02 -.855491555E+02 -.854966667E+02 -.854459037E+02 -.853970840E+02 -.853504264E+02 -.853061484E+02 -.852644645E+02 -.852255836E+02 -.851897066E+02 -.851570243E+02 -.851277146E+02 -.851019407E+02 -.850798486E+02 -.850615654E+02 -.850471976E+02 -.850368291E+02 -.850305208E+02 -.850283093E+02 -.850302061E+02 -.850361982E+02 -.850462474E+02 -.850602915E+02 -.850782448E+02 -.850999995E+02 -.851254268E+02 -.851543792E+02 -.851866919E+02 -.852221855E+02 -.852606676E+02 -.853019356E+02 -.853457791E+02 -.853919818E+02 -.854403245E+02 -.854905868E+02 -.855425496E+02 -.855959968E+02 -.856507174E+02 -.857065067E+02 -.857631684E+02 -.858205150E+02 -.858783697E+02 -.859365662E+02 -.859949499E+02 -.860533780E+02 -.861117194E+02 -.861698547E+02 -.862276756E+02 -.862850839E+02 -.863419910E+02 -.863983156E+02 -.864539823E+02 -.865089191E+02 -.865630538E+02 -.866163103E+02 -.866686031E+02 -.867198311E+02 -.867698686E+02 -.868185547E+02 -.868656790E+02 -.869109633E+02 -.869540380E+02 -.869944111E+02 -.870314278E+02 -.870642184E+02 -.870916294E+02 -.871121344E+02 -.871237167E+02 -.871237167E+02
 -.871066079E+02 -.871066079E+02 -.870940389E+02 -.870717769E+02 -.870419992E+02 -.870063511E+02 -.869660729E+02 -.869220975E+02 -.868751248E+02 -.868256789E+02 -.867741519E+02 -.867208379E+02 -.866659583E+02 -.866096822E+02 -.865521416E+02 -.864934430E+02 -.864336775E+02 -.863729274E+02 -.863112724E+02 -.862487941E+02 -.861855797E+02 -.861217245E+02 -.860573347E+02 -.859925283E+02 -.859274370E+02 -.858622067E+02 -.857969981E+02 -.857319870E+02 -.856673640E+02 -.856033341E+02 -.855401160E+02 -.854779410E+02 -.854170517E+02 -.853576999E+02 -.853001453E+02 -.852446527E+02 -.851914897E+02 -.851409241E+02 -.850932209E+02 -.850486395E+02 -.850074302E+02 -.849698315E+02 -.849360668E+02 -.849063412E+02 -.848808389E+02 -.848597208E+02 -.848431214E+02 -.848311477E+02 -.848238768E+02 -.848213553E+02 -.848235983E+02 -.848305891E+02 -.848422796E+02 -.848585910E+02 -.848794149E+02 -.849046149E+02 -.849340288E+02 -.849674707E+02 -.850047337E+02 -.850455927E+02 -.850898078E+02 -.851371267E+02 -.851872884E+02 -.852400261E+02 -.852950702E+02 -.853521513E+02 -.854110027E+02 -.854713630E+02 -.855329786E+02 -.855956051E+02 -.856590095E+02 -.857229715E+02 -.857872844E+02 -.858517564E+02 -.859162106E+02 -.859804853E+02 -.860444345E+02 -.861079269E+02 -.861708456E+02 -.862330868E+02 -.862945589E+02 -.863551805E+02 -.864148781E+02 -.864735836E+02 -.865312305E+02 -.865877498E+02 -.866430644E+02 -.866970817E+02 -.867496854E+02 -.868007237E+02 -.868499942E+02 -.868972258E+02 -.869420533E+02 -.869839858E+02 -.870223653E+02 -.870563118E+02 -.870846530E+02 -.871058319E+02 -.871177850E+02 -.871177850E+02
 -.871012074E+02 -.871012074E+02 -.870882888E+02 -.870653860E+02 -.870347141E+02 -.869979413E+02 -.869563199E+02 -.869107868E+02 -.868620399E+02 -.868105971E+02 -.867568414E+02 -.867010553E+02 -.866434475E+02 -.865841739E+02 -.865233532E+02 -.864610798E+02 -.863974334E+02 -.863324866E+02 -.862663116E+02 -.861989845E+02 -.861305897E+02 -.860612227E+02 -.859909928E+02 -.859200253E+02 -.858484627E+02 -.857764660E+02 -.857042155E+02 -.856319111E+02 -.855597724E+02 -.854880381E+02 -.854169654E+02 -.853468285E+02 -.852779176E+02 -.852105362E+02 -.851449992E+02 -.850816302E+02 -.850207580E+02 -.849627137E+02 -.849078263E+02 -.848564195E+02 -.848088072E+02 -.847652896E+02 -.847261486E+02 -.846916444E+02 -.846620111E+02 -.846374536E+02 -.846181437E+02 -.846042182E+02 -.845957762E+02 -.845928773E+02 -.845955410E+02 -.846037463E+02 -.846174318E+02 -.846364968E+02 -.846608030E+02 -.846901767E+02 -.847244116E+02 -.847632716E+02 -.848064951E+02 -.848537983E+02 -.849048791E+02 -.849594220E+02 -.850171015E+02 -.850775864E+02 -.851405440E+02 -.852056435E+02 -.852725593E+02 -.853409746E+02 -.854105837E+02 -.854810947E+02 -.855522313E+02 -.856237345E+02 -.856953639E+02 -.857668982E+02 -.858381363E+02 -.859088967E+02 -.859790178E+02 -.860483570E+02 -.861167901E+02 -.861842096E+02 -.862505235E+02 -.863156529E+02 -.863795297E+02 -.864420934E+02 -.865032871E+02 -.865630532E+02 -.866213269E+02 -.866780297E+02 -.867330592E+02 -.867862777E+02 -.868374972E+02 -.868864593E+02 -.869328104E+02 -.869760686E+02 -.870155812E+02 -.870504687E+02 -.870795525E+02 -.871012599E+02 -.871134996E+02 -.871134996E+02
 -.870978557E+02 -.870978557E+02 -.870846928E+02 -.870613303E+02 -.870299983E+02 -.869923693E+02 -.869496926E+02 -.869028960E+02 -.868526646E+02 -.867995004E+02 -.867437683E+02 -.866857314E+02 -.866255787E+02 -.865634460E+02 -.864994327E+02 -.864336148E+02 -.863660550E+02 -.862968111E+02 -.862259422E+02 -.861535143E+02 -.860796045E+02 -.860043044E+02 -.859277235E+02 -.858499914E+02 -.857712601E+02 -.856917049E+02 -.856115262E+02 -.855309498E+02 -.854502272E+02 -.853696353E+02 -.852894756E+02 -.852100734E+02 -.851317754E+02 -.850549479E+02 -.849799741E+02 -.849072500E+02 -.848371814E+02 -.847701791E+02 -.847066540E+02 -.846470124E+02 -.845916503E+02 -.845409479E+02 -.844952642E+02 -.844549312E+02 -.844202491E+02 -.843914808E+02 -.843688480E+02 -.843525272E+02 -.843426462E+02 -.843392826E+02 -.843424618E+02 -.843521567E+02 -.843682883E+02 -.843907268E+02 -.844192941E+02 -.844537671E+02 -.844938808E+02 -.845393336E+02 -.845897914E+02 -.846448937E+02 -.847042582E+02 -.847674872E+02 -.848341724E+02 -.849039009E+02 -.849762600E+02 -.850508418E+02 -.851272482E+02 -.852050940E+02 -.852840106E+02 -.853636491E+02 -.854436822E+02 -.855238063E+02 -.856037424E+02 -.856832372E+02 -.857620634E+02 -.858400192E+02 -.859169281E+02 -.859926381E+02 -.860670199E+02 -.861399655E+02 -.862113864E+02 -.862812104E+02 -.863493795E+02 -.864158458E+02 -.864805672E+02 -.865435029E+02 -.866046066E+02 -.866638191E+02 -.867210583E+02 -.867762074E+02 -.868290991E+02 -.868794957E+02 -.869270631E+02 -.869713379E+02 -.870116834E+02 -.870472334E+02 -.870768182E+02 -.870988680E+02 -.871112869E+02 -.871112869E+02
 -.870970709E+02 -.870970709E+02 -.870837970E+02 -.870602056E+02 -.870285136E+02 -.869903754E+02 -.869470183E+02 -.868993458E+02 -.868480166E+02 -.867935051E+02 -.867361478E+02 -.866761792E+02 -.866137596E+02 -.865489970E+02 -.864819634E+02 -.864127091E+02 -.863412726E+02 -.862676895E+02 -.861919989E+02 -.861142499E+02 -.860345060E+02 -.859528494E+02 -.858693844E+02 -.857842408E+02 -.856975764E+02 -.856095788E+02 -.855204676E+02 -.854304950E+02 -.853399468E+02 -.852491422E+02 -.851584336E+02 -.850682055E+02 -.849788722E+02 -.848908759E+02 -.848046831E+02 -.847207803E+02 -.846396696E+02 -.845618632E+02 -.844878768E+02 -.844182233E+02 -.843534056E+02 -.842939089E+02 -.842401936E+02 -.841926874E+02 -.841517780E+02 -.841178065E+02 -.840910610E+02 -.840717715E+02 -.840601050E+02 -.840561631E+02 -.840599789E+02 -.840715176E+02 -.840906761E+02 -.841172855E+02 -.841511143E+02 -.841918727E+02 -.842392178E+02 -.842927601E+02 -.843520702E+02 -.844166858E+02 -.844861199E+02 -.845598675E+02 -.846374139E+02 -.847182412E+02 -.848018352E+02 -.848876918E+02 -.849753220E+02 -.850642573E+02 -.851540532E+02 -.852442929E+02 -.853345897E+02 -.854245888E+02 -.855139687E+02 -.856024416E+02 -.856897534E+02 -.857756829E+02 -.858600412E+02 -.859426697E+02 -.860234387E+02 -.861022448E+02 -.861790083E+02 -.862536704E+02 -.863261892E+02 -.863965362E+02 -.864646913E+02 -.865306374E+02 -.865943538E+02 -.866558078E+02 -.867149454E+02 -.867716781E+02 -.868258679E+02 -.868773063E+02 -.869256887E+02 -.869705810E+02 -.870113756E+02 -.870472345E+02 -.870770154E+02 -.870991740E+02 -.871116374E+02 -.871116374E+02
 -.870994455E+02 -.870994455E+02 -.870862264E+02 -.870626951E+02 -.870310209E+02 -.869928126E+02 -.869492533E+02 -.869012034E+02 -.868492796E+02 -.867939150E+02 -.867354056E+02 -.866739462E+02 -.866096584E+02 -.865426122E+02 -.864728433E+02 -.864003666E+02 -.863251872E+02 -.862473089E+02 -.861667420E+02 -.860835095E+02 -.859976524E+02 -.859092351E+02 -.858183491E+02 -.857251174E+02 -.856296977E+02 -.855322851E+02 -.854331152E+02 -.853324652E+02 -.852306562E+02 -.851280530E+02 -.850250649E+02 -.849221443E+02 -.848197854E+02 -.847185214E+02 -.846189207E+02 -.845215821E+02 -.844271291E+02 -.843362025E+02 -.842494530E+02 -.841675323E+02 -.840910831E+02 -.840207298E+02 -.839570674E+02 -.839006516E+02 -.838519884E+02 -.838115243E+02 -.837796380E+02 -.837566320E+02 -.837427271E+02 -.837380572E+02 -.837426668E+02 -.837565098E+02 -.837794506E+02 -.838112669E+02 -.838516542E+02 -.839002325E+02 -.839565533E+02 -.840201090E+02 -.840903422E+02 -.841666558E+02 -.842484237E+02 -.843350010E+02 -.844257342E+02 -.845199706E+02 -.846170669E+02 -.847163977E+02 -.848173618E+02 -.849193885E+02 -.850219422E+02 -.851245262E+02 -.852266855E+02 -.853280084E+02 -.854281274E+02 -.855267193E+02 -.856235046E+02 -.857182458E+02 -.858107461E+02 -.859008467E+02 -.859884242E+02 -.860733875E+02 -.861556742E+02 -.862352470E+02 -.863120895E+02 -.863862014E+02 -.864575935E+02 -.865262813E+02 -.865922786E+02 -.866555884E+02 -.867161934E+02 -.867740432E+02 -.868290381E+02 -.868810094E+02 -.869296935E+02 -.869746983E+02 -.870154602E+02 -.870511873E+02 -.870807860E+02 -.871027647E+02 -.871151071E+02 -.871151071E+02
 -.871056459E+02 -.871056459E+02 -.870926854E+02 -.870695699E+02 -.870383806E+02 -.870006482E+02 -.869574851E+02 -.869096871E+02 -.868578104E+02 -.868022312E+02 -.867431911E+02 -.866808325E+02 -.866152262E+02 -.865463930E+02 -.864743206E+02 -.863989771E+02 -.863203223E+02 -.862383167E+02 -.861529296E+02 -.860641456E+02 -.859719717E+02 -.858764421E+02 -.857776244E+02 -.856756237E+02 -.855705880E+02 -.854627117E+02 -.853522392E+02 -.852394688E+02 -.851247543E+02 -.850085077E+02 -.848911994E+02 -.847733587E+02 -.846555723E+02 -.845384817E+02 -.844227793E+02 -.843092028E+02 -.841985280E+02 -.840915606E+02 -.839891254E+02 -.838920554E+02 -.838011783E+02 -.837173036E+02 -.836412076E+02 -.835736191E+02 -.835152051E+02 -.834665568E+02 -.834281768E+02 -.834004686E+02 -.833837267E+02 -.833781306E+02 -.833837397E+02 -.834004930E+02 -.834282095E+02 -.834665929E+02 -.835152383E+02 -.835736413E+02 -.836412091E+02 -.837172730E+02 -.838011025E+02 -.838919193E+02 -.839889121E+02 -.840912512E+02 -.841981017E+02 -.843086365E+02 -.844220480E+02 -.845375579E+02 -.846544263E+02 -.847719584E+02 -.848895102E+02 -.850064923E+02 -.851223729E+02 -.852366788E+02 -.853489953E+02 -.854589659E+02 -.855662901E+02 -.856707209E+02 -.857720621E+02 -.858701643E+02 -.859649211E+02 -.860562652E+02 -.861441633E+02 -.862286116E+02 -.863096310E+02 -.863872612E+02 -.864615551E+02 -.865325725E+02 -.866003722E+02 -.866650039E+02 -.867264977E+02 -.867848516E+02 -.868400159E+02 -.868918733E+02 -.869402139E+02 -.869847027E+02 -.870248368E+02 -.870598912E+02 -.870888463E+02 -.871102941E+02 -.871223147E+02 -.871223147E+02
 -.871164073E+02 -.871164073E+02 -.871039513E+02 -.870816827E+02 -.870515468E+02 -.870149580E+02 -.869729278E+02 -.869261624E+02 -.868751371E+02 -.868201532E+02 -.867613822E+02 -.866988998E+02 -.866327126E+02 -.865627784E+02 -.864890235E+02 -.864113554E+02 -.863296742E+02 -.862438823E+02 -.861538923E+02 -.860596350E+02 -.859610665E+02 -.858581749E+02 -.857509870E+02 -.856395745E+02 -.855240600E+02 -.854046230E+02 -.852815052E+02 -.851550156E+02 -.850255345E+02 -.848935177E+02 -.847594988E+02 -.846240903E+02 -.844879839E+02 -.843519479E+02 -.842168241E+02 -.840835213E+02 -.839530069E+02 -.838262967E+02 -.837044418E+02 -.835885132E+02 -.834795850E+02 -.833787155E+02 -.832869272E+02 -.832051860E+02 -.831343808E+02 -.830753034E+02 -.830286300E+02 -.829949046E+02 -.829745260E+02 -.829677372E+02 -.829746195E+02 -.829950901E+02 -.830289045E+02 -.830756624E+02 -.831348182E+02 -.832056941E+02 -.832874968E+02 -.833793357E+02 -.834802432E+02 -.835891951E+02 -.837051312E+02 -.838269756E+02 -.839536551E+02 -.840841166E+02 -.842173423E+02 -.843523623E+02 -.844882656E+02 -.846242082E+02 -.847594189E+02 -.848932035E+02 -.850249466E+02 -.851541120E+02 -.852802409E+02 -.854029500E+02 -.855219278E+02 -.856369299E+02 -.857477745E+02 -.858543370E+02 -.859565443E+02 -.860543690E+02 -.861478232E+02 -.862369532E+02 -.863218324E+02 -.864025559E+02 -.864792333E+02 -.865519821E+02 -.866209198E+02 -.866861551E+02 -.867477780E+02 -.868058472E+02 -.868603755E+02 -.869113101E+02 -.869585096E+02 -.870017119E+02 -.870404946E+02 -.870742226E+02 -.871019789E+02 -.871224754E+02 -.871339347E+02 -.871339347E+02
 -.871325210E+02 -.871325210E+02 -.871208621E+02 -.870999547E+02 -.870715529E+02 -.870369116E+02 -.869969069E+02 -.869521278E+02 -.869029454E+02 -.868495670E+02 -.867920767E+02 -.867304678E+02 -.866646669E+02 -.865945542E+02 -.865199784E+02 -.864407704E+02 -.863567535E+02 -.862677533E+02 -.861736067E+02 -.860741697E+02 -.859693263E+02 -.858589959E+02 -.857431415E+02 -.856217780E+02 -.854949798E+02 -.853628895E+02 -.852257255E+02 -.850837896E+02 -.849374744E+02 -.847872695E+02 -.846337667E+02 -.844776644E+02 -.843197684E+02 -.841609929E+02 -.840023563E+02 -.838449763E+02 -.836900601E+02 -.835388918E+02 -.833928164E+02 -.832532198E+02 -.831215062E+02 -.829990716E+02 -.828872763E+02 -.827874148E+02 -.827006862E+02 -.826281648E+02 -.825707722E+02 -.825292531E+02 -.825041547E+02 -.824958115E+02 -.825043356E+02 -.825296134E+02 -.825713092E+02 -.826288744E+02 -.827015627E+02 -.827884511E+02 -.828884639E+02 -.830004005E+02 -.831229645E+02 -.832547943E+02 -.833944918E+02 -.835406513E+02 -.836918849E+02 -.838468456E+02 -.840042471E+02 -.841628800E+02 -.843216245E+02 -.844794595E+02 -.846354686E+02 -.847888430E+02 -.849388818E+02 -.850849900E+02 -.852266752E+02 -.853635417E+02 -.854952847E+02 -.856216829E+02 -.857425911E+02 -.858579325E+02 -.859676901E+02 -.860718997E+02 -.861706415E+02 -.862640328E+02 -.863522204E+02 -.864353736E+02 -.865136768E+02 -.865873217E+02 -.866565001E+02 -.867213943E+02 -.867821681E+02 -.868389547E+02 -.868918428E+02 -.869408589E+02 -.869859453E+02 -.870269311E+02 -.870634952E+02 -.870951182E+02 -.871210180E+02 -.871400674E+02 -.871506833E+02 -.871506833E+02
 -.871548130E+02 -.871548130E+02 -.871442934E+02 -.871253509E+02 -.870994856E+02 -.870677444E+02 -.870308301E+02 -.869891840E+02 -.869430486E+02 -.868925163E+02 -.868375656E+02 -.867780899E+02 -.867139200E+02 -.866448412E+02 -.865706079E+02 -.864909551E+02 -.864056094E+02 -.863142977E+02 -.862167572E+02 -.861127433E+02 -.860020397E+02 -.858844672E+02 -.857598933E+02 -.856282433E+02 -.854895101E+02 -.853437657E+02 -.851911730E+02 -.850319964E+02 -.848666138E+02 -.846955269E+02 -.845193708E+02 -.843389219E+02 -.841551040E+02 -.839689907E+02 -.837818055E+02 -.835949171E+02 -.834098297E+02 -.832281693E+02 -.830516632E+02 -.828821153E+02 -.827213747E+02 -.825713003E+02 -.824337210E+02 -.823103927E+02 -.822029545E+02 -.821128844E+02 -.820414578E+02 -.819897099E+02 -.819584040E+02 -.819480079E+02 -.819586786E+02 -.819902578E+02 -.820422766E+02 -.821139703E+02 -.822043025E+02 -.823119966E+02 -.824355731E+02 -.825733915E+02 -.827236945E+02 -.828846517E+02 -.830544026E+02 -.832310963E+02 -.834129273E+02 -.835981663E+02 -.837851854E+02 -.839724781E+02 -.841586737E+02 -.843425464E+02 -.845230198E+02 -.846991679E+02 -.848702112E+02 -.850355118E+02 -.851945650E+02 -.853469897E+02 -.854925183E+02 -.856309848E+02 -.857623143E+02 -.858865108E+02 -.860036468E+02 -.861138526E+02 -.862173063E+02 -.863142242E+02 -.864048524E+02 -.864894580E+02 -.865683216E+02 -.866417291E+02 -.867099637E+02 -.867732982E+02 -.868319851E+02 -.868862466E+02 -.869362620E+02 -.869821519E+02 -.870239588E+02 -.870616217E+02 -.870949437E+02 -.871235485E+02 -.871468246E+02 -.871638505E+02 -.871732969E+02 -.871732969E+02
 -.871841109E+02 -.871841109E+02 -.871751242E+02 -.871588429E+02 -.871364441E+02 -.871087135E+02 -.870761396E+02 -.870389840E+02 -.869973349E+02 -.869511481E+02 -.869002780E+02 -.868445011E+02 -.867835351E+02 -.867170534E+02 -.866446969E+02 -.865660850E+02 -.864808244E+02 -.863885181E+02 -.862887747E+02 -.861812174E+02 -.860654939E+02 -.859412874E+02 -.858083281E+02 -.856664060E+02 -.855153852E+02 -.853552182E+02 -.851859626E+02 -.850077974E+02 -.848210399E+02 -.846261632E+02 -.844238117E+02 -.842148167E+02 -.840002080E+02 -.837812236E+02 -.835593140E+02 -.833361420E+02 -.831135749E+02 -.828936702E+02 -.826786521E+02 -.824708797E+02 -.822728065E+02 -.820869307E+02 -.819157390E+02 -.817616441E+02 -.816269185E+02 -.815136278E+02 -.814235663E+02 -.813581981E+02 -.813186074E+02 -.813054603E+02 -.813189813E+02 -.813589449E+02 -.814246839E+02 -.815151130E+02 -.816287671E+02 -.817638508E+02 -.819182972E+02 -.820898326E+02 -.822760431E+02 -.824744408E+02 -.826825259E+02 -.828978435E+02 -.831180328E+02 -.833408680E+02 -.835642897E+02 -.837864287E+02 -.840056203E+02 -.842204115E+02 -.844295621E+02 -.846320396E+02 -.848270105E+02 -.850138271E+02 -.851920135E+02 -.853612491E+02 -.855213516E+02 -.856722604E+02 -.858140192E+02 -.859467611E+02 -.860706929E+02 -.861860818E+02 -.862932424E+02 -.863925257E+02 -.864843086E+02 -.865689846E+02 -.866469554E+02 -.867186229E+02 -.867843819E+02 -.868446124E+02 -.868996718E+02 -.869498860E+02 -.869955390E+02 -.870368604E+02 -.870740095E+02 -.871070542E+02 -.871359449E+02 -.871604779E+02 -.871802498E+02 -.871945940E+02 -.872024991E+02 -.872024991E+02
 -.872211971E+02 -.872211971E+02 -.872141875E+02 -.872013562E+02 -.871834822E+02 -.871610338E+02 -.871342422E+02 -.871031565E+02 -.870676849E+02 -.870276260E+02 -.869826920E+02 -.869325263E+02 -.868767174E+02 -.868148098E+02 -.867463128E+02 -.866707086E+02 -.865874600E+02 -.864960177E+02 -.863958290E+02 -.862863467E+02 -.861670396E+02 -.860374041E+02 -.858969781E+02 -.857453562E+02 -.855822079E+02 -.854072964E+02 -.852205011E+02 -.850218408E+02 -.848114988E+02 -.845898491E+02 -.843574824E+02 -.841152315E+02 -.838641948E+02 -.836057564E+02 -.833416006E+02 -.830737197E+02 -.828044130E+02 -.825362751E+02 -.822721708E+02 -.820151976E+02 -.817686322E+02 -.815358639E+02 -.813203133E+02 -.811253407E+02 -.809541462E+02 -.808096661E+02 -.806944714E+02 -.806106737E+02 -.805598440E+02 -.805429511E+02 -.805603220E+02 -.806116289E+02 -.806959023E+02 -.808115701E+02 -.809565200E+02 -.811281801E+02 -.813236130E+02 -.815396179E+02 -.817728333E+02 -.820198375E+02 -.822772401E+02 -.825417630E+02 -.828103076E+02 -.830800073E+02 -.833482662E+02 -.836127831E+02 -.838715640E+02 -.841229224E+02 -.843654722E+02 -.845981127E+02 -.848200086E+02 -.850305663E+02 -.852294092E+02 -.854163507E+02 -.855913688E+02 -.857545807E+02 -.859062195E+02 -.860466124E+02 -.861761611E+02 -.862953245E+02 -.864046028E+02 -.865045249E+02 -.865956361E+02 -.866784889E+02 -.867536340E+02 -.868216131E+02 -.868829525E+02 -.869381570E+02 -.869877037E+02 -.870320357E+02 -.870715553E+02 -.871066145E+02 -.871375044E+02 -.871644403E+02 -.871875421E+02 -.872068091E+02 -.872220844E+02 -.872330087E+02 -.872389575E+02 -.872389575E+02
 -.872667475E+02 -.872667475E+02 -.872622053E+02 -.872536986E+02 -.872415296E+02 -.872257904E+02 -.872064120E+02 -.871831988E+02 -.871558553E+02 -.871240039E+02 -.870871995E+02 -.870449388E+02 -.869966677E+02 -.869417875E+02 -.868796592E+02 -.868096082E+02 -.867309293E+02 -.866428917E+02 -.865447459E+02 -.864357316E+02 -.863150878E+02 -.861820651E+02 -.860359403E+02 -.858760349E+02 -.857017360E+02 -.855125213E+02 -.853079875E+02 -.850878827E+02 -.848521418E+02 -.846009252E+02 -.843346592E+02 -.840540777E+02 -.837602630E+02 -.834546841E+02 -.831392295E+02 -.828162315E+02 -.824884799E+02 -.821592198E+02 -.818321310E+02 -.815112868E+02 -.812010879E+02 -.809061728E+02 -.806313028E+02 -.803812258E+02 -.801605240E+02 -.799734501E+02 -.798237639E+02 -.797145774E+02 -.796482199E+02 -.796261334E+02 -.796488058E+02 -.797157487E+02 -.798255195E+02 -.799757882E+02 -.801634424E+02 -.803847216E+02 -.806353723E+02 -.809108120E+02 -.812062916E+02 -.815170490E+02 -.818384451E+02 -.821660781E+02 -.824958736E+02 -.828241506E+02 -.831476628E+02 -.834636190E+02 -.837696851E+02 -.840639711E+02 -.843450061E+02 -.846117059E+02 -.848633341E+02 -.850994620E+02 -.853199266E+02 -.855247901E+02 -.857143011E+02 -.858888595E+02 -.860489840E+02 -.861952836E+02 -.863284331E+02 -.864491514E+02 -.865581838E+02 -.866562875E+02 -.867442190E+02 -.868227247E+02 -.868925333E+02 -.869543499E+02 -.870088511E+02 -.870566813E+02 -.870984501E+02 -.871347288E+02 -.871660476E+02 -.871928919E+02 -.872156970E+02 -.872348411E+02 -.872506354E+02 -.872633098E+02 -.872729935E+02 -.872796873E+02 -.872832258E+02 -.872832258E+02
 -.873212529E+02 -.873212529E+02 -.873197064E+02 -.873164708E+02 -.873112911E+02 -.873038256E+02 -.872936632E+02 -.872803349E+02 -.872633205E+02 -.872420523E+02 -.872159172E+02 -.871842566E+02 -.871463659E+02 -.871014940E+02 -.870488421E+02 -.869875637E+02 -.869167648E+02 -.868355063E+02 -.867428067E+02 -.866376483E+02 -.865189849E+02 -.863857532E+02 -.862368877E+02 -.860713398E+02 -.858881024E+02 -.856862391E+02 -.854649203E+02 -.852234649E+02 -.849613887E+02 -.846784596E+02 -.843747579E+02 -.840507409E+02 -.837073111E+02 -.833458834E+02 -.829684488E+02 -.825776307E+02 -.821767271E+02 -.817697329E+02 -.813613368E+02 -.809568852E+02 -.805623079E+02 -.801840018E+02 -.798286711E+02 -.795031258E+02 -.792140450E+02 -.789677155E+02 -.787697612E+02 -.786248820E+02 -.785366215E+02 -.785071840E+02 -.785373178E+02 -.786262744E+02 -.787718492E+02 -.789704982E+02 -.792175214E+02 -.795072945E+02 -.798335302E+02 -.801895492E+02 -.805685410E+02 -.809638009E+02 -.813689315E+02 -.817780022E+02 -.821856659E+02 -.825872333E+02 -.829787083E+02 -.833567920E+02 -.837188599E+02 -.840629194E+02 -.843875542E+02 -.846918602E+02 -.849753781E+02 -.852380256E+02 -.854800323E+02 -.857018798E+02 -.859042462E+02 -.860879578E+02 -.862539474E+02 -.864032183E+02 -.865368145E+02 -.866557968E+02 -.867612236E+02 -.868541354E+02 -.869355445E+02 -.870064261E+02 -.870677134E+02 -.871202946E+02 -.871650110E+02 -.872026571E+02 -.872339818E+02 -.872596901E+02 -.872804453E+02 -.872968715E+02 -.873095560E+02 -.873190516E+02 -.873258780E+02 -.873305216E+02 -.873334344E+02 -.873350297E+02 -.873356741E+02 -.873356741E+02
 -.873849271E+02 -.873849271E+02 -.873869282E+02 -.873899578E+02 -.873931254E+02 -.873956005E+02 -.873965930E+02 -.873953363E+02 -.873910712E+02 -.873830323E+02 -.873704354E+02 -.873524661E+02 -.873282700E+02 -.872969432E+02 -.872575248E+02 -.872089898E+02 -.871502440E+02 -.870801201E+02 -.869973762E+02 -.869006964E+02 -.867886946E+02 -.866599223E+02 -.865128812E+02 -.863460407E+02 -.861578627E+02 -.859468343E+02 -.857115091E+02 -.854505589E+02 -.851628360E+02 -.848474478E+02 -.845038422E+02 -.841319050E+02 -.837320662E+02 -.833054127E+02 -.828538035E+02 -.823799800E+02 -.818876642E+02 -.813816336E+02 -.808677618E+02 -.803530118E+02 -.798453691E+02 -.793537043E+02 -.788875578E+02 -.784568446E+02 -.780714865E+02 -.777409868E+02 -.774739727E+02 -.772777402E+02 -.771578408E+02 -.771177493E+02 -.771586488E+02 -.772793562E+02 -.774763968E+02 -.777442193E+02 -.780755275E+02 -.784616944E+02 -.788932165E+02 -.793601722E+02 -.798526462E+02 -.803610980E+02 -.808766569E+02 -.813913371E+02 -.818981752E+02 -.823912973E+02 -.828659253E+02 -.833183367E+02 -.837457891E+02 -.841464229E+02 -.845191499E+02 -.848635389E+02 -.851797029E+02 -.854681920E+02 -.857298970E+02 -.859659632E+02 -.861777163E+02 -.863665996E+02 -.865341226E+02 -.866818192E+02 -.868112154E+02 -.869238044E+02 -.870210286E+02 -.871042670E+02 -.871748276E+02 -.872339432E+02 -.872827708E+02 -.873223927E+02 -.873538204E+02 -.873779998E+02 -.873958173E+02 -.874081086E+02 -.874156665E+02 -.874192521E+02 -.874196056E+02 -.874174595E+02 -.874135535E+02 -.874086515E+02 -.874035609E+02 -.873991563E+02 -.873964065E+02 -.873964065E+02
 -.874576029E+02 -.874576029E+02 -.874637066E+02 -.874740072E+02 -.874869062E+02 -.875010360E+02 -.875151977E+02 -.875283109E+02 -.875393716E+02 -.875474186E+02 -.875515040E+02 -.875506687E+02 -.875439210E+02 -.875302177E+02 -.875084476E+02 -.874774160E+02 -.874358319E+02 -.873822961E+02 -.873152920E+02 -.872331784E+02 -.871341856E+02 -.870164159E+02 -.868778485E+02 -.867163516E+02 -.865297028E+02 -.863156194E+02 -.860718009E+02 -.857959872E+02 -.854860322E+02 -.851399984E+02 -.847562715E+02 -.843336975E+02 -.838717417E+02 -.833706674E+02 -.828317302E+02 -.822573800E+02 -.816514586E+02 -.810193784E+02 -.803682611E+02 -.797070130E+02 -.790463109E+02 -.783984720E+02 -.777771869E+02 -.771971008E+02 -.766732443E+02 -.762203334E+02 -.758519780E+02 -.755798642E+02 -.754129869E+02 -.753570209E+02 -.754139062E+02 -.755817032E+02 -.758547375E+02 -.762240146E+02 -.766778489E+02 -.772026308E+02 -.777836446E+02 -.784058600E+02 -.790546322E+02 -.797162709E+02 -.803784589E+02 -.810305199E+02 -.816635474E+02 -.822704199E+02 -.828457249E+02 -.833856204E+02 -.838876564E+02 -.843505768E+02 -.847741179E+02 -.851588135E+02 -.855058168E+02 -.858167409E+02 -.860935220E+02 -.863383042E+02 -.865533455E+02 -.867409438E+02 -.869033784E+02 -.870428679E+02 -.871615392E+02 -.872614074E+02 -.873443633E+02 -.874121681E+02 -.874664527E+02 -.875087213E+02 -.875403581E+02 -.875626356E+02 -.875767260E+02 -.875837133E+02 -.875846068E+02 -.875803570E+02 -.875718723E+02 -.875600382E+02 -.875457392E+02 -.875298842E+02 -.875134369E+02 -.874974516E+02 -.874831173E+02 -.874718124E+02 -.874651717E+02 -.874651717E+02
 -.875386250E+02 -.875386250E+02 -.875493615E+02 -.875679008E+02 -.875918747E+02 -.876193407E+02 -.876486714E+02 -.876784669E+02 -.877074839E+02 -.877345792E+02 -.877586617E+02 -.877786534E+02 -.877934546E+02 -.878019142E+02 -.878028027E+02 -.877947866E+02 -.877764057E+02 -.877460510E+02 -.877019443E+02 -.876421193E+02 -.875644059E+02 -.874664169E+02 -.873455397E+02 -.871989348E+02 -.870235431E+02 -.868161045E+02 -.865731923E+02 -.862912669E+02 -.859667532E+02 -.855961476E+02 -.851761587E+02 -.847038870E+02 -.841770476E+02 -.835942361E+02 -.829552376E+02 -.822613716E+02 -.815158596E+02 -.807241933E+02 -.798944748E+02 -.790376844E+02 -.781678274E+02 -.773019024E+02 -.764596343E+02 -.756629242E+02 -.749349914E+02 -.742992166E+02 -.737777476E+02 -.733899778E+02 -.731510620E+02 -.730706598E+02 -.731520907E+02 -.733920361E+02 -.737808370E+02 -.743033394E+02 -.749401506E+02 -.756691238E+02 -.764668787E+02 -.773101970E+02 -.781771782E+02 -.790480981E+02 -.799059588E+02 -.807367555E+02 -.815295085E+02 -.822761164E+02 -.829710878E+02 -.836112016E+02 -.841951388E+02 -.847231142E+02 -.851965324E+02 -.856176783E+02 -.859894509E+02 -.863151412E+02 -.865982520E+02 -.868423571E+02 -.870509945E+02 -.872275887E+02 -.873753968E+02 -.874974744E+02 -.875966561E+02 -.876755482E+02 -.877365302E+02 -.877817625E+02 -.878131985E+02 -.878326007E+02 -.878415581E+02 -.878415054E+02 -.878337440E+02 -.878194626E+02 -.877997607E+02 -.877756721E+02 -.877481916E+02 -.877183042E+02 -.876870186E+02 -.876554062E+02 -.876246485E+02 -.875960942E+02 -.875713304E+02 -.875522716E+02 -.875412728E+02 -.875412728E+02
 -.876267502E+02 -.876267502E+02 -.876425896E+02 -.876702337E+02 -.877064989E+02 -.877488441E+02 -.877952065E+02 -.878438739E+02 -.878933821E+02 -.879424337E+02 -.879898304E+02 -.880344179E+02 -.880750376E+02 -.881104843E+02 -.881394681E+02 -.881605773E+02 -.881722440E+02 -.881727090E+02 -.881599876E+02 -.881318349E+02 -.880857117E+02 -.880187519E+02 -.879277312E+02 -.878090415E+02 -.876586718E+02 -.874721997E+02 -.872448002E+02 -.869712747E+02 -.866461120E+02 -.862635866E+02 -.858179075E+02 -.853034284E+02 -.847149291E+02 -.840479821E+02 -.832994085E+02 -.824678272E+02 -.815542882E+02 -.805629693E+02 -.795018948E+02 -.783836137E+02 -.772257469E+02 -.760512898E+02 -.748885372E+02 -.737704980E+02 -.727336883E+02 -.718162564E+02 -.710554918E+02 -.704849066E+02 -.701312237E+02 -.700117149E+02 -.701323583E+02 -.704871771E+02 -.710589004E+02 -.718208066E+02 -.727393846E+02 -.737773462E+02 -.748965441E+02 -.760604634E+02 -.772360965E+02 -.783951494E+02 -.795146280E+02 -.805769125E+02 -.815694550E+02 -.824842321E+02 -.833170671E+02 -.840669110E+02 -.847351458E+02 -.853249512E+02 -.858407555E+02 -.862877792E+02 -.866716692E+02 -.869982167E+02 -.872731468E+02 -.875019705E+02 -.876898850E+02 -.878417142E+02 -.879618776E+02 -.880543831E+02 -.881228340E+02 -.881704480E+02 -.882000830E+02 -.882142665E+02 -.882152288E+02 -.882049352E+02 -.881851196E+02 -.881573174E+02 -.881228977E+02 -.880830956E+02 -.880390453E+02 -.879918134E+02 -.879424356E+02 -.878919566E+02 -.878414762E+02 -.877922025E+02 -.877455174E+02 -.877030568E+02 -.876668104E+02 -.876392488E+02 -.876234858E+02 -.876234858E+02
 -.877200720E+02 -.877200720E+02 -.877413824E+02 -.877788196E+02 -.878283600E+02 -.878868572E+02 -.879518218E+02 -.880212502E+02 -.880934894E+02 -.881671296E+02 -.882409169E+02 -.883136814E+02 -.883842752E+02 -.884515180E+02 -.885141467E+02 -.885707674E+02 -.886198074E+02 -.886594668E+02 -.886876667E+02 -.887019961E+02 -.886996538E+02 -.886773884E+02 -.886314347E+02 -.885574499E+02 -.884504506E+02 -.883047558E+02 -.881139407E+02 -.878708102E+02 -.875674023E+02 -.871950362E+02 -.867444220E+02 -.862058548E+02 -.855695182E+02 -.848259252E+02 -.839665248E+02 -.829845002E+02 -.818757737E+02 -.806402145E+02 -.792830193E+02 -.778161869E+02 -.762599527E+02 -.746439789E+02 -.730080231E+02 -.714017527E+02 -.698833615E+02 -.685167145E+02 -.673669310E+02 -.664946400E+02 -.659495583E+02 -.657644568E+02 -.659507937E+02 -.664971122E+02 -.673706431E+02 -.685216711E+02 -.698895687E+02 -.714092180E+02 -.730167558E+02 -.746539897E+02 -.762712537E+02 -.778287921E+02 -.792969441E+02 -.806554759E+02 -.818923902E+02 -.830024921E+02 -.839859137E+02 -.848467345E+02 -.855917727E+02 -.862295807E+02 -.867696470E+02 -.872217892E+02 -.875957134E+02 -.879007103E+02 -.881454614E+02 -.883379289E+02 -.884853075E+02 -.885940212E+02 -.886697490E+02 -.887174715E+02 -.887415269E+02 -.887456736E+02 -.887331540E+02 -.887067566E+02 -.886688754E+02 -.886215663E+02 -.885665990E+02 -.885055060E+02 -.884396281E+02 -.883701591E+02 -.882981879E+02 -.882247432E+02 -.881508389E+02 -.880775255E+02 -.880059475E+02 -.879374124E+02 -.878734736E+02 -.878160347E+02 -.877674792E+02 -.877308380E+02 -.877100028E+02 -.877100028E+02
 -.878159884E+02 -.878159884E+02 -.878429899E+02 -.878906458E+02 -.879540935E+02 -.880295945E+02 -.881142574E+02 -.882058215E+02 -.883024893E+02 -.884027931E+02 -.885054879E+02 -.886094642E+02 -.887136732E+02 -.888170607E+02 -.889185068E+02 -.890167670E+02 -.891104122E+02 -.891977659E+02 -.892768366E+02 -.893452424E+02 -.894001266E+02 -.894380643E+02 -.894549573E+02 -.894459177E+02 -.894051424E+02 -.893257788E+02 -.891997889E+02 -.890178180E+02 -.887690802E+02 -.884412801E+02 -.880205941E+02 -.874917460E+02 -.868382210E+02 -.860426743E+02 -.850876005E+02 -.839563375E+02 -.826344829E+02 -.811117841E+02 -.793845363E+02 -.774584533E+02 -.753518744E+02 -.730990122E+02 -.707527471E+02 -.683862421E+02 -.660924621E+02 -.639806108E+02 -.621687160E+02 -.607722397E+02 -.598897391E+02 -.595880965E+02 -.598910682E+02 -.607748998E+02 -.621727108E+02 -.639859460E+02 -.660991453E+02 -.683942826E+02 -.707621564E+02 -.731098037E+02 -.753640632E+02 -.774720569E+02 -.793995741E+02 -.811282774E+02 -.826524553E+02 -.839758146E+02 -.851086100E+02 -.860652462E+02 -.868623872E+02 -.875175408E+02 -.880480537E+02 -.884704427E+02 -.887999859E+02 -.890505086E+02 -.892343075E+02 -.893621696E+02 -.894434500E+02 -.894861866E+02 -.894972306E+02 -.894823826E+02 -.894465263E+02 -.893937532E+02 -.893274785E+02 -.892505450E+02 -.891653154E+02 -.890737552E+02 -.889775050E+02 -.888779465E+02 -.887762609E+02 -.886734836E+02 -.885705571E+02 -.884683831E+02 -.883678772E+02 -.882700292E+02 -.881759726E+02 -.880870665E+02 -.880049971E+02 -.879319045E+02 -.878705438E+02 -.878244918E+02 -.877984147E+02 -.877984147E+02
 -.879112348E+02 -.879112348E+02 -.879439531E+02 -.880019042E+02 -.880794157E+02 -.881721918E+02 -.882769780E+02 -.883913025E+02 -.885132759E+02 -.886414338E+02 -.887746121E+02 -.889118459E+02 -.890522841E+02 -.891951151E+02 -.893394983E+02 -.894844978E+02 -.896290135E+02 -.897717080E+02 -.899109240E+02 -.900445903E+02 -.901701121E+02 -.902842422E+02 -.903829300E+02 -.904611445E+02 -.905126688E+02 -.905298638E+02 -.905034025E+02 -.904219770E+02 -.902719866E+02 -.900372241E+02 -.896985851E+02 -.892338418E+02 -.886175444E+02 -.878211352E+02 -.868133960E+02 -.855613843E+02 -.840320483E+02 -.821947427E+02 -.800248665E+02 -.775088057E+02 -.746502305E+02 -.714775449E+02 -.680518510E+02 -.644741589E+02 -.608897731E+02 -.574870038E+02 -.544869724E+02 -.521219891E+02 -.506026020E+02 -.500784121E+02 -.506040162E+02 -.521248199E+02 -.544912240E+02 -.574926830E+02 -.608968889E+02 -.644827224E+02 -.680618756E+02 -.714890465E+02 -.746632273E+02 -.775233184E+02 -.800409181E+02 -.822123588E+02 -.840512572E+02 -.855822167E+02 -.868358855E+02 -.878453179E+02 -.886434593E+02 -.892615305E+02 -.897280921E+02 -.900685966E+02 -.903052742E+02 -.904572320E+02 -.905406794E+02 -.905692185E+02 -.905541589E+02 -.905048278E+02 -.904288638E+02 -.903324819E+02 -.902207090E+02 -.900975892E+02 -.899663594E+02 -.898295995E+02 -.896893596E+02 -.895472675E+02 -.894046203E+02 -.892624632E+02 -.891216586E+02 -.889829482E+02 -.888470120E+02 -.887145263E+02 -.885862246E+02 -.884629650E+02 -.883458085E+02 -.882361134E+02 -.881356531E+02 -.880467641E+02 -.879725370E+02 -.879170625E+02 -.878857513E+02 -.878857513E+02
 -.880020016E+02 -.880020016E+02 -.880402269E+02 -.881081222E+02 -.881992655E+02 -.883088576E+02 -.884333331E+02 -.885700606E+02 -.887171135E+02 -.888730912E+02 -.890369791E+02 -.892080372E+02 -.893857073E+02 -.895695346E+02 -.897590952E+02 -.899539276E+02 -.901534610E+02 -.903569376E+02 -.905633226E+02 -.907711994E+02 -.909786410E+02 -.911830542E+02 -.913809879E+02 -.915678967E+02 -.917378529E+02 -.918831954E+02 -.919941065E+02 -.920581086E+02 -.920594755E+02 -.919785591E+02 -.917910434E+02 -.914671558E+02 -.909708943E+02 -.902593687E+02 -.892824191E+02 -.879827510E+02 -.862969416E+02 -.841577963E+02 -.814986790E+02 -.782605537E+02 -.744025038E+02 -.699163087E+02 -.648450808E+02 -.593047349E+02 -.535049268E+02 -.477629488E+02 -.425003820E+02 -.382097750E+02 -.353810225E+02 -.343902779E+02 -.353825118E+02 -.382127561E+02 -.425048599E+02 -.477689312E+02 -.535124238E+02 -.593137593E+02 -.648556479E+02 -.699284367E+02 -.744162135E+02 -.782758687E+02 -.815156259E+02 -.841764045E+02 -.863172434E+02 -.880047821E+02 -.893062182E+02 -.902849779E+02 -.909983587E+02 -.914965241E+02 -.918223675E+02 -.920118945E+02 -.920948808E+02 -.920956457E+02 -.920338402E+02 -.919251930E+02 -.917821837E+02 -.916146311E+02 -.914301967E+02 -.912348064E+02 -.910330021E+02 -.908282283E+02 -.906230677E+02 -.904194314E+02 -.902187133E+02 -.900219156E+02 -.898297512E+02 -.896427298E+02 -.894612293E+02 -.892855614E+02 -.891160304E+02 -.889529937E+02 -.887969243E+02 -.886484821E+02 -.885085986E+02 -.883785808E+02 -.882602421E+02 -.881560701E+02 -.880694444E+02 -.880049193E+02 -.879685934E+02 -.879685934E+02
 -.880841456E+02 -.880841456E+02 -.881274034E+02 -.882044085E+02 -.883080786E+02 -.884331832E+02 -.885759050E+02 -.887335052E+02 -.889040681E+02 -.890863054E+02 -.892794045E+02 -.894829100E+02 -.896966284E+02 -.899205491E+02 -.901547747E+02 -.903994556E+02 -.906547230E+02 -.909206160E+02 -.911969956E+02 -.914834404E+02 -.917791154E+02 -.920826050E+02 -.923916992E+02 -.927031182E+02 -.930121593E+02 -.933122455E+02 -.935943509E+02 -.938462759E+02 -.940517405E+02 -.941892630E+02 -.942307964E+02 -.941401013E+02 -.938708604E+02 -.933645798E+02 -.925483993E+02 -.913330585E+02 -.896114586E+02 -.872585547E+02 -.841337282E+02 -.800873415E+02 -.749738297E+02 -.686743078E+02 -.611319156E+02 -.524022754E+02 -.427182167E+02 -.325603858E+02 -.227113104E+02 -.142495259E+02 -.841935691E+01 -.631669864E+01 -.842090965E+01 -.142526342E+02 -.227159798E+02 -.325666247E+02 -.427260364E+02 -.524116899E+02 -.611429422E+02 -.686869663E+02 -.749881433E+02 -.801033365E+02 -.841514341E+02 -.872780041E+02 -.896326878E+02 -.913561072E+02 -.925733108E+02 -.933914011E+02 -.938996424E+02 -.941708986E+02 -.942636676E+02 -.942242708E+02 -.940889515E+02 -.938857604E+02 -.936361828E+02 -.933565020E+02 -.930589204E+02 -.927524655E+02 -.924437151E+02 -.921373709E+02 -.918367095E+02 -.915439343E+02 -.912604502E+02 -.909870756E+02 -.907242074E+02 -.904719498E+02 -.902302148E+02 -.899988038E+02 -.897774747E+02 -.895660005E+02 -.893642243E+02 -.891721155E+02 -.889898301E+02 -.888177824E+02 -.886567321E+02 -.885078944E+02 -.883730815E+02 -.882548871E+02 -.881569260E+02 -.880841505E+02 -.880432636E+02 -.880432636E+02
 -.881534929E+02 -.881534929E+02 -.882010351E+02 -.882858117E+02 -.884001968E+02 -.885386137E+02 -.886970554E+02 -.888727206E+02 -.890637380E+02 -.892689571E+02 -.894877893E+02 -.897200860E+02 -.899660439E+02 -.902261303E+02 -.905010202E+02 -.907915404E+02 -.910986148E+02 -.914232046E+02 -.917662383E+02 -.921285227E+02 -.925106278E+02 -.929127319E+02 -.933344145E+02 -.937743770E+02 -.942300665E+02 -.946971727E+02 -.951689547E+02 -.956353476E+02 -.960817813E+02 -.964876319E+02 -.968242034E+02 -.970521271E+02 -.971180494E+02 -.969504828E+02 -.964547284E+02 -.955068628E+02 -.939469785E+02 -.915722351E+02 -.881309535E+02 -.833201285E+02 -.767905945E+02 -.681668964E+02 -.570928266E+02 -.433181362E+02 -.268451369E+02 -.815014966E+01 0.115288704E+02 0.299154888E+02 0.436543686E+02 0.489729341E+02 0.436527651E+02 0.299122790E+02 0.115240480E+02 -.815659348E+01 -.268532144E+02 -.433278625E+02 -.571042203E+02 -.681799790E+02 -.768053910E+02 -.833366673E+02 -.881492665E+02 -.915923578E+02 -.939689502E+02 -.955307265E+02 -.964805311E+02 -.969782757E+02 -.971478879E+02 -.970840710E+02 -.968583166E+02 -.965239831E+02 -.961204436E+02 -.956763982E+02 -.952124753E+02 -.947432486E+02 -.942787863E+02 -.938258318E+02 -.933886965E+02 -.929699328E+02 -.925708362E+02 -.921918209E+02 -.918326977E+02 -.914928794E+02 -.911715334E+02 -.908676943E+02 -.905803487E+02 -.903085006E+02 -.900512243E+02 -.898077103E+02 -.895773097E+02 -.893595817E+02 -.891543487E+02 -.889617640E+02 -.887823991E+02 -.886173565E+02 -.884684189E+02 -.883382453E+02 -.882306301E+02 -.881508452E+02 -.881060909E+02 -.881060909E+02
 -.882062088E+02 -.882062088E+02 -.882570296E+02 -.883477632E+02 -.884703790E+02 -.886190483E+02 -.887896343E+02 -.889793062E+02 -.891862489E+02 -.894094452E+02 -.896485118E+02 -.899035775E+02 -.901751919E+02 -.904642561E+02 -.907719696E+02 -.910997873E+02 -.914493796E+02 -.918225927E+02 -.922214007E+02 -.926478432E+02 -.931039394E+02 -.935915658E+02 -.941122829E+02 -.946670886E+02 -.952560690E+02 -.958779085E+02 -.965292046E+02 -.972035155E+02 -.978900424E+02 -.985718134E+02 -.992231921E+02 -.998064728E+02 -.100267250E+03 -.100528155E+03 -.100480440E+03 -.999727921E+02 -.987966585E+02 -.966674090E+02 -.932009606E+02 -.878864082E+02 -.800574061E+02 -.688697854E+02 -.533024158E+02 -.322163791E+02 -.453945128E+01 0.303064527E+02 0.715539488E+02 0.115612847E+03 0.154008576E+03 0.172036219E+03 0.154006935E+03 0.115609563E+03 0.715490151E+02 0.302998597E+02 -.454771649E+01 -.322263325E+02 -.533140769E+02 -.688831770E+02 -.800725546E+02 -.879033434E+02 -.932197163E+02 -.966880227E+02 -.988191718E+02 -.999972504E+02 -.100506893E+03 -.100556657E+03 -.100297861E+03 -.998392547E+02 -.992582135E+02 -.986091474E+02 -.979297668E+02 -.972457130E+02 -.965739623E+02 -.959253180E+02 -.953062255E+02 -.947200901E+02 -.941682290E+02 -.936505557E+02 -.931660699E+02 -.927132047E+02 -.922900724E+02 -.918946361E+02 -.915248298E+02 -.911786409E+02 -.908541685E+02 -.905496664E+02 -.902635754E+02 -.899945540E+02 -.897415085E+02 -.895036307E+02 -.892804449E+02 -.890718708E+02 -.888783085E+02 -.887007523E+02 -.885409441E+02 -.884015778E+02 -.882865719E+02 -.882014314E+02 -.881537267E+02 -.881537267E+02
 -.882391877E+02 -.882391877E+02 -.882920692E+02 -.883865512E+02 -.885143538E+02 -.886694957E+02 -.888477652E+02 -.890463215E+02 -.892633951E+02 -.894980647E+02 -.897500924E+02 -.900198016E+02 -.903079888E+02 -.906158608E+02 -.909449891E+02 -.912972772E+02 -.916749353E+02 -.920804567E+02 -.925165909E+02 -.929863063E+02 -.934927340E+02 -.940390809E+02 -.946284976E+02 -.952638776E+02 -.959475610E+02 -.966808974E+02 -.974636126E+02 -.982928957E+02 -.991620920E+02 -.100058838E+03 -.100962411E+03 -.101839963E+03 -.102641175E+03 -.103290662E+03 -.103677178E+03 -.103638210E+03 -.102937981E+03 -.101235949E+03 -.980416321E+02 -.926499518E+02 -.840492532E+02 -.707926909E+02 -.508251484E+02 -.212700638E+02 0.217754025E+02 0.832557564E+02 0.168431827E+03 0.279869143E+03 0.407979064E+03 0.504153091E+03 0.407977402E+03 0.279865814E+03 0.168426826E+03 0.832490728E+02 0.217670234E+02 -.212801551E+02 -.508369718E+02 -.708062701E+02 -.840646153E+02 -.926671278E+02 -.980606567E+02 -.101256861E+03 -.102960824E+03 -.103663029E+03 -.103704027E+03 -.103319596E+03 -.102672255E+03 -.101873255E+03 -.100997986E+03 -.100096771E+03 -.992024634E+02 -.983357920E+02 -.975091244E+02 -.967291202E+02 -.959985940E+02 -.953178231E+02 -.946854597E+02 -.940991639E+02 -.935560394E+02 -.930529295E+02 -.925866160E+02 -.921539500E+02 -.917519359E+02 -.913777848E+02 -.910289474E+02 -.907031353E+02 -.903983373E+02 -.901128350E+02 -.898452228E+02 -.895944359E+02 -.893597912E+02 -.891410457E+02 -.889384792E+02 -.887530081E+02 -.885863402E+02 -.884411847E+02 -.883215322E+02 -.882330293E+02 -.881834742E+02 -.881834742E+02
 -.882504025E+02 -.882504025E+02 -.883039866E+02 -.883997475E+02 -.885293208E+02 -.886866746E+02 -.888675730E+02 -.890691730E+02 -.892897227E+02 -.895283361E+02 -.897848275E+02 -.900595905E+02 -.903535106E+02 -.906679051E+02 -.910044802E+02 -.913653029E+02 -.917527809E+02 -.921696459E+02 -.926189353E+02 -.931039647E+02 -.936282852E+02 -.941956114E+02 -.948097082E+02 -.954742128E+02 -.961923642E+02 -.969665981E+02 -.977979482E+02 -.986851725E+02 -.996234848E+02 -.100602724E+03 -.101604722E+03 -.102599514E+03 -.103539895E+03 -.104353559E+03 -.104931722E+03 -.105112526E+03 -.104656609E+03 -.103210698E+03 -.100252444E+03 -.950050175E+02 -.863012226E+02 -.723599064E+02 -.504029762E+02 -.159690139E+02 0.383777150E+02 0.125595363E+03 0.269426248E+03 0.515705321E+03 0.957498913E+03 0.179255173E+04 0.957497243E+03 0.515701978E+03 0.269421225E+03 0.125588650E+03 0.383692981E+02 -.159791509E+02 -.504148534E+02 -.723735478E+02 -.863166556E+02 -.950222734E+02 -.100271558E+03 -.103231709E+03 -.104679560E+03 -.105137466E+03 -.104958703E+03 -.104382636E+03 -.103571131E+03 -.102632976E+03 -.101640480E+03 -.100640856E+03 -.996640718E+02 -.987283018E+02 -.978437117E+02 -.970150923E+02 -.962436899E+02 -.955284737E+02 -.948670100E+02 -.942560600E+02 -.936919838E+02 -.931710103E+02 -.926894138E+02 -.922436251E+02 -.918303013E+02 -.914463653E+02 -.910890289E+02 -.907558053E+02 -.904445189E+02 -.901533149E+02 -.898806749E+02 -.896254419E+02 -.893868582E+02 -.891646227E+02 -.889589717E+02 -.887707931E+02 -.886017816E+02 -.884546504E+02 -.883334136E+02 -.882437651E+02 -.881935799E+02 -.881935799E+02
 -.882391486E+02 -.882391486E+02 -.882920280E+02 -.883865064E+02 -.885143039E+02 -.886694398E+02 -.888477027E+02 -.890462517E+02 -.892633177E+02 -.894979795E+02 -.897499993E+02 -.900197005E+02 -.903078796E+02 -.906157435E+02 -.909448637E+02 -.912971438E+02 -.916747939E+02 -.920803074E+02 -.925164339E+02 -.929861417E+02 -.934925620E+02 -.940389017E+02 -.946283112E+02 -.952636844E+02 -.959473610E+02 -.966806908E+02 -.974633996E+02 -.982926767E+02 -.991618671E+02 -.100058608E+03 -.100962175E+03 -.101839722E+03 -.102640928E+03 -.103290412E+03 -.103676923E+03 -.103637950E+03 -.102937718E+03 -.101235681E+03 -.980413614E+02 -.926496780E+02 -.840489765E+02 -.707924116E+02 -.508248668E+02 -.212697802E+02 0.217756879E+02 0.832560432E+02 0.168432115E+03 0.279869432E+03 0.407979354E+03 0.504153381E+03 0.407977691E+03 0.279866104E+03 0.168427115E+03 0.832493607E+02 0.217673101E+02 -.212798698E+02 -.508366883E+02 -.708059886E+02 -.840643361E+02 -.926668512E+02 -.980603830E+02 -.101256590E+03 -.102960557E+03 -.103662766E+03 -.103703767E+03 -.103319341E+03 -.102672004E+03 -.101873009E+03 -.100997745E+03 -.100096535E+03 -.992022329E+02 -.983355672E+02 -.975089056E+02 -.967289075E+02 -.959983876E+02 -.953176232E+02 -.946852666E+02 -.940989777E+02 -.935558603E+02 -.930527577E+02 -.925864516E+02 -.921537932E+02 -.917517868E+02 -.913776436E+02 -.910288141E+02 -.907030099E+02 -.903982200E+02 -.901127259E+02 -.898451218E+02 -.895943430E+02 -.893597061E+02 -.891409684E+02 -.889384095E+02 -.887529455E+02 -.885862843E+02 -.884411346E+02 -.883214872E+02 -.882329881E+02 -.881834351E+02 -.881834351E+02
 -.882061304E+02 -.882061304E+02 -.882569471E+02 -.883476733E+02 -.884702790E+02 -.886189364E+02 -.887895089E+02 -.889791663E+02 -.891860938E+02 -.894092744E+02 -.896483251E+02 -.899033748E+02 -.901749730E+02 -.904640209E+02 -.907717183E+02 -.910995198E+02 -.914490961E+02 -.918222935E+02 -.922210860E+02 -.926475133E+02 -.931035946E+02 -.935912064E+02 -.941119094E+02 -.946667012E+02 -.952556680E+02 -.958774944E+02 -.965287778E+02 -.972030764E+02 -.978895915E+02 -.985713511E+02 -.992227189E+02 -.998059892E+02 -.100266757E+03 -.100527652E+03 -.100479928E+03 -.999722716E+02 -.987961302E+02 -.966668732E+02 -.932004180E+02 -.878858593E+02 -.800568515E+02 -.688692256E+02 -.533018514E+02 -.322158106E+02 -.453887929E+01 0.303070276E+02 0.715545260E+02 0.115613426E+03 0.154009156E+03 0.172036800E+03 0.154007516E+03 0.115610143E+03 0.715495940E+02 0.303004368E+02 -.454714171E+01 -.322257606E+02 -.533135085E+02 -.688826127E+02 -.800719949E+02 -.879027890E+02 -.932191676E+02 -.966874804E+02 -.988186363E+02 -.999967223E+02 -.100506373E+03 -.100556146E+03 -.100297358E+03 -.998387614E+02 -.992577302E+02 -.986086745E+02 -.979293049E+02 -.972452624E+02 -.965735236E+02 -.959248916E+02 -.953058118E+02 -.947196895E+02 -.941678419E+02 -.936501825E+02 -.931657109E+02 -.927128603E+02 -.922897428E+02 -.918943218E+02 -.915245310E+02 -.911783577E+02 -.908539013E+02 -.905494152E+02 -.902633404E+02 -.899943352E+02 -.897413060E+02 -.895034443E+02 -.892802745E+02 -.890717160E+02 -.888781687E+02 -.887006269E+02 -.885408319E+02 -.884014775E+02 -.882864817E+02 -.882013488E+02 -.881536483E+02 -.881536483E+02
 -.881533747E+02 -.881533747E+02 -.882009106E+02 -.882856760E+02 -.884000461E+02 -.885384451E+02 -.886968666E+02 -.888725100E+02 -.890635045E+02 -.892687000E+02 -.894875083E+02 -.897197807E+02 -.899657142E+02 -.902257762E+02 -.905006417E+02 -.907911377E+02 -.910981881E+02 -.914227541E+02 -.917657644E+02 -.921280260E+02 -.925101086E+02 -.929121908E+02 -.933338520E+02 -.937737936E+02 -.942294628E+02 -.946965492E+02 -.951683121E+02 -.956346864E+02 -.960811024E+02 -.964869358E+02 -.968234908E+02 -.970513989E+02 -.971173062E+02 -.969497253E+02 -.964539574E+02 -.955060792E+02 -.939461830E+02 -.915714284E+02 -.881301365E+02 -.833193020E+02 -.767897593E+02 -.681660535E+02 -.570919767E+02 -.433172802E+02 -.268442757E+02 -.814928405E+01 0.115297395E+02 0.299163606E+02 0.436552421E+02 0.489738085E+02 0.436536395E+02 0.299131524E+02 0.115249197E+02 -.815572449E+01 -.268523489E+02 -.433270015E+02 -.571033645E+02 -.681791294E+02 -.768045483E+02 -.833358325E+02 -.881484403E+02 -.915915412E+02 -.939681439E+02 -.955299313E+02 -.964797479E+02 -.969775053E+02 -.971471310E+02 -.970833283E+02 -.968575889E+02 -.965232711E+02 -.961197480E+02 -.956757198E+02 -.952118148E+02 -.947426065E+02 -.942781634E+02 -.938252286E+02 -.933881137E+02 -.929693708E+02 -.925702956E+02 -.921913023E+02 -.918322015E+02 -.914924061E+02 -.911710834E+02 -.908672679E+02 -.905799463E+02 -.903081224E+02 -.900508705E+02 -.898073809E+02 -.895770047E+02 -.893593011E+02 -.891540920E+02 -.889615308E+02 -.887821886E+02 -.886171675E+02 -.884682500E+02 -.883380943E+02 -.882304943E+02 -.881507208E+02 -.881059729E+02 -.881059729E+02
 -.880839868E+02 -.880839868E+02 -.881272362E+02 -.882042263E+02 -.883078763E+02 -.884329570E+02 -.885756518E+02 -.887332229E+02 -.889037552E+02 -.890859609E+02 -.892790278E+02 -.894825007E+02 -.896961864E+02 -.899200744E+02 -.901542673E+02 -.903989157E+02 -.906541509E+02 -.909200121E+02 -.911963605E+02 -.914827746E+02 -.917784195E+02 -.920818797E+02 -.923909452E+02 -.927023362E+02 -.930113500E+02 -.933114097E+02 -.935934895E+02 -.938453898E+02 -.940508304E+02 -.941883300E+02 -.942298413E+02 -.941391252E+02 -.938698642E+02 -.933635644E+02 -.925473658E+02 -.913320080E+02 -.896103922E+02 -.872574734E+02 -.841326331E+02 -.800862337E+02 -.749727102E+02 -.686731778E+02 -.611307764E+02 -.524011279E+02 -.427170623E+02 -.325592255E+02 -.227101455E+02 -.142483574E+02 -.841818606E+01 -.631552664E+01 -.841973768E+01 -.142514634E+02 -.227148115E+02 -.325654599E+02 -.427248763E+02 -.524105358E+02 -.611417950E+02 -.686858274E+02 -.749870138E+02 -.801022175E+02 -.841503267E+02 -.872769095E+02 -.896316070E+02 -.913550413E+02 -.925722609E+02 -.933903683E+02 -.938986277E+02 -.941699030E+02 -.942626922E+02 -.942233165E+02 -.940880192E+02 -.938848511E+02 -.936352973E+02 -.933556414E+02 -.930580853E+02 -.927516569E+02 -.924429338E+02 -.921366176E+02 -.918359849E+02 -.915432392E+02 -.912597852E+02 -.909864412E+02 -.907236042E+02 -.904713783E+02 -.902296754E+02 -.899982969E+02 -.897770004E+02 -.895655590E+02 -.893638156E+02 -.891717393E+02 -.889894861E+02 -.888174698E+02 -.886564499E+02 -.885076411E+02 -.883728552E+02 -.882546847E+02 -.881567440E+02 -.880839837E+02 -.880431055E+02 -.880431055E+02
 -.880018016E+02 -.880018016E+02 -.880400161E+02 -.881078925E+02 -.881990105E+02 -.883085726E+02 -.884330143E+02 -.885697053E+02 -.887167198E+02 -.888726576E+02 -.890365050E+02 -.892075220E+02 -.893851510E+02 -.895689370E+02 -.897584565E+02 -.899532481E+02 -.901527411E+02 -.903561776E+02 -.905625233E+02 -.907703614E+02 -.909777651E+02 -.911821414E+02 -.913800389E+02 -.915669124E+02 -.917368344E+02 -.918821436E+02 -.919930224E+02 -.920569933E+02 -.920583301E+02 -.919773848E+02 -.917898413E+02 -.914659273E+02 -.909696404E+02 -.902580908E+02 -.892811184E+02 -.879814289E+02 -.862955994E+02 -.841564354E+02 -.814973007E+02 -.782591594E+02 -.744010949E+02 -.699148866E+02 -.648436470E+02 -.593032908E+02 -.535034738E+02 -.477614885E+02 -.424989157E+02 -.382083044E+02 -.353795490E+02 -.343888029E+02 -.353810368E+02 -.382112826E+02 -.425033894E+02 -.477674652E+02 -.535109638E+02 -.593123067E+02 -.648542042E+02 -.699270034E+02 -.744147919E+02 -.782744604E+02 -.815142322E+02 -.841750268E+02 -.863158832E+02 -.880034407E+02 -.893048969E+02 -.902836781E+02 -.909970816E+02 -.914952711E+02 -.918211399E+02 -.920106934E+02 -.920937075E+02 -.920945013E+02 -.920327259E+02 -.919241099E+02 -.917811328E+02 -.916136136E+02 -.914292134E+02 -.912338584E+02 -.910320902E+02 -.908273534E+02 -.906222307E+02 -.904186330E+02 -.902179542E+02 -.900211963E+02 -.898290724E+02 -.896420917E+02 -.894606324E+02 -.892850057E+02 -.891155160E+02 -.889525203E+02 -.887964913E+02 -.886480887E+02 -.885082435E+02 -.883782621E+02 -.882599571E+02 -.881558154E+02 -.880692152E+02 -.880047094E+02 -.879683944E+02 -.879683944E+02
 -.879109927E+02 -.879109927E+02 -.879436979E+02 -.880016260E+02 -.880791069E+02 -.881718466E+02 -.882765921E+02 -.883908726E+02 -.885127995E+02 -.886409093E+02 -.887740384E+02 -.889112225E+02 -.890516108E+02 -.891943919E+02 -.893387254E+02 -.894836755E+02 -.896281423E+02 -.897707884E+02 -.899099568E+02 -.900435764E+02 -.901690523E+02 -.902831376E+02 -.903817816E+02 -.904599535E+02 -.905114363E+02 -.905285910E+02 -.905020907E+02 -.904206274E+02 -.902706006E+02 -.900358032E+02 -.896971306E+02 -.892323552E+02 -.886160272E+02 -.878195889E+02 -.868118222E+02 -.855597845E+02 -.840304243E+02 -.821930959E+02 -.800231987E+02 -.775071186E+02 -.746485257E+02 -.714758241E+02 -.680501161E+02 -.644724116E+02 -.608880150E+02 -.574852368E+02 -.544851982E+02 -.521202096E+02 -.506008189E+02 -.500766273E+02 -.506022315E+02 -.521230369E+02 -.544894448E+02 -.574909092E+02 -.608951222E+02 -.644809647E+02 -.680601287E+02 -.714873121E+02 -.746615072E+02 -.775216143E+02 -.800392317E+02 -.822106918E+02 -.840496113E+02 -.855805936E+02 -.868342867E+02 -.878437451E+02 -.886419141E+02 -.892600144E+02 -.897266066E+02 -.900671432E+02 -.903038545E+02 -.904558473E+02 -.905393310E+02 -.905679079E+02 -.905528873E+02 -.905035966E+02 -.904276741E+02 -.903313348E+02 -.902196057E+02 -.900965306E+02 -.899653466E+02 -.898286334E+02 -.896884410E+02 -.895463972E+02 -.894037989E+02 -.892616912E+02 -.891209363E+02 -.889822759E+02 -.888463896E+02 -.887139535E+02 -.885857007E+02 -.884624890E+02 -.883453788E+02 -.882357278E+02 -.881353083E+02 -.880464560E+02 -.879722598E+02 -.879168085E+02 -.878855106E+02 -.878855106E+02
 -.878157031E+02 -.878157031E+02 -.878426890E+02 -.878903177E+02 -.879537293E+02 -.880291876E+02 -.881138025E+02 -.882053149E+02 -.883019281E+02 -.884021752E+02 -.885048121E+02 -.886087298E+02 -.887128799E+02 -.888162085E+02 -.889175961E+02 -.890157982E+02 -.891093857E+02 -.891966825E+02 -.892756972E+02 -.893440478E+02 -.893988780E+02 -.894367629E+02 -.894536044E+02 -.894445145E+02 -.894036903E+02 -.893242793E+02 -.891982434E+02 -.890162280E+02 -.887674474E+02 -.884396061E+02 -.880188805E+02 -.874899946E+02 -.868364335E+02 -.860408526E+02 -.850857464E+02 -.839544528E+02 -.826325695E+02 -.811098440E+02 -.793825714E+02 -.774564656E+02 -.753498659E+02 -.730969850E+02 -.707507031E+02 -.683841834E+02 -.660903909E+02 -.639785290E+02 -.621666258E+02 -.607701432E+02 -.598876385E+02 -.595859938E+02 -.598889655E+02 -.607727993E+02 -.621706146E+02 -.639838562E+02 -.660970639E+02 -.683922119E+02 -.707600983E+02 -.731077603E+02 -.753620367E+02 -.774700493E+02 -.793975873E+02 -.811263135E+02 -.826505162E+02 -.839739024E+02 -.851067265E+02 -.860633933E+02 -.868605668E+02 -.875157547E+02 -.880463037E+02 -.884687305E+02 -.887983133E+02 -.890488772E+02 -.892327191E+02 -.893606255E+02 -.894419520E+02 -.894847360E+02 -.894958289E+02 -.894810312E+02 -.894452264E+02 -.893925061E+02 -.893262854E+02 -.892494069E+02 -.891642333E+02 -.890727299E+02 -.889765373E+02 -.888770370E+02 -.887754100E+02 -.886726915E+02 -.885698238E+02 -.884677083E+02 -.883672600E+02 -.882694685E+02 -.881754664E+02 -.880866122E+02 -.880045909E+02 -.879315415E+02 -.878702171E+02 -.878241926E+02 -.877981311E+02 -.877981311E+02
 -.877197426E+02 -.877197426E+02 -.877410348E+02 -.877784403E+02 -.878279390E+02 -.878863867E+02 -.879512960E+02 -.880206646E+02 -.880928407E+02 -.881664155E+02 -.882401359E+02 -.883128326E+02 -.883833583E+02 -.884505331E+02 -.885130940E+02 -.885696475E+02 -.886186210E+02 -.886582146E+02 -.886863498E+02 -.887006155E+02 -.886982108E+02 -.886758843E+02 -.886298710E+02 -.885558281E+02 -.884487723E+02 -.883030227E+02 -.881121545E+02 -.878689726E+02 -.875655152E+02 -.871931014E+02 -.867424415E+02 -.862038306E+02 -.855674523E+02 -.848238196E+02 -.839643818E+02 -.829823219E+02 -.818735623E+02 -.806379722E+02 -.792807483E+02 -.778138895E+02 -.762576313E+02 -.746416358E+02 -.730056607E+02 -.713993733E+02 -.698809676E+02 -.685143084E+02 -.673645152E+02 -.664922169E+02 -.659471304E+02 -.657620265E+02 -.659483635E+02 -.664946845E+02 -.673682204E+02 -.685192557E+02 -.698871632E+02 -.714068247E+02 -.730143772E+02 -.746516281E+02 -.762689116E+02 -.778264717E+02 -.792946479E+02 -.806532061E+02 -.818901491E+02 -.830002820E+02 -.839837368E+02 -.848445929E+02 -.855896687E+02 -.862275164E+02 -.867676244E+02 -.872198104E+02 -.875937803E+02 -.878988248E+02 -.881436255E+02 -.883361444E+02 -.884835762E+02 -.885923447E+02 -.886681291E+02 -.887159096E+02 -.887400245E+02 -.887442323E+02 -.887317751E+02 -.887054412E+02 -.886676248E+02 -.886203814E+02 -.885654806E+02 -.885044548E+02 -.884386448E+02 -.883692437E+02 -.882973405E+02 -.882239633E+02 -.881501257E+02 -.880768775E+02 -.880053625E+02 -.879368873E+02 -.878730042E+02 -.878156151E+02 -.877671017E+02 -.877304922E+02 -.877096750E+02 -.877096750E+02
 -.876263753E+02 -.876263753E+02 -.876421939E+02 -.876698018E+02 -.877060193E+02 -.877483079E+02 -.877946072E+02 -.878432064E+02 -.878926429E+02 -.879416201E+02 -.879889406E+02 -.880334509E+02 -.880739930E+02 -.881093622E+02 -.881382687E+02 -.881593013E+02 -.881708922E+02 -.881712824E+02 -.881584871E+02 -.881302619E+02 -.880840676E+02 -.880170382E+02 -.879259496E+02 -.878071937E+02 -.876567596E+02 -.874702251E+02 -.872427650E+02 -.869691810E+02 -.866439618E+02 -.862613821E+02 -.858156510E+02 -.853011220E+02 -.847125752E+02 -.840455831E+02 -.832969668E+02 -.824653453E+02 -.815517686E+02 -.805604144E+02 -.794993073E+02 -.783809962E+02 -.772231020E+02 -.760486202E+02 -.748858456E+02 -.737677870E+02 -.727309607E+02 -.718135150E+02 -.710527394E+02 -.704821459E+02 -.701284574E+02 -.700089460E+02 -.701295894E+02 -.704844111E+02 -.710561400E+02 -.718180546E+02 -.727366438E+02 -.737746193E+02 -.748938340E+02 -.760577728E+02 -.772334279E+02 -.783925057E+02 -.795120118E+02 -.805743264E+02 -.815669016E+02 -.824817140E+02 -.833145869E+02 -.840644711E+02 -.847327487E+02 -.853225993E+02 -.858384511E+02 -.862855246E+02 -.866694668E+02 -.869960685E+02 -.872710551E+02 -.874999373E+02 -.876879125E+02 -.878398041E+02 -.879600319E+02 -.880526036E+02 -.881211224E+02 -.881688059E+02 -.881985119E+02 -.882127679E+02 -.882138039E+02 -.882035852E+02 -.881838454E+02 -.881561198E+02 -.881217773E+02 -.880820527E+02 -.880380798E+02 -.879909248E+02 -.879416229E+02 -.878912183E+02 -.878408097E+02 -.877916043E+02 -.877449827E+02 -.877025788E+02 -.876663803E+02 -.876388548E+02 -.876231123E+02 -.876231123E+02
 -.875382029E+02 -.875382029E+02 -.875489161E+02 -.875674146E+02 -.875913345E+02 -.876187366E+02 -.876479961E+02 -.876777147E+02 -.877066508E+02 -.877336622E+02 -.877576590E+02 -.877775637E+02 -.877922775E+02 -.878006498E+02 -.878014512E+02 -.877933487E+02 -.877748823E+02 -.877444433E+02 -.877002534E+02 -.876403467E+02 -.875625532E+02 -.874644858E+02 -.873435320E+02 -.871968525E+02 -.870213883E+02 -.868138792E+02 -.865708988E+02 -.862889074E+02 -.859643302E+02 -.855936634E+02 -.851736158E+02 -.847012880E+02 -.841743951E+02 -.835915327E+02 -.829524861E+02 -.822585748E+02 -.815130202E+02 -.807213142E+02 -.798915590E+02 -.790347347E+02 -.781648469E+02 -.772988940E+02 -.764566011E+02 -.756598693E+02 -.749319177E+02 -.742961274E+02 -.737746459E+02 -.733868668E+02 -.731479447E+02 -.730675394E+02 -.731489705E+02 -.733889191E+02 -.737777263E+02 -.743002382E+02 -.749370620E+02 -.756660510E+02 -.764638247E+02 -.773071649E+02 -.781741711E+02 -.790451190E+02 -.799030106E+02 -.807338413E+02 -.815266312E+02 -.822732789E+02 -.829682929E+02 -.836084521E+02 -.841924375E+02 -.847204639E+02 -.851939356E+02 -.856151377E+02 -.859869691E+02 -.863127206E+02 -.865958950E+02 -.868400660E+02 -.870487717E+02 -.872254363E+02 -.873733170E+02 -.874954692E+02 -.875947274E+02 -.876736978E+02 -.877347599E+02 -.877800738E+02 -.878115929E+02 -.878310794E+02 -.878401222E+02 -.878401560E+02 -.878324815E+02 -.878182874E+02 -.877986727E+02 -.877746708E+02 -.877472759E+02 -.877174723E+02 -.876862676E+02 -.876547322E+02 -.876240459E+02 -.875955556E+02 -.875708457E+02 -.875518276E+02 -.875408519E+02 -.875408519E+02
 -.874571317E+02 -.874571317E+02 -.874632095E+02 -.874734646E+02 -.874863032E+02 -.875003614E+02 -.875144433E+02 -.875274705E+02 -.875384408E+02 -.875463942E+02 -.875503838E+02 -.875494514E+02 -.875426061E+02 -.875288052E+02 -.875069378E+02 -.874758097E+02 -.874341300E+02 -.873804999E+02 -.873134029E+02 -.872311980E+02 -.871321158E+02 -.870142585E+02 -.868756056E+02 -.867140253E+02 -.865272955E+02 -.863131333E+02 -.860692387E+02 -.857933512E+02 -.854833252E+02 -.851372231E+02 -.847534306E+02 -.843307939E+02 -.838687783E+02 -.833676472E+02 -.828286563E+02 -.822542554E+02 -.816482865E+02 -.810161620E+02 -.803650036E+02 -.797037177E+02 -.790429811E+02 -.783951111E+02 -.777737983E+02 -.771936878E+02 -.766698105E+02 -.762168821E+02 -.758485128E+02 -.755763886E+02 -.754095044E+02 -.753535350E+02 -.754104203E+02 -.755782209E+02 -.758512624E+02 -.762205501E+02 -.766743985E+02 -.771991979E+02 -.777802328E+02 -.784024727E+02 -.790512728E+02 -.797129427E+02 -.803751654E+02 -.810272642E+02 -.816603330E+02 -.822672499E+02 -.828426025E+02 -.833825488E+02 -.838846386E+02 -.843476160E+02 -.847712169E+02 -.851559753E+02 -.855030442E+02 -.858140367E+02 -.860908889E+02 -.863357448E+02 -.865508624E+02 -.867385393E+02 -.869010550E+02 -.870406278E+02 -.871593846E+02 -.872593403E+02 -.873423856E+02 -.874102816E+02 -.874646590E+02 -.875070219E+02 -.875387541E+02 -.875611281E+02 -.875753157E+02 -.875824004E+02 -.875833914E+02 -.875792385E+02 -.875708494E+02 -.875591088E+02 -.875449002E+02 -.875291312E+02 -.875127637E+02 -.874968499E+02 -.874825759E+02 -.874713164E+02 -.874647016E+02 -.874647016E+02
 -.873844044E+02 -.873844044E+02 -.873863770E+02 -.873893563E+02 -.873924569E+02 -.873948525E+02 -.873957563E+02 -.873944040E+02 -.873900384E+02 -.873818956E+02 -.873691925E+02 -.873511157E+02 -.873268113E+02 -.872953762E+02 -.872558499E+02 -.872072077E+02 -.871483558E+02 -.870781273E+02 -.869952803E+02 -.868984993E+02 -.867863982E+02 -.866575288E+02 -.865103928E+02 -.863434598E+02 -.861551918E+02 -.859440761E+02 -.857086663E+02 -.854476344E+02 -.851598327E+02 -.848443686E+02 -.845006903E+02 -.841286836E+02 -.837287784E+02 -.833020619E+02 -.828503930E+02 -.823765133E+02 -.818841448E+02 -.813780650E+02 -.808641477E+02 -.803493558E+02 -.798416748E+02 -.793499755E+02 -.788837982E+02 -.784530580E+02 -.780676768E+02 -.777371578E+02 -.774701282E+02 -.772738841E+02 -.771539771E+02 -.771138817E+02 -.771547813E+02 -.772754927E+02 -.774725412E+02 -.777403755E+02 -.780716994E+02 -.784578858E+02 -.788894313E+02 -.793564141E+02 -.798489190E+02 -.803574056E+02 -.808730029E+02 -.813877251E+02 -.818946090E+02 -.823877804E+02 -.828624612E+02 -.833149289E+02 -.837424412E+02 -.841431380E+02 -.845159314E+02 -.848603902E+02 -.851766269E+02 -.854651919E+02 -.857269757E+02 -.859631237E+02 -.861749614E+02 -.863639321E+02 -.865315450E+02 -.866793340E+02 -.868088251E+02 -.869215112E+02 -.870188345E+02 -.871021741E+02 -.871728376E+02 -.872320579E+02 -.872809914E+02 -.873207203E+02 -.873522558E+02 -.873765433E+02 -.873944690E+02 -.874068677E+02 -.874145317E+02 -.874182210E+02 -.874186748E+02 -.874166241E+02 -.874128067E+02 -.874079840E+02 -.874029603E+02 -.873986061E+02 -.873958849E+02 -.873958849E+02
 -.873206759E+02 -.873206759E+02 -.873190982E+02 -.873158074E+02 -.873105540E+02 -.873030008E+02 -.872927404E+02 -.872793065E+02 -.872621811E+02 -.872407982E+02 -.872145459E+02 -.871827667E+02 -.871447567E+02 -.870997654E+02 -.870469944E+02 -.869855977E+02 -.869146818E+02 -.868333077E+02 -.867404944E+02 -.866352243E+02 -.865164514E+02 -.863831126E+02 -.862341424E+02 -.860684925E+02 -.858851558E+02 -.856831962E+02 -.854617841E+02 -.852202384E+02 -.849580752E+02 -.846750625E+02 -.843712805E+02 -.840471869E+02 -.837036839E+02 -.833421866E+02 -.829646862E+02 -.825738061E+02 -.821728443E+02 -.817657958E+02 -.813573495E+02 -.809528516E+02 -.805582321E+02 -.801798879E+02 -.798245233E+02 -.794989483E+02 -.792098420E+02 -.789634911E+02 -.787655198E+02 -.786206278E+02 -.785323588E+02 -.785029172E+02 -.785330511E+02 -.786220121E+02 -.787675956E+02 -.789662576E+02 -.792132981E+02 -.795030927E+02 -.798293542E+02 -.801854032E+02 -.805644291E+02 -.809597273E+02 -.813649003E+02 -.817740174E+02 -.821817316E+02 -.825833534E+02 -.829748867E+02 -.833530326E+02 -.837151664E+02 -.840592956E+02 -.843840036E+02 -.846883865E+02 -.849719847E+02 -.852347159E+02 -.854768096E+02 -.856987473E+02 -.859012070E+02 -.860850150E+02 -.862511038E+02 -.864004767E+02 -.865341775E+02 -.866532669E+02 -.867588031E+02 -.868518266E+02 -.869333493E+02 -.870043462E+02 -.870657504E+02 -.871184497E+02 -.871632849E+02 -.872010504E+02 -.872324944E+02 -.872583212E+02 -.872791934E+02 -.872957340E+02 -.873085292E+02 -.873181301E+02 -.873250541E+02 -.873297852E+02 -.873327718E+02 -.873344227E+02 -.873350987E+02 -.873350987E+02
 -.872661131E+02 -.872661131E+02 -.872615369E+02 -.872529698E+02 -.872407202E+02 -.872248851E+02 -.872053991E+02 -.871820699E+02 -.871546042E+02 -.871226267E+02 -.870856936E+02 -.870433025E+02 -.869949005E+02 -.869398892E+02 -.868776302E+02 -.868074494E+02 -.867286419E+02 -.866404774E+02 -.865422066E+02 -.864330696E+02 -.863123055E+02 -.861791651E+02 -.860329255E+02 -.858729082E+02 -.856985003E+02 -.855091797E+02 -.853045434E+02 -.850843395E+02 -.848485031E+02 -.845971946E+02 -.843308405E+02 -.840501747E+02 -.837562797E+02 -.834506245E+02 -.831350975E+02 -.828120314E+02 -.824842160E+02 -.821548963E+02 -.818277523E+02 -.815068572E+02 -.811966121E+02 -.809016552E+02 -.806267478E+02 -.803766382E+02 -.801559083E+02 -.799688111E+02 -.798191062E+02 -.797099057E+02 -.796435388E+02 -.796214477E+02 -.796441203E+02 -.797110680E+02 -.798208484E+02 -.799711314E+02 -.801588046E+02 -.803801074E+02 -.806307865E+02 -.809062590E+02 -.812017761E+02 -.815125756E+02 -.818340183E+02 -.821617023E+02 -.824915532E+02 -.828198900E+02 -.831434662E+02 -.834594906E+02 -.837656292E+02 -.840599917E+02 -.843411072E+02 -.846078913E+02 -.848596077E+02 -.850958276E+02 -.853163878E+02 -.855213503E+02 -.857109638E+02 -.858856280E+02 -.860458614E+02 -.861922731E+02 -.863255375E+02 -.864463734E+02 -.865555260E+02 -.866537522E+02 -.867418084E+02 -.868204408E+02 -.868903778E+02 -.869523240E+02 -.870069558E+02 -.870549171E+02 -.870968168E+02 -.871332256E+02 -.871646729E+02 -.871916429E+02 -.872145695E+02 -.872338292E+02 -.872497307E+02 -.872625012E+02 -.872722660E+02 -.872790208E+02 -.872825940E+02 -.872825940E+02
 -.872205021E+02 -.872205021E+02 -.872134553E+02 -.872005582E+02 -.871825964E+02 -.871600434E+02 -.871331344E+02 -.871019218E+02 -.870663166E+02 -.870261195E+02 -.869810444E+02 -.869307361E+02 -.868747840E+02 -.868127331E+02 -.867440932E+02 -.866683471E+02 -.865849578E+02 -.864933766E+02 -.863930512E+02 -.862834346E+02 -.861639958E+02 -.860342316E+02 -.858936799E+02 -.857419356E+02 -.855786681E+02 -.854036408E+02 -.852167334E+02 -.850179646E+02 -.848075182E+02 -.845857679E+02 -.843533048E+02 -.841109617E+02 -.838598372E+02 -.836013153E+02 -.833370804E+02 -.830691249E+02 -.827997484E+02 -.825315453E+02 -.822673806E+02 -.820103518E+02 -.817637357E+02 -.815309217E+02 -.813153303E+02 -.811203220E+02 -.809490968E+02 -.808045911E+02 -.806893760E+02 -.806055629E+02 -.805547231E+02 -.805378252E+02 -.805551963E+02 -.806065085E+02 -.806907923E+02 -.808064758E+02 -.809514464E+02 -.811231324E+02 -.813185964E+02 -.815346372E+02 -.817678937E+02 -.820149439E+02 -.822723974E+02 -.825369762E+02 -.828055814E+02 -.830753465E+02 -.833436754E+02 -.836082671E+02 -.838671271E+02 -.841185692E+02 -.843612071E+02 -.845939400E+02 -.848159323E+02 -.850265907E+02 -.852255381E+02 -.854125880E+02 -.855877182E+02 -.857510458E+02 -.859028038E+02 -.860433192E+02 -.861729936E+02 -.862922856E+02 -.864016955E+02 -.865017516E+02 -.865929993E+02 -.866759907E+02 -.867512761E+02 -.868193970E+02 -.868808793E+02 -.869362272E+02 -.869859171E+02 -.870303915E+02 -.870700516E+02 -.871052483E+02 -.871362712E+02 -.871633334E+02 -.871865526E+02 -.872059247E+02 -.872212886E+02 -.872322796E+02 -.872382664E+02 -.872382664E+02
 -.871833520E+02 -.871833520E+02 -.871743245E+02 -.871579716E+02 -.871354773E+02 -.871076331E+02 -.870749316E+02 -.870376378E+02 -.869958430E+02 -.869495055E+02 -.868984813E+02 -.868425488E+02 -.867814265E+02 -.867147885E+02 -.866422764E+02 -.865635098E+02 -.864780959E+02 -.863856382E+02 -.862857456E+02 -.861780418E+02 -.860621747E+02 -.859378278E+02 -.858047314E+02 -.856626759E+02 -.855115251E+02 -.853512320E+02 -.851818541E+02 -.850035706E+02 -.848166991E+02 -.846217127E+02 -.844192561E+02 -.842101606E+02 -.839954561E+02 -.837763806E+02 -.835543848E+02 -.833311315E+02 -.831084883E+02 -.828885125E+02 -.826734285E+02 -.824655955E+02 -.822674670E+02 -.820815413E+02 -.819103052E+02 -.817561714E+02 -.816214123E+02 -.815080937E+02 -.814180099E+02 -.813526250E+02 -.813130232E+02 -.812998707E+02 -.813133918E+02 -.813533612E+02 -.814191117E+02 -.815095579E+02 -.816232346E+02 -.817583465E+02 -.819128267E+02 -.820844014E+02 -.822706567E+02 -.824691046E+02 -.826772453E+02 -.828926237E+02 -.831128792E+02 -.833357857E+02 -.835592838E+02 -.837815043E+02 -.840007822E+02 -.842156647E+02 -.844249113E+02 -.846274896E+02 -.848225657E+02 -.850094920E+02 -.851877924E+02 -.853571462E+02 -.855173710E+02 -.856684059E+02 -.858102948E+02 -.859431703E+02 -.860672391E+02 -.861827683E+02 -.862900723E+02 -.863895018E+02 -.864814335E+02 -.865662606E+02 -.866443845E+02 -.867162066E+02 -.867821213E+02 -.868425082E+02 -.868977238E+02 -.869480932E+02 -.869938994E+02 -.870353708E+02 -.870726648E+02 -.871058474E+02 -.871348659E+02 -.871595136E+02 -.871793820E+02 -.871937991E+02 -.872017456E+02 -.872017456E+02
 -.871539870E+02 -.871539870E+02 -.871434227E+02 -.871244020E+02 -.870984330E+02 -.870665686E+02 -.870295160E+02 -.869877200E+02 -.869414265E+02 -.868907301E+02 -.868356117E+02 -.867759666E+02 -.867116265E+02 -.866423778E+02 -.865679752E+02 -.864881544E+02 -.864026421E+02 -.863111659E+02 -.862134631E+02 -.861092898E+02 -.859984300E+02 -.858807046E+02 -.857559817E+02 -.856241865E+02 -.854853120E+02 -.853394305E+02 -.851867048E+02 -.850273996E+02 -.848618930E+02 -.846906868E+02 -.845144163E+02 -.843338581E+02 -.841499359E+02 -.839637236E+02 -.837764448E+02 -.835894680E+02 -.834042977E+02 -.832225600E+02 -.830459823E+02 -.828763684E+02 -.827155677E+02 -.825654391E+02 -.824278114E+02 -.823044408E+02 -.821969662E+02 -.821068658E+02 -.820354149E+02 -.819836489E+02 -.819523310E+02 -.819419289E+02 -.819525998E+02 -.819841854E+02 -.820362166E+02 -.821079289E+02 -.821982858E+02 -.823060106E+02 -.824296238E+02 -.825674850E+02 -.827178367E+02 -.828788485E+02 -.830486598E+02 -.832254198E+02 -.834073227E+02 -.835926393E+02 -.837797415E+02 -.839671228E+02 -.841534124E+02 -.843373843E+02 -.845179623E+02 -.846942198E+02 -.848653776E+02 -.850307975E+02 -.851899747E+02 -.853425280E+02 -.854881895E+02 -.856267933E+02 -.857582641E+02 -.858826059E+02 -.859998910E+02 -.861102494E+02 -.862138590E+02 -.863109359E+02 -.864017259E+02 -.864864959E+02 -.865655259E+02 -.866391015E+02 -.867075056E+02 -.867710100E+02 -.868298668E+02 -.868842971E+02 -.869344792E+02 -.869805321E+02 -.870224965E+02 -.870603093E+02 -.870937704E+02 -.871224998E+02 -.871458810E+02 -.871629861E+02 -.871724775E+02 -.871724775E+02
 -.871316249E+02 -.871316249E+02 -.871199168E+02 -.870989242E+02 -.870704097E+02 -.870356348E+02 -.869954804E+02 -.869505391E+02 -.869011853E+02 -.868476290E+02 -.867899569E+02 -.867281638E+02 -.866621781E+02 -.865918808E+02 -.865171214E+02 -.864377312E+02 -.863535337E+02 -.862643551E+02 -.861700324E+02 -.860704225E+02 -.859654095E+02 -.858549132E+02 -.857388970E+02 -.856173759E+02 -.854904244E+02 -.853581854E+02 -.852208772E+02 -.850788018E+02 -.849323520E+02 -.847820176E+02 -.846283907E+02 -.844721697E+02 -.843141606E+02 -.841552776E+02 -.839965394E+02 -.838390635E+02 -.836840574E+02 -.835328052E+02 -.833866520E+02 -.832469840E+02 -.831152051E+02 -.829927117E+02 -.828808639E+02 -.827809564E+02 -.826941884E+02 -.826216341E+02 -.825642152E+02 -.825226764E+02 -.824975649E+02 -.824892153E+02 -.824977396E+02 -.825230244E+02 -.825647337E+02 -.826223191E+02 -.826950342E+02 -.827819560E+02 -.828820086E+02 -.829939916E+02 -.831166085E+02 -.832484975E+02 -.833882607E+02 -.835344921E+02 -.836858037E+02 -.838408486E+02 -.839983403E+02 -.841570694E+02 -.843159159E+02 -.844738586E+02 -.846299811E+02 -.847834743E+02 -.849336373E+02 -.850798750E+02 -.852216948E+02 -.853587008E+02 -.854905880E+02 -.856171351E+02 -.857381968E+02 -.858536958E+02 -.859636152E+02 -.860679904E+02 -.861669014E+02 -.862604651E+02 -.863488283E+02 -.864321598E+02 -.865106436E+02 -.865844710E+02 -.866538331E+02 -.867189118E+02 -.867798699E+02 -.868368397E+02 -.868899085E+02 -.869391015E+02 -.869843589E+02 -.870255072E+02 -.870622224E+02 -.870939805E+02 -.871199943E+02 -.871391296E+02 -.871497944E+02 -.871497944E+02
 -.871154378E+02 -.871154378E+02 -.871029281E+02 -.870805664E+02 -.870503080E+02 -.870135743E+02 -.869713820E+02 -.869244414E+02 -.868732309E+02 -.868180546E+02 -.867590867E+02 -.866964048E+02 -.866300172E+02 -.865598830E+02 -.864859291E+02 -.864080636E+02 -.863261870E+02 -.862402020E+02 -.861500216E+02 -.860555770E+02 -.859568248E+02 -.858537535E+02 -.857463902E+02 -.856348069E+02 -.855191265E+02 -.853995284E+02 -.852762545E+02 -.851496138E+02 -.850199870E+02 -.848878301E+02 -.847536767E+02 -.846181396E+02 -.844819106E+02 -.843457583E+02 -.842105244E+02 -.840771177E+02 -.839465060E+02 -.838197050E+02 -.836977658E+02 -.835817597E+02 -.834727609E+02 -.833718277E+02 -.832799826E+02 -.831981916E+02 -.831273438E+02 -.830682308E+02 -.830215288E+02 -.829877821E+02 -.829673893E+02 -.829605936E+02 -.829674762E+02 -.829879543E+02 -.830217834E+02 -.830685632E+02 -.831277480E+02 -.831986600E+02 -.832805059E+02 -.833723952E+02 -.834733599E+02 -.835823760E+02 -.836983832E+02 -.838203054E+02 -.839470695E+02 -.840776222E+02 -.842109457E+02 -.843460699E+02 -.844820837E+02 -.846181429E+02 -.847534764E+02 -.848873897E+02 -.850192674E+02 -.851485729E+02 -.852748476E+02 -.853977079E+02 -.855168419E+02 -.856320053E+02 -.857430160E+02 -.858497493E+02 -.859521318E+02 -.860501357E+02 -.861437732E+02 -.862330899E+02 -.863181593E+02 -.863990759E+02 -.864759489E+02 -.865488953E+02 -.866180320E+02 -.866834670E+02 -.867452894E+02 -.868035570E+02 -.868582810E+02 -.869094072E+02 -.869567918E+02 -.870001702E+02 -.870391164E+02 -.870729906E+02 -.871008704E+02 -.871214600E+02 -.871329721E+02 -.871329721E+02
 -.871045996E+02 -.871045996E+02 -.870915806E+02 -.870683636E+02 -.870370411E+02 -.869991515E+02 -.869558130E+02 -.869078257E+02 -.868557492E+02 -.867999624E+02 -.867407096E+02 -.866781353E+02 -.866123122E+02 -.865432625E+02 -.864709747E+02 -.863954177E+02 -.863165517E+02 -.862343374E+02 -.861487445E+02 -.860597582E+02 -.859673857E+02 -.858716618E+02 -.857726544E+02 -.856704691E+02 -.855652538E+02 -.854572032E+02 -.853465620E+02 -.852336283E+02 -.851187564E+02 -.850023582E+02 -.848849045E+02 -.847669248E+02 -.846490058E+02 -.845317894E+02 -.844159679E+02 -.843022791E+02 -.841914991E+02 -.840844335E+02 -.839819073E+02 -.838847534E+02 -.837938000E+02 -.837098563E+02 -.836336989E+02 -.835660567E+02 -.835075965E+02 -.834589097E+02 -.834204989E+02 -.833927677E+02 -.833760106E+02 -.833704069E+02 -.833760164E+02 -.833927778E+02 -.834205101E+02 -.834589172E+02 -.835075940E+02 -.835660362E+02 -.836336507E+02 -.837097690E+02 -.837936604E+02 -.838845467E+02 -.839816164E+02 -.840840397E+02 -.841909817E+02 -.843016151E+02 -.844151323E+02 -.845307549E+02 -.846477428E+02 -.847654010E+02 -.848830856E+02 -.850002069E+02 -.851162330E+02 -.852306905E+02 -.853431646E+02 -.854532986E+02 -.855607917E+02 -.856653970E+02 -.857669178E+02 -.858652046E+02 -.859601508E+02 -.860516887E+02 -.861397849E+02 -.862244352E+02 -.863056602E+02 -.863834991E+02 -.864580045E+02 -.865292355E+02 -.865972503E+02 -.866620979E+02 -.867238075E+02 -.867823758E+02 -.868377517E+02 -.868898162E+02 -.869383570E+02 -.869830360E+02 -.870233468E+02 -.870585594E+02 -.870876480E+02 -.871091964E+02 -.871212741E+02 -.871212741E+02
 -.870983182E+02 -.870983182E+02 -.870850358E+02 -.870613944E+02 -.870295755E+02 -.869911967E+02 -.869474475E+02 -.868991931E+02 -.868470537E+02 -.867914654E+02 -.867327267E+02 -.866710346E+02 -.866065127E+02 -.865392325E+02 -.864692309E+02 -.863965235E+02 -.863211159E+02 -.862430123E+02 -.861622234E+02 -.860787725E+02 -.859927012E+02 -.859040741E+02 -.858129833E+02 -.857195521E+02 -.856239384E+02 -.855263376E+02 -.854269854E+02 -.853261593E+02 -.852241802E+02 -.851214135E+02 -.850182684E+02 -.849151976E+02 -.848126956E+02 -.847112957E+02 -.846115664E+02 -.845141066E+02 -.844195399E+02 -.843285073E+02 -.842416596E+02 -.841596484E+02 -.840831167E+02 -.840126890E+02 -.839489603E+02 -.838924864E+02 -.838437734E+02 -.838032678E+02 -.837713482E+02 -.837483174E+02 -.837343960E+02 -.837297181E+02 -.837343280E+02 -.837481798E+02 -.837711378E+02 -.838029796E+02 -.838434009E+02 -.838920214E+02 -.839483928E+02 -.840120073E+02 -.840823073E+02 -.841586959E+02 -.842405469E+02 -.843272152E+02 -.844180472E+02 -.845123900E+02 -.846096005E+02 -.847090530E+02 -.848101461E+02 -.849123091E+02 -.850150062E+02 -.851177405E+02 -.852200569E+02 -.853215435E+02 -.854218327E+02 -.855206010E+02 -.856175687E+02 -.857124983E+02 -.858051926E+02 -.858954925E+02 -.859832745E+02 -.860684470E+02 -.861509476E+02 -.862307385E+02 -.863078030E+02 -.863821402E+02 -.864537606E+02 -.865226790E+02 -.865889085E+02 -.866524514E+02 -.867132894E+02 -.867713706E+02 -.868265939E+02 -.868787888E+02 -.869276889E+02 -.869728992E+02 -.870138518E+02 -.870497497E+02 -.870794925E+02 -.871015797E+02 -.871139838E+02 -.871139838E+02
 -.870958572E+02 -.870958572E+02 -.870825153E+02 -.870588052E+02 -.870269567E+02 -.869886338E+02 -.869450713E+02 -.868971777E+02 -.868456159E+02 -.867908633E+02 -.867332591E+02 -.866730399E+02 -.866103680E+02 -.865453530E+02 -.864780683E+02 -.864085650E+02 -.863368823E+02 -.862630561E+02 -.861871261E+02 -.861091417E+02 -.860291669E+02 -.859472841E+02 -.858635982E+02 -.857782394E+02 -.856913658E+02 -.856031652E+02 -.855138574E+02 -.854236947E+02 -.853329631E+02 -.852419821E+02 -.851511043E+02 -.850607143E+02 -.849712266E+02 -.848830838E+02 -.847967522E+02 -.847127186E+02 -.846314854E+02 -.845535647E+02 -.844794723E+02 -.844097213E+02 -.843448146E+02 -.842852377E+02 -.842314509E+02 -.841838820E+02 -.841429189E+02 -.841089026E+02 -.840821213E+02 -.840628050E+02 -.840511208E+02 -.840471702E+02 -.840509865E+02 -.840625346E+02 -.840817117E+02 -.841083487E+02 -.841422141E+02 -.841830181E+02 -.842304177E+02 -.842840235E+02 -.843434057E+02 -.844081023E+02 -.844776260E+02 -.845514718E+02 -.846291247E+02 -.847100669E+02 -.847937841E+02 -.848797719E+02 -.849675414E+02 -.850566236E+02 -.851465742E+02 -.852369760E+02 -.853274422E+02 -.854176179E+02 -.855071813E+02 -.855958445E+02 -.856833531E+02 -.857694857E+02 -.858540531E+02 -.859368966E+02 -.860178861E+02 -.860969179E+02 -.861739121E+02 -.862488093E+02 -.863215675E+02 -.863921574E+02 -.864605587E+02 -.865267535E+02 -.865907202E+02 -.866524256E+02 -.867118143E+02 -.867687966E+02 -.868232327E+02 -.868749121E+02 -.869235275E+02 -.869686413E+02 -.870096415E+02 -.870456846E+02 -.870756208E+02 -.870978964E+02 -.871104263E+02 -.871104263E+02
 -.870965489E+02 -.870965489E+02 -.870833137E+02 -.870598239E+02 -.870283232E+02 -.869904949E+02 -.869475961E+02 -.869005608E+02 -.868500784E+02 -.867966544E+02 -.867406564E+02 -.866823499E+02 -.866219257E+02 -.865595213E+02 -.864952374E+02 -.864291510E+02 -.863613257E+02 -.862918198E+02 -.862206929E+02 -.861480115E+02 -.860738529E+02 -.859983093E+02 -.859214905E+02 -.858435267E+02 -.857645698E+02 -.856847958E+02 -.856044052E+02 -.855236240E+02 -.854427039E+02 -.853619219E+02 -.852815800E+02 -.852020033E+02 -.851235390E+02 -.850465536E+02 -.849714303E+02 -.848985653E+02 -.848283647E+02 -.847612392E+02 -.846975999E+02 -.846378533E+02 -.845823954E+02 -.845316065E+02 -.844858458E+02 -.844454453E+02 -.844107053E+02 -.843818888E+02 -.843592174E+02 -.843428677E+02 -.843329677E+02 -.843295948E+02 -.843327745E+02 -.843424797E+02 -.843586312E+02 -.843810995E+02 -.844097064E+02 -.844442285E+02 -.844844010E+02 -.845299221E+02 -.845804578E+02 -.846356473E+02 -.846951084E+02 -.847584431E+02 -.848252432E+02 -.848950956E+02 -.849675873E+02 -.850423106E+02 -.851188670E+02 -.851968711E+02 -.852759544E+02 -.853557676E+02 -.854359833E+02 -.855162977E+02 -.855964315E+02 -.856761313E+02 -.857551695E+02 -.858333441E+02 -.859104783E+02 -.859864199E+02 -.860610392E+02 -.861342280E+02 -.862058973E+02 -.862759747E+02 -.863444016E+02 -.864111296E+02 -.864761161E+02 -.865393197E+02 -.866006931E+02 -.866601763E+02 -.867176860E+02 -.867731040E+02 -.868262610E+02 -.868769171E+02 -.869247355E+02 -.869692488E+02 -.870098158E+02 -.870455641E+02 -.870753162E+02 -.870974921E+02 -.871099826E+02 -.871099826E+02
 -.870997997E+02 -.870997997E+02 -.870868043E+02 -.870637656E+02 -.870329130E+02 -.869959258E+02 -.869540651E+02 -.869082743E+02 -.868592566E+02 -.868075339E+02 -.867534920E+02 -.866974158E+02 -.866395162E+02 -.865799505E+02 -.865188387E+02 -.864562763E+02 -.863923438E+02 -.863271148E+02 -.862606618E+02 -.861930618E+02 -.861243992E+02 -.860547702E+02 -.859842845E+02 -.859130675E+02 -.858412622E+02 -.857690299E+02 -.856965512E+02 -.856240263E+02 -.855516749E+02 -.854797361E+02 -.854084671E+02 -.853381426E+02 -.852690527E+02 -.852015012E+02 -.851358034E+02 -.850722827E+02 -.850112683E+02 -.849530913E+02 -.848980810E+02 -.848465612E+02 -.847988458E+02 -.847552351E+02 -.847160113E+02 -.846814345E+02 -.846517389E+02 -.846271294E+02 -.846077780E+02 -.845938215E+02 -.845853590E+02 -.845824501E+02 -.845851144E+02 -.845933308E+02 -.846070378E+02 -.846261349E+02 -.846504837E+02 -.846799104E+02 -.847142085E+02 -.847531422E+02 -.847964496E+02 -.848438466E+02 -.848950315E+02 -.849496883E+02 -.850074914E+02 -.850681098E+02 -.851312103E+02 -.851964620E+02 -.852635393E+02 -.853321251E+02 -.854019136E+02 -.854726127E+02 -.855439459E+02 -.856156539E+02 -.856874961E+02 -.857592511E+02 -.858307174E+02 -.859017133E+02 -.859720770E+02 -.860416655E+02 -.861103542E+02 -.861780354E+02 -.862446167E+02 -.863100188E+02 -.863741731E+02 -.864370184E+02 -.864984975E+02 -.865585517E+02 -.866171158E+02 -.866741099E+02 -.867294304E+02 -.867829382E+02 -.868344432E+02 -.868836846E+02 -.869303057E+02 -.869738207E+02 -.870135716E+02 -.870486725E+02 -.870779364E+02 -.870997794E+02 -.871120962E+02 -.871120962E+02
 -.871050908E+02 -.871050908E+02 -.870924401E+02 -.870700335E+02 -.870400629E+02 -.870041851E+02 -.869636498E+02 -.869193970E+02 -.868721323E+02 -.868223846E+02 -.867705494E+02 -.867169235E+02 -.866617303E+02 -.866051404E+02 -.865472870E+02 -.864882778E+02 -.864282046E+02 -.863671507E+02 -.863051965E+02 -.862424244E+02 -.861789220E+02 -.861147851E+02 -.860501201E+02 -.859850456E+02 -.859196933E+02 -.858542097E+02 -.857887556E+02 -.857235072E+02 -.856586553E+02 -.855944054E+02 -.855309762E+02 -.854685994E+02 -.854075176E+02 -.853479829E+02 -.852902552E+02 -.852345995E+02 -.851812835E+02 -.851305752E+02 -.850827398E+02 -.850380368E+02 -.849967166E+02 -.849590179E+02 -.849251640E+02 -.848953603E+02 -.848697911E+02 -.848486171E+02 -.848319731E+02 -.848199660E+02 -.848126731E+02 -.848101409E+02 -.848123845E+02 -.848193873E+02 -.848311010E+02 -.848474470E+02 -.848683167E+02 -.848935738E+02 -.849230559E+02 -.849565770E+02 -.849939302E+02 -.850348904E+02 -.850792173E+02 -.851266588E+02 -.851769536E+02 -.852298348E+02 -.852850327E+02 -.853422776E+02 -.854013027E+02 -.854618466E+02 -.855236551E+02 -.855864839E+02 -.856500998E+02 -.857142821E+02 -.857788241E+02 -.858435334E+02 -.859082330E+02 -.859727611E+02 -.860369712E+02 -.861007317E+02 -.861639253E+02 -.862264480E+02 -.862882076E+02 -.863491224E+02 -.864091184E+02 -.864681268E+02 -.865260806E+02 -.865829099E+02 -.866385366E+02 -.866928672E+02 -.867457839E+02 -.867971331E+02 -.868467107E+02 -.868942426E+02 -.869393604E+02 -.869815689E+02 -.870202046E+02 -.870543806E+02 -.870829154E+02 -.871042401E+02 -.871162761E+02 -.871162761E+02
 -.871119761E+02 -.871119761E+02 -.870997506E+02 -.870781144E+02 -.870492039E+02 -.870146383E+02 -.869756430E+02 -.869331444E+02 -.868878416E+02 -.868402623E+02 -.867908050E+02 -.867397716E+02 -.866873926E+02 -.866338464E+02 -.865792741E+02 -.865237911E+02 -.864674960E+02 -.864104777E+02 -.863528206E+02 -.862946092E+02 -.862359310E+02 -.861768793E+02 -.861175551E+02 -.860580685E+02 -.859985401E+02 -.859391010E+02 -.858798941E+02 -.858210734E+02 -.857628042E+02 -.857052626E+02 -.856486346E+02 -.855931155E+02 -.855389084E+02 -.854862231E+02 -.854352740E+02 -.853862790E+02 -.853394569E+02 -.852950255E+02 -.852531994E+02 -.852141878E+02 -.851781916E+02 -.851454017E+02 -.851159963E+02 -.850901384E+02 -.850679744E+02 -.850496312E+02 -.850352154E+02 -.850248111E+02 -.850184792E+02 -.850162561E+02 -.850181537E+02 -.850241587E+02 -.850342330E+02 -.850483143E+02 -.850663170E+02 -.850881330E+02 -.851136336E+02 -.851426713E+02 -.851750811E+02 -.852106834E+02 -.852492859E+02 -.852906857E+02 -.853346723E+02 -.853810294E+02 -.854295374E+02 -.854799759E+02 -.855321255E+02 -.855857700E+02 -.856406980E+02 -.856967049E+02 -.857535939E+02 -.858111774E+02 -.858692782E+02 -.859277299E+02 -.859863775E+02 -.860450779E+02 -.861036997E+02 -.861621232E+02 -.862202395E+02 -.862779504E+02 -.863351665E+02 -.863918063E+02 -.864477937E+02 -.865030560E+02 -.865575204E+02 -.866111099E+02 -.866637382E+02 -.867153027E+02 -.867656766E+02 -.868146969E+02 -.868621510E+02 -.869077581E+02 -.869511447E+02 -.869918144E+02 -.870291064E+02 -.870621435E+02 -.870897625E+02 -.871104242E+02 -.871220956E+02 -.871220956E+02
 -.871200764E+02 -.871200764E+02 -.871083364E+02 -.870875737E+02 -.870598548E+02 -.870267494E+02 -.869894492E+02 -.869488579E+02 -.869056611E+02 -.868603790E+02 -.868134072E+02 -.867650479E+02 -.867155338E+02 -.866650467E+02 -.866137318E+02 -.865617084E+02 -.865090786E+02 -.864559336E+02 -.864023593E+02 -.863484397E+02 -.862942602E+02 -.862399099E+02 -.861854836E+02 -.861310825E+02 -.860768157E+02 -.860228005E+02 -.859691627E+02 -.859160369E+02 -.858635658E+02 -.858119003E+02 -.857611986E+02 -.857116255E+02 -.856633513E+02 -.856165507E+02 -.855714017E+02 -.855280835E+02 -.854867759E+02 -.854476566E+02 -.854109003E+02 -.853766763E+02 -.853451469E+02 -.853164658E+02 -.852907758E+02 -.852682076E+02 -.852488778E+02 -.852328878E+02 -.852203222E+02 -.852112478E+02 -.852057129E+02 -.852037464E+02 -.852053575E+02 -.852105355E+02 -.852192501E+02 -.852314516E+02 -.852470719E+02 -.852660247E+02 -.852882073E+02 -.853135016E+02 -.853417755E+02 -.853728845E+02 -.854066737E+02 -.854429791E+02 -.854816299E+02 -.855224501E+02 -.855652602E+02 -.856098791E+02 -.856561260E+02 -.857038214E+02 -.857527892E+02 -.858028577E+02 -.858538608E+02 -.859056391E+02 -.859580406E+02 -.860109218E+02 -.860641474E+02 -.861175915E+02 -.861711368E+02 -.862246754E+02 -.862781074E+02 -.863313410E+02 -.863842912E+02 -.864368787E+02 -.864890278E+02 -.865406643E+02 -.865917127E+02 -.866420920E+02 -.866917111E+02 -.867404623E+02 -.867882133E+02 -.868347963E+02 -.868799951E+02 -.869235267E+02 -.869650186E+02 -.870039791E+02 -.870397579E+02 -.870714956E+02 -.870980574E+02 -.871179461E+02 -.871291887E+02 -.871291887E+02
 -.871290744E+02 -.871290744E+02 -.871178632E+02 -.870980479E+02 -.870716136E+02 -.870400718E+02 -.870045724E+02 -.869659904E+02 -.869249919E+02 -.868820844E+02 -.868376561E+02 -.867920053E+02 -.867453634E+02 -.866979122E+02 -.866497978E+02 -.866011404E+02 -.865520430E+02 -.865025972E+02 -.864528879E+02 -.864029974E+02 -.863530075E+02 -.863030024E+02 -.862530699E+02 -.862033024E+02 -.861537982E+02 -.861046617E+02 -.860560036E+02 -.860079409E+02 -.859605972E+02 -.859141016E+02 -.858685887E+02 -.858241978E+02 -.857810721E+02 -.857393574E+02 -.856992016E+02 -.856607532E+02 -.856241600E+02 -.855895681E+02 -.855571201E+02 -.855269538E+02 -.854992012E+02 -.854739865E+02 -.854514251E+02 -.854316221E+02 -.854146715E+02 -.854006544E+02 -.853896387E+02 -.853816779E+02 -.853768103E+02 -.853750590E+02 -.853764313E+02 -.853809186E+02 -.853884965E+02 -.853991252E+02 -.854127498E+02 -.854293013E+02 -.854486969E+02 -.854708415E+02 -.854956286E+02 -.855229413E+02 -.855526541E+02 -.855846336E+02 -.856187406E+02 -.856548311E+02 -.856927577E+02 -.857323711E+02 -.857735216E+02 -.858160600E+02 -.858598390E+02 -.859047144E+02 -.859505457E+02 -.859971973E+02 -.860445392E+02 -.860924472E+02 -.861408039E+02 -.861894985E+02 -.862384270E+02 -.862874924E+02 -.863366038E+02 -.863856765E+02 -.864346306E+02 -.864833900E+02 -.865318811E+02 -.865800302E+02 -.866277610E+02 -.866749911E+02 -.867216273E+02 -.867675595E+02 -.868126532E+02 -.868567395E+02 -.868996018E+02 -.869409594E+02 -.869804452E+02 -.870175774E+02 -.870517219E+02 -.870820441E+02 -.871074453E+02 -.871264797E+02 -.871372460E+02 -.871372460E+02
 -.871387071E+02 -.871387071E+02 -.871280546E+02 -.871092362E+02 -.870841485E+02 -.870542374E+02 -.870206055E+02 -.869840938E+02 -.869453444E+02 -.869048484E+02 -.868629831E+02 -.868200396E+02 -.867762448E+02 -.867317781E+02 -.866867838E+02 -.866413813E+02 -.865956725E+02 -.865497473E+02 -.865036887E+02 -.864575757E+02 -.864114861E+02 -.863654986E+02 -.863196939E+02 -.862741561E+02 -.862289734E+02 -.861842382E+02 -.861400480E+02 -.860965047E+02 -.860537148E+02 -.860117891E+02 -.859708425E+02 -.859309927E+02 -.858923602E+02 -.858550675E+02 -.858192378E+02 -.857849943E+02 -.857524595E+02 -.857217534E+02 -.856929933E+02 -.856662921E+02 -.856417574E+02 -.856194902E+02 -.855995844E+02 -.855821252E+02 -.855671884E+02 -.855548397E+02 -.855451336E+02 -.855381133E+02 -.855338097E+02 -.855322411E+02 -.855334134E+02 -.855373195E+02 -.855439398E+02 -.855532420E+02 -.855651819E+02 -.855797035E+02 -.855967400E+02 -.856162142E+02 -.856380397E+02 -.856621213E+02 -.856883568E+02 -.857166373E+02 -.857468485E+02 -.857788721E+02 -.858125866E+02 -.858478685E+02 -.858845933E+02 -.859226365E+02 -.859618747E+02 -.860021863E+02 -.860434526E+02 -.860855578E+02 -.861283907E+02 -.861718441E+02 -.862158157E+02 -.862602086E+02 -.863049307E+02 -.863498950E+02 -.863950195E+02 -.864402263E+02 -.864854411E+02 -.865305919E+02 -.865756080E+02 -.866204175E+02 -.866649451E+02 -.867091086E+02 -.867528148E+02 -.867959534E+02 -.868383905E+02 -.868799582E+02 -.869204430E+02 -.869595696E+02 -.869969799E+02 -.870322060E+02 -.870646348E+02 -.870934615E+02 -.871176299E+02 -.871357526E+02 -.871460086E+02 -.871460086E+02
 -.871487600E+02 -.871487600E+02 -.871386846E+02 -.871208936E+02 -.870971891E+02 -.870689468E+02 -.870372177E+02 -.870028049E+02 -.869663233E+02 -.869282447E+02 -.868889323E+02 -.868486678E+02 -.868076715E+02 -.867661181E+02 -.867241485E+02 -.866818794E+02 -.866394101E+02 -.865968281E+02 -.865542131E+02 -.865116403E+02 -.864691830E+02 -.864269141E+02 -.863849076E+02 -.863432397E+02 -.863019892E+02 -.862612382E+02 -.862210720E+02 -.861815795E+02 -.861428527E+02 -.861049869E+02 -.860680799E+02 -.860322317E+02 -.859975441E+02 -.859641200E+02 -.859320624E+02 -.859014741E+02 -.858724568E+02 -.858451098E+02 -.858195298E+02 -.857958097E+02 -.857740377E+02 -.857542967E+02 -.857366632E+02 -.857212065E+02 -.857079885E+02 -.856970624E+02 -.856884725E+02 -.856822538E+02 -.856784311E+02 -.856770194E+02 -.856780232E+02 -.856814369E+02 -.856872443E+02 -.856954193E+02 -.857059259E+02 -.857187186E+02 -.857337429E+02 -.857509359E+02 -.857702270E+02 -.857915386E+02 -.858147867E+02 -.858398818E+02 -.858667300E+02 -.858952335E+02 -.859252916E+02 -.859568019E+02 -.859896603E+02 -.860237628E+02 -.860590056E+02 -.860952861E+02 -.861325033E+02 -.861705588E+02 -.862093569E+02 -.862488051E+02 -.862888146E+02 -.863293003E+02 -.863701809E+02 -.864113788E+02 -.864528199E+02 -.864944332E+02 -.865361500E+02 -.865779029E+02 -.866196246E+02 -.866612460E+02 -.867026938E+02 -.867438874E+02 -.867847350E+02 -.868251282E+02 -.868649351E+02 -.869039914E+02 -.869420888E+02 -.869789600E+02 -.870142586E+02 -.870475341E+02 -.870781975E+02 -.871054783E+02 -.871283668E+02 -.871455398E+02 -.871552630E+02 -.871552630E+02
 -.871590602E+02 -.871590602E+02 -.871495714E+02 -.871328229E+02 -.871105183E+02 -.870839601E+02 -.870541444E+02 -.870218341E+02 -.869876142E+02 -.869519348E+02 -.869151433E+02 -.868775100E+02 -.868392469E+02 -.868005223E+02 -.867614725E+02 -.867222102E+02 -.866828311E+02 -.866434193E+02 -.866040508E+02 -.865647965E+02 -.865257249E+02 -.864869033E+02 -.864483993E+02 -.864102816E+02 -.863726207E+02 -.863354892E+02 -.862989620E+02 -.862631166E+02 -.862280326E+02 -.861937920E+02 -.861604783E+02 -.861281766E+02 -.860969733E+02 -.860669548E+02 -.860382078E+02 -.860108183E+02 -.859848710E+02 -.859604484E+02 -.859376308E+02 -.859164947E+02 -.858971131E+02 -.858795539E+02 -.858638800E+02 -.858501483E+02 -.858384093E+02 -.858287065E+02 -.858210760E+02 -.858155463E+02 -.858121377E+02 -.858108622E+02 -.858117236E+02 -.858147171E+02 -.858198294E+02 -.858270393E+02 -.858363173E+02 -.858476261E+02 -.858609212E+02 -.858761509E+02 -.858932574E+02 -.859121767E+02 -.859328398E+02 -.859551728E+02 -.859790979E+02 -.860045341E+02 -.860313977E+02 -.860596031E+02 -.860890634E+02 -.861196911E+02 -.861513988E+02 -.861840995E+02 -.862177074E+02 -.862521384E+02 -.862873103E+02 -.863231431E+02 -.863595595E+02 -.863964851E+02 -.864338480E+02 -.864715790E+02 -.865096117E+02 -.865478813E+02 -.865863247E+02 -.866248792E+02 -.866634813E+02 -.867020653E+02 -.867405606E+02 -.867788894E+02 -.868169624E+02 -.868546741E+02 -.868918964E+02 -.869284700E+02 -.869641938E+02 -.869988103E+02 -.870319873E+02 -.870632937E+02 -.870921675E+02 -.871178752E+02 -.871394573E+02 -.871556584E+02 -.871648349E+02 -.871648349E+02
 -.871694702E+02 -.871694702E+02 -.871605707E+02 -.871448676E+02 -.871239643E+02 -.870990876E+02 -.870711772E+02 -.870409537E+02 -.870089707E+02 -.869756548E+02 -.869413363E+02 -.869062725E+02 -.868706659E+02 -.868346774E+02 -.867984375E+02 -.867620542E+02 -.867256188E+02 -.866892114E+02 -.866529037E+02 -.866167624E+02 -.865808511E+02 -.865452315E+02 -.865099652E+02 -.864751141E+02 -.864407412E+02 -.864069106E+02 -.863736883E+02 -.863411417E+02 -.863093399E+02 -.862783534E+02 -.862482538E+02 -.862191138E+02 -.861910066E+02 -.861640053E+02 -.861381830E+02 -.861136119E+02 -.860903627E+02 -.860685044E+02 -.860481038E+02 -.860292244E+02 -.860119265E+02 -.859962665E+02 -.859822961E+02 -.859700622E+02 -.859596063E+02 -.859509642E+02 -.859441654E+02 -.859392332E+02 -.859361844E+02 -.859350286E+02 -.859357689E+02 -.859384014E+02 -.859429151E+02 -.859492925E+02 -.859575094E+02 -.859675352E+02 -.859793330E+02 -.859928606E+02 -.860080699E+02 -.860249084E+02 -.860433187E+02 -.860632396E+02 -.860846067E+02 -.861073522E+02 -.861314064E+02 -.861566976E+02 -.861831529E+02 -.862106984E+02 -.862392603E+02 -.862687648E+02 -.862991387E+02 -.863303100E+02 -.863622079E+02 -.863947633E+02 -.864279089E+02 -.864615793E+02 -.864957113E+02 -.865302432E+02 -.865651153E+02 -.866002689E+02 -.866356463E+02 -.866711894E+02 -.867068389E+02 -.867425325E+02 -.867782032E+02 -.868137763E+02 -.868491660E+02 -.868842709E+02 -.869189675E+02 -.869531030E+02 -.869864846E+02 -.870188664E+02 -.870499318E+02 -.870792708E+02 -.871063506E+02 -.871304765E+02 -.871507417E+02 -.871659610E+02 -.871745844E+02 -.871745844E+02
 -.871798831E+02 -.871798831E+02 -.871715702E+02 -.871569064E+02 -.871373937E+02 -.871141826E+02 -.870881551E+02 -.870599884E+02 -.870302036E+02 -.869992029E+02 -.869672983E+02 -.869347332E+02 -.869016995E+02 -.868683500E+02 -.868348087E+02 -.868011781E+02 -.867675449E+02 -.867339845E+02 -.867005644E+02 -.866673467E+02 -.866343901E+02 -.866017513E+02 -.865694862E+02 -.865376505E+02 -.865063002E+02 -.864754922E+02 -.864452845E+02 -.864157358E+02 -.863869062E+02 -.863588564E+02 -.863316481E+02 -.863053433E+02 -.862800043E+02 -.862556932E+02 -.862324717E+02 -.862104005E+02 -.861895392E+02 -.861699456E+02 -.861516753E+02 -.861347814E+02 -.861193140E+02 -.861053199E+02 -.860928420E+02 -.860819190E+02 -.860725853E+02 -.860648704E+02 -.860587986E+02 -.860543891E+02 -.860516557E+02 -.860506063E+02 -.860512433E+02 -.860535636E+02 -.860575580E+02 -.860632121E+02 -.860705058E+02 -.860794138E+02 -.860899058E+02 -.861019466E+02 -.861154965E+02 -.861305118E+02 -.861469448E+02 -.861647447E+02 -.861838576E+02 -.862042269E+02 -.862257942E+02 -.862484992E+02 -.862722805E+02 -.862970757E+02 -.863228221E+02 -.863494570E+02 -.863769179E+02 -.864051429E+02 -.864340710E+02 -.864636423E+02 -.864937983E+02 -.865244816E+02 -.865556362E+02 -.865872076E+02 -.866191421E+02 -.866513867E+02 -.866838886E+02 -.867165943E+02 -.867494486E+02 -.867823932E+02 -.868153647E+02 -.868482922E+02 -.868810940E+02 -.869136732E+02 -.869459121E+02 -.869776651E+02 -.870087488E+02 -.870389299E+02 -.870679086E+02 -.870952975E+02 -.871205940E+02 -.871431438E+02 -.871620942E+02 -.871763314E+02 -.871844008E+02 -.871844008E+02
 -.871902174E+02 -.871902174E+02 -.871824842E+02 -.871688465E+02 -.871507051E+02 -.871291338E+02 -.871049565E+02 -.870788065E+02 -.870511717E+02 -.870224293E+02 -.869928721E+02 -.869627292E+02 -.869321811E+02 -.869013722E+02 -.868704193E+02 -.868394189E+02 -.868084527E+02 -.867775914E+02 -.867468980E+02 -.867164302E+02 -.866862419E+02 -.866563850E+02 -.866269100E+02 -.865978670E+02 -.865693059E+02 -.865412771E+02 -.865138315E+02 -.864870205E+02 -.864608962E+02 -.864355112E+02 -.864109184E+02 -.863871711E+02 -.863643224E+02 -.863424252E+02 -.863215317E+02 -.863016933E+02 -.862829601E+02 -.862653807E+02 -.862490017E+02 -.862338677E+02 -.862200205E+02 -.862074989E+02 -.861963388E+02 -.861865724E+02 -.861782281E+02 -.861713303E+02 -.861658994E+02 -.861619511E+02 -.861594967E+02 -.861585428E+02 -.861590915E+02 -.861611399E+02 -.861646807E+02 -.861697017E+02 -.861761862E+02 -.861841134E+02 -.861934579E+02 -.862041905E+02 -.862162782E+02 -.862296845E+02 -.862443698E+02 -.862602914E+02 -.862774042E+02 -.862956609E+02 -.863150122E+02 -.863354073E+02 -.863567943E+02 -.863791204E+02 -.864023323E+02 -.864263764E+02 -.864511992E+02 -.864767475E+02 -.865029688E+02 -.865298109E+02 -.865572229E+02 -.865851545E+02 -.866135562E+02 -.866423796E+02 -.866715765E+02 -.867010993E+02 -.867308998E+02 -.867609289E+02 -.867911356E+02 -.868214655E+02 -.868518591E+02 -.868822497E+02 -.869125598E+02 -.869426979E+02 -.869725525E+02 -.870019858E+02 -.870308248E+02 -.870588493E+02 -.870857773E+02 -.871112446E+02 -.871347799E+02 -.871557701E+02 -.871734170E+02 -.871866794E+02 -.871941983E+02 -.871941983E+02
 -.872004128E+02 -.872004128E+02 -.871932496E+02 -.871806200E+02 -.871638242E+02 -.871438598E+02 -.871214928E+02 -.870973124E+02 -.870717730E+02 -.870452265E+02 -.870179462E+02 -.869901462E+02 -.869619957E+02 -.869336296E+02 -.869051576E+02 -.868766700E+02 -.868482432E+02 -.868199430E+02 -.867918281E+02 -.867639515E+02 -.867363627E+02 -.867091090E+02 -.866822360E+02 -.866557886E+02 -.866298113E+02 -.866043487E+02 -.865794455E+02 -.865551466E+02 -.865314975E+02 -.865085435E+02 -.864863305E+02 -.864649040E+02 -.864443095E+02 -.864245921E+02 -.864057961E+02 -.863879652E+02 -.863711417E+02 -.863553666E+02 -.863406791E+02 -.863271165E+02 -.863147140E+02 -.863035041E+02 -.862935166E+02 -.862847785E+02 -.862773135E+02 -.862711419E+02 -.862662805E+02 -.862627424E+02 -.862605371E+02 -.862596700E+02 -.862601428E+02 -.862619530E+02 -.862650946E+02 -.862695574E+02 -.862753275E+02 -.862823875E+02 -.862907162E+02 -.863002894E+02 -.863110793E+02 -.863230556E+02 -.863361849E+02 -.863504316E+02 -.863657577E+02 -.863821233E+02 -.863994869E+02 -.864178056E+02 -.864370354E+02 -.864571314E+02 -.864780481E+02 -.864997399E+02 -.865221607E+02 -.865452648E+02 -.865690067E+02 -.865933413E+02 -.866182239E+02 -.866436106E+02 -.866694576E+02 -.866957219E+02 -.867223606E+02 -.867493306E+02 -.867765883E+02 -.868040888E+02 -.868317850E+02 -.868596266E+02 -.868875582E+02 -.869155171E+02 -.869434308E+02 -.869712132E+02 -.869987596E+02 -.870259405E+02 -.870525935E+02 -.870785123E+02 -.871034330E+02 -.871270156E+02 -.871488199E+02 -.871682747E+02 -.871846365E+02 -.871969368E+02 -.872039118E+02 -.872039118E+02
 -.872104265E+02 -.872104265E+02 -.872038216E+02 -.871921786E+02 -.871766986E+02 -.871583037E+02 -.871377024E+02 -.871154402E+02 -.870919380E+02 -.870675221E+02 -.870424464E+02 -.870169097E+02 -.869910694E+02 -.869650511E+02 -.869389569E+02 -.869128708E+02 -.868868638E+02 -.868609970E+02 -.868353242E+02 -.868098945E+02 -.867847529E+02 -.867599422E+02 -.867355037E+02 -.867114775E+02 -.866879033E+02 -.866648204E+02 -.866422681E+02 -.866202859E+02 -.865989130E+02 -.865781891E+02 -.865581536E+02 -.865388455E+02 -.865203041E+02 -.865025677E+02 -.864856741E+02 -.864696604E+02 -.864545624E+02 -.864404149E+02 -.864272509E+02 -.864151019E+02 -.864039973E+02 -.863939645E+02 -.863850286E+02 -.863772120E+02 -.863705345E+02 -.863650132E+02 -.863606621E+02 -.863574921E+02 -.863555111E+02 -.863547236E+02 -.863551309E+02 -.863567311E+02 -.863595189E+02 -.863634859E+02 -.863686206E+02 -.863749083E+02 -.863823314E+02 -.863908694E+02 -.864004992E+02 -.864111952E+02 -.864229295E+02 -.864356720E+02 -.864493909E+02 -.864640523E+02 -.864796213E+02 -.864960614E+02 -.865133353E+02 -.865314047E+02 -.865502309E+02 -.865697746E+02 -.865899965E+02 -.866108570E+02 -.866323167E+02 -.866543365E+02 -.866768775E+02 -.866999009E+02 -.867233683E+02 -.867472416E+02 -.867714822E+02 -.867960517E+02 -.868209104E+02 -.868460177E+02 -.868713302E+02 -.868968016E+02 -.869223805E+02 -.869480087E+02 -.869736186E+02 -.869991298E+02 -.870244446E+02 -.870494421E+02 -.870739709E+02 -.870978390E+02 -.871208009E+02 -.871425407E+02 -.871626499E+02 -.871805989E+02 -.871956991E+02 -.872070538E+02 -.872134939E+02 -.872134939E+02
 -.872202302E+02 -.872202302E+02 -.872141706E+02 -.872034906E+02 -.871892940E+02 -.871724286E+02 -.871535460E+02 -.871331484E+02 -.871116236E+02 -.870892724E+02 -.870663290E+02 -.870429772E+02 -.870193623E+02 -.869956005E+02 -.869717863E+02 -.869479973E+02 -.869242989E+02 -.869007475E+02 -.868773926E+02 -.868542787E+02 -.868314470E+02 -.868089362E+02 -.867867833E+02 -.867650241E+02 -.867436939E+02 -.867228275E+02 -.867024593E+02 -.866826239E+02 -.866633555E+02 -.866446884E+02 -.866266566E+02 -.866092939E+02 -.865926337E+02 -.865767090E+02 -.865615520E+02 -.865471943E+02 -.865336662E+02 -.865209972E+02 -.865092153E+02 -.864983470E+02 -.864884171E+02 -.864794488E+02 -.864714629E+02 -.864644784E+02 -.864585119E+02 -.864535777E+02 -.864496875E+02 -.864468505E+02 -.864450731E+02 -.864443592E+02 -.864447099E+02 -.864461235E+02 -.864485957E+02 -.864521193E+02 -.864566846E+02 -.864622795E+02 -.864688890E+02 -.864764960E+02 -.864850811E+02 -.864946228E+02 -.865050975E+02 -.865164799E+02 -.865287430E+02 -.865418584E+02 -.865557963E+02 -.865705259E+02 -.865860152E+02 -.866022317E+02 -.866191424E+02 -.866367134E+02 -.866549111E+02 -.866737013E+02 -.866930498E+02 -.867129227E+02 -.867332860E+02 -.867541058E+02 -.867753482E+02 -.867969793E+02 -.868189650E+02 -.868412707E+02 -.868638607E+02 -.868866980E+02 -.869097433E+02 -.869329540E+02 -.869562827E+02 -.869796758E+02 -.870030706E+02 -.870263925E+02 -.870495511E+02 -.870724343E+02 -.870949019E+02 -.871167763E+02 -.871378304E+02 -.871577725E+02 -.871762259E+02 -.871927023E+02 -.872065674E+02 -.872169957E+02 -.872229113E+02 -.872229113E+02
 -.872298072E+02 -.872298072E+02 -.872242793E+02 -.872145377E+02 -.872015909E+02 -.871862137E+02 -.871690019E+02 -.871504148E+02 -.871308077E+02 -.871104560E+02 -.870895745E+02 -.870683317E+02 -.870468611E+02 -.870252694E+02 -.870036433E+02 -.869820541E+02 -.869605618E+02 -.869392179E+02 -.869180675E+02 -.868971513E+02 -.868765064E+02 -.868561676E+02 -.868361680E+02 -.868165397E+02 -.867973137E+02 -.867785208E+02 -.867601914E+02 -.867423554E+02 -.867250427E+02 -.867082829E+02 -.866921056E+02 -.866765397E+02 -.866616140E+02 -.866473567E+02 -.866337952E+02 -.866209565E+02 -.866088664E+02 -.865975499E+02 -.865870306E+02 -.865773311E+02 -.865684722E+02 -.865604734E+02 -.865533525E+02 -.865471252E+02 -.865418055E+02 -.865374055E+02 -.865339349E+02 -.865314014E+02 -.865298105E+02 -.865291654E+02 -.865294669E+02 -.865307137E+02 -.865329020E+02 -.865360261E+02 -.865400775E+02 -.865450462E+02 -.865509195E+02 -.865576832E+02 -.865653208E+02 -.865738142E+02 -.865831435E+02 -.865932874E+02 -.866042230E+02 -.866159263E+02 -.866283720E+02 -.866415338E+02 -.866553847E+02 -.866698968E+02 -.866850419E+02 -.867007910E+02 -.867171151E+02 -.867339847E+02 -.867513704E+02 -.867692425E+02 -.867875715E+02 -.868063276E+02 -.868254812E+02 -.868450022E+02 -.868648604E+02 -.868850247E+02 -.869054633E+02 -.869261427E+02 -.869470272E+02 -.869680780E+02 -.869892517E+02 -.870104992E+02 -.870317628E+02 -.870529740E+02 -.870740494E+02 -.870948860E+02 -.871153548E+02 -.871352925E+02 -.871544908E+02 -.871726819E+02 -.871895206E+02 -.872045594E+02 -.872172177E+02 -.872267402E+02 -.872321428E+02 -.872321428E+02
 -.872391499E+02 -.872391499E+02 -.872341398E+02 -.872253119E+02 -.872135813E+02 -.871996511E+02 -.871840626E+02 -.871672330E+02 -.871494853E+02 -.871310700E+02 -.871121826E+02 -.870929766E+02 -.870735737E+02 -.870540710E+02 -.870345475E+02 -.870150683E+02 -.869956880E+02 -.869764533E+02 -.869574051E+02 -.869385801E+02 -.869200117E+02 -.869017311E+02 -.868837678E+02 -.868661502E+02 -.868489058E+02 -.868320615E+02 -.868156440E+02 -.867996794E+02 -.867841937E+02 -.867692125E+02 -.867547611E+02 -.867408647E+02 -.867275478E+02 -.867148346E+02 -.867027485E+02 -.866913124E+02 -.866805484E+02 -.866704775E+02 -.866611199E+02 -.866524946E+02 -.866446192E+02 -.866375102E+02 -.866311824E+02 -.866256493E+02 -.866209226E+02 -.866170122E+02 -.866139266E+02 -.866116721E+02 -.866102533E+02 -.866096728E+02 -.866099315E+02 -.866110281E+02 -.866129595E+02 -.866157208E+02 -.866193051E+02 -.866237036E+02 -.866289060E+02 -.866349000E+02 -.866416720E+02 -.866492066E+02 -.866574870E+02 -.866664953E+02 -.866762120E+02 -.866866168E+02 -.866976883E+02 -.867094042E+02 -.867217413E+02 -.867346760E+02 -.867481841E+02 -.867622407E+02 -.867768210E+02 -.867918996E+02 -.868074510E+02 -.868234495E+02 -.868398693E+02 -.868566847E+02 -.868738693E+02 -.868913970E+02 -.869092408E+02 -.869273732E+02 -.869457657E+02 -.869643882E+02 -.869832086E+02 -.870021917E+02 -.870212983E+02 -.870404833E+02 -.870596944E+02 -.870788690E+02 -.870979308E+02 -.871167859E+02 -.871353165E+02 -.871533736E+02 -.871707675E+02 -.871872542E+02 -.872025195E+02 -.872161564E+02 -.872276371E+02 -.872362750E+02 -.872411764E+02 -.872411764E+02
 -.872482577E+02 -.872482577E+02 -.872437519E+02 -.872358133E+02 -.872252658E+02 -.872127427E+02 -.871987314E+02 -.871836081E+02 -.871676639E+02 -.871511249E+02 -.871341676E+02 -.871169305E+02 -.870995235E+02 -.870820345E+02 -.870645350E+02 -.870470835E+02 -.870297295E+02 -.870125149E+02 -.869954766E+02 -.869786475E+02 -.869620573E+02 -.869457339E+02 -.869297034E+02 -.869139908E+02 -.868986204E+02 -.868836157E+02 -.868689999E+02 -.868547957E+02 -.868410255E+02 -.868277117E+02 -.868148759E+02 -.868025396E+02 -.867907240E+02 -.867794495E+02 -.867687364E+02 -.867586039E+02 -.867490708E+02 -.867401551E+02 -.867318736E+02 -.867242426E+02 -.867172768E+02 -.867109901E+02 -.867053952E+02 -.867005032E+02 -.866963240E+02 -.866928660E+02 -.866901362E+02 -.866881400E+02 -.866868812E+02 -.866863621E+02 -.866865833E+02 -.866875437E+02 -.866892408E+02 -.866916704E+02 -.866948267E+02 -.866987023E+02 -.867032886E+02 -.867085753E+02 -.867145508E+02 -.867212022E+02 -.867285153E+02 -.867364751E+02 -.867450650E+02 -.867542679E+02 -.867640656E+02 -.867744391E+02 -.867853690E+02 -.867968349E+02 -.868088162E+02 -.868212917E+02 -.868342400E+02 -.868476394E+02 -.868614679E+02 -.868757032E+02 -.868903232E+02 -.869053051E+02 -.869206262E+02 -.869362634E+02 -.869521931E+02 -.869683909E+02 -.869848315E+02 -.870014881E+02 -.870183319E+02 -.870353313E+02 -.870524509E+02 -.870696502E+02 -.870868817E+02 -.871040888E+02 -.871212025E+02 -.871381378E+02 -.871547881E+02 -.871710187E+02 -.871866580E+02 -.872014858E+02 -.872152185E+02 -.872274888E+02 -.872378206E+02 -.872455953E+02 -.872500074E+02 -.872500074E+02
 -.872571343E+02 -.872571343E+02 -.872531196E+02 -.872460470E+02 -.872366510E+02 -.872254965E+02 -.872130186E+02 -.871995529E+02 -.871853595E+02 -.871706403E+02 -.871555530E+02 -.871402216E+02 -.871247444E+02 -.871091999E+02 -.870936522E+02 -.870781536E+02 -.870627481E+02 -.870474735E+02 -.870323624E+02 -.870174440E+02 -.870027447E+02 -.869882891E+02 -.869741002E+02 -.869601998E+02 -.869466092E+02 -.869333488E+02 -.869204388E+02 -.869078987E+02 -.868957480E+02 -.868840056E+02 -.868726903E+02 -.868618204E+02 -.868514139E+02 -.868414883E+02 -.868320607E+02 -.868231475E+02 -.868147646E+02 -.868069271E+02 -.867996493E+02 -.867929448E+02 -.867868262E+02 -.867813051E+02 -.867763919E+02 -.867720963E+02 -.867684264E+02 -.867653894E+02 -.867629910E+02 -.867612357E+02 -.867601269E+02 -.867596663E+02 -.867598544E+02 -.867606905E+02 -.867621722E+02 -.867642962E+02 -.867670576E+02 -.867704503E+02 -.867744668E+02 -.867790986E+02 -.867843360E+02 -.867901681E+02 -.867965831E+02 -.868035681E+02 -.868111093E+02 -.868191923E+02 -.868278016E+02 -.868369213E+02 -.868465347E+02 -.868566247E+02 -.868671738E+02 -.868781638E+02 -.868895765E+02 -.869013933E+02 -.869135953E+02 -.869261635E+02 -.869390786E+02 -.869523210E+02 -.869658710E+02 -.869797084E+02 -.869938125E+02 -.870081621E+02 -.870227347E+02 -.870375068E+02 -.870524526E+02 -.870675442E+02 -.870827499E+02 -.870980335E+02 -.871133525E+02 -.871286562E+02 -.871438828E+02 -.871589561E+02 -.871737807E+02 -.871882359E+02 -.872021683E+02 -.872153809E+02 -.872276200E+02 -.872385578E+02 -.872477690E+02 -.872547011E+02 -.872586354E+02 -.872586354E+02
 -.872657840E+02 -.872657840E+02 -.872622481E+02 -.872560192E+02 -.872477448E+02 -.872379228E+02 -.872269369E+02 -.872150832E+02 -.872025912E+02 -.871896391E+02 -.871763662E+02 -.871628822E+02 -.871492737E+02 -.871356104E+02 -.871219487E+02 -.871083349E+02 -.870948080E+02 -.870814012E+02 -.870681431E+02 -.870550595E+02 -.870421736E+02 -.870295067E+02 -.870170789E+02 -.870049093E+02 -.869930160E+02 -.869814169E+02 -.869701292E+02 -.869591697E+02 -.869485551E+02 -.869383015E+02 -.869284248E+02 -.869189407E+02 -.869098644E+02 -.869012107E+02 -.868929940E+02 -.868852282E+02 -.868779267E+02 -.868711020E+02 -.868647664E+02 -.868589311E+02 -.868536067E+02 -.868488029E+02 -.868445285E+02 -.868407914E+02 -.868375986E+02 -.868349560E+02 -.868328683E+02 -.868313394E+02 -.868303719E+02 -.868299674E+02 -.868301263E+02 -.868308480E+02 -.868321305E+02 -.868339710E+02 -.868363654E+02 -.868393086E+02 -.868427944E+02 -.868468157E+02 -.868513644E+02 -.868564314E+02 -.868620067E+02 -.868680796E+02 -.868746386E+02 -.868816714E+02 -.868891652E+02 -.868971064E+02 -.869054811E+02 -.869142748E+02 -.869234727E+02 -.869330595E+02 -.869430197E+02 -.869533374E+02 -.869639965E+02 -.869749809E+02 -.869862739E+02 -.869978589E+02 -.870097188E+02 -.870218361E+02 -.870341930E+02 -.870467709E+02 -.870595504E+02 -.870725106E+02 -.870856292E+02 -.870988814E+02 -.871122394E+02 -.871256712E+02 -.871391391E+02 -.871525984E+02 -.871659944E+02 -.871792595E+02 -.871923093E+02 -.872050373E+02 -.872173076E+02 -.872289462E+02 -.872397292E+02 -.872493670E+02 -.872574843E+02 -.872635937E+02 -.872670613E+02 -.872670613E+02
 -.872742066E+02 -.872742066E+02 -.872711378E+02 -.872657317E+02 -.872585507E+02 -.872500271E+02 -.872404944E+02 -.872302098E+02 -.872193729E+02 -.872081388E+02 -.871966286E+02 -.871849377E+02 -.871731417E+02 -.871613012E+02 -.871494653E+02 -.871376744E+02 -.871259623E+02 -.871143579E+02 -.871028861E+02 -.870915692E+02 -.870804271E+02 -.870694785E+02 -.870587404E+02 -.870482293E+02 -.870379607E+02 -.870279498E+02 -.870182113E+02 -.870087594E+02 -.869996083E+02 -.869907715E+02 -.869822626E+02 -.869740945E+02 -.869662802E+02 -.869588321E+02 -.869517621E+02 -.869450820E+02 -.869388028E+02 -.869329351E+02 -.869274890E+02 -.869224739E+02 -.869178986E+02 -.869137711E+02 -.869100988E+02 -.869068881E+02 -.869041450E+02 -.869018741E+02 -.869000797E+02 -.868987646E+02 -.868979313E+02 -.868975809E+02 -.868977138E+02 -.868983294E+02 -.868994262E+02 -.869010019E+02 -.869030530E+02 -.869055752E+02 -.869085636E+02 -.869120122E+02 -.869159142E+02 -.869202621E+02 -.869250477E+02 -.869302619E+02 -.869358954E+02 -.869419377E+02 -.869483783E+02 -.869552059E+02 -.869624088E+02 -.869699748E+02 -.869778916E+02 -.869861464E+02 -.869947261E+02 -.870036173E+02 -.870128065E+02 -.870222800E+02 -.870320238E+02 -.870420236E+02 -.870522649E+02 -.870627329E+02 -.870734122E+02 -.870842869E+02 -.870953402E+02 -.871065542E+02 -.871179095E+02 -.871293846E+02 -.871409553E+02 -.871525938E+02 -.871642673E+02 -.871759368E+02 -.871875544E+02 -.871990615E+02 -.872103845E+02 -.872214304E+02 -.872320810E+02 -.872421849E+02 -.872515471E+02 -.872599158E+02 -.872669648E+02 -.872722704E+02 -.872752818E+02 -.872752818E+02
 -.872823870E+02 -.872823870E+02 -.872797740E+02 -.872751708E+02 -.872690561E+02 -.872617982E+02 -.872536813E+02 -.872449247E+02 -.872356987E+02 -.872261354E+02 -.872163384E+02 -.872063891E+02 -.871963521E+02 -.871862791E+02 -.871762122E+02 -.871661858E+02 -.871562288E+02 -.871463659E+02 -.871366183E+02 -.871270050E+02 -.871175429E+02 -.871082478E+02 -.870991342E+02 -.870902160E+02 -.870815062E+02 -.870730176E+02 -.870647624E+02 -.870567527E+02 -.870490001E+02 -.870415161E+02 -.870343118E+02 -.870273981E+02 -.870207855E+02 -.870144844E+02 -.870085048E+02 -.870028561E+02 -.869975475E+02 -.869925879E+02 -.869879854E+02 -.869837478E+02 -.869798822E+02 -.869763954E+02 -.869732932E+02 -.869705811E+02 -.869682638E+02 -.869663452E+02 -.869648286E+02 -.869637167E+02 -.869630111E+02 -.869627129E+02 -.869628225E+02 -.869633394E+02 -.869642622E+02 -.869655891E+02 -.869673172E+02 -.869694432E+02 -.869719629E+02 -.869748713E+02 -.869781631E+02 -.869818319E+02 -.869858711E+02 -.869902733E+02 -.869950306E+02 -.870001347E+02 -.870055767E+02 -.870113475E+02 -.870174373E+02 -.870238362E+02 -.870305338E+02 -.870375196E+02 -.870447829E+02 -.870523124E+02 -.870600969E+02 -.870681251E+02 -.870763851E+02 -.870848651E+02 -.870935529E+02 -.871024360E+02 -.871115015E+02 -.871207360E+02 -.871301251E+02 -.871396537E+02 -.871493053E+02 -.871590616E+02 -.871689020E+02 -.871788026E+02 -.871887354E+02 -.871986670E+02 -.872085566E+02 -.872183540E+02 -.872279961E+02 -.872374036E+02 -.872464756E+02 -.872550827E+02 -.872630584E+02 -.872701881E+02 -.872761935E+02 -.872807135E+02 -.872832790E+02 -.872832790E+02
 -.872902759E+02 -.872902759E+02 -.872881074E+02 -.872842867E+02 -.872792105E+02 -.872731847E+02 -.872664451E+02 -.872591739E+02 -.872515127E+02 -.872435714E+02 -.872354364E+02 -.872271753E+02 -.872188420E+02 -.872104797E+02 -.872021234E+02 -.871938020E+02 -.871855394E+02 -.871773563E+02 -.871692704E+02 -.871612976E+02 -.871534518E+02 -.871457462E+02 -.871381928E+02 -.871308031E+02 -.871235878E+02 -.871165574E+02 -.871097221E+02 -.871030916E+02 -.870966755E+02 -.870904832E+02 -.870845237E+02 -.870788058E+02 -.870733383E+02 -.870681293E+02 -.870631871E+02 -.870585193E+02 -.870541333E+02 -.870500363E+02 -.870462348E+02 -.870427351E+02 -.870395430E+02 -.870366639E+02 -.870341025E+02 -.870318632E+02 -.870299498E+02 -.870283654E+02 -.870271127E+02 -.870261938E+02 -.870256100E+02 -.870253623E+02 -.870254509E+02 -.870258754E+02 -.870266347E+02 -.870277274E+02 -.870291511E+02 -.870309032E+02 -.870329803E+02 -.870353784E+02 -.870380931E+02 -.870411195E+02 -.870444521E+02 -.870480850E+02 -.870520119E+02 -.870562259E+02 -.870607201E+02 -.870654869E+02 -.870705185E+02 -.870758069E+02 -.870813436E+02 -.870871201E+02 -.870931277E+02 -.870993572E+02 -.871057995E+02 -.871124453E+02 -.871192849E+02 -.871263087E+02 -.871335065E+02 -.871408682E+02 -.871483830E+02 -.871560398E+02 -.871638268E+02 -.871717313E+02 -.871797397E+02 -.871878367E+02 -.871960050E+02 -.872042247E+02 -.872124725E+02 -.872207204E+02 -.872289344E+02 -.872370724E+02 -.872450821E+02 -.872528972E+02 -.872604336E+02 -.872675837E+02 -.872742090E+02 -.872801310E+02 -.872851186E+02 -.872888720E+02 -.872910019E+02 -.872910019E+02
 -.872977532E+02 -.872977532E+02 -.872960161E+02 -.872929536E+02 -.872888829E+02 -.872840486E+02 -.872786395E+02 -.872728019E+02 -.872666493E+02 -.872602704E+02 -.872537344E+02 -.872470961E+02 -.872403990E+02 -.872336780E+02 -.872269616E+02 -.872202731E+02 -.872136321E+02 -.872070552E+02 -.872005570E+02 -.871941502E+02 -.871878463E+02 -.871816559E+02 -.871755886E+02 -.871696537E+02 -.871638599E+02 -.871582156E+02 -.871527289E+02 -.871474075E+02 -.871422592E+02 -.871372914E+02 -.871325112E+02 -.871279256E+02 -.871235415E+02 -.871193656E+02 -.871154040E+02 -.871116630E+02 -.871081483E+02 -.871048656E+02 -.871018201E+02 -.870990166E+02 -.870964598E+02 -.870941537E+02 -.870921022E+02 -.870903087E+02 -.870887761E+02 -.870875070E+02 -.870865033E+02 -.870857667E+02 -.870852984E+02 -.870850990E+02 -.870851686E+02 -.870855071E+02 -.870861135E+02 -.870869866E+02 -.870881248E+02 -.870895259E+02 -.870911872E+02 -.870931056E+02 -.870952778E+02 -.870976997E+02 -.871003672E+02 -.871032755E+02 -.871064198E+02 -.871097948E+02 -.871133947E+02 -.871172137E+02 -.871212458E+02 -.871254845E+02 -.871299232E+02 -.871345551E+02 -.871393733E+02 -.871443707E+02 -.871495399E+02 -.871548735E+02 -.871603639E+02 -.871660033E+02 -.871717836E+02 -.871776966E+02 -.871837337E+02 -.871898860E+02 -.871961438E+02 -.872024970E+02 -.872089344E+02 -.872154436E+02 -.872220106E+02 -.872286192E+02 -.872352503E+02 -.872418814E+02 -.872484847E+02 -.872550263E+02 -.872614637E+02 -.872677435E+02 -.872737979E+02 -.872795404E+02 -.872848597E+02 -.872896125E+02 -.872936136E+02 -.872966233E+02 -.872983301E+02 -.872983301E+02
 -.873045600E+02 -.873045600E+02 -.873032346E+02 -.873008942E+02 -.872977787E+02 -.872940738E+02 -.872899234E+02 -.872854390E+02 -.872807080E+02 -.872757983E+02 -.872707638E+02 -.872656469E+02 -.872604817E+02 -.872552955E+02 -.872501107E+02 -.872449459E+02 -.872398165E+02 -.872347358E+02 -.872297152E+02 -.872247648E+02 -.872198939E+02 -.872151106E+02 -.872104227E+02 -.872058373E+02 -.872013613E+02 -.871970012E+02 -.871927633E+02 -.871886537E+02 -.871846781E+02 -.871808424E+02 -.871771521E+02 -.871736125E+02 -.871702289E+02 -.871670063E+02 -.871639496E+02 -.871610633E+02 -.871583520E+02 -.871558199E+02 -.871534709E+02 -.871513088E+02 -.871493370E+02 -.871475587E+02 -.871459768E+02 -.871445938E+02 -.871434119E+02 -.871424331E+02 -.871416589E+02 -.871410906E+02 -.871407289E+02 -.871405745E+02 -.871406273E+02 -.871408873E+02 -.871413538E+02 -.871420258E+02 -.871429021E+02 -.871439810E+02 -.871452606E+02 -.871467385E+02 -.871484121E+02 -.871502784E+02 -.871523342E+02 -.871545760E+02 -.871570000E+02 -.871596022E+02 -.871623784E+02 -.871653240E+02 -.871684344E+02 -.871717047E+02 -.871751300E+02 -.871787049E+02 -.871824243E+02 -.871862825E+02 -.871902741E+02 -.871943933E+02 -.871986341E+02 -.872029906E+02 -.872074565E+02 -.872120254E+02 -.872166906E+02 -.872214451E+02 -.872262812E+02 -.872311910E+02 -.872361656E+02 -.872411952E+02 -.872462685E+02 -.872513729E+02 -.872564931E+02 -.872616113E+02 -.872667056E+02 -.872717493E+02 -.872767094E+02 -.872815442E+02 -.872862012E+02 -.872906138E+02 -.872946967E+02 -.872983402E+02 -.873014034E+02 -.873037042E+02 -.873050070E+02 -.873050070E+02
 -.873101817E+02 -.873101817E+02 -.873092301E+02 -.873075418E+02 -.873052842E+02 -.873025881E+02 -.872995561E+02 -.872962690E+02 -.872927903E+02 -.872891708E+02 -.872854506E+02 -.872816623E+02 -.872778318E+02 -.872739806E+02 -.872701261E+02 -.872662828E+02 -.872624631E+02 -.872586775E+02 -.872549349E+02 -.872512434E+02 -.872476101E+02 -.872440416E+02 -.872405437E+02 -.872371221E+02 -.872337821E+02 -.872305285E+02 -.872273662E+02 -.872242997E+02 -.872213335E+02 -.872184718E+02 -.872157188E+02 -.872130786E+02 -.872105548E+02 -.872081514E+02 -.872058719E+02 -.872037197E+02 -.872016982E+02 -.871998104E+02 -.871980592E+02 -.871964475E+02 -.871949777E+02 -.871936521E+02 -.871924730E+02 -.871914421E+02 -.871905612E+02 -.871898315E+02 -.871892543E+02 -.871888304E+02 -.871885605E+02 -.871884449E+02 -.871884838E+02 -.871886769E+02 -.871890239E+02 -.871895240E+02 -.871901763E+02 -.871909795E+02 -.871919323E+02 -.871930330E+02 -.871942795E+02 -.871956698E+02 -.871972014E+02 -.871988718E+02 -.872006782E+02 -.872026176E+02 -.872046869E+02 -.872068828E+02 -.872092018E+02 -.872116404E+02 -.872141948E+02 -.872168613E+02 -.872196357E+02 -.872225141E+02 -.872254922E+02 -.872285658E+02 -.872317304E+02 -.872349814E+02 -.872383142E+02 -.872417238E+02 -.872452051E+02 -.872487526E+02 -.872523604E+02 -.872560223E+02 -.872597313E+02 -.872634795E+02 -.872672583E+02 -.872710574E+02 -.872748648E+02 -.872786665E+02 -.872824453E+02 -.872861805E+02 -.872898467E+02 -.872934120E+02 -.872968372E+02 -.873000728E+02 -.873030562E+02 -.873057084E+02 -.873079288E+02 -.873095891E+02 -.873105246E+02 -.873105246E+02
 -.873136846E+02 -.873136846E+02 -.873130170E+02 -.873118149E+02 -.873101861E+02 -.873082187E+02 -.873059849E+02 -.873035434E+02 -.873009425E+02 -.872982213E+02 -.872954118E+02 -.872925401E+02 -.872896279E+02 -.872866927E+02 -.872837492E+02 -.872808096E+02 -.872778844E+02 -.872749823E+02 -.872721110E+02 -.872692771E+02 -.872664866E+02 -.872637448E+02 -.872610566E+02 -.872584265E+02 -.872558587E+02 -.872533572E+02 -.872509257E+02 -.872485678E+02 -.872462871E+02 -.872440868E+02 -.872419701E+02 -.872399402E+02 -.872380000E+02 -.872361523E+02 -.872344001E+02 -.872327458E+02 -.872311920E+02 -.872297411E+02 -.872283952E+02 -.872271566E+02 -.872260271E+02 -.872250085E+02 -.872241024E+02 -.872233102E+02 -.872226332E+02 -.872220724E+02 -.872216287E+02 -.872213029E+02 -.872210952E+02 -.872210061E+02 -.872210357E+02 -.872211837E+02 -.872214499E+02 -.872218337E+02 -.872223344E+02 -.872229512E+02 -.872236828E+02 -.872245280E+02 -.872254853E+02 -.872265532E+02 -.872277297E+02 -.872290129E+02 -.872304008E+02 -.872318910E+02 -.872334811E+02 -.872351687E+02 -.872369510E+02 -.872388254E+02 -.872407891E+02 -.872428389E+02 -.872449719E+02 -.872471850E+02 -.872494749E+02 -.872518382E+02 -.872542715E+02 -.872567712E+02 -.872593336E+02 -.872619547E+02 -.872646305E+02 -.872673564E+02 -.872701277E+02 -.872729392E+02 -.872757852E+02 -.872786591E+02 -.872815535E+02 -.872844599E+02 -.872873680E+02 -.872902661E+02 -.872931398E+02 -.872959719E+02 -.872987413E+02 -.873014225E+02 -.873039842E+02 -.873063879E+02 -.873085866E+02 -.873105225E+02 -.873121250E+02 -.873133075E+02 -.873139640E+02 -.873139640E+02
 -.873136846E+02 -.873136846E+02 -.873130170E+02 -.873118149E+02 -.873101861E+02 -.873082187E+02 -.873059849E+02 -.873035434E+02 -.873009425E+02 -.872982213E+02 -.872954118E+02 -.872925401E+02 -.872896279E+02 -.872866927E+02 -.872837492E+02 -.872808096E+02 -.872778844E+02 -.872749823E+02 -.872721110E+02 -.872692771E+02 -.872664866E+02 -.872637448E+02 -.872610566E+02 -.872584265E+02 -.872558587E+02 -.872533572E+02 -.872509257E+02 -.872485678E+02 -.872462871E+02 -.872440868E+02 -.872419701E+02 -.872399402E+02 -.872380000E+02 -.872361523E+02 -.872344001E+02 -.872327458E+02 -.872311920E+02 -.872297411E+02 -.872283952E+02 -.872271566E+02 -.872260271E+02 -.872250085E+02 -.872241024E+02 -.872233102E+02 -.872226332E+02 -.872220724E+02 -.872216287E+02 -.872213029E+02 -.872210952E+02 -.872210061E+02 -.872210357E+02 -.872211837E+02 -.872214499E+02 -.872218337E+02 -.872223344E+02 -.872229512E+02 -.872236828E+02 -.872245280E+02 -.872254853E+02 -.872265532E+02 -.872277297E+02 -.872290129E+02 -.872304008E+02 -.872318910E+02 -.872334811E+02 -.872351687E+02 -.872369510E+02 -.872388254E+02 -.872407891E+02 -.872428389E+02 -.872449719E+02 -.872471850E+02 -.872494749E+02 -.872518382E+02 -.872542715E+02 -.872567712E+02 -.872593336E+02 -.872619547E+02 -.872646305E+02 -.872673564E+02 -.872701277E+02 -.872729392E+02 -.872757852E+02 -.872786591E+02 -.872815535E+02 -.872844599E+02 -.872873680E+02 -.872902661E+02 -.872931398E+02 -.872959719E+02 -.872987413E+02 -.873014225E+02 -.873039842E+02 -.873063879E+02 -.873085866E+02 -.873105225E+02 -.873121250E+02 -.873133075E+02 -.873139640E+02 -.873139640E+02
