# Supplementary material for: Electrical Pacing of Cardiac Tissue Including Potassium Inward Rectification
Source: PLoS One. 2015 Jun 9;10(6):e0127837. doi: 10.1371/journal.pone.0127837 (PMC4461281; doi:10.1371/journal.pone.0127837)
Supplement: S1 Data — (ZIP) [file pone.0127837.s001.zip › All-Data/Data-without-IK1/BDT40/Vm2ms.txt]

 -.873300171E+02 -.873233416E+02 -.873227934E+02 -.873218317E+02 -.873205555E+02 -.873190424E+02 -.873173571E+02 -.873155546E+02 -.873136850E+02 -.873117847E+02 -.873098776E+02 -.873079789E+02 -.873060918E+02 -.873042164E+02 -.873023526E+02 -.873005002E+02 -.872986651E+02 -.872968547E+02 -.872950749E+02 -.872933316E+02 -.872916252E+02 -.872899533E+02 -.872883134E+02 -.872867024E+02 -.872851211E+02 -.872835737E+02 -.872820656E+02 -.872806045E+02 -.872791957E+02 -.872778425E+02 -.872765465E+02 -.872753075E+02 -.872741250E+02 -.872729991E+02 -.872719302E+02 -.872709198E+02 -.872699700E+02 -.872690823E+02 -.872682585E+02 -.872674999E+02 -.872668072E+02 -.872661816E+02 -.872656241E+02 -.872651357E+02 -.872647177E+02 -.872643714E+02 -.872640976E+02 -.872638970E+02 -.872637698E+02 -.872637160E+02 -.872637357E+02 -.872638284E+02 -.872639940E+02 -.872642321E+02 -.872645422E+02 -.872649237E+02 -.872653760E+02 -.872658980E+02 -.872664889E+02 -.872671476E+02 -.872678728E+02 -.872686634E+02 -.872695178E+02 -.872704346E+02 -.872714123E+02 -.872724493E+02 -.872735441E+02 -.872746950E+02 -.872759001E+02 -.872771576E+02 -.872784657E+02 -.872798225E+02 -.872812258E+02 -.872826739E+02 -.872841648E+02 -.872856965E+02 -.872872671E+02 -.872888747E+02 -.872905173E+02 -.872921931E+02 -.872939001E+02 -.872956362E+02 -.872973996E+02 -.872991880E+02 -.873009992E+02 -.873028304E+02 -.873046785E+02 -.873065394E+02 -.873084075E+02 -.873102756E+02 -.873121333E+02 -.873139665E+02 -.873157554E+02 -.873174732E+02 -.873190836E+02 -.873205383E+02 -.873217742E+02 -.873227102E+02 -.873232431E+02 -.873232431E+02
 -.873233416E+02 -.873233416E+02 -.873227934E+02 -.873218317E+02 -.873205555E+02 -.873190424E+02 -.873173571E+02 -.873155546E+02 -.873136850E+02 -.873117847E+02 -.873098776E+02 -.873079789E+02 -.873060918E+02 -.873042164E+02 -.873023526E+02 -.873005002E+02 -.872986651E+02 -.872968547E+02 -.872950749E+02 -.872933316E+02 -.872916252E+02 -.872899533E+02 -.872883134E+02 -.872867024E+02 -.872851211E+02 -.872835737E+02 -.872820656E+02 -.872806045E+02 -.872791957E+02 -.872778425E+02 -.872765465E+02 -.872753075E+02 -.872741250E+02 -.872729991E+02 -.872719302E+02 -.872709198E+02 -.872699700E+02 -.872690823E+02 -.872682585E+02 -.872674999E+02 -.872668072E+02 -.872661816E+02 -.872656241E+02 -.872651357E+02 -.872647177E+02 -.872643714E+02 -.872640976E+02 -.872638970E+02 -.872637698E+02 -.872637160E+02 -.872637357E+02 -.872638284E+02 -.872639940E+02 -.872642321E+02 -.872645422E+02 -.872649237E+02 -.872653760E+02 -.872658980E+02 -.872664889E+02 -.872671476E+02 -.872678728E+02 -.872686634E+02 -.872695178E+02 -.872704346E+02 -.872714123E+02 -.872724493E+02 -.872735441E+02 -.872746950E+02 -.872759001E+02 -.872771576E+02 -.872784657E+02 -.872798225E+02 -.872812258E+02 -.872826739E+02 -.872841648E+02 -.872856965E+02 -.872872671E+02 -.872888747E+02 -.872905173E+02 -.872921931E+02 -.872939001E+02 -.872956362E+02 -.872973996E+02 -.872991880E+02 -.873009992E+02 -.873028304E+02 -.873046785E+02 -.873065394E+02 -.873084075E+02 -.873102756E+02 -.873121333E+02 -.873139665E+02 -.873157554E+02 -.873174732E+02 -.873190836E+02 -.873205383E+02 -.873217742E+02 -.873227102E+02 -.873232431E+02 -.873232431E+02
 -.873208232E+02 -.873208232E+02 -.873200066E+02 -.873185657E+02 -.873166643E+02 -.873144328E+02 -.873119717E+02 -.873093682E+02 -.873066916E+02 -.873039858E+02 -.873012793E+02 -.872985828E+02 -.872958946E+02 -.872932151E+02 -.872905444E+02 -.872878887E+02 -.872852613E+02 -.872826726E+02 -.872801324E+02 -.872776450E+02 -.872752070E+02 -.872728148E+02 -.872704640E+02 -.872681531E+02 -.872658875E+02 -.872636744E+02 -.872615236E+02 -.872594438E+02 -.872574399E+02 -.872555145E+02 -.872536677E+02 -.872518986E+02 -.872502073E+02 -.872485944E+02 -.872470621E+02 -.872456133E+02 -.872442511E+02 -.872429779E+02 -.872417962E+02 -.872407075E+02 -.872397134E+02 -.872388159E+02 -.872380164E+02 -.872373170E+02 -.872367195E+02 -.872362250E+02 -.872358347E+02 -.872355491E+02 -.872353681E+02 -.872352920E+02 -.872353206E+02 -.872354537E+02 -.872356910E+02 -.872360320E+02 -.872364760E+02 -.872370222E+02 -.872376696E+02 -.872384171E+02 -.872392631E+02 -.872402060E+02 -.872412443E+02 -.872423759E+02 -.872435988E+02 -.872449110E+02 -.872463102E+02 -.872477943E+02 -.872493610E+02 -.872510076E+02 -.872527317E+02 -.872545306E+02 -.872564015E+02 -.872583417E+02 -.872603484E+02 -.872624188E+02 -.872645501E+02 -.872667396E+02 -.872689845E+02 -.872712820E+02 -.872736294E+02 -.872760238E+02 -.872784626E+02 -.872809430E+02 -.872834621E+02 -.872860169E+02 -.872886044E+02 -.872912210E+02 -.872938623E+02 -.872965230E+02 -.872991962E+02 -.873018722E+02 -.873045377E+02 -.873071741E+02 -.873097551E+02 -.873122444E+02 -.873145914E+02 -.873167275E+02 -.873185596E+02 -.873199633E+02 -.873207735E+02 -.873207735E+02
 -.873170749E+02 -.873170749E+02 -.873159001E+02 -.873138289E+02 -.873111083E+02 -.873079318E+02 -.873044512E+02 -.873007887E+02 -.872970296E+02 -.872932287E+02 -.872894171E+02 -.872856035E+02 -.872817916E+02 -.872779862E+02 -.872741943E+02 -.872704316E+02 -.872667141E+02 -.872630544E+02 -.872594617E+02 -.872559362E+02 -.872524747E+02 -.872490744E+02 -.872457335E+02 -.872424563E+02 -.872392512E+02 -.872361276E+02 -.872330956E+02 -.872301621E+02 -.872273309E+02 -.872246046E+02 -.872219836E+02 -.872194689E+02 -.872170628E+02 -.872147681E+02 -.872125888E+02 -.872105290E+02 -.872085924E+02 -.872067824E+02 -.872051022E+02 -.872035544E+02 -.872021419E+02 -.872008675E+02 -.871997337E+02 -.871987429E+02 -.871978971E+02 -.871971974E+02 -.871966450E+02 -.871962403E+02 -.871959839E+02 -.871958761E+02 -.871959168E+02 -.871961059E+02 -.871964431E+02 -.871969274E+02 -.871975583E+02 -.871983342E+02 -.871992539E+02 -.872003155E+02 -.872015171E+02 -.872028564E+02 -.872043307E+02 -.872059375E+02 -.872076739E+02 -.872095368E+02 -.872115232E+02 -.872136298E+02 -.872158530E+02 -.872181894E+02 -.872206353E+02 -.872231869E+02 -.872258402E+02 -.872285913E+02 -.872314363E+02 -.872343712E+02 -.872373921E+02 -.872404949E+02 -.872436757E+02 -.872469307E+02 -.872502557E+02 -.872536469E+02 -.872571005E+02 -.872606124E+02 -.872641788E+02 -.872677954E+02 -.872714580E+02 -.872751615E+02 -.872789002E+02 -.872826668E+02 -.872864516E+02 -.872902417E+02 -.872940187E+02 -.872977570E+02 -.873014203E+02 -.873049576E+02 -.873082982E+02 -.873113442E+02 -.873139626E+02 -.873159740E+02 -.873171385E+02 -.873171385E+02
 -.873127942E+02 -.873127942E+02 -.873112238E+02 -.873084767E+02 -.873048866E+02 -.873007131E+02 -.872961549E+02 -.872913596E+02 -.872864278E+02 -.872814233E+02 -.872763804E+02 -.872713176E+02 -.872662494E+02 -.872611905E+02 -.872561595E+02 -.872511765E+02 -.872462578E+02 -.872414153E+02 -.872366540E+02 -.872319737E+02 -.872273740E+02 -.872228551E+02 -.872184213E+02 -.872140807E+02 -.872098420E+02 -.872057140E+02 -.872017044E+02 -.871978187E+02 -.871940615E+02 -.871904365E+02 -.871869472E+02 -.871835983E+02 -.871803944E+02 -.871773405E+02 -.871744416E+02 -.871717022E+02 -.871691267E+02 -.871667196E+02 -.871644849E+02 -.871624271E+02 -.871605502E+02 -.871588579E+02 -.871573532E+02 -.871560387E+02 -.871549162E+02 -.871539871E+02 -.871532530E+02 -.871527149E+02 -.871523738E+02 -.871522302E+02 -.871522845E+02 -.871525365E+02 -.871529855E+02 -.871536306E+02 -.871544705E+02 -.871555035E+02 -.871567276E+02 -.871581405E+02 -.871597394E+02 -.871615212E+02 -.871634825E+02 -.871656197E+02 -.871679290E+02 -.871704063E+02 -.871730472E+02 -.871758473E+02 -.871788019E+02 -.871819064E+02 -.871851556E+02 -.871885445E+02 -.871920678E+02 -.871957204E+02 -.871994969E+02 -.872033920E+02 -.872074004E+02 -.872115167E+02 -.872157356E+02 -.872200518E+02 -.872244601E+02 -.872289553E+02 -.872335322E+02 -.872381856E+02 -.872429102E+02 -.872477007E+02 -.872525511E+02 -.872574552E+02 -.872624051E+02 -.872673914E+02 -.872724015E+02 -.872774183E+02 -.872824178E+02 -.872873663E+02 -.872922160E+02 -.872968997E+02 -.873013238E+02 -.873053591E+02 -.873088294E+02 -.873114964E+02 -.873130416E+02 -.873130416E+02
 -.873083081E+02 -.873083081E+02 -.873063174E+02 -.873028820E+02 -.872984192E+02 -.872932444E+02 -.872875938E+02 -.872816346E+02 -.872754807E+02 -.872692063E+02 -.872628606E+02 -.872564794E+02 -.872500923E+02 -.872437277E+02 -.872374109E+02 -.872311617E+02 -.872249946E+02 -.872189166E+02 -.872129311E+02 -.872070410E+02 -.872012497E+02 -.871955637E+02 -.871899916E+02 -.871845414E+02 -.871792209E+02 -.871740369E+02 -.871689958E+02 -.871641037E+02 -.871593672E+02 -.871547934E+02 -.871503901E+02 -.871461646E+02 -.871421236E+02 -.871382729E+02 -.871346179E+02 -.871311638E+02 -.871279160E+02 -.871248801E+02 -.871220621E+02 -.871194677E+02 -.871171020E+02 -.871149693E+02 -.871130729E+02 -.871114154E+02 -.871099993E+02 -.871088268E+02 -.871078999E+02 -.871072205E+02 -.871067900E+02 -.871066093E+02 -.871066788E+02 -.871069981E+02 -.871075664E+02 -.871083824E+02 -.871094443E+02 -.871107499E+02 -.871122967E+02 -.871140815E+02 -.871161009E+02 -.871183508E+02 -.871208271E+02 -.871235250E+02 -.871264395E+02 -.871295654E+02 -.871328970E+02 -.871364286E+02 -.871401543E+02 -.871440679E+02 -.871481630E+02 -.871524331E+02 -.871568715E+02 -.871614716E+02 -.871662266E+02 -.871711295E+02 -.871761737E+02 -.871813523E+02 -.871866587E+02 -.871920859E+02 -.871976275E+02 -.872032769E+02 -.872090275E+02 -.872148727E+02 -.872208060E+02 -.872268205E+02 -.872329090E+02 -.872390634E+02 -.872452742E+02 -.872515293E+02 -.872578133E+02 -.872641045E+02 -.872703733E+02 -.872765772E+02 -.872826567E+02 -.872885276E+02 -.872940729E+02 -.872991309E+02 -.873034808E+02 -.873068241E+02 -.873087613E+02 -.873087613E+02
 -.873037295E+02 -.873037295E+02 -.873013274E+02 -.872972091E+02 -.872918733E+02 -.872856912E+02 -.872789229E+02 -.872717557E+02 -.872643236E+02 -.872567208E+02 -.872490201E+02 -.872412786E+02 -.872335419E+02 -.872258469E+02 -.872182187E+02 -.872106742E+02 -.872032224E+02 -.871958682E+02 -.871886177E+02 -.871814778E+02 -.871744582E+02 -.871675706E+02 -.871608235E+02 -.871542245E+02 -.871477806E+02 -.871414974E+02 -.871353820E+02 -.871294427E+02 -.871236894E+02 -.871181332E+02 -.871127843E+02 -.871076516E+02 -.871027430E+02 -.870980648E+02 -.870936232E+02 -.870894248E+02 -.870854763E+02 -.870817853E+02 -.870783593E+02 -.870752051E+02 -.870723285E+02 -.870697345E+02 -.870674269E+02 -.870654094E+02 -.870636853E+02 -.870622576E+02 -.870611294E+02 -.870603029E+02 -.870597799E+02 -.870595617E+02 -.870596483E+02 -.870600393E+02 -.870607337E+02 -.870617296E+02 -.870630248E+02 -.870646167E+02 -.870665020E+02 -.870686768E+02 -.870711369E+02 -.870738773E+02 -.870768927E+02 -.870801771E+02 -.870837244E+02 -.870875279E+02 -.870915807E+02 -.870958758E+02 -.871004055E+02 -.871051623E+02 -.871101382E+02 -.871153252E+02 -.871207149E+02 -.871262991E+02 -.871320694E+02 -.871380174E+02 -.871441347E+02 -.871504130E+02 -.871568439E+02 -.871634193E+02 -.871701310E+02 -.871769710E+02 -.871839312E+02 -.871910039E+02 -.871981810E+02 -.872054541E+02 -.872128146E+02 -.872202528E+02 -.872277570E+02 -.872353131E+02 -.872429021E+02 -.872504983E+02 -.872580658E+02 -.872655538E+02 -.872728903E+02 -.872799743E+02 -.872866646E+02 -.872927665E+02 -.872980139E+02 -.873020470E+02 -.873043839E+02 -.873043839E+02
 -.872991335E+02 -.872991335E+02 -.872963229E+02 -.872915169E+02 -.872852972E+02 -.872780674E+02 -.872701235E+02 -.872616871E+02 -.872529157E+02 -.872439353E+02 -.872348466E+02 -.872257221E+02 -.872166187E+02 -.872075740E+02 -.871986080E+02 -.871897334E+02 -.871809569E+02 -.871722856E+02 -.871637304E+02 -.871553047E+02 -.871470231E+02 -.871388971E+02 -.871309359E+02 -.871231474E+02 -.871155374E+02 -.871081126E+02 -.871008827E+02 -.870938587E+02 -.870870539E+02 -.870804815E+02 -.870741527E+02 -.870680780E+02 -.870622660E+02 -.870567244E+02 -.870514612E+02 -.870464846E+02 -.870418036E+02 -.870374275E+02 -.870333649E+02 -.870296236E+02 -.870262104E+02 -.870231313E+02 -.870203914E+02 -.870179957E+02 -.870159486E+02 -.870142540E+02 -.870129156E+02 -.870119360E+02 -.870113174E+02 -.870110609E+02 -.870111666E+02 -.870116341E+02 -.870124618E+02 -.870136476E+02 -.870151889E+02 -.870170824E+02 -.870193240E+02 -.870219093E+02 -.870248328E+02 -.870280886E+02 -.870316700E+02 -.870355698E+02 -.870397805E+02 -.870442941E+02 -.870491020E+02 -.870541955E+02 -.870595656E+02 -.870652028E+02 -.870710975E+02 -.870772398E+02 -.870836199E+02 -.870902275E+02 -.870970527E+02 -.871040852E+02 -.871113150E+02 -.871187322E+02 -.871263266E+02 -.871340885E+02 -.871420082E+02 -.871500761E+02 -.871582828E+02 -.871666187E+02 -.871750745E+02 -.871836405E+02 -.871923063E+02 -.872010605E+02 -.872098897E+02 -.872187772E+02 -.872277009E+02 -.872366308E+02 -.872455248E+02 -.872543233E+02 -.872629423E+02 -.872712631E+02 -.872791205E+02 -.872862860E+02 -.872924476E+02 -.872971831E+02 -.872999268E+02 -.872999268E+02
 -.872944984E+02 -.872944984E+02 -.872912911E+02 -.872857901E+02 -.872786338E+02 -.872702927E+02 -.872611122E+02 -.872513441E+02 -.872411900E+02 -.872308088E+02 -.872203149E+02 -.872097955E+02 -.871993093E+02 -.871888858E+02 -.871785442E+02 -.871682962E+02 -.871581494E+02 -.871481183E+02 -.871382202E+02 -.871284715E+02 -.871188876E+02 -.871094811E+02 -.871002615E+02 -.870912363E+02 -.870824126E+02 -.870738005E+02 -.870654119E+02 -.870572609E+02 -.870493623E+02 -.870417300E+02 -.870343771E+02 -.870273153E+02 -.870205549E+02 -.870141060E+02 -.870079789E+02 -.870021843E+02 -.869967331E+02 -.869916358E+02 -.869869019E+02 -.869825408E+02 -.869785607E+02 -.869749693E+02 -.869717733E+02 -.869689790E+02 -.869665917E+02 -.869646164E+02 -.869630571E+02 -.869619170E+02 -.869611983E+02 -.869609022E+02 -.869610291E+02 -.869615782E+02 -.869625478E+02 -.869639355E+02 -.869657381E+02 -.869679517E+02 -.869705714E+02 -.869735916E+02 -.869770058E+02 -.869808067E+02 -.869849864E+02 -.869895363E+02 -.869944471E+02 -.869997091E+02 -.870053123E+02 -.870112459E+02 -.870174991E+02 -.870240606E+02 -.870309188E+02 -.870380620E+02 -.870454782E+02 -.870531554E+02 -.870610816E+02 -.870692449E+02 -.870776332E+02 -.870862347E+02 -.870950376E+02 -.871040304E+02 -.871132015E+02 -.871225399E+02 -.871320345E+02 -.871416742E+02 -.871514482E+02 -.871613453E+02 -.871713535E+02 -.871814599E+02 -.871916489E+02 -.872019014E+02 -.872121922E+02 -.872224869E+02 -.872327373E+02 -.872428750E+02 -.872528036E+02 -.872623869E+02 -.872714349E+02 -.872796850E+02 -.872867784E+02 -.872922296E+02 -.872953879E+02 -.872953879E+02
 -.872898193E+02 -.872898193E+02 -.872861991E+02 -.872799469E+02 -.872718007E+02 -.872622903E+02 -.872518112E+02 -.872406773E+02 -.872291242E+02 -.872173264E+02 -.872054182E+02 -.871934873E+02 -.871815832E+02 -.871697397E+02 -.871579758E+02 -.871463030E+02 -.871347407E+02 -.871233093E+02 -.871120263E+02 -.871009105E+02 -.870899785E+02 -.870792418E+02 -.870687102E+02 -.870583934E+02 -.870483023E+02 -.870384495E+02 -.870288497E+02 -.870195185E+02 -.870104717E+02 -.870017247E+02 -.869932925E+02 -.869851887E+02 -.869774264E+02 -.869700188E+02 -.869629789E+02 -.869563194E+02 -.869500526E+02 -.869441902E+02 -.869387438E+02 -.869337244E+02 -.869291423E+02 -.869250070E+02 -.869213269E+02 -.869181094E+02 -.869153613E+02 -.869130880E+02 -.869112943E+02 -.869099838E+02 -.869091590E+02 -.869088216E+02 -.869089718E+02 -.869096088E+02 -.869107308E+02 -.869123351E+02 -.869144177E+02 -.869169740E+02 -.869199978E+02 -.869234825E+02 -.869274202E+02 -.869318022E+02 -.869366191E+02 -.869418604E+02 -.869475151E+02 -.869535718E+02 -.869600183E+02 -.869668418E+02 -.869740294E+02 -.869815676E+02 -.869894426E+02 -.869976406E+02 -.870061474E+02 -.870149489E+02 -.870240309E+02 -.870333794E+02 -.870429801E+02 -.870528193E+02 -.870628832E+02 -.870731584E+02 -.870836315E+02 -.870942897E+02 -.871051201E+02 -.871161103E+02 -.871272477E+02 -.871385196E+02 -.871499125E+02 -.871614116E+02 -.871729996E+02 -.871846548E+02 -.871963489E+02 -.872080431E+02 -.872196829E+02 -.872311914E+02 -.872424594E+02 -.872533330E+02 -.872635971E+02 -.872729546E+02 -.872809990E+02 -.872871805E+02 -.872907616E+02 -.872907616E+02
 -.872850159E+02 -.872850159E+02 -.872809459E+02 -.872739136E+02 -.872647247E+02 -.872539954E+02 -.872422030E+02 -.872296930E+02 -.872167283E+02 -.872035106E+02 -.871901689E+02 -.871767860E+02 -.871634218E+02 -.871501074E+02 -.871368640E+02 -.871237199E+02 -.871106976E+02 -.870978161E+02 -.870850986E+02 -.870725635E+02 -.870602243E+02 -.870480949E+02 -.870361878E+02 -.870245158E+02 -.870130935E+02 -.870019365E+02 -.869910612E+02 -.869804845E+02 -.869702238E+02 -.869602968E+02 -.869507202E+02 -.869415108E+02 -.869326855E+02 -.869242601E+02 -.869162498E+02 -.869086690E+02 -.869015319E+02 -.868948525E+02 -.868886447E+02 -.868829217E+02 -.868776960E+02 -.868729790E+02 -.868687808E+02 -.868651105E+02 -.868619757E+02 -.868593830E+02 -.868573381E+02 -.868558451E+02 -.868549072E+02 -.868545262E+02 -.868547024E+02 -.868554354E+02 -.868567228E+02 -.868585614E+02 -.868609466E+02 -.868638723E+02 -.868673316E+02 -.868713162E+02 -.868758167E+02 -.868808229E+02 -.868863233E+02 -.868923056E+02 -.868987569E+02 -.869056633E+02 -.869130104E+02 -.869207831E+02 -.869289660E+02 -.869375430E+02 -.869464982E+02 -.869558149E+02 -.869654767E+02 -.869754669E+02 -.869857690E+02 -.869963663E+02 -.870072426E+02 -.870183817E+02 -.870297676E+02 -.870413849E+02 -.870532183E+02 -.870652529E+02 -.870774743E+02 -.870898681E+02 -.871024204E+02 -.871151166E+02 -.871279417E+02 -.871408793E+02 -.871539100E+02 -.871670097E+02 -.871801470E+02 -.871932786E+02 -.872063441E+02 -.872192576E+02 -.872318971E+02 -.872440909E+02 -.872555985E+02 -.872660876E+02 -.872751035E+02 -.872820305E+02 -.872860431E+02 -.872860431E+02
 -.872800692E+02 -.872800692E+02 -.872755341E+02 -.872676668E+02 -.872574057E+02 -.872454592E+02 -.872323390E+02 -.872184428E+02 -.872040650E+02 -.871893963E+02 -.871745735E+02 -.871596938E+02 -.871448090E+02 -.871299599E+02 -.871151884E+02 -.871005204E+02 -.870859791E+02 -.870715928E+02 -.870573803E+02 -.870433566E+02 -.870295405E+02 -.870159471E+02 -.870025916E+02 -.869894924E+02 -.869766667E+02 -.869641317E+02 -.869519059E+02 -.869400084E+02 -.869284584E+02 -.869172757E+02 -.869064804E+02 -.868960933E+02 -.868861337E+02 -.868766199E+02 -.868675696E+02 -.868589997E+02 -.868509273E+02 -.868433694E+02 -.868363422E+02 -.868298616E+02 -.868239425E+02 -.868185984E+02 -.868138413E+02 -.868096819E+02 -.868061293E+02 -.868031916E+02 -.868008753E+02 -.867991855E+02 -.867981259E+02 -.867976988E+02 -.867979050E+02 -.867987436E+02 -.868002120E+02 -.868023062E+02 -.868050205E+02 -.868083479E+02 -.868122800E+02 -.868168067E+02 -.868219171E+02 -.868275988E+02 -.868338382E+02 -.868406209E+02 -.868479312E+02 -.868557529E+02 -.868640687E+02 -.868728608E+02 -.868821110E+02 -.868918006E+02 -.869019103E+02 -.869124210E+02 -.869233133E+02 -.869345675E+02 -.869461645E+02 -.869580850E+02 -.869703100E+02 -.869828209E+02 -.869955992E+02 -.870086273E+02 -.870218878E+02 -.870353636E+02 -.870490385E+02 -.870628963E+02 -.870769213E+02 -.870910973E+02 -.871054077E+02 -.871198342E+02 -.871343556E+02 -.871489455E+02 -.871635693E+02 -.871781795E+02 -.871927094E+02 -.872070642E+02 -.872211094E+02 -.872346549E+02 -.872474346E+02 -.872590805E+02 -.872690888E+02 -.872767773E+02 -.872812305E+02 -.872812305E+02
 -.872749684E+02 -.872749684E+02 -.872699257E+02 -.872612237E+02 -.872499006E+02 -.872367181E+02 -.872222708E+02 -.872069866E+02 -.871911507E+02 -.871749829E+02 -.871586322E+02 -.871421834E+02 -.871257126E+02 -.871092797E+02 -.870929177E+02 -.870766615E+02 -.870605440E+02 -.870445835E+02 -.870287994E+02 -.870132137E+02 -.869978429E+02 -.869827058E+02 -.869678246E+02 -.869532187E+02 -.869389069E+02 -.869249103E+02 -.869112494E+02 -.868979444E+02 -.868850177E+02 -.868724928E+02 -.868603934E+02 -.868487428E+02 -.868375635E+02 -.868268768E+02 -.868167036E+02 -.868070646E+02 -.867979803E+02 -.867894708E+02 -.867815556E+02 -.867742533E+02 -.867675815E+02 -.867615558E+02 -.867561907E+02 -.867514989E+02 -.867474915E+02 -.867441780E+02 -.867415663E+02 -.867396626E+02 -.867384716E+02 -.867379959E+02 -.867382365E+02 -.867391922E+02 -.867408600E+02 -.867432350E+02 -.867463104E+02 -.867500779E+02 -.867545272E+02 -.867596467E+02 -.867654230E+02 -.867718415E+02 -.867788861E+02 -.867865395E+02 -.867947831E+02 -.868035977E+02 -.868129628E+02 -.868228574E+02 -.868332601E+02 -.868441485E+02 -.868555004E+02 -.868672931E+02 -.868795039E+02 -.868921101E+02 -.869050892E+02 -.869184188E+02 -.869320771E+02 -.869460426E+02 -.869602943E+02 -.869748118E+02 -.869895753E+02 -.870045658E+02 -.870197647E+02 -.870351541E+02 -.870507162E+02 -.870664334E+02 -.870822874E+02 -.870982581E+02 -.871143225E+02 -.871304519E+02 -.871466086E+02 -.871627408E+02 -.871787758E+02 -.871946099E+02 -.872100959E+02 -.872250252E+02 -.872391061E+02 -.872519344E+02 -.872629564E+02 -.872714222E+02 -.872763251E+02 -.872763251E+02
 -.872697203E+02 -.872697203E+02 -.872641967E+02 -.872546666E+02 -.872422616E+02 -.872278531E+02 -.872120663E+02 -.871953345E+02 -.871779956E+02 -.871602738E+02 -.871423094E+02 -.871242299E+02 -.871061211E+02 -.870880314E+02 -.870700164E+02 -.870521139E+02 -.870343433E+02 -.870167318E+02 -.869993024E+02 -.869820714E+02 -.869650629E+02 -.869483015E+02 -.869318080E+02 -.869156046E+02 -.868997151E+02 -.868841613E+02 -.868689656E+02 -.868541527E+02 -.868397487E+02 -.868257804E+02 -.868122749E+02 -.867992589E+02 -.867867582E+02 -.867747985E+02 -.867634052E+02 -.867526031E+02 -.867424166E+02 -.867328695E+02 -.867239849E+02 -.867157846E+02 -.867082889E+02 -.867015166E+02 -.866954849E+02 -.866902090E+02 -.866857024E+02 -.866819764E+02 -.866790408E+02 -.866769032E+02 -.866755690E+02 -.866750416E+02 -.866753218E+02 -.866764082E+02 -.866782974E+02 -.866809833E+02 -.866844580E+02 -.866887114E+02 -.866937313E+02 -.866995038E+02 -.867060130E+02 -.867132413E+02 -.867211696E+02 -.867297772E+02 -.867390422E+02 -.867489416E+02 -.867594512E+02 -.867705463E+02 -.867822014E+02 -.867943904E+02 -.868070870E+02 -.868202647E+02 -.868338969E+02 -.868479572E+02 -.868624194E+02 -.868772577E+02 -.868924468E+02 -.869079620E+02 -.869237794E+02 -.869398757E+02 -.869562285E+02 -.869728162E+02 -.869896181E+02 -.870066141E+02 -.870237848E+02 -.870411107E+02 -.870585718E+02 -.870761465E+02 -.870938099E+02 -.871115310E+02 -.871292693E+02 -.871469688E+02 -.871645507E+02 -.871819028E+02 -.871988649E+02 -.872152102E+02 -.872306210E+02 -.872446566E+02 -.872567129E+02 -.872659713E+02 -.872713324E+02 -.872713324E+02
 -.872644100E+02 -.872644100E+02 -.872584003E+02 -.872480263E+02 -.872345523E+02 -.872188931E+02 -.872017027E+02 -.871834860E+02 -.871645806E+02 -.871452154E+02 -.871255885E+02 -.871058237E+02 -.870860011E+02 -.870662040E+02 -.870464779E+02 -.870268495E+02 -.870073562E+02 -.869880195E+02 -.869688569E+02 -.869498979E+02 -.869311669E+02 -.869126856E+02 -.868944810E+02 -.868765790E+02 -.868590033E+02 -.868417791E+02 -.868249342E+02 -.868084972E+02 -.867924977E+02 -.867769667E+02 -.867619352E+02 -.867474334E+02 -.867334926E+02 -.867201437E+02 -.867074165E+02 -.866953408E+02 -.866839457E+02 -.866732592E+02 -.866633082E+02 -.866541183E+02 -.866457137E+02 -.866381168E+02 -.866313482E+02 -.866254263E+02 -.866203673E+02 -.866161852E+02 -.866128917E+02 -.866104961E+02 -.866090047E+02 -.866084214E+02 -.866087473E+02 -.866099808E+02 -.866121176E+02 -.866151506E+02 -.866190702E+02 -.866238643E+02 -.866295185E+02 -.866360160E+02 -.866433378E+02 -.866514628E+02 -.866603681E+02 -.866700292E+02 -.866804200E+02 -.866915131E+02 -.867032799E+02 -.867156911E+02 -.867287165E+02 -.867423255E+02 -.867564870E+02 -.867711700E+02 -.867863435E+02 -.868019766E+02 -.868180390E+02 -.868345007E+02 -.868513326E+02 -.868685064E+02 -.868859947E+02 -.869037710E+02 -.869218101E+02 -.869400876E+02 -.869585805E+02 -.869772665E+02 -.869961241E+02 -.870151322E+02 -.870342692E+02 -.870535118E+02 -.870728334E+02 -.870922009E+02 -.871115710E+02 -.871308838E+02 -.871500548E+02 -.871689629E+02 -.871874356E+02 -.872052279E+02 -.872219956E+02 -.872372616E+02 -.872503711E+02 -.872604360E+02 -.872662632E+02 -.872662632E+02
 -.872590501E+02 -.872590501E+02 -.872525444E+02 -.872413399E+02 -.872267686E+02 -.872097991E+02 -.871911762E+02 -.871714084E+02 -.871508558E+02 -.871298153E+02 -.871084708E+02 -.870869533E+02 -.870653834E+02 -.870438201E+02 -.870223077E+02 -.870008951E+02 -.869796017E+02 -.869584501E+02 -.869374738E+02 -.869166941E+02 -.868961357E+02 -.868758292E+02 -.868558013E+02 -.868360787E+02 -.868166906E+02 -.867976677E+02 -.867790414E+02 -.867608448E+02 -.867431131E+02 -.867258807E+02 -.867091826E+02 -.866930561E+02 -.866775376E+02 -.866626627E+02 -.866484679E+02 -.866349883E+02 -.866222578E+02 -.866103097E+02 -.865991759E+02 -.865888868E+02 -.865794714E+02 -.865709566E+02 -.865633669E+02 -.865567248E+02 -.865510501E+02 -.865463596E+02 -.865426676E+02 -.865399848E+02 -.865383190E+02 -.865376749E+02 -.865380538E+02 -.865394538E+02 -.865418696E+02 -.865452928E+02 -.865497121E+02 -.865551128E+02 -.865614775E+02 -.865687860E+02 -.865770155E+02 -.865861409E+02 -.865961346E+02 -.866069675E+02 -.866186082E+02 -.866310241E+02 -.866441815E+02 -.866580453E+02 -.866725799E+02 -.866877492E+02 -.867035166E+02 -.867198457E+02 -.867367002E+02 -.867540439E+02 -.867718418E+02 -.867900591E+02 -.868086624E+02 -.868276191E+02 -.868468979E+02 -.868664688E+02 -.868863033E+02 -.869063741E+02 -.869266555E+02 -.869471230E+02 -.869677531E+02 -.869885229E+02 -.870094092E+02 -.870303873E+02 -.870514288E+02 -.870724990E+02 -.870935518E+02 -.871145237E+02 -.871353246E+02 -.871558253E+02 -.871758407E+02 -.871951077E+02 -.872132565E+02 -.872297731E+02 -.872439519E+02 -.872548350E+02 -.872611346E+02 -.872611346E+02
 -.872536277E+02 -.872536277E+02 -.872466464E+02 -.872345893E+02 -.872188703E+02 -.872005763E+02 -.871804642E+02 -.871590834E+02 -.871368714E+02 -.871141070E+02 -.870909954E+02 -.870677080E+02 -.870443319E+02 -.870209382E+02 -.869975897E+02 -.869743087E+02 -.869511270E+02 -.869280799E+02 -.869051859E+02 -.868824742E+02 -.868599770E+02 -.868377204E+02 -.868157359E+02 -.867940559E+02 -.867727137E+02 -.867517447E+02 -.867311858E+02 -.867110757E+02 -.866914529E+02 -.866723571E+02 -.866538314E+02 -.866359177E+02 -.866186582E+02 -.866020968E+02 -.865862757E+02 -.865712358E+02 -.865570184E+02 -.865436627E+02 -.865312066E+02 -.865196872E+02 -.865091389E+02 -.864995940E+02 -.864910826E+02 -.864836317E+02 -.864772651E+02 -.864720033E+02 -.864678632E+02 -.864648579E+02 -.864629969E+02 -.864622858E+02 -.864627263E+02 -.864643160E+02 -.864670487E+02 -.864709143E+02 -.864758990E+02 -.864819852E+02 -.864891519E+02 -.864973746E+02 -.865066261E+02 -.865168760E+02 -.865280913E+02 -.865402368E+02 -.865532753E+02 -.865671677E+02 -.865818737E+02 -.865973518E+02 -.866135596E+02 -.866304544E+02 -.866479932E+02 -.866661329E+02 -.866848310E+02 -.867040457E+02 -.867237357E+02 -.867438611E+02 -.867643832E+02 -.867852646E+02 -.868064697E+02 -.868279645E+02 -.868497167E+02 -.868716959E+02 -.868938737E+02 -.869162230E+02 -.869387184E+02 -.869613351E+02 -.869840485E+02 -.870068325E+02 -.870296575E+02 -.870524869E+02 -.870752725E+02 -.870979475E+02 -.871204165E+02 -.871425426E+02 -.871641286E+02 -.871848939E+02 -.872044430E+02 -.872222256E+02 -.872374854E+02 -.872491947E+02 -.872559712E+02 -.872559712E+02
 -.872481897E+02 -.872481897E+02 -.872407073E+02 -.872277570E+02 -.872108977E+02 -.871912369E+02 -.871695947E+02 -.871466097E+02 -.871227016E+02 -.870981833E+02 -.870733000E+02 -.870481866E+02 -.870229531E+02 -.869976825E+02 -.869724091E+02 -.869471773E+02 -.869220239E+02 -.868969687E+02 -.868720453E+02 -.868472847E+02 -.868227141E+02 -.867983688E+02 -.867742825E+02 -.867504915E+02 -.867270354E+02 -.867039543E+02 -.866812909E+02 -.866590875E+02 -.866373889E+02 -.866162439E+02 -.865956997E+02 -.865758058E+02 -.865566143E+02 -.865381746E+02 -.865205366E+02 -.865037510E+02 -.864878653E+02 -.864729268E+02 -.864589824E+02 -.864460755E+02 -.864342477E+02 -.864235388E+02 -.864139844E+02 -.864056175E+02 -.863984670E+02 -.863925573E+02 -.863879089E+02 -.863845382E+02 -.863824567E+02 -.863816710E+02 -.863821833E+02 -.863839909E+02 -.863870862E+02 -.863914571E+02 -.863970867E+02 -.864039537E+02 -.864120325E+02 -.864212939E+02 -.864317046E+02 -.864432279E+02 -.864558243E+02 -.864694512E+02 -.864840639E+02 -.864996158E+02 -.865160585E+02 -.865333425E+02 -.865514175E+02 -.865702326E+02 -.865897371E+02 -.866098803E+02 -.866306123E+02 -.866518841E+02 -.866736477E+02 -.866958569E+02 -.867184669E+02 -.867414350E+02 -.867647204E+02 -.867882847E+02 -.868120915E+02 -.868361071E+02 -.868602998E+02 -.868846403E+02 -.869091007E+02 -.869336549E+02 -.869582767E+02 -.869829391E+02 -.870076112E+02 -.870322553E+02 -.870568214E+02 -.870812398E+02 -.871054105E+02 -.871291892E+02 -.871523674E+02 -.871746476E+02 -.871956094E+02 -.872146667E+02 -.872310132E+02 -.872435521E+02 -.872508068E+02 -.872508068E+02
 -.872427229E+02 -.872427229E+02 -.872347210E+02 -.872209085E+02 -.872028814E+02 -.871818368E+02 -.871586965E+02 -.871340849E+02 -.871084698E+02 -.870822060E+02 -.870555021E+02 -.870285248E+02 -.870013907E+02 -.869741570E+02 -.869468855E+02 -.869196185E+02 -.868923816E+02 -.868652125E+02 -.868381402E+02 -.868111946E+02 -.867844122E+02 -.867578263E+02 -.867314768E+02 -.867054056E+02 -.866796552E+02 -.866542727E+02 -.866293038E+02 -.866047986E+02 -.865808117E+02 -.865573956E+02 -.865346078E+02 -.865125089E+02 -.864911559E+02 -.864706095E+02 -.864509304E+02 -.864321761E+02 -.864144056E+02 -.863976768E+02 -.863820438E+02 -.863675603E+02 -.863542773E+02 -.863422418E+02 -.863314977E+02 -.863220849E+02 -.863140378E+02 -.863073869E+02 -.863021576E+02 -.862983692E+02 -.862960360E+02 -.862951665E+02 -.862957632E+02 -.862978229E+02 -.863013364E+02 -.863062887E+02 -.863126593E+02 -.863204224E+02 -.863295469E+02 -.863399970E+02 -.863517324E+02 -.863647087E+02 -.863788779E+02 -.863941888E+02 -.864105873E+02 -.864280174E+02 -.864464210E+02 -.864657389E+02 -.864859109E+02 -.865068768E+02 -.865285762E+02 -.865509494E+02 -.865739376E+02 -.865974834E+02 -.866215310E+02 -.866460266E+02 -.866709186E+02 -.866961579E+02 -.867216982E+02 -.867474958E+02 -.867735101E+02 -.867997035E+02 -.868260410E+02 -.868524907E+02 -.868790228E+02 -.869056096E+02 -.869322238E+02 -.869588375E+02 -.869854193E+02 -.870119308E+02 -.870383205E+02 -.870645166E+02 -.870904153E+02 -.871158656E+02 -.871406488E+02 -.871644510E+02 -.871868281E+02 -.872071597E+02 -.872245904E+02 -.872379558E+02 -.872456864E+02 -.872456864E+02
 -.872372874E+02 -.872372874E+02 -.872288053E+02 -.872141121E+02 -.871949177E+02 -.871725372E+02 -.871478882E+02 -.871216559E+02 -.870943550E+02 -.870663066E+02 -.870377588E+02 -.870088834E+02 -.869797741E+02 -.869505180E+02 -.869211714E+02 -.868917697E+02 -.868623548E+02 -.868329565E+02 -.868036070E+02 -.867743415E+02 -.867451924E+02 -.867162018E+02 -.866874115E+02 -.866588657E+02 -.866306159E+02 -.866027100E+02 -.865752033E+02 -.865481566E+02 -.865216273E+02 -.864956819E+02 -.864703890E+02 -.864458142E+02 -.864220302E+02 -.863991083E+02 -.863771172E+02 -.863561300E+02 -.863362170E+02 -.863174452E+02 -.862998834E+02 -.862835958E+02 -.862686431E+02 -.862550841E+02 -.862429717E+02 -.862323535E+02 -.862232732E+02 -.862157678E+02 -.862098679E+02 -.862055979E+02 -.862029754E+02 -.862020105E+02 -.862027068E+02 -.862050601E+02 -.862090590E+02 -.862146853E+02 -.862219140E+02 -.862307134E+02 -.862410455E+02 -.862528665E+02 -.862661273E+02 -.862807739E+02 -.862967478E+02 -.863139869E+02 -.863324257E+02 -.863519965E+02 -.863726294E+02 -.863942531E+02 -.864167958E+02 -.864401855E+02 -.864643505E+02 -.864892201E+02 -.865147249E+02 -.865407977E+02 -.865673733E+02 -.865943891E+02 -.866217857E+02 -.866495067E+02 -.866774993E+02 -.867057144E+02 -.867341062E+02 -.867626331E+02 -.867912568E+02 -.868199428E+02 -.868486594E+02 -.868773775E+02 -.869060691E+02 -.869347061E+02 -.869632568E+02 -.869916827E+02 -.870199320E+02 -.870479314E+02 -.870755741E+02 -.871027037E+02 -.871290921E+02 -.871544109E+02 -.871781935E+02 -.871997867E+02 -.872182884E+02 -.872324685E+02 -.872406677E+02 -.872406677E+02
 -.872320234E+02 -.872320234E+02 -.872230429E+02 -.872074745E+02 -.871871707E+02 -.871634578E+02 -.871373210E+02 -.871095053E+02 -.870804962E+02 -.870506599E+02 -.870202532E+02 -.869894259E+02 -.869583039E+02 -.869269682E+02 -.868954687E+02 -.868638553E+02 -.868321615E+02 -.868004207E+02 -.867686659E+02 -.867369285E+02 -.867052504E+02 -.866736705E+02 -.866422350E+02 -.866109974E+02 -.865800065E+02 -.865493233E+02 -.865190136E+02 -.864891396E+02 -.864597770E+02 -.864310022E+02 -.864028899E+02 -.863755254E+02 -.863489907E+02 -.863233678E+02 -.862987456E+02 -.862752079E+02 -.862528377E+02 -.862317213E+02 -.862119389E+02 -.861935684E+02 -.861766869E+02 -.861613634E+02 -.861476628E+02 -.861356458E+02 -.861253647E+02 -.861168647E+02 -.861101848E+02 -.861053546E+02 -.861023956E+02 -.861013212E+02 -.861021351E+02 -.861048321E+02 -.861093988E+02 -.861158126E+02 -.861240425E+02 -.861340496E+02 -.861457872E+02 -.861592017E+02 -.861742325E+02 -.861908136E+02 -.862088736E+02 -.862283366E+02 -.862491232E+02 -.862711509E+02 -.862943353E+02 -.863185905E+02 -.863438302E+02 -.863699683E+02 -.863969193E+02 -.864245992E+02 -.864529263E+02 -.864818213E+02 -.865112081E+02 -.865410141E+02 -.865711706E+02 -.866016130E+02 -.866322812E+02 -.866631197E+02 -.866940777E+02 -.867251090E+02 -.867561720E+02 -.867872297E+02 -.868182486E+02 -.868491988E+02 -.868800522E+02 -.869107806E+02 -.869413534E+02 -.869717325E+02 -.870018667E+02 -.870316824E+02 -.870610712E+02 -.870898723E+02 -.871178502E+02 -.871446635E+02 -.871698252E+02 -.871926519E+02 -.872121976E+02 -.872271701E+02 -.872358241E+02 -.872358241E+02
 -.872269956E+02 -.872269956E+02 -.872175173E+02 -.872011403E+02 -.871797463E+02 -.871547339E+02 -.871271700E+02 -.870977746E+02 -.870670811E+02 -.870354736E+02 -.870031860E+02 -.869704017E+02 -.869372420E+02 -.869037788E+02 -.868700763E+02 -.868361749E+02 -.868021090E+02 -.867679110E+02 -.867336101E+02 -.866992450E+02 -.866648518E+02 -.866304761E+02 -.865961708E+02 -.865619850E+02 -.865279839E+02 -.864942364E+02 -.864608093E+02 -.864277868E+02 -.863952520E+02 -.863632889E+02 -.863319957E+02 -.863014655E+02 -.862717948E+02 -.862430892E+02 -.862154479E+02 -.861889730E+02 -.861637707E+02 -.861399399E+02 -.861175802E+02 -.860967905E+02 -.860776600E+02 -.860602757E+02 -.860447200E+02 -.860310644E+02 -.860193747E+02 -.860097086E+02 -.860021125E+02 -.859966240E+02 -.859932707E+02 -.859920681E+02 -.859930211E+02 -.859961242E+02 -.860013602E+02 -.860087009E+02 -.860181085E+02 -.860295344E+02 -.860429209E+02 -.860582017E+02 -.860753021E+02 -.860941408E+02 -.861146299E+02 -.861366766E+02 -.861601837E+02 -.861850506E+02 -.862111750E+02 -.862384528E+02 -.862667802E+02 -.862960534E+02 -.863261705E+02 -.863570316E+02 -.863885399E+02 -.864206022E+02 -.864531294E+02 -.864860372E+02 -.865192463E+02 -.865526827E+02 -.865862782E+02 -.866199705E+02 -.866537030E+02 -.866874250E+02 -.867210917E+02 -.867546636E+02 -.867881063E+02 -.868213892E+02 -.868544849E+02 -.868873664E+02 -.869200045E+02 -.869523632E+02 -.869843929E+02 -.870160212E+02 -.870471393E+02 -.870775844E+02 -.871071151E+02 -.871353794E+02 -.871618731E+02 -.871858855E+02 -.872064307E+02 -.872221595E+02 -.872312467E+02 -.872312467E+02
 -.872222901E+02 -.872222901E+02 -.872123862E+02 -.871952296E+02 -.871727869E+02 -.871465636E+02 -.871176073E+02 -.870866865E+02 -.870543670E+02 -.870210057E+02 -.869868711E+02 -.869521460E+02 -.869169371E+02 -.868813316E+02 -.868453819E+02 -.868091257E+02 -.867725967E+02 -.867358206E+02 -.866988317E+02 -.866616628E+02 -.866243554E+02 -.865869598E+02 -.865495240E+02 -.865121138E+02 -.864747995E+02 -.864376511E+02 -.864007586E+02 -.863642112E+02 -.863281016E+02 -.862925396E+02 -.862576296E+02 -.862234837E+02 -.861902247E+02 -.861579689E+02 -.861268403E+02 -.860969670E+02 -.860684699E+02 -.860414751E+02 -.860161067E+02 -.859924791E+02 -.859707074E+02 -.859509004E+02 -.859331552E+02 -.859175645E+02 -.859042105E+02 -.858931626E+02 -.858844811E+02 -.858782134E+02 -.858743920E+02 -.858730378E+02 -.858741577E+02 -.858777437E+02 -.858837746E+02 -.858922159E+02 -.859030197E+02 -.859161256E+02 -.859314619E+02 -.859489456E+02 -.859684845E+02 -.859899775E+02 -.860133162E+02 -.860383861E+02 -.860650676E+02 -.860932381E+02 -.861227724E+02 -.861535443E+02 -.861854279E+02 -.862182984E+02 -.862520337E+02 -.862865147E+02 -.863216267E+02 -.863572599E+02 -.863933101E+02 -.864296793E+02 -.864662762E+02 -.865030161E+02 -.865398221E+02 -.865766242E+02 -.866133600E+02 -.866499743E+02 -.866864193E+02 -.867226536E+02 -.867586421E+02 -.867943551E+02 -.868297664E+02 -.868648514E+02 -.868995839E+02 -.869339312E+02 -.869678470E+02 -.870012616E+02 -.870340683E+02 -.870661040E+02 -.870971243E+02 -.871267695E+02 -.871545216E+02 -.871796473E+02 -.872011262E+02 -.872175585E+02 -.872270472E+02 -.872270472E+02
 -.872180987E+02 -.872180987E+02 -.872077864E+02 -.871898941E+02 -.871665152E+02 -.871391492E+02 -.871088886E+02 -.870765492E+02 -.870426663E+02 -.870076303E+02 -.869717148E+02 -.869350813E+02 -.868978522E+02 -.868601012E+02 -.868218742E+02 -.867832083E+02 -.867441260E+02 -.867046570E+02 -.866648291E+02 -.866246763E+02 -.865842446E+02 -.865435779E+02 -.865027378E+02 -.864617941E+02 -.864208168E+02 -.863798982E+02 -.863391316E+02 -.862986168E+02 -.862584730E+02 -.862188157E+02 -.861797722E+02 -.861414824E+02 -.861040815E+02 -.860677163E+02 -.860325394E+02 -.859986976E+02 -.859663466E+02 -.859356400E+02 -.859067237E+02 -.858797467E+02 -.858548504E+02 -.858321651E+02 -.858118183E+02 -.857939239E+02 -.857785827E+02 -.857658860E+02 -.857559081E+02 -.857487069E+02 -.857443265E+02 -.857427925E+02 -.857441123E+02 -.857482774E+02 -.857552610E+02 -.857650190E+02 -.857774916E+02 -.857926029E+02 -.858102626E+02 -.858303672E+02 -.858528011E+02 -.858774385E+02 -.859041445E+02 -.859327771E+02 -.859631892E+02 -.859952294E+02 -.860287444E+02 -.860635805E+02 -.860995846E+02 -.861366062E+02 -.861744984E+02 -.862131193E+02 -.862523326E+02 -.862920091E+02 -.863320268E+02 -.863722720E+02 -.864126396E+02 -.864530335E+02 -.864933668E+02 -.865335619E+02 -.865735502E+02 -.866132725E+02 -.866526783E+02 -.866917254E+02 -.867303792E+02 -.867686116E+02 -.868063993E+02 -.868437218E+02 -.868805575E+02 -.869168787E+02 -.869526446E+02 -.869877906E+02 -.870222140E+02 -.870557545E+02 -.870881678E+02 -.871190906E+02 -.871479953E+02 -.871741318E+02 -.871964521E+02 -.872135145E+02 -.872233612E+02 -.872233612E+02
 -.872145559E+02 -.872145559E+02 -.872038650E+02 -.871853593E+02 -.871611469E+02 -.871327590E+02 -.871013501E+02 -.870677066E+02 -.870323901E+02 -.869958034E+02 -.869581929E+02 -.869197341E+02 -.868805361E+02 -.868406610E+02 -.868001530E+02 -.867590342E+02 -.867173291E+02 -.866750585E+02 -.866322469E+02 -.865889326E+02 -.865451509E+02 -.865009550E+02 -.864564108E+02 -.864115832E+02 -.863665621E+02 -.863214431E+02 -.862763281E+02 -.862313431E+02 -.861866136E+02 -.861422792E+02 -.860984963E+02 -.860554196E+02 -.860132187E+02 -.859720722E+02 -.859321559E+02 -.858936581E+02 -.858567669E+02 -.858216654E+02 -.857885428E+02 -.857575806E+02 -.857289516E+02 -.857028263E+02 -.856793605E+02 -.856586968E+02 -.856409676E+02 -.856262848E+02 -.856147420E+02 -.856064163E+02 -.856013615E+02 -.855996095E+02 -.856011722E+02 -.856060373E+02 -.856141708E+02 -.856255175E+02 -.856400011E+02 -.856575254E+02 -.856779765E+02 -.857012238E+02 -.857271218E+02 -.857555123E+02 -.857862270E+02 -.858190888E+02 -.858539149E+02 -.858905184E+02 -.859287104E+02 -.859683026E+02 -.860091087E+02 -.860509464E+02 -.860936390E+02 -.861370167E+02 -.861809178E+02 -.862251900E+02 -.862696909E+02 -.863142889E+02 -.863588637E+02 -.864033063E+02 -.864475195E+02 -.864914178E+02 -.865349271E+02 -.865779846E+02 -.866205383E+02 -.866625465E+02 -.867039764E+02 -.867448035E+02 -.867850095E+02 -.868245797E+02 -.868634994E+02 -.869017485E+02 -.869392939E+02 -.869760789E+02 -.870120080E+02 -.870469271E+02 -.870805957E+02 -.871126517E+02 -.871425639E+02 -.871695720E+02 -.871926095E+02 -.872102038E+02 -.872203505E+02 -.872203505E+02
 -.872118198E+02 -.872118198E+02 -.872008593E+02 -.871818643E+02 -.871569586E+02 -.871277481E+02 -.870953612E+02 -.870605955E+02 -.870240342E+02 -.869860479E+02 -.869468906E+02 -.869067274E+02 -.868656489E+02 -.868237138E+02 -.867809485E+02 -.867373716E+02 -.866929967E+02 -.866478360E+02 -.866019154E+02 -.865552579E+02 -.865079032E+02 -.864599072E+02 -.864113247E+02 -.863622379E+02 -.863127392E+02 -.862629275E+02 -.862129308E+02 -.861628812E+02 -.861129260E+02 -.860632359E+02 -.860139832E+02 -.859653586E+02 -.859175675E+02 -.858708159E+02 -.858253268E+02 -.857813275E+02 -.857390437E+02 -.856987109E+02 -.856605597E+02 -.856248146E+02 -.855916997E+02 -.855614246E+02 -.855341867E+02 -.855101720E+02 -.854895438E+02 -.854724459E+02 -.854590013E+02 -.854493053E+02 -.854434275E+02 -.854414111E+02 -.854432691E+02 -.854489866E+02 -.854585208E+02 -.854718003E+02 -.854887274E+02 -.855091801E+02 -.855330128E+02 -.855600591E+02 -.855901347E+02 -.856230401E+02 -.856585629E+02 -.856964812E+02 -.857365665E+02 -.857785865E+02 -.858223078E+02 -.858674990E+02 -.859139323E+02 -.859613865E+02 -.860096486E+02 -.860585154E+02 -.861077952E+02 -.861573085E+02 -.862068897E+02 -.862563871E+02 -.863056635E+02 -.863545964E+02 -.864030782E+02 -.864510158E+02 -.864983306E+02 -.865449575E+02 -.865908449E+02 -.866359532E+02 -.866802540E+02 -.867237288E+02 -.867663666E+02 -.868081616E+02 -.868491086E+02 -.868891981E+02 -.869284081E+02 -.869666928E+02 -.870039678E+02 -.870400891E+02 -.870748252E+02 -.871078205E+02 -.871385472E+02 -.871662440E+02 -.871898363E+02 -.872078349E+02 -.872182065E+02 -.872182065E+02
 -.872101724E+02 -.872101724E+02 -.871990415E+02 -.871796924E+02 -.871543198E+02 -.871245078E+02 -.870913744E+02 -.870557448E+02 -.870181650E+02 -.869790022E+02 -.869385042E+02 -.868968085E+02 -.868539996E+02 -.868101152E+02 -.867651706E+02 -.867191722E+02 -.866721172E+02 -.866240147E+02 -.865748716E+02 -.865247071E+02 -.864735609E+02 -.864214720E+02 -.863685067E+02 -.863147474E+02 -.862602834E+02 -.862052375E+02 -.861497417E+02 -.860939447E+02 -.860380261E+02 -.859821711E+02 -.859265877E+02 -.858715062E+02 -.858171619E+02 -.857638128E+02 -.857117286E+02 -.856611814E+02 -.856124591E+02 -.855658503E+02 -.855216406E+02 -.854801195E+02 -.854415643E+02 -.854062421E+02 -.853744088E+02 -.853462970E+02 -.853221183E+02 -.853020601E+02 -.852862777E+02 -.852748959E+02 -.852680061E+02 -.852656621E+02 -.852678824E+02 -.852746480E+02 -.852859026E+02 -.853015546E+02 -.853214783E+02 -.853455157E+02 -.853734796E+02 -.854051572E+02 -.854403127E+02 -.854786916E+02 -.855200249E+02 -.855640324E+02 -.856104269E+02 -.856589182E+02 -.857092167E+02 -.857610365E+02 -.858140987E+02 -.858681343E+02 -.859228861E+02 -.859781111E+02 -.860335822E+02 -.860890889E+02 -.861444389E+02 -.861994586E+02 -.862539927E+02 -.863079052E+02 -.863610785E+02 -.864134135E+02 -.864648284E+02 -.865152585E+02 -.865646548E+02 -.866129832E+02 -.866602227E+02 -.867063642E+02 -.867514075E+02 -.867953590E+02 -.868382270E+02 -.868800161E+02 -.869207191E+02 -.869603056E+02 -.869987064E+02 -.870357926E+02 -.870713473E+02 -.871050285E+02 -.871363202E+02 -.871644705E+02 -.871884102E+02 -.872066508E+02 -.872171519E+02 -.872171519E+02
 -.872098954E+02 -.872098954E+02 -.871986832E+02 -.871791999E+02 -.871536187E+02 -.871234815E+02 -.870899284E+02 -.870537439E+02 -.870154534E+02 -.869754191E+02 -.869338520E+02 -.868908774E+02 -.868465556E+02 -.868009042E+02 -.867539237E+02 -.867055956E+02 -.866559083E+02 -.866048479E+02 -.865524065E+02 -.864986002E+02 -.864434452E+02 -.863869819E+02 -.863292748E+02 -.862703942E+02 -.862104469E+02 -.861495564E+02 -.860878632E+02 -.860255460E+02 -.859627960E+02 -.858998302E+02 -.858368985E+02 -.857742610E+02 -.857122081E+02 -.856510519E+02 -.855911124E+02 -.855327340E+02 -.854762705E+02 -.854220775E+02 -.853705222E+02 -.853219652E+02 -.852767593E+02 -.852352506E+02 -.851977629E+02 -.851645979E+02 -.851360320E+02 -.851123056E+02 -.850936228E+02 -.850801475E+02 -.850719975E+02 -.850692449E+02 -.850719140E+02 -.850799793E+02 -.850933679E+02 -.851119603E+02 -.851355922E+02 -.851640579E+02 -.851971147E+02 -.852344868E+02 -.852758703E+02 -.853209387E+02 -.853693477E+02 -.854207412E+02 -.854747564E+02 -.855310287E+02 -.855891969E+02 -.856489070E+02 -.857098164E+02 -.857715974E+02 -.858339398E+02 -.858965533E+02 -.859591692E+02 -.860215422E+02 -.860834504E+02 -.861446965E+02 -.862051074E+02 -.862645341E+02 -.863228509E+02 -.863799549E+02 -.864357647E+02 -.864902191E+02 -.865432762E+02 -.865949113E+02 -.866451156E+02 -.866938934E+02 -.867412603E+02 -.867872395E+02 -.868318571E+02 -.868751367E+02 -.869170904E+02 -.869577079E+02 -.869969407E+02 -.870346808E+02 -.870707326E+02 -.871047757E+02 -.871363162E+02 -.871646236E+02 -.871886510E+02 -.872069309E+02 -.872174428E+02 -.872174428E+02
 -.872112544E+02 -.872112544E+02 -.872001210E+02 -.871807674E+02 -.871552798E+02 -.871251978E+02 -.870916170E+02 -.870552743E+02 -.870166841E+02 -.869761637E+02 -.869338995E+02 -.868899892E+02 -.868444623E+02 -.867973173E+02 -.867485216E+02 -.866980401E+02 -.866458341E+02 -.865918625E+02 -.865361094E+02 -.864785602E+02 -.864192185E+02 -.863581201E+02 -.862953054E+02 -.862308512E+02 -.861648610E+02 -.860974538E+02 -.860287936E+02 -.859590659E+02 -.858884847E+02 -.858173077E+02 -.857458120E+02 -.856743116E+02 -.856031558E+02 -.855327105E+02 -.854633760E+02 -.853955749E+02 -.853297402E+02 -.852663270E+02 -.852057938E+02 -.851485979E+02 -.850951976E+02 -.850460333E+02 -.850015255E+02 -.849620706E+02 -.849280269E+02 -.848997111E+02 -.848773937E+02 -.848612893E+02 -.848515552E+02 -.848482873E+02 -.848515168E+02 -.848612110E+02 -.848772737E+02 -.848995463E+02 -.849278123E+02 -.849618013E+02 -.850011947E+02 -.850456318E+02 -.850947173E+02 -.851480279E+02 -.852051203E+02 -.852655386E+02 -.853288212E+02 -.853945079E+02 -.854621461E+02 -.855312962E+02 -.856015366E+02 -.856724680E+02 -.857437163E+02 -.858149359E+02 -.858858108E+02 -.859560564E+02 -.860254196E+02 -.860936793E+02 -.861606454E+02 -.862261586E+02 -.862900887E+02 -.863523333E+02 -.864128163E+02 -.864714860E+02 -.865283131E+02 -.865832885E+02 -.866364212E+02 -.866877356E+02 -.867372689E+02 -.867850666E+02 -.868311787E+02 -.868756530E+02 -.869185269E+02 -.869598158E+02 -.869994980E+02 -.870374930E+02 -.870736345E+02 -.871076330E+02 -.871390280E+02 -.871671261E+02 -.871909211E+02 -.872089914E+02 -.872193688E+02 -.872193688E+02
 -.872146035E+02 -.872146035E+02 -.872037507E+02 -.871848122E+02 -.871598192E+02 -.871302523E+02 -.870971212E+02 -.870611342E+02 -.870227506E+02 -.869822426E+02 -.869397641E+02 -.868953696E+02 -.868490617E+02 -.868007995E+02 -.867505223E+02 -.866981643E+02 -.866436472E+02 -.865869130E+02 -.865279087E+02 -.864665905E+02 -.864029508E+02 -.863369887E+02 -.862687348E+02 -.861982562E+02 -.861256348E+02 -.860510010E+02 -.859745181E+02 -.858963790E+02 -.858168314E+02 -.857361546E+02 -.856546702E+02 -.855727521E+02 -.854908028E+02 -.854092708E+02 -.853286449E+02 -.852494373E+02 -.851721968E+02 -.850974919E+02 -.850259015E+02 -.849580185E+02 -.848944288E+02 -.848357050E+02 -.847824016E+02 -.847350363E+02 -.846940836E+02 -.846599668E+02 -.846330439E+02 -.846136030E+02 -.846018557E+02 -.845979294E+02 -.846018671E+02 -.846136253E+02 -.846330744E+02 -.846600026E+02 -.846941207E+02 -.847350685E+02 -.847824232E+02 -.848357083E+02 -.848944037E+02 -.849579561E+02 -.850257898E+02 -.850973163E+02 -.851719450E+02 -.852490919E+02 -.853281875E+02 -.854086847E+02 -.854900641E+02 -.855718394E+02 -.856535613E+02 -.857348199E+02 -.858152463E+02 -.858945140E+02 -.859723384E+02 -.860484763E+02 -.861227245E+02 -.861949185E+02 -.862649298E+02 -.863326639E+02 -.863980577E+02 -.864610770E+02 -.865217136E+02 -.865799822E+02 -.866359181E+02 -.866895736E+02 -.867410147E+02 -.867903172E+02 -.868375617E+02 -.868828269E+02 -.869261821E+02 -.869676752E+02 -.870073179E+02 -.870450653E+02 -.870807888E+02 -.871142407E+02 -.871450073E+02 -.871724493E+02 -.871956235E+02 -.872131835E+02 -.872232511E+02 -.872232511E+02
 -.872203617E+02 -.872203617E+02 -.872099818E+02 -.871918223E+02 -.871678131E+02 -.871392986E+02 -.871072191E+02 -.870722114E+02 -.870346607E+02 -.869947954E+02 -.869527117E+02 -.869084245E+02 -.868618917E+02 -.868130296E+02 -.867617432E+02 -.867079155E+02 -.866514381E+02 -.865922114E+02 -.865301346E+02 -.864651411E+02 -.863971759E+02 -.863262060E+02 -.862522421E+02 -.861753110E+02 -.860954860E+02 -.860128853E+02 -.859276576E+02 -.858400146E+02 -.857502136E+02 -.856585601E+02 -.855654287E+02 -.854712391E+02 -.853764696E+02 -.852816620E+02 -.851873996E+02 -.850943214E+02 -.850031108E+02 -.849144800E+02 -.848291756E+02 -.847479573E+02 -.846715857E+02 -.846008167E+02 -.845363793E+02 -.844789624E+02 -.844292036E+02 -.843876693E+02 -.843548443E+02 -.843311200E+02 -.843167822E+02 -.843120056E+02 -.843168490E+02 -.843312527E+02 -.843550408E+02 -.843879263E+02 -.844295172E+02 -.844793275E+02 -.845367893E+02 -.846012651E+02 -.846720636E+02 -.847484543E+02 -.848296823E+02 -.849149830E+02 -.850035956E+02 -.850947748E+02 -.851878025E+02 -.852819961E+02 -.853767161E+02 -.854713722E+02 -.855654268E+02 -.856583978E+02 -.857498598E+02 -.858394441E+02 -.859268373E+02 -.860117798E+02 -.860940629E+02 -.861735258E+02 -.862500524E+02 -.863235671E+02 -.863940317E+02 -.864614410E+02 -.865258194E+02 -.865872171E+02 -.866457061E+02 -.867013770E+02 -.867543346E+02 -.868046935E+02 -.868525733E+02 -.868980921E+02 -.869413581E+02 -.869824593E+02 -.870214488E+02 -.870583253E+02 -.870930082E+02 -.871253031E+02 -.871548585E+02 -.871811082E+02 -.872031976E+02 -.872198891E+02 -.872294389E+02 -.872294389E+02
 -.872289239E+02 -.872289239E+02 -.872192542E+02 -.872023253E+02 -.871798577E+02 -.871530523E+02 -.871227470E+02 -.870894649E+02 -.870535216E+02 -.870150713E+02 -.869741509E+02 -.869307233E+02 -.868846882E+02 -.868359204E+02 -.867842649E+02 -.867295581E+02 -.866716462E+02 -.866103639E+02 -.865455716E+02 -.864771465E+02 -.864049753E+02 -.863289905E+02 -.862491435E+02 -.861654237E+02 -.860778756E+02 -.859865754E+02 -.858916641E+02 -.857933437E+02 -.856918690E+02 -.855875783E+02 -.854808752E+02 -.853722352E+02 -.852622229E+02 -.851514699E+02 -.850406864E+02 -.849306607E+02 -.848222375E+02 -.847163257E+02 -.846138802E+02 -.845158823E+02 -.844233348E+02 -.843372355E+02 -.842585562E+02 -.841882276E+02 -.841271110E+02 -.840759790E+02 -.840354971E+02 -.840062020E+02 -.839884888E+02 -.839825999E+02 -.839886158E+02 -.840064545E+02 -.840358736E+02 -.840764767E+02 -.841277255E+02 -.841889547E+02 -.842593901E+02 -.843381685E+02 -.844243603E+02 -.845169905E+02 -.846150604E+02 -.847175685E+02 -.848235284E+02 -.849319857E+02 -.850420317E+02 -.851528151E+02 -.852635503E+02 -.853735242E+02 -.854820991E+02 -.855887155E+02 -.856928909E+02 -.857942191E+02 -.858923664E+02 -.859870679E+02 -.860781232E+02 -.861653908E+02 -.862487829E+02 -.863282598E+02 -.864038247E+02 -.864755180E+02 -.865434128E+02 -.866076092E+02 -.866682306E+02 -.867254184E+02 -.867793281E+02 -.868301241E+02 -.868779749E+02 -.869230466E+02 -.869654954E+02 -.870054572E+02 -.870430347E+02 -.870782797E+02 -.871111695E+02 -.871415765E+02 -.871692273E+02 -.871936507E+02 -.872141095E+02 -.872295125E+02 -.872383010E+02 -.872383010E+02
 -.872406900E+02 -.872406900E+02 -.872320436E+02 -.872168523E+02 -.871965817E+02 -.871722672E+02 -.871445779E+02 -.871139199E+02 -.870805119E+02 -.870444188E+02 -.870056128E+02 -.869639835E+02 -.869193755E+02 -.868715988E+02 -.868204340E+02 -.867656661E+02 -.867070633E+02 -.866444013E+02 -.865774768E+02 -.865060838E+02 -.864300539E+02 -.863492423E+02 -.862635280E+02 -.861728486E+02 -.860771753E+02 -.859765371E+02 -.858710371E+02 -.857608345E+02 -.856461798E+02 -.855274106E+02 -.854049488E+02 -.852793301E+02 -.851511887E+02 -.850212642E+02 -.848904142E+02 -.847595933E+02 -.846298596E+02 -.845023657E+02 -.843783334E+02 -.842590487E+02 -.841458343E+02 -.840400205E+02 -.839429233E+02 -.838558087E+02 -.837798595E+02 -.837161466E+02 -.836655946E+02 -.836289545E+02 -.836067818E+02 -.835994166E+02 -.836069729E+02 -.836293358E+02 -.836661641E+02 -.837169021E+02 -.837807975E+02 -.838569245E+02 -.839442123E+02 -.840414760E+02 -.841474489E+02 -.842608154E+02 -.843802419E+02 -.845044058E+02 -.846320215E+02 -.847618620E+02 -.848927768E+02 -.850237060E+02 -.851536895E+02 -.852818733E+02 -.854075118E+02 -.855299678E+02 -.856487093E+02 -.857633053E+02 -.858734191E+02 -.859788015E+02 -.860792830E+02 -.861747654E+02 -.862652141E+02 -.863506496E+02 -.864311399E+02 -.865067938E+02 -.865777537E+02 -.866441895E+02 -.867062933E+02 -.867642734E+02 -.868183502E+02 -.868687506E+02 -.869157030E+02 -.869594316E+02 -.870001493E+02 -.870380488E+02 -.870732909E+02 -.871059895E+02 -.871361911E+02 -.871638477E+02 -.871887821E+02 -.872106415E+02 -.872288373E+02 -.872424672E+02 -.872502143E+02 -.872502143E+02
 -.872561003E+02 -.872561003E+02 -.872488188E+02 -.872359356E+02 -.872186332E+02 -.871976994E+02 -.871736092E+02 -.871466307E+02 -.871168532E+02 -.870842517E+02 -.870487090E+02 -.870100394E+02 -.869680188E+02 -.869223766E+02 -.868728327E+02 -.868190896E+02 -.867608345E+02 -.866977726E+02 -.866295990E+02 -.865560261E+02 -.864767932E+02 -.863916473E+02 -.863003843E+02 -.862028360E+02 -.860988771E+02 -.859884591E+02 -.858715925E+02 -.857483757E+02 -.856190120E+02 -.854837990E+02 -.853431666E+02 -.851976765E+02 -.850480237E+02 -.848950644E+02 -.847398029E+02 -.845833969E+02 -.844271629E+02 -.842725514E+02 -.841211412E+02 -.839746183E+02 -.838347381E+02 -.837032986E+02 -.835820966E+02 -.834728779E+02 -.833772950E+02 -.832968526E+02 -.832328596E+02 -.831863876E+02 -.831582304E+02 -.831488760E+02 -.831584893E+02 -.831869048E+02 -.832336336E+02 -.832978810E+02 -.833785756E+02 -.834744065E+02 -.835838683E+02 -.837053092E+02 -.838369803E+02 -.839770854E+02 -.841238262E+02 -.842754437E+02 -.844302538E+02 -.845866759E+02 -.847432554E+02 -.848986793E+02 -.850517853E+02 -.852015661E+02 -.853471688E+02 -.854878901E+02 -.856231689E+02 -.857525764E+02 -.858758047E+02 -.859926552E+02 -.861030255E+02 -.862068976E+02 -.863043255E+02 -.863954242E+02 -.864803595E+02 -.865593377E+02 -.866325982E+02 -.867004048E+02 -.867630400E+02 -.868207980E+02 -.868739804E+02 -.869228905E+02 -.869678290E+02 -.870090882E+02 -.870469470E+02 -.870816628E+02 -.871134631E+02 -.871425325E+02 -.871689971E+02 -.871929026E+02 -.872141859E+02 -.872326369E+02 -.872478496E+02 -.872591569E+02 -.872655458E+02 -.872655458E+02
 -.872755573E+02 -.872755573E+02 -.872700029E+02 -.872600859E+02 -.872466156E+02 -.872300691E+02 -.872107086E+02 -.871886185E+02 -.871637529E+02 -.871359752E+02 -.871050667E+02 -.870707641E+02 -.870327515E+02 -.869906845E+02 -.869442016E+02 -.868929072E+02 -.868364102E+02 -.867743061E+02 -.867061811E+02 -.866316432E+02 -.865502934E+02 -.864617584E+02 -.863656986E+02 -.862617955E+02 -.861497955E+02 -.860295024E+02 -.859007918E+02 -.857636490E+02 -.856181591E+02 -.854645432E+02 -.853031819E+02 -.851346142E+02 -.849595773E+02 -.847790131E+02 -.845940740E+02 -.844061472E+02 -.842168409E+02 -.840279819E+02 -.838416077E+02 -.836599289E+02 -.834852987E+02 -.833201662E+02 -.831670112E+02 -.830282825E+02 -.829063208E+02 -.828032798E+02 -.827210516E+02 -.826611939E+02 -.826248668E+02 -.826127870E+02 -.826251968E+02 -.826618532E+02 -.827220395E+02 -.828045943E+02 -.829079597E+02 -.830302433E+02 -.831692900E+02 -.833227587E+02 -.834882007E+02 -.836631336E+02 -.838451095E+02 -.840317739E+02 -.842209133E+02 -.844104928E+02 -.845986823E+02 -.847838711E+02 -.849646755E+02 -.851399366E+02 -.853087130E+02 -.854702683E+02 -.856240551E+02 -.857696968E+02 -.859069684E+02 -.860357773E+02 -.861561438E+02 -.862681833E+02 -.863720896E+02 -.864681192E+02 -.865565779E+02 -.866378086E+02 -.867121810E+02 -.867800828E+02 -.868419117E+02 -.868980696E+02 -.869489570E+02 -.869949685E+02 -.870364885E+02 -.870738878E+02 -.871075189E+02 -.871377116E+02 -.871647665E+02 -.871889469E+02 -.872104680E+02 -.872294816E+02 -.872460565E+02 -.872601509E+02 -.872715763E+02 -.872799496E+02 -.872846290E+02 -.872846290E+02
 -.872993723E+02 -.872993723E+02 -.872959557E+02 -.872897347E+02 -.872810402E+02 -.872700086E+02 -.872566381E+02 -.872408055E+02 -.872223152E+02 -.872008963E+02 -.871762321E+02 -.871479606E+02 -.871156759E+02 -.870789559E+02 -.870373343E+02 -.869903276E+02 -.869374389E+02 -.868781350E+02 -.868118875E+02 -.867381500E+02 -.866563667E+02 -.865660039E+02 -.864665240E+02 -.863574234E+02 -.862382455E+02 -.861085759E+02 -.859680934E+02 -.858165710E+02 -.856539015E+02 -.854801453E+02 -.852955354E+02 -.851005224E+02 -.848958099E+02 -.846823667E+02 -.844614725E+02 -.842347303E+02 -.840040742E+02 -.837717855E+02 -.835404714E+02 -.833130393E+02 -.830926589E+02 -.828826896E+02 -.826866021E+02 -.825078783E+02 -.823498925E+02 -.822157912E+02 -.821083670E+02 -.820299369E+02 -.819822396E+02 -.819663533E+02 -.819826431E+02 -.820307434E+02 -.821095761E+02 -.822174019E+02 -.823519028E+02 -.825102866E+02 -.826894064E+02 -.828858862E+02 -.830962450E+02 -.833170111E+02 -.835448232E+02 -.837765136E+02 -.840091718E+02 -.842401899E+02 -.844672887E+02 -.846885291E+02 -.849023090E+02 -.851073500E+02 -.853026766E+02 -.854875890E+02 -.856616334E+02 -.858245710E+02 -.859763467E+02 -.861170591E+02 -.862469327E+02 -.863662925E+02 -.864755407E+02 -.865751374E+02 -.866655832E+02 -.867474046E+02 -.868211424E+02 -.868873413E+02 -.869465427E+02 -.869992783E+02 -.870460654E+02 -.870874035E+02 -.871237716E+02 -.871556263E+02 -.871834000E+02 -.872074991E+02 -.872283021E+02 -.872461559E+02 -.872613722E+02 -.872742200E+02 -.872849161E+02 -.872936113E+02 -.873003705E+02 -.873051448E+02 -.873077340E+02 -.873077340E+02
 -.873277687E+02 -.873277687E+02 -.873269416E+02 -.873251843E+02 -.873222863E+02 -.873179911E+02 -.873119845E+02 -.873039246E+02 -.872934365E+02 -.872801149E+02 -.872635347E+02 -.872432279E+02 -.872187105E+02 -.871894617E+02 -.871549196E+02 -.871145077E+02 -.870675973E+02 -.870135330E+02 -.869516352E+02 -.868811763E+02 -.868014221E+02 -.867116125E+02 -.866109723E+02 -.864987462E+02 -.863741833E+02 -.862365796E+02 -.860853014E+02 -.859197943E+02 -.857396456E+02 -.855446057E+02 -.853346297E+02 -.851099440E+02 -.848710756E+02 -.846189156E+02 -.843547739E+02 -.840804103E+02 -.837980861E+02 -.835105836E+02 -.832212051E+02 -.829337638E+02 -.826525301E+02 -.823821505E+02 -.821275375E+02 -.818937152E+02 -.816856430E+02 -.815080170E+02 -.813650566E+02 -.812603018E+02 -.811964302E+02 -.811751102E+02 -.811969088E+02 -.812612591E+02 -.813664921E+02 -.815099303E+02 -.816880338E+02 -.818965819E+02 -.821308796E+02 -.823859667E+02 -.826568180E+02 -.829385223E+02 -.832264312E+02 -.835162740E+02 -.838042389E+02 -.840870200E+02 -.843618363E+02 -.846264271E+02 -.848790275E+02 -.851183314E+02 -.853434454E+02 -.855538383E+02 -.857492888E+02 -.859298346E+02 -.860957247E+02 -.862473747E+02 -.863853284E+02 -.865102231E+02 -.866227602E+02 -.867236814E+02 -.868137479E+02 -.868937250E+02 -.869643688E+02 -.870264174E+02 -.870805833E+02 -.871275489E+02 -.871679636E+02 -.872024423E+02 -.872315650E+02 -.872558777E+02 -.872758942E+02 -.872920981E+02 -.873049457E+02 -.873148694E+02 -.873222806E+02 -.873275733E+02 -.873311263E+02 -.873333053E+02 -.873344623E+02 -.873349331E+02 -.873350302E+02 -.873350302E+02
 -.873608389E+02 -.873608389E+02 -.873630583E+02 -.873665572E+02 -.873705255E+02 -.873742451E+02 -.873770660E+02 -.873783994E+02 -.873776796E+02 -.873743679E+02 -.873679183E+02 -.873577754E+02 -.873433712E+02 -.873240891E+02 -.872992902E+02 -.872682846E+02 -.872303229E+02 -.871846197E+02 -.871303141E+02 -.870664951E+02 -.869922025E+02 -.869064064E+02 -.868080487E+02 -.866960302E+02 -.865692274E+02 -.864265342E+02 -.862668601E+02 -.860891850E+02 -.858926028E+02 -.856763549E+02 -.854399143E+02 -.851830428E+02 -.849058667E+02 -.846089786E+02 -.842935087E+02 -.839612221E+02 -.836146059E+02 -.832569254E+02 -.828922774E+02 -.825255993E+02 -.821626289E+02 -.818098220E+02 -.814741965E+02 -.811631157E+02 -.808840127E+02 -.806440587E+02 -.804498044E+02 -.803068188E+02 -.802193549E+02 -.801900817E+02 -.802199096E+02 -.803079284E+02 -.804514689E+02 -.806462782E+02 -.808867878E+02 -.811664465E+02 -.814780830E+02 -.818142650E+02 -.821676283E+02 -.825311549E+02 -.828983901E+02 -.832635938E+02 -.836218301E+02 -.839690022E+02 -.843018416E+02 -.846178647E+02 -.849153041E+02 -.851930268E+02 -.854504450E+02 -.856874269E+02 -.859042110E+02 -.861013271E+02 -.862795257E+02 -.864397172E+02 -.865829196E+02 -.867102154E+02 -.868227172E+02 -.869215398E+02 -.870077795E+02 -.870824980E+02 -.871467119E+02 -.872013849E+02 -.872474238E+02 -.872856767E+02 -.873169334E+02 -.873419272E+02 -.873613386E+02 -.873757994E+02 -.873858995E+02 -.873921937E+02 -.873952106E+02 -.873954634E+02 -.873934622E+02 -.873897288E+02 -.873848136E+02 -.873793156E+02 -.873739052E+02 -.873693498E+02 -.873665443E+02 -.873665443E+02
 -.873984659E+02 -.873984659E+02 -.874041731E+02 -.874137252E+02 -.874256310E+02 -.874386612E+02 -.874518074E+02 -.874642082E+02 -.874751119E+02 -.874838383E+02 -.874897346E+02 -.874921730E+02 -.874905013E+02 -.874840401E+02 -.874720748E+02 -.874538131E+02 -.874284089E+02 -.873949300E+02 -.873523475E+02 -.872995560E+02 -.872353338E+02 -.871583661E+02 -.870672462E+02 -.869604585E+02 -.868364217E+02 -.866934842E+02 -.865299506E+02 -.863441392E+02 -.861344041E+02 -.858992135E+02 -.856372333E+02 -.853474051E+02 -.850290820E+02 -.846821510E+02 -.843071766E+02 -.839055742E+02 -.834797587E+02 -.830333013E+02 -.825710644E+02 -.820992785E+02 -.816255682E+02 -.811588848E+02 -.807093247E+02 -.802878321E+02 -.799057685E+02 -.795743653E+02 -.793040974E+02 -.791040188E+02 -.789811336E+02 -.789398759E+02 -.789817642E+02 -.791052802E+02 -.793059903E+02 -.795768906E+02 -.799089271E+02 -.802916260E+02 -.807137551E+02 -.811639538E+02 -.816312786E+02 -.821056318E+02 -.825780637E+02 -.830409496E+02 -.834880575E+02 -.839145277E+02 -.843167871E+02 -.846924198E+02 -.850400144E+02 -.853590017E+02 -.856494959E+02 -.859121467E+02 -.861480063E+02 -.863584138E+02 -.865448989E+02 -.867091023E+02 -.868527127E+02 -.869774178E+02 -.870848675E+02 -.871766480E+02 -.872542631E+02 -.873191239E+02 -.873725422E+02 -.874157289E+02 -.874497956E+02 -.874757582E+02 -.874945423E+02 -.875069908E+02 -.875138720E+02 -.875158897E+02 -.875136946E+02 -.875078975E+02 -.874990859E+02 -.874878420E+02 -.874747665E+02 -.874605058E+02 -.874457858E+02 -.874314518E+02 -.874185179E+02 -.874082256E+02 -.874021156E+02 -.874021156E+02
 -.874402647E+02 -.874402647E+02 -.874498781E+02 -.874662394E+02 -.874870997E+02 -.875106918E+02 -.875356174E+02 -.875607398E+02 -.875851239E+02 -.876079527E+02 -.876284969E+02 -.876460633E+02 -.876599499E+02 -.876694456E+02 -.876737731E+02 -.876720856E+02 -.876634553E+02 -.876468268E+02 -.876210378E+02 -.875847822E+02 -.875365936E+02 -.874748609E+02 -.873977866E+02 -.873034020E+02 -.871895708E+02 -.870539720E+02 -.868941470E+02 -.867075121E+02 -.864913996E+02 -.862431456E+02 -.859601587E+02 -.856400519E+02 -.852808034E+02 -.848809309E+02 -.844397377E+02 -.839575718E+02 -.834361134E+02 -.828786922E+02 -.822905793E+02 -.816792446E+02 -.810545369E+02 -.804287204E+02 -.798163352E+02 -.792338233E+02 -.786988872E+02 -.782295903E+02 -.778432332E+02 -.775550985E+02 -.773772096E+02 -.773172646E+02 -.773779148E+02 -.775565092E+02 -.778453506E+02 -.782324161E+02 -.787024232E+02 -.792380726E+02 -.798213011E+02 -.804344062E+02 -.810609473E+02 -.816863845E+02 -.822984533E+02 -.828873070E+02 -.834454745E+02 -.839676852E+02 -.844506119E+02 -.848925713E+02 -.852932179E+02 -.856532501E+02 -.859741455E+02 -.862579313E+02 -.865069929E+02 -.867239186E+02 -.869113791E+02 -.870720354E+02 -.872084726E+02 -.873231538E+02 -.874183902E+02 -.874963242E+02 -.875589220E+02 -.876079737E+02 -.876450975E+02 -.876717491E+02 -.876892317E+02 -.876987085E+02 -.877012165E+02 -.876976804E+02 -.876889276E+02 -.876757046E+02 -.876586950E+02 -.876385397E+02 -.876158606E+02 -.875912888E+02 -.875654995E+02 -.875392532E+02 -.875134475E+02 -.874891802E+02 -.874678271E+02 -.874511371E+02 -.874413516E+02 -.874413516E+02
 -.874855517E+02 -.874855517E+02 -.874994428E+02 -.875232691E+02 -.875539828E+02 -.875892539E+02 -.876272765E+02 -.876666493E+02 -.877062557E+02 -.877451731E+02 -.877826189E+02 -.878178629E+02 -.878502062E+02 -.878789326E+02 -.879032582E+02 -.879223353E+02 -.879351923E+02 -.879407228E+02 -.879376735E+02 -.879245865E+02 -.878998090E+02 -.878614512E+02 -.878073528E+02 -.877350876E+02 -.876419131E+02 -.875247703E+02 -.873802858E+02 -.872047538E+02 -.869941850E+02 -.867443475E+02 -.864508425E+02 -.861092514E+02 -.857153002E+02 -.852651144E+02 -.847555499E+02 -.841845868E+02 -.835518300E+02 -.828590715E+02 -.821108970E+02 -.813153066E+02 -.804842554E+02 -.796340294E+02 -.787853393E+02 -.779629918E+02 -.771950335E+02 -.765113003E+02 -.759413916E+02 -.755122244E+02 -.752454541E+02 -.751551605E+02 -.752462311E+02 -.755137794E+02 -.759437259E+02 -.765144164E+02 -.771989347E+02 -.779676818E+02 -.787908233E+02 -.796403129E+02 -.804913445E+02 -.813232091E+02 -.821196205E+02 -.828686247E+02 -.835622234E+02 -.841958296E+02 -.847676537E+02 -.852780919E+02 -.857291619E+02 -.861240126E+02 -.864665170E+02 -.867609478E+02 -.870117298E+02 -.872232567E+02 -.873997638E+02 -.875452434E+02 -.876633949E+02 -.877575995E+02 -.878309134E+02 -.878860750E+02 -.879255187E+02 -.879513958E+02 -.879655975E+02 -.879697791E+02 -.879653849E+02 -.879536723E+02 -.879357354E+02 -.879125278E+02 -.878848858E+02 -.878535516E+02 -.878191980E+02 -.877824563E+02 -.877439482E+02 -.877043235E+02 -.876643068E+02 -.876247542E+02 -.875867237E+02 -.875515629E+02 -.875210171E+02 -.874973656E+02 -.874835905E+02 -.874835905E+02
 -.875333269E+02 -.875333269E+02 -.875517736E+02 -.875835618E+02 -.876248288E+02 -.876726576E+02 -.877248458E+02 -.877797368E+02 -.878360525E+02 -.878928043E+02 -.879491809E+02 -.880044717E+02 -.880580297E+02 -.881091850E+02 -.881572297E+02 -.882013751E+02 -.882406959E+02 -.882741311E+02 -.883004195E+02 -.883180717E+02 -.883253466E+02 -.883201785E+02 -.883001572E+02 -.882624697E+02 -.882038341E+02 -.881204754E+02 -.880080505E+02 -.878616145E+02 -.876756044E+02 -.874438131E+02 -.871594420E+02 -.868151823E+02 -.864033681E+02 -.859162563E+02 -.853464082E+02 -.846872444E+02 -.839337931E+02 -.830836235E+02 -.821379889E+02 -.811031170E+02 -.799915473E+02 -.788233631E+02 -.776270590E+02 -.764397338E+02 -.753062705E+02 -.742771960E+02 -.734050855E+02 -.727396718E+02 -.723222198E+02 -.721801430E+02 -.723230650E+02 -.727413635E+02 -.734076256E+02 -.742805876E+02 -.753105182E+02 -.764448427E+02 -.776330356E+02 -.788302151E+02 -.799992827E+02 -.811117457E+02 -.821475221E+02 -.830940723E+02 -.839451713E+02 -.846995663E+02 -.853596880E+02 -.859305122E+02 -.864186170E+02 -.868314422E+02 -.871767356E+02 -.874621593E+02 -.876950263E+02 -.878821382E+02 -.880296978E+02 -.881432760E+02 -.882278156E+02 -.882876587E+02 -.883265890E+02 -.883478810E+02 -.883543525E+02 -.883484165E+02 -.883321308E+02 -.883072438E+02 -.882752374E+02 -.882373649E+02 -.881946867E+02 -.881481024E+02 -.880983819E+02 -.880461954E+02 -.879921455E+02 -.879368010E+02 -.878807374E+02 -.878245840E+02 -.877690818E+02 -.877151559E+02 -.876640052E+02 -.876172147E+02 -.875768972E+02 -.875458698E+02 -.875278777E+02 -.875278777E+02
 -.875822491E+02 -.875822491E+02 -.876053957E+02 -.876454250E+02 -.876976501E+02 -.877585723E+02 -.878256151E+02 -.878968799E+02 -.879709704E+02 -.880468620E+02 -.881237593E+02 -.882010361E+02 -.882781444E+02 -.883545470E+02 -.884296955E+02 -.885029505E+02 -.885735638E+02 -.886406373E+02 -.887030564E+02 -.887594755E+02 -.888082391E+02 -.888473239E+02 -.888742854E+02 -.888861469E+02 -.888793279E+02 -.888495362E+02 -.887916356E+02 -.886995466E+02 -.885661039E+02 -.883829396E+02 -.881404019E+02 -.878274855E+02 -.874318733E+02 -.869400888E+02 -.863378233E+02 -.856105441E+02 -.847444325E+02 -.837277617E+02 -.825527926E+02 -.812181938E+02 -.797319407E+02 -.781144710E+02 -.764016720E+02 -.746470380E+02 -.729220919E+02 -.713140535E+02 -.699199005E+02 -.688365544E+02 -.681480454E+02 -.679119882E+02 -.681489540E+02 -.688383730E+02 -.699226318E+02 -.713177016E+02 -.729266620E+02 -.746525369E+02 -.764081075E+02 -.781218526E+02 -.797402790E+02 -.812275005E+02 -.825630817E+02 -.837390479E+02 -.847567317E+02 -.856238753E+02 -.863522053E+02 -.869555425E+02 -.874484229E+02 -.878451536E+02 -.881592159E+02 -.884029284E+02 -.885872947E+02 -.887219742E+02 -.888153327E+02 -.888745375E+02 -.889056750E+02 -.889138769E+02 -.889034425E+02 -.888779553E+02 -.888403873E+02 -.887931933E+02 -.887383921E+02 -.886776380E+02 -.886122817E+02 -.885434233E+02 -.884719579E+02 -.883986163E+02 -.883240023E+02 -.882486286E+02 -.881729532E+02 -.880974193E+02 -.880225019E+02 -.879487634E+02 -.878769225E+02 -.878079403E+02 -.877431298E+02 -.876842932E+02 -.876338950E+02 -.875952825E+02 -.875729637E+02 -.875729637E+02
 -.876306464E+02 -.876306464E+02 -.876584771E+02 -.877067439E+02 -.877699496E+02 -.878440514E+02 -.879261206E+02 -.880140515E+02 -.881063722E+02 -.882020513E+02 -.883003723E+02 -.884008426E+02 -.885030784E+02 -.886067696E+02 -.887116088E+02 -.888172339E+02 -.889232134E+02 -.890289684E+02 -.891337443E+02 -.892365619E+02 -.893361289E+02 -.894307933E+02 -.895184330E+02 -.895963386E+02 -.896610987E+02 -.897084078E+02 -.897328819E+02 -.897278290E+02 -.896849572E+02 -.895940870E+02 -.894428048E+02 -.892161125E+02 -.888961236E+02 -.884618176E+02 -.878889957E+02 -.871505608E+02 -.862173026E+02 -.850594682E+02 -.836493833E+02 -.819654165E+02 -.799974887E+02 -.777540777E+02 -.752702568E+02 -.726156356E+02 -.699001974E+02 -.672751548E+02 -.649254385E+02 -.630510307E+02 -.618368915E+02 -.614161903E+02 -.618378578E+02 -.630529647E+02 -.649283436E+02 -.672790359E+02 -.699050608E+02 -.726214893E+02 -.752771102E+02 -.777619416E+02 -.800063762E+02 -.819753413E+02 -.836603614E+02 -.850715178E+02 -.862304427E+02 -.871648131E+02 -.879043842E+02 -.884783665E+02 -.889138619E+02 -.892350697E+02 -.894630115E+02 -.896155804E+02 -.897077723E+02 -.897520050E+02 -.897584637E+02 -.897354371E+02 -.896896259E+02 -.896264157E+02 -.895501113E+02 -.894641353E+02 -.893711935E+02 -.892734125E+02 -.891724516E+02 -.890695955E+02 -.889658299E+02 -.888619034E+02 -.887583793E+02 -.886556801E+02 -.885541268E+02 -.884539770E+02 -.883554628E+02 -.882588340E+02 -.881644080E+02 -.880726323E+02 -.879841619E+02 -.878999589E+02 -.878214189E+02 -.877505320E+02 -.876900886E+02 -.876439399E+02 -.876173318E+02 -.876173318E+02
 -.876765917E+02 -.876765917E+02 -.877089037E+02 -.877650632E+02 -.878388206E+02 -.879256382E+02 -.880222689E+02 -.881264507E+02 -.882366623E+02 -.883519101E+02 -.884716076E+02 -.885954339E+02 -.887232471E+02 -.888550342E+02 -.889908199E+02 -.891306510E+02 -.892745443E+02 -.894224308E+02 -.895741440E+02 -.897293393E+02 -.898874442E+02 -.900475930E+02 -.902084996E+02 -.903683556E+02 -.905246570E+02 -.906739784E+02 -.908117233E+02 -.909317517E+02 -.910259398E+02 -.910836260E+02 -.910908952E+02 -.910297496E+02 -.908771193E+02 -.906037692E+02 -.901732198E+02 -.895408417E+02 -.886534724E+02 -.874500653E+02 -.858640683E+02 -.838284726E+02 -.812845513E+02 -.781952033E+02 -.745632699E+02 -.704539064E+02 -.660178383E+02 -.615089853E+02 -.572859932E+02 -.537844426E+02 -.514487093E+02 -.506255372E+02 -.514497258E+02 -.537864776E+02 -.572890505E+02 -.615130706E+02 -.660229591E+02 -.704600717E+02 -.745704907E+02 -.782034921E+02 -.812939225E+02 -.838389425E+02 -.858756548E+02 -.874627889E+02 -.886673556E+02 -.895559084E+02 -.901894982E+02 -.906212880E+02 -.908959103E+02 -.910498488E+02 -.911123385E+02 -.911064543E+02 -.910501981E+02 -.909574838E+02 -.908389818E+02 -.907028165E+02 -.905551301E+02 -.904005290E+02 -.902424357E+02 -.900833628E+02 -.899251254E+02 -.897690063E+02 -.896158833E+02 -.894663275E+02 -.893206804E+02 -.891791136E+02 -.890416768E+02 -.889083375E+02 -.887790165E+02 -.886536212E+02 -.885320814E+02 -.884143913E+02 -.883006599E+02 -.881911769E+02 -.880864967E+02 -.879875486E+02 -.878957782E+02 -.878133304E+02 -.877432835E+02 -.876899498E+02 -.876592602E+02 -.876592602E+02
 -.877180226E+02 -.877180226E+02 -.877544036E+02 -.878177374E+02 -.879011158E+02 -.879995642E+02 -.881095725E+02 -.882287634E+02 -.883555920E+02 -.884891464E+02 -.886289917E+02 -.887750169E+02 -.889273749E+02 -.890863912E+02 -.892525074E+02 -.894262687E+02 -.896082568E+02 -.897990854E+02 -.899993722E+02 -.902096840E+02 -.904305257E+02 -.906622627E+02 -.909050444E+02 -.911587163E+02 -.914226418E+02 -.916955083E+02 -.919750301E+02 -.922575143E+02 -.925372976E+02 -.928059216E+02 -.930510147E+02 -.932547924E+02 -.933920429E+02 -.934275709E+02 -.933130630E+02 -.929834877E+02 -.923534098E+02 -.913139247E+02 -.897314967E+02 -.874507050E+02 -.843037147E+02 -.801300979E+02 -.748109371E+02 -.683202467E+02 -.607933187E+02 -.526036787E+02 -.444258094E+02 -.372393246E+02 -.322088714E+02 -.303786000E+02 -.322099288E+02 -.372414419E+02 -.444289911E+02 -.526079318E+02 -.607986520E+02 -.683266708E+02 -.748184644E+02 -.801387427E+02 -.843134928E+02 -.874616345E+02 -.897435975E+02 -.913272187E+02 -.923679226E+02 -.929992458E+02 -.933300966E+02 -.934459136E+02 -.934117291E+02 -.932758623E+02 -.930735106E+02 -.928298873E+02 -.925627849E+02 -.922845747E+02 -.920037199E+02 -.917258915E+02 -.914547809E+02 -.911926835E+02 -.909409169E+02 -.907001177E+02 -.904704542E+02 -.902517765E+02 -.900437239E+02 -.898458018E+02 -.896574356E+02 -.894780114E+02 -.893069054E+02 -.891435081E+02 -.889872464E+02 -.888376063E+02 -.886941610E+02 -.885566061E+02 -.884248088E+02 -.882988722E+02 -.881792247E+02 -.880667364E+02 -.879628737E+02 -.878699007E+02 -.877911382E+02 -.877312994E+02 -.876969212E+02 -.876969212E+02
 -.877528907E+02 -.877528907E+02 -.877927136E+02 -.878621263E+02 -.879536776E+02 -.880620318E+02 -.881834805E+02 -.883155593E+02 -.884567295E+02 -.886061793E+02 -.887636260E+02 -.889291910E+02 -.891033239E+02 -.892867039E+02 -.894802238E+02 -.896849517E+02 -.899021016E+02 -.901330552E+02 -.903793315E+02 -.906425992E+02 -.909246854E+02 -.912275433E+02 -.915532598E+02 -.919040060E+02 -.922819570E+02 -.926891840E+02 -.931274176E+02 -.935976951E+02 -.940997854E+02 -.946312487E+02 -.951860208E+02 -.957522404E+02 -.963090524E+02 -.968220644E+02 -.972370761E+02 -.974718488E+02 -.974058891E+02 -.968687183E+02 -.956280232E+02 -.933805030E+02 -.897504408E+02 -.843041698E+02 -.765926791E+02 -.662391144E+02 -.530907897E+02 -.374508992E+02 -.203806249E+02 -.399311403E+01 0.848863764E+01 0.133783414E+02 0.848754990E+01 -.399529267E+01 -.203839001E+02 -.374552793E+02 -.530962855E+02 -.662457382E+02 -.766004452E+02 -.843130941E+02 -.897605404E+02 -.933917975E+02 -.956405339E+02 -.968824685E+02 -.974209056E+02 -.974881609E+02 -.972547154E+02 -.968410673E+02 -.963294575E+02 -.957740894E+02 -.952093614E+02 -.946561292E+02 -.941262599E+02 -.936258236E+02 -.931572601E+02 -.927208102E+02 -.923154395E+02 -.919394209E+02 -.915906945E+02 -.912670855E+02 -.909664317E+02 -.906866558E+02 -.904258032E+02 -.901820590E+02 -.899537540E+02 -.897393635E+02 -.895375045E+02 -.893469328E+02 -.891665440E+02 -.889953794E+02 -.888326413E+02 -.886777189E+02 -.885302314E+02 -.883900909E+02 -.882575911E+02 -.881335300E+02 -.880193734E+02 -.879174699E+02 -.878313322E+02 -.877660002E+02 -.877285116E+02 -.877285116E+02
 -.877793321E+02 -.877793321E+02 -.878217727E+02 -.878958208E+02 -.879936137E+02 -.881095509E+02 -.882397855E+02 -.883817912E+02 -.885340568E+02 -.886958585E+02 -.888670514E+02 -.890479688E+02 -.892393129E+02 -.894420876E+02 -.896575886E+02 -.898873575E+02 -.901332052E+02 -.903972292E+02 -.906818245E+02 -.909897520E+02 -.913241709E+02 -.916887030E+02 -.920875181E+02 -.925253834E+02 -.930077474E+02 -.935407791E+02 -.941313342E+02 -.947868293E+02 -.955148520E+02 -.963223802E+02 -.972143401E+02 -.981910738E+02 -.992442071E+02 -.100350151E+03 -.101460309E+03 -.102486964E+03 -.103283709E+03 -.103619601E+03 -.103146788E+03 -.101362780E+03 -.975713163E+02 -.908510358E+02 -.800510023E+02 -.638502066E+02 -.409495482E+02 -.105144499E+02 0.269518705E+02 0.681047548E+02 0.104669492E+03 0.122071833E+03 0.104668383E+03 0.681025332E+02 0.269485296E+02 -.105189198E+02 -.409551593E+02 -.638569730E+02 -.800589396E+02 -.908601613E+02 -.975816486E+02 -.101374339E+03 -.103159597E+03 -.103633684E+03 -.103299093E+03 -.102503681E+03 -.101478392E+03 -.100369636E+03 -.992651377E+02 -.982134931E+02 -.972382979E+02 -.963479301E+02 -.955420496E+02 -.948157390E+02 -.941620219E+02 -.935733162E+02 -.930422146E+02 -.925618617E+02 -.921260991E+02 -.917294853E+02 -.913672552E+02 -.910352531E+02 -.907298594E+02 -.904479199E+02 -.901866823E+02 -.899437426E+02 -.897169994E+02 -.895046197E+02 -.893050141E+02 -.891168240E+02 -.889389221E+02 -.887704280E+02 -.886107443E+02 -.884596147E+02 -.883172135E+02 -.881842696E+02 -.880622363E+02 -.879535175E+02 -.878617631E+02 -.877922543E+02 -.877524037E+02 -.877524037E+02
 -.877958448E+02 -.877958448E+02 -.878399236E+02 -.879168788E+02 -.880185871E+02 -.881392932E+02 -.882750622E+02 -.884233347E+02 -.885826286E+02 -.887522741E+02 -.889322309E+02 -.891229758E+02 -.893253821E+02 -.895406889E+02 -.897704649E+02 -.900165924E+02 -.902813116E+02 -.905672330E+02 -.908774054E+02 -.912154027E+02 -.915854004E+02 -.919923251E+02 -.924419980E+02 -.929413106E+02 -.934984564E+02 -.941231392E+02 -.948267943E+02 -.956227338E+02 -.965260754E+02 -.975533056E+02 -.987210909E+02 -.100043833E+03 -.101529203E+03 -.103170519E+03 -.104934465E+03 -.106742175E+03 -.108441090E+03 -.109764424E+03 -.110274188E+03 -.109282728E+03 -.105746529E+03 -.981252404E+02 -.842008997E+02 -.608645076E+02 -.239205201E+02 0.319088768E+02 0.112229555E+03 0.219928918E+03 0.345680998E+03 0.441049298E+03 0.345679874E+03 0.219926668E+03 0.112226171E+03 0.319043493E+02 -.239262040E+02 -.608713628E+02 -.842089427E+02 -.981344891E+02 -.105757003E+03 -.109294448E+03 -.110287178E+03 -.109778709E+03 -.108456698E+03 -.106759137E+03 -.104952817E+03 -.103190298E+03 -.101550453E+03 -.100066600E+03 -.987454245E+02 -.975792626E+02 -.965537139E+02 -.956521187E+02 -.948579970E+02 -.941562323E+02 -.935335231E+02 -.929784384E+02 -.924812789E+02 -.920338639E+02 -.916293035E+02 -.912617867E+02 -.909263969E+02 -.906189578E+02 -.903359058E+02 -.900741884E+02 -.898311829E+02 -.896046341E+02 -.893926092E+02 -.891934694E+02 -.890058583E+02 -.888287096E+02 -.886612767E+02 -.885031882E+02 -.883545350E+02 -.882159965E+02 -.880890133E+02 -.879760193E+02 -.878807466E+02 -.878086246E+02 -.877672973E+02 -.877672973E+02
 -.878014550E+02 -.878014550E+02 -.878460921E+02 -.879240367E+02 -.880270771E+02 -.881494112E+02 -.882870674E+02 -.884374821E+02 -.885991829E+02 -.887715152E+02 -.889544848E+02 -.891486120E+02 -.893548347E+02 -.895744790E+02 -.898092053E+02 -.900610268E+02 -.903323363E+02 -.906259315E+02 -.909451091E+02 -.912937398E+02 -.916763867E+02 -.920984754E+02 -.925664599E+02 -.930880690E+02 -.936725844E+02 -.943311371E+02 -.950770504E+02 -.959261068E+02 -.968966602E+02 -.980093905E+02 -.992863080E+02 -.100748490E+03 -.102411676E+03 -.104278479E+03 -.106325507E+03 -.108483002E+03 -.110603759E+03 -.112416849E+03 -.113459446E+03 -.112976167E+03 -.109767373E+03 -.101951747E+03 -.865745821E+02 -.589208664E+02 -.112343677E+02 0.698089100E+02 0.208330655E+03 0.450520154E+03 0.889733138E+03 0.172390393E+04 0.889732008E+03 0.450517891E+03 0.208327253E+03 0.698043581E+02 -.112400810E+02 -.589277557E+02 -.865826639E+02 -.101961039E+03 -.109777896E+03 -.112987942E+03 -.113472497E+03 -.112431201E+03 -.110619441E+03 -.108500046E+03 -.106343949E+03 -.104298356E+03 -.102433032E+03 -.100771372E+03 -.993107668E+02 -.980354825E+02 -.969244460E+02 -.959556502E+02 -.951084242E+02 -.943644163E+02 -.937078506E+02 -.931254135E+02 -.926059752E+02 -.921402662E+02 -.917205644E+02 -.913404195E+02 -.909944200E+02 -.906780039E+02 -.903873045E+02 -.901190290E+02 -.898703632E+02 -.896388979E+02 -.894225758E+02 -.892196570E+02 -.890287029E+02 -.888485808E+02 -.886784907E+02 -.885180201E+02 -.883672302E+02 -.882267824E+02 -.880981118E+02 -.879836618E+02 -.878871920E+02 -.878141813E+02 -.877723520E+02 -.877723520E+02
 -.877958290E+02 -.877958290E+02 -.878399071E+02 -.879168569E+02 -.880185578E+02 -.881392615E+02 -.882750208E+02 -.884232889E+02 -.885825784E+02 -.887522140E+02 -.889321695E+02 -.891229064E+02 -.893253065E+02 -.895406113E+02 -.897703776E+02 -.900165021E+02 -.902812160E+02 -.905671290E+02 -.908772998E+02 -.912152893E+02 -.915852815E+02 -.919922039E+02 -.924418688E+02 -.929411785E+02 -.934983200E+02 -.941229962E+02 -.948266493E+02 -.956225832E+02 -.965259203E+02 -.975531480E+02 -.987209282E+02 -.100043667E+03 -.101529034E+03 -.103170346E+03 -.104934290E+03 -.106741997E+03 -.108440909E+03 -.109764241E+03 -.110274003E+03 -.109282540E+03 -.105746338E+03 -.981250464E+02 -.842007022E+02 -.608643067E+02 -.239203159E+02 0.319090836E+02 0.112229763E+03 0.219929127E+03 0.345681206E+03 0.441049505E+03 0.345680079E+03 0.219926870E+03 0.112226370E+03 0.319045456E+02 -.239260101E+02 -.608711707E+02 -.842087520E+02 -.981342997E+02 -.105756815E+03 -.109294261E+03 -.110286992E+03 -.109778524E+03 -.108456515E+03 -.106758957E+03 -.104952639E+03 -.103190123E+03 -.101550281E+03 -.100066430E+03 -.987452586E+02 -.975791003E+02 -.965535554E+02 -.956519641E+02 -.948578465E+02 -.941560859E+02 -.935333812E+02 -.929783009E+02 -.924811461E+02 -.920337359E+02 -.916291804E+02 -.912616686E+02 -.909262840E+02 -.906188501E+02 -.903358035E+02 -.900740916E+02 -.898310917E+02 -.896045485E+02 -.893925293E+02 -.891933953E+02 -.890057901E+02 -.888286473E+02 -.886612202E+02 -.885031375E+02 -.883544900E+02 -.882159571E+02 -.880889792E+02 -.879759899E+02 -.878807214E+02 -.878086025E+02 -.877672771E+02 -.877672771E+02
 -.877793064E+02 -.877793064E+02 -.878217419E+02 -.878957793E+02 -.879935583E+02 -.881094857E+02 -.882397044E+02 -.883816988E+02 -.885339542E+02 -.886957408E+02 -.888669263E+02 -.890478311E+02 -.892391631E+02 -.894419303E+02 -.896574163E+02 -.898871758E+02 -.901330128E+02 -.903970225E+02 -.906816103E+02 -.909895251E+02 -.913239330E+02 -.916884578E+02 -.920872603E+02 -.925251176E+02 -.930074731E+02 -.935404936E+02 -.941310421E+02 -.947865279E+02 -.955145416E+02 -.963220635E+02 -.972140145E+02 -.981907412E+02 -.992438684E+02 -.100349805E+03 -.101459958E+03 -.102486608E+03 -.103283347E+03 -.103619236E+03 -.103146418E+03 -.101362404E+03 -.975709356E+02 -.908506494E+02 -.800506098E+02 -.638498081E+02 -.409491439E+02 -.105140405E+02 0.269522834E+02 0.681051698E+02 0.104669907E+03 0.122072246E+03 0.104668794E+03 0.681029394E+02 0.269489311E+02 -.105185230E+02 -.409547668E+02 -.638565843E+02 -.800585542E+02 -.908597789E+02 -.975812691E+02 -.101373962E+03 -.103159223E+03 -.103633314E+03 -.103298727E+03 -.102503319E+03 -.101478035E+03 -.100369285E+03 -.992647922E+02 -.982131539E+02 -.972379655E+02 -.963476048E+02 -.955417318E+02 -.948154290E+02 -.941617201E+02 -.935730229E+02 -.930419300E+02 -.925615862E+02 -.921258328E+02 -.917292286E+02 -.913670083E+02 -.910350164E+02 -.907296330E+02 -.904477040E+02 -.901864773E+02 -.899435485E+02 -.897168165E+02 -.895044481E+02 -.893048539E+02 -.891166755E+02 -.889387853E+02 -.887703030E+02 -.886106310E+02 -.884595131E+02 -.883171234E+02 -.881841906E+02 -.880621678E+02 -.879534586E+02 -.878617124E+02 -.877922100E+02 -.877523631E+02 -.877523631E+02
 -.877528585E+02 -.877528585E+02 -.877926708E+02 -.878620667E+02 -.879535991E+02 -.880619318E+02 -.881833607E+02 -.883154197E+02 -.884565719E+02 -.886060054E+02 -.887634349E+02 -.889289846E+02 -.891031010E+02 -.892864641E+02 -.894799678E+02 -.896846774E+02 -.899018103E+02 -.901327467E+02 -.903790056E+02 -.906422578E+02 -.909243278E+02 -.912271707E+02 -.915528731E+02 -.919036046E+02 -.922815423E+02 -.926887559E+02 -.931269760E+02 -.935972415E+02 -.940993188E+02 -.946307704E+02 -.951855314E+02 -.957517395E+02 -.963085415E+02 -.968215440E+02 -.972365465E+02 -.974713112E+02 -.974053438E+02 -.968681659E+02 -.956274643E+02 -.933799374E+02 -.897498685E+02 -.843035907E+02 -.765920928E+02 -.662385210E+02 -.530901892E+02 -.374502923E+02 -.203800128E+02 -.399249820E+01 0.848925530E+01 0.133789588E+02 0.848816525E+01 -.399468090E+01 -.203832930E+02 -.374546775E+02 -.530956892E+02 -.662451474E+02 -.765998596E+02 -.843125136E+02 -.897599650E+02 -.933912272E+02 -.956399692E+02 -.968819097E+02 -.974203532E+02 -.974876156E+02 -.972541778E+02 -.968405382E+02 -.963289373E+02 -.957735788E+02 -.952088610E+02 -.946556395E+02 -.941257816E+02 -.936253570E+02 -.931568057E+02 -.927203686E+02 -.923150111E+02 -.919390060E+02 -.915902937E+02 -.912666990E+02 -.909660601E+02 -.906862994E+02 -.904254623E+02 -.901817340E+02 -.899534452E+02 -.897390713E+02 -.895372290E+02 -.893466744E+02 -.891663029E+02 -.889951558E+02 -.888324353E+02 -.886775306E+02 -.885300608E+02 -.883899379E+02 -.882574554E+02 -.881334111E+02 -.880192702E+02 -.879173812E+02 -.878312560E+02 -.877659335E+02 -.877284506E+02 -.877284506E+02
 -.877179805E+02 -.877179805E+02 -.877543482E+02 -.878176602E+02 -.879010145E+02 -.879994304E+02 -.881094133E+02 -.882285765E+02 -.883553781E+02 -.884889142E+02 -.886287337E+02 -.887747393E+02 -.889270777E+02 -.890860678E+02 -.892521656E+02 -.894259017E+02 -.896078649E+02 -.897986738E+02 -.899989341E+02 -.902092256E+02 -.904300471E+02 -.906617608E+02 -.909045263E+02 -.911581781E+02 -.914220844E+02 -.916949356E+02 -.919744376E+02 -.922569057E+02 -.925366733E+02 -.928052795E+02 -.930503587E+02 -.932541214E+02 -.933913573E+02 -.934268733E+02 -.933123525E+02 -.929827658E+02 -.923526777E+02 -.913131824E+02 -.897307456E+02 -.874499456E+02 -.843029472E+02 -.801293227E+02 -.748101545E+02 -.683194566E+02 -.607925215E+02 -.526028749E+02 -.444249997E+02 -.372385104E+02 -.322080541E+02 -.303777814E+02 -.322091107E+02 -.372406258E+02 -.444281786E+02 -.526071240E+02 -.607978497E+02 -.683258746E+02 -.748176748E+02 -.801379598E+02 -.843127172E+02 -.874608665E+02 -.897428375E+02 -.913264674E+02 -.923671805E+02 -.929985137E+02 -.933293753E+02 -.934452038E+02 -.934110316E+02 -.932751778E+02 -.930728398E+02 -.928292310E+02 -.925621437E+02 -.922839493E+02 -.920031108E+02 -.917252995E+02 -.914542065E+02 -.911921274E+02 -.909403796E+02 -.906995997E+02 -.904699561E+02 -.902512987E+02 -.900432670E+02 -.898453661E+02 -.896570217E+02 -.894776196E+02 -.893065362E+02 -.891431617E+02 -.889869232E+02 -.888373065E+02 -.886938848E+02 -.885563538E+02 -.884245801E+02 -.882986672E+02 -.881790428E+02 -.880665769E+02 -.879627355E+02 -.878697818E+02 -.877910360E+02 -.877312101E+02 -.876968393E+02 -.876968393E+02
 -.876765347E+02 -.876765347E+02 -.877088335E+02 -.877649691E+02 -.878386959E+02 -.879254748E+02 -.880220707E+02 -.881262176E+02 -.882363943E+02 -.883516160E+02 -.884712834E+02 -.885950826E+02 -.887228718E+02 -.888546281E+02 -.889903882E+02 -.891301905E+02 -.892740521E+02 -.894219127E+02 -.895735946E+02 -.897287620E+02 -.898868423E+02 -.900469624E+02 -.902078462E+02 -.903676789E+02 -.905239554E+02 -.906732567E+02 -.908109785E+02 -.909309851E+02 -.910251541E+02 -.910828184E+02 -.910900689E+02 -.910289054E+02 -.908762565E+02 -.906028904E+02 -.901723254E+02 -.895399320E+02 -.886525496E+02 -.874491296E+02 -.858631209E+02 -.838275149E+02 -.812835837E+02 -.781942267E+02 -.745622851E+02 -.704529139E+02 -.660168388E+02 -.615079794E+02 -.572849817E+02 -.537834266E+02 -.514476900E+02 -.506245160E+02 -.514487043E+02 -.537854571E+02 -.572880327E+02 -.615120569E+02 -.660219505E+02 -.704590693E+02 -.745694955E+02 -.782025049E+02 -.812929441E+02 -.838379737E+02 -.858746963E+02 -.874618415E+02 -.886664202E+02 -.895549860E+02 -.901885895E+02 -.906203940E+02 -.908950319E+02 -.910489869E+02 -.911114939E+02 -.911056280E+02 -.910493909E+02 -.909566965E+02 -.908382152E+02 -.907020714E+02 -.905544072E+02 -.903998290E+02 -.902417594E+02 -.900827108E+02 -.899244984E+02 -.897684050E+02 -.896153081E+02 -.894657791E+02 -.893201594E+02 -.891786205E+02 -.890412120E+02 -.889079015E+02 -.887786097E+02 -.886532439E+02 -.885317339E+02 -.884140736E+02 -.883003722E+02 -.881909188E+02 -.880862678E+02 -.879873479E+02 -.878956042E+02 -.878131808E+02 -.877431549E+02 -.876898374E+02 -.876591572E+02 -.876591572E+02
 -.876305711E+02 -.876305711E+02 -.876583897E+02 -.877066329E+02 -.877698013E+02 -.878438622E+02 -.879258861E+02 -.880137736E+02 -.881060539E+02 -.882016936E+02 -.882999813E+02 -.884004173E+02 -.885026204E+02 -.886062802E+02 -.887110842E+02 -.888166765E+02 -.889226210E+02 -.890283401E+02 -.891330829E+02 -.892358654E+02 -.893354001E+02 -.894300337E+02 -.895176418E+02 -.895955197E+02 -.896602513E+02 -.897075325E+02 -.897319814E+02 -.897269015E+02 -.896840050E+02 -.895931110E+02 -.894418043E+02 -.892150906E+02 -.888950802E+02 -.884607535E+02 -.878879132E+02 -.871494599E+02 -.862161850E+02 -.850583352E+02 -.836482356E+02 -.819642559E+02 -.799963163E+02 -.777528944E+02 -.752690639E+02 -.726144341E+02 -.698989883E+02 -.672739392E+02 -.649242174E+02 -.630498053E+02 -.618356630E+02 -.614149600E+02 -.618366271E+02 -.630517351E+02 -.649271166E+02 -.672778129E+02 -.699038431E+02 -.726202783E+02 -.752759071E+02 -.777607477E+02 -.800051924E+02 -.819741688E+02 -.836592013E+02 -.850703712E+02 -.862293106E+02 -.871636966E+02 -.879032845E+02 -.884772846E+02 -.889127989E+02 -.892340267E+02 -.894619896E+02 -.896145805E+02 -.897067955E+02 -.897510523E+02 -.897575361E+02 -.897345354E+02 -.896887511E+02 -.896255687E+02 -.895492929E+02 -.894633464E+02 -.893704349E+02 -.892726848E+02 -.891717556E+02 -.890689320E+02 -.889651996E+02 -.888613068E+02 -.887578169E+02 -.886551525E+02 -.885536346E+02 -.884535205E+02 -.883550423E+02 -.882584496E+02 -.881640599E+02 -.880723201E+02 -.879838849E+02 -.878997161E+02 -.878212083E+02 -.877503510E+02 -.876899330E+02 -.876438039E+02 -.876172071E+02 -.876172071E+02
 -.875821515E+02 -.875821515E+02 -.876052855E+02 -.876452917E+02 -.876974761E+02 -.877583547E+02 -.878253460E+02 -.878965577E+02 -.879706024E+02 -.880464431E+02 -.881232990E+02 -.882005360E+02 -.882776012E+02 -.883539692E+02 -.884290761E+02 -.885022911E+02 -.885728677E+02 -.886398969E+02 -.887022784E+02 -.887586582E+02 -.888073806E+02 -.888464316E+02 -.888733548E+02 -.888851812E+02 -.888783310E+02 -.888485042E+02 -.887905737E+02 -.886984545E+02 -.885649806E+02 -.883817899E+02 -.881392237E+02 -.878262807E+02 -.874306446E+02 -.869388352E+02 -.863365475E+02 -.856092474E+02 -.847431153E+02 -.837264264E+02 -.825514401E+02 -.812168254E+02 -.797305583E+02 -.781130758E+02 -.764002653E+02 -.746456214E+02 -.729206666E+02 -.713126210E+02 -.699184621E+02 -.688351114E+02 -.681465993E+02 -.679105406E+02 -.681475062E+02 -.688369266E+02 -.699211884E+02 -.713162625E+02 -.729252290E+02 -.746511114E+02 -.764066910E+02 -.781204466E+02 -.797388848E+02 -.812261195E+02 -.825617151E+02 -.837376973E+02 -.847553982E+02 -.856225602E+02 -.863509099E+02 -.869542681E+02 -.874471709E+02 -.878439251E+02 -.881580121E+02 -.884017507E+02 -.885861441E+02 -.887208520E+02 -.888142400E+02 -.888734753E+02 -.889046445E+02 -.889128791E+02 -.889024785E+02 -.888770259E+02 -.888394936E+02 -.887923361E+02 -.887375723E+02 -.886768564E+02 -.886115391E+02 -.885427204E+02 -.884712954E+02 -.883979948E+02 -.883234224E+02 -.882480908E+02 -.881724578E+02 -.880969665E+02 -.880220918E+02 -.879483956E+02 -.878765961E+02 -.878076542E+02 -.877428818E+02 -.876840799E+02 -.876337117E+02 -.875951222E+02 -.875728168E+02 -.875728168E+02
 -.875331966E+02 -.875331966E+02 -.875516308E+02 -.875833933E+02 -.876246214E+02 -.876724031E+02 -.877245374E+02 -.877793698E+02 -.878356308E+02 -.878923260E+02 -.879486496E+02 -.880038932E+02 -.880574011E+02 -.881085120E+02 -.881565118E+02 -.882006096E+02 -.882398880E+02 -.882732761E+02 -.882995188E+02 -.883171283E+02 -.883243564E+02 -.883191468E+02 -.882990840E+02 -.882613536E+02 -.882026812E+02 -.881192834E+02 -.880068213E+02 -.878603520E+02 -.876743060E+02 -.874424828E+02 -.871580810E+02 -.868137895E+02 -.864019476E+02 -.859148082E+02 -.853449333E+02 -.846857459E+02 -.839322710E+02 -.830820797E+02 -.821364258E+02 -.811015353E+02 -.799899491E+02 -.788217503E+02 -.776254326E+02 -.764380958E+02 -.753046227E+02 -.742755398E+02 -.734034228E+02 -.727380041E+02 -.723205486E+02 -.721784702E+02 -.723213922E+02 -.727396923E+02 -.734059578E+02 -.742789250E+02 -.753088624E+02 -.764431954E+02 -.776313985E+02 -.788285899E+02 -.799976710E+02 -.811101492E+02 -.821459424E+02 -.830925109E+02 -.839436297E+02 -.846980461E+02 -.853581907E+02 -.859290392E+02 -.864171698E+02 -.868300223E+02 -.871753444E+02 -.874607981E+02 -.876936966E+02 -.878808413E+02 -.880284349E+02 -.881420485E+02 -.882266247E+02 -.882865056E+02 -.883254749E+02 -.883468069E+02 -.883533196E+02 -.883474258E+02 -.883311833E+02 -.883063405E+02 -.882743791E+02 -.882365525E+02 -.881939210E+02 -.881473842E+02 -.880977117E+02 -.880455739E+02 -.879915729E+02 -.879362777E+02 -.878802634E+02 -.878241589E+02 -.877687047E+02 -.877148253E+02 -.876637185E+02 -.876169683E+02 -.875766854E+02 -.875456846E+02 -.875277079E+02 -.875277079E+02
 -.874853767E+02 -.874853767E+02 -.874992569E+02 -.875230531E+02 -.875537303E+02 -.875889531E+02 -.876269200E+02 -.876662342E+02 -.877057765E+02 -.877446335E+02 -.877820172E+02 -.878172021E+02 -.878494911E+02 -.878781610E+02 -.879024356E+02 -.879214609E+02 -.879342652E+02 -.879397474E+02 -.879366455E+02 -.879235088E+02 -.878986829E+02 -.878602744E+02 -.878061301E+02 -.877338178E+02 -.876405973E+02 -.875234130E+02 -.873788851E+02 -.872033132E+02 -.869927066E+02 -.867428305E+02 -.864492912E+02 -.861076654E+02 -.857136808E+02 -.852634650E+02 -.847538700E+02 -.841828790E+02 -.835500964E+02 -.828573128E+02 -.821091160E+02 -.813135049E+02 -.804824344E+02 -.796321916E+02 -.787834863E+02 -.779611253E+02 -.771931558E+02 -.765094132E+02 -.759394970E+02 -.755103242E+02 -.752435501E+02 -.751532546E+02 -.752443253E+02 -.755118755E+02 -.759418260E+02 -.765125223E+02 -.771970482E+02 -.779658050E+02 -.787889581E+02 -.796384610E+02 -.804895080E+02 -.813213898E+02 -.821178202E+02 -.828668452E+02 -.835604665E+02 -.841940970E+02 -.847659473E+02 -.852764133E+02 -.857275127E+02 -.861223945E+02 -.864649316E+02 -.867593968E+02 -.870102146E+02 -.872217789E+02 -.873983249E+02 -.875438448E+02 -.876620381E+02 -.877562856E+02 -.878296440E+02 -.878848512E+02 -.879243418E+02 -.879502671E+02 -.879645180E+02 -.879687499E+02 -.879644071E+02 -.879527468E+02 -.879348630E+02 -.879117095E+02 -.878841222E+02 -.878528434E+02 -.878185457E+02 -.877818601E+02 -.877434081E+02 -.877038391E+02 -.876638772E+02 -.876243775E+02 -.875863972E+02 -.875512821E+02 -.875207758E+02 -.874971546E+02 -.874833970E+02 -.874833970E+02
 -.874400447E+02 -.874400447E+02 -.874496440E+02 -.874659737E+02 -.874867947E+02 -.875103389E+02 -.875352076E+02 -.875602711E+02 -.875845861E+02 -.876073483E+02 -.876278248E+02 -.876453201E+02 -.876591452E+02 -.876685757E+02 -.876728415E+02 -.876710984E+02 -.876624063E+02 -.876457233E+02 -.876198787E+02 -.875835641E+02 -.875353239E+02 -.874735350E+02 -.873964066E+02 -.873019725E+02 -.871880875E+02 -.870524410E+02 -.868925697E+02 -.867058871E+02 -.864897330E+02 -.862414364E+02 -.859584087E+02 -.856382652E+02 -.852789785E+02 -.848790712E+02 -.844378455E+02 -.839556472E+02 -.834341598E+02 -.828767112E+02 -.822885723E+02 -.816772146E+02 -.810524853E+02 -.804266493E+02 -.798142472E+02 -.792317201E+02 -.786967711E+02 -.782274638E+02 -.778410981E+02 -.775529571E+02 -.773750641E+02 -.773151170E+02 -.773757672E+02 -.775543640E+02 -.778432097E+02 -.782302818E+02 -.787002976E+02 -.792359578E+02 -.798191993E+02 -.804323195E+02 -.810588778E+02 -.816843343E+02 -.822964245E+02 -.828853015E+02 -.834434944E+02 -.839657326E+02 -.844486887E+02 -.848906794E+02 -.852913592E+02 -.856514265E+02 -.859723587E+02 -.862561833E+02 -.865052853E+02 -.867222531E+02 -.869097574E+02 -.870704592E+02 -.872069435E+02 -.873216732E+02 -.874169597E+02 -.874949451E+02 -.875575959E+02 -.876067017E+02 -.876438811E+02 -.876705894E+02 -.876881297E+02 -.876976655E+02 -.877002335E+02 -.876967582E+02 -.876880671E+02 -.876749066E+02 -.876579600E+02 -.876378679E+02 -.876152520E+02 -.875907430E+02 -.875650153E+02 -.875388287E+02 -.875130794E+02 -.874888638E+02 -.874675551E+02 -.874508993E+02 -.874411336E+02 -.874411336E+02
 -.873982120E+02 -.873982120E+02 -.874038956E+02 -.874134145E+02 -.874252756E+02 -.874382543E+02 -.874513425E+02 -.874636797E+02 -.874745134E+02 -.874831658E+02 -.874889882E+02 -.874913489E+02 -.874896032E+02 -.874830711E+02 -.874710337E+02 -.874527072E+02 -.874272370E+02 -.873936931E+02 -.873510507E+02 -.872981948E+02 -.872339122E+02 -.871568856E+02 -.870657037E+02 -.869588602E+02 -.868347663E+02 -.866917722E+02 -.865281881E+02 -.863423243E+02 -.861325401E+02 -.858973043E+02 -.856352774E+02 -.853454074E+02 -.850270439E+02 -.846800725E+02 -.843050624E+02 -.839034249E+02 -.834775759E+02 -.830310887E+02 -.825688229E+02 -.820970105E+02 -.816232767E+02 -.811565713E+02 -.807069920E+02 -.802854828E+02 -.799034045E+02 -.795719895E+02 -.793017122E+02 -.791016264E+02 -.789787366E+02 -.789374767E+02 -.789793651E+02 -.791028837E+02 -.793035988E+02 -.795745063E+02 -.799065526E+02 -.802892636E+02 -.807114072E+02 -.811616228E+02 -.816289667E+02 -.821033415E+02 -.825757972E+02 -.830387092E+02 -.834858454E+02 -.839123463E+02 -.843146385E+02 -.846903062E+02 -.850379379E+02 -.853569643E+02 -.856474997E+02 -.859101938E+02 -.861460986E+02 -.863565532E+02 -.865430872E+02 -.867073414E+02 -.868510044E+02 -.869757637E+02 -.870832694E+02 -.871751073E+02 -.872527816E+02 -.873177029E+02 -.873711832E+02 -.874144333E+02 -.874485646E+02 -.874745930E+02 -.874934441E+02 -.875059606E+02 -.875129108E+02 -.875149982E+02 -.875128734E+02 -.875071470E+02 -.874984060E+02 -.874872322E+02 -.874742256E+02 -.874600316E+02 -.874453747E+02 -.874310983E+02 -.874182141E+02 -.874079599E+02 -.874018721E+02 -.874018721E+02
 -.873605563E+02 -.873605563E+02 -.873627470E+02 -.873662067E+02 -.873701251E+02 -.873737844E+02 -.873765440E+02 -.873778067E+02 -.873770138E+02 -.873736236E+02 -.873670909E+02 -.873568674E+02 -.873423780E+02 -.873230155E+02 -.872981390E+02 -.872670549E+02 -.872290224E+02 -.871832467E+02 -.871288709E+02 -.870649859E+02 -.869906236E+02 -.869047623E+02 -.868063396E+02 -.866942553E+02 -.865673920E+02 -.864246364E+02 -.862649031E+02 -.860871727E+02 -.858905341E+02 -.856742350E+02 -.854377449E+02 -.851808245E+02 -.849036048E+02 -.846066729E+02 -.842911616E+02 -.839588376E+02 -.836121844E+02 -.832544700E+02 -.828897911E+02 -.825230834E+02 -.821600867E+02 -.818072559E+02 -.814716087E+02 -.811605095E+02 -.808813904E+02 -.806414229E+02 -.804471582E+02 -.803041646E+02 -.802166955E+02 -.801874199E+02 -.802172479E+02 -.803052695E+02 -.804488156E+02 -.806436330E+02 -.808841534E+02 -.811638256E+02 -.814754782E+02 -.818116789E+02 -.821650635E+02 -.825286140E+02 -.828958756E+02 -.832611083E+02 -.836193761E+02 -.839665820E+02 -.842994579E+02 -.846155198E+02 -.849130003E+02 -.851907664E+02 -.854482304E+02 -.856852602E+02 -.859020945E+02 -.860992628E+02 -.862775158E+02 -.864377637E+02 -.865810243E+02 -.867083804E+02 -.868209442E+02 -.869198306E+02 -.870061358E+02 -.870809216E+02 -.871452042E+02 -.871999475E+02 -.872460581E+02 -.872843840E+02 -.873157150E+02 -.873407844E+02 -.873602722E+02 -.873748104E+02 -.873849885E+02 -.873913611E+02 -.873944563E+02 -.873947869E+02 -.873928621E+02 -.873892027E+02 -.873843575E+02 -.873789235E+02 -.873735681E+02 -.873690551E+02 -.873662742E+02 -.873662742E+02
 -.873274535E+02 -.873274535E+02 -.873266020E+02 -.873247979E+02 -.873218429E+02 -.873174788E+02 -.873114019E+02 -.873032646E+02 -.872926962E+02 -.872792928E+02 -.872626219E+02 -.872422283E+02 -.872176204E+02 -.871882787E+02 -.871536528E+02 -.871131528E+02 -.870661597E+02 -.870120187E+02 -.869500398E+02 -.868795081E+02 -.867996805E+02 -.867097959E+02 -.866090875E+02 -.864967895E+02 -.863721579E+02 -.862344892E+02 -.860831431E+02 -.859175743E+02 -.857373655E+02 -.855422657E+02 -.853322362E+02 -.851074969E+02 -.848685780E+02 -.846163720E+02 -.843521840E+02 -.840777783E+02 -.837954150E+02 -.835078744E+02 -.832184618E+02 -.829309887E+02 -.826497254E+02 -.823793199E+02 -.821246831E+02 -.818908400E+02 -.816827504E+02 -.815051094E+02 -.813621372E+02 -.812573738E+02 -.811934963E+02 -.811721736E+02 -.811939724E+02 -.812583257E+02 -.813635647E+02 -.815070120E+02 -.816851273E+02 -.818936904E+02 -.821280059E+02 -.823831137E+02 -.826539885E+02 -.829357192E+02 -.832236572E+02 -.835135320E+02 -.838015316E+02 -.840843501E+02 -.843592066E+02 -.846238401E+02 -.848764859E+02 -.851158377E+02 -.853410022E+02 -.855514480E+02 -.857469538E+02 -.859275573E+02 -.860935073E+02 -.862452195E+02 -.863832375E+02 -.865081986E+02 -.866208042E+02 -.867217958E+02 -.868119347E+02 -.868919859E+02 -.869627056E+02 -.870248317E+02 -.870790767E+02 -.871261229E+02 -.871666196E+02 -.872011816E+02 -.872303886E+02 -.872547867E+02 -.872748892E+02 -.872911796E+02 -.873041136E+02 -.873141231E+02 -.873216187E+02 -.873269929E+02 -.873306232E+02 -.873328727E+02 -.873340905E+02 -.873346080E+02 -.873347322E+02 -.873347322E+02
 -.872990244E+02 -.872990244E+02 -.872955852E+02 -.872893154E+02 -.872805531E+02 -.872694467E+02 -.872559934E+02 -.872400757E+02 -.872214974E+02 -.871999892E+02 -.871752312E+02 -.871468634E+02 -.871144835E+02 -.870776629E+02 -.870359449E+02 -.869888444E+02 -.869358602E+02 -.868764697E+02 -.868101351E+02 -.867363126E+02 -.866544516E+02 -.865640073E+02 -.864644504E+02 -.863552759E+02 -.862360210E+02 -.861062807E+02 -.859657271E+02 -.858141336E+02 -.856513996E+02 -.854775780E+02 -.852929062E+02 -.850978363E+02 -.848930667E+02 -.846795718E+02 -.844586288E+02 -.842318387E+02 -.840011399E+02 -.837688106E+02 -.835374580E+02 -.833099918E+02 -.830895792E+02 -.828795809E+02 -.826834680E+02 -.825047213E+02 -.823467160E+02 -.822125988E+02 -.821051614E+02 -.820267215E+02 -.819790179E+02 -.819631285E+02 -.819794184E+02 -.820275221E+02 -.821063614E+02 -.822141971E+02 -.823487111E+02 -.825071112E+02 -.826862505E+02 -.828827531E+02 -.830931377E+02 -.833139328E+02 -.835417770E+02 -.837735025E+02 -.840061989E+02 -.842372580E+02 -.844644010E+02 -.846856883E+02 -.848995180E+02 -.851046117E+02 -.852999937E+02 -.854849642E+02 -.856590693E+02 -.858220702E+02 -.859739117E+02 -.861146924E+02 -.862446367E+02 -.863640694E+02 -.864733928E+02 -.865730668E+02 -.866635920E+02 -.867454949E+02 -.868193160E+02 -.868856000E+02 -.869448883E+02 -.869977124E+02 -.870445895E+02 -.870860190E+02 -.871224798E+02 -.871544282E+02 -.871822965E+02 -.872064906E+02 -.872273884E+02 -.872453365E+02 -.872606453E+02 -.872735827E+02 -.872843636E+02 -.872931363E+02 -.872999622E+02 -.873047878E+02 -.873074068E+02 -.873074068E+02
 -.872751884E+02 -.872751884E+02 -.872696010E+02 -.872596349E+02 -.872460877E+02 -.872294574E+02 -.872100049E+02 -.871878176E+02 -.871628568E+02 -.871349793E+02 -.871039718E+02 -.870695666E+02 -.870314491E+02 -.869892783E+02 -.869426870E+02 -.868912891E+02 -.868346897E+02 -.867724837E+02 -.867042646E+02 -.866296318E+02 -.865481921E+02 -.864595721E+02 -.863634252E+02 -.862594417E+02 -.861473616E+02 -.860269887E+02 -.858982041E+02 -.857609852E+02 -.856154223E+02 -.854617382E+02 -.853003076E+02 -.851316761E+02 -.849565786E+02 -.847759550E+02 -.845909627E+02 -.844029844E+02 -.842136293E+02 -.840247269E+02 -.838383110E+02 -.836565939E+02 -.834819297E+02 -.833167653E+02 -.831635825E+02 -.830248293E+02 -.829028461E+02 -.827997875E+02 -.827175453E+02 -.826576767E+02 -.826213426E+02 -.826092594E+02 -.826216692E+02 -.826583294E+02 -.827185229E+02 -.828010884E+02 -.829044681E+02 -.830267696E+02 -.831658376E+02 -.833193311E+02 -.834848014E+02 -.836597660E+02 -.838417771E+02 -.840284799E+02 -.842176610E+02 -.844072856E+02 -.845955233E+02 -.847807635E+02 -.849616224E+02 -.851369411E+02 -.853057781E+02 -.854673970E+02 -.856212503E+02 -.857669612E+02 -.859043048E+02 -.860331884E+02 -.861536321E+02 -.862657515E+02 -.863697401E+02 -.864658542E+02 -.865543998E+02 -.866357195E+02 -.867101831E+02 -.867781780E+02 -.868401020E+02 -.868963567E+02 -.869473426E+02 -.869934541E+02 -.870350755E+02 -.870725772E+02 -.871063118E+02 -.871366083E+02 -.871637670E+02 -.871880505E+02 -.872096729E+02 -.872287845E+02 -.872454522E+02 -.872596312E+02 -.872711296E+02 -.872795591E+02 -.872842711E+02 -.872842711E+02
 -.872557155E+02 -.872557155E+02 -.872483915E+02 -.872354481E+02 -.872180661E+02 -.871970363E+02 -.871728454E+02 -.871457582E+02 -.871158741E+02 -.870831640E+02 -.870475116E+02 -.870087343E+02 -.869665996E+02 -.869208464E+02 -.868711897E+02 -.868173304E+02 -.867589664E+02 -.866957927E+02 -.866275113E+02 -.865538370E+02 -.864745007E+02 -.863892596E+02 -.862979035E+02 -.862002627E+02 -.860962189E+02 -.859857150E+02 -.858687660E+02 -.857454714E+02 -.856160278E+02 -.854807405E+02 -.853400360E+02 -.851944739E+02 -.850447556E+02 -.848917322E+02 -.847364097E+02 -.845799488E+02 -.844236613E+02 -.842690006E+02 -.841175462E+02 -.839709811E+02 -.838310633E+02 -.836995902E+02 -.835783572E+02 -.834691122E+02 -.833735064E+02 -.832930444E+02 -.832290363E+02 -.831825527E+02 -.831543877E+02 -.831450295E+02 -.831546429E+02 -.831830624E+02 -.832297990E+02 -.832940581E+02 -.833747682E+02 -.834706186E+02 -.835801037E+02 -.837015716E+02 -.838332736E+02 -.839734133E+02 -.841201923E+02 -.842718517E+02 -.844267073E+02 -.845831785E+02 -.847398107E+02 -.848952906E+02 -.850484560E+02 -.851982997E+02 -.853439685E+02 -.854847592E+02 -.856201104E+02 -.857495934E+02 -.858729003E+02 -.859898322E+02 -.861002868E+02 -.862042459E+02 -.863017635E+02 -.863929545E+02 -.864779845E+02 -.865570599E+02 -.866304197E+02 -.866983279E+02 -.867610667E+02 -.868189303E+02 -.868722201E+02 -.869212393E+02 -.869662883E+02 -.870076593E+02 -.870456308E+02 -.870804599E+02 -.871123733E+02 -.871415551E+02 -.871681301E+02 -.871921426E+02 -.872135269E+02 -.872320703E+02 -.872473626E+02 -.872587311E+02 -.872651555E+02 -.872651555E+02
 -.872402735E+02 -.872402735E+02 -.872315890E+02 -.872163229E+02 -.871959663E+02 -.871715493E+02 -.871437467E+02 -.871129721E+02 -.870794435E+02 -.870432314E+02 -.870043049E+02 -.869625576E+02 -.869178301E+02 -.868699317E+02 -.868186495E+02 -.867637592E+02 -.867050363E+02 -.866422584E+02 -.865752142E+02 -.865037089E+02 -.864275684E+02 -.863466463E+02 -.862608306E+02 -.861700493E+02 -.860742783E+02 -.859735496E+02 -.858679581E+02 -.857576706E+02 -.856429338E+02 -.855240820E+02 -.854015440E+02 -.852758498E+02 -.851476349E+02 -.850176428E+02 -.848867262E+02 -.847558434E+02 -.846260531E+02 -.844985044E+02 -.843744230E+02 -.842550934E+02 -.841418372E+02 -.840359867E+02 -.839388566E+02 -.838517127E+02 -.837757389E+02 -.837120052E+02 -.836614364E+02 -.836247840E+02 -.836026030E+02 -.835952335E+02 -.836027899E+02 -.836251571E+02 -.836619940E+02 -.837127448E+02 -.837766571E+02 -.838528052E+02 -.839401183E+02 -.840374114E+02 -.841434178E+02 -.842568219E+02 -.843762899E+02 -.845004995E+02 -.846281647E+02 -.847580586E+02 -.848890306E+02 -.850200208E+02 -.851500690E+02 -.852783211E+02 -.854040316E+02 -.855265629E+02 -.856453833E+02 -.857600614E+02 -.858702606E+02 -.859757316E+02 -.860763047E+02 -.861718819E+02 -.862624281E+02 -.863479639E+02 -.864285572E+02 -.865043168E+02 -.865753847E+02 -.866419310E+02 -.867041474E+02 -.867622424E+02 -.868164360E+02 -.868669549E+02 -.869140275E+02 -.869578777E+02 -.869987180E+02 -.870367407E+02 -.870721059E+02 -.871049267E+02 -.871352483E+02 -.871630212E+02 -.871880656E+02 -.872100254E+02 -.872283077E+02 -.872420043E+02 -.872497899E+02 -.872497899E+02
 -.872284690E+02 -.872284690E+02 -.872187603E+02 -.872017542E+02 -.871791850E+02 -.871522733E+02 -.871218449E+02 -.870884350E+02 -.870523609E+02 -.870137772E+02 -.869727258E+02 -.869291668E+02 -.868830035E+02 -.868341058E+02 -.867823219E+02 -.867274899E+02 -.866694485E+02 -.866080420E+02 -.865431264E+02 -.864745761E+02 -.864022873E+02 -.863261832E+02 -.862462201E+02 -.861623914E+02 -.860747331E+02 -.859833305E+02 -.858883217E+02 -.857899047E+02 -.856883419E+02 -.855839643E+02 -.854771763E+02 -.853684581E+02 -.852583674E+02 -.851475398E+02 -.850366871E+02 -.849265930E+02 -.848181076E+02 -.847121380E+02 -.846096373E+02 -.845115905E+02 -.844189983E+02 -.843328578E+02 -.842541431E+02 -.841837829E+02 -.841226391E+02 -.840714850E+02 -.840309849E+02 -.840016763E+02 -.839839544E+02 -.839780610E+02 -.839840770E+02 -.840019205E+02 -.840313488E+02 -.840719658E+02 -.841232330E+02 -.841844852E+02 -.842549479E+02 -.843337583E+02 -.844199865E+02 -.845126574E+02 -.846107725E+02 -.847133300E+02 -.848193436E+02 -.849278588E+02 -.850379670E+02 -.851488165E+02 -.852596220E+02 -.853696700E+02 -.854783230E+02 -.855850211E+02 -.856892821E+02 -.857906995E+02 -.858889394E+02 -.859837371E+02 -.860748919E+02 -.861622621E+02 -.862457601E+02 -.863253458E+02 -.864010225E+02 -.864728305E+02 -.865408425E+02 -.866051588E+02 -.866659025E+02 -.867232149E+02 -.867772512E+02 -.868281759E+02 -.868761571E+02 -.869213607E+02 -.869639425E+02 -.870040379E+02 -.870417491E+02 -.870771266E+02 -.871101467E+02 -.871406798E+02 -.871684499E+02 -.871929823E+02 -.872135350E+02 -.872290102E+02 -.872378406E+02 -.872378406E+02
 -.872198813E+02 -.872198813E+02 -.872094423E+02 -.871912050E+02 -.871670864E+02 -.871384514E+02 -.871062443E+02 -.870710961E+02 -.870334042E+02 -.869933927E+02 -.869511638E+02 -.869067335E+02 -.868600578E+02 -.868110572E+02 -.867596309E+02 -.867056672E+02 -.866490562E+02 -.865896937E+02 -.865274874E+02 -.864623634E+02 -.863942685E+02 -.863231747E+02 -.862490843E+02 -.861720322E+02 -.860920907E+02 -.860093734E+02 -.859240380E+02 -.858362906E+02 -.857463886E+02 -.856546427E+02 -.855614197E+02 -.854671430E+02 -.853722926E+02 -.852774042E+02 -.851830667E+02 -.850899177E+02 -.849986383E+02 -.849099454E+02 -.848245827E+02 -.847433097E+02 -.846668898E+02 -.845960766E+02 -.845315995E+02 -.844741488E+02 -.844243604E+02 -.843828016E+02 -.843499574E+02 -.843262185E+02 -.843118710E+02 -.843070899E+02 -.843119334E+02 -.843263422E+02 -.843501405E+02 -.843830410E+02 -.844246519E+02 -.844744872E+02 -.845319787E+02 -.845964890E+02 -.846673269E+02 -.847437618E+02 -.848250387E+02 -.849103930E+02 -.849990637E+02 -.850903057E+02 -.851834007E+02 -.852776659E+02 -.853724620E+02 -.854671984E+02 -.855613375E+02 -.856543971E+02 -.857459518E+02 -.858356326E+02 -.859231262E+02 -.860081728E+02 -.860905636E+02 -.861701378E+02 -.862467790E+02 -.863204117E+02 -.863909973E+02 -.864585307E+02 -.865230362E+02 -.865845636E+02 -.866431851E+02 -.866989909E+02 -.867520857E+02 -.868025839E+02 -.868506050E+02 -.868962665E+02 -.869396766E+02 -.869809225E+02 -.870200566E+02 -.870570768E+02 -.870919006E+02 -.871243321E+02 -.871540167E+02 -.871803844E+02 -.872025755E+02 -.872193452E+02 -.872289403E+02 -.872289403E+02
 -.872140857E+02 -.872140857E+02 -.872031697E+02 -.871841383E+02 -.871590361E+02 -.871293341E+02 -.870960642E+02 -.870599297E+02 -.870213909E+02 -.869807268E+02 -.869380885E+02 -.868935377E+02 -.868470737E+02 -.867986585E+02 -.867482323E+02 -.866957239E+02 -.866410635E+02 -.865841864E+02 -.865250391E+02 -.864635855E+02 -.863998077E+02 -.863337109E+02 -.862653270E+02 -.861947159E+02 -.861219689E+02 -.860472123E+02 -.859706078E+02 -.858923560E+02 -.858126980E+02 -.857319160E+02 -.856503345E+02 -.855683203E+02 -.854862814E+02 -.854046655E+02 -.853239571E+02 -.852446739E+02 -.851673616E+02 -.850925882E+02 -.850209363E+02 -.849529952E+02 -.848893519E+02 -.848305811E+02 -.847772347E+02 -.847298317E+02 -.846888475E+02 -.846547038E+02 -.846277597E+02 -.846083033E+02 -.845965453E+02 -.845926140E+02 -.845965522E+02 -.846083159E+02 -.846277759E+02 -.846547205E+02 -.846888602E+02 -.847298350E+02 -.847772220E+02 -.848305445E+02 -.848892826E+02 -.849528828E+02 -.850207693E+02 -.850923537E+02 -.851670454E+02 -.852442601E+02 -.853234285E+02 -.854040032E+02 -.854854648E+02 -.855673270E+02 -.856491403E+02 -.857304947E+02 -.858110213E+02 -.858903934E+02 -.859683263E+02 -.860445768E+02 -.861189415E+02 -.861912558E+02 -.862613910E+02 -.863292526E+02 -.863947773E+02 -.864579308E+02 -.865187047E+02 -.865771136E+02 -.866331927E+02 -.866869941E+02 -.867385835E+02 -.867880367E+02 -.868354338E+02 -.868808534E+02 -.869243644E+02 -.869660139E+02 -.870058130E+02 -.870437155E+02 -.870795915E+02 -.871131910E+02 -.871440973E+02 -.871716669E+02 -.871949510E+02 -.872125955E+02 -.872227121E+02 -.872227121E+02
 -.872106737E+02 -.872106737E+02 -.871994956E+02 -.871800377E+02 -.871544284E+02 -.871242088E+02 -.870904709E+02 -.870539709E+02 -.870152157E+02 -.869745256E+02 -.869320907E+02 -.868880090E+02 -.868423139E+02 -.867950013E+02 -.867460438E+02 -.866954018E+02 -.866430365E+02 -.865889132E+02 -.865330066E+02 -.864753073E+02 -.864158221E+02 -.863545774E+02 -.862916229E+02 -.862270319E+02 -.861609041E+02 -.860933674E+02 -.860245787E+02 -.859547256E+02 -.858840273E+02 -.858127346E+02 -.857411301E+02 -.856695279E+02 -.855982720E+02 -.855277345E+02 -.854583133E+02 -.853904282E+02 -.853245175E+02 -.852610321E+02 -.852004311E+02 -.851431746E+02 -.850897172E+02 -.850405010E+02 -.849959480E+02 -.849564524E+02 -.849223737E+02 -.848940294E+02 -.848716887E+02 -.848555671E+02 -.848458218E+02 -.848425482E+02 -.848457780E+02 -.848554784E+02 -.848715529E+02 -.848938431E+02 -.849221325E+02 -.849561506E+02 -.849955789E+02 -.850400565E+02 -.850891881E+02 -.851425503E+02 -.851996999E+02 -.852601808E+02 -.853235314E+02 -.853892915E+02 -.854570082E+02 -.855262420E+02 -.855965712E+02 -.856675963E+02 -.857389434E+02 -.858102664E+02 -.858812495E+02 -.859516078E+02 -.860210883E+02 -.860894695E+02 -.861565614E+02 -.862222044E+02 -.862862683E+02 -.863486506E+02 -.864092750E+02 -.864680895E+02 -.865250649E+02 -.865801917E+02 -.866334790E+02 -.866849510E+02 -.867346443E+02 -.867826047E+02 -.868288816E+02 -.868735226E+02 -.869165646E+02 -.869580224E+02 -.869978734E+02 -.870360360E+02 -.870723421E+02 -.871064999E+02 -.871380457E+02 -.871662815E+02 -.871901951E+02 -.872083566E+02 -.872187870E+02 -.872187870E+02
 -.872092643E+02 -.872092643E+02 -.871980017E+02 -.871784235E+02 -.871527014E+02 -.871224161E+02 -.870886978E+02 -.870523367E+02 -.870138719E+02 -.869736546E+02 -.869319036E+02 -.868887449E+02 -.868442391E+02 -.867984081E+02 -.867512499E+02 -.867027495E+02 -.866528913E+02 -.866016627E+02 -.865490591E+02 -.864950893E+02 -.864397762E+02 -.863831593E+02 -.863252982E+02 -.862662716E+02 -.862061802E+02 -.861451476E+02 -.860833206E+02 -.860208700E+02 -.859579914E+02 -.858949045E+02 -.858318528E+02 -.857691033E+02 -.857069444E+02 -.856456849E+02 -.855856509E+02 -.855271834E+02 -.854706349E+02 -.854163654E+02 -.853647380E+02 -.853161142E+02 -.852708488E+02 -.852292849E+02 -.851917477E+02 -.851585400E+02 -.851299365E+02 -.851061789E+02 -.850874714E+02 -.850739771E+02 -.850658148E+02 -.850630563E+02 -.850657254E+02 -.850737973E+02 -.850871987E+02 -.851058101E+02 -.851294671E+02 -.851579642E+02 -.851910586E+02 -.852284744E+02 -.852699077E+02 -.853150318E+02 -.853635025E+02 -.854149635E+02 -.854690521E+02 -.855254036E+02 -.855836565E+02 -.856434569E+02 -.857044621E+02 -.857663443E+02 -.858287932E+02 -.858915182E+02 -.859542509E+02 -.860167454E+02 -.860787800E+02 -.861401572E+02 -.862007038E+02 -.862602705E+02 -.863187317E+02 -.863759841E+02 -.864319463E+02 -.864865569E+02 -.865397739E+02 -.865915724E+02 -.866419433E+02 -.866908909E+02 -.867384306E+02 -.867845851E+02 -.868293805E+02 -.868728397E+02 -.869149747E+02 -.869557743E+02 -.869951891E+02 -.870331098E+02 -.870693392E+02 -.871035541E+02 -.871352570E+02 -.871637130E+02 -.871878683E+02 -.872062466E+02 -.872168155E+02 -.872168155E+02
 -.872095083E+02 -.872095083E+02 -.871983084E+02 -.871788603E+02 -.871533458E+02 -.871233620E+02 -.870900559E+02 -.870542364E+02 -.870164634E+02 -.869771084E+02 -.869364107E+02 -.868945174E+02 -.868515096E+02 -.868074290E+02 -.867622931E+02 -.867161055E+02 -.866688678E+02 -.866205836E+02 -.865712624E+02 -.865209255E+02 -.864696058E+02 -.864173502E+02 -.863642222E+02 -.863103011E+02 -.862556843E+02 -.862004874E+02 -.861448445E+02 -.860889088E+02 -.860328522E+02 -.859768654E+02 -.859211568E+02 -.858659523E+02 -.858114931E+02 -.857580349E+02 -.857058453E+02 -.856552017E+02 -.856063886E+02 -.855596943E+02 -.855154078E+02 -.854738148E+02 -.854351942E+02 -.853998142E+02 -.853679279E+02 -.853397698E+02 -.853155519E+02 -.852954601E+02 -.852796510E+02 -.852682495E+02 -.852613461E+02 -.852589957E+02 -.852612162E+02 -.852679886E+02 -.852792569E+02 -.852949294E+02 -.853148801E+02 -.853389513E+02 -.853669557E+02 -.853986803E+02 -.854338894E+02 -.854723285E+02 -.855137283E+02 -.855578085E+02 -.856042821E+02 -.856528586E+02 -.857032485E+02 -.857551656E+02 -.858083311E+02 -.858624757E+02 -.859173422E+02 -.859726875E+02 -.860282843E+02 -.860839220E+02 -.861394083E+02 -.861945692E+02 -.862492494E+02 -.863033128E+02 -.863566416E+02 -.864091365E+02 -.864607156E+02 -.865113140E+02 -.865608826E+02 -.866093869E+02 -.866568060E+02 -.867031303E+02 -.867483597E+02 -.867925001E+02 -.868355595E+02 -.868775422E+02 -.869184404E+02 -.869582230E+02 -.869968198E+02 -.870341006E+02 -.870698465E+02 -.871037127E+02 -.871351795E+02 -.871634897E+02 -.871875672E+02 -.872059138E+02 -.872164763E+02 -.872164763E+02
 -.872110980E+02 -.872110980E+02 -.872000787E+02 -.871809608E+02 -.871559118E+02 -.871265216E+02 -.870939377E+02 -.870589765E+02 -.870222063E+02 -.869840113E+02 -.869446448E+02 -.869042680E+02 -.868629772E+02 -.868208291E+02 -.867778554E+02 -.867340738E+02 -.866894980E+02 -.866441431E+02 -.865980287E+02 -.865511836E+02 -.865036464E+02 -.864554676E+02 -.864067107E+02 -.863574529E+02 -.863077852E+02 -.862578139E+02 -.862076594E+02 -.861574574E+02 -.861073581E+02 -.860575255E+02 -.860081374E+02 -.859593842E+02 -.859114675E+02 -.858645990E+02 -.858189987E+02 -.857748927E+02 -.857325114E+02 -.856920868E+02 -.856538500E+02 -.856180283E+02 -.855848424E+02 -.855545035E+02 -.855272101E+02 -.855031454E+02 -.854824745E+02 -.854653417E+02 -.854518685E+02 -.854421511E+02 -.854362596E+02 -.854342361E+02 -.854360944E+02 -.854418196E+02 -.854513684E+02 -.854646698E+02 -.854816262E+02 -.855021152E+02 -.855259913E+02 -.855530882E+02 -.855832216E+02 -.856161916E+02 -.856517860E+02 -.856897827E+02 -.857299531E+02 -.857720648E+02 -.858158846E+02 -.858611805E+02 -.859077250E+02 -.859552967E+02 -.860036823E+02 -.860526785E+02 -.861020936E+02 -.861517480E+02 -.862014759E+02 -.862511253E+02 -.863005590E+02 -.863496543E+02 -.863983035E+02 -.864464132E+02 -.864939048E+02 -.865407129E+02 -.865867856E+02 -.866320832E+02 -.866765773E+02 -.867202489E+02 -.867630870E+02 -.868050852E+02 -.868462382E+02 -.868865361E+02 -.869259561E+02 -.869644518E+02 -.870019378E+02 -.870382685E+02 -.870732103E+02 -.871064046E+02 -.871373198E+02 -.871651887E+02 -.871889291E+02 -.872070418E+02 -.872174795E+02 -.872174795E+02
 -.872137621E+02 -.872137621E+02 -.872030155E+02 -.871843877E+02 -.871600060E+02 -.871314370E+02 -.870998169E+02 -.870659563E+02 -.870304247E+02 -.869936120E+02 -.869557790E+02 -.869170962E+02 -.868776707E+02 -.868375695E+02 -.867968348E+02 -.867554940E+02 -.867135702E+02 -.866710858E+02 -.866280670E+02 -.865845472E+02 -.865405677E+02 -.864961794E+02 -.864514442E+02 -.864064347E+02 -.863612348E+02 -.863159406E+02 -.862706594E+02 -.862255100E+02 -.861806228E+02 -.861361387E+02 -.860922087E+02 -.860489932E+02 -.860066606E+02 -.859653864E+02 -.859253517E+02 -.858867414E+02 -.858497429E+02 -.858145436E+02 -.857813293E+02 -.857502820E+02 -.857215772E+02 -.856953826E+02 -.856718550E+02 -.856511388E+02 -.856333635E+02 -.856186422E+02 -.856070698E+02 -.855987213E+02 -.855936514E+02 -.855918927E+02 -.855934558E+02 -.855983291E+02 -.856064787E+02 -.856178492E+02 -.856323641E+02 -.856499276E+02 -.856704256E+02 -.856937273E+02 -.857196872E+02 -.857481473E+02 -.857789389E+02 -.858118851E+02 -.858468028E+02 -.858835050E+02 -.859218028E+02 -.859615077E+02 -.860024334E+02 -.860443974E+02 -.860872229E+02 -.861307399E+02 -.861747866E+02 -.862192105E+02 -.862638692E+02 -.863086308E+02 -.863533748E+02 -.863979921E+02 -.864423853E+02 -.864864687E+02 -.865301681E+02 -.865734204E+02 -.866161735E+02 -.866583854E+02 -.867000231E+02 -.867410619E+02 -.867814832E+02 -.868212719E+02 -.868604132E+02 -.868988862E+02 -.869366575E+02 -.869736694E+02 -.870098254E+02 -.870449696E+02 -.870788594E+02 -.871111294E+02 -.871412442E+02 -.871684374E+02 -.871916342E+02 -.872093511E+02 -.872195689E+02 -.872195689E+02
 -.872172652E+02 -.872172652E+02 -.872068656E+02 -.871888497E+02 -.871652903E+02 -.871377176E+02 -.871072427E+02 -.870746639E+02 -.870405451E+02 -.870052745E+02 -.869691165E+02 -.869322468E+02 -.868947787E+02 -.868567868E+02 -.868183201E+02 -.867794132E+02 -.867400952E+02 -.867003935E+02 -.866603383E+02 -.866199652E+02 -.865793162E+02 -.865384411E+02 -.864973984E+02 -.864562554E+02 -.864150885E+02 -.863739836E+02 -.863330355E+02 -.862923482E+02 -.862520340E+02 -.862122138E+02 -.861730157E+02 -.861345746E+02 -.860970315E+02 -.860605321E+02 -.860252257E+02 -.859912642E+02 -.859588005E+02 -.859279866E+02 -.858989728E+02 -.858719054E+02 -.858469252E+02 -.858241660E+02 -.858037527E+02 -.857857996E+02 -.857704095E+02 -.857576715E+02 -.857476604E+02 -.857404354E+02 -.857360391E+02 -.857344973E+02 -.857358181E+02 -.857399923E+02 -.857469932E+02 -.857567771E+02 -.857692836E+02 -.857844372E+02 -.858021474E+02 -.858223106E+02 -.858448112E+02 -.858695233E+02 -.858963120E+02 -.859250354E+02 -.859555459E+02 -.859876922E+02 -.860213210E+02 -.860562783E+02 -.860924109E+02 -.861295683E+02 -.861676034E+02 -.862063741E+02 -.862457439E+02 -.862855835E+02 -.863257707E+02 -.863661918E+02 -.864067413E+02 -.864473230E+02 -.864878498E+02 -.865282439E+02 -.865684365E+02 -.866083682E+02 -.866479883E+02 -.866872543E+02 -.867261314E+02 -.867645912E+02 -.868026103E+02 -.868401677E+02 -.868772414E+02 -.869138034E+02 -.869498120E+02 -.869852018E+02 -.870198689E+02 -.870536514E+02 -.870863023E+02 -.871174550E+02 -.871465774E+02 -.871729127E+02 -.871954042E+02 -.872125983E+02 -.872225214E+02 -.872225214E+02
 -.872214119E+02 -.872214119E+02 -.872114126E+02 -.871941004E+02 -.871714801E+02 -.871450317E+02 -.871158355E+02 -.870846698E+02 -.870520857E+02 -.870184672E+02 -.869840772E+02 -.869490928E+02 -.869136313E+02 -.868777712E+02 -.868415666E+02 -.868050567E+02 -.867682738E+02 -.867312493E+02 -.866940149E+02 -.866566068E+02 -.866190667E+02 -.865814419E+02 -.865437869E+02 -.865061636E+02 -.864686407E+02 -.864312944E+02 -.863942083E+02 -.863574727E+02 -.863211846E+02 -.862854472E+02 -.862503693E+02 -.862160646E+02 -.861826510E+02 -.861502499E+02 -.861189849E+02 -.860889810E+02 -.860603633E+02 -.860332561E+02 -.860077812E+02 -.859840570E+02 -.859621971E+02 -.859423089E+02 -.859244925E+02 -.859088394E+02 -.858954313E+02 -.858843391E+02 -.858756223E+02 -.858693277E+02 -.858654892E+02 -.858641269E+02 -.858652474E+02 -.858688432E+02 -.858748930E+02 -.858833621E+02 -.858942026E+02 -.859073541E+02 -.859227447E+02 -.859402917E+02 -.859599024E+02 -.859814758E+02 -.860049035E+02 -.860300707E+02 -.860568582E+02 -.860851428E+02 -.861147994E+02 -.861457016E+02 -.861777233E+02 -.862107397E+02 -.862446284E+02 -.862792704E+02 -.863145506E+02 -.863503590E+02 -.863865914E+02 -.864231495E+02 -.864599417E+02 -.864968834E+02 -.865338973E+02 -.865709131E+02 -.866078684E+02 -.866447077E+02 -.866813828E+02 -.867178522E+02 -.867540806E+02 -.867900379E+02 -.868256976E+02 -.868610349E+02 -.868960230E+02 -.869306288E+02 -.869648053E+02 -.869984818E+02 -.870315502E+02 -.870638457E+02 -.870951211E+02 -.871250133E+02 -.871529991E+02 -.871783383E+02 -.872000011E+02 -.872165748E+02 -.872261455E+02 -.872261455E+02
 -.872260332E+02 -.872260332E+02 -.872164741E+02 -.871999335E+02 -.871783345E+02 -.871531024E+02 -.871252789E+02 -.870956153E+02 -.870646478E+02 -.870327510E+02 -.870001829E+02 -.869671202E+02 -.869336811E+02 -.868999461E+02 -.868659721E+02 -.868318009E+02 -.867974674E+02 -.867630042E+02 -.867284440E+02 -.866938226E+02 -.866591798E+02 -.866245605E+02 -.865900148E+02 -.865555985E+02 -.865213738E+02 -.864874078E+02 -.864537737E+02 -.864205501E+02 -.863878204E+02 -.863556727E+02 -.863241997E+02 -.862934971E+02 -.862636638E+02 -.862348012E+02 -.862070119E+02 -.861803991E+02 -.861550658E+02 -.861311137E+02 -.861086423E+02 -.860877479E+02 -.860685226E+02 -.860510532E+02 -.860354204E+02 -.860216976E+02 -.860099507E+02 -.860002363E+02 -.859926020E+02 -.859870852E+02 -.859837128E+02 -.859825009E+02 -.859834547E+02 -.859865681E+02 -.859918240E+02 -.859991947E+02 -.860086417E+02 -.860201166E+02 -.860335617E+02 -.860489104E+02 -.860660881E+02 -.860850133E+02 -.861055982E+02 -.861277496E+02 -.861513704E+02 -.861763600E+02 -.862026157E+02 -.862300336E+02 -.862585094E+02 -.862879393E+02 -.863182213E+02 -.863492552E+02 -.863809441E+02 -.864131947E+02 -.864459175E+02 -.864790281E+02 -.865124470E+02 -.865461000E+02 -.865799188E+02 -.866138405E+02 -.866478086E+02 -.866817722E+02 -.867156860E+02 -.867495103E+02 -.867832105E+02 -.868167557E+02 -.868501181E+02 -.868832704E+02 -.869161829E+02 -.869488191E+02 -.869811286E+02 -.870130379E+02 -.870444369E+02 -.870751608E+02 -.871049653E+02 -.871334947E+02 -.871602392E+02 -.871844807E+02 -.872052232E+02 -.872211038E+02 -.872302790E+02 -.872302790E+02
 -.872309916E+02 -.872309916E+02 -.872219013E+02 -.872061772E+02 -.871856568E+02 -.871617026E+02 -.871353121E+02 -.871072077E+02 -.870779052E+02 -.870477673E+02 -.870170456E+02 -.869859127E+02 -.869544867E+02 -.869228483E+02 -.868910552E+02 -.868591513E+02 -.868271719E+02 -.867951498E+02 -.867631186E+02 -.867311120E+02 -.866991679E+02 -.866673286E+02 -.866356393E+02 -.866041507E+02 -.865729182E+02 -.865420009E+02 -.865114629E+02 -.864813725E+02 -.864518012E+02 -.864228248E+02 -.863945217E+02 -.863669730E+02 -.863402619E+02 -.863144731E+02 -.862896920E+02 -.862660043E+02 -.862434951E+02 -.862222479E+02 -.862023446E+02 -.861838636E+02 -.861668801E+02 -.861514648E+02 -.861376829E+02 -.861255940E+02 -.861152512E+02 -.861067002E+02 -.860999792E+02 -.860951184E+02 -.860921393E+02 -.860910549E+02 -.860918692E+02 -.860945772E+02 -.860991652E+02 -.861056108E+02 -.861138830E+02 -.861239426E+02 -.861357431E+02 -.861492304E+02 -.861643443E+02 -.861810184E+02 -.861991812E+02 -.862187568E+02 -.862396656E+02 -.862618250E+02 -.862851506E+02 -.863095562E+02 -.863349554E+02 -.863612618E+02 -.863883898E+02 -.864162554E+02 -.864447764E+02 -.864738735E+02 -.865034703E+02 -.865334940E+02 -.865638757E+02 -.865945506E+02 -.866254584E+02 -.866565433E+02 -.866877541E+02 -.867190445E+02 -.867503727E+02 -.867817012E+02 -.868129965E+02 -.868442281E+02 -.868753676E+02 -.869063866E+02 -.869372538E+02 -.869679306E+02 -.869983650E+02 -.870284822E+02 -.870581723E+02 -.870872725E+02 -.871155442E+02 -.871426417E+02 -.871680726E+02 -.871911450E+02 -.872109024E+02 -.872260377E+02 -.872347861E+02 -.872347861E+02
 -.872361762E+02 -.872361762E+02 -.872275709E+02 -.872126925E+02 -.871932863E+02 -.871706465E+02 -.871457244E+02 -.871192092E+02 -.870915939E+02 -.870632278E+02 -.870343530E+02 -.870051374E+02 -.869756967E+02 -.869461107E+02 -.869164372E+02 -.868867199E+02 -.868569947E+02 -.868272940E+02 -.867976500E+02 -.867680956E+02 -.867386662E+02 -.867094004E+02 -.866803398E+02 -.866515297E+02 -.866230192E+02 -.865948609E+02 -.865671104E+02 -.865398268E+02 -.865130722E+02 -.864869111E+02 -.864614103E+02 -.864366388E+02 -.864126663E+02 -.863895641E+02 -.863674037E+02 -.863462561E+02 -.863261921E+02 -.863072807E+02 -.862895892E+02 -.862731822E+02 -.862581212E+02 -.862444640E+02 -.862322639E+02 -.862215693E+02 -.862124233E+02 -.862048630E+02 -.861989194E+02 -.861946169E+02 -.861919728E+02 -.861909976E+02 -.861916945E+02 -.861940595E+02 -.861980813E+02 -.862037418E+02 -.862110157E+02 -.862198713E+02 -.862302707E+02 -.862421700E+02 -.862555199E+02 -.862702662E+02 -.862863505E+02 -.863037105E+02 -.863222806E+02 -.863419929E+02 -.863627773E+02 -.863845625E+02 -.864072764E+02 -.864308468E+02 -.864552019E+02 -.864802707E+02 -.865059837E+02 -.865322734E+02 -.865590744E+02 -.865863239E+02 -.866139622E+02 -.866419327E+02 -.866701824E+02 -.866986617E+02 -.867273248E+02 -.867561296E+02 -.867850378E+02 -.868140143E+02 -.868430273E+02 -.868720472E+02 -.869010458E+02 -.869299944E+02 -.869588609E+02 -.869876061E+02 -.870161772E+02 -.870444999E+02 -.870724658E+02 -.870999160E+02 -.871266195E+02 -.871522432E+02 -.871763143E+02 -.871981710E+02 -.872168996E+02 -.872312544E+02 -.872395548E+02 -.872395548E+02
 -.872414932E+02 -.872414932E+02 -.872333835E+02 -.872193671E+02 -.872010925E+02 -.871797852E+02 -.871563460E+02 -.871314292E+02 -.871055038E+02 -.870789026E+02 -.870518582E+02 -.870245316E+02 -.869970350E+02 -.869694470E+02 -.869418235E+02 -.869142079E+02 -.868866361E+02 -.868591387E+02 -.868317472E+02 -.868044929E+02 -.867774080E+02 -.867505284E+02 -.867238919E+02 -.866975387E+02 -.866715127E+02 -.866458599E+02 -.866206290E+02 -.865958714E+02 -.865716406E+02 -.865479917E+02 -.865249821E+02 -.865026699E+02 -.864811143E+02 -.864603754E+02 -.864405128E+02 -.864215861E+02 -.864036541E+02 -.863867741E+02 -.863710019E+02 -.863563907E+02 -.863429912E+02 -.863308508E+02 -.863200133E+02 -.863105182E+02 -.863024008E+02 -.862956914E+02 -.862904152E+02 -.862865919E+02 -.862842359E+02 -.862833554E+02 -.862839531E+02 -.862860257E+02 -.862895639E+02 -.862945529E+02 -.863009721E+02 -.863087956E+02 -.863179924E+02 -.863285264E+02 -.863403574E+02 -.863534407E+02 -.863677284E+02 -.863831690E+02 -.863997085E+02 -.864172904E+02 -.864358566E+02 -.864553477E+02 -.864757035E+02 -.864968633E+02 -.865187667E+02 -.865413537E+02 -.865645653E+02 -.865883439E+02 -.866126333E+02 -.866373796E+02 -.866625310E+02 -.866880380E+02 -.867138539E+02 -.867399351E+02 -.867662403E+02 -.867927318E+02 -.868193744E+02 -.868461356E+02 -.868729855E+02 -.868998959E+02 -.869268393E+02 -.869537871E+02 -.869807074E+02 -.870075611E+02 -.870342959E+02 -.870608386E+02 -.870870837E+02 -.871128777E+02 -.871379986E+02 -.871621276E+02 -.871848140E+02 -.872054280E+02 -.872231019E+02 -.872366544E+02 -.872444936E+02 -.872444936E+02
 -.872468715E+02 -.872468715E+02 -.872392618E+02 -.872261115E+02 -.872089737E+02 -.871890014E+02 -.871670436E+02 -.871437189E+02 -.871194700E+02 -.870946129E+02 -.870693692E+02 -.870438920E+02 -.870182897E+02 -.869926378E+02 -.869669905E+02 -.869413904E+02 -.869158716E+02 -.868904642E+02 -.868651980E+02 -.868401018E+02 -.868152062E+02 -.867905434E+02 -.867661474E+02 -.867420548E+02 -.867183039E+02 -.866949353E+02 -.866719919E+02 -.866495179E+02 -.866275596E+02 -.866061647E+02 -.865853817E+02 -.865652603E+02 -.865458510E+02 -.865272039E+02 -.865093695E+02 -.864923979E+02 -.864763379E+02 -.864612375E+02 -.864471430E+02 -.864340985E+02 -.864221459E+02 -.864113244E+02 -.864016701E+02 -.863932154E+02 -.863859894E+02 -.863800169E+02 -.863753185E+02 -.863719105E+02 -.863698043E+02 -.863690070E+02 -.863695204E+02 -.863713420E+02 -.863744642E+02 -.863788746E+02 -.863845565E+02 -.863914885E+02 -.863996451E+02 -.864089966E+02 -.864195099E+02 -.864311482E+02 -.864438717E+02 -.864576378E+02 -.864724018E+02 -.864881166E+02 -.865047338E+02 -.865222037E+02 -.865404758E+02 -.865594990E+02 -.865792223E+02 -.865995948E+02 -.866205665E+02 -.866420879E+02 -.866641110E+02 -.866865891E+02 -.867094773E+02 -.867327324E+02 -.867563135E+02 -.867801817E+02 -.868043006E+02 -.868286359E+02 -.868531556E+02 -.868778301E+02 -.869026312E+02 -.869275323E+02 -.869525069E+02 -.869775273E+02 -.870025623E+02 -.870275732E+02 -.870525091E+02 -.870772989E+02 -.871018408E+02 -.871259878E+02 -.871495279E+02 -.871721583E+02 -.871934513E+02 -.872128113E+02 -.872294184E+02 -.872421578E+02 -.872495288E+02 -.872495288E+02
 -.872522557E+02 -.872522557E+02 -.872451435E+02 -.872328570E+02 -.872168501E+02 -.871982035E+02 -.871777142E+02 -.871559625E+02 -.871333659E+02 -.871102218E+02 -.870867394E+02 -.870630650E+02 -.870393007E+02 -.870155192E+02 -.869917729E+02 -.869681018E+02 -.869445391E+02 -.869211140E+02 -.868978534E+02 -.868747851E+02 -.868519368E+02 -.868293376E+02 -.868070187E+02 -.867850123E+02 -.867633523E+02 -.867420748E+02 -.867212169E+02 -.867008173E+02 -.866809160E+02 -.866615538E+02 -.866427725E+02 -.866246146E+02 -.866071226E+02 -.865903393E+02 -.865743072E+02 -.865590682E+02 -.865446637E+02 -.865311335E+02 -.865185163E+02 -.865068489E+02 -.864961661E+02 -.864865004E+02 -.864778816E+02 -.864703367E+02 -.864638894E+02 -.864585604E+02 -.864543666E+02 -.864513213E+02 -.864494341E+02 -.864487105E+02 -.864491522E+02 -.864507569E+02 -.864535185E+02 -.864574267E+02 -.864624677E+02 -.864686238E+02 -.864758740E+02 -.864841937E+02 -.864935554E+02 -.865039288E+02 -.865152807E+02 -.865275757E+02 -.865407764E+02 -.865548438E+02 -.865697371E+02 -.865854147E+02 -.866018340E+02 -.866189519E+02 -.866367254E+02 -.866551111E+02 -.866740662E+02 -.866935486E+02 -.867135169E+02 -.867339307E+02 -.867547510E+02 -.867759402E+02 -.867974623E+02 -.868192830E+02 -.868413696E+02 -.868636916E+02 -.868862199E+02 -.869089272E+02 -.869317877E+02 -.869547763E+02 -.869778677E+02 -.870010354E+02 -.870242491E+02 -.870474714E+02 -.870706532E+02 -.870937262E+02 -.871165929E+02 -.871391135E+02 -.871610872E+02 -.871822275E+02 -.872021315E+02 -.872202383E+02 -.872357773E+02 -.872477014E+02 -.872546024E+02 -.872546024E+02
 -.872576008E+02 -.872576008E+02 -.872509822E+02 -.872395503E+02 -.872246607E+02 -.872073226E+02 -.871882790E+02 -.871680735E+02 -.871470965E+02 -.871256265E+02 -.871038609E+02 -.870819370E+02 -.870599513E+02 -.870379732E+02 -.870160518E+02 -.869942259E+02 -.869725269E+02 -.869509817E+02 -.869296163E+02 -.869084559E+02 -.868875258E+02 -.868668529E+02 -.868464647E+02 -.868263900E+02 -.868066593E+02 -.867873037E+02 -.867683560E+02 -.867498499E+02 -.867318198E+02 -.867143011E+02 -.866973298E+02 -.866809417E+02 -.866651734E+02 -.866500613E+02 -.866356412E+02 -.866219486E+02 -.866090181E+02 -.865968833E+02 -.865855767E+02 -.865751289E+02 -.865655690E+02 -.865569240E+02 -.865492187E+02 -.865424756E+02 -.865367143E+02 -.865319519E+02 -.865282024E+02 -.865254768E+02 -.865237830E+02 -.865231255E+02 -.865235059E+02 -.865249220E+02 -.865273688E+02 -.865308379E+02 -.865353176E+02 -.865407935E+02 -.865472479E+02 -.865546606E+02 -.865630086E+02 -.865722666E+02 -.865824070E+02 -.865934004E+02 -.866052153E+02 -.866178190E+02 -.866311774E+02 -.866452553E+02 -.866600168E+02 -.866754256E+02 -.866914448E+02 -.867080377E+02 -.867251677E+02 -.867427987E+02 -.867608948E+02 -.867794214E+02 -.867983444E+02 -.868176311E+02 -.868372497E+02 -.868571699E+02 -.868773628E+02 -.868978008E+02 -.869184579E+02 -.869393090E+02 -.869603304E+02 -.869814985E+02 -.870027898E+02 -.870241790E+02 -.870456369E+02 -.870671281E+02 -.870886052E+02 -.871100033E+02 -.871312302E+02 -.871521534E+02 -.871725839E+02 -.871922526E+02 -.872107815E+02 -.872276452E+02 -.872421229E+02 -.872532359E+02 -.872596689E+02 -.872596689E+02
 -.872628767E+02 -.872628767E+02 -.872567439E+02 -.872461526E+02 -.872323617E+02 -.872163076E+02 -.871986817E+02 -.871799890E+02 -.871605931E+02 -.871407544E+02 -.871206565E+02 -.871004282E+02 -.870801608E+02 -.870599183E+02 -.870397481E+02 -.870196868E+02 -.869997629E+02 -.869800027E+02 -.869604302E+02 -.869410677E+02 -.869219394E+02 -.869030691E+02 -.868844811E+02 -.868662019E+02 -.868482577E+02 -.868306762E+02 -.868134862E+02 -.867967169E+02 -.867803981E+02 -.867645605E+02 -.867492347E+02 -.867344518E+02 -.867202430E+02 -.867066389E+02 -.866936703E+02 -.866813670E+02 -.866697583E+02 -.866588726E+02 -.866487370E+02 -.866393773E+02 -.866308179E+02 -.866230813E+02 -.866161883E+02 -.866101574E+02 -.866050052E+02 -.866007458E+02 -.865973908E+02 -.865949494E+02 -.865934281E+02 -.865928307E+02 -.865931583E+02 -.865944093E+02 -.865965794E+02 -.865996615E+02 -.866036462E+02 -.866085211E+02 -.866142718E+02 -.866208811E+02 -.866283301E+02 -.866365976E+02 -.866456604E+02 -.866554939E+02 -.866660717E+02 -.866773663E+02 -.866893488E+02 -.867019897E+02 -.867152586E+02 -.867291245E+02 -.867435561E+02 -.867585222E+02 -.867739913E+02 -.867899323E+02 -.868063145E+02 -.868231077E+02 -.868402825E+02 -.868578100E+02 -.868756625E+02 -.868938132E+02 -.869122364E+02 -.869309074E+02 -.869498027E+02 -.869688997E+02 -.869881764E+02 -.870076112E+02 -.870271820E+02 -.870468649E+02 -.870666324E+02 -.870864508E+02 -.871062753E+02 -.871260445E+02 -.871456715E+02 -.871650321E+02 -.871839492E+02 -.872021714E+02 -.872193461E+02 -.872349837E+02 -.872484132E+02 -.872587243E+02 -.872646943E+02 -.872646943E+02
 -.872680603E+02 -.872680603E+02 -.872624034E+02 -.872526364E+02 -.872399210E+02 -.872251232E+02 -.872088822E+02 -.871916650E+02 -.871738091E+02 -.871555554E+02 -.871370743E+02 -.871184865E+02 -.870998762E+02 -.870813037E+02 -.870628136E+02 -.870444393E+02 -.870262085E+02 -.870081451E+02 -.869902708E+02 -.869726070E+02 -.869551749E+02 -.869379960E+02 -.869210927E+02 -.869044877E+02 -.868882047E+02 -.868722682E+02 -.868567029E+02 -.868415345E+02 -.868267890E+02 -.868124925E+02 -.867986718E+02 -.867853535E+02 -.867725639E+02 -.867603297E+02 -.867486766E+02 -.867376301E+02 -.867272150E+02 -.867174552E+02 -.867083736E+02 -.866999920E+02 -.866923308E+02 -.866854088E+02 -.866792435E+02 -.866738504E+02 -.866692434E+02 -.866654341E+02 -.866624323E+02 -.866602456E+02 -.866588795E+02 -.866583371E+02 -.866586192E+02 -.866597247E+02 -.866616497E+02 -.866643886E+02 -.866679332E+02 -.866722734E+02 -.866773970E+02 -.866832897E+02 -.866899356E+02 -.866973169E+02 -.867054143E+02 -.867142070E+02 -.867236727E+02 -.867337883E+02 -.867445295E+02 -.867558711E+02 -.867677873E+02 -.867802520E+02 -.867932383E+02 -.868067196E+02 -.868206689E+02 -.868350594E+02 -.868498646E+02 -.868650583E+02 -.868806149E+02 -.868965093E+02 -.869127170E+02 -.869292145E+02 -.869459789E+02 -.869629882E+02 -.869802213E+02 -.869976576E+02 -.870152771E+02 -.870330600E+02 -.870509857E+02 -.870690318E+02 -.870871728E+02 -.871053765E+02 -.871236013E+02 -.871417893E+02 -.871598594E+02 -.871776958E+02 -.871951336E+02 -.872119392E+02 -.872277855E+02 -.872422188E+02 -.872546176E+02 -.872641394E+02 -.872696533E+02 -.872696533E+02
 -.872731362E+02 -.872731362E+02 -.872679452E+02 -.872589833E+02 -.872473184E+02 -.872337463E+02 -.872188548E+02 -.872030743E+02 -.871867148E+02 -.871699988E+02 -.871530841E+02 -.871360811E+02 -.871190688E+02 -.871021032E+02 -.870852246E+02 -.870684655E+02 -.870518508E+02 -.870354021E+02 -.870191405E+02 -.870030846E+02 -.869872535E+02 -.869716674E+02 -.869563453E+02 -.869413077E+02 -.869265760E+02 -.869121710E+02 -.868981146E+02 -.868844295E+02 -.868711377E+02 -.868582622E+02 -.868458260E+02 -.868338516E+02 -.868223621E+02 -.868113799E+02 -.868009269E+02 -.867910251E+02 -.867816952E+02 -.867729576E+02 -.867648316E+02 -.867573356E+02 -.867504866E+02 -.867443008E+02 -.867387925E+02 -.867339750E+02 -.867298597E+02 -.867264565E+02 -.867237735E+02 -.867218170E+02 -.867205917E+02 -.867201001E+02 -.867203430E+02 -.867213193E+02 -.867230258E+02 -.867254578E+02 -.867286084E+02 -.867324692E+02 -.867370298E+02 -.867422785E+02 -.867482018E+02 -.867547846E+02 -.867620109E+02 -.867698629E+02 -.867783221E+02 -.867873687E+02 -.867969823E+02 -.868071414E+02 -.868178243E+02 -.868290085E+02 -.868406712E+02 -.868527896E+02 -.868653404E+02 -.868783007E+02 -.868916475E+02 -.869053582E+02 -.869194104E+02 -.869337823E+02 -.869484523E+02 -.869633998E+02 -.869786044E+02 -.869940466E+02 -.870097073E+02 -.870255683E+02 -.870416111E+02 -.870578177E+02 -.870741690E+02 -.870906445E+02 -.871072201E+02 -.871238662E+02 -.871405436E+02 -.871571987E+02 -.871737561E+02 -.871901086E+02 -.872061035E+02 -.872215254E+02 -.872360723E+02 -.872493261E+02 -.872607146E+02 -.872694623E+02 -.872745286E+02 -.872745286E+02
 -.872780964E+02 -.872780964E+02 -.872733594E+02 -.872651829E+02 -.872545421E+02 -.872421638E+02 -.872285862E+02 -.872142020E+02 -.871992953E+02 -.871840705E+02 -.871686714E+02 -.871531998E+02 -.871377288E+02 -.871223091E+02 -.871069787E+02 -.870917672E+02 -.870766971E+02 -.870617890E+02 -.870470614E+02 -.870325314E+02 -.870182166E+02 -.870041343E+02 -.869903019E+02 -.869767378E+02 -.869634601E+02 -.869504876E+02 -.869378396E+02 -.869255352E+02 -.869135940E+02 -.869020359E+02 -.868908803E+02 -.868801470E+02 -.868698554E+02 -.868600248E+02 -.868506741E+02 -.868418217E+02 -.868334853E+02 -.868256822E+02 -.868184288E+02 -.868117404E+02 -.868056316E+02 -.868001159E+02 -.867952054E+02 -.867909112E+02 -.867872430E+02 -.867842090E+02 -.867818160E+02 -.867800693E+02 -.867789729E+02 -.867785287E+02 -.867787375E+02 -.867795983E+02 -.867811086E+02 -.867832641E+02 -.867860594E+02 -.867894872E+02 -.867935388E+02 -.867982044E+02 -.868034726E+02 -.868093308E+02 -.868157653E+02 -.868227613E+02 -.868303030E+02 -.868383739E+02 -.868469564E+02 -.868560324E+02 -.868655834E+02 -.868755903E+02 -.868860336E+02 -.868968936E+02 -.869081505E+02 -.869197846E+02 -.869317759E+02 -.869441048E+02 -.869567520E+02 -.869696984E+02 -.869829251E+02 -.869964138E+02 -.870101468E+02 -.870241066E+02 -.870382762E+02 -.870526391E+02 -.870671788E+02 -.870818788E+02 -.870967217E+02 -.871116885E+02 -.871267571E+02 -.871419000E+02 -.871570811E+02 -.871722508E+02 -.871873397E+02 -.872022491E+02 -.872168389E+02 -.872309112E+02 -.872441894E+02 -.872562906E+02 -.872666909E+02 -.872746809E+02 -.872793090E+02 -.872793090E+02
 -.872829361E+02 -.872829361E+02 -.872786422E+02 -.872712310E+02 -.872615873E+02 -.872503714E+02 -.872380711E+02 -.872250436E+02 -.872115474E+02 -.871977675E+02 -.871838357E+02 -.871698449E+02 -.871558606E+02 -.871419305E+02 -.871280888E+02 -.871143620E+02 -.871007718E+02 -.870873359E+02 -.870740714E+02 -.870609940E+02 -.870481188E+02 -.870354617E+02 -.870230383E+02 -.870108642E+02 -.869989557E+02 -.869873295E+02 -.869760017E+02 -.869649896E+02 -.869543099E+02 -.869439795E+02 -.869340156E+02 -.869244349E+02 -.869152541E+02 -.869064897E+02 -.868981577E+02 -.868902739E+02 -.868828533E+02 -.868759105E+02 -.868694594E+02 -.868635130E+02 -.868580836E+02 -.868531824E+02 -.868488199E+02 -.868450053E+02 -.868417466E+02 -.868390509E+02 -.868369239E+02 -.868353699E+02 -.868343922E+02 -.868339927E+02 -.868341718E+02 -.868349287E+02 -.868362613E+02 -.868381662E+02 -.868406385E+02 -.868436722E+02 -.868472602E+02 -.868513939E+02 -.868560640E+02 -.868612597E+02 -.868669696E+02 -.868731810E+02 -.868798808E+02 -.868870548E+02 -.868946882E+02 -.869027656E+02 -.869112713E+02 -.869201890E+02 -.869295020E+02 -.869391935E+02 -.869492465E+02 -.869596441E+02 -.869703690E+02 -.869814043E+02 -.869927331E+02 -.870043389E+02 -.870162053E+02 -.870283161E+02 -.870406557E+02 -.870532086E+02 -.870659599E+02 -.870788946E+02 -.870919981E+02 -.871052553E+02 -.871186505E+02 -.871321663E+02 -.871457826E+02 -.871594740E+02 -.871732076E+02 -.871869378E+02 -.872006014E+02 -.872141080E+02 -.872273301E+02 -.872400874E+02 -.872521282E+02 -.872631042E+02 -.872725392E+02 -.872797887E+02 -.872839883E+02 -.872839883E+02
 -.872876566E+02 -.872876566E+02 -.872837942E+02 -.872771282E+02 -.872684559E+02 -.872583708E+02 -.872473126E+02 -.872356040E+02 -.872234765E+02 -.872110982E+02 -.871985881E+02 -.871860290E+02 -.871734817E+02 -.871609885E+02 -.871485801E+02 -.871362815E+02 -.871241114E+02 -.871120861E+02 -.871002212E+02 -.870885302E+02 -.870770268E+02 -.870657255E+02 -.870546392E+02 -.870437822E+02 -.870331689E+02 -.870228131E+02 -.870127295E+02 -.870029329E+02 -.869934374E+02 -.869842581E+02 -.869754093E+02 -.869669055E+02 -.869587610E+02 -.869509898E+02 -.869436056E+02 -.869366217E+02 -.869300510E+02 -.869239056E+02 -.869181975E+02 -.869129377E+02 -.869081363E+02 -.869038031E+02 -.868999466E+02 -.868965747E+02 -.868936942E+02 -.868913108E+02 -.868894295E+02 -.868880539E+02 -.868871867E+02 -.868868294E+02 -.868869825E+02 -.868876453E+02 -.868888159E+02 -.868904915E+02 -.868926681E+02 -.868953407E+02 -.868985030E+02 -.869021481E+02 -.869062680E+02 -.869108538E+02 -.869158956E+02 -.869213829E+02 -.869273046E+02 -.869336486E+02 -.869404025E+02 -.869475533E+02 -.869550874E+02 -.869629911E+02 -.869712502E+02 -.869798503E+02 -.869887769E+02 -.869980153E+02 -.870075508E+02 -.870173689E+02 -.870274549E+02 -.870377944E+02 -.870483731E+02 -.870591771E+02 -.870701925E+02 -.870814058E+02 -.870928037E+02 -.871043730E+02 -.871161005E+02 -.871279729E+02 -.871399760E+02 -.871520940E+02 -.871643085E+02 -.871765968E+02 -.871889288E+02 -.872012633E+02 -.872135427E+02 -.872256856E+02 -.872375766E+02 -.872490527E+02 -.872598869E+02 -.872697650E+02 -.872782576E+02 -.872847839E+02 -.872885649E+02 -.872885649E+02
 -.872922611E+02 -.872922611E+02 -.872888191E+02 -.872828798E+02 -.872751532E+02 -.872661690E+02 -.872563201E+02 -.872458931E+02 -.872350960E+02 -.872240787E+02 -.872129467E+02 -.872017753E+02 -.871906183E+02 -.871795133E+02 -.871684888E+02 -.871575662E+02 -.871467625E+02 -.871360928E+02 -.871255702E+02 -.871152071E+02 -.871050159E+02 -.870950083E+02 -.870851966E+02 -.870755931E+02 -.870662097E+02 -.870570591E+02 -.870481538E+02 -.870395061E+02 -.870311288E+02 -.870230343E+02 -.870152351E+02 -.870077435E+02 -.870005717E+02 -.869937316E+02 -.869872349E+02 -.869810927E+02 -.869753159E+02 -.869699150E+02 -.869648998E+02 -.869602797E+02 -.869560632E+02 -.869522585E+02 -.869488728E+02 -.869459127E+02 -.869433838E+02 -.869412911E+02 -.869396385E+02 -.869384293E+02 -.869376655E+02 -.869373486E+02 -.869374788E+02 -.869380556E+02 -.869390775E+02 -.869405420E+02 -.869424458E+02 -.869447846E+02 -.869475534E+02 -.869507462E+02 -.869543564E+02 -.869583763E+02 -.869627978E+02 -.869676121E+02 -.869728097E+02 -.869783805E+02 -.869843139E+02 -.869905990E+02 -.869972244E+02 -.870041782E+02 -.870114486E+02 -.870190233E+02 -.870268898E+02 -.870350357E+02 -.870434484E+02 -.870521153E+02 -.870610238E+02 -.870701616E+02 -.870795163E+02 -.870890757E+02 -.870988278E+02 -.871087608E+02 -.871188630E+02 -.871291228E+02 -.871395286E+02 -.871500684E+02 -.871607295E+02 -.871714981E+02 -.871823574E+02 -.871932871E+02 -.872042602E+02 -.872152396E+02 -.872261739E+02 -.872369900E+02 -.872475845E+02 -.872578120E+02 -.872674693E+02 -.872762760E+02 -.872838484E+02 -.872896682E+02 -.872930402E+02 -.872930402E+02
 -.872967556E+02 -.872967556E+02 -.872937243E+02 -.872884933E+02 -.872816888E+02 -.872737781E+02 -.872651065E+02 -.872559277E+02 -.872464252E+02 -.872367304E+02 -.872269377E+02 -.872171131E+02 -.872073036E+02 -.871975437E+02 -.871878575E+02 -.871782643E+02 -.871687797E+02 -.871594160E+02 -.871501854E+02 -.871410988E+02 -.871321664E+02 -.871233992E+02 -.871148075E+02 -.871064015E+02 -.870981922E+02 -.870901902E+02 -.870824059E+02 -.870748504E+02 -.870675343E+02 -.870604681E+02 -.870536626E+02 -.870471281E+02 -.870408750E+02 -.870349133E+02 -.870292529E+02 -.870239031E+02 -.870188732E+02 -.870141718E+02 -.870098074E+02 -.870057876E+02 -.870021197E+02 -.869988105E+02 -.869958660E+02 -.869932917E+02 -.869910923E+02 -.869892720E+02 -.869878341E+02 -.869867811E+02 -.869861150E+02 -.869858368E+02 -.869859467E+02 -.869864444E+02 -.869873285E+02 -.869885971E+02 -.869902473E+02 -.869922756E+02 -.869946777E+02 -.869974487E+02 -.870005830E+02 -.870040743E+02 -.870079158E+02 -.870121000E+02 -.870166190E+02 -.870214644E+02 -.870266273E+02 -.870320984E+02 -.870378682E+02 -.870439268E+02 -.870502640E+02 -.870568694E+02 -.870637327E+02 -.870708431E+02 -.870781899E+02 -.870857625E+02 -.870935502E+02 -.871015422E+02 -.871097280E+02 -.871180971E+02 -.871266391E+02 -.871353439E+02 -.871442012E+02 -.871532009E+02 -.871623329E+02 -.871715867E+02 -.871809511E+02 -.871904137E+02 -.871999599E+02 -.872095716E+02 -.872192247E+02 -.872288867E+02 -.872385117E+02 -.872480352E+02 -.872573659E+02 -.872663752E+02 -.872748837E+02 -.872826438E+02 -.872893172E+02 -.872944464E+02 -.872974185E+02 -.872974185E+02
 -.873011491E+02 -.873011491E+02 -.872985185E+02 -.872939792E+02 -.872880754E+02 -.872812119E+02 -.872736891E+02 -.872657279E+02 -.872574866E+02 -.872490806E+02 -.872405915E+02 -.872320763E+02 -.872235770E+02 -.872151227E+02 -.872067345E+02 -.871984300E+02 -.871902216E+02 -.871821208E+02 -.871741382E+02 -.871662826E+02 -.871585633E+02 -.871509898E+02 -.871435703E+02 -.871363143E+02 -.871292308E+02 -.871223285E+02 -.871156168E+02 -.871091048E+02 -.871028012E+02 -.870967154E+02 -.870908561E+02 -.870852320E+02 -.870798519E+02 -.870747241E+02 -.870698568E+02 -.870652580E+02 -.870609353E+02 -.870568959E+02 -.870531468E+02 -.870496943E+02 -.870465446E+02 -.870437033E+02 -.870411753E+02 -.870389651E+02 -.870370768E+02 -.870355137E+02 -.870342785E+02 -.870333735E+02 -.870328001E+02 -.870325593E+02 -.870326512E+02 -.870330755E+02 -.870338311E+02 -.870349163E+02 -.870363289E+02 -.870380660E+02 -.870401239E+02 -.870424986E+02 -.870451854E+02 -.870481792E+02 -.870514743E+02 -.870550645E+02 -.870589432E+02 -.870631034E+02 -.870675377E+02 -.870722385E+02 -.870771976E+02 -.870824070E+02 -.870878579E+02 -.870935419E+02 -.870994501E+02 -.871055736E+02 -.871119033E+02 -.871184302E+02 -.871251454E+02 -.871320396E+02 -.871391041E+02 -.871463298E+02 -.871537079E+02 -.871612297E+02 -.871688864E+02 -.871766694E+02 -.871845698E+02 -.871925787E+02 -.872006862E+02 -.872088817E+02 -.872171525E+02 -.872254825E+02 -.872338509E+02 -.872422293E+02 -.872505778E+02 -.872588401E+02 -.872669367E+02 -.872747558E+02 -.872821414E+02 -.872888781E+02 -.872946720E+02 -.872991256E+02 -.873017063E+02 -.873017063E+02
 -.873054493E+02 -.873054493E+02 -.873032108E+02 -.872993487E+02 -.872943253E+02 -.872884858E+02 -.872820864E+02 -.872753142E+02 -.872683051E+02 -.872611570E+02 -.872539392E+02 -.872467011E+02 -.872394779E+02 -.872322943E+02 -.872251692E+02 -.872181166E+02 -.872111475E+02 -.872042721E+02 -.871974986E+02 -.871908350E+02 -.871842893E+02 -.871778688E+02 -.871715811E+02 -.871654340E+02 -.871594346E+02 -.871535908E+02 -.871479102E+02 -.871424001E+02 -.871370682E+02 -.871319220E+02 -.871269687E+02 -.871222158E+02 -.871176701E+02 -.871133389E+02 -.871092287E+02 -.871053461E+02 -.871016974E+02 -.870982885E+02 -.870951251E+02 -.870922125E+02 -.870895556E+02 -.870871591E+02 -.870850270E+02 -.870831630E+02 -.870815703E+02 -.870802518E+02 -.870792096E+02 -.870784455E+02 -.870779609E+02 -.870777563E+02 -.870778319E+02 -.870781876E+02 -.870788223E+02 -.870797348E+02 -.870809232E+02 -.870823849E+02 -.870841173E+02 -.870861169E+02 -.870883800E+02 -.870909022E+02 -.870936790E+02 -.870967052E+02 -.870999755E+02 -.871034842E+02 -.871072251E+02 -.871111920E+02 -.871153783E+02 -.871197771E+02 -.871243814E+02 -.871291842E+02 -.871341781E+02 -.871393557E+02 -.871447096E+02 -.871502322E+02 -.871559161E+02 -.871617537E+02 -.871677376E+02 -.871738602E+02 -.871801141E+02 -.871864920E+02 -.871929866E+02 -.871995904E+02 -.872062962E+02 -.872130961E+02 -.872199819E+02 -.872269445E+02 -.872339729E+02 -.872410537E+02 -.872481689E+02 -.872552942E+02 -.872623955E+02 -.872694249E+02 -.872763145E+02 -.872829689E+02 -.872892551E+02 -.872949896E+02 -.872999219E+02 -.873037133E+02 -.873059104E+02 -.873059104E+02
 -.873096612E+02 -.873096612E+02 -.873078074E+02 -.873046081E+02 -.873004471E+02 -.872956105E+02 -.872903099E+02 -.872847015E+02 -.872788975E+02 -.872729789E+02 -.872670038E+02 -.872610127E+02 -.872550348E+02 -.872490913E+02 -.872431969E+02 -.872373638E+02 -.872316015E+02 -.872259174E+02 -.872203191E+02 -.872148132E+02 -.872094057E+02 -.872041033E+02 -.871989119E+02 -.871938376E+02 -.871888869E+02 -.871840658E+02 -.871793803E+02 -.871748368E+02 -.871704413E+02 -.871661998E+02 -.871621185E+02 -.871582030E+02 -.871544592E+02 -.871508927E+02 -.871475090E+02 -.871443132E+02 -.871413105E+02 -.871385055E+02 -.871359030E+02 -.871335070E+02 -.871313217E+02 -.871293507E+02 -.871275972E+02 -.871260642E+02 -.871247543E+02 -.871236698E+02 -.871228123E+02 -.871221834E+02 -.871217840E+02 -.871216147E+02 -.871216757E+02 -.871219667E+02 -.871224869E+02 -.871232354E+02 -.871242106E+02 -.871254106E+02 -.871268330E+02 -.871284753E+02 -.871303344E+02 -.871324068E+02 -.871346888E+02 -.871371764E+02 -.871398652E+02 -.871427507E+02 -.871458280E+02 -.871490919E+02 -.871525371E+02 -.871561583E+02 -.871599496E+02 -.871639054E+02 -.871680198E+02 -.871722868E+02 -.871767003E+02 -.871812542E+02 -.871859425E+02 -.871907590E+02 -.871956975E+02 -.872007520E+02 -.872059165E+02 -.872111848E+02 -.872165510E+02 -.872220090E+02 -.872275528E+02 -.872331758E+02 -.872388713E+02 -.872446317E+02 -.872504479E+02 -.872563087E+02 -.872621992E+02 -.872680992E+02 -.872739804E+02 -.872798029E+02 -.872855104E+02 -.872910237E+02 -.872962324E+02 -.873009844E+02 -.873050717E+02 -.873082137E+02 -.873100344E+02 -.873100344E+02
 -.873137713E+02 -.873137713E+02 -.873122934E+02 -.873097427E+02 -.873064255E+02 -.873025688E+02 -.872983426E+02 -.872938710E+02 -.872892434E+02 -.872845252E+02 -.872797624E+02 -.872749871E+02 -.872702233E+02 -.872654873E+02 -.872607912E+02 -.872561450E+02 -.872515556E+02 -.872470294E+02 -.872425727E+02 -.872381900E+02 -.872338866E+02 -.872296678E+02 -.872255380E+02 -.872215023E+02 -.872175658E+02 -.872137329E+02 -.872100088E+02 -.872063982E+02 -.872029059E+02 -.871995367E+02 -.871962953E+02 -.871931862E+02 -.871902140E+02 -.871873830E+02 -.871846975E+02 -.871821616E+02 -.871797792E+02 -.871775540E+02 -.871754896E+02 -.871735893E+02 -.871718562E+02 -.871702930E+02 -.871689025E+02 -.871676869E+02 -.871666481E+02 -.871657879E+02 -.871651078E+02 -.871646087E+02 -.871642915E+02 -.871641565E+02 -.871642040E+02 -.871644338E+02 -.871648452E+02 -.871654374E+02 -.871662094E+02 -.871671595E+02 -.871682861E+02 -.871695869E+02 -.871710597E+02 -.871727019E+02 -.871745105E+02 -.871764823E+02 -.871786141E+02 -.871809021E+02 -.871833427E+02 -.871859319E+02 -.871886655E+02 -.871915392E+02 -.871945486E+02 -.871976893E+02 -.872009567E+02 -.872043459E+02 -.872078524E+02 -.872114712E+02 -.872151977E+02 -.872190270E+02 -.872229543E+02 -.872269747E+02 -.872310835E+02 -.872352760E+02 -.872395472E+02 -.872438925E+02 -.872483069E+02 -.872527855E+02 -.872573226E+02 -.872619123E+02 -.872665474E+02 -.872712187E+02 -.872759145E+02 -.872806184E+02 -.872853080E+02 -.872899513E+02 -.872945033E+02 -.872989006E+02 -.873030552E+02 -.873068453E+02 -.873101053E+02 -.873126111E+02 -.873140629E+02 -.873140629E+02
 -.873176984E+02 -.873176984E+02 -.873165851E+02 -.873146627E+02 -.873121607E+02 -.873092510E+02 -.873060615E+02 -.873026857E+02 -.872991919E+02 -.872956291E+02 -.872920322E+02 -.872884261E+02 -.872848286E+02 -.872812522E+02 -.872777064E+02 -.872741984E+02 -.872707338E+02 -.872673175E+02 -.872639537E+02 -.872606465E+02 -.872573998E+02 -.872542170E+02 -.872511021E+02 -.872480587E+02 -.872450903E+02 -.872422007E+02 -.872393936E+02 -.872366724E+02 -.872340408E+02 -.872315024E+02 -.872290606E+02 -.872267188E+02 -.872244804E+02 -.872223486E+02 -.872203267E+02 -.872184176E+02 -.872166243E+02 -.872149495E+02 -.872133958E+02 -.872119657E+02 -.872106616E+02 -.872094854E+02 -.872084391E+02 -.872075244E+02 -.872067428E+02 -.872060955E+02 -.872055836E+02 -.872052078E+02 -.872049688E+02 -.872048669E+02 -.872049021E+02 -.872050744E+02 -.872053833E+02 -.872058281E+02 -.872064081E+02 -.872071222E+02 -.872079690E+02 -.872089469E+02 -.872100543E+02 -.872112891E+02 -.872126493E+02 -.872141325E+02 -.872157361E+02 -.872174577E+02 -.872192942E+02 -.872212429E+02 -.872233006E+02 -.872254641E+02 -.872277303E+02 -.872300956E+02 -.872325567E+02 -.872351102E+02 -.872377524E+02 -.872404798E+02 -.872432888E+02 -.872461758E+02 -.872491373E+02 -.872521695E+02 -.872552690E+02 -.872584321E+02 -.872616552E+02 -.872649347E+02 -.872682669E+02 -.872716480E+02 -.872750739E+02 -.872785398E+02 -.872820404E+02 -.872855687E+02 -.872891156E+02 -.872926689E+02 -.872962112E+02 -.872997184E+02 -.873031562E+02 -.873064767E+02 -.873096131E+02 -.873124735E+02 -.873149328E+02 -.873168221E+02 -.873179160E+02 -.873179160E+02
 -.873211788E+02 -.873211788E+02 -.873204047E+02 -.873190634E+02 -.873173136E+02 -.873152740E+02 -.873130336E+02 -.873106591E+02 -.873081983E+02 -.873056864E+02 -.873031491E+02 -.873006036E+02 -.872980633E+02 -.872955378E+02 -.872930332E+02 -.872905553E+02 -.872881082E+02 -.872856951E+02 -.872833195E+02 -.872809840E+02 -.872786912E+02 -.872764441E+02 -.872742451E+02 -.872720967E+02 -.872700017E+02 -.872679625E+02 -.872659816E+02 -.872640617E+02 -.872622052E+02 -.872604146E+02 -.872586924E+02 -.872570409E+02 -.872554625E+02 -.872539595E+02 -.872525340E+02 -.872511882E+02 -.872499241E+02 -.872487436E+02 -.872476486E+02 -.872466408E+02 -.872457218E+02 -.872448929E+02 -.872441556E+02 -.872435111E+02 -.872429603E+02 -.872425041E+02 -.872421433E+02 -.872418784E+02 -.872417098E+02 -.872416377E+02 -.872416623E+02 -.872417833E+02 -.872420006E+02 -.872423137E+02 -.872427220E+02 -.872432246E+02 -.872438208E+02 -.872445095E+02 -.872452894E+02 -.872461591E+02 -.872471172E+02 -.872481621E+02 -.872492920E+02 -.872505050E+02 -.872517993E+02 -.872531727E+02 -.872546232E+02 -.872561484E+02 -.872577462E+02 -.872594141E+02 -.872611499E+02 -.872629509E+02 -.872648149E+02 -.872667392E+02 -.872687214E+02 -.872707589E+02 -.872728492E+02 -.872749897E+02 -.872771781E+02 -.872794116E+02 -.872816877E+02 -.872840040E+02 -.872863577E+02 -.872887462E+02 -.872911664E+02 -.872936150E+02 -.872960879E+02 -.872985801E+02 -.873010850E+02 -.873035936E+02 -.873060932E+02 -.873085663E+02 -.873109881E+02 -.873133244E+02 -.873155277E+02 -.873175333E+02 -.873192538E+02 -.873205720E+02 -.873213331E+02 -.873213331E+02
 -.873235421E+02 -.873235421E+02 -.873230328E+02 -.873221387E+02 -.873209588E+02 -.873195700E+02 -.873180335E+02 -.873163955E+02 -.873146902E+02 -.873129442E+02 -.873111762E+02 -.873093996E+02 -.873076249E+02 -.873058588E+02 -.873041066E+02 -.873023728E+02 -.873006600E+02 -.872989710E+02 -.872973083E+02 -.872956736E+02 -.872940689E+02 -.872924963E+02 -.872909574E+02 -.872894541E+02 -.872879883E+02 -.872865616E+02 -.872851759E+02 -.872838330E+02 -.872825345E+02 -.872812822E+02 -.872800779E+02 -.872789231E+02 -.872778194E+02 -.872767686E+02 -.872757720E+02 -.872748312E+02 -.872739476E+02 -.872731225E+02 -.872723572E+02 -.872716528E+02 -.872710105E+02 -.872704312E+02 -.872699160E+02 -.872694655E+02 -.872690806E+02 -.872687617E+02 -.872685095E+02 -.872683243E+02 -.872682064E+02 -.872681560E+02 -.872681730E+02 -.872682574E+02 -.872684091E+02 -.872686277E+02 -.872689127E+02 -.872692638E+02 -.872696802E+02 -.872701612E+02 -.872707060E+02 -.872713136E+02 -.872719830E+02 -.872727131E+02 -.872735026E+02 -.872743504E+02 -.872752549E+02 -.872762149E+02 -.872772287E+02 -.872782950E+02 -.872794121E+02 -.872805783E+02 -.872817921E+02 -.872830516E+02 -.872843553E+02 -.872857014E+02 -.872870880E+02 -.872885135E+02 -.872899761E+02 -.872914740E+02 -.872930054E+02 -.872945686E+02 -.872961618E+02 -.872977832E+02 -.872994308E+02 -.873011027E+02 -.873027968E+02 -.873045104E+02 -.873062406E+02 -.873079835E+02 -.873097340E+02 -.873114850E+02 -.873132269E+02 -.873149464E+02 -.873166247E+02 -.873182368E+02 -.873197483E+02 -.873211140E+02 -.873222745E+02 -.873231534E+02 -.873236538E+02 -.873236538E+02
 -.873235421E+02 -.873235421E+02 -.873230328E+02 -.873221387E+02 -.873209588E+02 -.873195700E+02 -.873180335E+02 -.873163955E+02 -.873146902E+02 -.873129442E+02 -.873111762E+02 -.873093996E+02 -.873076249E+02 -.873058588E+02 -.873041066E+02 -.873023728E+02 -.873006600E+02 -.872989710E+02 -.872973083E+02 -.872956736E+02 -.872940689E+02 -.872924963E+02 -.872909574E+02 -.872894541E+02 -.872879883E+02 -.872865616E+02 -.872851759E+02 -.872838330E+02 -.872825345E+02 -.872812822E+02 -.872800779E+02 -.872789231E+02 -.872778194E+02 -.872767686E+02 -.872757720E+02 -.872748312E+02 -.872739476E+02 -.872731225E+02 -.872723572E+02 -.872716528E+02 -.872710105E+02 -.872704312E+02 -.872699160E+02 -.872694655E+02 -.872690806E+02 -.872687617E+02 -.872685095E+02 -.872683243E+02 -.872682064E+02 -.872681560E+02 -.872681730E+02 -.872682574E+02 -.872684091E+02 -.872686277E+02 -.872689127E+02 -.872692638E+02 -.872696802E+02 -.872701612E+02 -.872707060E+02 -.872713136E+02 -.872719830E+02 -.872727131E+02 -.872735026E+02 -.872743504E+02 -.872752549E+02 -.872762149E+02 -.872772287E+02 -.872782950E+02 -.872794121E+02 -.872805783E+02 -.872817921E+02 -.872830516E+02 -.872843553E+02 -.872857014E+02 -.872870880E+02 -.872885135E+02 -.872899761E+02 -.872914740E+02 -.872930054E+02 -.872945686E+02 -.872961618E+02 -.872977832E+02 -.872994308E+02 -.873011027E+02 -.873027968E+02 -.873045104E+02 -.873062406E+02 -.873079835E+02 -.873097340E+02 -.873114850E+02 -.873132269E+02 -.873149464E+02 -.873166247E+02 -.873182368E+02 -.873197483E+02 -.873211140E+02 -.873222745E+02 -.873231534E+02 -.873236538E+02 -.873236538E+02
