# Supplementary material for: Electrical Pacing of Cardiac Tissue Including Potassium Inward Rectification
Source: PLoS One. 2015 Jun 9;10(6):e0127837. doi: 10.1371/journal.pone.0127837 (PMC4461281; doi:10.1371/journal.pone.0127837)
Supplement: S1 Data — (ZIP) [file pone.0127837.s001.zip › All-Data/Data-without-IK1/BDT40/Vm50ms.txt]

 -.873300171E+02 -.873126163E+02 -.873119020E+02 -.873106170E+02 -.873088775E+02 -.873067772E+02 -.873043926E+02 -.873017863E+02 -.872990093E+02 -.872961036E+02 -.872931032E+02 -.872900358E+02 -.872869242E+02 -.872837871E+02 -.872806398E+02 -.872774953E+02 -.872743649E+02 -.872712578E+02 -.872681823E+02 -.872651457E+02 -.872621543E+02 -.872592138E+02 -.872563294E+02 -.872535061E+02 -.872507483E+02 -.872480603E+02 -.872454463E+02 -.872429103E+02 -.872404562E+02 -.872380876E+02 -.872358081E+02 -.872336211E+02 -.872315299E+02 -.872295378E+02 -.872276478E+02 -.872258629E+02 -.872241859E+02 -.872226195E+02 -.872211663E+02 -.872198286E+02 -.872186086E+02 -.872175082E+02 -.872165294E+02 -.872156738E+02 -.872149427E+02 -.872143373E+02 -.872138587E+02 -.872135077E+02 -.872132847E+02 -.872131901E+02 -.872132240E+02 -.872133862E+02 -.872136764E+02 -.872140939E+02 -.872146380E+02 -.872153075E+02 -.872161012E+02 -.872170177E+02 -.872180552E+02 -.872192120E+02 -.872204859E+02 -.872218747E+02 -.872233760E+02 -.872249873E+02 -.872267058E+02 -.872285287E+02 -.872304531E+02 -.872324758E+02 -.872345937E+02 -.872368034E+02 -.872391015E+02 -.872414846E+02 -.872439490E+02 -.872464910E+02 -.872491068E+02 -.872517925E+02 -.872545440E+02 -.872573570E+02 -.872602270E+02 -.872631493E+02 -.872661187E+02 -.872691295E+02 -.872721758E+02 -.872752504E+02 -.872783454E+02 -.872814519E+02 -.872845589E+02 -.872876540E+02 -.872907218E+02 -.872937441E+02 -.872966986E+02 -.872995582E+02 -.873022895E+02 -.873048518E+02 -.873071951E+02 -.873092580E+02 -.873109653E+02 -.873122249E+02 -.873129242E+02 -.873129242E+02
 -.873126163E+02 -.873126163E+02 -.873119020E+02 -.873106170E+02 -.873088775E+02 -.873067772E+02 -.873043926E+02 -.873017863E+02 -.872990093E+02 -.872961036E+02 -.872931032E+02 -.872900358E+02 -.872869242E+02 -.872837871E+02 -.872806398E+02 -.872774953E+02 -.872743649E+02 -.872712578E+02 -.872681823E+02 -.872651457E+02 -.872621543E+02 -.872592138E+02 -.872563294E+02 -.872535061E+02 -.872507483E+02 -.872480603E+02 -.872454463E+02 -.872429103E+02 -.872404562E+02 -.872380876E+02 -.872358081E+02 -.872336211E+02 -.872315299E+02 -.872295378E+02 -.872276478E+02 -.872258629E+02 -.872241859E+02 -.872226195E+02 -.872211663E+02 -.872198286E+02 -.872186086E+02 -.872175082E+02 -.872165294E+02 -.872156738E+02 -.872149427E+02 -.872143373E+02 -.872138587E+02 -.872135077E+02 -.872132847E+02 -.872131901E+02 -.872132240E+02 -.872133862E+02 -.872136764E+02 -.872140939E+02 -.872146380E+02 -.872153075E+02 -.872161012E+02 -.872170177E+02 -.872180552E+02 -.872192120E+02 -.872204859E+02 -.872218747E+02 -.872233760E+02 -.872249873E+02 -.872267058E+02 -.872285287E+02 -.872304531E+02 -.872324758E+02 -.872345937E+02 -.872368034E+02 -.872391015E+02 -.872414846E+02 -.872439490E+02 -.872464910E+02 -.872491068E+02 -.872517925E+02 -.872545440E+02 -.872573570E+02 -.872602270E+02 -.872631493E+02 -.872661187E+02 -.872691295E+02 -.872721758E+02 -.872752504E+02 -.872783454E+02 -.872814519E+02 -.872845589E+02 -.872876540E+02 -.872907218E+02 -.872937441E+02 -.872966986E+02 -.872995582E+02 -.873022895E+02 -.873048518E+02 -.873071951E+02 -.873092580E+02 -.873109653E+02 -.873122249E+02 -.873129242E+02 -.873129242E+02
 -.873088862E+02 -.873088862E+02 -.873078684E+02 -.873060655E+02 -.873036562E+02 -.873007793E+02 -.872975434E+02 -.872940344E+02 -.872903204E+02 -.872864555E+02 -.872824829E+02 -.872784369E+02 -.872743450E+02 -.872702294E+02 -.872661085E+02 -.872619977E+02 -.872579100E+02 -.872538568E+02 -.872498480E+02 -.872458922E+02 -.872419972E+02 -.872381700E+02 -.872344168E+02 -.872307436E+02 -.872271560E+02 -.872236595E+02 -.872202594E+02 -.872169607E+02 -.872137683E+02 -.872106872E+02 -.872077218E+02 -.872048767E+02 -.872021560E+02 -.871995640E+02 -.871971047E+02 -.871947820E+02 -.871925995E+02 -.871905609E+02 -.871886694E+02 -.871869281E+02 -.871853401E+02 -.871839077E+02 -.871826336E+02 -.871815197E+02 -.871805680E+02 -.871797801E+02 -.871791572E+02 -.871787005E+02 -.871784105E+02 -.871782878E+02 -.871783324E+02 -.871785441E+02 -.871789225E+02 -.871794667E+02 -.871801757E+02 -.871810481E+02 -.871820822E+02 -.871832760E+02 -.871846275E+02 -.871861340E+02 -.871877929E+02 -.871896013E+02 -.871915560E+02 -.871936536E+02 -.871958907E+02 -.871982633E+02 -.872007678E+02 -.872034000E+02 -.872061557E+02 -.872090307E+02 -.872120204E+02 -.872151204E+02 -.872183261E+02 -.872216325E+02 -.872250349E+02 -.872285283E+02 -.872321074E+02 -.872357669E+02 -.872395011E+02 -.872433043E+02 -.872471700E+02 -.872510916E+02 -.872550614E+02 -.872590713E+02 -.872631118E+02 -.872671722E+02 -.872712397E+02 -.872752993E+02 -.872793329E+02 -.872833185E+02 -.872872290E+02 -.872910310E+02 -.872946824E+02 -.872981308E+02 -.873013098E+02 -.873041354E+02 -.873065006E+02 -.873082688E+02 -.873092651E+02 -.873092651E+02
 -.873028995E+02 -.873028995E+02 -.873014834E+02 -.872989865E+02 -.872956633E+02 -.872917107E+02 -.872872816E+02 -.872824951E+02 -.872774447E+02 -.872722034E+02 -.872668284E+02 -.872613645E+02 -.872558474E+02 -.872503057E+02 -.872447628E+02 -.872392384E+02 -.872337491E+02 -.872283093E+02 -.872229316E+02 -.872176269E+02 -.872124050E+02 -.872072746E+02 -.872022440E+02 -.871973208E+02 -.871925124E+02 -.871878260E+02 -.871832684E+02 -.871788467E+02 -.871745672E+02 -.871704364E+02 -.871664603E+02 -.871626451E+02 -.871589963E+02 -.871555197E+02 -.871522207E+02 -.871491046E+02 -.871461764E+02 -.871434409E+02 -.871409027E+02 -.871385660E+02 -.871364347E+02 -.871345123E+02 -.871328021E+02 -.871313071E+02 -.871300298E+02 -.871289723E+02 -.871281366E+02 -.871275238E+02 -.871271352E+02 -.871269711E+02 -.871270318E+02 -.871273170E+02 -.871278259E+02 -.871285576E+02 -.871295106E+02 -.871306829E+02 -.871320722E+02 -.871336761E+02 -.871354913E+02 -.871375146E+02 -.871397422E+02 -.871421703E+02 -.871447944E+02 -.871476100E+02 -.871506123E+02 -.871537962E+02 -.871571564E+02 -.871606874E+02 -.871643837E+02 -.871682394E+02 -.871722484E+02 -.871764048E+02 -.871807022E+02 -.871851343E+02 -.871896946E+02 -.871943765E+02 -.871991731E+02 -.872040774E+02 -.872090820E+02 -.872141794E+02 -.872193615E+02 -.872246194E+02 -.872299439E+02 -.872353243E+02 -.872407489E+02 -.872462038E+02 -.872516733E+02 -.872571381E+02 -.872625752E+02 -.872679563E+02 -.872732463E+02 -.872784010E+02 -.872833648E+02 -.872880668E+02 -.872924164E+02 -.872962974E+02 -.872995596E+02 -.873020095E+02 -.873033967E+02 -.873033967E+02
 -.872956509E+02 -.872956509E+02 -.872937970E+02 -.872905323E+02 -.872861920E+02 -.872810357E+02 -.872752644E+02 -.872690350E+02 -.872624690E+02 -.872556608E+02 -.872486843E+02 -.872415969E+02 -.872344442E+02 -.872272627E+02 -.872200825E+02 -.872129284E+02 -.872058215E+02 -.871987801E+02 -.871918198E+02 -.871849543E+02 -.871781958E+02 -.871715556E+02 -.871650440E+02 -.871586708E+02 -.871524456E+02 -.871463775E+02 -.871404757E+02 -.871347489E+02 -.871292056E+02 -.871238540E+02 -.871187021E+02 -.871137577E+02 -.871090284E+02 -.871045215E+02 -.871002443E+02 -.870962036E+02 -.870924061E+02 -.870888582E+02 -.870855658E+02 -.870825344E+02 -.870797693E+02 -.870772751E+02 -.870750562E+02 -.870731164E+02 -.870714592E+02 -.870700873E+02 -.870690032E+02 -.870682087E+02 -.870677052E+02 -.870674933E+02 -.870675733E+02 -.870679448E+02 -.870686068E+02 -.870695581E+02 -.870707966E+02 -.870723197E+02 -.870741246E+02 -.870762077E+02 -.870785650E+02 -.870811920E+02 -.870840840E+02 -.870872355E+02 -.870906410E+02 -.870942943E+02 -.870981892E+02 -.871023189E+02 -.871066766E+02 -.871112550E+02 -.871160466E+02 -.871210439E+02 -.871262391E+02 -.871316241E+02 -.871371908E+02 -.871429310E+02 -.871488363E+02 -.871548979E+02 -.871611072E+02 -.871674550E+02 -.871739321E+02 -.871805287E+02 -.871872344E+02 -.871940383E+02 -.872009285E+02 -.872078916E+02 -.872149128E+02 -.872219749E+02 -.872290577E+02 -.872361370E+02 -.872431838E+02 -.872501619E+02 -.872570263E+02 -.872637205E+02 -.872701724E+02 -.872762903E+02 -.872819560E+02 -.872870174E+02 -.872912776E+02 -.872944816E+02 -.872962985E+02 -.872962985E+02
 -.872876912E+02 -.872876912E+02 -.872853795E+02 -.872813090E+02 -.872758988E+02 -.872694734E+02 -.872622847E+02 -.872545280E+02 -.872463544E+02 -.872378812E+02 -.872291996E+02 -.872203808E+02 -.872114813E+02 -.872025464E+02 -.871936134E+02 -.871847129E+02 -.871758712E+02 -.871671103E+02 -.871584494E+02 -.871499054E+02 -.871414933E+02 -.871332269E+02 -.871251190E+02 -.871171819E+02 -.871094276E+02 -.871018677E+02 -.870945134E+02 -.870873757E+02 -.870804651E+02 -.870737922E+02 -.870673668E+02 -.870611989E+02 -.870552981E+02 -.870496738E+02 -.870443350E+02 -.870392908E+02 -.870345494E+02 -.870301189E+02 -.870260070E+02 -.870222206E+02 -.870187664E+02 -.870156504E+02 -.870128782E+02 -.870104548E+02 -.870083843E+02 -.870066706E+02 -.870053167E+02 -.870043249E+02 -.870036969E+02 -.870034336E+02 -.870035353E+02 -.870040016E+02 -.870048313E+02 -.870060225E+02 -.870075728E+02 -.870094789E+02 -.870117371E+02 -.870143427E+02 -.870172908E+02 -.870205756E+02 -.870241908E+02 -.870281299E+02 -.870323854E+02 -.870369497E+02 -.870418148E+02 -.870469720E+02 -.870524126E+02 -.870581274E+02 -.870641070E+02 -.870703417E+02 -.870768216E+02 -.870835367E+02 -.870904767E+02 -.870976312E+02 -.871049895E+02 -.871125409E+02 -.871202744E+02 -.871281787E+02 -.871362422E+02 -.871444528E+02 -.871527977E+02 -.871612633E+02 -.871698350E+02 -.871784965E+02 -.871872293E+02 -.871960124E+02 -.872048210E+02 -.872136254E+02 -.872223897E+02 -.872310693E+02 -.872396087E+02 -.872479377E+02 -.872559672E+02 -.872635829E+02 -.872706380E+02 -.872769428E+02 -.872822518E+02 -.872862466E+02 -.872885132E+02 -.872885132E+02
 -.872793002E+02 -.872793002E+02 -.872765170E+02 -.872716154E+02 -.872651005E+02 -.872573641E+02 -.872487098E+02 -.872393720E+02 -.872295322E+02 -.872193312E+02 -.872088781E+02 -.871982586E+02 -.871875406E+02 -.871767788E+02 -.871660177E+02 -.871552944E+02 -.871446400E+02 -.871340810E+02 -.871236401E+02 -.871133376E+02 -.871031914E+02 -.870932181E+02 -.870834336E+02 -.870738526E+02 -.870644898E+02 -.870553592E+02 -.870464745E+02 -.870378490E+02 -.870294957E+02 -.870214273E+02 -.870136562E+02 -.870061945E+02 -.869990541E+02 -.869922467E+02 -.869857835E+02 -.869796755E+02 -.869739331E+02 -.869685663E+02 -.869635844E+02 -.869589963E+02 -.869548103E+02 -.869510337E+02 -.869476737E+02 -.869447362E+02 -.869422268E+02 -.869401499E+02 -.869385095E+02 -.869373085E+02 -.869365488E+02 -.869362318E+02 -.869363577E+02 -.869369259E+02 -.869379351E+02 -.869393830E+02 -.869412664E+02 -.869435813E+02 -.869463229E+02 -.869494856E+02 -.869530631E+02 -.869570483E+02 -.869614334E+02 -.869662100E+02 -.869713691E+02 -.869769012E+02 -.869827962E+02 -.869890435E+02 -.869956322E+02 -.870025510E+02 -.870097882E+02 -.870173318E+02 -.870251698E+02 -.870332897E+02 -.870416788E+02 -.870503245E+02 -.870592137E+02 -.870683333E+02 -.870776698E+02 -.870872096E+02 -.870969386E+02 -.871068421E+02 -.871169047E+02 -.871271102E+02 -.871374408E+02 -.871478770E+02 -.871583969E+02 -.871689751E+02 -.871795820E+02 -.871901822E+02 -.872007324E+02 -.872111796E+02 -.872214571E+02 -.872314808E+02 -.872411437E+02 -.872503087E+02 -.872587993E+02 -.872663874E+02 -.872727778E+02 -.872775870E+02 -.872803161E+02 -.872803161E+02
 -.872706098E+02 -.872706098E+02 -.872673433E+02 -.872615888E+02 -.872539406E+02 -.872448589E+02 -.872346994E+02 -.872237367E+02 -.872121833E+02 -.872002034E+02 -.871879251E+02 -.871754488E+02 -.871628541E+02 -.871502053E+02 -.871375546E+02 -.871249453E+02 -.871124137E+02 -.870999905E+02 -.870877025E+02 -.870755732E+02 -.870636238E+02 -.870518742E+02 -.870403429E+02 -.870290477E+02 -.870180059E+02 -.870072343E+02 -.869967491E+02 -.869865663E+02 -.869767014E+02 -.869671696E+02 -.869579860E+02 -.869491652E+02 -.869407217E+02 -.869326696E+02 -.869250226E+02 -.869177939E+02 -.869109962E+02 -.869046417E+02 -.868987418E+02 -.868933073E+02 -.868883482E+02 -.868838738E+02 -.868798925E+02 -.868764118E+02 -.868734384E+02 -.868709780E+02 -.868690351E+02 -.868676134E+02 -.868667154E+02 -.868663425E+02 -.868664953E+02 -.868671729E+02 -.868683736E+02 -.868700948E+02 -.868723323E+02 -.868750815E+02 -.868783364E+02 -.868820901E+02 -.868863349E+02 -.868910621E+02 -.868962622E+02 -.869019249E+02 -.869080393E+02 -.869145937E+02 -.869215757E+02 -.869289727E+02 -.869367712E+02 -.869449575E+02 -.869535175E+02 -.869624367E+02 -.869717004E+02 -.869812936E+02 -.869912011E+02 -.870014076E+02 -.870118975E+02 -.870226551E+02 -.870336642E+02 -.870449087E+02 -.870563718E+02 -.870680361E+02 -.870798835E+02 -.870918948E+02 -.871040491E+02 -.871163235E+02 -.871286923E+02 -.871411260E+02 -.871535899E+02 -.871660426E+02 -.871784338E+02 -.871907011E+02 -.872027668E+02 -.872145326E+02 -.872258734E+02 -.872366285E+02 -.872465914E+02 -.872554950E+02 -.872629929E+02 -.872686356E+02 -.872718379E+02 -.872718379E+02
 -.872616759E+02 -.872616759E+02 -.872579142E+02 -.872512860E+02 -.872424770E+02 -.872320167E+02 -.872203141E+02 -.872076845E+02 -.871943717E+02 -.871805642E+02 -.871664092E+02 -.871520223E+02 -.871374951E+02 -.871229014E+02 -.871083012E+02 -.870937442E+02 -.870792718E+02 -.870649192E+02 -.870507173E+02 -.870366930E+02 -.870228712E+02 -.870092747E+02 -.869959253E+02 -.869828439E+02 -.869700506E+02 -.869575650E+02 -.869454063E+02 -.869335933E+02 -.869221443E+02 -.869110774E+02 -.869004105E+02 -.868901611E+02 -.868803465E+02 -.868709836E+02 -.868620888E+02 -.868536779E+02 -.868457663E+02 -.868383683E+02 -.868314980E+02 -.868251682E+02 -.868193911E+02 -.868141779E+02 -.868095388E+02 -.868054830E+02 -.868020183E+02 -.867991518E+02 -.867968889E+02 -.867952342E+02 -.867941905E+02 -.867937598E+02 -.867939424E+02 -.867947377E+02 -.867961435E+02 -.867981564E+02 -.868007717E+02 -.868039835E+02 -.868077846E+02 -.868121668E+02 -.868171206E+02 -.868226356E+02 -.868287004E+02 -.868353024E+02 -.868424285E+02 -.868500645E+02 -.868581958E+02 -.868668069E+02 -.868758818E+02 -.868854040E+02 -.868953566E+02 -.869057223E+02 -.869164835E+02 -.869276225E+02 -.869391212E+02 -.869509613E+02 -.869631245E+02 -.869755922E+02 -.869883455E+02 -.870013654E+02 -.870146321E+02 -.870281256E+02 -.870418248E+02 -.870557074E+02 -.870697493E+02 -.870839241E+02 -.870982023E+02 -.871125499E+02 -.871269273E+02 -.871412869E+02 -.871555710E+02 -.871697083E+02 -.871836097E+02 -.871971623E+02 -.872102226E+02 -.872226064E+02 -.872340763E+02 -.872443254E+02 -.872529557E+02 -.872594501E+02 -.872631357E+02 -.872631357E+02
 -.872525180E+02 -.872525180E+02 -.872482489E+02 -.872407257E+02 -.872307273E+02 -.872188542E+02 -.872055693E+02 -.871912292E+02 -.871761096E+02 -.871604240E+02 -.871443390E+02 -.871279854E+02 -.871114672E+02 -.870948678E+02 -.870782549E+02 -.870616846E+02 -.870452036E+02 -.870288518E+02 -.870126639E+02 -.869966709E+02 -.869809012E+02 -.869653809E+02 -.869501352E+02 -.869351882E+02 -.869205630E+02 -.869062825E+02 -.868923688E+02 -.868788439E+02 -.868657293E+02 -.868530464E+02 -.868408161E+02 -.868290593E+02 -.868177964E+02 -.868070473E+02 -.867968316E+02 -.867871681E+02 -.867780750E+02 -.867695695E+02 -.867616684E+02 -.867543870E+02 -.867477401E+02 -.867417409E+02 -.867364017E+02 -.867317335E+02 -.867277460E+02 -.867244473E+02 -.867218442E+02 -.867199420E+02 -.867187443E+02 -.867182533E+02 -.867184697E+02 -.867193924E+02 -.867210190E+02 -.867233453E+02 -.867263656E+02 -.867300730E+02 -.867344588E+02 -.867395130E+02 -.867452243E+02 -.867515802E+02 -.867585670E+02 -.867661697E+02 -.867743725E+02 -.867831587E+02 -.867925105E+02 -.868024096E+02 -.868128370E+02 -.868237730E+02 -.868351976E+02 -.868470903E+02 -.868594304E+02 -.868721967E+02 -.868853682E+02 -.868989234E+02 -.869128408E+02 -.869270987E+02 -.869416751E+02 -.869565480E+02 -.869716946E+02 -.869870918E+02 -.870027154E+02 -.870185399E+02 -.870345378E+02 -.870506794E+02 -.870669309E+02 -.870832541E+02 -.870996041E+02 -.871159273E+02 -.871321585E+02 -.871482173E+02 -.871640030E+02 -.871793883E+02 -.871942109E+02 -.872082625E+02 -.872212746E+02 -.872328999E+02 -.872426879E+02 -.872500527E+02 -.872542319E+02 -.872542319E+02
 -.872431398E+02 -.872431398E+02 -.872383507E+02 -.872299105E+02 -.872186931E+02 -.872053711E+02 -.871904623E+02 -.871743656E+02 -.871573890E+02 -.871397716E+02 -.871216996E+02 -.871033195E+02 -.870847473E+02 -.870660763E+02 -.870473819E+02 -.870287266E+02 -.870101624E+02 -.869917341E+02 -.869734805E+02 -.869554367E+02 -.869376346E+02 -.869201042E+02 -.869028740E+02 -.868859713E+02 -.868694229E+02 -.868532550E+02 -.868374931E+02 -.868221626E+02 -.868072888E+02 -.867928964E+02 -.867790101E+02 -.867656544E+02 -.867528532E+02 -.867406302E+02 -.867290082E+02 -.867180096E+02 -.867076559E+02 -.866979678E+02 -.866889649E+02 -.866806658E+02 -.866730877E+02 -.866662468E+02 -.866601577E+02 -.866548334E+02 -.866502855E+02 -.866465239E+02 -.866435565E+02 -.866413898E+02 -.866400282E+02 -.866394742E+02 -.866397287E+02 -.866407905E+02 -.866426565E+02 -.866453218E+02 -.866487797E+02 -.866530217E+02 -.866580374E+02 -.866638151E+02 -.866703411E+02 -.866776006E+02 -.866855770E+02 -.866942527E+02 -.867036088E+02 -.867136252E+02 -.867242812E+02 -.867355547E+02 -.867474234E+02 -.867598640E+02 -.867728528E+02 -.867863658E+02 -.868003786E+02 -.868148665E+02 -.868298047E+02 -.868451683E+02 -.868609322E+02 -.868770715E+02 -.868935607E+02 -.869103743E+02 -.869274866E+02 -.869448710E+02 -.869624999E+02 -.869803447E+02 -.869983745E+02 -.870165556E+02 -.870348505E+02 -.870532163E+02 -.870716029E+02 -.870899507E+02 -.871081869E+02 -.871262221E+02 -.871439438E+02 -.871612100E+02 -.871778396E+02 -.871936000E+02 -.872081911E+02 -.872212245E+02 -.872321962E+02 -.872404506E+02 -.872451341E+02 -.872451341E+02
 -.872335406E+02 -.872335406E+02 -.872282186E+02 -.872188386E+02 -.872063714E+02 -.871915629E+02 -.871749867E+02 -.871570846E+02 -.871381982E+02 -.871185919E+02 -.870984722E+02 -.870780010E+02 -.870573068E+02 -.870364923E+02 -.870156411E+02 -.869948218E+02 -.869740920E+02 -.869535013E+02 -.869330931E+02 -.869129063E+02 -.868929769E+02 -.868733386E+02 -.868540234E+02 -.868350626E+02 -.868164864E+02 -.867983248E+02 -.867806072E+02 -.867633629E+02 -.867466211E+02 -.867304107E+02 -.867147605E+02 -.866996990E+02 -.866852544E+02 -.866714542E+02 -.866583257E+02 -.866458949E+02 -.866341876E+02 -.866232279E+02 -.866130394E+02 -.866036440E+02 -.865950624E+02 -.865873137E+02 -.865804152E+02 -.865743827E+02 -.865692300E+02 -.865649686E+02 -.865616085E+02 -.865591570E+02 -.865576196E+02 -.865569994E+02 -.865572972E+02 -.865585118E+02 -.865606395E+02 -.865636743E+02 -.865676084E+02 -.865724314E+02 -.865781311E+02 -.865846934E+02 -.865921020E+02 -.866003392E+02 -.866093854E+02 -.866192196E+02 -.866298193E+02 -.866411608E+02 -.866532192E+02 -.866659688E+02 -.866793831E+02 -.866934346E+02 -.867080955E+02 -.867233377E+02 -.867391324E+02 -.867554510E+02 -.867722647E+02 -.867895444E+02 -.868072613E+02 -.868253863E+02 -.868438907E+02 -.868627451E+02 -.868819202E+02 -.869013859E+02 -.869211113E+02 -.869410642E+02 -.869612099E+02 -.869815113E+02 -.870019265E+02 -.870224082E+02 -.870429012E+02 -.870633395E+02 -.870836430E+02 -.871037130E+02 -.871234254E+02 -.871426235E+02 -.871611071E+02 -.871786189E+02 -.871948271E+02 -.872093015E+02 -.872214838E+02 -.872306475E+02 -.872358464E+02 -.872358464E+02
 -.872237214E+02 -.872237214E+02 -.872178536E+02 -.872075110E+02 -.871937625E+02 -.871774285E+02 -.871591398E+02 -.871393820E+02 -.871185303E+02 -.870968753E+02 -.870746434E+02 -.870520124E+02 -.870291230E+02 -.870060874E+02 -.869829971E+02 -.869599273E+02 -.869369411E+02 -.869140930E+02 -.868914309E+02 -.868689980E+02 -.868468343E+02 -.868249774E+02 -.868034634E+02 -.867823273E+02 -.867616035E+02 -.867413261E+02 -.867215289E+02 -.867022455E+02 -.866835097E+02 -.866653550E+02 -.866478149E+02 -.866309227E+02 -.866147112E+02 -.865992129E+02 -.865844596E+02 -.865704823E+02 -.865573110E+02 -.865449748E+02 -.865335013E+02 -.865229165E+02 -.865132452E+02 -.865045100E+02 -.864967316E+02 -.864899289E+02 -.864841181E+02 -.864793133E+02 -.864755262E+02 -.864727657E+02 -.864710384E+02 -.864703479E+02 -.864706954E+02 -.864720792E+02 -.864744950E+02 -.864779358E+02 -.864823919E+02 -.864878513E+02 -.864942992E+02 -.865017188E+02 -.865100908E+02 -.865193940E+02 -.865296050E+02 -.865406990E+02 -.865526492E+02 -.865654275E+02 -.865790046E+02 -.865933500E+02 -.866084323E+02 -.866242195E+02 -.866406788E+02 -.866577772E+02 -.866754812E+02 -.866937575E+02 -.867125725E+02 -.867318927E+02 -.867516848E+02 -.867719157E+02 -.867925521E+02 -.868135610E+02 -.868349090E+02 -.868565624E+02 -.868784865E+02 -.869006453E+02 -.869230006E+02 -.869455112E+02 -.869681313E+02 -.869908089E+02 -.870134836E+02 -.870360832E+02 -.870585205E+02 -.870806872E+02 -.871024478E+02 -.871236308E+02 -.871440168E+02 -.871633239E+02 -.871811879E+02 -.871971366E+02 -.872105566E+02 -.872206495E+02 -.872263747E+02 -.872263747E+02
 -.872136892E+02 -.872136892E+02 -.872072631E+02 -.871959352E+02 -.871808737E+02 -.871629753E+02 -.871429286E+02 -.871212638E+02 -.870983901E+02 -.870746242E+02 -.870502130E+02 -.870253497E+02 -.870001870E+02 -.869748471E+02 -.869494291E+02 -.869240146E+02 -.868986725E+02 -.868734622E+02 -.868484361E+02 -.868236420E+02 -.867991239E+02 -.867749236E+02 -.867510815E+02 -.867276368E+02 -.867046284E+02 -.866820951E+02 -.866600755E+02 -.866386082E+02 -.866177321E+02 -.865974862E+02 -.865779092E+02 -.865590400E+02 -.865409170E+02 -.865235782E+02 -.865070611E+02 -.864914021E+02 -.864766369E+02 -.864627997E+02 -.864499232E+02 -.864380386E+02 -.864271751E+02 -.864173597E+02 -.864086173E+02 -.864009702E+02 -.863944379E+02 -.863890374E+02 -.863847825E+02 -.863816840E+02 -.863797498E+02 -.863789843E+02 -.863793888E+02 -.863809614E+02 -.863836969E+02 -.863875870E+02 -.863926201E+02 -.863987817E+02 -.864060545E+02 -.864144180E+02 -.864238494E+02 -.864343233E+02 -.864458121E+02 -.864582859E+02 -.864717132E+02 -.864860607E+02 -.865012935E+02 -.865173756E+02 -.865342702E+02 -.865519393E+02 -.865703447E+02 -.865894477E+02 -.866092093E+02 -.866295905E+02 -.866505526E+02 -.866720568E+02 -.866940649E+02 -.867165388E+02 -.867394408E+02 -.867627333E+02 -.867863788E+02 -.868103393E+02 -.868345763E+02 -.868590500E+02 -.868837183E+02 -.869085359E+02 -.869334529E+02 -.869584128E+02 -.869833500E+02 -.870081864E+02 -.870328272E+02 -.870571552E+02 -.870810234E+02 -.871042455E+02 -.871265831E+02 -.871477293E+02 -.871672876E+02 -.871847435E+02 -.871994277E+02 -.872104690E+02 -.872167310E+02 -.872167310E+02
 -.872034601E+02 -.872034601E+02 -.871964639E+02 -.871841287E+02 -.871677240E+02 -.871482232E+02 -.871263738E+02 -.871027510E+02 -.870777983E+02 -.870518587E+02 -.870251990E+02 -.869980280E+02 -.869705104E+02 -.869427778E+02 -.869149371E+02 -.868870764E+02 -.868592702E+02 -.868315828E+02 -.868040715E+02 -.867767882E+02 -.867497814E+02 -.867230973E+02 -.866967808E+02 -.866708760E+02 -.866454267E+02 -.866204768E+02 -.865960704E+02 -.865722519E+02 -.865490661E+02 -.865265580E+02 -.865047727E+02 -.864837554E+02 -.864635512E+02 -.864442046E+02 -.864257597E+02 -.864082595E+02 -.863917463E+02 -.863762604E+02 -.863618410E+02 -.863485250E+02 -.863363473E+02 -.863253401E+02 -.863155332E+02 -.863069531E+02 -.862996235E+02 -.862935645E+02 -.862887929E+02 -.862853216E+02 -.862831601E+02 -.862823137E+02 -.862827840E+02 -.862845688E+02 -.862876617E+02 -.862920529E+02 -.862977286E+02 -.863046713E+02 -.863128601E+02 -.863222708E+02 -.863328761E+02 -.863446455E+02 -.863575462E+02 -.863715425E+02 -.863865970E+02 -.864026700E+02 -.864197204E+02 -.864377055E+02 -.864565818E+02 -.864763047E+02 -.864968292E+02 -.865181100E+02 -.865401016E+02 -.865627588E+02 -.865860365E+02 -.866098902E+02 -.866342758E+02 -.866591497E+02 -.866844692E+02 -.867101916E+02 -.867362748E+02 -.867626764E+02 -.867893537E+02 -.868162628E+02 -.868433575E+02 -.868705886E+02 -.868979021E+02 -.869252370E+02 -.869525224E+02 -.869796746E+02 -.870065914E+02 -.870331469E+02 -.870591828E+02 -.870844981E+02 -.871088355E+02 -.871318636E+02 -.871531532E+02 -.871721471E+02 -.871881203E+02 -.872001278E+02 -.872069364E+02 -.872069364E+02
 -.871930619E+02 -.871930619E+02 -.871854847E+02 -.871721225E+02 -.871543463E+02 -.871332078E+02 -.871095136E+02 -.870838840E+02 -.870567968E+02 -.870286211E+02 -.869996435E+02 -.869700879E+02 -.869401308E+02 -.869099132E+02 -.868795495E+02 -.868491342E+02 -.868187472E+02 -.867884577E+02 -.867583277E+02 -.867284135E+02 -.866987683E+02 -.866694430E+02 -.866404873E+02 -.866119505E+02 -.865838819E+02 -.865563314E+02 -.865293492E+02 -.865029862E+02 -.864772941E+02 -.864523249E+02 -.864281311E+02 -.864047654E+02 -.863822806E+02 -.863607292E+02 -.863401629E+02 -.863206329E+02 -.863021890E+02 -.862848793E+02 -.862687504E+02 -.862538462E+02 -.862402086E+02 -.862278761E+02 -.862168843E+02 -.862072653E+02 -.861990473E+02 -.861922547E+02 -.861869075E+02 -.861830216E+02 -.861806081E+02 -.861796736E+02 -.861802202E+02 -.861822450E+02 -.861857407E+02 -.861906951E+02 -.861970917E+02 -.862049097E+02 -.862141240E+02 -.862247054E+02 -.862366211E+02 -.862498348E+02 -.862643071E+02 -.862799955E+02 -.862968553E+02 -.863148394E+02 -.863338988E+02 -.863539830E+02 -.863750405E+02 -.863970189E+02 -.864198651E+02 -.864435261E+02 -.864679487E+02 -.864930803E+02 -.865188686E+02 -.865452622E+02 -.865722106E+02 -.865996639E+02 -.866275734E+02 -.866558911E+02 -.866845698E+02 -.867135621E+02 -.867428210E+02 -.867722981E+02 -.868019433E+02 -.868317033E+02 -.868615199E+02 -.868913278E+02 -.869210513E+02 -.869506008E+02 -.869798675E+02 -.870087168E+02 -.870369794E+02 -.870644403E+02 -.870908234E+02 -.871157729E+02 -.871388274E+02 -.871593871E+02 -.871766710E+02 -.871896599E+02 -.871970233E+02 -.871970233E+02
 -.871825369E+02 -.871825369E+02 -.871743700E+02 -.871599637E+02 -.871407922E+02 -.871179850E+02 -.870924083E+02 -.870647274E+02 -.870354538E+02 -.870049822E+02 -.869736187E+02 -.869416018E+02 -.869091196E+02 -.868763221E+02 -.868433306E+02 -.868102459E+02 -.867771531E+02 -.867441262E+02 -.867112317E+02 -.866785307E+02 -.866460808E+02 -.866139380E+02 -.865821573E+02 -.865507938E+02 -.865199029E+02 -.864895410E+02 -.864597654E+02 -.864306346E+02 -.864022080E+02 -.863745461E+02 -.863477098E+02 -.863217608E+02 -.862967611E+02 -.862727724E+02 -.862498560E+02 -.862280724E+02 -.862074808E+02 -.861881387E+02 -.861701014E+02 -.861534219E+02 -.861381499E+02 -.861243321E+02 -.861120111E+02 -.861012256E+02 -.860920097E+02 -.860843928E+02 -.860783993E+02 -.860740481E+02 -.860713528E+02 -.860703216E+02 -.860709569E+02 -.860732552E+02 -.860772077E+02 -.860827999E+02 -.860900119E+02 -.860988183E+02 -.861091890E+02 -.861210890E+02 -.861344787E+02 -.861493146E+02 -.861655493E+02 -.861831320E+02 -.862020091E+02 -.862221245E+02 -.862434198E+02 -.862658351E+02 -.862893092E+02 -.863137803E+02 -.863391859E+02 -.863654637E+02 -.863925514E+02 -.864203878E+02 -.864489123E+02 -.864780653E+02 -.865077889E+02 -.865380261E+02 -.865687216E+02 -.865998213E+02 -.866312722E+02 -.866630219E+02 -.866950184E+02 -.867272089E+02 -.867595392E+02 -.867919520E+02 -.868243849E+02 -.868567685E+02 -.868890227E+02 -.869210524E+02 -.869527425E+02 -.869839502E+02 -.870144958E+02 -.870441505E+02 -.870726205E+02 -.870995258E+02 -.871243733E+02 -.871465212E+02 -.871651326E+02 -.871791144E+02 -.871870386E+02 -.871870386E+02
 -.871719452E+02 -.871719452E+02 -.871631824E+02 -.871477200E+02 -.871271351E+02 -.871026353E+02 -.870751456E+02 -.870453754E+02 -.870138696E+02 -.869810476E+02 -.869472342E+02 -.869126820E+02 -.868775900E+02 -.868421163E+02 -.868063893E+02 -.867705152E+02 -.867345840E+02 -.866986744E+02 -.866628571E+02 -.866271978E+02 -.865917591E+02 -.865566021E+02 -.865217876E+02 -.864873769E+02 -.864534323E+02 -.864200177E+02 -.863871985E+02 -.863550416E+02 -.863236156E+02 -.862929906E+02 -.862632379E+02 -.862344297E+02 -.862066388E+02 -.861799381E+02 -.861544003E+02 -.861300972E+02 -.861070994E+02 -.860854756E+02 -.860652922E+02 -.860466127E+02 -.860294970E+02 -.860140014E+02 -.860001773E+02 -.859880716E+02 -.859777255E+02 -.859691748E+02 -.859624490E+02 -.859575712E+02 -.859545581E+02 -.859534194E+02 -.859541581E+02 -.859567703E+02 -.859612451E+02 -.859675649E+02 -.859757058E+02 -.859856370E+02 -.859973220E+02 -.860107184E+02 -.860257786E+02 -.860424500E+02 -.860606755E+02 -.860803942E+02 -.861015416E+02 -.861240505E+02 -.861478513E+02 -.861728726E+02 -.861990416E+02 -.862262851E+02 -.862545293E+02 -.862837009E+02 -.863137270E+02 -.863445360E+02 -.863760576E+02 -.864082230E+02 -.864409653E+02 -.864742198E+02 -.865079235E+02 -.865420154E+02 -.865764364E+02 -.866111285E+02 -.866460344E+02 -.866810968E+02 -.867162573E+02 -.867514547E+02 -.867866228E+02 -.868216883E+02 -.868565670E+02 -.868911591E+02 -.869253434E+02 -.869589700E+02 -.869918493E+02 -.870237397E+02 -.870543302E+02 -.870832177E+02 -.871098784E+02 -.871336291E+02 -.871535779E+02 -.871685586E+02 -.871770465E+02 -.871770465E+02
 -.871613678E+02 -.871613678E+02 -.871520068E+02 -.871354830E+02 -.871134755E+02 -.870872689E+02 -.870578458E+02 -.870259586E+02 -.869921841E+02 -.869569656E+02 -.869206454E+02 -.868834893E+02 -.868457060E+02 -.868074616E+02 -.867688901E+02 -.867301027E+02 -.866911939E+02 -.866522464E+02 -.866133353E+02 -.865745306E+02 -.865358998E+02 -.864975095E+02 -.864594268E+02 -.864217197E+02 -.863844582E+02 -.863477144E+02 -.863115631E+02 -.862760810E+02 -.862413474E+02 -.862074438E+02 -.861744534E+02 -.861424611E+02 -.861115526E+02 -.860818142E+02 -.860533324E+02 -.860261928E+02 -.860004798E+02 -.859762758E+02 -.859536606E+02 -.859327109E+02 -.859134990E+02 -.858960931E+02 -.858805556E+02 -.858669434E+02 -.858553068E+02 -.858456893E+02 -.858381269E+02 -.858326480E+02 -.858292727E+02 -.858280133E+02 -.858288732E+02 -.858318479E+02 -.858369241E+02 -.858440804E+02 -.858532876E+02 -.858645085E+02 -.858776984E+02 -.858928062E+02 -.859097738E+02 -.859285375E+02 -.859490285E+02 -.859711731E+02 -.859948937E+02 -.860201094E+02 -.860467369E+02 -.860746908E+02 -.861038845E+02 -.861342307E+02 -.861656423E+02 -.861980327E+02 -.862313165E+02 -.862654098E+02 -.863002308E+02 -.863357001E+02 -.863717406E+02 -.864082783E+02 -.864452419E+02 -.864825627E+02 -.865201747E+02 -.865580138E+02 -.865960174E+02 -.866341236E+02 -.866722697E+02 -.867103907E+02 -.867484172E+02 -.867862724E+02 -.868238686E+02 -.868611018E+02 -.868978461E+02 -.869339448E+02 -.869691999E+02 -.870033579E+02 -.870360918E+02 -.870669768E+02 -.870954595E+02 -.871208169E+02 -.871421037E+02 -.871580822E+02 -.871671322E+02 -.871671322E+02
 -.871509113E+02 -.871509113E+02 -.871409551E+02 -.871233736E+02 -.870999461E+02 -.870720318E+02 -.870406690E+02 -.870066511E+02 -.869705850E+02 -.869329363E+02 -.868940633E+02 -.868542438E+02 -.868136949E+02 -.867725891E+02 -.867310655E+02 -.866892393E+02 -.866472085E+02 -.866050595E+02 -.865628709E+02 -.865207173E+02 -.864786709E+02 -.864368041E+02 -.863951903E+02 -.863539051E+02 -.863130269E+02 -.862726374E+02 -.862328215E+02 -.861936677E+02 -.861552675E+02 -.861177158E+02 -.860811101E+02 -.860455502E+02 -.860111374E+02 -.859779743E+02 -.859461638E+02 -.859158084E+02 -.858870094E+02 -.858598661E+02 -.858344748E+02 -.858109283E+02 -.857893146E+02 -.857697164E+02 -.857522100E+02 -.857368647E+02 -.857237422E+02 -.857128956E+02 -.857043692E+02 -.856981978E+02 -.856944063E+02 -.856930096E+02 -.856940122E+02 -.856974085E+02 -.857031823E+02 -.857113075E+02 -.857217482E+02 -.857344590E+02 -.857493855E+02 -.857664650E+02 -.857856268E+02 -.858067935E+02 -.858298813E+02 -.858548010E+02 -.858814587E+02 -.859097569E+02 -.859395951E+02 -.859708711E+02 -.860034811E+02 -.860373214E+02 -.860722883E+02 -.861082797E+02 -.861451949E+02 -.861829357E+02 -.862214068E+02 -.862605162E+02 -.863001753E+02 -.863402995E+02 -.863808078E+02 -.864216233E+02 -.864626722E+02 -.865038841E+02 -.865451909E+02 -.865865258E+02 -.866278222E+02 -.866690118E+02 -.867100223E+02 -.867507743E+02 -.867911772E+02 -.868311241E+02 -.868704852E+02 -.869090984E+02 -.869467586E+02 -.869832021E+02 -.870180873E+02 -.870509697E+02 -.870812683E+02 -.871082223E+02 -.871308353E+02 -.871478006E+02 -.871574058E+02 -.871574058E+02
 -.871407121E+02 -.871407121E+02 -.871301707E+02 -.871115474E+02 -.870867179E+02 -.870571127E+02 -.870238225E+02 -.869876791E+02 -.869493172E+02 -.869092221E+02 -.868677663E+02 -.868252375E+02 -.867818597E+02 -.867378102E+02 -.866932316E+02 -.866482420E+02 -.866029419E+02 -.865574204E+02 -.865117593E+02 -.864660370E+02 -.864203304E+02 -.863747175E+02 -.863292787E+02 -.862840975E+02 -.862392617E+02 -.861948635E+02 -.861509997E+02 -.861077719E+02 -.860652863E+02 -.860236534E+02 -.859829875E+02 -.859434062E+02 -.859050298E+02 -.858679803E+02 -.858323808E+02 -.857983543E+02 -.857660228E+02 -.857355065E+02 -.857069223E+02 -.856803828E+02 -.856559955E+02 -.856338614E+02 -.856140740E+02 -.855967186E+02 -.855818708E+02 -.855695962E+02 -.855599493E+02 -.855529732E+02 -.855486986E+02 -.855471441E+02 -.855483153E+02 -.855522053E+02 -.855587943E+02 -.855680503E+02 -.855799289E+02 -.855943744E+02 -.856113199E+02 -.856306884E+02 -.856523935E+02 -.856763403E+02 -.857024266E+02 -.857305437E+02 -.857605776E+02 -.857924100E+02 -.858259197E+02 -.858609834E+02 -.858974768E+02 -.859352758E+02 -.859742570E+02 -.860142994E+02 -.860552843E+02 -.860970964E+02 -.861396246E+02 -.861827623E+02 -.862264074E+02 -.862704634E+02 -.863148386E+02 -.863594466E+02 -.864042055E+02 -.864490382E+02 -.864938707E+02 -.865386319E+02 -.865832515E+02 -.866276586E+02 -.866717785E+02 -.867155303E+02 -.867588218E+02 -.868015444E+02 -.868435657E+02 -.868847203E+02 -.869247974E+02 -.869635252E+02 -.870005500E+02 -.870354095E+02 -.870674980E+02 -.870960201E+02 -.871199314E+02 -.871378604E+02 -.871480065E+02 -.871480065E+02
 -.871309425E+02 -.871309425E+02 -.871198349E+02 -.871002011E+02 -.870740074E+02 -.870427507E+02 -.870075700E+02 -.869693313E+02 -.869286939E+02 -.868861599E+02 -.868421132E+02 -.867968487E+02 -.867505953E+02 -.867035328E+02 -.866558057E+02 -.866075331E+02 -.865588167E+02 -.865097470E+02 -.864604081E+02 -.864108814E+02 -.863612483E+02 -.863115922E+02 -.862620005E+02 -.862125653E+02 -.861633843E+02 -.861145617E+02 -.860662076E+02 -.860184389E+02 -.859713786E+02 -.859251556E+02 -.858799042E+02 -.858357633E+02 -.857928760E+02 -.857513878E+02 -.857114464E+02 -.856732001E+02 -.856367964E+02 -.856023812E+02 -.855700969E+02 -.855400813E+02 -.855124660E+02 -.854873752E+02 -.854649241E+02 -.854452178E+02 -.854283501E+02 -.854144021E+02 -.854034416E+02 -.853955219E+02 -.853906815E+02 -.853889433E+02 -.853903147E+02 -.853947870E+02 -.854023359E+02 -.854129216E+02 -.854264893E+02 -.854429699E+02 -.854622808E+02 -.854843271E+02 -.855090022E+02 -.855361895E+02 -.855657634E+02 -.855975908E+02 -.856315328E+02 -.856674453E+02 -.857051812E+02 -.857445915E+02 -.857855266E+02 -.858278376E+02 -.858713774E+02 -.859160020E+02 -.859615713E+02 -.860079499E+02 -.860550080E+02 -.861026220E+02 -.861506745E+02 -.861990553E+02 -.862476607E+02 -.862963940E+02 -.863451650E+02 -.863938891E+02 -.864424870E+02 -.864908834E+02 -.865390051E+02 -.865867791E+02 -.866341300E+02 -.866809764E+02 -.867272261E+02 -.867727705E+02 -.868174768E+02 -.868611781E+02 -.869036604E+02 -.869446462E+02 -.869837726E+02 -.870205631E+02 -.870543904E+02 -.870844286E+02 -.871095902E+02 -.871284441E+02 -.871391078E+02 -.871391078E+02
 -.871218165E+02 -.871218165E+02 -.871101726E+02 -.870895789E+02 -.870620840E+02 -.870292443E+02 -.869922409E+02 -.869519695E+02 -.869091091E+02 -.868641748E+02 -.868175583E+02 -.867695586E+02 -.867204064E+02 -.866702814E+02 -.866193274E+02 -.865676624E+02 -.865153873E+02 -.864625926E+02 -.864093632E+02 -.863557824E+02 -.863019351E+02 -.862479098E+02 -.861938009E+02 -.861397092E+02 -.860857433E+02 -.860320203E+02 -.859786657E+02 -.859258135E+02 -.858736063E+02 -.858221946E+02 -.857717363E+02 -.857223960E+02 -.856743438E+02 -.856277541E+02 -.855828046E+02 -.855396746E+02 -.854985433E+02 -.854595886E+02 -.854229847E+02 -.853889009E+02 -.853574994E+02 -.853289336E+02 -.853033463E+02 -.852808681E+02 -.852616156E+02 -.852456899E+02 -.852331756E+02 -.852241396E+02 -.852186301E+02 -.852166758E+02 -.852182861E+02 -.852234502E+02 -.852321378E+02 -.852442995E+02 -.852598668E+02 -.852787537E+02 -.853008576E+02 -.853260604E+02 -.853542301E+02 -.853852224E+02 -.854188824E+02 -.854550464E+02 -.854935436E+02 -.855341982E+02 -.855768309E+02 -.856212608E+02 -.856673072E+02 -.857147909E+02 -.857635361E+02 -.858133712E+02 -.858641303E+02 -.859156545E+02 -.859677919E+02 -.860203992E+02 -.860733417E+02 -.861264936E+02 -.861797381E+02 -.862329675E+02 -.862860823E+02 -.863389913E+02 -.863916099E+02 -.864438593E+02 -.864956643E+02 -.865469515E+02 -.865976460E+02 -.866476679E+02 -.866969270E+02 -.867453169E+02 -.867927069E+02 -.868389313E+02 -.868837760E+02 -.869269612E+02 -.869681183E+02 -.870067604E+02 -.870422437E+02 -.870737168E+02 -.871000554E+02 -.871197758E+02 -.871309229E+02 -.871309229E+02
 -.871135959E+02 -.871135959E+02 -.871014597E+02 -.870799807E+02 -.870512787E+02 -.870169605E+02 -.869782418E+02 -.869360409E+02 -.868910512E+02 -.868437956E+02 -.867946689E+02 -.867439703E+02 -.866919282E+02 -.866387192E+02 -.865844828E+02 -.865293335E+02 -.864733686E+02 -.864166763E+02 -.863593403E+02 -.863014442E+02 -.862430751E+02 -.861843259E+02 -.861252971E+02 -.860660984E+02 -.860068501E+02 -.859476830E+02 -.858887396E+02 -.858301735E+02 -.857721498E+02 -.857148443E+02 -.856584428E+02 -.856031404E+02 -.855491398E+02 -.854966507E+02 -.854458874E+02 -.853970674E+02 -.853504094E+02 -.853061311E+02 -.852644468E+02 -.852255656E+02 -.851896884E+02 -.851570059E+02 -.851276960E+02 -.851019220E+02 -.850798298E+02 -.850615465E+02 -.850471785E+02 -.850368100E+02 -.850305016E+02 -.850282900E+02 -.850301869E+02 -.850361790E+02 -.850462283E+02 -.850602725E+02 -.850782260E+02 -.850999807E+02 -.851254082E+02 -.851543608E+02 -.851866738E+02 -.852221676E+02 -.852606499E+02 -.853019183E+02 -.853457620E+02 -.853919650E+02 -.854403081E+02 -.854905707E+02 -.855425339E+02 -.855959815E+02 -.856507024E+02 -.857064921E+02 -.857631541E+02 -.858205012E+02 -.858783562E+02 -.859365531E+02 -.859949372E+02 -.860533657E+02 -.861117075E+02 -.861698432E+02 -.862276644E+02 -.862850732E+02 -.863419806E+02 -.863983055E+02 -.864539726E+02 -.865089097E+02 -.865630447E+02 -.866163014E+02 -.866685945E+02 -.867198228E+02 -.867698605E+02 -.868185468E+02 -.868656713E+02 -.869109558E+02 -.869540307E+02 -.869944039E+02 -.870314207E+02 -.870642114E+02 -.870916225E+02 -.871121275E+02 -.871237099E+02 -.871237099E+02
 -.871065976E+02 -.871065976E+02 -.870940300E+02 -.870717695E+02 -.870419930E+02 -.870063455E+02 -.869660673E+02 -.869220914E+02 -.868751180E+02 -.868256713E+02 -.867741437E+02 -.867208294E+02 -.866659497E+02 -.866096735E+02 -.865521327E+02 -.864934339E+02 -.864336679E+02 -.863729172E+02 -.863112616E+02 -.862487828E+02 -.861855679E+02 -.861217124E+02 -.860573222E+02 -.859925155E+02 -.859274238E+02 -.858621930E+02 -.857969840E+02 -.857319724E+02 -.856673489E+02 -.856033185E+02 -.855401000E+02 -.854779246E+02 -.854170348E+02 -.853576827E+02 -.853001277E+02 -.852446347E+02 -.851914713E+02 -.851409053E+02 -.850932019E+02 -.850486201E+02 -.850074106E+02 -.849698117E+02 -.849360467E+02 -.849063209E+02 -.848808185E+02 -.848597002E+02 -.848431008E+02 -.848311269E+02 -.848238560E+02 -.848213345E+02 -.848235775E+02 -.848305683E+02 -.848422589E+02 -.848585704E+02 -.848793944E+02 -.849045946E+02 -.849340087E+02 -.849674508E+02 -.850047140E+02 -.850455734E+02 -.850897887E+02 -.851371079E+02 -.851872699E+02 -.852400080E+02 -.852950525E+02 -.853521340E+02 -.854109858E+02 -.854713465E+02 -.855329625E+02 -.855955894E+02 -.856589942E+02 -.857229567E+02 -.857872701E+02 -.858517425E+02 -.859161971E+02 -.859804723E+02 -.860444219E+02 -.861079147E+02 -.861708338E+02 -.862330754E+02 -.862945479E+02 -.863551698E+02 -.864148678E+02 -.864735737E+02 -.865312210E+02 -.865877406E+02 -.866430554E+02 -.866970730E+02 -.867496770E+02 -.868007155E+02 -.868499862E+02 -.868972180E+02 -.869420456E+02 -.869839784E+02 -.870223579E+02 -.870563045E+02 -.870846459E+02 -.871058248E+02 -.871177779E+02 -.871177779E+02
 -.871012001E+02 -.871012001E+02 -.870882821E+02 -.870653794E+02 -.870347073E+02 -.869979341E+02 -.869563124E+02 -.869107791E+02 -.868620320E+02 -.868105891E+02 -.867568332E+02 -.867010468E+02 -.866434387E+02 -.865841646E+02 -.865233435E+02 -.864610696E+02 -.863974227E+02 -.863324755E+02 -.862663001E+02 -.861989727E+02 -.861305774E+02 -.860612100E+02 -.859909796E+02 -.859200116E+02 -.858484485E+02 -.857764512E+02 -.857042002E+02 -.856318954E+02 -.855597562E+02 -.854880214E+02 -.854169482E+02 -.853468109E+02 -.852778995E+02 -.852105176E+02 -.851449802E+02 -.850816107E+02 -.850207382E+02 -.849626934E+02 -.849078057E+02 -.848563986E+02 -.848087860E+02 -.847652680E+02 -.847261268E+02 -.846916224E+02 -.846619890E+02 -.846374312E+02 -.846181212E+02 -.846041957E+02 -.845957536E+02 -.845928547E+02 -.845955184E+02 -.846037238E+02 -.846174093E+02 -.846364744E+02 -.846607808E+02 -.846901547E+02 -.847243898E+02 -.847632501E+02 -.848064739E+02 -.848537773E+02 -.849048585E+02 -.849594017E+02 -.850170816E+02 -.850775669E+02 -.851405250E+02 -.852056248E+02 -.852725411E+02 -.853409568E+02 -.854105664E+02 -.854810779E+02 -.855522150E+02 -.856237187E+02 -.856953485E+02 -.857668834E+02 -.858381219E+02 -.859088828E+02 -.859790044E+02 -.860483441E+02 -.861167776E+02 -.861841976E+02 -.862505119E+02 -.863156418E+02 -.863795190E+02 -.864420830E+02 -.865032771E+02 -.865630435E+02 -.866213176E+02 -.866780207E+02 -.867330504E+02 -.867862692E+02 -.868374889E+02 -.868864512E+02 -.869328025E+02 -.869760609E+02 -.870155736E+02 -.870504612E+02 -.870795452E+02 -.871012526E+02 -.871134923E+02 -.871134923E+02
 -.870978493E+02 -.870978493E+02 -.870846860E+02 -.870613226E+02 -.870299897E+02 -.869923603E+02 -.869496835E+02 -.869028872E+02 -.868526562E+02 -.867994922E+02 -.867437600E+02 -.866857227E+02 -.866255693E+02 -.865634359E+02 -.864994219E+02 -.864336036E+02 -.863660435E+02 -.862967993E+02 -.862259302E+02 -.861535020E+02 -.860795916E+02 -.860042909E+02 -.859277094E+02 -.858499767E+02 -.857712448E+02 -.856916890E+02 -.856115099E+02 -.855309330E+02 -.854502099E+02 -.853696174E+02 -.852894572E+02 -.852100544E+02 -.851317558E+02 -.850549279E+02 -.849799535E+02 -.849072290E+02 -.848371600E+02 -.847701572E+02 -.847066318E+02 -.846469898E+02 -.845916273E+02 -.845409246E+02 -.844952405E+02 -.844549073E+02 -.844202249E+02 -.843914565E+02 -.843688236E+02 -.843525026E+02 -.843426216E+02 -.843392580E+02 -.843424372E+02 -.843521322E+02 -.843682638E+02 -.843907025E+02 -.844192700E+02 -.844537432E+02 -.844938571E+02 -.845393102E+02 -.845897684E+02 -.846448710E+02 -.847042359E+02 -.847674652E+02 -.848341509E+02 -.849038799E+02 -.849762394E+02 -.850508218E+02 -.851272287E+02 -.852050749E+02 -.852839921E+02 -.853636311E+02 -.854436648E+02 -.855237894E+02 -.856037261E+02 -.856832215E+02 -.857620482E+02 -.858400045E+02 -.859169140E+02 -.859926245E+02 -.860670068E+02 -.861399529E+02 -.862113743E+02 -.862811988E+02 -.863493683E+02 -.864158350E+02 -.864805568E+02 -.865434929E+02 -.866045970E+02 -.866638098E+02 -.867210493E+02 -.867761987E+02 -.868290907E+02 -.868794875E+02 -.869270551E+02 -.869713300E+02 -.870116757E+02 -.870472258E+02 -.870768107E+02 -.870988606E+02 -.871112794E+02 -.871112794E+02
 -.870970635E+02 -.870970635E+02 -.870837885E+02 -.870601959E+02 -.870285031E+02 -.869903648E+02 -.869470082E+02 -.868993365E+02 -.868480080E+02 -.867934968E+02 -.867361392E+02 -.866761699E+02 -.866137495E+02 -.865489859E+02 -.864819517E+02 -.864126971E+02 -.863412605E+02 -.862676772E+02 -.861919864E+02 -.861142370E+02 -.860344925E+02 -.859528351E+02 -.858693693E+02 -.857842250E+02 -.856975600E+02 -.856095619E+02 -.855204502E+02 -.854304771E+02 -.853399283E+02 -.852491231E+02 -.851584138E+02 -.850681850E+02 -.849788511E+02 -.848908542E+02 -.848046608E+02 -.847207575E+02 -.846396464E+02 -.845618395E+02 -.844878526E+02 -.844181987E+02 -.843533805E+02 -.842938835E+02 -.842401679E+02 -.841926613E+02 -.841517517E+02 -.841177800E+02 -.840910343E+02 -.840717447E+02 -.840600782E+02 -.840561362E+02 -.840599521E+02 -.840714908E+02 -.840906494E+02 -.841172590E+02 -.841510880E+02 -.841918466E+02 -.842391920E+02 -.842927347E+02 -.843520451E+02 -.844166612E+02 -.844860956E+02 -.845598438E+02 -.846373907E+02 -.847182184E+02 -.848018130E+02 -.848876701E+02 -.849753010E+02 -.850642369E+02 -.851540334E+02 -.852442737E+02 -.853345710E+02 -.854245708E+02 -.855139513E+02 -.856024249E+02 -.856897373E+02 -.857756674E+02 -.858600262E+02 -.859426553E+02 -.860234249E+02 -.861022316E+02 -.861789957E+02 -.862536582E+02 -.863261775E+02 -.863965250E+02 -.864646806E+02 -.865306271E+02 -.865943438E+02 -.866557982E+02 -.867149361E+02 -.867716692E+02 -.868258593E+02 -.868772979E+02 -.869256805E+02 -.869705730E+02 -.870113678E+02 -.870472268E+02 -.870770078E+02 -.870991664E+02 -.871116299E+02 -.871116299E+02
 -.870994360E+02 -.870994360E+02 -.870862157E+02 -.870626833E+02 -.870310089E+02 -.869928012E+02 -.869492430E+02 -.869011943E+02 -.868492712E+02 -.867939067E+02 -.867353967E+02 -.866739364E+02 -.866096475E+02 -.865426004E+02 -.864728310E+02 -.864003542E+02 -.863251747E+02 -.862472962E+02 -.861667290E+02 -.860834959E+02 -.859976381E+02 -.859092199E+02 -.858183331E+02 -.857251006E+02 -.856296802E+02 -.855322671E+02 -.854330966E+02 -.853324461E+02 -.852306364E+02 -.851280325E+02 -.850250436E+02 -.849221222E+02 -.848197626E+02 -.847184979E+02 -.846188966E+02 -.845215575E+02 -.844271038E+02 -.843361767E+02 -.842494267E+02 -.841675054E+02 -.840910558E+02 -.840207020E+02 -.839570392E+02 -.839006231E+02 -.838519596E+02 -.838114954E+02 -.837796088E+02 -.837566027E+02 -.837426977E+02 -.837380278E+02 -.837426374E+02 -.837564805E+02 -.837794214E+02 -.838112379E+02 -.838516255E+02 -.839002040E+02 -.839565252E+02 -.840200813E+02 -.840903149E+02 -.841666289E+02 -.842483973E+02 -.843349752E+02 -.844257090E+02 -.845199459E+02 -.846170429E+02 -.847163743E+02 -.848173391E+02 -.849193664E+02 -.850219208E+02 -.851245056E+02 -.852266656E+02 -.853279891E+02 -.854281089E+02 -.855267015E+02 -.856234874E+02 -.857182294E+02 -.858107304E+02 -.859008316E+02 -.859884098E+02 -.860733737E+02 -.861556609E+02 -.862352343E+02 -.863120774E+02 -.863861899E+02 -.864575824E+02 -.865262707E+02 -.865922684E+02 -.866555786E+02 -.867161840E+02 -.867740341E+02 -.868290293E+02 -.868810009E+02 -.869296852E+02 -.869746903E+02 -.870154523E+02 -.870511795E+02 -.870807784E+02 -.871027571E+02 -.871150995E+02 -.871150995E+02
 -.871056343E+02 -.871056343E+02 -.870926727E+02 -.870695568E+02 -.870383681E+02 -.870006368E+02 -.869574752E+02 -.869096785E+02 -.868578024E+02 -.868022229E+02 -.867431819E+02 -.866808221E+02 -.866152148E+02 -.865463808E+02 -.864743080E+02 -.863989644E+02 -.863203096E+02 -.862383038E+02 -.861529161E+02 -.860641314E+02 -.859719565E+02 -.858764260E+02 -.857776073E+02 -.856756059E+02 -.855705696E+02 -.854626926E+02 -.853522195E+02 -.852394483E+02 -.851247331E+02 -.850084856E+02 -.848911764E+02 -.847733348E+02 -.846555476E+02 -.845384563E+02 -.844227532E+02 -.843091759E+02 -.841985005E+02 -.840915325E+02 -.839890967E+02 -.838920260E+02 -.838011484E+02 -.837172731E+02 -.836411767E+02 -.835735878E+02 -.835151735E+02 -.834665249E+02 -.834281448E+02 -.834004364E+02 -.833836944E+02 -.833780982E+02 -.833837074E+02 -.834004608E+02 -.834281774E+02 -.834665610E+02 -.835152067E+02 -.835736101E+02 -.836411782E+02 -.837172426E+02 -.838010726E+02 -.838918899E+02 -.839888833E+02 -.840912231E+02 -.841980742E+02 -.843086097E+02 -.844220219E+02 -.845375326E+02 -.846544017E+02 -.847719346E+02 -.848894872E+02 -.850064701E+02 -.851223516E+02 -.852366582E+02 -.853489756E+02 -.854589470E+02 -.855662719E+02 -.856707036E+02 -.857720455E+02 -.858701484E+02 -.859649060E+02 -.860562507E+02 -.861441495E+02 -.862285985E+02 -.863096185E+02 -.863872493E+02 -.864615438E+02 -.865325616E+02 -.866003618E+02 -.866649940E+02 -.867264882E+02 -.867848425E+02 -.868400071E+02 -.868918648E+02 -.869402057E+02 -.869846947E+02 -.870248290E+02 -.870598835E+02 -.870888387E+02 -.871102866E+02 -.871223073E+02 -.871223073E+02
 -.871163942E+02 -.871163942E+02 -.871039377E+02 -.870816694E+02 -.870515347E+02 -.870149475E+02 -.869729188E+02 -.869261545E+02 -.868751293E+02 -.868201447E+02 -.867613726E+02 -.866988891E+02 -.866327009E+02 -.865627661E+02 -.864890109E+02 -.864113427E+02 -.863296614E+02 -.862438690E+02 -.861538783E+02 -.860596201E+02 -.859610505E+02 -.858581578E+02 -.857509690E+02 -.856395556E+02 -.855240404E+02 -.854046027E+02 -.852814842E+02 -.851549936E+02 -.850255116E+02 -.848934938E+02 -.847594739E+02 -.846240644E+02 -.844879570E+02 -.843519202E+02 -.842167956E+02 -.840834920E+02 -.839529768E+02 -.838262659E+02 -.837044102E+02 -.835884809E+02 -.834795520E+02 -.833786819E+02 -.832868931E+02 -.832051515E+02 -.831343459E+02 -.830752682E+02 -.830285945E+02 -.829948689E+02 -.829744902E+02 -.829677014E+02 -.829745837E+02 -.829950544E+02 -.830288690E+02 -.830756272E+02 -.831347833E+02 -.832056596E+02 -.832874627E+02 -.833793022E+02 -.834802103E+02 -.835891628E+02 -.837050996E+02 -.838269447E+02 -.839536250E+02 -.840840873E+02 -.842173138E+02 -.843523347E+02 -.844882390E+02 -.846241824E+02 -.847593940E+02 -.848931796E+02 -.850249236E+02 -.851540899E+02 -.852802198E+02 -.854029298E+02 -.855219085E+02 -.856369115E+02 -.857477570E+02 -.858543203E+02 -.859565285E+02 -.860543539E+02 -.861478089E+02 -.862369396E+02 -.863218195E+02 -.864025436E+02 -.864792217E+02 -.865519711E+02 -.866209093E+02 -.866861451E+02 -.867477685E+02 -.868058381E+02 -.868603667E+02 -.869113017E+02 -.869585015E+02 -.870017040E+02 -.870404870E+02 -.870742151E+02 -.871019715E+02 -.871224681E+02 -.871339274E+02 -.871339274E+02
 -.871325076E+02 -.871325076E+02 -.871208487E+02 -.870999422E+02 -.870715419E+02 -.870369023E+02 -.869968990E+02 -.869521204E+02 -.869029377E+02 -.868495584E+02 -.867920670E+02 -.867304569E+02 -.866646552E+02 -.865945420E+02 -.865199660E+02 -.864407578E+02 -.863567405E+02 -.862677396E+02 -.861735920E+02 -.860741540E+02 -.859693094E+02 -.858589779E+02 -.857431226E+02 -.856217581E+02 -.854949591E+02 -.853628679E+02 -.852257029E+02 -.850837660E+02 -.849374496E+02 -.847872435E+02 -.846337396E+02 -.844776361E+02 -.843197391E+02 -.841609626E+02 -.840023251E+02 -.838449441E+02 -.836900269E+02 -.835388577E+02 -.833927814E+02 -.832531840E+02 -.831214697E+02 -.829990344E+02 -.828872384E+02 -.827873764E+02 -.827006474E+02 -.826281256E+02 -.825707327E+02 -.825292133E+02 -.825041148E+02 -.824957716E+02 -.825042957E+02 -.825295737E+02 -.825712697E+02 -.826288352E+02 -.827015239E+02 -.827884128E+02 -.828884261E+02 -.830003633E+02 -.831229280E+02 -.832547585E+02 -.833944569E+02 -.835406172E+02 -.836918517E+02 -.838468134E+02 -.840042159E+02 -.841628498E+02 -.843215953E+02 -.844794314E+02 -.846354416E+02 -.847888171E+02 -.849388569E+02 -.850849663E+02 -.852266525E+02 -.853635201E+02 -.854952641E+02 -.856216633E+02 -.857425726E+02 -.858579149E+02 -.859676735E+02 -.860718840E+02 -.861706267E+02 -.862640187E+02 -.863522071E+02 -.864353611E+02 -.865136649E+02 -.865873106E+02 -.866564895E+02 -.867213843E+02 -.867821586E+02 -.868389457E+02 -.868918342E+02 -.869408507E+02 -.869859374E+02 -.870269234E+02 -.870634878E+02 -.870951109E+02 -.871210109E+02 -.871400604E+02 -.871506764E+02 -.871506764E+02
 -.871548004E+02 -.871548004E+02 -.871442813E+02 -.871253399E+02 -.870994761E+02 -.870677364E+02 -.870308230E+02 -.869891770E+02 -.869430411E+02 -.868925077E+02 -.868375558E+02 -.867780792E+02 -.867139086E+02 -.866448293E+02 -.865705956E+02 -.864909425E+02 -.864055960E+02 -.863142835E+02 -.862167418E+02 -.861127267E+02 -.860020219E+02 -.858844482E+02 -.857598733E+02 -.856282222E+02 -.854894880E+02 -.853437425E+02 -.851911486E+02 -.850319707E+02 -.848665868E+02 -.846954985E+02 -.845193411E+02 -.843388909E+02 -.841550717E+02 -.839689573E+02 -.837817710E+02 -.835948814E+02 -.834097929E+02 -.832281314E+02 -.830516243E+02 -.828820754E+02 -.827213339E+02 -.825712587E+02 -.824336786E+02 -.823103497E+02 -.822029109E+02 -.821128404E+02 -.820414134E+02 -.819896653E+02 -.819583592E+02 -.819479630E+02 -.819586338E+02 -.819902132E+02 -.820422322E+02 -.821139263E+02 -.822042590E+02 -.823119536E+02 -.824355307E+02 -.825733499E+02 -.827236537E+02 -.828846118E+02 -.830543636E+02 -.832310584E+02 -.834128905E+02 -.835981306E+02 -.837851509E+02 -.839724448E+02 -.841586416E+02 -.843425155E+02 -.845229903E+02 -.846991396E+02 -.848701842E+02 -.850354861E+02 -.851945405E+02 -.853469665E+02 -.854924962E+02 -.856309640E+02 -.857622946E+02 -.858864922E+02 -.860036293E+02 -.861138361E+02 -.862172908E+02 -.863142096E+02 -.864048387E+02 -.864894452E+02 -.865683096E+02 -.866417178E+02 -.867099531E+02 -.867732882E+02 -.868319757E+02 -.868862378E+02 -.869362536E+02 -.869821439E+02 -.870239511E+02 -.870616144E+02 -.870949366E+02 -.871235416E+02 -.871468179E+02 -.871638439E+02 -.871732903E+02 -.871732903E+02
 -.871840999E+02 -.871840999E+02 -.871751139E+02 -.871588338E+02 -.871364362E+02 -.871087066E+02 -.870761331E+02 -.870389772E+02 -.869973273E+02 -.869511395E+02 -.869002683E+02 -.868444906E+02 -.867835240E+02 -.867170417E+02 -.866446847E+02 -.865660722E+02 -.864808106E+02 -.863885032E+02 -.862887585E+02 -.861811999E+02 -.860654751E+02 -.859412673E+02 -.858083068E+02 -.856663835E+02 -.855153614E+02 -.853551931E+02 -.851859360E+02 -.850077692E+02 -.848210102E+02 -.846261319E+02 -.844237790E+02 -.842147825E+02 -.840001723E+02 -.837811865E+02 -.835592755E+02 -.833361021E+02 -.831135337E+02 -.828936277E+02 -.826786083E+02 -.824708348E+02 -.822727604E+02 -.820868837E+02 -.819156911E+02 -.817615955E+02 -.816268692E+02 -.815135780E+02 -.814235160E+02 -.813581475E+02 -.813185566E+02 -.813054095E+02 -.813189305E+02 -.813588943E+02 -.814246336E+02 -.815150632E+02 -.816287178E+02 -.817638021E+02 -.819182493E+02 -.820897856E+02 -.822759971E+02 -.824743959E+02 -.826824821E+02 -.828978009E+02 -.831179916E+02 -.833408281E+02 -.835642512E+02 -.837863917E+02 -.840055847E+02 -.842203773E+02 -.844295294E+02 -.846320085E+02 -.848269809E+02 -.850137989E+02 -.851919868E+02 -.853612239E+02 -.855213279E+02 -.856722380E+02 -.858139982E+02 -.859467413E+02 -.860706744E+02 -.861860645E+02 -.862932262E+02 -.863925106E+02 -.864842946E+02 -.865689715E+02 -.866469432E+02 -.867186115E+02 -.867843713E+02 -.868446025E+02 -.868996626E+02 -.869498773E+02 -.869955309E+02 -.870368528E+02 -.870740022E+02 -.871070474E+02 -.871359383E+02 -.871604716E+02 -.871802436E+02 -.871945879E+02 -.872024931E+02 -.872024931E+02
 -.872211881E+02 -.872211881E+02 -.872141793E+02 -.872013489E+02 -.871834757E+02 -.871610278E+02 -.871342362E+02 -.871031499E+02 -.870676774E+02 -.870276175E+02 -.869826825E+02 -.869325160E+02 -.868767065E+02 -.868147982E+02 -.867463005E+02 -.866706954E+02 -.865874456E+02 -.864960020E+02 -.863958119E+02 -.862863282E+02 -.861670196E+02 -.860373827E+02 -.858969552E+02 -.857453319E+02 -.855821820E+02 -.854072689E+02 -.852204718E+02 -.850218097E+02 -.848114659E+02 -.845898145E+02 -.843574459E+02 -.841151933E+02 -.838641549E+02 -.836057148E+02 -.833415572E+02 -.830736746E+02 -.828043664E+02 -.825362268E+02 -.822721211E+02 -.820151465E+02 -.817685799E+02 -.815358104E+02 -.813202587E+02 -.811252852E+02 -.809540899E+02 -.808096091E+02 -.806944139E+02 -.806106158E+02 -.805597859E+02 -.805428929E+02 -.805602639E+02 -.806115711E+02 -.806958448E+02 -.808115131E+02 -.809564637E+02 -.811281246E+02 -.813235585E+02 -.815395644E+02 -.817727810E+02 -.820197864E+02 -.822771904E+02 -.825417148E+02 -.828102609E+02 -.830799623E+02 -.833482228E+02 -.836127415E+02 -.838715241E+02 -.841228843E+02 -.843654359E+02 -.845980782E+02 -.848199758E+02 -.850305354E+02 -.852293800E+02 -.854163232E+02 -.855913429E+02 -.857545565E+02 -.859061968E+02 -.860465912E+02 -.861761414E+02 -.862953062E+02 -.864045858E+02 -.865045091E+02 -.865956216E+02 -.866784755E+02 -.867536216E+02 -.868216016E+02 -.868829420E+02 -.869381473E+02 -.869876947E+02 -.870320274E+02 -.870715476E+02 -.871066073E+02 -.871374977E+02 -.871644339E+02 -.871875361E+02 -.872068034E+02 -.872220788E+02 -.872330032E+02 -.872389521E+02 -.872389521E+02
 -.872667404E+02 -.872667404E+02 -.872621989E+02 -.872536928E+02 -.872415241E+02 -.872257850E+02 -.872064062E+02 -.871831924E+02 -.871558479E+02 -.871239957E+02 -.870871904E+02 -.870449288E+02 -.869966570E+02 -.869417759E+02 -.868796466E+02 -.868095944E+02 -.867309142E+02 -.866428751E+02 -.865447277E+02 -.864357118E+02 -.863150664E+02 -.861820420E+02 -.860359156E+02 -.858760084E+02 -.857017076E+02 -.855124909E+02 -.853079550E+02 -.850878481E+02 -.848521051E+02 -.846008864E+02 -.843346182E+02 -.840540346E+02 -.837602179E+02 -.834546369E+02 -.831391802E+02 -.828161802E+02 -.824884267E+02 -.821591647E+02 -.818320741E+02 -.815112283E+02 -.812010279E+02 -.809061114E+02 -.806312400E+02 -.803811620E+02 -.801604592E+02 -.799733845E+02 -.798236977E+02 -.797145107E+02 -.796481529E+02 -.796260663E+02 -.796487388E+02 -.797156820E+02 -.798254532E+02 -.799757226E+02 -.801633776E+02 -.803846578E+02 -.806353096E+02 -.809107505E+02 -.812062316E+02 -.815169906E+02 -.818383883E+02 -.821660231E+02 -.824958205E+02 -.828240994E+02 -.831476136E+02 -.834635718E+02 -.837696400E+02 -.840639282E+02 -.843449653E+02 -.846116672E+02 -.848632975E+02 -.850994275E+02 -.853198942E+02 -.855247597E+02 -.857142727E+02 -.858888330E+02 -.860489593E+02 -.861952608E+02 -.863284120E+02 -.864491319E+02 -.865581659E+02 -.866562710E+02 -.867442038E+02 -.868227108E+02 -.868925207E+02 -.869543384E+02 -.870088405E+02 -.870566717E+02 -.870984413E+02 -.871347208E+02 -.871660403E+02 -.871928852E+02 -.872156908E+02 -.872348354E+02 -.872506300E+02 -.872633048E+02 -.872729887E+02 -.872796826E+02 -.872832212E+02 -.872832212E+02
 -.873212475E+02 -.873212475E+02 -.873197014E+02 -.873164660E+02 -.873112863E+02 -.873038205E+02 -.872936576E+02 -.872803286E+02 -.872633133E+02 -.872420443E+02 -.872159084E+02 -.871842468E+02 -.871463552E+02 -.871014822E+02 -.870488291E+02 -.869875492E+02 -.869167488E+02 -.868354886E+02 -.867427873E+02 -.866376271E+02 -.865189618E+02 -.863857281E+02 -.862368605E+02 -.860713104E+02 -.858880708E+02 -.856862052E+02 -.854648840E+02 -.852234260E+02 -.849613473E+02 -.846784157E+02 -.843747115E+02 -.840506920E+02 -.837072597E+02 -.833458294E+02 -.829683924E+02 -.825775719E+02 -.821766659E+02 -.817696695E+02 -.813612713E+02 -.809568177E+02 -.805622385E+02 -.801839307E+02 -.798285985E+02 -.795030519E+02 -.792139699E+02 -.789676393E+02 -.787696843E+02 -.786248046E+02 -.785365437E+02 -.785071061E+02 -.785372400E+02 -.786261970E+02 -.787717723E+02 -.789704221E+02 -.792174463E+02 -.795072205E+02 -.798334576E+02 -.801894782E+02 -.805684717E+02 -.809637335E+02 -.813688660E+02 -.817779388E+02 -.821856049E+02 -.825871746E+02 -.829786520E+02 -.833567382E+02 -.837188086E+02 -.840628706E+02 -.843875079E+02 -.846918165E+02 -.849753369E+02 -.852379868E+02 -.854799961E+02 -.857018460E+02 -.859042146E+02 -.860879285E+02 -.862539204E+02 -.864031933E+02 -.865367915E+02 -.866557758E+02 -.867612043E+02 -.868541179E+02 -.869355286E+02 -.870064116E+02 -.870677004E+02 -.871202829E+02 -.871650004E+02 -.872026476E+02 -.872339733E+02 -.872596825E+02 -.872804385E+02 -.872968653E+02 -.873095505E+02 -.873190466E+02 -.873258734E+02 -.873305173E+02 -.873334304E+02 -.873350259E+02 -.873356703E+02 -.873356703E+02
 -.873849229E+02 -.873849229E+02 -.873869241E+02 -.873899537E+02 -.873931211E+02 -.873955958E+02 -.873965877E+02 -.873953304E+02 -.873910645E+02 -.873830247E+02 -.873704268E+02 -.873524565E+02 -.873282591E+02 -.872969310E+02 -.872575111E+02 -.872089744E+02 -.871502269E+02 -.870801011E+02 -.869973553E+02 -.869006733E+02 -.867886692E+02 -.866598947E+02 -.865128511E+02 -.863460079E+02 -.861578273E+02 -.859467961E+02 -.857114680E+02 -.854505149E+02 -.851627891E+02 -.848473978E+02 -.845037892E+02 -.841318490E+02 -.837320072E+02 -.833053507E+02 -.828537385E+02 -.823799121E+02 -.818875935E+02 -.813815602E+02 -.808676859E+02 -.803529335E+02 -.798452886E+02 -.793536217E+02 -.788874733E+02 -.784567585E+02 -.780713990E+02 -.777408981E+02 -.774738830E+02 -.772776499E+02 -.771577501E+02 -.771176585E+02 -.771585581E+02 -.772792659E+02 -.774763072E+02 -.777441306E+02 -.780754400E+02 -.784616083E+02 -.788931321E+02 -.793600896E+02 -.798525657E+02 -.803610198E+02 -.808765811E+02 -.813912638E+02 -.818981046E+02 -.823912295E+02 -.828658604E+02 -.833182747E+02 -.837457302E+02 -.841463670E+02 -.845190970E+02 -.848634891E+02 -.851796561E+02 -.854681481E+02 -.857298561E+02 -.859659251E+02 -.861776810E+02 -.863665670E+02 -.865340926E+02 -.866817917E+02 -.868111903E+02 -.869237815E+02 -.870210078E+02 -.871042482E+02 -.871748107E+02 -.872339281E+02 -.872827573E+02 -.873223807E+02 -.873538098E+02 -.873779904E+02 -.873958091E+02 -.874081013E+02 -.874156602E+02 -.874192465E+02 -.874196007E+02 -.874174552E+02 -.874135498E+02 -.874086481E+02 -.874035578E+02 -.873991534E+02 -.873964036E+02 -.873964036E+02
 -.874575996E+02 -.874575996E+02 -.874637032E+02 -.874740036E+02 -.874869023E+02 -.875010316E+02 -.875151929E+02 -.875283054E+02 -.875393653E+02 -.875474114E+02 -.875514956E+02 -.875506589E+02 -.875439098E+02 -.875302049E+02 -.875084331E+02 -.874773996E+02 -.874358135E+02 -.873822755E+02 -.873152691E+02 -.872331530E+02 -.871341576E+02 -.870163851E+02 -.868778148E+02 -.867163148E+02 -.865296629E+02 -.863155761E+02 -.860717544E+02 -.857959371E+02 -.854859786E+02 -.851399412E+02 -.847562107E+02 -.843336331E+02 -.838716737E+02 -.833705958E+02 -.828316552E+02 -.822573015E+02 -.816513767E+02 -.810192933E+02 -.803681729E+02 -.797069220E+02 -.790462171E+02 -.783983758E+02 -.777770885E+02 -.771970004E+02 -.766731422E+02 -.762202298E+02 -.758518734E+02 -.755797587E+02 -.754128810E+02 -.753569149E+02 -.754138003E+02 -.755815977E+02 -.758546329E+02 -.762239111E+02 -.766777469E+02 -.772025304E+02 -.777835462E+02 -.784057639E+02 -.790545385E+02 -.797161799E+02 -.803783709E+02 -.810304349E+02 -.816634656E+02 -.822703415E+02 -.828456499E+02 -.833855489E+02 -.838875885E+02 -.843505126E+02 -.847740572E+02 -.851587565E+02 -.855057634E+02 -.858166910E+02 -.860934756E+02 -.863382611E+02 -.865533058E+02 -.867409072E+02 -.869033448E+02 -.870428373E+02 -.871615114E+02 -.872613822E+02 -.873443406E+02 -.874121477E+02 -.874664345E+02 -.875087052E+02 -.875403439E+02 -.875626231E+02 -.875767152E+02 -.875837039E+02 -.875845987E+02 -.875803501E+02 -.875718665E+02 -.875600332E+02 -.875457350E+02 -.875298807E+02 -.875134340E+02 -.874974491E+02 -.874831152E+02 -.874718104E+02 -.874651699E+02 -.874651699E+02
 -.875386223E+02 -.875386223E+02 -.875493586E+02 -.875678977E+02 -.875918713E+02 -.876193369E+02 -.876486671E+02 -.876784619E+02 -.877074781E+02 -.877345722E+02 -.877586533E+02 -.877786434E+02 -.877934429E+02 -.878019007E+02 -.878027871E+02 -.877947689E+02 -.877763857E+02 -.877460285E+02 -.877019191E+02 -.876420912E+02 -.875643747E+02 -.874663824E+02 -.873455017E+02 -.871988933E+02 -.870234978E+02 -.868160554E+02 -.865731392E+02 -.862912097E+02 -.859666919E+02 -.855960821E+02 -.851760889E+02 -.847038129E+02 -.841769692E+02 -.835941534E+02 -.829551507E+02 -.822612807E+02 -.815157647E+02 -.807240946E+02 -.798943725E+02 -.790375786E+02 -.781677184E+02 -.773017905E+02 -.764595197E+02 -.756628073E+02 -.749348724E+02 -.742990960E+02 -.737776257E+02 -.733898549E+02 -.731509385E+02 -.730705361E+02 -.731519672E+02 -.733919132E+02 -.737807150E+02 -.743032187E+02 -.749400317E+02 -.756690069E+02 -.764667642E+02 -.773100851E+02 -.781770693E+02 -.790479924E+02 -.799058565E+02 -.807366569E+02 -.815294137E+02 -.822760256E+02 -.829710011E+02 -.836111191E+02 -.841950605E+02 -.847230403E+02 -.851964627E+02 -.856176129E+02 -.859893898E+02 -.863150842E+02 -.865981991E+02 -.868423082E+02 -.870509494E+02 -.872275473E+02 -.873753591E+02 -.874974401E+02 -.875966250E+02 -.876755203E+02 -.877365052E+02 -.877817402E+02 -.878131788E+02 -.878325833E+02 -.878415429E+02 -.878414923E+02 -.878337327E+02 -.878194530E+02 -.877997526E+02 -.877756654E+02 -.877481861E+02 -.877182998E+02 -.876870151E+02 -.876554035E+02 -.876246464E+02 -.875960926E+02 -.875713292E+02 -.875522706E+02 -.875412720E+02 -.875412720E+02
 -.876267481E+02 -.876267481E+02 -.876425873E+02 -.876702311E+02 -.877064961E+02 -.877488409E+02 -.877952028E+02 -.878438694E+02 -.878933767E+02 -.879424269E+02 -.879898220E+02 -.880344076E+02 -.880750253E+02 -.881104699E+02 -.881394514E+02 -.881605582E+02 -.881722222E+02 -.881726843E+02 -.881599597E+02 -.881318035E+02 -.880856767E+02 -.880187131E+02 -.879276884E+02 -.878089946E+02 -.876586205E+02 -.874721439E+02 -.872447397E+02 -.869712095E+02 -.866460419E+02 -.862635115E+02 -.858178274E+02 -.853033432E+02 -.847148389E+02 -.840478869E+02 -.832993084E+02 -.824677223E+02 -.815541787E+02 -.805628552E+02 -.795017764E+02 -.783834913E+02 -.772256207E+02 -.760511601E+02 -.748884044E+02 -.737703624E+02 -.727335503E+02 -.718161165E+02 -.710553503E+02 -.704847640E+02 -.701310804E+02 -.700115714E+02 -.701322150E+02 -.704870345E+02 -.710587589E+02 -.718206667E+02 -.727392467E+02 -.737772107E+02 -.748964114E+02 -.760603339E+02 -.772359704E+02 -.783950271E+02 -.795145097E+02 -.805767985E+02 -.815693455E+02 -.824841273E+02 -.833169672E+02 -.840668160E+02 -.847350558E+02 -.853248662E+02 -.858406755E+02 -.862877042E+02 -.866715993E+02 -.869981516E+02 -.872730865E+02 -.875019148E+02 -.876898339E+02 -.878416674E+02 -.879618350E+02 -.880543445E+02 -.881227992E+02 -.881704168E+02 -.882000552E+02 -.882142419E+02 -.882152072E+02 -.882049163E+02 -.881851033E+02 -.881573034E+02 -.881228858E+02 -.880830857E+02 -.880390372E+02 -.879918068E+02 -.879424304E+02 -.878919527E+02 -.878414733E+02 -.877922005E+02 -.877455162E+02 -.877030561E+02 -.876668101E+02 -.876392488E+02 -.876234860E+02 -.876234860E+02
 -.877200704E+02 -.877200704E+02 -.877413807E+02 -.877788177E+02 -.878283579E+02 -.878868548E+02 -.879518188E+02 -.880212463E+02 -.880934842E+02 -.881671227E+02 -.882409082E+02 -.883136706E+02 -.883842621E+02 -.884515025E+02 -.885141286E+02 -.885707465E+02 -.886197834E+02 -.886594394E+02 -.886876357E+02 -.887019611E+02 -.886996146E+02 -.886773448E+02 -.886313865E+02 -.885573969E+02 -.884503926E+02 -.883046926E+02 -.881138721E+02 -.878707360E+02 -.875673225E+02 -.871949506E+02 -.867443306E+02 -.862057575E+02 -.855694151E+02 -.848258163E+02 -.839664101E+02 -.829843800E+02 -.818756480E+02 -.806400836E+02 -.792828834E+02 -.778160462E+02 -.762598076E+02 -.746438298E+02 -.730078704E+02 -.714015967E+02 -.698832028E+02 -.685165534E+02 -.673667681E+02 -.664944758E+02 -.659493933E+02 -.657642915E+02 -.659506287E+02 -.664969480E+02 -.673704803E+02 -.685215101E+02 -.698894100E+02 -.714090621E+02 -.730166031E+02 -.746538407E+02 -.762711088E+02 -.778286516E+02 -.792968083E+02 -.806553451E+02 -.818922647E+02 -.830023720E+02 -.839857992E+02 -.848466257E+02 -.855916697E+02 -.862294836E+02 -.867695557E+02 -.872217038E+02 -.875956337E+02 -.879006363E+02 -.881453929E+02 -.883378658E+02 -.884852497E+02 -.885939684E+02 -.886697011E+02 -.887174281E+02 -.887414879E+02 -.887456388E+02 -.887331231E+02 -.887067293E+02 -.886688516E+02 -.886215456E+02 -.885665813E+02 -.885054909E+02 -.884396155E+02 -.883701487E+02 -.882981796E+02 -.882247366E+02 -.881508340E+02 -.880775219E+02 -.880059452E+02 -.879374110E+02 -.878734731E+02 -.878160348E+02 -.877674798E+02 -.877308389E+02 -.877100039E+02 -.877100039E+02
 -.878159874E+02 -.878159874E+02 -.878429889E+02 -.878906447E+02 -.879540922E+02 -.880295928E+02 -.881142549E+02 -.882058179E+02 -.883024842E+02 -.884027861E+02 -.885054788E+02 -.886094528E+02 -.887136592E+02 -.888170440E+02 -.889184872E+02 -.890167442E+02 -.891103858E+02 -.891977356E+02 -.892768022E+02 -.893452034E+02 -.894000828E+02 -.894380155E+02 -.894549033E+02 -.894458582E+02 -.894050771E+02 -.893257076E+02 -.891997116E+02 -.890177343E+02 -.887689900E+02 -.884411833E+02 -.880204906E+02 -.874916358E+02 -.868381041E+02 -.860425508E+02 -.850874704E+02 -.839562010E+02 -.826343401E+02 -.811116353E+02 -.793843818E+02 -.774582933E+02 -.753517093E+02 -.730988425E+02 -.707525732E+02 -.683860645E+02 -.660922813E+02 -.639804273E+02 -.621685304E+02 -.607720526E+02 -.598895511E+02 -.595879082E+02 -.598908803E+02 -.607747127E+02 -.621725253E+02 -.639857626E+02 -.660989645E+02 -.683941051E+02 -.707619826E+02 -.731096341E+02 -.753638983E+02 -.774718971E+02 -.793994196E+02 -.811281287E+02 -.826523126E+02 -.839756782E+02 -.851084801E+02 -.860651228E+02 -.868622705E+02 -.875174307E+02 -.880479504E+02 -.884703460E+02 -.887998958E+02 -.890504250E+02 -.892342303E+02 -.893620985E+02 -.894433849E+02 -.894861273E+02 -.894971768E+02 -.894823341E+02 -.894464827E+02 -.893937144E+02 -.893274442E+02 -.892505148E+02 -.891652891E+02 -.890737325E+02 -.889774857E+02 -.888779302E+02 -.887762473E+02 -.886734726E+02 -.885705484E+02 -.884683764E+02 -.883678723E+02 -.882700259E+02 -.881759706E+02 -.880870657E+02 -.880049972E+02 -.879319054E+02 -.878705452E+02 -.878244936E+02 -.877984167E+02 -.877984167E+02
 -.879112346E+02 -.879112346E+02 -.879439529E+02 -.880019040E+02 -.880794152E+02 -.881721908E+02 -.882769760E+02 -.883912992E+02 -.885132708E+02 -.886414265E+02 -.887746024E+02 -.889118337E+02 -.890522691E+02 -.891950971E+02 -.893394770E+02 -.894844728E+02 -.896289845E+02 -.897716746E+02 -.899108859E+02 -.900445471E+02 -.901700636E+02 -.902841880E+02 -.903828699E+02 -.904610783E+02 -.905125961E+02 -.905297844E+02 -.905033162E+02 -.904218834E+02 -.902718857E+02 -.900371158E+02 -.896984692E+02 -.892337184E+02 -.886174134E+02 -.878209967E+02 -.868132501E+02 -.855612311E+02 -.840318881E+02 -.821945756E+02 -.800246929E+02 -.775086260E+02 -.746500451E+02 -.714773542E+02 -.680516556E+02 -.644739593E+02 -.608895698E+02 -.574867975E+02 -.544867637E+02 -.521217787E+02 -.506023906E+02 -.500782004E+02 -.506038048E+02 -.521246095E+02 -.544910154E+02 -.574924768E+02 -.608966856E+02 -.644825228E+02 -.680616803E+02 -.714888559E+02 -.746630420E+02 -.775231388E+02 -.800407446E+02 -.822121919E+02 -.840510971E+02 -.855820636E+02 -.868357397E+02 -.878451795E+02 -.886433284E+02 -.892614072E+02 -.897279764E+02 -.900684884E+02 -.903051735E+02 -.904571386E+02 -.905405931E+02 -.905691393E+02 -.905540863E+02 -.905047618E+02 -.904288040E+02 -.903324280E+02 -.902206608E+02 -.900975462E+02 -.899663214E+02 -.898295662E+02 -.896893307E+02 -.895472426E+02 -.894045992E+02 -.892624455E+02 -.891216440E+02 -.889829364E+02 -.888470028E+02 -.887145194E+02 -.885862197E+02 -.884629618E+02 -.883458068E+02 -.882361130E+02 -.881356538E+02 -.880467656E+02 -.879725392E+02 -.879170651E+02 -.878857541E+02 -.878857541E+02
 -.880020022E+02 -.880020022E+02 -.880402275E+02 -.881081228E+02 -.881992656E+02 -.883088571E+02 -.884333314E+02 -.885700573E+02 -.887171082E+02 -.888730835E+02 -.890369689E+02 -.892080241E+02 -.893856913E+02 -.895695152E+02 -.897590721E+02 -.899539005E+02 -.901534295E+02 -.903569011E+02 -.905632809E+02 -.907711521E+02 -.909785878E+02 -.911829948E+02 -.913809219E+02 -.915678238E+02 -.917377729E+02 -.918831080E+02 -.919940113E+02 -.920580054E+02 -.920593642E+02 -.919784395E+02 -.917909154E+02 -.914670195E+02 -.909707495E+02 -.902592156E+02 -.892822577E+02 -.879825815E+02 -.862967642E+02 -.841576114E+02 -.814984869E+02 -.782603547E+02 -.744022984E+02 -.699160975E+02 -.648448643E+02 -.593045137E+02 -.535047016E+02 -.477627203E+02 -.425001508E+02 -.382095419E+02 -.353807883E+02 -.343900433E+02 -.353822776E+02 -.382125230E+02 -.425046287E+02 -.477687027E+02 -.535121986E+02 -.593135382E+02 -.648554315E+02 -.699282256E+02 -.744160082E+02 -.782756699E+02 -.815154338E+02 -.841762197E+02 -.863170662E+02 -.880046128E+02 -.893060570E+02 -.902848249E+02 -.909982140E+02 -.914963879E+02 -.918222397E+02 -.920117751E+02 -.920947697E+02 -.920955427E+02 -.920337451E+02 -.919251057E+02 -.917821038E+02 -.916145585E+02 -.914301309E+02 -.912347472E+02 -.910329491E+02 -.908281812E+02 -.906230262E+02 -.904193951E+02 -.902186818E+02 -.900218885E+02 -.898297283E+02 -.896427106E+02 -.894612136E+02 -.892855488E+02 -.891160206E+02 -.889529865E+02 -.887969192E+02 -.886484790E+02 -.885085972E+02 -.883785808E+02 -.882602432E+02 -.881560721E+02 -.880694471E+02 -.880049225E+02 -.879685969E+02 -.879685969E+02
 -.880841470E+02 -.880841470E+02 -.881274048E+02 -.882044098E+02 -.883080793E+02 -.884331830E+02 -.885759034E+02 -.887335018E+02 -.889040625E+02 -.890862973E+02 -.892793937E+02 -.894828962E+02 -.896966113E+02 -.899205284E+02 -.901547500E+02 -.903994264E+02 -.906546889E+02 -.909205766E+02 -.911969505E+02 -.914833892E+02 -.917790578E+02 -.920825406E+02 -.923916277E+02 -.927030392E+02 -.930120725E+02 -.933121505E+02 -.935942475E+02 -.938461638E+02 -.940516195E+02 -.941891330E+02 -.942306573E+02 -.941399530E+02 -.938707029E+02 -.933644131E+02 -.925482236E+02 -.913328740E+02 -.896112656E+02 -.872583534E+02 -.841335190E+02 -.800871248E+02 -.749736060E+02 -.686740777E+02 -.611316798E+02 -.524020344E+02 -.427179713E+02 -.325601367E+02 -.227110585E+02 -.142492719E+02 -.841910163E+01 -.631644295E+01 -.842065439E+01 -.142523802E+02 -.227157279E+02 -.325663757E+02 -.427257911E+02 -.524114490E+02 -.611427064E+02 -.686867363E+02 -.749879197E+02 -.801031199E+02 -.841512249E+02 -.872778029E+02 -.896324949E+02 -.913559229E+02 -.925731353E+02 -.933912346E+02 -.938994850E+02 -.941707504E+02 -.942635287E+02 -.942241410E+02 -.940888306E+02 -.938856484E+02 -.936360795E+02 -.933564072E+02 -.930588337E+02 -.927523866E+02 -.924436438E+02 -.921373068E+02 -.918366521E+02 -.915438834E+02 -.912604053E+02 -.909870363E+02 -.907241734E+02 -.904719206E+02 -.902301901E+02 -.899987833E+02 -.897774579E+02 -.895659870E+02 -.893642140E+02 -.891721079E+02 -.889898249E+02 -.888177793E+02 -.886567308E+02 -.885078946E+02 -.883730830E+02 -.882548896E+02 -.881569293E+02 -.880841542E+02 -.880432676E+02 -.880432676E+02
 -.881534951E+02 -.881534951E+02 -.882010371E+02 -.882858134E+02 -.884001978E+02 -.885386136E+02 -.886970538E+02 -.888727170E+02 -.890637321E+02 -.892689486E+02 -.894877780E+02 -.897200714E+02 -.899660258E+02 -.902261083E+02 -.905009939E+02 -.907915094E+02 -.910985785E+02 -.914231627E+02 -.917661902E+02 -.921284682E+02 -.925105664E+02 -.929126633E+02 -.933343383E+02 -.937742927E+02 -.942299738E+02 -.946970713E+02 -.951688443E+02 -.956352278E+02 -.960816520E+02 -.964874929E+02 -.968240546E+02 -.970519686E+02 -.971178810E+02 -.969503046E+02 -.964545405E+02 -.955066655E+02 -.939467720E+02 -.915720197E+02 -.881307296E+02 -.833198966E+02 -.767903551E+02 -.681666502E+02 -.570925742E+02 -.433178783E+02 -.268448743E+02 -.814988306E+01 0.115291401E+02 0.299157608E+02 0.436546418E+02 0.489732078E+02 0.436530384E+02 0.299125509E+02 0.115243177E+02 -.815632693E+01 -.268529518E+02 -.433276047E+02 -.571039679E+02 -.681797329E+02 -.768051517E+02 -.833364355E+02 -.881490427E+02 -.915921425E+02 -.939687437E+02 -.955305293E+02 -.964803434E+02 -.969780977E+02 -.971477197E+02 -.970839126E+02 -.968581681E+02 -.965238443E+02 -.961203145E+02 -.956762786E+02 -.952123650E+02 -.947431473E+02 -.942786938E+02 -.938257476E+02 -.933886204E+02 -.929698643E+02 -.925707750E+02 -.921917666E+02 -.918326498E+02 -.914928375E+02 -.911714972E+02 -.908676632E+02 -.905803225E+02 -.903084788E+02 -.900512065E+02 -.898076961E+02 -.895772988E+02 -.893595737E+02 -.891543433E+02 -.889617608E+02 -.887823978E+02 -.886173569E+02 -.884684206E+02 -.883382481E+02 -.882306337E+02 -.881508493E+02 -.881060953E+02 -.881060953E+02
 -.882062114E+02 -.882062114E+02 -.882570321E+02 -.883477653E+02 -.884703802E+02 -.886190483E+02 -.887896326E+02 -.889793024E+02 -.891862428E+02 -.894094364E+02 -.896485000E+02 -.899035624E+02 -.901751731E+02 -.904642331E+02 -.907719421E+02 -.910997547E+02 -.914493415E+02 -.918225487E+02 -.922213503E+02 -.926477861E+02 -.931038750E+02 -.935914938E+02 -.941122030E+02 -.946670002E+02 -.952559718E+02 -.958778021E+02 -.965290887E+02 -.972033898E+02 -.978899068E+02 -.985716676E+02 -.992230359E+02 -.998063064E+02 -.100267073E+03 -.100527968E+03 -.100480242E+03 -.999725849E+02 -.987964416E+02 -.966671827E+02 -.932007254E+02 -.878861646E+02 -.800571547E+02 -.688695268E+02 -.533021506E+02 -.322161081E+02 -.453917535E+01 0.303067328E+02 0.715542321E+02 0.115613132E+03 0.154008863E+03 0.172036507E+03 0.154007222E+03 0.115609849E+03 0.715492984E+02 0.303001397E+02 -.454744062E+01 -.322260616E+02 -.533138118E+02 -.688829185E+02 -.800723032E+02 -.879030999E+02 -.932194813E+02 -.966877966E+02 -.988189550E+02 -.999970433E+02 -.100506696E+03 -.100556470E+03 -.100297684E+03 -.998390884E+02 -.992580575E+02 -.986090017E+02 -.979296313E+02 -.972455875E+02 -.965738466E+02 -.959252117E+02 -.953061284E+02 -.947200018E+02 -.941681491E+02 -.936504840E+02 -.931660058E+02 -.927131478E+02 -.922900222E+02 -.918945923E+02 -.915247919E+02 -.911786084E+02 -.908541411E+02 -.905496436E+02 -.902635568E+02 -.899945392E+02 -.897414971E+02 -.895036224E+02 -.892804393E+02 -.890718676E+02 -.888783073E+02 -.887007528E+02 -.885409460E+02 -.884015808E+02 -.882865757E+02 -.882014358E+02 -.881537314E+02 -.881537314E+02
 -.882391905E+02 -.882391905E+02 -.882920718E+02 -.883865534E+02 -.885143550E+02 -.886694955E+02 -.888477634E+02 -.890463176E+02 -.892633888E+02 -.894980557E+02 -.897500804E+02 -.900197861E+02 -.903079695E+02 -.906158372E+02 -.909449608E+02 -.912972437E+02 -.916748961E+02 -.920804114E+02 -.925165391E+02 -.929862476E+02 -.934926678E+02 -.940390069E+02 -.946284153E+02 -.952637866E+02 -.959474609E+02 -.966807878E+02 -.974634932E+02 -.982927663E+02 -.991619523E+02 -.100058688E+03 -.100962251E+03 -.101839792E+03 -.102640993E+03 -.103290470E+03 -.103676975E+03 -.103637996E+03 -.102937758E+03 -.101235716E+03 -.980413899E+02 -.926497009E+02 -.840489942E+02 -.707924245E+02 -.508248752E+02 -.212697847E+02 0.217756868E+02 0.832560449E+02 0.168432119E+03 0.279869437E+03 0.407979360E+03 0.504153387E+03 0.407977697E+03 0.279866108E+03 0.168427118E+03 0.832493613E+02 0.217673076E+02 -.212798760E+02 -.508366987E+02 -.708060037E+02 -.840643564E+02 -.926668770E+02 -.980604146E+02 -.101256628E+03 -.102960600E+03 -.103662816E+03 -.103703824E+03 -.103319404E+03 -.102672073E+03 -.101873084E+03 -.100997825E+03 -.100096621E+03 -.992023239E+02 -.983356627E+02 -.975090053E+02 -.967290108E+02 -.959984940E+02 -.953177322E+02 -.946853775E+02 -.940990900E+02 -.935559734E+02 -.930528709E+02 -.925865644E+02 -.921539049E+02 -.917518969E+02 -.913777515E+02 -.910289192E+02 -.907031118E+02 -.903983181E+02 -.901128198E+02 -.898452112E+02 -.895944274E+02 -.893597854E+02 -.891410424E+02 -.889384780E+02 -.887530087E+02 -.885863422E+02 -.884411878E+02 -.883215363E+02 -.882330339E+02 -.881834790E+02 -.881834790E+02
 -.882504054E+02 -.882504054E+02 -.883039893E+02 -.883997495E+02 -.885293219E+02 -.886866743E+02 -.888675710E+02 -.890691690E+02 -.892897163E+02 -.895283270E+02 -.897848154E+02 -.900595748E+02 -.903534911E+02 -.906678813E+02 -.910044516E+02 -.913652690E+02 -.917527413E+02 -.921696002E+02 -.926188830E+02 -.931039054E+02 -.936282184E+02 -.941955367E+02 -.948096251E+02 -.954741209E+02 -.961922631E+02 -.969664874E+02 -.977978277E+02 -.986850419E+02 -.996233437E+02 -.100602573E+03 -.101604560E+03 -.102599341E+03 -.103539711E+03 -.104353364E+03 -.104931517E+03 -.105112311E+03 -.104656383E+03 -.103210462E+03 -.100252200E+03 -.950047641E+02 -.863009610E+02 -.723596373E+02 -.504027002E+02 -.159687319E+02 0.383780021E+02 0.125595655E+03 0.269426543E+03 0.515705618E+03 0.957499212E+03 0.179255203E+04 0.957497542E+03 0.515702275E+03 0.269421520E+03 0.125588941E+03 0.383695851E+02 -.159788690E+02 -.504145776E+02 -.723732787E+02 -.863163941E+02 -.950220201E+02 -.100271314E+03 -.103231473E+03 -.104679335E+03 -.105137251E+03 -.104958497E+03 -.104382442E+03 -.103570947E+03 -.102632803E+03 -.101640318E+03 -.100640704E+03 -.996639309E+02 -.987281713E+02 -.978435914E+02 -.970149818E+02 -.962435889E+02 -.955283819E+02 -.948669271E+02 -.942559854E+02 -.936919171E+02 -.931709512E+02 -.926893617E+02 -.922435796E+02 -.918302620E+02 -.914463316E+02 -.910890004E+02 -.907557817E+02 -.904444997E+02 -.901532996E+02 -.898806631E+02 -.896254333E+02 -.893868524E+02 -.891646193E+02 -.889589705E+02 -.887707936E+02 -.886017837E+02 -.884546536E+02 -.883334177E+02 -.882437697E+02 -.881935848E+02 -.881935848E+02
 -.882391514E+02 -.882391514E+02 -.882920306E+02 -.883865083E+02 -.885143049E+02 -.886694395E+02 -.888477007E+02 -.890462478E+02 -.892633114E+02 -.894979706E+02 -.897499873E+02 -.900196850E+02 -.903078603E+02 -.906157199E+02 -.909448353E+02 -.912971102E+02 -.916747547E+02 -.920802622E+02 -.925163821E+02 -.929860830E+02 -.934924958E+02 -.940388277E+02 -.946282289E+02 -.952635933E+02 -.959472609E+02 -.966805813E+02 -.974632803E+02 -.982925473E+02 -.991617274E+02 -.100058458E+03 -.100962015E+03 -.101839551E+03 -.102640746E+03 -.103290219E+03 -.103676720E+03 -.103637737E+03 -.102937494E+03 -.101235448E+03 -.980411192E+02 -.926494271E+02 -.840487175E+02 -.707921452E+02 -.508245936E+02 -.212695011E+02 0.217759721E+02 0.832563317E+02 0.168432407E+03 0.279869726E+03 0.407979650E+03 0.504153677E+03 0.407977987E+03 0.279866398E+03 0.168427407E+03 0.832496492E+02 0.217675943E+02 -.212795908E+02 -.508364152E+02 -.708057222E+02 -.840640772E+02 -.926666004E+02 -.980601409E+02 -.101256357E+03 -.102960333E+03 -.103662553E+03 -.103703564E+03 -.103319149E+03 -.102671822E+03 -.101872838E+03 -.100997584E+03 -.100096385E+03 -.992020934E+02 -.983354380E+02 -.975087864E+02 -.967287981E+02 -.959982876E+02 -.953175324E+02 -.946851844E+02 -.940989039E+02 -.935557943E+02 -.930526991E+02 -.925864000E+02 -.921537481E+02 -.917517478E+02 -.913776102E+02 -.910287859E+02 -.907029865E+02 -.903982009E+02 -.901127107E+02 -.898451101E+02 -.895943344E+02 -.893597004E+02 -.891409651E+02 -.889384083E+02 -.887529461E+02 -.885862863E+02 -.884411378E+02 -.883214912E+02 -.882329927E+02 -.881834400E+02 -.881834400E+02
 -.882061330E+02 -.882061330E+02 -.882569494E+02 -.883476750E+02 -.884702798E+02 -.886189360E+02 -.887895069E+02 -.889791624E+02 -.891860877E+02 -.894092657E+02 -.896483134E+02 -.899033597E+02 -.901749541E+02 -.904639979E+02 -.907716907E+02 -.910994872E+02 -.914490580E+02 -.918222495E+02 -.922210357E+02 -.926474562E+02 -.931035303E+02 -.935911345E+02 -.941118294E+02 -.946666127E+02 -.952555708E+02 -.958773880E+02 -.965286619E+02 -.972029508E+02 -.978894559E+02 -.985712053E+02 -.992225627E+02 -.998058227E+02 -.100266580E+03 -.100527465E+03 -.100479730E+03 -.999720644E+02 -.987959133E+02 -.966666470E+02 -.932001828E+02 -.878856157E+02 -.800566001E+02 -.688689670E+02 -.533015862E+02 -.322155396E+02 -.453860336E+01 0.303073077E+02 0.715548093E+02 0.115613711E+03 0.154009443E+03 0.172037087E+03 0.154007803E+03 0.115610429E+03 0.715498773E+02 0.303007168E+02 -.454686583E+01 -.322254898E+02 -.533132434E+02 -.688823542E+02 -.800717436E+02 -.879025455E+02 -.932189326E+02 -.966872542E+02 -.988184195E+02 -.999965152E+02 -.100506176E+03 -.100555959E+03 -.100297181E+03 -.998385951E+02 -.992575742E+02 -.986085289E+02 -.979291694E+02 -.972451369E+02 -.965734079E+02 -.959247853E+02 -.953057147E+02 -.947196012E+02 -.941677620E+02 -.936501107E+02 -.931656468E+02 -.927128033E+02 -.922896927E+02 -.918942780E+02 -.915244931E+02 -.911783252E+02 -.908538738E+02 -.905493924E+02 -.902633218E+02 -.899943204E+02 -.897412946E+02 -.895034360E+02 -.892802688E+02 -.890717127E+02 -.888781675E+02 -.887006274E+02 -.885408338E+02 -.884014805E+02 -.882864855E+02 -.882013532E+02 -.881536530E+02 -.881536530E+02
 -.881533770E+02 -.881533770E+02 -.882009126E+02 -.882856775E+02 -.884000467E+02 -.885384446E+02 -.886968646E+02 -.888725062E+02 -.890634986E+02 -.892686916E+02 -.894874970E+02 -.897197661E+02 -.899656961E+02 -.902257541E+02 -.905006153E+02 -.907911065E+02 -.910981517E+02 -.914227121E+02 -.917657164E+02 -.921279715E+02 -.925100473E+02 -.929121222E+02 -.933337757E+02 -.937737092E+02 -.942293700E+02 -.946964478E+02 -.951682016E+02 -.956345667E+02 -.960809731E+02 -.964867968E+02 -.968233421E+02 -.970512403E+02 -.971171378E+02 -.969495471E+02 -.964537696E+02 -.955058818E+02 -.939459764E+02 -.915712130E+02 -.881299126E+02 -.833190701E+02 -.767895200E+02 -.681658073E+02 -.570917243E+02 -.433170223E+02 -.268440130E+02 -.814901744E+01 0.115300092E+02 0.299166325E+02 0.436555153E+02 0.489740822E+02 0.436539127E+02 0.299134243E+02 0.115251894E+02 -.815545793E+01 -.268520863E+02 -.433267436E+02 -.571031121E+02 -.681788832E+02 -.768043090E+02 -.833356007E+02 -.881482165E+02 -.915913259E+02 -.939679374E+02 -.955297341E+02 -.964795601E+02 -.969773272E+02 -.971469627E+02 -.970831698E+02 -.968574403E+02 -.965231323E+02 -.961196189E+02 -.956756002E+02 -.952117044E+02 -.947425052E+02 -.942780708E+02 -.938251444E+02 -.933880375E+02 -.929693023E+02 -.925702345E+02 -.921912480E+02 -.918321536E+02 -.914923643E+02 -.911710471E+02 -.908672369E+02 -.905799200E+02 -.903081006E+02 -.900508527E+02 -.898073667E+02 -.895769938E+02 -.893592931E+02 -.891540866E+02 -.889615277E+02 -.887821873E+02 -.886171679E+02 -.884682517E+02 -.883380971E+02 -.882304979E+02 -.881507249E+02 -.881059773E+02 -.881059773E+02
 -.880839887E+02 -.880839887E+02 -.881272379E+02 -.882042275E+02 -.883078768E+02 -.884329564E+02 -.885756499E+02 -.887332192E+02 -.889037495E+02 -.890859528E+02 -.892790170E+02 -.894824869E+02 -.896961693E+02 -.899200535E+02 -.901542424E+02 -.903988863E+02 -.906541167E+02 -.909199727E+02 -.911963154E+02 -.914827234E+02 -.917783619E+02 -.920818153E+02 -.923908736E+02 -.927022571E+02 -.930112632E+02 -.933113147E+02 -.935933861E+02 -.938452777E+02 -.940507095E+02 -.941882000E+02 -.942297022E+02 -.941389768E+02 -.938697067E+02 -.933633978E+02 -.925471902E+02 -.913318236E+02 -.896101991E+02 -.872572720E+02 -.841324238E+02 -.800860170E+02 -.749724865E+02 -.686729478E+02 -.611305405E+02 -.524008870E+02 -.427168169E+02 -.325589764E+02 -.227098935E+02 -.142481034E+02 -.841793077E+01 -.631527093E+01 -.841948240E+01 -.142512094E+02 -.227145595E+02 -.325652108E+02 -.427246310E+02 -.524102948E+02 -.611415593E+02 -.686855974E+02 -.749867902E+02 -.801020009E+02 -.841501175E+02 -.872767083E+02 -.896314141E+02 -.913548570E+02 -.925720854E+02 -.933902018E+02 -.938984703E+02 -.941697548E+02 -.942625532E+02 -.942231866E+02 -.940878983E+02 -.938847391E+02 -.936351941E+02 -.933555465E+02 -.930579986E+02 -.927515780E+02 -.924428625E+02 -.921365535E+02 -.918359275E+02 -.915431882E+02 -.912597402E+02 -.909864019E+02 -.907235702E+02 -.904713491E+02 -.902296507E+02 -.899982763E+02 -.897769836E+02 -.895655455E+02 -.893638052E+02 -.891717317E+02 -.889894809E+02 -.888174667E+02 -.886564486E+02 -.885076413E+02 -.883728566E+02 -.882546872E+02 -.881567472E+02 -.880839874E+02 -.880431095E+02 -.880431095E+02
 -.880018031E+02 -.880018031E+02 -.880400174E+02 -.881078934E+02 -.881990107E+02 -.883085719E+02 -.884330123E+02 -.885697017E+02 -.887167143E+02 -.888726499E+02 -.890364948E+02 -.892075091E+02 -.893851349E+02 -.895689175E+02 -.897584333E+02 -.899532208E+02 -.901527094E+02 -.903561411E+02 -.905624816E+02 -.907703141E+02 -.909777120E+02 -.911820820E+02 -.913799729E+02 -.915668395E+02 -.917367543E+02 -.918820561E+02 -.919929271E+02 -.920568901E+02 -.920582188E+02 -.919772652E+02 -.917897134E+02 -.914657909E+02 -.909694956E+02 -.902579377E+02 -.892809570E+02 -.879812594E+02 -.862954221E+02 -.841562505E+02 -.814971085E+02 -.782589604E+02 -.744008895E+02 -.699146754E+02 -.648434305E+02 -.593030696E+02 -.535032486E+02 -.477612599E+02 -.424986845E+02 -.382080713E+02 -.353793147E+02 -.343885683E+02 -.353808026E+02 -.382110495E+02 -.425031583E+02 -.477672367E+02 -.535107386E+02 -.593120856E+02 -.648539878E+02 -.699267923E+02 -.744145867E+02 -.782742615E+02 -.815140401E+02 -.841748420E+02 -.863157060E+02 -.880032713E+02 -.893047357E+02 -.902835250E+02 -.909969370E+02 -.914951349E+02 -.918210121E+02 -.920105740E+02 -.920935963E+02 -.920943983E+02 -.920326308E+02 -.919240225E+02 -.917810529E+02 -.916135409E+02 -.914291476E+02 -.912337992E+02 -.910320372E+02 -.908273063E+02 -.906221891E+02 -.904185966E+02 -.902179226E+02 -.900211692E+02 -.898290494E+02 -.896420726E+02 -.894606167E+02 -.892849931E+02 -.891155062E+02 -.889525131E+02 -.887964863E+02 -.886480856E+02 -.885082421E+02 -.883782621E+02 -.882599583E+02 -.881558175E+02 -.880692180E+02 -.880047126E+02 -.879683979E+02 -.879683979E+02
 -.879109937E+02 -.879109937E+02 -.879436987E+02 -.880016264E+02 -.880791067E+02 -.881718456E+02 -.882765899E+02 -.883908690E+02 -.885127941E+02 -.886409019E+02 -.887740288E+02 -.889112104E+02 -.890515959E+02 -.891943739E+02 -.893387041E+02 -.894836504E+02 -.896281132E+02 -.897707550E+02 -.899099187E+02 -.900435332E+02 -.901690038E+02 -.902830835E+02 -.903817216E+02 -.904598873E+02 -.905113636E+02 -.905285116E+02 -.905020043E+02 -.904205339E+02 -.902704997E+02 -.900356949E+02 -.896970147E+02 -.892322318E+02 -.886158962E+02 -.878194504E+02 -.868116763E+02 -.855596313E+02 -.840302640E+02 -.821929288E+02 -.800230251E+02 -.775069389E+02 -.746483403E+02 -.714756334E+02 -.680499206E+02 -.644722119E+02 -.608878117E+02 -.574850304E+02 -.544849896E+02 -.521199992E+02 -.506006075E+02 -.500764156E+02 -.506020201E+02 -.521228266E+02 -.544892361E+02 -.574907029E+02 -.608949190E+02 -.644807651E+02 -.680599333E+02 -.714871215E+02 -.746613219E+02 -.775214347E+02 -.800390582E+02 -.822105249E+02 -.840494512E+02 -.855804405E+02 -.868341409E+02 -.878436067E+02 -.886417832E+02 -.892598911E+02 -.897264909E+02 -.900670351E+02 -.903037538E+02 -.904557539E+02 -.905392448E+02 -.905678287E+02 -.905528147E+02 -.905035305E+02 -.904276142E+02 -.903312809E+02 -.902195574E+02 -.900964877E+02 -.899653086E+02 -.898286001E+02 -.896884121E+02 -.895463723E+02 -.894037778E+02 -.892616735E+02 -.891209217E+02 -.889822641E+02 -.888463804E+02 -.887139465E+02 -.885856958E+02 -.884624859E+02 -.883453772E+02 -.882357274E+02 -.881353090E+02 -.880464575E+02 -.879722619E+02 -.879168111E+02 -.878855133E+02 -.878855133E+02
 -.878157035E+02 -.878157035E+02 -.878426893E+02 -.878903177E+02 -.879537287E+02 -.880291862E+02 -.881138000E+02 -.882053111E+02 -.883019227E+02 -.884021680E+02 -.885048030E+02 -.886087185E+02 -.887128660E+02 -.888161920E+02 -.889175766E+02 -.890157753E+02 -.891093592E+02 -.891966522E+02 -.892756627E+02 -.893440088E+02 -.893988343E+02 -.894367142E+02 -.894535504E+02 -.894444550E+02 -.894036251E+02 -.893242080E+02 -.891981660E+02 -.890161443E+02 -.887673571E+02 -.884395092E+02 -.880187770E+02 -.874898844E+02 -.868363166E+02 -.860407291E+02 -.850856162E+02 -.839543163E+02 -.826324267E+02 -.811096952E+02 -.793824168E+02 -.774563056E+02 -.753497008E+02 -.730968153E+02 -.707505292E+02 -.683840058E+02 -.660902100E+02 -.639783455E+02 -.621664402E+02 -.607699561E+02 -.598874505E+02 -.595858055E+02 -.598887775E+02 -.607726122E+02 -.621704291E+02 -.639836727E+02 -.660968832E+02 -.683920343E+02 -.707599245E+02 -.731075907E+02 -.753618717E+02 -.774698894E+02 -.793974328E+02 -.811261648E+02 -.826503735E+02 -.839737659E+02 -.851065965E+02 -.860632699E+02 -.868604500E+02 -.875156446E+02 -.880462003E+02 -.884686338E+02 -.887982232E+02 -.890487936E+02 -.892326418E+02 -.893605545E+02 -.894418869E+02 -.894846767E+02 -.894957751E+02 -.894809826E+02 -.894451828E+02 -.893924673E+02 -.893262510E+02 -.892493767E+02 -.891642070E+02 -.890727072E+02 -.889765180E+02 -.888770207E+02 -.887753964E+02 -.886726805E+02 -.885698151E+02 -.884677016E+02 -.883672551E+02 -.882694652E+02 -.881754645E+02 -.880866113E+02 -.880045911E+02 -.879315424E+02 -.878702186E+02 -.878241944E+02 -.877981331E+02 -.877981331E+02
 -.877197423E+02 -.877197423E+02 -.877410344E+02 -.877784397E+02 -.878279378E+02 -.878863847E+02 -.879512931E+02 -.880206605E+02 -.880928352E+02 -.881664084E+02 -.882401271E+02 -.883128219E+02 -.883833454E+02 -.884505178E+02 -.885130761E+02 -.885696266E+02 -.886185970E+02 -.886581872E+02 -.886863187E+02 -.887005805E+02 -.886981716E+02 -.886758407E+02 -.886298228E+02 -.885557751E+02 -.884487143E+02 -.883029595E+02 -.881120858E+02 -.878688984E+02 -.875654353E+02 -.871930158E+02 -.867423500E+02 -.862037333E+02 -.855673492E+02 -.848237107E+02 -.839642671E+02 -.829822017E+02 -.818734366E+02 -.806378412E+02 -.792806124E+02 -.778137489E+02 -.762574862E+02 -.746414867E+02 -.730055079E+02 -.713992173E+02 -.698808088E+02 -.685141473E+02 -.673643523E+02 -.664920527E+02 -.659469654E+02 -.657618612E+02 -.659481984E+02 -.664945203E+02 -.673680575E+02 -.685190947E+02 -.698870044E+02 -.714066688E+02 -.730142245E+02 -.746514790E+02 -.762687666E+02 -.778263312E+02 -.792945120E+02 -.806530752E+02 -.818900236E+02 -.830001619E+02 -.839836222E+02 -.848444841E+02 -.855895657E+02 -.862274192E+02 -.867675331E+02 -.872197249E+02 -.875937006E+02 -.878987508E+02 -.881435570E+02 -.883360813E+02 -.884835183E+02 -.885922918E+02 -.886680811E+02 -.887158662E+02 -.887399855E+02 -.887441975E+02 -.887317441E+02 -.887054140E+02 -.886676009E+02 -.886203607E+02 -.885654629E+02 -.885044398E+02 -.884386321E+02 -.883692333E+02 -.882973321E+02 -.882239567E+02 -.881501207E+02 -.880768739E+02 -.880053601E+02 -.879368859E+02 -.878730037E+02 -.878156152E+02 -.877671023E+02 -.877304931E+02 -.877096761E+02 -.877096761E+02
 -.876263742E+02 -.876263742E+02 -.876421928E+02 -.876698004E+02 -.877060174E+02 -.877483053E+02 -.877946037E+02 -.878432020E+02 -.878926372E+02 -.879416130E+02 -.879889321E+02 -.880334407E+02 -.880739808E+02 -.881093479E+02 -.881382522E+02 -.881592822E+02 -.881708704E+02 -.881712575E+02 -.881584591E+02 -.881302305E+02 -.880840326E+02 -.880169994E+02 -.879259068E+02 -.878071468E+02 -.876567083E+02 -.874701693E+02 -.872427045E+02 -.869691157E+02 -.866438917E+02 -.862613070E+02 -.858155709E+02 -.853010368E+02 -.847124850E+02 -.840454879E+02 -.832968667E+02 -.824652404E+02 -.815516590E+02 -.805603003E+02 -.794991889E+02 -.783808737E+02 -.772229758E+02 -.760484905E+02 -.748857128E+02 -.737676514E+02 -.727308227E+02 -.718133751E+02 -.710525978E+02 -.704820032E+02 -.701283141E+02 -.700088024E+02 -.701294461E+02 -.704842684E+02 -.710559985E+02 -.718179147E+02 -.727365059E+02 -.737744838E+02 -.748937013E+02 -.760576431E+02 -.772333018E+02 -.783923833E+02 -.795118935E+02 -.805742124E+02 -.815667921E+02 -.824816092E+02 -.833144869E+02 -.840643761E+02 -.847326586E+02 -.853225142E+02 -.858383711E+02 -.862854496E+02 -.866693968E+02 -.869960034E+02 -.872709948E+02 -.874998817E+02 -.876878613E+02 -.878397573E+02 -.879599893E+02 -.880525650E+02 -.881210876E+02 -.881687747E+02 -.881984841E+02 -.882127433E+02 -.882137823E+02 -.882035663E+02 -.881838291E+02 -.881561058E+02 -.881217654E+02 -.880820428E+02 -.880380716E+02 -.879909182E+02 -.879416177E+02 -.878912143E+02 -.878408068E+02 -.877916022E+02 -.877449814E+02 -.877025781E+02 -.876663800E+02 -.876388548E+02 -.876231124E+02 -.876231124E+02
 -.875382009E+02 -.875382009E+02 -.875489141E+02 -.875674123E+02 -.875913318E+02 -.876187333E+02 -.876479920E+02 -.876777097E+02 -.877066448E+02 -.877336551E+02 -.877576505E+02 -.877775538E+02 -.877922659E+02 -.878006364E+02 -.878014357E+02 -.877933311E+02 -.877748624E+02 -.877444207E+02 -.877002281E+02 -.876403185E+02 -.875625220E+02 -.874644513E+02 -.873434941E+02 -.871968110E+02 -.870213430E+02 -.868138301E+02 -.865708457E+02 -.862888503E+02 -.859642688E+02 -.855935978E+02 -.851735459E+02 -.847012139E+02 -.841743167E+02 -.835914500E+02 -.829523992E+02 -.822584839E+02 -.815129253E+02 -.807212155E+02 -.798914566E+02 -.790346289E+02 -.781647378E+02 -.772987821E+02 -.764564865E+02 -.756597523E+02 -.749317987E+02 -.742960067E+02 -.737745239E+02 -.733867438E+02 -.731478212E+02 -.730674157E+02 -.731488470E+02 -.733887961E+02 -.737776044E+02 -.743001176E+02 -.749369431E+02 -.756659340E+02 -.764637102E+02 -.773070530E+02 -.781740621E+02 -.790450132E+02 -.799029083E+02 -.807337426E+02 -.815265364E+02 -.822731881E+02 -.829682061E+02 -.836083696E+02 -.841923592E+02 -.847203899E+02 -.851938659E+02 -.856150723E+02 -.859869079E+02 -.863126636E+02 -.865958421E+02 -.868400171E+02 -.870487266E+02 -.872253949E+02 -.873732792E+02 -.874954348E+02 -.875946963E+02 -.876736699E+02 -.877347348E+02 -.877800514E+02 -.878115731E+02 -.878310620E+02 -.878401071E+02 -.878401428E+02 -.878324702E+02 -.878182778E+02 -.877986646E+02 -.877746641E+02 -.877472704E+02 -.877174678E+02 -.876862640E+02 -.876547294E+02 -.876240438E+02 -.875955540E+02 -.875708445E+02 -.875518266E+02 -.875408511E+02 -.875408511E+02
 -.874571288E+02 -.874571288E+02 -.874632065E+02 -.874734614E+02 -.874862996E+02 -.875003573E+02 -.875144386E+02 -.875274650E+02 -.875384344E+02 -.875463868E+02 -.875503753E+02 -.875494417E+02 -.875425949E+02 -.875287925E+02 -.875069233E+02 -.874757933E+02 -.874341116E+02 -.873804793E+02 -.873133800E+02 -.872311726E+02 -.871320878E+02 -.870142277E+02 -.868755718E+02 -.867139885E+02 -.865272555E+02 -.863130901E+02 -.860691921E+02 -.857933012E+02 -.854832716E+02 -.851371659E+02 -.847533698E+02 -.843307295E+02 -.838687103E+02 -.833675756E+02 -.828285812E+02 -.822541769E+02 -.816482046E+02 -.810160768E+02 -.803649154E+02 -.797036266E+02 -.790428873E+02 -.783950149E+02 -.777736998E+02 -.771935874E+02 -.766697083E+02 -.762167786E+02 -.758484082E+02 -.755762831E+02 -.754093984E+02 -.753534289E+02 -.754103144E+02 -.755781154E+02 -.758511577E+02 -.762204465E+02 -.766742964E+02 -.771990975E+02 -.777801344E+02 -.784023765E+02 -.790511790E+02 -.797128517E+02 -.803750773E+02 -.810271792E+02 -.816602512E+02 -.822671714E+02 -.828425275E+02 -.833824773E+02 -.838845707E+02 -.843475517E+02 -.847711562E+02 -.851559182E+02 -.855029907E+02 -.858139868E+02 -.860908424E+02 -.863357017E+02 -.865508226E+02 -.867385027E+02 -.869010214E+02 -.870405971E+02 -.871593567E+02 -.872593151E+02 -.873423629E+02 -.874102612E+02 -.874646408E+02 -.875070057E+02 -.875387399E+02 -.875611156E+02 -.875753048E+02 -.875823910E+02 -.875833833E+02 -.875792316E+02 -.875708435E+02 -.875591038E+02 -.875448960E+02 -.875291277E+02 -.875127608E+02 -.874968474E+02 -.874825737E+02 -.874713145E+02 -.874646997E+02 -.874646997E+02
 -.873844006E+02 -.873844006E+02 -.873863731E+02 -.873893522E+02 -.873924525E+02 -.873948477E+02 -.873957509E+02 -.873943980E+02 -.873900316E+02 -.873818879E+02 -.873691839E+02 -.873511059E+02 -.873268004E+02 -.872953639E+02 -.872558360E+02 -.872071923E+02 -.871483387E+02 -.870781083E+02 -.869952593E+02 -.868984761E+02 -.867863728E+02 -.866575011E+02 -.865103626E+02 -.863434270E+02 -.861551564E+02 -.859440379E+02 -.857086253E+02 -.854475904E+02 -.851597857E+02 -.848443187E+02 -.845006373E+02 -.841286276E+02 -.837287194E+02 -.833019999E+02 -.828503280E+02 -.823764454E+02 -.818840741E+02 -.813779917E+02 -.808640718E+02 -.803492774E+02 -.798415942E+02 -.793498928E+02 -.788837137E+02 -.784529719E+02 -.780675893E+02 -.777370690E+02 -.774700385E+02 -.772737938E+02 -.771538863E+02 -.771137909E+02 -.771546906E+02 -.772754024E+02 -.774724516E+02 -.777402868E+02 -.780716119E+02 -.784577996E+02 -.788893468E+02 -.793563315E+02 -.798488385E+02 -.803573273E+02 -.808729270E+02 -.813876518E+02 -.818945384E+02 -.823877126E+02 -.828623963E+02 -.833148670E+02 -.837423822E+02 -.841430821E+02 -.845158786E+02 -.848603403E+02 -.851765801E+02 -.854651480E+02 -.857269348E+02 -.859630857E+02 -.861749261E+02 -.863638994E+02 -.865315149E+02 -.866793065E+02 -.868087999E+02 -.869214882E+02 -.870188137E+02 -.871021553E+02 -.871728207E+02 -.872320427E+02 -.872809778E+02 -.873207083E+02 -.873522451E+02 -.873765339E+02 -.873944607E+02 -.874068604E+02 -.874145253E+02 -.874182155E+02 -.874186699E+02 -.874166198E+02 -.874128029E+02 -.874079805E+02 -.874029571E+02 -.873986031E+02 -.873958820E+02 -.873958820E+02
 -.873206712E+02 -.873206712E+02 -.873190934E+02 -.873158024E+02 -.873105487E+02 -.873029952E+02 -.872927344E+02 -.872792999E+02 -.872621738E+02 -.872407902E+02 -.872145371E+02 -.871827569E+02 -.871447458E+02 -.870997533E+02 -.870469811E+02 -.869855830E+02 -.869146656E+02 -.868332899E+02 -.867404749E+02 -.866352030E+02 -.865164282E+02 -.863830874E+02 -.862341151E+02 -.860684631E+02 -.858851241E+02 -.856831622E+02 -.854617477E+02 -.852201995E+02 -.849580339E+02 -.846750186E+02 -.843712341E+02 -.840471379E+02 -.837036324E+02 -.833421326E+02 -.829646297E+02 -.825737472E+02 -.821727831E+02 -.817657324E+02 -.813572840E+02 -.809527841E+02 -.805581627E+02 -.801798168E+02 -.798244507E+02 -.794988743E+02 -.792097668E+02 -.789634149E+02 -.787654428E+02 -.786205503E+02 -.785322810E+02 -.785028392E+02 -.785329733E+02 -.786219347E+02 -.787675187E+02 -.789661815E+02 -.792132229E+02 -.795030187E+02 -.798292816E+02 -.801853321E+02 -.805643598E+02 -.809596599E+02 -.813648348E+02 -.817739540E+02 -.821816705E+02 -.825832946E+02 -.829748304E+02 -.833529787E+02 -.837151150E+02 -.840592467E+02 -.843839573E+02 -.846883427E+02 -.849719435E+02 -.852346771E+02 -.854767734E+02 -.856987135E+02 -.859011755E+02 -.860849857E+02 -.862510767E+02 -.864004517E+02 -.865341545E+02 -.866532459E+02 -.867587839E+02 -.868518091E+02 -.869333333E+02 -.870043317E+02 -.870657374E+02 -.871184379E+02 -.871632744E+02 -.872010409E+02 -.872324859E+02 -.872583136E+02 -.872791866E+02 -.872957279E+02 -.873085237E+02 -.873181250E+02 -.873250495E+02 -.873297809E+02 -.873327678E+02 -.873344189E+02 -.873350949E+02 -.873350949E+02
 -.872661076E+02 -.872661076E+02 -.872615313E+02 -.872529641E+02 -.872407142E+02 -.872248788E+02 -.872053924E+02 -.871820627E+02 -.871545965E+02 -.871226183E+02 -.870856844E+02 -.870432926E+02 -.869948896E+02 -.869398773E+02 -.868776173E+02 -.868074353E+02 -.867286265E+02 -.866404606E+02 -.865421884E+02 -.864330498E+02 -.863122842E+02 -.861791421E+02 -.860329007E+02 -.858728815E+02 -.856984717E+02 -.855091492E+02 -.853045108E+02 -.850843049E+02 -.848484664E+02 -.845971558E+02 -.843307995E+02 -.840501316E+02 -.837562345E+02 -.834505772E+02 -.831350482E+02 -.828119801E+02 -.824841627E+02 -.821548411E+02 -.818276954E+02 -.815067987E+02 -.811965520E+02 -.809015937E+02 -.806266850E+02 -.803765743E+02 -.801558435E+02 -.799687454E+02 -.798190399E+02 -.797098389E+02 -.796434718E+02 -.796213806E+02 -.796440533E+02 -.797110013E+02 -.798207821E+02 -.799710658E+02 -.801587397E+02 -.803800436E+02 -.806307237E+02 -.809061976E+02 -.812017161E+02 -.815125172E+02 -.818339615E+02 -.821616472E+02 -.824915001E+02 -.828198387E+02 -.831434170E+02 -.834594434E+02 -.837655841E+02 -.840599487E+02 -.843410664E+02 -.846078526E+02 -.848595711E+02 -.850957931E+02 -.853163553E+02 -.855213199E+02 -.857109354E+02 -.858856015E+02 -.860458368E+02 -.861922502E+02 -.863255163E+02 -.864463538E+02 -.865555080E+02 -.866537357E+02 -.867417933E+02 -.868204269E+02 -.868903651E+02 -.869523125E+02 -.870069452E+02 -.870549074E+02 -.870968080E+02 -.871332176E+02 -.871646656E+02 -.871916362E+02 -.872145633E+02 -.872338234E+02 -.872497254E+02 -.872624962E+02 -.872722611E+02 -.872790161E+02 -.872825894E+02 -.872825894E+02
 -.872204959E+02 -.872204959E+02 -.872134490E+02 -.872005517E+02 -.871825898E+02 -.871600365E+02 -.871331272E+02 -.871019141E+02 -.870663084E+02 -.870261108E+02 -.869810351E+02 -.869307260E+02 -.868747731E+02 -.868127213E+02 -.867440805E+02 -.866683334E+02 -.865849430E+02 -.864933607E+02 -.863930340E+02 -.862834161E+02 -.861639759E+02 -.860342103E+02 -.858936571E+02 -.857419112E+02 -.855786421E+02 -.854036132E+02 -.852167040E+02 -.850179335E+02 -.848074853E+02 -.845857333E+02 -.843532684E+02 -.841109235E+02 -.838597972E+02 -.836012736E+02 -.833370369E+02 -.830690798E+02 -.827997017E+02 -.825314970E+02 -.822673309E+02 -.820103007E+02 -.817636834E+02 -.815308681E+02 -.813152757E+02 -.811202665E+02 -.809490405E+02 -.808045341E+02 -.806893185E+02 -.806055050E+02 -.805546649E+02 -.805377669E+02 -.805551381E+02 -.806064506E+02 -.806907348E+02 -.808064188E+02 -.809513901E+02 -.811230769E+02 -.813185418E+02 -.815345837E+02 -.817678413E+02 -.820148928E+02 -.822723477E+02 -.825369280E+02 -.828055347E+02 -.830753014E+02 -.833436321E+02 -.836082254E+02 -.838670872E+02 -.841185311E+02 -.843611708E+02 -.845939054E+02 -.848158995E+02 -.850265596E+02 -.852255088E+02 -.854125604E+02 -.855876923E+02 -.857510215E+02 -.859027811E+02 -.860432980E+02 -.861729739E+02 -.862922673E+02 -.864016785E+02 -.865017359E+02 -.865929847E+02 -.866759772E+02 -.867512637E+02 -.868193856E+02 -.868808687E+02 -.869362174E+02 -.869859081E+02 -.870303832E+02 -.870700439E+02 -.871052411E+02 -.871362644E+02 -.871633270E+02 -.871865465E+02 -.872059189E+02 -.872212830E+02 -.872322742E+02 -.872382610E+02 -.872382610E+02
 -.871833451E+02 -.871833451E+02 -.871743176E+02 -.871579646E+02 -.871354702E+02 -.871076257E+02 -.870749239E+02 -.870376297E+02 -.869958345E+02 -.869494964E+02 -.868984718E+02 -.868425386E+02 -.867814156E+02 -.867147769E+02 -.866422639E+02 -.865634965E+02 -.864780816E+02 -.863856229E+02 -.862857293E+02 -.861780242E+02 -.860621560E+02 -.859378078E+02 -.858047102E+02 -.856626533E+02 -.855115012E+02 -.853512066E+02 -.851818273E+02 -.850035423E+02 -.848166694E+02 -.846216815E+02 -.844192234E+02 -.842101264E+02 -.839954204E+02 -.837763434E+02 -.835543462E+02 -.833310915E+02 -.831084469E+02 -.828884699E+02 -.826733846E+02 -.824655505E+02 -.822674209E+02 -.820814942E+02 -.819102573E+02 -.817561227E+02 -.816213629E+02 -.815080438E+02 -.814179595E+02 -.813525743E+02 -.813129723E+02 -.812998197E+02 -.813133410E+02 -.813533106E+02 -.814190613E+02 -.815095080E+02 -.816231853E+02 -.817582979E+02 -.819127788E+02 -.820843544E+02 -.822706107E+02 -.824690597E+02 -.826772014E+02 -.828925811E+02 -.831128379E+02 -.833357457E+02 -.835592453E+02 -.837814672E+02 -.840007466E+02 -.842156305E+02 -.844248787E+02 -.846274584E+02 -.848225360E+02 -.850094638E+02 -.851877657E+02 -.853571210E+02 -.855173472E+02 -.856683835E+02 -.858102737E+02 -.859431505E+02 -.860672206E+02 -.861827510E+02 -.862900561E+02 -.863894867E+02 -.864814194E+02 -.865662475E+02 -.866443722E+02 -.867161952E+02 -.867821107E+02 -.868424983E+02 -.868977145E+02 -.869480845E+02 -.869938913E+02 -.870353631E+02 -.870726575E+02 -.871058405E+02 -.871348593E+02 -.871595072E+02 -.871793758E+02 -.871937930E+02 -.872017395E+02 -.872017395E+02
 -.871539797E+02 -.871539797E+02 -.871434154E+02 -.871243946E+02 -.870984255E+02 -.870665608E+02 -.870295079E+02 -.869877116E+02 -.869414177E+02 -.868907209E+02 -.868356020E+02 -.867759563E+02 -.867116156E+02 -.866423662E+02 -.865679629E+02 -.864881414E+02 -.864026282E+02 -.863111511E+02 -.862134474E+02 -.861092731E+02 -.859984123E+02 -.858806858E+02 -.857559618E+02 -.856241654E+02 -.854852898E+02 -.853394071E+02 -.851866802E+02 -.850273738E+02 -.848618659E+02 -.846906584E+02 -.845143867E+02 -.843338272E+02 -.841499037E+02 -.839636902E+02 -.837764102E+02 -.835894322E+02 -.834042608E+02 -.832225220E+02 -.830459432E+02 -.828763284E+02 -.827155268E+02 -.825653974E+02 -.824277690E+02 -.823043977E+02 -.821969226E+02 -.821068217E+02 -.820353705E+02 -.819836042E+02 -.819522861E+02 -.819418840E+02 -.819525550E+02 -.819841407E+02 -.820361722E+02 -.821078848E+02 -.821982422E+02 -.823059675E+02 -.824295814E+02 -.825674434E+02 -.827177959E+02 -.828788086E+02 -.830486208E+02 -.832253818E+02 -.834072859E+02 -.835926035E+02 -.837797069E+02 -.839670895E+02 -.841533803E+02 -.843373534E+02 -.845179326E+02 -.846941915E+02 -.848653506E+02 -.850307717E+02 -.851899502E+02 -.853425047E+02 -.854881674E+02 -.856267724E+02 -.857582444E+02 -.858825873E+02 -.859998734E+02 -.861102329E+02 -.862138435E+02 -.863109213E+02 -.864017122E+02 -.864864830E+02 -.865655139E+02 -.866390902E+02 -.867074949E+02 -.867710000E+02 -.868298573E+02 -.868842882E+02 -.869344707E+02 -.869805241E+02 -.870224889E+02 -.870603020E+02 -.870937633E+02 -.871224930E+02 -.871458743E+02 -.871629795E+02 -.871724709E+02 -.871724709E+02
 -.871316172E+02 -.871316172E+02 -.871199092E+02 -.870989164E+02 -.870704018E+02 -.870356267E+02 -.869954721E+02 -.869505304E+02 -.869011763E+02 -.868476196E+02 -.867899470E+02 -.867281535E+02 -.866621672E+02 -.865918693E+02 -.865171093E+02 -.864377184E+02 -.863535202E+02 -.862643408E+02 -.861700174E+02 -.860704066E+02 -.859653927E+02 -.858548955E+02 -.857388783E+02 -.856173562E+02 -.854904037E+02 -.853581636E+02 -.852208544E+02 -.850787779E+02 -.849323270E+02 -.847819916E+02 -.846283636E+02 -.844721415E+02 -.843141314E+02 -.841552473E+02 -.839965081E+02 -.838390312E+02 -.836840241E+02 -.835327710E+02 -.833866170E+02 -.832469481E+02 -.831151685E+02 -.829926744E+02 -.828808260E+02 -.827809180E+02 -.826941495E+02 -.826215948E+02 -.825641756E+02 -.825226366E+02 -.824975250E+02 -.824891753E+02 -.824976997E+02 -.825229846E+02 -.825646942E+02 -.826222798E+02 -.826949953E+02 -.827819175E+02 -.828819708E+02 -.829939543E+02 -.831165719E+02 -.832484617E+02 -.833882257E+02 -.835344579E+02 -.836857705E+02 -.838408163E+02 -.839983091E+02 -.841570391E+02 -.843158867E+02 -.844738305E+02 -.846299540E+02 -.847834483E+02 -.849336124E+02 -.850798512E+02 -.852216720E+02 -.853586791E+02 -.854905674E+02 -.856171156E+02 -.857381782E+02 -.858536782E+02 -.859635985E+02 -.860679746E+02 -.861668865E+02 -.862604511E+02 -.863488150E+02 -.864321473E+02 -.865106317E+02 -.865844598E+02 -.866538225E+02 -.867189017E+02 -.867798603E+02 -.868368306E+02 -.868898999E+02 -.869390933E+02 -.869843509E+02 -.870254996E+02 -.870622149E+02 -.870939732E+02 -.871199872E+02 -.871391225E+02 -.871497874E+02 -.871497874E+02
 -.871154300E+02 -.871154300E+02 -.871029202E+02 -.870805584E+02 -.870502999E+02 -.870135660E+02 -.869713735E+02 -.869244326E+02 -.868732218E+02 -.868180452E+02 -.867590768E+02 -.866963945E+02 -.866300064E+02 -.865598717E+02 -.864859172E+02 -.864080511E+02 -.863261739E+02 -.862401882E+02 -.861500071E+02 -.860555618E+02 -.859568087E+02 -.858537366E+02 -.857463726E+02 -.856347884E+02 -.855191071E+02 -.853995081E+02 -.852762332E+02 -.851495916E+02 -.850199639E+02 -.848878060E+02 -.847536517E+02 -.846181137E+02 -.844818838E+02 -.843457306E+02 -.842104958E+02 -.840770883E+02 -.839464758E+02 -.838196740E+02 -.836977341E+02 -.835817274E+02 -.834727279E+02 -.833717941E+02 -.832799485E+02 -.831981571E+02 -.831273088E+02 -.830681955E+02 -.830214933E+02 -.829877464E+02 -.829673535E+02 -.829605578E+02 -.829674404E+02 -.829879186E+02 -.830217478E+02 -.830685279E+02 -.831277130E+02 -.831986255E+02 -.832804718E+02 -.833723616E+02 -.834733270E+02 -.835823437E+02 -.836983516E+02 -.838202745E+02 -.839470393E+02 -.840775929E+02 -.842109172E+02 -.843460422E+02 -.844820569E+02 -.846181171E+02 -.847534515E+02 -.848873657E+02 -.850192443E+02 -.851485508E+02 -.852748264E+02 -.853976876E+02 -.855168225E+02 -.856319868E+02 -.857429984E+02 -.858497326E+02 -.859521158E+02 -.860501206E+02 -.861437588E+02 -.862330763E+02 -.863181464E+02 -.863990636E+02 -.864759372E+02 -.865488842E+02 -.866180214E+02 -.866834570E+02 -.867452799E+02 -.868035479E+02 -.868582722E+02 -.869093988E+02 -.869567837E+02 -.870001622E+02 -.870391087E+02 -.870729831E+02 -.871008630E+02 -.871214527E+02 -.871329648E+02 -.871329648E+02
 -.871045917E+02 -.871045917E+02 -.870915725E+02 -.870683555E+02 -.870370329E+02 -.869991431E+02 -.869558044E+02 -.869078168E+02 -.868557401E+02 -.867999530E+02 -.867406998E+02 -.866781251E+02 -.866123016E+02 -.865432514E+02 -.864709631E+02 -.863954056E+02 -.863165390E+02 -.862343241E+02 -.861487306E+02 -.860597436E+02 -.859673704E+02 -.858716458E+02 -.857726377E+02 -.856704516E+02 -.855652356E+02 -.854571842E+02 -.853465421E+02 -.852336076E+02 -.851187349E+02 -.850023359E+02 -.848848814E+02 -.847669009E+02 -.846489812E+02 -.845317640E+02 -.844159417E+02 -.843022522E+02 -.841914715E+02 -.840844052E+02 -.839818784E+02 -.838847240E+02 -.837937700E+02 -.837098258E+02 -.836336680E+02 -.835660253E+02 -.835075649E+02 -.834588777E+02 -.834204668E+02 -.833927354E+02 -.833759782E+02 -.833703745E+02 -.833759840E+02 -.833927455E+02 -.834204780E+02 -.834588853E+02 -.835075624E+02 -.835660048E+02 -.836336198E+02 -.837097386E+02 -.837936305E+02 -.838845172E+02 -.839815876E+02 -.840840115E+02 -.841909541E+02 -.843015882E+02 -.844151061E+02 -.845307295E+02 -.846477181E+02 -.847653772E+02 -.848830625E+02 -.850001847E+02 -.851162116E+02 -.852306699E+02 -.853431448E+02 -.854532796E+02 -.855607735E+02 -.856653796E+02 -.857669011E+02 -.858651886E+02 -.859601356E+02 -.860516742E+02 -.861397711E+02 -.862244221E+02 -.863056476E+02 -.863834871E+02 -.864579931E+02 -.865292246E+02 -.865972399E+02 -.866620880E+02 -.867237979E+02 -.867823666E+02 -.868377429E+02 -.868898076E+02 -.869383487E+02 -.869830280E+02 -.870233390E+02 -.870585517E+02 -.870876404E+02 -.871091888E+02 -.871212667E+02 -.871212667E+02
 -.870983101E+02 -.870983101E+02 -.870850277E+02 -.870613863E+02 -.870295673E+02 -.869911883E+02 -.869474389E+02 -.868991843E+02 -.868470447E+02 -.867914560E+02 -.867327170E+02 -.866710246E+02 -.866065023E+02 -.865392217E+02 -.864692196E+02 -.863965118E+02 -.863211036E+02 -.862429995E+02 -.861622100E+02 -.860787586E+02 -.859926866E+02 -.859040589E+02 -.858129674E+02 -.857195356E+02 -.856239212E+02 -.855263197E+02 -.854269668E+02 -.853261400E+02 -.852241602E+02 -.851213928E+02 -.850182470E+02 -.849151755E+02 -.848126728E+02 -.847112723E+02 -.846115423E+02 -.845140819E+02 -.844195146E+02 -.843284814E+02 -.842416331E+02 -.841596214E+02 -.840830893E+02 -.840126612E+02 -.839489321E+02 -.838924579E+02 -.838437445E+02 -.838032387E+02 -.837713190E+02 -.837482880E+02 -.837343665E+02 -.837296886E+02 -.837342986E+02 -.837481504E+02 -.837711085E+02 -.838029505E+02 -.838433721E+02 -.838919929E+02 -.839483646E+02 -.840119794E+02 -.840822799E+02 -.841586690E+02 -.842405204E+02 -.843271893E+02 -.844180219E+02 -.845123653E+02 -.846095765E+02 -.847090295E+02 -.848101233E+02 -.849122870E+02 -.850149848E+02 -.851177198E+02 -.852200369E+02 -.853215242E+02 -.854218141E+02 -.855205832E+02 -.856175516E+02 -.857124818E+02 -.858051767E+02 -.858954774E+02 -.859832600E+02 -.860684332E+02 -.861509343E+02 -.862307258E+02 -.863077908E+02 -.863821286E+02 -.864537494E+02 -.865226683E+02 -.865888983E+02 -.866524416E+02 -.867132799E+02 -.867713615E+02 -.868265851E+02 -.868787803E+02 -.869276807E+02 -.869728911E+02 -.870138439E+02 -.870497419E+02 -.870794849E+02 -.871015722E+02 -.871139762E+02 -.871139762E+02
 -.870958492E+02 -.870958492E+02 -.870825073E+02 -.870587971E+02 -.870269485E+02 -.869886255E+02 -.869450627E+02 -.868971690E+02 -.868456070E+02 -.867908541E+02 -.867332496E+02 -.866730301E+02 -.866103579E+02 -.865453425E+02 -.864780574E+02 -.864085536E+02 -.863368704E+02 -.862630437E+02 -.861871133E+02 -.861091284E+02 -.860291530E+02 -.859472696E+02 -.858635832E+02 -.857782238E+02 -.856913495E+02 -.856031484E+02 -.855138399E+02 -.854236766E+02 -.853329444E+02 -.852419628E+02 -.851510844E+02 -.850606937E+02 -.849712055E+02 -.848830620E+02 -.847967299E+02 -.847126958E+02 -.846314621E+02 -.845535408E+02 -.844794480E+02 -.844096966E+02 -.843447895E+02 -.842852122E+02 -.842314251E+02 -.841838559E+02 -.841428925E+02 -.841088760E+02 -.840820946E+02 -.840627781E+02 -.840510939E+02 -.840471432E+02 -.840509596E+02 -.840625078E+02 -.840816849E+02 -.841083221E+02 -.841421877E+02 -.841829920E+02 -.842303919E+02 -.842839980E+02 -.843433806E+02 -.844080776E+02 -.844776017E+02 -.845514479E+02 -.846291014E+02 -.847100441E+02 -.847937618E+02 -.848797502E+02 -.849675202E+02 -.850566031E+02 -.851465542E+02 -.852369567E+02 -.853274235E+02 -.854175998E+02 -.855071639E+02 -.855958277E+02 -.856833369E+02 -.857694701E+02 -.858540381E+02 -.859368822E+02 -.860178723E+02 -.860969046E+02 -.861738994E+02 -.862487971E+02 -.863215557E+02 -.863921462E+02 -.864605479E+02 -.865267431E+02 -.865907102E+02 -.866524159E+02 -.867118050E+02 -.867687877E+02 -.868232241E+02 -.868749037E+02 -.869235193E+02 -.869686333E+02 -.870096337E+02 -.870456769E+02 -.870756132E+02 -.870978889E+02 -.871104188E+02 -.871104188E+02
 -.870965410E+02 -.870965410E+02 -.870833058E+02 -.870598159E+02 -.870283151E+02 -.869904867E+02 -.869475878E+02 -.869005522E+02 -.868500696E+02 -.867966454E+02 -.867406472E+02 -.866823404E+02 -.866219159E+02 -.865595111E+02 -.864952268E+02 -.864291400E+02 -.863613143E+02 -.862918080E+02 -.862206807E+02 -.861479987E+02 -.860738396E+02 -.859982955E+02 -.859214763E+02 -.858435119E+02 -.857645545E+02 -.856847800E+02 -.856043888E+02 -.855236071E+02 -.854426864E+02 -.853619039E+02 -.852815614E+02 -.852019842E+02 -.851235194E+02 -.850465335E+02 -.849714096E+02 -.848985442E+02 -.848283431E+02 -.847612172E+02 -.846975775E+02 -.846378305E+02 -.845823723E+02 -.845315831E+02 -.844858220E+02 -.844454213E+02 -.844106811E+02 -.843818644E+02 -.843591929E+02 -.843428431E+02 -.843329430E+02 -.843295701E+02 -.843327498E+02 -.843424550E+02 -.843586067E+02 -.843810751E+02 -.844096821E+02 -.844442045E+02 -.844843772E+02 -.845298986E+02 -.845804346E+02 -.846356245E+02 -.846950860E+02 -.847584211E+02 -.848252216E+02 -.848950744E+02 -.849675667E+02 -.850422905E+02 -.851188473E+02 -.851968520E+02 -.852759358E+02 -.853557496E+02 -.854359658E+02 -.855162807E+02 -.855964151E+02 -.856761155E+02 -.857551542E+02 -.858333293E+02 -.859104641E+02 -.859864062E+02 -.860610260E+02 -.861342154E+02 -.862058851E+02 -.862759630E+02 -.863443903E+02 -.864111187E+02 -.864761057E+02 -.865393096E+02 -.866006834E+02 -.866601669E+02 -.867176770E+02 -.867730952E+02 -.868262525E+02 -.868769088E+02 -.869247274E+02 -.869692409E+02 -.870098080E+02 -.870455565E+02 -.870753086E+02 -.870974846E+02 -.871099751E+02 -.871099751E+02
 -.870997919E+02 -.870997919E+02 -.870867966E+02 -.870637578E+02 -.870329051E+02 -.869959178E+02 -.869540570E+02 -.869082660E+02 -.868592481E+02 -.868075252E+02 -.867534830E+02 -.866974066E+02 -.866395067E+02 -.865799406E+02 -.865188285E+02 -.864562657E+02 -.863923329E+02 -.863271035E+02 -.862606502E+02 -.861930496E+02 -.861243867E+02 -.860547572E+02 -.859842710E+02 -.859130536E+02 -.858412478E+02 -.857690150E+02 -.856965358E+02 -.856240104E+02 -.855516586E+02 -.854797193E+02 -.854084498E+02 -.853381248E+02 -.852690344E+02 -.852014825E+02 -.851357842E+02 -.850722631E+02 -.850112484E+02 -.849530710E+02 -.848980603E+02 -.848465402E+02 -.847988245E+02 -.847552135E+02 -.847159894E+02 -.846814124E+02 -.846517166E+02 -.846271069E+02 -.846077555E+02 -.845937989E+02 -.845853363E+02 -.845824274E+02 -.845850917E+02 -.845933081E+02 -.846070153E+02 -.846261125E+02 -.846504614E+02 -.846798883E+02 -.847141866E+02 -.847531206E+02 -.847964282E+02 -.848438256E+02 -.848950108E+02 -.849496679E+02 -.850074715E+02 -.850680902E+02 -.851311911E+02 -.851964432E+02 -.852635210E+02 -.853321073E+02 -.854018963E+02 -.854725958E+02 -.855439295E+02 -.856156380E+02 -.856874807E+02 -.857592362E+02 -.858307030E+02 -.859016994E+02 -.859720635E+02 -.860416525E+02 -.861103417E+02 -.861780234E+02 -.862446051E+02 -.863100076E+02 -.863741623E+02 -.864370080E+02 -.864984874E+02 -.865585420E+02 -.866171064E+02 -.866741008E+02 -.867294216E+02 -.867829297E+02 -.868344349E+02 -.868836766E+02 -.869302979E+02 -.869738129E+02 -.870135640E+02 -.870486650E+02 -.870779289E+02 -.870997720E+02 -.871120888E+02 -.871120888E+02
 -.871050834E+02 -.871050834E+02 -.870924326E+02 -.870700259E+02 -.870400552E+02 -.870041774E+02 -.869636419E+02 -.869193889E+02 -.868721241E+02 -.868223762E+02 -.867705408E+02 -.867169146E+02 -.866617212E+02 -.866051310E+02 -.865472773E+02 -.864882677E+02 -.864281942E+02 -.863671399E+02 -.863051854E+02 -.862424129E+02 -.861789101E+02 -.861147728E+02 -.860501074E+02 -.859850324E+02 -.859196798E+02 -.858541957E+02 -.857887412E+02 -.857234923E+02 -.856586400E+02 -.855943896E+02 -.855309600E+02 -.854685828E+02 -.854075006E+02 -.853479656E+02 -.852902375E+02 -.852345813E+02 -.851812650E+02 -.851305564E+02 -.850827207E+02 -.850380173E+02 -.849966969E+02 -.849589979E+02 -.849251438E+02 -.848953399E+02 -.848697705E+02 -.848485964E+02 -.848319523E+02 -.848199451E+02 -.848126522E+02 -.848101200E+02 -.848123636E+02 -.848193664E+02 -.848310803E+02 -.848474263E+02 -.848682962E+02 -.848935534E+02 -.849230357E+02 -.849565570E+02 -.849939104E+02 -.850348709E+02 -.850791982E+02 -.851266399E+02 -.851769351E+02 -.852298166E+02 -.852850149E+02 -.853422602E+02 -.854012857E+02 -.854618300E+02 -.855236389E+02 -.855864682E+02 -.856500845E+02 -.857142672E+02 -.857788096E+02 -.858435194E+02 -.859082195E+02 -.859727480E+02 -.860369585E+02 -.861007194E+02 -.861639134E+02 -.862264365E+02 -.862881966E+02 -.863491118E+02 -.864091081E+02 -.864681169E+02 -.865260710E+02 -.865829006E+02 -.866385275E+02 -.866928584E+02 -.867457754E+02 -.867971249E+02 -.868467026E+02 -.868942347E+02 -.869393527E+02 -.869815614E+02 -.870201973E+02 -.870543733E+02 -.870829082E+02 -.871042329E+02 -.871162690E+02 -.871162690E+02
 -.871119689E+02 -.871119689E+02 -.870997433E+02 -.870781071E+02 -.870491965E+02 -.870146308E+02 -.869756355E+02 -.869331367E+02 -.868878338E+02 -.868402543E+02 -.867907967E+02 -.867397631E+02 -.866873839E+02 -.866338374E+02 -.865792648E+02 -.865237815E+02 -.864674861E+02 -.864104675E+02 -.863528101E+02 -.862945984E+02 -.862359198E+02 -.861768677E+02 -.861175431E+02 -.860580562E+02 -.859985273E+02 -.859390879E+02 -.858798806E+02 -.858210595E+02 -.857627899E+02 -.857052479E+02 -.856486195E+02 -.855931000E+02 -.855388926E+02 -.854862069E+02 -.854352575E+02 -.853862622E+02 -.853394397E+02 -.852950080E+02 -.852531817E+02 -.852141698E+02 -.851781734E+02 -.851453833E+02 -.851159776E+02 -.850901196E+02 -.850679554E+02 -.850496121E+02 -.850351962E+02 -.850247919E+02 -.850184599E+02 -.850162368E+02 -.850181344E+02 -.850241394E+02 -.850342138E+02 -.850482952E+02 -.850662980E+02 -.850881141E+02 -.851136150E+02 -.851426528E+02 -.851750628E+02 -.852106654E+02 -.852492681E+02 -.852906682E+02 -.853346551E+02 -.853810125E+02 -.854295209E+02 -.854799597E+02 -.855321097E+02 -.855857545E+02 -.856406829E+02 -.856966902E+02 -.857535796E+02 -.858111635E+02 -.858692647E+02 -.859277167E+02 -.859863647E+02 -.860450655E+02 -.861036877E+02 -.861621116E+02 -.862202283E+02 -.862779396E+02 -.863351561E+02 -.863917961E+02 -.864477838E+02 -.865030465E+02 -.865575112E+02 -.866111010E+02 -.866637295E+02 -.867152944E+02 -.867656684E+02 -.868146890E+02 -.868621433E+02 -.869077505E+02 -.869511373E+02 -.869918071E+02 -.870290993E+02 -.870621365E+02 -.870897555E+02 -.871104172E+02 -.871220887E+02 -.871220887E+02
 -.871200695E+02 -.871200695E+02 -.871083294E+02 -.870875667E+02 -.870598478E+02 -.870267423E+02 -.869894419E+02 -.869488505E+02 -.869056536E+02 -.868603713E+02 -.868133993E+02 -.867650398E+02 -.867155255E+02 -.866650382E+02 -.866137230E+02 -.865616994E+02 -.865090692E+02 -.864559240E+02 -.864023493E+02 -.863484294E+02 -.862942496E+02 -.862398990E+02 -.861854724E+02 -.861310709E+02 -.860768038E+02 -.860227882E+02 -.859691501E+02 -.859160239E+02 -.858635524E+02 -.858118866E+02 -.857611846E+02 -.857116111E+02 -.856633366E+02 -.856165357E+02 -.855713863E+02 -.855280679E+02 -.854867600E+02 -.854476404E+02 -.854108839E+02 -.853766596E+02 -.853451301E+02 -.853164488E+02 -.852907586E+02 -.852681902E+02 -.852488603E+02 -.852328702E+02 -.852203045E+02 -.852112300E+02 -.852056951E+02 -.852037286E+02 -.852053397E+02 -.852105177E+02 -.852192324E+02 -.852314340E+02 -.852470544E+02 -.852660073E+02 -.852881901E+02 -.853134846E+02 -.853417586E+02 -.853728679E+02 -.854066572E+02 -.854429629E+02 -.854816140E+02 -.855224345E+02 -.855652448E+02 -.856098641E+02 -.856561112E+02 -.857038070E+02 -.857527751E+02 -.858028440E+02 -.858538474E+02 -.859056260E+02 -.859580280E+02 -.860109094E+02 -.860641354E+02 -.861175798E+02 -.861711256E+02 -.862246645E+02 -.862780968E+02 -.863313307E+02 -.863842813E+02 -.864368691E+02 -.864890185E+02 -.865406553E+02 -.865917040E+02 -.866420836E+02 -.866917029E+02 -.867404544E+02 -.867882055E+02 -.868347888E+02 -.868799877E+02 -.869235195E+02 -.869650115E+02 -.870039721E+02 -.870397510E+02 -.870714889E+02 -.870980507E+02 -.871179394E+02 -.871291821E+02 -.871291821E+02
 -.871290678E+02 -.871290678E+02 -.871178566E+02 -.870980412E+02 -.870716069E+02 -.870400650E+02 -.870045655E+02 -.869659834E+02 -.869249847E+02 -.868820771E+02 -.868376486E+02 -.867919977E+02 -.867453556E+02 -.866979042E+02 -.866497894E+02 -.866011318E+02 -.865520342E+02 -.865025881E+02 -.864528786E+02 -.864029877E+02 -.863529976E+02 -.863029922E+02 -.862530593E+02 -.862032915E+02 -.861537871E+02 -.861046502E+02 -.860559918E+02 -.860079288E+02 -.859605848E+02 -.859140888E+02 -.858685757E+02 -.858241845E+02 -.857810584E+02 -.857393434E+02 -.856991873E+02 -.856607387E+02 -.856241453E+02 -.855895531E+02 -.855571049E+02 -.855269384E+02 -.854991856E+02 -.854739707E+02 -.854514091E+02 -.854316061E+02 -.854146553E+02 -.854006382E+02 -.853896224E+02 -.853816615E+02 -.853767938E+02 -.853750426E+02 -.853764149E+02 -.853809022E+02 -.853884802E+02 -.853991089E+02 -.854127337E+02 -.854292852E+02 -.854486810E+02 -.854708258E+02 -.854956130E+02 -.855229259E+02 -.855526389E+02 -.855846186E+02 -.856187259E+02 -.856548166E+02 -.856927434E+02 -.857323571E+02 -.857735079E+02 -.858160466E+02 -.858598259E+02 -.859047016E+02 -.859505332E+02 -.859971852E+02 -.860445273E+02 -.860924357E+02 -.861407927E+02 -.861894876E+02 -.862384165E+02 -.862874821E+02 -.863365939E+02 -.863856669E+02 -.864346212E+02 -.864833810E+02 -.865318723E+02 -.865800217E+02 -.866277528E+02 -.866749831E+02 -.867216195E+02 -.867675519E+02 -.868126459E+02 -.868567323E+02 -.868995948E+02 -.869409525E+02 -.869804385E+02 -.870175707E+02 -.870517153E+02 -.870820376E+02 -.871074389E+02 -.871264733E+02 -.871372396E+02 -.871372396E+02
 -.871387008E+02 -.871387008E+02 -.871280483E+02 -.871092299E+02 -.870841421E+02 -.870542309E+02 -.870205989E+02 -.869840871E+02 -.869453376E+02 -.869048415E+02 -.868629760E+02 -.868200323E+02 -.867762374E+02 -.867317705E+02 -.866867760E+02 -.866413733E+02 -.865956642E+02 -.865497388E+02 -.865036799E+02 -.864575666E+02 -.864114768E+02 -.863654890E+02 -.863196840E+02 -.862741460E+02 -.862289629E+02 -.861842275E+02 -.861400370E+02 -.860964934E+02 -.860537032E+02 -.860117773E+02 -.859708303E+02 -.859309802E+02 -.858923476E+02 -.858550546E+02 -.858192246E+02 -.857849809E+02 -.857524458E+02 -.857217396E+02 -.856929793E+02 -.856662779E+02 -.856417430E+02 -.856194757E+02 -.855995697E+02 -.855821104E+02 -.855671735E+02 -.855548247E+02 -.855451186E+02 -.855380982E+02 -.855337945E+02 -.855322259E+02 -.855333982E+02 -.855373044E+02 -.855439247E+02 -.855532270E+02 -.855651670E+02 -.855796887E+02 -.855967253E+02 -.856161996E+02 -.856380252E+02 -.856621071E+02 -.856883427E+02 -.857166234E+02 -.857468348E+02 -.857788587E+02 -.858125734E+02 -.858478555E+02 -.858845805E+02 -.859226240E+02 -.859618625E+02 -.860021744E+02 -.860434409E+02 -.860855465E+02 -.861283796E+02 -.861718333E+02 -.862158053E+02 -.862601984E+02 -.863049208E+02 -.863498854E+02 -.863950102E+02 -.864402172E+02 -.864854323E+02 -.865305834E+02 -.865755997E+02 -.866204095E+02 -.866649373E+02 -.867091010E+02 -.867528074E+02 -.867959462E+02 -.868383835E+02 -.868799513E+02 -.869204363E+02 -.869595631E+02 -.869969735E+02 -.870321997E+02 -.870646285E+02 -.870934554E+02 -.871176238E+02 -.871357465E+02 -.871460026E+02 -.871460026E+02
 -.871487541E+02 -.871487541E+02 -.871386786E+02 -.871208876E+02 -.870971830E+02 -.870689407E+02 -.870372115E+02 -.870027986E+02 -.869663169E+02 -.869282381E+02 -.868889256E+02 -.868486610E+02 -.868076645E+02 -.867661109E+02 -.867241411E+02 -.866818719E+02 -.866394024E+02 -.865968201E+02 -.865542048E+02 -.865116318E+02 -.864691743E+02 -.864269051E+02 -.863848984E+02 -.863432302E+02 -.863019795E+02 -.862612282E+02 -.862210618E+02 -.861815690E+02 -.861428420E+02 -.861049759E+02 -.860680686E+02 -.860322202E+02 -.859975324E+02 -.859641080E+02 -.859320502E+02 -.859014617E+02 -.858724441E+02 -.858450969E+02 -.858195168E+02 -.857957965E+02 -.857740244E+02 -.857542833E+02 -.857366496E+02 -.857211928E+02 -.857079747E+02 -.856970485E+02 -.856884586E+02 -.856822398E+02 -.856784171E+02 -.856770054E+02 -.856780092E+02 -.856814229E+02 -.856872304E+02 -.856954055E+02 -.857059121E+02 -.857187049E+02 -.857337293E+02 -.857509224E+02 -.857702137E+02 -.857915254E+02 -.858147736E+02 -.858398689E+02 -.858667173E+02 -.858952210E+02 -.859252794E+02 -.859567898E+02 -.859896485E+02 -.860237512E+02 -.860589943E+02 -.860952750E+02 -.861324925E+02 -.861705482E+02 -.862093466E+02 -.862487951E+02 -.862888048E+02 -.863292908E+02 -.863701716E+02 -.864113698E+02 -.864528112E+02 -.864944247E+02 -.865361418E+02 -.865778949E+02 -.866196169E+02 -.866612384E+02 -.867026864E+02 -.867438802E+02 -.867847281E+02 -.868251214E+02 -.868649285E+02 -.869039849E+02 -.869420825E+02 -.869789538E+02 -.870142526E+02 -.870475281E+02 -.870781916E+02 -.871054724E+02 -.871283610E+02 -.871455341E+02 -.871552572E+02 -.871552572E+02
 -.871590546E+02 -.871590546E+02 -.871495658E+02 -.871328172E+02 -.871105126E+02 -.870839543E+02 -.870541386E+02 -.870218282E+02 -.869876082E+02 -.869519286E+02 -.869151371E+02 -.868775036E+02 -.868392403E+02 -.868005155E+02 -.867614656E+02 -.867222031E+02 -.866828239E+02 -.866434119E+02 -.866040431E+02 -.865647886E+02 -.865257168E+02 -.864868950E+02 -.864483907E+02 -.864102728E+02 -.863726117E+02 -.863354799E+02 -.862989525E+02 -.862631068E+02 -.862280227E+02 -.861937818E+02 -.861604678E+02 -.861281660E+02 -.860969624E+02 -.860669437E+02 -.860381965E+02 -.860108069E+02 -.859848593E+02 -.859604366E+02 -.859376188E+02 -.859164826E+02 -.858971008E+02 -.858795415E+02 -.858638675E+02 -.858501357E+02 -.858383966E+02 -.858286937E+02 -.858210632E+02 -.858155335E+02 -.858121248E+02 -.858108493E+02 -.858117107E+02 -.858147042E+02 -.858198166E+02 -.858270266E+02 -.858363046E+02 -.858476135E+02 -.858609086E+02 -.858761385E+02 -.858932451E+02 -.859121646E+02 -.859328278E+02 -.859551609E+02 -.859790862E+02 -.860045226E+02 -.860313864E+02 -.860595920E+02 -.860890525E+02 -.861196804E+02 -.861513883E+02 -.861840892E+02 -.862176974E+02 -.862521286E+02 -.862873007E+02 -.863231337E+02 -.863595504E+02 -.863964762E+02 -.864338393E+02 -.864715707E+02 -.865096035E+02 -.865478734E+02 -.865863170E+02 -.866248717E+02 -.866634740E+02 -.867020582E+02 -.867405538E+02 -.867788827E+02 -.868169559E+02 -.868546677E+02 -.868918902E+02 -.869284639E+02 -.869641878E+02 -.869988045E+02 -.870319816E+02 -.870632880E+02 -.870921619E+02 -.871178696E+02 -.871394518E+02 -.871556530E+02 -.871648295E+02 -.871648295E+02
 -.871694650E+02 -.871694650E+02 -.871605654E+02 -.871448624E+02 -.871239590E+02 -.870990822E+02 -.870711718E+02 -.870409482E+02 -.870089650E+02 -.869756490E+02 -.869413304E+02 -.869062666E+02 -.868706597E+02 -.868346711E+02 -.867984311E+02 -.867620476E+02 -.867256121E+02 -.866892044E+02 -.866528966E+02 -.866167551E+02 -.865808435E+02 -.865452237E+02 -.865099572E+02 -.864751059E+02 -.864407328E+02 -.864069020E+02 -.863736795E+02 -.863411327E+02 -.863093306E+02 -.862783439E+02 -.862482441E+02 -.862191040E+02 -.861909965E+02 -.861639951E+02 -.861381726E+02 -.861136013E+02 -.860903519E+02 -.860684935E+02 -.860480927E+02 -.860292132E+02 -.860119152E+02 -.859962551E+02 -.859822846E+02 -.859700506E+02 -.859595946E+02 -.859509524E+02 -.859441536E+02 -.859392214E+02 -.859361725E+02 -.859350167E+02 -.859357570E+02 -.859383895E+02 -.859429033E+02 -.859492808E+02 -.859574977E+02 -.859675235E+02 -.859793215E+02 -.859928491E+02 -.860080586E+02 -.860248972E+02 -.860433076E+02 -.860632287E+02 -.860845959E+02 -.861073416E+02 -.861313960E+02 -.861566873E+02 -.861831428E+02 -.862106885E+02 -.862392506E+02 -.862687553E+02 -.862991294E+02 -.863303009E+02 -.863621990E+02 -.863947547E+02 -.864279005E+02 -.864615711E+02 -.864957032E+02 -.865302354E+02 -.865651077E+02 -.866002616E+02 -.866356392E+02 -.866711824E+02 -.867068321E+02 -.867425259E+02 -.867781967E+02 -.868137700E+02 -.868491599E+02 -.868842649E+02 -.869189617E+02 -.869530973E+02 -.869864791E+02 -.870188609E+02 -.870499264E+02 -.870792655E+02 -.871063453E+02 -.871304713E+02 -.871507366E+02 -.871659559E+02 -.871745793E+02 -.871745793E+02
 -.871798782E+02 -.871798782E+02 -.871715653E+02 -.871569014E+02 -.871373887E+02 -.871141776E+02 -.870881500E+02 -.870599832E+02 -.870301983E+02 -.869991976E+02 -.869672928E+02 -.869347276E+02 -.869016937E+02 -.868683441E+02 -.868348027E+02 -.868011720E+02 -.867675386E+02 -.867339780E+02 -.867005577E+02 -.866673398E+02 -.866343831E+02 -.866017441E+02 -.865694788E+02 -.865376429E+02 -.865062924E+02 -.864754842E+02 -.864452763E+02 -.864157275E+02 -.863868976E+02 -.863588477E+02 -.863316392E+02 -.863053342E+02 -.862799950E+02 -.862556837E+02 -.862324620E+02 -.862103907E+02 -.861895293E+02 -.861699355E+02 -.861516651E+02 -.861347711E+02 -.861193036E+02 -.861053094E+02 -.860928313E+02 -.860819083E+02 -.860725745E+02 -.860648595E+02 -.860587877E+02 -.860543783E+02 -.860516448E+02 -.860505954E+02 -.860512324E+02 -.860535527E+02 -.860575472E+02 -.860632013E+02 -.860704950E+02 -.860794031E+02 -.860898952E+02 -.861019360E+02 -.861154860E+02 -.861305014E+02 -.861469346E+02 -.861647346E+02 -.861838476E+02 -.862042171E+02 -.862257845E+02 -.862484897E+02 -.862722712E+02 -.862970665E+02 -.863228132E+02 -.863494482E+02 -.863769093E+02 -.864051345E+02 -.864340628E+02 -.864636343E+02 -.864937905E+02 -.865244739E+02 -.865556288E+02 -.865872004E+02 -.866191351E+02 -.866513798E+02 -.866838819E+02 -.867165878E+02 -.867494423E+02 -.867823870E+02 -.868153587E+02 -.868482864E+02 -.868810883E+02 -.869136676E+02 -.869459067E+02 -.869776598E+02 -.870087436E+02 -.870389248E+02 -.870679036E+02 -.870952925E+02 -.871205891E+02 -.871431390E+02 -.871620894E+02 -.871763267E+02 -.871843961E+02 -.871843961E+02
 -.871902129E+02 -.871902129E+02 -.871824796E+02 -.871688419E+02 -.871507005E+02 -.871291291E+02 -.871049517E+02 -.870788017E+02 -.870511668E+02 -.870224243E+02 -.869928670E+02 -.869627240E+02 -.869321758E+02 -.869013668E+02 -.868704137E+02 -.868394132E+02 -.868084468E+02 -.867775854E+02 -.867468919E+02 -.867164239E+02 -.866862354E+02 -.866563784E+02 -.866269032E+02 -.865978600E+02 -.865692987E+02 -.865412698E+02 -.865138239E+02 -.864870128E+02 -.864608883E+02 -.864355031E+02 -.864109102E+02 -.863871627E+02 -.863643139E+02 -.863424165E+02 -.863215228E+02 -.863016843E+02 -.862829509E+02 -.862653714E+02 -.862489924E+02 -.862338582E+02 -.862200109E+02 -.862074893E+02 -.861963291E+02 -.861865626E+02 -.861782182E+02 -.861713204E+02 -.861658894E+02 -.861619411E+02 -.861594866E+02 -.861585328E+02 -.861590815E+02 -.861611299E+02 -.861646707E+02 -.861696917E+02 -.861761763E+02 -.861841035E+02 -.861934481E+02 -.862041808E+02 -.862162686E+02 -.862296750E+02 -.862443604E+02 -.862602821E+02 -.862773951E+02 -.862956519E+02 -.863150033E+02 -.863353986E+02 -.863567858E+02 -.863791120E+02 -.864023241E+02 -.864263683E+02 -.864511913E+02 -.864767398E+02 -.865029612E+02 -.865298035E+02 -.865572157E+02 -.865851474E+02 -.866135493E+02 -.866423729E+02 -.866715700E+02 -.867010929E+02 -.867308936E+02 -.867609229E+02 -.867911297E+02 -.868214598E+02 -.868518536E+02 -.868822442E+02 -.869125545E+02 -.869426927E+02 -.869725474E+02 -.870019809E+02 -.870308199E+02 -.870588446E+02 -.870857726E+02 -.871112400E+02 -.871347754E+02 -.871557656E+02 -.871734125E+02 -.871866750E+02 -.871941939E+02 -.871941939E+02
 -.872004086E+02 -.872004086E+02 -.871932454E+02 -.871806157E+02 -.871638199E+02 -.871438555E+02 -.871214884E+02 -.870973079E+02 -.870717685E+02 -.870452218E+02 -.870179415E+02 -.869901414E+02 -.869619908E+02 -.869336246E+02 -.869051524E+02 -.868766647E+02 -.868482377E+02 -.868199375E+02 -.867918224E+02 -.867639456E+02 -.867363568E+02 -.867091029E+02 -.866822297E+02 -.866557822E+02 -.866298047E+02 -.866043419E+02 -.865794385E+02 -.865551395E+02 -.865314902E+02 -.865085361E+02 -.864863229E+02 -.864648963E+02 -.864443016E+02 -.864245841E+02 -.864057880E+02 -.863879570E+02 -.863711334E+02 -.863553581E+02 -.863406705E+02 -.863271078E+02 -.863147052E+02 -.863034952E+02 -.862935077E+02 -.862847695E+02 -.862773044E+02 -.862711328E+02 -.862662713E+02 -.862627332E+02 -.862605279E+02 -.862596608E+02 -.862601336E+02 -.862619439E+02 -.862650854E+02 -.862695483E+02 -.862753184E+02 -.862823785E+02 -.862907073E+02 -.863002805E+02 -.863110705E+02 -.863230469E+02 -.863361763E+02 -.863504231E+02 -.863657493E+02 -.863821150E+02 -.863994787E+02 -.864177976E+02 -.864370275E+02 -.864571236E+02 -.864780405E+02 -.864997324E+02 -.865221534E+02 -.865452577E+02 -.865689997E+02 -.865933345E+02 -.866182173E+02 -.866436041E+02 -.866694513E+02 -.866957158E+02 -.867223546E+02 -.867493247E+02 -.867765826E+02 -.868040832E+02 -.868317796E+02 -.868596213E+02 -.868875530E+02 -.869155121E+02 -.869434259E+02 -.869712084E+02 -.869987549E+02 -.870259359E+02 -.870525890E+02 -.870785079E+02 -.871034287E+02 -.871270113E+02 -.871488157E+02 -.871682705E+02 -.871846324E+02 -.871969327E+02 -.872039077E+02 -.872039077E+02
 -.872104226E+02 -.872104226E+02 -.872038177E+02 -.871921746E+02 -.871766946E+02 -.871582997E+02 -.871376984E+02 -.871154361E+02 -.870919339E+02 -.870675179E+02 -.870424420E+02 -.870169053E+02 -.869910649E+02 -.869650465E+02 -.869389521E+02 -.869128660E+02 -.868868588E+02 -.868609919E+02 -.868353190E+02 -.868098891E+02 -.867847474E+02 -.867599366E+02 -.867354979E+02 -.867114716E+02 -.866878972E+02 -.866648141E+02 -.866422617E+02 -.866202793E+02 -.865989064E+02 -.865781823E+02 -.865581466E+02 -.865388385E+02 -.865202969E+02 -.865025603E+02 -.864856667E+02 -.864696528E+02 -.864545548E+02 -.864404071E+02 -.864272431E+02 -.864150939E+02 -.864039893E+02 -.863939564E+02 -.863850204E+02 -.863772037E+02 -.863705262E+02 -.863650049E+02 -.863606538E+02 -.863574838E+02 -.863555027E+02 -.863547152E+02 -.863551225E+02 -.863567227E+02 -.863595105E+02 -.863634776E+02 -.863686124E+02 -.863749001E+02 -.863823232E+02 -.863908612E+02 -.864004911E+02 -.864111872E+02 -.864229216E+02 -.864356643E+02 -.864493832E+02 -.864640448E+02 -.864796139E+02 -.864960541E+02 -.865133281E+02 -.865313976E+02 -.865502239E+02 -.865697678E+02 -.865899898E+02 -.866108504E+02 -.866323103E+02 -.866543303E+02 -.866768714E+02 -.866998949E+02 -.867233625E+02 -.867472359E+02 -.867714767E+02 -.867960463E+02 -.868209052E+02 -.868460125E+02 -.868713252E+02 -.868967967E+02 -.869223757E+02 -.869480041E+02 -.869736141E+02 -.869991254E+02 -.870244402E+02 -.870494378E+02 -.870739668E+02 -.870978350E+02 -.871207969E+02 -.871425367E+02 -.871626460E+02 -.871805950E+02 -.871956952E+02 -.872070500E+02 -.872134901E+02 -.872134901E+02
 -.872202266E+02 -.872202266E+02 -.872141670E+02 -.872034870E+02 -.871892904E+02 -.871724249E+02 -.871535423E+02 -.871331446E+02 -.871116197E+02 -.870892685E+02 -.870663250E+02 -.870429731E+02 -.870193581E+02 -.869955963E+02 -.869717819E+02 -.869479928E+02 -.869242944E+02 -.869007428E+02 -.868773878E+02 -.868542738E+02 -.868314420E+02 -.868089311E+02 -.867867780E+02 -.867650187E+02 -.867436884E+02 -.867228218E+02 -.867024535E+02 -.866826179E+02 -.866633494E+02 -.866446822E+02 -.866266503E+02 -.866092874E+02 -.865926272E+02 -.865767023E+02 -.865615453E+02 -.865471874E+02 -.865336592E+02 -.865209901E+02 -.865092081E+02 -.864983397E+02 -.864884098E+02 -.864794414E+02 -.864714554E+02 -.864644709E+02 -.864585044E+02 -.864535702E+02 -.864496799E+02 -.864468429E+02 -.864450655E+02 -.864443516E+02 -.864447023E+02 -.864461159E+02 -.864485881E+02 -.864521117E+02 -.864566771E+02 -.864622719E+02 -.864688815E+02 -.864764886E+02 -.864850738E+02 -.864946155E+02 -.865050903E+02 -.865164728E+02 -.865287360E+02 -.865418515E+02 -.865557895E+02 -.865705191E+02 -.865860086E+02 -.866022252E+02 -.866191360E+02 -.866367072E+02 -.866549050E+02 -.866736953E+02 -.866930440E+02 -.867129170E+02 -.867332804E+02 -.867541003E+02 -.867753428E+02 -.867969741E+02 -.868189599E+02 -.868412657E+02 -.868638559E+02 -.868866933E+02 -.869097387E+02 -.869329495E+02 -.869562783E+02 -.869796715E+02 -.870030664E+02 -.870263885E+02 -.870495471E+02 -.870724304E+02 -.870948981E+02 -.871167725E+02 -.871378267E+02 -.871577689E+02 -.871762223E+02 -.871926988E+02 -.872065639E+02 -.872169921E+02 -.872229078E+02 -.872229078E+02
 -.872298039E+02 -.872298039E+02 -.872242759E+02 -.872145344E+02 -.872015876E+02 -.871862103E+02 -.871689984E+02 -.871504114E+02 -.871308042E+02 -.871104524E+02 -.870895708E+02 -.870683280E+02 -.870468573E+02 -.870252655E+02 -.870036393E+02 -.869820500E+02 -.869605576E+02 -.869392136E+02 -.869180631E+02 -.868971468E+02 -.868765018E+02 -.868561628E+02 -.868361632E+02 -.868165347E+02 -.867973086E+02 -.867785157E+02 -.867601861E+02 -.867423499E+02 -.867250371E+02 -.867082773E+02 -.866920998E+02 -.866765339E+02 -.866616080E+02 -.866473506E+02 -.866337890E+02 -.866209502E+02 -.866088601E+02 -.865975435E+02 -.865870241E+02 -.865773245E+02 -.865684656E+02 -.865604667E+02 -.865533457E+02 -.865471183E+02 -.865417987E+02 -.865373986E+02 -.865339280E+02 -.865313945E+02 -.865298035E+02 -.865291584E+02 -.865294599E+02 -.865307067E+02 -.865328951E+02 -.865360191E+02 -.865400707E+02 -.865450393E+02 -.865509127E+02 -.865576764E+02 -.865653141E+02 -.865738075E+02 -.865831369E+02 -.865932809E+02 -.866042166E+02 -.866159200E+02 -.866283657E+02 -.866415277E+02 -.866553786E+02 -.866698909E+02 -.866850361E+02 -.867007853E+02 -.867171095E+02 -.867339792E+02 -.867513650E+02 -.867692373E+02 -.867875664E+02 -.868063226E+02 -.868254763E+02 -.868449975E+02 -.868648557E+02 -.868850202E+02 -.869054589E+02 -.869261384E+02 -.869470230E+02 -.869680739E+02 -.869892477E+02 -.870104953E+02 -.870317590E+02 -.870529703E+02 -.870740458E+02 -.870948825E+02 -.871153513E+02 -.871352891E+02 -.871544874E+02 -.871726786E+02 -.871895173E+02 -.872045561E+02 -.872172145E+02 -.872267370E+02 -.872321396E+02 -.872321396E+02
 -.872391469E+02 -.872391469E+02 -.872341368E+02 -.872253089E+02 -.872135782E+02 -.871996480E+02 -.871840594E+02 -.871672299E+02 -.871494821E+02 -.871310668E+02 -.871121793E+02 -.870929733E+02 -.870735702E+02 -.870540674E+02 -.870345439E+02 -.870150646E+02 -.869956842E+02 -.869764494E+02 -.869574011E+02 -.869385760E+02 -.869200075E+02 -.869017268E+02 -.868837634E+02 -.868661457E+02 -.868489011E+02 -.868320568E+02 -.868156392E+02 -.867996745E+02 -.867841887E+02 -.867692073E+02 -.867547559E+02 -.867408594E+02 -.867275424E+02 -.867148291E+02 -.867027429E+02 -.866913067E+02 -.866805426E+02 -.866704717E+02 -.866611140E+02 -.866524886E+02 -.866446132E+02 -.866375041E+02 -.866311763E+02 -.866256431E+02 -.866209163E+02 -.866170060E+02 -.866139203E+02 -.866116658E+02 -.866102470E+02 -.866096665E+02 -.866099252E+02 -.866110218E+02 -.866129533E+02 -.866157146E+02 -.866192988E+02 -.866236974E+02 -.866288998E+02 -.866348939E+02 -.866416659E+02 -.866492006E+02 -.866574811E+02 -.866664894E+02 -.866762062E+02 -.866866111E+02 -.866976827E+02 -.867093986E+02 -.867217358E+02 -.867346706E+02 -.867481788E+02 -.867622356E+02 -.867768159E+02 -.867918946E+02 -.868074461E+02 -.868234447E+02 -.868398647E+02 -.868566801E+02 -.868738649E+02 -.868913926E+02 -.869092365E+02 -.869273690E+02 -.869457616E+02 -.869643843E+02 -.869832048E+02 -.870021880E+02 -.870212946E+02 -.870404798E+02 -.870596910E+02 -.870788656E+02 -.870979275E+02 -.871167826E+02 -.871353133E+02 -.871533705E+02 -.871707644E+02 -.871872512E+02 -.872025165E+02 -.872161534E+02 -.872276341E+02 -.872362721E+02 -.872411735E+02 -.872411735E+02
 -.872482550E+02 -.872482550E+02 -.872437492E+02 -.872358106E+02 -.872252631E+02 -.872127399E+02 -.871987285E+02 -.871836052E+02 -.871676610E+02 -.871511220E+02 -.871341645E+02 -.871169274E+02 -.870995203E+02 -.870820313E+02 -.870645317E+02 -.870470801E+02 -.870297260E+02 -.870125114E+02 -.869954730E+02 -.869786438E+02 -.869620535E+02 -.869457300E+02 -.869296994E+02 -.869139868E+02 -.868986162E+02 -.868836114E+02 -.868689955E+02 -.868547912E+02 -.868410210E+02 -.868277070E+02 -.868148711E+02 -.868025348E+02 -.867907190E+02 -.867794445E+02 -.867687313E+02 -.867585987E+02 -.867490656E+02 -.867401498E+02 -.867318683E+02 -.867242371E+02 -.867172713E+02 -.867109846E+02 -.867053896E+02 -.867004976E+02 -.866963183E+02 -.866928603E+02 -.866901305E+02 -.866881343E+02 -.866868755E+02 -.866863564E+02 -.866865776E+02 -.866875380E+02 -.866892351E+02 -.866916647E+02 -.866948210E+02 -.866986967E+02 -.867032830E+02 -.867085698E+02 -.867145453E+02 -.867211967E+02 -.867285100E+02 -.867364697E+02 -.867450597E+02 -.867542627E+02 -.867640604E+02 -.867744341E+02 -.867853640E+02 -.867968300E+02 -.868088114E+02 -.868212870E+02 -.868342354E+02 -.868476349E+02 -.868614635E+02 -.868756989E+02 -.868903189E+02 -.869053010E+02 -.869206222E+02 -.869362595E+02 -.869521893E+02 -.869683872E+02 -.869848279E+02 -.870014845E+02 -.870183284E+02 -.870353279E+02 -.870524476E+02 -.870696469E+02 -.870868785E+02 -.871040857E+02 -.871211995E+02 -.871381348E+02 -.871547852E+02 -.871710158E+02 -.871866552E+02 -.872014831E+02 -.872152157E+02 -.872274860E+02 -.872378179E+02 -.872455926E+02 -.872500047E+02 -.872500047E+02
 -.872571318E+02 -.872571318E+02 -.872531171E+02 -.872460445E+02 -.872366485E+02 -.872254940E+02 -.872130160E+02 -.871995503E+02 -.871853569E+02 -.871706376E+02 -.871555503E+02 -.871402188E+02 -.871247415E+02 -.871091970E+02 -.870936492E+02 -.870781505E+02 -.870627450E+02 -.870474703E+02 -.870323591E+02 -.870174406E+02 -.870027413E+02 -.869882856E+02 -.869740966E+02 -.869601961E+02 -.869466054E+02 -.869333450E+02 -.869204348E+02 -.869078947E+02 -.868957438E+02 -.868840014E+02 -.868726860E+02 -.868618160E+02 -.868514095E+02 -.868414838E+02 -.868320561E+02 -.868231429E+02 -.868147599E+02 -.868069223E+02 -.867996445E+02 -.867929400E+02 -.867868213E+02 -.867813001E+02 -.867763869E+02 -.867720913E+02 -.867684213E+02 -.867653843E+02 -.867629858E+02 -.867612306E+02 -.867601217E+02 -.867596611E+02 -.867598492E+02 -.867606853E+02 -.867621671E+02 -.867642911E+02 -.867670525E+02 -.867704452E+02 -.867744617E+02 -.867790936E+02 -.867843310E+02 -.867901632E+02 -.867965782E+02 -.868035633E+02 -.868111046E+02 -.868191876E+02 -.868277970E+02 -.868369167E+02 -.868465302E+02 -.868566203E+02 -.868671694E+02 -.868781596E+02 -.868895724E+02 -.869013892E+02 -.869135913E+02 -.869261596E+02 -.869390748E+02 -.869523173E+02 -.869658673E+02 -.869797048E+02 -.869938091E+02 -.870081587E+02 -.870227314E+02 -.870375035E+02 -.870524494E+02 -.870675411E+02 -.870827469E+02 -.870980305E+02 -.871133496E+02 -.871286534E+02 -.871438801E+02 -.871589534E+02 -.871737780E+02 -.871882333E+02 -.872021657E+02 -.872153783E+02 -.872276175E+02 -.872385553E+02 -.872477665E+02 -.872546987E+02 -.872586329E+02 -.872586329E+02
 -.872657818E+02 -.872657818E+02 -.872622459E+02 -.872560169E+02 -.872477425E+02 -.872379205E+02 -.872269345E+02 -.872150809E+02 -.872025888E+02 -.871896367E+02 -.871763638E+02 -.871628796E+02 -.871492711E+02 -.871356078E+02 -.871219460E+02 -.871083322E+02 -.870948052E+02 -.870813982E+02 -.870681401E+02 -.870550565E+02 -.870421705E+02 -.870295035E+02 -.870170756E+02 -.870049059E+02 -.869930126E+02 -.869814134E+02 -.869701256E+02 -.869591661E+02 -.869485513E+02 -.869382977E+02 -.869284209E+02 -.869189368E+02 -.869098604E+02 -.869012067E+02 -.868929899E+02 -.868852240E+02 -.868779224E+02 -.868710977E+02 -.868647620E+02 -.868589267E+02 -.868536022E+02 -.868487984E+02 -.868445240E+02 -.868407869E+02 -.868375940E+02 -.868349514E+02 -.868328637E+02 -.868313347E+02 -.868303673E+02 -.868299628E+02 -.868301217E+02 -.868308433E+02 -.868321259E+02 -.868339664E+02 -.868363608E+02 -.868393040E+02 -.868427899E+02 -.868468112E+02 -.868513600E+02 -.868564270E+02 -.868620023E+02 -.868680753E+02 -.868746343E+02 -.868816672E+02 -.868891610E+02 -.868971023E+02 -.869054771E+02 -.869142709E+02 -.869234688E+02 -.869330557E+02 -.869430159E+02 -.869533337E+02 -.869639929E+02 -.869749774E+02 -.869862705E+02 -.869978555E+02 -.870097155E+02 -.870218329E+02 -.870341899E+02 -.870467679E+02 -.870595474E+02 -.870725077E+02 -.870856263E+02 -.870988786E+02 -.871122367E+02 -.871256685E+02 -.871391365E+02 -.871525959E+02 -.871659919E+02 -.871792570E+02 -.871923069E+02 -.872050349E+02 -.872173053E+02 -.872289440E+02 -.872397270E+02 -.872493648E+02 -.872574821E+02 -.872635915E+02 -.872670591E+02 -.872670591E+02
 -.872742046E+02 -.872742046E+02 -.872711357E+02 -.872657297E+02 -.872585486E+02 -.872500250E+02 -.872404923E+02 -.872302077E+02 -.872193708E+02 -.872081366E+02 -.871966264E+02 -.871849354E+02 -.871731394E+02 -.871612988E+02 -.871494629E+02 -.871376719E+02 -.871259598E+02 -.871143553E+02 -.871028834E+02 -.870915664E+02 -.870804243E+02 -.870694756E+02 -.870587375E+02 -.870482262E+02 -.870379576E+02 -.870279467E+02 -.870182081E+02 -.870087561E+02 -.869996049E+02 -.869907681E+02 -.869822591E+02 -.869740910E+02 -.869662766E+02 -.869588284E+02 -.869517584E+02 -.869450782E+02 -.869387989E+02 -.869329312E+02 -.869274851E+02 -.869224699E+02 -.869178946E+02 -.869137670E+02 -.869100947E+02 -.869068840E+02 -.869041409E+02 -.869018700E+02 -.869000755E+02 -.868987605E+02 -.868979271E+02 -.868975767E+02 -.868977096E+02 -.868983252E+02 -.868994221E+02 -.869009977E+02 -.869030488E+02 -.869055711E+02 -.869085595E+02 -.869120081E+02 -.869159102E+02 -.869202581E+02 -.869250437E+02 -.869302580E+02 -.869358915E+02 -.869419339E+02 -.869483746E+02 -.869552022E+02 -.869624051E+02 -.869699713E+02 -.869778881E+02 -.869861429E+02 -.869947227E+02 -.870036139E+02 -.870128033E+02 -.870222768E+02 -.870320207E+02 -.870420206E+02 -.870522620E+02 -.870627300E+02 -.870734094E+02 -.870842841E+02 -.870953375E+02 -.871065516E+02 -.871179069E+02 -.871293821E+02 -.871409529E+02 -.871525914E+02 -.871642650E+02 -.871759345E+02 -.871875522E+02 -.871990593E+02 -.872103823E+02 -.872214282E+02 -.872320789E+02 -.872421828E+02 -.872515450E+02 -.872599138E+02 -.872669627E+02 -.872722684E+02 -.872752798E+02 -.872752798E+02
 -.872823852E+02 -.872823852E+02 -.872797721E+02 -.872751689E+02 -.872690542E+02 -.872617963E+02 -.872536794E+02 -.872449228E+02 -.872356967E+02 -.872261334E+02 -.872163363E+02 -.872063870E+02 -.871963500E+02 -.871862769E+02 -.871762100E+02 -.871661835E+02 -.871562265E+02 -.871463635E+02 -.871366159E+02 -.871270025E+02 -.871175404E+02 -.871082452E+02 -.870991316E+02 -.870902132E+02 -.870815034E+02 -.870730147E+02 -.870647595E+02 -.870567497E+02 -.870489971E+02 -.870415130E+02 -.870343086E+02 -.870273949E+02 -.870207823E+02 -.870144811E+02 -.870085014E+02 -.870028527E+02 -.869975441E+02 -.869925844E+02 -.869879818E+02 -.869837442E+02 -.869798786E+02 -.869763917E+02 -.869732895E+02 -.869705774E+02 -.869682600E+02 -.869663414E+02 -.869648249E+02 -.869637129E+02 -.869630073E+02 -.869627092E+02 -.869628187E+02 -.869633356E+02 -.869642584E+02 -.869655853E+02 -.869673135E+02 -.869694395E+02 -.869719592E+02 -.869748677E+02 -.869781594E+02 -.869818283E+02 -.869858675E+02 -.869902697E+02 -.869950271E+02 -.870001313E+02 -.870055733E+02 -.870113441E+02 -.870174340E+02 -.870238329E+02 -.870305306E+02 -.870375165E+02 -.870447798E+02 -.870523094E+02 -.870600940E+02 -.870681222E+02 -.870763823E+02 -.870848623E+02 -.870935502E+02 -.871024334E+02 -.871114990E+02 -.871207334E+02 -.871301226E+02 -.871396513E+02 -.871493030E+02 -.871590594E+02 -.871688997E+02 -.871788004E+02 -.871887333E+02 -.871986649E+02 -.872085546E+02 -.872183519E+02 -.872279941E+02 -.872374017E+02 -.872464737E+02 -.872550808E+02 -.872630566E+02 -.872701863E+02 -.872761917E+02 -.872807117E+02 -.872832771E+02 -.872832771E+02
 -.872902742E+02 -.872902742E+02 -.872881057E+02 -.872842850E+02 -.872792088E+02 -.872731830E+02 -.872664433E+02 -.872591721E+02 -.872515109E+02 -.872435696E+02 -.872354345E+02 -.872271734E+02 -.872188401E+02 -.872104777E+02 -.872021214E+02 -.871937999E+02 -.871855373E+02 -.871773541E+02 -.871692682E+02 -.871612953E+02 -.871534495E+02 -.871457438E+02 -.871381904E+02 -.871308006E+02 -.871235852E+02 -.871165548E+02 -.871097194E+02 -.871030889E+02 -.870966728E+02 -.870904804E+02 -.870845208E+02 -.870788029E+02 -.870733353E+02 -.870681263E+02 -.870631840E+02 -.870585162E+02 -.870541302E+02 -.870500331E+02 -.870462315E+02 -.870427318E+02 -.870395397E+02 -.870366606E+02 -.870340992E+02 -.870318598E+02 -.870299464E+02 -.870283620E+02 -.870271093E+02 -.870261903E+02 -.870256066E+02 -.870253589E+02 -.870254475E+02 -.870258719E+02 -.870266313E+02 -.870277240E+02 -.870291477E+02 -.870308998E+02 -.870329769E+02 -.870353750E+02 -.870380898E+02 -.870411162E+02 -.870444488E+02 -.870480818E+02 -.870520087E+02 -.870562228E+02 -.870607170E+02 -.870654839E+02 -.870705155E+02 -.870758039E+02 -.870813407E+02 -.870871173E+02 -.870931249E+02 -.870993545E+02 -.871057968E+02 -.871124427E+02 -.871192824E+02 -.871263062E+02 -.871335041E+02 -.871408658E+02 -.871483806E+02 -.871560375E+02 -.871638245E+02 -.871717291E+02 -.871797376E+02 -.871878346E+02 -.871960029E+02 -.872042227E+02 -.872124705E+02 -.872207185E+02 -.872289325E+02 -.872370706E+02 -.872450803E+02 -.872528954E+02 -.872604319E+02 -.872675819E+02 -.872742073E+02 -.872801293E+02 -.872851169E+02 -.872888703E+02 -.872910002E+02 -.872910002E+02
 -.872977516E+02 -.872977516E+02 -.872960145E+02 -.872929521E+02 -.872888814E+02 -.872840470E+02 -.872786379E+02 -.872728002E+02 -.872666477E+02 -.872602687E+02 -.872537327E+02 -.872470943E+02 -.872403972E+02 -.872336762E+02 -.872269597E+02 -.872202712E+02 -.872136301E+02 -.872070532E+02 -.872005550E+02 -.871941481E+02 -.871878442E+02 -.871816537E+02 -.871755863E+02 -.871696514E+02 -.871638576E+02 -.871582132E+02 -.871527264E+02 -.871474050E+02 -.871422567E+02 -.871372888E+02 -.871325085E+02 -.871279229E+02 -.871235388E+02 -.871193628E+02 -.871154012E+02 -.871116601E+02 -.871081455E+02 -.871048627E+02 -.871018171E+02 -.870990136E+02 -.870964567E+02 -.870941506E+02 -.870920991E+02 -.870903056E+02 -.870887730E+02 -.870875038E+02 -.870865002E+02 -.870857636E+02 -.870852953E+02 -.870850958E+02 -.870851655E+02 -.870855039E+02 -.870861103E+02 -.870869835E+02 -.870881217E+02 -.870895228E+02 -.870911841E+02 -.870931026E+02 -.870952747E+02 -.870976967E+02 -.871003642E+02 -.871032726E+02 -.871064169E+02 -.871097919E+02 -.871133918E+02 -.871172109E+02 -.871212430E+02 -.871254818E+02 -.871299205E+02 -.871345525E+02 -.871393708E+02 -.871443682E+02 -.871495375E+02 -.871548711E+02 -.871603615E+02 -.871660010E+02 -.871717813E+02 -.871776944E+02 -.871837315E+02 -.871898838E+02 -.871961417E+02 -.872024950E+02 -.872089324E+02 -.872154417E+02 -.872220087E+02 -.872286173E+02 -.872352485E+02 -.872418796E+02 -.872484830E+02 -.872550246E+02 -.872614620E+02 -.872677418E+02 -.872737963E+02 -.872795388E+02 -.872848581E+02 -.872896109E+02 -.872936121E+02 -.872966217E+02 -.872983286E+02 -.872983286E+02
 -.873045586E+02 -.873045586E+02 -.873032331E+02 -.873008927E+02 -.872977772E+02 -.872940724E+02 -.872899219E+02 -.872854375E+02 -.872807064E+02 -.872757967E+02 -.872707622E+02 -.872656453E+02 -.872604800E+02 -.872552938E+02 -.872501090E+02 -.872449441E+02 -.872398147E+02 -.872347339E+02 -.872297133E+02 -.872247629E+02 -.872198919E+02 -.872151086E+02 -.872104206E+02 -.872058351E+02 -.872013591E+02 -.871969990E+02 -.871927610E+02 -.871886513E+02 -.871846758E+02 -.871808400E+02 -.871771496E+02 -.871736100E+02 -.871702264E+02 -.871670037E+02 -.871639470E+02 -.871610607E+02 -.871583493E+02 -.871558172E+02 -.871534682E+02 -.871513060E+02 -.871493342E+02 -.871475559E+02 -.871459740E+02 -.871445909E+02 -.871434090E+02 -.871424302E+02 -.871416560E+02 -.871410877E+02 -.871407260E+02 -.871405715E+02 -.871406244E+02 -.871408844E+02 -.871413508E+02 -.871420229E+02 -.871428992E+02 -.871439781E+02 -.871452577E+02 -.871467356E+02 -.871484092E+02 -.871502756E+02 -.871523314E+02 -.871545732E+02 -.871569973E+02 -.871595996E+02 -.871623757E+02 -.871653214E+02 -.871684318E+02 -.871717022E+02 -.871751275E+02 -.871787025E+02 -.871824219E+02 -.871862802E+02 -.871902718E+02 -.871943910E+02 -.871986319E+02 -.872029884E+02 -.872074544E+02 -.872120234E+02 -.872166886E+02 -.872214431E+02 -.872262793E+02 -.872311891E+02 -.872361638E+02 -.872411934E+02 -.872462668E+02 -.872513711E+02 -.872564914E+02 -.872616096E+02 -.872667039E+02 -.872717477E+02 -.872767078E+02 -.872815426E+02 -.872861997E+02 -.872906124E+02 -.872946952E+02 -.872983388E+02 -.873014020E+02 -.873037028E+02 -.873050056E+02 -.873050056E+02
 -.873101803E+02 -.873101803E+02 -.873092287E+02 -.873075404E+02 -.873052827E+02 -.873025866E+02 -.872995547E+02 -.872962675E+02 -.872927888E+02 -.872891693E+02 -.872854491E+02 -.872816607E+02 -.872778303E+02 -.872739790E+02 -.872701244E+02 -.872662811E+02 -.872624614E+02 -.872586757E+02 -.872549330E+02 -.872512415E+02 -.872476082E+02 -.872440396E+02 -.872405417E+02 -.872371201E+02 -.872337800E+02 -.872305264E+02 -.872273640E+02 -.872242975E+02 -.872213312E+02 -.872184695E+02 -.872157165E+02 -.872130762E+02 -.872105524E+02 -.872081490E+02 -.872058694E+02 -.872037172E+02 -.872016956E+02 -.871998078E+02 -.871980566E+02 -.871964448E+02 -.871949750E+02 -.871936494E+02 -.871924703E+02 -.871914394E+02 -.871905584E+02 -.871898287E+02 -.871892515E+02 -.871888276E+02 -.871885577E+02 -.871884421E+02 -.871884810E+02 -.871886741E+02 -.871890211E+02 -.871895212E+02 -.871901735E+02 -.871909768E+02 -.871919296E+02 -.871930303E+02 -.871942768E+02 -.871956671E+02 -.871971987E+02 -.871988692E+02 -.872006756E+02 -.872026150E+02 -.872046844E+02 -.872068803E+02 -.872091994E+02 -.872116380E+02 -.872141925E+02 -.872168589E+02 -.872196334E+02 -.872225118E+02 -.872254900E+02 -.872285636E+02 -.872317282E+02 -.872349794E+02 -.872383122E+02 -.872417218E+02 -.872452032E+02 -.872487507E+02 -.872523586E+02 -.872560205E+02 -.872597295E+02 -.872634778E+02 -.872672566E+02 -.872710557E+02 -.872748632E+02 -.872786649E+02 -.872824438E+02 -.872861790E+02 -.872898452E+02 -.872934106E+02 -.872968358E+02 -.873000713E+02 -.873030548E+02 -.873057070E+02 -.873079275E+02 -.873095877E+02 -.873105232E+02 -.873105232E+02
 -.873136832E+02 -.873136832E+02 -.873130157E+02 -.873118135E+02 -.873101847E+02 -.873082173E+02 -.873059834E+02 -.873035420E+02 -.873009411E+02 -.872982198E+02 -.872954103E+02 -.872925386E+02 -.872896263E+02 -.872866911E+02 -.872837475E+02 -.872808080E+02 -.872778827E+02 -.872749806E+02 -.872721092E+02 -.872692753E+02 -.872664847E+02 -.872637429E+02 -.872610547E+02 -.872584245E+02 -.872558567E+02 -.872533551E+02 -.872509236E+02 -.872485657E+02 -.872462849E+02 -.872440845E+02 -.872419678E+02 -.872399378E+02 -.872379976E+02 -.872361499E+02 -.872343976E+02 -.872327433E+02 -.872311895E+02 -.872297385E+02 -.872283927E+02 -.872271540E+02 -.872260245E+02 -.872250058E+02 -.872240997E+02 -.872233075E+02 -.872226305E+02 -.872220697E+02 -.872216260E+02 -.872213001E+02 -.872210925E+02 -.872210034E+02 -.872210330E+02 -.872211810E+02 -.872214472E+02 -.872218310E+02 -.872223317E+02 -.872229485E+02 -.872236801E+02 -.872245254E+02 -.872254827E+02 -.872265506E+02 -.872277271E+02 -.872290104E+02 -.872303983E+02 -.872318885E+02 -.872334786E+02 -.872351662E+02 -.872369486E+02 -.872388231E+02 -.872407868E+02 -.872428366E+02 -.872449697E+02 -.872471828E+02 -.872494728E+02 -.872518361E+02 -.872542695E+02 -.872567692E+02 -.872593317E+02 -.872619528E+02 -.872646286E+02 -.872673545E+02 -.872701259E+02 -.872729375E+02 -.872757835E+02 -.872786574E+02 -.872815519E+02 -.872844583E+02 -.872873665E+02 -.872902646E+02 -.872931383E+02 -.872959704E+02 -.872987398E+02 -.873014211E+02 -.873039828E+02 -.873063865E+02 -.873085852E+02 -.873105212E+02 -.873121237E+02 -.873133062E+02 -.873139627E+02 -.873139627E+02
 -.873136832E+02 -.873136832E+02 -.873130157E+02 -.873118135E+02 -.873101847E+02 -.873082173E+02 -.873059834E+02 -.873035420E+02 -.873009411E+02 -.872982198E+02 -.872954103E+02 -.872925386E+02 -.872896263E+02 -.872866911E+02 -.872837475E+02 -.872808080E+02 -.872778827E+02 -.872749806E+02 -.872721092E+02 -.872692753E+02 -.872664847E+02 -.872637429E+02 -.872610547E+02 -.872584245E+02 -.872558567E+02 -.872533551E+02 -.872509236E+02 -.872485657E+02 -.872462849E+02 -.872440845E+02 -.872419678E+02 -.872399378E+02 -.872379976E+02 -.872361499E+02 -.872343976E+02 -.872327433E+02 -.872311895E+02 -.872297385E+02 -.872283927E+02 -.872271540E+02 -.872260245E+02 -.872250058E+02 -.872240997E+02 -.872233075E+02 -.872226305E+02 -.872220697E+02 -.872216260E+02 -.872213001E+02 -.872210925E+02 -.872210034E+02 -.872210330E+02 -.872211810E+02 -.872214472E+02 -.872218310E+02 -.872223317E+02 -.872229485E+02 -.872236801E+02 -.872245254E+02 -.872254827E+02 -.872265506E+02 -.872277271E+02 -.872290104E+02 -.872303983E+02 -.872318885E+02 -.872334786E+02 -.872351662E+02 -.872369486E+02 -.872388231E+02 -.872407868E+02 -.872428366E+02 -.872449697E+02 -.872471828E+02 -.872494728E+02 -.872518361E+02 -.872542695E+02 -.872567692E+02 -.872593317E+02 -.872619528E+02 -.872646286E+02 -.872673545E+02 -.872701259E+02 -.872729375E+02 -.872757835E+02 -.872786574E+02 -.872815519E+02 -.872844583E+02 -.872873665E+02 -.872902646E+02 -.872931383E+02 -.872959704E+02 -.872987398E+02 -.873014211E+02 -.873039828E+02 -.873063865E+02 -.873085852E+02 -.873105212E+02 -.873121237E+02 -.873133062E+02 -.873139627E+02 -.873139627E+02
