# Supplementary material for: Electrical Pacing of Cardiac Tissue Including Potassium Inward Rectification
Source: PLoS One. 2015 Jun 9;10(6):e0127837. doi: 10.1371/journal.pone.0127837 (PMC4461281; doi:10.1371/journal.pone.0127837)
Supplement: S1 Data — (ZIP) [file pone.0127837.s001.zip › All-Data/Data-without-IK1/BDT40/Vm5ms.txt]

 -.873300171E+02 -.873156279E+02 -.873149409E+02 -.873137100E+02 -.873120518E+02 -.873100633E+02 -.873078216E+02 -.873053849E+02 -.873027962E+02 -.873000888E+02 -.872972909E+02 -.872944286E+02 -.872915270E+02 -.872886095E+02 -.872856957E+02 -.872828001E+02 -.872799317E+02 -.872770950E+02 -.872742922E+02 -.872715253E+02 -.872687980E+02 -.872661157E+02 -.872634851E+02 -.872609128E+02 -.872584048E+02 -.872559649E+02 -.872535960E+02 -.872512999E+02 -.872490782E+02 -.872469333E+02 -.872448681E+02 -.872428862E+02 -.872409912E+02 -.872391865E+02 -.872374754E+02 -.872358602E+02 -.872343433E+02 -.872329265E+02 -.872316119E+02 -.872304014E+02 -.872292970E+02 -.872283007E+02 -.872274143E+02 -.872266394E+02 -.872259775E+02 -.872254296E+02 -.872249966E+02 -.872246792E+02 -.872244778E+02 -.872243926E+02 -.872244236E+02 -.872245706E+02 -.872248332E+02 -.872252111E+02 -.872257035E+02 -.872263094E+02 -.872270279E+02 -.872278575E+02 -.872287968E+02 -.872298440E+02 -.872309973E+02 -.872322546E+02 -.872336136E+02 -.872350722E+02 -.872366278E+02 -.872382780E+02 -.872400202E+02 -.872418515E+02 -.872437693E+02 -.872457705E+02 -.872478521E+02 -.872500112E+02 -.872522445E+02 -.872545489E+02 -.872569213E+02 -.872593582E+02 -.872618564E+02 -.872644124E+02 -.872670224E+02 -.872696828E+02 -.872723893E+02 -.872751376E+02 -.872779225E+02 -.872807386E+02 -.872835793E+02 -.872864371E+02 -.872893027E+02 -.872921653E+02 -.872950113E+02 -.872978241E+02 -.873005833E+02 -.873032634E+02 -.873058328E+02 -.873082524E+02 -.873104735E+02 -.873124362E+02 -.873140666E+02 -.873152738E+02 -.873159462E+02 -.873159462E+02
 -.873156279E+02 -.873156279E+02 -.873149409E+02 -.873137100E+02 -.873120518E+02 -.873100633E+02 -.873078216E+02 -.873053849E+02 -.873027962E+02 -.873000888E+02 -.872972909E+02 -.872944286E+02 -.872915270E+02 -.872886095E+02 -.872856957E+02 -.872828001E+02 -.872799317E+02 -.872770950E+02 -.872742922E+02 -.872715253E+02 -.872687980E+02 -.872661157E+02 -.872634851E+02 -.872609128E+02 -.872584048E+02 -.872559649E+02 -.872535960E+02 -.872512999E+02 -.872490782E+02 -.872469333E+02 -.872448681E+02 -.872428862E+02 -.872409912E+02 -.872391865E+02 -.872374754E+02 -.872358602E+02 -.872343433E+02 -.872329265E+02 -.872316119E+02 -.872304014E+02 -.872292970E+02 -.872283007E+02 -.872274143E+02 -.872266394E+02 -.872259775E+02 -.872254296E+02 -.872249966E+02 -.872246792E+02 -.872244778E+02 -.872243926E+02 -.872244236E+02 -.872245706E+02 -.872248332E+02 -.872252111E+02 -.872257035E+02 -.872263094E+02 -.872270279E+02 -.872278575E+02 -.872287968E+02 -.872298440E+02 -.872309973E+02 -.872322546E+02 -.872336136E+02 -.872350722E+02 -.872366278E+02 -.872382780E+02 -.872400202E+02 -.872418515E+02 -.872437693E+02 -.872457705E+02 -.872478521E+02 -.872500112E+02 -.872522445E+02 -.872545489E+02 -.872569213E+02 -.872593582E+02 -.872618564E+02 -.872644124E+02 -.872670224E+02 -.872696828E+02 -.872723893E+02 -.872751376E+02 -.872779225E+02 -.872807386E+02 -.872835793E+02 -.872864371E+02 -.872893027E+02 -.872921653E+02 -.872950113E+02 -.872978241E+02 -.873005833E+02 -.873032634E+02 -.873058328E+02 -.873082524E+02 -.873104735E+02 -.873124362E+02 -.873140666E+02 -.873152738E+02 -.873159462E+02 -.873159462E+02
 -.873120995E+02 -.873120995E+02 -.873111036E+02 -.873093524E+02 -.873070315E+02 -.873042851E+02 -.873012189E+02 -.872979074E+02 -.872944040E+02 -.872907504E+02 -.872869846E+02 -.872831437E+02 -.872792637E+02 -.872753768E+02 -.872715073E+02 -.872676708E+02 -.872638743E+02 -.872601198E+02 -.872564079E+02 -.872527413E+02 -.872491262E+02 -.872455717E+02 -.872420879E+02 -.872386841E+02 -.872353672E+02 -.872321412E+02 -.872290083E+02 -.872259700E+02 -.872230286E+02 -.872201875E+02 -.872174514E+02 -.872148254E+02 -.872123150E+02 -.872099247E+02 -.872076584E+02 -.872055192E+02 -.872035097E+02 -.872016325E+02 -.871998902E+02 -.871982856E+02 -.871968217E+02 -.871955010E+02 -.871943261E+02 -.871932993E+02 -.871924222E+02 -.871916963E+02 -.871911228E+02 -.871907025E+02 -.871904358E+02 -.871903232E+02 -.871903645E+02 -.871905597E+02 -.871909083E+02 -.871914097E+02 -.871920629E+02 -.871928668E+02 -.871938198E+02 -.871949202E+02 -.871961659E+02 -.871975545E+02 -.871990835E+02 -.872007501E+02 -.872025515E+02 -.872044847E+02 -.872065462E+02 -.872087329E+02 -.872110412E+02 -.872134674E+02 -.872160077E+02 -.872186582E+02 -.872214149E+02 -.872242738E+02 -.872272307E+02 -.872302815E+02 -.872334218E+02 -.872366474E+02 -.872399539E+02 -.872433367E+02 -.872467911E+02 -.872503123E+02 -.872538951E+02 -.872575338E+02 -.872612224E+02 -.872649539E+02 -.872687204E+02 -.872725129E+02 -.872763203E+02 -.872801294E+02 -.872839240E+02 -.872876839E+02 -.872913840E+02 -.872949926E+02 -.872984697E+02 -.873017643E+02 -.873048119E+02 -.873075298E+02 -.873098125E+02 -.873115247E+02 -.873124924E+02 -.873124924E+02
 -.873065192E+02 -.873065192E+02 -.873051227E+02 -.873026844E+02 -.872994708E+02 -.872956801E+02 -.872914541E+02 -.872868933E+02 -.872820724E+02 -.872770539E+02 -.872718950E+02 -.872666504E+02 -.872613693E+02 -.872560914E+02 -.872508441E+02 -.872456420E+02 -.872404908E+02 -.872353922E+02 -.872303485E+02 -.872253665E+02 -.872204570E+02 -.872156337E+02 -.872109098E+02 -.872062960E+02 -.872017993E+02 -.871974238E+02 -.871931717E+02 -.871890455E+02 -.871850495E+02 -.871811892E+02 -.871774719E+02 -.871739050E+02 -.871704953E+02 -.871672487E+02 -.871641700E+02 -.871612631E+02 -.871585317E+02 -.871559796E+02 -.871536106E+02 -.871514289E+02 -.871494384E+02 -.871476428E+02 -.871460457E+02 -.871446497E+02 -.871434575E+02 -.871424708E+02 -.871416913E+02 -.871411201E+02 -.871407579E+02 -.871406052E+02 -.871406620E+02 -.871409281E+02 -.871414031E+02 -.871420859E+02 -.871429754E+02 -.871440697E+02 -.871453669E+02 -.871468644E+02 -.871485593E+02 -.871504484E+02 -.871525282E+02 -.871547950E+02 -.871572447E+02 -.871598731E+02 -.871626759E+02 -.871656483E+02 -.871687856E+02 -.871720825E+02 -.871755340E+02 -.871791346E+02 -.871828788E+02 -.871867612E+02 -.871907761E+02 -.871949177E+02 -.871991803E+02 -.872035581E+02 -.872080450E+02 -.872126350E+02 -.872173219E+02 -.872220991E+02 -.872269597E+02 -.872318964E+02 -.872369013E+02 -.872419655E+02 -.872470788E+02 -.872522295E+02 -.872574035E+02 -.872625838E+02 -.872677495E+02 -.872728743E+02 -.872779254E+02 -.872828608E+02 -.872876269E+02 -.872921548E+02 -.872963558E+02 -.873001153E+02 -.873032848E+02 -.873056719E+02 -.873070272E+02 -.873070272E+02
 -.872998569E+02 -.872998569E+02 -.872980270E+02 -.872948380E+02 -.872906367E+02 -.872856759E+02 -.872801376E+02 -.872741554E+02 -.872678345E+02 -.872612647E+02 -.872545272E+02 -.872476944E+02 -.872408265E+02 -.872339679E+02 -.872271467E+02 -.872203772E+02 -.872136657E+02 -.872070170E+02 -.872004387E+02 -.871939433E+02 -.871875471E+02 -.871812672E+02 -.871751187E+02 -.871691125E+02 -.871632556E+02 -.871575523E+02 -.871520062E+02 -.871466223E+02 -.871414073E+02 -.871363700E+02 -.871315200E+02 -.871268665E+02 -.871224180E+02 -.871181814E+02 -.871141626E+02 -.871103669E+02 -.871067994E+02 -.871034656E+02 -.871003707E+02 -.870975205E+02 -.870949201E+02 -.870925746E+02 -.870904882E+02 -.870886647E+02 -.870871073E+02 -.870858184E+02 -.870848002E+02 -.870840542E+02 -.870835814E+02 -.870833825E+02 -.870834577E+02 -.870838067E+02 -.870844288E+02 -.870853228E+02 -.870864869E+02 -.870879189E+02 -.870896158E+02 -.870915743E+02 -.870937905E+02 -.870962603E+02 -.870989789E+02 -.871019415E+02 -.871051426E+02 -.871085769E+02 -.871122382E+02 -.871161205E+02 -.871202173E+02 -.871245217E+02 -.871290270E+02 -.871337260E+02 -.871386115E+02 -.871436761E+02 -.871489125E+02 -.871543132E+02 -.871598705E+02 -.871655768E+02 -.871714243E+02 -.871774050E+02 -.871835108E+02 -.871897333E+02 -.871960637E+02 -.872024924E+02 -.872090094E+02 -.872156033E+02 -.872222611E+02 -.872289679E+02 -.872357059E+02 -.872424533E+02 -.872491833E+02 -.872558626E+02 -.872624486E+02 -.872688873E+02 -.872751092E+02 -.872810247E+02 -.872865180E+02 -.872914386E+02 -.872955916E+02 -.872987232E+02 -.873005036E+02 -.873005036E+02
 -.872926274E+02 -.872926274E+02 -.872903520E+02 -.872863819E+02 -.872811418E+02 -.872749408E+02 -.872680069E+02 -.872605144E+02 -.872526043E+02 -.872443969E+02 -.872359965E+02 -.872274899E+02 -.872189444E+02 -.872104071E+02 -.872019065E+02 -.871934588E+02 -.871850747E+02 -.871767651E+02 -.871685446E+02 -.871604320E+02 -.871524477E+02 -.871446110E+02 -.871369372E+02 -.871294373E+02 -.871221186E+02 -.871149869E+02 -.871080484E+02 -.871013111E+02 -.870947852E+02 -.870884821E+02 -.870824136E+02 -.870765906E+02 -.870710228E+02 -.870657185E+02 -.870606851E+02 -.870559296E+02 -.870514590E+02 -.870472805E+02 -.870434015E+02 -.870398289E+02 -.870365695E+02 -.870336295E+02 -.870310142E+02 -.870287283E+02 -.870267759E+02 -.870251602E+02 -.870238839E+02 -.870229491E+02 -.870223572E+02 -.870221090E+02 -.870222048E+02 -.870226444E+02 -.870234268E+02 -.870245503E+02 -.870260127E+02 -.870278110E+02 -.870299415E+02 -.870323997E+02 -.870351809E+02 -.870382796E+02 -.870416899E+02 -.870454055E+02 -.870494196E+02 -.870537251E+02 -.870583144E+02 -.870631794E+02 -.870683120E+02 -.870737036E+02 -.870793452E+02 -.870852279E+02 -.870913426E+02 -.870976799E+02 -.871042304E+02 -.871109846E+02 -.871179329E+02 -.871250657E+02 -.871323730E+02 -.871398449E+02 -.871474712E+02 -.871552414E+02 -.871631443E+02 -.871711684E+02 -.871793010E+02 -.871875280E+02 -.871958334E+02 -.872041988E+02 -.872126020E+02 -.872210163E+02 -.872294085E+02 -.872377371E+02 -.872459497E+02 -.872539791E+02 -.872617388E+02 -.872691175E+02 -.872759708E+02 -.872821112E+02 -.872872951E+02 -.872912055E+02 -.872934297E+02 -.872934297E+02
 -.872850796E+02 -.872850796E+02 -.872823503E+02 -.872775754E+02 -.872712567E+02 -.872637651E+02 -.872553815E+02 -.872463262E+02 -.872367785E+02 -.872268880E+02 -.872167778E+02 -.872065454E+02 -.871962626E+02 -.871859787E+02 -.871757254E+02 -.871655242E+02 -.871553930E+02 -.871453509E+02 -.871354196E+02 -.871256230E+02 -.871159838E+02 -.871065219E+02 -.870972525E+02 -.870881871E+02 -.870793344E+02 -.870707030E+02 -.870623025E+02 -.870541444E+02 -.870462421E+02 -.870386095E+02 -.870312599E+02 -.870242060E+02 -.870174587E+02 -.870110282E+02 -.870049237E+02 -.869991546E+02 -.869937299E+02 -.869886591E+02 -.869839511E+02 -.869796149E+02 -.869756586E+02 -.869720897E+02 -.869689147E+02 -.869661395E+02 -.869637691E+02 -.869618076E+02 -.869602584E+02 -.869591241E+02 -.869584066E+02 -.869581071E+02 -.869582259E+02 -.869587626E+02 -.869597160E+02 -.869610841E+02 -.869628639E+02 -.869650515E+02 -.869676424E+02 -.869706312E+02 -.869740117E+02 -.869777773E+02 -.869819207E+02 -.869864340E+02 -.869913088E+02 -.869965360E+02 -.870021063E+02 -.870080097E+02 -.870142359E+02 -.870207742E+02 -.870276138E+02 -.870347435E+02 -.870421520E+02 -.870498278E+02 -.870577593E+02 -.870659349E+02 -.870743426E+02 -.870829707E+02 -.870918070E+02 -.871008394E+02 -.871100555E+02 -.871194425E+02 -.871289870E+02 -.871386749E+02 -.871484910E+02 -.871584182E+02 -.871684375E+02 -.871785265E+02 -.871886589E+02 -.871988024E+02 -.872089175E+02 -.872189543E+02 -.872288498E+02 -.872385234E+02 -.872478713E+02 -.872567597E+02 -.872650149E+02 -.872724115E+02 -.872786562E+02 -.872833672E+02 -.872860470E+02 -.872860470E+02
 -.872773190E+02 -.872773190E+02 -.872741238E+02 -.872685174E+02 -.872610828E+02 -.872522596E+02 -.872423872E+02 -.872317342E+02 -.872205167E+02 -.872089093E+02 -.871970503E+02 -.871850447E+02 -.871729692E+02 -.871608775E+02 -.871488079E+02 -.871367905E+02 -.871248523E+02 -.871130206E+02 -.871013228E+02 -.870897857E+02 -.870784329E+02 -.870672844E+02 -.870563558E+02 -.870456599E+02 -.870352084E+02 -.870250135E+02 -.870150886E+02 -.870054487E+02 -.869961099E+02 -.869870880E+02 -.869783982E+02 -.869700546E+02 -.869620702E+02 -.869544573E+02 -.869472278E+02 -.869403933E+02 -.869339655E+02 -.869279560E+02 -.869223759E+02 -.869172358E+02 -.869125455E+02 -.869083140E+02 -.869045492E+02 -.869012582E+02 -.868984472E+02 -.868961212E+02 -.868942846E+02 -.868929406E+02 -.868920915E+02 -.868917389E+02 -.868918832E+02 -.868925239E+02 -.868936594E+02 -.868952871E+02 -.868974034E+02 -.869000036E+02 -.869030819E+02 -.869066319E+02 -.869106461E+02 -.869151164E+02 -.869200339E+02 -.869253889E+02 -.869311710E+02 -.869373693E+02 -.869439722E+02 -.869509677E+02 -.869583430E+02 -.869660854E+02 -.869741816E+02 -.869826181E+02 -.869913812E+02 -.870004570E+02 -.870098315E+02 -.870194906E+02 -.870294201E+02 -.870396057E+02 -.870500330E+02 -.870606876E+02 -.870715545E+02 -.870826186E+02 -.870938641E+02 -.871052743E+02 -.871168312E+02 -.871285149E+02 -.871403030E+02 -.871521694E+02 -.871640830E+02 -.871760065E+02 -.871878933E+02 -.871996852E+02 -.872113086E+02 -.872226691E+02 -.872336454E+02 -.872440806E+02 -.872537714E+02 -.872624535E+02 -.872697831E+02 -.872753125E+02 -.872784578E+02 -.872784578E+02
 -.872693785E+02 -.872693785E+02 -.872657002E+02 -.872592327E+02 -.872506471E+02 -.872404582E+02 -.872290663E+02 -.872167870E+02 -.872038694E+02 -.871905090E+02 -.871768563E+02 -.871630243E+02 -.871490966E+02 -.871351354E+02 -.871211888E+02 -.871072970E+02 -.870934963E+02 -.870798202E+02 -.870663000E+02 -.870529636E+02 -.870398350E+02 -.870269345E+02 -.870142793E+02 -.870018851E+02 -.869897675E+02 -.869779427E+02 -.869664279E+02 -.869552411E+02 -.869444005E+02 -.869339241E+02 -.869238290E+02 -.869141312E+02 -.869048465E+02 -.868959899E+02 -.868875760E+02 -.868796195E+02 -.868721347E+02 -.868651355E+02 -.868586352E+02 -.868526464E+02 -.868471808E+02 -.868422490E+02 -.868378606E+02 -.868340243E+02 -.868307473E+02 -.868280361E+02 -.868258959E+02 -.868243307E+02 -.868233434E+02 -.868229359E+02 -.868231088E+02 -.868238612E+02 -.868251913E+02 -.868270958E+02 -.868295703E+02 -.868326091E+02 -.868362054E+02 -.868403513E+02 -.868450378E+02 -.868502552E+02 -.868559926E+02 -.868622384E+02 -.868689800E+02 -.868762041E+02 -.868838969E+02 -.868920437E+02 -.869006295E+02 -.869096388E+02 -.869190557E+02 -.869288642E+02 -.869390478E+02 -.869495900E+02 -.869604741E+02 -.869716833E+02 -.869832010E+02 -.869950100E+02 -.870070936E+02 -.870194346E+02 -.870320157E+02 -.870448191E+02 -.870578266E+02 -.870710186E+02 -.870843744E+02 -.870978711E+02 -.871114828E+02 -.871251796E+02 -.871389259E+02 -.871526787E+02 -.871663847E+02 -.871799773E+02 -.871933720E+02 -.872064605E+02 -.872191036E+02 -.872311212E+02 -.872422796E+02 -.872522754E+02 -.872607132E+02 -.872670781E+02 -.872706985E+02 -.872706985E+02
 -.872612542E+02 -.872612542E+02 -.872570733E+02 -.872497158E+02 -.872399492E+02 -.872283664E+02 -.872154282E+02 -.872014933E+02 -.871868395E+02 -.871716808E+02 -.871561802E+02 -.871404612E+02 -.871246184E+02 -.871087253E+02 -.870928416E+02 -.870770176E+02 -.870612968E+02 -.870457170E+02 -.870303112E+02 -.870151081E+02 -.870001324E+02 -.869854059E+02 -.869709491E+02 -.869567817E+02 -.869429233E+02 -.869293943E+02 -.869162151E+02 -.869034065E+02 -.868909889E+02 -.868789824E+02 -.868674066E+02 -.868562804E+02 -.868456226E+02 -.868354515E+02 -.868257850E+02 -.868166410E+02 -.868080365E+02 -.867999880E+02 -.867925114E+02 -.867856214E+02 -.867793320E+02 -.867736557E+02 -.867686041E+02 -.867641876E+02 -.867604150E+02 -.867572942E+02 -.867548314E+02 -.867530316E+02 -.867518984E+02 -.867514340E+02 -.867516389E+02 -.867525122E+02 -.867540516E+02 -.867562532E+02 -.867591115E+02 -.867626199E+02 -.867667700E+02 -.867715526E+02 -.867769569E+02 -.867829711E+02 -.867895822E+02 -.867967762E+02 -.868045381E+02 -.868128520E+02 -.868217012E+02 -.868310684E+02 -.868409357E+02 -.868512846E+02 -.868620964E+02 -.868733519E+02 -.868850317E+02 -.868971163E+02 -.869095861E+02 -.869224213E+02 -.869356022E+02 -.869491091E+02 -.869629223E+02 -.869770218E+02 -.869913878E+02 -.870059996E+02 -.870208363E+02 -.870358756E+02 -.870510938E+02 -.870664648E+02 -.870819594E+02 -.870975437E+02 -.871131774E+02 -.871288121E+02 -.871443877E+02 -.871598290E+02 -.871750404E+02 -.871898997E+02 -.872042496E+02 -.872178863E+02 -.872305458E+02 -.872418843E+02 -.872514543E+02 -.872586724E+02 -.872627779E+02 -.872627779E+02
 -.872529324E+02 -.872529324E+02 -.872482314E+02 -.872399603E+02 -.872289884E+02 -.872159871E+02 -.872014741E+02 -.871858473E+02 -.871694114E+02 -.871523991E+02 -.871349886E+02 -.871173177E+02 -.870994949E+02 -.870816070E+02 -.870637249E+02 -.870459069E+02 -.870282016E+02 -.870106493E+02 -.869932840E+02 -.869761356E+02 -.869592307E+02 -.869425946E+02 -.869262517E+02 -.869102263E+02 -.868945423E+02 -.868792235E+02 -.868642935E+02 -.868497756E+02 -.868356926E+02 -.868220676E+02 -.868089231E+02 -.867962818E+02 -.867841660E+02 -.867725978E+02 -.867615988E+02 -.867511901E+02 -.867413918E+02 -.867322236E+02 -.867237039E+02 -.867158504E+02 -.867086794E+02 -.867022060E+02 -.866964441E+02 -.866914059E+02 -.866871024E+02 -.866835429E+02 -.866807350E+02 -.866786847E+02 -.866773963E+02 -.866768724E+02 -.866771135E+02 -.866781187E+02 -.866798850E+02 -.866824077E+02 -.866856805E+02 -.866896951E+02 -.866944420E+02 -.866999098E+02 -.867060858E+02 -.867129559E+02 -.867205045E+02 -.867287148E+02 -.867375691E+02 -.867470483E+02 -.867571326E+02 -.867678016E+02 -.867790340E+02 -.867908081E+02 -.868031015E+02 -.868158918E+02 -.868291562E+02 -.868428717E+02 -.868570153E+02 -.868715641E+02 -.868864951E+02 -.869017854E+02 -.869174123E+02 -.869333528E+02 -.869495840E+02 -.869660825E+02 -.869828244E+02 -.869997844E+02 -.870169359E+02 -.870342496E+02 -.870516927E+02 -.870692273E+02 -.870868086E+02 -.871043825E+02 -.871218822E+02 -.871392236E+02 -.871563004E+02 -.871729761E+02 -.871890752E+02 -.872043701E+02 -.872185655E+02 -.872312771E+02 -.872420043E+02 -.872500943E+02 -.872546951E+02 -.872546951E+02
 -.872444005E+02 -.872444005E+02 -.872391669E+02 -.872299652E+02 -.872177680E+02 -.872033227E+02 -.871872005E+02 -.871698368E+02 -.871515635E+02 -.871326351E+02 -.871132487E+02 -.870935597E+02 -.870736919E+02 -.870537450E+02 -.870337990E+02 -.870139181E+02 -.869941539E+02 -.869745486E+02 -.869551379E+02 -.869359541E+02 -.869170274E+02 -.868983876E+02 -.868800637E+02 -.868620844E+02 -.868444774E+02 -.868272698E+02 -.868104880E+02 -.867941583E+02 -.867783067E+02 -.867629598E+02 -.867481442E+02 -.867338865E+02 -.867202135E+02 -.867071513E+02 -.866947253E+02 -.866829605E+02 -.866718806E+02 -.866615087E+02 -.866518666E+02 -.866429752E+02 -.866348538E+02 -.866275206E+02 -.866209921E+02 -.866152830E+02 -.866104064E+02 -.866063735E+02 -.866031935E+02 -.866008736E+02 -.865994189E+02 -.865988324E+02 -.865991148E+02 -.866002648E+02 -.866022790E+02 -.866051517E+02 -.866088753E+02 -.866134402E+02 -.866188349E+02 -.866250459E+02 -.866320580E+02 -.866398542E+02 -.866484160E+02 -.866577236E+02 -.866677556E+02 -.866784896E+02 -.866899022E+02 -.867019691E+02 -.867146652E+02 -.867279648E+02 -.867418419E+02 -.867562698E+02 -.867712220E+02 -.867866716E+02 -.868025917E+02 -.868189558E+02 -.868357373E+02 -.868529097E+02 -.868704469E+02 -.868883226E+02 -.869065108E+02 -.869249848E+02 -.869437176E+02 -.869626811E+02 -.869818454E+02 -.870011778E+02 -.870206420E+02 -.870401961E+02 -.870597908E+02 -.870793662E+02 -.870988487E+02 -.871181458E+02 -.871371398E+02 -.871556804E+02 -.871735733E+02 -.871905671E+02 -.872063349E+02 -.872204513E+02 -.872323616E+02 -.872413424E+02 -.872464493E+02 -.872464493E+02
 -.872356582E+02 -.872356582E+02 -.872298851E+02 -.872197408E+02 -.872062989E+02 -.871903794E+02 -.871726058E+02 -.871534519E+02 -.871332801E+02 -.871123703E+02 -.870909419E+02 -.870691691E+02 -.870471905E+02 -.870251165E+02 -.870030340E+02 -.869810112E+02 -.869591022E+02 -.869373515E+02 -.869157981E+02 -.868944781E+02 -.868734266E+02 -.868526782E+02 -.868322663E+02 -.868122237E+02 -.867925816E+02 -.867733703E+02 -.867546194E+02 -.867363588E+02 -.867186186E+02 -.867014297E+02 -.866848234E+02 -.866688312E+02 -.866534845E+02 -.866388139E+02 -.866248495E+02 -.866116203E+02 -.865991545E+02 -.865874792E+02 -.865766204E+02 -.865666025E+02 -.865574490E+02 -.865491813E+02 -.865418191E+02 -.865353801E+02 -.865298802E+02 -.865253325E+02 -.865217482E+02 -.865191358E+02 -.865175014E+02 -.865168485E+02 -.865171780E+02 -.865184884E+02 -.865207754E+02 -.865240325E+02 -.865282507E+02 -.865334184E+02 -.865395219E+02 -.865465450E+02 -.865544696E+02 -.865632756E+02 -.865729407E+02 -.865834415E+02 -.865947525E+02 -.866068474E+02 -.866196983E+02 -.866332765E+02 -.866475524E+02 -.866624958E+02 -.866780761E+02 -.866942620E+02 -.867110225E+02 -.867283262E+02 -.867461421E+02 -.867644393E+02 -.867831870E+02 -.868023549E+02 -.868219130E+02 -.868418316E+02 -.868620808E+02 -.868826309E+02 -.869034514E+02 -.869245109E+02 -.869457763E+02 -.869672116E+02 -.869887768E+02 -.870104262E+02 -.870321055E+02 -.870537497E+02 -.870752779E+02 -.870965893E+02 -.871175553E+02 -.871380112E+02 -.871577442E+02 -.871764787E+02 -.871938561E+02 -.872094093E+02 -.872225289E+02 -.872324197E+02 -.872380432E+02 -.872380432E+02
 -.872267259E+02 -.872267259E+02 -.872204081E+02 -.872093079E+02 -.871945967E+02 -.871771656E+02 -.871576913E+02 -.871366895E+02 -.871145569E+02 -.870916018E+02 -.870680672E+02 -.870441451E+02 -.870199871E+02 -.869957118E+02 -.869714112E+02 -.869471570E+02 -.869230063E+02 -.868990075E+02 -.868752039E+02 -.868516370E+02 -.868283469E+02 -.868053727E+02 -.867827521E+02 -.867605214E+02 -.867387153E+02 -.867173674E+02 -.866965115E+02 -.866761820E+02 -.866564140E+02 -.866372435E+02 -.866187074E+02 -.866008424E+02 -.865836852E+02 -.865672716E+02 -.865516370E+02 -.865368154E+02 -.865228400E+02 -.865097431E+02 -.864975553E+02 -.864863060E+02 -.864760229E+02 -.864667317E+02 -.864584560E+02 -.864512171E+02 -.864450337E+02 -.864399218E+02 -.864358945E+02 -.864329621E+02 -.864311318E+02 -.864304078E+02 -.864307914E+02 -.864322805E+02 -.864348704E+02 -.864385532E+02 -.864433180E+02 -.864491511E+02 -.864560360E+02 -.864639535E+02 -.864728818E+02 -.864827968E+02 -.864936724E+02 -.865054803E+02 -.865181905E+02 -.865317716E+02 -.865461908E+02 -.865614140E+02 -.865774065E+02 -.865941324E+02 -.866115559E+02 -.866296405E+02 -.866483498E+02 -.866676474E+02 -.866874971E+02 -.867078633E+02 -.867287105E+02 -.867500040E+02 -.867717095E+02 -.867937931E+02 -.868162213E+02 -.868389605E+02 -.868619769E+02 -.868852355E+02 -.869086999E+02 -.869323306E+02 -.869560841E+02 -.869799105E+02 -.870037511E+02 -.870275352E+02 -.870511756E+02 -.870745626E+02 -.870975569E+02 -.871199797E+02 -.871415997E+02 -.871621169E+02 -.871811408E+02 -.871981622E+02 -.872125166E+02 -.872233360E+02 -.872294866E+02 -.872294866E+02
 -.872176303E+02 -.872176303E+02 -.872107612E+02 -.871986879E+02 -.871826771E+02 -.871636920E+02 -.871424656E+02 -.871195595E+02 -.870954073E+02 -.870703471E+02 -.870446444E+02 -.870185069E+02 -.869920966E+02 -.869655387E+02 -.869389295E+02 -.869123449E+02 -.868858464E+02 -.868594876E+02 -.868333174E+02 -.868073825E+02 -.867817278E+02 -.867563967E+02 -.867314305E+02 -.867068690E+02 -.866827505E+02 -.866591132E+02 -.866359957E+02 -.866134380E+02 -.865914811E+02 -.865701670E+02 -.865495386E+02 -.865296389E+02 -.865105104E+02 -.864921952E+02 -.864747347E+02 -.864581691E+02 -.864425377E+02 -.864278788E+02 -.864142290E+02 -.864016233E+02 -.863900948E+02 -.863796742E+02 -.863703898E+02 -.863622670E+02 -.863553281E+02 -.863495925E+02 -.863450757E+02 -.863417902E+02 -.863397445E+02 -.863389438E+02 -.863393897E+02 -.863410798E+02 -.863440084E+02 -.863481661E+02 -.863535399E+02 -.863601132E+02 -.863678663E+02 -.863767761E+02 -.863868167E+02 -.863979593E+02 -.864101725E+02 -.864234229E+02 -.864376747E+02 -.864528907E+02 -.864690317E+02 -.864860577E+02 -.865039274E+02 -.865225989E+02 -.865420297E+02 -.865621773E+02 -.865829990E+02 -.866044526E+02 -.866264960E+02 -.866490879E+02 -.866721878E+02 -.866957556E+02 -.867197524E+02 -.867441397E+02 -.867688798E+02 -.867939350E+02 -.868192678E+02 -.868448396E+02 -.868706105E+02 -.868965375E+02 -.869225734E+02 -.869486644E+02 -.869747475E+02 -.870007465E+02 -.870265676E+02 -.870520930E+02 -.870771726E+02 -.871016137E+02 -.871251666E+02 -.871475071E+02 -.871682128E+02 -.871867323E+02 -.872023452E+02 -.872141104E+02 -.872207973E+02 -.872207973E+02
 -.872084070E+02 -.872084070E+02 -.872009767E+02 -.871879080E+02 -.871705636E+02 -.871499816E+02 -.871269552E+02 -.871020942E+02 -.870758701E+02 -.870486497E+02 -.870207184E+02 -.869922973E+02 -.869635568E+02 -.869346280E+02 -.869056125E+02 -.868765912E+02 -.868476315E+02 -.868187930E+02 -.867901302E+02 -.867616946E+02 -.867335356E+02 -.867057000E+02 -.866782326E+02 -.866511772E+02 -.866245767E+02 -.865984745E+02 -.865729155E+02 -.865479459E+02 -.865236135E+02 -.864999674E+02 -.864770571E+02 -.864549328E+02 -.864336440E+02 -.864132401E+02 -.863937698E+02 -.863752808E+02 -.863578198E+02 -.863414324E+02 -.863261623E+02 -.863120514E+02 -.862991392E+02 -.862874625E+02 -.862770553E+02 -.862679479E+02 -.862601673E+02 -.862537364E+02 -.862486743E+02 -.862449957E+02 -.862427112E+02 -.862418270E+02 -.862423450E+02 -.862442626E+02 -.862475729E+02 -.862522646E+02 -.862583218E+02 -.862657249E+02 -.862744500E+02 -.862844694E+02 -.862957520E+02 -.863082633E+02 -.863219660E+02 -.863368199E+02 -.863527825E+02 -.863698093E+02 -.863878541E+02 -.864068690E+02 -.864268055E+02 -.864476138E+02 -.864692442E+02 -.864916468E+02 -.865147715E+02 -.865385693E+02 -.865629913E+02 -.865879897E+02 -.866135178E+02 -.866395300E+02 -.866659816E+02 -.866928294E+02 -.867200307E+02 -.867475436E+02 -.867753265E+02 -.868033372E+02 -.868315319E+02 -.868598643E+02 -.868882836E+02 -.869167321E+02 -.869451424E+02 -.869734334E+02 -.870015051E+02 -.870292316E+02 -.870564525E+02 -.870829614E+02 -.871084906E+02 -.871326921E+02 -.871551115E+02 -.871751553E+02 -.871920475E+02 -.872047731E+02 -.872120042E+02 -.872120042E+02
 -.871990948E+02 -.871990948E+02 -.871910904E+02 -.871770019E+02 -.871582915E+02 -.871360756E+02 -.871112098E+02 -.870843525E+02 -.870560119E+02 -.870265804E+02 -.869963608E+02 -.869655857E+02 -.869344333E+02 -.869030410E+02 -.868715166E+02 -.868399474E+02 -.868084073E+02 -.867769615E+02 -.867456698E+02 -.867145879E+02 -.866837686E+02 -.866532623E+02 -.866231177E+02 -.865933830E+02 -.865641070E+02 -.865353394E+02 -.865071321E+02 -.864795387E+02 -.864526147E+02 -.864264170E+02 -.864010031E+02 -.863764313E+02 -.863527597E+02 -.863300463E+02 -.863083487E+02 -.862877237E+02 -.862682270E+02 -.862499128E+02 -.862328337E+02 -.862170398E+02 -.862025784E+02 -.861894939E+02 -.861778267E+02 -.861676137E+02 -.861588872E+02 -.861516749E+02 -.861459998E+02 -.861418800E+02 -.861393283E+02 -.861383523E+02 -.861389544E+02 -.861411314E+02 -.861448750E+02 -.861501714E+02 -.861570018E+02 -.861653421E+02 -.861751636E+02 -.861864331E+02 -.861991131E+02 -.862131622E+02 -.862285354E+02 -.862451849E+02 -.862630597E+02 -.862821066E+02 -.863022705E+02 -.863234946E+02 -.863457212E+02 -.863688917E+02 -.863929473E+02 -.864178293E+02 -.864434793E+02 -.864698398E+02 -.864968543E+02 -.865244674E+02 -.865526253E+02 -.865812757E+02 -.866103679E+02 -.866398529E+02 -.866696829E+02 -.866998114E+02 -.867301922E+02 -.867607792E+02 -.867915252E+02 -.868223800E+02 -.868532896E+02 -.868841926E+02 -.869150176E+02 -.869456789E+02 -.869760703E+02 -.870060588E+02 -.870354739E+02 -.870640961E+02 -.870916403E+02 -.871177350E+02 -.871418946E+02 -.871634838E+02 -.871816711E+02 -.871953679E+02 -.872031490E+02 -.872031490E+02
 -.871897361E+02 -.871897361E+02 -.871811459E+02 -.871660182E+02 -.871459180E+02 -.871220427E+02 -.870953103E+02 -.870664261E+02 -.870359317E+02 -.870042426E+02 -.869716766E+02 -.869384768E+02 -.869048297E+02 -.868708800E+02 -.868367424E+02 -.868025110E+02 -.867682658E+02 -.867340771E+02 -.867000088E+02 -.866661200E+02 -.866324668E+02 -.865991032E+02 -.865660827E+02 -.865334590E+02 -.865012873E+02 -.864696251E+02 -.864385321E+02 -.864080702E+02 -.863783036E+02 -.863492981E+02 -.863211208E+02 -.862938395E+02 -.862675226E+02 -.862422387E+02 -.862180561E+02 -.861950424E+02 -.861732643E+02 -.861527868E+02 -.861336729E+02 -.861159827E+02 -.860997732E+02 -.860850978E+02 -.860720055E+02 -.860605406E+02 -.860507423E+02 -.860426444E+02 -.860362748E+02 -.860316555E+02 -.860288022E+02 -.860277243E+02 -.860284245E+02 -.860308993E+02 -.860351383E+02 -.860411250E+02 -.860488364E+02 -.860582435E+02 -.860693114E+02 -.860820000E+02 -.860962641E+02 -.861120536E+02 -.861293146E+02 -.861479893E+02 -.861680166E+02 -.861893327E+02 -.862118717E+02 -.862355661E+02 -.862603470E+02 -.862861452E+02 -.863128911E+02 -.863405156E+02 -.863689502E+02 -.863981277E+02 -.864279822E+02 -.864584498E+02 -.864894684E+02 -.865209783E+02 -.865529216E+02 -.865852431E+02 -.866178893E+02 -.866508084E+02 -.866839497E+02 -.867172631E+02 -.867506973E+02 -.867841993E+02 -.868177113E+02 -.868511688E+02 -.868844969E+02 -.869176055E+02 -.869503834E+02 -.869826903E+02 -.870143470E+02 -.870451215E+02 -.870747119E+02 -.871027243E+02 -.871286425E+02 -.871517905E+02 -.871712820E+02 -.871859555E+02 -.871942890E+02 -.871942890E+02
 -.871803920E+02 -.871803920E+02 -.871712092E+02 -.871550323E+02 -.871335321E+02 -.871079865E+02 -.870793739E+02 -.870484431E+02 -.870157657E+02 -.869817777E+02 -.869468112E+02 -.869111196E+02 -.868748982E+02 -.868382994E+02 -.868014451E+02 -.867644356E+02 -.867273558E+02 -.866902799E+02 -.866532749E+02 -.866164028E+02 -.865797231E+02 -.865432940E+02 -.865071743E+02 -.864714245E+02 -.864361073E+02 -.864012884E+02 -.863670364E+02 -.863334227E+02 -.863005215E+02 -.862684089E+02 -.862371631E+02 -.862068638E+02 -.861775915E+02 -.861494276E+02 -.861224534E+02 -.860967499E+02 -.860723969E+02 -.860494724E+02 -.860280522E+02 -.860082089E+02 -.859900114E+02 -.859735242E+02 -.859588067E+02 -.859459127E+02 -.859348901E+02 -.859257801E+02 -.859186167E+02 -.859134270E+02 -.859102301E+02 -.859090376E+02 -.859098530E+02 -.859126718E+02 -.859174815E+02 -.859242619E+02 -.859329850E+02 -.859436155E+02 -.859561111E+02 -.859704231E+02 -.859864964E+02 -.860042707E+02 -.860236804E+02 -.860446559E+02 -.860671235E+02 -.860910065E+02 -.861162259E+02 -.861427008E+02 -.861703493E+02 -.861990889E+02 -.862288373E+02 -.862595128E+02 -.862910351E+02 -.863233253E+02 -.863563068E+02 -.863899055E+02 -.864240498E+02 -.864586713E+02 -.864937043E+02 -.865290865E+02 -.865647580E+02 -.866006614E+02 -.866367414E+02 -.866729433E+02 -.867092126E+02 -.867454928E+02 -.867817233E+02 -.868178367E+02 -.868537552E+02 -.868893849E+02 -.869246103E+02 -.869592853E+02 -.869932222E+02 -.870261779E+02 -.870578352E+02 -.870877785E+02 -.871154627E+02 -.871401722E+02 -.871609676E+02 -.871766159E+02 -.871855001E+02 -.871855001E+02
 -.871711450E+02 -.871711450E+02 -.871613712E+02 -.871441496E+02 -.871212558E+02 -.870940457E+02 -.870635542E+02 -.870305695E+02 -.869956906E+02 -.869593721E+02 -.869219599E+02 -.868837180E+02 -.868448505E+02 -.868055173E+02 -.867658464E+02 -.867259427E+02 -.866858945E+02 -.866457785E+02 -.866056641E+02 -.865656161E+02 -.865256975E+02 -.864859715E+02 -.864465031E+02 -.864073600E+02 -.863686133E+02 -.863303378E+02 -.862926121E+02 -.862555183E+02 -.862191418E+02 -.861835715E+02 -.861488986E+02 -.861152168E+02 -.860826216E+02 -.860512098E+02 -.860210785E+02 -.859923248E+02 -.859650445E+02 -.859393317E+02 -.859152780E+02 -.858929712E+02 -.858724949E+02 -.858539276E+02 -.858373418E+02 -.858228032E+02 -.858103703E+02 -.858000937E+02 -.857920154E+02 -.857861684E+02 -.857825765E+02 -.857812539E+02 -.857822048E+02 -.857854238E+02 -.857908957E+02 -.857985956E+02 -.858084894E+02 -.858205339E+02 -.858346774E+02 -.858508604E+02 -.858690158E+02 -.858890701E+02 -.859109438E+02 -.859345520E+02 -.859598058E+02 -.859866127E+02 -.860148774E+02 -.860445030E+02 -.860753913E+02 -.861074440E+02 -.861405634E+02 -.861746528E+02 -.862096175E+02 -.862453652E+02 -.862818065E+02 -.863188552E+02 -.863564291E+02 -.863944496E+02 -.864328423E+02 -.864715369E+02 -.865104665E+02 -.865495679E+02 -.865887806E+02 -.866280459E+02 -.866673056E+02 -.867065005E+02 -.867455675E+02 -.867844371E+02 -.868230292E+02 -.868612474E+02 -.868989727E+02 -.869360542E+02 -.869722976E+02 -.870074498E+02 -.870411796E+02 -.870730520E+02 -.871024947E+02 -.871287545E+02 -.871508411E+02 -.871674530E+02 -.871768807E+02 -.871768807E+02
 -.871621109E+02 -.871621109E+02 -.871517585E+02 -.871335134E+02 -.871092511E+02 -.870804005E+02 -.870480483E+02 -.870130185E+02 -.869759348E+02 -.869372697E+02 -.868973821E+02 -.868565461E+02 -.868149737E+02 -.867728307E+02 -.867302492E+02 -.866873367E+02 -.866441832E+02 -.866008669E+02 -.865574587E+02 -.865140262E+02 -.864706364E+02 -.864273577E+02 -.863842619E+02 -.863414245E+02 -.862989256E+02 -.862568500E+02 -.862152874E+02 -.861743320E+02 -.861340828E+02 -.860946432E+02 -.860561204E+02 -.860186249E+02 -.859822703E+02 -.859471718E+02 -.859134458E+02 -.858812090E+02 -.858505770E+02 -.858216636E+02 -.857945799E+02 -.857694326E+02 -.857463238E+02 -.857253495E+02 -.857065984E+02 -.856901514E+02 -.856760805E+02 -.856644481E+02 -.856553059E+02 -.856486949E+02 -.856446444E+02 -.856431720E+02 -.856442831E+02 -.856479709E+02 -.856542169E+02 -.856629903E+02 -.856742493E+02 -.856879406E+02 -.857040008E+02 -.857223567E+02 -.857429263E+02 -.857656195E+02 -.857903390E+02 -.858169816E+02 -.858454392E+02 -.858755996E+02 -.859073476E+02 -.859405664E+02 -.859751383E+02 -.860109457E+02 -.860478720E+02 -.860858028E+02 -.861246262E+02 -.861642337E+02 -.862045209E+02 -.862453879E+02 -.862867398E+02 -.863284868E+02 -.863705444E+02 -.864128333E+02 -.864552795E+02 -.864978133E+02 -.865403690E+02 -.865828840E+02 -.866252970E+02 -.866675463E+02 -.867095673E+02 -.867512893E+02 -.867926308E+02 -.868334943E+02 -.868737587E+02 -.869132699E+02 -.869518285E+02 -.869891736E+02 -.870249622E+02 -.870587419E+02 -.870899159E+02 -.871176967E+02 -.871410463E+02 -.871585981E+02 -.871685548E+02 -.871685548E+02
 -.871534480E+02 -.871534480E+02 -.871425399E+02 -.871233087E+02 -.870977222E+02 -.870672759E+02 -.870331024E+02 -.869960580E+02 -.869567892E+02 -.869157845E+02 -.868734143E+02 -.868299615E+02 -.867856434E+02 -.867406293E+02 -.866950527E+02 -.866490215E+02 -.866026255E+02 -.865559433E+02 -.865090470E+02 -.864620066E+02 -.864148931E+02 -.863677804E+02 -.863207470E+02 -.862738766E+02 -.862272588E+02 -.861809894E+02 -.861351704E+02 -.860899103E+02 -.860453237E+02 -.860015313E+02 -.859586593E+02 -.859168386E+02 -.858762042E+02 -.858368940E+02 -.857990478E+02 -.857628062E+02 -.857283091E+02 -.856956948E+02 -.856650986E+02 -.856366510E+02 -.856104773E+02 -.855866952E+02 -.855654144E+02 -.855467347E+02 -.855307453E+02 -.855175235E+02 -.855071335E+02 -.854996263E+02 -.854950384E+02 -.854933916E+02 -.854946928E+02 -.854989338E+02 -.855060914E+02 -.855161279E+02 -.855289910E+02 -.855446153E+02 -.855629220E+02 -.855838210E+02 -.856072109E+02 -.856329809E+02 -.856610116E+02 -.856911768E+02 -.857233441E+02 -.857573770E+02 -.857931359E+02 -.858304794E+02 -.858692656E+02 -.859093535E+02 -.859506039E+02 -.859928807E+02 -.860360515E+02 -.860799889E+02 -.861245707E+02 -.861696811E+02 -.862152106E+02 -.862610565E+02 -.863071231E+02 -.863533217E+02 -.863995699E+02 -.864457919E+02 -.864919168E+02 -.865378783E+02 -.865836126E+02 -.866290565E+02 -.866741448E+02 -.867188068E+02 -.867629614E+02 -.868065113E+02 -.868493354E+02 -.868912782E+02 -.869321377E+02 -.869716474E+02 -.870094554E+02 -.870450952E+02 -.870779487E+02 -.871071979E+02 -.871317621E+02 -.871502149E+02 -.871606773E+02 -.871606773E+02
 -.871453530E+02 -.871453530E+02 -.871339232E+02 -.871137617E+02 -.870869185E+02 -.870549468E+02 -.870190199E+02 -.869800221E+02 -.869386194E+02 -.868953137E+02 -.868504846E+02 -.868044200E+02 -.867573395E+02 -.867094123E+02 -.866607705E+02 -.866115198E+02 -.865617483E+02 -.865115336E+02 -.864609481E+02 -.864100637E+02 -.863589548E+02 -.863077002E+02 -.862563850E+02 -.862051012E+02 -.861539483E+02 -.861030341E+02 -.860524746E+02 -.860023945E+02 -.859529269E+02 -.859042129E+02 -.858564012E+02 -.858096470E+02 -.857641112E+02 -.857199592E+02 -.856773592E+02 -.856364813E+02 -.855974957E+02 -.855605708E+02 -.855258723E+02 -.854935608E+02 -.854637905E+02 -.854367072E+02 -.854124467E+02 -.853911333E+02 -.853728778E+02 -.853577766E+02 -.853459102E+02 -.853373422E+02 -.853321184E+02 -.853302662E+02 -.853317943E+02 -.853366927E+02 -.853449325E+02 -.853564665E+02 -.853712297E+02 -.853891404E+02 -.854101009E+02 -.854339987E+02 -.854607085E+02 -.854900929E+02 -.855220046E+02 -.855562881E+02 -.855927811E+02 -.856313165E+02 -.856717241E+02 -.857138323E+02 -.857574695E+02 -.858024660E+02 -.858486552E+02 -.858958748E+02 -.859439681E+02 -.859927851E+02 -.860421831E+02 -.860920274E+02 -.861421920E+02 -.861925597E+02 -.862430226E+02 -.862934814E+02 -.863438457E+02 -.863940328E+02 -.864439674E+02 -.864935801E+02 -.865428055E+02 -.865915804E+02 -.866398403E+02 -.866875162E+02 -.867345293E+02 -.867807848E+02 -.868261635E+02 -.868705118E+02 -.869136273E+02 -.869552416E+02 -.869949971E+02 -.870324171E+02 -.870668669E+02 -.870975034E+02 -.871232087E+02 -.871425043E+02 -.871534382E+02 -.871534382E+02
 -.871380683E+02 -.871380683E+02 -.871261631E+02 -.871051486E+02 -.870771438E+02 -.870437504E+02 -.870061751E+02 -.869653249E+02 -.869218808E+02 -.868763541E+02 -.868291287E+02 -.867804931E+02 -.867306650E+02 -.866798095E+02 -.866280540E+02 -.865754995E+02 -.865222302E+02 -.864683209E+02 -.864138430E+02 -.863588689E+02 -.863034749E+02 -.862477439E+02 -.861917669E+02 -.861356437E+02 -.860794845E+02 -.860234099E+02 -.859675518E+02 -.859120532E+02 -.858570686E+02 -.858027630E+02 -.857493118E+02 -.856968991E+02 -.856457172E+02 -.855959645E+02 -.855478444E+02 -.855015630E+02 -.854573281E+02 -.854153461E+02 -.853758208E+02 -.853389508E+02 -.853049271E+02 -.852739311E+02 -.852461322E+02 -.852216857E+02 -.852007307E+02 -.851833882E+02 -.851697594E+02 -.851599243E+02 -.851539410E+02 -.851518440E+02 -.851536446E+02 -.851593302E+02 -.851688645E+02 -.851821883E+02 -.851992200E+02 -.852198570E+02 -.852439767E+02 -.852714387E+02 -.853020863E+02 -.853357485E+02 -.853722424E+02 -.854113753E+02 -.854529472E+02 -.854967526E+02 -.855425831E+02 -.855902296E+02 -.856394839E+02 -.856901412E+02 -.857420014E+02 -.857948709E+02 -.858485640E+02 -.859029038E+02 -.859577236E+02 -.860128673E+02 -.860681900E+02 -.861235586E+02 -.861788514E+02 -.862339586E+02 -.862887810E+02 -.863432302E+02 -.863972268E+02 -.864506996E+02 -.865035831E+02 -.865558156E+02 -.866073357E+02 -.866580782E+02 -.867079690E+02 -.867569187E+02 -.868048134E+02 -.868515039E+02 -.868967916E+02 -.869404099E+02 -.869819998E+02 -.870210797E+02 -.870570039E+02 -.870889107E+02 -.871156533E+02 -.871357100E+02 -.871470676E+02 -.871470676E+02
 -.871318855E+02 -.871318855E+02 -.871195655E+02 -.870978005E+02 -.870687640E+02 -.870340946E+02 -.869950233E+02 -.869524727E+02 -.869071320E+02 -.868595155E+02 -.868100053E+02 -.867588853E+02 -.867063658E+02 -.866526038E+02 -.865977179E+02 -.865418015E+02 -.864849319E+02 -.864271787E+02 -.863686096E+02 -.863092951E+02 -.862493116E+02 -.861887444E+02 -.861276889E+02 -.860662525E+02 -.860045559E+02 -.859427335E+02 -.858809345E+02 -.858193228E+02 -.857580771E+02 -.856973906E+02 -.856374696E+02 -.855785329E+02 -.855208102E+02 -.854645403E+02 -.854099693E+02 -.853573487E+02 -.853069325E+02 -.852589752E+02 -.852137286E+02 -.851714394E+02 -.851323459E+02 -.850966749E+02 -.850646393E+02 -.850364344E+02 -.850122358E+02 -.849921965E+02 -.849764449E+02 -.849650827E+02 -.849581835E+02 -.849557915E+02 -.849579213E+02 -.849645569E+02 -.849756525E+02 -.849911330E+02 -.850108952E+02 -.850348092E+02 -.850627204E+02 -.850944517E+02 -.851298062E+02 -.851685696E+02 -.852105133E+02 -.852553975E+02 -.853029738E+02 -.853529885E+02 -.854051854E+02 -.854593084E+02 -.855151044E+02 -.855723253E+02 -.856307305E+02 -.856900887E+02 -.857501794E+02 -.858107944E+02 -.858717390E+02 -.859328326E+02 -.859939094E+02 -.860548187E+02 -.861154245E+02 -.861756059E+02 -.862352559E+02 -.862942808E+02 -.863525988E+02 -.864101386E+02 -.864668368E+02 -.865226359E+02 -.865774800E+02 -.866313110E+02 -.866840629E+02 -.867356549E+02 -.867859821E+02 -.868349043E+02 -.868822308E+02 -.869277015E+02 -.869709620E+02 -.870115314E+02 -.870487606E+02 -.870817773E+02 -.871094159E+02 -.871301238E+02 -.871418409E+02 -.871418409E+02
 -.871271426E+02 -.871271426E+02 -.871144870E+02 -.870921073E+02 -.870622136E+02 -.870264671E+02 -.869861117E+02 -.869420755E+02 -.868950472E+02 -.868455357E+02 -.867939143E+02 -.867404551E+02 -.866853555E+02 -.866287590E+02 -.865707714E+02 -.865114739E+02 -.864509331E+02 -.863892097E+02 -.863263641E+02 -.862624614E+02 -.861975752E+02 -.861317901E+02 -.860652046E+02 -.859979321E+02 -.859301034E+02 -.858618672E+02 -.857933910E+02 -.857248619E+02 -.856564860E+02 -.855884882E+02 -.855211115E+02 -.854546154E+02 -.853892747E+02 -.853253773E+02 -.852632221E+02 -.852031161E+02 -.851453719E+02 -.850903041E+02 -.850382258E+02 -.849894450E+02 -.849442606E+02 -.849029585E+02 -.848658074E+02 -.848330552E+02 -.848049250E+02 -.847816121E+02 -.847632804E+02 -.847500603E+02 -.847420461E+02 -.847392947E+02 -.847418249E+02 -.847496165E+02 -.847626109E+02 -.847807123E+02 -.848037888E+02 -.848316747E+02 -.848641733E+02 -.849010599E+02 -.849420849E+02 -.849869779E+02 -.850354514E+02 -.850872049E+02 -.851419285E+02 -.851993073E+02 -.852590248E+02 -.853207663E+02 -.853842228E+02 -.854490934E+02 -.855150881E+02 -.855819303E+02 -.856493584E+02 -.857171276E+02 -.857850111E+02 -.858528008E+02 -.859203076E+02 -.859873623E+02 -.860538143E+02 -.861195322E+02 -.861844023E+02 -.862483274E+02 -.863112257E+02 -.863730285E+02 -.864336779E+02 -.864931234E+02 -.865513189E+02 -.866082172E+02 -.866637646E+02 -.867178934E+02 -.867705125E+02 -.868214954E+02 -.868706649E+02 -.869177736E+02 -.869624780E+02 -.870043058E+02 -.870426127E+02 -.870765268E+02 -.871048755E+02 -.871260905E+02 -.871380836E+02 -.871380836E+02
 -.871242347E+02 -.871242347E+02 -.871113459E+02 -.870885283E+02 -.870580065E+02 -.870214469E+02 -.869800916E+02 -.869348611E+02 -.868864325E+02 -.868352994E+02 -.867818173E+02 -.867262390E+02 -.866687422E+02 -.866094507E+02 -.865484518E+02 -.864858091E+02 -.864215735E+02 -.863557912E+02 -.862885103E+02 -.862197859E+02 -.861496841E+02 -.860782857E+02 -.860056886E+02 -.859320103E+02 -.858573900E+02 -.857819900E+02 -.857059970E+02 -.856296222E+02 -.855531022E+02 -.854766980E+02 -.854006946E+02 -.853253997E+02 -.852511420E+02 -.851782690E+02 -.851071443E+02 -.850381443E+02 -.849716547E+02 -.849080662E+02 -.848477701E+02 -.847911533E+02 -.847385930E+02 -.846904516E+02 -.846470714E+02 -.846087691E+02 -.845758308E+02 -.845485076E+02 -.845270109E+02 -.845115089E+02 -.845021239E+02 -.844989298E+02 -.845019507E+02 -.845111611E+02 -.845264853E+02 -.845477996E+02 -.845749341E+02 -.846076757E+02 -.846457719E+02 -.846889348E+02 -.847368459E+02 -.847891615E+02 -.848455173E+02 -.849055342E+02 -.849688237E+02 -.850349925E+02 -.851036478E+02 -.851744020E+02 -.852468764E+02 -.853207053E+02 -.853955389E+02 -.854710463E+02 -.855469178E+02 -.856228660E+02 -.856986277E+02 -.857739645E+02 -.858486627E+02 -.859225339E+02 -.859954138E+02 -.860671620E+02 -.861376603E+02 -.862068114E+02 -.862745368E+02 -.863407746E+02 -.864054766E+02 -.864686045E+02 -.865301266E+02 -.865900118E+02 -.866482242E+02 -.867047145E+02 -.867594114E+02 -.868122083E+02 -.868629481E+02 -.869114029E+02 -.869572484E+02 -.870000298E+02 -.870391183E+02 -.870736547E+02 -.871024747E+02 -.871240128E+02 -.871361753E+02 -.871361753E+02
 -.871236199E+02 -.871236199E+02 -.871106281E+02 -.870875986E+02 -.870567437E+02 -.870197128E+02 -.869777277E+02 -.869316857E+02 -.868822387E+02 -.868298532E+02 -.867748568E+02 -.867174740E+02 -.866578548E+02 -.865960961E+02 -.865322592E+02 -.864663834E+02 -.863984966E+02 -.863286237E+02 -.862567939E+02 -.861830456E+02 -.861074319E+02 -.860300237E+02 -.859509139E+02 -.858702199E+02 -.857880863E+02 -.857046868E+02 -.856202259E+02 -.855349401E+02 -.854490979E+02 -.853630007E+02 -.852769813E+02 -.851914037E+02 -.851066607E+02 -.850231719E+02 -.849413801E+02 -.848617481E+02 -.847847535E+02 -.847108836E+02 -.846406297E+02 -.845744806E+02 -.845129157E+02 -.844563979E+02 -.844053664E+02 -.843602292E+02 -.843213567E+02 -.842890744E+02 -.842636575E+02 -.842453256E+02 -.842342383E+02 -.842304925E+02 -.842341202E+02 -.842450879E+02 -.842632971E+02 -.842885866E+02 -.843207353E+02 -.843594662E+02 -.844044522E+02 -.844553214E+02 -.845116638E+02 -.845730386E+02 -.846389811E+02 -.847090101E+02 -.847826349E+02 -.848593623E+02 -.849387028E+02 -.850201766E+02 -.851033190E+02 -.851876847E+02 -.852728517E+02 -.853584248E+02 -.854440377E+02 -.855293549E+02 -.856140729E+02 -.856979205E+02 -.857806591E+02 -.858620819E+02 -.859420132E+02 -.860203067E+02 -.860968441E+02 -.861715326E+02 -.862443025E+02 -.863151046E+02 -.863839063E+02 -.864506883E+02 -.865154393E+02 -.865781514E+02 -.866388127E+02 -.866974000E+02 -.867538681E+02 -.868081381E+02 -.868600805E+02 -.869094959E+02 -.869560881E+02 -.869994306E+02 -.870389230E+02 -.870737332E+02 -.871027236E+02 -.871243538E+02 -.871365527E+02 -.871365527E+02
 -.871258192E+02 -.871258192E+02 -.871128880E+02 -.870899313E+02 -.870591158E+02 -.870220469E+02 -.869799036E+02 -.869335415E+02 -.868835714E+02 -.868304190E+02 -.867743725E+02 -.867156180E+02 -.866542680E+02 -.865903835E+02 -.865239912E+02 -.864550970E+02 -.863836968E+02 -.863097856E+02 -.862333646E+02 -.861544472E+02 -.860730646E+02 -.859892707E+02 -.859031456E+02 -.858148000E+02 -.857243781E+02 -.856320606E+02 -.855380668E+02 -.854426565E+02 -.853461315E+02 -.852488358E+02 -.851511562E+02 -.850535211E+02 -.849563989E+02 -.848602957E+02 -.847657516E+02 -.846733360E+02 -.845836423E+02 -.844972808E+02 -.844148718E+02 -.843370364E+02 -.842643880E+02 -.841975225E+02 -.841370082E+02 -.840833757E+02 -.840371085E+02 -.839986335E+02 -.839683125E+02 -.839464349E+02 -.839332118E+02 -.839287713E+02 -.839331559E+02 -.839463217E+02 -.839681388E+02 -.839983947E+02 -.840367985E+02 -.840829865E+02 -.841365305E+02 -.841969451E+02 -.842636980E+02 -.843362192E+02 -.844139110E+02 -.844961582E+02 -.845823376E+02 -.846718270E+02 -.847640140E+02 -.848583029E+02 -.849541223E+02 -.850509295E+02 -.851482160E+02 -.852455109E+02 -.853423830E+02 -.854384431E+02 -.855333442E+02 -.856267820E+02 -.857184940E+02 -.858082585E+02 -.858958926E+02 -.859812501E+02 -.860642191E+02 -.861447187E+02 -.862226961E+02 -.862981228E+02 -.863709904E+02 -.864413065E+02 -.865090895E+02 -.865743625E+02 -.866371464E+02 -.866974521E+02 -.867552695E+02 -.868105556E+02 -.868632182E+02 -.869130958E+02 -.869599315E+02 -.870033397E+02 -.870427624E+02 -.870774128E+02 -.871062012E+02 -.871276385E+02 -.871397102E+02 -.871397102E+02
 -.871314219E+02 -.871314219E+02 -.871187529E+02 -.870962209E+02 -.870659061E+02 -.870293376E+02 -.869876254E+02 -.869415615E+02 -.868916973E+02 -.868384031E+02 -.867819140E+02 -.867223659E+02 -.866598229E+02 -.865942992E+02 -.865257760E+02 -.864542149E+02 -.863795688E+02 -.863017914E+02 -.862208445E+02 -.861367050E+02 -.860493711E+02 -.859588680E+02 -.858652525E+02 -.857686183E+02 -.856690997E+02 -.855668760E+02 -.854621747E+02 -.853552746E+02 -.852465085E+02 -.851362643E+02 -.850249866E+02 -.849131763E+02 -.848013896E+02 -.846902355E+02 -.845803720E+02 -.844725009E+02 -.843673608E+02 -.842657194E+02 -.841683633E+02 -.840760871E+02 -.839896814E+02 -.839099191E+02 -.838375424E+02 -.837732482E+02 -.837176742E+02 -.836713862E+02 -.836348653E+02 -.836084975E+02 -.835925651E+02 -.835872397E+02 -.835925785E+02 -.836085228E+02 -.836348994E+02 -.836714248E+02 -.837177112E+02 -.837732760E+02 -.838375519E+02 -.839098993E+02 -.839896198E+02 -.840759696E+02 -.841681738E+02 -.842654399E+02 -.843669716E+02 -.844719799E+02 -.845796954E+02 -.846893770E+02 -.848003207E+02 -.849118661E+02 -.850234017E+02 -.851343687E+02 -.852442634E+02 -.853526383E+02 -.854591024E+02 -.855633202E+02 -.856650100E+02 -.857639415E+02 -.858599329E+02 -.859528475E+02 -.860425901E+02 -.861291027E+02 -.862123604E+02 -.862923669E+02 -.863691493E+02 -.864427534E+02 -.865132377E+02 -.865806672E+02 -.866451058E+02 -.867066085E+02 -.867652105E+02 -.868209148E+02 -.868736770E+02 -.869233848E+02 -.869698332E+02 -.870126916E+02 -.870514613E+02 -.870854206E+02 -.871135527E+02 -.871344514E+02 -.871461976E+02 -.871461976E+02
 -.871410822E+02 -.871410822E+02 -.871289190E+02 -.871072377E+02 -.870779843E+02 -.870425734E+02 -.870020154E+02 -.869570142E+02 -.869080418E+02 -.868553956E+02 -.867992435E+02 -.867396573E+02 -.866766401E+02 -.866101466E+02 -.865400996E+02 -.864664032E+02 -.863889539E+02 -.863076497E+02 -.862223986E+02 -.861331259E+02 -.860397817E+02 -.859423465E+02 -.858408383E+02 -.857353182E+02 -.856258961E+02 -.855127361E+02 -.853960623E+02 -.852761628E+02 -.851533945E+02 -.850281864E+02 -.849010421E+02 -.847725410E+02 -.846433386E+02 -.845141644E+02 -.843858181E+02 -.842591643E+02 -.841351246E+02 -.840146673E+02 -.838987950E+02 -.837885305E+02 -.836849001E+02 -.835889157E+02 -.835015554E+02 -.834237438E+02 -.833563320E+02 -.833000787E+02 -.832556316E+02 -.832235123E+02 -.832041033E+02 -.831976374E+02 -.832041927E+02 -.832236898E+02 -.832558942E+02 -.833004222E+02 -.833567508E+02 -.834242305E+02 -.835021013E+02 -.835895106E+02 -.836855320E+02 -.837891858E+02 -.838994583E+02 -.840153215E+02 -.841357507E+02 -.842597410E+02 -.843863222E+02 -.845145706E+02 -.846436193E+02 -.847726659E+02 -.849009786E+02 -.850278993E+02 -.851528456E+02 -.852753109E+02 -.853948632E+02 -.855111425E+02 -.856238573E+02 -.857327807E+02 -.858377457E+02 -.859386396E+02 -.860353994E+02 -.861280056E+02 -.862164770E+02 -.863008648E+02 -.863812464E+02 -.864577202E+02 -.865303985E+02 -.865994011E+02 -.866648474E+02 -.867268483E+02 -.867854959E+02 -.868408510E+02 -.868929286E+02 -.869416784E+02 -.869869610E+02 -.870285167E+02 -.870659249E+02 -.870985521E+02 -.871254827E+02 -.871454290E+02 -.871566135E+02 -.871566135E+02
 -.871555033E+02 -.871555033E+02 -.871441352E+02 -.871238120E+02 -.870962900E+02 -.870628256E+02 -.870242955E+02 -.869812880E+02 -.869341735E+02 -.868831584E+02 -.868283266E+02 -.867696714E+02 -.867071202E+02 -.866405538E+02 -.865698218E+02 -.864947554E+02 -.864151782E+02 -.863309156E+02 -.862418033E+02 -.861476958E+02 -.860484742E+02 -.859440536E+02 -.858343907E+02 -.857194918E+02 -.855994202E+02 -.854743037E+02 -.853443429E+02 -.852098179E+02 -.850710956E+02 -.849286359E+02 -.847829966E+02 -.846348373E+02 -.844849213E+02 -.843341157E+02 -.841833881E+02 -.840338019E+02 -.838865068E+02 -.837427275E+02 -.836037479E+02 -.834708922E+02 -.833455032E+02 -.832289169E+02 -.831224359E+02 -.830273010E+02 -.829446618E+02 -.828755488E+02 -.828208463E+02 -.827812693E+02 -.827573433E+02 -.827493894E+02 -.827575152E+02 -.827816119E+02 -.828213569E+02 -.828762234E+02 -.829454953E+02 -.830282866E+02 -.831235655E+02 -.832301809E+02 -.833468906E+02 -.834723904E+02 -.836053425E+02 -.837444025E+02 -.838882443E+02 -.840355821E+02 -.841851892E+02 -.843359136E+02 -.844866897E+02 -.846365475E+02 -.847846175E+02 -.849301336E+02 -.850724335E+02 -.852109562E+02 -.853452388E+02 -.854749111E+02 -.855996895E+02 -.857193702E+02 -.858338221E+02 -.859429789E+02 -.860468319E+02 -.861454223E+02 -.862388338E+02 -.863271854E+02 -.864106246E+02 -.864893200E+02 -.865634547E+02 -.866332189E+02 -.866988022E+02 -.867603851E+02 -.868181295E+02 -.868721670E+02 -.869225848E+02 -.869694083E+02 -.870125787E+02 -.870519245E+02 -.870871240E+02 -.871176570E+02 -.871427409E+02 -.871612475E+02 -.871715927E+02 -.871715927E+02
 -.871754186E+02 -.871754186E+02 -.871651833E+02 -.871468123E+02 -.871218090E+02 -.870912232E+02 -.870557601E+02 -.870158629E+02 -.869717768E+02 -.869235973E+02 -.868713070E+02 -.868148044E+02 -.867539257E+02 -.866884620E+02 -.866181734E+02 -.865428005E+02 -.864620752E+02 -.863757296E+02 -.862835048E+02 -.861851600E+02 -.860804807E+02 -.859692879E+02 -.858514471E+02 -.857268782E+02 -.855955655E+02 -.854575685E+02 -.853130328E+02 -.851622012E+02 -.850054244E+02 -.848431716E+02 -.846760394E+02 -.845047599E+02 -.843302064E+02 -.841533964E+02 -.839754913E+02 -.837977928E+02 -.836217338E+02 -.834488650E+02 -.832808362E+02 -.831193719E+02 -.829662420E+02 -.828232273E+02 -.826920811E+02 -.825744886E+02 -.824720232E+02 -.823861051E+02 -.823179600E+02 -.822685833E+02 -.822387092E+02 -.822287875E+02 -.822389696E+02 -.822691030E+02 -.823187366E+02 -.823871351E+02 -.824733019E+02 -.825760099E+02 -.826938380E+02 -.828252111E+02 -.829684429E+02 -.831217784E+02 -.832834354E+02 -.834516425E+02 -.836246734E+02 -.838008764E+02 -.839786990E+02 -.841567062E+02 -.843335941E+02 -.845081990E+02 -.846795009E+02 -.848466240E+02 -.850088333E+02 -.851655294E+02 -.853162398E+02 -.854606106E+02 -.855983954E+02 -.857294452E+02 -.858536968E+02 -.859711627E+02 -.860819199E+02 -.861861003E+02 -.862838811E+02 -.863754759E+02 -.864611261E+02 -.865410933E+02 -.866156516E+02 -.866850798E+02 -.867496542E+02 -.868096404E+02 -.868652842E+02 -.869168013E+02 -.869643650E+02 -.870080905E+02 -.870480155E+02 -.870840747E+02 -.871160672E+02 -.871436138E+02 -.871660997E+02 -.871826011E+02 -.871917861E+02 -.871917861E+02
 -.872015617E+02 -.872015617E+02 -.871928462E+02 -.871771104E+02 -.871555353E+02 -.871289114E+02 -.870977318E+02 -.870622637E+02 -.870226022E+02 -.869787111E+02 -.869304543E+02 -.868776189E+02 -.868199338E+02 -.867570840E+02 -.866887228E+02 -.866144813E+02 -.865339785E+02 -.864468294E+02 -.863526539E+02 -.862510855E+02 -.861417809E+02 -.860244297E+02 -.858987660E+02 -.857645799E+02 -.856217314E+02 -.854701641E+02 -.853099211E+02 -.851411609E+02 -.849641734E+02 -.847793971E+02 -.845874339E+02 -.843890643E+02 -.841852592E+02 -.839771895E+02 -.837662305E+02 -.835539622E+02 -.833421628E+02 -.831327945E+02 -.829279821E+02 -.827299826E+02 -.825411459E+02 -.823638678E+02 -.822005356E+02 -.820534672E+02 -.819248480E+02 -.818166657E+02 -.817306479E+02 -.816682049E+02 -.816303814E+02 -.816178196E+02 -.816307356E+02 -.816689123E+02 -.817317065E+02 -.818180726E+02 -.819265992E+02 -.820555575E+02 -.822029589E+02 -.823666169E+02 -.825442122E+02 -.827333564E+02 -.829316524E+02 -.831367486E+02 -.833463868E+02 -.835584404E+02 -.837709453E+02 -.839821218E+02 -.841903876E+02 -.843943651E+02 -.845928814E+02 -.847849629E+02 -.849698266E+02 -.851468675E+02 -.853156444E+02 -.854758638E+02 -.856273639E+02 -.857700980E+02 -.859041186E+02 -.860295622E+02 -.861466351E+02 -.862556001E+02 -.863567648E+02 -.864504708E+02 -.865370836E+02 -.866169843E+02 -.866905614E+02 -.867582030E+02 -.868202904E+02 -.868771901E+02 -.869292464E+02 -.869767731E+02 -.870200427E+02 -.870592744E+02 -.870946177E+02 -.871261323E+02 -.871537607E+02 -.871772932E+02 -.871963206E+02 -.872101718E+02 -.872178318E+02 -.872178318E+02
 -.872346207E+02 -.872346207E+02 -.872278603E+02 -.872155309E+02 -.871984164E+02 -.871769918E+02 -.871514962E+02 -.871219886E+02 -.870883890E+02 -.870505098E+02 -.870080787E+02 -.869607560E+02 -.869081483E+02 -.868498191E+02 -.867852974E+02 -.867140859E+02 -.866356680E+02 -.865495157E+02 -.864550968E+02 -.863518837E+02 -.862393631E+02 -.861170472E+02 -.859844862E+02 -.858412830E+02 -.856871102E+02 -.855217288E+02 -.853450089E+02 -.851569521E+02 -.849577162E+02 -.847476398E+02 -.845272679E+02 -.842973766E+02 -.840589962E+02 -.838134310E+02 -.835622743E+02 -.833074163E+02 -.830510446E+02 -.827956326E+02 -.825439175E+02 -.822988636E+02 -.820636120E+02 -.818414161E+02 -.816355638E+02 -.814492884E+02 -.812856722E+02 -.811475460E+02 -.810373897E+02 -.809572415E+02 -.809086185E+02 -.808924563E+02 -.809090709E+02 -.809581456E+02 -.810387439E+02 -.811493480E+02 -.812879190E+02 -.814519758E+02 -.816386870E+02 -.818449694E+02 -.820675886E+02 -.823032557E+02 -.825487161E+02 -.828008277E+02 -.830566247E+02 -.833133688E+02 -.835685847E+02 -.838200835E+02 -.840659729E+02 -.843046578E+02 -.845348318E+02 -.847554623E+02 -.849657706E+02 -.851652091E+02 -.853534364E+02 -.855302917E+02 -.856957697E+02 -.858499970E+02 -.859932087E+02 -.861257284E+02 -.862479490E+02 -.863603167E+02 -.864633159E+02 -.865574567E+02 -.866432644E+02 -.867212700E+02 -.867920022E+02 -.868559806E+02 -.869137097E+02 -.869656728E+02 -.870123268E+02 -.870540957E+02 -.870913635E+02 -.871244660E+02 -.871536790E+02 -.871792046E+02 -.872011510E+02 -.872195072E+02 -.872341080E+02 -.872445872E+02 -.872503153E+02 -.872503153E+02
 -.872751841E+02 -.872751841E+02 -.872708584E+02 -.872627886E+02 -.872512833E+02 -.872364439E+02 -.872182130E+02 -.871964100E+02 -.871707564E+02 -.871408950E+02 -.871064027E+02 -.870668004E+02 -.870215602E+02 -.869701112E+02 -.869118435E+02 -.868461133E+02 -.867722472E+02 -.866895467E+02 -.865972948E+02 -.864947632E+02 -.863812211E+02 -.862559471E+02 -.861182428E+02 -.859674498E+02 -.858029702E+02 -.856242895E+02 -.854310043E+02 -.852228530E+02 -.849997497E+02 -.847618216E+02 -.845094480E+02 -.842433011E+02 -.839643859E+02 -.836740778E+02 -.833741553E+02 -.830668253E+02 -.827547367E+02 -.824409805E+02 -.821290710E+02 -.818229071E+02 -.815267096E+02 -.812449355E+02 -.809821669E+02 -.807429797E+02 -.805317947E+02 -.803527198E+02 -.802093892E+02 -.801048133E+02 -.800412465E+02 -.800200848E+02 -.800418007E+02 -.801059212E+02 -.802110497E+02 -.803549313E+02 -.805345552E+02 -.807462864E+02 -.809860165E+02 -.812493240E+02 -.815316322E+02 -.818283582E+02 -.821350444E+02 -.824474689E+02 -.827617318E+02 -.830743177E+02 -.833821345E+02 -.836825318E+02 -.839733014E+02 -.842526629E+02 -.845192392E+02 -.847720233E+02 -.850103407E+02 -.852338098E+02 -.854423008E+02 -.856358967E+02 -.858148561E+02 -.859795789E+02 -.861305757E+02 -.862684406E+02 -.863938278E+02 -.865074312E+02 -.866099680E+02 -.867021645E+02 -.867847452E+02 -.868584236E+02 -.869238953E+02 -.869818327E+02 -.870328803E+02 -.870776522E+02 -.871167286E+02 -.871506532E+02 -.871799310E+02 -.872050238E+02 -.872263457E+02 -.872442560E+02 -.872590494E+02 -.872709415E+02 -.872800500E+02 -.872863663E+02 -.872897183E+02 -.872897183E+02
 -.873236735E+02 -.873236735E+02 -.873222980E+02 -.873194090E+02 -.873147600E+02 -.873080215E+02 -.872987986E+02 -.872866419E+02 -.872710546E+02 -.872514958E+02 -.872273818E+02 -.871980867E+02 -.871629414E+02 -.871212329E+02 -.870722031E+02 -.870150487E+02 -.869489208E+02 -.868729270E+02 -.867861334E+02 -.866875698E+02 -.865762369E+02 -.864511164E+02 -.863111848E+02 -.861554315E+02 -.859828811E+02 -.857926217E+02 -.855838384E+02 -.853558534E+02 -.851081722E+02 -.848405361E+02 -.845529811E+02 -.842459005E+02 -.839201110E+02 -.835769192E+02 -.832181850E+02 -.828463770E+02 -.824646161E+02 -.820766995E+02 -.816871002E+02 -.813009339E+02 -.809238898E+02 -.805621195E+02 -.802220827E+02 -.799103524E+02 -.796333848E+02 -.793972645E+02 -.792074402E+02 -.790684690E+02 -.789837889E+02 -.789555395E+02 -.789844472E+02 -.790697854E+02 -.792094142E+02 -.793998954E+02 -.796366716E+02 -.799142938E+02 -.802266771E+02 -.805673648E+02 -.809297836E+02 -.813074732E+02 -.816942817E+02 -.820845192E+02 -.824730692E+02 -.828554582E+02 -.832278879E+02 -.835872366E+02 -.839310345E+02 -.842574204E+02 -.845650864E+02 -.848532139E+02 -.851214080E+02 -.853696307E+02 -.855981384E+02 -.858074230E+02 -.859981596E+02 -.861711601E+02 -.863273327E+02 -.864676489E+02 -.865931149E+02 -.867047494E+02 -.868035656E+02 -.868905572E+02 -.869666886E+02 -.870328875E+02 -.870900401E+02 -.871389890E+02 -.871805314E+02 -.872154201E+02 -.872443647E+02 -.872680331E+02 -.872870546E+02 -.873020220E+02 -.873134948E+02 -.873220007E+02 -.873280374E+02 -.873320730E+02 -.873345444E+02 -.873358528E+02 -.873363564E+02 -.873363564E+02
 -.873802608E+02 -.873802608E+02 -.873823728E+02 -.873856301E+02 -.873891528E+02 -.873921259E+02 -.873937798E+02 -.873933730E+02 -.873901756E+02 -.873834559E+02 -.873724676E+02 -.873564383E+02 -.873345597E+02 -.873059781E+02 -.872697866E+02 -.872250184E+02 -.871706403E+02 -.871055492E+02 -.870285698E+02 -.869384540E+02 -.868338846E+02 -.867134811E+02 -.865758116E+02 -.864194083E+02 -.862427903E+02 -.860444941E+02 -.858231120E+02 -.855773408E+02 -.853060414E+02 -.850083093E+02 -.846835576E+02 -.843316106E+02 -.839528075E+02 -.835481126E+02 -.831192293E+02 -.826687093E+02 -.822000513E+02 -.817177778E+02 -.812274788E+02 -.807358095E+02 -.802504296E+02 -.797798739E+02 -.793333447E+02 -.789204264E+02 -.785507278E+02 -.782334663E+02 -.779770202E+02 -.777884821E+02 -.776732524E+02 -.776347131E+02 -.776740159E+02 -.777900093E+02 -.779793112E+02 -.782365213E+02 -.785545470E+02 -.789250101E+02 -.793386930E+02 -.797859872E+02 -.802573079E+02 -.807434528E+02 -.812358870E+02 -.817269505E+02 -.822099877E+02 -.826794084E+02 -.831306897E+02 -.835603322E+02 -.839657835E+02 -.843453397E+02 -.846980352E+02 -.850235298E+02 -.853219979E+02 -.855940248E+02 -.858405132E+02 -.860626003E+02 -.862615868E+02 -.864388777E+02 -.865959335E+02 -.867342311E+02 -.868552340E+02 -.869603692E+02 -.870510111E+02 -.871284702E+02 -.871939866E+02 -.872487271E+02 -.872937842E+02 -.873301792E+02 -.873588653E+02 -.873807336E+02 -.873966195E+02 -.874073110E+02 -.874135577E+02 -.874160809E+02 -.874155854E+02 -.874127723E+02 -.874083539E+02 -.874030710E+02 -.873977124E+02 -.873931379E+02 -.873903062E+02 -.873903062E+02
 -.874447772E+02 -.874447772E+02 -.874509158E+02 -.874612932E+02 -.874743239E+02 -.874886591E+02 -.875031246E+02 -.875166699E+02 -.875283270E+02 -.875371755E+02 -.875423143E+02 -.875428365E+02 -.875378085E+02 -.875262507E+02 -.875071213E+02 -.874793008E+02 -.874415783E+02 -.873926404E+02 -.873310606E+02 -.872552918E+02 -.871636619E+02 -.870543725E+02 -.869255028E+02 -.867750195E+02 -.866007943E+02 -.864006311E+02 -.861723055E+02 -.859136177E+02 -.856224625E+02 -.852969182E+02 -.849353561E+02 -.845365728E+02 -.840999439E+02 -.836255985E+02 -.831146104E+02 -.825691973E+02 -.819929189E+02 -.813908562E+02 -.807697548E+02 -.801381052E+02 -.795061379E+02 -.788857037E+02 -.782900187E+02 -.777332603E+02 -.772300125E+02 -.767945809E+02 -.764402162E+02 -.761783096E+02 -.760176367E+02 -.759637372E+02 -.760185053E+02 -.761800471E+02 -.764428234E+02 -.767980590E+02 -.772343631E+02 -.777384853E+02 -.782961204E+02 -.788926846E+02 -.795140009E+02 -.801468534E+02 -.807793916E+02 -.814013852E+02 -.820043436E+02 -.825815216E+02 -.831278380E+02 -.836397332E+02 -.841149891E+02 -.845525318E+02 -.849522318E+02 -.853147129E+02 -.856411778E+02 -.859332542E+02 -.861928627E+02 -.864221069E+02 -.866231848E+02 -.867983189E+02 -.869497022E+02 -.870794598E+02 -.871896207E+02 -.872821006E+02 -.873586914E+02 -.874210573E+02 -.874707355E+02 -.875091406E+02 -.875375715E+02 -.875572210E+02 -.875691862E+02 -.875744817E+02 -.875740527E+02 -.875687907E+02 -.875595504E+02 -.875471689E+02 -.875324875E+02 -.875163772E+02 -.874997688E+02 -.874836889E+02 -.874693042E+02 -.874579758E+02 -.874513268E+02 -.874513268E+02
 -.875166206E+02 -.875166206E+02 -.875272989E+02 -.875457299E+02 -.875695603E+02 -.875968695E+02 -.876260584E+02 -.876557622E+02 -.876847795E+02 -.877120156E+02 -.877364354E+02 -.877570239E+02 -.877727520E+02 -.877825474E+02 -.877852668E+02 -.877796715E+02 -.877644042E+02 -.877379674E+02 -.876987025E+02 -.876447714E+02 -.875741390E+02 -.874845599E+02 -.873735678E+02 -.872384718E+02 -.870763602E+02 -.868841155E+02 -.866584436E+02 -.863959212E+02 -.860930671E+02 -.857464410E+02 -.853527763E+02 -.849091517E+02 -.844132051E+02 -.838633925E+02 -.832592904E+02 -.826019358E+02 -.818941915E+02 -.811411159E+02 -.803503060E+02 -.795321737E+02 -.787001043E+02 -.778704393E+02 -.770622284E+02 -.762967004E+02 -.755964274E+02 -.749841926E+02 -.744816172E+02 -.741076610E+02 -.738771554E+02 -.737995600E+02 -.738781271E+02 -.741096052E+02 -.744845353E+02 -.749880868E+02 -.756013008E+02 -.763025565E+02 -.770690718E+02 -.778782749E+02 -.787089379E+02 -.795420117E+02 -.803611555E+02 -.811529846E+02 -.819070878E+02 -.826158684E+02 -.832742688E+02 -.838794265E+02 -.844303048E+02 -.849273277E+02 -.853720394E+02 -.857668020E+02 -.861145369E+02 -.864185104E+02 -.866821622E+02 -.869089729E+02 -.871023645E+02 -.872656296E+02 -.874018837E+02 -.875140354E+02 -.876047717E+02 -.876765537E+02 -.877316201E+02 -.877719967E+02 -.877995102E+02 -.878158040E+02 -.878223567E+02 -.878205008E+02 -.878114435E+02 -.877962878E+02 -.877760545E+02 -.877517065E+02 -.877241743E+02 -.876943856E+02 -.876632982E+02 -.876319392E+02 -.876014517E+02 -.875731527E+02 -.875486035E+02 -.875296992E+02 -.875187812E+02 -.875187812E+02
 -.875946690E+02 -.875946690E+02 -.876103395E+02 -.876376547E+02 -.876734477E+02 -.877152012E+02 -.877608844E+02 -.878088247E+02 -.878576056E+02 -.879059855E+02 -.879528312E+02 -.879970624E+02 -.880376044E+02 -.880733464E+02 -.881031037E+02 -.881255817E+02 -.881393420E+02 -.881427683E+02 -.881340327E+02 -.881110613E+02 -.880715001E+02 -.880126812E+02 -.879315906E+02 -.878248393E+02 -.876886406E+02 -.875187965E+02 -.873106996E+02 -.870593542E+02 -.867594267E+02 -.864053333E+02 -.859913759E+02 -.855119384E+02 -.849617559E+02 -.843362672E+02 -.836320597E+02 -.828474096E+02 -.819829096E+02 -.810421641E+02 -.800325126E+02 -.789657170E+02 -.778585253E+02 -.767329957E+02 -.756164495E+02 -.745409169E+02 -.735419658E+02 -.726568624E+02 -.719221161E+02 -.713705936E+02 -.710285351E+02 -.709129138E+02 -.710296066E+02 -.713727378E+02 -.719253351E+02 -.726611595E+02 -.735473453E+02 -.745473844E+02 -.756240115E+02 -.767416598E+02 -.778683003E+02 -.789766127E+02 -.800445399E+02 -.810553351E+02 -.819972372E+02 -.828629081E+02 -.836487442E+02 -.843541539E+02 -.849808620E+02 -.855322821E+02 -.860129762E+02 -.864282101E+02 -.867836005E+02 -.870848461E+02 -.873375311E+02 -.875469890E+02 -.877182153E+02 -.878558165E+02 -.879639890E+02 -.880465173E+02 -.881067868E+02 -.881478066E+02 -.881722373E+02 -.881824230E+02 -.881804242E+02 -.881680508E+02 -.881468953E+02 -.881183645E+02 -.880837119E+02 -.880440682E+02 -.880004738E+02 -.879539117E+02 -.879053429E+02 -.878557462E+02 -.878061630E+02 -.877577515E+02 -.877118505E+02 -.876700601E+02 -.876343417E+02 -.876071443E+02 -.875915671E+02 -.875915671E+02
 -.876772166E+02 -.876772166E+02 -.876982309E+02 -.877350848E+02 -.877837725E+02 -.878411732E+02 -.879048323E+02 -.879727894E+02 -.880434443E+02 -.881154502E+02 -.881876265E+02 -.882588883E+02 -.883281851E+02 -.883944473E+02 -.884565378E+02 -.885132052E+02 -.885630379E+02 -.886044170E+02 -.886354668E+02 -.886540025E+02 -.886574736E+02 -.886429030E+02 -.886068230E+02 -.885452083E+02 -.884534090E+02 -.883260870E+02 -.881571608E+02 -.879397676E+02 -.876662523E+02 -.873281987E+02 -.869165200E+02 -.864216322E+02 -.858337358E+02 -.851432354E+02 -.843413267E+02 -.834207787E+02 -.823769262E+02 -.812088744E+02 -.799208813E+02 -.785238454E+02 -.770367622E+02 -.754879460E+02 -.739157392E+02 -.723683752E+02 -.709026485E+02 -.695811150E+02 -.684677315E+02 -.676221615E+02 -.670933982E+02 -.669137638E+02 -.670945646E+02 -.676244958E+02 -.684712364E+02 -.695857951E+02 -.709085094E+02 -.723754242E+02 -.739239851E+02 -.754973989E+02 -.770474339E+02 -.785357491E+02 -.799340318E+02 -.812232880E+02 -.823926209E+02 -.834377738E+02 -.843596434E+02 -.851628963E+02 -.858547652E+02 -.864440560E+02 -.869403657E+02 -.873534954E+02 -.876930305E+02 -.879680591E+02 -.881869989E+02 -.883575057E+02 -.884864429E+02 -.885798919E+02 -.886431904E+02 -.886809863E+02 -.886973020E+02 -.886956003E+02 -.886788510E+02 -.886495941E+02 -.886099992E+02 -.885619211E+02 -.885069501E+02 -.884464596E+02 -.883816496E+02 -.883135893E+02 -.882432580E+02 -.881715878E+02 -.880995078E+02 -.880279943E+02 -.879581275E+02 -.878911595E+02 -.878285970E+02 -.877723049E+02 -.877246363E+02 -.876885990E+02 -.876680696E+02 -.876680696E+02
 -.877619515E+02 -.877619515E+02 -.877885154E+02 -.878353050E+02 -.878974752E+02 -.879713149E+02 -.880539687E+02 -.881432225E+02 -.882373359E+02 -.883349096E+02 -.884347801E+02 -.885359329E+02 -.886374299E+02 -.887383453E+02 -.888377079E+02 -.889344448E+02 -.890273249E+02 -.891148998E+02 -.891954388E+02 -.892668570E+02 -.893266333E+02 -.893717183E+02 -.893984287E+02 -.894023295E+02 -.893781029E+02 -.893194067E+02 -.892187264E+02 -.890672275E+02 -.888546217E+02 -.885690627E+02 -.881970998E+02 -.877237208E+02 -.871325326E+02 -.864061357E+02 -.855267612E+02 -.844772473E+02 -.832424345E+02 -.818110456E+02 -.801780839E+02 -.783477201E+02 -.763365288E+02 -.741767830E+02 -.719193079E+02 -.696351687E+02 -.674152708E+02 -.653668824E+02 -.636063057E+02 -.622475654E+02 -.613881391E+02 -.610942388E+02 -.613893938E+02 -.622500766E+02 -.636100769E+02 -.653719190E+02 -.674215800E+02 -.696427595E+02 -.719281912E+02 -.741869715E+02 -.763480371E+02 -.783605647E+02 -.801922834E+02 -.818266205E+02 -.832594074E+02 -.844956429E+02 -.855466064E+02 -.864274596E+02 -.871553664E+02 -.877480981E+02 -.882230565E+02 -.885966369E+02 -.888838538E+02 -.890981603E+02 -.892514047E+02 -.893538772E+02 -.894144137E+02 -.894405298E+02 -.894385677E+02 -.894138442E+02 -.893707921E+02 -.893130899E+02 -.892437798E+02 -.891653714E+02 -.890799331E+02 -.889891719E+02 -.888945035E+02 -.887971135E+02 -.886980137E+02 -.885980931E+02 -.884981674E+02 -.883990289E+02 -.883014987E+02 -.882064856E+02 -.881150531E+02 -.880285013E+02 -.879484669E+02 -.878770496E+02 -.878169726E+02 -.877717891E+02 -.877461499E+02 -.877461499E+02
 -.878459889E+02 -.878459889E+02 -.878781186E+02 -.879349006E+02 -.880106802E+02 -.881011886E+02 -.882032088E+02 -.883143174E+02 -.884326851E+02 -.885569207E+02 -.886859484E+02 -.888189077E+02 -.889550719E+02 -.890937760E+02 -.892343535E+02 -.893760732E+02 -.895180773E+02 -.896593123E+02 -.897984534E+02 -.899338152E+02 -.900632469E+02 -.901840077E+02 -.902926168E+02 -.903846756E+02 -.904546569E+02 -.904956596E+02 -.904991273E+02 -.904545338E+02 -.903490429E+02 -.901671594E+02 -.898903958E+02 -.894969994E+02 -.889618021E+02 -.882562823E+02 -.873489619E+02 -.862062978E+02 -.847942628E+02 -.830808398E+02 -.810396580E+02 -.786549534E+02 -.759279078E+02 -.728841632E+02 -.695818740E+02 -.661190227E+02 -.626379270E+02 -.593240796E+02 -.563960817E+02 -.540841398E+02 -.525972185E+02 -.520839353E+02 -.525985533E+02 -.540868116E+02 -.564000947E+02 -.593294401E+02 -.626446435E+02 -.661271059E+02 -.695913368E+02 -.728950206E+02 -.759401771E+02 -.786686545E+02 -.810548128E+02 -.830974729E+02 -.848124013E+02 -.862259714E+02 -.873702028E+02 -.882791258E+02 -.889862861E+02 -.895231648E+02 -.899182865E+02 -.901968223E+02 -.903805281E+02 -.904878942E+02 -.905344192E+02 -.905329418E+02 -.904939908E+02 -.904261244E+02 -.903362447E+02 -.902298788E+02 -.901114236E+02 -.899843555E+02 -.898514081E+02 -.897147201E+02 -.895759590E+02 -.894364237E+02 -.892971301E+02 -.891588849E+02 -.890223479E+02 -.888880900E+02 -.887566465E+02 -.886285715E+02 -.885044950E+02 -.883851877E+02 -.882716368E+02 -.881651392E+02 -.880674170E+02 -.879807657E+02 -.879082436E+02 -.878539181E+02 -.878231847E+02 -.878231847E+02
 -.879259774E+02 -.879259774E+02 -.879634606E+02 -.880298789E+02 -.881188269E+02 -.882255325E+02 -.883464676E+02 -.884790502E+02 -.886214158E+02 -.887722406E+02 -.889306040E+02 -.890958796E+02 -.892676470E+02 -.894456177E+02 -.896295694E+02 -.898192834E+02 -.900144817E+02 -.902147567E+02 -.904194916E+02 -.906277631E+02 -.908382219E+02 -.910489435E+02 -.912572403E+02 -.914594266E+02 -.916505252E+02 -.918239051E+02 -.919708391E+02 -.920799721E+02 -.921366936E+02 -.921224147E+02 -.920137636E+02 -.917817287E+02 -.913908112E+02 -.907982906E+02 -.899537668E+02 -.887992290E+02 -.872700071E+02 -.852970946E+02 -.828114696E+02 -.797511595E+02 -.760718144E+02 -.717613751E+02 -.668588319E+02 -.614758466E+02 -.558178636E+02 -.501981903E+02 -.450348342E+02 -.408173567E+02 -.380334001E+02 -.370577179E+02 -.380348055E+02 -.408201699E+02 -.450390601E+02 -.502038360E+02 -.558249389E+02 -.614843636E+02 -.668688053E+02 -.717728222E+02 -.760847551E+02 -.797656162E+02 -.828274678E+02 -.853146624E+02 -.872891757E+02 -.888200326E+02 -.899762428E+02 -.908224797E+02 -.914167575E+02 -.918094798E+02 -.920433708E+02 -.921539330E+02 -.921701819E+02 -.921154932E+02 -.920084594E+02 -.918636950E+02 -.916925583E+02 -.915037792E+02 -.913039908E+02 -.910981708E+02 -.908900040E+02 -.906821739E+02 -.904765979E+02 -.902746128E+02 -.900771226E+02 -.898847160E+02 -.896977592E+02 -.895164731E+02 -.893409963E+02 -.891714424E+02 -.890079522E+02 -.888507479E+02 -.887001904E+02 -.885568471E+02 -.884215731E+02 -.882956120E+02 -.881807260E+02 -.880793619E+02 -.879948676E+02 -.879317749E+02 -.878961681E+02 -.878961681E+02
 -.879982875E+02 -.879982875E+02 -.880406563E+02 -.881158894E+02 -.882169201E+02 -.883385439E+02 -.884769805E+02 -.886295406E+02 -.887943716E+02 -.889702646E+02 -.891565059E+02 -.893527625E+02 -.895589921E+02 -.897753712E+02 -.900022331E+02 -.902400123E+02 -.904891887E+02 -.907502261E+02 -.910234998E+02 -.913092046E+02 -.916072369E+02 -.919170380E+02 -.922373881E+02 -.925661334E+02 -.928998296E+02 -.932332767E+02 -.935589212E+02 -.938660946E+02 -.941400554E+02 -.943608027E+02 -.945016325E+02 -.945274182E+02 -.943926224E+02 -.940390920E+02 -.933937632E+02 -.923665314E+02 -.908487351E+02 -.887129966E+02 -.858155783E+02 -.820029619E+02 -.771250129E+02 -.710577074E+02 -.637386436E+02 -.552177051E+02 -.457220237E+02 -.357268418E+02 -.260098336E+02 -.176454702E+02 -.118750104E+02 -.979244176E+01 -.118764754E+02 -.176484030E+02 -.260142394E+02 -.357327288E+02 -.457294025E+02 -.552265892E+02 -.637490492E+02 -.710696538E+02 -.771385220E+02 -.820180588E+02 -.858322912E+02 -.887313570E+02 -.908687775E+02 -.923882941E+02 -.934172879E+02 -.940644244E+02 -.944198119E+02 -.945565183E+02 -.945327011E+02 -.943939019E+02 -.941752518E+02 -.939034595E+02 -.935985304E+02 -.932752104E+02 -.929441724E+02 -.926129734E+02 -.922868161E+02 -.919691463E+02 -.916621173E+02 -.913669455E+02 -.910841823E+02 -.908139186E+02 -.905559393E+02 -.903098388E+02 -.900751088E+02 -.898512067E+02 -.896376105E+02 -.894338665E+02 -.892396344E+02 -.890547353E+02 -.888792053E+02 -.887133617E+02 -.885578855E+02 -.884139284E+02 -.882832521E+02 -.881684099E+02 -.880729868E+02 -.880019135E+02 -.879618801E+02 -.879618801E+02
 -.880592751E+02 -.880592751E+02 -.881057983E+02 -.881885418E+02 -.882998943E+02 -.884343039E+02 -.885877998E+02 -.887576294E+02 -.889419853E+02 -.891397983E+02 -.893505830E+02 -.895743209E+02 -.898113734E+02 -.900624147E+02 -.903283801E+02 -.906104219E+02 -.909098695E+02 -.912281852E+02 -.915669111E+02 -.919275984E+02 -.923117085E+02 -.927204743E+02 -.931547039E+02 -.936145069E+02 -.940989154E+02 -.946053658E+02 -.951289976E+02 -.956617150E+02 -.961909419E+02 -.966979901E+02 -.971559395E+02 -.975269176E+02 -.977586546E+02 -.977801962E+02 -.974966865E+02 -.967832290E+02 -.954780213E+02 -.933753362E+02 -.902195899E+02 -.857028834E+02 -.794702571E+02 -.711397143E+02 -.603479709E+02 -.468374325E+02 -.306031030E+02 -.121143615E+02 0.739707946E+01 0.256600173E+02 0.393230648E+02 0.446161050E+02 0.393215522E+02 0.256569891E+02 0.739252996E+01 -.121204409E+02 -.306107240E+02 -.468466097E+02 -.603587217E+02 -.711520595E+02 -.794842205E+02 -.857184921E+02 -.902368744E+02 -.933943306E+02 -.954987631E+02 -.968057597E+02 -.975210514E+02 -.978064449E+02 -.977868410E+02 -.975571001E+02 -.971881813E+02 -.967323592E+02 -.962275113E+02 -.957005630E+02 -.951702078E+02 -.946490265E+02 -.941451203E+02 -.936633538E+02 -.932062941E+02 -.927749111E+02 -.923690954E+02 -.919880358E+02 -.916304923E+02 -.912949904E+02 -.909799579E+02 -.906838205E+02 -.904050689E+02 -.901423067E+02 -.898942874E+02 -.896599459E+02 -.894384306E+02 -.892291400E+02 -.890317691E+02 -.888463702E+02 -.886734348E+02 -.885140022E+02 -.883698051E+02 -.882434641E+02 -.881387451E+02 -.880609000E+02 -.880171174E+02 -.880171174E+02
 -.881056010E+02 -.881056010E+02 -.881553005E+02 -.882437954E+02 -.883630686E+02 -.885073153E+02 -.886724339E+02 -.888556418E+02 -.890551878E+02 -.892701374E+02 -.895002141E+02 -.897456837E+02 -.900072715E+02 -.902861032E+02 -.905836645E+02 -.909017723E+02 -.912425534E+02 -.916084230E+02 -.920020581E+02 -.924263575E+02 -.928843767E+02 -.933792255E+02 -.939139095E+02 -.944910914E+02 -.951127398E+02 -.957796238E+02 -.964905949E+02 -.972415824E+02 -.980242000E+02 -.988238311E+02 -.996170149E+02 -.100367897E+03 -.101023441E+03 -.101506989E+03 -.101709687E+03 -.101479133E+03 -.100604579E+03 -.987980000E+02 -.956706886E+02 -.907059137E+02 -.832304082E+02 -.723921680E+02 -.571615696E+02 -.363908650E+02 -.899903374E+01 0.256003730E+02 0.666474990E+02 0.110558467E+03 0.148863474E+03 0.166860571E+03 0.148861926E+03 0.110555369E+03 0.666428450E+02 0.255941534E+02 -.900683111E+01 -.364002555E+02 -.571725718E+02 -.724048037E+02 -.832447026E+02 -.907218954E+02 -.956883898E+02 -.988174567E+02 -.100625831E+03 -.101502224E+03 -.101734665E+03 -.101533907E+03 -.101052356E+03 -.100398871E+03 -.996501144E+02 -.988591291E+02 -.980617742E+02 -.972815165E+02 -.965329780E+02 -.958245507E+02 -.951603108E+02 -.945414115E+02 -.939670879E+02 -.934353738E+02 -.929436072E+02 -.924887797E+02 -.920677745E+02 -.916775228E+02 -.913151043E+02 -.909778084E+02 -.906631709E+02 -.903689947E+02 -.900933639E+02 -.898346559E+02 -.895915573E+02 -.893630884E+02 -.891486397E+02 -.889480270E+02 -.887615692E+02 -.885901976E+02 -.884356054E+02 -.883004493E+02 -.881886210E+02 -.881056068E+02 -.880589667E+02 -.880589667E+02
 -.881345671E+02 -.881345671E+02 -.881862616E+02 -.882783731E+02 -.884026342E+02 -.885530871E+02 -.887255548E+02 -.889172437E+02 -.891264483E+02 -.893523311E+02 -.895947632E+02 -.898542097E+02 -.901316507E+02 -.904285298E+02 -.907467225E+02 -.910885203E+02 -.914566250E+02 -.918541465E+02 -.922846003E+02 -.927518947E+02 -.932602994E+02 -.938143809E+02 -.944188879E+02 -.950785610E+02 -.957978337E+02 -.965803805E+02 -.974284469E+02 -.983418796E+02 -.993167349E+02 -.100343305E+03 -.101403327E+03 -.102466061E+03 -.103482758E+03 -.104378879E+03 -.105043103E+03 -.105311751E+03 -.104946636E+03 -.103603461E+03 -.100786608E+03 -.957845048E+02 -.875777708E+02 -.747108007E+02 -.551189717E+02 -.259158297E+02 0.168113271E+02 0.780163862E+02 0.162968626E+03 0.274240660E+03 0.402249205E+03 0.498389093E+03 0.402247636E+03 0.274237520E+03 0.162963908E+03 0.780100815E+02 0.168034227E+02 -.259253497E+02 -.551301265E+02 -.747236128E+02 -.875922662E+02 -.958007130E+02 -.100804562E+03 -.103623199E+03 -.104968198E+03 -.105335183E+03 -.105068454E+03 -.104406204E+03 -.103512115E+03 -.102497516E+03 -.101436949E+03 -.100379168E+03 -.993549212E+02 -.983824754E+02 -.974715451E+02 -.966260796E+02 -.958462382E+02 -.951297804E+02 -.944730363E+02 -.938715751E+02 -.933206569E+02 -.928155309E+02 -.923516234E+02 -.919246514E+02 -.915306846E+02 -.911661733E+02 -.908279571E+02 -.905132621E+02 -.902196946E+02 -.899452378E+02 -.896882543E+02 -.894475002E+02 -.892221546E+02 -.890118682E+02 -.888168393E+02 -.886379211E+02 -.884767737E+02 -.883360702E+02 -.882197753E+02 -.881335180E+02 -.880850867E+02 -.880850867E+02
 -.881444145E+02 -.881444145E+02 -.881967889E+02 -.882901336E+02 -.884160970E+02 -.885686703E+02 -.887436516E+02 -.889382454E+02 -.891507634E+02 -.893804036E+02 -.896270905E+02 -.898913608E+02 -.901742868E+02 -.904774267E+02 -.908027974E+02 -.911528630E+02 -.915305357E+02 -.919391809E+02 -.923826247E+02 -.928651519E+02 -.933914892E+02 -.939667567E+02 -.945963730E+02 -.952858880E+02 -.960407114E+02 -.968656906E+02 -.977644759E+02 -.987385867E+02 -.997860567E+02 -.100899489E+03 -.102063281E+03 -.103249668E+03 -.104413090E+03 -.105482133E+03 -.106347955E+03 -.106847499E+03 -.106738917E+03 -.105665052E+03 -.103098230E+03 -.982548852E+02 -.899598042E+02 -.764227367E+02 -.548557142E+02 -.207870393E+02 0.332292730E+02 0.120161129E+03 0.263759630E+03 0.509867096E+03 0.951555427E+03 0.178657280E+04 0.951553852E+03 0.509863942E+03 0.263754891E+03 0.120154796E+03 0.332213331E+02 -.207966023E+02 -.548669197E+02 -.764356073E+02 -.899743663E+02 -.982711687E+02 -.103116268E+03 -.105684883E+03 -.106760582E+03 -.106871044E+03 -.106373430E+03 -.105509593E+03 -.104442595E+03 -.103281284E+03 -.102097077E+03 -.100935541E+03 -.998244470E+02 -.987794032E+02 -.978078126E+02 -.969116474E+02 -.960893942E+02 -.953374079E+02 -.946508456E+02 -.940243007E+02 -.934522240E+02 -.929291946E+02 -.924500855E+02 -.920101568E+02 -.916051012E+02 -.912310586E+02 -.908846123E+02 -.905627774E+02 -.902629866E+02 -.899830800E+02 -.897213036E+02 -.894763186E+02 -.892472278E+02 -.890336229E+02 -.888356586E+02 -.886541598E+02 -.884907737E+02 -.883481777E+02 -.882303605E+02 -.881429985E+02 -.880939576E+02 -.880939576E+02
 -.881345323E+02 -.881345323E+02 -.881862246E+02 -.882783322E+02 -.884025885E+02 -.885530360E+02 -.887254974E+02 -.889171797E+02 -.891263771E+02 -.893522523E+02 -.895946765E+02 -.898541149E+02 -.901315479E+02 -.904284192E+02 -.907466041E+02 -.910883945E+02 -.914564917E+02 -.918540059E+02 -.922844523E+02 -.927517395E+02 -.932601370E+02 -.938142116E+02 -.944187118E+02 -.950783782E+02 -.957976447E+02 -.965801852E+02 -.974282457E+02 -.983416726E+02 -.993165223E+02 -.100343087E+03 -.101403104E+03 -.102465833E+03 -.103482525E+03 -.104378642E+03 -.105042862E+03 -.105311505E+03 -.104946387E+03 -.103603209E+03 -.100786352E+03 -.957842456E+02 -.875775089E+02 -.747105362E+02 -.551187050E+02 -.259155610E+02 0.168115975E+02 0.780166580E+02 0.162968899E+03 0.274240934E+03 0.402249479E+03 0.498389368E+03 0.402247911E+03 0.274237794E+03 0.162964182E+03 0.780103542E+02 0.168036942E+02 -.259250796E+02 -.551298581E+02 -.747233464E+02 -.875920021E+02 -.958004514E+02 -.100804303E+03 -.103622943E+03 -.104967946E+03 -.105334934E+03 -.105068209E+03 -.104405963E+03 -.103511878E+03 -.102497283E+03 -.101436721E+03 -.100378945E+03 -.993547034E+02 -.983822630E+02 -.974713382E+02 -.966258785E+02 -.958460431E+02 -.951295915E+02 -.944728537E+02 -.938713991E+02 -.933204877E+02 -.928153686E+02 -.923514681E+02 -.919245033E+02 -.915305438E+02 -.911660400E+02 -.908278314E+02 -.905131440E+02 -.902195843E+02 -.899451352E+02 -.896881595E+02 -.894474132E+02 -.892220752E+02 -.890117964E+02 -.888167747E+02 -.886378634E+02 -.884767225E+02 -.883360248E+02 -.882197348E+02 -.881334812E+02 -.880850521E+02 -.880850521E+02
 -.881055318E+02 -.881055318E+02 -.881552268E+02 -.882437141E+02 -.883629776E+02 -.885072131E+02 -.886723192E+02 -.888555136E+02 -.890550451E+02 -.892699794E+02 -.895000402E+02 -.897454938E+02 -.900070656E+02 -.902858816E+02 -.905834274E+02 -.909015201E+02 -.912422862E+02 -.916081409E+02 -.920017614E+02 -.924260463E+02 -.928840512E+02 -.933788860E+02 -.939135565E+02 -.944907251E+02 -.951123608E+02 -.957792324E+02 -.964901916E+02 -.972411675E+02 -.980237738E+02 -.988233942E+02 -.996165675E+02 -.100367440E+03 -.101022974E+03 -.101506514E+03 -.101709203E+03 -.101478641E+03 -.100604079E+03 -.987974931E+02 -.956701751E+02 -.907053942E+02 -.832298832E+02 -.723916379E+02 -.571610351E+02 -.363903265E+02 -.899849185E+01 0.256009177E+02 0.666480460E+02 0.110559016E+03 0.148864023E+03 0.166861121E+03 0.148862476E+03 0.110555919E+03 0.666433933E+02 0.255947000E+02 -.900628687E+01 -.363997142E+02 -.571720339E+02 -.724042697E+02 -.832441732E+02 -.907213710E+02 -.956878709E+02 -.988169439E+02 -.100625325E+03 -.101501725E+03 -.101734174E+03 -.101533423E+03 -.101051880E+03 -.100398405E+03 -.996496576E+02 -.988586821E+02 -.980613376E+02 -.972810906E+02 -.965325633E+02 -.958241476E+02 -.951599197E+02 -.945410328E+02 -.939667220E+02 -.934350211E+02 -.929432679E+02 -.924884542E+02 -.920674632E+02 -.916772259E+02 -.913148221E+02 -.909775412E+02 -.906629189E+02 -.903687581E+02 -.900931428E+02 -.898344503E+02 -.895913673E+02 -.893629139E+02 -.891484806E+02 -.889478830E+02 -.887614398E+02 -.885900821E+02 -.884355027E+02 -.883003584E+02 -.881885398E+02 -.881055331E+02 -.880588972E+02 -.880588972E+02
 -.880591713E+02 -.880591713E+02 -.881056880E+02 -.881884202E+02 -.882997580E+02 -.884341505E+02 -.885876273E+02 -.887574362E+02 -.889417701E+02 -.891395601E+02 -.893503211E+02 -.895740351E+02 -.898110637E+02 -.900620813E+02 -.903280232E+02 -.906100421E+02 -.909094671E+02 -.912277604E+02 -.915664642E+02 -.919271296E+02 -.923112183E+02 -.927199631E+02 -.931541723E+02 -.936139554E+02 -.940983446E+02 -.946047764E+02 -.951283902E+02 -.956610901E+02 -.961903002E+02 -.966973322E+02 -.971552660E+02 -.975262291E+02 -.977579519E+02 -.977794799E+02 -.974959575E+02 -.967824879E+02 -.954772689E+02 -.933745731E+02 -.902188169E+02 -.857021013E+02 -.794694667E+02 -.711389164E+02 -.603471663E+02 -.468366220E+02 -.306022874E+02 -.121135416E+02 0.739790268E+01 0.256608431E+02 0.393238923E+02 0.446169332E+02 0.393223803E+02 0.256578163E+02 0.739335539E+01 -.121196181E+02 -.306099046E+02 -.468457947E+02 -.603579119E+02 -.711512556E+02 -.794834233E+02 -.857177025E+02 -.902360931E+02 -.933935583E+02 -.954980007E+02 -.968050079E+02 -.975203109E+02 -.978057164E+02 -.977861254E+02 -.975563979E+02 -.971874933E+02 -.967316861E+02 -.962268538E+02 -.956999217E+02 -.951695833E+02 -.946484196E+02 -.941445314E+02 -.936627836E+02 -.932057431E+02 -.927743800E+02 -.923685846E+02 -.919875458E+02 -.916300236E+02 -.912945434E+02 -.909795331E+02 -.906834182E+02 -.904046895E+02 -.901419504E+02 -.898939544E+02 -.896596364E+02 -.894381445E+02 -.892288773E+02 -.890315295E+02 -.888461533E+02 -.886732399E+02 -.885138282E+02 -.883696506E+02 -.882433271E+02 -.881386229E+02 -.880607889E+02 -.880170127E+02 -.880170127E+02
 -.879981489E+02 -.879981489E+02 -.880405091E+02 -.881157271E+02 -.882167380E+02 -.883383385E+02 -.884767492E+02 -.886292812E+02 -.887940826E+02 -.889699450E+02 -.891561549E+02 -.893523796E+02 -.895585773E+02 -.897749246E+02 -.900017550E+02 -.902395033E+02 -.904886491E+02 -.907496564E+02 -.910229004E+02 -.913085761E+02 -.916065797E+02 -.919163528E+02 -.922366755E+02 -.925653942E+02 -.928990645E+02 -.932324866E+02 -.935581069E+02 -.938652569E+02 -.941391951E+02 -.943599207E+02 -.945007297E+02 -.945264953E+02 -.943916805E+02 -.940381320E+02 -.933927860E+02 -.923655380E+02 -.908477265E+02 -.887119739E+02 -.858145423E+02 -.820019138E+02 -.771239537E+02 -.710566382E+02 -.637375654E+02 -.552166191E+02 -.457209309E+02 -.357257434E+02 -.260087306E+02 -.176443639E+02 -.118739018E+02 -.979133208E+01 -.118753658E+02 -.176472946E+02 -.260131334E+02 -.357316262E+02 -.457283045E+02 -.552254969E+02 -.637479638E+02 -.710685763E+02 -.771374535E+02 -.820170004E+02 -.858312439E+02 -.887303217E+02 -.908677555E+02 -.923872862E+02 -.934162953E+02 -.940634478E+02 -.944188525E+02 -.945555770E+02 -.945317788E+02 -.943929996E+02 -.941743704E+02 -.939025998E+02 -.935976933E+02 -.932743968E+02 -.929433830E+02 -.926122090E+02 -.922860775E+02 -.919684343E+02 -.916614325E+02 -.913662887E+02 -.910835540E+02 -.908133195E+02 -.905553699E+02 -.903092995E+02 -.900746001E+02 -.898507290E+02 -.896371641E+02 -.894334515E+02 -.892392509E+02 -.890543831E+02 -.888788842E+02 -.887130709E+02 -.885576242E+02 -.884136952E+02 -.882830450E+02 -.881682262E+02 -.880728230E+02 -.880017646E+02 -.879617398E+02 -.879617398E+02
 -.879258030E+02 -.879258030E+02 -.879632754E+02 -.880296748E+02 -.881185978E+02 -.882252737E+02 -.883461757E+02 -.884787228E+02 -.886210512E+02 -.887718376E+02 -.889301618E+02 -.890953977E+02 -.892671252E+02 -.894450560E+02 -.896289680E+02 -.898186429E+02 -.900138025E+02 -.902140395E+02 -.904187371E+02 -.906269719E+02 -.908373947E+02 -.910480811E+02 -.912563436E+02 -.914584964E+02 -.916495624E+02 -.918229107E+02 -.919698141E+02 -.920789177E+02 -.921356108E+02 -.921213046E+02 -.920126272E+02 -.917805672E+02 -.913896258E+02 -.907970823E+02 -.899525370E+02 -.887979788E+02 -.872687378E+02 -.852958075E+02 -.828101660E+02 -.797498406E+02 -.760704817E+02 -.717600298E+02 -.668574753E+02 -.614744802E+02 -.558164888E+02 -.501968083E+02 -.450334467E+02 -.408159648E+02 -.380320055E+02 -.370563219E+02 -.380334096E+02 -.408187754E+02 -.450376685E+02 -.502024487E+02 -.558235574E+02 -.614829893E+02 -.668674395E+02 -.717714663E+02 -.760834104E+02 -.797642842E+02 -.828261497E+02 -.853133595E+02 -.872878894E+02 -.888187641E+02 -.899749934E+02 -.908212506E+02 -.914155500E+02 -.918082950E+02 -.920422100E+02 -.921527974E+02 -.921690725E+02 -.921144112E+02 -.920074059E+02 -.918626709E+02 -.916915648E+02 -.915028172E+02 -.913030613E+02 -.910972747E+02 -.908891422E+02 -.906813473E+02 -.904758072E+02 -.902738587E+02 -.900764060E+02 -.898840373E+02 -.896971191E+02 -.895158719E+02 -.893404345E+02 -.891709201E+02 -.890074696E+02 -.888503047E+02 -.886997862E+02 -.885564812E+02 -.884212442E+02 -.882953185E+02 -.881804654E+02 -.880791307E+02 -.879946615E+02 -.879315876E+02 -.878959916E+02 -.878959916E+02
 -.878457773E+02 -.878457773E+02 -.878778941E+02 -.879346533E+02 -.880104023E+02 -.881008746E+02 -.882028545E+02 -.883139200E+02 -.884322427E+02 -.885564321E+02 -.886854126E+02 -.888183244E+02 -.889544405E+02 -.890930966E+02 -.892336261E+02 -.893752983E+02 -.895172554E+02 -.896584443E+02 -.897975402E+02 -.899328576E+02 -.900622459E+02 -.901829642E+02 -.902915318E+02 -.903835500E+02 -.904534918E+02 -.904944563E+02 -.904978870E+02 -.904532578E+02 -.903477326E+02 -.901658161E+02 -.898890207E+02 -.894955940E+02 -.889603677E+02 -.882548202E+02 -.873474737E+02 -.862047851E+02 -.847927270E+02 -.830792824E+02 -.810380807E+02 -.786533578E+02 -.759262953E+02 -.728825356E+02 -.695802329E+02 -.661173697E+02 -.626362638E+02 -.593224080E+02 -.563944032E+02 -.540824562E+02 -.525955315E+02 -.520822467E+02 -.525968647E+02 -.540851247E+02 -.563984113E+02 -.593277620E+02 -.626429722E+02 -.661254432E+02 -.695896843E+02 -.728933801E+02 -.759385502E+02 -.786670427E+02 -.810532180E+02 -.830958964E+02 -.848108448E+02 -.862244365E+02 -.873686910E+02 -.882776386E+02 -.889848250E+02 -.895217313E+02 -.899168819E+02 -.901954482E+02 -.903791857E+02 -.904865850E+02 -.905331444E+02 -.905317027E+02 -.904927886E+02 -.904249603E+02 -.903351200E+02 -.902287946E+02 -.901103808E+02 -.899833552E+02 -.898504513E+02 -.897138078E+02 -.895750919E+02 -.894356025E+02 -.892963556E+02 -.891581575E+02 -.890216682E+02 -.888874581E+02 -.887560625E+02 -.886280352E+02 -.885040059E+02 -.883847449E+02 -.882712389E+02 -.881647840E+02 -.880671017E+02 -.879804861E+02 -.879079942E+02 -.878536914E+02 -.878229711E+02 -.878229711E+02
 -.877617015E+02 -.877617015E+02 -.877882501E+02 -.878350127E+02 -.878971471E+02 -.879709441E+02 -.880535504E+02 -.881427533E+02 -.882368136E+02 -.883343328E+02 -.884341480E+02 -.885352449E+02 -.886366856E+02 -.887375446E+02 -.888368509E+02 -.889335318E+02 -.890263566E+02 -.891138771E+02 -.891943627E+02 -.892657286E+02 -.893254538E+02 -.893704887E+02 -.893971503E+02 -.894010033E+02 -.893767303E+02 -.893179891E+02 -.892172651E+02 -.890657242E+02 -.888530778E+02 -.885674799E+02 -.881954796E+02 -.877220648E+02 -.871308425E+02 -.864044132E+02 -.855250079E+02 -.844754650E+02 -.832406251E+02 -.818092109E+02 -.801762257E+02 -.783458403E+02 -.763346293E+02 -.741748657E+02 -.719173747E+02 -.696332215E+02 -.674133116E+02 -.653649133E+02 -.636043286E+02 -.622455823E+02 -.613861520E+02 -.610922497E+02 -.613874047E+02 -.622480896E+02 -.636080940E+02 -.653699422E+02 -.674196113E+02 -.696408009E+02 -.719262446E+02 -.741850389E+02 -.763461205E+02 -.783586660E+02 -.801904045E+02 -.818247633E+02 -.832575737E+02 -.844938346E+02 -.855448253E+02 -.864257075E+02 -.871536450E+02 -.877464091E+02 -.882214017E+02 -.885950179E+02 -.888822722E+02 -.890966178E+02 -.892499028E+02 -.893524174E+02 -.894129974E+02 -.894391584E+02 -.894372426E+02 -.894125668E+02 -.893695636E+02 -.893119115E+02 -.892426526E+02 -.891642965E+02 -.890789115E+02 -.889882045E+02 -.888935910E+02 -.887962566E+02 -.886972129E+02 -.885973486E+02 -.884974794E+02 -.883983971E+02 -.883009226E+02 -.882059639E+02 -.881145843E+02 -.880280828E+02 -.879480954E+02 -.878767202E+02 -.878166787E+02 -.877715220E+02 -.877458982E+02 -.877458982E+02
 -.876769268E+02 -.876769268E+02 -.876979234E+02 -.877347464E+02 -.877833927E+02 -.878407444E+02 -.879043485E+02 -.879722467E+02 -.880428401E+02 -.881147828E+02 -.881868950E+02 -.882580922E+02 -.883273240E+02 -.883935212E+02 -.884555469E+02 -.885121498E+02 -.885619187E+02 -.886032349E+02 -.886342229E+02 -.886526982E+02 -.886561101E+02 -.886414817E+02 -.886053452E+02 -.885436754E+02 -.884518225E+02 -.883244484E+02 -.881554719E+02 -.879380300E+02 -.876644679E+02 -.873263692E+02 -.869146473E+02 -.864197181E+02 -.858317823E+02 -.851412444E+02 -.843393003E+02 -.834187188E+02 -.823748350E+02 -.812067539E+02 -.799187336E+02 -.785216728E+02 -.770345668E+02 -.754857301E+02 -.739135050E+02 -.723661249E+02 -.709003844E+02 -.695788394E+02 -.684654466E+02 -.676198697E+02 -.670911019E+02 -.669114651E+02 -.670922660E+02 -.676221996E+02 -.684689449E+02 -.695835106E+02 -.709062342E+02 -.723731607E+02 -.739217354E+02 -.754951655E+02 -.770452189E+02 -.785335547E+02 -.799318603E+02 -.812211415E+02 -.823905016E+02 -.834356838E+02 -.843575848E+02 -.851608712E+02 -.858527757E+02 -.864421040E+02 -.869384531E+02 -.873516242E+02 -.876912026E+02 -.879662764E+02 -.881852630E+02 -.883558184E+02 -.884848060E+02 -.885783070E+02 -.886416590E+02 -.886795099E+02 -.886958822E+02 -.886942384E+02 -.886775483E+02 -.886483518E+02 -.886088185E+02 -.885608030E+02 -.885058955E+02 -.884454692E+02 -.883807241E+02 -.883127289E+02 -.882424629E+02 -.881708576E+02 -.880988419E+02 -.880273914E+02 -.879575857E+02 -.878906759E+02 -.878281676E+02 -.877719242E+02 -.877242967E+02 -.876882904E+02 -.876677787E+02 -.876677787E+02
 -.875943385E+02 -.875943385E+02 -.876099889E+02 -.876372688E+02 -.876730149E+02 -.877147128E+02 -.877603338E+02 -.878082071E+02 -.878569177E+02 -.879052252E+02 -.879519974E+02 -.879961546E+02 -.880366224E+02 -.880722905E+02 -.881019741E+02 -.881243789E+02 -.881380668E+02 -.881414215E+02 -.881326155E+02 -.881095751E+02 -.880699463E+02 -.880110615E+02 -.879299066E+02 -.878230926E+02 -.876868328E+02 -.875169296E+02 -.873087753E+02 -.870573744E+02 -.867573935E+02 -.864032487E+02 -.859892420E+02 -.855097574E+02 -.849595300E+02 -.843339986E+02 -.836297508E+02 -.828450626E+02 -.819805268E+02 -.810397481E+02 -.800300657E+02 -.789632417E+02 -.778560240E+02 -.767304710E+02 -.756139040E+02 -.745383531E+02 -.735393862E+02 -.726542697E+02 -.719195130E+02 -.713679826E+02 -.710259189E+02 -.709102950E+02 -.710269879E+02 -.713701218E+02 -.719227244E+02 -.726585568E+02 -.735447532E+02 -.745448055E+02 -.756214484E+02 -.767391152E+02 -.778657766E+02 -.789741126E+02 -.800420658E+02 -.810528895E+02 -.819948226E+02 -.828605268E+02 -.836463988E+02 -.843518466E+02 -.849785952E+02 -.855300580E+02 -.860107971E+02 -.864260782E+02 -.867815179E+02 -.870828149E+02 -.873355533E+02 -.875450667E+02 -.877163503E+02 -.878540107E+02 -.879622442E+02 -.880448353E+02 -.881051692E+02 -.881462549E+02 -.881707531E+02 -.881810077E+02 -.881790790E+02 -.881667769E+02 -.881456937E+02 -.881172362E+02 -.880826574E+02 -.880430880E+02 -.879995679E+02 -.879530798E+02 -.879045842E+02 -.878550593E+02 -.878055458E+02 -.877572005E+02 -.877113612E+02 -.876696263E+02 -.876339547E+02 -.876067927E+02 -.875912357E+02 -.875912357E+02
 -.875162483E+02 -.875162483E+02 -.875269037E+02 -.875452948E+02 -.875690726E+02 -.875963195E+02 -.876254387E+02 -.876550672E+02 -.876840054E+02 -.877111598E+02 -.877354963E+02 -.877560009E+02 -.877716451E+02 -.877813570E+02 -.877839934E+02 -.877783158E+02 -.877629671E+02 -.877364498E+02 -.876971057E+02 -.876430967E+02 -.875723881E+02 -.874827345E+02 -.873716698E+02 -.872365031E+02 -.870743229E+02 -.868820116E+02 -.866562751E+02 -.863936903E+02 -.860907760E+02 -.857440919E+02 -.853503716E+02 -.849066939E+02 -.844106967E+02 -.838608361E+02 -.832566884E+02 -.825992909E+02 -.818915064E+02 -.811383932E+02 -.803475485E+02 -.795293843E+02 -.786972856E+02 -.778675943E+02 -.770593599E+02 -.762938112E+02 -.755935206E+02 -.749812710E+02 -.744786838E+02 -.741047188E+02 -.738742073E+02 -.737966090E+02 -.738751761E+02 -.741066573E+02 -.744815935E+02 -.749851540E+02 -.755983799E+02 -.762996505E+02 -.770661836E+02 -.778754074E+02 -.787060940E+02 -.795391944E+02 -.803583675E+02 -.811502287E+02 -.819043668E+02 -.826131851E+02 -.832716258E+02 -.838768264E+02 -.844277504E+02 -.849248214E+02 -.853695838E+02 -.857643996E+02 -.861121901E+02 -.864162215E+02 -.866799335E+02 -.869068066E+02 -.871002629E+02 -.872635947E+02 -.873999175E+02 -.875121399E+02 -.876029489E+02 -.876748052E+02 -.877299476E+02 -.877704018E+02 -.877979943E+02 -.878143686E+02 -.878210027E+02 -.878192293E+02 -.878102553E+02 -.877951832E+02 -.877750337E+02 -.877507691E+02 -.877233194E+02 -.876936116E+02 -.876626026E+02 -.876313183E+02 -.876009005E+02 -.875726639E+02 -.875481675E+02 -.875293030E+02 -.875184078E+02 -.875184078E+02
 -.874443613E+02 -.874443613E+02 -.874504742E+02 -.874608068E+02 -.874737786E+02 -.874880444E+02 -.875024324E+02 -.875158942E+02 -.875274633E+02 -.875362206E+02 -.875412662E+02 -.875416944E+02 -.875365722E+02 -.875249208E+02 -.875056985E+02 -.874777861E+02 -.874399727E+02 -.873909451E+02 -.873292768E+02 -.872534210E+02 -.871617059E+02 -.870523333E+02 -.869233824E+02 -.867728201E+02 -.865985182E+02 -.863982806E+02 -.861698829E+02 -.859111254E+02 -.856199029E+02 -.852942938E+02 -.849326697E+02 -.845338270E+02 -.840971415E+02 -.836227424E+02 -.831117034E+02 -.825662424E+02 -.819899191E+02 -.813878145E+02 -.807666742E+02 -.801349889E+02 -.795029890E+02 -.788825253E+02 -.782868141E+02 -.777300327E+02 -.772267651E+02 -.767913170E+02 -.764369391E+02 -.761750226E+02 -.760143432E+02 -.759604405E+02 -.760152086E+02 -.761767538E+02 -.764395369E+02 -.767947825E+02 -.772311000E+02 -.777352389E+02 -.782928938E+02 -.788894812E+02 -.795108239E+02 -.801437060E+02 -.807762769E+02 -.813983064E+02 -.820013039E+02 -.825785239E+02 -.831248853E+02 -.836368285E+02 -.841121353E+02 -.845497319E+02 -.849494885E+02 -.853120290E+02 -.856385560E+02 -.859306971E+02 -.861903729E+02 -.864196869E+02 -.866208370E+02 -.867960456E+02 -.869475058E+02 -.870773423E+02 -.871875844E+02 -.872801473E+02 -.873568231E+02 -.874192756E+02 -.874690422E+02 -.875075370E+02 -.875360590E+02 -.875558006E+02 -.875678588E+02 -.875732477E+02 -.875729123E+02 -.875677435E+02 -.875585954E+02 -.875463043E+02 -.875317105E+02 -.875156837E+02 -.874991529E+02 -.874831428E+02 -.874688171E+02 -.874575333E+02 -.874509096E+02 -.874509096E+02
 -.873797995E+02 -.873797995E+02 -.873818826E+02 -.873850898E+02 -.873885467E+02 -.873914426E+02 -.873930109E+02 -.873925118E+02 -.873892173E+02 -.873823971E+02 -.873713058E+02 -.873551723E+02 -.873331890E+02 -.873045031E+02 -.872682083E+02 -.872233378E+02 -.871688588E+02 -.871036683E+02 -.870265909E+02 -.869363787E+02 -.868317147E+02 -.867112189E+02 -.865734592E+02 -.864169682E+02 -.862402650E+02 -.860418862E+02 -.858204241E+02 -.855745757E+02 -.853032016E+02 -.850053978E+02 -.846805772E+02 -.843285643E+02 -.839496983E+02 -.835449438E+02 -.831160041E+02 -.826654309E+02 -.821967231E+02 -.817144032E+02 -.812240610E+02 -.807323520E+02 -.802469360E+02 -.797763476E+02 -.793297893E+02 -.789168454E+02 -.785471249E+02 -.782298451E+02 -.779733844E+02 -.777848354E+02 -.776695984E+02 -.776310555E+02 -.776703585E+02 -.777863556E+02 -.779756650E+02 -.782328862E+02 -.785509268E+02 -.789214083E+02 -.793351134E+02 -.797824332E+02 -.802537832E+02 -.807399609E+02 -.812324314E+02 -.817235348E+02 -.822066153E+02 -.826760826E+02 -.831274138E+02 -.835571096E+02 -.839626175E+02 -.843422334E+02 -.846949918E+02 -.850205523E+02 -.853190892E+02 -.855911879E+02 -.858377510E+02 -.860599155E+02 -.862589821E+02 -.864363557E+02 -.865934967E+02 -.867318819E+02 -.868529748E+02 -.869582022E+02 -.870489383E+02 -.871264935E+02 -.871921080E+02 -.872469480E+02 -.872921062E+02 -.873286035E+02 -.873573927E+02 -.873793647E+02 -.873953544E+02 -.874061493E+02 -.874124982E+02 -.874151217E+02 -.874147234E+02 -.874120029E+02 -.874076707E+02 -.874024652E+02 -.873971720E+02 -.873926470E+02 -.873898433E+02 -.873898433E+02
 -.873231648E+02 -.873231648E+02 -.873217573E+02 -.873188126E+02 -.873140905E+02 -.873072662E+02 -.872979483E+02 -.872856901E+02 -.872699962E+02 -.872503270E+02 -.872261002E+02 -.871966906E+02 -.871614301E+02 -.871196065E+02 -.870704623E+02 -.870131948E+02 -.869469554E+02 -.868708517E+02 -.867839501E+02 -.866852803E+02 -.865738433E+02 -.864486209E+02 -.863085898E+02 -.861527396E+02 -.859800951E+02 -.857897445E+02 -.855808730E+02 -.853528027E+02 -.851050392E+02 -.848373240E+02 -.845496931E+02 -.842425397E+02 -.839166809E+02 -.835734233E+02 -.832146268E+02 -.828427601E+02 -.824609442E+02 -.820729764E+02 -.816833295E+02 -.812971195E+02 -.809200355E+02 -.805582292E+02 -.802181603E+02 -.799064018E+02 -.796294100E+02 -.793932695E+02 -.792034291E+02 -.790644458E+02 -.789797577E+02 -.789515044E+02 -.789804122E+02 -.790657546E+02 -.792053917E+02 -.793958851E+02 -.796326777E+02 -.799103203E+02 -.802227279E+02 -.805634439E+02 -.809258950E+02 -.813036209E+02 -.816904695E+02 -.820807509E+02 -.824693487E+02 -.828517891E+02 -.832242740E+02 -.835836815E+02 -.839275417E+02 -.842539935E+02 -.845617288E+02 -.848499291E+02 -.851181991E+02 -.853665011E+02 -.855950911E+02 -.858044611E+02 -.859952862E+02 -.861683778E+02 -.863246445E+02 -.864650573E+02 -.865906226E+02 -.867023588E+02 -.868012789E+02 -.868883767E+02 -.869646162E+02 -.870309249E+02 -.870881890E+02 -.871372506E+02 -.871789068E+02 -.872139100E+02 -.872429690E+02 -.872667515E+02 -.872858858E+02 -.873009639E+02 -.873125439E+02 -.873211519E+02 -.873272837E+02 -.873314047E+02 -.873339482E+02 -.873353112E+02 -.873358458E+02 -.873358458E+02
 -.872746252E+02 -.872746252E+02 -.872702646E+02 -.872621337E+02 -.872505477E+02 -.872356134E+02 -.872172776E+02 -.871953625E+02 -.871695918E+02 -.871396097E+02 -.871049942E+02 -.870652669E+02 -.870199008E+02 -.869683255E+02 -.869099322E+02 -.868440776E+02 -.867700887E+02 -.866872674E+02 -.865948968E+02 -.864922487E+02 -.863785925E+02 -.862532067E+02 -.861153932E+02 -.859644939E+02 -.857999109E+02 -.856211299E+02 -.854277477E+02 -.852195027E+02 -.849963092E+02 -.847582941E+02 -.845058372E+02 -.842396105E+02 -.839606192E+02 -.836702388E+02 -.833702479E+02 -.830628534E+02 -.827507044E+02 -.824368919E+02 -.821249302E+02 -.818187182E+02 -.815224769E+02 -.812406633E+02 -.809778595E+02 -.807386413E+02 -.805274298E+02 -.803483327E+02 -.802049844E+02 -.801003953E+02 -.800368197E+02 -.800156536E+02 -.800373696E+02 -.801014948E+02 -.802066323E+02 -.803505275E+02 -.805301693E+02 -.807419229E+02 -.809816798E+02 -.812450183E+02 -.815273620E+02 -.818241278E+02 -.821308581E+02 -.824433308E+02 -.827576462E+02 -.830702886E+02 -.833781659E+02 -.836786278E+02 -.839694659E+02 -.842488998E+02 -.845155522E+02 -.847684161E+02 -.850068170E+02 -.852303731E+02 -.854389546E+02 -.856326443E+02 -.858117007E+02 -.859765237E+02 -.861276237E+02 -.862655949E+02 -.863910910E+02 -.865048061E+02 -.866074570E+02 -.866997701E+02 -.867824695E+02 -.868562686E+02 -.869218627E+02 -.869799239E+02 -.870310965E+02 -.870759940E+02 -.871151960E+02 -.871492460E+02 -.871786476E+02 -.872038619E+02 -.872253015E+02 -.872433240E+02 -.872582218E+02 -.872702077E+02 -.872793954E+02 -.872857716E+02 -.872891577E+02 -.872891577E+02
 -.872340081E+02 -.872340081E+02 -.872272101E+02 -.872148146E+02 -.871976124E+02 -.871760838E+02 -.871504726E+02 -.871208415E+02 -.870871131E+02 -.870491016E+02 -.870065359E+02 -.869590770E+02 -.869063322E+02 -.868478655E+02 -.867832067E+02 -.867118590E+02 -.866333067E+02 -.865470219E+02 -.864524730E+02 -.863491325E+02 -.862364872E+02 -.861140492E+02 -.859813689E+02 -.858380494E+02 -.856837635E+02 -.855182723E+02 -.853414461E+02 -.851532868E+02 -.849539521E+02 -.847437807E+02 -.845233176E+02 -.842933391E+02 -.840548755E+02 -.838092313E+02 -.835579997E+02 -.833030712E+02 -.830466333E+02 -.827911597E+02 -.825393875E+02 -.822942810E+02 -.820589815E+02 -.818367424E+02 -.816308515E+02 -.814445423E+02 -.812808972E+02 -.811427467E+02 -.810325711E+02 -.809524083E+02 -.809037757E+02 -.808876088E+02 -.809042235E+02 -.809533033E+02 -.810339115E+02 -.811445304E+02 -.812831210E+02 -.814472023E+02 -.816339428E+02 -.818402593E+02 -.820629173E+02 -.822986279E+02 -.825441365E+02 -.827963009E+02 -.830521553E+02 -.833089612E+02 -.835642433E+02 -.838158128E+02 -.840617772E+02 -.843005412E+02 -.845307985E+02 -.847515164E+02 -.849619160E+02 -.851614497E+02 -.853497759E+02 -.855267338E+02 -.856923181E+02 -.858466549E+02 -.859899796E+02 -.861226154E+02 -.862449553E+02 -.863574452E+02 -.864605692E+02 -.865548375E+02 -.866407750E+02 -.867189126E+02 -.867897787E+02 -.868538926E+02 -.869117583E+02 -.869638589E+02 -.870106505E+02 -.870525563E+02 -.870899597E+02 -.871231950E+02 -.871525368E+02 -.871781851E+02 -.872002457E+02 -.872187045E+02 -.872333919E+02 -.872439367E+02 -.872497020E+02 -.872497020E+02
 -.872008912E+02 -.872008912E+02 -.871921356E+02 -.871763291E+02 -.871546597E+02 -.871279231E+02 -.870966174E+02 -.870610137E+02 -.870212107E+02 -.869771745E+02 -.869287704E+02 -.868757865E+02 -.868179523E+02 -.867549531E+02 -.866864427E+02 -.866120530E+02 -.865314036E+02 -.864441099E+02 -.863497924E+02 -.862480850E+02 -.861386443E+02 -.860211601E+02 -.858953665E+02 -.857610538E+02 -.856180819E+02 -.854663949E+02 -.853060360E+02 -.851371638E+02 -.849600685E+02 -.847751885E+02 -.845831259E+02 -.843846613E+02 -.841807656E+02 -.839726097E+02 -.837615692E+02 -.835492240E+02 -.833373525E+02 -.831279169E+02 -.829230422E+02 -.827249854E+02 -.825360964E+02 -.823587712E+02 -.821953969E+02 -.820482917E+02 -.819196409E+02 -.818114322E+02 -.817253933E+02 -.816629345E+02 -.816251006E+02 -.816125335E+02 -.816254497E+02 -.816636319E+02 -.817264370E+02 -.818128192E+02 -.819213672E+02 -.820503523E+02 -.821977856E+02 -.823614808E+02 -.825391184E+02 -.827283101E+02 -.829266586E+02 -.831318124E+02 -.833415131E+02 -.835536342E+02 -.837662114E+02 -.839774649E+02 -.841858124E+02 -.843898763E+02 -.845884834E+02 -.847806602E+02 -.849656235E+02 -.851427682E+02 -.853116530E+02 -.854719843E+02 -.856236002E+02 -.857664538E+02 -.859005976E+02 -.860261679E+02 -.861433708E+02 -.862524690E+02 -.863537699E+02 -.864476149E+02 -.865343693E+02 -.866144140E+02 -.866881370E+02 -.867559264E+02 -.868181628E+02 -.868752122E+02 -.869274186E+02 -.869750946E+02 -.870185120E+02 -.870578886E+02 -.870933723E+02 -.871250207E+02 -.871527737E+02 -.871764180E+02 -.871955398E+02 -.872094625E+02 -.872171632E+02 -.872171632E+02
 -.871746850E+02 -.871746850E+02 -.871644070E+02 -.871459608E+02 -.871208568E+02 -.870901502E+02 -.870545508E+02 -.870145062E+02 -.869702654E+02 -.869219269E+02 -.868694754E+02 -.868128107E+02 -.867517696E+02 -.866861437E+02 -.866156933E+02 -.865401596E+02 -.864592750E+02 -.863727721E+02 -.862803928E+02 -.861818966E+02 -.860770692E+02 -.859657318E+02 -.858477498E+02 -.857230433E+02 -.855915966E+02 -.854534694E+02 -.853088076E+02 -.851578541E+02 -.850009600E+02 -.848385944E+02 -.846713541E+02 -.844999712E+02 -.843253192E+02 -.841484155E+02 -.839704218E+02 -.837926397E+02 -.836165023E+02 -.834435604E+02 -.832754638E+02 -.831139372E+02 -.829607504E+02 -.828176843E+02 -.826864925E+02 -.825688599E+02 -.824663602E+02 -.823804134E+02 -.823122453E+02 -.822628515E+02 -.822329659E+02 -.822230387E+02 -.822332210E+02 -.822633603E+02 -.823130058E+02 -.823814218E+02 -.824676119E+02 -.825703491E+02 -.826882119E+02 -.828196254E+02 -.829629032E+02 -.831162904E+02 -.832780046E+02 -.834462743E+02 -.836193732E+02 -.837956497E+02 -.839735509E+02 -.841516418E+02 -.843286187E+02 -.845033175E+02 -.846747182E+02 -.848419448E+02 -.850042625E+02 -.851610715E+02 -.853118993E+02 -.854563918E+02 -.855943026E+02 -.857254823E+02 -.858498679E+02 -.859674715E+02 -.860783701E+02 -.861826954E+02 -.862806243E+02 -.863723702E+02 -.864581745E+02 -.865382982E+02 -.866130153E+02 -.866826041E+02 -.867473406E+02 -.868074897E+02 -.868632966E+02 -.869149761E+02 -.869627005E+02 -.870065836E+02 -.870466612E+02 -.870828659E+02 -.871149939E+02 -.871426620E+02 -.871652508E+02 -.871818297E+02 -.871910590E+02 -.871910590E+02
 -.871547019E+02 -.871547019E+02 -.871432876E+02 -.871228839E+02 -.870952544E+02 -.870616610E+02 -.870229848E+02 -.869798184E+02 -.869325363E+02 -.868813481E+02 -.868263404E+02 -.867675082E+02 -.867047801E+02 -.866380374E+02 -.865671300E+02 -.864918895E+02 -.864121398E+02 -.863277067E+02 -.862384268E+02 -.861441549E+02 -.860447724E+02 -.859401947E+02 -.858303786E+02 -.857153304E+02 -.855951135E+02 -.854698560E+02 -.853397584E+02 -.852051011E+02 -.850662514E+02 -.849236692E+02 -.847779124E+02 -.846296409E+02 -.844796181E+02 -.843287109E+02 -.841778872E+02 -.840282103E+02 -.838808301E+02 -.837369715E+02 -.835979183E+02 -.834649950E+02 -.833395443E+02 -.832229023E+02 -.831163718E+02 -.830211934E+02 -.829385169E+02 -.828693727E+02 -.828146454E+02 -.827750498E+02 -.827511114E+02 -.827431515E+02 -.827512776E+02 -.827753807E+02 -.828151385E+02 -.828700241E+02 -.829393213E+02 -.830221442E+02 -.831174608E+02 -.832241201E+02 -.833408798E+02 -.834664357E+02 -.835994498E+02 -.837385778E+02 -.838824935E+02 -.840299109E+02 -.841796033E+02 -.843304186E+02 -.844812913E+02 -.846312510E+02 -.847794281E+02 -.849250567E+02 -.850674741E+02 -.852061194E+02 -.853405294E+02 -.854703337E+02 -.855952488E+02 -.857150706E+02 -.858296678E+02 -.859389741E+02 -.860429806E+02 -.861417281E+02 -.862353003E+02 -.863238159E+02 -.864074222E+02 -.864862874E+02 -.865605944E+02 -.866305329E+02 -.866962920E+02 -.867580517E+02 -.868159731E+02 -.868701868E+02 -.869207789E+02 -.869677733E+02 -.870111094E+02 -.870506131E+02 -.870859595E+02 -.871166244E+02 -.871418198E+02 -.871604106E+02 -.871708039E+02 -.871708039E+02
 -.871402112E+02 -.871402112E+02 -.871279974E+02 -.871062282E+02 -.870768586E+02 -.870413092E+02 -.870005950E+02 -.869554236E+02 -.869062708E+02 -.868534375E+02 -.867970944E+02 -.867373157E+02 -.866741061E+02 -.866074210E+02 -.865371838E+02 -.864632990E+02 -.863856632E+02 -.863041748E+02 -.862187423E+02 -.861292916E+02 -.860357729E+02 -.859381674E+02 -.858364931E+02 -.857308113E+02 -.856212319E+02 -.855079192E+02 -.853910974E+02 -.852710548E+02 -.851481485E+02 -.850228076E+02 -.848955360E+02 -.847669134E+02 -.846375951E+02 -.845083109E+02 -.843798604E+02 -.842531086E+02 -.841289768E+02 -.840084335E+02 -.838924816E+02 -.837821439E+02 -.836784467E+02 -.835824020E+02 -.834949879E+02 -.834171292E+02 -.833496771E+02 -.832933900E+02 -.832489160E+02 -.832167767E+02 -.831973542E+02 -.831908818E+02 -.831974374E+02 -.832169416E+02 -.832491598E+02 -.832937085E+02 -.833500645E+02 -.834175784E+02 -.834954902E+02 -.835829470E+02 -.836790226E+02 -.837827371E+02 -.838930769E+02 -.840090137E+02 -.841295228E+02 -.842535995E+02 -.843802731E+02 -.845086200E+02 -.846377731E+02 -.847669302E+02 -.848953590E+02 -.850224015E+02 -.851474751E+02 -.852700731E+02 -.853897634E+02 -.855061857E+02 -.856190485E+02 -.857281248E+02 -.858332471E+02 -.859343029E+02 -.860312289E+02 -.861240053E+02 -.862126507E+02 -.862972161E+02 -.863777787E+02 -.864544364E+02 -.865273013E+02 -.865964926E+02 -.866621293E+02 -.867243217E+02 -.867831608E+02 -.868387068E+02 -.868909732E+02 -.869399081E+02 -.869853700E+02 -.870270966E+02 -.870646640E+02 -.870974340E+02 -.871244853E+02 -.871445229E+02 -.871557594E+02 -.871557594E+02
 -.871304818E+02 -.871304818E+02 -.871177564E+02 -.870951271E+02 -.870646850E+02 -.870279663E+02 -.869860860E+02 -.869398398E+02 -.868897824E+02 -.868362872E+02 -.867795921E+02 -.867198357E+02 -.866570839E+02 -.865913524E+02 -.865226231E+02 -.864508580E+02 -.863760105E+02 -.862980343E+02 -.862168915E+02 -.861325597E+02 -.860450373E+02 -.859543498E+02 -.858605546E+02 -.857637453E+02 -.856640566E+02 -.855616678E+02 -.854568066E+02 -.853497519E+02 -.852408366E+02 -.851304489E+02 -.850190336E+02 -.849070917E+02 -.847951797E+02 -.846839066E+02 -.845739305E+02 -.844659532E+02 -.843607136E+02 -.842589793E+02 -.841615372E+02 -.840691818E+02 -.839827038E+02 -.839028764E+02 -.838304417E+02 -.837660965E+02 -.837104788E+02 -.836641544E+02 -.836276043E+02 -.836012148E+02 -.835852680E+02 -.835799355E+02 -.835852746E+02 -.836012266E+02 -.836276183E+02 -.836641660E+02 -.837104821E+02 -.837660839E+02 -.838304040E+02 -.839028029E+02 -.839825820E+02 -.840689975E+02 -.841612743E+02 -.842586202E+02 -.843602383E+02 -.844653399E+02 -.845731554E+02 -.846829435E+02 -.847940002E+02 -.849056650E+02 -.850173262E+02 -.851284249E+02 -.852384572E+02 -.853469756E+02 -.854535889E+02 -.855579614E+02 -.856598113E+02 -.857589080E+02 -.858550696E+02 -.859481592E+02 -.860380814E+02 -.861247780E+02 -.862082239E+02 -.862884224E+02 -.863654005E+02 -.864392034E+02 -.865098895E+02 -.865775229E+02 -.866421675E+02 -.867038771E+02 -.867626862E+02 -.868185969E+02 -.868715631E+02 -.869214710E+02 -.869681133E+02 -.870111565E+02 -.870500982E+02 -.870842119E+02 -.871124746E+02 -.871334718E+02 -.871452742E+02 -.871452742E+02
 -.871248110E+02 -.871248110E+02 -.871118169E+02 -.870887518E+02 -.870577954E+02 -.870205619E+02 -.869782364E+02 -.869316784E+02 -.868815012E+02 -.868281337E+02 -.867718661E+02 -.867128872E+02 -.866513117E+02 -.865872023E+02 -.865205868E+02 -.864514719E+02 -.863798541E+02 -.863057286E+02 -.862290965E+02 -.861499718E+02 -.860683859E+02 -.859843929E+02 -.858980735E+02 -.858095386E+02 -.857189329E+02 -.856264371E+02 -.855322707E+02 -.854366936E+02 -.853400077E+02 -.852425572E+02 -.851447291E+02 -.850469519E+02 -.849496943E+02 -.848534624E+02 -.847587966E+02 -.846662664E+02 -.845764652E+02 -.844900035E+02 -.844075015E+02 -.843295807E+02 -.842568544E+02 -.841899185E+02 -.841293415E+02 -.840756540E+02 -.840293397E+02 -.839908254E+02 -.839604729E+02 -.839385718E+02 -.839253332E+02 -.839208851E+02 -.839252701E+02 -.839384441E+02 -.839602775E+02 -.839905576E+02 -.840289934E+02 -.840752214E+02 -.841288131E+02 -.841892833E+02 -.842560996E+02 -.843286917E+02 -.844064620E+02 -.844887953E+02 -.845750681E+02 -.846646583E+02 -.847569532E+02 -.848513572E+02 -.849472986E+02 -.850442347E+02 -.851416569E+02 -.852390940E+02 -.853361148E+02 -.854323298E+02 -.855273919E+02 -.856209967E+02 -.857128816E+02 -.858028245E+02 -.858906424E+02 -.859761889E+02 -.860593518E+02 -.861400501E+02 -.862182307E+02 -.862938646E+02 -.863669434E+02 -.864374743E+02 -.865054750E+02 -.865709683E+02 -.866339745E+02 -.866945035E+02 -.867525446E+02 -.868080534E+02 -.868609363E+02 -.869110299E+02 -.869580749E+02 -.870016826E+02 -.870412910E+02 -.870761081E+02 -.871050374E+02 -.871265812E+02 -.871387134E+02 -.871387134E+02
 -.871225451E+02 -.871225451E+02 -.871094836E+02 -.870863336E+02 -.870553224E+02 -.870181103E+02 -.869759262E+02 -.869296720E+02 -.868800026E+02 -.868273865E+02 -.867721534E+02 -.867145299E+02 -.866546679E+02 -.865926663E+02 -.865285881E+02 -.864624738E+02 -.863943519E+02 -.863242479E+02 -.862521908E+02 -.861782194E+02 -.861023867E+02 -.860247641E+02 -.859454447E+02 -.858645464E+02 -.857822142E+02 -.856986222E+02 -.856139751E+02 -.855285094E+02 -.854424939E+02 -.853562299E+02 -.852700505E+02 -.851843198E+02 -.850994307E+02 -.850158031E+02 -.849338800E+02 -.848541243E+02 -.847770136E+02 -.847030356E+02 -.846326815E+02 -.845664403E+02 -.845047914E+02 -.844481978E+02 -.843970987E+02 -.843519023E+02 -.843129788E+02 -.842806541E+02 -.842552033E+02 -.842368460E+02 -.842257420E+02 -.842219881E+02 -.842256162E+02 -.842365928E+02 -.842548196E+02 -.842801352E+02 -.843123185E+02 -.843510926E+02 -.843961301E+02 -.844470592E+02 -.845034699E+02 -.845649213E+02 -.846309485E+02 -.847010703E+02 -.847747960E+02 -.848516320E+02 -.849310890E+02 -.850126870E+02 -.850959610E+02 -.851804657E+02 -.852657791E+02 -.853515056E+02 -.854372788E+02 -.855227632E+02 -.856076548E+02 -.856916825E+02 -.857746075E+02 -.858562227E+02 -.859363522E+02 -.860148496E+02 -.860915961E+02 -.861664988E+02 -.862394878E+02 -.863105135E+02 -.863795429E+02 -.864465564E+02 -.865115422E+02 -.865744918E+02 -.866353927E+02 -.866942209E+02 -.867509302E+02 -.868054402E+02 -.868576202E+02 -.869072685E+02 -.869540864E+02 -.869976440E+02 -.870373365E+02 -.870723264E+02 -.871014689E+02 -.871232138E+02 -.871354780E+02 -.871354780E+02
 -.871230903E+02 -.871230903E+02 -.871101258E+02 -.870871763E+02 -.870564829E+02 -.870197241E+02 -.869781508E+02 -.869326894E+02 -.868840206E+02 -.868326398E+02 -.867789041E+02 -.867230679E+02 -.866653104E+02 -.866057575E+02 -.865444982E+02 -.864815978E+02 -.864171083E+02 -.863510765E+02 -.862835509E+02 -.862145865E+02 -.861442494E+02 -.860726203E+02 -.859997975E+02 -.859258990E+02 -.858510645E+02 -.857754568E+02 -.856992628E+02 -.856226942E+02 -.855459874E+02 -.854694037E+02 -.853932281E+02 -.853177685E+02 -.852433536E+02 -.851703311E+02 -.850990648E+02 -.850299313E+02 -.849633166E+02 -.848996116E+02 -.848392075E+02 -.847824914E+02 -.847298406E+02 -.846816176E+02 -.846381646E+02 -.845997985E+02 -.845668055E+02 -.845394366E+02 -.845179034E+02 -.845023741E+02 -.844929710E+02 -.844897681E+02 -.844927895E+02 -.845020096E+02 -.845173528E+02 -.845386952E+02 -.845658671E+02 -.845986552E+02 -.846368069E+02 -.846800344E+02 -.847280192E+02 -.847804173E+02 -.848368644E+02 -.848969814E+02 -.849603795E+02 -.850266654E+02 -.850954463E+02 -.851663342E+02 -.852389505E+02 -.853129292E+02 -.853879204E+02 -.854635932E+02 -.855396374E+02 -.856157656E+02 -.856917146E+02 -.857672454E+02 -.858421444E+02 -.859162229E+02 -.859893163E+02 -.860612841E+02 -.861320077E+02 -.862013896E+02 -.862693510E+02 -.863358296E+02 -.864007769E+02 -.864641542E+02 -.865259292E+02 -.865860703E+02 -.866445407E+02 -.867012905E+02 -.867562472E+02 -.868093027E+02 -.868602983E+02 -.869090040E+02 -.869550926E+02 -.869981056E+02 -.870374097E+02 -.870721396E+02 -.871011233E+02 -.871227850E+02 -.871350179E+02 -.871350179E+02
 -.871259185E+02 -.871259185E+02 -.871131828E+02 -.870906623E+02 -.870605831E+02 -.870246197E+02 -.869840264E+02 -.869397385E+02 -.868924496E+02 -.868426712E+02 -.867907777E+02 -.867370423E+02 -.866816636E+02 -.866247863E+02 -.865665183E+02 -.865069426E+02 -.864461276E+02 -.863841349E+02 -.863210256E+02 -.862568646E+02 -.861917255E+02 -.861256927E+02 -.860588647E+02 -.859913555E+02 -.859232961E+02 -.858548359E+02 -.857861431E+02 -.857174049E+02 -.856488278E+02 -.855806369E+02 -.855130749E+02 -.854464017E+02 -.853808920E+02 -.853168338E+02 -.852545262E+02 -.851942765E+02 -.851363976E+02 -.850812042E+02 -.850290095E+02 -.849801219E+02 -.849348401E+02 -.848934501E+02 -.848562207E+02 -.848233999E+02 -.847952108E+02 -.847718487E+02 -.847534777E+02 -.847402282E+02 -.847321945E+02 -.847294338E+02 -.847319645E+02 -.847397666E+02 -.847527815E+02 -.847709132E+02 -.847940299E+02 -.848219660E+02 -.848545245E+02 -.848914806E+02 -.849325849E+02 -.849775667E+02 -.850261386E+02 -.850779998E+02 -.851328405E+02 -.851903454E+02 -.852501980E+02 -.853120835E+02 -.853756928E+02 -.854407247E+02 -.855068891E+02 -.855739092E+02 -.856415233E+02 -.857094864E+02 -.857775714E+02 -.858455700E+02 -.859132930E+02 -.859805707E+02 -.860472526E+02 -.861132068E+02 -.861783194E+02 -.862424929E+02 -.863056453E+02 -.863677073E+02 -.864286206E+02 -.864883346E+02 -.865468022E+02 -.866039759E+02 -.866598010E+02 -.867142090E+02 -.867671076E+02 -.868183688E+02 -.868678137E+02 -.869151923E+02 -.869601583E+02 -.870022353E+02 -.870407742E+02 -.870748965E+02 -.871034213E+02 -.871247694E+02 -.871368382E+02 -.871368382E+02
 -.871305678E+02 -.871305678E+02 -.871181649E+02 -.870962525E+02 -.870670193E+02 -.870321167E+02 -.869927874E+02 -.869499629E+02 -.869043391E+02 -.868564337E+02 -.868066309E+02 -.867552148E+02 -.867023965E+02 -.866483338E+02 -.865931468E+02 -.865369309E+02 -.864797654E+02 -.864217215E+02 -.863628679E+02 -.863032752E+02 -.862430198E+02 -.861821866E+02 -.861208709E+02 -.860591803E+02 -.859972358E+02 -.859351724E+02 -.858731400E+02 -.858113031E+02 -.857498408E+02 -.856889462E+02 -.856288260E+02 -.855696988E+02 -.855117944E+02 -.854553517E+02 -.854006171E+02 -.853478419E+02 -.852972808E+02 -.852491883E+02 -.852038165E+02 -.851614122E+02 -.851222139E+02 -.850864484E+02 -.850543286E+02 -.850260500E+02 -.850017880E+02 -.849816959E+02 -.849659021E+02 -.849545082E+02 -.849475881E+02 -.849451861E+02 -.849473164E+02 -.849539634E+02 -.849650810E+02 -.849805943E+02 -.850003999E+02 -.850243678E+02 -.850523434E+02 -.850841497E+02 -.851195894E+02 -.851584484E+02 -.852004980E+02 -.852454981E+02 -.852932003E+02 -.853433508E+02 -.853956931E+02 -.854499711E+02 -.855059314E+02 -.855633258E+02 -.856219136E+02 -.856814632E+02 -.857417540E+02 -.858025775E+02 -.858637389E+02 -.859250572E+02 -.859863665E+02 -.860475157E+02 -.861083688E+02 -.861688043E+02 -.862287152E+02 -.862880072E+02 -.863465984E+02 -.864044169E+02 -.864613991E+02 -.865174868E+02 -.865726235E+02 -.866267506E+02 -.866798012E+02 -.867316934E+02 -.867823212E+02 -.868315427E+02 -.868791652E+02 -.869249261E+02 -.869684679E+02 -.870093053E+02 -.870467839E+02 -.870800246E+02 -.871078525E+02 -.871287034E+02 -.871405019E+02 -.871405019E+02
 -.871366406E+02 -.871366406E+02 -.871246505E+02 -.871034838E+02 -.870752731E+02 -.870416324E+02 -.870037800E+02 -.869626335E+02 -.869188820E+02 -.868730422E+02 -.868255007E+02 -.867765471E+02 -.867263990E+02 -.866752219E+02 -.866231441E+02 -.865702682E+02 -.865166805E+02 -.864624579E+02 -.864076730E+02 -.863523989E+02 -.862967121E+02 -.862406954E+02 -.861844391E+02 -.861280433E+02 -.860716181E+02 -.860152847E+02 -.859591756E+02 -.859034347E+02 -.858482167E+02 -.857936872E+02 -.857400216E+02 -.856874042E+02 -.856360270E+02 -.855860887E+02 -.855377927E+02 -.854913454E+02 -.854469547E+02 -.854048274E+02 -.853651675E+02 -.853281737E+02 -.852940372E+02 -.852629396E+02 -.852350502E+02 -.852105245E+02 -.851895015E+02 -.851721022E+02 -.851584280E+02 -.851485590E+02 -.851425532E+02 -.851404454E+02 -.851422466E+02 -.851479444E+02 -.851575025E+02 -.851708616E+02 -.851879400E+02 -.852086350E+02 -.852328241E+02 -.852603667E+02 -.852911060E+02 -.853248710E+02 -.853614787E+02 -.854007364E+02 -.854424436E+02 -.854863950E+02 -.855323819E+02 -.855801950E+02 -.856296260E+02 -.856804699E+02 -.857325264E+02 -.857856018E+02 -.858395100E+02 -.858940740E+02 -.859491267E+02 -.860045120E+02 -.860600846E+02 -.861157111E+02 -.861712697E+02 -.862266500E+02 -.862817528E+02 -.863364891E+02 -.863907793E+02 -.864445517E+02 -.864977403E+02 -.865502830E+02 -.866021176E+02 -.866531782E+02 -.867033900E+02 -.867526623E+02 -.868008799E+02 -.868478920E+02 -.868934978E+02 -.869374279E+02 -.869793201E+02 -.870186879E+02 -.870548802E+02 -.870870275E+02 -.871139735E+02 -.871341839E+02 -.871456289E+02 -.871456289E+02
 -.871437992E+02 -.871437992E+02 -.871322820E+02 -.871119634E+02 -.870849062E+02 -.870526747E+02 -.870164534E+02 -.869771375E+02 -.869354024E+02 -.868917575E+02 -.868465863E+02 -.868001787E+02 -.867527548E+02 -.867044836E+02 -.866554974E+02 -.866059031E+02 -.865557903E+02 -.865052387E+02 -.864543225E+02 -.864031148E+02 -.863516905E+02 -.863001284E+02 -.862485132E+02 -.861969368E+02 -.861454988E+02 -.860943070E+02 -.860434783E+02 -.859931379E+02 -.859434195E+02 -.858944646E+02 -.858464222E+02 -.857994477E+02 -.857537020E+02 -.857093506E+02 -.856665618E+02 -.856255058E+02 -.855863528E+02 -.855492719E+02 -.855144287E+02 -.854819843E+02 -.854520928E+02 -.854249002E+02 -.854005425E+02 -.853791439E+02 -.853608154E+02 -.853456533E+02 -.853337383E+02 -.853251339E+02 -.853198860E+02 -.853180221E+02 -.853195510E+02 -.853244625E+02 -.853327278E+02 -.853442997E+02 -.853591132E+02 -.853770864E+02 -.853981214E+02 -.854221059E+02 -.854489144E+02 -.854784093E+02 -.855104434E+02 -.855448609E+02 -.855814994E+02 -.856201917E+02 -.856607674E+02 -.857030546E+02 -.857468818E+02 -.857920788E+02 -.858384790E+02 -.858859197E+02 -.859342442E+02 -.859833021E+02 -.860329504E+02 -.860830542E+02 -.861334873E+02 -.861841322E+02 -.862348805E+02 -.862856328E+02 -.863362981E+02 -.863867937E+02 -.864370437E+02 -.864869781E+02 -.865365313E+02 -.865856393E+02 -.866342370E+02 -.866822546E+02 -.867296124E+02 -.867762142E+02 -.868219398E+02 -.868666334E+02 -.869100905E+02 -.869520397E+02 -.869921196E+02 -.870298489E+02 -.870645865E+02 -.870954813E+02 -.871214051E+02 -.871408656E+02 -.871518935E+02 -.871518935E+02
 -.871517605E+02 -.871517605E+02 -.871407595E+02 -.871213627E+02 -.870955520E+02 -.870648331E+02 -.870303491E+02 -.869929663E+02 -.869533408E+02 -.869119696E+02 -.868692290E+02 -.868254052E+02 -.867807171E+02 -.867353339E+02 -.866893892E+02 -.866429911E+02 -.865962305E+02 -.865491876E+02 -.865019362E+02 -.864545479E+02 -.864070947E+02 -.863596508E+02 -.863122947E+02 -.862651102E+02 -.862181866E+02 -.861716198E+02 -.861255123E+02 -.860799730E+02 -.860351172E+02 -.859910660E+02 -.859479460E+02 -.859058885E+02 -.858650284E+02 -.858255039E+02 -.857874549E+02 -.857510220E+02 -.857163455E+02 -.856835638E+02 -.856528123E+02 -.856242219E+02 -.855979180E+02 -.855740186E+02 -.855526333E+02 -.855338621E+02 -.855177943E+02 -.855045071E+02 -.854940650E+02 -.854865188E+02 -.854819051E+02 -.854802458E+02 -.854815478E+02 -.854858030E+02 -.854929881E+02 -.855030653E+02 -.855159825E+02 -.855316738E+02 -.855500608E+02 -.855710529E+02 -.855945489E+02 -.856204377E+02 -.856485999E+02 -.856789091E+02 -.857112327E+02 -.857454342E+02 -.857813737E+02 -.858189096E+02 -.858578998E+02 -.858982031E+02 -.859396801E+02 -.859821944E+02 -.860256135E+02 -.860698095E+02 -.861146602E+02 -.861600494E+02 -.862058671E+02 -.862520106E+02 -.862983838E+02 -.863448974E+02 -.863914690E+02 -.864380221E+02 -.864844856E+02 -.865307925E+02 -.865768785E+02 -.866226800E+02 -.866681310E+02 -.867131598E+02 -.867576844E+02 -.868016062E+02 -.868448024E+02 -.868871159E+02 -.869283419E+02 -.869682111E+02 -.870063674E+02 -.870423390E+02 -.870755014E+02 -.871050279E+02 -.871298265E+02 -.871484563E+02 -.871590196E+02 -.871590196E+02
 -.871602904E+02 -.871602904E+02 -.871498353E+02 -.871314102E+02 -.871069080E+02 -.870777695E+02 -.870450901E+02 -.870097026E+02 -.869722394E+02 -.869331811E+02 -.868928936E+02 -.868516561E+02 -.868096836E+02 -.867671430E+02 -.867241667E+02 -.866808621E+02 -.866373196E+02 -.865936182E+02 -.865498302E+02 -.865060245E+02 -.864622693E+02 -.864186340E+02 -.863751909E+02 -.863320157E+02 -.862891884E+02 -.862467941E+02 -.862049223E+02 -.861636679E+02 -.861231303E+02 -.860834130E+02 -.860446240E+02 -.860068740E+02 -.859702769E+02 -.859349481E+02 -.859010043E+02 -.858685621E+02 -.858377375E+02 -.858086445E+02 -.857813942E+02 -.857560938E+02 -.857328453E+02 -.857117449E+02 -.856928816E+02 -.856763364E+02 -.856621813E+02 -.856504787E+02 -.856412806E+02 -.856346278E+02 -.856305498E+02 -.856290641E+02 -.856301761E+02 -.856338792E+02 -.856401547E+02 -.856489720E+02 -.856602889E+02 -.856740524E+02 -.856901988E+02 -.857086549E+02 -.857293384E+02 -.857521592E+02 -.857770200E+02 -.858038173E+02 -.858324428E+02 -.858627842E+02 -.858947262E+02 -.859281516E+02 -.859629426E+02 -.859989813E+02 -.860361509E+02 -.860743368E+02 -.861134266E+02 -.861533118E+02 -.861938876E+02 -.862350538E+02 -.862767152E+02 -.863187816E+02 -.863611682E+02 -.864037953E+02 -.864465885E+02 -.864894777E+02 -.865323967E+02 -.865752824E+02 -.866180729E+02 -.866607059E+02 -.867031160E+02 -.867452315E+02 -.867869699E+02 -.868282324E+02 -.868688961E+02 -.869088050E+02 -.869477568E+02 -.869854875E+02 -.870216497E+02 -.870557855E+02 -.870872908E+02 -.871153690E+02 -.871389700E+02 -.871567118E+02 -.871667766E+02 -.871667766E+02
 -.871691972E+02 -.871691972E+02 -.871593067E+02 -.871418841E+02 -.871187279E+02 -.870912086E+02 -.870603705E+02 -.870270087E+02 -.869917287E+02 -.869549920E+02 -.869171510E+02 -.868784759E+02 -.868391754E+02 -.867994123E+02 -.867593160E+02 -.867189919E+02 -.866785280E+02 -.866380015E+02 -.865974818E+02 -.865570347E+02 -.865167243E+02 -.864766151E+02 -.864367729E+02 -.863972662E+02 -.863581665E+02 -.863195489E+02 -.862814918E+02 -.862440778E+02 -.862073924E+02 -.861715246E+02 -.861365662E+02 -.861026113E+02 -.860697557E+02 -.860380966E+02 -.860077313E+02 -.859787570E+02 -.859512700E+02 -.859253646E+02 -.859011323E+02 -.858786612E+02 -.858580352E+02 -.858393327E+02 -.858226264E+02 -.858079823E+02 -.857954590E+02 -.857851071E+02 -.857769687E+02 -.857710770E+02 -.857674557E+02 -.857661188E+02 -.857670709E+02 -.857703065E+02 -.857758101E+02 -.857835571E+02 -.857935132E+02 -.858056352E+02 -.858198713E+02 -.858361618E+02 -.858544397E+02 -.858746312E+02 -.858966565E+02 -.859204308E+02 -.859458650E+02 -.859728662E+02 -.860013392E+02 -.860311865E+02 -.860623100E+02 -.860946111E+02 -.861279916E+02 -.861623548E+02 -.861976056E+02 -.862336513E+02 -.862704023E+02 -.863077721E+02 -.863456780E+02 -.863840413E+02 -.864227870E+02 -.864618444E+02 -.865011463E+02 -.865406289E+02 -.865802314E+02 -.866198943E+02 -.866595590E+02 -.866991653E+02 -.867386497E+02 -.867779414E+02 -.868169591E+02 -.868556052E+02 -.868937588E+02 -.869312667E+02 -.869679318E+02 -.870034975E+02 -.870376279E+02 -.870698821E+02 -.870996800E+02 -.871262587E+02 -.871486150E+02 -.871654305E+02 -.871749741E+02 -.871749741E+02
 -.871783267E+02 -.871783267E+02 -.871690107E+02 -.871526062E+02 -.871308135E+02 -.871049300E+02 -.870759454E+02 -.870446149E+02 -.870115145E+02 -.869770844E+02 -.869416617E+02 -.869055057E+02 -.868688172E+02 -.868317533E+02 -.867944392E+02 -.867569768E+02 -.867194514E+02 -.866819368E+02 -.866444996E+02 -.866072018E+02 -.865701032E+02 -.865332633E+02 -.864967420E+02 -.864606010E+02 -.864249040E+02 -.863897173E+02 -.863551097E+02 -.863211528E+02 -.862879207E+02 -.862554896E+02 -.862239380E+02 -.861933459E+02 -.861637942E+02 -.861353647E+02 -.861081392E+02 -.860821989E+02 -.860576241E+02 -.860344929E+02 -.860128812E+02 -.859928618E+02 -.859745037E+02 -.859578716E+02 -.859430249E+02 -.859300178E+02 -.859188981E+02 -.859097072E+02 -.859024794E+02 -.858972416E+02 -.858940133E+02 -.858928057E+02 -.858936226E+02 -.858964592E+02 -.859013032E+02 -.859081342E+02 -.859169242E+02 -.859276379E+02 -.859402329E+02 -.859546604E+02 -.859708652E+02 -.859887868E+02 -.860083594E+02 -.860295133E+02 -.860521744E+02 -.860762661E+02 -.861017090E+02 -.861284220E+02 -.861563229E+02 -.861853290E+02 -.862153577E+02 -.862463270E+02 -.862781562E+02 -.863107662E+02 -.863440800E+02 -.863780231E+02 -.864125237E+02 -.864475128E+02 -.864829245E+02 -.865186958E+02 -.865547666E+02 -.865910789E+02 -.866275768E+02 -.866642052E+02 -.867009087E+02 -.867376301E+02 -.867743080E+02 -.868108740E+02 -.868472488E+02 -.868833372E+02 -.869190218E+02 -.869541538E+02 -.869885428E+02 -.870219418E+02 -.870540284E+02 -.870843809E+02 -.871124460E+02 -.871374973E+02 -.871585816E+02 -.871744482E+02 -.871834567E+02 -.871834567E+02
 -.871875564E+02 -.871875564E+02 -.871788178E+02 -.871634350E+02 -.871430081E+02 -.871187593E+02 -.870916219E+02 -.870623092E+02 -.870313663E+02 -.869992105E+02 -.869661622E+02 -.869324682E+02 -.868983203E+02 -.868638689E+02 -.868292340E+02 -.867945133E+02 -.867597882E+02 -.867251292E+02 -.866905992E+02 -.866562563E+02 -.866221563E+02 -.865883534E+02 -.865549022E+02 -.865218582E+02 -.864892780E+02 -.864572201E+02 -.864257450E+02 -.863949148E+02 -.863647936E+02 -.863354470E+02 -.863069422E+02 -.862793471E+02 -.862527307E+02 -.862271618E+02 -.862027094E+02 -.861794415E+02 -.861574253E+02 -.861367259E+02 -.861174066E+02 -.860995276E+02 -.860831461E+02 -.860683154E+02 -.860550847E+02 -.860434984E+02 -.860335960E+02 -.860254113E+02 -.860189725E+02 -.860143017E+02 -.860114146E+02 -.860103206E+02 -.860110226E+02 -.860135167E+02 -.860177927E+02 -.860238338E+02 -.860316171E+02 -.860411135E+02 -.860522882E+02 -.860651009E+02 -.860795061E+02 -.860954538E+02 -.861128897E+02 -.861317559E+02 -.861519910E+02 -.861735310E+02 -.861963099E+02 -.862202598E+02 -.862453116E+02 -.862713957E+02 -.862984424E+02 -.863263820E+02 -.863551459E+02 -.863846664E+02 -.864148774E+02 -.864457145E+02 -.864771152E+02 -.865090193E+02 -.865413687E+02 -.865741075E+02 -.866071818E+02 -.866405392E+02 -.866741287E+02 -.867078991E+02 -.867417989E+02 -.867757738E+02 -.868097654E+02 -.868437079E+02 -.868775252E+02 -.869111254E+02 -.869443953E+02 -.869771921E+02 -.870093332E+02 -.870405826E+02 -.870706332E+02 -.870990840E+02 -.871254103E+02 -.871489245E+02 -.871687256E+02 -.871836329E+02 -.871920996E+02 -.871920996E+02
 -.871967908E+02 -.871967908E+02 -.871886272E+02 -.871742606E+02 -.871551901E+02 -.871325614E+02 -.871072507E+02 -.870799284E+02 -.870511073E+02 -.870211809E+02 -.869904517E+02 -.869591534E+02 -.869274677E+02 -.868955376E+02 -.868634771E+02 -.868313790E+02 -.867993206E+02 -.867673686E+02 -.867355820E+02 -.867040150E+02 -.866727190E+02 -.866417437E+02 -.866111386E+02 -.865809533E+02 -.865512384E+02 -.865220454E+02 -.864934274E+02 -.864654384E+02 -.864381339E+02 -.864115706E+02 -.863858059E+02 -.863608980E+02 -.863369053E+02 -.863138864E+02 -.862918993E+02 -.862710014E+02 -.862512490E+02 -.862326967E+02 -.862153972E+02 -.861994008E+02 -.861847550E+02 -.861715041E+02 -.861596887E+02 -.861493456E+02 -.861405074E+02 -.861332021E+02 -.861274528E+02 -.861232777E+02 -.861206897E+02 -.861196966E+02 -.861203006E+02 -.861224985E+02 -.861262819E+02 -.861316370E+02 -.861385447E+02 -.861469811E+02 -.861569172E+02 -.861683199E+02 -.861811514E+02 -.861953702E+02 -.862109313E+02 -.862277863E+02 -.862458842E+02 -.862651715E+02 -.862855928E+02 -.863070910E+02 -.863296082E+02 -.863530855E+02 -.863774637E+02 -.864026838E+02 -.864286871E+02 -.864554156E+02 -.864828123E+02 -.865108216E+02 -.865393892E+02 -.865684623E+02 -.865979899E+02 -.866279223E+02 -.866582112E+02 -.866888096E+02 -.867196707E+02 -.867507477E+02 -.867819925E+02 -.868133542E+02 -.868447777E+02 -.868762004E+02 -.869075495E+02 -.869387375E+02 -.869696561E+02 -.870001693E+02 -.870301034E+02 -.870592344E+02 -.870872715E+02 -.871138359E+02 -.871384326E+02 -.871604141E+02 -.871789330E+02 -.871928803E+02 -.872008040E+02 -.872008040E+02
 -.872059570E+02 -.872059570E+02 -.871983620E+02 -.871849994E+02 -.871672669E+02 -.871462341E+02 -.871227195E+02 -.870973497E+02 -.870706050E+02 -.870428544E+02 -.870143819E+02 -.869854072E+02 -.869561017E+02 -.869265999E+02 -.868970097E+02 -.868674185E+02 -.868378992E+02 -.868085143E+02 -.867793189E+02 -.867503633E+02 -.867216948E+02 -.866933587E+02 -.866653996E+02 -.866378622E+02 -.866107912E+02 -.865842322E+02 -.865582318E+02 -.865328370E+02 -.865080961E+02 -.864840579E+02 -.864607717E+02 -.864382873E+02 -.864166545E+02 -.863959231E+02 -.863761423E+02 -.863573605E+02 -.863396251E+02 -.863229820E+02 -.863074753E+02 -.862931471E+02 -.862800371E+02 -.862681821E+02 -.862576161E+02 -.862483695E+02 -.862404693E+02 -.862339388E+02 -.862287970E+02 -.862250591E+02 -.862227357E+02 -.862218331E+02 -.862223532E+02 -.862242934E+02 -.862276466E+02 -.862324013E+02 -.862385418E+02 -.862460482E+02 -.862548964E+02 -.862650588E+02 -.862765040E+02 -.862891976E+02 -.863031018E+02 -.863181764E+02 -.863343785E+02 -.863516633E+02 -.863699843E+02 -.863892935E+02 -.864095417E+02 -.864306792E+02 -.864526557E+02 -.864754208E+02 -.864989244E+02 -.865231168E+02 -.865479487E+02 -.865733720E+02 -.865993394E+02 -.866258047E+02 -.866527231E+02 -.866800503E+02 -.867077435E+02 -.867357601E+02 -.867640577E+02 -.867925933E+02 -.868213225E+02 -.868501980E+02 -.868791679E+02 -.869081731E+02 -.869371449E+02 -.869660001E+02 -.869946364E+02 -.870229249E+02 -.870507017E+02 -.870777554E+02 -.871038125E+02 -.871285170E+02 -.871514044E+02 -.871718683E+02 -.871891157E+02 -.872021095E+02 -.872094933E+02 -.872094933E+02
 -.872150014E+02 -.872150014E+02 -.872079656E+02 -.871955895E+02 -.871791706E+02 -.871597025E+02 -.871379459E+02 -.871144840E+02 -.870897642E+02 -.870641303E+02 -.870378477E+02 -.870111217E+02 -.869841128E+02 -.869569470E+02 -.869297255E+02 -.869025301E+02 -.868754291E+02 -.868484807E+02 -.868217361E+02 -.867952418E+02 -.867690408E+02 -.867431746E+02 -.867176833E+02 -.866926068E+02 -.866679850E+02 -.866438581E+02 -.866202668E+02 -.865972525E+02 -.865748567E+02 -.865531218E+02 -.865320902E+02 -.865118046E+02 -.864923076E+02 -.864736416E+02 -.864558483E+02 -.864389687E+02 -.864230428E+02 -.864081095E+02 -.863942057E+02 -.863813667E+02 -.863696259E+02 -.863590140E+02 -.863495593E+02 -.863412873E+02 -.863342205E+02 -.863283782E+02 -.863237763E+02 -.863204272E+02 -.863183398E+02 -.863175195E+02 -.863179676E+02 -.863196820E+02 -.863226567E+02 -.863268823E+02 -.863323456E+02 -.863390299E+02 -.863469153E+02 -.863559788E+02 -.863661940E+02 -.863775322E+02 -.863899618E+02 -.864034490E+02 -.864179579E+02 -.864334508E+02 -.864498883E+02 -.864672300E+02 -.864854343E+02 -.865044588E+02 -.865242608E+02 -.865447974E+02 -.865660254E+02 -.865879020E+02 -.866103850E+02 -.866334325E+02 -.866570032E+02 -.866810569E+02 -.867055539E+02 -.867304551E+02 -.867557223E+02 -.867813172E+02 -.868072014E+02 -.868333357E+02 -.868596791E+02 -.868861879E+02 -.869128136E+02 -.869395009E+02 -.869661852E+02 -.869927884E+02 -.870192141E+02 -.870453414E+02 -.870710162E+02 -.870960406E+02 -.871201586E+02 -.871430377E+02 -.871642445E+02 -.871832136E+02 -.871992068E+02 -.872112591E+02 -.872181095E+02 -.872181095E+02
 -.872238855E+02 -.872238855E+02 -.872173976E+02 -.872059874E+02 -.871908534E+02 -.871729141E+02 -.871528730E+02 -.871312700E+02 -.871085195E+02 -.870849404E+02 -.870607789E+02 -.870362261E+02 -.870114310E+02 -.869865112E+02 -.869615606E+02 -.869366557E+02 -.869118597E+02 -.868872267E+02 -.868628039E+02 -.868386339E+02 -.868147562E+02 -.867912081E+02 -.867680258E+02 -.867452450E+02 -.867229010E+02 -.867010294E+02 -.866796658E+02 -.866588463E+02 -.866386071E+02 -.866189848E+02 -.866000159E+02 -.865817372E+02 -.865641850E+02 -.865473956E+02 -.865314044E+02 -.865162464E+02 -.865019553E+02 -.864885639E+02 -.864761036E+02 -.864646039E+02 -.864540928E+02 -.864445963E+02 -.864361379E+02 -.864287391E+02 -.864224186E+02 -.864171924E+02 -.864130740E+02 -.864100737E+02 -.864081989E+02 -.864074538E+02 -.864078399E+02 -.864093551E+02 -.864119946E+02 -.864157504E+02 -.864206115E+02 -.864265640E+02 -.864335911E+02 -.864416736E+02 -.864507895E+02 -.864609146E+02 -.864720225E+02 -.864840845E+02 -.864970707E+02 -.865109490E+02 -.865256863E+02 -.865412483E+02 -.865575997E+02 -.865747045E+02 -.865925262E+02 -.866110280E+02 -.866301729E+02 -.866499242E+02 -.866702453E+02 -.866910997E+02 -.867124518E+02 -.867342660E+02 -.867565076E+02 -.867791420E+02 -.868021350E+02 -.868254524E+02 -.868490595E+02 -.868729206E+02 -.868969983E+02 -.869212521E+02 -.869456371E+02 -.869701020E+02 -.869945865E+02 -.870190175E+02 -.870433051E+02 -.870673365E+02 -.870909679E+02 -.871140151E+02 -.871362400E+02 -.871573336E+02 -.871768938E+02 -.871943966E+02 -.872091579E+02 -.872202846E+02 -.872266102E+02 -.872266102E+02
 -.872325842E+02 -.872325842E+02 -.872266317E+02 -.872161644E+02 -.872022842E+02 -.871858350E+02 -.871674644E+02 -.871476689E+02 -.871268306E+02 -.871052433E+02 -.870831344E+02 -.870606801E+02 -.870380183E+02 -.870152578E+02 -.869924854E+02 -.869697718E+02 -.869471755E+02 -.869247462E+02 -.869025273E+02 -.868805577E+02 -.868588732E+02 -.868375075E+02 -.868164931E+02 -.867958618E+02 -.867756449E+02 -.867558737E+02 -.867365796E+02 -.867177940E+02 -.866995483E+02 -.866818742E+02 -.866648033E+02 -.866483671E+02 -.866325969E+02 -.866175234E+02 -.866031771E+02 -.865895875E+02 -.865767835E+02 -.865647926E+02 -.865536414E+02 -.865433549E+02 -.865339566E+02 -.865254683E+02 -.865179100E+02 -.865112995E+02 -.865056525E+02 -.865009825E+02 -.864973008E+02 -.864946158E+02 -.864929339E+02 -.864922586E+02 -.864925909E+02 -.864939294E+02 -.864962698E+02 -.864996054E+02 -.865039270E+02 -.865092230E+02 -.865154794E+02 -.865226799E+02 -.865308061E+02 -.865398376E+02 -.865497522E+02 -.865605259E+02 -.865721331E+02 -.865845469E+02 -.865977393E+02 -.866116810E+02 -.866263421E+02 -.866416920E+02 -.866576994E+02 -.866743328E+02 -.866915605E+02 -.867093508E+02 -.867276720E+02 -.867464926E+02 -.867657815E+02 -.867855075E+02 -.868056401E+02 -.868261489E+02 -.868470032E+02 -.868681727E+02 -.868896260E+02 -.869113308E+02 -.869332530E+02 -.869553555E+02 -.869775970E+02 -.869999300E+02 -.870222986E+02 -.870446351E+02 -.870668563E+02 -.870888572E+02 -.871105051E+02 -.871316292E+02 -.871520096E+02 -.871713609E+02 -.871893122E+02 -.872053803E+02 -.872189353E+02 -.872291550E+02 -.872349658E+02 -.872349658E+02
 -.872410829E+02 -.872410829E+02 -.872356523E+02 -.872261043E+02 -.872134452E+02 -.871984465E+02 -.871817001E+02 -.871636604E+02 -.871446771E+02 -.871250194E+02 -.871048957E+02 -.870844678E+02 -.870638622E+02 -.870431788E+02 -.870224975E+02 -.870018830E+02 -.869813891E+02 -.869610612E+02 -.869409389E+02 -.869210575E+02 -.869014494E+02 -.868821449E+02 -.868631732E+02 -.868445623E+02 -.868263400E+02 -.868085340E+02 -.867911714E+02 -.867742799E+02 -.867578867E+02 -.867420192E+02 -.867267047E+02 -.867119703E+02 -.866978426E+02 -.866843482E+02 -.866715129E+02 -.866593620E+02 -.866479197E+02 -.866372097E+02 -.866272543E+02 -.866180748E+02 -.866096908E+02 -.866021209E+02 -.865953817E+02 -.865894884E+02 -.865844540E+02 -.865802900E+02 -.865770056E+02 -.865746082E+02 -.865731028E+02 -.865724926E+02 -.865727784E+02 -.865739587E+02 -.865760303E+02 -.865789873E+02 -.865828222E+02 -.865875250E+02 -.865930841E+02 -.865994858E+02 -.866067145E+02 -.866147531E+02 -.866235828E+02 -.866331834E+02 -.866435333E+02 -.866546097E+02 -.866663889E+02 -.866788459E+02 -.866919554E+02 -.867056911E+02 -.867200264E+02 -.867349343E+02 -.867503876E+02 -.867663589E+02 -.867828209E+02 -.867997462E+02 -.868171077E+02 -.868348783E+02 -.868530311E+02 -.868715392E+02 -.868903757E+02 -.869095132E+02 -.869289238E+02 -.869485784E+02 -.869684459E+02 -.869884926E+02 -.870086807E+02 -.870289667E+02 -.870492991E+02 -.870696156E+02 -.870898395E+02 -.871098745E+02 -.871295981E+02 -.871488537E+02 -.871674392E+02 -.871850928E+02 -.872014745E+02 -.872161418E+02 -.872285179E+02 -.872378504E+02 -.872431576E+02 -.872431576E+02
 -.872493754E+02 -.872493754E+02 -.872444533E+02 -.872358004E+02 -.872243298E+02 -.872107418E+02 -.871955739E+02 -.871792390E+02 -.871620549E+02 -.871442665E+02 -.871260634E+02 -.871075930E+02 -.870889707E+02 -.870702874E+02 -.870516159E+02 -.870330154E+02 -.870145346E+02 -.869962149E+02 -.869780921E+02 -.869601982E+02 -.869425621E+02 -.869252112E+02 -.869081711E+02 -.868914669E+02 -.868751230E+02 -.868591636E+02 -.868436126E+02 -.868284940E+02 -.868138313E+02 -.867996483E+02 -.867859684E+02 -.867728149E+02 -.867602108E+02 -.867481786E+02 -.867367404E+02 -.867259176E+02 -.867157311E+02 -.867062007E+02 -.866973454E+02 -.866891831E+02 -.866817305E+02 -.866750032E+02 -.866690152E+02 -.866637792E+02 -.866593063E+02 -.866556060E+02 -.866526862E+02 -.866505529E+02 -.866492105E+02 -.866486615E+02 -.866489067E+02 -.866499448E+02 -.866517729E+02 -.866543864E+02 -.866577787E+02 -.866619416E+02 -.866668652E+02 -.866725379E+02 -.866789469E+02 -.866860774E+02 -.866939138E+02 -.867024389E+02 -.867116346E+02 -.867214814E+02 -.867319592E+02 -.867430469E+02 -.867547229E+02 -.867669649E+02 -.867797500E+02 -.867930552E+02 -.868068571E+02 -.868211321E+02 -.868358566E+02 -.868510071E+02 -.868665598E+02 -.868824912E+02 -.868987777E+02 -.869153957E+02 -.869323215E+02 -.869495306E+02 -.869669983E+02 -.869846983E+02 -.870026028E+02 -.870206812E+02 -.870388991E+02 -.870572168E+02 -.870755876E+02 -.870939545E+02 -.871122473E+02 -.871303781E+02 -.871482353E+02 -.871656759E+02 -.871825156E+02 -.871985162E+02 -.872133682E+02 -.872266690E+02 -.872378943E+02 -.872463604E+02 -.872511754E+02 -.872511754E+02
 -.872574622E+02 -.872574622E+02 -.872530354E+02 -.872452540E+02 -.872349399E+02 -.872227240E+02 -.872090902E+02 -.871944109E+02 -.871789724E+02 -.871629958E+02 -.871466522E+02 -.871300747E+02 -.871133675E+02 -.870966128E+02 -.870798765E+02 -.870632119E+02 -.870466631E+02 -.870302673E+02 -.870140567E+02 -.869980600E+02 -.869823030E+02 -.869668100E+02 -.869516037E+02 -.869367062E+02 -.869221389E+02 -.869079229E+02 -.868940792E+02 -.868806283E+02 -.868675907E+02 -.868549869E+02 -.868428371E+02 -.868311611E+02 -.868199786E+02 -.868093089E+02 -.867991708E+02 -.867895825E+02 -.867805616E+02 -.867721250E+02 -.867642887E+02 -.867570679E+02 -.867504767E+02 -.867445281E+02 -.867392340E+02 -.867346051E+02 -.867306507E+02 -.867273788E+02 -.867247960E+02 -.867229073E+02 -.867217165E+02 -.867212255E+02 -.867214351E+02 -.867223442E+02 -.867239504E+02 -.867262497E+02 -.867292366E+02 -.867329043E+02 -.867372444E+02 -.867422473E+02 -.867479019E+02 -.867541961E+02 -.867611165E+02 -.867686487E+02 -.867767772E+02 -.867854859E+02 -.867947575E+02 -.868045742E+02 -.868149175E+02 -.868257686E+02 -.868371079E+02 -.868489157E+02 -.868611720E+02 -.868738566E+02 -.868869492E+02 -.869004293E+02 -.869142765E+02 -.869284704E+02 -.869429903E+02 -.869578156E+02 -.869729254E+02 -.869882983E+02 -.870039121E+02 -.870197436E+02 -.870357677E+02 -.870519571E+02 -.870682808E+02 -.870847030E+02 -.871011812E+02 -.871176641E+02 -.871340880E+02 -.871503734E+02 -.871664193E+02 -.871820964E+02 -.871972382E+02 -.872116294E+02 -.872249907E+02 -.872369591E+02 -.872470615E+02 -.872546817E+02 -.872590162E+02 -.872590162E+02
 -.872653489E+02 -.872653489E+02 -.872614047E+02 -.872544720E+02 -.872452839E+02 -.872344030E+02 -.872222612E+02 -.872091908E+02 -.871954475E+02 -.871812288E+02 -.871666876E+02 -.871519430E+02 -.871370881E+02 -.871221965E+02 -.871073271E+02 -.870925276E+02 -.870778374E+02 -.870632897E+02 -.870489133E+02 -.870347334E+02 -.870207731E+02 -.870070536E+02 -.869935950E+02 -.869804166E+02 -.869675371E+02 -.869549748E+02 -.869427477E+02 -.869308737E+02 -.869193704E+02 -.869082553E+02 -.868975457E+02 -.868872587E+02 -.868774109E+02 -.868680187E+02 -.868590981E+02 -.868506645E+02 -.868427328E+02 -.868353174E+02 -.868284316E+02 -.868220883E+02 -.868162993E+02 -.868110757E+02 -.868064274E+02 -.868023633E+02 -.867988912E+02 -.867960180E+02 -.867937489E+02 -.867920885E+02 -.867910395E+02 -.867906040E+02 -.867907822E+02 -.867915735E+02 -.867929758E+02 -.867949856E+02 -.867975986E+02 -.868008087E+02 -.868046092E+02 -.868089918E+02 -.868139473E+02 -.868194656E+02 -.868255353E+02 -.868321444E+02 -.868392798E+02 -.868469278E+02 -.868550739E+02 -.868637031E+02 -.868727997E+02 -.868823476E+02 -.868923304E+02 -.869027312E+02 -.869135329E+02 -.869247183E+02 -.869362700E+02 -.869481703E+02 -.869604018E+02 -.869729467E+02 -.869857872E+02 -.869989053E+02 -.870122827E+02 -.870259007E+02 -.870397398E+02 -.870537795E+02 -.870679976E+02 -.870823696E+02 -.870968680E+02 -.871114607E+02 -.871261099E+02 -.871407693E+02 -.871553822E+02 -.871698771E+02 -.871841635E+02 -.871981258E+02 -.872116150E+02 -.872244386E+02 -.872363470E+02 -.872470157E+02 -.872560223E+02 -.872628169E+02 -.872666819E+02 -.872666819E+02
 -.872730438E+02 -.872730438E+02 -.872695700E+02 -.872634646E+02 -.872553737E+02 -.872457931E+02 -.872351038E+02 -.872235987E+02 -.872115036E+02 -.871989928E+02 -.871862014E+02 -.871732345E+02 -.871601743E+02 -.871470861E+02 -.871340218E+02 -.871210235E+02 -.871081261E+02 -.870953588E+02 -.870827469E+02 -.870703127E+02 -.870580763E+02 -.870460562E+02 -.870342698E+02 -.870227340E+02 -.870114649E+02 -.870004782E+02 -.869897894E+02 -.869794139E+02 -.869693666E+02 -.869596626E+02 -.869503163E+02 -.869413424E+02 -.869327550E+02 -.869245679E+02 -.869167946E+02 -.869094481E+02 -.869025410E+02 -.868960851E+02 -.868900919E+02 -.868845721E+02 -.868795356E+02 -.868749916E+02 -.868709484E+02 -.868674135E+02 -.868643934E+02 -.868618938E+02 -.868599191E+02 -.868584731E+02 -.868575581E+02 -.868571757E+02 -.868573262E+02 -.868580091E+02 -.868592225E+02 -.868609637E+02 -.868632289E+02 -.868660133E+02 -.868693109E+02 -.868731151E+02 -.868774182E+02 -.868822115E+02 -.868874856E+02 -.868932305E+02 -.868994353E+02 -.869060883E+02 -.869131775E+02 -.869206902E+02 -.869286131E+02 -.869369328E+02 -.869456354E+02 -.869547065E+02 -.869641317E+02 -.869738963E+02 -.869839856E+02 -.869943845E+02 -.870050780E+02 -.870160510E+02 -.870272880E+02 -.870387737E+02 -.870504921E+02 -.870624271E+02 -.870745616E+02 -.870868777E+02 -.870993559E+02 -.871119748E+02 -.871247100E+02 -.871375333E+02 -.871504111E+02 -.871633026E+02 -.871761575E+02 -.871889125E+02 -.872014877E+02 -.872137808E+02 -.872256601E+02 -.872369555E+02 -.872474465E+02 -.872568466E+02 -.872647834E+02 -.872707713E+02 -.872741777E+02 -.872741777E+02
 -.872805537E+02 -.872805537E+02 -.872775391E+02 -.872722410E+02 -.872652203E+02 -.872569076E+02 -.872476338E+02 -.872376536E+02 -.872271632E+02 -.872163141E+02 -.872052240E+02 -.871939841E+02 -.871826662E+02 -.871713270E+02 -.871600117E+02 -.871487571E+02 -.871375933E+02 -.871265458E+02 -.871156365E+02 -.871048847E+02 -.870943077E+02 -.870839216E+02 -.870737413E+02 -.870637811E+02 -.870540548E+02 -.870445759E+02 -.870353575E+02 -.870264125E+02 -.870177537E+02 -.870093937E+02 -.870013448E+02 -.869936191E+02 -.869862286E+02 -.869791847E+02 -.869724989E+02 -.869661819E+02 -.869602442E+02 -.869546958E+02 -.869495461E+02 -.869448040E+02 -.869404778E+02 -.869365750E+02 -.869331027E+02 -.869300670E+02 -.869274733E+02 -.869253262E+02 -.869236296E+02 -.869223863E+02 -.869215985E+02 -.869212673E+02 -.869213932E+02 -.869219755E+02 -.869230128E+02 -.869245029E+02 -.869264426E+02 -.869288278E+02 -.869316537E+02 -.869349148E+02 -.869386046E+02 -.869427160E+02 -.869472413E+02 -.869521720E+02 -.869574991E+02 -.869632130E+02 -.869693035E+02 -.869757601E+02 -.869825718E+02 -.869897272E+02 -.869972148E+02 -.870050225E+02 -.870131383E+02 -.870215498E+02 -.870302445E+02 -.870392098E+02 -.870484329E+02 -.870579010E+02 -.870676011E+02 -.870775200E+02 -.870876441E+02 -.870979594E+02 -.871084515E+02 -.871191047E+02 -.871299024E+02 -.871408258E+02 -.871518538E+02 -.871629620E+02 -.871741209E+02 -.871852952E+02 -.871964408E+02 -.872075029E+02 -.872184116E+02 -.872290778E+02 -.872393869E+02 -.872491909E+02 -.872582980E+02 -.872664591E+02 -.872733502E+02 -.872785495E+02 -.872815075E+02 -.872815075E+02
 -.872878759E+02 -.872878759E+02 -.872853099E+02 -.872808001E+02 -.872748241E+02 -.872677485E+02 -.872598554E+02 -.872513618E+02 -.872424349E+02 -.872332041E+02 -.872237696E+02 -.872142094E+02 -.872045848E+02 -.871949441E+02 -.871853260E+02 -.871757618E+02 -.871662772E+02 -.871568941E+02 -.871476309E+02 -.871385041E+02 -.871295284E+02 -.871207174E+02 -.871120837E+02 -.871036393E+02 -.870953958E+02 -.870873644E+02 -.870795563E+02 -.870719821E+02 -.870646524E+02 -.870575778E+02 -.870507684E+02 -.870442344E+02 -.870379854E+02 -.870320312E+02 -.870263810E+02 -.870210437E+02 -.870160280E+02 -.870113420E+02 -.870069935E+02 -.870029899E+02 -.869993378E+02 -.869960435E+02 -.869931127E+02 -.869905504E+02 -.869883612E+02 -.869865486E+02 -.869851159E+02 -.869840655E+02 -.869833990E+02 -.869831175E+02 -.869832212E+02 -.869837097E+02 -.869845818E+02 -.869858356E+02 -.869874685E+02 -.869894774E+02 -.869918581E+02 -.869946062E+02 -.869977164E+02 -.870011829E+02 -.870049993E+02 -.870091587E+02 -.870136537E+02 -.870184763E+02 -.870236184E+02 -.870290712E+02 -.870348256E+02 -.870408723E+02 -.870472017E+02 -.870538040E+02 -.870606690E+02 -.870677866E+02 -.870751464E+02 -.870827379E+02 -.870905504E+02 -.870985734E+02 -.871067957E+02 -.871152065E+02 -.871237942E+02 -.871325472E+02 -.871414531E+02 -.871504988E+02 -.871596701E+02 -.871689510E+02 -.871783236E+02 -.871877670E+02 -.871972560E+02 -.872067605E+02 -.872162428E+02 -.872256560E+02 -.872349405E+02 -.872440201E+02 -.872527970E+02 -.872611448E+02 -.872689000E+02 -.872758501E+02 -.872817188E+02 -.872861469E+02 -.872886660E+02 -.872886660E+02
 -.872949804E+02 -.872949804E+02 -.872928524E+02 -.872891119E+02 -.872841547E+02 -.872782852E+02 -.872717374E+02 -.872646914E+02 -.872572862E+02 -.872496294E+02 -.872418043E+02 -.872338758E+02 -.872258949E+02 -.872179018E+02 -.872099288E+02 -.872020019E+02 -.871941425E+02 -.871863688E+02 -.871786963E+02 -.871711384E+02 -.871637074E+02 -.871564145E+02 -.871492702E+02 -.871422843E+02 -.871354664E+02 -.871288256E+02 -.871223710E+02 -.871161114E+02 -.871100554E+02 -.871042116E+02 -.870985882E+02 -.870931934E+02 -.870880352E+02 -.870831213E+02 -.870784592E+02 -.870740562E+02 -.870699192E+02 -.870660547E+02 -.870624692E+02 -.870591683E+02 -.870561576E+02 -.870534421E+02 -.870510263E+02 -.870489143E+02 -.870471097E+02 -.870456155E+02 -.870444341E+02 -.870435675E+02 -.870430170E+02 -.870427836E+02 -.870428673E+02 -.870432678E+02 -.870439842E+02 -.870450149E+02 -.870463580E+02 -.870480107E+02 -.870499699E+02 -.870522320E+02 -.870547927E+02 -.870576473E+02 -.870607908E+02 -.870642175E+02 -.870679216E+02 -.870718966E+02 -.870761359E+02 -.870806324E+02 -.870853789E+02 -.870903678E+02 -.870955914E+02 -.871010416E+02 -.871067102E+02 -.871125891E+02 -.871186698E+02 -.871249437E+02 -.871314022E+02 -.871380366E+02 -.871448378E+02 -.871517968E+02 -.871589042E+02 -.871661504E+02 -.871735252E+02 -.871810178E+02 -.871886162E+02 -.871963074E+02 -.872040764E+02 -.872119056E+02 -.872197744E+02 -.872276573E+02 -.872355231E+02 -.872433327E+02 -.872510364E+02 -.872585709E+02 -.872658546E+02 -.872727826E+02 -.872792188E+02 -.872849868E+02 -.872898570E+02 -.872935314E+02 -.872956215E+02 -.872956215E+02
 -.873017737E+02 -.873017737E+02 -.873000713E+02 -.872970777E+02 -.872931089E+02 -.872884082E+02 -.872831630E+02 -.872775175E+02 -.872715833E+02 -.872654466E+02 -.872591746E+02 -.872528194E+02 -.872464220E+02 -.872400151E+02 -.872336245E+02 -.872272714E+02 -.872209731E+02 -.872147441E+02 -.872085970E+02 -.872025428E+02 -.871965912E+02 -.871907513E+02 -.871850314E+02 -.871794394E+02 -.871739830E+02 -.871686694E+02 -.871635058E+02 -.871584992E+02 -.871536564E+02 -.871489842E+02 -.871444891E+02 -.871401776E+02 -.871360558E+02 -.871321300E+02 -.871284060E+02 -.871248894E+02 -.871215857E+02 -.871185002E+02 -.871156376E+02 -.871130025E+02 -.871105994E+02 -.871084319E+02 -.871065038E+02 -.871048181E+02 -.871033777E+02 -.871021850E+02 -.871012417E+02 -.871005495E+02 -.871001095E+02 -.870999222E+02 -.870999878E+02 -.871003061E+02 -.871008762E+02 -.871016971E+02 -.871027670E+02 -.871040841E+02 -.871056457E+02 -.871074491E+02 -.871094909E+02 -.871117675E+02 -.871142748E+02 -.871170087E+02 -.871199643E+02 -.871231367E+02 -.871265207E+02 -.871301108E+02 -.871339012E+02 -.871378861E+02 -.871420592E+02 -.871464145E+02 -.871509453E+02 -.871556452E+02 -.871605076E+02 -.871655256E+02 -.871706925E+02 -.871760013E+02 -.871814448E+02 -.871870159E+02 -.871927070E+02 -.871985105E+02 -.872044182E+02 -.872104213E+02 -.872165103E+02 -.872226746E+02 -.872289021E+02 -.872351786E+02 -.872414874E+02 -.872478079E+02 -.872541149E+02 -.872603768E+02 -.872665536E+02 -.872725942E+02 -.872784332E+02 -.872839861E+02 -.872891438E+02 -.872937647E+02 -.872976654E+02 -.873006072E+02 -.873022798E+02 -.873022798E+02
 -.873080287E+02 -.873080287E+02 -.873067335E+02 -.873044527E+02 -.873014254E+02 -.872978358E+02 -.872938265E+02 -.872895073E+02 -.872849638E+02 -.872802621E+02 -.872754539E+02 -.872705797E+02 -.872656713E+02 -.872607541E+02 -.872558484E+02 -.872509708E+02 -.872461348E+02 -.872413519E+02 -.872366319E+02 -.872319834E+02 -.872274141E+02 -.872229308E+02 -.872185403E+02 -.872142484E+02 -.872100611E+02 -.872059841E+02 -.872020227E+02 -.871981824E+02 -.871944683E+02 -.871908856E+02 -.871874392E+02 -.871841341E+02 -.871809748E+02 -.871779662E+02 -.871751126E+02 -.871724182E+02 -.871698873E+02 -.871675237E+02 -.871653312E+02 -.871633131E+02 -.871614726E+02 -.871598128E+02 -.871583363E+02 -.871570455E+02 -.871559424E+02 -.871550289E+02 -.871543064E+02 -.871537760E+02 -.871534386E+02 -.871532945E+02 -.871533440E+02 -.871535868E+02 -.871540224E+02 -.871546498E+02 -.871554680E+02 -.871564752E+02 -.871576697E+02 -.871590493E+02 -.871606116E+02 -.871623538E+02 -.871642729E+02 -.871663656E+02 -.871686285E+02 -.871710576E+02 -.871736492E+02 -.871763991E+02 -.871793030E+02 -.871823563E+02 -.871855544E+02 -.871888927E+02 -.871923662E+02 -.871959700E+02 -.871996990E+02 -.872035481E+02 -.872075120E+02 -.872115855E+02 -.872157632E+02 -.872200394E+02 -.872244084E+02 -.872288642E+02 -.872334005E+02 -.872380106E+02 -.872426868E+02 -.872474210E+02 -.872522036E+02 -.872570235E+02 -.872618675E+02 -.872667196E+02 -.872715600E+02 -.872763639E+02 -.872811004E+02 -.872857299E+02 -.872902018E+02 -.872944514E+02 -.872983950E+02 -.873019248E+02 -.873049010E+02 -.873071430E+02 -.873084160E+02 -.873084160E+02
 -.873132633E+02 -.873132633E+02 -.873123389E+02 -.873107038E+02 -.873085244E+02 -.873059305E+02 -.873030233E+02 -.872998819E+02 -.872965687E+02 -.872931323E+02 -.872896115E+02 -.872860368E+02 -.872824324E+02 -.872788179E+02 -.872752090E+02 -.872716185E+02 -.872680570E+02 -.872645334E+02 -.872610554E+02 -.872576296E+02 -.872542618E+02 -.872509574E+02 -.872477214E+02 -.872445582E+02 -.872414724E+02 -.872384680E+02 -.872355492E+02 -.872327199E+02 -.872299839E+02 -.872273449E+02 -.872248067E+02 -.872223727E+02 -.872200465E+02 -.872178315E+02 -.872157307E+02 -.872137475E+02 -.872118847E+02 -.872101452E+02 -.872085317E+02 -.872070466E+02 -.872056924E+02 -.872044711E+02 -.872033848E+02 -.872024350E+02 -.872016234E+02 -.872009512E+02 -.872004194E+02 -.872000290E+02 -.871997804E+02 -.871996741E+02 -.871997100E+02 -.871998881E+02 -.872002079E+02 -.872006689E+02 -.872012701E+02 -.872020104E+02 -.872028884E+02 -.872039027E+02 -.872050514E+02 -.872063326E+02 -.872077440E+02 -.872092832E+02 -.872109478E+02 -.872127350E+02 -.872146420E+02 -.872166657E+02 -.872188029E+02 -.872210505E+02 -.872234051E+02 -.872258631E+02 -.872284212E+02 -.872310755E+02 -.872338224E+02 -.872366582E+02 -.872395790E+02 -.872425809E+02 -.872456599E+02 -.872488117E+02 -.872520322E+02 -.872553167E+02 -.872586606E+02 -.872620585E+02 -.872655049E+02 -.872689931E+02 -.872725160E+02 -.872760647E+02 -.872796290E+02 -.872831964E+02 -.872867517E+02 -.872902757E+02 -.872937449E+02 -.872971293E+02 -.873003912E+02 -.873034828E+02 -.873063431E+02 -.873088945E+02 -.873110377E+02 -.873126454E+02 -.873135542E+02 -.873135542E+02
 -.873165692E+02 -.873165692E+02 -.873159272E+02 -.873147748E+02 -.873132190E+02 -.873113466E+02 -.873092287E+02 -.873069226E+02 -.873044752E+02 -.873019239E+02 -.872992994E+02 -.872966259E+02 -.872939234E+02 -.872912079E+02 -.872884923E+02 -.872857873E+02 -.872831018E+02 -.872804431E+02 -.872778174E+02 -.872752302E+02 -.872726863E+02 -.872701899E+02 -.872677448E+02 -.872653548E+02 -.872630232E+02 -.872607532E+02 -.872585480E+02 -.872564105E+02 -.872543436E+02 -.872523503E+02 -.872504331E+02 -.872485949E+02 -.872468383E+02 -.872451656E+02 -.872435795E+02 -.872420821E+02 -.872406758E+02 -.872393627E+02 -.872381447E+02 -.872370237E+02 -.872360016E+02 -.872350798E+02 -.872342599E+02 -.872335430E+02 -.872329304E+02 -.872324231E+02 -.872320216E+02 -.872317268E+02 -.872315391E+02 -.872314586E+02 -.872314854E+02 -.872316195E+02 -.872318605E+02 -.872322080E+02 -.872326613E+02 -.872332196E+02 -.872338819E+02 -.872346469E+02 -.872355135E+02 -.872364800E+02 -.872375449E+02 -.872387064E+02 -.872399625E+02 -.872413113E+02 -.872427507E+02 -.872442783E+02 -.872458918E+02 -.872475888E+02 -.872493667E+02 -.872512230E+02 -.872531549E+02 -.872551598E+02 -.872572349E+02 -.872593773E+02 -.872615841E+02 -.872638522E+02 -.872661787E+02 -.872685604E+02 -.872709938E+02 -.872734755E+02 -.872760016E+02 -.872785680E+02 -.872811701E+02 -.872838026E+02 -.872864594E+02 -.872891333E+02 -.872918158E+02 -.872944965E+02 -.872971627E+02 -.872997988E+02 -.873023854E+02 -.873048987E+02 -.873073088E+02 -.873095788E+02 -.873116631E+02 -.873135053E+02 -.873150357E+02 -.873161690E+02 -.873168004E+02 -.873168004E+02
 -.873165692E+02 -.873165692E+02 -.873159272E+02 -.873147748E+02 -.873132190E+02 -.873113466E+02 -.873092287E+02 -.873069226E+02 -.873044752E+02 -.873019239E+02 -.872992994E+02 -.872966259E+02 -.872939234E+02 -.872912079E+02 -.872884923E+02 -.872857873E+02 -.872831018E+02 -.872804431E+02 -.872778174E+02 -.872752302E+02 -.872726863E+02 -.872701899E+02 -.872677448E+02 -.872653548E+02 -.872630232E+02 -.872607532E+02 -.872585480E+02 -.872564105E+02 -.872543436E+02 -.872523503E+02 -.872504331E+02 -.872485949E+02 -.872468383E+02 -.872451656E+02 -.872435795E+02 -.872420821E+02 -.872406758E+02 -.872393627E+02 -.872381447E+02 -.872370237E+02 -.872360016E+02 -.872350798E+02 -.872342599E+02 -.872335430E+02 -.872329304E+02 -.872324231E+02 -.872320216E+02 -.872317268E+02 -.872315391E+02 -.872314586E+02 -.872314854E+02 -.872316195E+02 -.872318605E+02 -.872322080E+02 -.872326613E+02 -.872332196E+02 -.872338819E+02 -.872346469E+02 -.872355135E+02 -.872364800E+02 -.872375449E+02 -.872387064E+02 -.872399625E+02 -.872413113E+02 -.872427507E+02 -.872442783E+02 -.872458918E+02 -.872475888E+02 -.872493667E+02 -.872512230E+02 -.872531549E+02 -.872551598E+02 -.872572349E+02 -.872593773E+02 -.872615841E+02 -.872638522E+02 -.872661787E+02 -.872685604E+02 -.872709938E+02 -.872734755E+02 -.872760016E+02 -.872785680E+02 -.872811701E+02 -.872838026E+02 -.872864594E+02 -.872891333E+02 -.872918158E+02 -.872944965E+02 -.872971627E+02 -.872997988E+02 -.873023854E+02 -.873048987E+02 -.873073088E+02 -.873095788E+02 -.873116631E+02 -.873135053E+02 -.873150357E+02 -.873161690E+02 -.873168004E+02 -.873168004E+02
