# Supplementary material for: Electrical Pacing of Cardiac Tissue Including Potassium Inward Rectification
Source: PLoS One. 2015 Jun 9;10(6):e0127837. doi: 10.1371/journal.pone.0127837 (PMC4461281; doi:10.1371/journal.pone.0127837)
Supplement: S1 Data — (ZIP) [file pone.0127837.s001.zip › All-Data/Data-without-IK1/BDT40/Vmpoint5ms.txt]

 -.873300171E+02 -.873288521E+02 -.873285829E+02 -.873281624E+02 -.873276621E+02 -.873271228E+02 -.873265667E+02 -.873260055E+02 -.873254429E+02 -.873248766E+02 -.873243042E+02 -.873237288E+02 -.873231561E+02 -.873225899E+02 -.873220317E+02 -.873214832E+02 -.873209470E+02 -.873204244E+02 -.873199147E+02 -.873194162E+02 -.873189280E+02 -.873184504E+02 -.873179828E+02 -.873175234E+02 -.873170712E+02 -.873166278E+02 -.873161957E+02 -.873157763E+02 -.873153694E+02 -.873149756E+02 -.873145969E+02 -.873142350E+02 -.873138904E+02 -.873135627E+02 -.873132525E+02 -.873129610E+02 -.873126885E+02 -.873124342E+02 -.873121974E+02 -.873119783E+02 -.873117781E+02 -.873115972E+02 -.873114361E+02 -.873112948E+02 -.873111739E+02 -.873110740E+02 -.873109954E+02 -.873109379E+02 -.873109013E+02 -.873108857E+02 -.873108914E+02 -.873109184E+02 -.873109665E+02 -.873110356E+02 -.873111253E+02 -.873112357E+02 -.873113666E+02 -.873115176E+02 -.873116883E+02 -.873118785E+02 -.873120879E+02 -.873123162E+02 -.873125629E+02 -.873128277E+02 -.873131101E+02 -.873134096E+02 -.873137258E+02 -.873140582E+02 -.873144062E+02 -.873147693E+02 -.873151470E+02 -.873155387E+02 -.873159438E+02 -.873163618E+02 -.873167922E+02 -.873172343E+02 -.873176876E+02 -.873181515E+02 -.873186256E+02 -.873191092E+02 -.873196018E+02 -.873201029E+02 -.873206119E+02 -.873211284E+02 -.873216517E+02 -.873221815E+02 -.873227172E+02 -.873232584E+02 -.873238045E+02 -.873243551E+02 -.873249096E+02 -.873254672E+02 -.873260266E+02 -.873265852E+02 -.873271372E+02 -.873276708E+02 -.873281629E+02 -.873285719E+02 -.873288288E+02 -.873288288E+02
 -.873288521E+02 -.873288521E+02 -.873285829E+02 -.873281624E+02 -.873276621E+02 -.873271228E+02 -.873265667E+02 -.873260055E+02 -.873254429E+02 -.873248766E+02 -.873243042E+02 -.873237288E+02 -.873231561E+02 -.873225899E+02 -.873220317E+02 -.873214832E+02 -.873209470E+02 -.873204244E+02 -.873199147E+02 -.873194162E+02 -.873189280E+02 -.873184504E+02 -.873179828E+02 -.873175234E+02 -.873170712E+02 -.873166278E+02 -.873161957E+02 -.873157763E+02 -.873153694E+02 -.873149756E+02 -.873145969E+02 -.873142350E+02 -.873138904E+02 -.873135627E+02 -.873132525E+02 -.873129610E+02 -.873126885E+02 -.873124342E+02 -.873121974E+02 -.873119783E+02 -.873117781E+02 -.873115972E+02 -.873114361E+02 -.873112948E+02 -.873111739E+02 -.873110740E+02 -.873109954E+02 -.873109379E+02 -.873109013E+02 -.873108857E+02 -.873108914E+02 -.873109184E+02 -.873109665E+02 -.873110356E+02 -.873111253E+02 -.873112357E+02 -.873113666E+02 -.873115176E+02 -.873116883E+02 -.873118785E+02 -.873120879E+02 -.873123162E+02 -.873125629E+02 -.873128277E+02 -.873131101E+02 -.873134096E+02 -.873137258E+02 -.873140582E+02 -.873144062E+02 -.873147693E+02 -.873151470E+02 -.873155387E+02 -.873159438E+02 -.873163618E+02 -.873167922E+02 -.873172343E+02 -.873176876E+02 -.873181515E+02 -.873186256E+02 -.873191092E+02 -.873196018E+02 -.873201029E+02 -.873206119E+02 -.873211284E+02 -.873216517E+02 -.873221815E+02 -.873227172E+02 -.873232584E+02 -.873238045E+02 -.873243551E+02 -.873249096E+02 -.873254672E+02 -.873260266E+02 -.873265852E+02 -.873271372E+02 -.873276708E+02 -.873281629E+02 -.873285719E+02 -.873288288E+02 -.873288288E+02
 -.873280270E+02 -.873280270E+02 -.873275728E+02 -.873268644E+02 -.873260195E+02 -.873251024E+02 -.873241489E+02 -.873231776E+02 -.873221967E+02 -.873212108E+02 -.873202257E+02 -.873192468E+02 -.873182786E+02 -.873173243E+02 -.873163867E+02 -.873154683E+02 -.873145700E+02 -.873136904E+02 -.873128265E+02 -.873119761E+02 -.873111393E+02 -.873103168E+02 -.873095090E+02 -.873087168E+02 -.873079418E+02 -.873071860E+02 -.873064501E+02 -.873057348E+02 -.873050417E+02 -.873043730E+02 -.873037309E+02 -.873031165E+02 -.873025306E+02 -.873019737E+02 -.873014464E+02 -.873009487E+02 -.873004807E+02 -.873000430E+02 -.872996364E+02 -.872992615E+02 -.872989191E+02 -.872986100E+02 -.872983347E+02 -.872980939E+02 -.872978882E+02 -.872977181E+02 -.872975837E+02 -.872974855E+02 -.872974234E+02 -.872973976E+02 -.872974077E+02 -.872974537E+02 -.872975357E+02 -.872976534E+02 -.872978066E+02 -.872979949E+02 -.872982181E+02 -.872984757E+02 -.872987672E+02 -.872990922E+02 -.872994498E+02 -.872998396E+02 -.873002610E+02 -.873007131E+02 -.873011953E+02 -.873017068E+02 -.873022467E+02 -.873028140E+02 -.873034080E+02 -.873040277E+02 -.873046722E+02 -.873053405E+02 -.873060317E+02 -.873067449E+02 -.873074790E+02 -.873082332E+02 -.873090064E+02 -.873097977E+02 -.873106061E+02 -.873114308E+02 -.873122707E+02 -.873131250E+02 -.873139927E+02 -.873148731E+02 -.873157651E+02 -.873166680E+02 -.873175810E+02 -.873185032E+02 -.873194338E+02 -.873203720E+02 -.873213169E+02 -.873222672E+02 -.873232208E+02 -.873241736E+02 -.873251163E+02 -.873260296E+02 -.873268751E+02 -.873275822E+02 -.873280305E+02 -.873280305E+02
 -.873270539E+02 -.873270539E+02 -.873263898E+02 -.873253350E+02 -.873240647E+02 -.873226827E+02 -.873212447E+02 -.873197797E+02 -.873183055E+02 -.873168341E+02 -.873153730E+02 -.873139282E+02 -.873125058E+02 -.873111090E+02 -.873097378E+02 -.873083896E+02 -.873070610E+02 -.873057494E+02 -.873044549E+02 -.873031793E+02 -.873019235E+02 -.873006889E+02 -.872994783E+02 -.872982946E+02 -.872971387E+02 -.872960112E+02 -.872949139E+02 -.872938500E+02 -.872928216E+02 -.872918296E+02 -.872908751E+02 -.872899600E+02 -.872890862E+02 -.872882545E+02 -.872874654E+02 -.872867196E+02 -.872860185E+02 -.872853636E+02 -.872847556E+02 -.872841950E+02 -.872836830E+02 -.872832210E+02 -.872828103E+02 -.872824515E+02 -.872821451E+02 -.872818916E+02 -.872816916E+02 -.872815453E+02 -.872814528E+02 -.872814140E+02 -.872814288E+02 -.872814974E+02 -.872816197E+02 -.872817954E+02 -.872820241E+02 -.872823054E+02 -.872826387E+02 -.872830236E+02 -.872834591E+02 -.872839445E+02 -.872844788E+02 -.872850612E+02 -.872856906E+02 -.872863659E+02 -.872870860E+02 -.872878497E+02 -.872886556E+02 -.872895025E+02 -.872903890E+02 -.872913137E+02 -.872922754E+02 -.872932724E+02 -.872943035E+02 -.872953672E+02 -.872964619E+02 -.872975864E+02 -.872987391E+02 -.872999186E+02 -.873011235E+02 -.873023523E+02 -.873036037E+02 -.873048764E+02 -.873061690E+02 -.873074801E+02 -.873088085E+02 -.873101530E+02 -.873115122E+02 -.873128851E+02 -.873142703E+02 -.873156667E+02 -.873170730E+02 -.873184872E+02 -.873199064E+02 -.873213242E+02 -.873227271E+02 -.873240864E+02 -.873253451E+02 -.873263981E+02 -.873270662E+02 -.873270662E+02
 -.873260394E+02 -.873260394E+02 -.873251470E+02 -.873237269E+02 -.873220150E+02 -.873201490E+02 -.873182066E+02 -.873162344E+02 -.873142610E+02 -.873123034E+02 -.873103717E+02 -.873084703E+02 -.873065987E+02 -.873047541E+02 -.873029326E+02 -.873011297E+02 -.872993438E+02 -.872975776E+02 -.872958340E+02 -.872941143E+02 -.872924204E+02 -.872907572E+02 -.872891295E+02 -.872875396E+02 -.872859887E+02 -.872844791E+02 -.872830129E+02 -.872815909E+02 -.872802138E+02 -.872788834E+02 -.872776023E+02 -.872763733E+02 -.872751983E+02 -.872740790E+02 -.872730169E+02 -.872720136E+02 -.872710703E+02 -.872701884E+02 -.872693696E+02 -.872686154E+02 -.872679276E+02 -.872673075E+02 -.872667562E+02 -.872662746E+02 -.872658634E+02 -.872655233E+02 -.872652545E+02 -.872650574E+02 -.872649325E+02 -.872648799E+02 -.872648998E+02 -.872649921E+02 -.872651564E+02 -.872653927E+02 -.872657005E+02 -.872660792E+02 -.872665279E+02 -.872670458E+02 -.872676317E+02 -.872682848E+02 -.872690036E+02 -.872697869E+02 -.872706333E+02 -.872715412E+02 -.872725092E+02 -.872735356E+02 -.872746186E+02 -.872757565E+02 -.872769473E+02 -.872781893E+02 -.872794805E+02 -.872808191E+02 -.872822030E+02 -.872836304E+02 -.872850992E+02 -.872866075E+02 -.872881534E+02 -.872897349E+02 -.872913501E+02 -.872929972E+02 -.872946742E+02 -.872963793E+02 -.872981108E+02 -.872998668E+02 -.873016457E+02 -.873034457E+02 -.873052652E+02 -.873071027E+02 -.873089565E+02 -.873108250E+02 -.873127064E+02 -.873145984E+02 -.873164966E+02 -.873183929E+02 -.873202690E+02 -.873220867E+02 -.873237699E+02 -.873251780E+02 -.873260715E+02 -.873260715E+02
 -.873249990E+02 -.873249990E+02 -.873238652E+02 -.873220592E+02 -.873198802E+02 -.873175156E+02 -.873150755E+02 -.873126192E+02 -.873101769E+02 -.873077612E+02 -.873053729E+02 -.873030092E+02 -.873006685E+02 -.872983492E+02 -.872960485E+02 -.872937659E+02 -.872915041E+02 -.872892657E+02 -.872870535E+02 -.872848738E+02 -.872827345E+02 -.872806403E+02 -.872785930E+02 -.872765942E+02 -.872746458E+02 -.872727480E+02 -.872709006E+02 -.872691057E+02 -.872673668E+02 -.872656871E+02 -.872640693E+02 -.872625160E+02 -.872610300E+02 -.872596140E+02 -.872582704E+02 -.872570011E+02 -.872558080E+02 -.872546931E+02 -.872536587E+02 -.872527066E+02 -.872518380E+02 -.872510545E+02 -.872503576E+02 -.872497486E+02 -.872492285E+02 -.872487979E+02 -.872484575E+02 -.872482079E+02 -.872480497E+02 -.872479831E+02 -.872480084E+02 -.872481254E+02 -.872483340E+02 -.872486338E+02 -.872490241E+02 -.872495039E+02 -.872500722E+02 -.872507279E+02 -.872514697E+02 -.872522962E+02 -.872532058E+02 -.872541968E+02 -.872552674E+02 -.872564157E+02 -.872576397E+02 -.872589372E+02 -.872603058E+02 -.872617434E+02 -.872632476E+02 -.872648160E+02 -.872664461E+02 -.872681355E+02 -.872698818E+02 -.872716824E+02 -.872735349E+02 -.872754367E+02 -.872773853E+02 -.872793783E+02 -.872814133E+02 -.872834878E+02 -.872855996E+02 -.872877462E+02 -.872899254E+02 -.872921349E+02 -.872943728E+02 -.872966367E+02 -.872989247E+02 -.873012348E+02 -.873035650E+02 -.873059132E+02 -.873082773E+02 -.873106542E+02 -.873130387E+02 -.873154205E+02 -.873177767E+02 -.873200594E+02 -.873221730E+02 -.873239411E+02 -.873250629E+02 -.873250629E+02
 -.873239071E+02 -.873239071E+02 -.873225143E+02 -.873203166E+02 -.873176942E+02 -.873148733E+02 -.873119735E+02 -.873090530E+02 -.873061372E+02 -.873032357E+02 -.873003530E+02 -.872974919E+02 -.872946506E+02 -.872918266E+02 -.872890220E+02 -.872862414E+02 -.872834878E+02 -.872807663E+02 -.872780859E+02 -.872754541E+02 -.872728729E+02 -.872703430E+02 -.872678668E+02 -.872654466E+02 -.872630832E+02 -.872607777E+02 -.872585329E+02 -.872563523E+02 -.872542393E+02 -.872521974E+02 -.872502302E+02 -.872483416E+02 -.872465351E+02 -.872448142E+02 -.872431812E+02 -.872416385E+02 -.872401884E+02 -.872388332E+02 -.872375752E+02 -.872364164E+02 -.872353591E+02 -.872344054E+02 -.872335569E+02 -.872328150E+02 -.872321810E+02 -.872316563E+02 -.872312418E+02 -.872309381E+02 -.872307459E+02 -.872306656E+02 -.872306974E+02 -.872308411E+02 -.872310963E+02 -.872314624E+02 -.872319385E+02 -.872325237E+02 -.872332167E+02 -.872340162E+02 -.872349204E+02 -.872359275E+02 -.872370357E+02 -.872382428E+02 -.872395466E+02 -.872409445E+02 -.872424340E+02 -.872440124E+02 -.872456771E+02 -.872474251E+02 -.872492535E+02 -.872511594E+02 -.872531397E+02 -.872551915E+02 -.872573116E+02 -.872594970E+02 -.872617445E+02 -.872640512E+02 -.872664138E+02 -.872688295E+02 -.872712952E+02 -.872738080E+02 -.872763650E+02 -.872789634E+02 -.872816004E+02 -.872842735E+02 -.872869799E+02 -.872897172E+02 -.872924829E+02 -.872952745E+02 -.872980897E+02 -.873009261E+02 -.873037810E+02 -.873066509E+02 -.873095295E+02 -.873124044E+02 -.873152480E+02 -.873180027E+02 -.873205530E+02 -.873226864E+02 -.873240400E+02 -.873240400E+02
 -.873228013E+02 -.873228013E+02 -.873211706E+02 -.873186136E+02 -.873155661E+02 -.873122804E+02 -.873088927E+02 -.873054700E+02 -.873020430E+02 -.872986271E+02 -.872952280E+02 -.872918436E+02 -.872884744E+02 -.872851278E+02 -.872818110E+02 -.872785281E+02 -.872752844E+02 -.872720872E+02 -.872689401E+02 -.872658438E+02 -.872628015E+02 -.872598177E+02 -.872568946E+02 -.872540336E+02 -.872512376E+02 -.872485098E+02 -.872458533E+02 -.872432719E+02 -.872407707E+02 -.872383544E+02 -.872360274E+02 -.872337939E+02 -.872316573E+02 -.872296206E+02 -.872276866E+02 -.872258587E+02 -.872241398E+02 -.872225325E+02 -.872210397E+02 -.872196644E+02 -.872184095E+02 -.872172771E+02 -.872162693E+02 -.872153882E+02 -.872146357E+02 -.872140131E+02 -.872135215E+02 -.872131616E+02 -.872129343E+02 -.872128399E+02 -.872128786E+02 -.872130503E+02 -.872133544E+02 -.872137903E+02 -.872143572E+02 -.872150535E+02 -.872158779E+02 -.872168284E+02 -.872179032E+02 -.872190999E+02 -.872204163E+02 -.872218497E+02 -.872233974E+02 -.872250563E+02 -.872268234E+02 -.872286955E+02 -.872306691E+02 -.872327408E+02 -.872349070E+02 -.872371643E+02 -.872395088E+02 -.872419370E+02 -.872444450E+02 -.872470291E+02 -.872496857E+02 -.872524110E+02 -.872552013E+02 -.872580531E+02 -.872609628E+02 -.872639269E+02 -.872669420E+02 -.872700047E+02 -.872731118E+02 -.872762602E+02 -.872794468E+02 -.872826687E+02 -.872859228E+02 -.872892065E+02 -.872925169E+02 -.872958514E+02 -.872992068E+02 -.873025791E+02 -.873059609E+02 -.873093377E+02 -.873126773E+02 -.873159120E+02 -.873189065E+02 -.873214113E+02 -.873230005E+02 -.873230005E+02
 -.873217310E+02 -.873217310E+02 -.873198591E+02 -.873169233E+02 -.873134245E+02 -.873096524E+02 -.873057586E+02 -.873018151E+02 -.872978558E+02 -.872938962E+02 -.872899441E+02 -.872860102E+02 -.872821070E+02 -.872782404E+02 -.872744120E+02 -.872706271E+02 -.872668908E+02 -.872632042E+02 -.872595691E+02 -.872559911E+02 -.872524743E+02 -.872490199E+02 -.872456305E+02 -.872423106E+02 -.872390643E+02 -.872358962E+02 -.872328120E+02 -.872298170E+02 -.872269153E+02 -.872241118E+02 -.872214115E+02 -.872188180E+02 -.872163347E+02 -.872139657E+02 -.872117152E+02 -.872095865E+02 -.872075832E+02 -.872057092E+02 -.872039685E+02 -.872023646E+02 -.872009008E+02 -.871995800E+02 -.871984050E+02 -.871973779E+02 -.871965006E+02 -.871957746E+02 -.871952015E+02 -.871947824E+02 -.871945182E+02 -.871944093E+02 -.871944560E+02 -.871946580E+02 -.871950148E+02 -.871955254E+02 -.871961886E+02 -.871970026E+02 -.871979659E+02 -.871990763E+02 -.872003314E+02 -.872017285E+02 -.872032648E+02 -.872049372E+02 -.872067423E+02 -.872086765E+02 -.872107360E+02 -.872129169E+02 -.872152153E+02 -.872176269E+02 -.872201475E+02 -.872227727E+02 -.872254982E+02 -.872283195E+02 -.872312323E+02 -.872342320E+02 -.872373144E+02 -.872404749E+02 -.872437094E+02 -.872470135E+02 -.872503830E+02 -.872538139E+02 -.872573023E+02 -.872608441E+02 -.872644357E+02 -.872680734E+02 -.872717536E+02 -.872754730E+02 -.872792283E+02 -.872830163E+02 -.872868338E+02 -.872906778E+02 -.872945448E+02 -.872984300E+02 -.873023255E+02 -.873062142E+02 -.873100595E+02 -.873137833E+02 -.873172303E+02 -.873201133E+02 -.873219422E+02 -.873219422E+02
 -.873206516E+02 -.873206516E+02 -.873185432E+02 -.873152308E+02 -.873112710E+02 -.873069810E+02 -.873025328E+02 -.872980188E+02 -.872934858E+02 -.872889585E+02 -.872844559E+02 -.872799901E+02 -.872755627E+02 -.872711744E+02 -.872668308E+02 -.872625359E+02 -.872582901E+02 -.872540958E+02 -.872499577E+02 -.872458784E+02 -.872418608E+02 -.872379110E+02 -.872340349E+02 -.872302374E+02 -.872265244E+02 -.872229024E+02 -.872193760E+02 -.872159494E+02 -.872126285E+02 -.872094186E+02 -.872063235E+02 -.872033476E+02 -.872004963E+02 -.871977744E+02 -.871951861E+02 -.871927365E+02 -.871904315E+02 -.871882756E+02 -.871862730E+02 -.871844275E+02 -.871827431E+02 -.871812232E+02 -.871798705E+02 -.871786877E+02 -.871776774E+02 -.871768417E+02 -.871761825E+02 -.871757011E+02 -.871753982E+02 -.871752745E+02 -.871753301E+02 -.871755647E+02 -.871759775E+02 -.871765675E+02 -.871773332E+02 -.871782730E+02 -.871793847E+02 -.871806657E+02 -.871821133E+02 -.871837242E+02 -.871854950E+02 -.871874218E+02 -.871895006E+02 -.871917271E+02 -.871940968E+02 -.871966050E+02 -.871992470E+02 -.872020178E+02 -.872049122E+02 -.872079253E+02 -.872110518E+02 -.872142865E+02 -.872176241E+02 -.872210595E+02 -.872245875E+02 -.872282029E+02 -.872319008E+02 -.872356762E+02 -.872395241E+02 -.872434400E+02 -.872474192E+02 -.872514573E+02 -.872555499E+02 -.872596929E+02 -.872638823E+02 -.872681143E+02 -.872723850E+02 -.872766911E+02 -.872810291E+02 -.872853954E+02 -.872897863E+02 -.872941965E+02 -.872986169E+02 -.873030287E+02 -.873073901E+02 -.873116131E+02 -.873155215E+02 -.873187902E+02 -.873208637E+02 -.873208637E+02
 -.873195772E+02 -.873195772E+02 -.873172120E+02 -.873134763E+02 -.873089933E+02 -.873041347E+02 -.872991116E+02 -.872940311E+02 -.872889439E+02 -.872838767E+02 -.872788417E+02 -.872738413E+02 -.872688786E+02 -.872639595E+02 -.872590852E+02 -.872542550E+02 -.872494729E+02 -.872447442E+02 -.872400723E+02 -.872354631E+02 -.872309246E+02 -.872264624E+02 -.872220815E+02 -.872177893E+02 -.872135918E+02 -.872094933E+02 -.872054997E+02 -.872016181E+02 -.871978528E+02 -.871942080E+02 -.871906901E+02 -.871873063E+02 -.871840620E+02 -.871809631E+02 -.871780165E+02 -.871752286E+02 -.871726043E+02 -.871701485E+02 -.871678664E+02 -.871657627E+02 -.871638417E+02 -.871621076E+02 -.871605642E+02 -.871592149E+02 -.871580626E+02 -.871571097E+02 -.871563582E+02 -.871558096E+02 -.871554650E+02 -.871553251E+02 -.871553901E+02 -.871556595E+02 -.871561328E+02 -.871568087E+02 -.871576856E+02 -.871587614E+02 -.871600333E+02 -.871614984E+02 -.871631534E+02 -.871649942E+02 -.871670166E+02 -.871692161E+02 -.871715879E+02 -.871741270E+02 -.871768280E+02 -.871796853E+02 -.871826933E+02 -.871858462E+02 -.871891379E+02 -.871925624E+02 -.871961136E+02 -.871997853E+02 -.872035715E+02 -.872074661E+02 -.872114629E+02 -.872155561E+02 -.872197399E+02 -.872240085E+02 -.872283564E+02 -.872327782E+02 -.872372685E+02 -.872418224E+02 -.872464350E+02 -.872511015E+02 -.872558176E+02 -.872605788E+02 -.872653812E+02 -.872702208E+02 -.872750938E+02 -.872799966E+02 -.872849248E+02 -.872898729E+02 -.872948307E+02 -.872997773E+02 -.873046663E+02 -.873093990E+02 -.873137786E+02 -.873174408E+02 -.873197637E+02 -.873197637E+02
 -.873183967E+02 -.873183967E+02 -.873157567E+02 -.873115819E+02 -.873065837E+02 -.873011847E+02 -.872956109E+02 -.872899761E+02 -.872843387E+02 -.872787235E+02 -.872731370E+02 -.872675834E+02 -.872620672E+02 -.872565874E+02 -.872511451E+02 -.872457474E+02 -.872404009E+02 -.872351106E+02 -.872298842E+02 -.872247286E+02 -.872196486E+02 -.872146509E+02 -.872097443E+02 -.872049337E+02 -.872002235E+02 -.871956209E+02 -.871911326E+02 -.871867631E+02 -.871825190E+02 -.871784094E+02 -.871744419E+02 -.871706228E+02 -.871669598E+02 -.871634609E+02 -.871601324E+02 -.871569801E+02 -.871540110E+02 -.871512319E+02 -.871486485E+02 -.871462662E+02 -.871440905E+02 -.871421263E+02 -.871403777E+02 -.871388486E+02 -.871375426E+02 -.871364625E+02 -.871356107E+02 -.871349892E+02 -.871345996E+02 -.871344426E+02 -.871345183E+02 -.871348266E+02 -.871353667E+02 -.871361369E+02 -.871371351E+02 -.871383590E+02 -.871398052E+02 -.871414701E+02 -.871433495E+02 -.871454389E+02 -.871477332E+02 -.871502272E+02 -.871529151E+02 -.871557909E+02 -.871588483E+02 -.871620807E+02 -.871654814E+02 -.871690435E+02 -.871727600E+02 -.871766236E+02 -.871806273E+02 -.871847639E+02 -.871890263E+02 -.871934073E+02 -.871979001E+02 -.872024976E+02 -.872071933E+02 -.872119806E+02 -.872168530E+02 -.872218045E+02 -.872268290E+02 -.872319208E+02 -.872370746E+02 -.872422851E+02 -.872475472E+02 -.872528563E+02 -.872582079E+02 -.872635978E+02 -.872690219E+02 -.872744763E+02 -.872799563E+02 -.872854559E+02 -.872909643E+02 -.872964581E+02 -.873018864E+02 -.873071400E+02 -.873120005E+02 -.873160644E+02 -.873186418E+02 -.873186418E+02
 -.873171562E+02 -.873171562E+02 -.873142470E+02 -.873096483E+02 -.873041462E+02 -.872982023E+02 -.872920695E+02 -.872858776E+02 -.872796809E+02 -.872734967E+02 -.872673324E+02 -.872611942E+02 -.872550838E+02 -.872490065E+02 -.872429716E+02 -.872369849E+02 -.872310522E+02 -.872251824E+02 -.872193821E+02 -.872136564E+02 -.872080131E+02 -.872024587E+02 -.871969967E+02 -.871916326E+02 -.871863751E+02 -.871812316E+02 -.871762085E+02 -.871713158E+02 -.871665637E+02 -.871619591E+02 -.871575096E+02 -.871532247E+02 -.871491129E+02 -.871451817E+02 -.871414392E+02 -.871378944E+02 -.871345546E+02 -.871314267E+02 -.871285178E+02 -.871258345E+02 -.871233825E+02 -.871211672E+02 -.871191944E+02 -.871174689E+02 -.871159946E+02 -.871147754E+02 -.871138145E+02 -.871131143E+02 -.871126764E+02 -.871125016E+02 -.871125904E+02 -.871129423E+02 -.871135559E+02 -.871144296E+02 -.871155609E+02 -.871169468E+02 -.871185834E+02 -.871204664E+02 -.871225909E+02 -.871249515E+02 -.871275423E+02 -.871303567E+02 -.871333882E+02 -.871366294E+02 -.871400730E+02 -.871437111E+02 -.871475359E+02 -.871515392E+02 -.871557127E+02 -.871600480E+02 -.871645368E+02 -.871691707E+02 -.871739414E+02 -.871788408E+02 -.871838607E+02 -.871889932E+02 -.871942306E+02 -.871995654E+02 -.872049904E+02 -.872104985E+02 -.872160831E+02 -.872217378E+02 -.872274565E+02 -.872332333E+02 -.872390630E+02 -.872449403E+02 -.872508604E+02 -.872568187E+02 -.872628110E+02 -.872688329E+02 -.872748798E+02 -.872809453E+02 -.872870176E+02 -.872930715E+02 -.872990510E+02 -.873048364E+02 -.873101879E+02 -.873146615E+02 -.873174985E+02 -.873174985E+02
 -.873159242E+02 -.873159242E+02 -.873127333E+02 -.873077037E+02 -.873016947E+02 -.872952105E+02 -.872885206E+02 -.872817506E+02 -.872749549E+02 -.872681601E+02 -.872613813E+02 -.872546235E+02 -.872478946E+02 -.872412039E+02 -.872345572E+02 -.872279623E+02 -.872214286E+02 -.872149611E+02 -.872085637E+02 -.872022425E+02 -.871960022E+02 -.871898466E+02 -.871837847E+02 -.871778279E+02 -.871719843E+02 -.871662625E+02 -.871606740E+02 -.871552278E+02 -.871499311E+02 -.871447940E+02 -.871398274E+02 -.871350406E+02 -.871304428E+02 -.871260449E+02 -.871218566E+02 -.871178859E+02 -.871141417E+02 -.871106329E+02 -.871073672E+02 -.871043520E+02 -.871015950E+02 -.870991038E+02 -.870968844E+02 -.870949427E+02 -.870932843E+02 -.870919138E+02 -.870908343E+02 -.870900484E+02 -.870895582E+02 -.870893648E+02 -.870894684E+02 -.870898682E+02 -.870905633E+02 -.870915515E+02 -.870928298E+02 -.870943946E+02 -.870962413E+02 -.870983649E+02 -.871007593E+02 -.871034181E+02 -.871063342E+02 -.871095000E+02 -.871129075E+02 -.871165482E+02 -.871204132E+02 -.871244933E+02 -.871287792E+02 -.871332613E+02 -.871379297E+02 -.871427748E+02 -.871477868E+02 -.871529557E+02 -.871582722E+02 -.871637265E+02 -.871693095E+02 -.871750119E+02 -.871808250E+02 -.871867403E+02 -.871927494E+02 -.871988447E+02 -.872050184E+02 -.872112636E+02 -.872175734E+02 -.872239416E+02 -.872303622E+02 -.872368296E+02 -.872433386E+02 -.872498846E+02 -.872564629E+02 -.872630691E+02 -.872696985E+02 -.872763443E+02 -.872829940E+02 -.872896204E+02 -.872961629E+02 -.873024908E+02 -.873083427E+02 -.873132336E+02 -.873163350E+02 -.873163350E+02
 -.873147022E+02 -.873147022E+02 -.873112366E+02 -.873057790E+02 -.872992557E+02 -.872922059E+02 -.872849145E+02 -.872775224E+02 -.872700974E+02 -.872626713E+02 -.872552548E+02 -.872478603E+02 -.872404987E+02 -.872331782E+02 -.872259077E+02 -.872186934E+02 -.872115365E+02 -.872044390E+02 -.871974068E+02 -.871904456E+02 -.871835624E+02 -.871767688E+02 -.871700764E+02 -.871634931E+02 -.871570287E+02 -.871506949E+02 -.871445005E+02 -.871384549E+02 -.871325708E+02 -.871268598E+02 -.871213324E+02 -.871160002E+02 -.871108755E+02 -.871059687E+02 -.871012898E+02 -.870968502E+02 -.870926605E+02 -.870887300E+02 -.870850689E+02 -.870816876E+02 -.870785953E+02 -.870757998E+02 -.870733092E+02 -.870711308E+02 -.870692703E+02 -.870677324E+02 -.870665213E+02 -.870656407E+02 -.870650927E+02 -.870648783E+02 -.870649983E+02 -.870654524E+02 -.870662388E+02 -.870673548E+02 -.870687970E+02 -.870705611E+02 -.870726416E+02 -.870750321E+02 -.870777258E+02 -.870807150E+02 -.870839911E+02 -.870875450E+02 -.870913673E+02 -.870954478E+02 -.870997760E+02 -.871043409E+02 -.871091315E+02 -.871141365E+02 -.871193444E+02 -.871247436E+02 -.871303228E+02 -.871360706E+02 -.871419759E+02 -.871480275E+02 -.871542148E+02 -.871605272E+02 -.871669549E+02 -.871734880E+02 -.871801172E+02 -.871868336E+02 -.871936289E+02 -.872004952E+02 -.872074250E+02 -.872144115E+02 -.872214482E+02 -.872285291E+02 -.872356489E+02 -.872428025E+02 -.872499853E+02 -.872571929E+02 -.872644202E+02 -.872716605E+02 -.872789006E+02 -.872861115E+02 -.872932277E+02 -.873001080E+02 -.873064687E+02 -.873117839E+02 -.873151538E+02 -.873151538E+02
 -.873135045E+02 -.873135045E+02 -.873097478E+02 -.873038353E+02 -.872967677E+02 -.872891216E+02 -.872812050E+02 -.872731723E+02 -.872650992E+02 -.872570180E+02 -.872489539E+02 -.872409205E+02 -.872329249E+02 -.872249716E+02 -.872170618E+02 -.872091949E+02 -.872013739E+02 -.871936062E+02 -.871858990E+02 -.871782607E+02 -.871707034E+02 -.871632379E+02 -.871558721E+02 -.871486177E+02 -.871414871E+02 -.871344905E+02 -.871276397E+02 -.871209487E+02 -.871144296E+02 -.871080943E+02 -.871019566E+02 -.870960292E+02 -.870903240E+02 -.870848542E+02 -.870796335E+02 -.870746748E+02 -.870699903E+02 -.870655934E+02 -.870614968E+02 -.870577112E+02 -.870542468E+02 -.870511142E+02 -.870483226E+02 -.870458795E+02 -.870437917E+02 -.870420664E+02 -.870407085E+02 -.870397216E+02 -.870391087E+02 -.870388719E+02 -.870390117E+02 -.870395268E+02 -.870404158E+02 -.870416758E+02 -.870433023E+02 -.870452897E+02 -.870476319E+02 -.870503216E+02 -.870533501E+02 -.870567080E+02 -.870603854E+02 -.870643715E+02 -.870686546E+02 -.870732226E+02 -.870780631E+02 -.870831633E+02 -.870885099E+02 -.870940894E+02 -.870998886E+02 -.871058939E+02 -.871120921E+02 -.871184697E+02 -.871250137E+02 -.871317115E+02 -.871385507E+02 -.871455192E+02 -.871526055E+02 -.871597985E+02 -.871670879E+02 -.871744637E+02 -.871819165E+02 -.871894376E+02 -.871970188E+02 -.872046528E+02 -.872123326E+02 -.872200519E+02 -.872278050E+02 -.872355869E+02 -.872433928E+02 -.872512183E+02 -.872590587E+02 -.872669069E+02 -.872747494E+02 -.872825553E+02 -.872902547E+02 -.872976956E+02 -.873045724E+02 -.873103173E+02 -.873139590E+02 -.873139590E+02
 -.873122468E+02 -.873122468E+02 -.873082063E+02 -.873018377E+02 -.872942103E+02 -.872859461E+02 -.872773847E+02 -.872687029E+02 -.872599812E+02 -.872512646E+02 -.872425679E+02 -.872338957E+02 -.872252485E+02 -.872166264E+02 -.872080305E+02 -.871994663E+02 -.871909426E+02 -.871824669E+02 -.871740473E+02 -.871656959E+02 -.871574229E+02 -.871492372E+02 -.871411519E+02 -.871331801E+02 -.871253331E+02 -.871176245E+02 -.871100685E+02 -.871026776E+02 -.870954653E+02 -.870884462E+02 -.870816348E+02 -.870750460E+02 -.870686965E+02 -.870626029E+02 -.870567808E+02 -.870512457E+02 -.870460140E+02 -.870410999E+02 -.870365167E+02 -.870322777E+02 -.870283966E+02 -.870248848E+02 -.870217526E+02 -.870190105E+02 -.870166678E+02 -.870147316E+02 -.870132075E+02 -.870121013E+02 -.870114165E+02 -.870111548E+02 -.870113166E+02 -.870119018E+02 -.870129080E+02 -.870143310E+02 -.870161660E+02 -.870184067E+02 -.870210452E+02 -.870240722E+02 -.870274776E+02 -.870312504E+02 -.870353785E+02 -.870398484E+02 -.870446467E+02 -.870497590E+02 -.870551704E+02 -.870608654E+02 -.870668284E+02 -.870730438E+02 -.870794957E+02 -.870861681E+02 -.870930453E+02 -.871001118E+02 -.871073527E+02 -.871147530E+02 -.871222984E+02 -.871299751E+02 -.871377702E+02 -.871456710E+02 -.871536657E+02 -.871617433E+02 -.871698932E+02 -.871781060E+02 -.871863728E+02 -.871946856E+02 -.872030369E+02 -.872114204E+02 -.872198300E+02 -.872282608E+02 -.872367081E+02 -.872451676E+02 -.872536349E+02 -.872621030E+02 -.872705581E+02 -.872789678E+02 -.872872576E+02 -.872952651E+02 -.873026626E+02 -.873088408E+02 -.873127565E+02 -.873127565E+02
 -.873109406E+02 -.873109406E+02 -.873066189E+02 -.872997846E+02 -.872915885E+02 -.872827113E+02 -.872735270E+02 -.872642154E+02 -.872548654E+02 -.872455061E+02 -.872361490E+02 -.872267971E+02 -.872174535E+02 -.872081213E+02 -.871988067E+02 -.871895185E+02 -.871802629E+02 -.871710471E+02 -.871618818E+02 -.871527770E+02 -.871437418E+02 -.871347913E+02 -.871259387E+02 -.871171962E+02 -.871085777E+02 -.871000972E+02 -.870917677E+02 -.870836045E+02 -.870756244E+02 -.870678449E+02 -.870602849E+02 -.870529639E+02 -.870459013E+02 -.870391153E+02 -.870326246E+02 -.870264477E+02 -.870206019E+02 -.870151040E+02 -.870099715E+02 -.870052211E+02 -.870008676E+02 -.869969253E+02 -.869934081E+02 -.869903282E+02 -.869876955E+02 -.869855192E+02 -.869838077E+02 -.869825667E+02 -.869817999E+02 -.869815104E+02 -.869816995E+02 -.869823657E+02 -.869835057E+02 -.869851157E+02 -.869871894E+02 -.869897184E+02 -.869926933E+02 -.869961034E+02 -.869999367E+02 -.870041792E+02 -.870088163E+02 -.870138327E+02 -.870192118E+02 -.870249361E+02 -.870309878E+02 -.870373487E+02 -.870440003E+02 -.870509238E+02 -.870581002E+02 -.870655108E+02 -.870731375E+02 -.870809620E+02 -.870889667E+02 -.870971342E+02 -.871054483E+02 -.871138933E+02 -.871224540E+02 -.871311162E+02 -.871398667E+02 -.871486930E+02 -.871575838E+02 -.871665285E+02 -.871755175E+02 -.871845422E+02 -.871935949E+02 -.872026690E+02 -.872117586E+02 -.872208585E+02 -.872299644E+02 -.872390726E+02 -.872481787E+02 -.872572764E+02 -.872663516E+02 -.872753708E+02 -.872842551E+02 -.872928319E+02 -.873007518E+02 -.873073642E+02 -.873115541E+02 -.873115541E+02
 -.873096518E+02 -.873096518E+02 -.873050249E+02 -.872977164E+02 -.872889657E+02 -.872795011E+02 -.872697042E+02 -.872597681E+02 -.872497690E+02 -.872397412E+02 -.872296952E+02 -.872196398E+02 -.872095791E+02 -.871995192E+02 -.871894668E+02 -.871794258E+02 -.871694021E+02 -.871594066E+02 -.871494496E+02 -.871395415E+02 -.871296980E+02 -.871199311E+02 -.871102521E+02 -.871006742E+02 -.870912112E+02 -.870818781E+02 -.870726930E+02 -.870636761E+02 -.870548478E+02 -.870462299E+02 -.870378438E+02 -.870297116E+02 -.870218540E+02 -.870142927E+02 -.870070500E+02 -.870001472E+02 -.869936054E+02 -.869874463E+02 -.869816908E+02 -.869763579E+02 -.869714664E+02 -.869670342E+02 -.869630775E+02 -.869596102E+02 -.869566458E+02 -.869541963E+02 -.869522703E+02 -.869508748E+02 -.869500160E+02 -.869496969E+02 -.869499174E+02 -.869506766E+02 -.869519717E+02 -.869537966E+02 -.869561432E+02 -.869590026E+02 -.869623636E+02 -.869662127E+02 -.869705345E+02 -.869753133E+02 -.869805313E+02 -.869861695E+02 -.869922075E+02 -.869986248E+02 -.870054002E+02 -.870125116E+02 -.870199368E+02 -.870276533E+02 -.870356390E+02 -.870438721E+02 -.870523305E+02 -.870609931E+02 -.870698391E+02 -.870788490E+02 -.870880037E+02 -.870972848E+02 -.871066754E+02 -.871161595E+02 -.871257221E+02 -.871353494E+02 -.871450288E+02 -.871547488E+02 -.871644991E+02 -.871742707E+02 -.871840557E+02 -.871938471E+02 -.872036392E+02 -.872134272E+02 -.872232074E+02 -.872329763E+02 -.872427306E+02 -.872524642E+02 -.872621634E+02 -.872717937E+02 -.872812723E+02 -.872904168E+02 -.872988566E+02 -.873059004E+02 -.873103625E+02 -.873103625E+02
 -.873083343E+02 -.873083343E+02 -.873034287E+02 -.872956901E+02 -.872864271E+02 -.872763913E+02 -.872659883E+02 -.872554067E+02 -.872447375E+02 -.872340159E+02 -.872232632E+02 -.872124854E+02 -.872016881E+02 -.871908757E+02 -.871800503E+02 -.871692184E+02 -.871583915E+02 -.871475800E+02 -.871367929E+02 -.871260432E+02 -.871153390E+02 -.871046907E+02 -.870941111E+02 -.870836164E+02 -.870732241E+02 -.870629557E+02 -.870528331E+02 -.870428790E+02 -.870331165E+02 -.870235692E+02 -.870142618E+02 -.870052181E+02 -.869964639E+02 -.869880259E+02 -.869799299E+02 -.869722017E+02 -.869648681E+02 -.869579547E+02 -.869514858E+02 -.869454852E+02 -.869399765E+02 -.869349810E+02 -.869305177E+02 -.869266055E+02 -.869232606E+02 -.869204959E+02 -.869183227E+02 -.869167507E+02 -.869157857E+02 -.869154307E+02 -.869156878E+02 -.869165557E+02 -.869180295E+02 -.869201025E+02 -.869227663E+02 -.869260089E+02 -.869298159E+02 -.869341711E+02 -.869390569E+02 -.869444530E+02 -.869503376E+02 -.869566875E+02 -.869634790E+02 -.869706871E+02 -.869782856E+02 -.869862480E+02 -.869945480E+02 -.870031591E+02 -.870120547E+02 -.870212084E+02 -.870305947E+02 -.870401889E+02 -.870499669E+02 -.870599055E+02 -.870699827E+02 -.870801778E+02 -.870904714E+02 -.871008453E+02 -.871112827E+02 -.871217683E+02 -.871322883E+02 -.871428304E+02 -.871533835E+02 -.871639382E+02 -.871744863E+02 -.871850212E+02 -.871955373E+02 -.872060305E+02 -.872164976E+02 -.872269361E+02 -.872373436E+02 -.872477150E+02 -.872580370E+02 -.872682746E+02 -.872783417E+02 -.872880466E+02 -.872969982E+02 -.873044659E+02 -.873091953E+02 -.873091953E+02
 -.873071544E+02 -.873071544E+02 -.873019789E+02 -.872938159E+02 -.872840217E+02 -.872733911E+02 -.872623450E+02 -.872510986E+02 -.872397469E+02 -.872283348E+02 -.872168730E+02 -.872053675E+02 -.871938212E+02 -.871822374E+02 -.871706232E+02 -.871589880E+02 -.871473388E+02 -.871356799E+02 -.871240198E+02 -.871123643E+02 -.871007246E+02 -.870891146E+02 -.870775532E+02 -.870660596E+02 -.870546566E+02 -.870433668E+02 -.870322138E+02 -.870212219E+02 -.870104172E+02 -.869998275E+02 -.869894802E+02 -.869794059E+02 -.869696358E+02 -.869602003E+02 -.869511306E+02 -.869424593E+02 -.869342175E+02 -.869264360E+02 -.869191453E+02 -.869123756E+02 -.869061544E+02 -.869005070E+02 -.868954588E+02 -.868910313E+02 -.868872428E+02 -.868841107E+02 -.868816497E+02 -.868798698E+02 -.868787790E+02 -.868783834E+02 -.868786840E+02 -.868796782E+02 -.868813617E+02 -.868837267E+02 -.868867608E+02 -.868904497E+02 -.868947764E+02 -.868997212E+02 -.869052613E+02 -.869113723E+02 -.869180279E+02 -.869252000E+02 -.869328593E+02 -.869409749E+02 -.869495157E+02 -.869584501E+02 -.869677462E+02 -.869773719E+02 -.869872955E+02 -.869974863E+02 -.870079140E+02 -.870185492E+02 -.870293638E+02 -.870403309E+02 -.870514252E+02 -.870626230E+02 -.870739019E+02 -.870852415E+02 -.870966232E+02 -.871080300E+02 -.871194470E+02 -.871308608E+02 -.871422598E+02 -.871536344E+02 -.871649765E+02 -.871762796E+02 -.871875388E+02 -.871987508E+02 -.872099135E+02 -.872210256E+02 -.872320859E+02 -.872430907E+02 -.872540279E+02 -.872648621E+02 -.872755045E+02 -.872857551E+02 -.872952036E+02 -.873030819E+02 -.873080697E+02 -.873080697E+02
 -.873060552E+02 -.873060552E+02 -.873006048E+02 -.872919932E+02 -.872816588E+02 -.872704366E+02 -.872587769E+02 -.872468967E+02 -.872348942E+02 -.872228020E+02 -.872106358E+02 -.871984022E+02 -.871861066E+02 -.871737532E+02 -.871613465E+02 -.871488874E+02 -.871363749E+02 -.871238145E+02 -.871112116E+02 -.870985786E+02 -.870859303E+02 -.870732865E+02 -.870606661E+02 -.870480910E+02 -.870355835E+02 -.870231677E+02 -.870108694E+02 -.869987174E+02 -.869867428E+02 -.869749766E+02 -.869634540E+02 -.869522101E+02 -.869412808E+02 -.869307033E+02 -.869205167E+02 -.869107592E+02 -.869014693E+02 -.868926851E+02 -.868844444E+02 -.868767816E+02 -.868697299E+02 -.868633226E+02 -.868575883E+02 -.868525534E+02 -.868482430E+02 -.868446790E+02 -.868418776E+02 -.868398532E+02 -.868386171E+02 -.868381739E+02 -.868385255E+02 -.868396703E+02 -.868416021E+02 -.868443097E+02 -.868477794E+02 -.868519937E+02 -.868569308E+02 -.868625660E+02 -.868688718E+02 -.868758179E+02 -.868833720E+02 -.868914995E+02 -.869001644E+02 -.869093295E+02 -.869189571E+02 -.869290087E+02 -.869394455E+02 -.869502292E+02 -.869613223E+02 -.869726877E+02 -.869842896E+02 -.869960934E+02 -.870080664E+02 -.870201774E+02 -.870323969E+02 -.870446978E+02 -.870570549E+02 -.870694453E+02 -.870818481E+02 -.870942447E+02 -.871066190E+02 -.871189568E+02 -.871312463E+02 -.871434774E+02 -.871556427E+02 -.871677361E+02 -.871797539E+02 -.871916937E+02 -.872035550E+02 -.872153381E+02 -.872270436E+02 -.872386698E+02 -.872502059E+02 -.872616169E+02 -.872728124E+02 -.872835847E+02 -.872935064E+02 -.873017746E+02 -.873070072E+02 -.873070072E+02
 -.873049745E+02 -.873049745E+02 -.872992729E+02 -.872902559E+02 -.872794283E+02 -.872676627E+02 -.872554215E+02 -.872429297E+02 -.872302837E+02 -.872175266E+02 -.872046755E+02 -.871917364E+02 -.871787073E+02 -.871655853E+02 -.871523645E+02 -.871390396E+02 -.871256147E+02 -.871120958E+02 -.870984953E+02 -.870848271E+02 -.870711092E+02 -.870573573E+02 -.870435917E+02 -.870298333E+02 -.870161070E+02 -.870024401E+02 -.869888637E+02 -.869754112E+02 -.869621165E+02 -.869490189E+02 -.869361576E+02 -.869235751E+02 -.869113155E+02 -.868994252E+02 -.868879504E+02 -.868769374E+02 -.868664322E+02 -.868564812E+02 -.868471276E+02 -.868384148E+02 -.868303859E+02 -.868230794E+02 -.868165327E+02 -.868107805E+02 -.868058536E+02 -.868017769E+02 -.867985734E+02 -.867962611E+02 -.867948512E+02 -.867943516E+02 -.867947654E+02 -.867960893E+02 -.867983153E+02 -.868014308E+02 -.868054180E+02 -.868102544E+02 -.868159134E+02 -.868223642E+02 -.868295725E+02 -.868375011E+02 -.868461100E+02 -.868553562E+02 -.868651958E+02 -.868755834E+02 -.868864724E+02 -.868978159E+02 -.869095674E+02 -.869216809E+02 -.869341108E+02 -.869468133E+02 -.869597458E+02 -.869728679E+02 -.869861409E+02 -.869995286E+02 -.870129972E+02 -.870265157E+02 -.870400556E+02 -.870535910E+02 -.870670990E+02 -.870805597E+02 -.870939554E+02 -.871072715E+02 -.871204958E+02 -.871336190E+02 -.871466339E+02 -.871595357E+02 -.871723219E+02 -.871849919E+02 -.871975471E+02 -.872099901E+02 -.872223240E+02 -.872345492E+02 -.872466571E+02 -.872586142E+02 -.872703289E+02 -.872815877E+02 -.872919480E+02 -.873005760E+02 -.873060339E+02 -.873060339E+02
 -.873039980E+02 -.873039980E+02 -.872980700E+02 -.872886860E+02 -.872774048E+02 -.872651311E+02 -.872523445E+02 -.872392799E+02 -.872260425E+02 -.872126748E+02 -.871991858E+02 -.871855673E+02 -.871718087E+02 -.871578991E+02 -.871438313E+02 -.871296089E+02 -.871152373E+02 -.871007260E+02 -.870860848E+02 -.870713266E+02 -.870564632E+02 -.870415128E+02 -.870264950E+02 -.870114349E+02 -.869963596E+02 -.869813008E+02 -.869662928E+02 -.869513723E+02 -.869365822E+02 -.869219674E+02 -.869075769E+02 -.868934612E+02 -.868796738E+02 -.868662682E+02 -.868532987E+02 -.868408202E+02 -.868288899E+02 -.868175624E+02 -.868068936E+02 -.867969393E+02 -.867877503E+02 -.867793771E+02 -.867718661E+02 -.867652603E+02 -.867595961E+02 -.867549084E+02 -.867512248E+02 -.867485661E+02 -.867469492E+02 -.867463835E+02 -.867468717E+02 -.867484102E+02 -.867509895E+02 -.867545929E+02 -.867591984E+02 -.867647781E+02 -.867712980E+02 -.867787199E+02 -.867870015E+02 -.867960955E+02 -.868059516E+02 -.868165175E+02 -.868277388E+02 -.868395589E+02 -.868519210E+02 -.868647683E+02 -.868780441E+02 -.868916926E+02 -.869056592E+02 -.869198916E+02 -.869343394E+02 -.869489546E+02 -.869636920E+02 -.869785099E+02 -.869933693E+02 -.870082348E+02 -.870230742E+02 -.870378591E+02 -.870525643E+02 -.870671680E+02 -.870816520E+02 -.870960014E+02 -.871102041E+02 -.871242516E+02 -.871381377E+02 -.871518594E+02 -.871654162E+02 -.871788099E+02 -.871920443E+02 -.872051251E+02 -.872180582E+02 -.872308473E+02 -.872434867E+02 -.872559452E+02 -.872681310E+02 -.872798270E+02 -.872905783E+02 -.872995250E+02 -.873051817E+02 -.873051817E+02
 -.873031656E+02 -.873031656E+02 -.872970430E+02 -.872873402E+02 -.872756633E+02 -.872629450E+02 -.872496876E+02 -.872361316E+02 -.872223792E+02 -.872084559E+02 -.871943548E+02 -.871800627E+02 -.871655672E+02 -.871508609E+02 -.871359443E+02 -.871208189E+02 -.871054875E+02 -.870899534E+02 -.870742232E+02 -.870583051E+02 -.870422138E+02 -.870259663E+02 -.870095850E+02 -.869930945E+02 -.869765250E+02 -.869599114E+02 -.869432930E+02 -.869267168E+02 -.869102322E+02 -.868938930E+02 -.868777541E+02 -.868618753E+02 -.868463166E+02 -.868311421E+02 -.868164179E+02 -.868022140E+02 -.867885983E+02 -.867756412E+02 -.867634131E+02 -.867519796E+02 -.867414071E+02 -.867317573E+02 -.867230898E+02 -.867154561E+02 -.867089066E+02 -.867034825E+02 -.866992183E+02 -.866961427E+02 -.866942755E+02 -.866936287E+02 -.866942064E+02 -.866960045E+02 -.866990102E+02 -.867032034E+02 -.867085556E+02 -.867150305E+02 -.867225865E+02 -.867311748E+02 -.867407410E+02 -.867512263E+02 -.867625687E+02 -.867747024E+02 -.867875590E+02 -.868010694E+02 -.868151639E+02 -.868297723E+02 -.868448255E+02 -.868602559E+02 -.868759983E+02 -.868919896E+02 -.869081699E+02 -.869244829E+02 -.869408760E+02 -.869573005E+02 -.869737118E+02 -.869900699E+02 -.870063390E+02 -.870224875E+02 -.870384883E+02 -.870543184E+02 -.870699592E+02 -.870853956E+02 -.871006168E+02 -.871156152E+02 -.871303870E+02 -.871449313E+02 -.871592504E+02 -.871733491E+02 -.871872349E+02 -.872009170E+02 -.872144053E+02 -.872277074E+02 -.872408215E+02 -.872537196E+02 -.872663116E+02 -.872783785E+02 -.872894573E+02 -.872986684E+02 -.873044887E+02 -.873044887E+02
 -.873025608E+02 -.873025608E+02 -.872962569E+02 -.872862814E+02 -.872742849E+02 -.872612267E+02 -.872476051E+02 -.872336511E+02 -.872194457E+02 -.872050050E+02 -.871903224E+02 -.871753880E+02 -.871601920E+02 -.871447284E+02 -.871289916E+02 -.871129748E+02 -.870966736E+02 -.870800877E+02 -.870632205E+02 -.870460804E+02 -.870286790E+02 -.870110323E+02 -.869931608E+02 -.869750930E+02 -.869568645E+02 -.869385162E+02 -.869200964E+02 -.869016557E+02 -.868832490E+02 -.868649344E+02 -.868467770E+02 -.868288454E+02 -.868112142E+02 -.867939617E+02 -.867771712E+02 -.867609250E+02 -.867453095E+02 -.867304116E+02 -.867163159E+02 -.867031081E+02 -.866908697E+02 -.866796808E+02 -.866696125E+02 -.866607352E+02 -.866531091E+02 -.866467874E+02 -.866418161E+02 -.866382305E+02 -.866360575E+02 -.866353122E+02 -.866360001E+02 -.866381154E+02 -.866416423E+02 -.866465539E+02 -.866528134E+02 -.866603762E+02 -.866691879E+02 -.866791862E+02 -.866903029E+02 -.867024642E+02 -.867155907E+02 -.867295998E+02 -.867444070E+02 -.867599259E+02 -.867760698E+02 -.867927528E+02 -.868098904E+02 -.868274006E+02 -.868452043E+02 -.868632262E+02 -.868813953E+02 -.868996454E+02 -.869179149E+02 -.869361479E+02 -.869542937E+02 -.869723074E+02 -.869901491E+02 -.870077846E+02 -.870251853E+02 -.870423274E+02 -.870591923E+02 -.870757660E+02 -.870920393E+02 -.871080071E+02 -.871236682E+02 -.871390251E+02 -.871540839E+02 -.871688537E+02 -.871833462E+02 -.871975753E+02 -.872115559E+02 -.872253006E+02 -.872388125E+02 -.872520679E+02 -.872649804E+02 -.872773319E+02 -.872886557E+02 -.872980608E+02 -.873039996E+02 -.873039996E+02
 -.873020829E+02 -.873020829E+02 -.872956892E+02 -.872855789E+02 -.872734191E+02 -.872601588E+02 -.872462863E+02 -.872320181E+02 -.872174331E+02 -.872025496E+02 -.871873659E+02 -.871718700E+02 -.871560479E+02 -.871398839E+02 -.871233600E+02 -.871064642E+02 -.870891886E+02 -.870715291E+02 -.870534838E+02 -.870350552E+02 -.870162511E+02 -.869970883E+02 -.869775930E+02 -.869577991E+02 -.869377447E+02 -.869174731E+02 -.868970320E+02 -.868764752E+02 -.868558639E+02 -.868352686E+02 -.868147660E+02 -.867944398E+02 -.867743791E+02 -.867546798E+02 -.867354402E+02 -.867167642E+02 -.866987585E+02 -.866815296E+02 -.866651859E+02 -.866498325E+02 -.866355746E+02 -.866225086E+02 -.866107318E+02 -.866003300E+02 -.865913827E+02 -.865839597E+02 -.865781191E+02 -.865739078E+02 -.865713585E+02 -.865704923E+02 -.865713151E+02 -.865738203E+02 -.865779867E+02 -.865837799E+02 -.865911539E+02 -.866000492E+02 -.866103963E+02 -.866221160E+02 -.866351208E+02 -.866493155E+02 -.866646002E+02 -.866808709E+02 -.866980204E+02 -.867159410E+02 -.867345250E+02 -.867536660E+02 -.867732608E+02 -.867932092E+02 -.868134159E+02 -.868337909E+02 -.868542502E+02 -.868747156E+02 -.868951161E+02 -.869153878E+02 -.869354734E+02 -.869553225E+02 -.869748922E+02 -.869941461E+02 -.870130543E+02 -.870315932E+02 -.870497456E+02 -.870674995E+02 -.870848485E+02 -.871017908E+02 -.871183296E+02 -.871344722E+02 -.871502295E+02 -.871656158E+02 -.871806489E+02 -.871953485E+02 -.872097354E+02 -.872238284E+02 -.872376368E+02 -.872511429E+02 -.872642657E+02 -.872767917E+02 -.872882561E+02 -.872977663E+02 -.873037666E+02 -.873037666E+02
 -.873019856E+02 -.873019856E+02 -.872956021E+02 -.872854908E+02 -.872732960E+02 -.872599494E+02 -.872459282E+02 -.872314475E+02 -.872165912E+02 -.872013833E+02 -.871858146E+02 -.871698615E+02 -.871534969E+02 -.871366942E+02 -.871194332E+02 -.871016953E+02 -.870834629E+02 -.870647191E+02 -.870454560E+02 -.870256746E+02 -.870053879E+02 -.869846154E+02 -.869633818E+02 -.869417147E+02 -.869196484E+02 -.868972258E+02 -.868744991E+02 -.868515305E+02 -.868283921E+02 -.868051645E+02 -.867819374E+02 -.867588092E+02 -.867358890E+02 -.867132910E+02 -.866911372E+02 -.866695554E+02 -.866486751E+02 -.866286300E+02 -.866095544E+02 -.865915844E+02 -.865748498E+02 -.865594818E+02 -.865456002E+02 -.865333185E+02 -.865227388E+02 -.865139509E+02 -.865070313E+02 -.865020395E+02 -.864990210E+02 -.864980016E+02 -.864989911E+02 -.865019797E+02 -.865069401E+02 -.865138285E+02 -.865225828E+02 -.865331269E+02 -.865453699E+02 -.865592096E+02 -.865745319E+02 -.865912155E+02 -.866091318E+02 -.866281483E+02 -.866481298E+02 -.866689407E+02 -.866904462E+02 -.867125153E+02 -.867350205E+02 -.867578398E+02 -.867808586E+02 -.868039691E+02 -.868270716E+02 -.868500755E+02 -.868728992E+02 -.868954693E+02 -.869177224E+02 -.869396037E+02 -.869610671E+02 -.869820749E+02 -.870025976E+02 -.870226133E+02 -.870421071E+02 -.870610708E+02 -.870795025E+02 -.870974060E+02 -.871147901E+02 -.871316681E+02 -.871480579E+02 -.871639809E+02 -.871794618E+02 -.871945277E+02 -.872092067E+02 -.872235253E+02 -.872375002E+02 -.872511215E+02 -.872643160E+02 -.872768784E+02 -.872883535E+02 -.872978585E+02 -.873038498E+02 -.873038498E+02
 -.873024295E+02 -.873024295E+02 -.872961135E+02 -.872860883E+02 -.872739621E+02 -.872606484E+02 -.872466177E+02 -.872320894E+02 -.872171426E+02 -.872017815E+02 -.871859780E+02 -.871696994E+02 -.871529131E+02 -.871355861E+02 -.871176817E+02 -.870991633E+02 -.870800012E+02 -.870601801E+02 -.870396944E+02 -.870185456E+02 -.869967369E+02 -.869742763E+02 -.869511779E+02 -.869274658E+02 -.869031758E+02 -.868783530E+02 -.868530534E+02 -.868273448E+02 -.868013079E+02 -.867750358E+02 -.867486345E+02 -.867222224E+02 -.866959267E+02 -.866698845E+02 -.866442438E+02 -.866191592E+02 -.865947939E+02 -.865713165E+02 -.865488995E+02 -.865277128E+02 -.865079282E+02 -.864897091E+02 -.864732130E+02 -.864585866E+02 -.864459641E+02 -.864354643E+02 -.864271869E+02 -.864212137E+02 -.864176024E+02 -.864163900E+02 -.864175877E+02 -.864211833E+02 -.864271417E+02 -.864354029E+02 -.864458864E+02 -.864584904E+02 -.864730969E+02 -.864895698E+02 -.865077622E+02 -.865275156E+02 -.865486649E+02 -.865710399E+02 -.865944685E+02 -.866187792E+02 -.866438040E+02 -.866693786E+02 -.866953465E+02 -.867215598E+02 -.867478793E+02 -.867741768E+02 -.868003357E+02 -.868262507E+02 -.868518281E+02 -.868769867E+02 -.869016566E+02 -.869257794E+02 -.869493075E+02 -.869722038E+02 -.869944411E+02 -.870160009E+02 -.870368732E+02 -.870570562E+02 -.870765545E+02 -.870953792E+02 -.871135473E+02 -.871310807E+02 -.871480059E+02 -.871643529E+02 -.871801555E+02 -.871954498E+02 -.872102730E+02 -.872246604E+02 -.872386379E+02 -.872522051E+02 -.872652995E+02 -.872777289E+02 -.872890551E+02 -.872984204E+02 -.873043166E+02 -.873043166E+02
 -.873032338E+02 -.873032338E+02 -.872970943E+02 -.872873135E+02 -.872754493E+02 -.872623938E+02 -.872486047E+02 -.872342740E+02 -.872194538E+02 -.872041350E+02 -.871882902E+02 -.871718776E+02 -.871548425E+02 -.871371269E+02 -.871186804E+02 -.870994667E+02 -.870794603E+02 -.870586397E+02 -.870369837E+02 -.870144749E+02 -.869911036E+02 -.869668691E+02 -.869417803E+02 -.869158565E+02 -.868891270E+02 -.868616358E+02 -.868334425E+02 -.868046232E+02 -.867752681E+02 -.867454824E+02 -.867153854E+02 -.866851116E+02 -.866548107E+02 -.866246497E+02 -.865948088E+02 -.865654814E+02 -.865368714E+02 -.865091911E+02 -.864826562E+02 -.864574873E+02 -.864339029E+02 -.864121171E+02 -.863923361E+02 -.863747543E+02 -.863595495E+02 -.863468795E+02 -.863368798E+02 -.863296578E+02 -.863252938E+02 -.863238352E+02 -.863252980E+02 -.863296664E+02 -.863368911E+02 -.863468930E+02 -.863595629E+02 -.863747671E+02 -.863923459E+02 -.864121219E+02 -.864338999E+02 -.864574734E+02 -.864826270E+02 -.865091410E+02 -.865367948E+02 -.865653709E+02 -.865946566E+02 -.866244484E+02 -.866545533E+02 -.866847902E+02 -.867149925E+02 -.867450086E+02 -.867747019E+02 -.868039517E+02 -.868326534E+02 -.868607177E+02 -.868880701E+02 -.869146507E+02 -.869404129E+02 -.869653229E+02 -.869893584E+02 -.870125078E+02 -.870347693E+02 -.870561500E+02 -.870766643E+02 -.870963341E+02 -.871151871E+02 -.871332561E+02 -.871505788E+02 -.871671966E+02 -.871831541E+02 -.871984984E+02 -.872132773E+02 -.872275369E+02 -.872413138E+02 -.872546192E+02 -.872674043E+02 -.872794950E+02 -.872904802E+02 -.872995439E+02 -.873052420E+02 -.873052420E+02
 -.873046068E+02 -.873046068E+02 -.872987492E+02 -.872894117E+02 -.872780722E+02 -.872655566E+02 -.872522697E+02 -.872383802E+02 -.872239359E+02 -.872089220E+02 -.871932827E+02 -.871769431E+02 -.871598334E+02 -.871418969E+02 -.871230863E+02 -.871033553E+02 -.870826574E+02 -.870609483E+02 -.870381912E+02 -.870143557E+02 -.869894177E+02 -.869633599E+02 -.869361773E+02 -.869078799E+02 -.868784947E+02 -.868480654E+02 -.868166516E+02 -.867843277E+02 -.867511868E+02 -.867173417E+02 -.866829277E+02 -.866481006E+02 -.866130403E+02 -.865779460E+02 -.865430364E+02 -.865085490E+02 -.864747371E+02 -.864418672E+02 -.864102159E+02 -.863800676E+02 -.863517062E+02 -.863254148E+02 -.863014668E+02 -.862801217E+02 -.862616185E+02 -.862461710E+02 -.862339610E+02 -.862251358E+02 -.862198022E+02 -.862180258E+02 -.862198286E+02 -.862251878E+02 -.862340377E+02 -.862462696E+02 -.862617377E+02 -.862802580E+02 -.863016185E+02 -.863255793E+02 -.863518817E+02 -.863802516E+02 -.864104064E+02 -.864420599E+02 -.864749278E+02 -.865087314E+02 -.865432031E+02 -.865780887E+02 -.866131498E+02 -.866481676E+02 -.866829426E+02 -.867172965E+02 -.867510722E+02 -.867841339E+02 -.868163665E+02 -.868476752E+02 -.868779838E+02 -.869072344E+02 -.869353856E+02 -.869624107E+02 -.869882973E+02 -.870130451E+02 -.870366648E+02 -.870591766E+02 -.870806092E+02 -.871009986E+02 -.871203868E+02 -.871388211E+02 -.871563533E+02 -.871730386E+02 -.871889349E+02 -.872041023E+02 -.872186014E+02 -.872324904E+02 -.872458187E+02 -.872586110E+02 -.872708357E+02 -.872823426E+02 -.872927587E+02 -.873013292E+02 -.873067074E+02 -.873067074E+02
 -.873066795E+02 -.873066795E+02 -.873012542E+02 -.872925975E+02 -.872820423E+02 -.872703335E+02 -.872578442E+02 -.872447210E+02 -.872309759E+02 -.872165522E+02 -.872013723E+02 -.871853633E+02 -.871684573E+02 -.871505851E+02 -.871316749E+02 -.871116588E+02 -.870904717E+02 -.870680518E+02 -.870443372E+02 -.870192718E+02 -.869928087E+02 -.869649170E+02 -.869355813E+02 -.869047999E+02 -.868725856E+02 -.868389672E+02 -.868039925E+02 -.867677316E+02 -.867302800E+02 -.866917598E+02 -.866523196E+02 -.866121377E+02 -.865714208E+02 -.865304038E+02 -.864893505E+02 -.864485514E+02 -.864083216E+02 -.863689982E+02 -.863309388E+02 -.862945110E+02 -.862600918E+02 -.862280561E+02 -.861987706E+02 -.861725845E+02 -.861498220E+02 -.861307739E+02 -.861156902E+02 -.861047732E+02 -.860981714E+02 -.860959764E+02 -.860982187E+02 -.861048674E+02 -.861158309E+02 -.861309607E+02 -.861500530E+02 -.861728580E+02 -.861990833E+02 -.862284049E+02 -.862604726E+02 -.862949203E+02 -.863313730E+02 -.863694558E+02 -.864087989E+02 -.864490458E+02 -.864898575E+02 -.865309165E+02 -.865719307E+02 -.866126352E+02 -.866527939E+02 -.866922001E+02 -.867306761E+02 -.867680728E+02 -.868042686E+02 -.868391670E+02 -.868726963E+02 -.869048064E+02 -.869354667E+02 -.869646652E+02 -.869924052E+02 -.870187038E+02 -.870435901E+02 -.870671036E+02 -.870892920E+02 -.871102102E+02 -.871299192E+02 -.871484846E+02 -.871659755E+02 -.871824639E+02 -.871980241E+02 -.872127311E+02 -.872266602E+02 -.872398837E+02 -.872524650E+02 -.872644450E+02 -.872758122E+02 -.872864473E+02 -.872960274E+02 -.873038815E+02 -.873087981E+02 -.873087981E+02
 -.873093842E+02 -.873093842E+02 -.873045755E+02 -.872968679E+02 -.872874352E+02 -.872769273E+02 -.872656401E+02 -.872536544E+02 -.872409475E+02 -.872274564E+02 -.872131037E+02 -.871978042E+02 -.871814680E+02 -.871640061E+02 -.871453305E+02 -.871253493E+02 -.871039661E+02 -.870810850E+02 -.870566186E+02 -.870304904E+02 -.870026359E+02 -.869730010E+02 -.869415420E+02 -.869082294E+02 -.868730507E+02 -.868360141E+02 -.867971504E+02 -.867565189E+02 -.867142091E+02 -.866703433E+02 -.866250789E+02 -.865786107E+02 -.865311703E+02 -.864830303E+02 -.864345048E+02 -.863859490E+02 -.863377572E+02 -.862903611E+02 -.862442197E+02 -.861998164E+02 -.861576477E+02 -.861182149E+02 -.860820125E+02 -.860495170E+02 -.860211754E+02 -.859973911E+02 -.859785143E+02 -.859648288E+02 -.859565454E+02 -.859537933E+02 -.859566156E+02 -.859649688E+02 -.859787240E+02 -.859976702E+02 -.860215230E+02 -.860499317E+02 -.860824924E+02 -.861187572E+02 -.861582491E+02 -.862004724E+02 -.862449260E+02 -.862911127E+02 -.863385508E+02 -.863867810E+02 -.864353734E+02 -.864839330E+02 -.865321028E+02 -.865795664E+02 -.866260481E+02 -.866713134E+02 -.867151677E+02 -.867574539E+02 -.867980500E+02 -.868368675E+02 -.868738469E+02 -.869089550E+02 -.869421827E+02 -.869735405E+02 -.870030571E+02 -.870307753E+02 -.870567509E+02 -.870810493E+02 -.871037442E+02 -.871249155E+02 -.871446480E+02 -.871630301E+02 -.871801523E+02 -.871961070E+02 -.872109868E+02 -.872248846E+02 -.872378920E+02 -.872500967E+02 -.872615780E+02 -.872723946E+02 -.872825591E+02 -.872919894E+02 -.873004265E+02 -.873073084E+02 -.873116015E+02 -.873116015E+02
 -.873129357E+02 -.873129357E+02 -.873089496E+02 -.873025371E+02 -.872946359E+02 -.872857345E+02 -.872760336E+02 -.872655771E+02 -.872543271E+02 -.872422064E+02 -.872291211E+02 -.872149709E+02 -.871996508E+02 -.871830468E+02 -.871650353E+02 -.871454880E+02 -.871242800E+02 -.871012925E+02 -.870764120E+02 -.870495306E+02 -.870205480E+02 -.869893723E+02 -.869559220E+02 -.869201292E+02 -.868819440E+02 -.868413399E+02 -.867983201E+02 -.867529196E+02 -.867052081E+02 -.866552924E+02 -.866033239E+02 -.865495013E+02 -.864940788E+02 -.864373694E+02 -.863797457E+02 -.863216400E+02 -.862635430E+02 -.862059986E+02 -.861495984E+02 -.860949741E+02 -.860427865E+02 -.859937121E+02 -.859484285E+02 -.859075971E+02 -.858718433E+02 -.858417391E+02 -.858177817E+02 -.858003790E+02 -.857898330E+02 -.857863290E+02 -.857899294E+02 -.858005711E+02 -.858180682E+02 -.858421180E+02 -.858723140E+02 -.859081582E+02 -.859490797E+02 -.859944526E+02 -.860436150E+02 -.860958885E+02 -.861505945E+02 -.862070713E+02 -.862646868E+02 -.863228487E+02 -.863810141E+02 -.864386941E+02 -.864954575E+02 -.865509320E+02 -.866048039E+02 -.866568159E+02 -.867067643E+02 -.867544947E+02 -.867998985E+02 -.868429071E+02 -.868834878E+02 -.869216394E+02 -.869573864E+02 -.869907765E+02 -.870218747E+02 -.870507619E+02 -.870775299E+02 -.871022796E+02 -.871251184E+02 -.871461582E+02 -.871655137E+02 -.871833008E+02 -.871996359E+02 -.872146345E+02 -.872284108E+02 -.872410773E+02 -.872527430E+02 -.872635129E+02 -.872734831E+02 -.872827316E+02 -.872912980E+02 -.872991453E+02 -.873060925E+02 -.873117139E+02 -.873152015E+02 -.873152015E+02
 -.873176124E+02 -.873176124E+02 -.873146452E+02 -.873098322E+02 -.873038210E+02 -.872969260E+02 -.872892556E+02 -.872808047E+02 -.872715081E+02 -.872612735E+02 -.872499921E+02 -.872375403E+02 -.872237797E+02 -.872085626E+02 -.871917359E+02 -.871731462E+02 -.871526391E+02 -.871300621E+02 -.871052643E+02 -.870780978E+02 -.870484151E+02 -.870160707E+02 -.869809283E+02 -.869428677E+02 -.869017903E+02 -.868576211E+02 -.868103118E+02 -.867598443E+02 -.867062393E+02 -.866495674E+02 -.865899563E+02 -.865275998E+02 -.864627651E+02 -.863957974E+02 -.863271243E+02 -.862572586E+02 -.861867995E+02 -.861164274E+02 -.860469036E+02 -.859790575E+02 -.859137760E+02 -.858519841E+02 -.857946232E+02 -.857426239E+02 -.856968773E+02 -.856582046E+02 -.856273276E+02 -.856048416E+02 -.855911903E+02 -.855866485E+02 -.855913093E+02 -.856050806E+02 -.856276875E+02 -.856586860E+02 -.856974797E+02 -.857433461E+02 -.857954627E+02 -.858529385E+02 -.859148434E+02 -.859802369E+02 -.860481936E+02 -.861178266E+02 -.861883040E+02 -.862588638E+02 -.863288232E+02 -.863975839E+02 -.864646340E+02 -.865295477E+02 -.865919812E+02 -.866516685E+02 -.867084141E+02 -.867620867E+02 -.868126114E+02 -.868599619E+02 -.869041541E+02 -.869452379E+02 -.869832926E+02 -.870184187E+02 -.870507358E+02 -.870803753E+02 -.871074786E+02 -.871321928E+02 -.871546682E+02 -.871750564E+02 -.871935081E+02 -.872101724E+02 -.872251949E+02 -.872387179E+02 -.872508791E+02 -.872618117E+02 -.872716438E+02 -.872804977E+02 -.872884863E+02 -.872957083E+02 -.873022336E+02 -.873080763E+02 -.873131493E+02 -.873171923E+02 -.873196744E+02 -.873196744E+02
 -.873231756E+02 -.873231756E+02 -.873214740E+02 -.873186395E+02 -.873149697E+02 -.873105776E+02 -.873054693E+02 -.872995864E+02 -.872928354E+02 -.872851003E+02 -.872762455E+02 -.872661182E+02 -.872545527E+02 -.872413742E+02 -.872264023E+02 -.872094540E+02 -.871903441E+02 -.871688824E+02 -.871448702E+02 -.871180996E+02 -.870883586E+02 -.870554407E+02 -.870191484E+02 -.869792944E+02 -.869357014E+02 -.868882089E+02 -.868366810E+02 -.867810170E+02 -.867211635E+02 -.866571256E+02 -.865889776E+02 -.865168770E+02 -.864410742E+02 -.863619217E+02 -.862798840E+02 -.861955477E+02 -.861096259E+02 -.860229654E+02 -.859365411E+02 -.858514483E+02 -.857688832E+02 -.856901199E+02 -.856164776E+02 -.855492827E+02 -.854898262E+02 -.854393144E+02 -.853988221E+02 -.853692424E+02 -.853512466E+02 -.853452511E+02 -.853513968E+02 -.853695415E+02 -.853992687E+02 -.854399070E+02 -.854905639E+02 -.855501657E+02 -.856175062E+02 -.856912937E+02 -.857702007E+02 -.858529069E+02 -.859381390E+02 -.860247012E+02 -.861114994E+02 -.861975582E+02 -.862820297E+02 -.863641966E+02 -.864434709E+02 -.865193877E+02 -.865915966E+02 -.866598507E+02 -.867239954E+02 -.867839558E+02 -.868397245E+02 -.868913510E+02 -.869389298E+02 -.869825925E+02 -.870224968E+02 -.870588222E+02 -.870917605E+02 -.871215130E+02 -.871482845E+02 -.871722809E+02 -.871937053E+02 -.872127569E+02 -.872296292E+02 -.872445081E+02 -.872575727E+02 -.872689934E+02 -.872789329E+02 -.872875458E+02 -.872949788E+02 -.873013703E+02 -.873068507E+02 -.873115385E+02 -.873155356E+02 -.873189146E+02 -.873216973E+02 -.873238192E+02 -.873250806E+02 -.873250806E+02
 -.873297647E+02 -.873297647E+02 -.873295733E+02 -.873291128E+02 -.873282712E+02 -.873269308E+02 -.873249730E+02 -.873222773E+02 -.873187159E+02 -.873141449E+02 -.873084012E+02 -.873013069E+02 -.872926749E+02 -.872823097E+02 -.872700100E+02 -.872555651E+02 -.872387500E+02 -.872193205E+02 -.871970169E+02 -.871715694E+02 -.871427036E+02 -.871101399E+02 -.870735915E+02 -.870327673E+02 -.869873790E+02 -.869371486E+02 -.868818192E+02 -.868211673E+02 -.867550201E+02 -.866832682E+02 -.866058815E+02 -.865229232E+02 -.864345665E+02 -.863411163E+02 -.862430342E+02 -.861409575E+02 -.860357155E+02 -.859283390E+02 -.858200606E+02 -.857123097E+02 -.856066963E+02 -.855049837E+02 -.854090455E+02 -.853208093E+02 -.852421851E+02 -.851749884E+02 -.851208545E+02 -.850811585E+02 -.850569418E+02 -.850488547E+02 -.850571183E+02 -.850815114E+02 -.851213838E+02 -.851756933E+02 -.852430643E+02 -.853218611E+02 -.854102693E+02 -.855063800E+02 -.856082663E+02 -.857140548E+02 -.858219806E+02 -.859304316E+02 -.860379773E+02 -.861433857E+02 -.862456287E+02 -.863438780E+02 -.864374949E+02 -.865260148E+02 -.866091279E+02 -.866866602E+02 -.867585524E+02 -.868248402E+02 -.868856362E+02 -.869411131E+02 -.869914890E+02 -.870370141E+02 -.870779609E+02 -.871146138E+02 -.871472634E+02 -.871761993E+02 -.872017066E+02 -.872240620E+02 -.872435315E+02 -.872603691E+02 -.872748152E+02 -.872870971E+02 -.872974277E+02 -.873060068E+02 -.873130214E+02 -.873186460E+02 -.873230440E+02 -.873263686E+02 -.873287642E+02 -.873303688E+02 -.873313170E+02 -.873317453E+02 -.873317990E+02 -.873316406E+02 -.873314564E+02 -.873314564E+02
 -.873375726E+02 -.873375726E+02 -.873391107E+02 -.873413898E+02 -.873438442E+02 -.873460953E+02 -.873478854E+02 -.873490201E+02 -.873493244E+02 -.873486224E+02 -.873467332E+02 -.873434672E+02 -.873386247E+02 -.873319965E+02 -.873233592E+02 -.873124670E+02 -.872990463E+02 -.872828016E+02 -.872634188E+02 -.872405660E+02 -.872138893E+02 -.871830112E+02 -.871475308E+02 -.871070281E+02 -.870610704E+02 -.870092224E+02 -.869510619E+02 -.868861949E+02 -.868142660E+02 -.867349720E+02 -.866480817E+02 -.865534643E+02 -.864511249E+02 -.863412416E+02 -.862241989E+02 -.861006182E+02 -.859713917E+02 -.858377092E+02 -.857010831E+02 -.855633562E+02 -.854266936E+02 -.852935498E+02 -.851666113E+02 -.850487140E+02 -.849427363E+02 -.848514708E+02 -.847774813E+02 -.847229571E+02 -.846895766E+02 -.846783961E+02 -.846897763E+02 -.847233578E+02 -.847780850E+02 -.848522802E+02 -.849437534E+02 -.850499393E+02 -.851680437E+02 -.852951862E+02 -.854285307E+02 -.855653926E+02 -.857033200E+02 -.858401501E+02 -.859740395E+02 -.861034734E+02 -.862272588E+02 -.863445034E+02 -.864545873E+02 -.865571293E+02 -.866519516E+02 -.867390445E+02 -.868185332E+02 -.868906476E+02 -.869556959E+02 -.870140413E+02 -.870660829E+02 -.871122398E+02 -.871529388E+02 -.871886041E+02 -.872196501E+02 -.872464763E+02 -.872694628E+02 -.872889686E+02 -.873053299E+02 -.873188597E+02 -.873298483E+02 -.873385635E+02 -.873452518E+02 -.873501397E+02 -.873534353E+02 -.873553293E+02 -.873559979E+02 -.873556042E+02 -.873543034E+02 -.873522494E+02 -.873496088E+02 -.873465863E+02 -.873434642E+02 -.873406613E+02 -.873388044E+02 -.873388044E+02
 -.873463210E+02 -.873463210E+02 -.873498430E+02 -.873552733E+02 -.873615383E+02 -.873679634E+02 -.873741280E+02 -.873797499E+02 -.873846123E+02 -.873885238E+02 -.873912960E+02 -.873927370E+02 -.873926470E+02 -.873908076E+02 -.873869702E+02 -.873808534E+02 -.873721484E+02 -.873605205E+02 -.873456039E+02 -.873269955E+02 -.873042502E+02 -.872768782E+02 -.872443447E+02 -.872060749E+02 -.871614643E+02 -.871098895E+02 -.870507145E+02 -.869832950E+02 -.869069887E+02 -.868211820E+02 -.867253249E+02 -.866189713E+02 -.865018201E+02 -.863737617E+02 -.862349308E+02 -.860857738E+02 -.859271161E+02 -.857602281E+02 -.855868785E+02 -.854093731E+02 -.852305674E+02 -.850538511E+02 -.848830891E+02 -.847225126E+02 -.845765567E+02 -.844496429E+02 -.843459259E+02 -.842690186E+02 -.842217294E+02 -.842058410E+02 -.842219648E+02 -.842694877E+02 -.843466262E+02 -.844505717E+02 -.845777134E+02 -.847238989E+02 -.848847082E+02 -.850557072E+02 -.852326627E+02 -.854117066E+02 -.855894473E+02 -.857630293E+02 -.859301506E+02 -.860890460E+02 -.862384470E+02 -.863775257E+02 -.865058318E+02 -.866232271E+02 -.867298242E+02 -.868259277E+02 -.869119843E+02 -.869885394E+02 -.870562008E+02 -.871156103E+02 -.871674196E+02 -.872122750E+02 -.872508021E+02 -.872835991E+02 -.873112293E+02 -.873342188E+02 -.873530541E+02 -.873681825E+02 -.873800124E+02 -.873889155E+02 -.873952286E+02 -.873992559E+02 -.874012714E+02 -.874015224E+02 -.874002308E+02 -.873975971E+02 -.873938027E+02 -.873890144E+02 -.873833914E+02 -.873770984E+02 -.873703317E+02 -.873633660E+02 -.873566321E+02 -.873508317E+02 -.873470832E+02 -.873470832E+02
 -.873560919E+02 -.873560919E+02 -.873618219E+02 -.873707648E+02 -.873812934E+02 -.873924091E+02 -.874035138E+02 -.874142395E+02 -.874243352E+02 -.874336028E+02 -.874418647E+02 -.874489421E+02 -.874546374E+02 -.874587216E+02 -.874609330E+02 -.874609787E+02 -.874585334E+02 -.874532310E+02 -.874446564E+02 -.874323377E+02 -.874157379E+02 -.873942510E+02 -.873672052E+02 -.873338692E+02 -.872934524E+02 -.872450989E+02 -.871878824E+02 -.871208129E+02 -.870428608E+02 -.869529860E+02 -.868501686E+02 -.867334457E+02 -.866019652E+02 -.864550591E+02 -.862923368E+02 -.861137905E+02 -.859199057E+02 -.857117821E+02 -.854912550E+02 -.852610111E+02 -.850246780E+02 -.847868647E+02 -.845531283E+02 -.843298474E+02 -.841239820E+02 -.839427215E+02 -.837930271E+02 -.836811081E+02 -.836118875E+02 -.835885347E+02 -.836121454E+02 -.836816250E+02 -.837938042E+02 -.839437595E+02 -.841252804E+02 -.843314048E+02 -.845549437E+02 -.847889394E+02 -.850270166E+02 -.852636201E+02 -.854941401E+02 -.857149451E+02 -.859233441E+02 -.861175002E+02 -.862963176E+02 -.864593164E+02 -.866065086E+02 -.867382822E+02 -.868552996E+02 -.869584099E+02 -.870485785E+02 -.871268297E+02 -.871942037E+02 -.872517243E+02 -.873003764E+02 -.873410902E+02 -.873747328E+02 -.874021023E+02 -.874239278E+02 -.874408691E+02 -.874535203E+02 -.874624129E+02 -.874680209E+02 -.874707653E+02 -.874710185E+02 -.874691095E+02 -.874653287E+02 -.874599313E+02 -.874531427E+02 -.874451614E+02 -.874361639E+02 -.874263107E+02 -.874157564E+02 -.874046691E+02 -.873932697E+02 -.873819029E+02 -.873711561E+02 -.873620364E+02 -.873561975E+02 -.873561975E+02
 -.873664659E+02 -.873664659E+02 -.873746336E+02 -.873874563E+02 -.874026867E+02 -.874189723E+02 -.874355350E+02 -.874519306E+02 -.874678922E+02 -.874832354E+02 -.874978044E+02 -.875114381E+02 -.875239512E+02 -.875351266E+02 -.875447155E+02 -.875524361E+02 -.875579634E+02 -.875609177E+02 -.875608521E+02 -.875572411E+02 -.875494742E+02 -.875368564E+02 -.875186072E+02 -.874938483E+02 -.874615835E+02 -.874206827E+02 -.873698812E+02 -.873077888E+02 -.872328989E+02 -.871435957E+02 -.870381747E+02 -.869148874E+02 -.867720126E+02 -.866079474E+02 -.864213233E+02 -.862111485E+02 -.859769941E+02 -.857192171E+02 -.854392159E+02 -.851396930E+02 -.848249007E+02 -.845008323E+02 -.841753133E+02 -.838579352E+02 -.835597705E+02 -.832928278E+02 -.830692319E+02 -.829001803E+02 -.827947958E+02 -.827590645E+02 -.827950741E+02 -.829007387E+02 -.830700738E+02 -.832939581E+02 -.835611939E+02 -.838596550E+02 -.841773306E+02 -.845031450E+02 -.848275057E+02 -.851425892E+02 -.854424067E+02 -.857227107E+02 -.859807996E+02 -.862152713E+02 -.864257626E+02 -.866127004E+02 -.867770806E+02 -.869202801E+02 -.870439053E+02 -.871496744E+02 -.872393286E+02 -.873145700E+02 -.873770183E+02 -.874281844E+02 -.874694560E+02 -.875020915E+02 -.875272209E+02 -.875458502E+02 -.875588692E+02 -.875670602E+02 -.875711074E+02 -.875716073E+02 -.875690778E+02 -.875639667E+02 -.875566612E+02 -.875474946E+02 -.875367532E+02 -.875246831E+02 -.875114954E+02 -.874973716E+02 -.874824692E+02 -.874669297E+02 -.874508917E+02 -.874345173E+02 -.874180448E+02 -.874018859E+02 -.873867892E+02 -.873740827E+02 -.873659898E+02 -.873659898E+02
 -.873774093E+02 -.873774093E+02 -.873881585E+02 -.874050915E+02 -.874253118E+02 -.874471026E+02 -.874695096E+02 -.874920256E+02 -.875143815E+02 -.875364187E+02 -.875580132E+02 -.875790343E+02 -.875993284E+02 -.876187193E+02 -.876370018E+02 -.876539310E+02 -.876692081E+02 -.876824673E+02 -.876932619E+02 -.877010569E+02 -.877052252E+02 -.877050405E+02 -.876996546E+02 -.876880653E+02 -.876690894E+02 -.876413498E+02 -.876032617E+02 -.875530128E+02 -.874885373E+02 -.874075057E+02 -.873073358E+02 -.871852235E+02 -.870381871E+02 -.868631440E+02 -.866570364E+02 -.864170267E+02 -.861407743E+02 -.858267925E+02 -.854748889E+02 -.850866845E+02 -.846661894E+02 -.842203776E+02 -.837596720E+02 -.832981959E+02 -.828536315E+02 -.824465050E+02 -.820987783E+02 -.818317426E+02 -.816634291E+02 -.816059963E+02 -.816637457E+02 -.818323735E+02 -.820997200E+02 -.824477547E+02 -.828551889E+02 -.833000638E+02 -.837618562E+02 -.842228846E+02 -.846690233E+02 -.850898470E+02 -.854783789E+02 -.858306107E+02 -.861449264E+02 -.864215240E+02 -.866618918E+02 -.868683649E+02 -.870437734E+02 -.871911737E+02 -.873136552E+02 -.874142084E+02 -.874956404E+02 -.875605273E+02 -.876111919E+02 -.876497009E+02 -.876778718E+02 -.876972906E+02 -.877093293E+02 -.877151688E+02 -.877158197E+02 -.877121431E+02 -.877048697E+02 -.876946176E+02 -.876819077E+02 -.876671777E+02 -.876507944E+02 -.876330637E+02 -.876142406E+02 -.875945364E+02 -.875741260E+02 -.875531541E+02 -.875317422E+02 -.875099973E+02 -.874880287E+02 -.874659813E+02 -.874441019E+02 -.874228639E+02 -.874031762E+02 -.873866956E+02 -.873762359E+02 -.873762359E+02
 -.873887182E+02 -.873887182E+02 -.874021003E+02 -.874232334E+02 -.874485697E+02 -.874760344E+02 -.875045067E+02 -.875334285E+02 -.875625401E+02 -.875917153E+02 -.876208712E+02 -.876499289E+02 -.876788000E+02 -.877073777E+02 -.877355263E+02 -.877630677E+02 -.877897663E+02 -.878153152E+02 -.878393281E+02 -.878613353E+02 -.878807746E+02 -.878969625E+02 -.879090538E+02 -.879160077E+02 -.879165625E+02 -.879092026E+02 -.878921076E+02 -.878630960E+02 -.878195731E+02 -.877584895E+02 -.876762978E+02 -.875689113E+02 -.874316796E+02 -.872594154E+02 -.870464887E+02 -.867870130E+02 -.864751448E+02 -.861055477E+02 -.856740630E+02 -.851786280E+02 -.846204484E+02 -.840053832E+02 -.833454146E+02 -.826599553E+02 -.819765958E+02 -.813307541E+02 -.807636425E+02 -.803181424E+02 -.800327180E+02 -.799344226E+02 -.800330536E+02 -.803188138E+02 -.807646492E+02 -.813320946E+02 -.819782676E+02 -.826619576E+02 -.833477508E+02 -.840080614E+02 -.846234800E+02 -.851820235E+02 -.856778286E+02 -.861096841E+02 -.864796503E+02 -.867918886E+02 -.870517426E+02 -.872650621E+02 -.874377342E+02 -.875753814E+02 -.876831849E+02 -.877657971E+02 -.878273152E+02 -.878712931E+02 -.879007779E+02 -.879183564E+02 -.879262085E+02 -.879261586E+02 -.879197260E+02 -.879081688E+02 -.878925253E+02 -.878736480E+02 -.878522347E+02 -.878288538E+02 -.878039662E+02 -.877779438E+02 -.877510850E+02 -.877236271E+02 -.876957573E+02 -.876676217E+02 -.876393326E+02 -.876109754E+02 -.875826160E+02 -.875543104E+02 -.875261250E+02 -.874981748E+02 -.874707052E+02 -.874442432E+02 -.874198526E+02 -.873995176E+02 -.873866450E+02 -.873866450E+02
 -.873999430E+02 -.873999430E+02 -.874159156E+02 -.874411949E+02 -.874716038E+02 -.875047255E+02 -.875392869E+02 -.875746887E+02 -.876106853E+02 -.876471918E+02 -.876841853E+02 -.877216629E+02 -.877596252E+02 -.877980616E+02 -.878369361E+02 -.878761721E+02 -.879156422E+02 -.879551612E+02 -.879944854E+02 -.880333039E+02 -.880712120E+02 -.881076704E+02 -.881419709E+02 -.881732054E+02 -.882002243E+02 -.882215701E+02 -.882354000E+02 -.882394011E+02 -.882306996E+02 -.882057457E+02 -.881601707E+02 -.880886319E+02 -.879846717E+02 -.878405969E+02 -.876473963E+02 -.873947363E+02 -.870711076E+02 -.866642205E+02 -.861617723E+02 -.855527398E+02 -.848293510E+02 -.839898576E+02 -.830421104E+02 -.820077008E+02 -.809259792E+02 -.798566131E+02 -.788786275E+02 -.780835277E+02 -.775609645E+02 -.773784023E+02 -.775612888E+02 -.780841859E+02 -.788796362E+02 -.798579909E+02 -.809277393E+02 -.820098463E+02 -.830446340E+02 -.839927485E+02 -.848326048E+02 -.855563634E+02 -.861657814E+02 -.866686296E+02 -.870759242E+02 -.873999615E+02 -.876530308E+02 -.878466475E+02 -.879911530E+02 -.880955627E+02 -.881675653E+02 -.882136107E+02 -.882390401E+02 -.882482317E+02 -.882447448E+02 -.882314526E+02 -.882106607E+02 -.881842093E+02 -.881535593E+02 -.881198644E+02 -.880840307E+02 -.880467647E+02 -.880086136E+02 -.879699965E+02 -.879312306E+02 -.878925519E+02 -.878541317E+02 -.878160898E+02 -.877785055E+02 -.877414258E+02 -.877048727E+02 -.876688494E+02 -.876333468E+02 -.875983546E+02 -.875638821E+02 -.875300038E+02 -.874969533E+02 -.874653012E+02 -.874362562E+02 -.874121168E+02 -.873968671E+02 -.873968671E+02
 -.874105334E+02 -.874105334E+02 -.874289700E+02 -.874581989E+02 -.874934521E+02 -.875319982E+02 -.875724287E+02 -.876141122E+02 -.876568238E+02 -.877005312E+02 -.877452891E+02 -.877911921E+02 -.878383475E+02 -.878868596E+02 -.879368172E+02 -.879882834E+02 -.880412919E+02 -.880958506E+02 -.881519405E+02 -.882094976E+02 -.882683800E+02 -.883283377E+02 -.883889886E+02 -.884497846E+02 -.885099521E+02 -.885684136E+02 -.886237001E+02 -.886738445E+02 -.887162339E+02 -.887474075E+02 -.887628076E+02 -.887564903E+02 -.887207800E+02 -.886458518E+02 -.885192628E+02 -.883254659E+02 -.880453850E+02 -.876561918E+02 -.871315127E+02 -.864423999E+02 -.855595649E+02 -.844575541E+02 -.831216471E+02 -.815580779E+02 -.798074081E+02 -.779590415E+02 -.761615471E+02 -.746190818E+02 -.735616451E+02 -.731829268E+02 -.735620471E+02 -.746198714E+02 -.761627040E+02 -.779605508E+02 -.798092718E+02 -.815603144E+02 -.831242809E+02 -.844605992E+02 -.855630173E+02 -.864462464E+02 -.871357488E+02 -.876608309E+02 -.880504504E+02 -.883309750E+02 -.885252209E+02 -.886522602E+02 -.887276453E+02 -.887638284E+02 -.887706393E+02 -.887557521E+02 -.887251026E+02 -.886832457E+02 -.886336510E+02 -.885789418E+02 -.885210856E+02 -.884615451E+02 -.884013948E+02 -.883414127E+02 -.882821507E+02 -.882239889E+02 -.881671775E+02 -.881118687E+02 -.880581411E+02 -.880060188E+02 -.879554851E+02 -.879064937E+02 -.878589770E+02 -.878128520E+02 -.877680256E+02 -.877243990E+02 -.876818727E+02 -.876403571E+02 -.875997945E+02 -.875602095E+02 -.875218155E+02 -.874852164E+02 -.874517502E+02 -.874240062E+02 -.874065080E+02 -.874065080E+02
 -.874199851E+02 -.874199851E+02 -.874406555E+02 -.874734696E+02 -.875131265E+02 -.875566165E+02 -.876024154E+02 -.876498676E+02 -.876987773E+02 -.877491767E+02 -.878012083E+02 -.878550696E+02 -.879109839E+02 -.879691839E+02 -.880299019E+02 -.880933704E+02 -.881598303E+02 -.882295388E+02 -.883027640E+02 -.883797643E+02 -.884607690E+02 -.885459703E+02 -.886355102E+02 -.887294455E+02 -.888276953E+02 -.889299837E+02 -.890357646E+02 -.891441061E+02 -.892535152E+02 -.893617023E+02 -.894652740E+02 -.895593181E+02 -.896368305E+02 -.896879402E+02 -.896988828E+02 -.896506890E+02 -.895175778E+02 -.892650865E+02 -.888480706E+02 -.882089880E+02 -.872773619E+02 -.859720659E+02 -.842091884E+02 -.819196466E+02 -.790817639E+02 -.757724468E+02 -.722318098E+02 -.689143308E+02 -.664656663E+02 -.655436004E+02 -.664660737E+02 -.689151507E+02 -.722330425E+02 -.757740789E+02 -.790837697E+02 -.819220055E+02 -.842119044E+02 -.859751712E+02 -.872808971E+02 -.882129751E+02 -.888525032E+02 -.892699489E+02 -.895228702E+02 -.896564331E+02 -.897051039E+02 -.896946499E+02 -.896440310E+02 -.895670160E+02 -.894734871E+02 -.893704545E+02 -.892628284E+02 -.891539952E+02 -.890462426E+02 -.889410723E+02 -.888394263E+02 -.887418512E+02 -.886486171E+02 -.885598027E+02 -.884753564E+02 -.883951403E+02 -.883189606E+02 -.882465899E+02 -.881777825E+02 -.881122847E+02 -.880498424E+02 -.879902054E+02 -.879331305E+02 -.878783837E+02 -.878257407E+02 -.877749889E+02 -.877259299E+02 -.876783886E+02 -.876322353E+02 -.875874407E+02 -.875441917E+02 -.875031154E+02 -.874656601E+02 -.874346711E+02 -.874151516E+02 -.874151516E+02
 -.874279723E+02 -.874279723E+02 -.874505123E+02 -.874863342E+02 -.875297005E+02 -.875773736E+02 -.876277339E+02 -.876801088E+02 -.877343350E+02 -.877905097E+02 -.878488622E+02 -.879096880E+02 -.879733208E+02 -.880401193E+02 -.881104663E+02 -.881847786E+02 -.882635236E+02 -.883472278E+02 -.884364705E+02 -.885318768E+02 -.886341239E+02 -.887439528E+02 -.888621690E+02 -.889896297E+02 -.891272328E+02 -.892759056E+02 -.894365733E+02 -.896100882E+02 -.897971172E+02 -.899979830E+02 -.902124234E+02 -.904392091E+02 -.906755389E+02 -.909161176E+02 -.911517746E+02 -.913674185E+02 -.915390015E+02 -.916290599E+02 -.915803286E+02 -.913069480E+02 -.906830585E+02 -.895296843E+02 -.876040123E+02 -.846025904E+02 -.802035757E+02 -.741903459E+02 -.667024122E+02 -.586057461E+02 -.517969796E+02 -.489288122E+02 -.517972658E+02 -.586063652E+02 -.667034390E+02 -.741918495E+02 -.802055839E+02 -.846050769E+02 -.876069204E+02 -.895329728E+02 -.906867323E+02 -.913110478E+02 -.915848930E+02 -.916340984E+02 -.915445028E+02 -.913733786E+02 -.911582113E+02 -.909230577E+02 -.906829999E+02 -.904471975E+02 -.902209484E+02 -.900070649E+02 -.898067837E+02 -.896203634E+02 -.894474747E+02 -.892874508E+02 -.891394499E+02 -.890025552E+02 -.888758384E+02 -.887583964E+02 -.886493728E+02 -.885479679E+02 -.884534429E+02 -.883651203E+02 -.882823808E+02 -.882046600E+02 -.881314443E+02 -.880622656E+02 -.879966973E+02 -.879343497E+02 -.878748667E+02 -.878179223E+02 -.877632215E+02 -.877105059E+02 -.876595769E+02 -.876103525E+02 -.875629917E+02 -.875181361E+02 -.874773223E+02 -.874436063E+02 -.874223902E+02 -.874223902E+02
 -.874340949E+02 -.874340949E+02 -.874580408E+02 -.874961293E+02 -.875423020E+02 -.875931537E+02 -.876469926E+02 -.877031361E+02 -.877614521E+02 -.878220938E+02 -.878853601E+02 -.879516284E+02 -.880213252E+02 -.880949175E+02 -.881729226E+02 -.882559270E+02 -.883446050E+02 -.884397256E+02 -.885421544E+02 -.886528681E+02 -.887729861E+02 -.889037994E+02 -.890467930E+02 -.892036750E+02 -.893764268E+02 -.895673572E+02 -.897791512E+02 -.900149138E+02 -.902782274E+02 -.905732120E+02 -.909045606E+02 -.912775089E+02 -.916976890E+02 -.921707745E+02 -.927017449E+02 -.932934269E+02 -.939436711E+02 -.946400199E+02 -.953497790E+02 -.960016348E+02 -.964520756E+02 -.964265529E+02 -.954253702E+02 -.925986731E+02 -.866451029E+02 -.758997559E+02 -.589435217E+02 -.361756314E+02 -.125002252E+02 0.251544513E+00 -.125005789E+02 -.361763223E+02 -.589445535E+02 -.759011835E+02 -.866470149E+02 -.926011306E+02 -.954283595E+02 -.964300012E+02 -.964559166E+02 -.960058610E+02 -.953544350E+02 -.946451535E+02 -.939492981E+02 -.932995407E+02 -.927083468E+02 -.921778853E+02 -.917053343E+02 -.912857046E+02 -.909133157E+02 -.905825409E+02 -.902881547E+02 -.900254691E+02 -.897903597E+02 -.895792388E+02 -.893890046E+02 -.892169837E+02 -.890608734E+02 -.889186897E+02 -.887887203E+02 -.886694838E+02 -.885596955E+02 -.884582375E+02 -.883641337E+02 -.882765286E+02 -.881946695E+02 -.881178913E+02 -.880456038E+02 -.879772808E+02 -.879124511E+02 -.878506920E+02 -.877916258E+02 -.877349248E+02 -.876803323E+02 -.876277219E+02 -.875772280E+02 -.875295000E+02 -.874861389E+02 -.874503576E+02 -.874278578E+02 -.874278578E+02
 -.874379124E+02 -.874379124E+02 -.874627355E+02 -.875022417E+02 -.875501732E+02 -.876030188E+02 -.876590419E+02 -.877175564E+02 -.877784537E+02 -.878419257E+02 -.879083170E+02 -.879780566E+02 -.880516317E+02 -.881295852E+02 -.882125307E+02 -.883011760E+02 -.883963400E+02 -.884989590E+02 -.886101029E+02 -.887310086E+02 -.888631247E+02 -.890081531E+02 -.891680979E+02 -.893453387E+02 -.895427311E+02 -.897637246E+02 -.900125008E+02 -.902941618E+02 -.906149936E+02 -.909828151E+02 -.914074338E+02 -.919012399E+02 -.924800074E+02 -.931639760E+02 -.939792794E+02 -.949596802E+02 -.961483294E+02 -.975984984E+02 -.993699396E+02 -.101511728E+03 -.104009707E+03 -.106653272E+03 -.108743948E+03 -.108549226E+03 -.102466004E+03 -.841262442E+02 -.443343141E+02 0.259764439E+02 0.124997567E+03 0.210624638E+03 0.124997063E+03 0.259755108E+02 -.443355775E+02 -.841277899E+02 -.102467884E+03 -.108551564E+03 -.108746842E+03 -.106656726E+03 -.104013643E+03 -.101516076E+03 -.993746905E+02 -.976036987E+02 -.961540250E+02 -.949658838E+02 -.939859862E+02 -.931711935E+02 -.924877617E+02 -.919095568E+02 -.914163272E+02 -.909922960E+02 -.906250817E+02 -.903048870E+02 -.900238936E+02 -.897758099E+02 -.895555313E+02 -.893588839E+02 -.891824290E+02 -.890233133E+02 -.888791533E+02 -.887479444E+02 -.886279907E+02 -.885178480E+02 -.884162801E+02 -.883222219E+02 -.882347509E+02 -.881530636E+02 -.880764557E+02 -.880043070E+02 -.879360678E+02 -.878712496E+02 -.878094193E+02 -.877502023E+02 -.876933036E+02 -.876385671E+02 -.875861100E+02 -.875365855E+02 -.874916333E+02 -.874545632E+02 -.874312631E+02 -.874312631E+02
 -.874391906E+02 -.874391906E+02 -.874643117E+02 -.875043017E+02 -.875528349E+02 -.876063616E+02 -.876631294E+02 -.877224535E+02 -.877842356E+02 -.878486808E+02 -.879161490E+02 -.879870852E+02 -.880619949E+02 -.881414479E+02 -.882260970E+02 -.883166976E+02 -.884141197E+02 -.885193566E+02 -.886335513E+02 -.887580386E+02 -.888943902E+02 -.890444597E+02 -.892104456E+02 -.893949868E+02 -.896012810E+02 -.898332250E+02 -.900955970E+02 -.903943178E+02 -.907368168E+02 -.911325292E+02 -.915935833E+02 -.921357841E+02 -.927800656E+02 -.935546809E+02 -.944985315E+02 -.956662308E+02 -.971356748E+02 -.990185521E+02 -.101471722E+03 -.104698723E+03 -.108907343E+03 -.114137026E+03 -.119773678E+03 -.123427648E+03 -.118692725E+03 -.911548045E+02 -.117041971E+02 0.175098608E+03 0.574273316E+03 0.139377171E+04 0.574272779E+03 0.175097600E+03 -.117055759E+02 -.911564702E+02 -.118694674E+03 -.123429972E+03 -.119776504E+03 -.114140421E+03 -.108911272E+03 -.104703108E+03 -.101476518E+03 -.990237828E+02 -.971413901E+02 -.956724595E+02 -.945052747E+02 -.935619391E+02 -.927878579E+02 -.921441385E+02 -.916025204E+02 -.911420619E+02 -.907469610E+02 -.904050996E+02 -.901070486E+02 -.898453764E+02 -.896141565E+02 -.894086130E+02 -.892248600E+02 -.890597074E+02 -.889105148E+02 -.887750803E+02 -.886515537E+02 -.885383704E+02 -.884341982E+02 -.883378955E+02 -.882484783E+02 -.881650929E+02 -.880869943E+02 -.880135285E+02 -.879441179E+02 -.878782507E+02 -.878154744E+02 -.877553977E+02 -.876977121E+02 -.876422511E+02 -.875891259E+02 -.875389904E+02 -.874934977E+02 -.874559900E+02 -.874324181E+02 -.874324181E+02
 -.874378907E+02 -.874378907E+02 -.874627098E+02 -.875022141E+02 -.875501461E+02 -.876029904E+02 -.876590084E+02 -.877175187E+02 -.877784183E+02 -.878418995E+02 -.879083030E+02 -.879780508E+02 -.880516230E+02 -.881295623E+02 -.882124928E+02 -.883011329E+02 -.883963002E+02 -.884989224E+02 -.886100654E+02 -.887309704E+02 -.888630879E+02 -.890081148E+02 -.891680519E+02 -.893452849E+02 -.895426772E+02 -.897636756E+02 -.900124524E+02 -.902941069E+02 -.906149313E+02 -.909827531E+02 -.914073786E+02 -.919011876E+02 -.924799456E+02 -.931639030E+02 -.939792107E+02 -.949596277E+02 -.961482789E+02 -.975984216E+02 -.993698338E+02 -.101511634E+03 -.104009673E+03 -.106653297E+03 -.108743959E+03 -.108549140E+03 -.102465810E+03 -.841260156E+02 -.443341441E+02 0.259765180E+02 0.124997573E+03 0.210624628E+03 0.124997075E+03 0.259755520E+02 -.443355145E+02 -.841277163E+02 -.102467807E+03 -.108551486E+03 -.108746765E+03 -.106656648E+03 -.104013567E+03 -.101516001E+03 -.993746178E+02 -.976036284E+02 -.961539567E+02 -.949658174E+02 -.939859212E+02 -.931711297E+02 -.924876990E+02 -.919094952E+02 -.914162666E+02 -.909922366E+02 -.906250236E+02 -.903048302E+02 -.900238382E+02 -.897757560E+02 -.895554790E+02 -.893588332E+02 -.891823801E+02 -.890232663E+02 -.888791080E+02 -.887479011E+02 -.886279492E+02 -.885178085E+02 -.884162425E+02 -.883221863E+02 -.882347174E+02 -.881530321E+02 -.880764264E+02 -.880042798E+02 -.879360428E+02 -.878712267E+02 -.878093987E+02 -.877501840E+02 -.876932875E+02 -.876385532E+02 -.875860984E+02 -.875365760E+02 -.874916258E+02 -.874545574E+02 -.874312583E+02 -.874312583E+02
 -.874341015E+02 -.874341015E+02 -.874580345E+02 -.874961111E+02 -.875422761E+02 -.875931189E+02 -.876469445E+02 -.877030760E+02 -.877613907E+02 -.878220454E+02 -.878853327E+02 -.879516151E+02 -.880213060E+02 -.880948727E+02 -.881728492E+02 -.882558405E+02 -.883445217E+02 -.884396477E+02 -.885420759E+02 -.886527888E+02 -.887729094E+02 -.889037206E+02 -.890467011E+02 -.892035686E+02 -.893763178E+02 -.895672557E+02 -.897790519E+02 -.900148048E+02 -.902781054E+02 -.905730872E+02 -.909044453E+02 -.912774009E+02 -.916975698E+02 -.921706342E+02 -.927016027E+02 -.932933105E+02 -.939435720E+02 -.946398890E+02 -.953495845E+02 -.960014189E+02 -.964519321E+02 -.964265340E+02 -.954254140E+02 -.925986377E+02 -.866448863E+02 -.758993856E+02 -.589431279E+02 -.361753401E+02 -.125000776E+02 0.251591660E+00 -.125005580E+02 -.361762727E+02 -.589444572E+02 -.759010495E+02 -.866468616E+02 -.926009734E+02 -.954282064E+02 -.964298542E+02 -.964557745E+02 -.960057218E+02 -.953542974E+02 -.946450169E+02 -.939491625E+02 -.932994065E+02 -.927082145E+02 -.921777551E+02 -.917052066E+02 -.912855794E+02 -.909131932E+02 -.905824212E+02 -.902880379E+02 -.900253552E+02 -.897902488E+02 -.895791311E+02 -.893889001E+02 -.892168825E+02 -.890607757E+02 -.889185955E+02 -.887886296E+02 -.886693968E+02 -.885596123E+02 -.884581582E+02 -.883640583E+02 -.882764573E+02 -.881946023E+02 -.881178283E+02 -.880455450E+02 -.879772263E+02 -.879124009E+02 -.878506462E+02 -.877915845E+02 -.877348879E+02 -.876802999E+02 -.876276941E+02 -.875772047E+02 -.875294810E+02 -.874861240E+02 -.874503460E+02 -.874278484E+02 -.874278484E+02
 -.874280428E+02 -.874280428E+02 -.874505564E+02 -.874863466E+02 -.875296864E+02 -.875773366E+02 -.876276733E+02 -.876800279E+02 -.877342472E+02 -.877904340E+02 -.878488108E+02 -.879096564E+02 -.879732862E+02 -.880400555E+02 -.881103640E+02 -.881846518E+02 -.882633934E+02 -.883471033E+02 -.884363483E+02 -.885317545E+02 -.886340030E+02 -.887438292E+02 -.888620316E+02 -.889894739E+02 -.891270688E+02 -.892757465E+02 -.894364188E+02 -.896099255E+02 -.897969383E+02 -.899977959E+02 -.902122442E+02 -.904390398E+02 -.906753616E+02 -.909159157E+02 -.911515610E+02 -.913672264E+02 -.915388404E+02 -.916288895E+02 -.915800941E+02 -.913066466E+02 -.906827628E+02 -.895294874E+02 -.876039399E+02 -.846025667E+02 -.802034777E+02 -.741900969E+02 -.667020305E+02 -.586053181E+02 -.517965945E+02 -.489285152E+02 -.517970520E+02 -.586062019E+02 -.667032908E+02 -.741916925E+02 -.802054085E+02 -.846048836E+02 -.876067141E+02 -.895327595E+02 -.906865165E+02 -.913108328E+02 -.915846804E+02 -.916338890E+02 -.915442968E+02 -.913731761E+02 -.911580123E+02 -.909228623E+02 -.906828081E+02 -.904470095E+02 -.902207643E+02 -.900068849E+02 -.898066079E+02 -.896201921E+02 -.894473078E+02 -.892872886E+02 -.891392925E+02 -.890024027E+02 -.888756911E+02 -.887582544E+02 -.886492363E+02 -.885478369E+02 -.884533177E+02 -.883650009E+02 -.882822673E+02 -.882045527E+02 -.881313431E+02 -.880621707E+02 -.879966087E+02 -.879342677E+02 -.878747912E+02 -.878178534E+02 -.877631592E+02 -.877104504E+02 -.876595282E+02 -.876103106E+02 -.875629566E+02 -.875181075E+02 -.874772998E+02 -.874435889E+02 -.874223761E+02 -.874223761E+02
 -.874200463E+02 -.874200463E+02 -.874406885E+02 -.874734667E+02 -.875130912E+02 -.875565537E+02 -.876023268E+02 -.876497567E+02 -.876986562E+02 -.877490644E+02 -.878011207E+02 -.878550063E+02 -.879109246E+02 -.879691002E+02 -.880297780E+02 -.880932120E+02 -.881596560E+02 -.882293642E+02 -.883025938E+02 -.883795967E+02 -.884606016E+02 -.885457989E+02 -.886353265E+02 -.887292438E+02 -.888274800E+02 -.889297655E+02 -.890355491E+02 -.891438869E+02 -.892532823E+02 -.893614568E+02 -.894650287E+02 -.895590802E+02 -.896365907E+02 -.896876832E+02 -.896986074E+02 -.896504147E+02 -.895173267E+02 -.892648525E+02 -.888478157E+02 -.882086759E+02 -.872769994E+02 -.859717077E+02 -.842088956E+02 -.819194371E+02 -.790815984E+02 -.757722597E+02 -.722315533E+02 -.689139986E+02 -.664652855E+02 -.655432084E+02 -.664656987E+02 -.689148048E+02 -.722327248E+02 -.757737819E+02 -.790834853E+02 -.819217276E+02 -.842116293E+02 -.859748973E+02 -.872806238E+02 -.882127026E+02 -.888522317E+02 -.892696787E+02 -.895226018E+02 -.896561670E+02 -.897048407E+02 -.896943901E+02 -.896437751E+02 -.895667646E+02 -.894732404E+02 -.893702131E+02 -.892625926E+02 -.891537651E+02 -.890460186E+02 -.889408547E+02 -.888392152E+02 -.887416468E+02 -.886484197E+02 -.885596124E+02 -.884751735E+02 -.883949648E+02 -.883187928E+02 -.882464299E+02 -.881776304E+02 -.881121408E+02 -.880497068E+02 -.879900782E+02 -.879330119E+02 -.878782737E+02 -.878256395E+02 -.877748965E+02 -.877258466E+02 -.876783143E+02 -.876321701E+02 -.875873846E+02 -.875441446E+02 -.875030770E+02 -.874656299E+02 -.874346477E+02 -.874151325E+02 -.874151325E+02
 -.874105277E+02 -.874105277E+02 -.874289471E+02 -.874581534E+02 -.874933810E+02 -.875319020E+02 -.875723096E+02 -.876139727E+02 -.876566719E+02 -.877003830E+02 -.877451608E+02 -.877910869E+02 -.878382519E+02 -.878867507E+02 -.879366762E+02 -.879881045E+02 -.880410828E+02 -.880956272E+02 -.881517179E+02 -.882092816E+02 -.882681662E+02 -.883281175E+02 -.883887561E+02 -.884495379E+02 -.885096915E+02 -.885681416E+02 -.886234215E+02 -.886735626E+02 -.887159449E+02 -.887471073E+02 -.887625004E+02 -.887561830E+02 -.887204695E+02 -.886455302E+02 -.885189294E+02 -.883251291E+02 -.880450527E+02 -.876558637E+02 -.871311797E+02 -.864420499E+02 -.855591911E+02 -.844571613E+02 -.831212513E+02 -.815576974E+02 -.798070527E+02 -.779587071E+02 -.761612206E+02 -.746187484E+02 -.735612957E+02 -.731825592E+02 -.735616650E+02 -.746194809E+02 -.761623109E+02 -.779601597E+02 -.798088848E+02 -.815599326E+02 -.831239044E+02 -.844602278E+02 -.855626510E+02 -.864458853E+02 -.871353931E+02 -.876604809E+02 -.880501063E+02 -.883306368E+02 -.885248885E+02 -.886519335E+02 -.887273245E+02 -.887635135E+02 -.887703306E+02 -.887554498E+02 -.887248070E+02 -.886829573E+02 -.886333701E+02 -.885786686E+02 -.885208205E+02 -.884612883E+02 -.884011466E+02 -.883411734E+02 -.882819205E+02 -.882237681E+02 -.881669663E+02 -.881116673E+02 -.880579498E+02 -.880058377E+02 -.879553144E+02 -.879063337E+02 -.878588277E+02 -.878127136E+02 -.877678983E+02 -.877242828E+02 -.876817678E+02 -.876402635E+02 -.875997123E+02 -.875601388E+02 -.875217562E+02 -.874851681E+02 -.874517122E+02 -.874239767E+02 -.874064839E+02 -.874064839E+02
 -.873999579E+02 -.873999579E+02 -.874159125E+02 -.874411646E+02 -.874715381E+02 -.875046230E+02 -.875391533E+02 -.875745321E+02 -.876105144E+02 -.876470176E+02 -.876840203E+02 -.877215143E+02 -.877594881E+02 -.877979219E+02 -.878367774E+02 -.878759815E+02 -.879154137E+02 -.879549016E+02 -.879942130E+02 -.880330352E+02 -.880709485E+02 -.881074017E+02 -.881416883E+02 -.881729097E+02 -.881999183E+02 -.882212515E+02 -.882350652E+02 -.882390533E+02 -.882303450E+02 -.882053868E+02 -.881598064E+02 -.880882610E+02 -.879842912E+02 -.878402033E+02 -.876469917E+02 -.873943301E+02 -.870707075E+02 -.866638224E+02 -.861613627E+02 -.855523090E+02 -.848289027E+02 -.839894046E+02 -.830416641E+02 -.820072628E+02 -.809255427E+02 -.798561701E+02 -.788781751E+02 -.780830693E+02 -.775605069E+02 -.773779510E+02 -.775608458E+02 -.780837493E+02 -.788792024E+02 -.798575565E+02 -.809273025E+02 -.820094070E+02 -.830441933E+02 -.839923081E+02 -.848321662E+02 -.855559280E+02 -.861653501E+02 -.866682033E+02 -.870755035E+02 -.873995468E+02 -.876526229E+02 -.878462467E+02 -.879907599E+02 -.880951775E+02 -.881671883E+02 -.882132422E+02 -.882386804E+02 -.882478811E+02 -.882444035E+02 -.882311208E+02 -.882103389E+02 -.881838977E+02 -.881532583E+02 -.881195743E+02 -.880837518E+02 -.880464973E+02 -.880083578E+02 -.879697526E+02 -.879309989E+02 -.878923326E+02 -.878539250E+02 -.878158959E+02 -.877783246E+02 -.877412582E+02 -.877047185E+02 -.876687087E+02 -.876332198E+02 -.875982414E+02 -.875637828E+02 -.875299183E+02 -.874968816E+02 -.874652428E+02 -.874362102E+02 -.874120811E+02 -.873968381E+02 -.873968381E+02
 -.873888100E+02 -.873888100E+02 -.874021685E+02 -.874232639E+02 -.874485501E+02 -.874759598E+02 -.875043839E+02 -.875332720E+02 -.875623637E+02 -.875915292E+02 -.876206837E+02 -.876497452E+02 -.876786204E+02 -.877071985E+02 -.877353406E+02 -.877628636E+02 -.877895284E+02 -.878150353E+02 -.878390154E+02 -.878610112E+02 -.878804537E+02 -.878966410E+02 -.879087196E+02 -.879156576E+02 -.879162026E+02 -.879088343E+02 -.878917237E+02 -.878626903E+02 -.878191494E+02 -.877580581E+02 -.876758667E+02 -.875684791E+02 -.874312375E+02 -.872589541E+02 -.870460085E+02 -.867865246E+02 -.864746616E+02 -.861050738E+02 -.856735888E+02 -.851781378E+02 -.846199331E+02 -.840048474E+02 -.833448733E+02 -.826594234E+02 -.819760790E+02 -.813302472E+02 -.807631341E+02 -.803176226E+02 -.800321829E+02 -.799338755E+02 -.800325016E+02 -.803182649E+02 -.807641089E+02 -.813315650E+02 -.819777480E+02 -.826614456E+02 -.833472436E+02 -.840075571E+02 -.846229776E+02 -.851815231E+02 -.856773309E+02 -.861091902E+02 -.864791613E+02 -.867914055E+02 -.870512664E+02 -.872645934E+02 -.874372736E+02 -.875749294E+02 -.876827421E+02 -.877653639E+02 -.878268920E+02 -.878708805E+02 -.879003761E+02 -.879179659E+02 -.879258297E+02 -.879257920E+02 -.879193717E+02 -.879078273E+02 -.878921969E+02 -.878733330E+02 -.878519334E+02 -.878285666E+02 -.878036933E+02 -.877776856E+02 -.877508416E+02 -.877233989E+02 -.876955444E+02 -.876674244E+02 -.876391510E+02 -.876108098E+02 -.875824664E+02 -.875541771E+02 -.875260080E+02 -.874980741E+02 -.874706207E+02 -.874441744E+02 -.874197984E+02 -.873994756E+02 -.873866108E+02 -.873866108E+02
 -.873775130E+02 -.873775130E+02 -.873882502E+02 -.874051568E+02 -.874253315E+02 -.874470625E+02 -.874694079E+02 -.874918742E+02 -.875141989E+02 -.875362194E+02 -.875578035E+02 -.875788148E+02 -.875991006E+02 -.876184869E+02 -.876367681E+02 -.876536916E+02 -.876689488E+02 -.876821709E+02 -.876929223E+02 -.877006852E+02 -.877048406E+02 -.877046537E+02 -.876992616E+02 -.876876581E+02 -.876686683E+02 -.876409194E+02 -.876028219E+02 -.875525554E+02 -.874880555E+02 -.874070025E+02 -.873068234E+02 -.871847127E+02 -.870376779E+02 -.868626246E+02 -.866564944E+02 -.864164621E+02 -.861401997E+02 -.858262225E+02 -.854743282E+02 -.850861254E+02 -.846656180E+02 -.842197850E+02 -.837590588E+02 -.832975718E+02 -.828530083E+02 -.824458910E+02 -.820981749E+02 -.818311459E+02 -.816628326E+02 -.816053942E+02 -.816631351E+02 -.818317548E+02 -.820990960E+02 -.824471297E+02 -.828545667E+02 -.832994479E+02 -.837612484E+02 -.842222856E+02 -.846684331E+02 -.850892649E+02 -.854778042E+02 -.858300429E+02 -.861443652E+02 -.864209697E+02 -.866613447E+02 -.868678258E+02 -.870432430E+02 -.871906528E+02 -.873131446E+02 -.874137087E+02 -.874951523E+02 -.875600512E+02 -.876107283E+02 -.876492501E+02 -.876774346E+02 -.876968671E+02 -.877089201E+02 -.877147743E+02 -.877154403E+02 -.877117792E+02 -.877045217E+02 -.876942858E+02 -.876815925E+02 -.876668794E+02 -.876505132E+02 -.876328000E+02 -.876139945E+02 -.875943083E+02 -.875739161E+02 -.875529626E+02 -.875315692E+02 -.875098431E+02 -.874878934E+02 -.874658649E+02 -.874440043E+02 -.874227844E+02 -.874031135E+02 -.873866471E+02 -.873761963E+02 -.873761963E+02
 -.873664434E+02 -.873664434E+02 -.873746257E+02 -.873874578E+02 -.874026750E+02 -.874189211E+02 -.874354277E+02 -.874517670E+02 -.874676857E+02 -.874830033E+02 -.874975576E+02 -.875111773E+02 -.875236729E+02 -.875348329E+02 -.875444157E+02 -.875521366E+02 -.875576589E+02 -.875605927E+02 -.875604907E+02 -.875568381E+02 -.875490376E+02 -.875364009E+02 -.875181431E+02 -.874933769E+02 -.874611013E+02 -.874201875E+02 -.873693736E+02 -.873072685E+02 -.872323619E+02 -.871430367E+02 -.870375936E+02 -.869142922E+02 -.867714138E+02 -.866073490E+02 -.864207182E+02 -.862105263E+02 -.859763504E+02 -.857185582E+02 -.854385532E+02 -.851390341E+02 -.848242446E+02 -.845001717E+02 -.841746405E+02 -.838572468E+02 -.835590694E+02 -.832921204E+02 -.830685248E+02 -.828994776E+02 -.827940988E+02 -.827583717E+02 -.827943835E+02 -.829000480E+02 -.830693822E+02 -.832932652E+02 -.835605004E+02 -.838589623E+02 -.841766401E+02 -.845024583E+02 -.848268245E+02 -.851419150E+02 -.854417407E+02 -.857220538E+02 -.859801525E+02 -.862146345E+02 -.864251364E+02 -.866120851E+02 -.867764763E+02 -.869196872E+02 -.870433242E+02 -.871491055E+02 -.872387727E+02 -.873140276E+02 -.873764900E+02 -.874276709E+02 -.874689577E+02 -.875016090E+02 -.875267547E+02 -.875454009E+02 -.875584371E+02 -.875666457E+02 -.875707110E+02 -.875712294E+02 -.875687186E+02 -.875636268E+02 -.875563409E+02 -.875471941E+02 -.875364729E+02 -.875244233E+02 -.875112563E+02 -.874971535E+02 -.874822723E+02 -.874667542E+02 -.874507377E+02 -.874343848E+02 -.874179336E+02 -.874017954E+02 -.873867179E+02 -.873740274E+02 -.873659448E+02 -.873659448E+02
 -.873559241E+02 -.873559241E+02 -.873616883E+02 -.873706729E+02 -.873812243E+02 -.873923315E+02 -.874033993E+02 -.874140726E+02 -.874241172E+02 -.874333475E+02 -.874415865E+02 -.874486459E+02 -.874543192E+02 -.874583794E+02 -.874605738E+02 -.874606139E+02 -.874581672E+02 -.874528570E+02 -.874442623E+02 -.874319114E+02 -.874152724E+02 -.873937477E+02 -.873666738E+02 -.873333225E+02 -.872928992E+02 -.872445392E+02 -.871873100E+02 -.871202230E+02 -.870422532E+02 -.869523620E+02 -.868495274E+02 -.867327857E+02 -.866012874E+02 -.864543689E+02 -.862916399E+02 -.861130878E+02 -.859191939E+02 -.857110567E+02 -.854905150E+02 -.852602598E+02 -.850239206E+02 -.847861047E+02 -.845523663E+02 -.843290809E+02 -.841232087E+02 -.839419402E+02 -.837922390E+02 -.836803158E+02 -.836110938E+02 -.835877422E+02 -.836113552E+02 -.836808377E+02 -.837930200E+02 -.839429783E+02 -.841245026E+02 -.843306307E+02 -.845541740E+02 -.847881746E+02 -.850262575E+02 -.852628673E+02 -.854933943E+02 -.857142071E+02 -.859226147E+02 -.861167805E+02 -.862956086E+02 -.864586191E+02 -.866058237E+02 -.867376107E+02 -.868546421E+02 -.869577671E+02 -.870479510E+02 -.871262179E+02 -.871936081E+02 -.872511455E+02 -.872998148E+02 -.873405464E+02 -.873742073E+02 -.874015958E+02 -.874234407E+02 -.874404019E+02 -.874530734E+02 -.874619869E+02 -.874676162E+02 -.874703822E+02 -.874706574E+02 -.874687709E+02 -.874650128E+02 -.874596385E+02 -.874528733E+02 -.874449155E+02 -.874359419E+02 -.874261128E+02 -.874155827E+02 -.874045197E+02 -.873931443E+02 -.873818008E+02 -.873710757E+02 -.873619741E+02 -.873561467E+02 -.873561467E+02
 -.873462043E+02 -.873462043E+02 -.873497389E+02 -.873551846E+02 -.873614606E+02 -.873678817E+02 -.873740208E+02 -.873795982E+02 -.873844069E+02 -.873882670E+02 -.873909991E+02 -.873924119E+02 -.873922974E+02 -.873904303E+02 -.873865653E+02 -.873804292E+02 -.873717150E+02 -.873600812E+02 -.873451546E+02 -.873265280E+02 -.873037546E+02 -.872763451E+02 -.872437695E+02 -.872054630E+02 -.871608301E+02 -.871092472E+02 -.870500682E+02 -.869826378E+02 -.869063118E+02 -.868204826E+02 -.867246063E+02 -.866182381E+02 -.865010734E+02 -.863729989E+02 -.862341509E+02 -.860849785E+02 -.859263095E+02 -.857594136E+02 -.855860575E+02 -.854085441E+02 -.852297287E+02 -.850530019E+02 -.848822306E+02 -.847216472E+02 -.845756864E+02 -.844487697E+02 -.843450504E+02 -.842681411E+02 -.842208499E+02 -.842049600E+02 -.842210830E+02 -.842686063E+02 -.843457461E+02 -.844496945E+02 -.845768398E+02 -.847230301E+02 -.848838452E+02 -.850548508E+02 -.852318138E+02 -.854108662E+02 -.855886160E+02 -.857622078E+02 -.859293396E+02 -.860882462E+02 -.862376590E+02 -.863767501E+02 -.865050693E+02 -.866224787E+02 -.867290905E+02 -.868252096E+02 -.869112826E+02 -.869878549E+02 -.870555344E+02 -.871149625E+02 -.871667915E+02 -.872116668E+02 -.872502147E+02 -.872830328E+02 -.873106849E+02 -.873336967E+02 -.873525548E+02 -.873677065E+02 -.873795602E+02 -.873884875E+02 -.873948252E+02 -.873988775E+02 -.874009185E+02 -.874011952E+02 -.873999298E+02 -.873973225E+02 -.873935548E+02 -.873887934E+02 -.873831975E+02 -.873769316E+02 -.873701917E+02 -.873632520E+02 -.873565423E+02 -.873507622E+02 -.873470265E+02 -.873470265E+02
 -.873374434E+02 -.873374434E+02 -.873389741E+02 -.873412462E+02 -.873437019E+02 -.873459571E+02 -.873477425E+02 -.873488538E+02 -.873491164E+02 -.873483643E+02 -.873464256E+02 -.873431163E+02 -.873382378E+02 -.873315785E+02 -.873229119E+02 -.873119922E+02 -.872985497E+02 -.872822894E+02 -.872628952E+02 -.872400310E+02 -.872133387E+02 -.871824365E+02 -.871469213E+02 -.871063760E+02 -.870603766E+02 -.870084987E+02 -.869503238E+02 -.868854509E+02 -.868135140E+02 -.867342034E+02 -.866472896E+02 -.865526488E+02 -.864502915E+02 -.863403954E+02 -.862233405E+02 -.860997453E+02 -.859705013E+02 -.858368019E+02 -.857001625E+02 -.855624273E+02 -.854257598E+02 -.852926115E+02 -.851656667E+02 -.850477611E+02 -.849417741E+02 -.848505003E+02 -.847765049E+02 -.847219779E+02 -.846885971E+02 -.846774179E+02 -.846888002E+02 -.847223836E+02 -.847771129E+02 -.848513103E+02 -.849427864E+02 -.850489762E+02 -.851670855E+02 -.852942345E+02 -.854275868E+02 -.855644576E+02 -.857023951E+02 -.858392362E+02 -.859731375E+02 -.861025844E+02 -.862263835E+02 -.863436425E+02 -.864537418E+02 -.865562999E+02 -.866511391E+02 -.867382495E+02 -.868177565E+02 -.868898900E+02 -.869549581E+02 -.870133240E+02 -.870653868E+02 -.871115657E+02 -.871522873E+02 -.871879759E+02 -.872190461E+02 -.872458969E+02 -.872689087E+02 -.872884403E+02 -.873048280E+02 -.873183848E+02 -.873294007E+02 -.873381437E+02 -.873448602E+02 -.873497768E+02 -.873531013E+02 -.873550246E+02 -.873557227E+02 -.873553589E+02 -.873540882E+02 -.873520642E+02 -.873494534E+02 -.873464598E+02 -.873433645E+02 -.873405840E+02 -.873387414E+02 -.873387414E+02
 -.873297231E+02 -.873297231E+02 -.873294975E+02 -.873289940E+02 -.873281195E+02 -.873267606E+02 -.873247939E+02 -.873220875E+02 -.873185024E+02 -.873138912E+02 -.873080965E+02 -.873009487E+02 -.872922665E+02 -.872818581E+02 -.872695228E+02 -.872550476E+02 -.872382044E+02 -.872187485E+02 -.871964220E+02 -.871709575E+02 -.871420788E+02 -.871095003E+02 -.870729294E+02 -.870320727E+02 -.869866439E+02 -.869363718E+02 -.868810073E+02 -.868203317E+02 -.867541704E+02 -.866824085E+02 -.866050093E+02 -.865220326E+02 -.864336536E+02 -.863401820E+02 -.862420819E+02 -.861399912E+02 -.860347369E+02 -.859273469E+02 -.858190533E+02 -.857112870E+02 -.856056606E+02 -.855039388E+02 -.854079950E+02 -.853197550E+02 -.852411273E+02 -.851739256E+02 -.851197855E+02 -.850800831E+02 -.850558615E+02 -.850477717E+02 -.850560354E+02 -.850804310E+02 -.851203076E+02 -.851746223E+02 -.852419989E+02 -.853208014E+02 -.854092159E+02 -.855053332E+02 -.856072274E+02 -.857130247E+02 -.858209606E+02 -.859294230E+02 -.860369814E+02 -.861424037E+02 -.862446616E+02 -.863429269E+02 -.864365607E+02 -.865250983E+02 -.866082302E+02 -.866857821E+02 -.867576946E+02 -.868240037E+02 -.868848219E+02 -.869403217E+02 -.869907213E+02 -.870362709E+02 -.870772427E+02 -.871139216E+02 -.871465976E+02 -.871755607E+02 -.872010958E+02 -.872234796E+02 -.872429782E+02 -.872598453E+02 -.872743216E+02 -.872866340E+02 -.872969957E+02 -.873056064E+02 -.873126529E+02 -.873183099E+02 -.873227406E+02 -.873260981E+02 -.873285268E+02 -.873301646E+02 -.873311457E+02 -.873316059E+02 -.873316891E+02 -.873315555E+02 -.873313869E+02 -.873313869E+02
 -.873230737E+02 -.873230737E+02 -.873213443E+02 -.873184706E+02 -.873147625E+02 -.873103440E+02 -.873052218E+02 -.872993328E+02 -.872925737E+02 -.872848190E+02 -.872759293E+02 -.872657539E+02 -.872541324E+02 -.872408971E+02 -.872258749E+02 -.872088869E+02 -.871897461E+02 -.871682561E+02 -.871442137E+02 -.871174129E+02 -.870876477E+02 -.870547129E+02 -.870184062E+02 -.869785320E+02 -.869349095E+02 -.868873793E+02 -.868358114E+02 -.867801110E+02 -.867202280E+02 -.866561675E+02 -.865880029E+02 -.865158882E+02 -.864400706E+02 -.863609010E+02 -.862788442E+02 -.861944879E+02 -.861085480E+02 -.860218718E+02 -.859354342E+02 -.858503290E+02 -.857677520E+02 -.856889767E+02 -.856153233E+02 -.855481194E+02 -.854886563E+02 -.854381407E+02 -.853976457E+02 -.853680640E+02 -.853500661E+02 -.853440685E+02 -.853502124E+02 -.853683566E+02 -.853980850E+02 -.854387267E+02 -.854893889E+02 -.855489980E+02 -.856163468E+02 -.856901438E+02 -.857690607E+02 -.858517778E+02 -.859370213E+02 -.860235958E+02 -.861104076E+02 -.861964811E+02 -.862809684E+02 -.863631524E+02 -.864424450E+02 -.865183812E+02 -.865906105E+02 -.866588860E+02 -.867230531E+02 -.867830368E+02 -.868388298E+02 -.868904813E+02 -.869380862E+02 -.869817755E+02 -.870217077E+02 -.870580614E+02 -.870910290E+02 -.871208114E+02 -.871476137E+02 -.871716413E+02 -.871930977E+02 -.872121819E+02 -.872290872E+02 -.872439999E+02 -.872570985E+02 -.872685539E+02 -.872785285E+02 -.872871768E+02 -.872946456E+02 -.873010734E+02 -.873065900E+02 -.873113142E+02 -.873153474E+02 -.873187615E+02 -.873215766E+02 -.873237257E+02 -.873250043E+02 -.873250043E+02
 -.873174872E+02 -.873174872E+02 -.873144997E+02 -.873096487E+02 -.873035869E+02 -.872966416E+02 -.872889329E+02 -.872804594E+02 -.872711531E+02 -.872609114E+02 -.872496144E+02 -.872371316E+02 -.872233253E+02 -.872080529E+02 -.871911688E+02 -.871725263E+02 -.871519759E+02 -.871293648E+02 -.871045379E+02 -.870773416E+02 -.870476272E+02 -.870152532E+02 -.869800871E+02 -.869420078E+02 -.869009117E+02 -.868567182E+02 -.868093769E+02 -.867588723E+02 -.867052304E+02 -.866485250E+02 -.865888858E+02 -.865265067E+02 -.864616535E+02 -.863946699E+02 -.863259818E+02 -.862561008E+02 -.861856244E+02 -.861152349E+02 -.860456936E+02 -.859778316E+02 -.859125364E+02 -.858507332E+02 -.857933627E+02 -.857413548E+02 -.856956003E+02 -.856569206E+02 -.856260380E+02 -.856035479E+02 -.855898946E+02 -.855853525E+02 -.855900144E+02 -.856037875E+02 -.856263971E+02 -.856573988E+02 -.856961971E+02 -.857420691E+02 -.857941930E+02 -.858516778E+02 -.859135934E+02 -.859789990E+02 -.860469693E+02 -.861166168E+02 -.861871099E+02 -.862576864E+02 -.863276635E+02 -.863964428E+02 -.864635128E+02 -.865284474E+02 -.865909031E+02 -.866506136E+02 -.867073836E+02 -.867610816E+02 -.868116327E+02 -.868590108E+02 -.869032313E+02 -.869443446E+02 -.869824293E+02 -.870175866E+02 -.870499355E+02 -.870796078E+02 -.871067446E+02 -.871314929E+02 -.871540033E+02 -.871744270E+02 -.871929151E+02 -.872096161E+02 -.872246761E+02 -.872382370E+02 -.872504365E+02 -.872614080E+02 -.872712794E+02 -.872801727E+02 -.872882012E+02 -.872954631E+02 -.873020277E+02 -.873079087E+02 -.873130173E+02 -.873170901E+02 -.873195911E+02 -.873195911E+02
 -.873129188E+02 -.873129188E+02 -.873089055E+02 -.873024468E+02 -.872944802E+02 -.872855036E+02 -.872757335E+02 -.872652227E+02 -.872539354E+02 -.872417920E+02 -.872286918E+02 -.872145248E+02 -.871991754E+02 -.871825250E+02 -.871644544E+02 -.871448453E+02 -.871235810E+02 -.871005457E+02 -.870756249E+02 -.870487080E+02 -.870196917E+02 -.869884829E+02 -.869550007E+02 -.869191785E+02 -.868809672E+02 -.868403395E+02 -.867972959E+02 -.867518686E+02 -.867041259E+02 -.866541762E+02 -.866021726E+02 -.865483173E+02 -.864928667E+02 -.864361338E+02 -.863784909E+02 -.863203693E+02 -.862622575E+02 -.862046982E+02 -.861482826E+02 -.860936424E+02 -.860414389E+02 -.859923499E+02 -.859470537E+02 -.859062119E+02 -.858704502E+02 -.858403394E+02 -.858163772E+02 -.857989706E+02 -.857884213E+02 -.857849154E+02 -.857885155E+02 -.857991586E+02 -.858166586E+02 -.858407134E+02 -.858709156E+02 -.859067674E+02 -.859476977E+02 -.859930803E+02 -.860422537E+02 -.860945393E+02 -.861492591E+02 -.862057511E+02 -.862633831E+02 -.863215633E+02 -.863797482E+02 -.864374491E+02 -.864942345E+02 -.865497323E+02 -.866036286E+02 -.866556661E+02 -.867056410E+02 -.867533992E+02 -.867988317E+02 -.868418701E+02 -.868824818E+02 -.869206652E+02 -.869564453E+02 -.869898691E+02 -.870210023E+02 -.870499251E+02 -.870767296E+02 -.871015166E+02 -.871243936E+02 -.871454722E+02 -.871648672E+02 -.871826944E+02 -.871990702E+02 -.872141101E+02 -.872279283E+02 -.872406370E+02 -.872523455E+02 -.872631586E+02 -.872731721E+02 -.872824640E+02 -.872910735E+02 -.872989625E+02 -.873059485E+02 -.873116023E+02 -.873151106E+02 -.873151106E+02
 -.873092929E+02 -.873092929E+02 -.873044684E+02 -.872967422E+02 -.872872817E+02 -.872767237E+02 -.872653653E+02 -.872533050E+02 -.872405364E+02 -.872270008E+02 -.872126166E+02 -.871972924E+02 -.871809334E+02 -.871634431E+02 -.871447260E+02 -.871246886E+02 -.871032414E+02 -.870802989E+02 -.870557793E+02 -.870296066E+02 -.870017123E+02 -.869720393E+02 -.869405436E+02 -.869071962E+02 -.868719848E+02 -.868349173E+02 -.867960249E+02 -.867553658E+02 -.867130287E+02 -.866691349E+02 -.866238410E+02 -.865773406E+02 -.865298674E+02 -.864816957E+02 -.864331416E+02 -.863845617E+02 -.863363509E+02 -.862889384E+02 -.862427830E+02 -.861983661E+02 -.861561837E+02 -.861167370E+02 -.860805212E+02 -.860480136E+02 -.860196613E+02 -.859958686E+02 -.859769854E+02 -.859632958E+02 -.859550101E+02 -.859522568E+02 -.859550794E+02 -.859634342E+02 -.859771920E+02 -.859961425E+02 -.860200011E+02 -.860484177E+02 -.860809876E+02 -.861172638E+02 -.861567684E+02 -.861990060E+02 -.862434749E+02 -.862896784E+02 -.863371346E+02 -.863853840E+02 -.864339972E+02 -.864825789E+02 -.865307723E+02 -.865782609E+02 -.866247691E+02 -.866700623E+02 -.867139457E+02 -.867562620E+02 -.867968898E+02 -.868357399E+02 -.868727529E+02 -.869078959E+02 -.869411593E+02 -.869725540E+02 -.870021084E+02 -.870298654E+02 -.870558807E+02 -.870802197E+02 -.871029559E+02 -.871241695E+02 -.871439450E+02 -.871623707E+02 -.871795373E+02 -.871955368E+02 -.872104622E+02 -.872244060E+02 -.872374598E+02 -.872497114E+02 -.872612399E+02 -.872721038E+02 -.872823150E+02 -.872917907E+02 -.873002700E+02 -.873071870E+02 -.873115026E+02 -.873115026E+02
 -.873065161E+02 -.873065161E+02 -.873010741E+02 -.872923869E+02 -.872818006E+02 -.872700620E+02 -.872575326E+02 -.872443496E+02 -.872305314E+02 -.872160388E+02 -.872008077E+02 -.871847637E+02 -.871678301E+02 -.871499302E+02 -.871309891E+02 -.871109346E+02 -.870896994E+02 -.870672217E+02 -.870434453E+02 -.870183206E+02 -.869918061E+02 -.869638706E+02 -.869344953E+02 -.869036762E+02 -.868714249E+02 -.868377704E+02 -.868027613E+02 -.867664683E+02 -.867289867E+02 -.866904375E+02 -.866509696E+02 -.866107599E+02 -.865700143E+02 -.865289678E+02 -.864878844E+02 -.864470557E+02 -.864067988E+02 -.863674523E+02 -.863293730E+02 -.862929295E+02 -.862584968E+02 -.862264490E+02 -.861971520E+02 -.861709548E+02 -.861481819E+02 -.861291246E+02 -.861140332E+02 -.861031103E+02 -.860965049E+02 -.860943082E+02 -.860965506E+02 -.861032014E+02 -.861141688E+02 -.861293036E+02 -.861484029E+02 -.861712160E+02 -.861974513E+02 -.862267842E+02 -.862588651E+02 -.862933277E+02 -.863297973E+02 -.863678983E+02 -.864072615E+02 -.864475301E+02 -.864883647E+02 -.865294481E+02 -.865704880E+02 -.866112197E+02 -.866514069E+02 -.866908430E+02 -.867293502E+02 -.867667796E+02 -.868030093E+02 -.868379431E+02 -.868715090E+02 -.869036568E+02 -.869343562E+02 -.869635947E+02 -.869913758E+02 -.870177166E+02 -.870426460E+02 -.870662035E+02 -.870884368E+02 -.871094009E+02 -.871291565E+02 -.871477692E+02 -.871653081E+02 -.871818453E+02 -.871974548E+02 -.872122118E+02 -.872261913E+02 -.872394656E+02 -.872520982E+02 -.872641294E+02 -.872755474E+02 -.872862318E+02 -.872958576E+02 -.873037499E+02 -.873086909E+02 -.873086909E+02
 -.873044891E+02 -.873044891E+02 -.872986008E+02 -.872892225E+02 -.872778334E+02 -.872652637E+02 -.872519252E+02 -.872379858E+02 -.872234849E+02 -.872084006E+02 -.871926842E+02 -.871762768E+02 -.871591174E+02 -.871411458E+02 -.871223045E+02 -.871025394E+02 -.870818012E+02 -.870600464E+02 -.870372380E+02 -.870133462E+02 -.869883490E+02 -.869622339E+02 -.869349995E+02 -.869066573E+02 -.868772327E+02 -.868467666E+02 -.868153158E+02 -.867829552E+02 -.867497784E+02 -.867158996E+02 -.866814540E+02 -.866465984E+02 -.866115104E+02 -.865763887E+02 -.865414517E+02 -.865069366E+02 -.864730970E+02 -.864402005E+02 -.864085250E+02 -.863783545E+02 -.863499748E+02 -.863236680E+02 -.862997073E+02 -.862783516E+02 -.862598396E+02 -.862443841E+02 -.862321675E+02 -.862233366E+02 -.862179989E+02 -.862162203E+02 -.862180225E+02 -.862233834E+02 -.862322367E+02 -.862444746E+02 -.862599497E+02 -.862784797E+02 -.862998511E+02 -.863238248E+02 -.863501417E+02 -.863785278E+02 -.864087004E+02 -.864403735E+02 -.864732625E+02 -.865070893E+02 -.865415857E+02 -.865764976E+02 -.866115869E+02 -.866466344E+02 -.866814406E+02 -.867158271E+02 -.867496369E+02 -.867827341E+02 -.868150035E+02 -.868463503E+02 -.868766984E+02 -.869059898E+02 -.869341830E+02 -.869612514E+02 -.869871825E+02 -.870119759E+02 -.870356422E+02 -.870582018E+02 -.870796831E+02 -.871001220E+02 -.871195607E+02 -.871380464E+02 -.871556307E+02 -.871723687E+02 -.871883185E+02 -.872035400E+02 -.872180937E+02 -.872320378E+02 -.872454215E+02 -.872582693E+02 -.872705489E+02 -.872821092E+02 -.872925748E+02 -.873011867E+02 -.873065912E+02 -.873065912E+02
 -.873031136E+02 -.873031136E+02 -.872969273E+02 -.872870912E+02 -.872751774E+02 -.872620757E+02 -.872482355E+02 -.872338488E+02 -.872189721E+02 -.872035977E+02 -.871876905E+02 -.871712053E+02 -.871540944E+02 -.871363116E+02 -.871178134E+02 -.870985603E+02 -.870785176E+02 -.870576560E+02 -.870359528E+02 -.870133922E+02 -.869899661E+02 -.869656749E+02 -.869405285E+02 -.869145479E+02 -.868877660E+02 -.868602283E+02 -.868319943E+02 -.868031374E+02 -.867737458E+02 -.867439234E+02 -.867137900E+02 -.866834813E+02 -.866531487E+02 -.866229583E+02 -.865930903E+02 -.865637369E+02 -.865351013E+02 -.865073951E+02 -.864808357E+02 -.864556432E+02 -.864320370E+02 -.864102319E+02 -.863904344E+02 -.863728386E+02 -.863576225E+02 -.863449439E+02 -.863349374E+02 -.863277111E+02 -.863233438E+02 -.863218838E+02 -.863233470E+02 -.863277170E+02 -.863349453E+02 -.863449527E+02 -.863576306E+02 -.863728441E+02 -.863904349E+02 -.864102245E+02 -.864320183E+02 -.864556095E+02 -.864807826E+02 -.865073180E+02 -.865349951E+02 -.865635959E+02 -.865929084E+02 -.866227287E+02 -.866528635E+02 -.866831323E+02 -.867133683E+02 -.867434195E+02 -.867731496E+02 -.868024379E+02 -.868311796E+02 -.868592853E+02 -.868866806E+02 -.869133054E+02 -.869391132E+02 -.869640699E+02 -.869881534E+02 -.870113521E+02 -.870336641E+02 -.870550962E+02 -.870756632E+02 -.870953866E+02 -.871142941E+02 -.871324186E+02 -.871497976E+02 -.871664724E+02 -.871824878E+02 -.871978905E+02 -.872127285E+02 -.872270476E+02 -.872408844E+02 -.872542497E+02 -.872670943E+02 -.872792427E+02 -.872902815E+02 -.872993899E+02 -.873051164E+02 -.873051164E+02
 -.873022952E+02 -.873022952E+02 -.872959369E+02 -.872858413E+02 -.872736383E+02 -.872602567E+02 -.872461718E+02 -.872315940E+02 -.872165935E+02 -.872011742E+02 -.871853124E+02 -.871689742E+02 -.871521237E+02 -.871347260E+02 -.871167491E+02 -.870981649E+02 -.870789500E+02 -.870590861E+02 -.870385611E+02 -.870173689E+02 -.869955109E+02 -.869729958E+02 -.869498407E+02 -.869260718E+02 -.869017251E+02 -.868768472E+02 -.868514958E+02 -.868257400E+02 -.867996605E+02 -.867733497E+02 -.867469120E+02 -.867204638E+02 -.866941324E+02 -.866680562E+02 -.866423830E+02 -.866172689E+02 -.865928768E+02 -.865693747E+02 -.865469335E+02 -.865257248E+02 -.865059183E+02 -.864876789E+02 -.864711643E+02 -.864565218E+02 -.864438856E+02 -.864333743E+02 -.864250887E+02 -.864191091E+02 -.864154945E+02 -.864142805E+02 -.864154791E+02 -.864190778E+02 -.864250408E+02 -.864333087E+02 -.864438007E+02 -.864564155E+02 -.864710341E+02 -.864875218E+02 -.865057309E+02 -.865255032E+02 -.865466734E+02 -.865690714E+02 -.865925251E+02 -.866168629E+02 -.866419164E+02 -.866675218E+02 -.866935226E+02 -.867197702E+02 -.867461260E+02 -.867724616E+02 -.867986602E+02 -.868246164E+02 -.868502369E+02 -.868754401E+02 -.869001562E+02 -.869243267E+02 -.869479040E+02 -.869708510E+02 -.869931402E+02 -.870147532E+02 -.870356801E+02 -.870559187E+02 -.870754738E+02 -.870943564E+02 -.871125835E+02 -.871301767E+02 -.871471626E+02 -.871635712E+02 -.871794362E+02 -.871947936E+02 -.872096805E+02 -.872241322E+02 -.872381743E+02 -.872518063E+02 -.872649649E+02 -.872774565E+02 -.872888405E+02 -.872982541E+02 -.873041810E+02 -.873041810E+02
 -.873019459E+02 -.873019459E+02 -.872955210E+02 -.872853312E+02 -.872730352E+02 -.872595827E+02 -.872454649E+02 -.872309052E+02 -.872159843E+02 -.872007160E+02 -.871850856E+02 -.871690687E+02 -.871526388E+02 -.871357705E+02 -.871184411E+02 -.871006315E+02 -.870823267E+02 -.870635167E+02 -.870441970E+02 -.870243684E+02 -.870040384E+02 -.869832209E+02 -.869619367E+02 -.869402145E+02 -.869180908E+02 -.868956109E+02 -.868728287E+02 -.868498073E+02 -.868266189E+02 -.868033446E+02 -.867800746E+02 -.867569075E+02 -.867339504E+02 -.867113177E+02 -.866891307E+02 -.866675161E+02 -.866466050E+02 -.866265312E+02 -.866074300E+02 -.865894358E+02 -.865726809E+02 -.865572930E+02 -.865433936E+02 -.865310956E+02 -.865205014E+02 -.865117011E+02 -.865047710E+02 -.864997720E+02 -.864967482E+02 -.864957267E+02 -.864967161E+02 -.864997073E+02 -.865046731E+02 -.865115686E+02 -.865203327E+02 -.865308887E+02 -.865431459E+02 -.865570015E+02 -.865723422E+02 -.865890460E+02 -.866069849E+02 -.866260260E+02 -.866460343E+02 -.866668741E+02 -.866884109E+02 -.867105131E+02 -.867330534E+02 -.867559100E+02 -.867789679E+02 -.868021193E+02 -.868252648E+02 -.868483136E+02 -.868711836E+02 -.868938019E+02 -.869161049E+02 -.869380376E+02 -.869595539E+02 -.869806162E+02 -.870011949E+02 -.870212679E+02 -.870408204E+02 -.870598442E+02 -.870783372E+02 -.870963031E+02 -.871137507E+02 -.871306933E+02 -.871471487E+02 -.871631381E+02 -.871786863E+02 -.871938201E+02 -.872085679E+02 -.872229558E+02 -.872370005E+02 -.872506915E+02 -.872639552E+02 -.872765848E+02 -.872881221E+02 -.872976792E+02 -.873037036E+02 -.873037036E+02
 -.873019855E+02 -.873019855E+02 -.872955806E+02 -.872854323E+02 -.872732037E+02 -.872598508E+02 -.872458721E+02 -.872314986E+02 -.872168191E+02 -.872018552E+02 -.871865999E+02 -.871710362E+02 -.871551453E+02 -.871389094E+02 -.871223131E+02 -.871053443E+02 -.870879946E+02 -.870702600E+02 -.870521411E+02 -.870336436E+02 -.870147785E+02 -.869955628E+02 -.869760190E+02 -.869561762E+02 -.869360698E+02 -.869157423E+02 -.868952431E+02 -.868746285E+02 -.868539623E+02 -.868333150E+02 -.868127636E+02 -.867923918E+02 -.867722890E+02 -.867525499E+02 -.867332740E+02 -.867145643E+02 -.866965265E+02 -.866792678E+02 -.866628956E+02 -.866475162E+02 -.866332334E+02 -.866201469E+02 -.866083509E+02 -.865979329E+02 -.865889718E+02 -.865815369E+02 -.865756865E+02 -.865714671E+02 -.865689125E+02 -.865680431E+02 -.865688656E+02 -.865713729E+02 -.865755441E+02 -.865813450E+02 -.865887289E+02 -.865976368E+02 -.866079991E+02 -.866197365E+02 -.866327610E+02 -.866469781E+02 -.866622875E+02 -.866785849E+02 -.866957635E+02 -.867137153E+02 -.867323327E+02 -.867515095E+02 -.867711421E+02 -.867911305E+02 -.868113793E+02 -.868317985E+02 -.868523038E+02 -.868728174E+02 -.868932681E+02 -.869135917E+02 -.869337309E+02 -.869536355E+02 -.869732624E+02 -.869925750E+02 -.870115435E+02 -.870301444E+02 -.870483600E+02 -.870661785E+02 -.870835934E+02 -.871006030E+02 -.871172102E+02 -.871334223E+02 -.871492501E+02 -.871647080E+02 -.871798136E+02 -.871945864E+02 -.872090474E+02 -.872232150E+02 -.872370985E+02 -.872506798E+02 -.872638771E+02 -.872764754E+02 -.872880069E+02 -.872975732E+02 -.873036092E+02 -.873036092E+02
 -.873023422E+02 -.873023422E+02 -.872960276E+02 -.872860303E+02 -.872739981E+02 -.872608812E+02 -.872471785E+02 -.872331241E+02 -.872188125E+02 -.872042710E+02 -.871894991E+02 -.871744860E+02 -.871592186E+02 -.871436853E+02 -.871278764E+02 -.871117852E+02 -.870954082E+02 -.870787456E+02 -.870618018E+02 -.870445853E+02 -.870271095E+02 -.870093924E+02 -.869914570E+02 -.869733315E+02 -.869550494E+02 -.869366496E+02 -.869181765E+02 -.868996802E+02 -.868812161E+02 -.868628451E+02 -.868446328E+02 -.868266499E+02 -.868089709E+02 -.867916745E+02 -.867748421E+02 -.867585577E+02 -.867429069E+02 -.867279757E+02 -.867138502E+02 -.867006148E+02 -.866883514E+02 -.866771386E+02 -.866670501E+02 -.866581542E+02 -.866505123E+02 -.866441780E+02 -.866391965E+02 -.866356036E+02 -.866334255E+02 -.866326778E+02 -.866333656E+02 -.866354834E+02 -.866390151E+02 -.866439342E+02 -.866502044E+02 -.866577803E+02 -.866666077E+02 -.866766248E+02 -.866877629E+02 -.866999479E+02 -.867131007E+02 -.867271390E+02 -.867419776E+02 -.867575303E+02 -.867737105E+02 -.867904320E+02 -.868076105E+02 -.868251637E+02 -.868430128E+02 -.868610822E+02 -.868793010E+02 -.868976028E+02 -.869159261E+02 -.869342150E+02 -.869524186E+02 -.869704919E+02 -.869883950E+02 -.870060939E+02 -.870235595E+02 -.870407681E+02 -.870577011E+02 -.870743445E+02 -.870906888E+02 -.871067290E+02 -.871224636E+02 -.871378954E+02 -.871530302E+02 -.871678769E+02 -.871824474E+02 -.871967553E+02 -.872108156E+02 -.872246406E+02 -.872382333E+02 -.872515695E+02 -.872645622E+02 -.872769916E+02 -.872883875E+02 -.872978530E+02 -.873038302E+02 -.873038302E+02
 -.873029523E+02 -.873029523E+02 -.872967841E+02 -.872870248E+02 -.872752911E+02 -.872625177E+02 -.872491975E+02 -.872355651E+02 -.872217177E+02 -.872076874E+02 -.871934784E+02 -.871790849E+02 -.871644988E+02 -.871497128E+02 -.871347218E+02 -.871195230E+02 -.871041166E+02 -.870885060E+02 -.870726978E+02 -.870567024E+02 -.870405341E+02 -.870242113E+02 -.870077563E+02 -.869911958E+02 -.869745606E+02 -.869578862E+02 -.869412119E+02 -.869245818E+02 -.869080440E+02 -.868916505E+02 -.868754573E+02 -.868595238E+02 -.868439124E+02 -.868286881E+02 -.868139181E+02 -.867996709E+02 -.867860160E+02 -.867730230E+02 -.867607609E+02 -.867492971E+02 -.867386971E+02 -.867290230E+02 -.867203329E+02 -.867126807E+02 -.867061143E+02 -.867006758E+02 -.866964006E+02 -.866933164E+02 -.866914436E+02 -.866907943E+02 -.866913725E+02 -.866931738E+02 -.866961857E+02 -.867003875E+02 -.867057509E+02 -.867122402E+02 -.867198131E+02 -.867284209E+02 -.867380096E+02 -.867485206E+02 -.867598912E+02 -.867720557E+02 -.867849461E+02 -.867984930E+02 -.868126263E+02 -.868272761E+02 -.868423734E+02 -.868578504E+02 -.868736416E+02 -.868896840E+02 -.869059179E+02 -.869222866E+02 -.869387376E+02 -.869552221E+02 -.869716956E+02 -.869881179E+02 -.870044531E+02 -.870206695E+02 -.870367401E+02 -.870526419E+02 -.870683558E+02 -.870838671E+02 -.870991646E+02 -.871142408E+02 -.871290918E+02 -.871437166E+02 -.871581173E+02 -.871722989E+02 -.871862685E+02 -.872000354E+02 -.872136093E+02 -.872269978E+02 -.872401988E+02 -.872531838E+02 -.872658620E+02 -.872780127E+02 -.872891690E+02 -.872984450E+02 -.873043065E+02 -.873043065E+02
 -.873037605E+02 -.873037605E+02 -.872977823E+02 -.872883291E+02 -.872769733E+02 -.872646259E+02 -.872517697E+02 -.872386365E+02 -.872253251E+02 -.872118703E+02 -.871982803E+02 -.871845532E+02 -.871706846E+02 -.871566710E+02 -.871425104E+02 -.871282030E+02 -.871137516E+02 -.870991616E+02 -.870844413E+02 -.870696021E+02 -.870546584E+02 -.870396282E+02 -.870245327E+02 -.870093967E+02 -.869942482E+02 -.869791190E+02 -.869640439E+02 -.869490614E+02 -.869342130E+02 -.869195432E+02 -.869050996E+02 -.868909321E+02 -.868770930E+02 -.868636361E+02 -.868506168E+02 -.868380915E+02 -.868261168E+02 -.868147490E+02 -.868040439E+02 -.867940558E+02 -.867848369E+02 -.867764369E+02 -.867689021E+02 -.867622750E+02 -.867565937E+02 -.867518912E+02 -.867481954E+02 -.867455282E+02 -.867439054E+02 -.867433366E+02 -.867438249E+02 -.867453668E+02 -.867479524E+02 -.867515655E+02 -.867561837E+02 -.867617789E+02 -.867683175E+02 -.867757612E+02 -.867840670E+02 -.867931881E+02 -.868030746E+02 -.868136738E+02 -.868249309E+02 -.868367899E+02 -.868491939E+02 -.868620857E+02 -.868754087E+02 -.868891071E+02 -.869031263E+02 -.869174138E+02 -.869319191E+02 -.869465942E+02 -.869613940E+02 -.869762765E+02 -.869912027E+02 -.870061372E+02 -.870210477E+02 -.870359057E+02 -.870506859E+02 -.870653665E+02 -.870799293E+02 -.870943590E+02 -.871086438E+02 -.871227748E+02 -.871367460E+02 -.871505542E+02 -.871641988E+02 -.871776814E+02 -.871910059E+02 -.872041778E+02 -.872172029E+02 -.872300848E+02 -.872428176E+02 -.872553695E+02 -.872676480E+02 -.872794339E+02 -.872902685E+02 -.872992850E+02 -.873049860E+02 -.873049860E+02
 -.873047200E+02 -.873047200E+02 -.872989650E+02 -.872898694E+02 -.872789514E+02 -.872670920E+02 -.872547602E+02 -.872421828E+02 -.872294583E+02 -.872166238E+02 -.872036901E+02 -.871906584E+02 -.871775273E+02 -.871642959E+02 -.871509648E+02 -.871375363E+02 -.871240149E+02 -.871104075E+02 -.870967232E+02 -.870829738E+02 -.870691735E+02 -.870553394E+02 -.870414914E+02 -.870276520E+02 -.870138466E+02 -.870001035E+02 -.869864533E+02 -.869729295E+02 -.869595678E+02 -.869464063E+02 -.869334854E+02 -.869208471E+02 -.869085350E+02 -.868965942E+02 -.868850704E+02 -.868740098E+02 -.868634589E+02 -.868534637E+02 -.868440693E+02 -.868353196E+02 -.868272568E+02 -.868199207E+02 -.868133483E+02 -.868075736E+02 -.868026270E+02 -.867985347E+02 -.867953187E+02 -.867929965E+02 -.867915805E+02 -.867910783E+02 -.867914923E+02 -.867928198E+02 -.867950528E+02 -.867981785E+02 -.868021791E+02 -.868070322E+02 -.868127111E+02 -.868191852E+02 -.868264201E+02 -.868343784E+02 -.868430199E+02 -.868523020E+02 -.868621805E+02 -.868726099E+02 -.868835436E+02 -.868949349E+02 -.869067372E+02 -.869189042E+02 -.869313905E+02 -.869441521E+02 -.869571464E+02 -.869703328E+02 -.869836728E+02 -.869971299E+02 -.870106703E+02 -.870242629E+02 -.870378791E+02 -.870514931E+02 -.870650818E+02 -.870786251E+02 -.870921053E+02 -.871055078E+02 -.871188204E+02 -.871320333E+02 -.871451395E+02 -.871581342E+02 -.871710146E+02 -.871837802E+02 -.871964321E+02 -.872089730E+02 -.872214056E+02 -.872337304E+02 -.872459386E+02 -.872579961E+02 -.872698102E+02 -.872811655E+02 -.872916153E+02 -.873003182E+02 -.873058237E+02 -.873058237E+02
 -.873057914E+02 -.873057914E+02 -.873002841E+02 -.872915839E+02 -.872811473E+02 -.872698209E+02 -.872580564E+02 -.872460742E+02 -.872339712E+02 -.872217858E+02 -.872095308E+02 -.871972097E+02 -.871848233E+02 -.871723729E+02 -.871598606E+02 -.871472905E+02 -.871346683E+02 -.871220015E+02 -.871092997E+02 -.870965746E+02 -.870838400E+02 -.870711119E+02 -.870584087E+02 -.870457508E+02 -.870331609E+02 -.870206640E+02 -.870082871E+02 -.869960590E+02 -.869840108E+02 -.869721749E+02 -.869605855E+02 -.869492781E+02 -.869382894E+02 -.869276567E+02 -.869174180E+02 -.869076117E+02 -.868982758E+02 -.868894480E+02 -.868811652E+02 -.868734630E+02 -.868663754E+02 -.868599348E+02 -.868541710E+02 -.868491111E+02 -.868447797E+02 -.868411977E+02 -.868383827E+02 -.868363485E+02 -.868351052E+02 -.868346588E+02 -.868350111E+02 -.868361598E+02 -.868380988E+02 -.868408176E+02 -.868443021E+02 -.868485343E+02 -.868534928E+02 -.868591529E+02 -.868654870E+02 -.868724650E+02 -.868800542E+02 -.868882202E+02 -.868969270E+02 -.869061373E+02 -.869158132E+02 -.869259161E+02 -.869364074E+02 -.869472488E+02 -.869584024E+02 -.869698312E+02 -.869814994E+02 -.869933724E+02 -.870054172E+02 -.870176026E+02 -.870298993E+02 -.870422797E+02 -.870547188E+02 -.870671935E+02 -.870796828E+02 -.870921682E+02 -.871046333E+02 -.871170638E+02 -.871294479E+02 -.871417755E+02 -.871540388E+02 -.871662320E+02 -.871783509E+02 -.871903933E+02 -.872023583E+02 -.872142464E+02 -.872260581E+02 -.872377912E+02 -.872494348E+02 -.872609536E+02 -.872722558E+02 -.872831317E+02 -.872931494E+02 -.873014980E+02 -.873067816E+02 -.873067816E+02
 -.873069426E+02 -.873069426E+02 -.873017004E+02 -.872934219E+02 -.872834968E+02 -.872727338E+02 -.872615656E+02 -.872502041E+02 -.872387440E+02 -.872272240E+02 -.872156584E+02 -.872040523E+02 -.871924084E+02 -.871807293E+02 -.871690185E+02 -.871572810E+02 -.871455233E+02 -.871337533E+02 -.871219807E+02 -.871102170E+02 -.870984751E+02 -.870867700E+02 -.870751184E+02 -.870635388E+02 -.870520514E+02 -.870406782E+02 -.870294429E+02 -.870183705E+02 -.870074876E+02 -.869968221E+02 -.869864030E+02 -.869762603E+02 -.869664248E+02 -.869569278E+02 -.869478008E+02 -.869390757E+02 -.869307838E+02 -.869229561E+02 -.869156229E+02 -.869088133E+02 -.869025551E+02 -.868968743E+02 -.868917953E+02 -.868873400E+02 -.868835282E+02 -.868803767E+02 -.868778996E+02 -.868761083E+02 -.868750106E+02 -.868746113E+02 -.868749120E+02 -.868759107E+02 -.868776025E+02 -.868799789E+02 -.868830286E+02 -.868867371E+02 -.868910870E+02 -.868960585E+02 -.869016291E+02 -.869077743E+02 -.869144677E+02 -.869216811E+02 -.869293851E+02 -.869375492E+02 -.869461419E+02 -.869551316E+02 -.869644862E+02 -.869741737E+02 -.869841625E+02 -.869944216E+02 -.870049204E+02 -.870156298E+02 -.870265215E+02 -.870375686E+02 -.870487456E+02 -.870600287E+02 -.870713956E+02 -.870828257E+02 -.870943003E+02 -.871058024E+02 -.871173167E+02 -.871288300E+02 -.871403306E+02 -.871518086E+02 -.871632559E+02 -.871746659E+02 -.871860337E+02 -.871973558E+02 -.872086298E+02 -.872198545E+02 -.872310286E+02 -.872421482E+02 -.872532008E+02 -.872641505E+02 -.872749074E+02 -.872852691E+02 -.872948206E+02 -.873027852E+02 -.873078278E+02 -.873078278E+02
 -.873081473E+02 -.873081473E+02 -.873031815E+02 -.872953420E+02 -.872859477E+02 -.872757672E+02 -.872652124E+02 -.872544861E+02 -.872436797E+02 -.872328316E+02 -.872219570E+02 -.872110623E+02 -.872001515E+02 -.871892281E+02 -.871782966E+02 -.871673627E+02 -.871564331E+02 -.871455160E+02 -.871346209E+02 -.871237587E+02 -.871129417E+02 -.871021836E+02 -.870914996E+02 -.870809063E+02 -.870704217E+02 -.870600651E+02 -.870498571E+02 -.870398197E+02 -.870299755E+02 -.870203486E+02 -.870109637E+02 -.870018460E+02 -.869930215E+02 -.869845165E+02 -.869763574E+02 -.869685705E+02 -.869611820E+02 -.869542174E+02 -.869477016E+02 -.869416586E+02 -.869361109E+02 -.869310802E+02 -.869265859E+02 -.869226462E+02 -.869192768E+02 -.869164916E+02 -.869143021E+02 -.869127172E+02 -.869117433E+02 -.869113845E+02 -.869116417E+02 -.869125136E+02 -.869139959E+02 -.869160820E+02 -.869187626E+02 -.869220258E+02 -.869258577E+02 -.869302420E+02 -.869351605E+02 -.869405931E+02 -.869465183E+02 -.869529128E+02 -.869597526E+02 -.869670125E+02 -.869746666E+02 -.869826884E+02 -.869910514E+02 -.869997288E+02 -.870086940E+02 -.870179210E+02 -.870273839E+02 -.870370578E+02 -.870469185E+02 -.870569429E+02 -.870671090E+02 -.870773958E+02 -.870877838E+02 -.870982547E+02 -.871087917E+02 -.871193795E+02 -.871300040E+02 -.871406527E+02 -.871513147E+02 -.871619804E+02 -.871726414E+02 -.871832909E+02 -.871939235E+02 -.872045346E+02 -.872151211E+02 -.872256805E+02 -.872362099E+02 -.872467043E+02 -.872571501E+02 -.872675116E+02 -.872777015E+02 -.872875255E+02 -.872965876E+02 -.873041478E+02 -.873089359E+02 -.873089359E+02
 -.873093841E+02 -.873093841E+02 -.873047013E+02 -.872973107E+02 -.872884579E+02 -.872788697E+02 -.872689365E+02 -.872588509E+02 -.872487008E+02 -.872385236E+02 -.872283348E+02 -.872181419E+02 -.872079496E+02 -.871977623E+02 -.871875850E+02 -.871774237E+02 -.871672854E+02 -.871571780E+02 -.871471109E+02 -.871370943E+02 -.871271396E+02 -.871172594E+02 -.871074675E+02 -.870977787E+02 -.870882090E+02 -.870787754E+02 -.870694959E+02 -.870603894E+02 -.870514757E+02 -.870427752E+02 -.870343090E+02 -.870260986E+02 -.870181659E+02 -.870105330E+02 -.870032221E+02 -.869962551E+02 -.869896538E+02 -.869834394E+02 -.869776324E+02 -.869722526E+02 -.869673187E+02 -.869628482E+02 -.869588574E+02 -.869553609E+02 -.869523716E+02 -.869499008E+02 -.869479579E+02 -.869465501E+02 -.869456827E+02 -.869453588E+02 -.869455793E+02 -.869463431E+02 -.869476467E+02 -.869494847E+02 -.869518494E+02 -.869547313E+02 -.869581187E+02 -.869619986E+02 -.869663559E+02 -.869711742E+02 -.869764357E+02 -.869821214E+02 -.869882113E+02 -.869946845E+02 -.870015196E+02 -.870086946E+02 -.870161873E+02 -.870239751E+02 -.870320359E+02 -.870403474E+02 -.870488878E+02 -.870576358E+02 -.870665708E+02 -.870756728E+02 -.870849226E+02 -.870943021E+02 -.871037940E+02 -.871133822E+02 -.871230517E+02 -.871327885E+02 -.871425800E+02 -.871524144E+02 -.871622816E+02 -.871721721E+02 -.871820781E+02 -.871919924E+02 -.872019093E+02 -.872118239E+02 -.872217321E+02 -.872316305E+02 -.872415155E+02 -.872513810E+02 -.872612129E+02 -.872709759E+02 -.872805861E+02 -.872898583E+02 -.872984165E+02 -.873055594E+02 -.873100845E+02 -.873100845E+02
 -.873106361E+02 -.873106361E+02 -.873062391E+02 -.872993013E+02 -.872909939E+02 -.872820010E+02 -.872726904E+02 -.872632444E+02 -.872537466E+02 -.872442334E+02 -.872347203E+02 -.872252152E+02 -.872157234E+02 -.872062498E+02 -.871967998E+02 -.871873796E+02 -.871779960E+02 -.871686568E+02 -.871593708E+02 -.871501477E+02 -.871409981E+02 -.871319333E+02 -.871229659E+02 -.871141091E+02 -.871053770E+02 -.870967847E+02 -.870883477E+02 -.870800826E+02 -.870720064E+02 -.870641366E+02 -.870564913E+02 -.870490887E+02 -.870419475E+02 -.870350863E+02 -.870285236E+02 -.870222779E+02 -.870163674E+02 -.870108098E+02 -.870056220E+02 -.870008205E+02 -.869964208E+02 -.869924372E+02 -.869888833E+02 -.869857709E+02 -.869831107E+02 -.869809121E+02 -.869791825E+02 -.869779280E+02 -.869771529E+02 -.869768596E+02 -.869770491E+02 -.869777202E+02 -.869788701E+02 -.869804944E+02 -.869825868E+02 -.869851394E+02 -.869881428E+02 -.869915860E+02 -.869954568E+02 -.869997416E+02 -.870044256E+02 -.870094932E+02 -.870149278E+02 -.870207120E+02 -.870268279E+02 -.870332572E+02 -.870399812E+02 -.870469810E+02 -.870542378E+02 -.870617328E+02 -.870694475E+02 -.870773637E+02 -.870854636E+02 -.870937300E+02 -.871021463E+02 -.871106966E+02 -.871193659E+02 -.871281398E+02 -.871370048E+02 -.871459486E+02 -.871549595E+02 -.871640269E+02 -.871731411E+02 -.871822934E+02 -.871914759E+02 -.872006817E+02 -.872099050E+02 -.872191404E+02 -.872283836E+02 -.872376305E+02 -.872468768E+02 -.872561158E+02 -.872653332E+02 -.872744946E+02 -.872835199E+02 -.872922336E+02 -.873002803E+02 -.873069989E+02 -.873112562E+02 -.873112562E+02
 -.873118899E+02 -.873118899E+02 -.873077786E+02 -.873012931E+02 -.872935297E+02 -.872851293E+02 -.872764370E+02 -.872676244E+02 -.872587705E+02 -.872499101E+02 -.872410588E+02 -.872322245E+02 -.872234129E+02 -.872146292E+02 -.872058789E+02 -.871971682E+02 -.871885038E+02 -.871798931E+02 -.871713445E+02 -.871628669E+02 -.871544701E+02 -.871461644E+02 -.871379611E+02 -.871298719E+02 -.871219095E+02 -.871140869E+02 -.871064180E+02 -.870989169E+02 -.870915984E+02 -.870844776E+02 -.870775699E+02 -.870708910E+02 -.870644566E+02 -.870582824E+02 -.870523843E+02 -.870467776E+02 -.870414777E+02 -.870364992E+02 -.870318564E+02 -.870275630E+02 -.870236317E+02 -.870200746E+02 -.870169028E+02 -.870141261E+02 -.870117533E+02 -.870097921E+02 -.870082488E+02 -.870071281E+02 -.870064338E+02 -.870061677E+02 -.870063307E+02 -.870069217E+02 -.870079385E+02 -.870093774E+02 -.870112333E+02 -.870134995E+02 -.870161684E+02 -.870192308E+02 -.870226767E+02 -.870264947E+02 -.870306727E+02 -.870351975E+02 -.870400554E+02 -.870452320E+02 -.870507121E+02 -.870564804E+02 -.870625212E+02 -.870688187E+02 -.870753567E+02 -.870821195E+02 -.870890912E+02 -.870962561E+02 -.871035991E+02 -.871111053E+02 -.871187603E+02 -.871265501E+02 -.871344616E+02 -.871424821E+02 -.871505997E+02 -.871588031E+02 -.871670818E+02 -.871754261E+02 -.871838271E+02 -.871922764E+02 -.872007668E+02 -.872092915E+02 -.872178445E+02 -.872264205E+02 -.872350148E+02 -.872436230E+02 -.872522404E+02 -.872608599E+02 -.872694672E+02 -.872780293E+02 -.872864701E+02 -.872946242E+02 -.873021575E+02 -.873084495E+02 -.873124374E+02 -.873124374E+02
 -.873131351E+02 -.873131351E+02 -.873093074E+02 -.873032701E+02 -.872960454E+02 -.872882308E+02 -.872801486E+02 -.872719593E+02 -.872637373E+02 -.872555159E+02 -.872473099E+02 -.872391275E+02 -.872309744E+02 -.872228560E+02 -.872147778E+02 -.872067457E+02 -.871987664E+02 -.871908470E+02 -.871829950E+02 -.871752188E+02 -.871675273E+02 -.871599299E+02 -.871524368E+02 -.871450583E+02 -.871378058E+02 -.871306906E+02 -.871237248E+02 -.871169209E+02 -.871102915E+02 -.871038497E+02 -.870976087E+02 -.870915818E+02 -.870857826E+02 -.870802243E+02 -.870749203E+02 -.870698836E+02 -.870651270E+02 -.870606630E+02 -.870565034E+02 -.870526596E+02 -.870491424E+02 -.870459618E+02 -.870431268E+02 -.870406458E+02 -.870385261E+02 -.870367739E+02 -.870353944E+02 -.870343917E+02 -.870337686E+02 -.870335270E+02 -.870336672E+02 -.870341887E+02 -.870350894E+02 -.870363663E+02 -.870380150E+02 -.870400303E+02 -.870424057E+02 -.870451335E+02 -.870482055E+02 -.870516122E+02 -.870553434E+02 -.870593883E+02 -.870637352E+02 -.870683722E+02 -.870732864E+02 -.870784651E+02 -.870838950E+02 -.870895625E+02 -.870954543E+02 -.871015566E+02 -.871078559E+02 -.871143390E+02 -.871209927E+02 -.871278041E+02 -.871347607E+02 -.871418503E+02 -.871490615E+02 -.871563829E+02 -.871638039E+02 -.871713146E+02 -.871789053E+02 -.871865674E+02 -.871942924E+02 -.872020728E+02 -.872099014E+02 -.872177720E+02 -.872256787E+02 -.872336161E+02 -.872415795E+02 -.872495642E+02 -.872575654E+02 -.872655757E+02 -.872735812E+02 -.872815504E+02 -.872894115E+02 -.872970094E+02 -.873040315E+02 -.873098983E+02 -.873136173E+02 -.873136173E+02
 -.873143644E+02 -.873143644E+02 -.873108162E+02 -.873052208E+02 -.872985264E+02 -.872912879E+02 -.872838046E+02 -.872762260E+02 -.872686218E+02 -.872610232E+02 -.872534446E+02 -.872458941E+02 -.872383773E+02 -.872308995E+02 -.872234663E+02 -.872160833E+02 -.872087568E+02 -.872014935E+02 -.871943004E+02 -.871871853E+02 -.871801562E+02 -.871732216E+02 -.871663906E+02 -.871596725E+02 -.871530772E+02 -.871466149E+02 -.871402959E+02 -.871341313E+02 -.871281319E+02 -.871223090E+02 -.871166740E+02 -.871112383E+02 -.871060133E+02 -.871010106E+02 -.870962413E+02 -.870917165E+02 -.870874469E+02 -.870834432E+02 -.870797152E+02 -.870762724E+02 -.870731240E+02 -.870702782E+02 -.870677426E+02 -.870655242E+02 -.870636290E+02 -.870620622E+02 -.870608281E+02 -.870599301E+02 -.870593707E+02 -.870591511E+02 -.870592719E+02 -.870597324E+02 -.870605311E+02 -.870616653E+02 -.870631315E+02 -.870649253E+02 -.870670411E+02 -.870694729E+02 -.870722134E+02 -.870752549E+02 -.870785890E+02 -.870822063E+02 -.870860973E+02 -.870902518E+02 -.870946592E+02 -.870993084E+02 -.871041883E+02 -.871092876E+02 -.871145945E+02 -.871200977E+02 -.871257855E+02 -.871316464E+02 -.871376692E+02 -.871438426E+02 -.871501558E+02 -.871565982E+02 -.871631597E+02 -.871698302E+02 -.871766005E+02 -.871834615E+02 -.871904047E+02 -.871974219E+02 -.872045057E+02 -.872116490E+02 -.872188452E+02 -.872260882E+02 -.872333724E+02 -.872406926E+02 -.872480441E+02 -.872554221E+02 -.872628216E+02 -.872702354E+02 -.872776501E+02 -.872850357E+02 -.872923250E+02 -.872993733E+02 -.873058898E+02 -.873113354E+02 -.873147880E+02 -.873147880E+02
 -.873155723E+02 -.873155723E+02 -.873122986E+02 -.873071368E+02 -.873009625E+02 -.872942882E+02 -.872873907E+02 -.872804085E+02 -.872734063E+02 -.872664134E+02 -.872594435E+02 -.872525044E+02 -.872456016E+02 -.872387404E+02 -.872319260E+02 -.872251638E+02 -.872184598E+02 -.872118201E+02 -.872052514E+02 -.871987606E+02 -.871923550E+02 -.871860424E+02 -.871798308E+02 -.871737285E+02 -.871677442E+02 -.871618869E+02 -.871561658E+02 -.871505902E+02 -.871451698E+02 -.871399142E+02 -.871348332E+02 -.871299367E+02 -.871252343E+02 -.871207360E+02 -.871164511E+02 -.871123892E+02 -.871085592E+02 -.871049702E+02 -.871016305E+02 -.870985481E+02 -.870957305E+02 -.870931848E+02 -.870909174E+02 -.870889339E+02 -.870872396E+02 -.870858386E+02 -.870847347E+02 -.870839306E+02 -.870834283E+02 -.870832290E+02 -.870833330E+02 -.870837399E+02 -.870844482E+02 -.870854559E+02 -.870867599E+02 -.870883566E+02 -.870902413E+02 -.870924090E+02 -.870948536E+02 -.870975686E+02 -.871005469E+02 -.871037808E+02 -.871072622E+02 -.871109824E+02 -.871149324E+02 -.871191032E+02 -.871234850E+02 -.871280682E+02 -.871328431E+02 -.871377996E+02 -.871429280E+02 -.871482182E+02 -.871536606E+02 -.871592455E+02 -.871649634E+02 -.871708051E+02 -.871767615E+02 -.871828242E+02 -.871889845E+02 -.871952346E+02 -.872015668E+02 -.872079737E+02 -.872144485E+02 -.872209846E+02 -.872275760E+02 -.872342169E+02 -.872409020E+02 -.872476263E+02 -.872543851E+02 -.872611739E+02 -.872679876E+02 -.872748192E+02 -.872816557E+02 -.872884691E+02 -.872951968E+02 -.873017046E+02 -.873077231E+02 -.873127536E+02 -.873159435E+02 -.873159435E+02
 -.873167553E+02 -.873167553E+02 -.873137504E+02 -.873090128E+02 -.873033469E+02 -.872972236E+02 -.872908977E+02 -.872844964E+02 -.872780798E+02 -.872716750E+02 -.872652949E+02 -.872589469E+02 -.872526364E+02 -.872463683E+02 -.872401478E+02 -.872339798E+02 -.872278700E+02 -.872218240E+02 -.872158479E+02 -.872099481E+02 -.872041311E+02 -.871984039E+02 -.871927737E+02 -.871872478E+02 -.871818339E+02 -.871765400E+02 -.871713739E+02 -.871663439E+02 -.871614584E+02 -.871567257E+02 -.871521541E+02 -.871477523E+02 -.871435284E+02 -.871394909E+02 -.871356479E+02 -.871320073E+02 -.871285770E+02 -.871253643E+02 -.871223764E+02 -.871196201E+02 -.871171017E+02 -.871148271E+02 -.871128017E+02 -.871110302E+02 -.871095169E+02 -.871082655E+02 -.871072790E+02 -.871065597E+02 -.871061092E+02 -.871059286E+02 -.871060182E+02 -.871063774E+02 -.871070052E+02 -.871078998E+02 -.871090587E+02 -.871104788E+02 -.871121562E+02 -.871140866E+02 -.871162650E+02 -.871186859E+02 -.871213434E+02 -.871242309E+02 -.871273416E+02 -.871306681E+02 -.871342030E+02 -.871379384E+02 -.871418662E+02 -.871459781E+02 -.871502658E+02 -.871547207E+02 -.871593344E+02 -.871640984E+02 -.871690042E+02 -.871740435E+02 -.871792081E+02 -.871844898E+02 -.871898809E+02 -.871953736E+02 -.872009605E+02 -.872066345E+02 -.872123888E+02 -.872182167E+02 -.872241120E+02 -.872300688E+02 -.872360813E+02 -.872421444E+02 -.872482529E+02 -.872544022E+02 -.872605877E+02 -.872668050E+02 -.872730491E+02 -.872793134E+02 -.872855856E+02 -.872918396E+02 -.872980174E+02 -.873039952E+02 -.873095250E+02 -.873141479E+02 -.873170797E+02 -.873170797E+02
 -.873179114E+02 -.873179114E+02 -.873151689E+02 -.873108455E+02 -.873056756E+02 -.873000897E+02 -.872943204E+02 -.872884844E+02 -.872826366E+02 -.872768022E+02 -.872709932E+02 -.872652165E+02 -.872594773E+02 -.872537802E+02 -.872481300E+02 -.872425315E+02 -.872369898E+02 -.872315100E+02 -.872260978E+02 -.872207588E+02 -.872154990E+02 -.872103247E+02 -.872052421E+02 -.872002578E+02 -.871953787E+02 -.871906115E+02 -.871859633E+02 -.871814412E+02 -.871770525E+02 -.871728043E+02 -.871687039E+02 -.871647587E+02 -.871609756E+02 -.871573619E+02 -.871539245E+02 -.871506702E+02 -.871476055E+02 -.871447368E+02 -.871420701E+02 -.871396111E+02 -.871373652E+02 -.871353372E+02 -.871335319E+02 -.871319530E+02 -.871306044E+02 -.871294889E+02 -.871286091E+02 -.871279670E+02 -.871275640E+02 -.871274009E+02 -.871274778E+02 -.871277945E+02 -.871283501E+02 -.871291429E+02 -.871301709E+02 -.871314315E+02 -.871329214E+02 -.871346371E+02 -.871365744E+02 -.871387285E+02 -.871410945E+02 -.871436668E+02 -.871464398E+02 -.871494071E+02 -.871525625E+02 -.871558993E+02 -.871594105E+02 -.871630891E+02 -.871669281E+02 -.871709200E+02 -.871750577E+02 -.871793338E+02 -.871837411E+02 -.871882722E+02 -.871929200E+02 -.871976776E+02 -.872025380E+02 -.872074944E+02 -.872125404E+02 -.872176695E+02 -.872228758E+02 -.872281532E+02 -.872334961E+02 -.872388991E+02 -.872443570E+02 -.872498650E+02 -.872554183E+02 -.872610126E+02 -.872666435E+02 -.872723069E+02 -.872779979E+02 -.872837103E+02 -.872894325E+02 -.872951404E+02 -.873007808E+02 -.873062401E+02 -.873112915E+02 -.873155150E+02 -.873181939E+02 -.873181939E+02
 -.873190396E+02 -.873190396E+02 -.873165531E+02 -.873126335E+02 -.873079472E+02 -.873028846E+02 -.872976570E+02 -.872923705E+02 -.872870752E+02 -.872817939E+02 -.872765379E+02 -.872713136E+02 -.872661258E+02 -.872609789E+02 -.872558772E+02 -.872508252E+02 -.872458275E+02 -.872408889E+02 -.872360144E+02 -.872312092E+02 -.872264786E+02 -.872218281E+02 -.872172633E+02 -.872127901E+02 -.872084143E+02 -.872041420E+02 -.871999793E+02 -.871959324E+02 -.871920076E+02 -.871882110E+02 -.871845489E+02 -.871810276E+02 -.871776532E+02 -.871744317E+02 -.871713691E+02 -.871684712E+02 -.871657434E+02 -.871631913E+02 -.871608198E+02 -.871586338E+02 -.871566379E+02 -.871548362E+02 -.871532325E+02 -.871518301E+02 -.871506322E+02 -.871496412E+02 -.871488593E+02 -.871482881E+02 -.871479288E+02 -.871477821E+02 -.871478481E+02 -.871481265E+02 -.871486166E+02 -.871493171E+02 -.871502263E+02 -.871513418E+02 -.871526611E+02 -.871541810E+02 -.871558981E+02 -.871578084E+02 -.871599077E+02 -.871621913E+02 -.871646544E+02 -.871672917E+02 -.871700978E+02 -.871730672E+02 -.871761938E+02 -.871794717E+02 -.871828949E+02 -.871864570E+02 -.871901519E+02 -.871939732E+02 -.871979147E+02 -.872019701E+02 -.872061333E+02 -.872103980E+02 -.872147582E+02 -.872192082E+02 -.872237420E+02 -.872283542E+02 -.872330391E+02 -.872377917E+02 -.872426068E+02 -.872474795E+02 -.872524051E+02 -.872573792E+02 -.872623975E+02 -.872674557E+02 -.872725500E+02 -.872776764E+02 -.872828304E+02 -.872880060E+02 -.872931926E+02 -.872983681E+02 -.873034840E+02 -.873084368E+02 -.873130203E+02 -.873168533E+02 -.873192846E+02 -.873192846E+02
 -.873201400E+02 -.873201400E+02 -.873179030E+02 -.873143771E+02 -.873101619E+02 -.873056089E+02 -.873009085E+02 -.872961563E+02 -.872913975E+02 -.872866529E+02 -.872819328E+02 -.872772430E+02 -.872725880E+02 -.872679718E+02 -.872633984E+02 -.872588719E+02 -.872543964E+02 -.872499764E+02 -.872456162E+02 -.872413205E+02 -.872370941E+02 -.872329417E+02 -.872288684E+02 -.872248793E+02 -.872209795E+02 -.872171743E+02 -.872134690E+02 -.872098690E+02 -.872063796E+02 -.872030062E+02 -.871997542E+02 -.871966289E+02 -.871936356E+02 -.871907795E+02 -.871880655E+02 -.871854985E+02 -.871830834E+02 -.871808246E+02 -.871787265E+02 -.871767931E+02 -.871750282E+02 -.871734354E+02 -.871720179E+02 -.871707784E+02 -.871697196E+02 -.871688435E+02 -.871681520E+02 -.871676465E+02 -.871673278E+02 -.871671966E+02 -.871672530E+02 -.871674968E+02 -.871679273E+02 -.871685434E+02 -.871693437E+02 -.871703263E+02 -.871714890E+02 -.871728291E+02 -.871743437E+02 -.871760295E+02 -.871778830E+02 -.871799002E+02 -.871820770E+02 -.871844091E+02 -.871868917E+02 -.871895201E+02 -.871922893E+02 -.871951943E+02 -.871982299E+02 -.872013906E+02 -.872046713E+02 -.872080664E+02 -.872115706E+02 -.872151785E+02 -.872188847E+02 -.872226839E+02 -.872265709E+02 -.872305405E+02 -.872345877E+02 -.872387075E+02 -.872428952E+02 -.872471460E+02 -.872514554E+02 -.872558192E+02 -.872602329E+02 -.872646926E+02 -.872691944E+02 -.872737344E+02 -.872783091E+02 -.872829146E+02 -.872875469E+02 -.872922005E+02 -.872968656E+02 -.873015221E+02 -.873061261E+02 -.873105844E+02 -.873147109E+02 -.873181621E+02 -.873203515E+02 -.873203515E+02
 -.873212134E+02 -.873212134E+02 -.873192198E+02 -.873160775E+02 -.873123215E+02 -.873082650E+02 -.873040778E+02 -.872998454E+02 -.872956081E+02 -.872913848E+02 -.872871844E+02 -.872830125E+02 -.872788731E+02 -.872747699E+02 -.872707064E+02 -.872666863E+02 -.872627134E+02 -.872587915E+02 -.872549247E+02 -.872511170E+02 -.872473726E+02 -.872436958E+02 -.872400909E+02 -.872365624E+02 -.872331147E+02 -.872297525E+02 -.872264802E+02 -.872233026E+02 -.872202242E+02 -.872172497E+02 -.872143836E+02 -.872116305E+02 -.872089949E+02 -.872064811E+02 -.872040934E+02 -.872018360E+02 -.871997129E+02 -.871977278E+02 -.871958846E+02 -.871941864E+02 -.871926367E+02 -.871912383E+02 -.871899939E+02 -.871889059E+02 -.871879764E+02 -.871872073E+02 -.871865999E+02 -.871861555E+02 -.871858749E+02 -.871857585E+02 -.871858065E+02 -.871860186E+02 -.871863943E+02 -.871869328E+02 -.871876327E+02 -.871884926E+02 -.871895104E+02 -.871906842E+02 -.871920113E+02 -.871934890E+02 -.871951143E+02 -.871968839E+02 -.871987944E+02 -.872008420E+02 -.872030229E+02 -.872053329E+02 -.872077680E+02 -.872103237E+02 -.872129957E+02 -.872157794E+02 -.872186703E+02 -.872216637E+02 -.872247551E+02 -.872279398E+02 -.872312133E+02 -.872345708E+02 -.872380079E+02 -.872415201E+02 -.872451031E+02 -.872487525E+02 -.872524640E+02 -.872562337E+02 -.872600574E+02 -.872639313E+02 -.872678516E+02 -.872718148E+02 -.872758171E+02 -.872798554E+02 -.872839261E+02 -.872880259E+02 -.872921511E+02 -.872962965E+02 -.873004535E+02 -.873046039E+02 -.873087085E+02 -.873126838E+02 -.873163639E+02 -.873194420E+02 -.873213948E+02 -.873213948E+02
 -.873222613E+02 -.873222613E+02 -.873205051E+02 -.873177373E+02 -.873144291E+02 -.873108566E+02 -.873071697E+02 -.873034436E+02 -.872997140E+02 -.872959974E+02 -.872923022E+02 -.872886330E+02 -.872849935E+02 -.872813871E+02 -.872778168E+02 -.872742861E+02 -.872707981E+02 -.872673564E+02 -.872639644E+02 -.872606257E+02 -.872573440E+02 -.872541229E+02 -.872509663E+02 -.872478779E+02 -.872448617E+02 -.872419215E+02 -.872390613E+02 -.872362851E+02 -.872335968E+02 -.872310003E+02 -.872284995E+02 -.872260982E+02 -.872238003E+02 -.872216095E+02 -.872195293E+02 -.872175632E+02 -.872157147E+02 -.872139869E+02 -.872123829E+02 -.872109055E+02 -.872095575E+02 -.872083413E+02 -.872072591E+02 -.872063130E+02 -.872055047E+02 -.872048358E+02 -.872043073E+02 -.872039204E+02 -.872036756E+02 -.872035734E+02 -.872036140E+02 -.872037970E+02 -.872041221E+02 -.872045884E+02 -.872051951E+02 -.872059407E+02 -.872068237E+02 -.872078423E+02 -.872089944E+02 -.872102777E+02 -.872116896E+02 -.872132276E+02 -.872148885E+02 -.872166694E+02 -.872185669E+02 -.872205777E+02 -.872226981E+02 -.872249247E+02 -.872272536E+02 -.872296810E+02 -.872322031E+02 -.872348159E+02 -.872375155E+02 -.872402980E+02 -.872431595E+02 -.872460959E+02 -.872491035E+02 -.872521783E+02 -.872553166E+02 -.872585147E+02 -.872617688E+02 -.872650754E+02 -.872684311E+02 -.872718323E+02 -.872752758E+02 -.872787584E+02 -.872822768E+02 -.872858281E+02 -.872894093E+02 -.872930174E+02 -.872966488E+02 -.873002991E+02 -.873039606E+02 -.873076170E+02 -.873112338E+02 -.873147372E+02 -.873179808E+02 -.873206941E+02 -.873224156E+02 -.873224156E+02
 -.873232856E+02 -.873232856E+02 -.873217614E+02 -.873193595E+02 -.873164887E+02 -.873133890E+02 -.873101903E+02 -.873069581E+02 -.873037234E+02 -.873005007E+02 -.872972972E+02 -.872941171E+02 -.872909636E+02 -.872878395E+02 -.872847478E+02 -.872816912E+02 -.872786727E+02 -.872756952E+02 -.872727618E+02 -.872698755E+02 -.872670396E+02 -.872642570E+02 -.872615312E+02 -.872588654E+02 -.872562629E+02 -.872537269E+02 -.872512609E+02 -.872488682E+02 -.872465521E+02 -.872443159E+02 -.872421628E+02 -.872400962E+02 -.872381192E+02 -.872362349E+02 -.872344464E+02 -.872327564E+02 -.872311679E+02 -.872296834E+02 -.872283056E+02 -.872270369E+02 -.872258794E+02 -.872248352E+02 -.872239061E+02 -.872230939E+02 -.872224000E+02 -.872218256E+02 -.872213717E+02 -.872210391E+02 -.872208285E+02 -.872207400E+02 -.872207739E+02 -.872209299E+02 -.872212077E+02 -.872216067E+02 -.872221259E+02 -.872227644E+02 -.872235208E+02 -.872243937E+02 -.872253812E+02 -.872264816E+02 -.872276926E+02 -.872290122E+02 -.872304377E+02 -.872319666E+02 -.872335963E+02 -.872353238E+02 -.872371462E+02 -.872390606E+02 -.872410637E+02 -.872431524E+02 -.872453234E+02 -.872475734E+02 -.872498992E+02 -.872522974E+02 -.872547647E+02 -.872572977E+02 -.872598932E+02 -.872625479E+02 -.872652585E+02 -.872680219E+02 -.872708349E+02 -.872736944E+02 -.872765975E+02 -.872795411E+02 -.872825224E+02 -.872855386E+02 -.872885870E+02 -.872916648E+02 -.872947694E+02 -.872978982E+02 -.873010482E+02 -.873042153E+02 -.873073926E+02 -.873105663E+02 -.873137060E+02 -.873167478E+02 -.873195642E+02 -.873219204E+02 -.873234153E+02 -.873234153E+02
 -.873242886E+02 -.873242886E+02 -.873229916E+02 -.873209477E+02 -.873185051E+02 -.873158678E+02 -.873131466E+02 -.873103973E+02 -.873076463E+02 -.873049059E+02 -.873021823E+02 -.872994792E+02 -.872967993E+02 -.872941450E+02 -.872915189E+02 -.872889233E+02 -.872863608E+02 -.872838338E+02 -.872813449E+02 -.872788968E+02 -.872764920E+02 -.872741334E+02 -.872718235E+02 -.872695652E+02 -.872673613E+02 -.872652144E+02 -.872631274E+02 -.872611030E+02 -.872591441E+02 -.872572533E+02 -.872554334E+02 -.872536871E+02 -.872520169E+02 -.872504254E+02 -.872489152E+02 -.872474886E+02 -.872461479E+02 -.872448953E+02 -.872437329E+02 -.872426626E+02 -.872416864E+02 -.872408057E+02 -.872400223E+02 -.872393373E+02 -.872387521E+02 -.872382676E+02 -.872378847E+02 -.872376040E+02 -.872374259E+02 -.872373508E+02 -.872373787E+02 -.872375094E+02 -.872377428E+02 -.872380782E+02 -.872385149E+02 -.872390522E+02 -.872396889E+02 -.872404238E+02 -.872412555E+02 -.872421824E+02 -.872432029E+02 -.872443150E+02 -.872455168E+02 -.872468061E+02 -.872481808E+02 -.872496385E+02 -.872511767E+02 -.872527931E+02 -.872544849E+02 -.872562496E+02 -.872580844E+02 -.872599868E+02 -.872619538E+02 -.872639828E+02 -.872660710E+02 -.872682156E+02 -.872704139E+02 -.872726631E+02 -.872749605E+02 -.872773035E+02 -.872796894E+02 -.872821155E+02 -.872845794E+02 -.872870785E+02 -.872896104E+02 -.872921727E+02 -.872947631E+02 -.872973792E+02 -.873000187E+02 -.873026794E+02 -.873053587E+02 -.873080532E+02 -.873107568E+02 -.873134578E+02 -.873161302E+02 -.873187194E+02 -.873211171E+02 -.873231231E+02 -.873243959E+02 -.873243959E+02
 -.873252728E+02 -.873252728E+02 -.873241987E+02 -.873225062E+02 -.873204835E+02 -.873182997E+02 -.873160467E+02 -.873137706E+02 -.873114934E+02 -.873092253E+02 -.873069714E+02 -.873047349E+02 -.873025179E+02 -.873003226E+02 -.872981510E+02 -.872960051E+02 -.872938871E+02 -.872917989E+02 -.872897427E+02 -.872877206E+02 -.872857349E+02 -.872837878E+02 -.872818814E+02 -.872800181E+02 -.872782001E+02 -.872764296E+02 -.872747090E+02 -.872730404E+02 -.872714262E+02 -.872698685E+02 -.872683696E+02 -.872669316E+02 -.872655566E+02 -.872642467E+02 -.872630039E+02 -.872618302E+02 -.872607273E+02 -.872596971E+02 -.872587412E+02 -.872578612E+02 -.872570585E+02 -.872563345E+02 -.872556905E+02 -.872551274E+02 -.872546463E+02 -.872542480E+02 -.872539331E+02 -.872537021E+02 -.872535554E+02 -.872534933E+02 -.872535158E+02 -.872536227E+02 -.872538139E+02 -.872540889E+02 -.872544471E+02 -.872548880E+02 -.872554105E+02 -.872560138E+02 -.872566968E+02 -.872574580E+02 -.872582963E+02 -.872592101E+02 -.872601978E+02 -.872612577E+02 -.872623880E+02 -.872635868E+02 -.872648522E+02 -.872661822E+02 -.872675747E+02 -.872690276E+02 -.872705387E+02 -.872721058E+02 -.872737266E+02 -.872753990E+02 -.872771207E+02 -.872788895E+02 -.872807030E+02 -.872825591E+02 -.872844555E+02 -.872863900E+02 -.872883606E+02 -.872903650E+02 -.872924011E+02 -.872944668E+02 -.872965602E+02 -.872986792E+02 -.873008220E+02 -.873029865E+02 -.873051709E+02 -.873073732E+02 -.873095913E+02 -.873118222E+02 -.873140612E+02 -.873162982E+02 -.873185118E+02 -.873206568E+02 -.873226432E+02 -.873243051E+02 -.873253596E+02 -.873253596E+02
 -.873262411E+02 -.873262411E+02 -.873253862E+02 -.873240392E+02 -.873224294E+02 -.873206915E+02 -.873188986E+02 -.873170875E+02 -.873152757E+02 -.873134714E+02 -.873116786E+02 -.873098998E+02 -.873081369E+02 -.873063914E+02 -.873046651E+02 -.873029595E+02 -.873012763E+02 -.872996172E+02 -.872979838E+02 -.872963778E+02 -.872948011E+02 -.872932552E+02 -.872917421E+02 -.872902634E+02 -.872888210E+02 -.872874166E+02 -.872860520E+02 -.872847290E+02 -.872834493E+02 -.872822147E+02 -.872810269E+02 -.872798875E+02 -.872787983E+02 -.872777609E+02 -.872767767E+02 -.872758474E+02 -.872749743E+02 -.872741588E+02 -.872734022E+02 -.872727058E+02 -.872720706E+02 -.872714978E+02 -.872709882E+02 -.872705427E+02 -.872701620E+02 -.872698467E+02 -.872695975E+02 -.872694146E+02 -.872692984E+02 -.872692490E+02 -.872692664E+02 -.872693507E+02 -.872695015E+02 -.872697186E+02 -.872700016E+02 -.872703499E+02 -.872707628E+02 -.872712397E+02 -.872717795E+02 -.872723814E+02 -.872730443E+02 -.872737670E+02 -.872745484E+02 -.872753869E+02 -.872762814E+02 -.872772303E+02 -.872782321E+02 -.872792853E+02 -.872803882E+02 -.872815391E+02 -.872827365E+02 -.872839784E+02 -.872852634E+02 -.872865894E+02 -.872879549E+02 -.872893580E+02 -.872907970E+02 -.872922701E+02 -.872937755E+02 -.872953116E+02 -.872968766E+02 -.872984688E+02 -.873000866E+02 -.873017283E+02 -.873033923E+02 -.873050770E+02 -.873067808E+02 -.873085023E+02 -.873102399E+02 -.873119920E+02 -.873137569E+02 -.873155323E+02 -.873173142E+02 -.873190948E+02 -.873208570E+02 -.873225646E+02 -.873241460E+02 -.873254692E+02 -.873263088E+02 -.873263088E+02
 -.873271945E+02 -.873271945E+02 -.873265555E+02 -.873255486E+02 -.873243454E+02 -.873230464E+02 -.873217065E+02 -.873203530E+02 -.873189990E+02 -.873176508E+02 -.873163113E+02 -.873149825E+02 -.873136655E+02 -.873123619E+02 -.873110726E+02 -.873097990E+02 -.873085423E+02 -.873073038E+02 -.873060846E+02 -.873048861E+02 -.873037095E+02 -.873025562E+02 -.873014275E+02 -.873003247E+02 -.872992491E+02 -.872982020E+02 -.872971847E+02 -.872961986E+02 -.872952449E+02 -.872943250E+02 -.872934400E+02 -.872925914E+02 -.872917801E+02 -.872910075E+02 -.872902747E+02 -.872895828E+02 -.872889328E+02 -.872883257E+02 -.872877626E+02 -.872872443E+02 -.872867716E+02 -.872863453E+02 -.872859660E+02 -.872856345E+02 -.872853512E+02 -.872851166E+02 -.872849311E+02 -.872847949E+02 -.872847083E+02 -.872846714E+02 -.872846842E+02 -.872847467E+02 -.872848587E+02 -.872850200E+02 -.872852303E+02 -.872854892E+02 -.872857961E+02 -.872861507E+02 -.872865521E+02 -.872869998E+02 -.872874928E+02 -.872880305E+02 -.872886118E+02 -.872892358E+02 -.872899015E+02 -.872906078E+02 -.872913536E+02 -.872921378E+02 -.872929591E+02 -.872938164E+02 -.872947083E+02 -.872956337E+02 -.872965913E+02 -.872975797E+02 -.872985976E+02 -.872996438E+02 -.873007169E+02 -.873018156E+02 -.873029387E+02 -.873040849E+02 -.873052528E+02 -.873064412E+02 -.873076490E+02 -.873088747E+02 -.873101173E+02 -.873113755E+02 -.873126483E+02 -.873139343E+02 -.873152326E+02 -.873165418E+02 -.873178608E+02 -.873191878E+02 -.873205198E+02 -.873218508E+02 -.873231682E+02 -.873244449E+02 -.873256273E+02 -.873266166E+02 -.873272443E+02 -.873272443E+02
 -.873281175E+02 -.873281175E+02 -.873276889E+02 -.873270131E+02 -.873262051E+02 -.873253326E+02 -.873244325E+02 -.873235232E+02 -.873226137E+02 -.873217080E+02 -.873208082E+02 -.873199156E+02 -.873190311E+02 -.873181556E+02 -.873172898E+02 -.873164347E+02 -.873155909E+02 -.873147594E+02 -.873139410E+02 -.873131366E+02 -.873123470E+02 -.873115731E+02 -.873108157E+02 -.873100758E+02 -.873093543E+02 -.873086519E+02 -.873079697E+02 -.873073084E+02 -.873066689E+02 -.873060521E+02 -.873054589E+02 -.873048900E+02 -.873043463E+02 -.873038285E+02 -.873033374E+02 -.873028737E+02 -.873024382E+02 -.873020315E+02 -.873016543E+02 -.873013070E+02 -.873009904E+02 -.873007048E+02 -.873004508E+02 -.873002287E+02 -.873000390E+02 -.872998818E+02 -.872997575E+02 -.872996662E+02 -.872996082E+02 -.872995834E+02 -.872995919E+02 -.872996336E+02 -.872997086E+02 -.872998165E+02 -.872999572E+02 -.873001304E+02 -.873003359E+02 -.873005733E+02 -.873008420E+02 -.873011417E+02 -.873014719E+02 -.873018319E+02 -.873022213E+02 -.873026392E+02 -.873030852E+02 -.873035584E+02 -.873040581E+02 -.873045836E+02 -.873051340E+02 -.873057086E+02 -.873063065E+02 -.873069269E+02 -.873075690E+02 -.873082318E+02 -.873089145E+02 -.873096163E+02 -.873103362E+02 -.873110734E+02 -.873118270E+02 -.873125962E+02 -.873133801E+02 -.873141778E+02 -.873149886E+02 -.873158116E+02 -.873166460E+02 -.873174910E+02 -.873183458E+02 -.873192097E+02 -.873200818E+02 -.873209613E+02 -.873218475E+02 -.873227390E+02 -.873236340E+02 -.873245284E+02 -.873254135E+02 -.873262712E+02 -.873270654E+02 -.873277295E+02 -.873281507E+02 -.873281507E+02
 -.873288811E+02 -.873288811E+02 -.873286355E+02 -.873282447E+02 -.873277746E+02 -.873272649E+02 -.873267379E+02 -.873262050E+02 -.873256715E+02 -.873251402E+02 -.873246122E+02 -.873240885E+02 -.873235695E+02 -.873230558E+02 -.873225478E+02 -.873220461E+02 -.873215511E+02 -.873210634E+02 -.873205833E+02 -.873201115E+02 -.873196484E+02 -.873191946E+02 -.873187505E+02 -.873183166E+02 -.873178936E+02 -.873174818E+02 -.873170818E+02 -.873166942E+02 -.873163194E+02 -.873159579E+02 -.873156102E+02 -.873152768E+02 -.873149582E+02 -.873146548E+02 -.873143670E+02 -.873140954E+02 -.873138402E+02 -.873136019E+02 -.873133809E+02 -.873131775E+02 -.873129920E+02 -.873128248E+02 -.873126760E+02 -.873125459E+02 -.873124347E+02 -.873123426E+02 -.873122698E+02 -.873122164E+02 -.873121823E+02 -.873121678E+02 -.873121727E+02 -.873121971E+02 -.873122410E+02 -.873123041E+02 -.873123865E+02 -.873124879E+02 -.873126083E+02 -.873127472E+02 -.873129046E+02 -.873130801E+02 -.873132735E+02 -.873134843E+02 -.873137124E+02 -.873139572E+02 -.873142184E+02 -.873144957E+02 -.873147884E+02 -.873150963E+02 -.873154189E+02 -.873157556E+02 -.873161060E+02 -.873164696E+02 -.873168459E+02 -.873172345E+02 -.873176347E+02 -.873180461E+02 -.873184682E+02 -.873189005E+02 -.873193425E+02 -.873197936E+02 -.873202534E+02 -.873207213E+02 -.873211969E+02 -.873216797E+02 -.873221693E+02 -.873226650E+02 -.873231666E+02 -.873236735E+02 -.873241853E+02 -.873247014E+02 -.873252214E+02 -.873257445E+02 -.873262695E+02 -.873267938E+02 -.873273121E+02 -.873278132E+02 -.873282753E+02 -.873286595E+02 -.873289007E+02 -.873289007E+02
 -.873288811E+02 -.873288811E+02 -.873286355E+02 -.873282447E+02 -.873277746E+02 -.873272649E+02 -.873267379E+02 -.873262050E+02 -.873256715E+02 -.873251402E+02 -.873246122E+02 -.873240885E+02 -.873235695E+02 -.873230558E+02 -.873225478E+02 -.873220461E+02 -.873215511E+02 -.873210634E+02 -.873205833E+02 -.873201115E+02 -.873196484E+02 -.873191946E+02 -.873187505E+02 -.873183166E+02 -.873178936E+02 -.873174818E+02 -.873170818E+02 -.873166942E+02 -.873163194E+02 -.873159579E+02 -.873156102E+02 -.873152768E+02 -.873149582E+02 -.873146548E+02 -.873143670E+02 -.873140954E+02 -.873138402E+02 -.873136019E+02 -.873133809E+02 -.873131775E+02 -.873129920E+02 -.873128248E+02 -.873126760E+02 -.873125459E+02 -.873124347E+02 -.873123426E+02 -.873122698E+02 -.873122164E+02 -.873121823E+02 -.873121678E+02 -.873121727E+02 -.873121971E+02 -.873122410E+02 -.873123041E+02 -.873123865E+02 -.873124879E+02 -.873126083E+02 -.873127472E+02 -.873129046E+02 -.873130801E+02 -.873132735E+02 -.873134843E+02 -.873137124E+02 -.873139572E+02 -.873142184E+02 -.873144957E+02 -.873147884E+02 -.873150963E+02 -.873154189E+02 -.873157556E+02 -.873161060E+02 -.873164696E+02 -.873168459E+02 -.873172345E+02 -.873176347E+02 -.873180461E+02 -.873184682E+02 -.873189005E+02 -.873193425E+02 -.873197936E+02 -.873202534E+02 -.873207213E+02 -.873211969E+02 -.873216797E+02 -.873221693E+02 -.873226650E+02 -.873231666E+02 -.873236735E+02 -.873241853E+02 -.873247014E+02 -.873252214E+02 -.873257445E+02 -.873262695E+02 -.873267938E+02 -.873273121E+02 -.873278132E+02 -.873282753E+02 -.873286595E+02 -.873289007E+02 -.873289007E+02
