# Supplementary material for: Electrical Pacing of Cardiac Tissue Including Potassium Inward Rectification
Source: PLoS One. 2015 Jun 9;10(6):e0127837. doi: 10.1371/journal.pone.0127837 (PMC4461281; doi:10.1371/journal.pone.0127837)
Supplement: S1 Data — (ZIP) [file pone.0127837.s001.zip › All-Data/Data-without-IK1/BDT41/Vm10ms.txt]

 -.873300171E+02 -.873214207E+02 -.873210760E+02 -.873204487E+02 -.873195927E+02 -.873185530E+02 -.873173671E+02 -.873160660E+02 -.873146760E+02 -.873132205E+02 -.873117195E+02 -.873101886E+02 -.873086399E+02 -.873070822E+02 -.873055210E+02 -.873039604E+02 -.873024045E+02 -.873008574E+02 -.872993237E+02 -.872978089E+02 -.872963176E+02 -.872948537E+02 -.872934202E+02 -.872920188E+02 -.872906506E+02 -.872893166E+02 -.872880180E+02 -.872867569E+02 -.872855354E+02 -.872843563E+02 -.872832221E+02 -.872821348E+02 -.872810962E+02 -.872801074E+02 -.872791695E+02 -.872782834E+02 -.872774504E+02 -.872766717E+02 -.872759489E+02 -.872752835E+02 -.872746769E+02 -.872741301E+02 -.872736441E+02 -.872732194E+02 -.872728567E+02 -.872725562E+02 -.872723184E+02 -.872721438E+02 -.872720328E+02 -.872719855E+02 -.872720022E+02 -.872720828E+02 -.872722271E+02 -.872724347E+02 -.872727052E+02 -.872730379E+02 -.872734322E+02 -.872738875E+02 -.872744029E+02 -.872749775E+02 -.872756104E+02 -.872763005E+02 -.872770465E+02 -.872778471E+02 -.872787010E+02 -.872796068E+02 -.872805630E+02 -.872815681E+02 -.872826205E+02 -.872837186E+02 -.872848606E+02 -.872860450E+02 -.872872699E+02 -.872885334E+02 -.872898337E+02 -.872911688E+02 -.872925367E+02 -.872939353E+02 -.872953624E+02 -.872968157E+02 -.872982926E+02 -.872997903E+02 -.873013059E+02 -.873028358E+02 -.873043761E+02 -.873059224E+02 -.873074693E+02 -.873090104E+02 -.873105384E+02 -.873120439E+02 -.873135160E+02 -.873149411E+02 -.873163025E+02 -.873175800E+02 -.873187485E+02 -.873197774E+02 -.873206291E+02 -.873212576E+02 -.873216066E+02 -.873216066E+02
 -.873214207E+02 -.873214207E+02 -.873210760E+02 -.873204487E+02 -.873195927E+02 -.873185530E+02 -.873173671E+02 -.873160660E+02 -.873146760E+02 -.873132205E+02 -.873117195E+02 -.873101886E+02 -.873086399E+02 -.873070822E+02 -.873055210E+02 -.873039604E+02 -.873024045E+02 -.873008574E+02 -.872993237E+02 -.872978089E+02 -.872963176E+02 -.872948537E+02 -.872934202E+02 -.872920188E+02 -.872906506E+02 -.872893166E+02 -.872880180E+02 -.872867569E+02 -.872855354E+02 -.872843563E+02 -.872832221E+02 -.872821348E+02 -.872810962E+02 -.872801074E+02 -.872791695E+02 -.872782834E+02 -.872774504E+02 -.872766717E+02 -.872759489E+02 -.872752835E+02 -.872746769E+02 -.872741301E+02 -.872736441E+02 -.872732194E+02 -.872728567E+02 -.872725562E+02 -.872723184E+02 -.872721438E+02 -.872720328E+02 -.872719855E+02 -.872720022E+02 -.872720828E+02 -.872722271E+02 -.872724347E+02 -.872727052E+02 -.872730379E+02 -.872734322E+02 -.872738875E+02 -.872744029E+02 -.872749775E+02 -.872756104E+02 -.872763005E+02 -.872770465E+02 -.872778471E+02 -.872787010E+02 -.872796068E+02 -.872805630E+02 -.872815681E+02 -.872826205E+02 -.872837186E+02 -.872848606E+02 -.872860450E+02 -.872872699E+02 -.872885334E+02 -.872898337E+02 -.872911688E+02 -.872925367E+02 -.872939353E+02 -.872953624E+02 -.872968157E+02 -.872982926E+02 -.872997903E+02 -.873013059E+02 -.873028358E+02 -.873043761E+02 -.873059224E+02 -.873074693E+02 -.873090104E+02 -.873105384E+02 -.873120439E+02 -.873135160E+02 -.873149411E+02 -.873163025E+02 -.873175800E+02 -.873187485E+02 -.873197774E+02 -.873206291E+02 -.873212576E+02 -.873216066E+02 -.873216066E+02
 -.873195749E+02 -.873195749E+02 -.873190790E+02 -.873181907E+02 -.873169967E+02 -.873155656E+02 -.873139509E+02 -.873121949E+02 -.873103336E+02 -.873083973E+02 -.873064108E+02 -.873043928E+02 -.873023576E+02 -.873003141E+02 -.872982680E+02 -.872962245E+02 -.872941886E+02 -.872921659E+02 -.872901633E+02 -.872881878E+02 -.872862452E+02 -.872843398E+02 -.872824744E+02 -.872806504E+02 -.872788687E+02 -.872771307E+02 -.872754385E+02 -.872737948E+02 -.872722034E+02 -.872706677E+02 -.872691911E+02 -.872677759E+02 -.872664238E+02 -.872651362E+02 -.872639143E+02 -.872627595E+02 -.872616734E+02 -.872606582E+02 -.872597160E+02 -.872588489E+02 -.872580586E+02 -.872573463E+02 -.872567132E+02 -.872561599E+02 -.872556871E+02 -.872552953E+02 -.872549852E+02 -.872547575E+02 -.872546128E+02 -.872545515E+02 -.872545736E+02 -.872546791E+02 -.872548676E+02 -.872551387E+02 -.872554915E+02 -.872559255E+02 -.872564398E+02 -.872570335E+02 -.872577056E+02 -.872584550E+02 -.872592802E+02 -.872601799E+02 -.872611524E+02 -.872621960E+02 -.872633090E+02 -.872644893E+02 -.872657352E+02 -.872670447E+02 -.872684157E+02 -.872698461E+02 -.872713336E+02 -.872728762E+02 -.872744713E+02 -.872761167E+02 -.872778099E+02 -.872795484E+02 -.872813297E+02 -.872831512E+02 -.872850101E+02 -.872869034E+02 -.872888281E+02 -.872907808E+02 -.872927579E+02 -.872947550E+02 -.872967678E+02 -.872987907E+02 -.873008174E+02 -.873028405E+02 -.873048511E+02 -.873068380E+02 -.873087879E+02 -.873106839E+02 -.873125052E+02 -.873142256E+02 -.873158118E+02 -.873172219E+02 -.873184024E+02 -.873192852E+02 -.873197826E+02 -.873197826E+02
 -.873166102E+02 -.873166102E+02 -.873159079E+02 -.873146649E+02 -.873130100E+02 -.873110399E+02 -.873088281E+02 -.873064334E+02 -.873039042E+02 -.873012805E+02 -.872985942E+02 -.872958697E+02 -.872931243E+02 -.872903693E+02 -.872876130E+02 -.872848623E+02 -.872821243E+02 -.872794073E+02 -.872767201E+02 -.872740710E+02 -.872714668E+02 -.872689124E+02 -.872664106E+02 -.872639633E+02 -.872615719E+02 -.872592388E+02 -.872569673E+02 -.872547618E+02 -.872526269E+02 -.872505673E+02 -.872485867E+02 -.872466880E+02 -.872448733E+02 -.872431443E+02 -.872415030E+02 -.872399515E+02 -.872384925E+02 -.872371289E+02 -.872358636E+02 -.872346993E+02 -.872336381E+02 -.872326815E+02 -.872318310E+02 -.872310875E+02 -.872304519E+02 -.872299253E+02 -.872295087E+02 -.872292030E+02 -.872290090E+02 -.872289271E+02 -.872289574E+02 -.872290997E+02 -.872293536E+02 -.872297182E+02 -.872301928E+02 -.872307764E+02 -.872314680E+02 -.872322664E+02 -.872331701E+02 -.872341776E+02 -.872352869E+02 -.872364960E+02 -.872378028E+02 -.872392049E+02 -.872406999E+02 -.872422853E+02 -.872439585E+02 -.872457168E+02 -.872475575E+02 -.872494776E+02 -.872514742E+02 -.872535442E+02 -.872556845E+02 -.872578920E+02 -.872601635E+02 -.872624955E+02 -.872648849E+02 -.872673280E+02 -.872698213E+02 -.872723611E+02 -.872749432E+02 -.872775634E+02 -.872802170E+02 -.872828988E+02 -.872856028E+02 -.872883224E+02 -.872910495E+02 -.872937746E+02 -.872964864E+02 -.872991705E+02 -.873018096E+02 -.873043816E+02 -.873068588E+02 -.873092056E+02 -.873113768E+02 -.873133144E+02 -.873149433E+02 -.873161668E+02 -.873168596E+02 -.873168596E+02
 -.873130124E+02 -.873130124E+02 -.873120805E+02 -.873104467E+02 -.873082826E+02 -.873057132E+02 -.873028339E+02 -.872997207E+02 -.872964355E+02 -.872930292E+02 -.872895427E+02 -.872860071E+02 -.872824444E+02 -.872788701E+02 -.872752954E+02 -.872717298E+02 -.872681834E+02 -.872646663E+02 -.872611893E+02 -.872577618E+02 -.872543918E+02 -.872510845E+02 -.872478438E+02 -.872446722E+02 -.872415727E+02 -.872385488E+02 -.872356055E+02 -.872327482E+02 -.872299828E+02 -.872273144E+02 -.872247476E+02 -.872222859E+02 -.872199319E+02 -.872176884E+02 -.872155583E+02 -.872135447E+02 -.872116514E+02 -.872098822E+02 -.872082407E+02 -.872067300E+02 -.872053527E+02 -.872041110E+02 -.872030066E+02 -.872020409E+02 -.872012154E+02 -.872005317E+02 -.871999910E+02 -.871995946E+02 -.871993433E+02 -.871992377E+02 -.871992778E+02 -.871994633E+02 -.871997936E+02 -.872002677E+02 -.872008847E+02 -.872016434E+02 -.872025424E+02 -.872035800E+02 -.872047544E+02 -.872060632E+02 -.872075042E+02 -.872090745E+02 -.872107713E+02 -.872125916E+02 -.872145321E+02 -.872165896E+02 -.872187607E+02 -.872210418E+02 -.872234293E+02 -.872259193E+02 -.872285080E+02 -.872311914E+02 -.872339654E+02 -.872368259E+02 -.872397687E+02 -.872427896E+02 -.872458842E+02 -.872490481E+02 -.872522766E+02 -.872555648E+02 -.872589078E+02 -.872622999E+02 -.872657354E+02 -.872692075E+02 -.872727089E+02 -.872762311E+02 -.872797639E+02 -.872832956E+02 -.872868113E+02 -.872902932E+02 -.872937189E+02 -.872970600E+02 -.873002807E+02 -.873033350E+02 -.873061639E+02 -.873086914E+02 -.873108190E+02 -.873124194E+02 -.873133270E+02 -.873133270E+02
 -.873090496E+02 -.873090496E+02 -.873078825E+02 -.873058456E+02 -.873031515E+02 -.872999543E+02 -.872963718E+02 -.872924975E+02 -.872884085E+02 -.872841685E+02 -.872798282E+02 -.872754259E+02 -.872709897E+02 -.872665393E+02 -.872620892E+02 -.872576519E+02 -.872532396E+02 -.872488648E+02 -.872445396E+02 -.872402751E+02 -.872360800E+02 -.872319609E+02 -.872279229E+02 -.872239700E+02 -.872201065E+02 -.872163374E+02 -.872126691E+02 -.872091080E+02 -.872056608E+02 -.872023337E+02 -.871991319E+02 -.871960596E+02 -.871931207E+02 -.871903191E+02 -.871876587E+02 -.871851441E+02 -.871827797E+02 -.871805703E+02 -.871785201E+02 -.871766330E+02 -.871749121E+02 -.871733601E+02 -.871719794E+02 -.871707721E+02 -.871697403E+02 -.871688858E+02 -.871682105E+02 -.871677157E+02 -.871674025E+02 -.871672714E+02 -.871673225E+02 -.871675552E+02 -.871679690E+02 -.871685628E+02 -.871693354E+02 -.871702851E+02 -.871714103E+02 -.871727087E+02 -.871741779E+02 -.871758151E+02 -.871776170E+02 -.871795803E+02 -.871817012E+02 -.871839760E+02 -.871864007E+02 -.871889709E+02 -.871916824E+02 -.871945307E+02 -.871975110E+02 -.872006186E+02 -.872038485E+02 -.872071956E+02 -.872106549E+02 -.872142213E+02 -.872178893E+02 -.872216537E+02 -.872255091E+02 -.872294499E+02 -.872334702E+02 -.872375641E+02 -.872417253E+02 -.872459470E+02 -.872502219E+02 -.872545419E+02 -.872588979E+02 -.872632795E+02 -.872676741E+02 -.872720672E+02 -.872764407E+02 -.872807725E+02 -.872850348E+02 -.872891926E+02 -.872932013E+02 -.872970039E+02 -.873005270E+02 -.873036758E+02 -.873063276E+02 -.873083232E+02 -.873094556E+02 -.873094556E+02
 -.873048655E+02 -.873048655E+02 -.873034649E+02 -.873010201E+02 -.872977833E+02 -.872939381E+02 -.872896257E+02 -.872849598E+02 -.872800348E+02 -.872749276E+02 -.872696992E+02 -.872643959E+02 -.872590513E+02 -.872536891E+02 -.872483271E+02 -.872429807E+02 -.872376643E+02 -.872323924E+02 -.872271790E+02 -.872220367E+02 -.872169759E+02 -.872120045E+02 -.872071290E+02 -.872023551E+02 -.871976885E+02 -.871931356E+02 -.871887039E+02 -.871844011E+02 -.871802346E+02 -.871762116E+02 -.871723383E+02 -.871686202E+02 -.871650624E+02 -.871616701E+02 -.871584484E+02 -.871554030E+02 -.871525394E+02 -.871498632E+02 -.871473794E+02 -.871450925E+02 -.871430065E+02 -.871411248E+02 -.871394506E+02 -.871379866E+02 -.871367356E+02 -.871357000E+02 -.871348819E+02 -.871342829E+02 -.871339041E+02 -.871337463E+02 -.871338093E+02 -.871340929E+02 -.871345962E+02 -.871353179E+02 -.871362566E+02 -.871374103E+02 -.871387767E+02 -.871403531E+02 -.871421364E+02 -.871441230E+02 -.871463089E+02 -.871486900E+02 -.871512617E+02 -.871540193E+02 -.871569578E+02 -.871600719E+02 -.871633562E+02 -.871668052E+02 -.871704129E+02 -.871741736E+02 -.871780810E+02 -.871821290E+02 -.871863114E+02 -.871906217E+02 -.871950536E+02 -.871996006E+02 -.872042559E+02 -.872090128E+02 -.872138642E+02 -.872188030E+02 -.872238215E+02 -.872289115E+02 -.872340644E+02 -.872392703E+02 -.872445184E+02 -.872497960E+02 -.872550885E+02 -.872603782E+02 -.872656436E+02 -.872708580E+02 -.872759884E+02 -.872809926E+02 -.872858172E+02 -.872903938E+02 -.872946340E+02 -.872984241E+02 -.873016162E+02 -.873040187E+02 -.873053822E+02 -.873053822E+02
 -.873005341E+02 -.873005341E+02 -.872989020E+02 -.872960440E+02 -.872922501E+02 -.872877356E+02 -.872826686E+02 -.872771857E+02 -.872713987E+02 -.872653986E+02 -.872592567E+02 -.872530263E+02 -.872467458E+02 -.872404429E+02 -.872341389E+02 -.872278515E+02 -.872215981E+02 -.872153956E+02 -.872092600E+02 -.872032055E+02 -.871972444E+02 -.871913861E+02 -.871856387E+02 -.871800092E+02 -.871745049E+02 -.871691336E+02 -.871639038E+02 -.871588245E+02 -.871539042E+02 -.871491512E+02 -.871445731E+02 -.871401766E+02 -.871359684E+02 -.871319549E+02 -.871281426E+02 -.871245384E+02 -.871211487E+02 -.871179801E+02 -.871150385E+02 -.871123294E+02 -.871098577E+02 -.871076277E+02 -.871056434E+02 -.871039083E+02 -.871024259E+02 -.871011991E+02 -.871002302E+02 -.870995213E+02 -.870990736E+02 -.870988879E+02 -.870989643E+02 -.870993023E+02 -.870999010E+02 -.871007590E+02 -.871018743E+02 -.871032447E+02 -.871048672E+02 -.871067384E+02 -.871088545E+02 -.871112112E+02 -.871138036E+02 -.871166267E+02 -.871196748E+02 -.871229423E+02 -.871264230E+02 -.871301106E+02 -.871339984E+02 -.871380797E+02 -.871423473E+02 -.871467940E+02 -.871514126E+02 -.871561956E+02 -.871611354E+02 -.871662244E+02 -.871714548E+02 -.871768189E+02 -.871823087E+02 -.871879161E+02 -.871936328E+02 -.871994502E+02 -.872053592E+02 -.872113504E+02 -.872174133E+02 -.872235367E+02 -.872297076E+02 -.872359114E+02 -.872421309E+02 -.872483455E+02 -.872545299E+02 -.872606532E+02 -.872666765E+02 -.872725507E+02 -.872782134E+02 -.872835842E+02 -.872885600E+02 -.872930072E+02 -.872967527E+02 -.872995717E+02 -.873011716E+02 -.873011716E+02
 -.872960929E+02 -.872960929E+02 -.872942269E+02 -.872909439E+02 -.872865736E+02 -.872813669E+02 -.872755220E+02 -.872691990E+02 -.872625281E+02 -.872556133E+02 -.872485352E+02 -.872413530E+02 -.872341100E+02 -.872268378E+02 -.872195610E+02 -.872123009E+02 -.872050780E+02 -.871979118E+02 -.871908204E+02 -.871838202E+02 -.871769246E+02 -.871701450E+02 -.871634905E+02 -.871569700E+02 -.871505921E+02 -.871443660E+02 -.871383016E+02 -.871324092E+02 -.871266988E+02 -.871211800E+02 -.871158618E+02 -.871107525E+02 -.871058603E+02 -.871011929E+02 -.870967584E+02 -.870925648E+02 -.870886197E+02 -.870849309E+02 -.870815053E+02 -.870783497E+02 -.870754698E+02 -.870728712E+02 -.870705587E+02 -.870685368E+02 -.870668094E+02 -.870653802E+02 -.870642518E+02 -.870634267E+02 -.870629064E+02 -.870626918E+02 -.870627830E+02 -.870631796E+02 -.870638805E+02 -.870648840E+02 -.870661878E+02 -.870677889E+02 -.870696839E+02 -.870718686E+02 -.870743383E+02 -.870770878E+02 -.870801114E+02 -.870834029E+02 -.870869556E+02 -.870907625E+02 -.870948164E+02 -.870991095E+02 -.871036339E+02 -.871083814E+02 -.871133436E+02 -.871185118E+02 -.871238773E+02 -.871294312E+02 -.871351647E+02 -.871410685E+02 -.871471336E+02 -.871533507E+02 -.871597106E+02 -.871662036E+02 -.871728201E+02 -.871795501E+02 -.871863830E+02 -.871933078E+02 -.872003127E+02 -.872073843E+02 -.872145081E+02 -.872216672E+02 -.872288418E+02 -.872360082E+02 -.872431376E+02 -.872501945E+02 -.872571344E+02 -.872639009E+02 -.872704223E+02 -.872766066E+02 -.872823351E+02 -.872874545E+02 -.872917657E+02 -.872950103E+02 -.872968518E+02 -.872968518E+02
 -.872915541E+02 -.872915541E+02 -.872894450E+02 -.872857192E+02 -.872807510E+02 -.872748302E+02 -.872681864E+02 -.872610035E+02 -.872534289E+02 -.872455784E+02 -.872375402E+02 -.872293797E+02 -.872211448E+02 -.872128717E+02 -.872045892E+02 -.871963227E+02 -.871880961E+02 -.871799314E+02 -.871718491E+02 -.871638671E+02 -.871560003E+02 -.871482613E+02 -.871406612E+02 -.871332100E+02 -.871259182E+02 -.871187968E+02 -.871118571E+02 -.871051109E+02 -.870985698E+02 -.870922449E+02 -.870861469E+02 -.870802858E+02 -.870746712E+02 -.870693126E+02 -.870642195E+02 -.870594013E+02 -.870548671E+02 -.870506260E+02 -.870466864E+02 -.870430561E+02 -.870397423E+02 -.870367516E+02 -.870340900E+02 -.870317628E+02 -.870297748E+02 -.870281301E+02 -.870268322E+02 -.870258837E+02 -.870252865E+02 -.870250418E+02 -.870251497E+02 -.870256098E+02 -.870264208E+02 -.870275806E+02 -.870290864E+02 -.870309347E+02 -.870331213E+02 -.870356411E+02 -.870384885E+02 -.870416573E+02 -.870451407E+02 -.870489312E+02 -.870530208E+02 -.870574013E+02 -.870620639E+02 -.870669993E+02 -.870721982E+02 -.870776507E+02 -.870833470E+02 -.870892767E+02 -.870954295E+02 -.871017951E+02 -.871083628E+02 -.871151220E+02 -.871220620E+02 -.871291721E+02 -.871364413E+02 -.871438586E+02 -.871514128E+02 -.871590924E+02 -.871668854E+02 -.871747791E+02 -.871827598E+02 -.871908128E+02 -.871989214E+02 -.872070663E+02 -.872152254E+02 -.872233719E+02 -.872314733E+02 -.872394895E+02 -.872473702E+02 -.872550518E+02 -.872624533E+02 -.872694705E+02 -.872759694E+02 -.872817762E+02 -.872866657E+02 -.872903452E+02 -.872924333E+02 -.872924333E+02
 -.872869161E+02 -.872869161E+02 -.872845498E+02 -.872803615E+02 -.872747750E+02 -.872681210E+02 -.872606602E+02 -.872525992E+02 -.872441008E+02 -.872352910E+02 -.872262657E+02 -.872170964E+02 -.872078366E+02 -.871985279E+02 -.871892042E+02 -.871798952E+02 -.871706280E+02 -.871614274E+02 -.871523155E+02 -.871433114E+02 -.871344318E+02 -.871256905E+02 -.871171004E+02 -.871086735E+02 -.871004222E+02 -.870923591E+02 -.870844975E+02 -.870768509E+02 -.870694326E+02 -.870622554E+02 -.870553316E+02 -.870486732E+02 -.870422915E+02 -.870361978E+02 -.870304035E+02 -.870249196E+02 -.870197569E+02 -.870149260E+02 -.870104370E+02 -.870062991E+02 -.870025210E+02 -.869991106E+02 -.869960750E+02 -.869934207E+02 -.869911533E+02 -.869892778E+02 -.869877982E+02 -.869867178E+02 -.869860389E+02 -.869857627E+02 -.869858896E+02 -.869864191E+02 -.869873495E+02 -.869886784E+02 -.869904024E+02 -.869925173E+02 -.869950180E+02 -.869978985E+02 -.870011522E+02 -.870047715E+02 -.870087483E+02 -.870130738E+02 -.870177386E+02 -.870227326E+02 -.870280455E+02 -.870336663E+02 -.870395839E+02 -.870457867E+02 -.870522629E+02 -.870590006E+02 -.870659877E+02 -.870732117E+02 -.870806605E+02 -.870883215E+02 -.870961825E+02 -.871042308E+02 -.871124540E+02 -.871208394E+02 -.871293740E+02 -.871380448E+02 -.871468382E+02 -.871557397E+02 -.871647342E+02 -.871738048E+02 -.871829329E+02 -.871920971E+02 -.872012726E+02 -.872104296E+02 -.872195318E+02 -.872285345E+02 -.872373818E+02 -.872460026E+02 -.872543064E+02 -.872621770E+02 -.872694645E+02 -.872759747E+02 -.872814556E+02 -.872855795E+02 -.872879196E+02 -.872879196E+02
 -.872821692E+02 -.872821692E+02 -.872795313E+02 -.872748633E+02 -.872686421E+02 -.872612392E+02 -.872529452E+02 -.872439872E+02 -.872345419E+02 -.872247455E+02 -.872147017E+02 -.872044892E+02 -.871941684E+02 -.871837870E+02 -.871733842E+02 -.871629941E+02 -.871526466E+02 -.871423684E+02 -.871321832E+02 -.871221116E+02 -.871121715E+02 -.871023788E+02 -.870927483E+02 -.870832943E+02 -.870740310E+02 -.870649735E+02 -.870561367E+02 -.870475360E+02 -.870391865E+02 -.870311029E+02 -.870232997E+02 -.870157906E+02 -.870085893E+02 -.870017092E+02 -.869951635E+02 -.869889655E+02 -.869831278E+02 -.869776629E+02 -.869725827E+02 -.869678982E+02 -.869636197E+02 -.869597566E+02 -.869563175E+02 -.869533101E+02 -.869507411E+02 -.869486165E+02 -.869469410E+02 -.869457186E+02 -.869449520E+02 -.869446428E+02 -.869447913E+02 -.869453970E+02 -.869464579E+02 -.869479711E+02 -.869499325E+02 -.869523371E+02 -.869551788E+02 -.869584506E+02 -.869621443E+02 -.869662512E+02 -.869707615E+02 -.869756647E+02 -.869809495E+02 -.869866042E+02 -.869926164E+02 -.869989733E+02 -.870056616E+02 -.870126677E+02 -.870199777E+02 -.870275776E+02 -.870354533E+02 -.870435903E+02 -.870519743E+02 -.870605909E+02 -.870694257E+02 -.870784645E+02 -.870876926E+02 -.870970958E+02 -.871066593E+02 -.871163683E+02 -.871262074E+02 -.871361605E+02 -.871462106E+02 -.871563390E+02 -.871665250E+02 -.871767451E+02 -.871869717E+02 -.871971720E+02 -.872073061E+02 -.872173246E+02 -.872271656E+02 -.872367509E+02 -.872459805E+02 -.872547258E+02 -.872628209E+02 -.872700508E+02 -.872761365E+02 -.872807147E+02 -.872833123E+02 -.872833123E+02
 -.872773067E+02 -.872773067E+02 -.872743860E+02 -.872692259E+02 -.872623576E+02 -.872541922E+02 -.872450479E+02 -.872351709E+02 -.872247516E+02 -.872139369E+02 -.872028398E+02 -.871915473E+02 -.871801274E+02 -.871686344E+02 -.871571126E+02 -.871455996E+02 -.871341277E+02 -.871227254E+02 -.871114176E+02 -.871002266E+02 -.870891721E+02 -.870782723E+02 -.870675442E+02 -.870570045E+02 -.870466699E+02 -.870365572E+02 -.870266837E+02 -.870170666E+02 -.870077232E+02 -.869986703E+02 -.869899247E+02 -.869815026E+02 -.869734201E+02 -.869656931E+02 -.869583372E+02 -.869513680E+02 -.869448005E+02 -.869386493E+02 -.869329284E+02 -.869276509E+02 -.869228290E+02 -.869184741E+02 -.869145962E+02 -.869112047E+02 -.869083076E+02 -.869059119E+02 -.869040236E+02 -.869026472E+02 -.869017858E+02 -.869014416E+02 -.869016149E+02 -.869023050E+02 -.869035095E+02 -.869052251E+02 -.869074469E+02 -.869101688E+02 -.869133836E+02 -.869170828E+02 -.869212570E+02 -.869258954E+02 -.869309865E+02 -.869365178E+02 -.869424761E+02 -.869488473E+02 -.869556167E+02 -.869627693E+02 -.869702893E+02 -.869781609E+02 -.869863677E+02 -.869948932E+02 -.870037209E+02 -.870128341E+02 -.870222161E+02 -.870318503E+02 -.870417200E+02 -.870518089E+02 -.870621004E+02 -.870725780E+02 -.870832253E+02 -.870940254E+02 -.871049612E+02 -.871160147E+02 -.871271671E+02 -.871383976E+02 -.871496837E+02 -.871609995E+02 -.871723148E+02 -.871835937E+02 -.871947927E+02 -.872058578E+02 -.872167213E+02 -.872272976E+02 -.872374771E+02 -.872471189E+02 -.872560410E+02 -.872640073E+02 -.872707113E+02 -.872757536E+02 -.872786142E+02 -.872786142E+02
 -.872723287E+02 -.872723287E+02 -.872691190E+02 -.872634591E+02 -.872559339E+02 -.872469919E+02 -.872369774E+02 -.872261557E+02 -.872147317E+02 -.872028645E+02 -.871906774E+02 -.871782671E+02 -.871657093E+02 -.871530644E+02 -.871403809E+02 -.871276994E+02 -.871150543E+02 -.871024754E+02 -.870899896E+02 -.870776210E+02 -.870653915E+02 -.870533220E+02 -.870414318E+02 -.870297403E+02 -.870182663E+02 -.870070290E+02 -.869960477E+02 -.869853421E+02 -.869749317E+02 -.869648360E+02 -.869550746E+02 -.869456665E+02 -.869366306E+02 -.869279858E+02 -.869197504E+02 -.869119427E+02 -.869045805E+02 -.868976809E+02 -.868912606E+02 -.868853350E+02 -.868799186E+02 -.868750251E+02 -.868706665E+02 -.868668539E+02 -.868635970E+02 -.868609043E+02 -.868587827E+02 -.868572378E+02 -.868562733E+02 -.868558917E+02 -.868560934E+02 -.868568776E+02 -.868582416E+02 -.868601813E+02 -.868626907E+02 -.868657628E+02 -.868693889E+02 -.868735588E+02 -.868782612E+02 -.868834834E+02 -.868892116E+02 -.868954310E+02 -.869021258E+02 -.869092794E+02 -.869168744E+02 -.869248930E+02 -.869333167E+02 -.869421266E+02 -.869513038E+02 -.869608290E+02 -.869706826E+02 -.869808455E+02 -.869912982E+02 -.870020214E+02 -.870129963E+02 -.870242037E+02 -.870356250E+02 -.870472416E+02 -.870590347E+02 -.870709855E+02 -.870830750E+02 -.870952832E+02 -.871075893E+02 -.871199708E+02 -.871324028E+02 -.871448573E+02 -.871573016E+02 -.871696968E+02 -.871819955E+02 -.871941394E+02 -.872060550E+02 -.872176493E+02 -.872288032E+02 -.872393634E+02 -.872491316E+02 -.872578507E+02 -.872651862E+02 -.872707023E+02 -.872738311E+02 -.872738311E+02
 -.872672449E+02 -.872672449E+02 -.872637442E+02 -.872575798E+02 -.872493879E+02 -.872396530E+02 -.872287456E+02 -.872169508E+02 -.872044899E+02 -.871915353E+02 -.871782221E+02 -.871646565E+02 -.871509213E+02 -.871370821E+02 -.871231912E+02 -.871092913E+02 -.870954188E+02 -.870816054E+02 -.870678800E+02 -.870542690E+02 -.870407972E+02 -.870274879E+02 -.870143632E+02 -.870014446E+02 -.869887537E+02 -.869763118E+02 -.869641408E+02 -.869522630E+02 -.869407008E+02 -.869294770E+02 -.869186141E+02 -.869081347E+02 -.868980609E+02 -.868884148E+02 -.868792183E+02 -.868704926E+02 -.868622588E+02 -.868545373E+02 -.868473476E+02 -.868407083E+02 -.868346366E+02 -.868291487E+02 -.868242592E+02 -.868199814E+02 -.868163270E+02 -.868133060E+02 -.868109268E+02 -.868091959E+02 -.868081182E+02 -.868076962E+02 -.868079308E+02 -.868088207E+02 -.868103630E+02 -.868125525E+02 -.868153823E+02 -.868188439E+02 -.868229268E+02 -.868276189E+02 -.868329066E+02 -.868387748E+02 -.868452070E+02 -.868521856E+02 -.868596918E+02 -.868677058E+02 -.868762071E+02 -.868851746E+02 -.868945864E+02 -.869044205E+02 -.869146544E+02 -.869252655E+02 -.869362312E+02 -.869475289E+02 -.869591363E+02 -.869710312E+02 -.869831916E+02 -.869955959E+02 -.870082228E+02 -.870210512E+02 -.870340600E+02 -.870472284E+02 -.870605350E+02 -.870739579E+02 -.870874744E+02 -.871010599E+02 -.871146876E+02 -.871283270E+02 -.871419430E+02 -.871554937E+02 -.871689284E+02 -.871821840E+02 -.871951817E+02 -.872078210E+02 -.872199733E+02 -.872314732E+02 -.872421060E+02 -.872515933E+02 -.872595726E+02 -.872655715E+02 -.872689733E+02 -.872689733E+02
 -.872620743E+02 -.872620743E+02 -.872582831E+02 -.872516097E+02 -.872427397E+02 -.872321936E+02 -.872203689E+02 -.872075725E+02 -.871940434E+02 -.871799686E+02 -.871654949E+02 -.871507370E+02 -.871357843E+02 -.871207064E+02 -.871055586E+02 -.870903860E+02 -.870752269E+02 -.870601154E+02 -.870450829E+02 -.870301586E+02 -.870153699E+02 -.870007427E+02 -.869863017E+02 -.869720710E+02 -.869580743E+02 -.869443360E+02 -.869308807E+02 -.869177341E+02 -.869049219E+02 -.868924706E+02 -.868804065E+02 -.868687558E+02 -.868575448E+02 -.868467994E+02 -.868365451E+02 -.868268074E+02 -.868176110E+02 -.868089800E+02 -.868009379E+02 -.867935065E+02 -.867867068E+02 -.867805580E+02 -.867750777E+02 -.867702818E+02 -.867661844E+02 -.867627976E+02 -.867601314E+02 -.867581938E+02 -.867569904E+02 -.867565245E+02 -.867567971E+02 -.867578068E+02 -.867595498E+02 -.867620201E+02 -.867652095E+02 -.867691076E+02 -.867737018E+02 -.867789777E+02 -.867849188E+02 -.867915072E+02 -.867987232E+02 -.868065455E+02 -.868149519E+02 -.868239188E+02 -.868334220E+02 -.868434361E+02 -.868539357E+02 -.868648944E+02 -.868762860E+02 -.868880839E+02 -.869002619E+02 -.869127935E+02 -.869256528E+02 -.869388142E+02 -.869522526E+02 -.869659432E+02 -.869798618E+02 -.869939845E+02 -.870082877E+02 -.870227482E+02 -.870373423E+02 -.870520462E+02 -.870668349E+02 -.870816819E+02 -.870965583E+02 -.871114315E+02 -.871262640E+02 -.871410110E+02 -.871556184E+02 -.871700189E+02 -.871841280E+02 -.871978384E+02 -.872110121E+02 -.872234713E+02 -.872349855E+02 -.872452548E+02 -.872538888E+02 -.872603779E+02 -.872640570E+02 -.872640570E+02
 -.872568442E+02 -.872568442E+02 -.872527626E+02 -.872455744E+02 -.872360138E+02 -.872246377E+02 -.872118726E+02 -.871980489E+02 -.871834239E+02 -.871681994E+02 -.871525329E+02 -.871365467E+02 -.871203354E+02 -.871039722E+02 -.870875149E+02 -.870710113E+02 -.870545020E+02 -.870380240E+02 -.870216114E+02 -.870052961E+02 -.869891081E+02 -.869730758E+02 -.869572263E+02 -.869415864E+02 -.869261826E+02 -.869110424E+02 -.868961941E+02 -.868816670E+02 -.868674909E+02 -.868536966E+02 -.868403146E+02 -.868273759E+02 -.868149109E+02 -.868029502E+02 -.867915241E+02 -.867806626E+02 -.867703952E+02 -.867607508E+02 -.867517569E+02 -.867434402E+02 -.867358255E+02 -.867289360E+02 -.867227929E+02 -.867174153E+02 -.867128203E+02 -.867090225E+02 -.867060340E+02 -.867038644E+02 -.867025205E+02 -.867020063E+02 -.867023231E+02 -.867034692E+02 -.867054400E+02 -.867082284E+02 -.867118244E+02 -.867162153E+02 -.867213862E+02 -.867273197E+02 -.867339959E+02 -.867413932E+02 -.867494879E+02 -.867582549E+02 -.867676672E+02 -.867776969E+02 -.867883150E+02 -.867994916E+02 -.868111961E+02 -.868233979E+02 -.868360657E+02 -.868491685E+02 -.868626754E+02 -.868765558E+02 -.868907795E+02 -.869053170E+02 -.869201393E+02 -.869352182E+02 -.869505261E+02 -.869660361E+02 -.869817219E+02 -.869975576E+02 -.870135171E+02 -.870295743E+02 -.870457023E+02 -.870618726E+02 -.870780542E+02 -.870942124E+02 -.871103076E+02 -.871262922E+02 -.871421088E+02 -.871576863E+02 -.871729350E+02 -.871877405E+02 -.872019561E+02 -.872153918E+02 -.872278014E+02 -.872388639E+02 -.872481609E+02 -.872551460E+02 -.872591052E+02 -.872591052E+02
 -.872515881E+02 -.872515881E+02 -.872472149E+02 -.872395054E+02 -.872292420E+02 -.872170197E+02 -.872032957E+02 -.871884241E+02 -.871726809E+02 -.871562813E+02 -.871393924E+02 -.871221428E+02 -.871046313E+02 -.870869345E+02 -.870691130E+02 -.870512171E+02 -.870332907E+02 -.870153733E+02 -.869975019E+02 -.869797107E+02 -.869620322E+02 -.869444972E+02 -.869271353E+02 -.869099762E+02 -.868930497E+02 -.868763870E+02 -.868600205E+02 -.868439839E+02 -.868283119E+02 -.868130400E+02 -.867982038E+02 -.867838393E+02 -.867699826E+02 -.867566696E+02 -.867439363E+02 -.867318184E+02 -.867203511E+02 -.867095687E+02 -.866995046E+02 -.866901905E+02 -.866816564E+02 -.866739302E+02 -.866670376E+02 -.866610017E+02 -.866558431E+02 -.866515796E+02 -.866482259E+02 -.866457937E+02 -.866442913E+02 -.866437235E+02 -.866440919E+02 -.866453945E+02 -.866476257E+02 -.866507770E+02 -.866548362E+02 -.866597880E+02 -.866656144E+02 -.866722940E+02 -.866798033E+02 -.866881159E+02 -.866972034E+02 -.867070355E+02 -.867175799E+02 -.867288033E+02 -.867406707E+02 -.867531468E+02 -.867661952E+02 -.867797794E+02 -.867938628E+02 -.868084086E+02 -.868233808E+02 -.868387435E+02 -.868544617E+02 -.868705013E+02 -.868868290E+02 -.869034125E+02 -.869202205E+02 -.869372228E+02 -.869543898E+02 -.869716928E+02 -.869891034E+02 -.870065930E+02 -.870241327E+02 -.870416919E+02 -.870592379E+02 -.870767341E+02 -.870941386E+02 -.871114017E+02 -.871284630E+02 -.871452477E+02 -.871616611E+02 -.871775826E+02 -.871928567E+02 -.872072822E+02 -.872205971E+02 -.872324600E+02 -.872424250E+02 -.872499091E+02 -.872541499E+02 -.872541499E+02
 -.872463469E+02 -.872463469E+02 -.872416802E+02 -.872334435E+02 -.872224686E+02 -.872093898E+02 -.871946952E+02 -.871787626E+02 -.871618850E+02 -.871442898E+02 -.871261520E+02 -.871076055E+02 -.870887531E+02 -.870696743E+02 -.870504329E+02 -.870310822E+02 -.870116689E+02 -.869922352E+02 -.869728202E+02 -.869534607E+02 -.869341909E+02 -.869150442E+02 -.868960529E+02 -.868772498E+02 -.868586689E+02 -.868403456E+02 -.868223170E+02 -.868046220E+02 -.867873006E+02 -.867703938E+02 -.867539433E+02 -.867379912E+02 -.867225799E+02 -.867077521E+02 -.866935506E+02 -.866800181E+02 -.866671966E+02 -.866551275E+02 -.866438507E+02 -.866334045E+02 -.866238251E+02 -.866151463E+02 -.866073992E+02 -.866006120E+02 -.865948098E+02 -.865900143E+02 -.865862434E+02 -.865835114E+02 -.865818284E+02 -.865812004E+02 -.865816293E+02 -.865831126E+02 -.865856438E+02 -.865892122E+02 -.865938032E+02 -.865993982E+02 -.866059750E+02 -.866135081E+02 -.866219685E+02 -.866313246E+02 -.866415419E+02 -.866525837E+02 -.866644113E+02 -.866769845E+02 -.866902616E+02 -.867042001E+02 -.867187568E+02 -.867338882E+02 -.867495510E+02 -.867657020E+02 -.867822986E+02 -.867992991E+02 -.868166627E+02 -.868343498E+02 -.868523222E+02 -.868705429E+02 -.868889766E+02 -.869075890E+02 -.869263474E+02 -.869452198E+02 -.869641753E+02 -.869831830E+02 -.870022117E+02 -.870212292E+02 -.870402010E+02 -.870590889E+02 -.870778491E+02 -.870964300E+02 -.871147686E+02 -.871327869E+02 -.871503860E+02 -.871674393E+02 -.871837834E+02 -.871992061E+02 -.872134308E+02 -.872260960E+02 -.872367293E+02 -.872447117E+02 -.872492333E+02 -.872492333E+02
 -.872411709E+02 -.872411709E+02 -.872362093E+02 -.872274436E+02 -.872157552E+02 -.872018181E+02 -.871861505E+02 -.871691521E+02 -.871511314E+02 -.871323258E+02 -.871129170E+02 -.870930438E+02 -.870728122E+02 -.870523051E+02 -.870315894E+02 -.870107210E+02 -.869897492E+02 -.869687183E+02 -.869476693E+02 -.869266404E+02 -.869056681E+02 -.868847882E+02 -.868640360E+02 -.868434483E+02 -.868230633E+02 -.868029213E+02 -.867830651E+02 -.867635390E+02 -.867443894E+02 -.867256637E+02 -.867074105E+02 -.866896794E+02 -.866725206E+02 -.866559848E+02 -.866401232E+02 -.866249869E+02 -.866106264E+02 -.865970915E+02 -.865844303E+02 -.865726892E+02 -.865619121E+02 -.865521400E+02 -.865434109E+02 -.865357594E+02 -.865292161E+02 -.865238076E+02 -.865195559E+02 -.865164786E+02 -.865145880E+02 -.865138915E+02 -.865143916E+02 -.865160852E+02 -.865189643E+02 -.865230159E+02 -.865282220E+02 -.865345601E+02 -.865420029E+02 -.865505193E+02 -.865600740E+02 -.865706285E+02 -.865821408E+02 -.865945666E+02 -.866078589E+02 -.866219693E+02 -.866368475E+02 -.866524426E+02 -.866687030E+02 -.866855769E+02 -.867030127E+02 -.867209593E+02 -.867393668E+02 -.867581861E+02 -.867773699E+02 -.867968722E+02 -.868166491E+02 -.868366583E+02 -.868568596E+02 -.868772148E+02 -.868976871E+02 -.869182415E+02 -.869388443E+02 -.869594622E+02 -.869800621E+02 -.870006101E+02 -.870210703E+02 -.870414031E+02 -.870615635E+02 -.870814982E+02 -.871011424E+02 -.871204155E+02 -.871392148E+02 -.871574087E+02 -.871748267E+02 -.871912465E+02 -.872063778E+02 -.872198403E+02 -.872311359E+02 -.872396112E+02 -.872444101E+02 -.872444101E+02
 -.872361241E+02 -.872361241E+02 -.872308693E+02 -.872215792E+02 -.872091849E+02 -.871943987E+02 -.871777664E+02 -.871597075E+02 -.871405436E+02 -.871205206E+02 -.870998258E+02 -.870786018E+02 -.870569584E+02 -.870349812E+02 -.870127397E+02 -.869902920E+02 -.869676891E+02 -.869449766E+02 -.869221967E+02 -.868993891E+02 -.868765923E+02 -.868538444E+02 -.868311845E+02 -.868086533E+02 -.867862941E+02 -.867641528E+02 -.867422779E+02 -.867207205E+02 -.866995339E+02 -.866787732E+02 -.866584955E+02 -.866387591E+02 -.866196235E+02 -.866011494E+02 -.865833981E+02 -.865664308E+02 -.865503087E+02 -.865350917E+02 -.865208383E+02 -.865076046E+02 -.864954442E+02 -.864844074E+02 -.864745408E+02 -.864658867E+02 -.864584829E+02 -.864523621E+02 -.864475517E+02 -.864440730E+02 -.864419415E+02 -.864411664E+02 -.864417505E+02 -.864436904E+02 -.864469760E+02 -.864515916E+02 -.864575148E+02 -.864647180E+02 -.864731678E+02 -.864828258E+02 -.864936489E+02 -.865055898E+02 -.865185976E+02 -.865326179E+02 -.865475940E+02 -.865634669E+02 -.865801761E+02 -.865976602E+02 -.866158572E+02 -.866347052E+02 -.866541428E+02 -.866741096E+02 -.866945465E+02 -.867153961E+02 -.867366030E+02 -.867581141E+02 -.867798787E+02 -.868018486E+02 -.868239782E+02 -.868462245E+02 -.868685469E+02 -.868909069E+02 -.869132680E+02 -.869355946E+02 -.869578518E+02 -.869800045E+02 -.870020155E+02 -.870238446E+02 -.870454458E+02 -.870667652E+02 -.870877366E+02 -.871082776E+02 -.871282830E+02 -.871476169E+02 -.871661027E+02 -.871835095E+02 -.871995344E+02 -.872137798E+02 -.872257237E+02 -.872346803E+02 -.872397494E+02 -.872397494E+02
 -.872312882E+02 -.872312882E+02 -.872257471E+02 -.872159467E+02 -.872028662E+02 -.871872526E+02 -.871696768E+02 -.871505747E+02 -.871302788E+02 -.871090419E+02 -.870870560E+02 -.870644672E+02 -.870413878E+02 -.870179058E+02 -.869940923E+02 -.869700066E+02 -.869457002E+02 -.869212191E+02 -.868966063E+02 -.868719024E+02 -.868471478E+02 -.868223834E+02 -.867976520E+02 -.867729988E+02 -.867484724E+02 -.867241247E+02 -.867000108E+02 -.866761893E+02 -.866527217E+02 -.866296723E+02 -.866071079E+02 -.865850975E+02 -.865637121E+02 -.865430243E+02 -.865231075E+02 -.865040358E+02 -.864858828E+02 -.864687215E+02 -.864526228E+02 -.864376555E+02 -.864238852E+02 -.864113737E+02 -.864001785E+02 -.863903519E+02 -.863819406E+02 -.863749853E+02 -.863695197E+02 -.863655704E+02 -.863631567E+02 -.863622900E+02 -.863629740E+02 -.863652042E+02 -.863689686E+02 -.863742473E+02 -.863810130E+02 -.863892312E+02 -.863988608E+02 -.864098543E+02 -.864221587E+02 -.864357158E+02 -.864504629E+02 -.864663337E+02 -.864832589E+02 -.865011665E+02 -.865199834E+02 -.865396352E+02 -.865600473E+02 -.865811454E+02 -.866028564E+02 -.866251083E+02 -.866478313E+02 -.866709581E+02 -.866944240E+02 -.867181673E+02 -.867421296E+02 -.867662561E+02 -.867904951E+02 -.868147986E+02 -.868391216E+02 -.868634222E+02 -.868876609E+02 -.869118003E+02 -.869358039E+02 -.869596357E+02 -.869832581E+02 -.870066306E+02 -.870297073E+02 -.870524342E+02 -.870747450E+02 -.870965565E+02 -.871177619E+02 -.871382226E+02 -.871577572E+02 -.871761277E+02 -.871930206E+02 -.872080230E+02 -.872205912E+02 -.872300096E+02 -.872353373E+02 -.872353373E+02
 -.872267668E+02 -.872267668E+02 -.872209536E+02 -.872106690E+02 -.871969358E+02 -.871805316E+02 -.871620483E+02 -.871419353E+02 -.871205335E+02 -.870981011E+02 -.870748334E+02 -.870508791E+02 -.870263520E+02 -.870013410E+02 -.869759173E+02 -.869501400E+02 -.869240598E+02 -.868977223E+02 -.868711702E+02 -.868444451E+02 -.868175889E+02 -.867906453E+02 -.867636607E+02 -.867366851E+02 -.867097725E+02 -.866829813E+02 -.866563741E+02 -.866300180E+02 -.866039840E+02 -.865783471E+02 -.865531860E+02 -.865285824E+02 -.865046211E+02 -.864813889E+02 -.864589744E+02 -.864374671E+02 -.864169565E+02 -.863975312E+02 -.863792782E+02 -.863622819E+02 -.863466232E+02 -.863323785E+02 -.863196189E+02 -.863084097E+02 -.862988090E+02 -.862908672E+02 -.862846267E+02 -.862801207E+02 -.862773732E+02 -.862763988E+02 -.862772018E+02 -.862797771E+02 -.862841095E+02 -.862901743E+02 -.862979373E+02 -.863073557E+02 -.863183784E+02 -.863309463E+02 -.863449936E+02 -.863604485E+02 -.863772336E+02 -.863952672E+02 -.864144642E+02 -.864347369E+02 -.864559960E+02 -.864781511E+02 -.865011123E+02 -.865247901E+02 -.865490970E+02 -.865739473E+02 -.865992585E+02 -.866249513E+02 -.866509500E+02 -.866771833E+02 -.867035841E+02 -.867300897E+02 -.867566420E+02 -.867831874E+02 -.868096765E+02 -.868360639E+02 -.868623074E+02 -.868883681E+02 -.869142085E+02 -.869397922E+02 -.869650819E+02 -.869900380E+02 -.870146156E+02 -.870387617E+02 -.870624111E+02 -.870854811E+02 -.871078650E+02 -.871294230E+02 -.871499710E+02 -.871692655E+02 -.871869849E+02 -.872027035E+02 -.872158593E+02 -.872257105E+02 -.872312795E+02 -.872312795E+02
 -.872226900E+02 -.872226900E+02 -.872166273E+02 -.872058979E+02 -.871915615E+02 -.871744213E+02 -.871550852E+02 -.871340127E+02 -.871115506E+02 -.870879607E+02 -.870634402E+02 -.870381381E+02 -.870121683E+02 -.869856183E+02 -.869585579E+02 -.869310437E+02 -.869031247E+02 -.868748446E+02 -.868462453E+02 -.868173684E+02 -.867882571E+02 -.867589573E+02 -.867295190E+02 -.866999967E+02 -.866704500E+02 -.866409443E+02 -.866115505E+02 -.865823453E+02 -.865534108E+02 -.865248347E+02 -.864967095E+02 -.864691323E+02 -.864422043E+02 -.864160299E+02 -.863907159E+02 -.863663708E+02 -.863431038E+02 -.863210234E+02 -.863002366E+02 -.862808474E+02 -.862629563E+02 -.862466581E+02 -.862320418E+02 -.862191886E+02 -.862081715E+02 -.861990538E+02 -.861918886E+02 -.861867180E+02 -.861835721E+02 -.861824693E+02 -.861834153E+02 -.861864036E+02 -.861914151E+02 -.861984189E+02 -.862073722E+02 -.862182211E+02 -.862309015E+02 -.862453397E+02 -.862614537E+02 -.862791538E+02 -.862983441E+02 -.863189235E+02 -.863407872E+02 -.863638272E+02 -.863879343E+02 -.864129984E+02 -.864389104E+02 -.864655626E+02 -.864928496E+02 -.865206695E+02 -.865489244E+02 -.865775210E+02 -.866063710E+02 -.866353916E+02 -.866645058E+02 -.866936426E+02 -.867227366E+02 -.867517285E+02 -.867805643E+02 -.868091953E+02 -.868375774E+02 -.868656702E+02 -.868934363E+02 -.869208399E+02 -.869478451E+02 -.869744142E+02 -.870005047E+02 -.870260662E+02 -.870510360E+02 -.870753339E+02 -.870988549E+02 -.871214601E+02 -.871429647E+02 -.871631230E+02 -.871816076E+02 -.871979838E+02 -.872116749E+02 -.872219178E+02 -.872277041E+02 -.872277041E+02
 -.872192168E+02 -.872192168E+02 -.872129368E+02 -.872018168E+02 -.871869458E+02 -.871691451E+02 -.871490339E+02 -.871270778E+02 -.871036269E+02 -.870789435E+02 -.870532242E+02 -.870266163E+02 -.869992307E+02 -.869711513E+02 -.869424438E+02 -.869131609E+02 -.868833474E+02 -.868530443E+02 -.868222913E+02 -.867911290E+02 -.867596010E+02 -.867277548E+02 -.866956429E+02 -.866633242E+02 -.866308641E+02 -.865983350E+02 -.865658170E+02 -.865333976E+02 -.865011718E+02 -.864692418E+02 -.864377167E+02 -.864067118E+02 -.863763479E+02 -.863467506E+02 -.863180494E+02 -.862903762E+02 -.862638646E+02 -.862386480E+02 -.862148588E+02 -.861926263E+02 -.861720753E+02 -.861533248E+02 -.861364862E+02 -.861216619E+02 -.861089437E+02 -.860984119E+02 -.860901336E+02 -.860841622E+02 -.860805361E+02 -.860792787E+02 -.860803973E+02 -.860838838E+02 -.860897141E+02 -.860978488E+02 -.861082340E+02 -.861208015E+02 -.861354705E+02 -.861521482E+02 -.861707313E+02 -.861911077E+02 -.862131576E+02 -.862367551E+02 -.862617702E+02 -.862880697E+02 -.863155192E+02 -.863439842E+02 -.863733319E+02 -.864034318E+02 -.864341575E+02 -.864653872E+02 -.864970047E+02 -.865289003E+02 -.865609709E+02 -.865931209E+02 -.866252622E+02 -.866573143E+02 -.866892046E+02 -.867208676E+02 -.867522452E+02 -.867832858E+02 -.868139440E+02 -.868441792E+02 -.868739549E+02 -.869032375E+02 -.869319939E+02 -.869601897E+02 -.869877867E+02 -.870147389E+02 -.870409883E+02 -.870664590E+02 -.870910502E+02 -.871146264E+02 -.871370052E+02 -.871579414E+02 -.871771058E+02 -.871940587E+02 -.872082140E+02 -.872187932E+02 -.872247647E+02 -.872247647E+02
 -.872165374E+02 -.872165374E+02 -.872100825E+02 -.871986438E+02 -.871833286E+02 -.871649690E+02 -.871441894E+02 -.871214571E+02 -.870971210E+02 -.870714409E+02 -.870446093E+02 -.870167682E+02 -.869880223E+02 -.869584490E+02 -.869281070E+02 -.868970426E+02 -.868652948E+02 -.868328995E+02 -.867998928E+02 -.867663128E+02 -.867322016E+02 -.866976069E+02 -.866625832E+02 -.866271926E+02 -.865915059E+02 -.865556029E+02 -.865195734E+02 -.864835170E+02 -.864475431E+02 -.864117707E+02 -.863763282E+02 -.863413524E+02 -.863069877E+02 -.862733857E+02 -.862407032E+02 -.862091015E+02 -.861787446E+02 -.861497977E+02 -.861224249E+02 -.860967877E+02 -.860730427E+02 -.860513396E+02 -.860318192E+02 -.860146111E+02 -.859998322E+02 -.859875846E+02 -.859779542E+02 -.859710091E+02 -.859667988E+02 -.859653531E+02 -.859666816E+02 -.859707739E+02 -.859775994E+02 -.859871078E+02 -.859992301E+02 -.860138797E+02 -.860309535E+02 -.860503340E+02 -.860718904E+02 -.860954813E+02 -.861209559E+02 -.861481568E+02 -.861769217E+02 -.862070855E+02 -.862384820E+02 -.862709463E+02 -.863043162E+02 -.863384335E+02 -.863731458E+02 -.864083077E+02 -.864437813E+02 -.864794376E+02 -.865151567E+02 -.865508284E+02 -.865863525E+02 -.866216386E+02 -.866566063E+02 -.866911845E+02 -.867253115E+02 -.867589339E+02 -.867920059E+02 -.868244884E+02 -.868563476E+02 -.868875534E+02 -.869180778E+02 -.869478921E+02 -.869769642E+02 -.870052549E+02 -.870327134E+02 -.870592709E+02 -.870848336E+02 -.871092724E+02 -.871324108E+02 -.871540078E+02 -.871737372E+02 -.871911594E+02 -.872056851E+02 -.872165279E+02 -.872226423E+02 -.872226423E+02
 -.872148753E+02 -.872148753E+02 -.872082998E+02 -.871966341E+02 -.871809918E+02 -.871622068E+02 -.871409014E+02 -.871175387E+02 -.870924617E+02 -.870659226E+02 -.870381054E+02 -.870091426E+02 -.869791288E+02 -.869481313E+02 -.869161988E+02 -.868833680E+02 -.868496696E+02 -.868151322E+02 -.867797852E+02 -.867436620E+02 -.867068012E+02 -.866692486E+02 -.866310585E+02 -.865922954E+02 -.865530343E+02 -.865133625E+02 -.864733795E+02 -.864331979E+02 -.863929431E+02 -.863527532E+02 -.863127788E+02 -.862731820E+02 -.862341356E+02 -.861958222E+02 -.861584327E+02 -.861221648E+02 -.860872207E+02 -.860538053E+02 -.860221238E+02 -.859923787E+02 -.859647677E+02 -.859394805E+02 -.859166961E+02 -.858965802E+02 -.858792826E+02 -.858649344E+02 -.858536462E+02 -.858455061E+02 -.858405779E+02 -.858389003E+02 -.858404860E+02 -.858453215E+02 -.858533672E+02 -.858645586E+02 -.858788067E+02 -.858960001E+02 -.859160068E+02 -.859386760E+02 -.859638414E+02 -.859913228E+02 -.860209296E+02 -.860524634E+02 -.860857205E+02 -.861204950E+02 -.861565809E+02 -.861937749E+02 -.862318784E+02 -.862706992E+02 -.863100535E+02 -.863497675E+02 -.863896779E+02 -.864296333E+02 -.864694948E+02 -.865091361E+02 -.865484439E+02 -.865873177E+02 -.866256698E+02 -.866634243E+02 -.867005170E+02 -.867368943E+02 -.867725121E+02 -.868073348E+02 -.868413334E+02 -.868744844E+02 -.869067669E+02 -.869381608E+02 -.869686431E+02 -.869981843E+02 -.870267438E+02 -.870542631E+02 -.870806589E+02 -.871058123E+02 -.871295565E+02 -.871516599E+02 -.871718042E+02 -.871895563E+02 -.872043315E+02 -.872153450E+02 -.872215487E+02 -.872215487E+02
 -.872144894E+02 -.872144894E+02 -.872078605E+02 -.871960830E+02 -.871802630E+02 -.871612248E+02 -.871395799E+02 -.871157800E+02 -.870901553E+02 -.870629448E+02 -.870343184E+02 -.870043941E+02 -.869732520E+02 -.869409450E+02 -.869075081E+02 -.868729650E+02 -.868373345E+02 -.868006340E+02 -.867628836E+02 -.867241079E+02 -.866843390E+02 -.866436177E+02 -.866019959E+02 -.865595377E+02 -.865163213E+02 -.864724398E+02 -.864280026E+02 -.863831352E+02 -.863379804E+02 -.862926974E+02 -.862474619E+02 -.862024657E+02 -.861579154E+02 -.861140313E+02 -.860710458E+02 -.860292018E+02 -.859887496E+02 -.859499446E+02 -.859130444E+02 -.858783048E+02 -.858459766E+02 -.858163022E+02 -.857895110E+02 -.857658164E+02 -.857454119E+02 -.857284678E+02 -.857151277E+02 -.857055064E+02 -.856996874E+02 -.856977212E+02 -.856996246E+02 -.857053799E+02 -.857149359E+02 -.857282082E+02 -.857450812E+02 -.857654105E+02 -.857890248E+02 -.858157298E+02 -.858453113E+02 -.858775387E+02 -.859121688E+02 -.859489498E+02 -.859876249E+02 -.860279357E+02 -.860696258E+02 -.861124435E+02 -.861561452E+02 -.862004971E+02 -.862452774E+02 -.862902785E+02 -.863353075E+02 -.863801875E+02 -.864247583E+02 -.864688765E+02 -.865124154E+02 -.865552649E+02 -.865973309E+02 -.866385346E+02 -.866788115E+02 -.867181100E+02 -.867563909E+02 -.867936248E+02 -.868297911E+02 -.868648759E+02 -.868988692E+02 -.869317628E+02 -.869635464E+02 -.869942040E+02 -.870237086E+02 -.870520163E+02 -.870790580E+02 -.871047296E+02 -.871288790E+02 -.871512893E+02 -.871716565E+02 -.871895619E+02 -.872044343E+02 -.872155015E+02 -.872217272E+02 -.872217272E+02
 -.872156738E+02 -.872156738E+02 -.872090743E+02 -.871973286E+02 -.871815185E+02 -.871624454E+02 -.871406995E+02 -.871167116E+02 -.870907914E+02 -.870631573E+02 -.870339590E+02 -.870032942E+02 -.869712231E+02 -.869377798E+02 -.869029807E+02 -.868668323E+02 -.868293367E+02 -.867904959E+02 -.867503154E+02 -.867088071E+02 -.866659915E+02 -.866219007E+02 -.865765797E+02 -.865300894E+02 -.864825077E+02 -.864339318E+02 -.863844788E+02 -.863342870E+02 -.862835166E+02 -.862323496E+02 -.861809900E+02 -.861296636E+02 -.860786165E+02 -.860281145E+02 -.859784411E+02 -.859298948E+02 -.858827868E+02 -.858374367E+02 -.857941694E+02 -.857533098E+02 -.857151788E+02 -.856800879E+02 -.856483339E+02 -.856201942E+02 -.855959211E+02 -.855757375E+02 -.855598324E+02 -.855483568E+02 -.855414209E+02 -.855390915E+02 -.855413909E+02 -.855482959E+02 -.855597391E+02 -.855756092E+02 -.855957546E+02 -.856199854E+02 -.856480779E+02 -.856797788E+02 -.857148099E+02 -.857528732E+02 -.857936565E+02 -.858368379E+02 -.858820913E+02 -.859290911E+02 -.859775165E+02 -.860270553E+02 -.860774078E+02 -.861282892E+02 -.861794326E+02 -.862305901E+02 -.862815350E+02 -.863320620E+02 -.863819879E+02 -.864311517E+02 -.864794141E+02 -.865266569E+02 -.865727820E+02 -.866177106E+02 -.866613812E+02 -.867037485E+02 -.867447819E+02 -.867844628E+02 -.868227833E+02 -.868597435E+02 -.868953490E+02 -.869296077E+02 -.869625267E+02 -.869941076E+02 -.870243419E+02 -.870532045E+02 -.870806457E+02 -.871065812E+02 -.871308792E+02 -.871533439E+02 -.871736933E+02 -.871915316E+02 -.872063121E+02 -.872172888E+02 -.872234537E+02 -.872234537E+02
 -.872187585E+02 -.872187585E+02 -.872122894E+02 -.872007522E+02 -.871851842E+02 -.871663486E+02 -.871448010E+02 -.871209402E+02 -.870950461E+02 -.870673085E+02 -.870378492E+02 -.870067396E+02 -.869740143E+02 -.869396826E+02 -.869037371E+02 -.868661613E+02 -.868269349E+02 -.867860384E+02 -.867434568E+02 -.866991828E+02 -.866532198E+02 -.866055846E+02 -.865563102E+02 -.865054486E+02 -.864530730E+02 -.863992800E+02 -.863441914E+02 -.862879558E+02 -.862307500E+02 -.861727791E+02 -.861142778E+02 -.860555100E+02 -.859967680E+02 -.859383718E+02 -.858806664E+02 -.858240200E+02 -.857688196E+02 -.857154672E+02 -.856643743E+02 -.856159567E+02 -.855706274E+02 -.855287902E+02 -.854908325E+02 -.854571180E+02 -.854279796E+02 -.854037123E+02 -.853845670E+02 -.853707451E+02 -.853623936E+02 -.853596020E+02 -.853624001E+02 -.853707573E+02 -.853845834E+02 -.854037304E+02 -.854279963E+02 -.854571292E+02 -.854908334E+02 -.855287752E+02 -.855705899E+02 -.856158892E+02 -.856642683E+02 -.857153131E+02 -.857686070E+02 -.858237374E+02 -.858803014E+02 -.859379107E+02 -.859961962E+02 -.860548113E+02 -.861134350E+02 -.861717732E+02 -.862295609E+02 -.862865621E+02 -.863425702E+02 -.863974075E+02 -.864509243E+02 -.865029976E+02 -.865535298E+02 -.866024466E+02 -.866496953E+02 -.866952424E+02 -.867390716E+02 -.867811813E+02 -.868215821E+02 -.868602941E+02 -.868973439E+02 -.869327615E+02 -.869665764E+02 -.869988137E+02 -.870294884E+02 -.870585996E+02 -.870861225E+02 -.871119985E+02 -.871361227E+02 -.871583276E+02 -.871783618E+02 -.871958627E+02 -.872103205E+02 -.872210313E+02 -.872270351E+02 -.872270351E+02
 -.872241072E+02 -.872241072E+02 -.872178905E+02 -.872067760E+02 -.871917339E+02 -.871734696E+02 -.871524891E+02 -.871291465E+02 -.871036811E+02 -.870762450E+02 -.870469246E+02 -.870157576E+02 -.869827464E+02 -.869478690E+02 -.869110876E+02 -.868723558E+02 -.868316236E+02 -.867888426E+02 -.867439694E+02 -.866969697E+02 -.866478214E+02 -.865965181E+02 -.865430724E+02 -.864875197E+02 -.864299205E+02 -.863703642E+02 -.863089710E+02 -.862458950E+02 -.861813259E+02 -.861154909E+02 -.860486559E+02 -.859811263E+02 -.859132467E+02 -.858454004E+02 -.857780071E+02 -.857115202E+02 -.856464224E+02 -.855832205E+02 -.855224389E+02 -.854646122E+02 -.854102764E+02 -.853599595E+02 -.853141717E+02 -.852733953E+02 -.852380737E+02 -.852086022E+02 -.851853184E+02 -.851684938E+02 -.851583275E+02 -.851549408E+02 -.851583742E+02 -.851685864E+02 -.851854554E+02 -.852087813E+02 -.852382918E+02 -.852736487E+02 -.853144558E+02 -.853602689E+02 -.854106048E+02 -.854649525E+02 -.855227829E+02 -.855835591E+02 -.856467455E+02 -.857118168E+02 -.857782650E+02 -.858456065E+02 -.859133866E+02 -.859811844E+02 -.860486153E+02 -.861153332E+02 -.861810312E+02 -.862454421E+02 -.863083371E+02 -.863695255E+02 -.864288518E+02 -.864861947E+02 -.865414636E+02 -.865945967E+02 -.866455578E+02 -.866943334E+02 -.867409300E+02 -.867853709E+02 -.868276930E+02 -.868679439E+02 -.869061787E+02 -.869424560E+02 -.869768347E+02 -.870093693E+02 -.870401047E+02 -.870690702E+02 -.870962723E+02 -.871216847E+02 -.871452364E+02 -.871667965E+02 -.871861538E+02 -.872029905E+02 -.872168484E+02 -.872270831E+02 -.872328060E+02 -.872328060E+02
 -.872321113E+02 -.872321113E+02 -.872262924E+02 -.872158573E+02 -.872016812E+02 -.871843906E+02 -.871644240E+02 -.871420768E+02 -.871175361E+02 -.870909064E+02 -.870622301E+02 -.870315037E+02 -.869986897E+02 -.869637276E+02 -.869265413E+02 -.868870461E+02 -.868451540E+02 -.868007782E+02 -.867538373E+02 -.867042596E+02 -.866519868E+02 -.865969782E+02 -.865392146E+02 -.864787031E+02 -.864154802E+02 -.863496167E+02 -.862812214E+02 -.862104447E+02 -.861374821E+02 -.860625777E+02 -.859860263E+02 -.859081761E+02 -.858294287E+02 -.857502399E+02 -.856711178E+02 -.855926199E+02 -.855153485E+02 -.854399444E+02 -.853670786E+02 -.852974428E+02 -.852317378E+02 -.851706602E+02 -.851148889E+02 -.850650701E+02 -.850218024E+02 -.849856218E+02 -.849569887E+02 -.849362746E+02 -.849237529E+02 -.849195904E+02 -.849238431E+02 -.849364544E+02 -.849572565E+02 -.849859757E+02 -.850222394E+02 -.850655869E+02 -.851154811E+02 -.851713228E+02 -.852324650E+02 -.852982280E+02 -.853679141E+02 -.854408218E+02 -.855162583E+02 -.855935517E+02 -.856720601E+02 -.857511802E+02 -.858303534E+02 -.859090703E+02 -.859868740E+02 -.860633612E+02 -.861381823E+02 -.862110411E+02 -.862816919E+02 -.863499378E+02 -.864156270E+02 -.864786496E+02 -.865389334E+02 -.865964403E+02 -.866511624E+02 -.867031178E+02 -.867523467E+02 -.867989079E+02 -.868428751E+02 -.868843330E+02 -.869233736E+02 -.869600931E+02 -.869945870E+02 -.870269467E+02 -.870572539E+02 -.870855751E+02 -.871119547E+02 -.871364058E+02 -.871588994E+02 -.871793500E+02 -.871975970E+02 -.872133806E+02 -.872263097E+02 -.872358206E+02 -.872411217E+02 -.872411217E+02
 -.872431797E+02 -.872431797E+02 -.872379295E+02 -.872284756E+02 -.872155671E+02 -.871997270E+02 -.871813069E+02 -.871605285E+02 -.871375141E+02 -.871123103E+02 -.870849068E+02 -.870552501E+02 -.870232552E+02 -.869888144E+02 -.869518049E+02 -.869120943E+02 -.868695462E+02 -.868240245E+02 -.867753980E+02 -.867235444E+02 -.866683556E+02 -.866097414E+02 -.865476354E+02 -.864819995E+02 -.864128300E+02 -.863401622E+02 -.862640771E+02 -.861847063E+02 -.861022379E+02 -.860169218E+02 -.859290744E+02 -.858390826E+02 -.857474068E+02 -.856545826E+02 -.855612200E+02 -.854680018E+02 -.853756786E+02 -.852850616E+02 -.851970128E+02 -.851124324E+02 -.850322432E+02 -.849573731E+02 -.848887349E+02 -.848272052E+02 -.847736021E+02 -.847286636E+02 -.846930265E+02 -.846672074E+02 -.846515876E+02 -.846464004E+02 -.846517245E+02 -.846674807E+02 -.846934348E+02 -.847292051E+02 -.847742743E+02 -.848280049E+02 -.848896583E+02 -.849584157E+02 -.850333999E+02 -.851136970E+02 -.851983786E+02 -.852865209E+02 -.853772229E+02 -.854696216E+02 -.855629047E+02 -.856563208E+02 -.857491859E+02 -.858408889E+02 -.859308929E+02 -.860187361E+02 -.861040302E+02 -.861864572E+02 -.862657657E+02 -.863417662E+02 -.864143254E+02 -.864833611E+02 -.865488363E+02 -.866107533E+02 -.866691489E+02 -.867240883E+02 -.867756607E+02 -.868239744E+02 -.868691524E+02 -.869113283E+02 -.869506422E+02 -.869872370E+02 -.870212543E+02 -.870528301E+02 -.870820906E+02 -.871091467E+02 -.871340880E+02 -.871569744E+02 -.871778271E+02 -.871966155E+02 -.872132409E+02 -.872275150E+02 -.872391320E+02 -.872476311E+02 -.872523473E+02 -.872523473E+02
 -.872577230E+02 -.872577230E+02 -.872532383E+02 -.872451142E+02 -.872339387E+02 -.872201045E+02 -.872038559E+02 -.871853244E+02 -.871645549E+02 -.871415257E+02 -.871161645E+02 -.870883596E+02 -.870579699E+02 -.870248319E+02 -.869887665E+02 -.869495835E+02 -.869070866E+02 -.868610778E+02 -.868113617E+02 -.867577500E+02 -.867000666E+02 -.866381528E+02 -.865718736E+02 -.865011236E+02 -.864258344E+02 -.863459820E+02 -.862615945E+02 -.861727605E+02 -.860796381E+02 -.859824624E+02 -.858815544E+02 -.857773283E+02 -.856702973E+02 -.855610786E+02 -.854503957E+02 -.853390780E+02 -.852280572E+02 -.851183597E+02 -.850110955E+02 -.849074421E+02 -.848086238E+02 -.847158878E+02 -.846304754E+02 -.845535910E+02 -.844863692E+02 -.844298413E+02 -.843849033E+02 -.843522861E+02 -.843325310E+02 -.843259708E+02 -.843327175E+02 -.843526584E+02 -.843854605E+02 -.844305819E+02 -.844872909E+02 -.845546911E+02 -.846317508E+02 -.847173346E+02 -.848102375E+02 -.849092175E+02 -.850130269E+02 -.851204403E+02 -.852302797E+02 -.853414341E+02 -.854528761E+02 -.855636732E+02 -.856729950E+02 -.857801169E+02 -.858844205E+02 -.859853912E+02 -.860826136E+02 -.861757652E+02 -.862646091E+02 -.863489861E+02 -.864288056E+02 -.865040381E+02 -.865747059E+02 -.866408760E+02 -.867026519E+02 -.867601674E+02 -.868135798E+02 -.868630646E+02 -.869088101E+02 -.869510128E+02 -.869898734E+02 -.870255927E+02 -.870583676E+02 -.870883879E+02 -.871158321E+02 -.871408626E+02 -.871636212E+02 -.871842226E+02 -.872027459E+02 -.872192249E+02 -.872336345E+02 -.872458728E+02 -.872557377E+02 -.872628960E+02 -.872668417E+02 -.872668417E+02
 -.872761295E+02 -.872761295E+02 -.872726328E+02 -.872662333E+02 -.872573202E+02 -.872461273E+02 -.872327704E+02 -.872172745E+02 -.871995944E+02 -.871796300E+02 -.871572380E+02 -.871322404E+02 -.871044320E+02 -.870735852E+02 -.870394550E+02 -.870017829E+02 -.869603009E+02 -.869147347E+02 -.868648086E+02 -.868102491E+02 -.867507910E+02 -.866861824E+02 -.866161923E+02 -.865406180E+02 -.864592936E+02 -.863721005E+02 -.862789778E+02 -.861799340E+02 -.860750598E+02 -.859645408E+02 -.858486709E+02 -.857278649E+02 -.856026700E+02 -.854737760E+02 -.853420228E+02 -.852084041E+02 -.850740669E+02 -.849403058E+02 -.848085505E+02 -.846803468E+02 -.845573303E+02 -.844411928E+02 -.843336421E+02 -.842363559E+02 -.841509320E+02 -.840788366E+02 -.840213534E+02 -.839795370E+02 -.839541719E+02 -.839457419E+02 -.839544103E+02 -.839800133E+02 -.840220668E+02 -.840797858E+02 -.841521155E+02 -.842377715E+02 -.843352872E+02 -.844430643E+02 -.845594247E+02 -.846826600E+02 -.848110778E+02 -.849430418E+02 -.850770056E+02 -.852115386E+02 -.853453457E+02 -.854772788E+02 -.856063435E+02 -.857316987E+02 -.858526537E+02 -.859686599E+02 -.860793015E+02 -.861842830E+02 -.862834175E+02 -.863766127E+02 -.864638584E+02 -.865452139E+02 -.866207962E+02 -.866907690E+02 -.867553336E+02 -.868147190E+02 -.868691756E+02 -.869189673E+02 -.869643666E+02 -.870056494E+02 -.870430904E+02 -.870769602E+02 -.871075215E+02 -.871350260E+02 -.871597118E+02 -.871818002E+02 -.872014916E+02 -.872189617E+02 -.872343557E+02 -.872477806E+02 -.872592964E+02 -.872689022E+02 -.872765193E+02 -.872819679E+02 -.872849356E+02 -.872849356E+02
 -.872987347E+02 -.872987347E+02 -.872964715E+02 -.872922341E+02 -.872861732E+02 -.872783346E+02 -.872686839E+02 -.872571237E+02 -.872435071E+02 -.872276462E+02 -.872093192E+02 -.871882753E+02 -.871642380E+02 -.871369085E+02 -.871059679E+02 -.870710795E+02 -.870318913E+02 -.869880387E+02 -.869391475E+02 -.868848385E+02 -.868247315E+02 -.867584522E+02 -.866856393E+02 -.866059534E+02 -.865190880E+02 -.864247815E+02 -.863228317E+02 -.862131118E+02 -.860955882E+02 -.859703396E+02 -.858375775E+02 -.856976667E+02 -.855511461E+02 -.853987476E+02 -.852414124E+02 -.850803037E+02 -.849168130E+02 -.847525593E+02 -.845893789E+02 -.844293049E+02 -.842745338E+02 -.841273814E+02 -.839902249E+02 -.838654350E+02 -.837552998E+02 -.836619430E+02 -.835872424E+02 -.835327521E+02 -.834996355E+02 -.834886127E+02 -.834999276E+02 -.835333360E+02 -.835881176E+02 -.836631086E+02 -.837567547E+02 -.838671777E+02 -.839922537E+02 -.841296942E+02 -.842771280E+02 -.844321775E+02 -.845925267E+02 -.847559784E+02 -.849204990E+02 -.850842516E+02 -.852456167E+02 -.854032018E+02 -.855558433E+02 -.857025988E+02 -.858427356E+02 -.859757139E+02 -.861011676E+02 -.862188840E+02 -.863287831E+02 -.864308970E+02 -.865253510E+02 -.866123456E+02 -.866921404E+02 -.867650401E+02 -.868313821E+02 -.868915255E+02 -.869458427E+02 -.869947117E+02 -.870385101E+02 -.870776107E+02 -.871123770E+02 -.871431607E+02 -.871702996E+02 -.871941150E+02 -.872149109E+02 -.872329724E+02 -.872485639E+02 -.872619275E+02 -.872732801E+02 -.872828105E+02 -.872906737E+02 -.872969844E+02 -.873018066E+02 -.873051406E+02 -.873069035E+02 -.873069035E+02
 -.873257825E+02 -.873257825E+02 -.873250170E+02 -.873234147E+02 -.873208476E+02 -.873171446E+02 -.873121003E+02 -.873054808E+02 -.872970271E+02 -.872864565E+02 -.872734636E+02 -.872577202E+02 -.872388748E+02 -.872165527E+02 -.871903552E+02 -.871598600E+02 -.871246212E+02 -.870841702E+02 -.870380175E+02 -.869856553E+02 -.869265614E+02 -.868602048E+02 -.867860533E+02 -.867035829E+02 -.866122900E+02 -.865117064E+02 -.864014165E+02 -.862810791E+02 -.861504509E+02 -.860094143E+02 -.858580074E+02 -.856964565E+02 -.855252098E+02 -.853449716E+02 -.851567338E+02 -.849618040E+02 -.847618270E+02 -.845587957E+02 -.843550498E+02 -.841532576E+02 -.839563792E+02 -.837676084E+02 -.835902927E+02 -.834278328E+02 -.832835642E+02 -.831606268E+02 -.830618297E+02 -.829895202E+02 -.829454686E+02 -.829307758E+02 -.829458157E+02 -.829902144E+02 -.830628705E+02 -.831620140E+02 -.832852972E+02 -.834299109E+02 -.835927151E+02 -.837703740E+02 -.839594866E+02 -.841567052E+02 -.843588359E+02 -.845629181E+02 -.847662832E+02 -.849665912E+02 -.851618485E+02 -.853504100E+02 -.855309673E+02 -.857025280E+02 -.858643870E+02 -.860160952E+02 -.861574254E+02 -.862883383E+02 -.864089505E+02 -.865195039E+02 -.866203385E+02 -.867118678E+02 -.867945586E+02 -.868689121E+02 -.869354503E+02 -.869947029E+02 -.870471984E+02 -.870934563E+02 -.871339816E+02 -.871692610E+02 -.871997601E+02 -.872259218E+02 -.872481656E+02 -.872668878E+02 -.872824618E+02 -.872952391E+02 -.873055504E+02 -.873137069E+02 -.873200014E+02 -.873247098E+02 -.873280911E+02 -.873303882E+02 -.873318265E+02 -.873326123E+02 -.873329286E+02 -.873329286E+02
 -.873573788E+02 -.873573788E+02 -.873583868E+02 -.873599162E+02 -.873615211E+02 -.873627861E+02 -.873633165E+02 -.873627301E+02 -.873606484E+02 -.873566903E+02 -.873504652E+02 -.873415671E+02 -.873295701E+02 -.873140232E+02 -.872944473E+02 -.872703311E+02 -.872411292E+02 -.872062594E+02 -.871651025E+02 -.871170020E+02 -.870612665E+02 -.869971728E+02 -.869239727E+02 -.868409016E+02 -.867471907E+02 -.866420836E+02 -.865248569E+02 -.863948457E+02 -.862514749E+02 -.860942963E+02 -.859230318E+02 -.857376211E+02 -.855382758E+02 -.853255352E+02 -.851003241E+02 -.848640083E+02 -.846184431E+02 -.843660114E+02 -.841096439E+02 -.838528157E+02 -.835995131E+02 -.833541653E+02 -.831215362E+02 -.829065775E+02 -.827142450E+02 -.825492854E+02 -.824160083E+02 -.823180586E+02 -.822582095E+02 -.822381970E+02 -.822586123E+02 -.823188641E+02 -.824172167E+02 -.825508968E+02 -.827162594E+02 -.829089952E+02 -.831243571E+02 -.833573896E+02 -.836031409E+02 -.838568468E+02 -.841140783E+02 -.843708488E+02 -.846236831E+02 -.848696503E+02 -.851063673E+02 -.853319783E+02 -.855451174E+02 -.857448592E+02 -.859306638E+02 -.861023191E+02 -.862598844E+02 -.864036374E+02 -.865340251E+02 -.866516214E+02 -.867570901E+02 -.868511530E+02 -.869345649E+02 -.870080923E+02 -.870724974E+02 -.871285259E+02 -.871768977E+02 -.872183011E+02 -.872533885E+02 -.872827749E+02 -.873070372E+02 -.873267149E+02 -.873423124E+02 -.873543009E+02 -.873631224E+02 -.873691932E+02 -.873729087E+02 -.873746481E+02 -.873747805E+02 -.873736713E+02 -.873716895E+02 -.873692163E+02 -.873666549E+02 -.873644422E+02 -.873630621E+02 -.873630621E+02
 -.873934403E+02 -.873934403E+02 -.873964990E+02 -.874016622E+02 -.874081303E+02 -.874152195E+02 -.874223310E+02 -.874289258E+02 -.874345037E+02 -.874385856E+02 -.874406996E+02 -.874403676E+02 -.874370953E+02 -.874303629E+02 -.874196163E+02 -.874042602E+02 -.873836512E+02 -.873570922E+02 -.873238271E+02 -.872830376E+02 -.872338409E+02 -.871752900E+02 -.871063760E+02 -.870260343E+02 -.869331543E+02 -.868265953E+02 -.867052069E+02 -.865678585E+02 -.864134757E+02 -.862410879E+02 -.860498851E+02 -.858392867E+02 -.856090209E+02 -.853592144E+02 -.850904890E+02 -.848040631E+02 -.845018502E+02 -.841865491E+02 -.838617123E+02 -.835317846E+02 -.832020961E+02 -.828787967E+02 -.825687237E+02 -.822791919E+02 -.820177094E+02 -.817916278E+02 -.816077466E+02 -.814719046E+02 -.813885959E+02 -.813606560E+02 -.813890542E+02 -.814728213E+02 -.816091222E+02 -.817934628E+02 -.820200047E+02 -.822819485E+02 -.825719429E+02 -.828824797E+02 -.832062443E+02 -.835363998E+02 -.838667961E+02 -.841921033E+02 -.845078768E+02 -.848105638E+02 -.850974659E+02 -.853666692E+02 -.856169554E+02 -.858477023E+02 -.860587831E+02 -.862504692E+02 -.864233407E+02 -.865782069E+02 -.867160379E+02 -.868379072E+02 -.869449444E+02 -.870382985E+02 -.871191087E+02 -.871884834E+02 -.872474848E+02 -.872971187E+02 -.873383289E+02 -.873719938E+02 -.873989268E+02 -.874198779E+02 -.874355368E+02 -.874465377E+02 -.874534645E+02 -.874568572E+02 -.874572186E+02 -.874550220E+02 -.874507201E+02 -.874447540E+02 -.874375646E+02 -.874296053E+02 -.874213567E+02 -.874133453E+02 -.874061647E+02 -.874005037E+02 -.873971792E+02 -.873971792E+02
 -.874336417E+02 -.874336417E+02 -.874390157E+02 -.874482961E+02 -.874602985E+02 -.874740520E+02 -.874887437E+02 -.875036754E+02 -.875182273E+02 -.875318299E+02 -.875439399E+02 -.875540201E+02 -.875615229E+02 -.875658750E+02 -.875664641E+02 -.875626261E+02 -.875536341E+02 -.875386867E+02 -.875168980E+02 -.874872879E+02 -.874487745E+02 -.874001666E+02 -.873401604E+02 -.872673380E+02 -.871801715E+02 -.870770317E+02 -.869562057E+02 -.868159232E+02 -.866543955E+02 -.864698685E+02 -.862606931E+02 -.860254154E+02 -.857628874E+02 -.854724003E+02 -.851538392E+02 -.848078554E+02 -.844360500E+02 -.840411591E+02 -.836272228E+02 -.831997203E+02 -.827656428E+02 -.823334785E+02 -.819130788E+02 -.815153839E+02 -.811519938E+02 -.808345904E+02 -.805742402E+02 -.803806339E+02 -.802613446E+02 -.802211995E+02 -.802618574E+02 -.803816599E+02 -.805757802E+02 -.808366456E+02 -.811545657E+02 -.815184743E+02 -.819166901E+02 -.823376133E+02 -.827703042E+02 -.832049117E+02 -.836329478E+02 -.840474217E+02 -.844428545E+02 -.848152062E+02 -.851617413E+02 -.854808586E+02 -.857719071E+02 -.860350019E+02 -.862708516E+02 -.864806042E+02 -.866657136E+02 -.868278284E+02 -.869687024E+02 -.870901239E+02 -.871938622E+02 -.872816294E+02 -.873550530E+02 -.874156592E+02 -.874648633E+02 -.875039661E+02 -.875341545E+02 -.875565059E+02 -.875719940E+02 -.875814969E+02 -.875858062E+02 -.875856362E+02 -.875816347E+02 -.875743934E+02 -.875644593E+02 -.875523472E+02 -.875385522E+02 -.875235648E+02 -.875078876E+02 -.874920549E+02 -.874766560E+02 -.874623641E+02 -.874499720E+02 -.874404362E+02 -.874349338E+02 -.874349338E+02
 -.874773661E+02 -.874773661E+02 -.874852901E+02 -.874991204E+02 -.875172650E+02 -.875384538E+02 -.875616568E+02 -.875860197E+02 -.876108128E+02 -.876353898E+02 -.876591541E+02 -.876815311E+02 -.877019445E+02 -.877197947E+02 -.877344401E+02 -.877451786E+02 -.877512303E+02 -.877517198E+02 -.877456591E+02 -.877319300E+02 -.877092670E+02 -.876762407E+02 -.876312424E+02 -.875724710E+02 -.874979235E+02 -.874053903E+02 -.872924598E+02 -.871565327E+02 -.869948520E+02 -.868045526E+02 -.865827349E+02 -.863265705E+02 -.860334425E+02 -.857011289E+02 -.853280306E+02 -.849134460E+02 -.844578880E+02 -.839634323E+02 -.834340770E+02 -.828760819E+02 -.822982427E+02 -.817120420E+02 -.811316128E+02 -.805734457E+02 -.800557859E+02 -.795976962E+02 -.792178115E+02 -.789328799E+02 -.787562571E+02 -.786965754E+02 -.787568227E+02 -.789340118E+02 -.792195107E+02 -.795999644E+02 -.800586255E+02 -.805768594E+02 -.811356042E+02 -.817166150E+02 -.823034020E+02 -.828818326E+02 -.834404248E+02 -.839703834E+02 -.844654492E+02 -.849216245E+02 -.853368343E+02 -.857105662E+02 -.860435222E+02 -.863373018E+02 -.865941274E+02 -.868166161E+02 -.870075966E+02 -.871699684E+02 -.873065966E+02 -.874202381E+02 -.875134917E+02 -.875887684E+02 -.876482763E+02 -.876940170E+02 -.877277889E+02 -.877511976E+02 -.877656681E+02 -.877724603E+02 -.877726849E+02 -.877673206E+02 -.877572302E+02 -.877431775E+02 -.877258430E+02 -.877058410E+02 -.876837350E+02 -.876600552E+02 -.876353168E+02 -.876100397E+02 -.875847713E+02 -.875601139E+02 -.875367568E+02 -.875155165E+02 -.874973868E+02 -.874836021E+02 -.874757188E+02 -.874757188E+02
 -.875236681E+02 -.875236681E+02 -.875343261E+02 -.875530502E+02 -.875778288E+02 -.876070893E+02 -.876395887E+02 -.876743273E+02 -.877104813E+02 -.877473489E+02 -.877843062E+02 -.878207716E+02 -.878561750E+02 -.878899302E+02 -.879214101E+02 -.879499227E+02 -.879746870E+02 -.879948085E+02 -.880092536E+02 -.880168221E+02 -.880161191E+02 -.880055240E+02 -.879831590E+02 -.879468569E+02 -.878941296E+02 -.878221391E+02 -.877276747E+02 -.876071391E+02 -.874565502E+02 -.872715646E+02 -.870475327E+02 -.867795956E+02 -.864628365E+02 -.860925017E+02 -.856643033E+02 -.851748189E+02 -.846219939E+02 -.840057458E+02 -.833286548E+02 -.825967012E+02 -.818199833E+02 -.810133126E+02 -.801965489E+02 -.793945077E+02 -.786362692E+02 -.779537506E+02 -.773794989E+02 -.769438180E+02 -.766715587E+02 -.765791016E+02 -.766721745E+02 -.769450504E+02 -.773813494E+02 -.779562214E+02 -.786393634E+02 -.793982291E+02 -.802009020E+02 -.810183029E+02 -.818256169E+02 -.826029851E+02 -.833355966E+02 -.840133540E+02 -.846302778E+02 -.851837886E+02 -.856739697E+02 -.861028766E+02 -.864739324E+02 -.867914255E+02 -.870601107E+02 -.872849052E+02 -.874706685E+02 -.876220507E+02 -.877433954E+02 -.878386849E+02 -.879115165E+02 -.879651005E+02 -.880022740E+02 -.880255234E+02 -.880370139E+02 -.880386196E+02 -.880319567E+02 -.880184139E+02 -.879991826E+02 -.879752853E+02 -.879476014E+02 -.879168918E+02 -.878838223E+02 -.878489848E+02 -.878129197E+02 -.877761372E+02 -.877391408E+02 -.877024526E+02 -.876666419E+02 -.876323602E+02 -.876003822E+02 -.875716578E+02 -.875473776E+02 -.875290559E+02 -.875186379E+02 -.875186379E+02
 -.875712572E+02 -.875712572E+02 -.875847595E+02 -.876085904E+02 -.876403191E+02 -.876780773E+02 -.877204211E+02 -.877662230E+02 -.878145873E+02 -.878647836E+02 -.879161935E+02 -.879682665E+02 -.880204827E+02 -.880723205E+02 -.881232255E+02 -.881725819E+02 -.882196817E+02 -.882636940E+02 -.883036302E+02 -.883383066E+02 -.883663020E+02 -.883859110E+02 -.883950906E+02 -.883914029E+02 -.883719511E+02 -.883333128E+02 -.882714713E+02 -.881817501E+02 -.880587551E+02 -.878963354E+02 -.876875737E+02 -.874248238E+02 -.870998180E+02 -.867038709E+02 -.862282144E+02 -.856644997E+02 -.850055056E+02 -.842460840E+02 -.833843593E+02 -.824231640E+02 -.813716426E+02 -.802468765E+02 -.790752813E+02 -.778934152E+02 -.767477388E+02 -.756928345E+02 -.747876995E+02 -.740900514E+02 -.736491587E+02 -.734984567E+02 -.736498213E+02 -.740913774E+02 -.747896909E+02 -.756954940E+02 -.767510702E+02 -.778974233E+02 -.790799717E+02 -.802522560E+02 -.813777187E+02 -.824299455E+02 -.833918559E+02 -.842543064E+02 -.850144655E+02 -.856742100E+02 -.862386890E+02 -.867151248E+02 -.871118672E+02 -.874376856E+02 -.877012663E+02 -.879108780E+02 -.880741679E+02 -.881980540E+02 -.882886881E+02 -.883514646E+02 -.883910606E+02 -.884114926E+02 -.884161824E+02 -.884080255E+02 -.883894579E+02 -.883625189E+02 -.883289092E+02 -.882900431E+02 -.882470947E+02 -.882010395E+02 -.881526910E+02 -.881027333E+02 -.880517505E+02 -.880002547E+02 -.879487115E+02 -.878975669E+02 -.878472742E+02 -.877983245E+02 -.877512810E+02 -.877068202E+02 -.876657828E+02 -.876292368E+02 -.875985580E+02 -.875755338E+02 -.875624963E+02 -.875624963E+02
 -.876185149E+02 -.876185149E+02 -.876348744E+02 -.876638506E+02 -.877026079E+02 -.877489997E+02 -.878014011E+02 -.878585792E+02 -.879195929E+02 -.879837145E+02 -.880503667E+02 -.881190722E+02 -.881894113E+02 -.882609847E+02 -.883333793E+02 -.884061351E+02 -.884787103E+02 -.885504452E+02 -.886205202E+02 -.886879090E+02 -.887513232E+02 -.888091481E+02 -.888593666E+02 -.888994708E+02 -.889263587E+02 -.889362158E+02 -.889243821E+02 -.888852049E+02 -.888118829E+02 -.886963089E+02 -.885289241E+02 -.882986051E+02 -.879926143E+02 -.875966569E+02 -.870951048E+02 -.864714647E+02 -.857091859E+02 -.847929185E+02 -.837103330E+02 -.824545916E+02 -.810274982E+02 -.794432232E+02 -.777322870E+02 -.759451649E+02 -.741544819E+02 -.724543686E+02 -.709553645E+02 -.697736078E+02 -.690143599E+02 -.687524136E+02 -.690150649E+02 -.697750189E+02 -.709574839E+02 -.724571996E+02 -.741580290E+02 -.759494336E+02 -.777372841E+02 -.794489567E+02 -.810339771E+02 -.824618263E+02 -.837183350E+02 -.848017007E+02 -.857187623E+02 -.864818508E+02 -.871063174E+02 -.876087141E+02 -.880055356E+02 -.883124115E+02 -.885436379E+02 -.887119539E+02 -.888284840E+02 -.889027884E+02 -.889429754E+02 -.889558471E+02 -.889470569E+02 -.889212653E+02 -.888822864E+02 -.888332213E+02 -.887765759E+02 -.887143639E+02 -.886481950E+02 -.885793501E+02 -.885088449E+02 -.884374844E+02 -.883659085E+02 -.882946312E+02 -.882240761E+02 -.881546065E+02 -.880865560E+02 -.880202564E+02 -.879560692E+02 -.878944186E+02 -.878358308E+02 -.877809815E+02 -.877307543E+02 -.876863151E+02 -.876492071E+02 -.876214743E+02 -.876058212E+02 -.876058212E+02
 -.876635514E+02 -.876635514E+02 -.876826634E+02 -.877166098E+02 -.877621801E+02 -.878169765E+02 -.878792190E+02 -.879475955E+02 -.880211470E+02 -.880991782E+02 -.881811876E+02 -.882668113E+02 -.883557774E+02 -.884478662E+02 -.885428746E+02 -.886405814E+02 -.887407114E+02 -.888428964E+02 -.889466301E+02 -.890512156E+02 -.891557006E+02 -.892587993E+02 -.893587966E+02 -.894534292E+02 -.895397414E+02 -.896139092E+02 -.896710281E+02 -.897048615E+02 -.897075453E+02 -.896692514E+02 -.895778143E+02 -.894183363E+02 -.891728013E+02 -.888197450E+02 -.883340646E+02 -.876870861E+02 -.868470679E+02 -.857803799E+02 -.844536682E+02 -.828373776E+02 -.809110116E+02 -.786704213E+02 -.761371252E+02 -.733690446E+02 -.704709737E+02 -.676015288E+02 -.649714743E+02 -.628270638E+02 -.614132292E+02 -.609180377E+02 -.614139715E+02 -.628285498E+02 -.649737064E+02 -.676045108E+02 -.704747108E+02 -.733735430E+02 -.761423928E+02 -.786764670E+02 -.809178459E+02 -.828450123E+02 -.844621165E+02 -.857896566E+02 -.868571893E+02 -.876980698E+02 -.883459302E+02 -.888325135E+02 -.891864953E+02 -.894329804E+02 -.895934345E+02 -.896858757E+02 -.897252030E+02 -.897235838E+02 -.896908476E+02 -.896348597E+02 -.895618579E+02 -.894767473E+02 -.893833520E+02 -.892846271E+02 -.891828339E+02 -.890796845E+02 -.889764591E+02 -.888741023E+02 -.887732996E+02 -.886745411E+02 -.885781728E+02 -.884844391E+02 -.883935197E+02 -.883055615E+02 -.882207087E+02 -.881391327E+02 -.880610633E+02 -.879868250E+02 -.879168785E+02 -.878518730E+02 -.877927116E+02 -.877406353E+02 -.876973316E+02 -.876650761E+02 -.876469169E+02 -.876469169E+02
 -.877043112E+02 -.877043112E+02 -.877259388E+02 -.877644383E+02 -.878162696E+02 -.878788196E+02 -.879501826E+02 -.880289934E+02 -.881142992E+02 -.882054614E+02 -.883020803E+02 -.884039356E+02 -.885109388E+02 -.886230938E+02 -.887404621E+02 -.888631302E+02 -.889911756E+02 -.891246307E+02 -.892634390E+02 -.894074033E+02 -.895561193E+02 -.897088924E+02 -.898646299E+02 -.900217032E+02 -.901777710E+02 -.903295525E+02 -.904725406E+02 -.906006379E+02 -.907057039E+02 -.907769931E+02 -.908004734E+02 -.907580120E+02 -.906264327E+02 -.903764660E+02 -.899716551E+02 -.893673382E+02 -.885099305E+02 -.873368704E+02 -.857778067E+02 -.837578765E+02 -.812042519E+02 -.780574448E+02 -.742889804E+02 -.699266269E+02 -.650867594E+02 -.600096651E+02 -.550865772E+02 -.508567386E+02 -.479422933E+02 -.468911776E+02 -.479430672E+02 -.508582880E+02 -.550889048E+02 -.600127750E+02 -.650906573E+02 -.699313199E+02 -.742944769E+02 -.780637549E+02 -.812113872E+02 -.837658501E+02 -.857866334E+02 -.873465665E+02 -.885205142E+02 -.893788293E+02 -.899840753E+02 -.903898390E+02 -.906407839E+02 -.907733689E+02 -.908168653E+02 -.907944517E+02 -.907242625E+02 -.906203320E+02 -.904934072E+02 -.903516307E+02 -.902011008E+02 -.900463261E+02 -.898905874E+02 -.897362258E+02 -.895848682E+02 -.894376039E+02 -.892951225E+02 -.891578196E+02 -.890258806E+02 -.888993443E+02 -.887781543E+02 -.886621993E+02 -.885513471E+02 -.884454738E+02 -.883444917E+02 -.882483768E+02 -.881571997E+02 -.880711609E+02 -.879906344E+02 -.879162230E+02 -.878488287E+02 -.877897450E+02 -.877407767E+02 -.877043980E+02 -.876839594E+02 -.876839594E+02
 -.877387230E+02 -.877387230E+02 -.877624920E+02 -.878048759E+02 -.878620629E+02 -.879312670E+02 -.880104883E+02 -.880983306E+02 -.881938639E+02 -.882965192E+02 -.884060097E+02 -.885222691E+02 -.886454053E+02 -.887756625E+02 -.889133898E+02 -.890590134E+02 -.892130088E+02 -.893758712E+02 -.895480797E+02 -.897300532E+02 -.899220919E+02 -.901242999E+02 -.903364813E+02 -.905579998E+02 -.907875906E+02 -.910231078E+02 -.912611875E+02 -.914968004E+02 -.917226610E+02 -.919284524E+02 -.920998170E+02 -.922170558E+02 -.922534718E+02 -.921732961E+02 -.919291486E+02 -.914590317E+02 -.906829513E+02 -.894994426E+02 -.877826179E+02 -.853809244E+02 -.821197272E+02 -.778112466E+02 -.722773275E+02 -.653927964E+02 -.571587636E+02 -.478133483E+02 -.379754932E+02 -.287833867E+02 -.219146765E+02 -.192556376E+02 -.219154758E+02 -.287849867E+02 -.379778969E+02 -.478165604E+02 -.571627899E+02 -.653976448E+02 -.722830070E+02 -.778177681E+02 -.821271032E+02 -.853891691E+02 -.877917473E+02 -.895094743E+02 -.906939051E+02 -.914709292E+02 -.919420133E+02 -.921871537E+02 -.922683500E+02 -.922329845E+02 -.921168286E+02 -.919465812E+02 -.917419438E+02 -.915172760E+02 -.912828970E+02 -.910460942E+02 -.908118985E+02 -.905836752E+02 -.903635707E+02 -.901528498E+02 -.899521471E+02 -.897616556E+02 -.895812655E+02 -.894106680E+02 -.892494316E+02 -.890970587E+02 -.889530282E+02 -.888168285E+02 -.886879840E+02 -.885660783E+02 -.884507764E+02 -.883418482E+02 -.882391963E+02 -.881428900E+02 -.880532085E+02 -.879706976E+02 -.878962440E+02 -.878311736E+02 -.877773807E+02 -.877374991E+02 -.877151276E+02 -.877151276E+02
 -.877648829E+02 -.877648829E+02 -.877902906E+02 -.878356520E+02 -.878969530E+02 -.879712821E+02 -.880565746E+02 -.881514201E+02 -.882549169E+02 -.883665633E+02 -.884861756E+02 -.886138273E+02 -.887498034E+02 -.888945661E+02 -.890487281E+02 -.892130305E+02 -.893883238E+02 -.895755469E+02 -.897757033E+02 -.899898298E+02 -.902189528E+02 -.904640271E+02 -.907258489E+02 -.910049316E+02 -.913013311E+02 -.916143999E+02 -.919424442E+02 -.922822468E+02 -.926284079E+02 -.929724363E+02 -.933015033E+02 -.935967402E+02 -.938309222E+02 -.939653369E+02 -.939455773E+02 -.936959474E+02 -.931121262E+02 -.920517493E+02 -.903227226E+02 -.876695379E+02 -.837589650E+02 -.781688619E+02 -.703886069E+02 -.598486865E+02 -.460129386E+02 -.285922752E+02 -.797034958E+01 0.140577748E+02 0.332548355E+02 0.422683886E+02 0.332540179E+02 0.140561379E+02 -.797280884E+01 -.285955617E+02 -.460170586E+02 -.598536481E+02 -.703944197E+02 -.781755375E+02 -.837665165E+02 -.876779802E+02 -.903320727E+02 -.920620259E+02 -.931233500E+02 -.937081414E+02 -.939587664E+02 -.939795483E+02 -.938461854E+02 -.936130869E+02 -.933189679E+02 -.929910555E+02 -.926482208E+02 -.923032949E+02 -.919647713E+02 -.916380521E+02 -.913263564E+02 -.910313794E+02 -.907537696E+02 -.904934709E+02 -.902499686E+02 -.900224635E+02 -.898099952E+02 -.896115284E+02 -.894260132E+02 -.892524269E+02 -.890898033E+02 -.889372542E+02 -.887939863E+02 -.886593159E+02 -.885326845E+02 -.884136775E+02 -.883020478E+02 -.881977470E+02 -.881009681E+02 -.880122023E+02 -.879323155E+02 -.878626508E+02 -.878051642E+02 -.877626060E+02 -.877387600E+02 -.877387600E+02
 -.877812489E+02 -.877812489E+02 -.878076865E+02 -.878549213E+02 -.879188150E+02 -.879963798E+02 -.880855139E+02 -.881848017E+02 -.882933648E+02 -.884107498E+02 -.885368460E+02 -.886718247E+02 -.888160953E+02 -.889702732E+02 -.891351578E+02 -.893117157E+02 -.895010679E+02 -.897044778E+02 -.899233377E+02 -.901591496E+02 -.904134970E+02 -.906880010E+02 -.909842538E+02 -.913037176E+02 -.916475762E+02 -.920165152E+02 -.924104058E+02 -.928278463E+02 -.932655091E+02 -.937172072E+02 -.941725679E+02 -.946151504E+02 -.950197718E+02 -.953487114E+02 -.955463091E+02 -.955312672E+02 -.951856507E+02 -.943391352E+02 -.927464250E+02 -.900549210E+02 -.857587353E+02 -.791343839E+02 -.691542486E+02 -.543799909E+02 -.328601374E+02 -.212238718E+01 0.404637160E+02 0.961809690E+02 0.160235077E+03 0.208321806E+03 0.160234249E+03 0.961793098E+02 0.404612230E+02 -.212571874E+01 -.328643142E+02 -.543850212E+02 -.691601424E+02 -.791411530E+02 -.857663932E+02 -.900634834E+02 -.927559091E+02 -.943495605E+02 -.951970386E+02 -.955436414E+02 -.955596954E+02 -.953631380E+02 -.950352692E+02 -.946317515E+02 -.941903083E+02 -.937361249E+02 -.932856448E+02 -.928492431E+02 -.924331093E+02 -.920405735E+02 -.916730391E+02 -.913306370E+02 -.910126821E+02 -.907179909E+02 -.904450999E+02 -.901924140E+02 -.899583063E+02 -.897411845E+02 -.895395330E+02 -.893519400E+02 -.891771139E+02 -.890138948E+02 -.888612624E+02 -.887183440E+02 -.885844243E+02 -.884589599E+02 -.883415993E+02 -.882322126E+02 -.881309323E+02 -.880382100E+02 -.879548947E+02 -.878823365E+02 -.878225277E+02 -.877782890E+02 -.877535181E+02 -.877535181E+02
 -.877868143E+02 -.877868143E+02 -.878136029E+02 -.878614769E+02 -.879262558E+02 -.880049265E+02 -.880953749E+02 -.881961849E+02 -.883064864E+02 -.884258439E+02 -.885541731E+02 -.886916806E+02 -.888388205E+02 -.889962636E+02 -.891648771E+02 -.893457095E+02 -.895399808E+02 -.897490740E+02 -.899745256E+02 -.902180116E+02 -.904813260E+02 -.907663440E+02 -.910749652E+02 -.914090241E+02 -.917701543E+02 -.921595847E+02 -.925778404E+02 -.930243046E+02 -.934965836E+02 -.939895918E+02 -.944942335E+02 -.949955094E+02 -.954697930E+02 -.958809020E+02 -.961744081E+02 -.962693392E+02 -.960459660E+02 -.953275996E+02 -.938530085E+02 -.912337166E+02 -.868860648E+02 -.799194142E+02 -.689446569E+02 -.517310254E+02 -.245605978E+02 0.190457515E+02 0.909592233E+02 0.214097327E+03 0.434993254E+03 0.852519372E+03 0.434992421E+03 0.214095660E+03 0.909567192E+02 0.190424050E+02 -.245647934E+02 -.517360785E+02 -.689505775E+02 -.799262142E+02 -.868937581E+02 -.912423188E+02 -.938625371E+02 -.953380743E+02 -.960574085E+02 -.962817733E+02 -.961878600E+02 -.958954002E+02 -.954853683E+02 -.950121952E+02 -.945120657E+02 -.940086090E+02 -.935168269E+02 -.930458176E+02 -.926006695E+02 -.921837785E+02 -.917957634E+02 -.914361010E+02 -.911035632E+02 -.907965166E+02 -.905131254E+02 -.902514872E+02 -.900097209E+02 -.897860237E+02 -.895787060E+02 -.893862115E+02 -.892071288E+02 -.890401987E+02 -.888843183E+02 -.887385462E+02 -.886021108E+02 -.884744223E+02 -.883550918E+02 -.882439600E+02 -.881411375E+02 -.880470618E+02 -.879625751E+02 -.878890295E+02 -.878284288E+02 -.877836175E+02 -.877585317E+02 -.877585317E+02
 -.877812292E+02 -.877812292E+02 -.878076655E+02 -.878548984E+02 -.879187897E+02 -.879963517E+02 -.880854827E+02 -.881847671E+02 -.882933265E+02 -.884107075E+02 -.885367996E+02 -.886717742E+02 -.888160406E+02 -.889702145E+02 -.891350952E+02 -.893116492E+02 -.895009974E+02 -.897044035E+02 -.899232595E+02 -.901590676E+02 -.904134112E+02 -.906879116E+02 -.909841608E+02 -.913036212E+02 -.916474764E+02 -.920164123E+02 -.924102996E+02 -.928277371E+02 -.932653970E+02 -.937170922E+02 -.941724502E+02 -.946150301E+02 -.950196491E+02 -.953485863E+02 -.955461817E+02 -.955311377E+02 -.951855192E+02 -.943390020E+02 -.927462901E+02 -.900547845E+02 -.857585973E+02 -.791342447E+02 -.691541082E+02 -.543798495E+02 -.328599951E+02 -.212224420E+01 0.404638595E+02 0.961811130E+02 0.160235222E+03 0.208321950E+03 0.160234393E+03 0.961794540E+02 0.404613670E+02 -.212557520E+01 -.328641712E+02 -.543848789E+02 -.691600010E+02 -.791410126E+02 -.857662540E+02 -.900633455E+02 -.927557727E+02 -.943494256E+02 -.951969054E+02 -.955435101E+02 -.955595660E+02 -.953630107E+02 -.950351441E+02 -.946316288E+02 -.941901881E+02 -.937360073E+02 -.932855299E+02 -.928491310E+02 -.924330002E+02 -.920404675E+02 -.916729362E+02 -.913305373E+02 -.910125858E+02 -.907178981E+02 -.904450107E+02 -.901923283E+02 -.899582243E+02 -.897411064E+02 -.895394587E+02 -.893518696E+02 -.891770474E+02 -.890138324E+02 -.888612040E+02 -.887182896E+02 -.885843740E+02 -.884589136E+02 -.883415570E+02 -.882321742E+02 -.881308976E+02 -.880381789E+02 -.879548669E+02 -.878823117E+02 -.878225053E+02 -.877782685E+02 -.877534987E+02 -.877534987E+02
 -.877648437E+02 -.877648437E+02 -.877902488E+02 -.878356062E+02 -.878969023E+02 -.879712259E+02 -.880565121E+02 -.881513507E+02 -.882548401E+02 -.883664786E+02 -.884860827E+02 -.886137261E+02 -.887496940E+02 -.888944486E+02 -.890486025E+02 -.892128971E+02 -.893881825E+02 -.895753979E+02 -.897755466E+02 -.899896654E+02 -.902187809E+02 -.904638479E+02 -.907256626E+02 -.910047384E+02 -.913011311E+02 -.916141934E+02 -.919422314E+02 -.922820280E+02 -.926281832E+02 -.929722059E+02 -.933012674E+02 -.935964990E+02 -.938306761E+02 -.939650861E+02 -.939453220E+02 -.936956879E+02 -.931118627E+02 -.920514822E+02 -.903224521E+02 -.876692642E+02 -.837586885E+02 -.781685828E+02 -.703883254E+02 -.598484031E+02 -.460126535E+02 -.285919886E+02 -.797006181E+01 0.140580634E+02 0.332551248E+02 0.422686781E+02 0.332543074E+02 0.140564271E+02 -.797252023E+01 -.285952739E+02 -.460167720E+02 -.598533630E+02 -.703941363E+02 -.781752561E+02 -.837662375E+02 -.876777038E+02 -.903317992E+02 -.920617555E+02 -.931230831E+02 -.937078781E+02 -.939585071E+02 -.939792932E+02 -.938459348E+02 -.936128410E+02 -.933187270E+02 -.929908197E+02 -.926479905E+02 -.923030703E+02 -.919645526E+02 -.916378395E+02 -.913261501E+02 -.910311797E+02 -.907535766E+02 -.904932848E+02 -.902497897E+02 -.900222918E+02 -.898098310E+02 -.896113718E+02 -.894258643E+02 -.892522858E+02 -.890896701E+02 -.889371291E+02 -.887938693E+02 -.886592069E+02 -.885325836E+02 -.884135847E+02 -.883019629E+02 -.881976699E+02 -.881008985E+02 -.880121399E+02 -.879322598E+02 -.878626010E+02 -.878051194E+02 -.877625650E+02 -.877387211E+02 -.877387211E+02
 -.877386643E+02 -.877386643E+02 -.877624296E+02 -.878048075E+02 -.878619870E+02 -.879311825E+02 -.880103942E+02 -.880982260E+02 -.881937481E+02 -.882963916E+02 -.884058698E+02 -.885221169E+02 -.886452408E+02 -.887754857E+02 -.889132009E+02 -.890588125E+02 -.892127961E+02 -.893756467E+02 -.895478436E+02 -.897298057E+02 -.899218331E+02 -.901240301E+02 -.903362008E+02 -.905577089E+02 -.907872896E+02 -.910227970E+02 -.912608671E+02 -.914964708E+02 -.917223225E+02 -.919281054E+02 -.920994618E+02 -.922166927E+02 -.922531013E+02 -.921729185E+02 -.919287642E+02 -.914586411E+02 -.906825547E+02 -.894990404E+02 -.877822106E+02 -.853805123E+02 -.821193108E+02 -.778108263E+02 -.722769038E+02 -.653923697E+02 -.571583342E+02 -.478129168E+02 -.379750599E+02 -.287829521E+02 -.219142411E+02 -.192552017E+02 -.219150399E+02 -.287845512E+02 -.379774624E+02 -.478161272E+02 -.571623585E+02 -.653972155E+02 -.722825804E+02 -.778173445E+02 -.821266831E+02 -.853887529E+02 -.877913354E+02 -.895090672E+02 -.906935032E+02 -.914705328E+02 -.919416228E+02 -.921867695E+02 -.922679726E+02 -.922326142E+02 -.921164658E+02 -.919462263E+02 -.917415971E+02 -.915169379E+02 -.912825677E+02 -.910457741E+02 -.908115880E+02 -.905833745E+02 -.903632802E+02 -.901525696E+02 -.899518777E+02 -.897613971E+02 -.895810182E+02 -.894104321E+02 -.892492074E+02 -.890968462E+02 -.889528276E+02 -.888166400E+02 -.886878077E+02 -.885659143E+02 -.884506245E+02 -.883417084E+02 -.882390685E+02 -.881427739E+02 -.880531038E+02 -.879706036E+02 -.878961601E+02 -.878310987E+02 -.877773133E+02 -.877374373E+02 -.877150691E+02 -.877150691E+02
 -.877042329E+02 -.877042329E+02 -.877258557E+02 -.877643473E+02 -.878161685E+02 -.878787066E+02 -.879500564E+02 -.880288530E+02 -.881141437E+02 -.882052902E+02 -.883018929E+02 -.884037318E+02 -.885107184E+02 -.886228570E+02 -.887402090E+02 -.888628610E+02 -.889908905E+02 -.891243298E+02 -.892631225E+02 -.894070715E+02 -.895557725E+02 -.897085308E+02 -.898642540E+02 -.900213133E+02 -.901773675E+02 -.903291359E+02 -.904721112E+02 -.906001962E+02 -.907052502E+02 -.907765279E+02 -.907999972E+02 -.907575253E+02 -.906259360E+02 -.903759598E+02 -.899711399E+02 -.893668145E+02 -.885093988E+02 -.873363313E+02 -.857772608E+02 -.837573242E+02 -.812036938E+02 -.780568815E+02 -.742884124E+02 -.699260549E+02 -.650861838E+02 -.600090866E+02 -.550859964E+02 -.508561560E+02 -.479417095E+02 -.468905933E+02 -.479424830E+02 -.508577043E+02 -.550883223E+02 -.600121943E+02 -.650900789E+02 -.699307445E+02 -.742939050E+02 -.780631871E+02 -.812108241E+02 -.837652922E+02 -.857860813E+02 -.873460208E+02 -.885199753E+02 -.893782979E+02 -.899835519E+02 -.903893241E+02 -.906402780E+02 -.907728725E+02 -.908163791E+02 -.907939759E+02 -.907237977E+02 -.906198787E+02 -.904929658E+02 -.903512016E+02 -.902006846E+02 -.900459230E+02 -.898901979E+02 -.897358503E+02 -.895845070E+02 -.894372575E+02 -.892947910E+02 -.891575034E+02 -.890255800E+02 -.888990595E+02 -.887778855E+02 -.886619467E+02 -.885511108E+02 -.884452538E+02 -.883442881E+02 -.882481895E+02 -.881570284E+02 -.880710053E+02 -.879904940E+02 -.879160971E+02 -.878487162E+02 -.877896444E+02 -.877406863E+02 -.877043153E+02 -.876838810E+02 -.876838810E+02
 -.876634532E+02 -.876634532E+02 -.876825595E+02 -.877164959E+02 -.877620531E+02 -.878168344E+02 -.878790602E+02 -.879474187E+02 -.880209512E+02 -.880989627E+02 -.881809518E+02 -.882665549E+02 -.883555002E+02 -.884475684E+02 -.885425562E+02 -.886402427E+02 -.887403526E+02 -.888425177E+02 -.889462318E+02 -.890507980E+02 -.891552641E+02 -.892583443E+02 -.893583235E+02 -.894529385E+02 -.895392336E+02 -.896133848E+02 -.896704877E+02 -.897043055E+02 -.897069743E+02 -.896686660E+02 -.895772150E+02 -.894177238E+02 -.891721762E+02 -.888191080E+02 -.883334162E+02 -.876864270E+02 -.868463988E+02 -.857797014E+02 -.844529810E+02 -.828366825E+02 -.809103092E+02 -.786697124E+02 -.761364104E+02 -.733683246E+02 -.704702494E+02 -.676008008E+02 -.649707433E+02 -.628263306E+02 -.614124945E+02 -.609173023E+02 -.614132362E+02 -.628278152E+02 -.649729733E+02 -.676037800E+02 -.704739829E+02 -.733728189E+02 -.761416730E+02 -.786757524E+02 -.809171372E+02 -.828443102E+02 -.844614217E+02 -.857889698E+02 -.868565112E+02 -.876974011E+02 -.883452715E+02 -.888318655E+02 -.891858587E+02 -.894323558E+02 -.895928225E+02 -.896852769E+02 -.897246181E+02 -.897230133E+02 -.896902921E+02 -.896343197E+02 -.895613340E+02 -.894762400E+02 -.893828619E+02 -.892841546E+02 -.891823794E+02 -.890792484E+02 -.889760420E+02 -.888737043E+02 -.887729213E+02 -.886741827E+02 -.885778345E+02 -.884841212E+02 -.883932223E+02 -.883052847E+02 -.882204525E+02 -.881388969E+02 -.880608478E+02 -.879866292E+02 -.879167018E+02 -.878517145E+02 -.877925700E+02 -.877405088E+02 -.876972179E+02 -.876649719E+02 -.876468182E+02 -.876468182E+02
 -.876183964E+02 -.876183964E+02 -.876347490E+02 -.876637131E+02 -.877024544E+02 -.877488277E+02 -.878012087E+02 -.878583650E+02 -.879193560E+02 -.879834538E+02 -.880500815E+02 -.881187620E+02 -.881890760E+02 -.882606243E+02 -.883329941E+02 -.884057252E+02 -.884782761E+02 -.885499870E+02 -.886200383E+02 -.886874038E+02 -.887507951E+02 -.888085975E+02 -.888587942E+02 -.888988771E+02 -.889257442E+02 -.889355813E+02 -.889237282E+02 -.888845322E+02 -.888111920E+02 -.886956006E+02 -.885281990E+02 -.882978640E+02 -.879918580E+02 -.875958861E+02 -.870943203E+02 -.864706672E+02 -.857083763E+02 -.847920976E+02 -.837095016E+02 -.824537505E+02 -.810266483E+02 -.794423654E+02 -.777314220E+02 -.759442938E+02 -.741536055E+02 -.724534877E+02 -.709544801E+02 -.697727207E+02 -.690134710E+02 -.687515238E+02 -.690141751E+02 -.697741300E+02 -.709565969E+02 -.724563152E+02 -.741571482E+02 -.759485574E+02 -.777364132E+02 -.794480920E+02 -.810331196E+02 -.824609767E+02 -.837174943E+02 -.848008696E+02 -.857179418E+02 -.864810416E+02 -.871055203E+02 -.876079300E+02 -.880047653E+02 -.883116557E+02 -.885428974E+02 -.887112294E+02 -.888277763E+02 -.889020981E+02 -.889423032E+02 -.889551937E+02 -.889464230E+02 -.889206515E+02 -.888816933E+02 -.888326495E+02 -.887760259E+02 -.887138363E+02 -.886476902E+02 -.885788686E+02 -.885083871E+02 -.884370507E+02 -.883654991E+02 -.882942466E+02 -.882237162E+02 -.881542716E+02 -.880862460E+02 -.880199712E+02 -.879558084E+02 -.878941817E+02 -.878356170E+02 -.877807897E+02 -.877305829E+02 -.876861620E+02 -.876490694E+02 -.876213483E+02 -.876057018E+02 -.876057018E+02
 -.875711178E+02 -.875711178E+02 -.875846118E+02 -.876084283E+02 -.876401380E+02 -.876778743E+02 -.877201943E+02 -.877659707E+02 -.878143081E+02 -.878644765E+02 -.879158577E+02 -.879679012E+02 -.880200878E+02 -.880718959E+02 -.881227716E+02 -.881720988E+02 -.882191700E+02 -.882631541E+02 -.883030625E+02 -.883377114E+02 -.883656799E+02 -.883852624E+02 -.883944163E+02 -.883907034E+02 -.883712272E+02 -.883325652E+02 -.882707009E+02 -.881809576E+02 -.880579412E+02 -.878955010E+02 -.876867195E+02 -.874239507E+02 -.870989269E+02 -.867029627E+02 -.862272900E+02 -.856635601E+02 -.850045517E+02 -.842451169E+02 -.833833798E+02 -.824221731E+02 -.813706413E+02 -.802458659E+02 -.790742623E+02 -.778923889E+02 -.767467062E+02 -.756917967E+02 -.747866575E+02 -.740890062E+02 -.736481115E+02 -.734974084E+02 -.736487730E+02 -.740903302E+02 -.747886458E+02 -.756944521E+02 -.767500326E+02 -.778963909E+02 -.790789457E+02 -.802512373E+02 -.813767085E+02 -.824289446E+02 -.833908655E+02 -.842533273E+02 -.850134988E+02 -.856732567E+02 -.862377500E+02 -.867142011E+02 -.871109597E+02 -.874367952E+02 -.877003938E+02 -.879100245E+02 -.880733341E+02 -.881972408E+02 -.882878962E+02 -.883506949E+02 -.883903139E+02 -.884107695E+02 -.884154837E+02 -.884073519E+02 -.883888099E+02 -.883618973E+02 -.883283145E+02 -.882894759E+02 -.882465554E+02 -.882005286E+02 -.881522088E+02 -.881022801E+02 -.880513266E+02 -.879998601E+02 -.879483463E+02 -.878972308E+02 -.878469670E+02 -.877980455E+02 -.877510291E+02 -.877065943E+02 -.876655809E+02 -.876290564E+02 -.875983959E+02 -.875753853E+02 -.875623556E+02 -.875623556E+02
 -.875235070E+02 -.875235070E+02 -.875341553E+02 -.875528624E+02 -.875776190E+02 -.876068542E+02 -.876393260E+02 -.876740354E+02 -.877101587E+02 -.877469941E+02 -.877839181E+02 -.878203496E+02 -.878557186E+02 -.878894393E+02 -.879208852E+02 -.879493642E+02 -.879740955E+02 -.879941845E+02 -.880085974E+02 -.880161343E+02 -.880154002E+02 -.880047745E+02 -.879823796E+02 -.879460484E+02 -.878932928E+02 -.878212750E+02 -.877267842E+02 -.876062231E+02 -.874556095E+02 -.872706001E+02 -.870465454E+02 -.867785865E+02 -.864618066E+02 -.860914520E+02 -.856632349E+02 -.851737329E+02 -.846208914E+02 -.840046280E+02 -.833275227E+02 -.825955560E+02 -.818188260E+02 -.810121445E+02 -.801953711E+02 -.793933215E+02 -.786350757E+02 -.779525511E+02 -.773782946E+02 -.769426100E+02 -.766703483E+02 -.765778900E+02 -.766709629E+02 -.769438401E+02 -.773801415E+02 -.779550173E+02 -.786381641E+02 -.793970359E+02 -.801997162E+02 -.810171256E+02 -.818244492E+02 -.826018283E+02 -.833344519E+02 -.840122225E+02 -.846291606E+02 -.851826868E+02 -.856728845E+02 -.861018090E+02 -.864728835E+02 -.867903964E+02 -.870591024E+02 -.872839187E+02 -.874697048E+02 -.876211108E+02 -.877424802E+02 -.878377954E+02 -.879106534E+02 -.879642648E+02 -.880014664E+02 -.880247449E+02 -.880362650E+02 -.880379012E+02 -.880312694E+02 -.880177583E+02 -.879985593E+02 -.879746947E+02 -.879470440E+02 -.879163681E+02 -.878833324E+02 -.878485288E+02 -.878124976E+02 -.877757488E+02 -.877387857E+02 -.877021300E+02 -.876663509E+02 -.876320991E+02 -.876001489E+02 -.875714494E+02 -.875471901E+02 -.875288843E+02 -.875184753E+02 -.875184753E+02
 -.874771828E+02 -.874771828E+02 -.874850954E+02 -.874989060E+02 -.875170254E+02 -.875381854E+02 -.875613571E+02 -.875856869E+02 -.876104451E+02 -.876349856E+02 -.876587121E+02 -.876810503E+02 -.877014245E+02 -.877192354E+02 -.877338419E+02 -.877445421E+02 -.877505561E+02 -.877510087E+02 -.877449115E+02 -.877311464E+02 -.877084479E+02 -.876753867E+02 -.876303543E+02 -.875715498E+02 -.874969700E+02 -.874044057E+02 -.872914451E+02 -.871554890E+02 -.869937803E+02 -.868034537E+02 -.865816101E+02 -.863254208E+02 -.860322690E+02 -.856999329E+02 -.853268133E+02 -.849122087E+02 -.844566319E+02 -.839621587E+02 -.834327871E+02 -.828747771E+02 -.822969241E+02 -.817107111E+02 -.811302709E+02 -.805720942E+02 -.800544261E+02 -.795963296E+02 -.792164393E+02 -.789315036E+02 -.787548780E+02 -.786951950E+02 -.787554423E+02 -.789326328E+02 -.792181345E+02 -.795985925E+02 -.800572591E+02 -.805755000E+02 -.811342531E+02 -.817152737E+02 -.823020716E+02 -.828805146E+02 -.834391205E+02 -.839690941E+02 -.844641762E+02 -.849203692E+02 -.853355978E+02 -.857093498E+02 -.860423272E+02 -.863361293E+02 -.865929786E+02 -.868154921E+02 -.870064986E+02 -.871688975E+02 -.873055539E+02 -.874192246E+02 -.875125084E+02 -.875878163E+02 -.876473563E+02 -.876931299E+02 -.877269358E+02 -.877503791E+02 -.877648851E+02 -.877717133E+02 -.877719748E+02 -.877666478E+02 -.877565953E+02 -.877425807E+02 -.877252848E+02 -.877053215E+02 -.876832541E+02 -.876596127E+02 -.876349123E+02 -.876096722E+02 -.875844397E+02 -.875598164E+02 -.875364910E+02 -.875152790E+02 -.874971732E+02 -.874834066E+02 -.874755336E+02 -.874755336E+02
 -.874334355E+02 -.874334355E+02 -.874387964E+02 -.874480544E+02 -.874600283E+02 -.874737491E+02 -.874884056E+02 -.875033000E+02 -.875178127E+02 -.875313744E+02 -.875434418E+02 -.875534784E+02 -.875609369E+02 -.875652447E+02 -.875657899E+02 -.875619088E+02 -.875528743E+02 -.875378852E+02 -.875160554E+02 -.874864048E+02 -.874478514E+02 -.873992043E+02 -.873391596E+02 -.872662999E+02 -.871790970E+02 -.870759221E+02 -.869550622E+02 -.868147470E+02 -.866531877E+02 -.864686302E+02 -.862594256E+02 -.860241198E+02 -.857615650E+02 -.854710525E+02 -.851524674E+02 -.848064610E+02 -.844346345E+02 -.840397238E+02 -.836257693E+02 -.831982498E+02 -.827641569E+02 -.823319787E+02 -.819115666E+02 -.815138609E+02 -.811504615E+02 -.808330503E+02 -.805726939E+02 -.803790829E+02 -.802597906E+02 -.802196439E+02 -.802603019E+02 -.803801060E+02 -.805742295E+02 -.808350996E+02 -.811530259E+02 -.815169425E+02 -.819151676E+02 -.823361018E+02 -.827688051E+02 -.832034265E+02 -.836314781E+02 -.840459688E+02 -.844414200E+02 -.848137916E+02 -.851603479E+02 -.854794879E+02 -.857705605E+02 -.860336807E+02 -.862695571E+02 -.864793377E+02 -.866644763E+02 -.868266217E+02 -.869675274E+02 -.870889818E+02 -.871927541E+02 -.872805564E+02 -.873540162E+02 -.874146597E+02 -.874639019E+02 -.875030437E+02 -.875332721E+02 -.875556642E+02 -.875711937E+02 -.875807388E+02 -.875850907E+02 -.875849638E+02 -.875810057E+02 -.875738079E+02 -.875639174E+02 -.875518486E+02 -.875380963E+02 -.875231507E+02 -.875075140E+02 -.874917197E+02 -.874763564E+02 -.874620965E+02 -.874497314E+02 -.874402159E+02 -.874347250E+02 -.874347250E+02
 -.873932102E+02 -.873932102E+02 -.873962544E+02 -.874013928E+02 -.874078288E+02 -.874148814E+02 -.874219532E+02 -.874285061E+02 -.874340401E+02 -.874380764E+02 -.874401430E+02 -.874397624E+02 -.874364408E+02 -.874296589E+02 -.874188632E+02 -.874034588E+02 -.873828023E+02 -.873561966E+02 -.873228856E+02 -.872820508E+02 -.872328096E+02 -.871742150E+02 -.871052581E+02 -.870248745E+02 -.869319540E+02 -.868253557E+02 -.867039294E+02 -.865665444E+02 -.864121263E+02 -.862397045E+02 -.860484689E+02 -.858378392E+02 -.856075436E+02 -.853577087E+02 -.850889565E+02 -.848025053E+02 -.845002688E+02 -.841849456E+02 -.838600883E+02 -.835301419E+02 -.832004361E+02 -.828771212E+02 -.825670344E+02 -.822774904E+02 -.820159975E+02 -.817899072E+02 -.816060191E+02 -.814701719E+02 -.813868598E+02 -.813589182E+02 -.813873164E+02 -.814710853E+02 -.816073898E+02 -.817917357E+02 -.820182846E+02 -.822802372E+02 -.825702420E+02 -.828807910E+02 -.832045696E+02 -.835347407E+02 -.838651542E+02 -.841904803E+02 -.845062743E+02 -.848089835E+02 -.850959093E+02 -.853651380E+02 -.856154510E+02 -.858462263E+02 -.860573369E+02 -.862490543E+02 -.864219585E+02 -.865768588E+02 -.867147253E+02 -.868366313E+02 -.869437065E+02 -.870370998E+02 -.871179505E+02 -.871873667E+02 -.872464107E+02 -.872960884E+02 -.873373431E+02 -.873710535E+02 -.873980328E+02 -.874190309E+02 -.874347375E+02 -.874457865E+02 -.874527618E+02 -.874562032E+02 -.874566132E+02 -.874544650E+02 -.874502108E+02 -.874442914E+02 -.874371472E+02 -.874292308E+02 -.874210221E+02 -.874130464E+02 -.874058960E+02 -.874002576E+02 -.873969460E+02 -.873969460E+02
 -.873571235E+02 -.873571235E+02 -.873581159E+02 -.873596181E+02 -.873611875E+02 -.873624117E+02 -.873628978E+02 -.873622644E+02 -.873601338E+02 -.873561249E+02 -.873498474E+02 -.873408956E+02 -.873288441E+02 -.873132425E+02 -.872936122E+02 -.872694423E+02 -.872401875E+02 -.872052657E+02 -.871640578E+02 -.871159071E+02 -.870601222E+02 -.869959800E+02 -.869227325E+02 -.868396150E+02 -.867458591E+02 -.866407085E+02 -.865234396E+02 -.863933877E+02 -.862499777E+02 -.860927614E+02 -.859214606E+02 -.857360152E+02 -.855366368E+02 -.853238647E+02 -.850986239E+02 -.848622800E+02 -.846166886E+02 -.843642324E+02 -.841078422E+02 -.838509931E+02 -.835976715E+02 -.833523064E+02 -.831196619E+02 -.829046898E+02 -.827123457E+02 -.825473765E+02 -.824140917E+02 -.823161362E+02 -.822562833E+02 -.822362690E+02 -.822566842E+02 -.823169381E+02 -.824152946E+02 -.825489805E+02 -.827143510E+02 -.829070965E+02 -.831224700E+02 -.833555161E+02 -.836012828E+02 -.838550060E+02 -.841122567E+02 -.843690482E+02 -.846219053E+02 -.848678970E+02 -.851046404E+02 -.853302795E+02 -.855434483E+02 -.857432216E+02 -.859290593E+02 -.861007493E+02 -.862583510E+02 -.864021418E+02 -.865325688E+02 -.866502059E+02 -.867557168E+02 -.868498233E+02 -.869332800E+02 -.870068535E+02 -.870713059E+02 -.871273828E+02 -.871758041E+02 -.872172580E+02 -.872523968E+02 -.872818354E+02 -.873061505E+02 -.873258816E+02 -.873415328E+02 -.873535753E+02 -.873624508E+02 -.873685753E+02 -.873723437E+02 -.873741349E+02 -.873743174E+02 -.873732558E+02 -.873713182E+02 -.873688847E+02 -.873663567E+02 -.873641692E+02 -.873628034E+02 -.873628034E+02
 -.873255003E+02 -.873255003E+02 -.873247183E+02 -.873230866E+02 -.873204809E+02 -.873167328E+02 -.873116392E+02 -.873049675E+02 -.872964593E+02 -.872858324E+02 -.872727817E+02 -.872569791E+02 -.872380739E+02 -.872156917E+02 -.871894343E+02 -.871588798E+02 -.871235826E+02 -.870830741E+02 -.870368650E+02 -.869844472E+02 -.869252988E+02 -.868588888E+02 -.867846850E+02 -.867021636E+02 -.866108211E+02 -.865101893E+02 -.863998530E+02 -.862794706E+02 -.861487991E+02 -.860077209E+02 -.858562740E+02 -.856946847E+02 -.855234016E+02 -.853431287E+02 -.851548580E+02 -.849598973E+02 -.847598913E+02 -.845568330E+02 -.843530620E+02 -.841512468E+02 -.839543474E+02 -.837655576E+02 -.835882250E+02 -.834257502E+02 -.832814688E+02 -.831585208E+02 -.830597152E+02 -.829873994E+02 -.829433435E+02 -.829286487E+02 -.829436886E+02 -.829880895E+02 -.830607500E+02 -.831599000E+02 -.832831918E+02 -.834278162E+02 -.835906332E+02 -.837683070E+02 -.839574367E+02 -.841546744E+02 -.843568262E+02 -.845609316E+02 -.847643219E+02 -.849646569E+02 -.851599433E+02 -.853485358E+02 -.855291260E+02 -.857007214E+02 -.858626170E+02 -.860143635E+02 -.861557337E+02 -.862866884E+02 -.864073440E+02 -.865179424E+02 -.866188235E+02 -.867104009E+02 -.867931411E+02 -.868675455E+02 -.869341359E+02 -.869934419E+02 -.870459920E+02 -.870923056E+02 -.871328875E+02 -.871682245E+02 -.871987819E+02 -.872250025E+02 -.872473056E+02 -.872660874E+02 -.872817209E+02 -.872945574E+02 -.873049271E+02 -.873131407E+02 -.873194906E+02 -.873242515E+02 -.873276816E+02 -.873300224E+02 -.873314975E+02 -.873323111E+02 -.873326432E+02 -.873326432E+02
 -.872984236E+02 -.872984236E+02 -.872961428E+02 -.872918739E+02 -.872857712E+02 -.872778836E+02 -.872681788E+02 -.872565609E+02 -.872428840E+02 -.872269607E+02 -.872085699E+02 -.871874611E+02 -.871633583E+02 -.871359630E+02 -.871049569E+02 -.870700035E+02 -.870307511E+02 -.869868352E+02 -.869378819E+02 -.868835118E+02 -.868233448E+02 -.867570069E+02 -.866841366E+02 -.866043948E+02 -.865174749E+02 -.864231156E+02 -.863211147E+02 -.862113455E+02 -.860937743E+02 -.859684799E+02 -.858356738E+02 -.856957210E+02 -.855491604E+02 -.853967238E+02 -.852393526E+02 -.850782099E+02 -.849146873E+02 -.847504039E+02 -.845871960E+02 -.844270966E+02 -.842723025E+02 -.841251293E+02 -.839879541E+02 -.838631479E+02 -.837529987E+02 -.836596303E+02 -.835849204E+02 -.835304231E+02 -.834973018E+02 -.834862768E+02 -.834975917E+02 -.835310026E+02 -.835857889E+02 -.836607871E+02 -.837544426E+02 -.838648774E+02 -.839899675E+02 -.841274244E+02 -.842748769E+02 -.844299474E+02 -.845903198E+02 -.847537969E+02 -.849183452E+02 -.850821276E+02 -.852435246E+02 -.854011438E+02 -.855538213E+02 -.857006150E+02 -.858407919E+02 -.859738123E+02 -.860993100E+02 -.862170722E+02 -.863270189E+02 -.864291823E+02 -.865236874E+02 -.866107347E+02 -.866905838E+02 -.867635395E+02 -.868299387E+02 -.868901408E+02 -.869445179E+02 -.869934480E+02 -.870373087E+02 -.870764725E+02 -.871113028E+02 -.871421513E+02 -.871693553E+02 -.871932361E+02 -.872140974E+02 -.872322239E+02 -.872478795E+02 -.872613058E+02 -.872727192E+02 -.872823073E+02 -.872902241E+02 -.872965827E+02 -.873014454E+02 -.873048099E+02 -.873065902E+02 -.873065902E+02
 -.872757876E+02 -.872757876E+02 -.872722717E+02 -.872658383E+02 -.872568802E+02 -.872456344E+02 -.872322188E+02 -.872166598E+02 -.871989135E+02 -.871788805E+02 -.871564182E+02 -.871313494E+02 -.871034692E+02 -.870725505E+02 -.870383489E+02 -.870006060E+02 -.869590539E+02 -.869134186E+02 -.868634242E+02 -.868087978E+02 -.867492740E+02 -.866846011E+02 -.866145483E+02 -.865389128E+02 -.864575290E+02 -.863702783E+02 -.862770996E+02 -.861780018E+02 -.860730754E+02 -.859625063E+02 -.858465884E+02 -.857257363E+02 -.856004976E+02 -.854715619E+02 -.853397693E+02 -.852061135E+02 -.850717415E+02 -.849379480E+02 -.848061625E+02 -.846779310E+02 -.845548893E+02 -.844387290E+02 -.843311580E+02 -.842338540E+02 -.841484148E+02 -.840763066E+02 -.840188132E+02 -.839769892E+02 -.839516190E+02 -.839431865E+02 -.839518549E+02 -.839774606E+02 -.840195194E+02 -.840772462E+02 -.841495862E+02 -.842352551E+02 -.843327862E+02 -.844405813E+02 -.845569622E+02 -.846802204E+02 -.848086636E+02 -.849406554E+02 -.850746494E+02 -.852092151E+02 -.853430571E+02 -.854750275E+02 -.856041316E+02 -.857295286E+02 -.858505275E+02 -.859665797E+02 -.860772694E+02 -.861823011E+02 -.862814877E+02 -.863747369E+02 -.864620386E+02 -.865434518E+02 -.866190935E+02 -.866891275E+02 -.867537547E+02 -.868132043E+02 -.868677265E+02 -.869175851E+02 -.869630525E+02 -.870044043E+02 -.870419154E+02 -.870758560E+02 -.871064886E+02 -.871340646E+02 -.871588220E+02 -.871809814E+02 -.872007430E+02 -.872182818E+02 -.872337421E+02 -.872472302E+02 -.872588045E+02 -.872684628E+02 -.872761242E+02 -.872816062E+02 -.872845928E+02 -.872845928E+02
 -.872573489E+02 -.872573489E+02 -.872528429E+02 -.872446817E+02 -.872334575E+02 -.872195662E+02 -.872032544E+02 -.871846547E+02 -.871638132E+02 -.871407091E+02 -.871152709E+02 -.870873878E+02 -.870569194E+02 -.870237031E+02 -.869875599E+02 -.869482999E+02 -.869057269E+02 -.868596429E+02 -.868098525E+02 -.867561676E+02 -.866984124E+02 -.866364284E+02 -.865700806E+02 -.864992640E+02 -.864239101E+02 -.863439948E+02 -.862595464E+02 -.861706536E+02 -.860774743E+02 -.859802439E+02 -.858792834E+02 -.857750071E+02 -.856679282E+02 -.855586642E+02 -.854479384E+02 -.853365802E+02 -.852255214E+02 -.851157885E+02 -.850084915E+02 -.849048078E+02 -.848059619E+02 -.847132010E+02 -.846277665E+02 -.845508627E+02 -.844836242E+02 -.844270825E+02 -.843821333E+02 -.843495077E+02 -.843297472E+02 -.843231842E+02 -.843299310E+02 -.843498748E+02 -.843826826E+02 -.844278125E+02 -.844845328E+02 -.845519471E+02 -.846290236E+02 -.847146270E+02 -.848075522E+02 -.849065573E+02 -.850103943E+02 -.851178381E+02 -.852277104E+02 -.853389004E+02 -.854503806E+02 -.855612183E+02 -.856705832E+02 -.857777505E+02 -.858821020E+02 -.859831229E+02 -.860803978E+02 -.861736041E+02 -.862625049E+02 -.863469407E+02 -.864268213E+02 -.865021167E+02 -.865728494E+02 -.866390860E+02 -.867009303E+02 -.867585157E+02 -.868119997E+02 -.868615574E+02 -.869073771E+02 -.869496553E+02 -.869885923E+02 -.870243887E+02 -.870572413E+02 -.870873397E+02 -.871148618E+02 -.871399698E+02 -.871628050E+02 -.871834812E+02 -.872020768E+02 -.872186247E+02 -.872330982E+02 -.872453937E+02 -.872553069E+02 -.872625016E+02 -.872664679E+02 -.872664679E+02
 -.872427726E+02 -.872427726E+02 -.872374981E+02 -.872280029E+02 -.872150412E+02 -.871991395E+02 -.871806516E+02 -.871598001E+02 -.871367081E+02 -.871114230E+02 -.870839356E+02 -.870541933E+02 -.870221124E+02 -.869875861E+02 -.869504919E+02 -.869106978E+02 -.868680672E+02 -.868224640E+02 -.867737569E+02 -.867218239E+02 -.866665568E+02 -.866078661E+02 -.865456853E+02 -.864799769E+02 -.864107369E+02 -.863380009E+02 -.862618497E+02 -.861824150E+02 -.860998848E+02 -.860145092E+02 -.859266046E+02 -.858365582E+02 -.857448303E+02 -.856519567E+02 -.855585474E+02 -.854652853E+02 -.853729208E+02 -.852822653E+02 -.851941808E+02 -.851095674E+02 -.850293483E+02 -.849544511E+02 -.848857888E+02 -.848242379E+02 -.847706168E+02 -.847256632E+02 -.846900140E+02 -.846641858E+02 -.846485600E+02 -.846433699E+02 -.846486940E+02 -.846644533E+02 -.846904137E+02 -.847261933E+02 -.847712748E+02 -.848250207E+02 -.848866924E+02 -.849554712E+02 -.850304796E+02 -.851108040E+02 -.851955157E+02 -.852836910E+02 -.853744289E+02 -.854668662E+02 -.855601908E+02 -.856536510E+02 -.857465631E+02 -.858383155E+02 -.859283715E+02 -.860162694E+02 -.861016205E+02 -.861841070E+02 -.862634774E+02 -.863395420E+02 -.864121675E+02 -.864812717E+02 -.865468173E+02 -.866088069E+02 -.866672768E+02 -.867222923E+02 -.867739425E+02 -.868223355E+02 -.868675942E+02 -.869098521E+02 -.869492491E+02 -.869859278E+02 -.870200296E+02 -.870516902E+02 -.870810355E+02 -.871081759E+02 -.871332004E+02 -.871561682E+02 -.871770996E+02 -.871959628E+02 -.872126577E+02 -.872269941E+02 -.872386636E+02 -.872472022E+02 -.872519409E+02 -.872519409E+02
 -.872316708E+02 -.872316708E+02 -.872258243E+02 -.872153428E+02 -.872011078E+02 -.871837502E+02 -.871637105E+02 -.871412851E+02 -.871166613E+02 -.870899443E+02 -.870611772E+02 -.870303577E+02 -.869974499E+02 -.869623943E+02 -.869251158E+02 -.868855299E+02 -.868435485E+02 -.867990846E+02 -.867520567E+02 -.867023930E+02 -.866500353E+02 -.865949434E+02 -.865370987E+02 -.864765081E+02 -.864132087E+02 -.863472712E+02 -.862788043E+02 -.862079584E+02 -.861349289E+02 -.860599599E+02 -.859833465E+02 -.859054369E+02 -.858266329E+02 -.857473905E+02 -.856682178E+02 -.855896722E+02 -.855123560E+02 -.854369101E+02 -.853640056E+02 -.852943342E+02 -.852285966E+02 -.851674896E+02 -.851116921E+02 -.850618504E+02 -.850185630E+02 -.849823661E+02 -.849537198E+02 -.849329960E+02 -.849204677E+02 -.849163020E+02 -.849205549E+02 -.849331695E+02 -.849539784E+02 -.849827077E+02 -.850189847E+02 -.850623488E+02 -.851122629E+02 -.851681278E+02 -.852292964E+02 -.852950889E+02 -.853648077E+02 -.854377512E+02 -.855132267E+02 -.855905620E+02 -.856691155E+02 -.857482835E+02 -.858275075E+02 -.859062782E+02 -.859841384E+02 -.860606848E+02 -.861355679E+02 -.862084912E+02 -.862792091E+02 -.863475246E+02 -.864132858E+02 -.864763826E+02 -.865367429E+02 -.865943285E+02 -.866491312E+02 -.867011691E+02 -.867504824E+02 -.867971298E+02 -.868411846E+02 -.868827313E+02 -.869218621E+02 -.869586726E+02 -.869932583E+02 -.870257100E+02 -.870561092E+02 -.870845219E+02 -.871109917E+02 -.871355311E+02 -.871581101E+02 -.871786419E+02 -.871969643E+02 -.872128154E+02 -.872258015E+02 -.872353553E+02 -.872406808E+02 -.872406808E+02
 -.872236330E+02 -.872236330E+02 -.872173853E+02 -.872062189E+02 -.871911112E+02 -.871727733E+02 -.871517134E+02 -.871282868E+02 -.871027327E+02 -.870752031E+02 -.870457851E+02 -.870145175E+02 -.869814043E+02 -.869464251E+02 -.869095433E+02 -.868707129E+02 -.868298840E+02 -.867870079E+02 -.867420409E+02 -.866949483E+02 -.866457083E+02 -.865943148E+02 -.865407810E+02 -.864851425E+02 -.864274604E+02 -.863678237E+02 -.863063531E+02 -.862432022E+02 -.861785607E+02 -.861126559E+02 -.860457538E+02 -.859781598E+02 -.859102189E+02 -.858423145E+02 -.857748663E+02 -.857083277E+02 -.856431814E+02 -.855799344E+02 -.855191109E+02 -.854612456E+02 -.854068745E+02 -.853565257E+02 -.853107096E+02 -.852699083E+02 -.852345654E+02 -.852050763E+02 -.851817783E+02 -.851649431E+02 -.851547697E+02 -.851513795E+02 -.851548130E+02 -.851650290E+02 -.851819053E+02 -.852052421E+02 -.852347671E+02 -.852701420E+02 -.853109707E+02 -.853568088E+02 -.854071733E+02 -.854615530E+02 -.855194189E+02 -.855802339E+02 -.856434625E+02 -.857085792E+02 -.857750762E+02 -.858424695E+02 -.859103047E+02 -.859781607E+02 -.860456528E+02 -.861124349E+02 -.861782000E+02 -.862426808E+02 -.863056485E+02 -.863669122E+02 -.864263165E+02 -.864837398E+02 -.865390915E+02 -.865923098E+02 -.866433582E+02 -.866922233E+02 -.867389113E+02 -.867834454E+02 -.868258624E+02 -.868662096E+02 -.869045419E+02 -.869409179E+02 -.869753959E+02 -.870080302E+02 -.870388652E+02 -.870679297E+02 -.870952296E+02 -.871207376E+02 -.871443817E+02 -.871660298E+02 -.871854687E+02 -.872023785E+02 -.872162980E+02 -.872265793E+02 -.872323286E+02 -.872323286E+02
 -.872182493E+02 -.872182493E+02 -.872117467E+02 -.872001520E+02 -.871845116E+02 -.871655945E+02 -.871439601E+02 -.871200083E+02 -.870940189E+02 -.870661814E+02 -.870366176E+02 -.870053999E+02 -.869725645E+02 -.869381223E+02 -.869020676E+02 -.868643846E+02 -.868250533E+02 -.867840540E+02 -.867413712E+02 -.866969972E+02 -.866509353E+02 -.866032028E+02 -.865538331E+02 -.865028786E+02 -.864504130E+02 -.863965331E+02 -.863413606E+02 -.862850441E+02 -.862277601E+02 -.861697139E+02 -.861111401E+02 -.860523028E+02 -.859934945E+02 -.859350352E+02 -.858772704E+02 -.858205681E+02 -.857653153E+02 -.857119141E+02 -.856607760E+02 -.856123166E+02 -.855669492E+02 -.855250775E+02 -.854870892E+02 -.854533478E+02 -.854241864E+02 -.853998999E+02 -.853807394E+02 -.853669060E+02 -.853585469E+02 -.853557516E+02 -.853585498E+02 -.853669111E+02 -.853807450E+02 -.853999038E+02 -.854241853E+02 -.854533378E+02 -.854870654E+02 -.855250342E+02 -.855668798E+02 -.856122138E+02 -.856606312E+02 -.857117180E+02 -.857650575E+02 -.858202371E+02 -.858768537E+02 -.859345192E+02 -.859928642E+02 -.860515423E+02 -.861102322E+02 -.861686398E+02 -.862265001E+02 -.862835769E+02 -.863396635E+02 -.863945823E+02 -.864481833E+02 -.865003437E+02 -.865509655E+02 -.865999743E+02 -.866473175E+02 -.866929612E+02 -.867368892E+02 -.867790997E+02 -.868196031E+02 -.868584192E+02 -.868955745E+02 -.869310987E+02 -.869650210E+02 -.869973661E+02 -.870281485E+02 -.870573667E+02 -.870849953E+02 -.871109747E+02 -.871351988E+02 -.871574987E+02 -.871776212E+02 -.871952011E+02 -.872097256E+02 -.872204867E+02 -.872265190E+02 -.872265190E+02
 -.872151268E+02 -.872151268E+02 -.872084922E+02 -.871966848E+02 -.871807952E+02 -.871616324E+02 -.871397910E+02 -.871157037E+02 -.870896804E+02 -.870619391E+02 -.870326290E+02 -.870018484E+02 -.869696590E+02 -.869360964E+02 -.869011790E+02 -.868649143E+02 -.868273049E+02 -.867883528E+02 -.867480630E+02 -.867064470E+02 -.866635251E+02 -.866193294E+02 -.865739056E+02 -.865273149E+02 -.864796360E+02 -.864309660E+02 -.863814223E+02 -.863311430E+02 -.862802883E+02 -.862290401E+02 -.861776023E+02 -.861262008E+02 -.860750821E+02 -.860245122E+02 -.859747745E+02 -.859261678E+02 -.858790032E+02 -.858336004E+02 -.857902842E+02 -.857493796E+02 -.857112075E+02 -.856760794E+02 -.856442923E+02 -.856161235E+02 -.855918255E+02 -.855716213E+02 -.855556996E+02 -.855442117E+02 -.855372676E+02 -.855349342E+02 -.855372338E+02 -.855441432E+02 -.855555949E+02 -.855714778E+02 -.855916400E+02 -.856158919E+02 -.856440096E+02 -.856757398E+02 -.857108043E+02 -.857489051E+02 -.857897297E+02 -.858329565E+02 -.858782591E+02 -.859253120E+02 -.859737943E+02 -.860233938E+02 -.860738106E+02 -.861247600E+02 -.861759748E+02 -.862272073E+02 -.862782305E+02 -.863288392E+02 -.863788499E+02 -.864281017E+02 -.864764551E+02 -.865237918E+02 -.865700137E+02 -.866150416E+02 -.866588142E+02 -.867012860E+02 -.867424260E+02 -.867822157E+02 -.868206469E+02 -.868577196E+02 -.868934390E+02 -.869278128E+02 -.869608476E+02 -.869925449E+02 -.870228955E+02 -.870518736E+02 -.870794289E+02 -.871054760E+02 -.871298819E+02 -.871524491E+02 -.871728938E+02 -.871908174E+02 -.872056699E+02 -.872167009E+02 -.872228966E+02 -.872228966E+02
 -.872139003E+02 -.872139003E+02 -.872072357E+02 -.871953932E+02 -.871794879E+02 -.871603517E+02 -.871386020E+02 -.871146930E+02 -.870889560E+02 -.870616296E+02 -.870328833E+02 -.870028352E+02 -.869715663E+02 -.869391312E+02 -.869055666E+02 -.868708976E+02 -.868351438E+02 -.867983228E+02 -.867604542E+02 -.867215624E+02 -.866816790E+02 -.866408451E+02 -.865991126E+02 -.865565463E+02 -.865132249E+02 -.864692418E+02 -.864247065E+02 -.863797447E+02 -.863344989E+02 -.862891283E+02 -.862438086E+02 -.861987316E+02 -.861541041E+02 -.861101467E+02 -.860670919E+02 -.860251826E+02 -.859846693E+02 -.859458075E+02 -.859088546E+02 -.858740664E+02 -.858416940E+02 -.858119794E+02 -.857851525E+02 -.857614266E+02 -.857409954E+02 -.857240288E+02 -.857106710E+02 -.857010364E+02 -.856952086E+02 -.856932381E+02 -.856951416E+02 -.857009017E+02 -.857104669E+02 -.857237529E+02 -.857406442E+02 -.857609962E+02 -.857846377E+02 -.858113744E+02 -.858409919E+02 -.858732596E+02 -.859079343E+02 -.859447643E+02 -.859834925E+02 -.860238606E+02 -.860656121E+02 -.861084953E+02 -.861522663E+02 -.861966915E+02 -.862415490E+02 -.862866309E+02 -.863317443E+02 -.863767124E+02 -.864213747E+02 -.864655878E+02 -.865092248E+02 -.865521756E+02 -.865943459E+02 -.866356569E+02 -.866760437E+02 -.867154549E+02 -.867538507E+02 -.867912019E+02 -.868274877E+02 -.868626937E+02 -.868968098E+02 -.869298275E+02 -.869617361E+02 -.869925191E+02 -.870221491E+02 -.870505813E+02 -.870777460E+02 -.871035380E+02 -.871278038E+02 -.871503246E+02 -.871707946E+02 -.871887920E+02 -.872037419E+02 -.872148677E+02 -.872211266E+02 -.872211266E+02
 -.872142385E+02 -.872142385E+02 -.872076269E+02 -.871958939E+02 -.871801616E+02 -.871612713E+02 -.871398517E+02 -.871163697E+02 -.870911699E+02 -.870645048E+02 -.870365582E+02 -.870074625E+02 -.869773131E+02 -.869461785E+02 -.869141088E+02 -.868811424E+02 -.868473108E+02 -.868126428E+02 -.867771681E+02 -.867409195E+02 -.867039354E+02 -.866662616E+02 -.866279527E+02 -.865890733E+02 -.865496991E+02 -.865099178E+02 -.864698290E+02 -.864295454E+02 -.863891925E+02 -.863489082E+02 -.863088431E+02 -.862691593E+02 -.862300298E+02 -.861916375E+02 -.861541734E+02 -.861178351E+02 -.860828251E+02 -.860493484E+02 -.860176100E+02 -.859878127E+02 -.859601540E+02 -.859348236E+02 -.859120008E+02 -.858918513E+02 -.858745247E+02 -.858601524E+02 -.858488450E+02 -.858406906E+02 -.858357529E+02 -.858340707E+02 -.858356566E+02 -.858404972E+02 -.858485529E+02 -.858597591E+02 -.858740269E+02 -.858912449E+02 -.859112808E+02 -.859339842E+02 -.859591883E+02 -.859867132E+02 -.860163682E+02 -.860479547E+02 -.860812691E+02 -.861161053E+02 -.861522574E+02 -.861895219E+02 -.862277001E+02 -.862665999E+02 -.863060374E+02 -.863458384E+02 -.863858399E+02 -.864258902E+02 -.864658502E+02 -.865055937E+02 -.865450072E+02 -.865839902E+02 -.866224546E+02 -.866603246E+02 -.866975358E+02 -.867340344E+02 -.867697762E+02 -.868047252E+02 -.868388525E+02 -.868721340E+02 -.869045488E+02 -.869360764E+02 -.869666933E+02 -.869963697E+02 -.870250641E+02 -.870527177E+02 -.870792459E+02 -.871045289E+02 -.871283984E+02 -.871506209E+02 -.871708758E+02 -.871887271E+02 -.872035859E+02 -.872146623E+02 -.872209018E+02 -.872209018E+02
 -.872158468E+02 -.872158468E+02 -.872093548E+02 -.871978468E+02 -.871824375E+02 -.871639664E+02 -.871430641E+02 -.871202023E+02 -.870957322E+02 -.870699148E+02 -.870429429E+02 -.870149587E+02 -.869860673E+02 -.869563474E+02 -.869258587E+02 -.868946486E+02 -.868627573E+02 -.868302212E+02 -.867970764E+02 -.867633608E+02 -.867291167E+02 -.866943917E+02 -.866592403E+02 -.866237249E+02 -.865879166E+02 -.865518958E+02 -.865157524E+02 -.864795860E+02 -.864435063E+02 -.864076322E+02 -.863720920E+02 -.863370226E+02 -.863025687E+02 -.862688817E+02 -.862361188E+02 -.862044414E+02 -.861740137E+02 -.861450006E+02 -.861175666E+02 -.860918731E+02 -.860680768E+02 -.860463273E+02 -.860267655E+02 -.860095212E+02 -.859947112E+02 -.859824377E+02 -.859727866E+02 -.859658261E+02 -.859616055E+02 -.859601548E+02 -.859614836E+02 -.859655815E+02 -.859724177E+02 -.859819421E+02 -.859940856E+02 -.860087616E+02 -.860258670E+02 -.860452842E+02 -.860668824E+02 -.860905201E+02 -.861160466E+02 -.861433043E+02 -.861721309E+02 -.862023611E+02 -.862338289E+02 -.862663691E+02 -.862998195E+02 -.863340218E+02 -.863688236E+02 -.864040793E+02 -.864396509E+02 -.864754093E+02 -.865112345E+02 -.865470163E+02 -.865826542E+02 -.866180578E+02 -.866531464E+02 -.866878489E+02 -.867221034E+02 -.867558564E+02 -.867890618E+02 -.868216803E+02 -.868536779E+02 -.868850243E+02 -.869156910E+02 -.869456491E+02 -.869748661E+02 -.870033022E+02 -.870309060E+02 -.870576079E+02 -.870833131E+02 -.871078915E+02 -.871311646E+02 -.871528899E+02 -.871727383E+02 -.871902671E+02 -.872048827E+02 -.872157933E+02 -.872219463E+02 -.872219463E+02
 -.872184680E+02 -.872184680E+02 -.872121480E+02 -.872009553E+02 -.871859859E+02 -.871680683E+02 -.871478270E+02 -.871257320E+02 -.871021360E+02 -.870773033E+02 -.870514315E+02 -.870246687E+02 -.869971266E+02 -.869688902E+02 -.869400258E+02 -.869105871E+02 -.868806197E+02 -.868501650E+02 -.868192630E+02 -.867879545E+02 -.867562831E+02 -.867242964E+02 -.866920473E+02 -.866595946E+02 -.866270041E+02 -.865943485E+02 -.865617080E+02 -.865291703E+02 -.864968305E+02 -.864647909E+02 -.864331605E+02 -.864020549E+02 -.863715950E+02 -.863419065E+02 -.863131189E+02 -.862853644E+02 -.862587765E+02 -.862334889E+02 -.862096338E+02 -.861873406E+02 -.861667343E+02 -.861479339E+02 -.861310509E+02 -.861161876E+02 -.861034360E+02 -.860928764E+02 -.860845758E+02 -.860785878E+02 -.860749508E+02 -.860736880E+02 -.860748069E+02 -.860782994E+02 -.860841412E+02 -.860922932E+02 -.861027012E+02 -.861152972E+02 -.861300002E+02 -.861467173E+02 -.861653455E+02 -.861857723E+02 -.862078779E+02 -.862315366E+02 -.862566180E+02 -.862829891E+02 -.863105152E+02 -.863390619E+02 -.863684962E+02 -.863986876E+02 -.864295096E+02 -.864608401E+02 -.864925631E+02 -.865245685E+02 -.865567533E+02 -.865890216E+02 -.866212854E+02 -.866534639E+02 -.866854842E+02 -.867172809E+02 -.867487957E+02 -.867799767E+02 -.868107783E+02 -.868411597E+02 -.868710844E+02 -.869005181E+02 -.869294275E+02 -.869577781E+02 -.869855309E+02 -.870126394E+02 -.870390450E+02 -.870646710E+02 -.870894155E+02 -.871131416E+02 -.871356654E+02 -.871567394E+02 -.871760318E+02 -.871930993E+02 -.872073514E+02 -.872180034E+02 -.872240163E+02 -.872240163E+02
 -.872218804E+02 -.872218804E+02 -.872157727E+02 -.872049646E+02 -.871905243E+02 -.871732614E+02 -.871537884E+02 -.871325685E+02 -.871099511E+02 -.870861998E+02 -.870615138E+02 -.870360439E+02 -.870099050E+02 -.869831863E+02 -.869559579E+02 -.869282773E+02 -.869001937E+02 -.868717511E+02 -.868429917E+02 -.868139572E+02 -.867846912E+02 -.867552401E+02 -.867256539E+02 -.866959877E+02 -.866663012E+02 -.866366598E+02 -.866071346E+02 -.865778022E+02 -.865487452E+02 -.865200510E+02 -.864918125E+02 -.864641271E+02 -.864370958E+02 -.864108233E+02 -.863854166E+02 -.863609842E+02 -.863376353E+02 -.863154785E+02 -.862946207E+02 -.862751664E+02 -.862572158E+02 -.862408640E+02 -.862261998E+02 -.862133048E+02 -.862022518E+02 -.861931043E+02 -.861859152E+02 -.861807267E+02 -.861775690E+02 -.861764605E+02 -.861774068E+02 -.861804015E+02 -.861854256E+02 -.861924479E+02 -.862014258E+02 -.862123053E+02 -.862250222E+02 -.862395030E+02 -.862556653E+02 -.862734196E+02 -.862926699E+02 -.863133151E+02 -.863352502E+02 -.863583671E+02 -.863825566E+02 -.864077086E+02 -.864337138E+02 -.864604643E+02 -.864878547E+02 -.865157831E+02 -.865441514E+02 -.865728660E+02 -.866018388E+02 -.866309866E+02 -.866602325E+02 -.866895050E+02 -.867187389E+02 -.867478745E+02 -.867768577E+02 -.868056396E+02 -.868341758E+02 -.868624258E+02 -.868903519E+02 -.869179179E+02 -.869450877E+02 -.869718230E+02 -.869980809E+02 -.870238103E+02 -.870489480E+02 -.870734128E+02 -.870970985E+02 -.871198648E+02 -.871415252E+02 -.871618316E+02 -.871804537E+02 -.871969530E+02 -.872107480E+02 -.872210692E+02 -.872269001E+02 -.872269001E+02
 -.872258960E+02 -.872258960E+02 -.872200307E+02 -.872096588E+02 -.871958133E+02 -.871792792E+02 -.871606521E+02 -.871403838E+02 -.871188171E+02 -.870962119E+02 -.870727657E+02 -.870486295E+02 -.870239195E+02 -.869987263E+02 -.869731224E+02 -.869471670E+02 -.869209111E+02 -.868944000E+02 -.868676763E+02 -.868407819E+02 -.868137591E+02 -.867866524E+02 -.867595086E+02 -.867323782E+02 -.867053154E+02 -.866783787E+02 -.866516307E+02 -.866251383E+02 -.865989726E+02 -.865732089E+02 -.865479260E+02 -.865232058E+02 -.864991335E+02 -.864757959E+02 -.864532819E+02 -.864316809E+02 -.864110823E+02 -.863915750E+02 -.863732459E+02 -.863561795E+02 -.863404568E+02 -.863261544E+02 -.863133435E+02 -.863020894E+02 -.862924501E+02 -.862844763E+02 -.862782101E+02 -.862736850E+02 -.862709249E+02 -.862699443E+02 -.862707477E+02 -.862733299E+02 -.862776758E+02 -.862837605E+02 -.862915500E+02 -.863010013E+02 -.863120633E+02 -.863246769E+02 -.863387763E+02 -.863542894E+02 -.863711390E+02 -.863892433E+02 -.864085170E+02 -.864288724E+02 -.864502201E+02 -.864724696E+02 -.864955309E+02 -.865193144E+02 -.865437325E+02 -.865686994E+02 -.865941324E+02 -.866199520E+02 -.866460826E+02 -.866724526E+02 -.866989948E+02 -.867256463E+02 -.867523488E+02 -.867790486E+02 -.868056960E+02 -.868322455E+02 -.868586546E+02 -.868848841E+02 -.869108963E+02 -.869366545E+02 -.869621209E+02 -.869872555E+02 -.870120129E+02 -.870363394E+02 -.870601690E+02 -.870834183E+02 -.871059790E+02 -.871277101E+02 -.871484252E+02 -.871678788E+02 -.871857459E+02 -.872015967E+02 -.872148641E+02 -.872247993E+02 -.872304161E+02 -.872304161E+02
 -.872303573E+02 -.872303573E+02 -.872247561E+02 -.872148572E+02 -.872016531E+02 -.871858995E+02 -.871681713E+02 -.871489058E+02 -.871284360E+02 -.871070156E+02 -.870848384E+02 -.870620534E+02 -.870387760E+02 -.870150971E+02 -.869910893E+02 -.869668126E+02 -.869423184E+02 -.869176520E+02 -.868928558E+02 -.868679705E+02 -.868430370E+02 -.868180969E+02 -.867931940E+02 -.867683743E+02 -.867436865E+02 -.867191827E+02 -.866949179E+02 -.866709504E+02 -.866473417E+02 -.866241562E+02 -.866014609E+02 -.865793252E+02 -.865578204E+02 -.865370193E+02 -.865169955E+02 -.864978232E+02 -.864795759E+02 -.864623266E+02 -.864461462E+02 -.864311037E+02 -.864172647E+02 -.864046912E+02 -.863934408E+02 -.863835659E+02 -.863751133E+02 -.863681235E+02 -.863626304E+02 -.863586607E+02 -.863562334E+02 -.863553602E+02 -.863560446E+02 -.863582823E+02 -.863620612E+02 -.863673613E+02 -.863741555E+02 -.863824091E+02 -.863920810E+02 -.864031236E+02 -.864154839E+02 -.864291036E+02 -.864439200E+02 -.864598667E+02 -.864768743E+02 -.864948708E+02 -.865137829E+02 -.865335361E+02 -.865540557E+02 -.865752674E+02 -.865970978E+02 -.866194749E+02 -.866423287E+02 -.866655918E+02 -.866891993E+02 -.867130894E+02 -.867372035E+02 -.867614866E+02 -.867858870E+02 -.868103562E+02 -.868348492E+02 -.868593238E+02 -.868837403E+02 -.869080610E+02 -.869322491E+02 -.869562681E+02 -.869800802E+02 -.870036443E+02 -.870269140E+02 -.870498346E+02 -.870723389E+02 -.870943426E+02 -.871157378E+02 -.871363842E+02 -.871560984E+02 -.871746396E+02 -.871916910E+02 -.872068352E+02 -.872195231E+02 -.872290318E+02 -.872344107E+02 -.872344107E+02
 -.872351337E+02 -.872351337E+02 -.872298116E+02 -.872204105E+02 -.872078788E+02 -.871929393E+02 -.871761434E+02 -.871579113E+02 -.871385640E+02 -.871183470E+02 -.870974486E+02 -.870760142E+02 -.870541572E+02 -.870319670E+02 -.870095156E+02 -.869868624E+02 -.869640581E+02 -.869411475E+02 -.869181719E+02 -.868951705E+02 -.868721820E+02 -.868492455E+02 -.868264010E+02 -.868036905E+02 -.867811577E+02 -.867588487E+02 -.867368120E+02 -.867150982E+02 -.866937604E+02 -.866728539E+02 -.866524357E+02 -.866325646E+02 -.866133007E+02 -.865947049E+02 -.865768386E+02 -.865597633E+02 -.865435401E+02 -.865282287E+02 -.865138877E+02 -.865005733E+02 -.864883392E+02 -.864772358E+02 -.864673098E+02 -.864586039E+02 -.864511557E+02 -.864449980E+02 -.864401581E+02 -.864366575E+02 -.864345115E+02 -.864337294E+02 -.864343140E+02 -.864362618E+02 -.864395631E+02 -.864442017E+02 -.864501556E+02 -.864573968E+02 -.864658920E+02 -.864756028E+02 -.864864860E+02 -.864984943E+02 -.865115764E+02 -.865256783E+02 -.865407429E+02 -.865567112E+02 -.865735226E+02 -.865911156E+02 -.866094281E+02 -.866283980E+02 -.866479639E+02 -.866680651E+02 -.866886425E+02 -.867096384E+02 -.867309973E+02 -.867526660E+02 -.867745935E+02 -.867967315E+02 -.868190343E+02 -.868414585E+02 -.868639634E+02 -.868865102E+02 -.869090620E+02 -.869315831E+02 -.869540383E+02 -.869763919E+02 -.869986064E+02 -.870206410E+02 -.870424493E+02 -.870639765E+02 -.870851555E+02 -.871059028E+02 -.871261118E+02 -.871456449E+02 -.871643233E+02 -.871819132E+02 -.871981081E+02 -.872125058E+02 -.872245781E+02 -.872336315E+02 -.872387555E+02 -.872387555E+02
 -.872401189E+02 -.872401189E+02 -.872350849E+02 -.872261970E+02 -.872143560E+02 -.872002498E+02 -.871844038E+02 -.871672195E+02 -.871490042E+02 -.871299935E+02 -.871103691E+02 -.870902715E+02 -.870698107E+02 -.870490738E+02 -.870281312E+02 -.870070409E+02 -.869858525E+02 -.869646093E+02 -.869433512E+02 -.869221153E+02 -.869009383E+02 -.868798562E+02 -.868589059E+02 -.868381252E+02 -.868175533E+02 -.867972311E+02 -.867772011E+02 -.867575074E+02 -.867381958E+02 -.867193138E+02 -.867009102E+02 -.866830347E+02 -.866657380E+02 -.866490714E+02 -.866330863E+02 -.866178339E+02 -.866033649E+02 -.865897287E+02 -.865769737E+02 -.865651460E+02 -.865542898E+02 -.865444462E+02 -.865356535E+02 -.865279463E+02 -.865213553E+02 -.865159072E+02 -.865116240E+02 -.865085231E+02 -.865066170E+02 -.865059131E+02 -.865064137E+02 -.865081160E+02 -.865110118E+02 -.865150882E+02 -.865203273E+02 -.865267062E+02 -.865341979E+02 -.865427710E+02 -.865523903E+02 -.865630170E+02 -.865746093E+02 -.865871226E+02 -.866005100E+02 -.866147228E+02 -.866297108E+02 -.866454228E+02 -.866618072E+02 -.866788119E+02 -.866963853E+02 -.867144763E+02 -.867330345E+02 -.867520108E+02 -.867713578E+02 -.867910292E+02 -.868109809E+02 -.868311705E+02 -.868515577E+02 -.868721037E+02 -.868927717E+02 -.869135265E+02 -.869343339E+02 -.869551605E+02 -.869759727E+02 -.869967362E+02 -.870174147E+02 -.870379680E+02 -.870583504E+02 -.870785079E+02 -.870983748E+02 -.871178691E+02 -.871368867E+02 -.871552943E+02 -.871729188E+02 -.871895350E+02 -.872048486E+02 -.872184743E+02 -.872299075E+02 -.872384867E+02 -.872433445E+02 -.872433445E+02
 -.872452268E+02 -.872452268E+02 -.872404859E+02 -.872321187E+02 -.872209769E+02 -.872077116E+02 -.871928210E+02 -.871766863E+02 -.871595999E+02 -.871417867E+02 -.871234204E+02 -.871046357E+02 -.870855386E+02 -.870662131E+02 -.870467271E+02 -.870271367E+02 -.870074897E+02 -.869878278E+02 -.869681888E+02 -.869486081E+02 -.869291195E+02 -.869097566E+02 -.868905530E+02 -.868715428E+02 -.868527610E+02 -.868342438E+02 -.868160284E+02 -.867981534E+02 -.867806585E+02 -.867635843E+02 -.867469725E+02 -.867308656E+02 -.867153065E+02 -.867003383E+02 -.866860042E+02 -.866723470E+02 -.866594089E+02 -.866472312E+02 -.866358537E+02 -.866253147E+02 -.866156505E+02 -.866068951E+02 -.865990797E+02 -.865922327E+02 -.865863794E+02 -.865815413E+02 -.865777366E+02 -.865749794E+02 -.865732798E+02 -.865726438E+02 -.865730734E+02 -.865745660E+02 -.865771153E+02 -.865807103E+02 -.865853366E+02 -.865909755E+02 -.865976048E+02 -.866051988E+02 -.866137286E+02 -.866231623E+02 -.866334654E+02 -.866446012E+02 -.866565309E+02 -.866692141E+02 -.866826090E+02 -.866966730E+02 -.867113627E+02 -.867266346E+02 -.867424452E+02 -.867587509E+02 -.867755093E+02 -.867926782E+02 -.868102169E+02 -.868280854E+02 -.868462454E+02 -.868646597E+02 -.868832926E+02 -.869021098E+02 -.869210781E+02 -.869401654E+02 -.869593403E+02 -.869785717E+02 -.869978281E+02 -.870170767E+02 -.870362825E+02 -.870554068E+02 -.870744051E+02 -.870932248E+02 -.871118021E+02 -.871300576E+02 -.871478907E+02 -.871651730E+02 -.871817385E+02 -.871973716E+02 -.872117917E+02 -.872246319E+02 -.872354128E+02 -.872435064E+02 -.872480912E+02 -.872480912E+02
 -.872503894E+02 -.872503894E+02 -.872459429E+02 -.872380979E+02 -.872276559E+02 -.872152304E+02 -.872012911E+02 -.871861983E+02 -.871702285E+02 -.871535951E+02 -.871364630E+02 -.871189606E+02 -.871011891E+02 -.870832287E+02 -.870651446E+02 -.870469904E+02 -.870288118E+02 -.870106485E+02 -.869925362E+02 -.869745081E+02 -.869565956E+02 -.869388297E+02 -.869212407E+02 -.869038595E+02 -.868867174E+02 -.868698464E+02 -.868532791E+02 -.868370491E+02 -.868211909E+02 -.868057394E+02 -.867907305E+02 -.867762002E+02 -.867621851E+02 -.867487215E+02 -.867358458E+02 -.867235941E+02 -.867120015E+02 -.867011026E+02 -.866909304E+02 -.866815168E+02 -.866728918E+02 -.866650835E+02 -.866581176E+02 -.866520176E+02 -.866468041E+02 -.866424950E+02 -.866391051E+02 -.866366458E+02 -.866351256E+02 -.866345494E+02 -.866349186E+02 -.866362312E+02 -.866384819E+02 -.866416618E+02 -.866457589E+02 -.866507580E+02 -.866566406E+02 -.866633857E+02 -.866709694E+02 -.866793654E+02 -.866885451E+02 -.866984780E+02 -.867091320E+02 -.867204734E+02 -.867324673E+02 -.867450781E+02 -.867582693E+02 -.867720042E+02 -.867862460E+02 -.868009580E+02 -.868161036E+02 -.868316471E+02 -.868475531E+02 -.868637873E+02 -.868803162E+02 -.868971072E+02 -.869141289E+02 -.869313507E+02 -.869487428E+02 -.869662762E+02 -.869839221E+02 -.870016516E+02 -.870194352E+02 -.870372422E+02 -.870550390E+02 -.870727886E+02 -.870904483E+02 -.871079674E+02 -.871252845E+02 -.871423232E+02 -.871589875E+02 -.871751543E+02 -.871906657E+02 -.872053167E+02 -.872188410E+02 -.872308914E+02 -.872410145E+02 -.872486177E+02 -.872529262E+02 -.872529262E+02
 -.872555536E+02 -.872555536E+02 -.872514001E+02 -.872440742E+02 -.872343268E+02 -.872227331E+02 -.872097341E+02 -.871956682E+02 -.871807959E+02 -.871653182E+02 -.871493908E+02 -.871331355E+02 -.871166478E+02 -.871000042E+02 -.870832665E+02 -.870664857E+02 -.870497049E+02 -.870329618E+02 -.870162898E+02 -.869997198E+02 -.869832811E+02 -.869670017E+02 -.869509095E+02 -.869350321E+02 -.869193974E+02 -.869040336E+02 -.868889696E+02 -.868742347E+02 -.868598586E+02 -.868458716E+02 -.868323045E+02 -.868191880E+02 -.868065532E+02 -.867944311E+02 -.867828524E+02 -.867718473E+02 -.867614456E+02 -.867516759E+02 -.867425661E+02 -.867341427E+02 -.867264305E+02 -.867194529E+02 -.867132313E+02 -.867077850E+02 -.867031312E+02 -.866992844E+02 -.866962570E+02 -.866940585E+02 -.866926956E+02 -.866921724E+02 -.866924900E+02 -.866936470E+02 -.866956387E+02 -.866984579E+02 -.867020946E+02 -.867065363E+02 -.867117677E+02 -.867177714E+02 -.867245275E+02 -.867320143E+02 -.867402080E+02 -.867490832E+02 -.867586131E+02 -.867687696E+02 -.867795233E+02 -.867908444E+02 -.868027022E+02 -.868150657E+02 -.868279035E+02 -.868411845E+02 -.868548775E+02 -.868689518E+02 -.868833769E+02 -.868981230E+02 -.869131610E+02 -.869284625E+02 -.869439995E+02 -.869597449E+02 -.869756720E+02 -.869917545E+02 -.870079663E+02 -.870242806E+02 -.870406701E+02 -.870571058E+02 -.870735562E+02 -.870899860E+02 -.871063545E+02 -.871226134E+02 -.871387041E+02 -.871545538E+02 -.871700712E+02 -.871851396E+02 -.871996092E+02 -.872132866E+02 -.872259204E+02 -.872371837E+02 -.872466501E+02 -.872537628E+02 -.872577946E+02 -.872577946E+02
 -.872606790E+02 -.872606790E+02 -.872568151E+02 -.872500018E+02 -.872409393E+02 -.872301646E+02 -.872180895E+02 -.872050305E+02 -.871912316E+02 -.871768812E+02 -.871621255E+02 -.871470791E+02 -.871318319E+02 -.871164560E+02 -.871010097E+02 -.870855411E+02 -.870700908E+02 -.870546941E+02 -.870393823E+02 -.870241839E+02 -.870091259E+02 -.869942340E+02 -.869795332E+02 -.869650486E+02 -.869508048E+02 -.869368270E+02 -.869231404E+02 -.869097707E+02 -.868967436E+02 -.868840855E+02 -.868718226E+02 -.868599815E+02 -.868485886E+02 -.868376702E+02 -.868272523E+02 -.868173606E+02 -.868080201E+02 -.867992548E+02 -.867910882E+02 -.867835423E+02 -.867766380E+02 -.867703947E+02 -.867648303E+02 -.867599607E+02 -.867558003E+02 -.867523611E+02 -.867496532E+02 -.867476846E+02 -.867464608E+02 -.867459853E+02 -.867462589E+02 -.867472803E+02 -.867490457E+02 -.867515492E+02 -.867547825E+02 -.867587350E+02 -.867633942E+02 -.867687455E+02 -.867747725E+02 -.867814570E+02 -.867887791E+02 -.867967178E+02 -.868052503E+02 -.868143533E+02 -.868240020E+02 -.868341713E+02 -.868448351E+02 -.868559674E+02 -.868675413E+02 -.868795304E+02 -.868919079E+02 -.869046474E+02 -.869177227E+02 -.869311079E+02 -.869447776E+02 -.869587068E+02 -.869728709E+02 -.869872458E+02 -.870018077E+02 -.870165328E+02 -.870313972E+02 -.870463766E+02 -.870614455E+02 -.870765769E+02 -.870917413E+02 -.871069054E+02 -.871220307E+02 -.871370715E+02 -.871519724E+02 -.871666645E+02 -.871810614E+02 -.871950533E+02 -.872084991E+02 -.872212171E+02 -.872329714E+02 -.872434558E+02 -.872522711E+02 -.872588969E+02 -.872626536E+02 -.872626536E+02
 -.872657355E+02 -.872657355E+02 -.872621564E+02 -.872558467E+02 -.872474564E+02 -.872374842E+02 -.872263131E+02 -.872142377E+02 -.872014849E+02 -.871882307E+02 -.871746116E+02 -.871607345E+02 -.871466838E+02 -.871325270E+02 -.871183185E+02 -.871041036E+02 -.870899202E+02 -.870758012E+02 -.870617755E+02 -.870478696E+02 -.870341081E+02 -.870205146E+02 -.870071115E+02 -.869939213E+02 -.869809661E+02 -.869682680E+02 -.869558493E+02 -.869437323E+02 -.869319395E+02 -.869204937E+02 -.869094175E+02 -.868987336E+02 -.868884647E+02 -.868786333E+02 -.868692614E+02 -.868603708E+02 -.868519825E+02 -.868441169E+02 -.868367937E+02 -.868300315E+02 -.868238476E+02 -.868182584E+02 -.868132787E+02 -.868089219E+02 -.868051999E+02 -.868021227E+02 -.867996989E+02 -.867979349E+02 -.867968353E+02 -.867964030E+02 -.867966388E+02 -.867975414E+02 -.867991078E+02 -.868013329E+02 -.868042099E+02 -.868077300E+02 -.868118827E+02 -.868166559E+02 -.868220357E+02 -.868280071E+02 -.868345534E+02 -.868416568E+02 -.868492984E+02 -.868574583E+02 -.868661159E+02 -.868752498E+02 -.868848380E+02 -.868948581E+02 -.869052877E+02 -.869161037E+02 -.869272835E+02 -.869388042E+02 -.869506431E+02 -.869627778E+02 -.869751862E+02 -.869878463E+02 -.870007364E+02 -.870138352E+02 -.870271212E+02 -.870405731E+02 -.870541692E+02 -.870678873E+02 -.870817040E+02 -.870955941E+02 -.871095302E+02 -.871234812E+02 -.871374108E+02 -.871512762E+02 -.871650251E+02 -.871785930E+02 -.871918988E+02 -.872048395E+02 -.872172832E+02 -.872290600E+02 -.872399500E+02 -.872496675E+02 -.872578410E+02 -.872639861E+02 -.872674711E+02 -.872674711E+02
 -.872707020E+02 -.872707020E+02 -.872674019E+02 -.872615850E+02 -.872538520E+02 -.872446637E+02 -.872343745E+02 -.872232568E+02 -.872115212E+02 -.871993307E+02 -.871868120E+02 -.871740646E+02 -.871611669E+02 -.871481817E+02 -.871351597E+02 -.871221430E+02 -.871091669E+02 -.870962617E+02 -.870834542E+02 -.870707689E+02 -.870582280E+02 -.870458529E+02 -.870336641E+02 -.870216814E+02 -.870099246E+02 -.869984133E+02 -.869871669E+02 -.869762051E+02 -.869655475E+02 -.869552137E+02 -.869452232E+02 -.869355958E+02 -.869263506E+02 -.869175070E+02 -.869090837E+02 -.869010992E+02 -.868935714E+02 -.868865174E+02 -.868799539E+02 -.868738965E+02 -.868683598E+02 -.868633576E+02 -.868589022E+02 -.868550049E+02 -.868516756E+02 -.868489228E+02 -.868467534E+02 -.868451729E+02 -.868441852E+02 -.868437925E+02 -.868439956E+02 -.868447935E+02 -.868461835E+02 -.868481615E+02 -.868507216E+02 -.868538566E+02 -.868575577E+02 -.868618146E+02 -.868666160E+02 -.868719490E+02 -.868777996E+02 -.868841530E+02 -.868909932E+02 -.868983034E+02 -.869060661E+02 -.869142632E+02 -.869228761E+02 -.869318857E+02 -.869412728E+02 -.869510178E+02 -.869611010E+02 -.869715029E+02 -.869822038E+02 -.869931843E+02 -.870044249E+02 -.870159065E+02 -.870276099E+02 -.870395161E+02 -.870516062E+02 -.870638609E+02 -.870762605E+02 -.870887848E+02 -.871014124E+02 -.871141202E+02 -.871268826E+02 -.871396707E+02 -.871524508E+02 -.871651828E+02 -.871778180E+02 -.871902961E+02 -.872025416E+02 -.872144585E+02 -.872259242E+02 -.872367808E+02 -.872468243E+02 -.872557897E+02 -.872633330E+02 -.872690058E+02 -.872722235E+02 -.872722235E+02
 -.872755645E+02 -.872755645E+02 -.872725368E+02 -.872672011E+02 -.872601091E+02 -.872516848E+02 -.872422538E+02 -.872320673E+02 -.872213190E+02 -.872101593E+02 -.871987051E+02 -.871870482E+02 -.871752612E+02 -.871634021E+02 -.871515179E+02 -.871396473E+02 -.871278230E+02 -.871160729E+02 -.871044217E+02 -.870928915E+02 -.870815028E+02 -.870702748E+02 -.870592259E+02 -.870483738E+02 -.870377361E+02 -.870273301E+02 -.870171730E+02 -.870072817E+02 -.869976735E+02 -.869883653E+02 -.869793741E+02 -.869707167E+02 -.869624096E+02 -.869544694E+02 -.869469120E+02 -.869397532E+02 -.869330082E+02 -.869266915E+02 -.869208171E+02 -.869153983E+02 -.869104474E+02 -.869059759E+02 -.869019942E+02 -.868985119E+02 -.868955371E+02 -.868930770E+02 -.868911375E+02 -.868897230E+02 -.868888368E+02 -.868884809E+02 -.868886558E+02 -.868893606E+02 -.868905932E+02 -.868923500E+02 -.868946263E+02 -.868974158E+02 -.869007112E+02 -.869045040E+02 -.869087844E+02 -.869135418E+02 -.869187644E+02 -.869244395E+02 -.869305538E+02 -.869370931E+02 -.869440425E+02 -.869513867E+02 -.869591097E+02 -.869671954E+02 -.869756273E+02 -.869843887E+02 -.869934625E+02 -.870028320E+02 -.870124802E+02 -.870223901E+02 -.870325447E+02 -.870429274E+02 -.870535211E+02 -.870643092E+02 -.870752746E+02 -.870864002E+02 -.870976683E+02 -.871090603E+02 -.871205570E+02 -.871321369E+02 -.871437767E+02 -.871554495E+02 -.871671243E+02 -.871787638E+02 -.871903229E+02 -.872017458E+02 -.872129623E+02 -.872238839E+02 -.872343970E+02 -.872443560E+02 -.872535725E+02 -.872618024E+02 -.872687287E+02 -.872739387E+02 -.872768944E+02 -.872768944E+02
 -.872803147E+02 -.872803147E+02 -.872775527E+02 -.872726858E+02 -.872662181E+02 -.872585371E+02 -.872499406E+02 -.872406583E+02 -.872308675E+02 -.872207060E+02 -.872102811E+02 -.871996770E+02 -.871889602E+02 -.871781841E+02 -.871673918E+02 -.871566188E+02 -.871458952E+02 -.871352464E+02 -.871246949E+02 -.871142610E+02 -.871039631E+02 -.870938184E+02 -.870838435E+02 -.870740541E+02 -.870644659E+02 -.870550940E+02 -.870459535E+02 -.870370593E+02 -.870284263E+02 -.870200693E+02 -.870120028E+02 -.870042413E+02 -.869967992E+02 -.869896903E+02 -.869829286E+02 -.869765272E+02 -.869704992E+02 -.869648569E+02 -.869596121E+02 -.869547761E+02 -.869503592E+02 -.869463711E+02 -.869428208E+02 -.869397160E+02 -.869370637E+02 -.869348699E+02 -.869331396E+02 -.869318765E+02 -.869310833E+02 -.869307617E+02 -.869309120E+02 -.869315337E+02 -.869326247E+02 -.869341823E+02 -.869362023E+02 -.869386796E+02 -.869416080E+02 -.869449802E+02 -.869487882E+02 -.869530229E+02 -.869576743E+02 -.869627319E+02 -.869681843E+02 -.869740195E+02 -.869802248E+02 -.869867872E+02 -.869936933E+02 -.870009292E+02 -.870084807E+02 -.870163335E+02 -.870244731E+02 -.870328849E+02 -.870415542E+02 -.870504664E+02 -.870596066E+02 -.870689601E+02 -.870785122E+02 -.870882479E+02 -.870981522E+02 -.871082098E+02 -.871184047E+02 -.871287203E+02 -.871391390E+02 -.871496414E+02 -.871602061E+02 -.871708083E+02 -.871814196E+02 -.871920058E+02 -.872025252E+02 -.872129265E+02 -.872231452E+02 -.872330999E+02 -.872426864E+02 -.872517709E+02 -.872601810E+02 -.872676929E+02 -.872740164E+02 -.872787739E+02 -.872814733E+02 -.872814733E+02
 -.872849490E+02 -.872849490E+02 -.872824457E+02 -.872780353E+02 -.872721751E+02 -.872652169E+02 -.872574311E+02 -.872490264E+02 -.872401642E+02 -.872309695E+02 -.872215401E+02 -.872119527E+02 -.872022679E+02 -.871925343E+02 -.871827913E+02 -.871730712E+02 -.871634013E+02 -.871538048E+02 -.871443021E+02 -.871349114E+02 -.871256492E+02 -.871165312E+02 -.871075719E+02 -.870987854E+02 -.870901854E+02 -.870817853E+02 -.870735982E+02 -.870656373E+02 -.870579154E+02 -.870504452E+02 -.870432394E+02 -.870363104E+02 -.870296705E+02 -.870233316E+02 -.870173055E+02 -.870116036E+02 -.870062367E+02 -.870012155E+02 -.869965500E+02 -.869922496E+02 -.869883231E+02 -.869847787E+02 -.869816239E+02 -.869788652E+02 -.869765086E+02 -.869745590E+02 -.869730206E+02 -.869718966E+02 -.869711892E+02 -.869708998E+02 -.869710288E+02 -.869715756E+02 -.869725385E+02 -.869739153E+02 -.869757023E+02 -.869778953E+02 -.869804891E+02 -.869834776E+02 -.869868539E+02 -.869906105E+02 -.869947390E+02 -.869992303E+02 -.870040749E+02 -.870092626E+02 -.870147827E+02 -.870206242E+02 -.870267754E+02 -.870332247E+02 -.870399600E+02 -.870469688E+02 -.870542389E+02 -.870617576E+02 -.870695122E+02 -.870774900E+02 -.870856781E+02 -.870940638E+02 -.871026339E+02 -.871113755E+02 -.871202751E+02 -.871293192E+02 -.871384935E+02 -.871477831E+02 -.871571721E+02 -.871666430E+02 -.871761762E+02 -.871857494E+02 -.871953364E+02 -.872049061E+02 -.872144205E+02 -.872238327E+02 -.872330838E+02 -.872420996E+02 -.872507851E+02 -.872590185E+02 -.872666428E+02 -.872734545E+02 -.872791897E+02 -.872835052E+02 -.872859542E+02 -.872859542E+02
 -.872894672E+02 -.872894672E+02 -.872872159E+02 -.872832497E+02 -.872779806E+02 -.872717252E+02 -.872647272E+02 -.872571746E+02 -.872492129E+02 -.872409551E+02 -.872324893E+02 -.872238847E+02 -.872151962E+02 -.872064677E+02 -.871977347E+02 -.871890264E+02 -.871803676E+02 -.871717790E+02 -.871632790E+02 -.871548839E+02 -.871466086E+02 -.871384668E+02 -.871304715E+02 -.871226351E+02 -.871149698E+02 -.871074871E+02 -.871001985E+02 -.870931155E+02 -.870862491E+02 -.870796104E+02 -.870732102E+02 -.870670592E+02 -.870611679E+02 -.870555465E+02 -.870502050E+02 -.870451531E+02 -.870404000E+02 -.870359548E+02 -.870318259E+02 -.870280213E+02 -.870245483E+02 -.870214140E+02 -.870186245E+02 -.870161855E+02 -.870141019E+02 -.870123779E+02 -.870110170E+02 -.870100217E+02 -.870093942E+02 -.870091354E+02 -.870092456E+02 -.870097245E+02 -.870105706E+02 -.870117819E+02 -.870133556E+02 -.870152879E+02 -.870175744E+02 -.870202102E+02 -.870231894E+02 -.870265056E+02 -.870301518E+02 -.870341203E+02 -.870384030E+02 -.870429914E+02 -.870478764E+02 -.870530485E+02 -.870584980E+02 -.870642149E+02 -.870701888E+02 -.870764092E+02 -.870828655E+02 -.870895468E+02 -.870964423E+02 -.871035408E+02 -.871108313E+02 -.871183026E+02 -.871259433E+02 -.871337420E+02 -.871416869E+02 -.871497660E+02 -.871579667E+02 -.871662756E+02 -.871746785E+02 -.871831596E+02 -.871917015E+02 -.872002837E+02 -.872088829E+02 -.872174707E+02 -.872260127E+02 -.872344665E+02 -.872427790E+02 -.872508828E+02 -.872586922E+02 -.872660972E+02 -.872729559E+02 -.872790850E+02 -.872842463E+02 -.872881306E+02 -.872903350E+02 -.872903350E+02
 -.872938713E+02 -.872938713E+02 -.872918654E+02 -.872883319E+02 -.872836380E+02 -.872780663E+02 -.872718341E+02 -.872651094E+02 -.872580220E+02 -.872506728E+02 -.872431407E+02 -.872354874E+02 -.872277622E+02 -.872200042E+02 -.872122453E+02 -.872045116E+02 -.871968250E+02 -.871892044E+02 -.871816659E+02 -.871742240E+02 -.871668920E+02 -.871596819E+02 -.871526052E+02 -.871456727E+02 -.871388950E+02 -.871322823E+02 -.871258445E+02 -.871195914E+02 -.871135326E+02 -.871076776E+02 -.871020357E+02 -.870966159E+02 -.870914273E+02 -.870864785E+02 -.870817780E+02 -.870773341E+02 -.870731546E+02 -.870692471E+02 -.870656186E+02 -.870622760E+02 -.870592255E+02 -.870564729E+02 -.870540234E+02 -.870518818E+02 -.870500522E+02 -.870485381E+02 -.870473423E+02 -.870464673E+02 -.870459144E+02 -.870456848E+02 -.870457786E+02 -.870461955E+02 -.870469342E+02 -.870479932E+02 -.870493699E+02 -.870510613E+02 -.870530638E+02 -.870553730E+02 -.870579842E+02 -.870608918E+02 -.870640901E+02 -.870675726E+02 -.870713324E+02 -.870753623E+02 -.870796547E+02 -.870842016E+02 -.870889947E+02 -.870940254E+02 -.870992851E+02 -.871047648E+02 -.871104553E+02 -.871163474E+02 -.871224317E+02 -.871286988E+02 -.871351391E+02 -.871417428E+02 -.871485001E+02 -.871554011E+02 -.871624355E+02 -.871695926E+02 -.871768615E+02 -.871842302E+02 -.871916862E+02 -.871992155E+02 -.872068023E+02 -.872144286E+02 -.872220733E+02 -.872297111E+02 -.872373111E+02 -.872448354E+02 -.872522364E+02 -.872594537E+02 -.872664107E+02 -.872730090E+02 -.872791219E+02 -.872845853E+02 -.872891868E+02 -.872926501E+02 -.872946158E+02 -.872946158E+02
 -.872981638E+02 -.872981638E+02 -.872963971E+02 -.872932851E+02 -.872891516E+02 -.872842455E+02 -.872787586E+02 -.872728390E+02 -.872666012E+02 -.872601344E+02 -.872535082E+02 -.872467773E+02 -.872399849E+02 -.872331658E+02 -.872263482E+02 -.872195552E+02 -.872128061E+02 -.872061174E+02 -.871995035E+02 -.871929771E+02 -.871865497E+02 -.871802319E+02 -.871740337E+02 -.871679645E+02 -.871620335E+02 -.871562494E+02 -.871506207E+02 -.871451560E+02 -.871398633E+02 -.871347507E+02 -.871298263E+02 -.871250976E+02 -.871205723E+02 -.871162578E+02 -.871121613E+02 -.871082896E+02 -.871046493E+02 -.871012469E+02 -.870980882E+02 -.870951791E+02 -.870925246E+02 -.870901297E+02 -.870879987E+02 -.870861357E+02 -.870845440E+02 -.870832265E+02 -.870821857E+02 -.870814235E+02 -.870809412E+02 -.870807395E+02 -.870808188E+02 -.870811786E+02 -.870818180E+02 -.870827355E+02 -.870839292E+02 -.870853965E+02 -.870871344E+02 -.870891392E+02 -.870914069E+02 -.870939330E+02 -.870967126E+02 -.870997402E+02 -.871030102E+02 -.871065164E+02 -.871102525E+02 -.871142117E+02 -.871183871E+02 -.871227714E+02 -.871273572E+02 -.871321371E+02 -.871371032E+02 -.871422477E+02 -.871475625E+02 -.871530397E+02 -.871586709E+02 -.871644480E+02 -.871703623E+02 -.871764053E+02 -.871825681E+02 -.871888415E+02 -.871952157E+02 -.872016805E+02 -.872082248E+02 -.872148363E+02 -.872215011E+02 -.872282032E+02 -.872349241E+02 -.872416412E+02 -.872483274E+02 -.872549490E+02 -.872614639E+02 -.872678187E+02 -.872739457E+02 -.872797580E+02 -.872851435E+02 -.872899575E+02 -.872940125E+02 -.872970647E+02 -.872987973E+02 -.872987973E+02
 -.873023450E+02 -.873023450E+02 -.873008116E+02 -.872981108E+02 -.872945235E+02 -.872902661E+02 -.872855051E+02 -.872803692E+02 -.872749580E+02 -.872693491E+02 -.872636031E+02 -.872577674E+02 -.872518799E+02 -.872459707E+02 -.872400645E+02 -.872341812E+02 -.872283378E+02 -.872225486E+02 -.872168260E+02 -.872111811E+02 -.872056238E+02 -.872001632E+02 -.871948080E+02 -.871895662E+02 -.871844457E+02 -.871794538E+02 -.871745979E+02 -.871698851E+02 -.871653224E+02 -.871609165E+02 -.871566742E+02 -.871526019E+02 -.871487061E+02 -.871449929E+02 -.871414682E+02 -.871381379E+02 -.871350076E+02 -.871320824E+02 -.871293674E+02 -.871268673E+02 -.871245864E+02 -.871225288E+02 -.871206981E+02 -.871190976E+02 -.871177301E+02 -.871165981E+02 -.871157035E+02 -.871150480E+02 -.871146325E+02 -.871144579E+02 -.871145241E+02 -.871148310E+02 -.871153778E+02 -.871161633E+02 -.871171858E+02 -.871184432E+02 -.871199330E+02 -.871216521E+02 -.871235973E+02 -.871257648E+02 -.871281505E+02 -.871307499E+02 -.871335583E+02 -.871365706E+02 -.871397814E+02 -.871431852E+02 -.871467761E+02 -.871505481E+02 -.871544951E+02 -.871586106E+02 -.871628881E+02 -.871673211E+02 -.871719028E+02 -.871766264E+02 -.871814848E+02 -.871864712E+02 -.871915781E+02 -.871967983E+02 -.872021242E+02 -.872075478E+02 -.872130608E+02 -.872186544E+02 -.872243188E+02 -.872300434E+02 -.872358162E+02 -.872416234E+02 -.872474485E+02 -.872532722E+02 -.872590707E+02 -.872648146E+02 -.872704671E+02 -.872759820E+02 -.872813001E+02 -.872863458E+02 -.872910216E+02 -.872952016E+02 -.872987229E+02 -.873013735E+02 -.873028781E+02 -.873028781E+02
 -.873064076E+02 -.873064076E+02 -.873051021E+02 -.873028024E+02 -.872997480E+02 -.872961229E+02 -.872920692E+02 -.872876965E+02 -.872830899E+02 -.872783155E+02 -.872734249E+02 -.872684588E+02 -.872634495E+02 -.872584228E+02 -.872533996E+02 -.872483972E+02 -.872434298E+02 -.872385097E+02 -.872336476E+02 -.872288528E+02 -.872241338E+02 -.872194983E+02 -.872149537E+02 -.872105066E+02 -.872061637E+02 -.872019313E+02 -.871978155E+02 -.871938221E+02 -.871899571E+02 -.871862260E+02 -.871826345E+02 -.871791879E+02 -.871758915E+02 -.871727505E+02 -.871697697E+02 -.871669539E+02 -.871643077E+02 -.871618354E+02 -.871595412E+02 -.871574289E+02 -.871555020E+02 -.871537640E+02 -.871522177E+02 -.871508658E+02 -.871497107E+02 -.871487544E+02 -.871479985E+02 -.871474442E+02 -.871470925E+02 -.871469439E+02 -.871469985E+02 -.871472562E+02 -.871477162E+02 -.871483776E+02 -.871492390E+02 -.871502987E+02 -.871515547E+02 -.871530045E+02 -.871546453E+02 -.871564741E+02 -.871584875E+02 -.871606818E+02 -.871630532E+02 -.871655975E+02 -.871683102E+02 -.871711869E+02 -.871742226E+02 -.871774124E+02 -.871807512E+02 -.871842337E+02 -.871878546E+02 -.871916083E+02 -.871954893E+02 -.871994918E+02 -.872036100E+02 -.872078381E+02 -.872121700E+02 -.872165995E+02 -.872211202E+02 -.872257253E+02 -.872304079E+02 -.872351605E+02 -.872399747E+02 -.872448415E+02 -.872497506E+02 -.872546903E+02 -.872596465E+02 -.872646026E+02 -.872695383E+02 -.872744284E+02 -.872792417E+02 -.872839383E+02 -.872884679E+02 -.872927659E+02 -.872967491E+02 -.873003102E+02 -.873033100E+02 -.873055681E+02 -.873068498E+02 -.873068498E+02
 -.873103278E+02 -.873103278E+02 -.873092445E+02 -.873073358E+02 -.873048003E+02 -.873017908E+02 -.872984251E+02 -.872947945E+02 -.872909696E+02 -.872870053E+02 -.872829447E+02 -.872788218E+02 -.872746632E+02 -.872704907E+02 -.872663216E+02 -.872621702E+02 -.872580487E+02 -.872539672E+02 -.872499345E+02 -.872459584E+02 -.872420461E+02 -.872382039E+02 -.872344378E+02 -.872307535E+02 -.872271564E+02 -.872236516E+02 -.872202442E+02 -.872169391E+02 -.872137409E+02 -.872106543E+02 -.872076838E+02 -.872048339E+02 -.872021088E+02 -.871995126E+02 -.871970494E+02 -.871947230E+02 -.871925370E+02 -.871904951E+02 -.871886005E+02 -.871868564E+02 -.871852655E+02 -.871838306E+02 -.871825541E+02 -.871814381E+02 -.871804845E+02 -.871796949E+02 -.871790706E+02 -.871786127E+02 -.871783218E+02 -.871781983E+02 -.871782425E+02 -.871784540E+02 -.871788325E+02 -.871793770E+02 -.871800866E+02 -.871809598E+02 -.871819949E+02 -.871831901E+02 -.871845430E+02 -.871860513E+02 -.871877122E+02 -.871895228E+02 -.871914799E+02 -.871935801E+02 -.871958200E+02 -.871981958E+02 -.872007035E+02 -.872033393E+02 -.872060989E+02 -.872089781E+02 -.872119724E+02 -.872150775E+02 -.872182888E+02 -.872216016E+02 -.872250111E+02 -.872285125E+02 -.872321009E+02 -.872357712E+02 -.872395180E+02 -.872433358E+02 -.872472188E+02 -.872511608E+02 -.872551548E+02 -.872591933E+02 -.872632678E+02 -.872673683E+02 -.872714832E+02 -.872755987E+02 -.872796976E+02 -.872837592E+02 -.872877571E+02 -.872916584E+02 -.872954210E+02 -.872989911E+02 -.873022996E+02 -.873052573E+02 -.873077485E+02 -.873096235E+02 -.873106876E+02 -.873106876E+02
 -.873140461E+02 -.873140461E+02 -.873131784E+02 -.873116487E+02 -.873096156E+02 -.873072015E+02 -.873045006E+02 -.873015862E+02 -.872985150E+02 -.872953311E+02 -.872920693E+02 -.872887568E+02 -.872854154E+02 -.872820625E+02 -.872787123E+02 -.872753763E+02 -.872720644E+02 -.872687849E+02 -.872655448E+02 -.872623506E+02 -.872592079E+02 -.872561220E+02 -.872530977E+02 -.872501396E+02 -.872472520E+02 -.872444390E+02 -.872417047E+02 -.872390529E+02 -.872364874E+02 -.872340119E+02 -.872316300E+02 -.872293451E+02 -.872271607E+02 -.872250800E+02 -.872231062E+02 -.872212423E+02 -.872194912E+02 -.872178556E+02 -.872163382E+02 -.872149415E+02 -.872136676E+02 -.872125187E+02 -.872114967E+02 -.872106031E+02 -.872098396E+02 -.872092073E+02 -.872087072E+02 -.872083403E+02 -.872081070E+02 -.872080076E+02 -.872080423E+02 -.872082109E+02 -.872085131E+02 -.872089481E+02 -.872095152E+02 -.872102132E+02 -.872110409E+02 -.872119967E+02 -.872130789E+02 -.872142855E+02 -.872156145E+02 -.872170635E+02 -.872186301E+02 -.872203116E+02 -.872221052E+02 -.872240080E+02 -.872260170E+02 -.872281289E+02 -.872303406E+02 -.872326485E+02 -.872350494E+02 -.872375396E+02 -.872401154E+02 -.872427733E+02 -.872455095E+02 -.872483200E+02 -.872512008E+02 -.872541480E+02 -.872571572E+02 -.872602241E+02 -.872633437E+02 -.872665112E+02 -.872697209E+02 -.872729667E+02 -.872762417E+02 -.872795377E+02 -.872828454E+02 -.872861534E+02 -.872894479E+02 -.872927121E+02 -.872959247E+02 -.872990590E+02 -.873020813E+02 -.873049482E+02 -.873076041E+02 -.873099776E+02 -.873119759E+02 -.873134792E+02 -.873143318E+02 -.873143318E+02
 -.873174337E+02 -.873174337E+02 -.873167717E+02 -.873156029E+02 -.873140473E+02 -.873121975E+02 -.873101257E+02 -.873078874E+02 -.873055264E+02 -.873030766E+02 -.873005649E+02 -.872980125E+02 -.872954363E+02 -.872928500E+02 -.872902647E+02 -.872876898E+02 -.872851328E+02 -.872826003E+02 -.872800981E+02 -.872776311E+02 -.872752039E+02 -.872728206E+02 -.872704850E+02 -.872682007E+02 -.872659710E+02 -.872637991E+02 -.872616883E+02 -.872596414E+02 -.872576614E+02 -.872557511E+02 -.872539132E+02 -.872521505E+02 -.872504655E+02 -.872488607E+02 -.872473385E+02 -.872459013E+02 -.872445512E+02 -.872432903E+02 -.872421207E+02 -.872410441E+02 -.872400623E+02 -.872391768E+02 -.872383891E+02 -.872377005E+02 -.872371120E+02 -.872366246E+02 -.872362391E+02 -.872359562E+02 -.872357761E+02 -.872356992E+02 -.872357255E+02 -.872358550E+02 -.872360872E+02 -.872364219E+02 -.872368582E+02 -.872373954E+02 -.872380326E+02 -.872387685E+02 -.872396018E+02 -.872405311E+02 -.872415548E+02 -.872426711E+02 -.872438781E+02 -.872451739E+02 -.872465563E+02 -.872480231E+02 -.872495720E+02 -.872512006E+02 -.872529063E+02 -.872546866E+02 -.872565389E+02 -.872584604E+02 -.872604484E+02 -.872625000E+02 -.872646124E+02 -.872667824E+02 -.872690071E+02 -.872712832E+02 -.872736074E+02 -.872759763E+02 -.872783861E+02 -.872808329E+02 -.872833121E+02 -.872858190E+02 -.872883481E+02 -.872908929E+02 -.872934459E+02 -.872959982E+02 -.872985390E+02 -.873010549E+02 -.873035295E+02 -.873059419E+02 -.873082660E+02 -.873104684E+02 -.873125065E+02 -.873143255E+02 -.873158551E+02 -.873170041E+02 -.873176548E+02 -.873176548E+02
 -.873202338E+02 -.873202338E+02 -.873197587E+02 -.873189158E+02 -.873177889E+02 -.873164434E+02 -.873149305E+02 -.873132906E+02 -.873115554E+02 -.873097503E+02 -.873078953E+02 -.873060066E+02 -.873040973E+02 -.873021779E+02 -.873002572E+02 -.872983424E+02 -.872964396E+02 -.872945541E+02 -.872926902E+02 -.872908520E+02 -.872890429E+02 -.872872663E+02 -.872855251E+02 -.872838220E+02 -.872821595E+02 -.872805403E+02 -.872789665E+02 -.872774406E+02 -.872759646E+02 -.872745407E+02 -.872731709E+02 -.872718572E+02 -.872706016E+02 -.872694059E+02 -.872682718E+02 -.872672011E+02 -.872661955E+02 -.872652563E+02 -.872643852E+02 -.872635834E+02 -.872628522E+02 -.872621928E+02 -.872616063E+02 -.872610935E+02 -.872606552E+02 -.872602923E+02 -.872600051E+02 -.872597943E+02 -.872596600E+02 -.872596026E+02 -.872596219E+02 -.872597180E+02 -.872598906E+02 -.872601394E+02 -.872604638E+02 -.872608634E+02 -.872613374E+02 -.872618850E+02 -.872625050E+02 -.872631967E+02 -.872639586E+02 -.872647895E+02 -.872656882E+02 -.872666530E+02 -.872676824E+02 -.872687749E+02 -.872699286E+02 -.872711418E+02 -.872724127E+02 -.872737394E+02 -.872751198E+02 -.872765520E+02 -.872780339E+02 -.872795634E+02 -.872811383E+02 -.872827563E+02 -.872844151E+02 -.872861122E+02 -.872878452E+02 -.872896113E+02 -.872914076E+02 -.872932311E+02 -.872950782E+02 -.872969451E+02 -.872988274E+02 -.873007202E+02 -.873026174E+02 -.873045121E+02 -.873063956E+02 -.873082578E+02 -.873100858E+02 -.873118639E+02 -.873135724E+02 -.873151865E+02 -.873166752E+02 -.873179988E+02 -.873191071E+02 -.873199359E+02 -.873204030E+02 -.873204030E+02
 -.873219799E+02 -.873219799E+02 -.873216467E+02 -.873210469E+02 -.873202343E+02 -.873192531E+02 -.873181391E+02 -.873169219E+02 -.873156254E+02 -.873142692E+02 -.873128693E+02 -.873114387E+02 -.873099882E+02 -.873085265E+02 -.873070610E+02 -.873055978E+02 -.873041419E+02 -.873026978E+02 -.873012692E+02 -.872998594E+02 -.872984715E+02 -.872971079E+02 -.872957711E+02 -.872944633E+02 -.872931867E+02 -.872919431E+02 -.872907344E+02 -.872895624E+02 -.872884289E+02 -.872873353E+02 -.872862834E+02 -.872852746E+02 -.872843105E+02 -.872833923E+02 -.872825216E+02 -.872816997E+02 -.872809276E+02 -.872802067E+02 -.872795380E+02 -.872789226E+02 -.872783614E+02 -.872778553E+02 -.872774051E+02 -.872770115E+02 -.872766752E+02 -.872763966E+02 -.872761762E+02 -.872760143E+02 -.872759111E+02 -.872758669E+02 -.872758816E+02 -.872759551E+02 -.872760874E+02 -.872762781E+02 -.872765268E+02 -.872768333E+02 -.872771968E+02 -.872776167E+02 -.872780924E+02 -.872786229E+02 -.872792075E+02 -.872798451E+02 -.872805346E+02 -.872812751E+02 -.872820652E+02 -.872829037E+02 -.872837894E+02 -.872847208E+02 -.872856966E+02 -.872867152E+02 -.872877753E+02 -.872888752E+02 -.872900133E+02 -.872911880E+02 -.872923975E+02 -.872936402E+02 -.872949141E+02 -.872962174E+02 -.872975479E+02 -.872989036E+02 -.873002820E+02 -.873016806E+02 -.873030966E+02 -.873045267E+02 -.873059672E+02 -.873074139E+02 -.873088617E+02 -.873103049E+02 -.873117362E+02 -.873131470E+02 -.873145269E+02 -.873158631E+02 -.873171400E+02 -.873183384E+02 -.873194349E+02 -.873204004E+02 -.873211999E+02 -.873217899E+02 -.873221175E+02 -.873221175E+02
 -.873219799E+02 -.873219799E+02 -.873216467E+02 -.873210469E+02 -.873202343E+02 -.873192531E+02 -.873181391E+02 -.873169219E+02 -.873156254E+02 -.873142692E+02 -.873128693E+02 -.873114387E+02 -.873099882E+02 -.873085265E+02 -.873070610E+02 -.873055978E+02 -.873041419E+02 -.873026978E+02 -.873012692E+02 -.872998594E+02 -.872984715E+02 -.872971079E+02 -.872957711E+02 -.872944633E+02 -.872931867E+02 -.872919431E+02 -.872907344E+02 -.872895624E+02 -.872884289E+02 -.872873353E+02 -.872862834E+02 -.872852746E+02 -.872843105E+02 -.872833923E+02 -.872825216E+02 -.872816997E+02 -.872809276E+02 -.872802067E+02 -.872795380E+02 -.872789226E+02 -.872783614E+02 -.872778553E+02 -.872774051E+02 -.872770115E+02 -.872766752E+02 -.872763966E+02 -.872761762E+02 -.872760143E+02 -.872759111E+02 -.872758669E+02 -.872758816E+02 -.872759551E+02 -.872760874E+02 -.872762781E+02 -.872765268E+02 -.872768333E+02 -.872771968E+02 -.872776167E+02 -.872780924E+02 -.872786229E+02 -.872792075E+02 -.872798451E+02 -.872805346E+02 -.872812751E+02 -.872820652E+02 -.872829037E+02 -.872837894E+02 -.872847208E+02 -.872856966E+02 -.872867152E+02 -.872877753E+02 -.872888752E+02 -.872900133E+02 -.872911880E+02 -.872923975E+02 -.872936402E+02 -.872949141E+02 -.872962174E+02 -.872975479E+02 -.872989036E+02 -.873002820E+02 -.873016806E+02 -.873030966E+02 -.873045267E+02 -.873059672E+02 -.873074139E+02 -.873088617E+02 -.873103049E+02 -.873117362E+02 -.873131470E+02 -.873145269E+02 -.873158631E+02 -.873171400E+02 -.873183384E+02 -.873194349E+02 -.873204004E+02 -.873211999E+02 -.873217899E+02 -.873221175E+02 -.873221175E+02
