# Supplementary material for: Electrical Pacing of Cardiac Tissue Including Potassium Inward Rectification
Source: PLoS One. 2015 Jun 9;10(6):e0127837. doi: 10.1371/journal.pone.0127837 (PMC4461281; doi:10.1371/journal.pone.0127837)
Supplement: S1 Data — (ZIP) [file pone.0127837.s001.zip › All-Data/Data-without-IK1/BDT41/Vm1ms.txt]

 -.873300171E+02 -.873284923E+02 -.873283269E+02 -.873280295E+02 -.873276361E+02 -.873271788E+02 -.873266796E+02 -.873261506E+02 -.873256025E+02 -.873250466E+02 -.873244886E+02 -.873239291E+02 -.873233691E+02 -.873228111E+02 -.873222570E+02 -.873217092E+02 -.873211722E+02 -.873206504E+02 -.873201454E+02 -.873196565E+02 -.873191824E+02 -.873187218E+02 -.873182720E+02 -.873178307E+02 -.873173968E+02 -.873169703E+02 -.873165521E+02 -.873161434E+02 -.873157460E+02 -.873153620E+02 -.873149931E+02 -.873146401E+02 -.873143034E+02 -.873139829E+02 -.873136787E+02 -.873133913E+02 -.873131214E+02 -.873128696E+02 -.873126367E+02 -.873124232E+02 -.873122294E+02 -.873120555E+02 -.873119013E+02 -.873117668E+02 -.873116518E+02 -.873115564E+02 -.873114806E+02 -.873114247E+02 -.873113889E+02 -.873113733E+02 -.873113783E+02 -.873114038E+02 -.873114498E+02 -.873115162E+02 -.873116029E+02 -.873117098E+02 -.873118368E+02 -.873119836E+02 -.873121500E+02 -.873123356E+02 -.873125400E+02 -.873127627E+02 -.873130033E+02 -.873132615E+02 -.873135369E+02 -.873138291E+02 -.873141374E+02 -.873144614E+02 -.873148006E+02 -.873151544E+02 -.873155223E+02 -.873159038E+02 -.873162984E+02 -.873167056E+02 -.873171249E+02 -.873175558E+02 -.873179976E+02 -.873184498E+02 -.873189119E+02 -.873193834E+02 -.873198635E+02 -.873203519E+02 -.873208481E+02 -.873213515E+02 -.873218616E+02 -.873223780E+02 -.873229001E+02 -.873234273E+02 -.873239589E+02 -.873244940E+02 -.873250313E+02 -.873255684E+02 -.873261020E+02 -.873266259E+02 -.873271306E+02 -.873276013E+02 -.873280155E+02 -.873283411E+02 -.873285336E+02 -.873285336E+02
 -.873284923E+02 -.873284923E+02 -.873283269E+02 -.873280295E+02 -.873276361E+02 -.873271788E+02 -.873266796E+02 -.873261506E+02 -.873256025E+02 -.873250466E+02 -.873244886E+02 -.873239291E+02 -.873233691E+02 -.873228111E+02 -.873222570E+02 -.873217092E+02 -.873211722E+02 -.873206504E+02 -.873201454E+02 -.873196565E+02 -.873191824E+02 -.873187218E+02 -.873182720E+02 -.873178307E+02 -.873173968E+02 -.873169703E+02 -.873165521E+02 -.873161434E+02 -.873157460E+02 -.873153620E+02 -.873149931E+02 -.873146401E+02 -.873143034E+02 -.873139829E+02 -.873136787E+02 -.873133913E+02 -.873131214E+02 -.873128696E+02 -.873126367E+02 -.873124232E+02 -.873122294E+02 -.873120555E+02 -.873119013E+02 -.873117668E+02 -.873116518E+02 -.873115564E+02 -.873114806E+02 -.873114247E+02 -.873113889E+02 -.873113733E+02 -.873113783E+02 -.873114038E+02 -.873114498E+02 -.873115162E+02 -.873116029E+02 -.873117098E+02 -.873118368E+02 -.873119836E+02 -.873121500E+02 -.873123356E+02 -.873125400E+02 -.873127627E+02 -.873130033E+02 -.873132615E+02 -.873135369E+02 -.873138291E+02 -.873141374E+02 -.873144614E+02 -.873148006E+02 -.873151544E+02 -.873155223E+02 -.873159038E+02 -.873162984E+02 -.873167056E+02 -.873171249E+02 -.873175558E+02 -.873179976E+02 -.873184498E+02 -.873189119E+02 -.873193834E+02 -.873198635E+02 -.873203519E+02 -.873208481E+02 -.873213515E+02 -.873218616E+02 -.873223780E+02 -.873229001E+02 -.873234273E+02 -.873239589E+02 -.873244940E+02 -.873250313E+02 -.873255684E+02 -.873261020E+02 -.873266259E+02 -.873271306E+02 -.873276013E+02 -.873280155E+02 -.873283411E+02 -.873285336E+02 -.873285336E+02
 -.873277558E+02 -.873277558E+02 -.873274739E+02 -.873269799E+02 -.873263378E+02 -.873255940E+02 -.873247826E+02 -.873239326E+02 -.873230648E+02 -.873221900E+02 -.873213137E+02 -.873204401E+02 -.873195711E+02 -.873187072E+02 -.873178522E+02 -.873170128E+02 -.873161939E+02 -.873153972E+02 -.873146230E+02 -.873138699E+02 -.873131351E+02 -.873124150E+02 -.873117072E+02 -.873110105E+02 -.873103248E+02 -.873096512E+02 -.873089919E+02 -.873083500E+02 -.873077286E+02 -.873071300E+02 -.873065558E+02 -.873060065E+02 -.873054821E+02 -.873049825E+02 -.873045081E+02 -.873040598E+02 -.873036388E+02 -.873032464E+02 -.873028835E+02 -.873025509E+02 -.873022488E+02 -.873019770E+02 -.873017354E+02 -.873015239E+02 -.873013426E+02 -.873011916E+02 -.873010716E+02 -.873009829E+02 -.873009262E+02 -.873009016E+02 -.873009094E+02 -.873009495E+02 -.873010217E+02 -.873011260E+02 -.873012622E+02 -.873014301E+02 -.873016294E+02 -.873018596E+02 -.873021202E+02 -.873024106E+02 -.873027302E+02 -.873030783E+02 -.873034546E+02 -.873038582E+02 -.873042888E+02 -.873047454E+02 -.873052273E+02 -.873057337E+02 -.873062638E+02 -.873068167E+02 -.873073918E+02 -.873079881E+02 -.873086049E+02 -.873092413E+02 -.873098966E+02 -.873105698E+02 -.873112601E+02 -.873119665E+02 -.873126882E+02 -.873134243E+02 -.873141741E+02 -.873149366E+02 -.873157112E+02 -.873164971E+02 -.873172934E+02 -.873180994E+02 -.873189142E+02 -.873197371E+02 -.873205670E+02 -.873214025E+02 -.873222417E+02 -.873230815E+02 -.873239168E+02 -.873247388E+02 -.873255334E+02 -.873262781E+02 -.873269380E+02 -.873274618E+02 -.873277753E+02 -.873277753E+02
 -.873267661E+02 -.873267661E+02 -.873263248E+02 -.873255734E+02 -.873246033E+02 -.873234865E+02 -.873222817E+02 -.873210296E+02 -.873197545E+02 -.873184738E+02 -.873171994E+02 -.873159346E+02 -.873146799E+02 -.873134395E+02 -.873122186E+02 -.873110198E+02 -.873098446E+02 -.873086951E+02 -.873075708E+02 -.873064688E+02 -.873053861E+02 -.873043208E+02 -.873032722E+02 -.873022402E+02 -.873012260E+02 -.873002330E+02 -.872992651E+02 -.872983262E+02 -.872974196E+02 -.872965473E+02 -.872957103E+02 -.872949088E+02 -.872941428E+02 -.872934127E+02 -.872927195E+02 -.872920646E+02 -.872914497E+02 -.872908763E+02 -.872903455E+02 -.872898579E+02 -.872894137E+02 -.872890130E+02 -.872886559E+02 -.872883428E+02 -.872880743E+02 -.872878511E+02 -.872876741E+02 -.872875440E+02 -.872874612E+02 -.872874260E+02 -.872874382E+02 -.872874979E+02 -.872876048E+02 -.872877588E+02 -.872879595E+02 -.872882065E+02 -.872884991E+02 -.872888367E+02 -.872892185E+02 -.872896439E+02 -.872901122E+02 -.872906224E+02 -.872911738E+02 -.872917655E+02 -.872923964E+02 -.872930656E+02 -.872937717E+02 -.872945137E+02 -.872952904E+02 -.872961006E+02 -.872969431E+02 -.872978166E+02 -.872987201E+02 -.872996521E+02 -.873006115E+02 -.873015968E+02 -.873026070E+02 -.873036405E+02 -.873046963E+02 -.873057731E+02 -.873068697E+02 -.873079849E+02 -.873091176E+02 -.873102666E+02 -.873114307E+02 -.873126088E+02 -.873137997E+02 -.873150022E+02 -.873162149E+02 -.873174359E+02 -.873186623E+02 -.873198897E+02 -.873211106E+02 -.873223126E+02 -.873234750E+02 -.873245652E+02 -.873255324E+02 -.873263009E+02 -.873267616E+02 -.873267616E+02
 -.873256777E+02 -.873256777E+02 -.873250620E+02 -.873240219E+02 -.873226967E+02 -.873211915E+02 -.873195776E+02 -.873179059E+02 -.873162142E+02 -.873145246E+02 -.873128452E+02 -.873111808E+02 -.873095360E+02 -.873079117E+02 -.873063070E+02 -.873047235E+02 -.873031644E+02 -.873016301E+02 -.873001198E+02 -.872986333E+02 -.872971705E+02 -.872957307E+02 -.872943137E+02 -.872929218E+02 -.872915586E+02 -.872902283E+02 -.872889354E+02 -.872876839E+02 -.872864766E+02 -.872853146E+02 -.872841986E+02 -.872831286E+02 -.872821051E+02 -.872811291E+02 -.872802019E+02 -.872793255E+02 -.872785018E+02 -.872777328E+02 -.872770196E+02 -.872763632E+02 -.872757642E+02 -.872752234E+02 -.872747415E+02 -.872743194E+02 -.872739583E+02 -.872736591E+02 -.872734226E+02 -.872732495E+02 -.872731399E+02 -.872730939E+02 -.872731115E+02 -.872731925E+02 -.872733369E+02 -.872735441E+02 -.872738137E+02 -.872741449E+02 -.872745371E+02 -.872749894E+02 -.872755012E+02 -.872760714E+02 -.872766992E+02 -.872773834E+02 -.872781228E+02 -.872789162E+02 -.872797620E+02 -.872806588E+02 -.872816051E+02 -.872825994E+02 -.872836399E+02 -.872847252E+02 -.872858535E+02 -.872870231E+02 -.872882325E+02 -.872894797E+02 -.872907632E+02 -.872920812E+02 -.872934320E+02 -.872948140E+02 -.872962254E+02 -.872976647E+02 -.872991302E+02 -.873006202E+02 -.873021333E+02 -.873036679E+02 -.873052224E+02 -.873067953E+02 -.873083851E+02 -.873099902E+02 -.873116086E+02 -.873132379E+02 -.873148742E+02 -.873165117E+02 -.873181404E+02 -.873197437E+02 -.873212943E+02 -.873227484E+02 -.873240385E+02 -.873250638E+02 -.873256786E+02 -.873256786E+02
 -.873245097E+02 -.873245097E+02 -.873237118E+02 -.873223800E+02 -.873207038E+02 -.873188114E+02 -.873167952E+02 -.873147218E+02 -.873126290E+02 -.873105361E+02 -.873084559E+02 -.873063947E+02 -.873043507E+02 -.873023220E+02 -.873003110E+02 -.872983201E+02 -.872963506E+02 -.872944054E+02 -.872924884E+02 -.872906009E+02 -.872887427E+02 -.872869149E+02 -.872851199E+02 -.872833611E+02 -.872816426E+02 -.872799695E+02 -.872783464E+02 -.872767764E+02 -.872752610E+02 -.872738009E+02 -.872723964E+02 -.872710478E+02 -.872697560E+02 -.872685226E+02 -.872673500E+02 -.872662408E+02 -.872651977E+02 -.872642229E+02 -.872633183E+02 -.872624856E+02 -.872617258E+02 -.872610403E+02 -.872604302E+02 -.872598970E+02 -.872594417E+02 -.872590651E+02 -.872587678E+02 -.872585503E+02 -.872584128E+02 -.872583555E+02 -.872583783E+02 -.872584813E+02 -.872586641E+02 -.872589262E+02 -.872592669E+02 -.872596857E+02 -.872601816E+02 -.872607538E+02 -.872614012E+02 -.872621227E+02 -.872629170E+02 -.872637826E+02 -.872647177E+02 -.872657208E+02 -.872667899E+02 -.872679232E+02 -.872691187E+02 -.872703745E+02 -.872716884E+02 -.872730584E+02 -.872744824E+02 -.872759581E+02 -.872774835E+02 -.872790563E+02 -.872806743E+02 -.872823355E+02 -.872840376E+02 -.872857786E+02 -.872875562E+02 -.872893684E+02 -.872912131E+02 -.872930883E+02 -.872949920E+02 -.872969223E+02 -.872988771E+02 -.873008548E+02 -.873028533E+02 -.873048705E+02 -.873069041E+02 -.873089509E+02 -.873110064E+02 -.873130629E+02 -.873151081E+02 -.873171213E+02 -.873190679E+02 -.873208934E+02 -.873225129E+02 -.873237999E+02 -.873245717E+02 -.873245717E+02
 -.873232831E+02 -.873232831E+02 -.873223121E+02 -.873207010E+02 -.873186826E+02 -.873164208E+02 -.873140252E+02 -.873115598E+02 -.873090642E+02 -.873065650E+02 -.873040731E+02 -.873015893E+02 -.872991156E+02 -.872966559E+02 -.872942118E+02 -.872917863E+02 -.872893861E+02 -.872870174E+02 -.872846826E+02 -.872823836E+02 -.872801229E+02 -.872779026E+02 -.872757251E+02 -.872735953E+02 -.872715183E+02 -.872694985E+02 -.872675390E+02 -.872656416E+02 -.872638073E+02 -.872620364E+02 -.872603294E+02 -.872586875E+02 -.872571131E+02 -.872556092E+02 -.872541794E+02 -.872528272E+02 -.872515559E+02 -.872503682E+02 -.872492665E+02 -.872482526E+02 -.872473281E+02 -.872464946E+02 -.872457537E+02 -.872451064E+02 -.872445536E+02 -.872440963E+02 -.872437351E+02 -.872434705E+02 -.872433031E+02 -.872432332E+02 -.872432611E+02 -.872433865E+02 -.872436092E+02 -.872439286E+02 -.872443441E+02 -.872448547E+02 -.872454596E+02 -.872461576E+02 -.872469471E+02 -.872478267E+02 -.872487947E+02 -.872498490E+02 -.872509877E+02 -.872522086E+02 -.872535096E+02 -.872548882E+02 -.872563422E+02 -.872578690E+02 -.872594661E+02 -.872611308E+02 -.872628605E+02 -.872646526E+02 -.872665043E+02 -.872684130E+02 -.872703761E+02 -.872723908E+02 -.872744546E+02 -.872765646E+02 -.872787185E+02 -.872809135E+02 -.872831471E+02 -.872854169E+02 -.872877205E+02 -.872900556E+02 -.872924197E+02 -.872948108E+02 -.872972263E+02 -.872996640E+02 -.873021208E+02 -.873045931E+02 -.873070752E+02 -.873095582E+02 -.873120271E+02 -.873144569E+02 -.873168063E+02 -.873190091E+02 -.873209633E+02 -.873225162E+02 -.873234474E+02 -.873234474E+02
 -.873220506E+02 -.873220506E+02 -.873209135E+02 -.873190346E+02 -.873166952E+02 -.873140782E+02 -.873112962E+02 -.873084237E+02 -.873055088E+02 -.873025747E+02 -.872996327E+02 -.872966934E+02 -.872937634E+02 -.872908457E+02 -.872879467E+02 -.872850756E+02 -.872822379E+02 -.872794374E+02 -.872766787E+02 -.872739650E+02 -.872712980E+02 -.872686805E+02 -.872661173E+02 -.872636127E+02 -.872611702E+02 -.872587929E+02 -.872564830E+02 -.872542415E+02 -.872520695E+02 -.872499684E+02 -.872479407E+02 -.872459895E+02 -.872441189E+02 -.872423334E+02 -.872406371E+02 -.872390342E+02 -.872375281E+02 -.872361215E+02 -.872348167E+02 -.872336158E+02 -.872325210E+02 -.872315337E+02 -.872306554E+02 -.872298875E+02 -.872292313E+02 -.872286878E+02 -.872282581E+02 -.872279434E+02 -.872277444E+02 -.872276617E+02 -.872276952E+02 -.872278449E+02 -.872281104E+02 -.872284910E+02 -.872289860E+02 -.872295941E+02 -.872303140E+02 -.872311443E+02 -.872320830E+02 -.872331283E+02 -.872342779E+02 -.872355297E+02 -.872368813E+02 -.872383301E+02 -.872398734E+02 -.872415084E+02 -.872432321E+02 -.872450416E+02 -.872469337E+02 -.872489051E+02 -.872509528E+02 -.872530736E+02 -.872552641E+02 -.872575211E+02 -.872598415E+02 -.872622220E+02 -.872646594E+02 -.872671505E+02 -.872696921E+02 -.872722813E+02 -.872749151E+02 -.872775905E+02 -.872803047E+02 -.872830550E+02 -.872858386E+02 -.872886529E+02 -.872914951E+02 -.872943624E+02 -.872972515E+02 -.873001579E+02 -.873030751E+02 -.873059927E+02 -.873088933E+02 -.873117474E+02 -.873145066E+02 -.873170934E+02 -.873193881E+02 -.873212114E+02 -.873223047E+02 -.873223047E+02
 -.873208427E+02 -.873208427E+02 -.873195493E+02 -.873174200E+02 -.873147586E+02 -.873117633E+02 -.873085685E+02 -.873052601E+02 -.873018858E+02 -.872984768E+02 -.872950572E+02 -.872916397E+02 -.872882320E+02 -.872848450E+02 -.872814883E+02 -.872781668E+02 -.872748858E+02 -.872716516E+02 -.872684669E+02 -.872653336E+02 -.872622556E+02 -.872592368E+02 -.872562795E+02 -.872533865E+02 -.872505611E+02 -.872478057E+02 -.872451221E+02 -.872425129E+02 -.872399815E+02 -.872375314E+02 -.872351674E+02 -.872328944E+02 -.872307175E+02 -.872286414E+02 -.872266706E+02 -.872248086E+02 -.872230586E+02 -.872214232E+02 -.872199052E+02 -.872185073E+02 -.872172314E+02 -.872160797E+02 -.872150545E+02 -.872141575E+02 -.872133906E+02 -.872127555E+02 -.872122541E+02 -.872118874E+02 -.872116563E+02 -.872115610E+02 -.872116018E+02 -.872117783E+02 -.872120901E+02 -.872125361E+02 -.872131155E+02 -.872138268E+02 -.872146683E+02 -.872156381E+02 -.872167342E+02 -.872179542E+02 -.872192958E+02 -.872207561E+02 -.872223323E+02 -.872240214E+02 -.872258200E+02 -.872277248E+02 -.872297322E+02 -.872318384E+02 -.872340398E+02 -.872363327E+02 -.872387131E+02 -.872411774E+02 -.872437215E+02 -.872463417E+02 -.872490340E+02 -.872517947E+02 -.872546200E+02 -.872575061E+02 -.872604494E+02 -.872634463E+02 -.872664934E+02 -.872695873E+02 -.872727247E+02 -.872759024E+02 -.872791172E+02 -.872823662E+02 -.872856461E+02 -.872889538E+02 -.872922853E+02 -.872956358E+02 -.872989979E+02 -.873023595E+02 -.873057006E+02 -.873089875E+02 -.873121646E+02 -.873151428E+02 -.873177843E+02 -.873198831E+02 -.873211414E+02 -.873211414E+02
 -.873196769E+02 -.873196769E+02 -.873182346E+02 -.873158375E+02 -.873128196E+02 -.873094127E+02 -.873057685E+02 -.873019806E+02 -.872981135E+02 -.872942110E+02 -.872902972E+02 -.872863889E+02 -.872825026E+02 -.872786481E+02 -.872748309E+02 -.872710582E+02 -.872673356E+02 -.872636645E+02 -.872600472E+02 -.872564877E+02 -.872529883E+02 -.872495501E+02 -.872461763E+02 -.872428706E+02 -.872396353E+02 -.872364742E+02 -.872333924E+02 -.872303948E+02 -.872274865E+02 -.872246737E+02 -.872219621E+02 -.872193570E+02 -.872168630E+02 -.872144849E+02 -.872122263E+02 -.872100903E+02 -.872080806E+02 -.872062008E+02 -.872044542E+02 -.872028440E+02 -.872013734E+02 -.872000457E+02 -.871988634E+02 -.871978292E+02 -.871969457E+02 -.871962152E+02 -.871956391E+02 -.871952185E+02 -.871949541E+02 -.871948464E+02 -.871948953E+02 -.871951005E+02 -.871954613E+02 -.871959770E+02 -.871966461E+02 -.871974671E+02 -.871984379E+02 -.871995565E+02 -.872008204E+02 -.872022270E+02 -.872037731E+02 -.872054555E+02 -.872072709E+02 -.872092153E+02 -.872112849E+02 -.872134755E+02 -.872157829E+02 -.872182028E+02 -.872207308E+02 -.872233624E+02 -.872260932E+02 -.872289184E+02 -.872318336E+02 -.872348343E+02 -.872379158E+02 -.872410737E+02 -.872443036E+02 -.872476013E+02 -.872509624E+02 -.872543829E+02 -.872578588E+02 -.872613862E+02 -.872649612E+02 -.872685804E+02 -.872722400E+02 -.872759367E+02 -.872796669E+02 -.872834270E+02 -.872872128E+02 -.872910186E+02 -.872948362E+02 -.872986521E+02 -.873024436E+02 -.873061728E+02 -.873097766E+02 -.873131542E+02 -.873161495E+02 -.873185292E+02 -.873199559E+02 -.873199559E+02
 -.873185235E+02 -.873185235E+02 -.873169093E+02 -.873142074E+02 -.873107991E+02 -.873069447E+02 -.873028150E+02 -.872985282E+02 -.872941607E+02 -.872897565E+02 -.872853469E+02 -.872809562E+02 -.872765965E+02 -.872722758E+02 -.872680023E+02 -.872637792E+02 -.872596062E+02 -.872554858E+02 -.872514209E+02 -.872474122E+02 -.872434619E+02 -.872395749E+02 -.872357551E+02 -.872320060E+02 -.872283341E+02 -.872247463E+02 -.872212485E+02 -.872178471E+02 -.872145495E+02 -.872113617E+02 -.872082885E+02 -.872053349E+02 -.872025059E+02 -.871998050E+02 -.871972362E+02 -.871948042E+02 -.871925140E+02 -.871903699E+02 -.871883764E+02 -.871865385E+02 -.871848601E+02 -.871833448E+02 -.871819960E+02 -.871808172E+02 -.871798110E+02 -.871789790E+02 -.871783231E+02 -.871778445E+02 -.871775442E+02 -.871774225E+02 -.871774794E+02 -.871777150E+02 -.871781286E+02 -.871787190E+02 -.871794847E+02 -.871804239E+02 -.871815344E+02 -.871828136E+02 -.871842584E+02 -.871858656E+02 -.871876316E+02 -.871895524E+02 -.871916239E+02 -.871938414E+02 -.871962003E+02 -.871986957E+02 -.872013228E+02 -.872040764E+02 -.872069512E+02 -.872099421E+02 -.872130436E+02 -.872162505E+02 -.872195573E+02 -.872229588E+02 -.872264497E+02 -.872300249E+02 -.872336792E+02 -.872374076E+02 -.872412054E+02 -.872450678E+02 -.872489901E+02 -.872529681E+02 -.872569974E+02 -.872610738E+02 -.872651935E+02 -.872693525E+02 -.872735471E+02 -.872777731E+02 -.872820259E+02 -.872862993E+02 -.872905842E+02 -.872948656E+02 -.872991183E+02 -.873032998E+02 -.873073397E+02 -.873111252E+02 -.873144818E+02 -.873171483E+02 -.873187467E+02 -.873187467E+02
 -.873173039E+02 -.873173039E+02 -.873154956E+02 -.873124684E+02 -.873086478E+02 -.873043259E+02 -.872997069E+02 -.872949227E+02 -.872900530E+02 -.872851535E+02 -.872802607E+02 -.872753930E+02 -.872705625E+02 -.872657780E+02 -.872610400E+02 -.872563467E+02 -.872517004E+02 -.872471026E+02 -.872425540E+02 -.872380596E+02 -.872336267E+02 -.872292600E+02 -.872249656E+02 -.872207525E+02 -.872166276E+02 -.872125967E+02 -.872086677E+02 -.872048482E+02 -.872011432E+02 -.871975580E+02 -.871940987E+02 -.871907702E+02 -.871875768E+02 -.871845240E+02 -.871816185E+02 -.871788662E+02 -.871762726E+02 -.871738444E+02 -.871715875E+02 -.871695066E+02 -.871676060E+02 -.871658905E+02 -.871643642E+02 -.871630297E+02 -.871618898E+02 -.871609471E+02 -.871602039E+02 -.871596616E+02 -.871593212E+02 -.871591838E+02 -.871592499E+02 -.871595190E+02 -.871599902E+02 -.871606624E+02 -.871615339E+02 -.871626023E+02 -.871638649E+02 -.871653186E+02 -.871669598E+02 -.871687844E+02 -.871707882E+02 -.871729663E+02 -.871753137E+02 -.871778251E+02 -.871804951E+02 -.871833179E+02 -.871862877E+02 -.871893985E+02 -.871926441E+02 -.871960183E+02 -.871995149E+02 -.872031276E+02 -.872068502E+02 -.872106765E+02 -.872146005E+02 -.872186161E+02 -.872227175E+02 -.872268989E+02 -.872311548E+02 -.872354799E+02 -.872398688E+02 -.872443167E+02 -.872488187E+02 -.872533702E+02 -.872579669E+02 -.872626046E+02 -.872672789E+02 -.872719855E+02 -.872767193E+02 -.872814736E+02 -.872862384E+02 -.872909972E+02 -.872957222E+02 -.873003666E+02 -.873048525E+02 -.873090550E+02 -.873127806E+02 -.873157397E+02 -.873175134E+02 -.873175134E+02
 -.873159810E+02 -.873159810E+02 -.873139753E+02 -.873106169E+02 -.873063777E+02 -.873015956E+02 -.872964934E+02 -.872912136E+02 -.872858532E+02 -.872804710E+02 -.872750977E+02 -.872697525E+02 -.872644453E+02 -.872591749E+02 -.872539397E+02 -.872487420E+02 -.872435827E+02 -.872384645E+02 -.872333965E+02 -.872283877E+02 -.872234447E+02 -.872185768E+02 -.872137936E+02 -.872091007E+02 -.872045040E+02 -.872000115E+02 -.871956294E+02 -.871913626E+02 -.871872179E+02 -.871832026E+02 -.871793225E+02 -.871755834E+02 -.871719934E+02 -.871685608E+02 -.871652922E+02 -.871621948E+02 -.871592768E+02 -.871565449E+02 -.871540042E+02 -.871516604E+02 -.871495198E+02 -.871475867E+02 -.871458649E+02 -.871443586E+02 -.871430718E+02 -.871420076E+02 -.871411681E+02 -.871405559E+02 -.871401729E+02 -.871400199E+02 -.871400968E+02 -.871404035E+02 -.871409391E+02 -.871417019E+02 -.871426897E+02 -.871438999E+02 -.871453291E+02 -.871469736E+02 -.871488290E+02 -.871508905E+02 -.871531529E+02 -.871556106E+02 -.871582576E+02 -.871610878E+02 -.871640947E+02 -.871672715E+02 -.871706115E+02 -.871741074E+02 -.871777520E+02 -.871815380E+02 -.871854581E+02 -.871895051E+02 -.871936716E+02 -.871979505E+02 -.872023348E+02 -.872068175E+02 -.872113920E+02 -.872160516E+02 -.872207901E+02 -.872256014E+02 -.872304795E+02 -.872354189E+02 -.872404143E+02 -.872454607E+02 -.872505532E+02 -.872556871E+02 -.872608580E+02 -.872660610E+02 -.872712907E+02 -.872765399E+02 -.872817977E+02 -.872870463E+02 -.872922554E+02 -.872973736E+02 -.873023154E+02 -.873069438E+02 -.873110461E+02 -.873143039E+02 -.873162565E+02 -.873162565E+02
 -.873145864E+02 -.873145864E+02 -.873123807E+02 -.873086902E+02 -.873040462E+02 -.872988124E+02 -.872932331E+02 -.872874734E+02 -.872816323E+02 -.872757642E+02 -.872699017E+02 -.872640588E+02 -.872582365E+02 -.872524357E+02 -.872466603E+02 -.872409127E+02 -.872351991E+02 -.872295322E+02 -.872239226E+02 -.872183786E+02 -.872129117E+02 -.872075302E+02 -.872022379E+02 -.871970408E+02 -.871919459E+02 -.871869579E+02 -.871820826E+02 -.871773291E+02 -.871727062E+02 -.871682210E+02 -.871638825E+02 -.871597011E+02 -.871556858E+02 -.871518439E+02 -.871481846E+02 -.871447170E+02 -.871414477E+02 -.871383832E+02 -.871355315E+02 -.871328999E+02 -.871304938E+02 -.871283188E+02 -.871263812E+02 -.871246862E+02 -.871232378E+02 -.871220397E+02 -.871210960E+02 -.871204092E+02 -.871199806E+02 -.871198112E+02 -.871199014E+02 -.871202508E+02 -.871208579E+02 -.871217209E+02 -.871228372E+02 -.871242037E+02 -.871258164E+02 -.871276706E+02 -.871297613E+02 -.871320828E+02 -.871346288E+02 -.871373929E+02 -.871403679E+02 -.871435467E+02 -.871469215E+02 -.871504842E+02 -.871542267E+02 -.871581406E+02 -.871622173E+02 -.871664484E+02 -.871708252E+02 -.871753393E+02 -.871799822E+02 -.871847457E+02 -.871896216E+02 -.871946020E+02 -.871996792E+02 -.872048457E+02 -.872100944E+02 -.872154183E+02 -.872208110E+02 -.872262662E+02 -.872317780E+02 -.872373408E+02 -.872429495E+02 -.872485989E+02 -.872542843E+02 -.872600005E+02 -.872657417E+02 -.872715004E+02 -.872772648E+02 -.872830159E+02 -.872887206E+02 -.872943233E+02 -.872997309E+02 -.873047940E+02 -.873092804E+02 -.873128426E+02 -.873149773E+02 -.873149773E+02
 -.873131681E+02 -.873131681E+02 -.873107608E+02 -.873067525E+02 -.873017111E+02 -.872960344E+02 -.872899935E+02 -.872837557E+02 -.872774194E+02 -.872710430E+02 -.872646537E+02 -.872582613E+02 -.872518734E+02 -.872454980E+02 -.872391413E+02 -.872328136E+02 -.872265304E+02 -.872203021E+02 -.872141379E+02 -.872080493E+02 -.872020419E+02 -.871961183E+02 -.871902843E+02 -.871845459E+02 -.871789075E+02 -.871733772E+02 -.871679663E+02 -.871626850E+02 -.871575428E+02 -.871525516E+02 -.871477232E+02 -.871430668E+02 -.871385908E+02 -.871343061E+02 -.871302222E+02 -.871263463E+02 -.871226874E+02 -.871192559E+02 -.871160603E+02 -.871131079E+02 -.871104069E+02 -.871079659E+02 -.871057910E+02 -.871038876E+02 -.871022616E+02 -.871009183E+02 -.870998608E+02 -.870990916E+02 -.870986131E+02 -.870984266E+02 -.870985319E+02 -.870989285E+02 -.870996150E+02 -.871005894E+02 -.871018486E+02 -.871033885E+02 -.871052047E+02 -.871072917E+02 -.871096434E+02 -.871122529E+02 -.871151130E+02 -.871182158E+02 -.871215530E+02 -.871251158E+02 -.871288948E+02 -.871328807E+02 -.871370638E+02 -.871414340E+02 -.871459816E+02 -.871506963E+02 -.871555683E+02 -.871605877E+02 -.871657446E+02 -.871710296E+02 -.871764331E+02 -.871819462E+02 -.871875600E+02 -.871932659E+02 -.871990559E+02 -.872049224E+02 -.872108578E+02 -.872168555E+02 -.872229088E+02 -.872290118E+02 -.872351587E+02 -.872413441E+02 -.872475630E+02 -.872538099E+02 -.872600789E+02 -.872663619E+02 -.872726466E+02 -.872789124E+02 -.872851242E+02 -.872912216E+02 -.872971041E+02 -.873026098E+02 -.873074871E+02 -.873113588E+02 -.873136786E+02 -.873136786E+02
 -.873117723E+02 -.873117723E+02 -.873091753E+02 -.873048502E+02 -.872994172E+02 -.872933042E+02 -.872867893E+02 -.872800453E+02 -.872731779E+02 -.872662443E+02 -.872592738E+02 -.872522868E+02 -.872452999E+02 -.872383240E+02 -.872313735E+02 -.872244646E+02 -.872176062E+02 -.872108066E+02 -.872040754E+02 -.871974152E+02 -.871908280E+02 -.871843203E+02 -.871778977E+02 -.871715664E+02 -.871653371E+02 -.871592230E+02 -.871532356E+02 -.871473865E+02 -.871416891E+02 -.871361559E+02 -.871307962E+02 -.871256204E+02 -.871206408E+02 -.871158675E+02 -.871113095E+02 -.871069793E+02 -.871028895E+02 -.870990501E+02 -.870954711E+02 -.870921640E+02 -.870891387E+02 -.870864028E+02 -.870839640E+02 -.870818307E+02 -.870800090E+02 -.870785033E+02 -.870773180E+02 -.870764572E+02 -.870759229E+02 -.870757163E+02 -.870758378E+02 -.870762874E+02 -.870770633E+02 -.870781627E+02 -.870795822E+02 -.870813172E+02 -.870833619E+02 -.870857098E+02 -.870883535E+02 -.870912849E+02 -.870944954E+02 -.870979752E+02 -.871017146E+02 -.871057028E+02 -.871099290E+02 -.871143819E+02 -.871190501E+02 -.871239218E+02 -.871289854E+02 -.871342291E+02 -.871396413E+02 -.871452103E+02 -.871509249E+02 -.871567739E+02 -.871627464E+02 -.871688321E+02 -.871750209E+02 -.871813031E+02 -.871876696E+02 -.871941119E+02 -.872006216E+02 -.872071912E+02 -.872138136E+02 -.872204822E+02 -.872271909E+02 -.872339340E+02 -.872407061E+02 -.872475018E+02 -.872543148E+02 -.872611368E+02 -.872679548E+02 -.872747472E+02 -.872814763E+02 -.872880776E+02 -.872944431E+02 -.873003983E+02 -.873056721E+02 -.873098575E+02 -.873123649E+02 -.873123649E+02
 -.873104098E+02 -.873104098E+02 -.873076238E+02 -.873029882E+02 -.872971616E+02 -.872905902E+02 -.872835653E+02 -.872762740E+02 -.872688282E+02 -.872612938E+02 -.872537136E+02 -.872461182E+02 -.872385255E+02 -.872309527E+02 -.872234157E+02 -.872159200E+02 -.872084721E+02 -.872010789E+02 -.871937407E+02 -.871864604E+02 -.871792457E+02 -.871721033E+02 -.871650422E+02 -.871580753E+02 -.871512166E+02 -.871444786E+02 -.871378734E+02 -.871314151E+02 -.871251166E+02 -.871189880E+02 -.871130418E+02 -.871072924E+02 -.871017516E+02 -.870964312E+02 -.870913470E+02 -.870865139E+02 -.870819438E+02 -.870776502E+02 -.870736473E+02 -.870699465E+02 -.870665577E+02 -.870634919E+02 -.870607592E+02 -.870583672E+02 -.870563229E+02 -.870546333E+02 -.870533039E+02 -.870523385E+02 -.870517400E+02 -.870515109E+02 -.870516520E+02 -.870521623E+02 -.870530400E+02 -.870542820E+02 -.870558840E+02 -.870578398E+02 -.870601427E+02 -.870627850E+02 -.870657578E+02 -.870690511E+02 -.870726546E+02 -.870765567E+02 -.870807456E+02 -.870852086E+02 -.870899328E+02 -.870949047E+02 -.871001107E+02 -.871055372E+02 -.871111701E+02 -.871169958E+02 -.871230006E+02 -.871291709E+02 -.871354936E+02 -.871419557E+02 -.871485447E+02 -.871552488E+02 -.871620564E+02 -.871689565E+02 -.871759390E+02 -.871829941E+02 -.871901127E+02 -.871972865E+02 -.872045076E+02 -.872117691E+02 -.872190645E+02 -.872263879E+02 -.872337336E+02 -.872410961E+02 -.872484691E+02 -.872558441E+02 -.872632077E+02 -.872705371E+02 -.872777926E+02 -.872849053E+02 -.872917600E+02 -.872981698E+02 -.873038440E+02 -.873083460E+02 -.873110424E+02 -.873110424E+02
 -.873090619E+02 -.873090619E+02 -.873060927E+02 -.873011400E+02 -.872948949E+02 -.872878276E+02 -.872802559E+02 -.872723827E+02 -.872643343E+02 -.872561925E+02 -.872480104E+02 -.872398159E+02 -.872316304E+02 -.872234683E+02 -.872153320E+02 -.872072259E+02 -.871991549E+02 -.871911186E+02 -.871831224E+02 -.871751755E+02 -.871672866E+02 -.871594667E+02 -.871517296E+02 -.871440892E+02 -.871365578E+02 -.871291471E+02 -.871218718E+02 -.871147455E+02 -.871077796E+02 -.871009897E+02 -.870943930E+02 -.870880031E+02 -.870818355E+02 -.870759094E+02 -.870702414E+02 -.870648460E+02 -.870597405E+02 -.870549413E+02 -.870504620E+02 -.870463157E+02 -.870425169E+02 -.870390781E+02 -.870360095E+02 -.870333215E+02 -.870310241E+02 -.870291251E+02 -.870276307E+02 -.870265465E+02 -.870258770E+02 -.870256242E+02 -.870257885E+02 -.870263695E+02 -.870273648E+02 -.870287701E+02 -.870305797E+02 -.870327870E+02 -.870353837E+02 -.870383603E+02 -.870417059E+02 -.870454090E+02 -.870494567E+02 -.870538354E+02 -.870585306E+02 -.870635272E+02 -.870688099E+02 -.870743626E+02 -.870801691E+02 -.870862131E+02 -.870924783E+02 -.870989483E+02 -.871056071E+02 -.871124388E+02 -.871194281E+02 -.871265599E+02 -.871338200E+02 -.871411946E+02 -.871486705E+02 -.871562355E+02 -.871638779E+02 -.871715868E+02 -.871793524E+02 -.871871653E+02 -.871950173E+02 -.872029007E+02 -.872108089E+02 -.872187356E+02 -.872266753E+02 -.872346224E+02 -.872425706E+02 -.872505114E+02 -.872584311E+02 -.872663061E+02 -.872740946E+02 -.872817240E+02 -.872890715E+02 -.872959385E+02 -.873020148E+02 -.873068341E+02 -.873097200E+02 -.873097200E+02
 -.873077162E+02 -.873077162E+02 -.873045521E+02 -.872992567E+02 -.872925595E+02 -.872849736E+02 -.872768417E+02 -.872683870E+02 -.872597536E+02 -.872510313E+02 -.872422661E+02 -.872334871E+02 -.872247095E+02 -.872159341E+02 -.872071650E+02 -.871984071E+02 -.871896614E+02 -.871809364E+02 -.871722425E+02 -.871635901E+02 -.871549906E+02 -.871464565E+02 -.871380009E+02 -.871296351E+02 -.871213703E+02 -.871132227E+02 -.871052068E+02 -.870973360E+02 -.870896296E+02 -.870821074E+02 -.870747852E+02 -.870676824E+02 -.870608212E+02 -.870542199E+02 -.870478963E+02 -.870418710E+02 -.870361630E+02 -.870307889E+02 -.870257661E+02 -.870211129E+02 -.870168452E+02 -.870129772E+02 -.870095237E+02 -.870064981E+02 -.870039112E+02 -.870017727E+02 -.870000913E+02 -.869988736E+02 -.869981237E+02 -.869978445E+02 -.869980370E+02 -.869986999E+02 -.869998300E+02 -.870014223E+02 -.870034706E+02 -.870059662E+02 -.870088992E+02 -.870122581E+02 -.870160300E+02 -.870202006E+02 -.870247544E+02 -.870296749E+02 -.870349447E+02 -.870405459E+02 -.870464596E+02 -.870526667E+02 -.870591481E+02 -.870658842E+02 -.870728556E+02 -.870800429E+02 -.870874274E+02 -.870949904E+02 -.871027139E+02 -.871105808E+02 -.871185743E+02 -.871266788E+02 -.871348792E+02 -.871431616E+02 -.871515130E+02 -.871599213E+02 -.871683755E+02 -.871768655E+02 -.871853825E+02 -.871939184E+02 -.872024662E+02 -.872110197E+02 -.872195733E+02 -.872281217E+02 -.872366587E+02 -.872451761E+02 -.872536601E+02 -.872620864E+02 -.872704116E+02 -.872785592E+02 -.872863999E+02 -.872937232E+02 -.873002000E+02 -.873053351E+02 -.873084093E+02 -.873084093E+02
 -.873063495E+02 -.873063495E+02 -.873029730E+02 -.872973133E+02 -.872901622E+02 -.872820681E+02 -.872734005E+02 -.872644005E+02 -.872552180E+02 -.872459326E+02 -.872365908E+02 -.872272148E+02 -.872178094E+02 -.872083818E+02 -.871989391E+02 -.871894856E+02 -.871800319E+02 -.871705889E+02 -.871611668E+02 -.871517748E+02 -.871424237E+02 -.871331250E+02 -.871238888E+02 -.871147266E+02 -.871056563E+02 -.870966937E+02 -.870878549E+02 -.870791627E+02 -.870706385E+02 -.870623010E+02 -.870541728E+02 -.870462787E+02 -.870386389E+02 -.870312748E+02 -.870242107E+02 -.870174687E+02 -.870110697E+02 -.870050363E+02 -.869993912E+02 -.869941551E+02 -.869893474E+02 -.869849876E+02 -.869810934E+02 -.869776797E+02 -.869747603E+02 -.869723477E+02 -.869704515E+02 -.869690792E+02 -.869682367E+02 -.869679275E+02 -.869681521E+02 -.869689091E+02 -.869701951E+02 -.869720043E+02 -.869743284E+02 -.869771572E+02 -.869804789E+02 -.869842792E+02 -.869885423E+02 -.869932506E+02 -.869983856E+02 -.870039272E+02 -.870098541E+02 -.870161446E+02 -.870227761E+02 -.870297257E+02 -.870369702E+02 -.870444864E+02 -.870522511E+02 -.870602416E+02 -.870684355E+02 -.870768112E+02 -.870853476E+02 -.870940248E+02 -.871028234E+02 -.871117255E+02 -.871207140E+02 -.871297731E+02 -.871388881E+02 -.871480458E+02 -.871572341E+02 -.871664420E+02 -.871756602E+02 -.871848802E+02 -.871940949E+02 -.872032981E+02 -.872124845E+02 -.872216490E+02 -.872307861E+02 -.872398879E+02 -.872489408E+02 -.872579203E+02 -.872667815E+02 -.872754447E+02 -.872837742E+02 -.872915484E+02 -.872984200E+02 -.873038658E+02 -.873071250E+02 -.873071250E+02
 -.873049728E+02 -.873049728E+02 -.873013766E+02 -.872953678E+02 -.872877900E+02 -.872792263E+02 -.872700647E+02 -.872605521E+02 -.872508283E+02 -.872409747E+02 -.872310339E+02 -.872210235E+02 -.872109581E+02 -.872008504E+02 -.871907078E+02 -.871805414E+02 -.871703611E+02 -.871601745E+02 -.871499878E+02 -.871398091E+02 -.871296486E+02 -.871195155E+02 -.871094223E+02 -.870993887E+02 -.870894317E+02 -.870795700E+02 -.870698287E+02 -.870602307E+02 -.870507966E+02 -.870415519E+02 -.870325234E+02 -.870237338E+02 -.870152088E+02 -.870069767E+02 -.869990639E+02 -.869914969E+02 -.869843040E+02 -.869775136E+02 -.869711517E+02 -.869652438E+02 -.869598151E+02 -.869548882E+02 -.869504834E+02 -.869466197E+02 -.869433146E+02 -.869405822E+02 -.869384346E+02 -.869368818E+02 -.869359308E+02 -.869355855E+02 -.869358471E+02 -.869367144E+02 -.869381829E+02 -.869402452E+02 -.869428917E+02 -.869461099E+02 -.869498846E+02 -.869541985E+02 -.869590321E+02 -.869643641E+02 -.869701714E+02 -.869764295E+02 -.869831127E+02 -.869901946E+02 -.869976479E+02 -.870054448E+02 -.870135575E+02 -.870219583E+02 -.870306197E+02 -.870395144E+02 -.870486163E+02 -.870578999E+02 -.870673406E+02 -.870769150E+02 -.870866011E+02 -.870963780E+02 -.871062263E+02 -.871161284E+02 -.871260678E+02 -.871360298E+02 -.871460013E+02 -.871559707E+02 -.871659279E+02 -.871758642E+02 -.871857726E+02 -.871956472E+02 -.872054831E+02 -.872152760E+02 -.872250209E+02 -.872347107E+02 -.872443326E+02 -.872538619E+02 -.872632528E+02 -.872724230E+02 -.872812310E+02 -.872894450E+02 -.872967005E+02 -.873024478E+02 -.873058862E+02 -.873058862E+02
 -.873036114E+02 -.873036114E+02 -.872998255E+02 -.872935103E+02 -.872855539E+02 -.872765621E+02 -.872669332E+02 -.872569077E+02 -.872466313E+02 -.872361884E+02 -.872256225E+02 -.872149629E+02 -.872042309E+02 -.871934368E+02 -.871825907E+02 -.871716997E+02 -.871607679E+02 -.871497975E+02 -.871387948E+02 -.871277682E+02 -.871167271E+02 -.871056849E+02 -.870946622E+02 -.870836773E+02 -.870727500E+02 -.870619063E+02 -.870511698E+02 -.870405627E+02 -.870301119E+02 -.870198467E+02 -.870097931E+02 -.869999816E+02 -.869904451E+02 -.869812159E+02 -.869723265E+02 -.869638116E+02 -.869557057E+02 -.869480412E+02 -.869408501E+02 -.869341643E+02 -.869280128E+02 -.869224227E+02 -.869174201E+02 -.869130287E+02 -.869092692E+02 -.869061598E+02 -.869037162E+02 -.869019506E+02 -.869008713E+02 -.869004838E+02 -.869007901E+02 -.869017881E+02 -.869034723E+02 -.869058339E+02 -.869088607E+02 -.869125367E+02 -.869168434E+02 -.869217593E+02 -.869272603E+02 -.869333201E+02 -.869399103E+02 -.869470009E+02 -.869545607E+02 -.869625572E+02 -.869709574E+02 -.869797277E+02 -.869888348E+02 -.869982451E+02 -.870079256E+02 -.870178444E+02 -.870279703E+02 -.870382731E+02 -.870487241E+02 -.870592963E+02 -.870699640E+02 -.870807035E+02 -.870914929E+02 -.871023120E+02 -.871131427E+02 -.871239690E+02 -.871347765E+02 -.871455530E+02 -.871562880E+02 -.871669728E+02 -.871776007E+02 -.871881661E+02 -.871986651E+02 -.872090943E+02 -.872194499E+02 -.872297258E+02 -.872399103E+02 -.872499792E+02 -.872598865E+02 -.872695476E+02 -.872788164E+02 -.872874517E+02 -.872950736E+02 -.873011076E+02 -.873047161E+02 -.873047161E+02
 -.873023603E+02 -.873023603E+02 -.872984204E+02 -.872918412E+02 -.872835398E+02 -.872741389E+02 -.872640380E+02 -.872534906E+02 -.872426540E+02 -.872316172E+02 -.872204354E+02 -.872091437E+02 -.871977565E+02 -.871862828E+02 -.871747263E+02 -.871630869E+02 -.871513635E+02 -.871395606E+02 -.871276852E+02 -.871157471E+02 -.871037594E+02 -.870917429E+02 -.870797155E+02 -.870676967E+02 -.870557116E+02 -.870437836E+02 -.870319355E+02 -.870201956E+02 -.870085962E+02 -.869971670E+02 -.869859436E+02 -.869749645E+02 -.869642682E+02 -.869538931E+02 -.869438807E+02 -.869342721E+02 -.869251070E+02 -.869164248E+02 -.869082656E+02 -.869006664E+02 -.868936633E+02 -.868872909E+02 -.868815818E+02 -.868765648E+02 -.868722667E+02 -.868687108E+02 -.868659165E+02 -.868638986E+02 -.868626683E+02 -.868622326E+02 -.868625931E+02 -.868637475E+02 -.868656891E+02 -.868684065E+02 -.868718840E+02 -.868761022E+02 -.868810378E+02 -.868866641E+02 -.868929513E+02 -.868998667E+02 -.869073754E+02 -.869154406E+02 -.869240236E+02 -.869330847E+02 -.869425838E+02 -.869524801E+02 -.869627328E+02 -.869733017E+02 -.869841477E+02 -.869952322E+02 -.870065183E+02 -.870179704E+02 -.870295553E+02 -.870412411E+02 -.870529985E+02 -.870648003E+02 -.870766217E+02 -.870884402E+02 -.871002359E+02 -.871119911E+02 -.871236906E+02 -.871353216E+02 -.871468735E+02 -.871583378E+02 -.871697083E+02 -.871809805E+02 -.871921515E+02 -.872032192E+02 -.872141817E+02 -.872250344E+02 -.872357671E+02 -.872463568E+02 -.872567578E+02 -.872668845E+02 -.872765868E+02 -.872856160E+02 -.872935786E+02 -.872998782E+02 -.873036438E+02 -.873036438E+02
 -.873013128E+02 -.873013128E+02 -.872972331E+02 -.872904040E+02 -.872817653E+02 -.872719521E+02 -.872613837E+02 -.872503321E+02 -.872389605E+02 -.872273675E+02 -.872156112E+02 -.872037155E+02 -.871916902E+02 -.871795370E+02 -.871672525E+02 -.871548333E+02 -.871422814E+02 -.871296031E+02 -.871168073E+02 -.871039056E+02 -.870909167E+02 -.870778567E+02 -.870647424E+02 -.870515964E+02 -.870384416E+02 -.870253004E+02 -.870122029E+02 -.869991842E+02 -.869862782E+02 -.869735253E+02 -.869609690E+02 -.869486536E+02 -.869366236E+02 -.869249272E+02 -.869136128E+02 -.869027282E+02 -.868923217E+02 -.868824433E+02 -.868731400E+02 -.868644587E+02 -.868564452E+02 -.868491431E+02 -.868425924E+02 -.868368304E+02 -.868318911E+02 -.868278032E+02 -.868245906E+02 -.868222727E+02 -.868208633E+02 -.868203702E+02 -.868207962E+02 -.868221382E+02 -.868243874E+02 -.868275297E+02 -.868315455E+02 -.868364105E+02 -.868420956E+02 -.868485673E+02 -.868557882E+02 -.868637178E+02 -.868723128E+02 -.868815271E+02 -.868913131E+02 -.869016222E+02 -.869124048E+02 -.869236111E+02 -.869351919E+02 -.869470987E+02 -.869592840E+02 -.869717020E+02 -.869843089E+02 -.869970629E+02 -.870099248E+02 -.870228579E+02 -.870358283E+02 -.870488053E+02 -.870617607E+02 -.870746696E+02 -.870875103E+02 -.871002636E+02 -.871129136E+02 -.871254471E+02 -.871378539E+02 -.871501260E+02 -.871622583E+02 -.871742476E+02 -.871860927E+02 -.871977937E+02 -.872093506E+02 -.872207611E+02 -.872320172E+02 -.872430980E+02 -.872539588E+02 -.872645139E+02 -.872746110E+02 -.872839956E+02 -.872922633E+02 -.872987992E+02 -.873027040E+02 -.873027040E+02
 -.873004602E+02 -.873004602E+02 -.872962449E+02 -.872891752E+02 -.872802141E+02 -.872700203E+02 -.872590364E+02 -.872475400E+02 -.872356997E+02 -.872236135E+02 -.872113260E+02 -.871988543E+02 -.871862020E+02 -.871733650E+02 -.871603386E+02 -.871471225E+02 -.871337212E+02 -.871201410E+02 -.871063897E+02 -.870924816E+02 -.870784287E+02 -.870642431E+02 -.870499443E+02 -.870355535E+02 -.870210928E+02 -.870065935E+02 -.869920932E+02 -.869776286E+02 -.869632436E+02 -.869489859E+02 -.869349047E+02 -.869210499E+02 -.869074767E+02 -.868942414E+02 -.868814008E+02 -.868690136E+02 -.868571414E+02 -.868458432E+02 -.868351794E+02 -.868252092E+02 -.868159901E+02 -.868075760E+02 -.868000181E+02 -.867933637E+02 -.867876544E+02 -.867829262E+02 -.867792101E+02 -.867765299E+02 -.867749029E+02 -.867743398E+02 -.867748440E+02 -.867764116E+02 -.867790317E+02 -.867826864E+02 -.867873511E+02 -.867929951E+02 -.867995813E+02 -.868070674E+02 -.868154066E+02 -.868245481E+02 -.868344368E+02 -.868450159E+02 -.868562265E+02 -.868680078E+02 -.868802989E+02 -.868930392E+02 -.869061686E+02 -.869196279E+02 -.869333604E+02 -.869473112E+02 -.869614282E+02 -.869756622E+02 -.869899673E+02 -.870043013E+02 -.870186254E+02 -.870329043E+02 -.870471071E+02 -.870612062E+02 -.870751778E+02 -.870890020E+02 -.871026623E+02 -.871161457E+02 -.871294425E+02 -.871425462E+02 -.871554531E+02 -.871681622E+02 -.871806746E+02 -.871929930E+02 -.872051203E+02 -.872170575E+02 -.872287993E+02 -.872403277E+02 -.872516003E+02 -.872625326E+02 -.872729717E+02 -.872826598E+02 -.872911848E+02 -.872979182E+02 -.873019384E+02 -.873019384E+02
 -.872997874E+02 -.872997874E+02 -.872954520E+02 -.872881796E+02 -.872789568E+02 -.872684671E+02 -.872571568E+02 -.872453039E+02 -.872330743E+02 -.872205524E+02 -.872077747E+02 -.871947547E+02 -.871814924E+02 -.871679832E+02 -.871542249E+02 -.871402186E+02 -.871259655E+02 -.871114672E+02 -.870967304E+02 -.870817612E+02 -.870665659E+02 -.870511595E+02 -.870355613E+02 -.870197925E+02 -.870038836E+02 -.869878727E+02 -.869717977E+02 -.869557037E+02 -.869396407E+02 -.869236615E+02 -.869078210E+02 -.868921808E+02 -.868768053E+02 -.868617616E+02 -.868471197E+02 -.868329542E+02 -.868193386E+02 -.868063487E+02 -.867940595E+02 -.867825457E+02 -.867718780E+02 -.867621251E+02 -.867533514E+02 -.867456156E+02 -.867389705E+02 -.867334630E+02 -.867291320E+02 -.867260083E+02 -.867241148E+02 -.867234653E+02 -.867240641E+02 -.867259066E+02 -.867289788E+02 -.867332578E+02 -.867387124E+02 -.867453025E+02 -.867529811E+02 -.867616950E+02 -.867713841E+02 -.867819837E+02 -.867934255E+02 -.868056377E+02 -.868185461E+02 -.868320758E+02 -.868461516E+02 -.868606985E+02 -.868756429E+02 -.868909135E+02 -.869064417E+02 -.869221616E+02 -.869380114E+02 -.869539336E+02 -.869698746E+02 -.869857854E+02 -.870016221E+02 -.870173453E+02 -.870329203E+02 -.870483173E+02 -.870635112E+02 -.870784812E+02 -.870932110E+02 -.871076884E+02 -.871219052E+02 -.871358568E+02 -.871495419E+02 -.871629625E+02 -.871761230E+02 -.871890295E+02 -.872016889E+02 -.872141058E+02 -.872262793E+02 -.872381951E+02 -.872498143E+02 -.872610553E+02 -.872717668E+02 -.872816904E+02 -.872904107E+02 -.872972911E+02 -.873013961E+02 -.873013961E+02
 -.872993510E+02 -.872993510E+02 -.872949376E+02 -.872875368E+02 -.872781553E+02 -.872674768E+02 -.872559421E+02 -.872438252E+02 -.872312794E+02 -.872183806E+02 -.872051651E+02 -.871916440E+02 -.871778167E+02 -.871636793E+02 -.871492280E+02 -.871344564E+02 -.871193571E+02 -.871039270E+02 -.870881647E+02 -.870720697E+02 -.870556514E+02 -.870389256E+02 -.870219106E+02 -.870046335E+02 -.869871298E+02 -.869694358E+02 -.869515948E+02 -.869336569E+02 -.869156766E+02 -.868977123E+02 -.868798312E+02 -.868621057E+02 -.868446131E+02 -.868274354E+02 -.868106613E+02 -.867943801E+02 -.867786845E+02 -.867636678E+02 -.867494245E+02 -.867360458E+02 -.867236222E+02 -.867122401E+02 -.867019811E+02 -.866929203E+02 -.866851268E+02 -.866786605E+02 -.866735720E+02 -.866699021E+02 -.866676803E+02 -.866669242E+02 -.866676400E+02 -.866698212E+02 -.866734499E+02 -.866784967E+02 -.866849203E+02 -.866926697E+02 -.867016848E+02 -.867118963E+02 -.867232275E+02 -.867355967E+02 -.867489165E+02 -.867630959E+02 -.867780424E+02 -.867936622E+02 -.868098615E+02 -.868265478E+02 -.868436314E+02 -.868610252E+02 -.868786460E+02 -.868964157E+02 -.869142609E+02 -.869321138E+02 -.869499124E+02 -.869676008E+02 -.869851293E+02 -.870024538E+02 -.870195368E+02 -.870363466E+02 -.870528569E+02 -.870690472E+02 -.870849022E+02 -.871004114E+02 -.871155691E+02 -.871303736E+02 -.871448275E+02 -.871589365E+02 -.871727095E+02 -.871861574E+02 -.871992917E+02 -.872121225E+02 -.872246537E+02 -.872368762E+02 -.872487562E+02 -.872602169E+02 -.872711109E+02 -.872811832E+02 -.872900197E+02 -.872969835E+02 -.873011346E+02 -.873011346E+02
 -.872992651E+02 -.872992651E+02 -.872948324E+02 -.872874012E+02 -.872779719E+02 -.872672140E+02 -.872555604E+02 -.872432731E+02 -.872304968E+02 -.872173084E+02 -.872037421E+02 -.871898071E+02 -.871754995E+02 -.871608095E+02 -.871457217E+02 -.871302179E+02 -.871142833E+02 -.870979083E+02 -.870810839E+02 -.870638122E+02 -.870461028E+02 -.870279681E+02 -.870094278E+02 -.869905111E+02 -.869712494E+02 -.869516801E+02 -.869318506E+02 -.869118141E+02 -.868916308E+02 -.868713714E+02 -.868511149E+02 -.868309479E+02 -.868109636E+02 -.867912640E+02 -.867719546E+02 -.867531457E+02 -.867349510E+02 -.867174874E+02 -.867008708E+02 -.866852181E+02 -.866706441E+02 -.866572595E+02 -.866451692E+02 -.866344720E+02 -.866252567E+02 -.866176018E+02 -.866115736E+02 -.866072254E+02 -.866045954E+02 -.866037072E+02 -.866045682E+02 -.866071706E+02 -.866114908E+02 -.866174896E+02 -.866251138E+02 -.866342972E+02 -.866449606E+02 -.866570145E+02 -.866703609E+02 -.866848937E+02 -.867005012E+02 -.867170686E+02 -.867344783E+02 -.867526122E+02 -.867713535E+02 -.867905881E+02 -.868102049E+02 -.868300982E+02 -.868501678E+02 -.868703201E+02 -.868904683E+02 -.869105334E+02 -.869304441E+02 -.869501368E+02 -.869695557E+02 -.869886533E+02 -.870073891E+02 -.870257302E+02 -.870436508E+02 -.870611315E+02 -.870781594E+02 -.870947270E+02 -.871108326E+02 -.871264791E+02 -.871416740E+02 -.871564286E+02 -.871707575E+02 -.871846776E+02 -.871982068E+02 -.872113613E+02 -.872241518E+02 -.872365759E+02 -.872486063E+02 -.872601731E+02 -.872711364E+02 -.872812483E+02 -.872901026E+02 -.872970703E+02 -.873012195E+02 -.873012195E+02
 -.872996275E+02 -.872996275E+02 -.872952444E+02 -.872878859E+02 -.872785225E+02 -.872678062E+02 -.872561554E+02 -.872438204E+02 -.872309445E+02 -.872176020E+02 -.872038206E+02 -.871896011E+02 -.871749290E+02 -.871597800E+02 -.871441246E+02 -.871279361E+02 -.871111946E+02 -.870938818E+02 -.870759891E+02 -.870575165E+02 -.870384665E+02 -.870188473E+02 -.869986771E+02 -.869779775E+02 -.869567765E+02 -.869351145E+02 -.869130400E+02 -.868906115E+02 -.868678995E+02 -.868449871E+02 -.868219661E+02 -.867989385E+02 -.867760172E+02 -.867533222E+02 -.867309813E+02 -.867091295E+02 -.866879084E+02 -.866674626E+02 -.866479405E+02 -.866294912E+02 -.866122622E+02 -.865963963E+02 -.865820314E+02 -.865692952E+02 -.865583043E+02 -.865491622E+02 -.865419563E+02 -.865367564E+02 -.865336136E+02 -.865325587E+02 -.865336020E+02 -.865367330E+02 -.865419199E+02 -.865491114E+02 -.865582374E+02 -.865692100E+02 -.865819255E+02 -.865962675E+02 -.866121074E+02 -.866293079E+02 -.866477257E+02 -.866672129E+02 -.866876199E+02 -.867087978E+02 -.867306003E+02 -.867528848E+02 -.867755153E+02 -.867983626E+02 -.868213061E+02 -.868442340E+02 -.868670447E+02 -.868896463E+02 -.869119575E+02 -.869339071E+02 -.869554343E+02 -.869764880E+02 -.869970264E+02 -.870170172E+02 -.870364362E+02 -.870552673E+02 -.870735014E+02 -.870911367E+02 -.871081769E+02 -.871246317E+02 -.871405153E+02 -.871558464E+02 -.871706471E+02 -.871849421E+02 -.871987571E+02 -.872121163E+02 -.872250384E+02 -.872375294E+02 -.872495707E+02 -.872611020E+02 -.872719939E+02 -.872820109E+02 -.872907620E+02 -.872976364E+02 -.873017250E+02 -.873017250E+02
 -.873005153E+02 -.873005153E+02 -.872962552E+02 -.872890777E+02 -.872799150E+02 -.872693928E+02 -.872579088E+02 -.872457046E+02 -.872329162E+02 -.872196046E+02 -.872057836E+02 -.871914387E+02 -.871765393E+02 -.871610458E+02 -.871449199E+02 -.871281299E+02 -.871106467E+02 -.870924475E+02 -.870735188E+02 -.870538486E+02 -.870334289E+02 -.870122616E+02 -.869903539E+02 -.869677198E+02 -.869443873E+02 -.869203959E+02 -.868957968E+02 -.868706552E+02 -.868450515E+02 -.868190775E+02 -.867928383E+02 -.867664526E+02 -.867400518E+02 -.867137787E+02 -.866877890E+02 -.866622496E+02 -.866373364E+02 -.866132330E+02 -.865901289E+02 -.865682154E+02 -.865476826E+02 -.865287180E+02 -.865115008E+02 -.864961994E+02 -.864829686E+02 -.864719453E+02 -.864632460E+02 -.864569644E+02 -.864531687E+02 -.864519005E+02 -.864531739E+02 -.864569741E+02 -.864632594E+02 -.864719610E+02 -.864829849E+02 -.864962138E+02 -.865115110E+02 -.865287212E+02 -.865476755E+02 -.865681947E+02 -.865900918E+02 -.866131758E+02 -.866372553E+02 -.866621412E+02 -.866876489E+02 -.867136013E+02 -.867398306E+02 -.867661796E+02 -.867925031E+02 -.868186691E+02 -.868445586E+02 -.868700666E+02 -.868951016E+02 -.869195857E+02 -.869434537E+02 -.869666531E+02 -.869891431E+02 -.870108938E+02 -.870318854E+02 -.870521077E+02 -.870715587E+02 -.870902441E+02 -.871081764E+02 -.871253741E+02 -.871418611E+02 -.871576654E+02 -.871728191E+02 -.871873564E+02 -.872013128E+02 -.872147223E+02 -.872276134E+02 -.872400022E+02 -.872518813E+02 -.872632026E+02 -.872738513E+02 -.872836104E+02 -.872921121E+02 -.872987762E+02 -.873027338E+02 -.873027338E+02
 -.873020298E+02 -.873020298E+02 -.872979650E+02 -.872910956E+02 -.872823020E+02 -.872721705E+02 -.872610734E+02 -.872492334E+02 -.872367637E+02 -.872237041E+02 -.872100486E+02 -.871957653E+02 -.871808081E+02 -.871651283E+02 -.871486815E+02 -.871314260E+02 -.871133220E+02 -.870943381E+02 -.870744436E+02 -.870536095E+02 -.870318161E+02 -.870090512E+02 -.869853098E+02 -.869606014E+02 -.869349501E+02 -.869083923E+02 -.868809796E+02 -.868527810E+02 -.868238796E+02 -.867943747E+02 -.867643836E+02 -.867340420E+02 -.867035024E+02 -.866729371E+02 -.866425362E+02 -.866125056E+02 -.865830657E+02 -.865544499E+02 -.865268996E+02 -.865006612E+02 -.864759833E+02 -.864531110E+02 -.864322809E+02 -.864137176E+02 -.863976279E+02 -.863841961E+02 -.863735798E+02 -.863659061E+02 -.863612682E+02 -.863597233E+02 -.863612899E+02 -.863659491E+02 -.863736439E+02 -.863842806E+02 -.863977315E+02 -.864138389E+02 -.864324175E+02 -.864532599E+02 -.864761415E+02 -.865008248E+02 -.865270643E+02 -.865546121E+02 -.865832210E+02 -.866126496E+02 -.866426650E+02 -.866730465E+02 -.867035872E+02 -.867340963E+02 -.867644003E+02 -.867943439E+02 -.868237902E+02 -.868526206E+02 -.868807347E+02 -.869080494E+02 -.869344981E+02 -.869600299E+02 -.869846080E+02 -.870082090E+02 -.870308215E+02 -.870524447E+02 -.870730875E+02 -.870927670E+02 -.871115078E+02 -.871293408E+02 -.871463023E+02 -.871624329E+02 -.871777767E+02 -.871923802E+02 -.872062908E+02 -.872195542E+02 -.872322106E+02 -.872442885E+02 -.872557937E+02 -.872666937E+02 -.872768928E+02 -.872861987E+02 -.872942769E+02 -.873005919E+02 -.873043350E+02 -.873043350E+02
 -.873042630E+02 -.873042630E+02 -.873004826E+02 -.872940836E+02 -.872858719E+02 -.872763795E+02 -.872659391E+02 -.872547359E+02 -.872428504E+02 -.872302968E+02 -.872170498E+02 -.872030616E+02 -.871882755E+02 -.871726349E+02 -.871560842E+02 -.871385648E+02 -.871200233E+02 -.871004068E+02 -.870796614E+02 -.870577412E+02 -.870346097E+02 -.870102372E+02 -.869846081E+02 -.869577226E+02 -.869295928E+02 -.869002466E+02 -.868697295E+02 -.868381045E+02 -.868054534E+02 -.867718807E+02 -.867375152E+02 -.867025093E+02 -.866670423E+02 -.866313191E+02 -.865955703E+02 -.865600492E+02 -.865250324E+02 -.864908142E+02 -.864577041E+02 -.864260219E+02 -.863960933E+02 -.863682420E+02 -.863427847E+02 -.863200240E+02 -.863002402E+02 -.862836856E+02 -.862705767E+02 -.862610889E+02 -.862553517E+02 -.862534438E+02 -.862553918E+02 -.862611692E+02 -.862706967E+02 -.862838447E+02 -.863004380E+02 -.863202592E+02 -.863430557E+02 -.863685464E+02 -.863964285E+02 -.864263844E+02 -.864580895E+02 -.864912183E+02 -.865254503E+02 -.865604759E+02 -.865960008E+02 -.866317491E+02 -.866674669E+02 -.867029237E+02 -.867379141E+02 -.867722577E+02 -.868057998E+02 -.868384100E+02 -.868699816E+02 -.869004305E+02 -.869296931E+02 -.869577251E+02 -.869844993E+02 -.870100044E+02 -.870342425E+02 -.870572279E+02 -.870789854E+02 -.870995485E+02 -.871189585E+02 -.871372627E+02 -.871545136E+02 -.871707678E+02 -.871860846E+02 -.872005254E+02 -.872141517E+02 -.872270232E+02 -.872391939E+02 -.872507066E+02 -.872615831E+02 -.872718096E+02 -.872813144E+02 -.872899374E+02 -.872973879E+02 -.873031916E+02 -.873066229E+02 -.873066229E+02
 -.873072972E+02 -.873072972E+02 -.873039222E+02 -.872981992E+02 -.872908305E+02 -.872822724E+02 -.872727960E+02 -.872625364E+02 -.872515389E+02 -.872397931E+02 -.872272560E+02 -.872138669E+02 -.871995587E+02 -.871842609E+02 -.871678964E+02 -.871503874E+02 -.871316560E+02 -.871116216E+02 -.870902086E+02 -.870673513E+02 -.870429904E+02 -.870170778E+02 -.869895803E+02 -.869604755E+02 -.869297550E+02 -.868974276E+02 -.868635220E+02 -.868280874E+02 -.867911997E+02 -.867529644E+02 -.867135174E+02 -.866730281E+02 -.866317015E+02 -.865897781E+02 -.865475331E+02 -.865052775E+02 -.864633542E+02 -.864221358E+02 -.863820196E+02 -.863434234E+02 -.863067762E+02 -.862725119E+02 -.862410591E+02 -.862128307E+02 -.861882135E+02 -.861675573E+02 -.861511647E+02 -.861392818E+02 -.861320901E+02 -.861297008E+02 -.861321517E+02 -.861394049E+02 -.861513483E+02 -.861678004E+02 -.861885151E+02 -.862131893E+02 -.862414733E+02 -.862729805E+02 -.863072971E+02 -.863439944E+02 -.863826381E+02 -.864227976E+02 -.864640550E+02 -.865060122E+02 -.865482960E+02 -.865905632E+02 -.866325036E+02 -.866738416E+02 -.867143371E+02 -.867537856E+02 -.867920166E+02 -.868288925E+02 -.868643066E+02 -.868981802E+02 -.869304606E+02 -.869611179E+02 -.869901429E+02 -.870175439E+02 -.870433446E+02 -.870675818E+02 -.870903028E+02 -.871115639E+02 -.871314287E+02 -.871499663E+02 -.871672498E+02 -.871833556E+02 -.871983619E+02 -.872123476E+02 -.872253910E+02 -.872375679E+02 -.872489482E+02 -.872595910E+02 -.872695366E+02 -.872787933E+02 -.872873185E+02 -.872949922E+02 -.873015798E+02 -.873066857E+02 -.873096936E+02 -.873096936E+02
 -.873112401E+02 -.873112401E+02 -.873084158E+02 -.873036082E+02 -.872973801E+02 -.872900839E+02 -.872819111E+02 -.872729434E+02 -.872631907E+02 -.872526201E+02 -.872411708E+02 -.872287679E+02 -.872153273E+02 -.872007545E+02 -.871849472E+02 -.871678024E+02 -.871492119E+02 -.871290693E+02 -.871072762E+02 -.870837397E+02 -.870583725E+02 -.870310993E+02 -.870018526E+02 -.869705756E+02 -.869372264E+02 -.869017830E+02 -.868642445E+02 -.868246383E+02 -.867830242E+02 -.867394983E+02 -.866941954E+02 -.866472954E+02 -.865990237E+02 -.865496542E+02 -.864995111E+02 -.864489695E+02 -.863984530E+02 -.863484321E+02 -.862994195E+02 -.862519622E+02 -.862066327E+02 -.861640177E+02 -.861247039E+02 -.860892630E+02 -.860582359E+02 -.860321156E+02 -.860113319E+02 -.859962359E+02 -.859870878E+02 -.859840485E+02 -.859871716E+02 -.859964028E+02 -.860115816E+02 -.860324474E+02 -.860586482E+02 -.860897546E+02 -.861252733E+02 -.861646633E+02 -.862073528E+02 -.862527551E+02 -.863002834E+02 -.863493646E+02 -.863994510E+02 -.864500292E+02 -.865006277E+02 -.865508217E+02 -.866002359E+02 -.866485461E+02 -.866954783E+02 -.867408077E+02 -.867843554E+02 -.868259858E+02 -.868656024E+02 -.869031441E+02 -.869385806E+02 -.869719090E+02 -.870031493E+02 -.870323413E+02 -.870595407E+02 -.870848161E+02 -.871082466E+02 -.871299191E+02 -.871499265E+02 -.871683652E+02 -.871853348E+02 -.872009356E+02 -.872152682E+02 -.872284321E+02 -.872405251E+02 -.872516406E+02 -.872618665E+02 -.872712801E+02 -.872799421E+02 -.872878865E+02 -.872951051E+02 -.873015259E+02 -.873069838E+02 -.873111813E+02 -.873136403E+02 -.873136403E+02
 -.873162094E+02 -.873162094E+02 -.873140937E+02 -.873104608E+02 -.873056949E+02 -.873000167E+02 -.872935289E+02 -.872862566E+02 -.872781743E+02 -.872692230E+02 -.872593218E+02 -.872483751E+02 -.872362731E+02 -.872228925E+02 -.872081062E+02 -.871917807E+02 -.871737800E+02 -.871539723E+02 -.871322283E+02 -.871084185E+02 -.870824183E+02 -.870541074E+02 -.870233698E+02 -.869901006E+02 -.869542106E+02 -.869156301E+02 -.868743151E+02 -.868302539E+02 -.867834724E+02 -.867340383E+02 -.866820700E+02 -.866277403E+02 -.865712830E+02 -.865129977E+02 -.864532559E+02 -.863925017E+02 -.863312543E+02 -.862701061E+02 -.862097175E+02 -.861508087E+02 -.860941478E+02 -.860405349E+02 -.859907821E+02 -.859456922E+02 -.859060332E+02 -.858725134E+02 -.858457551E+02 -.858262711E+02 -.858144440E+02 -.858105103E+02 -.858145497E+02 -.858264824E+02 -.858460721E+02 -.858729356E+02 -.859065600E+02 -.859463228E+02 -.859915151E+02 -.860413685E+02 -.860950803E+02 -.861518379E+02 -.862108414E+02 -.862713232E+02 -.863325628E+02 -.863938993E+02 -.864547399E+02 -.865145644E+02 -.865729270E+02 -.866294558E+02 -.866838503E+02 -.867358765E+02 -.867853620E+02 -.868321898E+02 -.868762921E+02 -.869176432E+02 -.869562543E+02 -.869921666E+02 -.870254464E+02 -.870561798E+02 -.870844686E+02 -.871104260E+02 -.871341735E+02 -.871558382E+02 -.871755500E+02 -.871934403E+02 -.872096397E+02 -.872242775E+02 -.872374802E+02 -.872493709E+02 -.872600683E+02 -.872696858E+02 -.872783299E+02 -.872860976E+02 -.872930720E+02 -.872993155E+02 -.873048594E+02 -.873096884E+02 -.873137198E+02 -.873167760E+02 -.873185474E+02 -.873185474E+02
 -.873223237E+02 -.873223237E+02 -.873210776E+02 -.873188878E+02 -.873159215E+02 -.873122483E+02 -.873078735E+02 -.873027599E+02 -.872968406E+02 -.872900253E+02 -.872822071E+02 -.872732630E+02 -.872630537E+02 -.872514313E+02 -.872382420E+02 -.872233245E+02 -.872065161E+02 -.871876524E+02 -.871665619E+02 -.871430694E+02 -.871169973E+02 -.870881653E+02 -.870563957E+02 -.870215196E+02 -.869833817E+02 -.869418444E+02 -.868967976E+02 -.868481635E+02 -.867959041E+02 -.867400305E+02 -.866806130E+02 -.866177896E+02 -.865517776E+02 -.864828848E+02 -.864115172E+02 -.863381876E+02 -.862635203E+02 -.861882527E+02 -.861132307E+02 -.860394017E+02 -.859677997E+02 -.858995241E+02 -.858357131E+02 -.857775109E+02 -.857260290E+02 -.856823060E+02 -.856472643E+02 -.856216710E+02 -.856061025E+02 -.856009158E+02 -.856062319E+02 -.856219300E+02 -.856476522E+02 -.856828224E+02 -.857266738E+02 -.857782835E+02 -.858366129E+02 -.859005503E+02 -.859689513E+02 -.860406772E+02 -.861146280E+02 -.861897700E+02 -.862651559E+02 -.863399395E+02 -.864133841E+02 -.864848649E+02 -.865538684E+02 -.866199873E+02 -.866829128E+02 -.867424263E+02 -.867983888E+02 -.868507306E+02 -.868994412E+02 -.869445593E+02 -.869861637E+02 -.870243649E+02 -.870592979E+02 -.870911155E+02 -.871199830E+02 -.871460735E+02 -.871695637E+02 -.871906317E+02 -.872094535E+02 -.872262019E+02 -.872410449E+02 -.872541443E+02 -.872656556E+02 -.872757274E+02 -.872845010E+02 -.872921099E+02 -.872986801E+02 -.873043285E+02 -.873091616E+02 -.873132725E+02 -.873167363E+02 -.873196026E+02 -.873218855E+02 -.873235479E+02 -.873244822E+02 -.873244822E+02
 -.873296137E+02 -.873296137E+02 -.873294029E+02 -.873289363E+02 -.873281311E+02 -.873268889E+02 -.873251049E+02 -.873226696E+02 -.873194654E+02 -.873153656E+02 -.873102325E+02 -.873039140E+02 -.872962475E+02 -.872870644E+02 -.872761859E+02 -.872634253E+02 -.872485890E+02 -.872314699E+02 -.872118463E+02 -.871894865E+02 -.871641468E+02 -.871355750E+02 -.871035172E+02 -.870677215E+02 -.870279419E+02 -.869839461E+02 -.869355226E+02 -.868824882E+02 -.868246986E+02 -.867620625E+02 -.866945543E+02 -.866222314E+02 -.865452513E+02 -.864638899E+02 -.863785573E+02 -.862898144E+02 -.861983857E+02 -.861051665E+02 -.860112267E+02 -.859178053E+02 -.858262957E+02 -.857382203E+02 -.856551933E+02 -.855788713E+02 -.855108947E+02 -.854528197E+02 -.854060483E+02 -.853717592E+02 -.853508446E+02 -.853438609E+02 -.853509979E+02 -.853720661E+02 -.854065084E+02 -.854534328E+02 -.855116608E+02 -.855797901E+02 -.856562645E+02 -.857394437E+02 -.858276710E+02 -.859193320E+02 -.860129041E+02 -.861069933E+02 -.862003604E+02 -.862919354E+02 -.863808229E+02 -.864662990E+02 -.865478031E+02 -.866249246E+02 -.866973873E+02 -.867650321E+02 -.868278002E+02 -.868857156E+02 -.869388697E+02 -.869874067E+02 -.870315109E+02 -.870713957E+02 -.871072940E+02 -.871394504E+02 -.871681149E+02 -.871935379E+02 -.872159657E+02 -.872356384E+02 -.872527868E+02 -.872676317E+02 -.872803824E+02 -.872912367E+02 -.873003807E+02 -.873079889E+02 -.873142249E+02 -.873192420E+02 -.873231842E+02 -.873261877E+02 -.873283820E+02 -.873298921E+02 -.873308406E+02 -.873313495E+02 -.873315427E+02 -.873315460E+02 -.873314861E+02 -.873314861E+02
 -.873381280E+02 -.873381280E+02 -.873391211E+02 -.873406656E+02 -.873424006E+02 -.873440397E+02 -.873453526E+02 -.873461453E+02 -.873462433E+02 -.873454802E+02 -.873436883E+02 -.873406936E+02 -.873363186E+02 -.873303768E+02 -.873226686E+02 -.873129817E+02 -.873010850E+02 -.872867236E+02 -.872696220E+02 -.872494838E+02 -.872259913E+02 -.871988108E+02 -.871675953E+02 -.871319869E+02 -.870916209E+02 -.870461325E+02 -.869951643E+02 -.869383750E+02 -.868754565E+02 -.868061486E+02 -.867302605E+02 -.866476941E+02 -.865584709E+02 -.864627584E+02 -.863609012E+02 -.862534503E+02 -.861411908E+02 -.860251662E+02 -.859066955E+02 -.857873778E+02 -.856690842E+02 -.855539297E+02 -.854442250E+02 -.853424057E+02 -.852509397E+02 -.851722169E+02 -.851084282E+02 -.850614407E+02 -.850326833E+02 -.850230546E+02 -.850328610E+02 -.850617959E+02 -.851089613E+02 -.851729281E+02 -.852518288E+02 -.853434731E+02 -.854454707E+02 -.855553536E+02 -.856706863E+02 -.857891584E+02 -.859086548E+02 -.860273044E+02 -.861435077E+02 -.862559456E+02 -.863635741E+02 -.864656079E+02 -.865614966E+02 -.866508958E+02 -.867336380E+02 -.868097021E+02 -.868791851E+02 -.869422761E+02 -.869992336E+02 -.870503653E+02 -.870960113E+02 -.871365307E+02 -.871722902E+02 -.872036554E+02 -.872309846E+02 -.872546233E+02 -.872749014E+02 -.872921308E+02 -.873066041E+02 -.873185941E+02 -.873283540E+02 -.873361177E+02 -.873421012E+02 -.873465032E+02 -.873495071E+02 -.873512831E+02 -.873519905E+02 -.873517816E+02 -.873508074E+02 -.873492242E+02 -.873472044E+02 -.873449488E+02 -.873427031E+02 -.873407767E+02 -.873395635E+02 -.873395635E+02
 -.873477900E+02 -.873477900E+02 -.873501579E+02 -.873540075E+02 -.873586703E+02 -.873636492E+02 -.873685729E+02 -.873731538E+02 -.873771582E+02 -.873803828E+02 -.873826371E+02 -.873837368E+02 -.873834956E+02 -.873817140E+02 -.873781761E+02 -.873726438E+02 -.873648482E+02 -.873544903E+02 -.873412412E+02 -.873247388E+02 -.873045896E+02 -.872803695E+02 -.872516231E+02 -.872178630E+02 -.871785745E+02 -.871332180E+02 -.870812375E+02 -.870220723E+02 -.869551736E+02 -.868800245E+02 -.867961658E+02 -.867032280E+02 -.866009670E+02 -.864893079E+02 -.863683944E+02 -.862386416E+02 -.861007906E+02 -.859559630E+02 -.858057058E+02 -.856520244E+02 -.854973942E+02 -.853447433E+02 -.851973987E+02 -.850589894E+02 -.849333053E+02 -.848241137E+02 -.847349452E+02 -.846688633E+02 -.846282459E+02 -.846146021E+02 -.846284485E+02 -.846692681E+02 -.847355524E+02 -.848249234E+02 -.849343174E+02 -.850602046E+02 -.851988176E+02 -.853463667E+02 -.854992228E+02 -.856540593E+02 -.858079477E+02 -.859584130E+02 -.861034498E+02 -.862415108E+02 -.863714748E+02 -.864926000E+02 -.866044711E+02 -.867069447E+02 -.868000960E+02 -.868841693E+02 -.869595350E+02 -.870266516E+02 -.870860347E+02 -.871382318E+02 -.871838018E+02 -.872233002E+02 -.872572672E+02 -.872862198E+02 -.873106468E+02 -.873310049E+02 -.873477176E+02 -.873611747E+02 -.873717329E+02 -.873797171E+02 -.873854219E+02 -.873891141E+02 -.873910346E+02 -.873914014E+02 -.873904121E+02 -.873882477E+02 -.873850773E+02 -.873810647E+02 -.873763781E+02 -.873712031E+02 -.873657619E+02 -.873603385E+02 -.873553112E+02 -.873511916E+02 -.873486705E+02 -.873486705E+02
 -.873584584E+02 -.873584584E+02 -.873623667E+02 -.873688081E+02 -.873767736E+02 -.873855336E+02 -.873945623E+02 -.874034756E+02 -.874119840E+02 -.874198548E+02 -.874268874E+02 -.874328974E+02 -.874376962E+02 -.874410802E+02 -.874428238E+02 -.874426687E+02 -.874403196E+02 -.874354444E+02 -.874276691E+02 -.874165750E+02 -.874016968E+02 -.873825176E+02 -.873584638E+02 -.873289026E+02 -.872931414E+02 -.872504278E+02 -.871999556E+02 -.871408754E+02 -.870723076E+02 -.869933634E+02 -.869031733E+02 -.868009247E+02 -.866859105E+02 -.865575917E+02 -.864156725E+02 -.862601873E+02 -.860915997E+02 -.859109073E+02 -.857197451E+02 -.855204793E+02 -.853162757E+02 -.851111260E+02 -.849098130E+02 -.847177971E+02 -.845410102E+02 -.843855539E+02 -.842573139E+02 -.841615219E+02 -.841023143E+02 -.840823481E+02 -.841025401E+02 -.841619739E+02 -.842579922E+02 -.843864592E+02 -.845421433E+02 -.847191586E+02 -.849114037E+02 -.851129470E+02 -.853183286E+02 -.855227654E+02 -.857222664E+02 -.859136657E+02 -.860945974E+02 -.862634263E+02 -.864191553E+02 -.865613208E+02 -.866898881E+02 -.868051531E+02 -.869076547E+02 -.869981002E+02 -.870773029E+02 -.871461329E+02 -.872054791E+02 -.872562204E+02 -.872992051E+02 -.873352373E+02 -.873650685E+02 -.873893923E+02 -.874088430E+02 -.874239965E+02 -.874353717E+02 -.874434340E+02 -.874485988E+02 -.874512354E+02 -.874516712E+02 -.874501960E+02 -.874470661E+02 -.874425082E+02 -.874367246E+02 -.874298979E+02 -.874221986E+02 -.874137941E+02 -.874048632E+02 -.873956164E+02 -.873863242E+02 -.873773557E+02 -.873692293E+02 -.873626739E+02 -.873587037E+02 -.873587037E+02
 -.873699997E+02 -.873699997E+02 -.873755904E+02 -.873848682E+02 -.873964562E+02 -.874093765E+02 -.874229429E+02 -.874366778E+02 -.874502432E+02 -.874633886E+02 -.874759162E+02 -.874876494E+02 -.874984085E+02 -.875079983E+02 -.875161957E+02 -.875227396E+02 -.875273290E+02 -.875296185E+02 -.875292095E+02 -.875256463E+02 -.875184070E+02 -.875068934E+02 -.874904206E+02 -.874682108E+02 -.874393842E+02 -.874029542E+02 -.873578262E+02 -.873027977E+02 -.872365640E+02 -.871577326E+02 -.870648471E+02 -.869564255E+02 -.868310165E+02 -.866872780E+02 -.865240802E+02 -.863406366E+02 -.861366661E+02 -.859125812E+02 -.856696973E+02 -.854104497E+02 -.851385941E+02 -.848593599E+02 -.845795122E+02 -.843072770E+02 -.840520816E+02 -.838240775E+02 -.836334468E+02 -.834895367E+02 -.833999241E+02 -.833695614E+02 -.834001729E+02 -.834900347E+02 -.836341944E+02 -.838250756E+02 -.840533314E+02 -.843087797E+02 -.845812691E+02 -.848613728E+02 -.851408649E+02 -.854129803E+02 -.856724903E+02 -.859156395E+02 -.861399930E+02 -.863442355E+02 -.865279550E+02 -.866914329E+02 -.868354554E+02 -.869611528E+02 -.870698672E+02 -.871630498E+02 -.872421830E+02 -.873087237E+02 -.873640655E+02 -.874095132E+02 -.874462694E+02 -.874754278E+02 -.874979733E+02 -.875147846E+02 -.875266405E+02 -.875342270E+02 -.875381454E+02 -.875389205E+02 -.875370084E+02 -.875328046E+02 -.875266510E+02 -.875188429E+02 -.875096347E+02 -.874992467E+02 -.874878711E+02 -.874756791E+02 -.874628301E+02 -.874494851E+02 -.874358248E+02 -.874220775E+02 -.874085574E+02 -.873957185E+02 -.873842230E+02 -.873750284E+02 -.873694915E+02 -.873694915E+02
 -.873821892E+02 -.873821892E+02 -.873895648E+02 -.874018558E+02 -.874173004E+02 -.874346649E+02 -.874531060E+02 -.874720587E+02 -.874911468E+02 -.875101148E+02 -.875287781E+02 -.875469789E+02 -.875645623E+02 -.875813585E+02 -.875971681E+02 -.876117550E+02 -.876248423E+02 -.876361014E+02 -.876451438E+02 -.876515104E+02 -.876546570E+02 -.876539387E+02 -.876485954E+02 -.876377353E+02 -.876203183E+02 -.875951387E+02 -.875608090E+02 -.875157425E+02 -.874581419E+02 -.873859940E+02 -.872970755E+02 -.871889752E+02 -.870591408E+02 -.869049556E+02 -.867238581E+02 -.865135135E+02 -.862720488E+02 -.859983585E+02 -.856924826E+02 -.853560498E+02 -.849927557E+02 -.846088288E+02 -.842133991E+02 -.838186597E+02 -.834396833E+02 -.830937652E+02 -.827992097E+02 -.825735849E+02 -.824316394E+02 -.823832533E+02 -.824319101E+02 -.825741267E+02 -.828000231E+02 -.830948512E+02 -.834410431E+02 -.838202953E+02 -.842153125E+02 -.846110225E+02 -.849952324E+02 -.853588125E+02 -.856955346E+02 -.860017032E+02 -.862756904E+02 -.865174565E+02 -.867281077E+02 -.869095174E+02 -.870640209E+02 -.871941798E+02 -.873026112E+02 -.873918677E+02 -.874643604E+02 -.875223131E+02 -.875677399E+02 -.876024389E+02 -.876279976E+02 -.876458042E+02 -.876570634E+02 -.876628143E+02 -.876639478E+02 -.876612247E+02 -.876552917E+02 -.876466965E+02 -.876359015E+02 -.876232958E+02 -.876092060E+02 -.875939054E+02 -.875776227E+02 -.875605495E+02 -.875428486E+02 -.875246626E+02 -.875061254E+02 -.874873779E+02 -.874685918E+02 -.874500043E+02 -.874319670E+02 -.874150146E+02 -.873999535E+02 -.873879743E+02 -.873807878E+02 -.873807878E+02
 -.873946561E+02 -.873946561E+02 -.874038674E+02 -.874192618E+02 -.874386884E+02 -.874606607E+02 -.874841847E+02 -.875086181E+02 -.875335575E+02 -.875587541E+02 -.875840460E+02 -.876093105E+02 -.876344363E+02 -.876593016E+02 -.876837605E+02 -.877076369E+02 -.877307143E+02 -.877527247E+02 -.877733371E+02 -.877921420E+02 -.878086325E+02 -.878221852E+02 -.878320388E+02 -.878372680E+02 -.878367533E+02 -.878291490E+02 -.878128420E+02 -.877859110E+02 -.877460821E+02 -.876906870E+02 -.876166248E+02 -.875203385E+02 -.873978107E+02 -.872445974E+02 -.870559151E+02 -.868268086E+02 -.865524274E+02 -.862284449E+02 -.858516547E+02 -.854207646E+02 -.849373902E+02 -.844071978E+02 -.838410776E+02 -.832561232E+02 -.826760781E+02 -.821308249E+02 -.816545004E+02 -.812820117E+02 -.810441859E+02 -.809624404E+02 -.810444759E+02 -.812825919E+02 -.816553723E+02 -.821319901E+02 -.826775383E+02 -.832578810E+02 -.838431356E+02 -.844095589E+02 -.849400580E+02 -.854237429E+02 -.858549476E+02 -.862320570E+02 -.865563636E+02 -.868310745E+02 -.870605167E+02 -.872495416E+02 -.874031051E+02 -.875259913E+02 -.876226449E+02 -.876970833E+02 -.877528644E+02 -.877930890E+02 -.878204262E+02 -.878371508E+02 -.878451854E+02 -.878461439E+02 -.878413736E+02 -.878319930E+02 -.878189268E+02 -.878029364E+02 -.877846455E+02 -.877645634E+02 -.877431040E+02 -.877206017E+02 -.876973256E+02 -.876734905E+02 -.876492676E+02 -.876247930E+02 -.876001765E+02 -.875755123E+02 -.875508913E+02 -.875264201E+02 -.875022490E+02 -.874786135E+02 -.874558942E+02 -.874346998E+02 -.874159762E+02 -.874011451E+02 -.873922729E+02 -.873922729E+02
 -.874069668E+02 -.874069668E+02 -.874179995E+02 -.874364789E+02 -.874598752E+02 -.874864612E+02 -.875151039E+02 -.875450941E+02 -.875760129E+02 -.876076273E+02 -.876398104E+02 -.876724922E+02 -.877056254E+02 -.877391624E+02 -.877730443E+02 -.878071918E+02 -.878414927E+02 -.878757910E+02 -.879098740E+02 -.879434539E+02 -.879761485E+02 -.880074600E+02 -.880367462E+02 -.880631870E+02 -.880857414E+02 -.881030954E+02 -.881135977E+02 -.881151849E+02 -.881052938E+02 -.880807600E+02 -.880377067E+02 -.879714261E+02 -.878762633E+02 -.877455173E+02 -.875713881E+02 -.873450053E+02 -.870566002E+02 -.866959017E+02 -.862528587E+02 -.857188141E+02 -.850882507E+02 -.843611825E+02 -.835461418E+02 -.826634644E+02 -.817481942E+02 -.808514514E+02 -.800387071E+02 -.793834457E+02 -.789556513E+02 -.788067798E+02 -.789559590E+02 -.793840618E+02 -.800396329E+02 -.808526891E+02 -.817497462E+02 -.826653338E+02 -.835483320E+02 -.843636971E+02 -.850910938E+02 -.857219902E+02 -.862563726E+02 -.866997589E+02 -.870608064E+02 -.873495670E+02 -.875763125E+02 -.877508123E+02 -.878819377E+02 -.879774899E+02 -.880441705E+02 -.880876353E+02 -.881125928E+02 -.881229202E+02 -.881217824E+02 -.881117437E+02 -.880948685E+02 -.880728095E+02 -.880468826E+02 -.880181297E+02 -.879873714E+02 -.879552493E+02 -.879222617E+02 -.878887917E+02 -.878551306E+02 -.878214960E+02 -.877880471E+02 -.877548974E+02 -.877221239E+02 -.876897771E+02 -.876578894E+02 -.876264853E+02 -.875955957E+02 -.875652783E+02 -.875356498E+02 -.875069331E+02 -.874795282E+02 -.874541087E+02 -.874317508E+02 -.874140976E+02 -.874035602E+02 -.874035602E+02
 -.874186430E+02 -.874186430E+02 -.874314083E+02 -.874528282E+02 -.874800202E+02 -.875110365E+02 -.875446201E+02 -.875800075E+02 -.876167734E+02 -.876547087E+02 -.876937350E+02 -.877338496E+02 -.877750881E+02 -.878175029E+02 -.878611520E+02 -.879060874E+02 -.879523451E+02 -.879999356E+02 -.880488311E+02 -.880989507E+02 -.881501435E+02 -.882021686E+02 -.882546652E+02 -.883071152E+02 -.883587947E+02 -.884087084E+02 -.884555078E+02 -.884973859E+02 -.885319445E+02 -.885560242E+02 -.885654966E+02 -.885550072E+02 -.885176695E+02 -.884447121E+02 -.883250953E+02 -.881451302E+02 -.878881757E+02 -.875345380E+02 -.870617864E+02 -.864458099E+02 -.856630706E+02 -.846946102E+02 -.835323327E+02 -.821877380E+02 -.807023888E+02 -.791577459E+02 -.776797413E+02 -.764313944E+02 -.755869878E+02 -.752870584E+02 -.755873137E+02 -.764320468E+02 -.776807211E+02 -.791590546E+02 -.807040285E+02 -.821897115E+02 -.835346435E+02 -.846972626E+02 -.856660693E+02 -.864491604E+02 -.870654946E+02 -.875386102E+02 -.878926189E+02 -.881499520E+02 -.883303040E+02 -.884503168E+02 -.885236801E+02 -.885614351E+02 -.885723539E+02 -.885633243E+02 -.885397018E+02 -.885056158E+02 -.884642261E+02 -.884179321E+02 -.883685419E+02 -.883174053E+02 -.882655195E+02 -.882136107E+02 -.881621983E+02 -.881116436E+02 -.880621883E+02 -.880139836E+02 -.879671126E+02 -.879216074E+02 -.878774625E+02 -.878346451E+02 -.877931035E+02 -.877527740E+02 -.877135886E+02 -.876754845E+02 -.876384176E+02 -.876023848E+02 -.875674585E+02 -.875338399E+02 -.875019384E+02 -.874724817E+02 -.874466632E+02 -.874263296E+02 -.874142135E+02 -.874142135E+02
 -.874291752E+02 -.874291752E+02 -.874435044E+02 -.874675836E+02 -.874982192E+02 -.875332706E+02 -.875713757E+02 -.876117288E+02 -.876539053E+02 -.876977270E+02 -.877431725E+02 -.877903163E+02 -.878392902E+02 -.878902634E+02 -.879434307E+02 -.879990015E+02 -.880571946E+02 -.881182316E+02 -.881823300E+02 -.882496956E+02 -.883205143E+02 -.883949374E+02 -.884730617E+02 -.885548993E+02 -.886403371E+02 -.887290770E+02 -.888205575E+02 -.889138429E+02 -.890074709E+02 -.890992432E+02 -.891859401E+02 -.892629308E+02 -.893236491E+02 -.893588949E+02 -.893559162E+02 -.892972367E+02 -.891592147E+02 -.889103967E+02 -.885098886E+02 -.879062712E+02 -.870380951E+02 -.858377052E+02 -.842409215E+02 -.822055040E+02 -.797404323E+02 -.769444411E+02 -.740444430E+02 -.714120453E+02 -.695231655E+02 -.688256366E+02 -.695235041E+02 -.714127235E+02 -.740454626E+02 -.769458041E+02 -.797421415E+02 -.822075620E+02 -.842433315E+02 -.858404715E+02 -.870412228E+02 -.879097664E+02 -.885137583E+02 -.889146485E+02 -.891638566E+02 -.893022775E+02 -.893613652E+02 -.893647621E+02 -.893299456E+02 -.892696688E+02 -.891931330E+02 -.891069059E+02 -.890156195E+02 -.889224950E+02 -.888297316E+02 -.887387925E+02 -.886506148E+02 -.885657615E+02 -.884845322E+02 -.884070430E+02 -.883332837E+02 -.882631595E+02 -.881965202E+02 -.881331810E+02 -.880729371E+02 -.880155746E+02 -.879608767E+02 -.879086294E+02 -.878586252E+02 -.878106662E+02 -.877645692E+02 -.877201723E+02 -.876773480E+02 -.876360253E+02 -.875962261E+02 -.875581234E+02 -.875221278E+02 -.874890094E+02 -.874600614E+02 -.874373095E+02 -.874237713E+02 -.874237713E+02
 -.874380350E+02 -.874380350E+02 -.874536813E+02 -.874800046E+02 -.875135541E+02 -.875520316E+02 -.875939906E+02 -.876385945E+02 -.876854237E+02 -.877343347E+02 -.877853645E+02 -.878386656E+02 -.878944685E+02 -.879530621E+02 -.880147817E+02 -.880800024E+02 -.881491389E+02 -.882226454E+02 -.883010176E+02 -.883847974E+02 -.884745763E+02 -.885709968E+02 -.886747506E+02 -.887865737E+02 -.889072322E+02 -.890374999E+02 -.891781192E+02 -.893297375E+02 -.894928032E+02 -.896674050E+02 -.898530194E+02 -.900481188E+02 -.902495671E+02 -.904516857E+02 -.906448155E+02 -.908131211E+02 -.909312920E+02 -.909597445E+02 -.908380125E+02 -.904764495E+02 -.897474707E+02 -.884797173E+02 -.864619885E+02 -.834682395E+02 -.793187812E+02 -.739920892E+02 -.677885440E+02 -.615088378E+02 -.565285989E+02 -.545240145E+02 -.565289351E+02 -.615095143E+02 -.677895680E+02 -.739934687E+02 -.793205234E+02 -.834703499E+02 -.864644705E+02 -.884825736E+02 -.897507045E+02 -.904800650E+02 -.908420159E+02 -.909641437E+02 -.909360956E+02 -.908183390E+02 -.906504581E+02 -.904577642E+02 -.902560935E+02 -.900551062E+02 -.898604824E+02 -.896753595E+02 -.895012667E+02 -.893387291E+02 -.891876596E+02 -.890476107E+02 -.889179367E+02 -.887978966E+02 -.886867184E+02 -.885836382E+02 -.884879234E+02 -.883988845E+02 -.883158812E+02 -.882383238E+02 -.881656718E+02 -.880974318E+02 -.880331537E+02 -.879724282E+02 -.879148829E+02 -.878601814E+02 -.878080225E+02 -.877581452E+02 -.877103391E+02 -.876644658E+02 -.876204967E+02 -.875785744E+02 -.875391052E+02 -.875028901E+02 -.874713023E+02 -.874465143E+02 -.874317803E+02 -.874317803E+02
 -.874447337E+02 -.874447337E+02 -.874613798E+02 -.874894103E+02 -.875251816E+02 -.875662777E+02 -.876111911E+02 -.876590632E+02 -.877094814E+02 -.877623344E+02 -.878177098E+02 -.878758287E+02 -.879370083E+02 -.880016420E+02 -.880701888E+02 -.881431724E+02 -.882211855E+02 -.883048982E+02 -.883950704E+02 -.884925698E+02 -.885983901E+02 -.887136735E+02 -.888397362E+02 -.889780984E+02 -.891305181E+02 -.892990315E+02 -.894859959E+02 -.896941346E+02 -.899265772E+02 -.901868837E+02 -.904790273E+02 -.908072876E+02 -.911759571E+02 -.915886725E+02 -.920470203E+02 -.925477890E+02 -.930778179E+02 -.936048349E+02 -.940621228E+02 -.943247074E+02 -.941758061E+02 -.932658249E+02 -.910739696E+02 -.868964455E+02 -.799067490E+02 -.693625115E+02 -.550633401E+02 -.381656192E+02 -.223230611E+02 -.144769719E+02 -.223233957E+02 -.381662937E+02 -.550643642E+02 -.693638973E+02 -.799085081E+02 -.868985872E+02 -.910764997E+02 -.932687459E+02 -.941791191E+02 -.943284144E+02 -.940662277E+02 -.936093446E+02 -.930827415E+02 -.925531370E+02 -.920528044E+02 -.915949051E+02 -.911826512E+02 -.908144572E+02 -.904866877E+02 -.901950518E+02 -.899352714E+02 -.897033751E+02 -.894958046E+02 -.893094319E+02 -.891415352E+02 -.889897589E+02 -.888520688E+02 -.887267088E+02 -.886121620E+02 -.885071153E+02 -.884104294E+02 -.883211129E+02 -.882383005E+02 -.881612339E+02 -.880892465E+02 -.880217502E+02 -.879582250E+02 -.878982112E+02 -.878413048E+02 -.877871592E+02 -.877354925E+02 -.876861089E+02 -.876389364E+02 -.875940904E+02 -.875519703E+02 -.875133981E+02 -.874798050E+02 -.874534726E+02 -.874378325E+02 -.874378325E+02
 -.874489034E+02 -.874489034E+02 -.874661744E+02 -.874952735E+02 -.875324380E+02 -.875751798E+02 -.876219534E+02 -.876718867E+02 -.877245735E+02 -.877799243E+02 -.878380621E+02 -.878992553E+02 -.879638812E+02 -.880324047E+02 -.881053702E+02 -.881834049E+02 -.882672270E+02 -.883576612E+02 -.884556598E+02 -.885623303E+02 -.886789681E+02 -.888070965E+02 -.889485184E+02 -.891053798E+02 -.892802531E+02 -.894762433E+02 -.896971256E+02 -.899475232E+02 -.902331391E+02 -.905610523E+02 -.909400905E+02 -.913812682E+02 -.918982292E+02 -.925075057E+02 -.932281329E+02 -.940796286E+02 -.950764146E+02 -.962152862E+02 -.974505268E+02 -.986490376E+02 -.995162901E+02 -.994846798E+02 -.975615465E+02 -.921489044E+02 -.808794903E+02 -.605877320E+02 -.277177470E+02 0.200476882E+02 0.788727916E+02 0.125134416E+03 0.788724449E+02 0.200469929E+02 -.277187954E+02 -.605891414E+02 -.808812712E+02 -.921510681E+02 -.975641025E+02 -.994876342E+02 -.995196460E+02 -.986527968E+02 -.974546922E+02 -.962198631E+02 -.950814114E+02 -.940850559E+02 -.932340029E+02 -.925138315E+02 -.919050247E+02 -.913885482E+02 -.909478709E+02 -.905693504E+02 -.902419738E+02 -.899569154E+02 -.897070978E+02 -.894868201E+02 -.892914608E+02 -.891172463E+02 -.889610737E+02 -.888203727E+02 -.886930000E+02 -.885771564E+02 -.884713218E+02 -.883742041E+02 -.882846983E+02 -.882018542E+02 -.881248498E+02 -.880529709E+02 -.879855938E+02 -.879221734E+02 -.878622355E+02 -.878053744E+02 -.877512603E+02 -.876996584E+02 -.876504673E+02 -.876037835E+02 -.875600008E+02 -.875199527E+02 -.874851058E+02 -.874578087E+02 -.874416031E+02 -.874416031E+02
 -.874503166E+02 -.874503166E+02 -.874677990E+02 -.874972610E+02 -.875349001E+02 -.875782042E+02 -.876256146E+02 -.876762531E+02 -.877297157E+02 -.877859210E+02 -.878450045E+02 -.879072529E+02 -.879730654E+02 -.880429322E+02 -.881174285E+02 -.881972180E+02 -.882830639E+02 -.883758468E+02 -.884765903E+02 -.885864908E+02 -.887069562E+02 -.888396540E+02 -.889865721E+02 -.891500989E+02 -.893331267E+02 -.895391887E+02 -.897726410E+02 -.900389065E+02 -.903448055E+02 -.906990037E+02 -.911126135E+02 -.915999802E+02 -.921796372E+02 -.928752934E+02 -.937164015E+02 -.947372153E+02 -.959720240E+02 -.974422011E+02 -.991275858E+02 -.100910458E+03 -.102475020E+03 -.103138435E+03 -.101578265E+03 -.953959790E+02 -.803912708E+02 -.492566325E+02 0.110016946E+02 0.124567504E+03 0.339154154E+03 0.754475530E+03 0.339153794E+03 0.124566786E+03 0.110006191E+02 -.492580672E+02 -.803930716E+02 -.953981564E+02 -.101580831E+03 -.103141398E+03 -.102478387E+03 -.100914231E+03 -.991317690E+02 -.974467991E+02 -.959770445E+02 -.947426686E+02 -.937222997E+02 -.928816499E+02 -.921864663E+02 -.916072968E+02 -.911204339E+02 -.907073452E+02 -.903536873E+02 -.900483494E+02 -.897826678E+02 -.895498243E+02 -.893443978E+02 -.891620340E+02 -.889992018E+02 -.888530108E+02 -.887210755E+02 -.886014111E+02 -.884923540E+02 -.883924996E+02 -.883006546E+02 -.882157981E+02 -.881370516E+02 -.880636551E+02 -.879949476E+02 -.879303535E+02 -.878693732E+02 -.878115804E+02 -.877566281E+02 -.877042678E+02 -.876543876E+02 -.876070772E+02 -.875627283E+02 -.875221781E+02 -.874869049E+02 -.874592800E+02 -.874428823E+02 -.874428823E+02
 -.874488902E+02 -.874488902E+02 -.874661577E+02 -.874952538E+02 -.875324178E+02 -.875751631E+02 -.876219419E+02 -.876718783E+02 -.877245649E+02 -.877799118E+02 -.878380426E+02 -.878992292E+02 -.879638507E+02 -.880323723E+02 -.881053382E+02 -.881833740E+02 -.882671963E+02 -.883576290E+02 -.884556254E+02 -.885622937E+02 -.886789295E+02 -.888070567E+02 -.889484774E+02 -.891053376E+02 -.892802093E+02 -.894761978E+02 -.896970782E+02 -.899474742E+02 -.902330887E+02 -.905610008E+02 -.909400382E+02 -.913812152E+02 -.918981754E+02 -.925074511E+02 -.932280772E+02 -.940795718E+02 -.950763569E+02 -.962152282E+02 -.974504694E+02 -.986489815E+02 -.995162349E+02 -.994846235E+02 -.975614858E+02 -.921488362E+02 -.808794133E+02 -.605876481E+02 -.277176607E+02 0.200477713E+02 0.788728670E+02 0.125134482E+03 0.788725025E+02 0.200470453E+02 -.277187448E+02 -.605890897E+02 -.808812169E+02 -.921510109E+02 -.975640430E+02 -.994875731E+02 -.995195842E+02 -.986527350E+02 -.974546309E+02 -.962198026E+02 -.950813518E+02 -.940849972E+02 -.932339453E+02 -.925137750E+02 -.919049693E+02 -.913884939E+02 -.909478177E+02 -.905692983E+02 -.902419230E+02 -.899568657E+02 -.897070494E+02 -.894867731E+02 -.892914151E+02 -.891172021E+02 -.889610310E+02 -.888203316E+02 -.886929605E+02 -.885771185E+02 -.884712856E+02 -.883741695E+02 -.882846655E+02 -.882018231E+02 -.881248206E+02 -.880529434E+02 -.879855682E+02 -.879221497E+02 -.878622136E+02 -.878053545E+02 -.877512423E+02 -.876996424E+02 -.876504532E+02 -.876037713E+02 -.875599904E+02 -.875199440E+02 -.874850986E+02 -.874578028E+02 -.874415979E+02 -.874415979E+02
 -.874447061E+02 -.874447061E+02 -.874613451E+02 -.874893690E+02 -.875251389E+02 -.875662412E+02 -.876111644E+02 -.876590436E+02 -.877094629E+02 -.877623095E+02 -.878176727E+02 -.878757789E+02 -.879369494E+02 -.880015789E+02 -.880701258E+02 -.881431110E+02 -.882211243E+02 -.883048345E+02 -.883950024E+02 -.884924971E+02 -.885983133E+02 -.887135938E+02 -.888396541E+02 -.889780137E+02 -.891304305E+02 -.892989405E+02 -.894859012E+02 -.896940365E+02 -.899264763E+02 -.901867804E+02 -.904789222E+02 -.908071811E+02 -.911758492E+02 -.915885630E+02 -.920469087E+02 -.925476749E+02 -.930777016E+02 -.936047169E+02 -.940620049E+02 -.943245915E+02 -.941756929E+02 -.932657126E+02 -.910738538E+02 -.868963205E+02 -.799066106E+02 -.693623596E+02 -.550631792E+02 -.381654571E+02 -.223229059E+02 -.144768287E+02 -.223232658E+02 -.381661745E+02 -.550642514E+02 -.693637862E+02 -.799083956E+02 -.868984719E+02 -.910763813E+02 -.932686253E+02 -.941789974E+02 -.943282925E+02 -.940661065E+02 -.936092245E+02 -.930826229E+02 -.925530200E+02 -.920526892E+02 -.915947918E+02 -.911825400E+02 -.908143481E+02 -.904865809E+02 -.901949473E+02 -.899351694E+02 -.897032756E+02 -.894957077E+02 -.893093378E+02 -.891414439E+02 -.889896705E+02 -.888519834E+02 -.887266265E+02 -.886120828E+02 -.885070393E+02 -.884103567E+02 -.883210437E+02 -.882382347E+02 -.881611716E+02 -.880891878E+02 -.880216952E+02 -.879581737E+02 -.878981635E+02 -.878412610E+02 -.877871192E+02 -.877354564E+02 -.876860766E+02 -.876389080E+02 -.875940658E+02 -.875519494E+02 -.875133807E+02 -.874797907E+02 -.874534607E+02 -.874378221E+02 -.874378221E+02
 -.874380043E+02 -.874380043E+02 -.874536392E+02 -.874799508E+02 -.875134958E+02 -.875519785E+02 -.875939491E+02 -.876385634E+02 -.876853953E+02 -.877342990E+02 -.877853131E+02 -.878385961E+02 -.878943845E+02 -.879529702E+02 -.880146879E+02 -.880799098E+02 -.881490466E+02 -.882225501E+02 -.883009165E+02 -.883846894E+02 -.884744620E+02 -.885708773E+02 -.886746272E+02 -.887864464E+02 -.889071005E+02 -.890373631E+02 -.891779773E+02 -.893295903E+02 -.894926515E+02 -.896672496E+02 -.898528610E+02 -.900479579E+02 -.902494041E+02 -.904515203E+02 -.906446474E+02 -.908129496E+02 -.909311167E+02 -.909595657E+02 -.908378314E+02 -.904762685E+02 -.897472922E+02 -.884795418E+02 -.864618141E+02 -.834680616E+02 -.793185942E+02 -.739918893E+02 -.677883312E+02 -.615086159E+02 -.565283747E+02 -.545237946E+02 -.565287241E+02 -.615093137E+02 -.677893767E+02 -.739932839E+02 -.793203422E+02 -.834701699E+02 -.864642903E+02 -.884823927E+02 -.897505231E+02 -.904798838E+02 -.908418354E+02 -.909639645E+02 -.909359183E+02 -.908181638E+02 -.906502854E+02 -.904575942E+02 -.902559265E+02 -.900549423E+02 -.898603218E+02 -.896752024E+02 -.895011132E+02 -.893385794E+02 -.891875139E+02 -.890474690E+02 -.889177993E+02 -.887977635E+02 -.886865898E+02 -.885835143E+02 -.884878041E+02 -.883987701E+02 -.883157718E+02 -.882382195E+02 -.881655727E+02 -.880973380E+02 -.880330653E+02 -.879723453E+02 -.879148056E+02 -.878601097E+02 -.878079565E+02 -.877580850E+02 -.877102847E+02 -.876644172E+02 -.876204540E+02 -.875785374E+02 -.875390737E+02 -.875028639E+02 -.874712807E+02 -.874464964E+02 -.874317646E+02 -.874317646E+02
 -.874291555E+02 -.874291555E+02 -.874434695E+02 -.874675307E+02 -.874981552E+02 -.875332066E+02 -.875713208E+02 -.876116850E+02 -.876538656E+02 -.876976804E+02 -.877431090E+02 -.877902307E+02 -.878391843E+02 -.878901444E+02 -.879433059E+02 -.879988757E+02 -.880570686E+02 -.881181027E+02 -.881821948E+02 -.882495520E+02 -.883203622E+02 -.883947779E+02 -.884728961E+02 -.885547283E+02 -.886401603E+02 -.887288939E+02 -.888203678E+02 -.889136464E+02 -.890072680E+02 -.890990349E+02 -.891857274E+02 -.892627144E+02 -.893234296E+02 -.893586724E+02 -.893556905E+02 -.892970072E+02 -.891589807E+02 -.889101577E+02 -.885096451E+02 -.879060244E+02 -.870378475E+02 -.858374590E+02 -.842406776E+02 -.822052614E+02 -.797401878E+02 -.769441911E+02 -.740441850E+02 -.714117787E+02 -.695228922E+02 -.688253599E+02 -.695232278E+02 -.714124505E+02 -.740451945E+02 -.769455413E+02 -.797418833E+02 -.822073077E+02 -.842430801E+02 -.858402225E+02 -.870409759E+02 -.879095215E+02 -.885135157E+02 -.889144083E+02 -.891636193E+02 -.893020432E+02 -.893611342E+02 -.893645347E+02 -.893297221E+02 -.892694493E+02 -.891929180E+02 -.891066954E+02 -.890154138E+02 -.889222943E+02 -.888295361E+02 -.887386025E+02 -.886504305E+02 -.885655830E+02 -.884843598E+02 -.884068767E+02 -.883331238E+02 -.882630062E+02 -.881963736E+02 -.881330412E+02 -.880728043E+02 -.880154489E+02 -.879607582E+02 -.879085183E+02 -.878585215E+02 -.878105701E+02 -.877644807E+02 -.877200916E+02 -.876772751E+02 -.876359602E+02 -.875961688E+02 -.875580738E+02 -.875220856E+02 -.874889743E+02 -.874600325E+02 -.874372856E+02 -.874237503E+02 -.874237503E+02
 -.874186284E+02 -.874186284E+02 -.874313769E+02 -.874527746E+02 -.874799495E+02 -.875109590E+02 -.875445465E+02 -.875799436E+02 -.876167155E+02 -.876546466E+02 -.876936578E+02 -.877337493E+02 -.877749633E+02 -.878173589E+02 -.878609963E+02 -.879059263E+02 -.879521819E+02 -.879997696E+02 -.880486591E+02 -.880987698E+02 -.881499528E+02 -.882019683E+02 -.882544563E+02 -.883068991E+02 -.883585715E+02 -.884084778E+02 -.884552694E+02 -.884971396E+02 -.885316901E+02 -.885557627E+02 -.885652289E+02 -.885547342E+02 -.885173920E+02 -.884444308E+02 -.883248100E+02 -.881448409E+02 -.878878818E+02 -.875342389E+02 -.870614818E+02 -.864455000E+02 -.856627567E+02 -.846942943E+02 -.835320163E+02 -.821874222E+02 -.807020735E+02 -.791574298E+02 -.776794228E+02 -.764310724E+02 -.755866618E+02 -.752867292E+02 -.755869827E+02 -.764317155E+02 -.776803907E+02 -.791587263E+02 -.807037026E+02 -.821893883E+02 -.835343230E+02 -.846969449E+02 -.856657544E+02 -.864488486E+02 -.870651862E+02 -.875383054E+02 -.878923181E+02 -.881496554E+02 -.883300120E+02 -.884500297E+02 -.885233981E+02 -.885611584E+02 -.885720829E+02 -.885630592E+02 -.885394429E+02 -.885053633E+02 -.884639802E+02 -.884176931E+02 -.883683100E+02 -.883171808E+02 -.882653025E+02 -.882134016E+02 -.881619971E+02 -.881114507E+02 -.880620038E+02 -.880138077E+02 -.879669454E+02 -.879214491E+02 -.878773134E+02 -.878345053E+02 -.877929731E+02 -.877526531E+02 -.877134773E+02 -.876753829E+02 -.876383259E+02 -.876023029E+02 -.875673864E+02 -.875337775E+02 -.875018854E+02 -.874724375E+02 -.874466268E+02 -.874262994E+02 -.874141871E+02 -.874141871E+02
 -.874069434E+02 -.874069434E+02 -.874179607E+02 -.874364182E+02 -.874597938E+02 -.874863666E+02 -.875150063E+02 -.875450018E+02 -.875759270E+02 -.876075408E+02 -.876397133E+02 -.876723751E+02 -.877054828E+02 -.877389957E+02 -.877728596E+02 -.878069955E+02 -.878412900E+02 -.878755843E+02 -.879096620E+02 -.879432339E+02 -.879759184E+02 -.880072186E+02 -.880364939E+02 -.880629249E+02 -.880854705E+02 -.881028160E+02 -.881133095E+02 -.881148877E+02 -.881049874E+02 -.880804448E+02 -.880373835E+02 -.879710958E+02 -.878759268E+02 -.877451755E+02 -.875710415E+02 -.873446539E+02 -.870562441E+02 -.866955404E+02 -.862524917E+02 -.857184414E+02 -.850878727E+02 -.843608002E+02 -.835457565E+02 -.826630772E+02 -.817478061E+02 -.808510627E+02 -.800383175E+02 -.793830550E+02 -.789552591E+02 -.788063863E+02 -.789555646E+02 -.793836673E+02 -.800392391E+02 -.808522968E+02 -.817493560E+02 -.826649460E+02 -.835479469E+02 -.843633149E+02 -.850907147E+02 -.857216144E+02 -.862560004E+02 -.866993907E+02 -.870604428E+02 -.873492082E+02 -.875759590E+02 -.877504646E+02 -.878815961E+02 -.879771548E+02 -.880438421E+02 -.880873141E+02 -.881122790E+02 -.881226142E+02 -.881214845E+02 -.881114541E+02 -.880945876E+02 -.880725375E+02 -.880466198E+02 -.880178765E+02 -.879871278E+02 -.879550157E+02 -.879220383E+02 -.878885788E+02 -.878549283E+02 -.878213045E+02 -.877878667E+02 -.877547281E+02 -.877219660E+02 -.876896308E+02 -.876577547E+02 -.876263624E+02 -.875954846E+02 -.875651792E+02 -.875355625E+02 -.875068576E+02 -.874794641E+02 -.874540552E+02 -.874317067E+02 -.874140611E+02 -.874035283E+02 -.874035283E+02
 -.873946219E+02 -.873946219E+02 -.874038218E+02 -.874191978E+02 -.874386026E+02 -.874605557E+02 -.874840678E+02 -.875084976E+02 -.875334391E+02 -.875586368E+02 -.875839227E+02 -.876091728E+02 -.876342766E+02 -.876591162E+02 -.876835514E+02 -.877074094E+02 -.877304740E+02 -.877524763E+02 -.877730827E+02 -.877918805E+02 -.878083615E+02 -.878219027E+02 -.878317436E+02 -.878369601E+02 -.878364341E+02 -.878288193E+02 -.878125023E+02 -.877855612E+02 -.877457223E+02 -.876903171E+02 -.876162454E+02 -.875199502E+02 -.873974143E+02 -.872441938E+02 -.870555053E+02 -.868263931E+02 -.865520064E+02 -.862280185E+02 -.858512226E+02 -.854203268E+02 -.849369468E+02 -.844067492E+02 -.838406248E+02 -.832556671E+02 -.826756196E+02 -.821303647E+02 -.816540389E+02 -.812815490E+02 -.810437223E+02 -.809619760E+02 -.810440111E+02 -.812821273E+02 -.816549086E+02 -.821315279E+02 -.826770784E+02 -.832574238E+02 -.838426817E+02 -.844091087E+02 -.849396118E+02 -.854233011E+02 -.858545103E+02 -.862316247E+02 -.865559366E+02 -.868306532E+02 -.870601015E+02 -.872491330E+02 -.874027035E+02 -.875255972E+02 -.876222586E+02 -.876967054E+02 -.877524952E+02 -.877927289E+02 -.878200756E+02 -.878368100E+02 -.878448547E+02 -.878458238E+02 -.878410643E+02 -.878316948E+02 -.878186401E+02 -.878026613E+02 -.877843824E+02 -.877643126E+02 -.877428657E+02 -.877203762E+02 -.876971130E+02 -.876732912E+02 -.876490817E+02 -.876246206E+02 -.876000179E+02 -.875753675E+02 -.875507605E+02 -.875263033E+02 -.875021462E+02 -.874785246E+02 -.874558187E+02 -.874346368E+02 -.874159244E+02 -.874011022E+02 -.873922352E+02 -.873922352E+02
 -.873821495E+02 -.873821495E+02 -.873895188E+02 -.874017972E+02 -.874172225E+02 -.874345644E+02 -.874529846E+02 -.874719219E+02 -.874910016E+02 -.875099665E+02 -.875286252E+02 -.875468164E+02 -.875643836E+02 -.875811566E+02 -.875969398E+02 -.876115022E+02 -.876245688E+02 -.876358127E+02 -.876448449E+02 -.876512037E+02 -.876543417E+02 -.876536127E+02 -.876482563E+02 -.876373817E+02 -.876199503E+02 -.875947576E+02 -.875604157E+02 -.875153379E+02 -.874577264E+02 -.873855676E+02 -.872966383E+02 -.871885277E+02 -.870586836E+02 -.869044893E+02 -.867233837E+02 -.865130318E+02 -.862715606E+02 -.859978642E+02 -.856919825E+02 -.853555438E+02 -.849922439E+02 -.846083114E+02 -.842128768E+02 -.838181333E+02 -.834391536E+02 -.830932331E+02 -.827986759E+02 -.825730498E+02 -.824311034E+02 -.823827167E+02 -.824313731E+02 -.825735899E+02 -.827994871E+02 -.830943166E+02 -.834405107E+02 -.838197657E+02 -.842147865E+02 -.846105005E+02 -.849947151E+02 -.853583003E+02 -.856950279E+02 -.860012026E+02 -.862751962E+02 -.865169692E+02 -.867276277E+02 -.869090453E+02 -.870635569E+02 -.871937246E+02 -.873021651E+02 -.873914312E+02 -.874639339E+02 -.875218971E+02 -.875673347E+02 -.876020451E+02 -.876276155E+02 -.876454342E+02 -.876567059E+02 -.876624697E+02 -.876636164E+02 -.876609069E+02 -.876549877E+02 -.876464067E+02 -.876356261E+02 -.876230352E+02 -.876089604E+02 -.875936750E+02 -.875774077E+02 -.875603502E+02 -.875426653E+02 -.875244953E+02 -.875059742E+02 -.874872429E+02 -.874684731E+02 -.874499015E+02 -.874318797E+02 -.874149418E+02 -.873998936E+02 -.873879246E+02 -.873807443E+02 -.873807443E+02
 -.873699509E+02 -.873699509E+02 -.873755393E+02 -.873848108E+02 -.873963853E+02 -.874092844E+02 -.874228253E+02 -.874365345E+02 -.874500784E+02 -.874632098E+02 -.874757287E+02 -.874874535E+02 -.874982015E+02 -.875077741E+02 -.875159474E+02 -.875224638E+02 -.875270265E+02 -.875292924E+02 -.875288658E+02 -.875252904E+02 -.875180417E+02 -.875065181E+02 -.874900337E+02 -.874678095E+02 -.874389668E+02 -.874025209E+02 -.873573780E+02 -.873023358E+02 -.872360897E+02 -.871572465E+02 -.870643495E+02 -.869559165E+02 -.868304965E+02 -.866867476E+02 -.865235399E+02 -.863400873E+02 -.861361087E+02 -.859120164E+02 -.856691259E+02 -.854098722E+02 -.851380108E+02 -.848587709E+02 -.845789179E+02 -.843066781E+02 -.840514786E+02 -.838234713E+02 -.836328383E+02 -.834889267E+02 -.833993132E+02 -.833689503E+02 -.833995618E+02 -.834894240E+02 -.836335848E+02 -.838244675E+02 -.840527254E+02 -.843081767E+02 -.845806697E+02 -.848607777E+02 -.851402748E+02 -.854123959E+02 -.856719122E+02 -.859150682E+02 -.861394290E+02 -.863436795E+02 -.865274074E+02 -.866908943E+02 -.868349263E+02 -.869606336E+02 -.870693586E+02 -.871625522E+02 -.872416968E+02 -.873082495E+02 -.873636038E+02 -.874090644E+02 -.874458340E+02 -.874750063E+02 -.874975660E+02 -.875143919E+02 -.875262629E+02 -.875338648E+02 -.875377990E+02 -.875385902E+02 -.875366946E+02 -.875325076E+02 -.875263711E+02 -.875185804E+02 -.875093898E+02 -.874990197E+02 -.874876622E+02 -.874754884E+02 -.874626579E+02 -.874493314E+02 -.874356895E+02 -.874219603E+02 -.874084579E+02 -.873956355E+02 -.873841547E+02 -.873749718E+02 -.873694419E+02 -.873694419E+02
 -.873583726E+02 -.873583726E+02 -.873622800E+02 -.873687198E+02 -.873766801E+02 -.873854278E+02 -.873944355E+02 -.874033214E+02 -.874118003E+02 -.874196454E+02 -.874266603E+02 -.874326583E+02 -.874374475E+02 -.874408204E+02 -.874425465E+02 -.874423668E+02 -.874399892E+02 -.874350848E+02 -.874272835E+02 -.874161693E+02 -.874012767E+02 -.873820862E+02 -.873580216E+02 -.873284480E+02 -.872926716E+02 -.872499409E+02 -.871994514E+02 -.871403547E+02 -.870717718E+02 -.869928142E+02 -.869026117E+02 -.868003510E+02 -.866853250E+02 -.865569948E+02 -.864150644E+02 -.862595688E+02 -.860909717E+02 -.859102704E+02 -.857191002E+02 -.855198273E+02 -.853156172E+02 -.851104616E+02 -.849091432E+02 -.847171226E+02 -.845403315E+02 -.843848714E+02 -.842566285E+02 -.841608345E+02 -.841016255E+02 -.840816587E+02 -.841018511E+02 -.841612857E+02 -.842573056E+02 -.843857748E+02 -.845414615E+02 -.847184801E+02 -.849107292E+02 -.851122772E+02 -.853176640E+02 -.855221071E+02 -.857216148E+02 -.859130218E+02 -.860939616E+02 -.862627995E+02 -.864185380E+02 -.865607136E+02 -.866892916E+02 -.868045679E+02 -.869070814E+02 -.869975393E+02 -.870767549E+02 -.871455985E+02 -.872049587E+02 -.872557145E+02 -.872987143E+02 -.873347622E+02 -.873646094E+02 -.873889497E+02 -.874084174E+02 -.874235883E+02 -.874349814E+02 -.874430619E+02 -.874482452E+02 -.874509007E+02 -.874513558E+02 -.874499002E+02 -.874467902E+02 -.874422524E+02 -.874364892E+02 -.874296831E+02 -.874220045E+02 -.874136208E+02 -.874047107E+02 -.873954844E+02 -.873862120E+02 -.873772622E+02 -.873691523E+02 -.873626102E+02 -.873586479E+02 -.873586479E+02
 -.873476745E+02 -.873476745E+02 -.873500378E+02 -.873538826E+02 -.873585421E+02 -.873635159E+02 -.873684270E+02 -.873729858E+02 -.873769601E+02 -.873801512E+02 -.873823762E+02 -.873834546E+02 -.873831989E+02 -.873814071E+02 -.873778580E+02 -.873723078E+02 -.873644873E+02 -.873541000E+02 -.873408196E+02 -.873242887E+02 -.873041168E+02 -.872798797E+02 -.872511199E+02 -.872173480E+02 -.871780465E+02 -.871326745E+02 -.870806765E+02 -.870214929E+02 -.869545762E+02 -.868794106E+02 -.867955374E+02 -.867025863E+02 -.866003127E+02 -.864886416E+02 -.863677162E+02 -.862379516E+02 -.861000897E+02 -.859552521E+02 -.858049857E+02 -.856512960E+02 -.854966582E+02 -.853440005E+02 -.851966498E+02 -.850582353E+02 -.849325467E+02 -.848233515E+02 -.847341799E+02 -.846680958E+02 -.846274769E+02 -.846138321E+02 -.846276785E+02 -.846684989E+02 -.847347848E+02 -.848241583E+02 -.849335556E+02 -.850594467E+02 -.851980644E+02 -.853456189E+02 -.854984811E+02 -.856533244E+02 -.858072204E+02 -.859576940E+02 -.861027398E+02 -.862408107E+02 -.863707852E+02 -.864919216E+02 -.866038046E+02 -.867062909E+02 -.867994554E+02 -.868835426E+02 -.869589228E+02 -.870260545E+02 -.870854534E+02 -.871376667E+02 -.871832536E+02 -.872227694E+02 -.872567543E+02 -.872857254E+02 -.873101713E+02 -.873305489E+02 -.873472815E+02 -.873607590E+02 -.873713379E+02 -.873793432E+02 -.873850695E+02 -.873887836E+02 -.873907263E+02 -.873911157E+02 -.873901491E+02 -.873880077E+02 -.873848605E+02 -.873808712E+02 -.873762078E+02 -.873710556E+02 -.873656366E+02 -.873602341E+02 -.873552253E+02 -.873511204E+02 -.873486081E+02 -.873486081E+02
 -.873380332E+02 -.873380332E+02 -.873390131E+02 -.873405388E+02 -.873422587E+02 -.873438875E+02 -.873451899E+02 -.873459659E+02 -.873460379E+02 -.873452403E+02 -.873434104E+02 -.873403824E+02 -.873359821E+02 -.873300227E+02 -.873223027E+02 -.873126034E+02 -.873006881E+02 -.872863017E+02 -.872691697E+02 -.872489984E+02 -.872254749E+02 -.871982685E+02 -.871670324E+02 -.871314078E+02 -.870910280E+02 -.870455259E+02 -.869945418E+02 -.869377351E+02 -.868747975E+02 -.868054703E+02 -.867295641E+02 -.866469817E+02 -.865577439E+02 -.864620184E+02 -.863601489E+02 -.862526858E+02 -.861404144E+02 -.860243786E+02 -.859058972E+02 -.857865700E+02 -.856682679E+02 -.855531058E+02 -.854433944E+02 -.853415691E+02 -.852500978E+02 -.851713708E+02 -.851075788E+02 -.850605887E+02 -.850318299E+02 -.850222005E+02 -.850320070E+02 -.850609430E+02 -.851081101E+02 -.851720793E+02 -.852509835E+02 -.853426320E+02 -.854446347E+02 -.855545236E+02 -.856698633E+02 -.857883431E+02 -.859078479E+02 -.860265069E+02 -.861427202E+02 -.862551690E+02 -.863628092E+02 -.864648555E+02 -.865607573E+02 -.866501705E+02 -.867329274E+02 -.868090068E+02 -.868785059E+02 -.869416137E+02 -.869985886E+02 -.870497384E+02 -.870954031E+02 -.871359419E+02 -.871717212E+02 -.872031070E+02 -.872304572E+02 -.872541174E+02 -.872744176E+02 -.872916696E+02 -.873061659E+02 -.873181794E+02 -.873279631E+02 -.873357511E+02 -.873417592E+02 -.873461861E+02 -.873492154E+02 -.873510169E+02 -.873517499E+02 -.873515669E+02 -.873506184E+02 -.873490606E+02 -.873470654E+02 -.873448329E+02 -.873426077E+02 -.873406977E+02 -.873394943E+02 -.873394943E+02
 -.873295495E+02 -.873295495E+02 -.873293191E+02 -.873288209E+02 -.873279848E+02 -.873267196E+02 -.873249196E+02 -.873224695E+02 -.873192457E+02 -.873151174E+02 -.873099467E+02 -.873035872E+02 -.872958836E+02 -.872866703E+02 -.872757701E+02 -.872629947E+02 -.872481436E+02 -.872310051E+02 -.872113567E+02 -.871889660E+02 -.871635921E+02 -.871349873E+02 -.871029003E+02 -.870670799E+02 -.870272805E+02 -.869832685E+02 -.869348298E+02 -.868817794E+02 -.868239726E+02 -.867613175E+02 -.866937895E+02 -.866214473E+02 -.865444495E+02 -.864630722E+02 -.863777255E+02 -.862889700E+02 -.861975291E+02 -.861042981E+02 -.860103470E+02 -.859169149E+02 -.858253955E+02 -.857373114E+02 -.856542768E+02 -.855779484E+02 -.855099661E+02 -.854518864E+02 -.854051114E+02 -.853708193E+02 -.853499026E+02 -.853429182E+02 -.853500553E+02 -.853711245E+02 -.854055691E+02 -.854524965E+02 -.855107283E+02 -.855788625E+02 -.856553425E+02 -.857385283E+02 -.858267630E+02 -.859184324E+02 -.860120138E+02 -.861061132E+02 -.861994915E+02 -.862910785E+02 -.863799789E+02 -.864654688E+02 -.865469875E+02 -.866241245E+02 -.866966033E+02 -.867642651E+02 -.868270510E+02 -.868849849E+02 -.869381582E+02 -.869867151E+02 -.870308400E+02 -.870707461E+02 -.871066663E+02 -.871388453E+02 -.871675331E+02 -.871929798E+02 -.872154320E+02 -.872351296E+02 -.872523034E+02 -.872671741E+02 -.872799511E+02 -.872908322E+02 -.873000034E+02 -.873076391E+02 -.873139030E+02 -.873189483E+02 -.873229189E+02 -.873259509E+02 -.873281736E+02 -.873297117E+02 -.873306873E+02 -.873312217E+02 -.873314376E+02 -.873314588E+02 -.873314097E+02 -.873314097E+02
 -.873222575E+02 -.873222575E+02 -.873209930E+02 -.873187699E+02 -.873157637E+02 -.873120540E+02 -.873076513E+02 -.873025175E+02 -.872965804E+02 -.872897443E+02 -.872818973E+02 -.872729153E+02 -.872626643E+02 -.872510021E+02 -.872377783E+02 -.872228351E+02 -.872060081E+02 -.871871270E+02 -.871660173E+02 -.871425010E+02 -.871163991E+02 -.870875334E+02 -.870557297E+02 -.870208216E+02 -.869826551E+02 -.869410944E+02 -.868960281E+02 -.868473767E+02 -.867951009E+02 -.867392105E+02 -.866797746E+02 -.866169317E+02 -.865509003E+02 -.864819885E+02 -.864106035E+02 -.863372584E+02 -.862625775E+02 -.861872975E+02 -.861122641E+02 -.860384244E+02 -.859668121E+02 -.858985268E+02 -.858347072E+02 -.857764974E+02 -.857250092E+02 -.856812810E+02 -.856462353E+02 -.856206392E+02 -.856050686E+02 -.855998808E+02 -.856051970E+02 -.856208960E+02 -.856466202E+02 -.856817937E+02 -.857256494E+02 -.857772644E+02 -.858356003E+02 -.858995451E+02 -.859679544E+02 -.860396896E+02 -.861136507E+02 -.861888039E+02 -.862642019E+02 -.863389987E+02 -.864124573E+02 -.864839532E+02 -.865529727E+02 -.866191084E+02 -.866820518E+02 -.867415840E+02 -.867975660E+02 -.868499281E+02 -.868986598E+02 -.869437998E+02 -.869854269E+02 -.870236516E+02 -.870586087E+02 -.870904511E+02 -.871193441E+02 -.871454607E+02 -.871689777E+02 -.871900729E+02 -.872089226E+02 -.872256995E+02 -.872405714E+02 -.872537002E+02 -.872652414E+02 -.872753434E+02 -.872841475E+02 -.872917874E+02 -.872983888E+02 -.873040684E+02 -.873089327E+02 -.873130743E+02 -.873165679E+02 -.873194623E+02 -.873217700E+02 -.873234522E+02 -.873243983E+02 -.873243983E+02
 -.873161375E+02 -.873161375E+02 -.873140106E+02 -.873103533E+02 -.873055499E+02 -.872998271E+02 -.872932965E+02 -.872859887E+02 -.872778786E+02 -.872689042E+02 -.872589795E+02 -.872480029E+02 -.872358627E+02 -.872224399E+02 -.872076102E+02 -.871912451E+02 -.871732132E+02 -.871533813E+02 -.871316164E+02 -.871077864E+02 -.870817632E+02 -.870534239E+02 -.870226540E+02 -.869893507E+02 -.869534265E+02 -.869148144E+02 -.868734720E+02 -.868293875E+02 -.867825858E+02 -.867331339E+02 -.866811484E+02 -.866268010E+02 -.865703251E+02 -.865120209E+02 -.864522599E+02 -.863914874E+02 -.863302233E+02 -.862690601E+02 -.862086583E+02 -.861497379E+02 -.860930666E+02 -.860394441E+02 -.859896825E+02 -.859445846E+02 -.859049186E+02 -.858713927E+02 -.858446296E+02 -.858251421E+02 -.858133128E+02 -.858093780E+02 -.858134176E+02 -.858253516E+02 -.858449434E+02 -.858718105E+02 -.859054395E+02 -.859452079E+02 -.859904070E+02 -.860402684E+02 -.860939893E+02 -.861507572E+02 -.862097721E+02 -.862702663E+02 -.863315192E+02 -.863928703E+02 -.864537264E+02 -.865135673E+02 -.865719473E+02 -.866284946E+02 -.866829085E+02 -.867349551E+02 -.867844619E+02 -.868313119E+02 -.868754372E+02 -.869168123E+02 -.869554482E+02 -.869913862E+02 -.870246924E+02 -.870554530E+02 -.870837697E+02 -.871097556E+02 -.871335324E+02 -.871552270E+02 -.871749693E+02 -.871928907E+02 -.872091218E+02 -.872237917E+02 -.872370271E+02 -.872489508E+02 -.872596817E+02 -.872693330E+02 -.872780112E+02 -.872858131E+02 -.872928216E+02 -.872990988E+02 -.873046752E+02 -.873095348E+02 -.873135935E+02 -.873166713E+02 -.873184557E+02 -.873184557E+02
 -.873111308E+02 -.873111308E+02 -.873083039E+02 -.873034858E+02 -.872972344E+02 -.872898993E+02 -.872816783E+02 -.872726616E+02 -.872628659E+02 -.872522600E+02 -.872407825E+02 -.872283535E+02 -.872148826E+02 -.872002728E+02 -.871844237E+02 -.871672332E+02 -.871485988E+02 -.871284192E+02 -.871065955E+02 -.870830334E+02 -.870576443E+02 -.870303480E+02 -.870010746E+02 -.869697671E+02 -.869363849E+02 -.869009066E+02 -.868633344E+02 -.868236975E+02 -.867820563E+02 -.867385066E+02 -.866931834E+02 -.866462648E+02 -.865979752E+02 -.865485879E+02 -.864984268E+02 -.864478667E+02 -.863973321E+02 -.863472940E+02 -.862982655E+02 -.862507940E+02 -.862054522E+02 -.861628265E+02 -.861235034E+02 -.860880546E+02 -.860570205E+02 -.860308943E+02 -.860101055E+02 -.859950055E+02 -.859858548E+02 -.859828139E+02 -.859859368E+02 -.859951693E+02 -.860103508E+02 -.860312203E+02 -.860574264E+02 -.860885391E+02 -.861240652E+02 -.861634639E+02 -.862061633E+02 -.862515766E+02 -.862991171E+02 -.863482118E+02 -.863983128E+02 -.864489068E+02 -.864995223E+02 -.865497343E+02 -.865991677E+02 -.866474980E+02 -.866944515E+02 -.867398031E+02 -.867833741E+02 -.868250287E+02 -.868646705E+02 -.869022382E+02 -.869377017E+02 -.869710580E+02 -.870023272E+02 -.870315488E+02 -.870587785E+02 -.870840851E+02 -.871075475E+02 -.871292526E+02 -.871492932E+02 -.871677660E+02 -.871847700E+02 -.872004059E+02 -.872147740E+02 -.872279741E+02 -.872401035E+02 -.872512560E+02 -.872615190E+02 -.872709698E+02 -.872796691E+02 -.872876501E+02 -.872949043E+02 -.873013585E+02 -.873068460E+02 -.873110672E+02 -.873135404E+02 -.873135404E+02
 -.873071543E+02 -.873071543E+02 -.873037763E+02 -.872980476E+02 -.872906660E+02 -.872820817E+02 -.872725636E+02 -.872622519E+02 -.872511997E+02 -.872394030E+02 -.872268229E+02 -.872133996E+02 -.871990617E+02 -.871837325E+02 -.871673326E+02 -.871497826E+02 -.871310046E+02 -.871109234E+02 -.870894680E+02 -.870665732E+02 -.870421810E+02 -.870162429E+02 -.869887210E+02 -.869595905E+02 -.869288418E+02 -.868964832E+02 -.868625435E+02 -.868270746E+02 -.867901543E+02 -.867518887E+02 -.867124146E+02 -.866719019E+02 -.866305545E+02 -.865886120E+02 -.865463493E+02 -.865040763E+02 -.864621358E+02 -.864209003E+02 -.863807677E+02 -.863421556E+02 -.863054939E+02 -.862712167E+02 -.862397527E+02 -.862115149E+02 -.861868900E+02 -.861662277E+02 -.861498303E+02 -.861379437E+02 -.861307495E+02 -.861283591E+02 -.861308098E+02 -.861380640E+02 -.861500100E+02 -.861664660E+02 -.861871859E+02 -.862118670E+02 -.862401594E+02 -.862716760E+02 -.863060035E+02 -.863427130E+02 -.863813700E+02 -.864215441E+02 -.864628175E+02 -.865047917E+02 -.865470938E+02 -.865893805E+02 -.866313417E+02 -.866727016E+02 -.867132203E+02 -.867526929E+02 -.867909493E+02 -.868278516E+02 -.868632931E+02 -.868971952E+02 -.869295049E+02 -.869601927E+02 -.869892489E+02 -.870166821E+02 -.870425159E+02 -.870667869E+02 -.870895426E+02 -.871108392E+02 -.871307402E+02 -.871493146E+02 -.871666356E+02 -.871827795E+02 -.871978245E+02 -.872118495E+02 -.872249326E+02 -.872371496E+02 -.872485703E+02 -.872592537E+02 -.872692397E+02 -.872785363E+02 -.872871002E+02 -.872948101E+02 -.873014300E+02 -.873065615E+02 -.873095849E+02 -.873095849E+02
 -.873041098E+02 -.873041098E+02 -.873003142E+02 -.872938984E+02 -.872856697E+02 -.872761576E+02 -.872656879E+02 -.872544420E+02 -.872425035E+02 -.872298919E+02 -.872165880E+02 -.872025496E+02 -.871877227E+02 -.871720477E+02 -.871554636E+02 -.871379100E+02 -.871193290E+02 -.870996664E+02 -.870788731E+02 -.870569064E+02 -.870337309E+02 -.870093209E+02 -.869836608E+02 -.869567474E+02 -.869285913E+02 -.868992183E+02 -.868686719E+02 -.868370147E+02 -.868043301E+02 -.867707240E+02 -.867363261E+02 -.867012905E+02 -.866657968E+02 -.866300501E+02 -.865942801E+02 -.865587404E+02 -.865237061E+02 -.864894713E+02 -.864563453E+02 -.864246480E+02 -.863947046E+02 -.863668395E+02 -.863413696E+02 -.863185977E+02 -.862988045E+02 -.862822421E+02 -.862691274E+02 -.862596357E+02 -.862538960E+02 -.862519872E+02 -.862539357E+02 -.862597147E+02 -.862692452E+02 -.862823977E+02 -.862989966E+02 -.863188249E+02 -.863416301E+02 -.863671309E+02 -.863950246E+02 -.864249937E+02 -.864567134E+02 -.864898581E+02 -.865241074E+02 -.865591518E+02 -.865946965E+02 -.866304661E+02 -.866662064E+02 -.867016870E+02 -.867367023E+02 -.867710722E+02 -.868046417E+02 -.868372805E+02 -.868688819E+02 -.868993616E+02 -.869286561E+02 -.869567211E+02 -.869835293E+02 -.870090694E+02 -.870333433E+02 -.870563655E+02 -.870781606E+02 -.870987622E+02 -.871182115E+02 -.871365556E+02 -.871538473E+02 -.871701428E+02 -.871855017E+02 -.871999850E+02 -.872136544E+02 -.872265693E+02 -.872387839E+02 -.872503406E+02 -.872612610E+02 -.872715307E+02 -.872810775E+02 -.872897399E+02 -.872972254E+02 -.873030569E+02 -.873065049E+02 -.873065049E+02
 -.873018911E+02 -.873018911E+02 -.872977952E+02 -.872908885E+02 -.872820597E+02 -.872718988E+02 -.872607757E+02 -.872489044E+02 -.872363933E+02 -.872232816E+02 -.872095669E+02 -.871952223E+02 -.871802086E+02 -.871644811E+02 -.871479936E+02 -.871307016E+02 -.871125633E+02 -.870935410E+02 -.870736023E+02 -.870527212E+02 -.870308789E+02 -.870080656E+02 -.869842808E+02 -.869595350E+02 -.869338508E+02 -.869072638E+02 -.868798241E+02 -.868515974E+02 -.868226659E+02 -.867931294E+02 -.867631056E+02 -.867327310E+02 -.867021601E+02 -.866715661E+02 -.866411390E+02 -.866110851E+02 -.865816249E+02 -.865529907E+02 -.865254236E+02 -.864991701E+02 -.864744781E+02 -.864515923E+02 -.864307499E+02 -.864121753E+02 -.863960754E+02 -.863826348E+02 -.863720115E+02 -.863643326E+02 -.863596913E+02 -.863581447E+02 -.863597117E+02 -.863643730E+02 -.863720713E+02 -.863827130E+02 -.863961707E+02 -.864122860E+02 -.864308741E+02 -.864517276E+02 -.864746217E+02 -.864993190E+02 -.865255742E+02 -.865531390E+02 -.865817666E+02 -.866112153E+02 -.866412524E+02 -.866716569E+02 -.867022220E+02 -.867327570E+02 -.867630881E+02 -.867930602E+02 -.868225362E+02 -.868513976E+02 -.868795439E+02 -.869068920E+02 -.869333752E+02 -.869589427E+02 -.869835576E+02 -.870071964E+02 -.870298478E+02 -.870515108E+02 -.870721943E+02 -.870919155E+02 -.871106988E+02 -.871285752E+02 -.871455807E+02 -.871617561E+02 -.871771454E+02 -.871917951E+02 -.872057523E+02 -.872190628E+02 -.872317667E+02 -.872438922E+02 -.872554449E+02 -.872663918E+02 -.872766363E+02 -.872859849E+02 -.872941009E+02 -.873004461E+02 -.873042072E+02 -.873042072E+02
 -.873003900E+02 -.873003900E+02 -.872960953E+02 -.872888663E+02 -.872796496E+02 -.872690783E+02 -.872575548E+02 -.872453182E+02 -.872324959E+02 -.872191436E+02 -.872052726E+02 -.871908691E+02 -.871759062E+02 -.871603515E+02 -.871441713E+02 -.871273336E+02 -.871098092E+02 -.870915732E+02 -.870726058E+02 -.870528933E+02 -.870324286E+02 -.870112124E+02 -.869892542E+02 -.869665726E+02 -.869431967E+02 -.869191664E+02 -.868945336E+02 -.868693624E+02 -.868437300E+02 -.868177272E+02 -.867914583E+02 -.867650416E+02 -.867386087E+02 -.867123042E+02 -.866862847E+02 -.866607175E+02 -.866357792E+02 -.866116538E+02 -.865885301E+02 -.865665990E+02 -.865460511E+02 -.865270727E+02 -.865098432E+02 -.864945309E+02 -.864812904E+02 -.864702585E+02 -.864615521E+02 -.864552649E+02 -.864514652E+02 -.864501949E+02 -.864514678E+02 -.864552697E+02 -.864615585E+02 -.864702654E+02 -.864812963E+02 -.864945343E+02 -.865098418E+02 -.865270642E+02 -.865460324E+02 -.865665670E+02 -.865884810E+02 -.866115836E+02 -.866356833E+02 -.866605908E+02 -.866861217E+02 -.867120990E+02 -.867383546E+02 -.867647314E+02 -.867910844E+02 -.868172811E+02 -.868432028E+02 -.868687443E+02 -.868938142E+02 -.869183344E+02 -.869422398E+02 -.869654778E+02 -.869880076E+02 -.870097991E+02 -.870308328E+02 -.870510981E+02 -.870705932E+02 -.870893236E+02 -.871073018E+02 -.871245464E+02 -.871410810E+02 -.871569338E+02 -.871721366E+02 -.871867237E+02 -.872007306E+02 -.872141910E+02 -.872271334E+02 -.872395737E+02 -.872515043E+02 -.872628762E+02 -.872735740E+02 -.872833792E+02 -.872919218E+02 -.872986185E+02 -.873025957E+02 -.873025957E+02
 -.872995013E+02 -.872995013E+02 -.872950938E+02 -.872876859E+02 -.872782605E+02 -.872674792E+02 -.872557668E+02 -.872433802E+02 -.872304615E+02 -.872170790E+02 -.872032554E+02 -.871889875E+02 -.871742587E+02 -.871590466E+02 -.871433276E+02 -.871270794E+02 -.871102829E+02 -.870929227E+02 -.870749883E+02 -.870564746E+02 -.870373827E+02 -.870177203E+02 -.869975026E+02 -.869767529E+02 -.869555029E+02 -.869337935E+02 -.869116749E+02 -.868892074E+02 -.868664614E+02 -.868435175E+02 -.868204668E+02 -.867974106E+02 -.867744597E+02 -.867517346E+02 -.867293636E+02 -.867074826E+02 -.866862333E+02 -.866657616E+02 -.866462162E+02 -.866277461E+02 -.866104987E+02 -.865946173E+02 -.865802386E+02 -.865674906E+02 -.865564899E+02 -.865473395E+02 -.865401268E+02 -.865349217E+02 -.865317753E+02 -.865307185E+02 -.865317616E+02 -.865348940E+02 -.865400844E+02 -.865472813E+02 -.865564145E+02 -.865673962E+02 -.865801230E+02 -.865944779E+02 -.866103327E+02 -.866275500E+02 -.866459863E+02 -.866654936E+02 -.866859226E+02 -.867071241E+02 -.867289517E+02 -.867512631E+02 -.867739221E+02 -.867967995E+02 -.868197745E+02 -.868427356E+02 -.868655810E+02 -.868882187E+02 -.869105675E+02 -.869325562E+02 -.869541237E+02 -.869752191E+02 -.869958005E+02 -.870158355E+02 -.870352999E+02 -.870541774E+02 -.870724592E+02 -.870901430E+02 -.871072329E+02 -.871237382E+02 -.871396733E+02 -.871550566E+02 -.871699104E+02 -.871842592E+02 -.871981286E+02 -.872115428E+02 -.872245204E+02 -.872370669E+02 -.872491637E+02 -.872607497E+02 -.872716945E+02 -.872817614E+02 -.872905567E+02 -.872974662E+02 -.873015760E+02 -.873015760E+02
 -.872991271E+02 -.872991271E+02 -.872946788E+02 -.872872113E+02 -.872777262E+02 -.872669007E+02 -.872551732E+02 -.872428123E+02 -.872299706E+02 -.872167260E+02 -.872031099E+02 -.871891280E+02 -.871747718E+02 -.871600271E+02 -.871448781E+02 -.871293105E+02 -.871133124E+02 -.870968757E+02 -.870799966E+02 -.870626761E+02 -.870449205E+02 -.870267419E+02 -.870081588E+02 -.869891961E+02 -.869698861E+02 -.869502684E+02 -.869303901E+02 -.869103063E+02 -.868900796E+02 -.868697810E+02 -.868494889E+02 -.868292892E+02 -.868092753E+02 -.867895466E+02 -.867702087E+02 -.867513717E+02 -.867331496E+02 -.867156588E+02 -.866990169E+02 -.866833408E+02 -.866687454E+02 -.866553419E+02 -.866432355E+02 -.866325245E+02 -.866232977E+02 -.866156336E+02 -.866095984E+02 -.866052449E+02 -.866026116E+02 -.866017218E+02 -.866025833E+02 -.866051880E+02 -.866095121E+02 -.866155169E+02 -.866231491E+02 -.866323422E+02 -.866430173E+02 -.866550852E+02 -.866684473E+02 -.866829978E+02 -.866986252E+02 -.867152143E+02 -.867326475E+02 -.867508069E+02 -.867695757E+02 -.867888392E+02 -.868084868E+02 -.868284127E+02 -.868485164E+02 -.868687045E+02 -.868888902E+02 -.869089943E+02 -.869289455E+02 -.869486802E+02 -.869681427E+02 -.869872851E+02 -.870060672E+02 -.870244560E+02 -.870424255E+02 -.870599563E+02 -.870770355E+02 -.870936556E+02 -.871098147E+02 -.871255158E+02 -.871407661E+02 -.871555771E+02 -.871699632E+02 -.871839413E+02 -.871975292E+02 -.872107431E+02 -.872235933E+02 -.872360773E+02 -.872481675E+02 -.872597933E+02 -.872708137E+02 -.872809792E+02 -.872898812E+02 -.872968868E+02 -.873010587E+02 -.873010587E+02
 -.872991783E+02 -.872991783E+02 -.872947485E+02 -.872873194E+02 -.872778962E+02 -.872671614E+02 -.872555595E+02 -.872433653E+02 -.872307383E+02 -.872177632E+02 -.872044785E+02 -.871908962E+02 -.871770146E+02 -.871628260E+02 -.871483209E+02 -.871334908E+02 -.871183295E+02 -.871028340E+02 -.870870054E+02 -.870708486E+02 -.870543733E+02 -.870375941E+02 -.870205308E+02 -.870032086E+02 -.869856588E+02 -.869679184E+02 -.869500306E+02 -.869320447E+02 -.869140160E+02 -.868960060E+02 -.868780818E+02 -.868603162E+02 -.868427871E+02 -.868255771E+02 -.868087725E+02 -.867924630E+02 -.867767406E+02 -.867616985E+02 -.867474300E+02 -.867340277E+02 -.867215818E+02 -.867101789E+02 -.866999012E+02 -.866908244E+02 -.866830172E+02 -.866765398E+02 -.866714430E+02 -.866677671E+02 -.866655415E+02 -.866647839E+02 -.866655002E+02 -.866676842E+02 -.866713178E+02 -.866763712E+02 -.866828037E+02 -.866905642E+02 -.866995921E+02 -.867098185E+02 -.867211669E+02 -.867335551E+02 -.867468959E+02 -.867610986E+02 -.867760705E+02 -.867917175E+02 -.868079461E+02 -.868246638E+02 -.868417805E+02 -.868592092E+02 -.868768670E+02 -.868946753E+02 -.869125608E+02 -.869304558E+02 -.869482982E+02 -.869660320E+02 -.869836073E+02 -.870009802E+02 -.870181132E+02 -.870349742E+02 -.870515372E+02 -.870677815E+02 -.870836917E+02 -.870992574E+02 -.871144727E+02 -.871293360E+02 -.871438496E+02 -.871580193E+02 -.871718540E+02 -.871853643E+02 -.871985619E+02 -.872114565E+02 -.872240521E+02 -.872363392E+02 -.872482836E+02 -.872598077E+02 -.872707633E+02 -.872808934E+02 -.872897813E+02 -.872967858E+02 -.873009615E+02 -.873009615E+02
 -.872995759E+02 -.872995759E+02 -.872952124E+02 -.872879006E+02 -.872786371E+02 -.872681010E+02 -.872567361E+02 -.872448197E+02 -.872325149E+02 -.872199106E+02 -.872070503E+02 -.871939514E+02 -.871806173E+02 -.871670453E+02 -.871532306E+02 -.871391693E+02 -.871248595E+02 -.871103019E+02 -.870955005E+02 -.870804632E+02 -.870652015E+02 -.870497310E+02 -.870340718E+02 -.870182485E+02 -.870022902E+02 -.869862311E+02 -.869701100E+02 -.869539704E+02 -.869378608E+02 -.869218341E+02 -.869059476E+02 -.868902626E+02 -.868748442E+02 -.868597608E+02 -.868450832E+02 -.868308846E+02 -.868172394E+02 -.868042227E+02 -.867919090E+02 -.867803718E+02 -.867696825E+02 -.867599094E+02 -.867511167E+02 -.867433636E+02 -.867367035E+02 -.867311832E+02 -.867268420E+02 -.867237109E+02 -.867218126E+02 -.867211609E+02 -.867217600E+02 -.867236053E+02 -.867266827E+02 -.867309693E+02 -.867364334E+02 -.867430355E+02 -.867507285E+02 -.867594586E+02 -.867691662E+02 -.867797867E+02 -.867912514E+02 -.868034885E+02 -.868164242E+02 -.868299834E+02 -.868440906E+02 -.868586710E+02 -.868736511E+02 -.868889593E+02 -.869045270E+02 -.869202884E+02 -.869361818E+02 -.869521492E+02 -.869681372E+02 -.869840969E+02 -.869999841E+02 -.870157594E+02 -.870313882E+02 -.870468404E+02 -.870620910E+02 -.870771192E+02 -.870919085E+02 -.871064467E+02 -.871207255E+02 -.871347403E+02 -.871484897E+02 -.871619756E+02 -.871752024E+02 -.871881762E+02 -.872009035E+02 -.872133892E+02 -.872256320E+02 -.872376172E+02 -.872493057E+02 -.872606151E+02 -.872713928E+02 -.872813786E+02 -.872901541E+02 -.872970785E+02 -.873012099E+02 -.873012099E+02
 -.873002505E+02 -.873002505E+02 -.872959912E+02 -.872888591E+02 -.872798326E+02 -.872695796E+02 -.872585389E+02 -.872469860E+02 -.872350849E+02 -.872229272E+02 -.872105598E+02 -.871980038E+02 -.871852667E+02 -.871723494E+02 -.871592511E+02 -.871459712E+02 -.871325106E+02 -.871188728E+02 -.871050639E+02 -.870910933E+02 -.870769734E+02 -.870627202E+02 -.870483531E+02 -.870338955E+02 -.870193742E+02 -.870048199E+02 -.869902673E+02 -.869757546E+02 -.869613238E+02 -.869470204E+02 -.869328930E+02 -.869189934E+02 -.869053758E+02 -.868920969E+02 -.868792151E+02 -.868667901E+02 -.868548825E+02 -.868435527E+02 -.868328608E+02 -.868228656E+02 -.868136238E+02 -.868051895E+02 -.867976135E+02 -.867909425E+02 -.867852182E+02 -.867804772E+02 -.867767503E+02 -.867740617E+02 -.867724291E+02 -.867718629E+02 -.867723667E+02 -.867739367E+02 -.867765619E+02 -.867802244E+02 -.867848995E+02 -.867905562E+02 -.867971577E+02 -.868046616E+02 -.868130210E+02 -.868221847E+02 -.868320983E+02 -.868427047E+02 -.868539445E+02 -.868657575E+02 -.868780827E+02 -.868908592E+02 -.869040268E+02 -.869175267E+02 -.869313017E+02 -.869452972E+02 -.869594608E+02 -.869737434E+02 -.869880992E+02 -.870024856E+02 -.870168639E+02 -.870311990E+02 -.870454596E+02 -.870596181E+02 -.870736507E+02 -.870875374E+02 -.871012617E+02 -.871148105E+02 -.871281740E+02 -.871413457E+02 -.871543217E+02 -.871671011E+02 -.871796848E+02 -.871920755E+02 -.872042760E+02 -.872162870E+02 -.872281033E+02 -.872397064E+02 -.872510535E+02 -.872620592E+02 -.872725696E+02 -.872823245E+02 -.872909089E+02 -.872976896E+02 -.873017381E+02 -.873017381E+02
 -.873011420E+02 -.873011420E+02 -.872970165E+02 -.872901126E+02 -.872813825E+02 -.872714775E+02 -.872608271E+02 -.872497020E+02 -.872382653E+02 -.872266092E+02 -.872147828E+02 -.872028098E+02 -.871907008E+02 -.871784595E+02 -.871660879E+02 -.871535879E+02 -.871409625E+02 -.871282170E+02 -.871153588E+02 -.871023980E+02 -.870893473E+02 -.870762225E+02 -.870630420E+02 -.870498273E+02 -.870366030E+02 -.870233965E+02 -.870102385E+02 -.869971623E+02 -.869842042E+02 -.869714031E+02 -.869588003E+02 -.869464394E+02 -.869343657E+02 -.869226264E+02 -.869112695E+02 -.869003441E+02 -.868898995E+02 -.868799848E+02 -.868706486E+02 -.868619379E+02 -.868538985E+02 -.868465734E+02 -.868400029E+02 -.868342241E+02 -.868292701E+02 -.868251697E+02 -.868219471E+02 -.868196214E+02 -.868182063E+02 -.868177102E+02 -.868181358E+02 -.868194800E+02 -.868217342E+02 -.868248843E+02 -.868289108E+02 -.868337893E+02 -.868394906E+02 -.868459811E+02 -.868532237E+02 -.868611775E+02 -.868697991E+02 -.868790426E+02 -.868888604E+02 -.868992036E+02 -.869100227E+02 -.869212681E+02 -.869328902E+02 -.869448406E+02 -.869570717E+02 -.869695378E+02 -.869821949E+02 -.869950012E+02 -.870079174E+02 -.870209069E+02 -.870339357E+02 -.870469729E+02 -.870599904E+02 -.870729632E+02 -.870858693E+02 -.870986898E+02 -.871114086E+02 -.871240124E+02 -.871364908E+02 -.871488360E+02 -.871610426E+02 -.871731074E+02 -.871850292E+02 -.871968079E+02 -.872084433E+02 -.872199333E+02 -.872312694E+02 -.872424305E+02 -.872533713E+02 -.872640053E+02 -.872741789E+02 -.872836354E+02 -.872919669E+02 -.872985536E+02 -.873024888E+02 -.873024888E+02
 -.873021995E+02 -.873021995E+02 -.872982300E+02 -.872915909E+02 -.872832018E+02 -.872736933E+02 -.872634819E+02 -.872528316E+02 -.872419023E+02 -.872307858E+02 -.872195323E+02 -.872081672E+02 -.871967031E+02 -.871851462E+02 -.871735001E+02 -.871617686E+02 -.871499564E+02 -.871380696E+02 -.871261166E+02 -.871141076E+02 -.871020552E+02 -.870899745E+02 -.870778827E+02 -.870657994E+02 -.870537469E+02 -.870417495E+02 -.870298342E+02 -.870180299E+02 -.870063680E+02 -.869948817E+02 -.869836061E+02 -.869725778E+02 -.869618348E+02 -.869514164E+02 -.869413623E+02 -.869317129E+02 -.869225086E+02 -.869137893E+02 -.869055946E+02 -.868979625E+02 -.868909297E+02 -.868845310E+02 -.868787986E+02 -.868737620E+02 -.868694476E+02 -.868658785E+02 -.868630736E+02 -.868610482E+02 -.868598132E+02 -.868593750E+02 -.868597359E+02 -.868608934E+02 -.868628407E+02 -.868655664E+02 -.868690552E+02 -.868732876E+02 -.868782403E+02 -.868838867E+02 -.868901968E+02 -.868971380E+02 -.869046753E+02 -.869127718E+02 -.869213888E+02 -.869304867E+02 -.869400251E+02 -.869499632E+02 -.869602603E+02 -.869708763E+02 -.869817715E+02 -.869929077E+02 -.870042477E+02 -.870157562E+02 -.870273994E+02 -.870391459E+02 -.870509660E+02 -.870628325E+02 -.870747206E+02 -.870866077E+02 -.870984738E+02 -.871103012E+02 -.871220745E+02 -.871337810E+02 -.871454098E+02 -.871569525E+02 -.871684028E+02 -.871797561E+02 -.871910094E+02 -.872021606E+02 -.872132075E+02 -.872241455E+02 -.872349641E+02 -.872456400E+02 -.872561270E+02 -.872663384E+02 -.872761228E+02 -.872852292E+02 -.872932603E+02 -.872996145E+02 -.873034127E+02 -.873034127E+02
 -.873033797E+02 -.873033797E+02 -.872995828E+02 -.872932352E+02 -.872852196E+02 -.872761422E+02 -.872664044E+02 -.872562612E+02 -.872458683E+02 -.872353160E+02 -.872246544E+02 -.872139101E+02 -.872030970E+02 -.871922228E+02 -.871812927E+02 -.871703117E+02 -.871592852E+02 -.871482204E+02 -.871371256E+02 -.871260113E+02 -.871148895E+02 -.871037742E+02 -.870926815E+02 -.870816292E+02 -.870706372E+02 -.870597270E+02 -.870489222E+02 -.870382481E+02 -.870277315E+02 -.870174009E+02 -.870072860E+02 -.869974178E+02 -.869878282E+02 -.869785498E+02 -.869696156E+02 -.869610591E+02 -.869529134E+02 -.869452113E+02 -.869379848E+02 -.869312652E+02 -.869250820E+02 -.869194633E+02 -.869144351E+02 -.869100211E+02 -.869062426E+02 -.869031178E+02 -.869006622E+02 -.868988877E+02 -.868978030E+02 -.868974134E+02 -.868977206E+02 -.868987224E+02 -.869004136E+02 -.869027850E+02 -.869058243E+02 -.869095159E+02 -.869138411E+02 -.869187785E+02 -.869243040E+02 -.869303912E+02 -.869370120E+02 -.869441361E+02 -.869517323E+02 -.869597681E+02 -.869682105E+02 -.869770258E+02 -.869861805E+02 -.869956411E+02 -.870053747E+02 -.870153491E+02 -.870255329E+02 -.870358961E+02 -.870464099E+02 -.870570472E+02 -.870677823E+02 -.870785913E+02 -.870894522E+02 -.871003450E+02 -.871112514E+02 -.871221552E+02 -.871330420E+02 -.871438995E+02 -.871547171E+02 -.871654861E+02 -.871761996E+02 -.871868522E+02 -.871974395E+02 -.872079582E+02 -.872184044E+02 -.872287719E+02 -.872390485E+02 -.872492099E+02 -.872592094E+02 -.872689615E+02 -.872783184E+02 -.872870365E+02 -.872947320E+02 -.873008246E+02 -.873044682E+02 -.873044682E+02
 -.873046473E+02 -.873046473E+02 -.873010345E+02 -.872949968E+02 -.872873771E+02 -.872787544E+02 -.872695129E+02 -.872598978E+02 -.872500591E+02 -.872400846E+02 -.872300238E+02 -.872199039E+02 -.872097395E+02 -.871995395E+02 -.871893099E+02 -.871790565E+02 -.871687856E+02 -.871585044E+02 -.871482214E+02 -.871379466E+02 -.871276916E+02 -.871174693E+02 -.871072945E+02 -.870971832E+02 -.870871531E+02 -.870772232E+02 -.870674143E+02 -.870577482E+02 -.870482480E+02 -.870389380E+02 -.870298436E+02 -.870209908E+02 -.870124065E+02 -.870041180E+02 -.869961528E+02 -.869885386E+02 -.869813027E+02 -.869744722E+02 -.869680733E+02 -.869621314E+02 -.869566708E+02 -.869517142E+02 -.869472826E+02 -.869433954E+02 -.869400695E+02 -.869373198E+02 -.869351586E+02 -.869335956E+02 -.869326378E+02 -.869322893E+02 -.869325514E+02 -.869334226E+02 -.869348984E+02 -.869369716E+02 -.869396321E+02 -.869428675E+02 -.869466625E+02 -.869509999E+02 -.869558601E+02 -.869612218E+02 -.869670619E+02 -.869733560E+02 -.869800783E+02 -.869872023E+02 -.869947007E+02 -.870025457E+02 -.870107096E+02 -.870191643E+02 -.870278824E+02 -.870368368E+02 -.870460010E+02 -.870553495E+02 -.870648576E+02 -.870745019E+02 -.870842602E+02 -.870941117E+02 -.871040370E+02 -.871140181E+02 -.871240387E+02 -.871340839E+02 -.871441405E+02 -.871541968E+02 -.871642426E+02 -.871742693E+02 -.871842697E+02 -.871942377E+02 -.872041684E+02 -.872140573E+02 -.872238994E+02 -.872336874E+02 -.872434081E+02 -.872530367E+02 -.872625266E+02 -.872717943E+02 -.872806969E+02 -.872889997E+02 -.872963341E+02 -.873021441E+02 -.873056201E+02 -.873056201E+02
 -.873059732E+02 -.873059732E+02 -.873025519E+02 -.872968362E+02 -.872896264E+02 -.872814729E+02 -.872727415E+02 -.872636659E+02 -.872543900E+02 -.872449986E+02 -.872355399E+02 -.872260410E+02 -.872165170E+02 -.872069773E+02 -.871974287E+02 -.871878775E+02 -.871783302E+02 -.871687941E+02 -.871592775E+02 -.871497902E+02 -.871403427E+02 -.871309472E+02 -.871216170E+02 -.871123664E+02 -.871032113E+02 -.870941685E+02 -.870852559E+02 -.870764926E+02 -.870678985E+02 -.870594943E+02 -.870513017E+02 -.870433428E+02 -.870356401E+02 -.870282165E+02 -.870210951E+02 -.870142989E+02 -.870078505E+02 -.870017722E+02 -.869960858E+02 -.869908120E+02 -.869859708E+02 -.869815806E+02 -.869776587E+02 -.869742207E+02 -.869712805E+02 -.869688500E+02 -.869669393E+02 -.869655562E+02 -.869647064E+02 -.869643931E+02 -.869646174E+02 -.869653780E+02 -.869666713E+02 -.869684915E+02 -.869708303E+02 -.869736777E+02 -.869770213E+02 -.869808469E+02 -.869851388E+02 -.869898795E+02 -.869950500E+02 -.870006304E+02 -.870065994E+02 -.870129353E+02 -.870196153E+02 -.870266166E+02 -.870339159E+02 -.870414899E+02 -.870493155E+02 -.870573698E+02 -.870656305E+02 -.870740758E+02 -.870826846E+02 -.870914367E+02 -.871003129E+02 -.871092950E+02 -.871183660E+02 -.871275099E+02 -.871367120E+02 -.871459589E+02 -.871552385E+02 -.871645397E+02 -.871738530E+02 -.871831700E+02 -.871924832E+02 -.872017866E+02 -.872110746E+02 -.872203422E+02 -.872295835E+02 -.872387906E+02 -.872479496E+02 -.872570355E+02 -.872660028E+02 -.872747706E+02 -.872832015E+02 -.872910709E+02 -.872980271E+02 -.873035402E+02 -.873068398E+02 -.873068398E+02
 -.873073340E+02 -.873073340E+02 -.873041084E+02 -.872987215E+02 -.872919293E+02 -.872842523E+02 -.872760369E+02 -.872675052E+02 -.872587940E+02 -.872499843E+02 -.872411230E+02 -.872322365E+02 -.872233400E+02 -.872144434E+02 -.872055538E+02 -.871966776E+02 -.871878215E+02 -.871789928E+02 -.871701995E+02 -.871614505E+02 -.871527561E+02 -.871441271E+02 -.871355756E+02 -.871271145E+02 -.871187579E+02 -.871105205E+02 -.871024180E+02 -.870944669E+02 -.870866845E+02 -.870790885E+02 -.870716973E+02 -.870645297E+02 -.870576047E+02 -.870509417E+02 -.870445599E+02 -.870384785E+02 -.870327165E+02 -.870272923E+02 -.870222238E+02 -.870175283E+02 -.870132220E+02 -.870093203E+02 -.870058373E+02 -.870027856E+02 -.870001767E+02 -.869980203E+02 -.869963246E+02 -.869950959E+02 -.869943387E+02 -.869940560E+02 -.869942483E+02 -.869949147E+02 -.869960523E+02 -.869976561E+02 -.869997197E+02 -.870022346E+02 -.870051908E+02 -.870085768E+02 -.870123795E+02 -.870165846E+02 -.870211766E+02 -.870261389E+02 -.870314541E+02 -.870371041E+02 -.870430701E+02 -.870493330E+02 -.870558733E+02 -.870626716E+02 -.870697083E+02 -.870769642E+02 -.870844202E+02 -.870920578E+02 -.870998589E+02 -.871078062E+02 -.871158829E+02 -.871240732E+02 -.871323621E+02 -.871407355E+02 -.871491802E+02 -.871576841E+02 -.871662362E+02 -.871748263E+02 -.871834453E+02 -.871920851E+02 -.872007387E+02 -.872093996E+02 -.872180622E+02 -.872267210E+02 -.872353698E+02 -.872440000E+02 -.872525976E+02 -.872611380E+02 -.872695770E+02 -.872778368E+02 -.872857861E+02 -.872932115E+02 -.872997789E+02 -.873049862E+02 -.873081036E+02 -.873081036E+02
 -.873087110E+02 -.873087110E+02 -.873056830E+02 -.873006274E+02 -.872942551E+02 -.872870564E+02 -.872793576E+02 -.872713683E+02 -.872632180E+02 -.872549839E+02 -.872467108E+02 -.872384244E+02 -.872301397E+02 -.872218666E+02 -.872136124E+02 -.872053836E+02 -.871971868E+02 -.871890290E+02 -.871809179E+02 -.871728621E+02 -.871648706E+02 -.871569536E+02 -.871491219E+02 -.871413871E+02 -.871337615E+02 -.871262583E+02 -.871188910E+02 -.871116741E+02 -.871046224E+02 -.870977512E+02 -.870910761E+02 -.870846132E+02 -.870783787E+02 -.870723887E+02 -.870666595E+02 -.870612072E+02 -.870560476E+02 -.870511961E+02 -.870466676E+02 -.870424764E+02 -.870386359E+02 -.870351588E+02 -.870320566E+02 -.870293399E+02 -.870270180E+02 -.870250988E+02 -.870235891E+02 -.870224941E+02 -.870218174E+02 -.870215614E+02 -.870217266E+02 -.870223122E+02 -.870233158E+02 -.870247334E+02 -.870265595E+02 -.870287874E+02 -.870314087E+02 -.870344139E+02 -.870377924E+02 -.870415323E+02 -.870456208E+02 -.870500442E+02 -.870547880E+02 -.870598371E+02 -.870651759E+02 -.870707884E+02 -.870766583E+02 -.870827692E+02 -.870891046E+02 -.870956482E+02 -.871023839E+02 -.871092957E+02 -.871163682E+02 -.871235863E+02 -.871309356E+02 -.871384022E+02 -.871459730E+02 -.871536355E+02 -.871613779E+02 -.871691894E+02 -.871770599E+02 -.871849800E+02 -.871929414E+02 -.872009362E+02 -.872089577E+02 -.872169996E+02 -.872250561E+02 -.872331215E+02 -.872411895E+02 -.872492512E+02 -.872572927E+02 -.872652900E+02 -.872732003E+02 -.872809499E+02 -.872884139E+02 -.872953902E+02 -.873015636E+02 -.873064603E+02 -.873093925E+02 -.873093925E+02
 -.873100897E+02 -.873100897E+02 -.873072591E+02 -.873025340E+02 -.872965803E+02 -.872898572E+02 -.872826709E+02 -.872752184E+02 -.872676215E+02 -.872599532E+02 -.872522561E+02 -.872445548E+02 -.872368641E+02 -.872291935E+02 -.872215505E+02 -.872139415E+02 -.872063729E+02 -.871988515E+02 -.871913845E+02 -.871839797E+02 -.871766456E+02 -.871693914E+02 -.871622268E+02 -.871551622E+02 -.871482085E+02 -.871413772E+02 -.871346802E+02 -.871281300E+02 -.871217395E+02 -.871155218E+02 -.871094904E+02 -.871036588E+02 -.870980409E+02 -.870926503E+02 -.870875009E+02 -.870826060E+02 -.870779789E+02 -.870736326E+02 -.870695795E+02 -.870658313E+02 -.870623994E+02 -.870592942E+02 -.870565253E+02 -.870541014E+02 -.870520301E+02 -.870503180E+02 -.870489707E+02 -.870479924E+02 -.870473862E+02 -.870471539E+02 -.870472960E+02 -.870478118E+02 -.870486993E+02 -.870499552E+02 -.870515750E+02 -.870535532E+02 -.870558828E+02 -.870585560E+02 -.870615639E+02 -.870648967E+02 -.870685439E+02 -.870724939E+02 -.870767347E+02 -.870812538E+02 -.870860380E+02 -.870910739E+02 -.870963479E+02 -.871018460E+02 -.871075544E+02 -.871134591E+02 -.871195464E+02 -.871258027E+02 -.871322147E+02 -.871387693E+02 -.871454541E+02 -.871522570E+02 -.871591663E+02 -.871661710E+02 -.871732608E+02 -.871804258E+02 -.871876568E+02 -.871949455E+02 -.872022838E+02 -.872096647E+02 -.872170815E+02 -.872245282E+02 -.872319991E+02 -.872394884E+02 -.872469897E+02 -.872544942E+02 -.872619883E+02 -.872694487E+02 -.872768347E+02 -.872840762E+02 -.872910556E+02 -.872975826E+02 -.873033608E+02 -.873079455E+02 -.873106916E+02 -.873106916E+02
 -.873114590E+02 -.873114590E+02 -.873088240E+02 -.873044263E+02 -.872988867E+02 -.872926335E+02 -.872859526E+02 -.872790280E+02 -.872719740E+02 -.872648592E+02 -.872577236E+02 -.872505909E+02 -.872434751E+02 -.872363857E+02 -.872293298E+02 -.872223137E+02 -.872153435E+02 -.872084258E+02 -.872015671E+02 -.871947749E+02 -.871880568E+02 -.871814212E+02 -.871748767E+02 -.871684326E+02 -.871620986E+02 -.871558847E+02 -.871498015E+02 -.871438598E+02 -.871380707E+02 -.871324456E+02 -.871269959E+02 -.871217334E+02 -.871166697E+02 -.871118165E+02 -.871071853E+02 -.871027877E+02 -.870986348E+02 -.870947372E+02 -.870911056E+02 -.870877498E+02 -.870846791E+02 -.870819022E+02 -.870794272E+02 -.870772612E+02 -.870754105E+02 -.870738808E+02 -.870726764E+02 -.870718010E+02 -.870712570E+02 -.870710459E+02 -.870711683E+02 -.870716234E+02 -.870724096E+02 -.870735242E+02 -.870749635E+02 -.870767227E+02 -.870787963E+02 -.870811777E+02 -.870838595E+02 -.870868335E+02 -.870900909E+02 -.870936222E+02 -.870974173E+02 -.871014656E+02 -.871057562E+02 -.871102777E+02 -.871150186E+02 -.871199672E+02 -.871251116E+02 -.871304400E+02 -.871359406E+02 -.871416018E+02 -.871474121E+02 -.871533603E+02 -.871594355E+02 -.871656271E+02 -.871719250E+02 -.871783193E+02 -.871848010E+02 -.871913610E+02 -.871979913E+02 -.872046840E+02 -.872114320E+02 -.872182284E+02 -.872250672E+02 -.872319424E+02 -.872388486E+02 -.872457802E+02 -.872527306E+02 -.872596913E+02 -.872666491E+02 -.872735817E+02 -.872804506E+02 -.872871898E+02 -.872936888E+02 -.872997695E+02 -.873051547E+02 -.873094287E+02 -.873119893E+02 -.873119893E+02
 -.873128106E+02 -.873128106E+02 -.873103684E+02 -.873062933E+02 -.873011611E+02 -.872953696E+02 -.872891845E+02 -.872827771E+02 -.872762535E+02 -.872696781E+02 -.872630885E+02 -.872565067E+02 -.872499464E+02 -.872434166E+02 -.872369241E+02 -.872304750E+02 -.872240751E+02 -.872177304E+02 -.872114473E+02 -.872052324E+02 -.871990928E+02 -.871930359E+02 -.871870696E+02 -.871812021E+02 -.871754419E+02 -.871697980E+02 -.871642795E+02 -.871588958E+02 -.871536566E+02 -.871485716E+02 -.871436508E+02 -.871389042E+02 -.871343417E+02 -.871299733E+02 -.871258088E+02 -.871218578E+02 -.871181299E+02 -.871146340E+02 -.871113789E+02 -.871083729E+02 -.871056240E+02 -.871031392E+02 -.871009254E+02 -.870989884E+02 -.870973337E+02 -.870959657E+02 -.870948882E+02 -.870941041E+02 -.870936156E+02 -.870934239E+02 -.870935292E+02 -.870939312E+02 -.870946284E+02 -.870956186E+02 -.870968986E+02 -.870984646E+02 -.871003118E+02 -.871024348E+02 -.871048274E+02 -.871074829E+02 -.871103938E+02 -.871135521E+02 -.871169494E+02 -.871205768E+02 -.871244250E+02 -.871284845E+02 -.871327455E+02 -.871371981E+02 -.871418322E+02 -.871466378E+02 -.871516046E+02 -.871567228E+02 -.871619824E+02 -.871673737E+02 -.871728872E+02 -.871785138E+02 -.871842444E+02 -.871900705E+02 -.871959839E+02 -.872019766E+02 -.872080413E+02 -.872141709E+02 -.872203587E+02 -.872265987E+02 -.872328849E+02 -.872392119E+02 -.872455743E+02 -.872519668E+02 -.872583829E+02 -.872648145E+02 -.872712488E+02 -.872776647E+02 -.872840262E+02 -.872902712E+02 -.872962967E+02 -.873019367E+02 -.873069332E+02 -.873108998E+02 -.873132765E+02 -.873132765E+02
 -.873141387E+02 -.873141387E+02 -.873118858E+02 -.873081269E+02 -.873033940E+02 -.872980546E+02 -.872923543E+02 -.872864515E+02 -.872804449E+02 -.872743939E+02 -.872683337E+02 -.872622852E+02 -.872562609E+02 -.872502696E+02 -.872443176E+02 -.872384108E+02 -.872325546E+02 -.872267547E+02 -.872210169E+02 -.872153473E+02 -.872097522E+02 -.872042384E+02 -.871988130E+02 -.871934832E+02 -.871882565E+02 -.871831409E+02 -.871781443E+02 -.871732749E+02 -.871685411E+02 -.871639513E+02 -.871595141E+02 -.871552381E+02 -.871511317E+02 -.871472035E+02 -.871434618E+02 -.871399148E+02 -.871365705E+02 -.871334365E+02 -.871305203E+02 -.871278287E+02 -.871253685E+02 -.871231457E+02 -.871211658E+02 -.871194339E+02 -.871179544E+02 -.871167311E+02 -.871157672E+02 -.871150651E+02 -.871146264E+02 -.871144523E+02 -.871145431E+02 -.871148982E+02 -.871155166E+02 -.871163964E+02 -.871175349E+02 -.871189289E+02 -.871205745E+02 -.871224671E+02 -.871246015E+02 -.871269721E+02 -.871295726E+02 -.871323963E+02 -.871354361E+02 -.871386845E+02 -.871421337E+02 -.871457756E+02 -.871496019E+02 -.871536041E+02 -.871577738E+02 -.871621022E+02 -.871665807E+02 -.871712007E+02 -.871759537E+02 -.871808312E+02 -.871858250E+02 -.871909270E+02 -.871961294E+02 -.872014247E+02 -.872068054E+02 -.872122646E+02 -.872177957E+02 -.872233922E+02 -.872290481E+02 -.872347576E+02 -.872405155E+02 -.872463165E+02 -.872521556E+02 -.872580276E+02 -.872639264E+02 -.872698442E+02 -.872757688E+02 -.872816806E+02 -.872875455E+02 -.872933062E+02 -.872988668E+02 -.873040736E+02 -.873086876E+02 -.873123514E+02 -.873145470E+02 -.873145470E+02
 -.873154394E+02 -.873154394E+02 -.873133716E+02 -.873099220E+02 -.873055793E+02 -.873006813E+02 -.872954538E+02 -.872900426E+02 -.872845385E+02 -.872789966E+02 -.872734495E+02 -.872679163E+02 -.872624091E+02 -.872569358E+02 -.872515026E+02 -.872461148E+02 -.872407777E+02 -.872354964E+02 -.872302762E+02 -.872251227E+02 -.872200416E+02 -.872150391E+02 -.872101214E+02 -.872052949E+02 -.872005664E+02 -.871959426E+02 -.871914306E+02 -.871870376E+02 -.871827708E+02 -.871786374E+02 -.871746450E+02 -.871708008E+02 -.871671121E+02 -.871635862E+02 -.871602301E+02 -.871570509E+02 -.871540553E+02 -.871512499E+02 -.871486407E+02 -.871462338E+02 -.871440347E+02 -.871420484E+02 -.871402797E+02 -.871387328E+02 -.871374114E+02 -.871363186E+02 -.871354572E+02 -.871348290E+02 -.871344356E+02 -.871342779E+02 -.871343560E+02 -.871346696E+02 -.871352177E+02 -.871359988E+02 -.871370107E+02 -.871382506E+02 -.871397152E+02 -.871414008E+02 -.871433029E+02 -.871454168E+02 -.871477373E+02 -.871502587E+02 -.871529750E+02 -.871558798E+02 -.871589666E+02 -.871622286E+02 -.871656585E+02 -.871692494E+02 -.871729938E+02 -.871768843E+02 -.871809135E+02 -.871850741E+02 -.871893587E+02 -.871937598E+02 -.871982705E+02 -.872028836E+02 -.872075923E+02 -.872123898E+02 -.872172698E+02 -.872222259E+02 -.872272522E+02 -.872323430E+02 -.872374927E+02 -.872426962E+02 -.872479485E+02 -.872532447E+02 -.872585801E+02 -.872639499E+02 -.872693482E+02 -.872747677E+02 -.872801969E+02 -.872856175E+02 -.872909981E+02 -.872962853E+02 -.873013909E+02 -.873061731E+02 -.873104119E+02 -.873137784E+02 -.873157961E+02 -.873157961E+02
 -.873167103E+02 -.873167103E+02 -.873148232E+02 -.873116755E+02 -.873077135E+02 -.873032457E+02 -.872984785E+02 -.872935455E+02 -.872885296E+02 -.872834815E+02 -.872784310E+02 -.872733959E+02 -.872683873E+02 -.872634127E+02 -.872584777E+02 -.872535873E+02 -.872487464E+02 -.872439597E+02 -.872392320E+02 -.872345683E+02 -.872299739E+02 -.872254542E+02 -.872210148E+02 -.872166613E+02 -.872123997E+02 -.872082359E+02 -.872041762E+02 -.872002266E+02 -.871963935E+02 -.871926833E+02 -.871891022E+02 -.871856566E+02 -.871823527E+02 -.871791968E+02 -.871761948E+02 -.871733528E+02 -.871706764E+02 -.871681712E+02 -.871658424E+02 -.871636950E+02 -.871617337E+02 -.871599628E+02 -.871583862E+02 -.871570074E+02 -.871558297E+02 -.871548556E+02 -.871540873E+02 -.871535265E+02 -.871531745E+02 -.871530320E+02 -.871530992E+02 -.871533757E+02 -.871538607E+02 -.871545529E+02 -.871554506E+02 -.871565513E+02 -.871578524E+02 -.871593505E+02 -.871610422E+02 -.871629232E+02 -.871649893E+02 -.871672356E+02 -.871696571E+02 -.871722484E+02 -.871750039E+02 -.871779178E+02 -.871809842E+02 -.871841968E+02 -.871875495E+02 -.871910358E+02 -.871946495E+02 -.871983841E+02 -.872022332E+02 -.872061907E+02 -.872102502E+02 -.872144056E+02 -.872186508E+02 -.872229801E+02 -.872273876E+02 -.872318678E+02 -.872364155E+02 -.872410254E+02 -.872456926E+02 -.872504124E+02 -.872551801E+02 -.872599915E+02 -.872648420E+02 -.872697270E+02 -.872746413E+02 -.872795777E+02 -.872845259E+02 -.872894687E+02 -.872943772E+02 -.872992025E+02 -.873038635E+02 -.873082305E+02 -.873121022E+02 -.873151775E+02 -.873170210E+02 -.873170210E+02
 -.873179506E+02 -.873179506E+02 -.873162398E+02 -.873133863E+02 -.873097952E+02 -.873057463E+02 -.873014271E+02 -.872969588E+02 -.872924170E+02 -.872878476E+02 -.872832780E+02 -.872787244E+02 -.872741971E+02 -.872697028E+02 -.872652469E+02 -.872608339E+02 -.872564683E+02 -.872521543E+02 -.872478963E+02 -.872436988E+02 -.872395666E+02 -.872355045E+02 -.872315172E+02 -.872276100E+02 -.872237880E+02 -.872200564E+02 -.872164206E+02 -.872128860E+02 -.872094580E+02 -.872061421E+02 -.872029437E+02 -.871998682E+02 -.871969211E+02 -.871941076E+02 -.871914329E+02 -.871889020E+02 -.871865198E+02 -.871842909E+02 -.871822199E+02 -.871803108E+02 -.871785678E+02 -.871769943E+02 -.871755937E+02 -.871743691E+02 -.871733229E+02 -.871724575E+02 -.871717746E+02 -.871712758E+02 -.871709619E+02 -.871708337E+02 -.871708913E+02 -.871711344E+02 -.871715624E+02 -.871721741E+02 -.871729679E+02 -.871739421E+02 -.871750941E+02 -.871764214E+02 -.871779208E+02 -.871795890E+02 -.871814223E+02 -.871834165E+02 -.871855675E+02 -.871878707E+02 -.871903214E+02 -.871929145E+02 -.871956451E+02 -.871985079E+02 -.872014975E+02 -.872046086E+02 -.872078356E+02 -.872111731E+02 -.872146156E+02 -.872181577E+02 -.872217939E+02 -.872255189E+02 -.872293274E+02 -.872332143E+02 -.872371745E+02 -.872412032E+02 -.872452956E+02 -.872494471E+02 -.872536532E+02 -.872579098E+02 -.872622125E+02 -.872665575E+02 -.872709406E+02 -.872753575E+02 -.872798034E+02 -.872842718E+02 -.872887529E+02 -.872932311E+02 -.872976799E+02 -.873020548E+02 -.873062821E+02 -.873102436E+02 -.873137564E+02 -.873165471E+02 -.873182201E+02 -.873182201E+02
 -.873191602E+02 -.873191602E+02 -.873176212E+02 -.873150546E+02 -.873118246E+02 -.873081836E+02 -.873043002E+02 -.873002836E+02 -.872962022E+02 -.872920973E+02 -.872879936E+02 -.872839059E+02 -.872798436E+02 -.872758128E+02 -.872718183E+02 -.872678644E+02 -.872639550E+02 -.872600939E+02 -.872562851E+02 -.872525328E+02 -.872488409E+02 -.872452138E+02 -.872416559E+02 -.872381715E+02 -.872347652E+02 -.872314415E+02 -.872282051E+02 -.872250607E+02 -.872220130E+02 -.872190666E+02 -.872162263E+02 -.872134967E+02 -.872108824E+02 -.872083879E+02 -.872060175E+02 -.872037756E+02 -.872016663E+02 -.871996936E+02 -.871978612E+02 -.871961727E+02 -.871946314E+02 -.871932403E+02 -.871920023E+02 -.871909198E+02 -.871899951E+02 -.871892300E+02 -.871886260E+02 -.871881845E+02 -.871879061E+02 -.871877915E+02 -.871878407E+02 -.871880536E+02 -.871884295E+02 -.871889675E+02 -.871896664E+02 -.871905245E+02 -.871915398E+02 -.871927101E+02 -.871940328E+02 -.871955051E+02 -.871971237E+02 -.871988854E+02 -.872007865E+02 -.872028231E+02 -.872049912E+02 -.872072868E+02 -.872097053E+02 -.872122425E+02 -.872148936E+02 -.872176542E+02 -.872205195E+02 -.872234849E+02 -.872265455E+02 -.872296967E+02 -.872329339E+02 -.872362524E+02 -.872396475E+02 -.872431149E+02 -.872466501E+02 -.872502488E+02 -.872539068E+02 -.872576200E+02 -.872613845E+02 -.872651964E+02 -.872690520E+02 -.872729476E+02 -.872768796E+02 -.872808440E+02 -.872848363E+02 -.872888507E+02 -.872928781E+02 -.872969045E+02 -.873009058E+02 -.873048418E+02 -.873086459E+02 -.873122116E+02 -.873153739E+02 -.873178865E+02 -.873193929E+02 -.873193929E+02
 -.873203402E+02 -.873203402E+02 -.873189687E+02 -.873166815E+02 -.873138036E+02 -.873105597E+02 -.873071005E+02 -.873035235E+02 -.872998894E+02 -.872962355E+02 -.872925838E+02 -.872889476E+02 -.872853352E+02 -.872817523E+02 -.872782032E+02 -.872746917E+02 -.872712212E+02 -.872677954E+02 -.872644176E+02 -.872610914E+02 -.872578207E+02 -.872546089E+02 -.872514601E+02 -.872483780E+02 -.872453665E+02 -.872424297E+02 -.872395715E+02 -.872367960E+02 -.872341073E+02 -.872315092E+02 -.872290059E+02 -.872266013E+02 -.872242993E+02 -.872221037E+02 -.872200183E+02 -.872180467E+02 -.872161924E+02 -.872144587E+02 -.872128489E+02 -.872113658E+02 -.872100123E+02 -.872087909E+02 -.872077041E+02 -.872067539E+02 -.872059421E+02 -.872052703E+02 -.872047399E+02 -.872043517E+02 -.872041066E+02 -.872040049E+02 -.872040468E+02 -.872042320E+02 -.872045601E+02 -.872050303E+02 -.872056416E+02 -.872063925E+02 -.872072814E+02 -.872083064E+02 -.872094654E+02 -.872107559E+02 -.872121754E+02 -.872137209E+02 -.872153894E+02 -.872171777E+02 -.872190824E+02 -.872210999E+02 -.872232267E+02 -.872254588E+02 -.872277925E+02 -.872302238E+02 -.872327488E+02 -.872353634E+02 -.872380635E+02 -.872408452E+02 -.872437044E+02 -.872466371E+02 -.872496393E+02 -.872527072E+02 -.872558370E+02 -.872590247E+02 -.872622669E+02 -.872655598E+02 -.872688999E+02 -.872722840E+02 -.872757086E+02 -.872791704E+02 -.872826662E+02 -.872861924E+02 -.872897449E+02 -.872933184E+02 -.872969048E+02 -.873004915E+02 -.873040569E+02 -.873075650E+02 -.873109562E+02 -.873141354E+02 -.873169554E+02 -.873191962E+02 -.873205397E+02 -.873205397E+02
 -.873214921E+02 -.873214921E+02 -.873202840E+02 -.873182695E+02 -.873157348E+02 -.873128782E+02 -.873098324E+02 -.873066833E+02 -.873034847E+02 -.873002693E+02 -.872970568E+02 -.872938588E+02 -.872906828E+02 -.872875337E+02 -.872844154E+02 -.872813313E+02 -.872782845E+02 -.872752780E+02 -.872723150E+02 -.872693985E+02 -.872665319E+02 -.872637182E+02 -.872609609E+02 -.872582632E+02 -.872556286E+02 -.872530604E+02 -.872505622E+02 -.872481372E+02 -.872457891E+02 -.872435212E+02 -.872413369E+02 -.872392396E+02 -.872372325E+02 -.872353190E+02 -.872335021E+02 -.872317849E+02 -.872301704E+02 -.872286613E+02 -.872272604E+02 -.872259701E+02 -.872247927E+02 -.872237305E+02 -.872227853E+02 -.872219590E+02 -.872212530E+02 -.872206687E+02 -.872202072E+02 -.872198692E+02 -.872196554E+02 -.872195662E+02 -.872196015E+02 -.872197614E+02 -.872200452E+02 -.872204525E+02 -.872209823E+02 -.872216334E+02 -.872224046E+02 -.872232942E+02 -.872243004E+02 -.872254211E+02 -.872266543E+02 -.872279975E+02 -.872294481E+02 -.872310035E+02 -.872326607E+02 -.872344169E+02 -.872362689E+02 -.872382136E+02 -.872402477E+02 -.872423679E+02 -.872445707E+02 -.872468529E+02 -.872492109E+02 -.872516413E+02 -.872541407E+02 -.872567056E+02 -.872593327E+02 -.872620185E+02 -.872647599E+02 -.872675534E+02 -.872703960E+02 -.872732845E+02 -.872762158E+02 -.872791869E+02 -.872821949E+02 -.872852370E+02 -.872883101E+02 -.872914111E+02 -.872945364E+02 -.872976812E+02 -.873008383E+02 -.873039966E+02 -.873071369E+02 -.873102273E+02 -.873132154E+02 -.873160170E+02 -.873185024E+02 -.873204775E+02 -.873216618E+02 -.873216618E+02
 -.873226180E+02 -.873226180E+02 -.873215695E+02 -.873198213E+02 -.873176220E+02 -.873151435E+02 -.873125011E+02 -.873097695E+02 -.873069955E+02 -.873042075E+02 -.873014225E+02 -.872986507E+02 -.872958988E+02 -.872931709E+02 -.872904706E+02 -.872878007E+02 -.872851639E+02 -.872825630E+02 -.872800005E+02 -.872774793E+02 -.872750020E+02 -.872725714E+02 -.872701904E+02 -.872678618E+02 -.872655885E+02 -.872633734E+02 -.872612194E+02 -.872591294E+02 -.872571064E+02 -.872551531E+02 -.872532726E+02 -.872514675E+02 -.872497407E+02 -.872480949E+02 -.872465327E+02 -.872450566E+02 -.872436692E+02 -.872423726E+02 -.872411693E+02 -.872400611E+02 -.872390501E+02 -.872381381E+02 -.872373267E+02 -.872366173E+02 -.872360112E+02 -.872355095E+02 -.872351130E+02 -.872348226E+02 -.872346386E+02 -.872345613E+02 -.872345908E+02 -.872347271E+02 -.872349697E+02 -.872353181E+02 -.872357716E+02 -.872363292E+02 -.872369898E+02 -.872377521E+02 -.872386146E+02 -.872395756E+02 -.872406334E+02 -.872417858E+02 -.872430308E+02 -.872443662E+02 -.872457895E+02 -.872472984E+02 -.872488901E+02 -.872505622E+02 -.872523117E+02 -.872541361E+02 -.872560323E+02 -.872579976E+02 -.872600291E+02 -.872621239E+02 -.872642790E+02 -.872664915E+02 -.872687587E+02 -.872710775E+02 -.872734453E+02 -.872758592E+02 -.872783164E+02 -.872808143E+02 -.872833503E+02 -.872859217E+02 -.872885260E+02 -.872911607E+02 -.872938232E+02 -.872965107E+02 -.872992201E+02 -.873019471E+02 -.873046857E+02 -.873074257E+02 -.873101508E+02 -.873128331E+02 -.873154270E+02 -.873178593E+02 -.873200173E+02 -.873217323E+02 -.873227607E+02 -.873227607E+02
 -.873237204E+02 -.873237204E+02 -.873228283E+02 -.873213408E+02 -.873194695E+02 -.873173609E+02 -.873151130E+02 -.873127896E+02 -.873104304E+02 -.873080596E+02 -.873056918E+02 -.873033359E+02 -.873009972E+02 -.872986795E+02 -.872963858E+02 -.872941186E+02 -.872918801E+02 -.872896727E+02 -.872874986E+02 -.872853601E+02 -.872832595E+02 -.872811991E+02 -.872791815E+02 -.872772088E+02 -.872752836E+02 -.872734084E+02 -.872715854E+02 -.872698171E+02 -.872681061E+02 -.872664545E+02 -.872648649E+02 -.872633396E+02 -.872618807E+02 -.872604907E+02 -.872591716E+02 -.872579255E+02 -.872567545E+02 -.872556604E+02 -.872546451E+02 -.872537104E+02 -.872528577E+02 -.872520885E+02 -.872514042E+02 -.872508060E+02 -.872502948E+02 -.872498716E+02 -.872495372E+02 -.872492920E+02 -.872491364E+02 -.872490708E+02 -.872490951E+02 -.872492093E+02 -.872494131E+02 -.872497060E+02 -.872500874E+02 -.872505567E+02 -.872511127E+02 -.872517546E+02 -.872524810E+02 -.872532905E+02 -.872541818E+02 -.872551531E+02 -.872562028E+02 -.872573289E+02 -.872585296E+02 -.872598027E+02 -.872611463E+02 -.872625580E+02 -.872640358E+02 -.872655771E+02 -.872671798E+02 -.872688414E+02 -.872705596E+02 -.872723319E+02 -.872741559E+02 -.872760292E+02 -.872779494E+02 -.872799141E+02 -.872819209E+02 -.872839676E+02 -.872860517E+02 -.872881710E+02 -.872903234E+02 -.872925065E+02 -.872947182E+02 -.872969564E+02 -.872992189E+02 -.873015032E+02 -.873038067E+02 -.873061258E+02 -.873084551E+02 -.873107863E+02 -.873131050E+02 -.873153877E+02 -.873175954E+02 -.873196659E+02 -.873215030E+02 -.873229631E+02 -.873238386E+02 -.873238386E+02
 -.873248022E+02 -.873248022E+02 -.873240634E+02 -.873228316E+02 -.873212820E+02 -.873195359E+02 -.873176748E+02 -.873157512E+02 -.873137982E+02 -.873118360E+02 -.873098765E+02 -.873079271E+02 -.873059923E+02 -.873040754E+02 -.873021786E+02 -.873003041E+02 -.872984539E+02 -.872966297E+02 -.872948335E+02 -.872930671E+02 -.872913324E+02 -.872896315E+02 -.872879662E+02 -.872863385E+02 -.872847504E+02 -.872832038E+02 -.872817008E+02 -.872802433E+02 -.872788333E+02 -.872774726E+02 -.872761633E+02 -.872749072E+02 -.872737062E+02 -.872725620E+02 -.872714765E+02 -.872704512E+02 -.872694879E+02 -.872685880E+02 -.872677530E+02 -.872669844E+02 -.872662833E+02 -.872656509E+02 -.872650884E+02 -.872645965E+02 -.872641763E+02 -.872638284E+02 -.872635533E+02 -.872633515E+02 -.872632234E+02 -.872631691E+02 -.872631887E+02 -.872632821E+02 -.872634491E+02 -.872636892E+02 -.872640022E+02 -.872643872E+02 -.872648436E+02 -.872653705E+02 -.872659670E+02 -.872666319E+02 -.872673641E+02 -.872681623E+02 -.872690249E+02 -.872699507E+02 -.872709380E+02 -.872719851E+02 -.872730904E+02 -.872742522E+02 -.872754685E+02 -.872767376E+02 -.872780575E+02 -.872794263E+02 -.872808422E+02 -.872823030E+02 -.872838070E+02 -.872853520E+02 -.872869362E+02 -.872885576E+02 -.872902142E+02 -.872919041E+02 -.872936255E+02 -.872953765E+02 -.872971552E+02 -.872989598E+02 -.873007885E+02 -.873026396E+02 -.873045112E+02 -.873064013E+02 -.873083076E+02 -.873102272E+02 -.873121557E+02 -.873140859E+02 -.873160062E+02 -.873178968E+02 -.873197256E+02 -.873214408E+02 -.873229627E+02 -.873241724E+02 -.873248978E+02 -.873248978E+02
 -.873258650E+02 -.873258650E+02 -.873252769E+02 -.873242962E+02 -.873230625E+02 -.873216725E+02 -.873201909E+02 -.873186598E+02 -.873171055E+02 -.873155439E+02 -.873139847E+02 -.873124338E+02 -.873108947E+02 -.873093700E+02 -.873078617E+02 -.873063713E+02 -.873049004E+02 -.873034505E+02 -.873020232E+02 -.873006198E+02 -.872992419E+02 -.872978910E+02 -.872965688E+02 -.872952766E+02 -.872940162E+02 -.872927889E+02 -.872915965E+02 -.872904404E+02 -.872893222E+02 -.872882434E+02 -.872872055E+02 -.872862099E+02 -.872852582E+02 -.872843517E+02 -.872834917E+02 -.872826797E+02 -.872819168E+02 -.872812042E+02 -.872805431E+02 -.872799346E+02 -.872793796E+02 -.872788790E+02 -.872784338E+02 -.872780445E+02 -.872777118E+02 -.872774364E+02 -.872772186E+02 -.872770588E+02 -.872769572E+02 -.872769140E+02 -.872769293E+02 -.872770029E+02 -.872771347E+02 -.872773244E+02 -.872775716E+02 -.872778759E+02 -.872782367E+02 -.872786533E+02 -.872791250E+02 -.872796509E+02 -.872802301E+02 -.872808616E+02 -.872815443E+02 -.872822770E+02 -.872830586E+02 -.872838877E+02 -.872847631E+02 -.872856833E+02 -.872866470E+02 -.872876527E+02 -.872886989E+02 -.872897842E+02 -.872909069E+02 -.872920657E+02 -.872932589E+02 -.872944850E+02 -.872957424E+02 -.872970297E+02 -.872983452E+02 -.872996876E+02 -.873010552E+02 -.873024466E+02 -.873038603E+02 -.873052950E+02 -.873067491E+02 -.873082212E+02 -.873097100E+02 -.873112137E+02 -.873127307E+02 -.873142584E+02 -.873157933E+02 -.873173299E+02 -.873188588E+02 -.873203642E+02 -.873218205E+02 -.873231864E+02 -.873243985E+02 -.873253619E+02 -.873259396E+02 -.873259396E+02
 -.873269030E+02 -.873269030E+02 -.873264625E+02 -.873257278E+02 -.873248034E+02 -.873237618E+02 -.873226516E+02 -.873215042E+02 -.873203396E+02 -.873191695E+02 -.873180014E+02 -.873168396E+02 -.873156867E+02 -.873145448E+02 -.873134152E+02 -.873122993E+02 -.873111980E+02 -.873101127E+02 -.873090443E+02 -.873079941E+02 -.873069631E+02 -.873059525E+02 -.873049634E+02 -.873039971E+02 -.873030545E+02 -.873021370E+02 -.873012456E+02 -.873003815E+02 -.872995459E+02 -.872987398E+02 -.872979644E+02 -.872972207E+02 -.872965099E+02 -.872958330E+02 -.872951909E+02 -.872945846E+02 -.872940151E+02 -.872934832E+02 -.872929898E+02 -.872925356E+02 -.872921214E+02 -.872917479E+02 -.872914156E+02 -.872911251E+02 -.872908769E+02 -.872906713E+02 -.872905088E+02 -.872903895E+02 -.872903136E+02 -.872902812E+02 -.872902924E+02 -.872903472E+02 -.872904453E+02 -.872905866E+02 -.872907708E+02 -.872909977E+02 -.872912666E+02 -.872915772E+02 -.872919289E+02 -.872923212E+02 -.872927532E+02 -.872932242E+02 -.872937335E+02 -.872942803E+02 -.872948636E+02 -.872954824E+02 -.872961359E+02 -.872968230E+02 -.872975427E+02 -.872982938E+02 -.872990754E+02 -.872998862E+02 -.873007252E+02 -.873015913E+02 -.873024833E+02 -.873034000E+02 -.873043403E+02 -.873053031E+02 -.873062873E+02 -.873072916E+02 -.873083151E+02 -.873093565E+02 -.873104148E+02 -.873114890E+02 -.873125778E+02 -.873136804E+02 -.873147955E+02 -.873159220E+02 -.873170585E+02 -.873182033E+02 -.873193536E+02 -.873205052E+02 -.873216511E+02 -.873227795E+02 -.873238710E+02 -.873248949E+02 -.873258033E+02 -.873265252E+02 -.873269581E+02 -.873269581E+02
 -.873278735E+02 -.873278735E+02 -.873275738E+02 -.873270733E+02 -.873264427E+02 -.873257315E+02 -.873249728E+02 -.873241884E+02 -.873233919E+02 -.873225916E+02 -.873217925E+02 -.873209976E+02 -.873202089E+02 -.873194277E+02 -.873186550E+02 -.873178917E+02 -.873171385E+02 -.873163963E+02 -.873156657E+02 -.873149477E+02 -.873142428E+02 -.873135520E+02 -.873128760E+02 -.873122156E+02 -.873115715E+02 -.873109446E+02 -.873103356E+02 -.873097453E+02 -.873091746E+02 -.873086241E+02 -.873080945E+02 -.873075868E+02 -.873071015E+02 -.873066393E+02 -.873062010E+02 -.873057872E+02 -.873053985E+02 -.873050355E+02 -.873046988E+02 -.873043889E+02 -.873041063E+02 -.873038514E+02 -.873036247E+02 -.873034265E+02 -.873032571E+02 -.873031169E+02 -.873030059E+02 -.873029245E+02 -.873028726E+02 -.873028505E+02 -.873028581E+02 -.873028953E+02 -.873029622E+02 -.873030585E+02 -.873031840E+02 -.873033387E+02 -.873035220E+02 -.873037338E+02 -.873039737E+02 -.873042412E+02 -.873045358E+02 -.873048572E+02 -.873052046E+02 -.873055777E+02 -.873059757E+02 -.873063980E+02 -.873068440E+02 -.873073130E+02 -.873078043E+02 -.873083171E+02 -.873088508E+02 -.873094045E+02 -.873099776E+02 -.873105692E+02 -.873111786E+02 -.873118050E+02 -.873124476E+02 -.873131056E+02 -.873137783E+02 -.873144649E+02 -.873151647E+02 -.873158768E+02 -.873166006E+02 -.873173353E+02 -.873180801E+02 -.873188343E+02 -.873195972E+02 -.873203680E+02 -.873211457E+02 -.873219290E+02 -.873227160E+02 -.873235039E+02 -.873242878E+02 -.873250594E+02 -.873258054E+02 -.873265047E+02 -.873271245E+02 -.873276165E+02 -.873279109E+02 -.873279109E+02
 -.873285989E+02 -.873285989E+02 -.873284149E+02 -.873281038E+02 -.873277082E+02 -.873272588E+02 -.873267770E+02 -.873262772E+02 -.873257685E+02 -.873252567E+02 -.873247452E+02 -.873242362E+02 -.873237311E+02 -.873232307E+02 -.873227357E+02 -.873222467E+02 -.873217643E+02 -.873212889E+02 -.873208210E+02 -.873203611E+02 -.873199097E+02 -.873194674E+02 -.873190345E+02 -.873186117E+02 -.873181994E+02 -.873177981E+02 -.873174083E+02 -.873170305E+02 -.873166652E+02 -.873163129E+02 -.873159741E+02 -.873156492E+02 -.873153387E+02 -.873150430E+02 -.873147626E+02 -.873144979E+02 -.873142493E+02 -.873140171E+02 -.873138018E+02 -.873136035E+02 -.873134228E+02 -.873132598E+02 -.873131148E+02 -.873129881E+02 -.873128797E+02 -.873127900E+02 -.873127191E+02 -.873126670E+02 -.873126338E+02 -.873126196E+02 -.873126244E+02 -.873126482E+02 -.873126909E+02 -.873127524E+02 -.873128327E+02 -.873129315E+02 -.873130487E+02 -.873131841E+02 -.873133374E+02 -.873135085E+02 -.873136968E+02 -.873139023E+02 -.873141245E+02 -.873143631E+02 -.873146176E+02 -.873148877E+02 -.873151730E+02 -.873154730E+02 -.873157873E+02 -.873161155E+02 -.873164569E+02 -.873168113E+02 -.873171780E+02 -.873175567E+02 -.873179468E+02 -.873183477E+02 -.873187591E+02 -.873191804E+02 -.873196112E+02 -.873200509E+02 -.873204990E+02 -.873209551E+02 -.873214187E+02 -.873218893E+02 -.873223665E+02 -.873228497E+02 -.873233384E+02 -.873238322E+02 -.873243303E+02 -.873248320E+02 -.873253358E+02 -.873258397E+02 -.873263404E+02 -.873268322E+02 -.873273060E+02 -.873277479E+02 -.873281369E+02 -.873284427E+02 -.873286235E+02 -.873286235E+02
 -.873285989E+02 -.873285989E+02 -.873284149E+02 -.873281038E+02 -.873277082E+02 -.873272588E+02 -.873267770E+02 -.873262772E+02 -.873257685E+02 -.873252567E+02 -.873247452E+02 -.873242362E+02 -.873237311E+02 -.873232307E+02 -.873227357E+02 -.873222467E+02 -.873217643E+02 -.873212889E+02 -.873208210E+02 -.873203611E+02 -.873199097E+02 -.873194674E+02 -.873190345E+02 -.873186117E+02 -.873181994E+02 -.873177981E+02 -.873174083E+02 -.873170305E+02 -.873166652E+02 -.873163129E+02 -.873159741E+02 -.873156492E+02 -.873153387E+02 -.873150430E+02 -.873147626E+02 -.873144979E+02 -.873142493E+02 -.873140171E+02 -.873138018E+02 -.873136035E+02 -.873134228E+02 -.873132598E+02 -.873131148E+02 -.873129881E+02 -.873128797E+02 -.873127900E+02 -.873127191E+02 -.873126670E+02 -.873126338E+02 -.873126196E+02 -.873126244E+02 -.873126482E+02 -.873126909E+02 -.873127524E+02 -.873128327E+02 -.873129315E+02 -.873130487E+02 -.873131841E+02 -.873133374E+02 -.873135085E+02 -.873136968E+02 -.873139023E+02 -.873141245E+02 -.873143631E+02 -.873146176E+02 -.873148877E+02 -.873151730E+02 -.873154730E+02 -.873157873E+02 -.873161155E+02 -.873164569E+02 -.873168113E+02 -.873171780E+02 -.873175567E+02 -.873179468E+02 -.873183477E+02 -.873187591E+02 -.873191804E+02 -.873196112E+02 -.873200509E+02 -.873204990E+02 -.873209551E+02 -.873214187E+02 -.873218893E+02 -.873223665E+02 -.873228497E+02 -.873233384E+02 -.873238322E+02 -.873243303E+02 -.873248320E+02 -.873253358E+02 -.873258397E+02 -.873263404E+02 -.873268322E+02 -.873273060E+02 -.873277479E+02 -.873281369E+02 -.873284427E+02 -.873286235E+02 -.873286235E+02
