# Supplementary material for: Electrical Pacing of Cardiac Tissue Including Potassium Inward Rectification
Source: PLoS One. 2015 Jun 9;10(6):e0127837. doi: 10.1371/journal.pone.0127837 (PMC4461281; doi:10.1371/journal.pone.0127837)
Supplement: S1 Data — (ZIP) [file pone.0127837.s001.zip › All-Data/Data-without-IK1/BDT41/Vm20ms.txt]

 -.873300171E+02 -.873212925E+02 -.873209404E+02 -.873203065E+02 -.873194460E+02 -.873184032E+02 -.873172147E+02 -.873159112E+02 -.873145195E+02 -.873130624E+02 -.873115588E+02 -.873100235E+02 -.873084683E+02 -.873069017E+02 -.873053303E+02 -.873037596E+02 -.873021947E+02 -.873006404E+02 -.872991012E+02 -.872975815E+02 -.872960851E+02 -.872946147E+02 -.872931732E+02 -.872917624E+02 -.872903843E+02 -.872890407E+02 -.872877337E+02 -.872864653E+02 -.872852377E+02 -.872840530E+02 -.872829132E+02 -.872818198E+02 -.872807745E+02 -.872797788E+02 -.872788340E+02 -.872779417E+02 -.872771031E+02 -.872763197E+02 -.872755930E+02 -.872749240E+02 -.872743140E+02 -.872737639E+02 -.872732747E+02 -.872728469E+02 -.872724814E+02 -.872721788E+02 -.872719394E+02 -.872717638E+02 -.872716523E+02 -.872716050E+02 -.872716220E+02 -.872717031E+02 -.872718482E+02 -.872720570E+02 -.872723290E+02 -.872726638E+02 -.872730606E+02 -.872735188E+02 -.872740376E+02 -.872746159E+02 -.872752529E+02 -.872759473E+02 -.872766979E+02 -.872775035E+02 -.872783628E+02 -.872792742E+02 -.872802364E+02 -.872812477E+02 -.872823066E+02 -.872834114E+02 -.872845605E+02 -.872857520E+02 -.872869842E+02 -.872882552E+02 -.872895631E+02 -.872909059E+02 -.872922816E+02 -.872936881E+02 -.872951231E+02 -.872965842E+02 -.872980688E+02 -.872995743E+02 -.873010973E+02 -.873026346E+02 -.873041821E+02 -.873057353E+02 -.873072888E+02 -.873088363E+02 -.873103702E+02 -.873118814E+02 -.873133586E+02 -.873147884E+02 -.873161540E+02 -.873174352E+02 -.873186068E+02 -.873196383E+02 -.873204919E+02 -.873211217E+02 -.873214714E+02 -.873214714E+02
 -.873212925E+02 -.873212925E+02 -.873209404E+02 -.873203065E+02 -.873194460E+02 -.873184032E+02 -.873172147E+02 -.873159112E+02 -.873145195E+02 -.873130624E+02 -.873115588E+02 -.873100235E+02 -.873084683E+02 -.873069017E+02 -.873053303E+02 -.873037596E+02 -.873021947E+02 -.873006404E+02 -.872991012E+02 -.872975815E+02 -.872960851E+02 -.872946147E+02 -.872931732E+02 -.872917624E+02 -.872903843E+02 -.872890407E+02 -.872877337E+02 -.872864653E+02 -.872852377E+02 -.872840530E+02 -.872829132E+02 -.872818198E+02 -.872807745E+02 -.872797788E+02 -.872788340E+02 -.872779417E+02 -.872771031E+02 -.872763197E+02 -.872755930E+02 -.872749240E+02 -.872743140E+02 -.872737639E+02 -.872732747E+02 -.872728469E+02 -.872724814E+02 -.872721788E+02 -.872719394E+02 -.872717638E+02 -.872716523E+02 -.872716050E+02 -.872716220E+02 -.872717031E+02 -.872718482E+02 -.872720570E+02 -.872723290E+02 -.872726638E+02 -.872730606E+02 -.872735188E+02 -.872740376E+02 -.872746159E+02 -.872752529E+02 -.872759473E+02 -.872766979E+02 -.872775035E+02 -.872783628E+02 -.872792742E+02 -.872802364E+02 -.872812477E+02 -.872823066E+02 -.872834114E+02 -.872845605E+02 -.872857520E+02 -.872869842E+02 -.872882552E+02 -.872895631E+02 -.872909059E+02 -.872922816E+02 -.872936881E+02 -.872951231E+02 -.872965842E+02 -.872980688E+02 -.872995743E+02 -.873010973E+02 -.873026346E+02 -.873041821E+02 -.873057353E+02 -.873072888E+02 -.873088363E+02 -.873103702E+02 -.873118814E+02 -.873133586E+02 -.873147884E+02 -.873161540E+02 -.873174352E+02 -.873186068E+02 -.873196383E+02 -.873204919E+02 -.873211217E+02 -.873214714E+02 -.873214714E+02
 -.873194283E+02 -.873194283E+02 -.873189251E+02 -.873180347E+02 -.873168415E+02 -.873154109E+02 -.873137953E+02 -.873120379E+02 -.873101750E+02 -.873082367E+02 -.873062465E+02 -.873042228E+02 -.873021788E+02 -.873001243E+02 -.872980668E+02 -.872960129E+02 -.872939686E+02 -.872919403E+02 -.872899336E+02 -.872879540E+02 -.872860058E+02 -.872840926E+02 -.872822171E+02 -.872803818E+02 -.872785889E+02 -.872768409E+02 -.872751405E+02 -.872734904E+02 -.872718935E+02 -.872703525E+02 -.872688698E+02 -.872674476E+02 -.872660877E+02 -.872647922E+02 -.872635627E+02 -.872624013E+02 -.872613099E+02 -.872602903E+02 -.872593444E+02 -.872584737E+02 -.872576797E+02 -.872569637E+02 -.872563268E+02 -.872557700E+02 -.872552942E+02 -.872549002E+02 -.872545887E+02 -.872543602E+02 -.872542152E+02 -.872541538E+02 -.872541762E+02 -.872542821E+02 -.872544713E+02 -.872547435E+02 -.872550979E+02 -.872555341E+02 -.872560511E+02 -.872566480E+02 -.872573237E+02 -.872580769E+02 -.872589064E+02 -.872598106E+02 -.872607880E+02 -.872618368E+02 -.872629552E+02 -.872641416E+02 -.872653937E+02 -.872667098E+02 -.872680876E+02 -.872695251E+02 -.872710200E+02 -.872725700E+02 -.872741728E+02 -.872758260E+02 -.872775271E+02 -.872792738E+02 -.872810633E+02 -.872828930E+02 -.872847601E+02 -.872866617E+02 -.872885945E+02 -.872905553E+02 -.872925402E+02 -.872945451E+02 -.872965654E+02 -.872985955E+02 -.873006292E+02 -.873026590E+02 -.873046758E+02 -.873066686E+02 -.873086239E+02 -.873105248E+02 -.873123505E+02 -.873140747E+02 -.873156642E+02 -.873170770E+02 -.873182596E+02 -.873191437E+02 -.873196418E+02 -.873196418E+02
 -.873164431E+02 -.873164431E+02 -.873157403E+02 -.873145037E+02 -.873128535E+02 -.873108833E+02 -.873086678E+02 -.873062683E+02 -.873037349E+02 -.873011074E+02 -.872984169E+02 -.872956860E+02 -.872929312E+02 -.872901648E+02 -.872873965E+02 -.872846349E+02 -.872818888E+02 -.872791661E+02 -.872764744E+02 -.872738203E+02 -.872712092E+02 -.872686451E+02 -.872661315E+02 -.872636714E+02 -.872612679E+02 -.872589246E+02 -.872566450E+02 -.872544331E+02 -.872522926E+02 -.872502269E+02 -.872482391E+02 -.872463320E+02 -.872445082E+02 -.872427704E+02 -.872411210E+02 -.872395628E+02 -.872380984E+02 -.872367303E+02 -.872354610E+02 -.872342926E+02 -.872332271E+02 -.872322662E+02 -.872314113E+02 -.872306639E+02 -.872300252E+02 -.872294964E+02 -.872290784E+02 -.872287719E+02 -.872285775E+02 -.872284955E+02 -.872285259E+02 -.872286686E+02 -.872289231E+02 -.872292890E+02 -.872297655E+02 -.872303515E+02 -.872310462E+02 -.872318480E+02 -.872327557E+02 -.872337673E+02 -.872348811E+02 -.872360952E+02 -.872374072E+02 -.872388150E+02 -.872403161E+02 -.872419080E+02 -.872435881E+02 -.872453536E+02 -.872472017E+02 -.872491295E+02 -.872511340E+02 -.872532122E+02 -.872553609E+02 -.872575769E+02 -.872598570E+02 -.872621979E+02 -.872645962E+02 -.872670483E+02 -.872695506E+02 -.872720993E+02 -.872746903E+02 -.872773193E+02 -.872799815E+02 -.872826717E+02 -.872853839E+02 -.872881114E+02 -.872908461E+02 -.872935785E+02 -.872962970E+02 -.872989875E+02 -.873016325E+02 -.873042098E+02 -.873066917E+02 -.873090427E+02 -.873112175E+02 -.873131580E+02 -.873147891E+02 -.873160141E+02 -.873167076E+02 -.873167076E+02
 -.873128326E+02 -.873128326E+02 -.873119094E+02 -.873102869E+02 -.873081252E+02 -.873055492E+02 -.873026589E+02 -.872995352E+02 -.872962428E+02 -.872928327E+02 -.872893433E+02 -.872858027E+02 -.872822315E+02 -.872786456E+02 -.872750579E+02 -.872714805E+02 -.872679244E+02 -.872644003E+02 -.872609173E+02 -.872574834E+02 -.872541047E+02 -.872507863E+02 -.872475324E+02 -.872443472E+02 -.872412350E+02 -.872382004E+02 -.872352484E+02 -.872323839E+02 -.872296116E+02 -.872269357E+02 -.872243602E+02 -.872218887E+02 -.872195247E+02 -.872172716E+02 -.872151329E+02 -.872131123E+02 -.872112132E+02 -.872094389E+02 -.872077926E+02 -.872062770E+02 -.872048946E+02 -.872036478E+02 -.872025385E+02 -.872015687E+02 -.872007400E+02 -.872000539E+02 -.871995118E+02 -.871991144E+02 -.871988627E+02 -.871987568E+02 -.871987968E+02 -.871989827E+02 -.871993137E+02 -.871997894E+02 -.872004085E+02 -.872011701E+02 -.872020725E+02 -.872031140E+02 -.872042926E+02 -.872056061E+02 -.872070521E+02 -.872086279E+02 -.872103306E+02 -.872121573E+02 -.872141047E+02 -.872161695E+02 -.872183483E+02 -.872206375E+02 -.872230333E+02 -.872255319E+02 -.872281295E+02 -.872308219E+02 -.872336053E+02 -.872364754E+02 -.872394279E+02 -.872424587E+02 -.872455633E+02 -.872487372E+02 -.872519757E+02 -.872552740E+02 -.872586268E+02 -.872620288E+02 -.872654738E+02 -.872689554E+02 -.872724660E+02 -.872759970E+02 -.872795383E+02 -.872830780E+02 -.872866014E+02 -.872900904E+02 -.872935226E+02 -.872968696E+02 -.873000956E+02 -.873031545E+02 -.873059874E+02 -.873085181E+02 -.873106482E+02 -.873122502E+02 -.873131586E+02 -.873131586E+02
 -.873088676E+02 -.873088676E+02 -.873077133E+02 -.873056842E+02 -.873029828E+02 -.872997677E+02 -.872961654E+02 -.872922766E+02 -.872881811E+02 -.872839404E+02 -.872796007E+02 -.872751960E+02 -.872707520E+02 -.872662889E+02 -.872618238E+02 -.872573721E+02 -.872529479E+02 -.872485640E+02 -.872442313E+02 -.872399589E+02 -.872357541E+02 -.872316229E+02 -.872275708E+02 -.872236033E+02 -.872197261E+02 -.872159453E+02 -.872122669E+02 -.872086970E+02 -.872052413E+02 -.872019050E+02 -.871986930E+02 -.871956098E+02 -.871926599E+02 -.871898479E+02 -.871871784E+02 -.871846559E+02 -.871822848E+02 -.871800693E+02 -.871780133E+02 -.871761203E+02 -.871743934E+02 -.871728357E+02 -.871714497E+02 -.871702380E+02 -.871692027E+02 -.871683457E+02 -.871676686E+02 -.871671726E+02 -.871668587E+02 -.871667271E+02 -.871667781E+02 -.871670113E+02 -.871674261E+02 -.871680217E+02 -.871687968E+02 -.871697498E+02 -.871708788E+02 -.871721816E+02 -.871736557E+02 -.871752981E+02 -.871771057E+02 -.871790752E+02 -.871812030E+02 -.871834851E+02 -.871859176E+02 -.871884962E+02 -.871912164E+02 -.871940738E+02 -.871970636E+02 -.872001809E+02 -.872034209E+02 -.872067784E+02 -.872102484E+02 -.872138255E+02 -.872175047E+02 -.872212803E+02 -.872251471E+02 -.872290992E+02 -.872331309E+02 -.872372361E+02 -.872414086E+02 -.872456414E+02 -.872499272E+02 -.872542579E+02 -.872586243E+02 -.872630158E+02 -.872674201E+02 -.872718223E+02 -.872762044E+02 -.872805442E+02 -.872848138E+02 -.872889783E+02 -.872929931E+02 -.872968009E+02 -.873003284E+02 -.873034808E+02 -.873061354E+02 -.873081327E+02 -.873092660E+02 -.873092660E+02
 -.873046841E+02 -.873046841E+02 -.873032921E+02 -.873008429E+02 -.872975843E+02 -.872937098E+02 -.872893725E+02 -.872846934E+02 -.872797666E+02 -.872746643E+02 -.872694408E+02 -.872641367E+02 -.872587832E+02 -.872534056E+02 -.872480253E+02 -.872426613E+02 -.872373307E+02 -.872320482E+02 -.872268263E+02 -.872216754E+02 -.872166040E+02 -.872116195E+02 -.872067288E+02 -.872019389E+02 -.871972570E+02 -.871926906E+02 -.871882471E+02 -.871839336E+02 -.871797568E+02 -.871757230E+02 -.871718382E+02 -.871681080E+02 -.871645382E+02 -.871611345E+02 -.871579026E+02 -.871548482E+02 -.871519767E+02 -.871492931E+02 -.871468023E+02 -.871445084E+02 -.871424157E+02 -.871405276E+02 -.871388477E+02 -.871373789E+02 -.871361240E+02 -.871350855E+02 -.871342652E+02 -.871336646E+02 -.871332849E+02 -.871331264E+02 -.871331895E+02 -.871334736E+02 -.871339782E+02 -.871347021E+02 -.871356437E+02 -.871368011E+02 -.871381719E+02 -.871397533E+02 -.871415420E+02 -.871435346E+02 -.871457272E+02 -.871481155E+02 -.871506950E+02 -.871534610E+02 -.871564085E+02 -.871595321E+02 -.871628264E+02 -.871662858E+02 -.871699043E+02 -.871736761E+02 -.871775951E+02 -.871816550E+02 -.871858496E+02 -.871901723E+02 -.871946169E+02 -.871991767E+02 -.872038449E+02 -.872086148E+02 -.872134792E+02 -.872184309E+02 -.872234622E+02 -.872285649E+02 -.872337302E+02 -.872389483E+02 -.872442082E+02 -.872494972E+02 -.872548007E+02 -.872601007E+02 -.872653759E+02 -.872705994E+02 -.872757381E+02 -.872807500E+02 -.872855814E+02 -.872901639E+02 -.872944092E+02 -.872982032E+02 -.873013984E+02 -.873038030E+02 -.873051676E+02 -.873051676E+02
 -.873003455E+02 -.873003455E+02 -.872987103E+02 -.872958309E+02 -.872920018E+02 -.872874521E+02 -.872823618E+02 -.872768716E+02 -.872710903E+02 -.872651008E+02 -.872589659E+02 -.872527334E+02 -.872464408E+02 -.872401184E+02 -.872337923E+02 -.872274850E+02 -.872212161E+02 -.872150023E+02 -.872088577E+02 -.872027940E+02 -.871968212E+02 -.871909482E+02 -.871851837E+02 -.871795363E+02 -.871740147E+02 -.871686278E+02 -.871633842E+02 -.871582923E+02 -.871533600E+02 -.871485947E+02 -.871440035E+02 -.871395937E+02 -.871353722E+02 -.871313460E+02 -.871275222E+02 -.871239075E+02 -.871205084E+02 -.871173311E+02 -.871143813E+02 -.871116643E+02 -.871091849E+02 -.871069479E+02 -.871049572E+02 -.871032168E+02 -.871017300E+02 -.871004997E+02 -.870995282E+02 -.870988174E+02 -.870983684E+02 -.870981821E+02 -.870982585E+02 -.870985973E+02 -.870991977E+02 -.871000582E+02 -.871011769E+02 -.871025515E+02 -.871041789E+02 -.871060557E+02 -.871081781E+02 -.871105417E+02 -.871131418E+02 -.871159731E+02 -.871190303E+02 -.871223074E+02 -.871257984E+02 -.871294968E+02 -.871333961E+02 -.871374892E+02 -.871417692E+02 -.871462288E+02 -.871508606E+02 -.871556571E+02 -.871606109E+02 -.871657141E+02 -.871709590E+02 -.871763377E+02 -.871818423E+02 -.871874645E+02 -.871931960E+02 -.871990281E+02 -.872049517E+02 -.872109573E+02 -.872170345E+02 -.872231716E+02 -.872293560E+02 -.872355728E+02 -.872418048E+02 -.872480311E+02 -.872542266E+02 -.872603603E+02 -.872663931E+02 -.872722760E+02 -.872779463E+02 -.872833239E+02 -.872883053E+02 -.872927571E+02 -.872965061E+02 -.872993274E+02 -.873009286E+02 -.873009286E+02
 -.872958793E+02 -.872958793E+02 -.872939958E+02 -.872906773E+02 -.872862654E+02 -.872810256E+02 -.872751648E+02 -.872688433E+02 -.872621845E+02 -.872552828E+02 -.872482099E+02 -.872410214E+02 -.872337613E+02 -.872264654E+02 -.872191640E+02 -.872118829E+02 -.872046443E+02 -.871974666E+02 -.871903657E+02 -.871833548E+02 -.871764456E+02 -.871696488E+02 -.871629749E+02 -.871564340E+02 -.871500366E+02 -.871437929E+02 -.871377129E+02 -.871318061E+02 -.871260819E+02 -.871205490E+02 -.871152161E+02 -.871100918E+02 -.871051846E+02 -.871005030E+02 -.870960553E+02 -.870918496E+02 -.870878936E+02 -.870841947E+02 -.870807597E+02 -.870775950E+02 -.870747067E+02 -.870721002E+02 -.870697806E+02 -.870677526E+02 -.870660202E+02 -.870645868E+02 -.870634554E+02 -.870626280E+02 -.870621063E+02 -.870618910E+02 -.870619823E+02 -.870623800E+02 -.870630828E+02 -.870640892E+02 -.870653968E+02 -.870670027E+02 -.870689032E+02 -.870710943E+02 -.870735713E+02 -.870763288E+02 -.870793611E+02 -.870826621E+02 -.870862251E+02 -.870900431E+02 -.870941087E+02 -.870984142E+02 -.871029516E+02 -.871077126E+02 -.871126889E+02 -.871178717E+02 -.871232523E+02 -.871288218E+02 -.871345711E+02 -.871404911E+02 -.871465727E+02 -.871528064E+02 -.871591831E+02 -.871656929E+02 -.871723263E+02 -.871790730E+02 -.871859226E+02 -.871928638E+02 -.871998847E+02 -.872069721E+02 -.872141111E+02 -.872212849E+02 -.872284736E+02 -.872356533E+02 -.872427954E+02 -.872498640E+02 -.872568146E+02 -.872635909E+02 -.872701211E+02 -.872763129E+02 -.872820479E+02 -.872871724E+02 -.872914876E+02 -.872947348E+02 -.872965776E+02 -.872965776E+02
 -.872912965E+02 -.872912965E+02 -.872891593E+02 -.872853922E+02 -.872803853E+02 -.872744400E+02 -.872677900E+02 -.872606155E+02 -.872530551E+02 -.872452149E+02 -.872371766E+02 -.872290037E+02 -.872207468E+02 -.872124472E+02 -.872041393E+02 -.871958521E+02 -.871876099E+02 -.871794333E+02 -.871713399E+02 -.871633447E+02 -.871554612E+02 -.871477021E+02 -.871400796E+02 -.871326057E+02 -.871252925E+02 -.871181515E+02 -.871111943E+02 -.871044319E+02 -.870978749E+02 -.870915339E+02 -.870854192E+02 -.870795411E+02 -.870739096E+02 -.870685349E+02 -.870634268E+02 -.870585949E+02 -.870540483E+02 -.870497957E+02 -.870458452E+02 -.870422048E+02 -.870388814E+02 -.870358818E+02 -.870332122E+02 -.870308781E+02 -.870288842E+02 -.870272349E+02 -.870259333E+02 -.870249822E+02 -.870243834E+02 -.870241380E+02 -.870242462E+02 -.870247076E+02 -.870255208E+02 -.870266839E+02 -.870281941E+02 -.870300477E+02 -.870322406E+02 -.870347677E+02 -.870376234E+02 -.870408013E+02 -.870442946E+02 -.870480960E+02 -.870521974E+02 -.870565904E+02 -.870612663E+02 -.870662158E+02 -.870714294E+02 -.870768974E+02 -.870826097E+02 -.870885560E+02 -.870947260E+02 -.871011091E+02 -.871076948E+02 -.871144723E+02 -.871214310E+02 -.871285599E+02 -.871358480E+02 -.871432844E+02 -.871508577E+02 -.871585563E+02 -.871663680E+02 -.871742802E+02 -.871822791E+02 -.871903499E+02 -.871984756E+02 -.872066372E+02 -.872148121E+02 -.872229737E+02 -.872310892E+02 -.872391186E+02 -.872470115E+02 -.872547041E+02 -.872621153E+02 -.872691411E+02 -.872756472E+02 -.872814598E+02 -.872863538E+02 -.872900362E+02 -.872921258E+02 -.872921258E+02
 -.872866006E+02 -.872866006E+02 -.872842039E+02 -.872799788E+02 -.872743634E+02 -.872676957E+02 -.872602360E+02 -.872521851E+02 -.872436973E+02 -.872348911E+02 -.872258583E+02 -.872166709E+02 -.872073860E+02 -.871980502E+02 -.871887018E+02 -.871793726E+02 -.871700896E+02 -.871608752E+02 -.871517491E+02 -.871427282E+02 -.871338282E+02 -.871250636E+02 -.871164486E+02 -.871079970E+02 -.870997223E+02 -.870916379E+02 -.870837568E+02 -.870760917E+02 -.870686551E+02 -.870614592E+02 -.870545164E+02 -.870478387E+02 -.870414381E+02 -.870353264E+02 -.870295153E+02 -.870240159E+02 -.870188391E+02 -.870139952E+02 -.870094938E+02 -.870053444E+02 -.870015555E+02 -.869981350E+02 -.869950904E+02 -.869924283E+02 -.869901543E+02 -.869882735E+02 -.869867898E+02 -.869857065E+02 -.869850257E+02 -.869847488E+02 -.869848760E+02 -.869854069E+02 -.869863398E+02 -.869876725E+02 -.869894014E+02 -.869915224E+02 -.869940302E+02 -.869969191E+02 -.870001821E+02 -.870038118E+02 -.870077999E+02 -.870121377E+02 -.870168157E+02 -.870218239E+02 -.870271519E+02 -.870327886E+02 -.870387229E+02 -.870449431E+02 -.870514375E+02 -.870581940E+02 -.870652003E+02 -.870724442E+02 -.870799132E+02 -.870875950E+02 -.870954769E+02 -.871035465E+02 -.871117910E+02 -.871201978E+02 -.871287539E+02 -.871374460E+02 -.871462605E+02 -.871551828E+02 -.871641977E+02 -.871732882E+02 -.871824355E+02 -.871916184E+02 -.872008117E+02 -.872099855E+02 -.872191036E+02 -.872281212E+02 -.872369820E+02 -.872456151E+02 -.872539299E+02 -.872618100E+02 -.872691056E+02 -.872756223E+02 -.872811081E+02 -.872852353E+02 -.872875770E+02 -.872875770E+02
 -.872817936E+02 -.872817936E+02 -.872791311E+02 -.872744375E+02 -.872681993E+02 -.872607905E+02 -.872524993E+02 -.872435470E+02 -.872341045E+02 -.872243032E+02 -.872142454E+02 -.872040114E+02 -.871936649E+02 -.871832574E+02 -.871728309E+02 -.871624204E+02 -.871520550E+02 -.871417597E+02 -.871315561E+02 -.871214635E+02 -.871114994E+02 -.871016806E+02 -.870920231E+02 -.870825425E+02 -.870732541E+02 -.870641731E+02 -.870553143E+02 -.870466923E+02 -.870383216E+02 -.870302167E+02 -.870223918E+02 -.870148611E+02 -.870076388E+02 -.870007387E+02 -.869941743E+02 -.869879589E+02 -.869821053E+02 -.869766256E+02 -.869715314E+02 -.869668338E+02 -.869625430E+02 -.869586687E+02 -.869552195E+02 -.869522032E+02 -.869496268E+02 -.869474962E+02 -.869458161E+02 -.869445904E+02 -.869438217E+02 -.869435116E+02 -.869436606E+02 -.869442678E+02 -.869453317E+02 -.869468491E+02 -.869488161E+02 -.869512275E+02 -.869540774E+02 -.869573585E+02 -.869610628E+02 -.869651814E+02 -.869697045E+02 -.869746215E+02 -.869799213E+02 -.869855920E+02 -.869916212E+02 -.869979959E+02 -.870047030E+02 -.870117287E+02 -.870190591E+02 -.870266801E+02 -.870345775E+02 -.870427367E+02 -.870511435E+02 -.870597833E+02 -.870686417E+02 -.870777041E+02 -.870869562E+02 -.870963834E+02 -.871059709E+02 -.871157037E+02 -.871255664E+02 -.871355427E+02 -.871456156E+02 -.871557662E+02 -.871659737E+02 -.871762145E+02 -.871864610E+02 -.871966801E+02 -.872068318E+02 -.872168668E+02 -.872267230E+02 -.872363220E+02 -.872455637E+02 -.872543196E+02 -.872624237E+02 -.872696609E+02 -.872757520E+02 -.872803339E+02 -.872829333E+02 -.872829333E+02
 -.872768779E+02 -.872768779E+02 -.872739431E+02 -.872687699E+02 -.872618932E+02 -.872537239E+02 -.872445779E+02 -.872346983E+02 -.872242727E+02 -.872134461E+02 -.872023313E+02 -.871910167E+02 -.871795723E+02 -.871680545E+02 -.871565090E+02 -.871449737E+02 -.871334804E+02 -.871220564E+02 -.871107256E+02 -.870995096E+02 -.870884281E+02 -.870774999E+02 -.870667430E+02 -.870561749E+02 -.870458129E+02 -.870356742E+02 -.870257756E+02 -.870161340E+02 -.870067662E+02 -.869976890E+02 -.869889191E+02 -.869804731E+02 -.869723674E+02 -.869646182E+02 -.869572416E+02 -.869502530E+02 -.869436674E+02 -.869374993E+02 -.869317626E+02 -.869264703E+02 -.869216347E+02 -.869172672E+02 -.869133780E+02 -.869099766E+02 -.869070712E+02 -.869046689E+02 -.869027753E+02 -.869013951E+02 -.869005315E+02 -.869001862E+02 -.869003600E+02 -.869010519E+02 -.869022598E+02 -.869039801E+02 -.869062082E+02 -.869089378E+02 -.869121618E+02 -.869158716E+02 -.869200575E+02 -.869247091E+02 -.869298146E+02 -.869353615E+02 -.869413366E+02 -.869477257E+02 -.869545142E+02 -.869616868E+02 -.869692279E+02 -.869771215E+02 -.869853511E+02 -.869939002E+02 -.870027521E+02 -.870118902E+02 -.870212976E+02 -.870309577E+02 -.870408537E+02 -.870509691E+02 -.870612872E+02 -.870717916E+02 -.870824655E+02 -.870932921E+02 -.871042541E+02 -.871153335E+02 -.871265111E+02 -.871377663E+02 -.871490763E+02 -.871604151E+02 -.871717523E+02 -.871830521E+02 -.871942707E+02 -.872053540E+02 -.872162343E+02 -.872268258E+02 -.872370187E+02 -.872466723E+02 -.872556042E+02 -.872635786E+02 -.872702886E+02 -.872753350E+02 -.872781976E+02 -.872781976E+02
 -.872718580E+02 -.872718580E+02 -.872686446E+02 -.872629803E+02 -.872554490E+02 -.872464989E+02 -.872364746E+02 -.872256413E+02 -.872142040E+02 -.872023212E+02 -.871901160E+02 -.871776849E+02 -.871651041E+02 -.871524345E+02 -.871397256E+02 -.871270182E+02 -.871143469E+02 -.871017416E+02 -.870892286E+02 -.870768317E+02 -.870645729E+02 -.870524730E+02 -.870405521E+02 -.870288299E+02 -.870173258E+02 -.870060591E+02 -.869950493E+02 -.869843156E+02 -.869738777E+02 -.869637548E+02 -.869539665E+02 -.869445320E+02 -.869354706E+02 -.869268013E+02 -.869185427E+02 -.869107133E+02 -.869033307E+02 -.868964121E+02 -.868899739E+02 -.868840317E+02 -.868786000E+02 -.868736924E+02 -.868693212E+02 -.868654977E+02 -.868622315E+02 -.868595313E+02 -.868574038E+02 -.868558546E+02 -.868548875E+02 -.868545048E+02 -.868547070E+02 -.868554933E+02 -.868568611E+02 -.868588061E+02 -.868613226E+02 -.868644034E+02 -.868680398E+02 -.868722215E+02 -.868769372E+02 -.868821741E+02 -.868879184E+02 -.868941553E+02 -.869008689E+02 -.869080426E+02 -.869156589E+02 -.869236999E+02 -.869321472E+02 -.869409817E+02 -.869501843E+02 -.869597357E+02 -.869696165E+02 -.869798070E+02 -.869902880E+02 -.870010400E+02 -.870120440E+02 -.870232809E+02 -.870347318E+02 -.870463780E+02 -.870582006E+02 -.870701808E+02 -.870822993E+02 -.870945360E+02 -.871068701E+02 -.871192789E+02 -.871317373E+02 -.871442172E+02 -.871566858E+02 -.871691039E+02 -.871814243E+02 -.871935882E+02 -.872055223E+02 -.872171333E+02 -.872283020E+02 -.872388751E+02 -.872486543E+02 -.872573822E+02 -.872647243E+02 -.872702449E+02 -.872733759E+02 -.872733759E+02
 -.872667426E+02 -.872667426E+02 -.872632443E+02 -.872570774E+02 -.872488755E+02 -.872391248E+02 -.872281990E+02 -.872163862E+02 -.872039087E+02 -.871909384E+02 -.871776087E+02 -.871640239E+02 -.871502659E+02 -.871364004E+02 -.871224803E+02 -.871085499E+02 -.870946465E+02 -.870808024E+02 -.870670465E+02 -.870534048E+02 -.870399017E+02 -.870265600E+02 -.870134021E+02 -.870004499E+02 -.869877254E+02 -.869752504E+02 -.869630471E+02 -.869511378E+02 -.869395449E+02 -.869282910E+02 -.869173985E+02 -.869068900E+02 -.868967880E+02 -.868871148E+02 -.868778924E+02 -.868691424E+02 -.868608857E+02 -.868531428E+02 -.868459332E+02 -.868392752E+02 -.868331864E+02 -.868276829E+02 -.868227795E+02 -.868184895E+02 -.868148247E+02 -.868117953E+02 -.868094094E+02 -.868076738E+02 -.868065931E+02 -.868061699E+02 -.868064050E+02 -.868072974E+02 -.868088439E+02 -.868110395E+02 -.868138773E+02 -.868173486E+02 -.868214430E+02 -.868261483E+02 -.868314509E+02 -.868373356E+02 -.868437859E+02 -.868507840E+02 -.868583112E+02 -.868663476E+02 -.868748727E+02 -.868838652E+02 -.868933033E+02 -.869031647E+02 -.869134268E+02 -.869240672E+02 -.869350629E+02 -.869463914E+02 -.869580302E+02 -.869699570E+02 -.869821497E+02 -.869945866E+02 -.870072462E+02 -.870201074E+02 -.870331489E+02 -.870463496E+02 -.870596882E+02 -.870731427E+02 -.870866899E+02 -.871003055E+02 -.871139621E+02 -.871276295E+02 -.871412722E+02 -.871548482E+02 -.871683066E+02 -.871815842E+02 -.871946021E+02 -.872072597E+02 -.872194284E+02 -.872309424E+02 -.872415872E+02 -.872510841E+02 -.872590707E+02 -.872650745E+02 -.872684788E+02 -.872684788E+02
 -.872615449E+02 -.872615449E+02 -.872577563E+02 -.872510761E+02 -.872421887E+02 -.872316187E+02 -.872197699E+02 -.872069531E+02 -.871934078E+02 -.871793192E+02 -.871648307E+02 -.871500539E+02 -.871350766E+02 -.871199688E+02 -.871047873E+02 -.870895794E+02 -.870743853E+02 -.870592400E+02 -.870441747E+02 -.870292176E+02 -.870143953E+02 -.869997332E+02 -.869852557E+02 -.869709876E+02 -.869569534E+02 -.869431781E+02 -.869296868E+02 -.869165052E+02 -.869036592E+02 -.868911747E+02 -.868790780E+02 -.868673954E+02 -.868561532E+02 -.868453775E+02 -.868350945E+02 -.868253295E+02 -.868161075E+02 -.868074526E+02 -.867993882E+02 -.867919362E+02 -.867851175E+02 -.867789514E+02 -.867734555E+02 -.867686461E+02 -.867645371E+02 -.867611407E+02 -.867584672E+02 -.867565242E+02 -.867553175E+02 -.867548503E+02 -.867551236E+02 -.867561360E+02 -.867578838E+02 -.867603610E+02 -.867635593E+02 -.867674682E+02 -.867720753E+02 -.867773660E+02 -.867833238E+02 -.867899306E+02 -.867971667E+02 -.868050109E+02 -.868134407E+02 -.868224327E+02 -.868319623E+02 -.868420043E+02 -.868525330E+02 -.868635221E+02 -.868749451E+02 -.868867755E+02 -.868989868E+02 -.869115525E+02 -.869244466E+02 -.869376433E+02 -.869511174E+02 -.869648439E+02 -.869787986E+02 -.869929574E+02 -.870072966E+02 -.870217927E+02 -.870364221E+02 -.870511605E+02 -.870659831E+02 -.870808630E+02 -.870957712E+02 -.871106751E+02 -.871255368E+02 -.871403115E+02 -.871549448E+02 -.871693694E+02 -.871835006E+02 -.871972310E+02 -.872104225E+02 -.872228972E+02 -.872344245E+02 -.872447043E+02 -.872533462E+02 -.872598407E+02 -.872635224E+02 -.872635224E+02
 -.872562855E+02 -.872562855E+02 -.872522018E+02 -.872449993E+02 -.872354133E+02 -.872240082E+02 -.872112174E+02 -.871973743E+02 -.871827356E+02 -.871674993E+02 -.871518183E+02 -.871358113E+02 -.871195717E+02 -.871031739E+02 -.870866784E+02 -.870701356E+02 -.870535884E+02 -.870370743E+02 -.870206268E+02 -.870042764E+02 -.869880519E+02 -.869719811E+02 -.869560912E+02 -.869404097E+02 -.869249643E+02 -.869097832E+02 -.868948952E+02 -.868803297E+02 -.868661165E+02 -.868522856E+02 -.868388677E+02 -.868258935E+02 -.868133938E+02 -.868013996E+02 -.867899414E+02 -.867790496E+02 -.867687538E+02 -.867590827E+02 -.867500642E+02 -.867417245E+02 -.867340886E+02 -.867271798E+02 -.867210194E+02 -.867156267E+02 -.867110187E+02 -.867072103E+02 -.867042135E+02 -.867020379E+02 -.867006903E+02 -.867001747E+02 -.867004924E+02 -.867016415E+02 -.867036178E+02 -.867064139E+02 -.867100198E+02 -.867144230E+02 -.867196083E+02 -.867255582E+02 -.867322531E+02 -.867396709E+02 -.867477882E+02 -.867565795E+02 -.867660180E+02 -.867760756E+02 -.867867232E+02 -.867979308E+02 -.868096678E+02 -.868219032E+02 -.868346059E+02 -.868477447E+02 -.868612885E+02 -.868752066E+02 -.868894687E+02 -.869040452E+02 -.869189068E+02 -.869340253E+02 -.869493730E+02 -.869649228E+02 -.869806481E+02 -.869965229E+02 -.870125210E+02 -.870286162E+02 -.870447813E+02 -.870609875E+02 -.870772039E+02 -.870933957E+02 -.871095227E+02 -.871255375E+02 -.871413825E+02 -.871569863E+02 -.871722590E+02 -.871870863E+02 -.872013213E+02 -.872147739E+02 -.872271976E+02 -.872382715E+02 -.872475772E+02 -.872545681E+02 -.872585302E+02 -.872585302E+02
 -.872509928E+02 -.872509928E+02 -.872466110E+02 -.872388795E+02 -.872285858E+02 -.872163333E+02 -.872025853E+02 -.871876974E+02 -.871719429E+02 -.871555319E+02 -.871386264E+02 -.871213521E+02 -.871038076E+02 -.870860716E+02 -.870682080E+02 -.870502703E+02 -.870323038E+02 -.870143484E+02 -.869964396E+02 -.869786102E+02 -.869608915E+02 -.869433136E+02 -.869259069E+02 -.869087017E+02 -.868917293E+02 -.868750218E+02 -.868586120E+02 -.868425335E+02 -.868268206E+02 -.868115083E+02 -.867966323E+02 -.867822284E+02 -.867683331E+02 -.867549828E+02 -.867422139E+02 -.867300624E+02 -.867185635E+02 -.867077516E+02 -.866976600E+02 -.866883204E+02 -.866797627E+02 -.866720149E+02 -.866651029E+02 -.866590501E+02 -.866538771E+02 -.866496017E+02 -.866462388E+02 -.866438000E+02 -.866422934E+02 -.866417241E+02 -.866420935E+02 -.866433995E+02 -.866456369E+02 -.866487968E+02 -.866528672E+02 -.866578328E+02 -.866636752E+02 -.866703734E+02 -.866779035E+02 -.866862391E+02 -.866953518E+02 -.867052111E+02 -.867157847E+02 -.867270391E+02 -.867389394E+02 -.867514499E+02 -.867645343E+02 -.867781560E+02 -.867922780E+02 -.868068637E+02 -.868218766E+02 -.868372810E+02 -.868530417E+02 -.868691243E+02 -.868854954E+02 -.869021225E+02 -.869189742E+02 -.869360201E+02 -.869532305E+02 -.869705764E+02 -.869880293E+02 -.870055604E+02 -.870231406E+02 -.870407391E+02 -.870583231E+02 -.870758558E+02 -.870932951E+02 -.871105910E+02 -.871276831E+02 -.871444963E+02 -.871609359E+02 -.871768811E+02 -.871921763E+02 -.872066200E+02 -.872199503E+02 -.872318257E+02 -.872418000E+02 -.872492904E+02 -.872535343E+02 -.872535343E+02
 -.872457066E+02 -.872457066E+02 -.872410254E+02 -.872327621E+02 -.872217559E+02 -.872086492E+02 -.871939342E+02 -.871779881E+02 -.871610998E+02 -.871434911E+02 -.871253326E+02 -.871067564E+02 -.870878662E+02 -.870687444E+02 -.870494583E+02 -.870300639E+02 -.870106086E+02 -.869911344E+02 -.869716789E+02 -.869522771E+02 -.869329623E+02 -.869137678E+02 -.868947268E+02 -.868758734E+02 -.868572425E+02 -.868388704E+02 -.868207946E+02 -.868030535E+02 -.867856869E+02 -.867687354E+02 -.867522405E+02 -.867362446E+02 -.867207904E+02 -.867059213E+02 -.866916804E+02 -.866781106E+02 -.866652541E+02 -.866531522E+02 -.866418447E+02 -.866313700E+02 -.866217642E+02 -.866130613E+02 -.866052926E+02 -.865984865E+02 -.865926682E+02 -.865878595E+02 -.865840783E+02 -.865813389E+02 -.865796513E+02 -.865790216E+02 -.865794516E+02 -.865809389E+02 -.865834769E+02 -.865870551E+02 -.865916586E+02 -.865972690E+02 -.866038639E+02 -.866114178E+02 -.866199015E+02 -.866292833E+02 -.866395287E+02 -.866506009E+02 -.866624612E+02 -.866750689E+02 -.866883826E+02 -.867023594E+02 -.867169562E+02 -.867321292E+02 -.867478349E+02 -.867640300E+02 -.867806718E+02 -.867977183E+02 -.868151287E+02 -.868328632E+02 -.868508833E+02 -.868691521E+02 -.868876337E+02 -.869062940E+02 -.869250999E+02 -.869440194E+02 -.869630211E+02 -.869820740E+02 -.870011470E+02 -.870202074E+02 -.870392205E+02 -.870581481E+02 -.870769460E+02 -.870955626E+02 -.871139347E+02 -.871319839E+02 -.871496114E+02 -.871666904E+02 -.871830572E+02 -.871984997E+02 -.872127410E+02 -.872254197E+02 -.872360631E+02 -.872440523E+02 -.872485773E+02 -.872485773E+02
 -.872404793E+02 -.872404793E+02 -.872355002E+02 -.872267073E+02 -.872149902E+02 -.872010293E+02 -.871853447E+02 -.871683337E+02 -.871503004E+02 -.871314771E+02 -.871120424E+02 -.870921343E+02 -.870718609E+02 -.870513082E+02 -.870305458E+02 -.870096319E+02 -.869886158E+02 -.869675411E+02 -.869464471E+02 -.869253709E+02 -.869043484E+02 -.868834156E+02 -.868626089E+02 -.868419663E+02 -.868215270E+02 -.868013321E+02 -.867814241E+02 -.867618472E+02 -.867426474E+02 -.867238719E+02 -.867055693E+02 -.866877895E+02 -.866705833E+02 -.866540017E+02 -.866380965E+02 -.866229188E+02 -.866085194E+02 -.865949478E+02 -.865822524E+02 -.865704792E+02 -.865596725E+02 -.865498735E+02 -.865411203E+02 -.865334477E+02 -.865268864E+02 -.865214632E+02 -.865172000E+02 -.865141143E+02 -.865122186E+02 -.865115203E+02 -.865120216E+02 -.865137197E+02 -.865166066E+02 -.865206692E+02 -.865258895E+02 -.865322448E+02 -.865397080E+02 -.865482477E+02 -.865578286E+02 -.865684118E+02 -.865799557E+02 -.865924154E+02 -.866057442E+02 -.866198932E+02 -.866348122E+02 -.866504500E+02 -.866667549E+02 -.866836749E+02 -.867011583E+02 -.867191539E+02 -.867376113E+02 -.867564816E+02 -.867757170E+02 -.867952716E+02 -.868151010E+02 -.868351630E+02 -.868554170E+02 -.868758246E+02 -.868963490E+02 -.869169548E+02 -.869376081E+02 -.869582754E+02 -.869789235E+02 -.869995182E+02 -.870200233E+02 -.870403992E+02 -.870606006E+02 -.870805740E+02 -.871002544E+02 -.871195609E+02 -.871383910E+02 -.871566126E+02 -.871740552E+02 -.871904964E+02 -.872056456E+02 -.872191226E+02 -.872304290E+02 -.872389117E+02 -.872437143E+02 -.872437143E+02
 -.872353791E+02 -.872353791E+02 -.872301072E+02 -.872207929E+02 -.872083746E+02 -.871935684E+02 -.871769207E+02 -.871588477E+02 -.871396671E+02 -.871196209E+02 -.870988947E+02 -.870776317E+02 -.870559434E+02 -.870339185E+02 -.870116286E+02 -.869891331E+02 -.869664826E+02 -.869437219E+02 -.869208918E+02 -.868980313E+02 -.868751786E+02 -.868523726E+02 -.868296533E+02 -.868070627E+02 -.867846446E+02 -.867624454E+02 -.867405135E+02 -.867188998E+02 -.866976573E+02 -.866768412E+02 -.866565085E+02 -.866367180E+02 -.866175299E+02 -.865990052E+02 -.865812054E+02 -.865641922E+02 -.865480266E+02 -.865327686E+02 -.865184766E+02 -.865052070E+02 -.864930135E+02 -.864819465E+02 -.864720529E+02 -.864633752E+02 -.864559513E+02 -.864498141E+02 -.864449907E+02 -.864415026E+02 -.864393654E+02 -.864385881E+02 -.864391737E+02 -.864411187E+02 -.864444132E+02 -.864490411E+02 -.864549804E+02 -.864622031E+02 -.864706758E+02 -.864803600E+02 -.864912124E+02 -.865031858E+02 -.865162288E+02 -.865302873E+02 -.865453041E+02 -.865612202E+02 -.865779749E+02 -.865955067E+02 -.866137533E+02 -.866326526E+02 -.866521431E+02 -.866721642E+02 -.866926564E+02 -.867135624E+02 -.867348263E+02 -.867563950E+02 -.867782175E+02 -.868002453E+02 -.868224328E+02 -.868447366E+02 -.868671159E+02 -.868895321E+02 -.869119483E+02 -.869343287E+02 -.869566384E+02 -.869788418E+02 -.870009017E+02 -.870227774E+02 -.870444231E+02 -.870657843E+02 -.870867949E+02 -.871073721E+02 -.871274106E+02 -.871467744E+02 -.871652867E+02 -.871827164E+02 -.871987606E+02 -.872130216E+02 -.872249773E+02 -.872339418E+02 -.872390148E+02 -.872390148E+02
 -.872304923E+02 -.872304923E+02 -.872249373E+02 -.872151177E+02 -.872020177E+02 -.871863865E+02 -.871687943E+02 -.871496744E+02 -.871293564E+02 -.871080908E+02 -.870860688E+02 -.870634375E+02 -.870403111E+02 -.870167795E+02 -.869929154E+02 -.869687786E+02 -.869444203E+02 -.869198856E+02 -.868952167E+02 -.868704540E+02 -.868456379E+02 -.868208102E+02 -.867960144E+02 -.867712967E+02 -.867467062E+02 -.867222948E+02 -.866981179E+02 -.866742338E+02 -.866507039E+02 -.866275927E+02 -.866049673E+02 -.865828970E+02 -.865614534E+02 -.865407094E+02 -.865207388E+02 -.865016157E+02 -.864834140E+02 -.864662065E+02 -.864500646E+02 -.864350569E+02 -.864212493E+02 -.864087040E+02 -.863974785E+02 -.863876254E+02 -.863791916E+02 -.863722177E+02 -.863667374E+02 -.863627776E+02 -.863603574E+02 -.863594884E+02 -.863601741E+02 -.863624102E+02 -.863661846E+02 -.863714774E+02 -.863782612E+02 -.863865014E+02 -.863961569E+02 -.864071799E+02 -.864195174E+02 -.864331109E+02 -.864478978E+02 -.864638114E+02 -.864807823E+02 -.864987384E+02 -.865176062E+02 -.865373112E+02 -.865577786E+02 -.865789340E+02 -.866007037E+02 -.866230159E+02 -.866458004E+02 -.866689895E+02 -.866925184E+02 -.867163252E+02 -.867403514E+02 -.867645416E+02 -.867888442E+02 -.868132107E+02 -.868375960E+02 -.868619579E+02 -.868862567E+02 -.869104547E+02 -.869345154E+02 -.869584023E+02 -.869820777E+02 -.870055007E+02 -.870286255E+02 -.870513976E+02 -.870737506E+02 -.870956011E+02 -.871168422E+02 -.871373351E+02 -.871568982E+02 -.871752934E+02 -.871922070E+02 -.872072261E+02 -.872198068E+02 -.872292337E+02 -.872345656E+02 -.872345656E+02
 -.872259267E+02 -.872259267E+02 -.872201037E+02 -.872098046E+02 -.871960547E+02 -.871796329E+02 -.871611302E+02 -.871409945E+02 -.871195651E+02 -.870970991E+02 -.870737918E+02 -.870497926E+02 -.870252164E+02 -.870001536E+02 -.869746762E+02 -.869488435E+02 -.869227060E+02 -.868963090E+02 -.868696948E+02 -.868429049E+02 -.868159816E+02 -.867889692E+02 -.867619148E+02 -.867348689E+02 -.867078860E+02 -.866810246E+02 -.866543474E+02 -.866279216E+02 -.866018183E+02 -.865761127E+02 -.865508838E+02 -.865262138E+02 -.865021878E+02 -.864788930E+02 -.864564184E+02 -.864348535E+02 -.864142880E+02 -.863948108E+02 -.863765091E+02 -.863594673E+02 -.863437667E+02 -.863294838E+02 -.863166903E+02 -.863054512E+02 -.862958250E+02 -.862878622E+02 -.862816051E+02 -.862770872E+02 -.862743324E+02 -.862733553E+02 -.862741604E+02 -.862767425E+02 -.862810863E+02 -.862871670E+02 -.862949506E+02 -.863043940E+02 -.863154459E+02 -.863280472E+02 -.863421320E+02 -.863576280E+02 -.863744579E+02 -.863925398E+02 -.864117883E+02 -.864321154E+02 -.864534316E+02 -.864756464E+02 -.864986694E+02 -.865224112E+02 -.865467836E+02 -.865717009E+02 -.865970804E+02 -.866228422E+02 -.866489108E+02 -.866752143E+02 -.867016854E+02 -.867282611E+02 -.867548832E+02 -.867814977E+02 -.868080550E+02 -.868345093E+02 -.868608184E+02 -.868869429E+02 -.869128453E+02 -.869384887E+02 -.869638359E+02 -.869888467E+02 -.870134761E+02 -.870376710E+02 -.870613659E+02 -.870844779E+02 -.871069002E+02 -.871284927E+02 -.871490712E+02 -.871683922E+02 -.871861338E+02 -.872018703E+02 -.872150396E+02 -.872248998E+02 -.872304733E+02 -.872304733E+02
 -.872218139E+02 -.872218139E+02 -.872157450E+02 -.872050040E+02 -.871906515E+02 -.871734913E+02 -.871541315E+02 -.871330313E+02 -.871105372E+02 -.870869101E+02 -.870623474E+02 -.870369983E+02 -.870109772E+02 -.869843725E+02 -.869572541E+02 -.869296794E+02 -.869016972E+02 -.868733514E+02 -.868446838E+02 -.868157362E+02 -.867865519E+02 -.867571774E+02 -.867276631E+02 -.866980638E+02 -.866684398E+02 -.866388564E+02 -.866093849E+02 -.865801022E+02 -.865510906E+02 -.865224381E+02 -.864942375E+02 -.864665864E+02 -.864395863E+02 -.864133419E+02 -.863879604E+02 -.863635506E+02 -.863402217E+02 -.863180827E+02 -.862972408E+02 -.862778003E+02 -.862598618E+02 -.862435207E+02 -.862288658E+02 -.862159789E+02 -.862049328E+02 -.861957913E+02 -.861886073E+02 -.861834231E+02 -.861802690E+02 -.861791632E+02 -.861801116E+02 -.861831076E+02 -.861881322E+02 -.861951543E+02 -.862041310E+02 -.862150083E+02 -.862277219E+02 -.862421981E+02 -.862583545E+02 -.862761013E+02 -.862953423E+02 -.863159764E+02 -.863378981E+02 -.863609994E+02 -.863851708E+02 -.864103020E+02 -.864362834E+02 -.864630070E+02 -.864903672E+02 -.865182619E+02 -.865465927E+02 -.865752661E+02 -.866041934E+02 -.866332916E+02 -.866624835E+02 -.866916975E+02 -.867208682E+02 -.867499359E+02 -.867788463E+02 -.868075505E+02 -.868360040E+02 -.868641663E+02 -.868919997E+02 -.869194681E+02 -.869465355E+02 -.869731637E+02 -.869993101E+02 -.870249241E+02 -.870499428E+02 -.870742859E+02 -.870978480E+02 -.871204902E+02 -.871420276E+02 -.871622141E+02 -.871807224E+02 -.871971177E+02 -.872108232E+02 -.872210757E+02 -.872268669E+02 -.872268669E+02
 -.872183130E+02 -.872183130E+02 -.872120286E+02 -.872008976E+02 -.871860086E+02 -.871681844E+02 -.871480452E+02 -.871260576E+02 -.871025712E+02 -.870778483E+02 -.870520848E+02 -.870254278E+02 -.869979879E+02 -.869698498E+02 -.869410794E+02 -.869117301E+02 -.868818474E+02 -.868514723E+02 -.868206449E+02 -.867894057E+02 -.867577985E+02 -.867258709E+02 -.866936759E+02 -.866612727E+02 -.866287271E+02 -.865961119E+02 -.865635076E+02 -.865310021E+02 -.864986906E+02 -.864666756E+02 -.864350666E+02 -.864039791E+02 -.863735344E+02 -.863438585E+02 -.863150812E+02 -.862873349E+02 -.862607534E+02 -.862354706E+02 -.862116190E+02 -.861893283E+02 -.861687237E+02 -.861499243E+02 -.861330419E+02 -.861181791E+02 -.861054280E+02 -.860948689E+02 -.860865693E+02 -.860805824E+02 -.860769470E+02 -.860756862E+02 -.860768077E+02 -.860803031E+02 -.860861483E+02 -.860943040E+02 -.861047160E+02 -.861173160E+02 -.861320230E+02 -.861487439E+02 -.861673754E+02 -.861878049E+02 -.862099124E+02 -.862335719E+02 -.862586527E+02 -.862850216E+02 -.863125437E+02 -.863410842E+02 -.863705099E+02 -.864006901E+02 -.864314978E+02 -.864628111E+02 -.864945133E+02 -.865264943E+02 -.865586508E+02 -.865908868E+02 -.866231138E+02 -.866552512E+02 -.866872258E+02 -.867189720E+02 -.867504313E+02 -.867815519E+02 -.868122880E+02 -.868425988E+02 -.868724476E+02 -.869018003E+02 -.869306238E+02 -.869588835E+02 -.869865407E+02 -.870135494E+02 -.870398513E+02 -.870653704E+02 -.870900056E+02 -.871136214E+02 -.871360352E+02 -.871570015E+02 -.871761912E+02 -.871931644E+02 -.872073351E+02 -.872179245E+02 -.872239011E+02 -.872239011E+02
 -.872156135E+02 -.872156135E+02 -.872091541E+02 -.871977025E+02 -.871823662E+02 -.871639795E+02 -.871431686E+02 -.871204020E+02 -.870960286E+02 -.870703073E+02 -.870434295E+02 -.870155365E+02 -.869867325E+02 -.869570957E+02 -.869266852E+02 -.868955485E+02 -.868637252E+02 -.868312519E+02 -.867981644E+02 -.867645009E+02 -.867303035E+02 -.866956200E+02 -.866605050E+02 -.866250212E+02 -.865892399E+02 -.865532415E+02 -.865171163E+02 -.864809641E+02 -.864448948E+02 -.864090277E+02 -.863734913E+02 -.863384228E+02 -.863039674E+02 -.862702766E+02 -.862375082E+02 -.862058236E+02 -.861753876E+02 -.861463654E+02 -.861189217E+02 -.860932183E+02 -.860694122E+02 -.860476533E+02 -.860280828E+02 -.860108307E+02 -.859960141E+02 -.859837353E+02 -.859740804E+02 -.859671177E+02 -.859628966E+02 -.859614472E+02 -.859627791E+02 -.859668817E+02 -.859737244E+02 -.859832569E+02 -.859954100E+02 -.860100969E+02 -.860272143E+02 -.860466444E+02 -.860682561E+02 -.860919077E+02 -.861174481E+02 -.861447195E+02 -.861735593E+02 -.862038018E+02 -.862352806E+02 -.862678303E+02 -.863012882E+02 -.863354958E+02 -.863703004E+02 -.864055559E+02 -.864411242E+02 -.864768758E+02 -.865126905E+02 -.865484576E+02 -.865840767E+02 -.866194569E+02 -.866545174E+02 -.866891870E+02 -.867234036E+02 -.867571133E+02 -.867902703E+02 -.868228350E+02 -.868547734E+02 -.868860552E+02 -.869166521E+02 -.869465351E+02 -.869756720E+02 -.870040234E+02 -.870315381E+02 -.870581474E+02 -.870837571E+02 -.871082382E+02 -.871314137E+02 -.871530428E+02 -.871727991E+02 -.871902429E+02 -.872047848E+02 -.872156385E+02 -.872217583E+02 -.872217583E+02
 -.872139381E+02 -.872139381E+02 -.872073563E+02 -.871956746E+02 -.871800081E+02 -.871611932E+02 -.871398546E+02 -.871164562E+02 -.870913406E+02 -.870647587E+02 -.870368928E+02 -.870078745E+02 -.869777981E+02 -.869467317E+02 -.869147249E+02 -.868818158E+02 -.868480359E+02 -.868134140E+02 -.867779796E+02 -.867417658E+02 -.867048109E+02 -.866671608E+02 -.866288703E+02 -.865900043E+02 -.865506386E+02 -.865108610E+02 -.864707716E+02 -.864304834E+02 -.863901222E+02 -.863498262E+02 -.863097464E+02 -.862700453E+02 -.862308962E+02 -.861924825E+02 -.861549956E+02 -.861186335E+02 -.860835993E+02 -.860500981E+02 -.860183356E+02 -.859885148E+02 -.859608337E+02 -.859354825E+02 -.859126406E+02 -.858924742E+02 -.858751331E+02 -.858607489E+02 -.858494326E+02 -.858412721E+02 -.858363317E+02 -.858346499E+02 -.858362395E+02 -.858410869E+02 -.858491527E+02 -.858603719E+02 -.858746556E+02 -.858918921E+02 -.859119489E+02 -.859346753E+02 -.859599043E+02 -.859874554E+02 -.860171377E+02 -.860487521E+02 -.860820947E+02 -.861169590E+02 -.861531385E+02 -.861904295E+02 -.862286327E+02 -.862675555E+02 -.863070138E+02 -.863468331E+02 -.863868497E+02 -.864269117E+02 -.864668798E+02 -.865066272E+02 -.865460402E+02 -.865850181E+02 -.866234726E+02 -.866613276E+02 -.866985185E+02 -.867349913E+02 -.867707017E+02 -.868056138E+02 -.868396983E+02 -.868729314E+02 -.869052921E+02 -.869367600E+02 -.869673119E+02 -.869969181E+02 -.870255377E+02 -.870531123E+02 -.870795581E+02 -.871047564E+02 -.871285401E+02 -.871506775E+02 -.871708502E+02 -.871886252E+02 -.872034176E+02 -.872144426E+02 -.872206520E+02 -.872206520E+02
 -.872135459E+02 -.872135459E+02 -.872069083E+02 -.871951120E+02 -.871792654E+02 -.871601958E+02 -.871385170E+02 -.871146808E+02 -.870890164E+02 -.870617609E+02 -.870330825E+02 -.870030983E+02 -.869718885E+02 -.869395070E+02 -.869059901E+02 -.868713629E+02 -.868356446E+02 -.867988531E+02 -.867610079E+02 -.867221335E+02 -.866822616E+02 -.866414333E+02 -.865997008E+02 -.865571289E+02 -.865137967E+02 -.864697979E+02 -.864252423E+02 -.863802560E+02 -.863349819E+02 -.862895797E+02 -.862442254E+02 -.861991113E+02 -.861544447E+02 -.861104465E+02 -.860673501E+02 -.860253987E+02 -.859848433E+02 -.859459401E+02 -.859089469E+02 -.858741202E+02 -.858417113E+02 -.858119630E+02 -.857851054E+02 -.857613522E+02 -.857408975E+02 -.857239118E+02 -.857105390E+02 -.857008943E+02 -.856950611E+02 -.856930901E+02 -.856949980E+02 -.857007673E+02 -.857103466E+02 -.857236513E+02 -.857405657E+02 -.857609449E+02 -.857846174E+02 -.858113886E+02 -.858410436E+02 -.858733515E+02 -.859080685E+02 -.859449423E+02 -.859837155E+02 -.860241291E+02 -.860659262E+02 -.861088544E+02 -.861526696E+02 -.861971372E+02 -.862420352E+02 -.862871550E+02 -.863323034E+02 -.863773029E+02 -.864219929E+02 -.864662294E+02 -.865098852E+02 -.865528500E+02 -.865950291E+02 -.866363434E+02 -.866767279E+02 -.867161309E+02 -.867545127E+02 -.867918437E+02 -.868281032E+02 -.868632767E+02 -.868973542E+02 -.869303273E+02 -.869621854E+02 -.869929124E+02 -.870224812E+02 -.870508476E+02 -.870779425E+02 -.871036617E+02 -.871278529E+02 -.871502991E+02 -.871706963E+02 -.871886258E+02 -.872035162E+02 -.872145955E+02 -.872208272E+02 -.872208272E+02
 -.872147331E+02 -.872147331E+02 -.872081228E+02 -.871963563E+02 -.871805186E+02 -.871614140E+02 -.871396342E+02 -.871156093E+02 -.870896478E+02 -.870619658E+02 -.870327113E+02 -.870019817E+02 -.869698378E+02 -.869363145E+02 -.869014300E+02 -.868651916E+02 -.868276019E+02 -.867886628E+02 -.867483795E+02 -.867067633E+02 -.866638348E+02 -.866196262E+02 -.865741831E+02 -.865275672E+02 -.864798573E+02 -.864311510E+02 -.863815661E+02 -.863312411E+02 -.862803367E+02 -.862290351E+02 -.861775410E+02 -.861260807E+02 -.860749013E+02 -.860242692E+02 -.859744689E+02 -.859257996E+02 -.858785731E+02 -.858331098E+02 -.857897351E+02 -.857487747E+02 -.857105501E+02 -.856753734E+02 -.856435422E+02 -.856153343E+02 -.855910027E+02 -.855707707E+02 -.855548275E+02 -.855433246E+02 -.855363721E+02 -.855340372E+02 -.855363420E+02 -.855432635E+02 -.855547338E+02 -.855706420E+02 -.855908357E+02 -.856151248E+02 -.856432852E+02 -.856750631E+02 -.857101796E+02 -.857483364E+02 -.857892204E+02 -.858325091E+02 -.858778757E+02 -.859249938E+02 -.859735420E+02 -.860232074E+02 -.860736894E+02 -.861247028E+02 -.861759796E+02 -.862272716E+02 -.862783513E+02 -.863290127E+02 -.863790722E+02 -.864283682E+02 -.864767608E+02 -.865241314E+02 -.865703816E+02 -.866154319E+02 -.866592207E+02 -.867017023E+02 -.867428456E+02 -.867826320E+02 -.868210533E+02 -.868581093E+02 -.868938053E+02 -.869281492E+02 -.869611478E+02 -.869928027E+02 -.870231053E+02 -.870520301E+02 -.870795276E+02 -.871055132E+02 -.871298553E+02 -.871523577E+02 -.871727386E+02 -.871906022E+02 -.872054016E+02 -.872163909E+02 -.872225621E+02 -.872225621E+02
 -.872178329E+02 -.872178329E+02 -.872113519E+02 -.871997933E+02 -.871841981E+02 -.871653315E+02 -.871437499E+02 -.871198511E+02 -.870939132E+02 -.870661240E+02 -.870366041E+02 -.870054249E+02 -.869726216E+02 -.869382049E+02 -.869021685E+02 -.868644968E+02 -.868251694E+02 -.867841667E+02 -.867414733E+02 -.866970814E+02 -.866509945E+02 -.866032297E+02 -.865538207E+02 -.865028204E+02 -.864503025E+02 -.863963643E+02 -.863411281E+02 -.862847429E+02 -.862273857E+02 -.861692624E+02 -.861106083E+02 -.860516879E+02 -.859927947E+02 -.859342494E+02 -.858763982E+02 -.858196099E+02 -.857642725E+02 -.857107888E+02 -.856595713E+02 -.856110362E+02 -.855655977E+02 -.855236603E+02 -.854856123E+02 -.854518181E+02 -.854226111E+02 -.853982869E+02 -.853790970E+02 -.853652428E+02 -.853568719E+02 -.853540738E+02 -.853568784E+02 -.853652550E+02 -.853791133E+02 -.853983050E+02 -.854226277E+02 -.854518292E+02 -.854856131E+02 -.855236451E+02 -.855655598E+02 -.856109682E+02 -.856594646E+02 -.857106342E+02 -.857640594E+02 -.858193268E+02 -.858760325E+02 -.859337875E+02 -.859922217E+02 -.860509878E+02 -.861097636E+02 -.861682547E+02 -.862261950E+02 -.862833479E+02 -.863395062E+02 -.863944915E+02 -.864481536E+02 -.865003690E+02 -.865510396E+02 -.866000907E+02 -.866474691E+02 -.866931411E+02 -.867370902E+02 -.867793144E+02 -.868198240E+02 -.868586391E+02 -.868957861E+02 -.869312948E+02 -.869651946E+02 -.869975105E+02 -.870282574E+02 -.870574343E+02 -.870850165E+02 -.871109452E+02 -.871351155E+02 -.871573599E+02 -.871774269E+02 -.871949541E+02 -.872094317E+02 -.872201556E+02 -.872261659E+02 -.872261659E+02
 -.872232131E+02 -.872232131E+02 -.872169844E+02 -.872058495E+02 -.871907810E+02 -.871724863E+02 -.871514713E+02 -.871280890E+02 -.871025767E+02 -.870750850E+02 -.870456997E+02 -.870144585E+02 -.869813648E+02 -.869463976E+02 -.869095200E+02 -.868706859E+02 -.868298454E+02 -.867869496E+02 -.867419547E+02 -.866948261E+02 -.866455419E+02 -.865940961E+02 -.865405020E+02 -.864847957E+02 -.864270384E+02 -.863673200E+02 -.863057611E+02 -.862425163E+02 -.861777758E+02 -.861117674E+02 -.860447580E+02 -.859770537E+02 -.859090005E+02 -.858409825E+02 -.857734206E+02 -.857067692E+02 -.856415120E+02 -.855781569E+02 -.855172295E+02 -.854592651E+02 -.854048010E+02 -.853543663E+02 -.853084721E+02 -.852676015E+02 -.852321990E+02 -.852026603E+02 -.851793235E+02 -.851624608E+02 -.851522715E+02 -.851488771E+02 -.851523183E+02 -.851625536E+02 -.851794608E+02 -.852028397E+02 -.852324176E+02 -.852678556E+02 -.853087569E+02 -.853546764E+02 -.854051302E+02 -.854596061E+02 -.855175742E+02 -.855784963E+02 -.856418361E+02 -.857070668E+02 -.857736797E+02 -.858411897E+02 -.859091414E+02 -.859771126E+02 -.860447180E+02 -.861116103E+02 -.861774819E+02 -.862420645E+02 -.863051290E+02 -.863664836E+02 -.864259724E+02 -.864834735E+02 -.865388958E+02 -.865921771E+02 -.866432807E+02 -.866921930E+02 -.867389202E+02 -.867834851E+02 -.868259247E+02 -.868662865E+02 -.869046252E+02 -.869409996E+02 -.869754685E+02 -.870080861E+02 -.870388976E+02 -.870679322E+02 -.870951963E+02 -.871206636E+02 -.871442633E+02 -.871658645E+02 -.871852559E+02 -.872021198E+02 -.872159980E+02 -.872262463E+02 -.872319759E+02 -.872319759E+02
 -.872312694E+02 -.872312694E+02 -.872254395E+02 -.872149853E+02 -.872007840E+02 -.871834633E+02 -.871634611E+02 -.871410719E+02 -.871164811E+02 -.870897921E+02 -.870610471E+02 -.870302425E+02 -.869973420E+02 -.869622854E+02 -.869249975E+02 -.868853935E+02 -.868433851E+02 -.867988852E+02 -.867518119E+02 -.867020935E+02 -.866496718E+02 -.865945066E+02 -.865365793E+02 -.864758975E+02 -.864124984E+02 -.863464533E+02 -.862778713E+02 -.862069034E+02 -.861337458E+02 -.860586433E+02 -.859818919E+02 -.859038407E+02 -.858248927E+02 -.857455050E+02 -.856661867E+02 -.855874967E+02 -.855100386E+02 -.854344544E+02 -.853614167E+02 -.852916185E+02 -.852257617E+02 -.851645444E+02 -.851086467E+02 -.850587159E+02 -.850153516E+02 -.849790909E+02 -.849503946E+02 -.849296351E+02 -.849170859E+02 -.849129143E+02 -.849171763E+02 -.849298153E+02 -.849506632E+02 -.849794457E+02 -.850157899E+02 -.850592341E+02 -.851092405E+02 -.851652088E+02 -.852264908E+02 -.852924057E+02 -.853622544E+02 -.854353342E+02 -.855109510E+02 -.855884313E+02 -.856671321E+02 -.857464485E+02 -.858258208E+02 -.859047383E+02 -.859827428E+02 -.860594300E+02 -.861344494E+02 -.862075036E+02 -.862783462E+02 -.863467794E+02 -.864126509E+02 -.864758500E+02 -.865363041E+02 -.865939748E+02 -.866488536E+02 -.867009584E+02 -.867503293E+02 -.867970249E+02 -.868411187E+02 -.868826953E+02 -.869218469E+02 -.869586694E+02 -.869932586E+02 -.870257057E+02 -.870560926E+02 -.870844859E+02 -.871109299E+02 -.871354380E+02 -.871579812E+02 -.871784741E+02 -.871967562E+02 -.872125676E+02 -.872255176E+02 -.872350422E+02 -.872403502E+02 -.872403502E+02
 -.872424150E+02 -.872424150E+02 -.872371550E+02 -.872276834E+02 -.872147505E+02 -.871988799E+02 -.871804230E+02 -.871596003E+02 -.871365329E+02 -.871112669E+02 -.870837916E+02 -.870540536E+02 -.870219685E+02 -.869874290E+02 -.869503123E+02 -.869104860E+02 -.868678132E+02 -.868221574E+02 -.867733872E+02 -.867213803E+02 -.866660285E+02 -.866072422E+02 -.865449552E+02 -.864791301E+02 -.864097635E+02 -.863368914E+02 -.862605950E+02 -.861810068E+02 -.860983155E+02 -.860127720E+02 -.859246940E+02 -.858344695E+02 -.857425605E+02 -.856495039E+02 -.855559113E+02 -.854624671E+02 -.853699234E+02 -.852790932E+02 -.851908402E+02 -.851060662E+02 -.850256959E+02 -.849506587E+02 -.848818690E+02 -.848202049E+02 -.847664858E+02 -.847214507E+02 -.846857374E+02 -.846598635E+02 -.846442106E+02 -.846390125E+02 -.846443479E+02 -.846601375E+02 -.846861468E+02 -.847219937E+02 -.847671598E+02 -.848210068E+02 -.848827951E+02 -.849517043E+02 -.850268558E+02 -.851073344E+02 -.851922098E+02 -.852805567E+02 -.853714722E+02 -.854640917E+02 -.855576012E+02 -.856512476E+02 -.857443454E+02 -.858362817E+02 -.859265185E+02 -.860145925E+02 -.861001142E+02 -.861827645E+02 -.862622910E+02 -.863385034E+02 -.864112677E+02 -.864805010E+02 -.865461657E+02 -.866082639E+02 -.866668319E+02 -.867219349E+02 -.867736617E+02 -.868221206E+02 -.868674347E+02 -.869097376E+02 -.869491694E+02 -.869858731E+02 -.870199904E+02 -.870516576E+02 -.870810011E+02 -.871081319E+02 -.871331396E+02 -.871560845E+02 -.871769879E+02 -.871958194E+02 -.872124804E+02 -.872267828E+02 -.872384209E+02 -.872469338E+02 -.872516570E+02 -.872516570E+02
 -.872570637E+02 -.872570637E+02 -.872525703E+02 -.872444295E+02 -.872332300E+02 -.872193648E+02 -.872030781E+02 -.871845005E+02 -.871636762E+02 -.871405829E+02 -.871151478E+02 -.870872592E+02 -.870567761E+02 -.870235351E+02 -.869873569E+02 -.869480510E+02 -.869054207E+02 -.868592677E+02 -.868093960E+02 -.867556173E+02 -.866977556E+02 -.866356523E+02 -.865691726E+02 -.864982115E+02 -.864227011E+02 -.863426176E+02 -.862579899E+02 -.861689073E+02 -.860755285E+02 -.859780902E+02 -.858769144E+02 -.857724169E+02 -.856651126E+02 -.855556203E+02 -.854446655E+02 -.853330795E+02 -.852217960E+02 -.851118437E+02 -.850043346E+02 -.849004484E+02 -.848014118E+02 -.847084739E+02 -.846228780E+02 -.845458306E+02 -.844784678E+02 -.844218224E+02 -.843767917E+02 -.843441076E+02 -.843243122E+02 -.843177387E+02 -.843244992E+02 -.843444810E+02 -.843773505E+02 -.844225651E+02 -.844793921E+02 -.845469339E+02 -.846241571E+02 -.847099248E+02 -.848030301E+02 -.849022290E+02 -.850062715E+02 -.851139303E+02 -.852240250E+02 -.853354425E+02 -.854471534E+02 -.855582229E+02 -.856678187E+02 -.857752143E+02 -.858797896E+02 -.859810284E+02 -.860785138E+02 -.861719221E+02 -.862610153E+02 -.863456331E+02 -.864256844E+02 -.865011387E+02 -.865720182E+02 -.866383891E+02 -.867003550E+02 -.867580494E+02 -.868116297E+02 -.868612714E+02 -.869071629E+02 -.869495009E+02 -.869884862E+02 -.870243200E+02 -.870571995E+02 -.870873147E+02 -.871148444E+02 -.871399515E+02 -.871627780E+02 -.871834387E+02 -.872020133E+02 -.872185357E+02 -.872329810E+02 -.872452475E+02 -.872551334E+02 -.872623055E+02 -.872662581E+02 -.872662581E+02
 -.872756067E+02 -.872756067E+02 -.872721019E+02 -.872656863E+02 -.872567493E+02 -.872455252E+02 -.872321296E+02 -.872165869E+02 -.871988512E+02 -.871788218E+02 -.871563548E+02 -.871312718E+02 -.871033673E+02 -.870724134E+02 -.870381649E+02 -.870003628E+02 -.869587386E+02 -.869130175E+02 -.868629231E+02 -.868081820E+02 -.867485284E+02 -.866837106E+02 -.866134976E+02 -.865376866E+02 -.864561125E+02 -.863686567E+02 -.862752591E+02 -.861759290E+02 -.860707580E+02 -.859599331E+02 -.858437498E+02 -.857226243E+02 -.855971060E+02 -.854678868E+02 -.853358088E+02 -.852018684E+02 -.850672151E+02 -.849331461E+02 -.848010940E+02 -.846726073E+02 -.845493247E+02 -.844329405E+02 -.843251652E+02 -.842276789E+02 -.841420816E+02 -.840698416E+02 -.840122443E+02 -.839703454E+02 -.839449305E+02 -.839364841E+02 -.839451696E+02 -.839708230E+02 -.840129597E+02 -.840707936E+02 -.841432685E+02 -.842290986E+02 -.843268151E+02 -.844348175E+02 -.845514252E+02 -.846749273E+02 -.848036286E+02 -.849358900E+02 -.850701623E+02 -.852050122E+02 -.853391416E+02 -.854714001E+02 -.856007905E+02 -.857264697E+02 -.858477447E+02 -.859640649E+02 -.860750128E+02 -.861802917E+02 -.862797132E+02 -.863731839E+02 -.864606929E+02 -.865422989E+02 -.866181183E+02 -.866883147E+02 -.867530891E+02 -.868126708E+02 -.868673100E+02 -.869172710E+02 -.869628266E+02 -.870042530E+02 -.870418255E+02 -.870758151E+02 -.871064848E+02 -.871340871E+02 -.871588604E+02 -.871810264E+02 -.872007862E+02 -.872183158E+02 -.872337608E+02 -.872472287E+02 -.872587796E+02 -.872684131E+02 -.872760508E+02 -.872815129E+02 -.872844873E+02 -.872844873E+02
 -.872983819E+02 -.872983819E+02 -.872961109E+02 -.872918576E+02 -.872857731E+02 -.872779036E+02 -.872682145E+02 -.872566081E+02 -.872429364E+02 -.872270107E+02 -.872086085E+02 -.871874780E+02 -.871633424E+02 -.871359023E+02 -.871048381E+02 -.870698126E+02 -.870304732E+02 -.869864544E+02 -.869373815E+02 -.868828744E+02 -.868225525E+02 -.867560411E+02 -.866829787E+02 -.866030260E+02 -.865158766E+02 -.864212692E+02 -.863190023E+02 -.862089499E+02 -.860910795E+02 -.859654712E+02 -.858323381E+02 -.856920474E+02 -.855451400E+02 -.853923506E+02 -.852346233E+02 -.850731243E+02 -.849092485E+02 -.847446184E+02 -.845810740E+02 -.844206519E+02 -.842655525E+02 -.841180950E+02 -.839806599E+02 -.838556214E+02 -.837452705E+02 -.836517336E+02 -.835768905E+02 -.835222973E+02 -.834891185E+02 -.834780752E+02 -.834894115E+02 -.835228829E+02 -.835777683E+02 -.836529026E+02 -.837467297E+02 -.838573693E+02 -.839826947E+02 -.841204145E+02 -.842681543E+02 -.844235331E+02 -.845842311E+02 -.847480476E+02 -.849129454E+02 -.850770839E+02 -.852388399E+02 -.853968180E+02 -.855498511E+02 -.856969941E+02 -.858375116E+02 -.859708615E+02 -.860966756E+02 -.862147395E+02 -.863249719E+02 -.864274036E+02 -.865221591E+02 -.866094383E+02 -.866895005E+02 -.867626504E+02 -.868292251E+02 -.868895842E+02 -.869441005E+02 -.869931523E+02 -.870371180E+02 -.870763709E+02 -.871112752E+02 -.871421835E+02 -.871694341E+02 -.871933492E+02 -.872142336E+02 -.872323729E+02 -.872480323E+02 -.872614545E+02 -.872728570E+02 -.872824291E+02 -.872903262E+02 -.872966635E+02 -.873015053E+02 -.873048522E+02 -.873066215E+02 -.873066215E+02
 -.873256346E+02 -.873256346E+02 -.873248615E+02 -.873232437E+02 -.873206539E+02 -.873169212E+02 -.873118401E+02 -.873051761E+02 -.872966689E+02 -.872860348E+02 -.872729673E+02 -.872571369E+02 -.872381915E+02 -.872157555E+02 -.871894296E+02 -.871587904E+02 -.871233910E+02 -.870827617E+02 -.870364119E+02 -.869838327E+02 -.869245010E+02 -.868578852E+02 -.867834524E+02 -.867006784E+02 -.866090597E+02 -.865081281E+02 -.863974687E+02 -.862767410E+02 -.861457029E+02 -.860042384E+02 -.858523875E+02 -.856903790E+02 -.855186641E+02 -.853379502E+02 -.851492329E+02 -.849538239E+02 -.847533721E+02 -.845498750E+02 -.843456770E+02 -.841434511E+02 -.839461625E+02 -.837570094E+02 -.835793441E+02 -.834165715E+02 -.832720311E+02 -.831488663E+02 -.830498891E+02 -.829774496E+02 -.829333193E+02 -.829186006E+02 -.829336674E+02 -.829781458E+02 -.830509331E+02 -.831502576E+02 -.832737693E+02 -.834186558E+02 -.835817737E+02 -.837597832E+02 -.839492791E+02 -.841469090E+02 -.843494743E+02 -.845540096E+02 -.847578415E+02 -.849586252E+02 -.851543627E+02 -.853434046E+02 -.855244385E+02 -.856964682E+02 -.858587856E+02 -.860109387E+02 -.861526976E+02 -.862840213E+02 -.864050247E+02 -.865159485E+02 -.866171316E+02 -.867089874E+02 -.867919823E+02 -.868666177E+02 -.869334158E+02 -.869929070E+02 -.870456203E+02 -.870920763E+02 -.871327808E+02 -.871682216E+02 -.871988653E+02 -.872251559E+02 -.872475140E+02 -.872663371E+02 -.872819994E+02 -.872948536E+02 -.873052312E+02 -.873134443E+02 -.873197865E+02 -.873245344E+02 -.873279475E+02 -.873302693E+02 -.873317257E+02 -.873325234E+02 -.873328456E+02 -.873328456E+02
 -.873574718E+02 -.873574718E+02 -.873584724E+02 -.873599873E+02 -.873615711E+02 -.873628086E+02 -.873633050E+02 -.873626767E+02 -.873605442E+02 -.873565248E+02 -.873502263E+02 -.873412417E+02 -.873291436E+02 -.873134801E+02 -.872937709E+02 -.872695034E+02 -.872401305E+02 -.872050686E+02 -.871636967E+02 -.871153568E+02 -.870593558E+02 -.869949697E+02 -.869214492E+02 -.868380289E+02 -.867439399E+02 -.866384257E+02 -.865207631E+02 -.863902880E+02 -.862464265E+02 -.860887324E+02 -.859169296E+02 -.857309611E+02 -.855310417E+02 -.853177149E+02 -.850919103E+02 -.848549985E+02 -.846088406E+02 -.843558253E+02 -.840988895E+02 -.838415145E+02 -.835876931E+02 -.833418607E+02 -.831087874E+02 -.828934308E+02 -.827007518E+02 -.825355020E+02 -.824019949E+02 -.823038786E+02 -.822439289E+02 -.822238832E+02 -.822443329E+02 -.823046866E+02 -.824032069E+02 -.825371182E+02 -.827027723E+02 -.828958557E+02 -.831116168E+02 -.833450946E+02 -.835913316E+02 -.838455576E+02 -.841033370E+02 -.843606771E+02 -.846140961E+02 -.848606572E+02 -.850979712E+02 -.853241769E+02 -.855379031E+02 -.857382200E+02 -.859245835E+02 -.860967780E+02 -.862548600E+02 -.863991045E+02 -.865299570E+02 -.866479901E+02 -.867538667E+02 -.868483084E+02 -.869320698E+02 -.870059182E+02 -.870706163E+02 -.871269108E+02 -.871755228E+02 -.872171420E+02 -.872524223E+02 -.872819802E+02 -.873063939E+02 -.873262049E+02 -.873419188E+02 -.873540084E+02 -.873629172E+02 -.873690628E+02 -.873728418E+02 -.873746346E+02 -.873748113E+02 -.873737383E+02 -.873717853E+02 -.873693343E+02 -.873667890E+02 -.873645867E+02 -.873632118E+02 -.873632118E+02
 -.873938098E+02 -.873938098E+02 -.873968617E+02 -.874020120E+02 -.874084614E+02 -.874155263E+02 -.874226072E+02 -.874291638E+02 -.874346943E+02 -.874387179E+02 -.874407606E+02 -.874403429E+02 -.874369690E+02 -.874301174E+02 -.874192323E+02 -.874037165E+02 -.873829244E+02 -.873561566E+02 -.873226545E+02 -.872815977E+02 -.872321014E+02 -.871732165E+02 -.871039328E+02 -.870231843E+02 -.869298599E+02 -.868228182E+02 -.867009090E+02 -.865630021E+02 -.864080246E+02 -.862350077E+02 -.860431443E+02 -.858318573E+02 -.856008794E+02 -.853503422E+02 -.850808737E+02 -.847936986E+02 -.844907379E+02 -.841746977E+02 -.838491391E+02 -.835185150E+02 -.831881640E+02 -.828642446E+02 -.825536020E+02 -.822635589E+02 -.820016307E+02 -.817751752E+02 -.815909975E+02 -.814549406E+02 -.813715020E+02 -.813435190E+02 -.813719616E+02 -.814558601E+02 -.815923773E+02 -.817770159E+02 -.820039330E+02 -.822663239E+02 -.825568308E+02 -.828679386E+02 -.831923246E+02 -.835231440E+02 -.838542380E+02 -.841802685E+02 -.844967822E+02 -.848002185E+02 -.850878710E+02 -.853578187E+02 -.856088367E+02 -.858402970E+02 -.860520675E+02 -.862444153E+02 -.864179169E+02 -.865733790E+02 -.867117696E+02 -.868341606E+02 -.869416813E+02 -.870354804E+02 -.871166977E+02 -.871864425E+02 -.872457782E+02 -.872957123E+02 -.873371902E+02 -.873710926E+02 -.873982349E+02 -.874193692E+02 -.874351876E+02 -.874463264E+02 -.874533716E+02 -.874568652E+02 -.874573120E+02 -.874551871E+02 -.874509447E+02 -.874450276E+02 -.874378781E+02 -.874299506E+02 -.874217270E+02 -.874137343E+02 -.874065672E+02 -.874009147E+02 -.873975944E+02 -.873975944E+02
 -.874343210E+02 -.874343210E+02 -.874396892E+02 -.874489587E+02 -.874609456E+02 -.874746786E+02 -.874893440E+02 -.875042418E+02 -.875187504E+02 -.875322981E+02 -.875443394E+02 -.875543353E+02 -.875617358E+02 -.875659656E+02 -.875664098E+02 -.875624018E+02 -.875532113E+02 -.875380340E+02 -.875159807E+02 -.874860682E+02 -.874472115E+02 -.873982170E+02 -.873377784E+02 -.872644759E+02 -.871767801E+02 -.870730608E+02 -.869516047E+02 -.868106420E+02 -.866483851E+02 -.864630823E+02 -.862530879E+02 -.860169521E+02 -.857535324E+02 -.854621266E+02 -.851426273E+02 -.847956944E+02 -.844229383E+02 -.840271052E+02 -.836122460E+02 -.831838508E+02 -.827489222E+02 -.823159597E+02 -.818948257E+02 -.814964707E+02 -.811325042E+02 -.808146168E+02 -.805538824E+02 -.803599974E+02 -.802405395E+02 -.802003384E+02 -.802410539E+02 -.803610266E+02 -.805554270E+02 -.808166782E+02 -.811350838E+02 -.814995704E+02 -.818984479E+02 -.823201070E+02 -.827535976E+02 -.831890576E+02 -.836179879E+02 -.840333863E+02 -.844297628E+02 -.848030668E+02 -.851505524E+02 -.854706093E+02 -.857625779E+02 -.860265657E+02 -.862632748E+02 -.864738477E+02 -.866597340E+02 -.868225792E+02 -.869641346E+02 -.870861871E+02 -.871905058E+02 -.872788029E+02 -.873527069E+02 -.874137457E+02 -.874633366E+02 -.875027827E+02 -.875332737E+02 -.875558898E+02 -.875716078E+02 -.875813089E+02 -.875857876E+02 -.875857613E+02 -.875818805E+02 -.875747398E+02 -.875648889E+02 -.875528446E+02 -.875391043E+02 -.875241607E+02 -.875085178E+02 -.874927117E+02 -.874773328E+02 -.874630557E+02 -.874506737E+02 -.874411443E+02 -.874356449E+02 -.874356449E+02
 -.874783836E+02 -.874783836E+02 -.874863032E+02 -.875001251E+02 -.875182577E+02 -.875394302E+02 -.875626115E+02 -.875869453E+02 -.876116995E+02 -.876362254E+02 -.876599238E+02 -.876822176E+02 -.877025273E+02 -.877202507E+02 -.877347425E+02 -.877452971E+02 -.877511305E+02 -.877513630E+02 -.877450023E+02 -.877309260E+02 -.877078644E+02 -.876743845E+02 -.876288741E+02 -.875695293E+02 -.874943444E+02 -.874011084E+02 -.872874086E+02 -.871506459E+02 -.869880645E+02 -.867968018E+02 -.865739623E+02 -.863167227E+02 -.860224731E+02 -.856889996E+02 -.853147128E+02 -.848989221E+02 -.844421526E+02 -.839464932E+02 -.834159559E+02 -.828568154E+02 -.822778820E+02 -.816906534E+02 -.811092772E+02 -.805502575E+02 -.800318527E+02 -.795731367E+02 -.791927544E+02 -.789074618E+02 -.787306204E+02 -.786708660E+02 -.787311877E+02 -.789085971E+02 -.791944588E+02 -.795754118E+02 -.800347008E+02 -.805536816E+02 -.811132806E+02 -.816952403E+02 -.822830568E+02 -.828625832E+02 -.834223225E+02 -.839534648E+02 -.844497360E+02 -.849071246E+02 -.853235421E+02 -.856984641E+02 -.860325815E+02 -.863274842E+02 -.865853863E+02 -.868088981E+02 -.870008432E+02 -.871641169E+02 -.873015819E+02 -.874159938E+02 -.875099511E+02 -.875858656E+02 -.876459473E+02 -.876922001E+02 -.877264255E+02 -.877502326E+02 -.877650500E+02 -.877721418E+02 -.877726230E+02 -.877674761E+02 -.877575684E+02 -.877436672E+02 -.877264574E+02 -.877065564E+02 -.876845312E+02 -.876609152E+02 -.876362263E+02 -.876109869E+02 -.875857466E+02 -.875611098E+02 -.875377673E+02 -.875165370E+02 -.874984137E+02 -.874846330E+02 -.874767514E+02 -.874767514E+02
 -.875250445E+02 -.875250445E+02 -.875356996E+02 -.875544181E+02 -.875791882E+02 -.876084368E+02 -.876409192E+02 -.876756335E+02 -.877117532E+02 -.877485734E+02 -.877854671E+02 -.878218493E+02 -.878571462E+02 -.878907675E+02 -.879220818E+02 -.879503921E+02 -.879749122E+02 -.879947419E+02 -.880088419E+02 -.880160066E+02 -.880148355E+02 -.880037028E+02 -.879807259E+02 -.879437335E+02 -.878902338E+02 -.878173864E+02 -.877219789E+02 -.876004136E+02 -.874487097E+02 -.872625267E+02 -.870372196E+02 -.867679360E+02 -.864497677E+02 -.860779711E+02 -.856482709E+02 -.851572587E+02 -.846028954E+02 -.839851158E+02 -.833065182E+02 -.825731020E+02 -.817949849E+02 -.809869980E+02 -.801690201E+02 -.793658849E+02 -.786066893E+02 -.779233658E+02 -.773484740E+02 -.769123285E+02 -.766397877E+02 -.765472369E+02 -.766404054E+02 -.769135647E+02 -.773503301E+02 -.779258441E+02 -.786097929E+02 -.793696176E+02 -.801733865E+02 -.809920034E+02 -.818006354E+02 -.825794046E+02 -.833134806E+02 -.839927465E+02 -.846112037E+02 -.851662546E+02 -.856579654E+02 -.860883758E+02 -.864608949E+02 -.867797989E+02 -.870498320E+02 -.872759032E+02 -.874628653E+02 -.876153637E+02 -.877377392E+02 -.878339730E+02 -.879076623E+02 -.879620191E+02 -.879998831E+02 -.880237443E+02 -.880357720E+02 -.880378453E+02 -.880315856E+02 -.880183868E+02 -.879994463E+02 -.879757917E+02 -.879483081E+02 -.879177615E+02 -.878848226E+02 -.878500881E+02 -.878141025E+02 -.877773801E+02 -.877404280E+02 -.877037713E+02 -.876679823E+02 -.876337147E+02 -.876017454E+02 -.875730259E+02 -.875487481E+02 -.875304275E+02 -.875200100E+02 -.875200100E+02
 -.875730027E+02 -.875730027E+02 -.875865034E+02 -.876103312E+02 -.876420550E+02 -.876798055E+02 -.877221370E+02 -.877679192E+02 -.878162532E+02 -.878664052E+02 -.879177526E+02 -.879697407E+02 -.880218451E+02 -.880735388E+02 -.881242619E+02 -.881733920E+02 -.882202146E+02 -.882638915E+02 -.883034269E+02 -.883376298E+02 -.883650719E+02 -.883840407E+02 -.883924872E+02 -.883879674E+02 -.883675797E+02 -.883278979E+02 -.882649030E+02 -.881739175E+02 -.880495486E+02 -.878856486E+02 -.876753056E+02 -.874108815E+02 -.870841190E+02 -.866863457E+02 -.862088088E+02 -.856431773E+02 -.849822500E+02 -.842209006E+02 -.833572767E+02 -.823942352E+02 -.813409457E+02 -.802145147E+02 -.790413821E+02 -.778581296E+02 -.767112396E+02 -.756553139E+02 -.747493665E+02 -.740511284E+02 -.736098781E+02 -.734590568E+02 -.736105427E+02 -.740524584E+02 -.747513640E+02 -.756579815E+02 -.767145812E+02 -.778621499E+02 -.790460867E+02 -.802199104E+02 -.813470402E+02 -.824010370E+02 -.833647956E+02 -.842291473E+02 -.849912362E+02 -.856529159E+02 -.862193136E+02 -.866976317E+02 -.870962022E+02 -.874237789E+02 -.876890354E+02 -.879002299E+02 -.880650015E+02 -.881902628E+02 -.882821623E+02 -.883460933E+02 -.883867335E+02 -.884081018E+02 -.884136238E+02 -.884061999E+02 -.883882717E+02 -.883618851E+02 -.883287478E+02 -.882902810E+02 -.882476663E+02 -.882018861E+02 -.881537611E+02 -.881039818E+02 -.880531390E+02 -.880017503E+02 -.879502871E+02 -.878992001E+02 -.878489471E+02 -.878000232E+02 -.877529948E+02 -.877085418E+02 -.876675071E+02 -.876309608E+02 -.876002804E+02 -.875772545E+02 -.875642159E+02 -.875642159E+02
 -.876206258E+02 -.876206258E+02 -.876369849E+02 -.876659604E+02 -.877047161E+02 -.877511042E+02 -.878034974E+02 -.878606598E+02 -.879216466E+02 -.879857255E+02 -.880523147E+02 -.881209315E+02 -.881911506E+02 -.882625660E+02 -.883347577E+02 -.884072574E+02 -.884795153E+02 -.885508626E+02 -.886204706E+02 -.886873037E+02 -.887500646E+02 -.888071296E+02 -.888564735E+02 -.888955808E+02 -.889213429E+02 -.889299404E+02 -.889167098E+02 -.888759970E+02 -.888010018E+02 -.886836206E+02 -.885143011E+02 -.882819294E+02 -.879737807E+02 -.875755761E+02 -.870717065E+02 -.864457007E+02 -.856810327E+02 -.847623799E+02 -.836774418E+02 -.824194114E+02 -.809901238E+02 -.794037810E+02 -.776909341E+02 -.759020880E+02 -.741098951E+02 -.724085104E+02 -.709084947E+02 -.697260031E+02 -.689663095E+02 -.687042146E+02 -.689670167E+02 -.697274185E+02 -.709106206E+02 -.724113501E+02 -.741134530E+02 -.759063697E+02 -.776959464E+02 -.794095318E+02 -.809966222E+02 -.824266677E+02 -.836854676E+02 -.847711880E+02 -.856906372E+02 -.864561169E+02 -.870829513E+02 -.875876675E+02 -.879867382E+02 -.882957738E+02 -.885290546E+02 -.886993068E+02 -.888176456E+02 -.888936246E+02 -.889353482E+02 -.889496178E+02 -.889420880E+02 -.889174225E+02 -.888794405E+02 -.888312495E+02 -.887753631E+02 -.887138031E+02 -.886481882E+02 -.885798083E+02 -.885096883E+02 -.884386423E+02 -.883673187E+02 -.882962402E+02 -.882258378E+02 -.881564826E+02 -.880885145E+02 -.880222717E+02 -.879581208E+02 -.878964910E+02 -.878379128E+02 -.877830653E+02 -.877328351E+02 -.876883906E+02 -.876512771E+02 -.876235398E+02 -.876078842E+02 -.876078842E+02
 -.876660091E+02 -.876660091E+02 -.876851218E+02 -.877190694E+02 -.877646410E+02 -.878194372E+02 -.878816750E+02 -.879500389E+02 -.880235654E+02 -.881015542E+02 -.881834982E+02 -.882690272E+02 -.883578622E+02 -.884497758E+02 -.885445561E+02 -.886419723E+02 -.887417391E+02 -.888434774E+02 -.889466699E+02 -.890506083E+02 -.891543291E+02 -.892565357E+02 -.893555025E+02 -.894489569E+02 -.895339350E+02 -.896066063E+02 -.896620618E+02 -.896940628E+02 -.896947463E+02 -.896542881E+02 -.895605302E+02 -.893985865E+02 -.891504557E+02 -.887946929E+02 -.883062181E+02 -.876563840E+02 -.868134793E+02 -.857439067E+02 -.844143480E+02 -.827952854E+02 -.808662604E+02 -.786231629E+02 -.760875489E+02 -.733173760E+02 -.704174719E+02 -.675464830E+02 -.649151995E+02 -.627698961E+02 -.613555198E+02 -.608601475E+02 -.613562645E+02 -.627713866E+02 -.649174385E+02 -.675494741E+02 -.704212204E+02 -.733218882E+02 -.760928325E+02 -.786292269E+02 -.808731153E+02 -.828029429E+02 -.844228215E+02 -.857532108E+02 -.868236303E+02 -.876673996E+02 -.883181177E+02 -.888074975E+02 -.891641879E+02 -.894132706E+02 -.895761923E+02 -.896709558E+02 -.897124490E+02 -.897128314E+02 -.896819286E+02 -.896276051E+02 -.895561004E+02 -.894723241E+02 -.893801069E+02 -.892824118E+02 -.891815096E+02 -.890791227E+02 -.889765424E+02 -.888747243E+02 -.887743652E+02 -.886759663E+02 -.885798842E+02 -.884863734E+02 -.883956232E+02 -.883077892E+02 -.882230238E+02 -.881415054E+02 -.880634707E+02 -.879892496E+02 -.879193079E+02 -.878542990E+02 -.877951296E+02 -.877430436E+02 -.876997307E+02 -.876674682E+02 -.876493053E+02 -.876493053E+02
 -.877070811E+02 -.877070811E+02 -.877287100E+02 -.877672126E+02 -.878190477E+02 -.878816000E+02 -.879529610E+02 -.880317612E+02 -.881170427E+02 -.882081613E+02 -.883047109E+02 -.884064636E+02 -.885133227E+02 -.886252831E+02 -.887423959E+02 -.888647363E+02 -.889923701E+02 -.891253166E+02 -.892635064E+02 -.894067288E+02 -.895545662E+02 -.897063110E+02 -.898608581E+02 -.900165676E+02 -.901710882E+02 -.903211313E+02 -.904621840E+02 -.905881465E+02 -.906908788E+02 -.907596401E+02 -.907804068E+02 -.907350592E+02 -.906004388E+02 -.903472984E+02 -.899392082E+02 -.893315378E+02 -.884707379E+02 -.872942859E+02 -.857318727E+02 -.837086793E+02 -.811519234E+02 -.780021624E+02 -.742309664E+02 -.698661462E+02 -.650241169E+02 -.599452014E+02 -.550206638E+02 -.507897715E+02 -.478746870E+02 -.468233579E+02 -.478754634E+02 -.507913256E+02 -.550229985E+02 -.599483209E+02 -.650280267E+02 -.698708535E+02 -.742364796E+02 -.780084917E+02 -.811590802E+02 -.837166768E+02 -.857407256E+02 -.873040106E+02 -.884813525E+02 -.893430621E+02 -.899516639E+02 -.903607091E+02 -.906148297E+02 -.907504578E+02 -.907968424E+02 -.907771440E+02 -.907094843E+02 -.906078887E+02 -.904830999E+02 -.903432596E+02 -.901944687E+02 -.900412413E+02 -.898868661E+02 -.897336940E+02 -.895833633E+02 -.894369757E+02 -.892952337E+02 -.891585463E+02 -.890271123E+02 -.889009834E+02 -.887801159E+02 -.886644105E+02 -.885537459E+02 -.884480088E+02 -.883471207E+02 -.882510663E+02 -.881599236E+02 -.880738997E+02 -.879933746E+02 -.879189557E+02 -.878515493E+02 -.877924521E+02 -.877434716E+02 -.877070838E+02 -.876866403E+02 -.876866403E+02
 -.877417547E+02 -.877417547E+02 -.877655258E+02 -.878079142E+02 -.878651068E+02 -.879343153E+02 -.880135362E+02 -.881013689E+02 -.881968776E+02 -.882994872E+02 -.884089033E+02 -.885250515E+02 -.886480305E+02 -.887780737E+02 -.889155186E+02 -.890607788E+02 -.892143160E+02 -.893766109E+02 -.895481277E+02 -.897292699E+02 -.899203225E+02 -.901213745E+02 -.903322158E+02 -.905521970E+02 -.907800418E+02 -.910135949E+02 -.912494859E+02 -.914826823E+02 -.917058992E+02 -.919088245E+02 -.920771102E+02 -.921910721E+02 -.922240332E+02 -.921402499E+02 -.918923727E+02 -.914184400E+02 -.906384978E+02 -.894511261E+02 -.877304853E+02 -.853250728E+02 -.820603058E+02 -.777484568E+02 -.722114219E+02 -.653240766E+02 -.570875770E+02 -.477400834E+02 -.379005734E+02 -.287072641E+02 -.218378243E+02 -.191785415E+02 -.218386260E+02 -.287088691E+02 -.379029845E+02 -.477433053E+02 -.570916157E+02 -.653289398E+02 -.722171187E+02 -.777549980E+02 -.820677040E+02 -.853333422E+02 -.877396418E+02 -.894611875E+02 -.906494836E+02 -.914303718E+02 -.919052741E+02 -.921541464E+02 -.922389525E+02 -.922070440E+02 -.920941669E+02 -.919270001E+02 -.917252303E+02 -.915032076E+02 -.912712462E+02 -.910366328E+02 -.908044017E+02 -.905779244E+02 -.903593568E+02 -.901499749E+02 -.899504266E+02 -.897609190E+02 -.895813574E+02 -.894114482E+02 -.892507752E+02 -.890988557E+02 -.889551829E+02 -.888192589E+02 -.886906207E+02 -.885688637E+02 -.884536634E+02 -.883447994E+02 -.882421829E+02 -.881458906E+02 -.880562081E+02 -.879736868E+02 -.878992180E+02 -.878341312E+02 -.877803236E+02 -.877404311E+02 -.877180540E+02 -.877180540E+02
 -.877681126E+02 -.877681126E+02 -.877935231E+02 -.878388900E+02 -.879001979E+02 -.879745326E+02 -.880598257E+02 -.881546617E+02 -.882581331E+02 -.883697312E+02 -.884892645E+02 -.886167973E+02 -.887526045E+02 -.888971366E+02 -.890509934E+02 -.892149022E+02 -.893896983E+02 -.895763049E+02 -.897757089E+02 -.899889302E+02 -.902169782E+02 -.904607914E+02 -.907211500E+02 -.909985528E+02 -.912930430E+02 -.916039628E+02 -.919296108E+02 -.922667663E+02 -.926100298E+02 -.929509153E+02 -.932766046E+02 -.935682450E+02 -.937986337E+02 -.939290859E+02 -.939052284E+02 -.936514046E+02 -.930633378E+02 -.919987130E+02 -.902654888E+02 -.876082126E+02 -.836937116E+02 -.780999013E+02 -.703162164E+02 -.597731981E+02 -.459347342E+02 -.285117822E+02 -.788803415E+01 0.141414148E+02 0.333392793E+02 0.423531010E+02 0.333384591E+02 0.141397729E+02 -.789050099E+01 -.285150787E+02 -.459388668E+02 -.597781748E+02 -.703220470E+02 -.781065971E+02 -.837012858E+02 -.876166802E+02 -.902748667E+02 -.920090199E+02 -.930745944E+02 -.936636338E+02 -.939184551E+02 -.939433372E+02 -.938139389E+02 -.935846359E+02 -.932941153E+02 -.929695822E+02 -.926298920E+02 -.922878650E+02 -.919519897E+02 -.916276675E+02 -.913181213E+02 -.910250536E+02 -.907491230E+02 -.904902864E+02 -.902480435E+02 -.900216109E+02 -.898100447E+02 -.896123266E+02 -.894274235E+02 -.892543290E+02 -.890920928E+02 -.889398417E+02 -.887967963E+02 -.886622855E+02 -.885357628E+02 -.884168239E+02 -.883052310E+02 -.882009440E+02 -.881041628E+02 -.880153847E+02 -.879354806E+02 -.878657974E+02 -.878082945E+02 -.877657242E+02 -.877418719E+02 -.877418719E+02
 -.877846021E+02 -.877846021E+02 -.878110429E+02 -.878582840E+02 -.879221853E+02 -.879997563E+02 -.880888911E+02 -.881881693E+02 -.882967061E+02 -.884140409E+02 -.885400548E+02 -.886749093E+02 -.888190030E+02 -.889729390E+02 -.891375031E+02 -.893136471E+02 -.895024762E+02 -.897052369E+02 -.899233040E+02 -.901581617E+02 -.904113755E+02 -.906845490E+02 -.909792573E+02 -.912969474E+02 -.916387891E+02 -.920054572E+02 -.923968148E+02 -.928114564E+02 -.932460546E+02 -.936944277E+02 -.941462143E+02 -.945849902E+02 -.949855958E+02 -.953103398E+02 -.955035976E+02 -.954841134E+02 -.951339992E+02 -.942829829E+02 -.926858246E+02 -.899899845E+02 -.856896352E+02 -.790613540E+02 -.690775827E+02 -.543000405E+02 -.327773073E+02 -.203713036E+01 0.405509052E+02 0.962695629E+02 0.160324524E+03 0.208411537E+03 0.160323692E+03 0.962678985E+02 0.405484046E+02 -.204047216E+01 -.327814969E+02 -.543050861E+02 -.690834945E+02 -.790681436E+02 -.856973162E+02 -.899985724E+02 -.926953369E+02 -.942934389E+02 -.951454204E+02 -.954965233E+02 -.955170220E+02 -.953248068E+02 -.950011359E+02 -.946016361E+02 -.941640014E+02 -.937133939E+02 -.932662402E+02 -.928329045E+02 -.924195708E+02 -.920295686E+02 -.916643055E+02 -.913239201E+02 -.910077384E+02 -.907145905E+02 -.904430282E+02 -.901914733E+02 -.899583165E+02 -.897419835E+02 -.895409765E+02 -.893539010E+02 -.891794822E+02 -.890165762E+02 -.888641772E+02 -.887214260E+02 -.885876200E+02 -.884622265E+02 -.883449041E+02 -.882355314E+02 -.881342482E+02 -.880415126E+02 -.879581787E+02 -.878856009E+02 -.878257747E+02 -.877815232E+02 -.877567456E+02 -.877567456E+02
 -.877902096E+02 -.877902096E+02 -.878170017E+02 -.878648821E+02 -.879296688E+02 -.880083458E+02 -.880987950E+02 -.881995950E+02 -.883098699E+02 -.884291766E+02 -.885574223E+02 -.886948038E+02 -.888417639E+02 -.889989611E+02 -.891672486E+02 -.893476600E+02 -.895413990E+02 -.897498315E+02 -.899744762E+02 -.902169909E+02 -.904791512E+02 -.907628143E+02 -.910698627E+02 -.914021149E+02 -.917611907E+02 -.921483076E+02 -.925639826E+02 -.930075948E+02 -.934767509E+02 -.939663707E+02 -.944673696E+02 -.949647657E+02 -.954349559E+02 -.958417878E+02 -.961308697E+02 -.962212717E+02 -.959933129E+02 -.952703574E+02 -.937912307E+02 -.911675173E+02 -.868156198E+02 -.798449617E+02 -.688664966E+02 -.516495155E+02 -.244761511E+02 0.191326731E+02 0.910481157E+02 0.214187652E+03 0.435084448E+03 0.852610857E+03 0.435083613E+03 0.214185980E+03 0.910456039E+02 0.191293163E+02 -.244803595E+02 -.516545840E+02 -.688724353E+02 -.798517824E+02 -.868233363E+02 -.911761452E+02 -.938007877E+02 -.952808629E+02 -.960047888E+02 -.962337417E+02 -.961443598E+02 -.958563266E+02 -.954505740E+02 -.949814964E+02 -.944852487E+02 -.939854365E+02 -.934970444E+02 -.930291594E+02 -.925868644E+02 -.921725547E+02 -.917868535E+02 -.914292454E+02 -.910985136E+02 -.907930385E+02 -.905110004E+02 -.902505137E+02 -.900097154E+02 -.897868211E+02 -.895801592E+02 -.893881912E+02 -.892095230E+02 -.890429112E+02 -.888872680E+02 -.887416660E+02 -.886053460E+02 -.884777295E+02 -.883584376E+02 -.882473199E+02 -.881444944E+02 -.880504051E+02 -.879658994E+02 -.878923337E+02 -.878317154E+02 -.877868911E+02 -.877617985E+02 -.877617985E+02
 -.877845827E+02 -.877845827E+02 -.878110224E+02 -.878582616E+02 -.879221604E+02 -.879997284E+02 -.880888599E+02 -.881881344E+02 -.882966674E+02 -.884139983E+02 -.885400082E+02 -.886748588E+02 -.888189484E+02 -.889728803E+02 -.891374404E+02 -.893135804E+02 -.895024055E+02 -.897051622E+02 -.899232255E+02 -.901580794E+02 -.904112895E+02 -.906844594E+02 -.909791641E+02 -.912968507E+02 -.916386890E+02 -.920053540E+02 -.923967084E+02 -.928113469E+02 -.932459421E+02 -.936943124E+02 -.941460963E+02 -.945848695E+02 -.949854727E+02 -.953102143E+02 -.955034699E+02 -.954839836E+02 -.951338674E+02 -.942828492E+02 -.926856893E+02 -.899898475E+02 -.856894968E+02 -.790612144E+02 -.690774419E+02 -.542998987E+02 -.327771646E+02 -.203698697E+01 0.405510491E+02 0.962697073E+02 0.160324668E+03 0.208411682E+03 0.160323837E+03 0.962680432E+02 0.405485490E+02 -.204032821E+01 -.327813535E+02 -.543049435E+02 -.690833527E+02 -.790680028E+02 -.856971766E+02 -.899984341E+02 -.926952001E+02 -.942933036E+02 -.951452868E+02 -.954963916E+02 -.955168923E+02 -.953246791E+02 -.950010105E+02 -.946015130E+02 -.941638808E+02 -.937132759E+02 -.932661250E+02 -.928327922E+02 -.924194613E+02 -.920294623E+02 -.916642023E+02 -.913238202E+02 -.910076418E+02 -.907144974E+02 -.904429387E+02 -.901913874E+02 -.899582344E+02 -.897419051E+02 -.895409020E+02 -.893538303E+02 -.891794156E+02 -.890165135E+02 -.888641186E+02 -.887213715E+02 -.885875694E+02 -.884621800E+02 -.883448616E+02 -.882354928E+02 -.881342133E+02 -.880414813E+02 -.879581507E+02 -.878855759E+02 -.878257522E+02 -.877815026E+02 -.877567261E+02 -.877567261E+02
 -.877680736E+02 -.877680736E+02 -.877934820E+02 -.878388451E+02 -.879001480E+02 -.879744767E+02 -.880597630E+02 -.881545917E+02 -.882580555E+02 -.883696458E+02 -.884891711E+02 -.886166959E+02 -.887524950E+02 -.888970190E+02 -.890508677E+02 -.892147684E+02 -.893895566E+02 -.895761553E+02 -.897755515E+02 -.899887652E+02 -.902168058E+02 -.904606118E+02 -.907209632E+02 -.909983591E+02 -.912928426E+02 -.916037557E+02 -.919293974E+02 -.922665468E+02 -.926098043E+02 -.929506841E+02 -.932763680E+02 -.935680031E+02 -.937983869E+02 -.939288344E+02 -.939049724E+02 -.936511444E+02 -.930630736E+02 -.919984452E+02 -.902652175E+02 -.876079382E+02 -.836934343E+02 -.780996213E+02 -.703159342E+02 -.597729138E+02 -.459344482E+02 -.285114947E+02 -.788774555E+01 0.141417043E+02 0.333395693E+02 0.423533913E+02 0.333387495E+02 0.141400630E+02 -.789021154E+01 -.285147901E+02 -.459385794E+02 -.597778889E+02 -.703217628E+02 -.781063149E+02 -.837010060E+02 -.876164030E+02 -.902745924E+02 -.920087487E+02 -.930743267E+02 -.936633697E+02 -.939181950E+02 -.939430813E+02 -.938136875E+02 -.935843893E+02 -.932938736E+02 -.929693458E+02 -.926296610E+02 -.922876398E+02 -.919517704E+02 -.916274543E+02 -.913179144E+02 -.910248533E+02 -.907489295E+02 -.904900998E+02 -.902478640E+02 -.900214387E+02 -.898098800E+02 -.896121695E+02 -.894272740E+02 -.892541874E+02 -.890919592E+02 -.889397161E+02 -.887966788E+02 -.886621761E+02 -.885356615E+02 -.884167307E+02 -.883051458E+02 -.882008665E+02 -.881040929E+02 -.880153220E+02 -.879354245E+02 -.878657473E+02 -.878082494E+02 -.877656829E+02 -.877418327E+02 -.877418327E+02
 -.877416958E+02 -.877416958E+02 -.877654638E+02 -.878078465E+02 -.878650315E+02 -.879342310E+02 -.880134418E+02 -.881012635E+02 -.881967608E+02 -.882993586E+02 -.884087627E+02 -.885248989E+02 -.886478656E+02 -.887778966E+02 -.889153294E+02 -.890605774E+02 -.892141026E+02 -.893763856E+02 -.895478908E+02 -.897290215E+02 -.899200629E+02 -.901211040E+02 -.903319346E+02 -.905519053E+02 -.907797399E+02 -.910132832E+02 -.912491646E+02 -.914823518E+02 -.917055597E+02 -.919084764E+02 -.920767540E+02 -.921907080E+02 -.922236616E+02 -.921398712E+02 -.918919873E+02 -.914180481E+02 -.906381000E+02 -.894507228E+02 -.877300768E+02 -.853246596E+02 -.820598882E+02 -.777480353E+02 -.722109969E+02 -.653236486E+02 -.570871464E+02 -.477396506E+02 -.379001388E+02 -.287068283E+02 -.218373875E+02 -.191781043E+02 -.218381888E+02 -.287084323E+02 -.379025487E+02 -.477428708E+02 -.570911830E+02 -.653285093E+02 -.722166908E+02 -.777545732E+02 -.820672827E+02 -.853329248E+02 -.877392287E+02 -.894607791E+02 -.906490805E+02 -.914299742E+02 -.919048825E+02 -.921537612E+02 -.922385740E+02 -.922066727E+02 -.920938030E+02 -.919266441E+02 -.917248826E+02 -.915028685E+02 -.912709159E+02 -.910363118E+02 -.908040902E+02 -.905776228E+02 -.903590654E+02 -.901496939E+02 -.899501564E+02 -.897606597E+02 -.895811093E+02 -.894112116E+02 -.892505502E+02 -.890986425E+02 -.889549817E+02 -.888190698E+02 -.886904438E+02 -.885686990E+02 -.884535109E+02 -.883446591E+02 -.882420546E+02 -.881457740E+02 -.880561028E+02 -.879735923E+02 -.878991335E+02 -.878340557E+02 -.877802557E+02 -.877403689E+02 -.877179950E+02 -.877179950E+02
 -.877070019E+02 -.877070019E+02 -.877286266E+02 -.877671216E+02 -.878189466E+02 -.878814870E+02 -.879528344E+02 -.880316200E+02 -.881168862E+02 -.882079890E+02 -.883045225E+02 -.884062589E+02 -.885131017E+02 -.886250457E+02 -.887421422E+02 -.888644664E+02 -.889920840E+02 -.891250146E+02 -.892631888E+02 -.894063958E+02 -.895542183E+02 -.897059484E+02 -.898604811E+02 -.900161766E+02 -.901706836E+02 -.903207134E+02 -.904617533E+02 -.905877034E+02 -.906904238E+02 -.907591735E+02 -.907799292E+02 -.907345711E+02 -.905999406E+02 -.903467908E+02 -.899386915E+02 -.893310126E+02 -.884702046E+02 -.872937452E+02 -.857313251E+02 -.837081254E+02 -.811513637E+02 -.780015975E+02 -.742303967E+02 -.698655725E+02 -.650235397E+02 -.599446213E+02 -.550200813E+02 -.507891873E+02 -.478741016E+02 -.468227719E+02 -.478748774E+02 -.507907403E+02 -.550224143E+02 -.599477385E+02 -.650274467E+02 -.698702764E+02 -.742359061E+02 -.780079222E+02 -.811585154E+02 -.837161173E+02 -.857401719E+02 -.873034633E+02 -.884808121E+02 -.893425292E+02 -.899511390E+02 -.903601927E+02 -.906143224E+02 -.907499601E+02 -.907963546E+02 -.907766668E+02 -.907090181E+02 -.906074341E+02 -.904826572E+02 -.903428292E+02 -.901940512E+02 -.900408370E+02 -.898864754E+02 -.897333174E+02 -.895830010E+02 -.894366282E+02 -.892949011E+02 -.891582291E+02 -.890268107E+02 -.889006977E+02 -.887798462E+02 -.886641570E+02 -.885535088E+02 -.884477880E+02 -.883469163E+02 -.882508782E+02 -.881597516E+02 -.880737435E+02 -.879932335E+02 -.879188291E+02 -.878514361E+02 -.877923509E+02 -.877433805E+02 -.877070004E+02 -.876865613E+02 -.876865613E+02
 -.876659093E+02 -.876659093E+02 -.876850165E+02 -.877189547E+02 -.877645137E+02 -.878192948E+02 -.878815157E+02 -.879498612E+02 -.880233684E+02 -.881013374E+02 -.881832611E+02 -.882687696E+02 -.883575840E+02 -.884494770E+02 -.885442368E+02 -.886416326E+02 -.887413791E+02 -.888430974E+02 -.889462702E+02 -.890501893E+02 -.891538911E+02 -.892560792E+02 -.893550280E+02 -.894484647E+02 -.895334257E+02 -.896060803E+02 -.896615197E+02 -.896935052E+02 -.896941736E+02 -.896537009E+02 -.895599292E+02 -.893979722E+02 -.891498288E+02 -.887940540E+02 -.883055678E+02 -.876557230E+02 -.868128082E+02 -.857432262E+02 -.844136589E+02 -.827945882E+02 -.808655560E+02 -.786224519E+02 -.760868320E+02 -.733166539E+02 -.704167455E+02 -.675457528E+02 -.649144664E+02 -.627691607E+02 -.613547830E+02 -.608594100E+02 -.613555270E+02 -.627706499E+02 -.649167033E+02 -.675487412E+02 -.704204904E+02 -.733211619E+02 -.760921107E+02 -.786285102E+02 -.808724045E+02 -.828022387E+02 -.844221246E+02 -.857525219E+02 -.868229502E+02 -.876667289E+02 -.883174570E+02 -.888068476E+02 -.891635494E+02 -.894126441E+02 -.895755785E+02 -.896703552E+02 -.897118623E+02 -.897122592E+02 -.896813715E+02 -.896270635E+02 -.895555749E+02 -.894718153E+02 -.893796152E+02 -.892819377E+02 -.891810536E+02 -.890786853E+02 -.889761239E+02 -.888743251E+02 -.887739856E+02 -.886756067E+02 -.885795447E+02 -.884860544E+02 -.883953248E+02 -.883075114E+02 -.882227666E+02 -.881412687E+02 -.880632542E+02 -.879890529E+02 -.879191303E+02 -.878541396E+02 -.877949871E+02 -.877429162E+02 -.876996162E+02 -.876673632E+02 -.876492058E+02 -.876492058E+02
 -.876205048E+02 -.876205048E+02 -.876368574E+02 -.876658214E+02 -.877045619E+02 -.877509318E+02 -.878033046E+02 -.878604448E+02 -.879214083E+02 -.879854632E+02 -.880520278E+02 -.881206198E+02 -.881908139E+02 -.882622045E+02 -.883343712E+02 -.884068463E+02 -.884790797E+02 -.885504028E+02 -.886199870E+02 -.886867967E+02 -.887495347E+02 -.888065773E+02 -.888558993E+02 -.888949853E+02 -.889207267E+02 -.889293041E+02 -.889160539E+02 -.888753223E+02 -.888003089E+02 -.886829101E+02 -.885135738E+02 -.882811862E+02 -.879730222E+02 -.875748030E+02 -.870709197E+02 -.864449008E+02 -.856802207E+02 -.847615565E+02 -.836766079E+02 -.824185678E+02 -.809892714E+02 -.794029206E+02 -.776900666E+02 -.759012143E+02 -.741090161E+02 -.724076269E+02 -.709076077E+02 -.697251134E+02 -.689654180E+02 -.687033222E+02 -.689661243E+02 -.697265270E+02 -.709097309E+02 -.724104631E+02 -.741125697E+02 -.759054909E+02 -.776950729E+02 -.794086646E+02 -.809957622E+02 -.824258157E+02 -.836846244E+02 -.847703545E+02 -.856898142E+02 -.864553053E+02 -.870821519E+02 -.875868811E+02 -.879859656E+02 -.882950158E+02 -.885283119E+02 -.886985802E+02 -.888169358E+02 -.888929322E+02 -.889346741E+02 -.889489625E+02 -.889414522E+02 -.889168068E+02 -.888788456E+02 -.888306759E+02 -.887748114E+02 -.887132739E+02 -.886476818E+02 -.885793252E+02 -.885092291E+02 -.884382071E+02 -.883669080E+02 -.882958542E+02 -.882254767E+02 -.881561465E+02 -.880882033E+02 -.880219853E+02 -.879578589E+02 -.878962531E+02 -.878376979E+02 -.877828724E+02 -.877326627E+02 -.876882365E+02 -.876511384E+02 -.876234128E+02 -.876077638E+02 -.876077638E+02
 -.875728600E+02 -.875728600E+02 -.875863530E+02 -.876101673E+02 -.876418731E+02 -.876796023E+02 -.877219098E+02 -.877676660E+02 -.878159726E+02 -.878660962E+02 -.879174146E+02 -.879693735E+02 -.880214485E+02 -.880731128E+02 -.881238066E+02 -.881729076E+02 -.882197014E+02 -.882633498E+02 -.883028572E+02 -.883370325E+02 -.883644476E+02 -.883833900E+02 -.883918107E+02 -.883872658E+02 -.883668537E+02 -.883271482E+02 -.882641303E+02 -.881731226E+02 -.880487322E+02 -.878848116E+02 -.876744488E+02 -.874100058E+02 -.870832253E+02 -.866854349E+02 -.862078817E+02 -.856422350E+02 -.849812933E+02 -.842199306E+02 -.833562943E+02 -.823932414E+02 -.813399415E+02 -.802135010E+02 -.790403601E+02 -.778571003E+02 -.767102040E+02 -.756542730E+02 -.747483215E+02 -.740500802E+02 -.736088278E+02 -.734580054E+02 -.736094913E+02 -.740514082E+02 -.747503158E+02 -.756569366E+02 -.767135405E+02 -.778611145E+02 -.790450577E+02 -.802188887E+02 -.813460269E+02 -.824000332E+02 -.833638022E+02 -.842281653E+02 -.849902667E+02 -.856519597E+02 -.862183718E+02 -.866967052E+02 -.870952919E+02 -.874228859E+02 -.876881604E+02 -.878993738E+02 -.880641652E+02 -.881894471E+02 -.882813681E+02 -.883453213E+02 -.883859845E+02 -.884073766E+02 -.884129230E+02 -.884055241E+02 -.883876217E+02 -.883612616E+02 -.883281512E+02 -.882897120E+02 -.882471252E+02 -.882013735E+02 -.881532772E+02 -.881035271E+02 -.880527135E+02 -.880013543E+02 -.879499205E+02 -.878988627E+02 -.878486386E+02 -.877997428E+02 -.877527418E+02 -.877083146E+02 -.876673040E+02 -.876307793E+02 -.876001171E+02 -.875771048E+02 -.875640741E+02 -.875640741E+02
 -.875248797E+02 -.875248797E+02 -.875355258E+02 -.875542286E+02 -.875789780E+02 -.876082019E+02 -.876406565E+02 -.876753409E+02 -.877114289E+02 -.877482163E+02 -.877850765E+02 -.878214249E+02 -.878566877E+02 -.878902751E+02 -.879215556E+02 -.879498323E+02 -.879743191E+02 -.879941159E+02 -.880081835E+02 -.880153163E+02 -.880141139E+02 -.880029507E+02 -.879799440E+02 -.879429226E+02 -.878893947E+02 -.878165199E+02 -.877210858E+02 -.875994948E+02 -.874477661E+02 -.872615593E+02 -.870362293E+02 -.867669238E+02 -.864487347E+02 -.860769184E+02 -.856471994E+02 -.851561695E+02 -.846017897E+02 -.839839946E+02 -.833053827E+02 -.825719533E+02 -.817938242E+02 -.809858265E+02 -.801678389E+02 -.793646952E+02 -.786054923E+02 -.779221628E+02 -.773472661E+02 -.769111170E+02 -.766385738E+02 -.765460218E+02 -.766391903E+02 -.769123508E+02 -.773491187E+02 -.779246364E+02 -.786085901E+02 -.793684209E+02 -.801721971E+02 -.809908226E+02 -.817994643E+02 -.825782444E+02 -.833123325E+02 -.839916116E+02 -.846100831E+02 -.851651495E+02 -.856568769E+02 -.860873050E+02 -.864598429E+02 -.867787667E+02 -.870488207E+02 -.872749137E+02 -.874618987E+02 -.876144210E+02 -.877368213E+02 -.878330807E+02 -.879067966E+02 -.879611809E+02 -.879990731E+02 -.880229633E+02 -.880350208E+02 -.880371247E+02 -.880308961E+02 -.880177292E+02 -.879988209E+02 -.879751992E+02 -.879477489E+02 -.879172360E+02 -.878843309E+02 -.878496304E+02 -.878136788E+02 -.877769902E+02 -.877400714E+02 -.877034473E+02 -.876676898E+02 -.876334522E+02 -.876015107E+02 -.875728161E+02 -.875485594E+02 -.875302546E+02 -.875198460E+02 -.875198460E+02
 -.874781960E+02 -.874781960E+02 -.874861054E+02 -.874999094E+02 -.875180181E+02 -.875391625E+02 -.875623121E+02 -.875866118E+02 -.876113300E+02 -.876358186E+02 -.876594789E+02 -.876817340E+02 -.877020050E+02 -.877196896E+02 -.877341429E+02 -.877446592E+02 -.877504547E+02 -.877506497E+02 -.877442521E+02 -.877301395E+02 -.877070423E+02 -.876735276E+02 -.876279833E+02 -.875686054E+02 -.874933883E+02 -.874001211E+02 -.872863910E+02 -.871495990E+02 -.869869895E+02 -.867956996E+02 -.865728340E+02 -.863155695E+02 -.860212962E+02 -.856878001E+02 -.853134920E+02 -.848976812E+02 -.844408928E+02 -.839452158E+02 -.834146622E+02 -.828555066E+02 -.822765596E+02 -.816893186E+02 -.811079313E+02 -.805489021E+02 -.800304889E+02 -.795717661E+02 -.791913782E+02 -.789060815E+02 -.787292372E+02 -.786694815E+02 -.787298033E+02 -.789072141E+02 -.791930786E+02 -.795740358E+02 -.800333304E+02 -.805523182E+02 -.811119256E+02 -.816938949E+02 -.822817225E+02 -.828612614E+02 -.834210144E+02 -.839521717E+02 -.844484593E+02 -.849058656E+02 -.853223020E+02 -.856972441E+02 -.860313829E+02 -.863263082E+02 -.865842341E+02 -.868077708E+02 -.869997419E+02 -.871630428E+02 -.873005361E+02 -.874149772E+02 -.875089648E+02 -.875849106E+02 -.876450245E+02 -.876913103E+02 -.877255697E+02 -.877494115E+02 -.877642645E+02 -.877713925E+02 -.877719105E+02 -.877668011E+02 -.877569313E+02 -.877430685E+02 -.877258972E+02 -.877060349E+02 -.876840484E+02 -.876604709E+02 -.876358200E+02 -.876106177E+02 -.875854134E+02 -.875608107E+02 -.875374999E+02 -.875162980E+02 -.874981987E+02 -.874844360E+02 -.874765647E+02 -.874765647E+02
 -.874341099E+02 -.874341099E+02 -.874394665E+02 -.874487158E+02 -.874606758E+02 -.874743769E+02 -.874890066E+02 -.875038659E+02 -.875183340E+02 -.875318397E+02 -.875438381E+02 -.875537904E+02 -.875611473E+02 -.875653334E+02 -.875657341E+02 -.875616829E+02 -.875524497E+02 -.875372302E+02 -.875151352E+02 -.874851819E+02 -.874462852E+02 -.873972514E+02 -.873367745E+02 -.872634348E+02 -.871757027E+02 -.870719482E+02 -.869504580E+02 -.868094623E+02 -.866471736E+02 -.864618402E+02 -.862518164E+02 -.860156526E+02 -.857522061E+02 -.854607749E+02 -.851412516E+02 -.847942959E+02 -.844215186E+02 -.840256657E+02 -.836107880E+02 -.831823759E+02 -.827474320E+02 -.823144555E+02 -.818933091E+02 -.814949432E+02 -.811309674E+02 -.808130722E+02 -.805523315E+02 -.803584419E+02 -.802389809E+02 -.801987783E+02 -.802394938E+02 -.803594681E+02 -.805538717E+02 -.808151276E+02 -.811335396E+02 -.814980340E+02 -.818969209E+02 -.823185910E+02 -.827520941E+02 -.831875680E+02 -.836165139E+02 -.840319292E+02 -.844283241E+02 -.848016480E+02 -.851491550E+02 -.854692346E+02 -.857612273E+02 -.860252405E+02 -.862619764E+02 -.864725774E+02 -.866584931E+02 -.868213688E+02 -.869629560E+02 -.870850416E+02 -.871893944E+02 -.872777267E+02 -.873516670E+02 -.874127431E+02 -.874623722E+02 -.875018575E+02 -.875323885E+02 -.875550454E+02 -.875708050E+02 -.875805483E+02 -.875850697E+02 -.875850865E+02 -.875812493E+02 -.875741522E+02 -.875643449E+02 -.875523439E+02 -.875386465E+02 -.875237447E+02 -.875081423E+02 -.874923746E+02 -.874770315E+02 -.874627863E+02 -.874504314E+02 -.874409223E+02 -.874354345E+02 -.874354345E+02
 -.873935743E+02 -.873935743E+02 -.873966132E+02 -.874017408E+02 -.874081601E+02 -.874151893E+02 -.874222302E+02 -.874287438E+02 -.874342290E+02 -.874382056E+02 -.874402004E+02 -.874397343E+02 -.874363116E+02 -.874294112E+02 -.874184775E+02 -.874029134E+02 -.873820736E+02 -.873552585E+02 -.873217100E+02 -.872806076E+02 -.872310665E+02 -.871721378E+02 -.871028113E+02 -.870220212E+02 -.869286563E+02 -.868215752E+02 -.866996279E+02 -.865616842E+02 -.864066711E+02 -.862336201E+02 -.860417239E+02 -.858304055E+02 -.855993977E+02 -.853488321E+02 -.850793367E+02 -.847921363E+02 -.844891518E+02 -.841730895E+02 -.838475103E+02 -.835168674E+02 -.831864991E+02 -.828625641E+02 -.825519077E+02 -.822618525E+02 -.819999138E+02 -.817734496E+02 -.815892650E+02 -.814532028E+02 -.813697607E+02 -.813417760E+02 -.813702187E+02 -.814541190E+02 -.815906397E+02 -.817752836E+02 -.820022078E+02 -.822646075E+02 -.825551249E+02 -.828662449E+02 -.831906449E+02 -.835214799E+02 -.838525912E+02 -.841786407E+02 -.844951750E+02 -.847986335E+02 -.850863098E+02 -.853562829E+02 -.856073279E+02 -.858388165E+02 -.860506170E+02 -.862429962E+02 -.864165306E+02 -.865720269E+02 -.867104530E+02 -.868328809E+02 -.869404397E+02 -.870342782E+02 -.871155360E+02 -.871853224E+02 -.872447008E+02 -.872946787E+02 -.873362013E+02 -.873701493E+02 -.873973380E+02 -.874185195E+02 -.874343856E+02 -.874455726E+02 -.874526664E+02 -.874562088E+02 -.874567043E+02 -.874546278E+02 -.874504333E+02 -.874445629E+02 -.874374586E+02 -.874295741E+02 -.874213904E+02 -.874134335E+02 -.874062965E+02 -.874006668E+02 -.873973593E+02 -.873973593E+02
 -.873572107E+02 -.873572107E+02 -.873581970E+02 -.873596867E+02 -.873612370E+02 -.873624348E+02 -.873628867E+02 -.873622106E+02 -.873600278E+02 -.873559564E+02 -.873496048E+02 -.873405664E+02 -.873284142E+02 -.873126967E+02 -.872929335E+02 -.872686124E+02 -.872391865E+02 -.872040722E+02 -.871626487E+02 -.871142582E+02 -.870582076E+02 -.869937729E+02 -.869202050E+02 -.868367384E+02 -.867426045E+02 -.866370466E+02 -.865193417E+02 -.863888257E+02 -.862449249E+02 -.860871928E+02 -.859153537E+02 -.857293503E+02 -.855293978E+02 -.853160395E+02 -.850902051E+02 -.848532652E+02 -.846070809E+02 -.843540411E+02 -.840970824E+02 -.838396864E+02 -.835858459E+02 -.833399963E+02 -.831069076E+02 -.828915376E+02 -.826988470E+02 -.825335874E+02 -.824000726E+02 -.823019506E+02 -.822419971E+02 -.822219494E+02 -.822423992E+02 -.823027549E+02 -.824012792E+02 -.825351963E+02 -.827008583E+02 -.828939514E+02 -.831097242E+02 -.833432156E+02 -.835894681E+02 -.838437113E+02 -.841015100E+02 -.843588711E+02 -.846123130E+02 -.848588987E+02 -.850962392E+02 -.853224730E+02 -.855362291E+02 -.857365776E+02 -.859229743E+02 -.860952036E+02 -.862533220E+02 -.863976045E+02 -.865284964E+02 -.866465704E+02 -.867524893E+02 -.868469746E+02 -.869307810E+02 -.870046756E+02 -.870694211E+02 -.871257641E+02 -.871744258E+02 -.872160956E+02 -.872514274E+02 -.872810375E+02 -.873055042E+02 -.873253687E+02 -.873411365E+02 -.873532802E+02 -.873622430E+02 -.873684424E+02 -.873722744E+02 -.873741191E+02 -.873743459E+02 -.873733206E+02 -.873714119E+02 -.873690005E+02 -.873664887E+02 -.873643116E+02 -.873629510E+02 -.873629510E+02
 -.873253465E+02 -.873253465E+02 -.873245576E+02 -.873229122E+02 -.873202855E+02 -.873165090E+02 -.873113788E+02 -.873046618E+02 -.872960991E+02 -.872854076E+02 -.872722815E+02 -.872563919E+02 -.872373869E+02 -.872148912E+02 -.871885058E+02 -.871578074E+02 -.871223494E+02 -.870816624E+02 -.870352557E+02 -.869826207E+02 -.869232342E+02 -.868565648E+02 -.867820797E+02 -.866992548E+02 -.866075865E+02 -.865066067E+02 -.863959006E+02 -.862751277E+02 -.861440462E+02 -.860025398E+02 -.858506488E+02 -.856886020E+02 -.855168505E+02 -.853361018E+02 -.851473516E+02 -.849519116E+02 -.847514307E+02 -.845479065E+02 -.843436833E+02 -.841414344E+02 -.839441246E+02 -.837549525E+02 -.835772702E+02 -.834144827E+02 -.832699295E+02 -.831467541E+02 -.830477684E+02 -.829753225E+02 -.829311880E+02 -.829164671E+02 -.829315341E+02 -.829760146E+02 -.830488063E+02 -.831481374E+02 -.832716576E+02 -.834165549E+02 -.835796857E+02 -.837577101E+02 -.839472231E+02 -.841448722E+02 -.843474587E+02 -.845520172E+02 -.847558744E+02 -.849566852E+02 -.851524519E+02 -.853415249E+02 -.855225918E+02 -.856946563E+02 -.858570104E+02 -.860092018E+02 -.861510009E+02 -.862823665E+02 -.864034134E+02 -.865143822E+02 -.866156121E+02 -.867075160E+02 -.867905605E+02 -.868652469E+02 -.869320973E+02 -.869916420E+02 -.870444101E+02 -.870909219E+02 -.871316832E+02 -.871671816E+02 -.871978838E+02 -.872242334E+02 -.872466510E+02 -.872655337E+02 -.872812557E+02 -.872941692E+02 -.873046052E+02 -.873128756E+02 -.873192732E+02 -.873240736E+02 -.873275356E+02 -.873299011E+02 -.873313945E+02 -.873322199E+02 -.873325579E+02 -.873325579E+02
 -.872980651E+02 -.872980651E+02 -.872957770E+02 -.872914934E+02 -.872853686E+02 -.872774511E+02 -.872677081E+02 -.872560435E+02 -.872423107E+02 -.872263219E+02 -.872078553E+02 -.871866598E+02 -.871624588E+02 -.871349531E+02 -.871038236E+02 -.870687333E+02 -.870293295E+02 -.869852472E+02 -.869361118E+02 -.868815433E+02 -.868211613E+02 -.867545911E+02 -.866814713E+02 -.866014626E+02 -.865142587E+02 -.864195984E+02 -.863172802E+02 -.862071783E+02 -.860892601E+02 -.859636058E+02 -.858304288E+02 -.856900959E+02 -.855431484E+02 -.853903208E+02 -.852325573E+02 -.850710243E+02 -.849071165E+02 -.847424567E+02 -.845788847E+02 -.844184372E+02 -.842633146E+02 -.841158361E+02 -.839783825E+02 -.838533277E+02 -.837429627E+02 -.836494141E+02 -.835745616E+02 -.835199614E+02 -.834867780E+02 -.834757324E+02 -.834870687E+02 -.835205426E+02 -.835754327E+02 -.836505743E+02 -.837444108E+02 -.838550623E+02 -.839804018E+02 -.841181381E+02 -.842658966E+02 -.844212964E+02 -.845820177E+02 -.847458597E+02 -.849107852E+02 -.850749535E+02 -.852367416E+02 -.853947539E+02 -.855478231E+02 -.856950044E+02 -.858355622E+02 -.859689542E+02 -.860948124E+02 -.862129223E+02 -.863232024E+02 -.864256837E+02 -.865204904E+02 -.866078225E+02 -.866879393E+02 -.867611451E+02 -.868277773E+02 -.868881952E+02 -.869427716E+02 -.869918847E+02 -.870359128E+02 -.870752289E+02 -.871101974E+02 -.871411706E+02 -.871684864E+02 -.871924671E+02 -.872134169E+02 -.872316214E+02 -.872473450E+02 -.872608300E+02 -.872722933E+02 -.872819231E+02 -.872898739E+02 -.872962592E+02 -.873011415E+02 -.873045189E+02 -.873063056E+02 -.873063056E+02
 -.872752596E+02 -.872752596E+02 -.872717362E+02 -.872652876E+02 -.872563067E+02 -.872450302E+02 -.872315757E+02 -.872159694E+02 -.871981668E+02 -.871780683E+02 -.871555308E+02 -.871303766E+02 -.871024005E+02 -.870713751E+02 -.870370552E+02 -.869991821E+02 -.869574875E+02 -.869116969E+02 -.868615341E+02 -.868067258E+02 -.867470065E+02 -.866821244E+02 -.866118485E+02 -.865359764E+02 -.864543426E+02 -.863668290E+02 -.862733752E+02 -.861739909E+02 -.860687676E+02 -.859578925E+02 -.858416609E+02 -.857204894E+02 -.855949271E+02 -.854656662E+02 -.853335487E+02 -.851995710E+02 -.850648827E+02 -.849307812E+02 -.847986988E+02 -.846701844E+02 -.845468764E+02 -.844304694E+02 -.843226737E+02 -.842251696E+02 -.841395570E+02 -.840673041E+02 -.840096965E+02 -.839677900E+02 -.839423701E+02 -.839339211E+02 -.839426067E+02 -.839682628E+02 -.840104047E+02 -.840682464E+02 -.841407318E+02 -.842265748E+02 -.843243067E+02 -.844323272E+02 -.845489554E+02 -.846724805E+02 -.848012072E+02 -.849334966E+02 -.850677992E+02 -.852026818E+02 -.853368463E+02 -.854691421E+02 -.855985721E+02 -.857242932E+02 -.858456121E+02 -.859619785E+02 -.860729747E+02 -.861783039E+02 -.862777776E+02 -.863713025E+02 -.864588676E+02 -.865405314E+02 -.866164104E+02 -.866866682E+02 -.867515054E+02 -.868111514E+02 -.868658563E+02 -.869158844E+02 -.869615082E+02 -.870030039E+02 -.870406466E+02 -.870747071E+02 -.871054482E+02 -.871331221E+02 -.871579671E+02 -.871802043E+02 -.872000344E+02 -.872176327E+02 -.872331441E+02 -.872466752E+02 -.872582848E+02 -.872679709E+02 -.872756528E+02 -.872811484E+02 -.872841417E+02 -.872841417E+02
 -.872566845E+02 -.872566845E+02 -.872521708E+02 -.872439943E+02 -.872327472E+02 -.872188251E+02 -.872024743E+02 -.871838275E+02 -.871629301E+02 -.871397613E+02 -.871142492E+02 -.870862829E+02 -.870557218E+02 -.870224028E+02 -.869861467E+02 -.869467635E+02 -.869040565E+02 -.868578277E+02 -.868078814E+02 -.867540294E+02 -.866960959E+02 -.866339224E+02 -.865673743E+02 -.864963465E+02 -.864207711E+02 -.863406245E+02 -.862559356E+02 -.861667938E+02 -.860733581E+02 -.859758649E+02 -.858746366E+02 -.857700888E+02 -.856627366E+02 -.855531988E+02 -.854422009E+02 -.853305743E+02 -.852192527E+02 -.851092648E+02 -.850017228E+02 -.848978063E+02 -.847987420E+02 -.847057792E+02 -.846201611E+02 -.845430942E+02 -.844757147E+02 -.844190554E+02 -.843740135E+02 -.843413210E+02 -.843215201E+02 -.843149439E+02 -.843217045E+02 -.843416892E+02 -.843745644E+02 -.844197875E+02 -.844766259E+02 -.845441818E+02 -.846214219E+02 -.847072092E+02 -.848003369E+02 -.848995609E+02 -.850036312E+02 -.851113204E+02 -.852214481E+02 -.853329014E+02 -.854446505E+02 -.855557607E+02 -.856653997E+02 -.857728409E+02 -.858774642E+02 -.859787533E+02 -.860762914E+02 -.861697545E+02 -.862589047E+02 -.863435816E+02 -.864236941E+02 -.864992115E+02 -.865701559E+02 -.866365937E+02 -.866986281E+02 -.867563927E+02 -.868100447E+02 -.868597595E+02 -.869057253E+02 -.869481389E+02 -.869872008E+02 -.870231118E+02 -.870560692E+02 -.870862626E+02 -.871138704E+02 -.871390551E+02 -.871619583E+02 -.871826939E+02 -.872013409E+02 -.872179322E+02 -.872324415E+02 -.872447653E+02 -.872546996E+02 -.872619081E+02 -.872658813E+02 -.872658813E+02
 -.872420020E+02 -.872420020E+02 -.872367199E+02 -.872272095E+02 -.872142250E+02 -.871982928E+02 -.871797665E+02 -.871588686E+02 -.871357218E+02 -.871103736E+02 -.870828144E+02 -.870529918E+02 -.870208218E+02 -.869861974E+02 -.869489961E+02 -.869090857E+02 -.868663296E+02 -.868205915E+02 -.867717401E+02 -.867196534E+02 -.866642235E+02 -.866053608E+02 -.865429994E+02 -.864771018E+02 -.864076645E+02 -.863347238E+02 -.862583609E+02 -.861787084E+02 -.860959551E+02 -.860103520E+02 -.859222167E+02 -.858319376E+02 -.857399765E+02 -.856468704E+02 -.855532309E+02 -.854597425E+02 -.853671574E+02 -.852762885E+02 -.851879997E+02 -.851031928E+02 -.850227924E+02 -.849477281E+02 -.848789142E+02 -.848172289E+02 -.847634916E+02 -.847184414E+02 -.846827160E+02 -.846568330E+02 -.846411740E+02 -.846359730E+02 -.846413085E+02 -.846571012E+02 -.846831169E+02 -.847189730E+02 -.847641514E+02 -.848180138E+02 -.848798204E+02 -.849487511E+02 -.850239269E+02 -.851044328E+02 -.851893385E+02 -.852777184E+02 -.853686699E+02 -.854613282E+02 -.855548793E+02 -.856485700E+02 -.857417147E+02 -.858337007E+02 -.859239897E+02 -.860121185E+02 -.860976974E+02 -.861804073E+02 -.862599959E+02 -.863362725E+02 -.864091033E+02 -.864784052E+02 -.865441406E+02 -.866063115E+02 -.866649540E+02 -.867201332E+02 -.867719380E+02 -.868204765E+02 -.868658715E+02 -.869082565E+02 -.869477715E+02 -.869845593E+02 -.870187613E+02 -.870505135E+02 -.870799419E+02 -.871071571E+02 -.871322481E+02 -.871552746E+02 -.871762568E+02 -.871951632E+02 -.872118938E+02 -.872262585E+02 -.872379491E+02 -.872465016E+02 -.872512473E+02 -.872512473E+02
 -.872308209E+02 -.872308209E+02 -.872249669E+02 -.872144706E+02 -.872002134E+02 -.871828259E+02 -.871627487E+02 -.871402781E+02 -.871156012E+02 -.870888231E+02 -.870599870E+02 -.870290904E+02 -.869960976E+02 -.869609489E+02 -.869235692E+02 -.868838741E+02 -.868417754E+02 -.867971861E+02 -.867500248E+02 -.867002198E+02 -.866477133E+02 -.865924652E+02 -.865344571E+02 -.864736965E+02 -.864102208E+02 -.863441012E+02 -.862754471E+02 -.862044094E+02 -.861311845E+02 -.860560173E+02 -.859792039E+02 -.859010934E+02 -.858220889E+02 -.857426473E+02 -.856632782E+02 -.855845403E+02 -.855070372E+02 -.854314111E+02 -.853583346E+02 -.852885005E+02 -.852226111E+02 -.851613644E+02 -.851054405E+02 -.850554868E+02 -.850121028E+02 -.849758256E+02 -.849471161E+02 -.849263467E+02 -.849137910E+02 -.849096162E+02 -.849138784E+02 -.849265207E+02 -.849473754E+02 -.849761681E+02 -.850125256E+02 -.850559865E+02 -.851060129E+02 -.851620043E+02 -.852233128E+02 -.852892573E+02 -.853591389E+02 -.854322546E+02 -.855079104E+02 -.855854329E+02 -.856641787E+02 -.857435432E+02 -.858229665E+02 -.859019379E+02 -.859799991E+02 -.860567457E+02 -.861318272E+02 -.862049461E+02 -.862758559E+02 -.863443589E+02 -.864103026E+02 -.864735761E+02 -.865341069E+02 -.865918564E+02 -.866468161E+02 -.866990037E+02 -.867484592E+02 -.867952411E+02 -.868394227E+02 -.868810885E+02 -.869203303E+02 -.869572441E+02 -.869919251E+02 -.870244644E+02 -.870549435E+02 -.870834284E+02 -.871099628E+02 -.871345593E+02 -.871571880E+02 -.871777622E+02 -.871961197E+02 -.872119988E+02 -.872250057E+02 -.872345733E+02 -.872399057E+02 -.872399057E+02
 -.872227274E+02 -.872227274E+02 -.872164725E+02 -.872052917E+02 -.871901625E+02 -.871717957E+02 -.871506996E+02 -.871272293E+02 -.871016240E+02 -.870740359E+02 -.870445519E+02 -.870132110E+02 -.869800171E+02 -.869449500E+02 -.869079731E+02 -.868690403E+02 -.868281021E+02 -.867851096E+02 -.867400193E+02 -.866927970E+02 -.866434209E+02 -.865918853E+02 -.865382037E+02 -.864824120E+02 -.864245718E+02 -.863647727E+02 -.863031358E+02 -.862398154E+02 -.861750020E+02 -.861089236E+02 -.860418469E+02 -.859740784E+02 -.859059638E+02 -.858378877E+02 -.857702707E+02 -.857035674E+02 -.856382615E+02 -.855748610E+02 -.855138915E+02 -.854558884E+02 -.854013890E+02 -.853509224E+02 -.853049998E+02 -.852641044E+02 -.852286804E+02 -.851991239E+02 -.851757730E+02 -.851588996E+02 -.851487032E+02 -.851453054E+02 -.851487466E+02 -.851589857E+02 -.851759002E+02 -.851992901E+02 -.852288825E+02 -.852643386E+02 -.853052615E+02 -.853512061E+02 -.854016885E+02 -.854561966E+02 -.855142002E+02 -.855751613E+02 -.856385433E+02 -.857038197E+02 -.857704814E+02 -.858380435E+02 -.859060504E+02 -.859740800E+02 -.860417467E+02 -.861087034E+02 -.861746422E+02 -.862392950E+02 -.863024323E+02 -.863638625E+02 -.864234295E+02 -.864810112E+02 -.865365166E+02 -.865898832E+02 -.866410744E+02 -.866900764E+02 -.867368951E+02 -.867815535E+02 -.868240882E+02 -.868645465E+02 -.869029830E+02 -.869394562E+02 -.869740245E+02 -.870067420E+02 -.870376533E+02 -.870667871E+02 -.870941490E+02 -.871197121E+02 -.871434044E+02 -.871650936E+02 -.871845667E+02 -.872015039E+02 -.872154437E+02 -.872257385E+02 -.872314946E+02 -.872314946E+02
 -.872173083E+02 -.872173083E+02 -.872107988E+02 -.871991903E+02 -.871835291E+02 -.871645843E+02 -.871429151E+02 -.871189214E+02 -.870928832E+02 -.870649898E+02 -.870353633E+02 -.870040762E+02 -.869711646E+02 -.869366398E+02 -.869004959E+02 -.868627174E+02 -.868232844E+02 -.867821773E+02 -.867393808E+02 -.866948877E+02 -.866487014E+02 -.866008394E+02 -.865513357E+02 -.865002431E+02 -.864476355E+02 -.863936102E+02 -.863382895E+02 -.862818227E+02 -.862243867E+02 -.861661876E+02 -.861074608E+02 -.860484709E+02 -.859895115E+02 -.859309032E+02 -.858729925E+02 -.858161481E+02 -.857607581E+02 -.857072253E+02 -.856559622E+02 -.856073853E+02 -.855619085E+02 -.855199367E+02 -.854818580E+02 -.854480369E+02 -.854188068E+02 -.853944634E+02 -.853752580E+02 -.853613924E+02 -.853530138E+02 -.853502120E+02 -.853530167E+02 -.853613974E+02 -.853752636E+02 -.853944671E+02 -.854188056E+02 -.854480266E+02 -.854818339E+02 -.855198931E+02 -.855618388E+02 -.856072819E+02 -.856558167E+02 -.857070284E+02 -.857604994E+02 -.858158161E+02 -.858725747E+02 -.859303860E+02 -.859888799E+02 -.860477091E+02 -.861065513E+02 -.861651120E+02 -.862231251E+02 -.862803538E+02 -.863365908E+02 -.863916578E+02 -.864454044E+02 -.864977070E+02 -.865484674E+02 -.865976108E+02 -.866450839E+02 -.866908529E+02 -.867349010E+02 -.867772262E+02 -.868178386E+02 -.868567581E+02 -.868940108E+02 -.869296263E+02 -.869636337E+02 -.869960575E+02 -.870269123E+02 -.870561964E+02 -.870838844E+02 -.871099166E+02 -.871341870E+02 -.871565265E+02 -.871766820E+02 -.871942883E+02 -.872088325E+02 -.872196067E+02 -.872256456E+02 -.872256456E+02
 -.872141676E+02 -.872141676E+02 -.872075264E+02 -.871957057E+02 -.871797963E+02 -.871606069E+02 -.871387323E+02 -.871146051E+02 -.870885354E+02 -.870607412E+02 -.870313719E+02 -.870005258E+02 -.869682649E+02 -.869346248E+02 -.868996240E+02 -.868632703E+02 -.868255665E+02 -.867865147E+02 -.867461203E+02 -.867043948E+02 -.866613591E+02 -.866170456E+02 -.865715002E+02 -.865247846E+02 -.864769777E+02 -.864281774E+02 -.863785013E+02 -.863280882E+02 -.862770987E+02 -.862257153E+02 -.861741427E+02 -.861226074E+02 -.860713564E+02 -.860206564E+02 -.859707917E+02 -.859220619E+02 -.858747785E+02 -.858292622E+02 -.857858383E+02 -.857448327E+02 -.857065669E+02 -.856713530E+02 -.856394887E+02 -.856112518E+02 -.855868952E+02 -.855666424E+02 -.855506826E+02 -.855391672E+02 -.855322065E+02 -.855298676E+02 -.855321726E+02 -.855390984E+02 -.855505774E+02 -.855664983E+02 -.855867090E+02 -.856110193E+02 -.856392049E+02 -.856710122E+02 -.857061622E+02 -.857443565E+02 -.857852820E+02 -.858286161E+02 -.858740321E+02 -.859212036E+02 -.859698088E+02 -.860195350E+02 -.860700816E+02 -.861211631E+02 -.861725116E+02 -.862238788E+02 -.862750370E+02 -.863257803E+02 -.863759249E+02 -.864253091E+02 -.864737929E+02 -.865212577E+02 -.865676048E+02 -.866127548E+02 -.866566458E+02 -.866992321E+02 -.867404823E+02 -.867803778E+02 -.868189100E+02 -.868560787E+02 -.868918888E+02 -.869263480E+02 -.869594628E+02 -.869912342E+02 -.870216532E+02 -.870506938E+02 -.870783055E+02 -.871044029E+02 -.871288530E+02 -.871514581E+02 -.871719344E+02 -.871898834E+02 -.872047548E+02 -.872157984E+02 -.872220004E+02 -.872220004E+02
 -.872129371E+02 -.872129371E+02 -.872062662E+02 -.871944111E+02 -.871784869E+02 -.871593255E+02 -.871375442E+02 -.871135974E+02 -.870878165E+02 -.870604402E+02 -.870316381E+02 -.870015285E+02 -.869701926E+02 -.869376850E+02 -.869040427E+02 -.868692910E+02 -.868334497E+02 -.867965366E+02 -.867585716E+02 -.867195794E+02 -.866795920E+02 -.866386506E+02 -.865968076E+02 -.865541283E+02 -.865106914E+02 -.864665911E+02 -.864219372E+02 -.863768559E+02 -.863314901E+02 -.862859996E+02 -.862405607E+02 -.861953657E+02 -.861506219E+02 -.861065504E+02 -.860633846E+02 -.860213679E+02 -.859807513E+02 -.859417909E+02 -.859047447E+02 -.858698692E+02 -.858374159E+02 -.858076274E+02 -.857807340E+02 -.857569496E+02 -.857364680E+02 -.857194598E+02 -.857060692E+02 -.856964110E+02 -.856905690E+02 -.856885936E+02 -.856905018E+02 -.856962759E+02 -.857058644E+02 -.857191829E+02 -.857361156E+02 -.857565176E+02 -.857802174E+02 -.858070203E+02 -.858367114E+02 -.858690597E+02 -.859038215E+02 -.859407444E+02 -.859795709E+02 -.860200420E+02 -.860619006E+02 -.861048945E+02 -.861487792E+02 -.861933204E+02 -.862382956E+02 -.862834965E+02 -.863287296E+02 -.863738175E+02 -.864185992E+02 -.864629308E+02 -.865066851E+02 -.865497514E+02 -.865920351E+02 -.866334568E+02 -.866739516E+02 -.867134675E+02 -.867519646E+02 -.867894132E+02 -.868257923E+02 -.868610873E+02 -.868952879E+02 -.869283853E+02 -.869603686E+02 -.869912213E+02 -.870209157E+02 -.870494069E+02 -.870766249E+02 -.871024646E+02 -.871267723E+02 -.871493292E+02 -.871698293E+02 -.871878509E+02 -.872028189E+02 -.872139568E+02 -.872202217E+02 -.872202217E+02
 -.872132830E+02 -.872132830E+02 -.872066654E+02 -.871949205E+02 -.871791702E+02 -.871602560E+02 -.871388066E+02 -.871152889E+02 -.870900477E+02 -.870633357E+02 -.870353368E+02 -.870061835E+02 -.869759714E+02 -.869447692E+02 -.869126272E+02 -.868795840E+02 -.868456714E+02 -.868109184E+02 -.867753550E+02 -.867390143E+02 -.867019350E+02 -.866641632E+02 -.866257538E+02 -.865867719E+02 -.865472935E+02 -.865074065E+02 -.864672111E+02 -.864268205E+02 -.863863605E+02 -.863459695E+02 -.863057985E+02 -.862660102E+02 -.862267781E+02 -.861882854E+02 -.861507237E+02 -.861142912E+02 -.860791909E+02 -.860456281E+02 -.860138085E+02 -.859839352E+02 -.859562062E+02 -.859308118E+02 -.859079314E+02 -.858877312E+02 -.858703612E+02 -.858559529E+02 -.858446173E+02 -.858364424E+02 -.858314924E+02 -.858298059E+02 -.858313958E+02 -.858362484E+02 -.858443242E+02 -.858555583E+02 -.858698617E+02 -.858871228E+02 -.859072090E+02 -.859299696E+02 -.859552374E+02 -.859828322E+02 -.860125627E+02 -.860442301E+02 -.860776301E+02 -.861125563E+02 -.861488022E+02 -.861861639E+02 -.862244420E+02 -.862634441E+02 -.863029857E+02 -.863428923E+02 -.863830002E+02 -.864231574E+02 -.864632243E+02 -.865030742E+02 -.865425933E+02 -.865816806E+02 -.866202477E+02 -.866582185E+02 -.866955282E+02 -.867321226E+02 -.867679572E+02 -.868029959E+02 -.868372093E+02 -.868705733E+02 -.869030666E+02 -.869346684E+02 -.869653551E+02 -.869950967E+02 -.870238515E+02 -.870515605E+02 -.870781390E+02 -.871034671E+02 -.871273763E+02 -.871496330E+02 -.871699164E+02 -.871877906E+02 -.872026666E+02 -.872137546E+02 -.872199998E+02 -.872199998E+02
 -.872149084E+02 -.872149084E+02 -.872084107E+02 -.871968914E+02 -.871814651E+02 -.871629715E+02 -.871420411E+02 -.871191457E+02 -.870946369E+02 -.870687755E+02 -.870417545E+02 -.870137165E+02 -.869847666E+02 -.869549838E+02 -.869244279E+02 -.868931467E+02 -.868611804E+02 -.868285659E+02 -.867953395E+02 -.867615394E+02 -.867272082E+02 -.866923937E+02 -.866571508E+02 -.866215423E+02 -.865856396E+02 -.865495235E+02 -.865132841E+02 -.864770217E+02 -.864408460E+02 -.864048766E+02 -.863692421E+02 -.863340799E+02 -.862995349E+02 -.862657592E+02 -.862329102E+02 -.862011499E+02 -.861706427E+02 -.861415542E+02 -.861140491E+02 -.860882891E+02 -.860644315E+02 -.860426261E+02 -.860230142E+02 -.860057258E+02 -.859908780E+02 -.859785732E+02 -.859688976E+02 -.859619193E+02 -.859576880E+02 -.859562336E+02 -.859575657E+02 -.859616739E+02 -.859685275E+02 -.859780760E+02 -.859902504E+02 -.860049637E+02 -.860221128E+02 -.860415797E+02 -.860632333E+02 -.860869319E+02 -.861125243E+02 -.861398527E+02 -.861687543E+02 -.861990634E+02 -.862306137E+02 -.862632395E+02 -.862967782E+02 -.863310711E+02 -.863659654E+02 -.864013149E+02 -.864369815E+02 -.864728355E+02 -.865087566E+02 -.865446341E+02 -.865803672E+02 -.866158652E+02 -.866510470E+02 -.866858413E+02 -.867201856E+02 -.867540263E+02 -.867873169E+02 -.868200179E+02 -.868520951E+02 -.868835178E+02 -.869142573E+02 -.869442844E+02 -.869735665E+02 -.870020635E+02 -.870297238E+02 -.870564777E+02 -.870822302E+02 -.871068509E+02 -.871301614E+02 -.871519189E+02 -.871717943E+02 -.871893448E+02 -.872039767E+02 -.872148982E+02 -.872210566E+02 -.872210566E+02
 -.872175540E+02 -.872175540E+02 -.872112286E+02 -.872000253E+02 -.871850400E+02 -.871671011E+02 -.871468334E+02 -.871247070E+02 -.871010747E+02 -.870762008E+02 -.870502833E+02 -.870234703E+02 -.869958737E+02 -.869675788E+02 -.869386520E+02 -.869091474E+02 -.868791108E+02 -.868485839E+02 -.868176068E+02 -.867862208E+02 -.867544695E+02 -.867224011E+02 -.866900686E+02 -.866575313E+02 -.866248552E+02 -.865921134E+02 -.865593863E+02 -.865267621E+02 -.864943362E+02 -.864622112E+02 -.864304966E+02 -.863993082E+02 -.863687673E+02 -.863390000E+02 -.863101362E+02 -.862823083E+02 -.862556503E+02 -.862302961E+02 -.862063785E+02 -.861840269E+02 -.861633669E+02 -.861445175E+02 -.861275906E+02 -.861126887E+02 -.860999041E+02 -.860893171E+02 -.860809951E+02 -.860749915E+02 -.860713451E+02 -.860700790E+02 -.860712008E+02 -.860747022E+02 -.860805591E+02 -.860887321E+02 -.860991669E+02 -.861117954E+02 -.861265365E+02 -.861432970E+02 -.861619736E+02 -.861824537E+02 -.862046172E+02 -.862283379E+02 -.862534853E+02 -.862799259E+02 -.863075249E+02 -.863361473E+02 -.863656599E+02 -.863959318E+02 -.864268361E+02 -.864582505E+02 -.864900584E+02 -.865221496E+02 -.865544206E+02 -.865867753E+02 -.866191251E+02 -.866513891E+02 -.866834941E+02 -.867153744E+02 -.867469712E+02 -.867782325E+02 -.868091124E+02 -.868395698E+02 -.868695678E+02 -.868990720E+02 -.869280488E+02 -.869564635E+02 -.869842768E+02 -.870114421E+02 -.870379005E+02 -.870635751E+02 -.870883639E+02 -.871121298E+02 -.871346887E+02 -.871557930E+02 -.871751109E+02 -.871921988E+02 -.872064663E+02 -.872171286E+02 -.872231466E+02 -.872231466E+02
 -.872209966E+02 -.872209966E+02 -.872148838E+02 -.872040657E+02 -.871896105E+02 -.871723277E+02 -.871528301E+02 -.871315808E+02 -.871089294E+02 -.870851397E+02 -.870604110E+02 -.870348943E+02 -.870087048E+02 -.869819317E+02 -.869546456E+02 -.869269041E+02 -.868987565E+02 -.868702474E+02 -.868414189E+02 -.868123132E+02 -.867829741E+02 -.867534482E+02 -.867237861E+02 -.866940428E+02 -.866642786E+02 -.866345591E+02 -.866049556E+02 -.865755453E+02 -.865464107E+02 -.865176398E+02 -.864893258E+02 -.864615663E+02 -.864344627E+02 -.864081201E+02 -.863826456E+02 -.863581480E+02 -.863347370E+02 -.863125213E+02 -.862916083E+02 -.862721024E+02 -.862541043E+02 -.862377094E+02 -.862230067E+02 -.862100778E+02 -.861989957E+02 -.861898241E+02 -.861826162E+02 -.861774141E+02 -.861742481E+02 -.861731366E+02 -.861740854E+02 -.861770879E+02 -.861821250E+02 -.861891657E+02 -.861981670E+02 -.862090750E+02 -.862218254E+02 -.862363442E+02 -.862525491E+02 -.862703502E+02 -.862896515E+02 -.863103514E+02 -.863323447E+02 -.863555232E+02 -.863797772E+02 -.864049965E+02 -.864310713E+02 -.864578935E+02 -.864853576E+02 -.865133610E+02 -.865418055E+02 -.865705973E+02 -.865996477E+02 -.866288735E+02 -.866581973E+02 -.866875475E+02 -.867168584E+02 -.867460701E+02 -.867751283E+02 -.868039838E+02 -.868325918E+02 -.868609117E+02 -.868889054E+02 -.869165365E+02 -.869437687E+02 -.869705635E+02 -.869968776E+02 -.870226599E+02 -.870478468E+02 -.870723570E+02 -.870960841E+02 -.871188876E+02 -.871405809E+02 -.871609157E+02 -.871795617E+02 -.871960803E+02 -.872098898E+02 -.872202206E+02 -.872260563E+02 -.872260563E+02
 -.872250468E+02 -.872250468E+02 -.872191767E+02 -.872087954E+02 -.871949360E+02 -.871783833E+02 -.871597331E+02 -.871394375E+02 -.871178391E+02 -.870951981E+02 -.870717122E+02 -.870475325E+02 -.870227754E+02 -.869975319E+02 -.869718745E+02 -.869458628E+02 -.869195478E+02 -.868929753E+02 -.868661882E+02 -.868392284E+02 -.868121386E+02 -.867849635E+02 -.867577503E+02 -.867305498E+02 -.867034164E+02 -.866764088E+02 -.866495899E+02 -.866230270E+02 -.865967914E+02 -.865709587E+02 -.865456078E+02 -.865208213E+02 -.864966842E+02 -.864732839E+02 -.864507094E+02 -.864290503E+02 -.864083965E+02 -.863888368E+02 -.863704587E+02 -.863533467E+02 -.863375820E+02 -.863232414E+02 -.863103965E+02 -.862991123E+02 -.862894474E+02 -.862814524E+02 -.862751696E+02 -.862706324E+02 -.862678650E+02 -.862668817E+02 -.862676873E+02 -.862702763E+02 -.862746336E+02 -.862807344E+02 -.862885445E+02 -.862980209E+02 -.863091122E+02 -.863217594E+02 -.863358963E+02 -.863514508E+02 -.863683454E+02 -.863864981E+02 -.864058235E+02 -.864262336E+02 -.864476386E+02 -.864699481E+02 -.864930715E+02 -.865169192E+02 -.865414031E+02 -.865664374E+02 -.865919389E+02 -.866178281E+02 -.866440289E+02 -.866704694E+02 -.866970822E+02 -.867238043E+02 -.867505770E+02 -.867773462E+02 -.868040622E+02 -.868306790E+02 -.868571542E+02 -.868834479E+02 -.869095224E+02 -.869353407E+02 -.869608649E+02 -.869860546E+02 -.870108641E+02 -.870352397E+02 -.870591152E+02 -.870824067E+02 -.871050061E+02 -.871267719E+02 -.871475179E+02 -.871669981E+02 -.871848875E+02 -.872007564E+02 -.872140373E+02 -.872239816E+02 -.872296029E+02 -.872296029E+02
 -.872295457E+02 -.872295457E+02 -.872239402E+02 -.872140325E+02 -.872008153E+02 -.871850445E+02 -.871672948E+02 -.871480038E+02 -.871275045E+02 -.871060507E+02 -.870838366E+02 -.870610112E+02 -.870376903E+02 -.870139647E+02 -.869899074E+02 -.869655787E+02 -.869410300E+02 -.869163071E+02 -.868914525E+02 -.868665072E+02 -.868415123E+02 -.868165098E+02 -.867915435E+02 -.867666597E+02 -.867419077E+02 -.867173394E+02 -.866930103E+02 -.866689790E+02 -.866453071E+02 -.866220593E+02 -.865993029E+02 -.865771075E+02 -.865555446E+02 -.865346872E+02 -.865146093E+02 -.864953851E+02 -.864770886E+02 -.864597926E+02 -.864435686E+02 -.864284855E+02 -.864146091E+02 -.864020018E+02 -.863907211E+02 -.863808196E+02 -.863723443E+02 -.863653358E+02 -.863598279E+02 -.863558475E+02 -.863534137E+02 -.863525381E+02 -.863532242E+02 -.863554679E+02 -.863592568E+02 -.863645712E+02 -.863713835E+02 -.863796592E+02 -.863893570E+02 -.864004293E+02 -.864128228E+02 -.864264792E+02 -.864413356E+02 -.864573253E+02 -.864743789E+02 -.864924241E+02 -.865113874E+02 -.865311941E+02 -.865517693E+02 -.865730385E+02 -.865949281E+02 -.866173657E+02 -.866402814E+02 -.866636072E+02 -.866872781E+02 -.867112322E+02 -.867354105E+02 -.867597578E+02 -.867842221E+02 -.868087547E+02 -.868333105E+02 -.868578468E+02 -.868823238E+02 -.869067036E+02 -.869309491E+02 -.869550236E+02 -.869788891E+02 -.870025041E+02 -.870258222E+02 -.870487883E+02 -.870713352E+02 -.870933783E+02 -.871148095E+02 -.871354883E+02 -.871552312E+02 -.871737972E+02 -.871908695E+02 -.872060306E+02 -.872187312E+02 -.872282484E+02 -.872336315E+02 -.872336315E+02
 -.872343621E+02 -.872343621E+02 -.872290358E+02 -.872196266E+02 -.872070828E+02 -.871921272E+02 -.871753113E+02 -.871570554E+02 -.871376807E+02 -.871174328E+02 -.870965001E+02 -.870750283E+02 -.870531309E+02 -.870308976E+02 -.870084005E+02 -.869856992E+02 -.869628448E+02 -.869398822E+02 -.869168529E+02 -.868937964E+02 -.868707516E+02 -.868477578E+02 -.868248555E+02 -.868020866E+02 -.867794952E+02 -.867571277E+02 -.867350325E+02 -.867132609E+02 -.866918659E+02 -.866709031E+02 -.866504298E+02 -.866305049E+02 -.866111887E+02 -.865925423E+02 -.865746274E+02 -.865575057E+02 -.865412383E+02 -.865258853E+02 -.865115052E+02 -.864981546E+02 -.864858872E+02 -.864747537E+02 -.864648008E+02 -.864560711E+02 -.864486028E+02 -.864424284E+02 -.864375754E+02 -.864340652E+02 -.864319134E+02 -.864311291E+02 -.864317152E+02 -.864336683E+02 -.864369785E+02 -.864416296E+02 -.864475995E+02 -.864548603E+02 -.864633786E+02 -.864731157E+02 -.864840284E+02 -.864960692E+02 -.865091870E+02 -.865233272E+02 -.865384328E+02 -.865544446E+02 -.865713019E+02 -.865889428E+02 -.866073052E+02 -.866263268E+02 -.866459459E+02 -.866661017E+02 -.866867348E+02 -.867077875E+02 -.867292039E+02 -.867509306E+02 -.867729164E+02 -.867951129E+02 -.868174739E+02 -.868399561E+02 -.868625183E+02 -.868851217E+02 -.869077291E+02 -.869303045E+02 -.869528125E+02 -.869752173E+02 -.869974811E+02 -.870195628E+02 -.870414159E+02 -.870629853E+02 -.870842038E+02 -.871049876E+02 -.871252301E+02 -.871447934E+02 -.871634985E+02 -.871811115E+02 -.871973259E+02 -.872117393E+02 -.872238235E+02 -.872328848E+02 -.872380129E+02 -.872380129E+02
 -.872393886E+02 -.872393886E+02 -.872343508E+02 -.872254553E+02 -.872136031E+02 -.871994819E+02 -.871836174E+02 -.871664110E+02 -.871481702E+02 -.871291309E+02 -.871094747E+02 -.870893424E+02 -.870688443E+02 -.870480676E+02 -.870270828E+02 -.870059483E+02 -.869847136E+02 -.869634226E+02 -.869421151E+02 -.869208287E+02 -.868996000E+02 -.868784656E+02 -.868574624E+02 -.868366284E+02 -.868160032E+02 -.867956276E+02 -.867755446E+02 -.867557983E+02 -.867364349E+02 -.867175020E+02 -.866990485E+02 -.866811244E+02 -.866637806E+02 -.866470685E+02 -.866310397E+02 -.866157456E+02 -.866012369E+02 -.865875634E+02 -.865747734E+02 -.865629134E+02 -.865520274E+02 -.865421569E+02 -.865333401E+02 -.865256118E+02 -.865190028E+02 -.865135397E+02 -.865092448E+02 -.865061354E+02 -.865042241E+02 -.865035182E+02 -.865040202E+02 -.865057270E+02 -.865086307E+02 -.865127182E+02 -.865179715E+02 -.865243678E+02 -.865318800E+02 -.865404765E+02 -.865501221E+02 -.865607778E+02 -.865724019E+02 -.865849494E+02 -.865983735E+02 -.866126253E+02 -.866276544E+02 -.866434095E+02 -.866598387E+02 -.866768899E+02 -.866945113E+02 -.867126516E+02 -.867312602E+02 -.867502879E+02 -.867696870E+02 -.867894111E+02 -.868094158E+02 -.868296587E+02 -.868500990E+02 -.868706979E+02 -.868914185E+02 -.869122252E+02 -.869330836E+02 -.869539600E+02 -.869748209E+02 -.869956315E+02 -.870163554E+02 -.870369522E+02 -.870573760E+02 -.870775726E+02 -.870974761E+02 -.871170042E+02 -.871360529E+02 -.871544885E+02 -.871721379E+02 -.871887756E+02 -.872041073E+02 -.872177477E+02 -.872291919E+02 -.872377785E+02 -.872426400E+02 -.872426400E+02
 -.872445386E+02 -.872445386E+02 -.872397942E+02 -.872314200E+02 -.872202677E+02 -.872069886E+02 -.871920807E+02 -.871759256E+02 -.871588157E+02 -.871409759E+02 -.871225802E+02 -.871037636E+02 -.870846320E+02 -.870652697E+02 -.870457448E+02 -.870261136E+02 -.870064241E+02 -.869867182E+02 -.869670339E+02 -.869474068E+02 -.869278710E+02 -.869084602E+02 -.868892082E+02 -.868701494E+02 -.868513189E+02 -.868327531E+02 -.868144896E+02 -.867965668E+02 -.867790249E+02 -.867619045E+02 -.867452477E+02 -.867290969E+02 -.867134952E+02 -.866984859E+02 -.866841125E+02 -.866704177E+02 -.866574440E+02 -.866452328E+02 -.866338239E+02 -.866232559E+02 -.866135651E+02 -.866047855E+02 -.865969485E+02 -.865900827E+02 -.865842132E+02 -.865793618E+02 -.865755466E+02 -.865727817E+02 -.865710774E+02 -.865704397E+02 -.865708704E+02 -.865723671E+02 -.865749233E+02 -.865785282E+02 -.865831672E+02 -.865888216E+02 -.865954691E+02 -.866030840E+02 -.866116372E+02 -.866210969E+02 -.866314284E+02 -.866425949E+02 -.866545575E+02 -.866672756E+02 -.866807074E+02 -.866948101E+02 -.867095403E+02 -.867248541E+02 -.867407079E+02 -.867570583E+02 -.867738623E+02 -.867910778E+02 -.868086637E+02 -.868265801E+02 -.868447883E+02 -.868632511E+02 -.868819325E+02 -.869007981E+02 -.869198144E+02 -.869389492E+02 -.869581709E+02 -.869774481E+02 -.869967492E+02 -.870160412E+02 -.870352889E+02 -.870544533E+02 -.870734897E+02 -.870923456E+02 -.871109567E+02 -.871292435E+02 -.871471054E+02 -.871644137E+02 -.871810022E+02 -.871966554E+02 -.872110923E+02 -.872239461E+02 -.872347372E+02 -.872428377E+02 -.872474260E+02 -.872474260E+02
 -.872497436E+02 -.872497436E+02 -.872452939E+02 -.872374424E+02 -.872269907E+02 -.872145524E+02 -.872005972E+02 -.871854854E+02 -.871694939E+02 -.871528359E+02 -.871356767E+02 -.871181448E+02 -.871003415E+02 -.870823472E+02 -.870642273E+02 -.870460356E+02 -.870278180E+02 -.870096142E+02 -.869914604E+02 -.869733898E+02 -.869554341E+02 -.869376243E+02 -.869199911E+02 -.869025656E+02 -.868853791E+02 -.868684639E+02 -.868518527E+02 -.868355794E+02 -.868196785E+02 -.868041852E+02 -.867891354E+02 -.867745655E+02 -.867605118E+02 -.867470112E+02 -.867341001E+02 -.867218145E+02 -.867101899E+02 -.866992608E+02 -.866890604E+02 -.866796207E+02 -.866709718E+02 -.866631418E+02 -.866561566E+02 -.866500397E+02 -.866448117E+02 -.866404906E+02 -.866370912E+02 -.866346252E+02 -.866331007E+02 -.866325228E+02 -.866328930E+02 -.866342092E+02 -.866364661E+02 -.866396548E+02 -.866437633E+02 -.866487761E+02 -.866546751E+02 -.866614388E+02 -.866690435E+02 -.866774627E+02 -.866866679E+02 -.866966284E+02 -.867073119E+02 -.867186847E+02 -.867307118E+02 -.867433574E+02 -.867565850E+02 -.867703578E+02 -.867846387E+02 -.867993909E+02 -.868145779E+02 -.868301636E+02 -.868461125E+02 -.868623902E+02 -.868789630E+02 -.868957982E+02 -.869128642E+02 -.869301301E+02 -.869475662E+02 -.869651430E+02 -.869828317E+02 -.870006033E+02 -.870184280E+02 -.870362748E+02 -.870541101E+02 -.870718967E+02 -.870895916E+02 -.871071440E+02 -.871244923E+02 -.871415601E+02 -.871582509E+02 -.871744418E+02 -.871899744E+02 -.872046439E+02 -.872181838E+02 -.872302468E+02 -.872403794E+02 -.872479891E+02 -.872523007E+02 -.872523007E+02
 -.872549501E+02 -.872549501E+02 -.872507936E+02 -.872434617E+02 -.872337054E+02 -.872220998E+02 -.872090861E+02 -.871950027E+02 -.871801103E+02 -.871646100E+02 -.871486577E+02 -.871323751E+02 -.871158583E+02 -.870991835E+02 -.870824129E+02 -.870655976E+02 -.870487810E+02 -.870320008E+02 -.870152907E+02 -.869986819E+02 -.869822036E+02 -.869658842E+02 -.869497517E+02 -.869338338E+02 -.869181586E+02 -.869027547E+02 -.868876508E+02 -.868728765E+02 -.868584616E+02 -.868444368E+02 -.868308326E+02 -.868176802E+02 -.868050107E+02 -.867928551E+02 -.867812444E+02 -.867702088E+02 -.867597781E+02 -.867499813E+02 -.867408462E+02 -.867323992E+02 -.867246655E+02 -.867176685E+02 -.867114295E+02 -.867059680E+02 -.867013012E+02 -.866974437E+02 -.866944078E+02 -.866922031E+02 -.866908364E+02 -.866903117E+02 -.866906302E+02 -.866917903E+02 -.866937876E+02 -.866966146E+02 -.867002615E+02 -.867047155E+02 -.867099615E+02 -.867159818E+02 -.867227568E+02 -.867302644E+02 -.867384809E+02 -.867473809E+02 -.867569373E+02 -.867671220E+02 -.867779056E+02 -.867892582E+02 -.868011488E+02 -.868135464E+02 -.868264196E+02 -.868397371E+02 -.868534675E+02 -.868675800E+02 -.868820440E+02 -.868968297E+02 -.869119077E+02 -.869272493E+02 -.869428267E+02 -.869586124E+02 -.869745796E+02 -.869907019E+02 -.870069528E+02 -.870233057E+02 -.870397328E+02 -.870562051E+02 -.870726909E+02 -.870891547E+02 -.871055555E+02 -.871218451E+02 -.871379646E+02 -.871538411E+02 -.871693830E+02 -.871844735E+02 -.871989628E+02 -.872126573E+02 -.872253055E+02 -.872365805E+02 -.872460556E+02 -.872531743E+02 -.872572090E+02 -.872572090E+02
 -.872601173E+02 -.872601173E+02 -.872562507E+02 -.872494318E+02 -.872403611E+02 -.872295755E+02 -.872174868E+02 -.872044118E+02 -.871905944E+02 -.871762232E+02 -.871614446E+02 -.871463731E+02 -.871310991E+02 -.871156946E+02 -.871002182E+02 -.870847180E+02 -.870692349E+02 -.870538042E+02 -.870384576E+02 -.870232236E+02 -.870081295E+02 -.869932011E+02 -.869784636E+02 -.869639420E+02 -.869496615E+02 -.869356471E+02 -.869219243E+02 -.869085188E+02 -.868954566E+02 -.868827641E+02 -.868704678E+02 -.868585941E+02 -.868471698E+02 -.868362211E+02 -.868257744E+02 -.868158552E+02 -.868064886E+02 -.867976989E+02 -.867895094E+02 -.867819424E+02 -.867750188E+02 -.867687580E+02 -.867631780E+02 -.867582947E+02 -.867541226E+02 -.867506737E+02 -.867479582E+02 -.867459841E+02 -.867447569E+02 -.867442800E+02 -.867445543E+02 -.867455785E+02 -.867473489E+02 -.867498594E+02 -.867531017E+02 -.867570652E+02 -.867617375E+02 -.867671038E+02 -.867731476E+02 -.867798508E+02 -.867871934E+02 -.867951542E+02 -.868037107E+02 -.868128390E+02 -.868225146E+02 -.868327122E+02 -.868434057E+02 -.868545688E+02 -.868661747E+02 -.868781967E+02 -.868906081E+02 -.869033823E+02 -.869164929E+02 -.869299140E+02 -.869436200E+02 -.869575858E+02 -.869717866E+02 -.869861983E+02 -.870007968E+02 -.870155582E+02 -.870304584E+02 -.870454730E+02 -.870605763E+02 -.870757413E+02 -.870909381E+02 -.871061334E+02 -.871212884E+02 -.871363575E+02 -.871512848E+02 -.871660015E+02 -.871804209E+02 -.871944332E+02 -.872078972E+02 -.872206309E+02 -.872323985E+02 -.872428936E+02 -.872517170E+02 -.872583483E+02 -.872621077E+02 -.872621077E+02
 -.872652150E+02 -.872652150E+02 -.872616334E+02 -.872553185E+02 -.872469207E+02 -.872369385E+02 -.872257549E+02 -.872136647E+02 -.872008951E+02 -.871876218E+02 -.871739816E+02 -.871600816E+02 -.871460064E+02 -.871318233E+02 -.871175873E+02 -.871033435E+02 -.870891301E+02 -.870749801E+02 -.870609226E+02 -.870469843E+02 -.870331899E+02 -.870195631E+02 -.870061266E+02 -.869929029E+02 -.869799142E+02 -.869671829E+02 -.869547313E+02 -.869425819E+02 -.869307573E+02 -.869192803E+02 -.869081738E+02 -.868974605E+02 -.868871633E+02 -.868773046E+02 -.868679066E+02 -.868589912E+02 -.868505794E+02 -.868426918E+02 -.868353481E+02 -.868285668E+02 -.868223655E+02 -.868167606E+02 -.868117669E+02 -.868073978E+02 -.868036653E+02 -.868005795E+02 -.867981488E+02 -.867963797E+02 -.867952771E+02 -.867948435E+02 -.867950799E+02 -.867959851E+02 -.867975558E+02 -.867997872E+02 -.868026723E+02 -.868062023E+02 -.868103667E+02 -.868151532E+02 -.868205482E+02 -.868265364E+02 -.868331010E+02 -.868402243E+02 -.868478874E+02 -.868560702E+02 -.868647520E+02 -.868739114E+02 -.868835262E+02 -.868935742E+02 -.869040326E+02 -.869148785E+02 -.869260889E+02 -.869376409E+02 -.869495119E+02 -.869616792E+02 -.869741205E+02 -.869868138E+02 -.869997374E+02 -.870128695E+02 -.870261889E+02 -.870396739E+02 -.870533027E+02 -.870670529E+02 -.870809010E+02 -.870948219E+02 -.871087876E+02 -.871227671E+02 -.871367240E+02 -.871506152E+02 -.871643883E+02 -.871779788E+02 -.871913053E+02 -.872042647E+02 -.872167251E+02 -.872285163E+02 -.872394185E+02 -.872491459E+02 -.872573268E+02 -.872634770E+02 -.872669645E+02 -.872669645E+02
 -.872702218E+02 -.872702218E+02 -.872669194E+02 -.872610978E+02 -.872533579E+02 -.872441604E+02 -.872338598E+02 -.872227286E+02 -.872109776E+02 -.871987696E+02 -.871862317E+02 -.871734634E+02 -.871605432E+02 -.871475341E+02 -.871344870E+02 -.871214440E+02 -.871084405E+02 -.870955070E+02 -.870826707E+02 -.870699558E+02 -.870573850E+02 -.870449797E+02 -.870327604E+02 -.870207473E+02 -.870089602E+02 -.869974187E+02 -.869861426E+02 -.869751515E+02 -.869644651E+02 -.869541031E+02 -.869440853E+02 -.869344313E+02 -.869251606E+02 -.869162924E+02 -.869078456E+02 -.868998387E+02 -.868922898E+02 -.868852160E+02 -.868786340E+02 -.868725595E+02 -.868670072E+02 -.868619908E+02 -.868575228E+02 -.868536145E+02 -.868502758E+02 -.868475152E+02 -.868453396E+02 -.868437546E+02 -.868427641E+02 -.868423703E+02 -.868425740E+02 -.868433741E+02 -.868447680E+02 -.868467515E+02 -.868493189E+02 -.868524627E+02 -.868561742E+02 -.868604432E+02 -.868652581E+02 -.868706061E+02 -.868764733E+02 -.868828446E+02 -.868897040E+02 -.868970347E+02 -.869048192E+02 -.869130393E+02 -.869216762E+02 -.869307109E+02 -.869401240E+02 -.869498959E+02 -.869600068E+02 -.869704370E+02 -.869811669E+02 -.869921768E+02 -.870034473E+02 -.870149590E+02 -.870266927E+02 -.870386293E+02 -.870507497E+02 -.870630344E+02 -.870754638E+02 -.870880174E+02 -.871006736E+02 -.871134093E+02 -.871261988E+02 -.871390129E+02 -.871518179E+02 -.871645735E+02 -.871772308E+02 -.871897296E+02 -.872019940E+02 -.872139281E+02 -.872254090E+02 -.872362789E+02 -.872463335E+02 -.872553080E+02 -.872628581E+02 -.872685354E+02 -.872717555E+02 -.872717555E+02
 -.872751237E+02 -.872751237E+02 -.872720939E+02 -.872667538E+02 -.872596556E+02 -.872512228E+02 -.872417815E+02 -.872315827E+02 -.872208203E+02 -.872096447E+02 -.871981730E+02 -.871864971E+02 -.871746897E+02 -.871628088E+02 -.871509017E+02 -.871390072E+02 -.871271580E+02 -.871153823E+02 -.871037048E+02 -.870921479E+02 -.870807321E+02 -.870694767E+02 -.870584002E+02 -.870475206E+02 -.870368555E+02 -.870264223E+02 -.870162382E+02 -.870063205E+02 -.869966863E+02 -.869873527E+02 -.869783368E+02 -.869696555E+02 -.869613254E+02 -.869533631E+02 -.869457846E+02 -.869386057E+02 -.869318417E+02 -.869255072E+02 -.869196162E+02 -.869141820E+02 -.869092171E+02 -.869047329E+02 -.869007400E+02 -.868972477E+02 -.868942645E+02 -.868917974E+02 -.868898523E+02 -.868884338E+02 -.868875451E+02 -.868871882E+02 -.868873635E+02 -.868880703E+02 -.868893064E+02 -.868910682E+02 -.868933509E+02 -.868961483E+02 -.868994530E+02 -.869032565E+02 -.869075491E+02 -.869123199E+02 -.869175573E+02 -.869232485E+02 -.869293801E+02 -.869359378E+02 -.869429067E+02 -.869502715E+02 -.869580161E+02 -.869661244E+02 -.869745797E+02 -.869833653E+02 -.869924641E+02 -.870018592E+02 -.870115335E+02 -.870214699E+02 -.870316516E+02 -.870420614E+02 -.870526826E+02 -.870634982E+02 -.870744910E+02 -.870856439E+02 -.870969389E+02 -.871083576E+02 -.871198802E+02 -.871314855E+02 -.871431499E+02 -.871548464E+02 -.871665438E+02 -.871782048E+02 -.871897841E+02 -.872012257E+02 -.872124595E+02 -.872233967E+02 -.872339237E+02 -.872438948E+02 -.872531215E+02 -.872613597E+02 -.872682923E+02 -.872735064E+02 -.872764642E+02 -.872764642E+02
 -.872799121E+02 -.872799121E+02 -.872771482E+02 -.872722774E+02 -.872658040E+02 -.872581154E+02 -.872495095E+02 -.872402160E+02 -.872304124E+02 -.872202366E+02 -.872097958E+02 -.871991744E+02 -.871884391E+02 -.871776432E+02 -.871668302E+02 -.871560356E+02 -.871452894E+02 -.871346175E+02 -.871240423E+02 -.871135842E+02 -.871032617E+02 -.870930923E+02 -.870830925E+02 -.870732784E+02 -.870636654E+02 -.870542690E+02 -.870451042E+02 -.870361862E+02 -.870275299E+02 -.870191500E+02 -.870110613E+02 -.870032784E+02 -.869958156E+02 -.869886869E+02 -.869819062E+02 -.869754868E+02 -.869694418E+02 -.869637835E+02 -.869585239E+02 -.869536741E+02 -.869492447E+02 -.869452453E+02 -.869416848E+02 -.869385711E+02 -.869359113E+02 -.869337113E+02 -.869319760E+02 -.869307092E+02 -.869299138E+02 -.869295912E+02 -.869297420E+02 -.869303654E+02 -.869314596E+02 -.869330216E+02 -.869350473E+02 -.869375316E+02 -.869404683E+02 -.869438501E+02 -.869476689E+02 -.869519156E+02 -.869565803E+02 -.869616522E+02 -.869671201E+02 -.869729717E+02 -.869791945E+02 -.869857754E+02 -.869927009E+02 -.869999570E+02 -.870075295E+02 -.870154040E+02 -.870235661E+02 -.870320009E+02 -.870406937E+02 -.870496298E+02 -.870587943E+02 -.870681724E+02 -.870777492E+02 -.870875097E+02 -.870974387E+02 -.871075209E+02 -.871177402E+02 -.871280799E+02 -.871385221E+02 -.871490475E+02 -.871596344E+02 -.871702581E+02 -.871808900E+02 -.871914956E+02 -.872020333E+02 -.872124516E+02 -.872226860E+02 -.872326548E+02 -.872422539E+02 -.872513495E+02 -.872597688E+02 -.872672883E+02 -.872736174E+02 -.872783786E+02 -.872810799E+02 -.872810799E+02
 -.872845835E+02 -.872845835E+02 -.872820785E+02 -.872776645E+02 -.872717992E+02 -.872648341E+02 -.872570398E+02 -.872486251E+02 -.872397512E+02 -.872305436E+02 -.872210999E+02 -.872114969E+02 -.872017954E+02 -.871920440E+02 -.871822823E+02 -.871725427E+02 -.871628525E+02 -.871532352E+02 -.871437111E+02 -.871342986E+02 -.871250144E+02 -.871158741E+02 -.871068924E+02 -.870980836E+02 -.870894614E+02 -.870810393E+02 -.870728306E+02 -.870648483E+02 -.870571054E+02 -.870496148E+02 -.870423891E+02 -.870354409E+02 -.870287825E+02 -.870224258E+02 -.870163828E+02 -.870106648E+02 -.870052827E+02 -.870002473E+02 -.869955685E+02 -.869912559E+02 -.869873182E+02 -.869837637E+02 -.869805998E+02 -.869778332E+02 -.869754698E+02 -.869735147E+02 -.869719718E+02 -.869708446E+02 -.869701352E+02 -.869698450E+02 -.869699743E+02 -.869705226E+02 -.869714883E+02 -.869728690E+02 -.869746611E+02 -.869768604E+02 -.869794615E+02 -.869824586E+02 -.869858446E+02 -.869896118E+02 -.869937521E+02 -.869982562E+02 -.870031146E+02 -.870083170E+02 -.870138527E+02 -.870197106E+02 -.870258792E+02 -.870323466E+02 -.870391006E+02 -.870461289E+02 -.870534191E+02 -.870609583E+02 -.870687340E+02 -.870767333E+02 -.870849432E+02 -.870933509E+02 -.871019432E+02 -.871107070E+02 -.871196289E+02 -.871286951E+02 -.871378914E+02 -.871472026E+02 -.871566128E+02 -.871661044E+02 -.871756577E+02 -.871852502E+02 -.871948558E+02 -.872044430E+02 -.872139740E+02 -.872234015E+02 -.872326668E+02 -.872416954E+02 -.872503923E+02 -.872586356E+02 -.872662683E+02 -.872730868E+02 -.872788271E+02 -.872831461E+02 -.872855968E+02 -.872855968E+02
 -.872891374E+02 -.872891374E+02 -.872868845E+02 -.872829152E+02 -.872776415E+02 -.872713799E+02 -.872643742E+02 -.872568126E+02 -.872488405E+02 -.872405710E+02 -.872320923E+02 -.872234738E+02 -.872147703E+02 -.872060258E+02 -.871972760E+02 -.871885503E+02 -.871798733E+02 -.871712660E+02 -.871627469E+02 -.871543323E+02 -.871460372E+02 -.871378755E+02 -.871298603E+02 -.871220040E+02 -.871143187E+02 -.871068164E+02 -.870995085E+02 -.870924064E+02 -.870855213E+02 -.870788644E+02 -.870724465E+02 -.870662783E+02 -.870603705E+02 -.870547333E+02 -.870493767E+02 -.870443105E+02 -.870395440E+02 -.870350861E+02 -.870309454E+02 -.870271298E+02 -.870236469E+02 -.870205036E+02 -.870177061E+02 -.870152601E+02 -.870131705E+02 -.870114415E+02 -.870100766E+02 -.870090786E+02 -.870084492E+02 -.870081896E+02 -.870083002E+02 -.870087804E+02 -.870096289E+02 -.870108437E+02 -.870124219E+02 -.870143597E+02 -.870166529E+02 -.870192962E+02 -.870222839E+02 -.870256096E+02 -.870292662E+02 -.870332461E+02 -.870375410E+02 -.870421425E+02 -.870470413E+02 -.870522281E+02 -.870576930E+02 -.870634260E+02 -.870694166E+02 -.870756544E+02 -.870821286E+02 -.870888283E+02 -.870957425E+02 -.871028602E+02 -.871101701E+02 -.871176611E+02 -.871253217E+02 -.871331403E+02 -.871411051E+02 -.871492040E+02 -.871574243E+02 -.871657526E+02 -.871741745E+02 -.871826742E+02 -.871912340E+02 -.871998336E+02 -.872084494E+02 -.872170529E+02 -.872256098E+02 -.872340774E+02 -.872424026E+02 -.872505179E+02 -.872583375E+02 -.872657515E+02 -.872726178E+02 -.872787529E+02 -.872839189E+02 -.872878062E+02 -.872900122E+02 -.872900122E+02
 -.872935757E+02 -.872935757E+02 -.872915684E+02 -.872880320E+02 -.872833340E+02 -.872777568E+02 -.872715178E+02 -.872647850E+02 -.872576883E+02 -.872503287E+02 -.872427851E+02 -.872351194E+02 -.872273807E+02 -.872196085E+02 -.872118346E+02 -.872040853E+02 -.871963826E+02 -.871887453E+02 -.871811897E+02 -.871737305E+02 -.871663809E+02 -.871591531E+02 -.871520586E+02 -.871451085E+02 -.871383132E+02 -.871316830E+02 -.871252279E+02 -.871189579E+02 -.871128825E+02 -.871070113E+02 -.871013537E+02 -.870959187E+02 -.870907155E+02 -.870857527E+02 -.870810389E+02 -.870765823E+02 -.870723909E+02 -.870684721E+02 -.870648332E+02 -.870614810E+02 -.870584217E+02 -.870556611E+02 -.870532045E+02 -.870510567E+02 -.870492218E+02 -.870477032E+02 -.870465040E+02 -.870456264E+02 -.870450720E+02 -.870448417E+02 -.870449357E+02 -.870453538E+02 -.870460947E+02 -.870471567E+02 -.870485374E+02 -.870502337E+02 -.870522419E+02 -.870545578E+02 -.870571765E+02 -.870600926E+02 -.870633001E+02 -.870667926E+02 -.870705632E+02 -.870746047E+02 -.870789093E+02 -.870834692E+02 -.870882759E+02 -.870933209E+02 -.870985954E+02 -.871040904E+02 -.871097968E+02 -.871157052E+02 -.871218062E+02 -.871280903E+02 -.871345478E+02 -.871411690E+02 -.871479440E+02 -.871548627E+02 -.871619148E+02 -.871690896E+02 -.871763759E+02 -.871837619E+02 -.871912348E+02 -.871987806E+02 -.872063835E+02 -.872140253E+02 -.872216848E+02 -.872293366E+02 -.872369500E+02 -.872444866E+02 -.872518989E+02 -.872591265E+02 -.872660927E+02 -.872726990E+02 -.872788186E+02 -.872842874E+02 -.872888930E+02 -.872923591E+02 -.872943262E+02 -.872943262E+02
 -.872979006E+02 -.872979006E+02 -.872961326E+02 -.872930181E+02 -.872888809E+02 -.872839699E+02 -.872784770E+02 -.872725502E+02 -.872663041E+02 -.872598281E+02 -.872531917E+02 -.872464496E+02 -.872396454E+02 -.872328137E+02 -.872259829E+02 -.872191760E+02 -.872124126E+02 -.872057091E+02 -.871990801E+02 -.871925383E+02 -.871860953E+02 -.871797619E+02 -.871735480E+02 -.871674632E+02 -.871615166E+02 -.871557170E+02 -.871500731E+02 -.871445934E+02 -.871392861E+02 -.871341593E+02 -.871292210E+02 -.871244789E+02 -.871199408E+02 -.871156139E+02 -.871115056E+02 -.871076227E+02 -.871039719E+02 -.871005596E+02 -.870973917E+02 -.870944741E+02 -.870918119E+02 -.870894100E+02 -.870872728E+02 -.870854043E+02 -.870838079E+02 -.870824865E+02 -.870814427E+02 -.870806782E+02 -.870801945E+02 -.870799922E+02 -.870800717E+02 -.870804325E+02 -.870810738E+02 -.870819940E+02 -.870831912E+02 -.870846628E+02 -.870864057E+02 -.870884164E+02 -.870906908E+02 -.870932242E+02 -.870960119E+02 -.870990484E+02 -.871023278E+02 -.871058442E+02 -.871095911E+02 -.871135617E+02 -.871177491E+02 -.871221460E+02 -.871267449E+02 -.871315383E+02 -.871365184E+02 -.871416772E+02 -.871470068E+02 -.871524990E+02 -.871581455E+02 -.871639380E+02 -.871698679E+02 -.871759266E+02 -.871821051E+02 -.871883940E+02 -.871947837E+02 -.872012638E+02 -.872078231E+02 -.872144492E+02 -.872211282E+02 -.872278441E+02 -.872345781E+02 -.872413078E+02 -.872480057E+02 -.872546383E+02 -.872611632E+02 -.872675272E+02 -.872736623E+02 -.872794817E+02 -.872848732E+02 -.872896921E+02 -.872937507E+02 -.872968054E+02 -.872985392E+02 -.872985392E+02
 -.873021119E+02 -.873021119E+02 -.873005774E+02 -.872978744E+02 -.872942839E+02 -.872900221E+02 -.872852557E+02 -.872801135E+02 -.872746950E+02 -.872690779E+02 -.872633228E+02 -.872574774E+02 -.872515794E+02 -.872456592E+02 -.872397412E+02 -.872338458E+02 -.872279897E+02 -.872221875E+02 -.872164516E+02 -.872107931E+02 -.872052221E+02 -.871997478E+02 -.871943787E+02 -.871891232E+02 -.871839889E+02 -.871789835E+02 -.871741142E+02 -.871693883E+02 -.871648127E+02 -.871603943E+02 -.871561398E+02 -.871520558E+02 -.871481487E+02 -.871444246E+02 -.871408896E+02 -.871375495E+02 -.871344099E+02 -.871314761E+02 -.871287530E+02 -.871262455E+02 -.871239578E+02 -.871218941E+02 -.871200579E+02 -.871184526E+02 -.871170810E+02 -.871159456E+02 -.871150484E+02 -.871143909E+02 -.871139742E+02 -.871137990E+02 -.871138654E+02 -.871141732E+02 -.871147217E+02 -.871155095E+02 -.871165350E+02 -.871177962E+02 -.871192904E+02 -.871210146E+02 -.871229656E+02 -.871251396E+02 -.871275324E+02 -.871301395E+02 -.871329562E+02 -.871359774E+02 -.871391977E+02 -.871426115E+02 -.871462129E+02 -.871499960E+02 -.871539544E+02 -.871580817E+02 -.871623716E+02 -.871668172E+02 -.871714118E+02 -.871761486E+02 -.871810204E+02 -.871860204E+02 -.871911410E+02 -.871963750E+02 -.872017147E+02 -.872071520E+02 -.872126787E+02 -.872182857E+02 -.872239633E+02 -.872297008E+02 -.872354862E+02 -.872413054E+02 -.872471422E+02 -.872529769E+02 -.872587858E+02 -.872645393E+02 -.872702008E+02 -.872757237E+02 -.872810490E+02 -.872861010E+02 -.872907821E+02 -.872949664E+02 -.872984909E+02 -.873011437E+02 -.873026494E+02 -.873026494E+02
 -.873062020E+02 -.873062020E+02 -.873048955E+02 -.873025939E+02 -.872995366E+02 -.872959077E+02 -.872918492E+02 -.872874709E+02 -.872828579E+02 -.872780762E+02 -.872731777E+02 -.872682031E+02 -.872631846E+02 -.872581481E+02 -.872531146E+02 -.872481014E+02 -.872431230E+02 -.872381915E+02 -.872333177E+02 -.872285110E+02 -.872237800E+02 -.872191325E+02 -.872145757E+02 -.872101165E+02 -.872057616E+02 -.872015173E+02 -.871973898E+02 -.871933849E+02 -.871895086E+02 -.871857666E+02 -.871821644E+02 -.871787076E+02 -.871754013E+02 -.871722508E+02 -.871692609E+02 -.871664366E+02 -.871637823E+02 -.871613025E+02 -.871590012E+02 -.871568824E+02 -.871549496E+02 -.871532062E+02 -.871516551E+02 -.871502991E+02 -.871491404E+02 -.871481811E+02 -.871474229E+02 -.871468669E+02 -.871465141E+02 -.871463650E+02 -.871464198E+02 -.871466782E+02 -.871471396E+02 -.871478031E+02 -.871486672E+02 -.871497302E+02 -.871509900E+02 -.871524442E+02 -.871540901E+02 -.871559245E+02 -.871579441E+02 -.871601452E+02 -.871625238E+02 -.871650759E+02 -.871677969E+02 -.871706823E+02 -.871737272E+02 -.871769266E+02 -.871802754E+02 -.871837684E+02 -.871874000E+02 -.871911647E+02 -.871950570E+02 -.871990711E+02 -.872032011E+02 -.872074411E+02 -.872117850E+02 -.872162266E+02 -.872207593E+02 -.872253765E+02 -.872300711E+02 -.872348354E+02 -.872396612E+02 -.872445394E+02 -.872494595E+02 -.872544098E+02 -.872593762E+02 -.872643420E+02 -.872692869E+02 -.872741855E+02 -.872790066E+02 -.872837104E+02 -.872882463E+02 -.872925499E+02 -.872965378E+02 -.873001026E+02 -.873031053E+02 -.873053653E+02 -.873066480E+02 -.873066480E+02
 -.873101465E+02 -.873101465E+02 -.873090623E+02 -.873071519E+02 -.873046138E+02 -.873016009E+02 -.872982311E+02 -.872945955E+02 -.872907649E+02 -.872867943E+02 -.872827267E+02 -.872785962E+02 -.872744295E+02 -.872702484E+02 -.872660703E+02 -.872619095E+02 -.872577783E+02 -.872536867E+02 -.872496438E+02 -.872456573E+02 -.872417345E+02 -.872378817E+02 -.872341050E+02 -.872304101E+02 -.872268024E+02 -.872232873E+02 -.872198696E+02 -.872165544E+02 -.872133463E+02 -.872102501E+02 -.872072704E+02 -.872044115E+02 -.872016777E+02 -.871990732E+02 -.871966021E+02 -.871942682E+02 -.871920752E+02 -.871900267E+02 -.871881259E+02 -.871863761E+02 -.871847801E+02 -.871833405E+02 -.871820598E+02 -.871809402E+02 -.871799834E+02 -.871791912E+02 -.871785649E+02 -.871781054E+02 -.871778136E+02 -.871776897E+02 -.871777340E+02 -.871779462E+02 -.871783259E+02 -.871788722E+02 -.871795841E+02 -.871804602E+02 -.871814987E+02 -.871826977E+02 -.871840551E+02 -.871855683E+02 -.871872346E+02 -.871890510E+02 -.871910145E+02 -.871931215E+02 -.871953686E+02 -.871977520E+02 -.872002678E+02 -.872029120E+02 -.872056803E+02 -.872085686E+02 -.872115724E+02 -.872146871E+02 -.872179083E+02 -.872212312E+02 -.872246510E+02 -.872281629E+02 -.872317618E+02 -.872354426E+02 -.872392000E+02 -.872430284E+02 -.872469219E+02 -.872508742E+02 -.872548784E+02 -.872589269E+02 -.872630110E+02 -.872671209E+02 -.872712448E+02 -.872753687E+02 -.872794757E+02 -.872835448E+02 -.872875496E+02 -.872914571E+02 -.872952253E+02 -.872988004E+02 -.873021130E+02 -.873050740E+02 -.873075678E+02 -.873094445E+02 -.873105095E+02 -.873105095E+02
 -.873138851E+02 -.873138851E+02 -.873130166E+02 -.873114854E+02 -.873094500E+02 -.873070328E+02 -.873043283E+02 -.873014095E+02 -.872983332E+02 -.872951437E+02 -.872918757E+02 -.872885566E+02 -.872852080E+02 -.872818476E+02 -.872784893E+02 -.872751451E+02 -.872718246E+02 -.872685361E+02 -.872652870E+02 -.872620836E+02 -.872589317E+02 -.872558365E+02 -.872528028E+02 -.872498354E+02 -.872469385E+02 -.872441163E+02 -.872413730E+02 -.872387123E+02 -.872361382E+02 -.872336542E+02 -.872312641E+02 -.872289713E+02 -.872267793E+02 -.872246913E+02 -.872227105E+02 -.872208400E+02 -.872190827E+02 -.872174414E+02 -.872159186E+02 -.872145169E+02 -.872132384E+02 -.872120854E+02 -.872110597E+02 -.872101629E+02 -.872093966E+02 -.872087620E+02 -.872082602E+02 -.872078919E+02 -.872076578E+02 -.872075580E+02 -.872075929E+02 -.872077621E+02 -.872080653E+02 -.872085019E+02 -.872090710E+02 -.872097715E+02 -.872106021E+02 -.872115614E+02 -.872126474E+02 -.872138584E+02 -.872151921E+02 -.872166463E+02 -.872182185E+02 -.872199059E+02 -.872217059E+02 -.872236154E+02 -.872256314E+02 -.872277508E+02 -.872299701E+02 -.872322861E+02 -.872346952E+02 -.872371939E+02 -.872397785E+02 -.872424453E+02 -.872451905E+02 -.872480102E+02 -.872509003E+02 -.872538568E+02 -.872568754E+02 -.872599515E+02 -.872630804E+02 -.872662570E+02 -.872694757E+02 -.872727303E+02 -.872760138E+02 -.872793181E+02 -.872826337E+02 -.872859492E+02 -.872892509E+02 -.872925217E+02 -.872957404E+02 -.872988803E+02 -.873019075E+02 -.873047787E+02 -.873074384E+02 -.873098148E+02 -.873118154E+02 -.873133202E+02 -.873141736E+02 -.873141736E+02
 -.873172886E+02 -.873172886E+02 -.873166259E+02 -.873154556E+02 -.873138979E+02 -.873120455E+02 -.873099702E+02 -.873077281E+02 -.873053625E+02 -.873029077E+02 -.873003904E+02 -.872978320E+02 -.872952494E+02 -.872926563E+02 -.872900639E+02 -.872874815E+02 -.872849168E+02 -.872823764E+02 -.872798661E+02 -.872773910E+02 -.872749555E+02 -.872725638E+02 -.872702199E+02 -.872679272E+02 -.872656892E+02 -.872635092E+02 -.872613902E+02 -.872593354E+02 -.872573476E+02 -.872554298E+02 -.872535846E+02 -.872518148E+02 -.872501230E+02 -.872485117E+02 -.872469833E+02 -.872455402E+02 -.872441846E+02 -.872429185E+02 -.872417440E+02 -.872406630E+02 -.872396771E+02 -.872387879E+02 -.872379970E+02 -.872373054E+02 -.872367145E+02 -.872362251E+02 -.872358380E+02 -.872355538E+02 -.872353730E+02 -.872352958E+02 -.872353222E+02 -.872354522E+02 -.872356854E+02 -.872360214E+02 -.872364596E+02 -.872369991E+02 -.872376388E+02 -.872383778E+02 -.872392146E+02 -.872401477E+02 -.872411756E+02 -.872422965E+02 -.872435086E+02 -.872448097E+02 -.872461977E+02 -.872476705E+02 -.872492257E+02 -.872508609E+02 -.872525735E+02 -.872543610E+02 -.872562207E+02 -.872581498E+02 -.872601456E+02 -.872622052E+02 -.872643256E+02 -.872665038E+02 -.872687368E+02 -.872710213E+02 -.872733539E+02 -.872757311E+02 -.872781492E+02 -.872806041E+02 -.872830914E+02 -.872856061E+02 -.872881428E+02 -.872906950E+02 -.872932551E+02 -.872958142E+02 -.872983613E+02 -.873008832E+02 -.873033632E+02 -.873057806E+02 -.873081092E+02 -.873103155E+02 -.873123569E+02 -.873141787E+02 -.873157103E+02 -.873168607E+02 -.873175121E+02 -.873175121E+02
 -.873200994E+02 -.873200994E+02 -.873196236E+02 -.873187794E+02 -.873176506E+02 -.873163026E+02 -.873147866E+02 -.873131430E+02 -.873114037E+02 -.873095939E+02 -.873077339E+02 -.873058397E+02 -.873039245E+02 -.873019988E+02 -.873000716E+02 -.872981500E+02 -.872962401E+02 -.872943473E+02 -.872924760E+02 -.872906302E+02 -.872888136E+02 -.872870293E+02 -.872852804E+02 -.872835696E+02 -.872818996E+02 -.872802728E+02 -.872786916E+02 -.872771584E+02 -.872756753E+02 -.872742445E+02 -.872728680E+02 -.872715478E+02 -.872702860E+02 -.872690843E+02 -.872679445E+02 -.872668684E+02 -.872658576E+02 -.872649137E+02 -.872640382E+02 -.872632323E+02 -.872624974E+02 -.872618346E+02 -.872612450E+02 -.872607296E+02 -.872602891E+02 -.872599243E+02 -.872596357E+02 -.872594237E+02 -.872592888E+02 -.872592310E+02 -.872592504E+02 -.872593470E+02 -.872595205E+02 -.872597705E+02 -.872600967E+02 -.872604983E+02 -.872609747E+02 -.872615250E+02 -.872621483E+02 -.872628434E+02 -.872636092E+02 -.872644444E+02 -.872653476E+02 -.872663173E+02 -.872673520E+02 -.872684499E+02 -.872696095E+02 -.872708288E+02 -.872721060E+02 -.872734392E+02 -.872748264E+02 -.872762656E+02 -.872777546E+02 -.872792914E+02 -.872808737E+02 -.872824993E+02 -.872841656E+02 -.872858705E+02 -.872876111E+02 -.872893848E+02 -.872911887E+02 -.872930197E+02 -.872948742E+02 -.872967483E+02 -.872986377E+02 -.873005372E+02 -.873024410E+02 -.873043418E+02 -.873062312E+02 -.873080988E+02 -.873099319E+02 -.873117146E+02 -.873134272E+02 -.873150449E+02 -.873165366E+02 -.873178628E+02 -.873189730E+02 -.873198031E+02 -.873202709E+02 -.873202709E+02
 -.873218508E+02 -.873218508E+02 -.873215171E+02 -.873209160E+02 -.873201016E+02 -.873191179E+02 -.873180010E+02 -.873167803E+02 -.873154798E+02 -.873141192E+02 -.873127144E+02 -.873112786E+02 -.873098225E+02 -.873083549E+02 -.873068831E+02 -.873054134E+02 -.873039507E+02 -.873024997E+02 -.873010640E+02 -.872996471E+02 -.872982518E+02 -.872968809E+02 -.872955368E+02 -.872942218E+02 -.872929379E+02 -.872916871E+02 -.872904714E+02 -.872892925E+02 -.872881521E+02 -.872870519E+02 -.872859936E+02 -.872849786E+02 -.872840085E+02 -.872830847E+02 -.872822086E+02 -.872813814E+02 -.872806045E+02 -.872798791E+02 -.872792062E+02 -.872785868E+02 -.872780221E+02 -.872775128E+02 -.872770597E+02 -.872766636E+02 -.872763251E+02 -.872760447E+02 -.872758229E+02 -.872756600E+02 -.872755562E+02 -.872755116E+02 -.872755264E+02 -.872756004E+02 -.872757335E+02 -.872759254E+02 -.872761758E+02 -.872764841E+02 -.872768499E+02 -.872772725E+02 -.872777512E+02 -.872782851E+02 -.872788734E+02 -.872795150E+02 -.872802089E+02 -.872809540E+02 -.872817491E+02 -.872825929E+02 -.872834841E+02 -.872844213E+02 -.872854031E+02 -.872864280E+02 -.872874945E+02 -.872886011E+02 -.872897460E+02 -.872909277E+02 -.872921443E+02 -.872933942E+02 -.872946754E+02 -.872959859E+02 -.872973238E+02 -.872986867E+02 -.873000724E+02 -.873014782E+02 -.873029012E+02 -.873043381E+02 -.873057853E+02 -.873072385E+02 -.873086926E+02 -.873101416E+02 -.873115785E+02 -.873129945E+02 -.873143792E+02 -.873157198E+02 -.873170006E+02 -.873182025E+02 -.873193019E+02 -.873202698E+02 -.873210710E+02 -.873216623E+02 -.873219906E+02 -.873219906E+02
 -.873218508E+02 -.873218508E+02 -.873215171E+02 -.873209160E+02 -.873201016E+02 -.873191179E+02 -.873180010E+02 -.873167803E+02 -.873154798E+02 -.873141192E+02 -.873127144E+02 -.873112786E+02 -.873098225E+02 -.873083549E+02 -.873068831E+02 -.873054134E+02 -.873039507E+02 -.873024997E+02 -.873010640E+02 -.872996471E+02 -.872982518E+02 -.872968809E+02 -.872955368E+02 -.872942218E+02 -.872929379E+02 -.872916871E+02 -.872904714E+02 -.872892925E+02 -.872881521E+02 -.872870519E+02 -.872859936E+02 -.872849786E+02 -.872840085E+02 -.872830847E+02 -.872822086E+02 -.872813814E+02 -.872806045E+02 -.872798791E+02 -.872792062E+02 -.872785868E+02 -.872780221E+02 -.872775128E+02 -.872770597E+02 -.872766636E+02 -.872763251E+02 -.872760447E+02 -.872758229E+02 -.872756600E+02 -.872755562E+02 -.872755116E+02 -.872755264E+02 -.872756004E+02 -.872757335E+02 -.872759254E+02 -.872761758E+02 -.872764841E+02 -.872768499E+02 -.872772725E+02 -.872777512E+02 -.872782851E+02 -.872788734E+02 -.872795150E+02 -.872802089E+02 -.872809540E+02 -.872817491E+02 -.872825929E+02 -.872834841E+02 -.872844213E+02 -.872854031E+02 -.872864280E+02 -.872874945E+02 -.872886011E+02 -.872897460E+02 -.872909277E+02 -.872921443E+02 -.872933942E+02 -.872946754E+02 -.872959859E+02 -.872973238E+02 -.872986867E+02 -.873000724E+02 -.873014782E+02 -.873029012E+02 -.873043381E+02 -.873057853E+02 -.873072385E+02 -.873086926E+02 -.873101416E+02 -.873115785E+02 -.873129945E+02 -.873143792E+02 -.873157198E+02 -.873170006E+02 -.873182025E+02 -.873193019E+02 -.873202698E+02 -.873210710E+02 -.873216623E+02 -.873219906E+02 -.873219906E+02
