# Supplementary material for: Electrical Pacing of Cardiac Tissue Including Potassium Inward Rectification
Source: PLoS One. 2015 Jun 9;10(6):e0127837. doi: 10.1371/journal.pone.0127837 (PMC4461281; doi:10.1371/journal.pone.0127837)
Supplement: S1 Data — (ZIP) [file pone.0127837.s001.zip › All-Data/Data-without-IK1/BDT41/Vm2ms.txt]

 -.873300171E+02 -.873265359E+02 -.873262657E+02 -.873258069E+02 -.873252079E+02 -.873244974E+02 -.873236950E+02 -.873228183E+02 -.873218865E+02 -.873209209E+02 -.873199433E+02 -.873189714E+02 -.873180165E+02 -.873170832E+02 -.873161695E+02 -.873152685E+02 -.873143731E+02 -.873134790E+02 -.873125862E+02 -.873116987E+02 -.873108226E+02 -.873099648E+02 -.873091301E+02 -.873083206E+02 -.873075359E+02 -.873067743E+02 -.873060342E+02 -.873053152E+02 -.873046179E+02 -.873039439E+02 -.873032954E+02 -.873026741E+02 -.873020812E+02 -.873015171E+02 -.873009820E+02 -.873004760E+02 -.872999994E+02 -.872995529E+02 -.872991377E+02 -.872987551E+02 -.872984062E+02 -.872980921E+02 -.872978136E+02 -.872975709E+02 -.872973641E+02 -.872971933E+02 -.872970583E+02 -.872969591E+02 -.872968957E+02 -.872968685E+02 -.872968776E+02 -.872969232E+02 -.872970055E+02 -.872971242E+02 -.872972793E+02 -.872974702E+02 -.872976965E+02 -.872979577E+02 -.872982531E+02 -.872985823E+02 -.872989447E+02 -.872993398E+02 -.872997669E+02 -.873002254E+02 -.873007144E+02 -.873012332E+02 -.873017808E+02 -.873023564E+02 -.873029589E+02 -.873035876E+02 -.873042416E+02 -.873049198E+02 -.873056214E+02 -.873063454E+02 -.873070909E+02 -.873078567E+02 -.873086421E+02 -.873094459E+02 -.873102672E+02 -.873111051E+02 -.873119586E+02 -.873128266E+02 -.873137083E+02 -.873146026E+02 -.873155082E+02 -.873164238E+02 -.873173479E+02 -.873182783E+02 -.873192124E+02 -.873201464E+02 -.873210752E+02 -.873219918E+02 -.873228862E+02 -.873237451E+02 -.873245503E+02 -.873252777E+02 -.873258956E+02 -.873263637E+02 -.873266301E+02 -.873266301E+02
 -.873265359E+02 -.873265359E+02 -.873262657E+02 -.873258069E+02 -.873252079E+02 -.873244974E+02 -.873236950E+02 -.873228183E+02 -.873218865E+02 -.873209209E+02 -.873199433E+02 -.873189714E+02 -.873180165E+02 -.873170832E+02 -.873161695E+02 -.873152685E+02 -.873143731E+02 -.873134790E+02 -.873125862E+02 -.873116987E+02 -.873108226E+02 -.873099648E+02 -.873091301E+02 -.873083206E+02 -.873075359E+02 -.873067743E+02 -.873060342E+02 -.873053152E+02 -.873046179E+02 -.873039439E+02 -.873032954E+02 -.873026741E+02 -.873020812E+02 -.873015171E+02 -.873009820E+02 -.873004760E+02 -.872999994E+02 -.872995529E+02 -.872991377E+02 -.872987551E+02 -.872984062E+02 -.872980921E+02 -.872978136E+02 -.872975709E+02 -.872973641E+02 -.872971933E+02 -.872970583E+02 -.872969591E+02 -.872968957E+02 -.872968685E+02 -.872968776E+02 -.872969232E+02 -.872970055E+02 -.872971242E+02 -.872972793E+02 -.872974702E+02 -.872976965E+02 -.872979577E+02 -.872982531E+02 -.872985823E+02 -.872989447E+02 -.872993398E+02 -.872997669E+02 -.873002254E+02 -.873007144E+02 -.873012332E+02 -.873017808E+02 -.873023564E+02 -.873029589E+02 -.873035876E+02 -.873042416E+02 -.873049198E+02 -.873056214E+02 -.873063454E+02 -.873070909E+02 -.873078567E+02 -.873086421E+02 -.873094459E+02 -.873102672E+02 -.873111051E+02 -.873119586E+02 -.873128266E+02 -.873137083E+02 -.873146026E+02 -.873155082E+02 -.873164238E+02 -.873173479E+02 -.873182783E+02 -.873192124E+02 -.873201464E+02 -.873210752E+02 -.873219918E+02 -.873228862E+02 -.873237451E+02 -.873245503E+02 -.873252777E+02 -.873258956E+02 -.873263637E+02 -.873266301E+02 -.873266301E+02
 -.873252449E+02 -.873252449E+02 -.873248509E+02 -.873241769E+02 -.873232936E+02 -.873222438E+02 -.873210598E+02 -.873197734E+02 -.873184184E+02 -.873170289E+02 -.873156353E+02 -.873142592E+02 -.873129112E+02 -.873115907E+02 -.873102894E+02 -.873089965E+02 -.873077044E+02 -.873064117E+02 -.873051232E+02 -.873038481E+02 -.873025968E+02 -.873013773E+02 -.873001933E+02 -.872990445E+02 -.872979283E+02 -.872968415E+02 -.872957825E+02 -.872947517E+02 -.872937516E+02 -.872927855E+02 -.872918567E+02 -.872909675E+02 -.872901191E+02 -.872893117E+02 -.872885454E+02 -.872878204E+02 -.872871373E+02 -.872864976E+02 -.872859031E+02 -.872853556E+02 -.872848568E+02 -.872844080E+02 -.872840100E+02 -.872836630E+02 -.872833672E+02 -.872831223E+02 -.872829286E+02 -.872827860E+02 -.872826950E+02 -.872826560E+02 -.872826692E+02 -.872827349E+02 -.872828531E+02 -.872830237E+02 -.872832461E+02 -.872835197E+02 -.872838437E+02 -.872842175E+02 -.872846404E+02 -.872851115E+02 -.872856303E+02 -.872861959E+02 -.872868073E+02 -.872874636E+02 -.872881635E+02 -.872889059E+02 -.872896894E+02 -.872905127E+02 -.872913747E+02 -.872922740E+02 -.872932093E+02 -.872941793E+02 -.872951826E+02 -.872962178E+02 -.872972836E+02 -.872983784E+02 -.872995008E+02 -.873006496E+02 -.873018233E+02 -.873030205E+02 -.873042399E+02 -.873054801E+02 -.873067396E+02 -.873080171E+02 -.873093108E+02 -.873106191E+02 -.873119398E+02 -.873132701E+02 -.873146067E+02 -.873159447E+02 -.873172774E+02 -.873185956E+02 -.873198861E+02 -.873211307E+02 -.873223043E+02 -.873233723E+02 -.873242884E+02 -.873249902E+02 -.873253953E+02 -.873253953E+02
 -.873233789E+02 -.873233789E+02 -.873228227E+02 -.873218570E+02 -.873205802E+02 -.873190609E+02 -.873173565E+02 -.873155205E+02 -.873136033E+02 -.873116511E+02 -.873097002E+02 -.873077727E+02 -.873058752E+02 -.873040026E+02 -.873021447E+02 -.873002924E+02 -.872984422E+02 -.872965983E+02 -.872947711E+02 -.872929731E+02 -.872912149E+02 -.872895022E+02 -.872878362E+02 -.872862141E+02 -.872846322E+02 -.872830879E+02 -.872815813E+02 -.872801153E+02 -.872786942E+02 -.872773230E+02 -.872760054E+02 -.872747440E+02 -.872735399E+02 -.872723934E+02 -.872713048E+02 -.872702748E+02 -.872693049E+02 -.872683973E+02 -.872675545E+02 -.872667788E+02 -.872660722E+02 -.872654362E+02 -.872648716E+02 -.872643788E+02 -.872639581E+02 -.872636097E+02 -.872633338E+02 -.872631310E+02 -.872630017E+02 -.872629466E+02 -.872629661E+02 -.872630602E+02 -.872632289E+02 -.872634716E+02 -.872637876E+02 -.872641762E+02 -.872646363E+02 -.872651671E+02 -.872657675E+02 -.872664367E+02 -.872671735E+02 -.872679768E+02 -.872688450E+02 -.872697767E+02 -.872707701E+02 -.872718236E+02 -.872729354E+02 -.872741035E+02 -.872753264E+02 -.872766020E+02 -.872779286E+02 -.872793041E+02 -.872807266E+02 -.872821942E+02 -.872837047E+02 -.872852561E+02 -.872868466E+02 -.872884740E+02 -.872901365E+02 -.872918321E+02 -.872935588E+02 -.872953148E+02 -.872970980E+02 -.872989063E+02 -.873007376E+02 -.873025894E+02 -.873044587E+02 -.873063420E+02 -.873082344E+02 -.873101294E+02 -.873120179E+02 -.873138870E+02 -.873157187E+02 -.873174874E+02 -.873191576E+02 -.873206806E+02 -.873219899E+02 -.873229956E+02 -.873235778E+02 -.873235778E+02
 -.873213004E+02 -.873213004E+02 -.873205607E+02 -.873192647E+02 -.873175467E+02 -.873155097E+02 -.873132393E+02 -.873108105E+02 -.873082894E+02 -.873057307E+02 -.873031723E+02 -.873006335E+02 -.872981184E+02 -.872956225E+02 -.872931384E+02 -.872906622E+02 -.872881974E+02 -.872857534E+02 -.872833428E+02 -.872809771E+02 -.872786640E+02 -.872764061E+02 -.872742022E+02 -.872720488E+02 -.872699437E+02 -.872678869E+02 -.872658813E+02 -.872639318E+02 -.872620445E+02 -.872602246E+02 -.872584761E+02 -.872568014E+02 -.872552016E+02 -.872536774E+02 -.872522299E+02 -.872508606E+02 -.872495718E+02 -.872483666E+02 -.872472478E+02 -.872462183E+02 -.872452802E+02 -.872444352E+02 -.872436844E+02 -.872430285E+02 -.872424681E+02 -.872420038E+02 -.872416364E+02 -.872413666E+02 -.872411952E+02 -.872411227E+02 -.872411495E+02 -.872412756E+02 -.872415006E+02 -.872418239E+02 -.872422445E+02 -.872427614E+02 -.872433735E+02 -.872440797E+02 -.872448787E+02 -.872457691E+02 -.872467495E+02 -.872478180E+02 -.872489727E+02 -.872502115E+02 -.872515322E+02 -.872529323E+02 -.872544097E+02 -.872559619E+02 -.872575864E+02 -.872592808E+02 -.872610425E+02 -.872628688E+02 -.872647571E+02 -.872667047E+02 -.872687089E+02 -.872707671E+02 -.872728765E+02 -.872750345E+02 -.872772387E+02 -.872794862E+02 -.872817746E+02 -.872841013E+02 -.872864637E+02 -.872888589E+02 -.872912841E+02 -.872937361E+02 -.872962111E+02 -.872987042E+02 -.873012093E+02 -.873037177E+02 -.873062175E+02 -.873086917E+02 -.873111165E+02 -.873134584E+02 -.873156704E+02 -.873176881E+02 -.873194232E+02 -.873207568E+02 -.873215294E+02 -.873215294E+02
 -.873191475E+02 -.873191475E+02 -.873182032E+02 -.873165496E+02 -.873143654E+02 -.873117903E+02 -.873089380E+02 -.873059043E+02 -.873027676E+02 -.872995856E+02 -.872963946E+02 -.872932134E+02 -.872900476E+02 -.872868959E+02 -.872837570E+02 -.872806348E+02 -.872775378E+02 -.872744775E+02 -.872714650E+02 -.872685090E+02 -.872656137E+02 -.872627796E+02 -.872600053E+02 -.872572894E+02 -.872546327E+02 -.872520380E+02 -.872495106E+02 -.872470568E+02 -.872446829E+02 -.872423939E+02 -.872401936E+02 -.872380842E+02 -.872360675E+02 -.872341452E+02 -.872323192E+02 -.872305922E+02 -.872289676E+02 -.872274488E+02 -.872260393E+02 -.872247420E+02 -.872235594E+02 -.872224934E+02 -.872215455E+02 -.872207169E+02 -.872200088E+02 -.872194223E+02 -.872189584E+02 -.872186183E+02 -.872184027E+02 -.872183123E+02 -.872183472E+02 -.872185073E+02 -.872187920E+02 -.872192005E+02 -.872197318E+02 -.872203847E+02 -.872211579E+02 -.872220500E+02 -.872230593E+02 -.872241840E+02 -.872254220E+02 -.872267709E+02 -.872282282E+02 -.872297912E+02 -.872314571E+02 -.872332230E+02 -.872350859E+02 -.872370427E+02 -.872390902E+02 -.872412253E+02 -.872434445E+02 -.872457446E+02 -.872481220E+02 -.872505735E+02 -.872530956E+02 -.872556849E+02 -.872583380E+02 -.872610515E+02 -.872638223E+02 -.872666470E+02 -.872695222E+02 -.872724449E+02 -.872754115E+02 -.872784188E+02 -.872814631E+02 -.872845403E+02 -.872876456E+02 -.872907732E+02 -.872939152E+02 -.872970608E+02 -.873001952E+02 -.873032972E+02 -.873063369E+02 -.873092724E+02 -.873120450E+02 -.873145740E+02 -.873167489E+02 -.873184206E+02 -.873193892E+02 -.873193892E+02
 -.873169453E+02 -.873169453E+02 -.873157802E+02 -.873137509E+02 -.873110860E+02 -.873079629E+02 -.873045241E+02 -.873008824E+02 -.872971222E+02 -.872933021E+02 -.872894597E+02 -.872856151E+02 -.872817772E+02 -.872779515E+02 -.872741448E+02 -.872703661E+02 -.872666259E+02 -.872629351E+02 -.872593024E+02 -.872557336E+02 -.872522310E+02 -.872487954E+02 -.872454274E+02 -.872421287E+02 -.872389027E+02 -.872357547E+02 -.872326908E+02 -.872297176E+02 -.872268410E+02 -.872240656E+02 -.872213952E+02 -.872188329E+02 -.872163814E+02 -.872140436E+02 -.872118230E+02 -.872097233E+02 -.872077485E+02 -.872059028E+02 -.872041898E+02 -.872026127E+02 -.872011743E+02 -.871998770E+02 -.871987229E+02 -.871977137E+02 -.871968512E+02 -.871961371E+02 -.871955727E+02 -.871951594E+02 -.871948981E+02 -.871947892E+02 -.871948328E+02 -.871950287E+02 -.871953761E+02 -.871958742E+02 -.871965219E+02 -.871973177E+02 -.871982602E+02 -.871993474E+02 -.872005773E+02 -.872019474E+02 -.872034550E+02 -.872050972E+02 -.872068709E+02 -.872087726E+02 -.872107991E+02 -.872129466E+02 -.872152115E+02 -.872175899E+02 -.872200778E+02 -.872226713E+02 -.872253661E+02 -.872281582E+02 -.872310434E+02 -.872340174E+02 -.872370760E+02 -.872402151E+02 -.872434305E+02 -.872467182E+02 -.872500740E+02 -.872534940E+02 -.872569742E+02 -.872605105E+02 -.872640990E+02 -.872677356E+02 -.872714159E+02 -.872751350E+02 -.872788871E+02 -.872826651E+02 -.872864596E+02 -.872902577E+02 -.872940415E+02 -.872977855E+02 -.873014537E+02 -.873049957E+02 -.873083409E+02 -.873113918E+02 -.873140155E+02 -.873160321E+02 -.873172005E+02 -.873172005E+02
 -.873146845E+02 -.873146845E+02 -.873132902E+02 -.873108764E+02 -.873077243E+02 -.873040513E+02 -.873000248E+02 -.872957685E+02 -.872913715E+02 -.872868964E+02 -.872823824E+02 -.872778532E+02 -.872733254E+02 -.872688124E+02 -.872643261E+02 -.872598779E+02 -.872554791E+02 -.872511388E+02 -.872468636E+02 -.872426575E+02 -.872385238E+02 -.872344651E+02 -.872304842E+02 -.872265855E+02 -.872227743E+02 -.872190568E+02 -.872154394E+02 -.872119283E+02 -.872085291E+02 -.872052468E+02 -.872020859E+02 -.871990505E+02 -.871961448E+02 -.871933734E+02 -.871907409E+02 -.871882521E+02 -.871859116E+02 -.871837239E+02 -.871816930E+02 -.871798226E+02 -.871781159E+02 -.871765760E+02 -.871752055E+02 -.871740070E+02 -.871729829E+02 -.871721353E+02 -.871714660E+02 -.871709764E+02 -.871706674E+02 -.871705394E+02 -.871705925E+02 -.871708262E+02 -.871712400E+02 -.871718328E+02 -.871726034E+02 -.871735501E+02 -.871746709E+02 -.871759635E+02 -.871774253E+02 -.871790532E+02 -.871808439E+02 -.871827938E+02 -.871848991E+02 -.871871558E+02 -.871895597E+02 -.871921064E+02 -.871947914E+02 -.871976100E+02 -.872005573E+02 -.872036285E+02 -.872068185E+02 -.872101223E+02 -.872135349E+02 -.872170512E+02 -.872206661E+02 -.872243747E+02 -.872281719E+02 -.872320528E+02 -.872360127E+02 -.872400467E+02 -.872441500E+02 -.872483179E+02 -.872525458E+02 -.872568288E+02 -.872611617E+02 -.872655389E+02 -.872699535E+02 -.872743972E+02 -.872788591E+02 -.872833240E+02 -.872877709E+02 -.872921702E+02 -.872964797E+02 -.873006401E+02 -.873045688E+02 -.873081516E+02 -.873112323E+02 -.873136001E+02 -.873149719E+02 -.873149719E+02
 -.873123568E+02 -.873123568E+02 -.873107317E+02 -.873079324E+02 -.873042952E+02 -.873000729E+02 -.872954512E+02 -.872905656E+02 -.872855131E+02 -.872803593E+02 -.872751488E+02 -.872699144E+02 -.872646803E+02 -.872594650E+02 -.872542837E+02 -.872491495E+02 -.872440725E+02 -.872390598E+02 -.872341175E+02 -.872292505E+02 -.872244631E+02 -.872197600E+02 -.872151462E+02 -.872106278E+02 -.872062110E+02 -.872019023E+02 -.871977083E+02 -.871936352E+02 -.871896890E+02 -.871858756E+02 -.871822005E+02 -.871786694E+02 -.871752880E+02 -.871720623E+02 -.871689979E+02 -.871661004E+02 -.871633753E+02 -.871608274E+02 -.871584613E+02 -.871562814E+02 -.871542915E+02 -.871524955E+02 -.871508968E+02 -.871494988E+02 -.871483046E+02 -.871473166E+02 -.871465369E+02 -.871459671E+02 -.871456080E+02 -.871454601E+02 -.871455236E+02 -.871457980E+02 -.871462826E+02 -.871469763E+02 -.871478775E+02 -.871489844E+02 -.871502944E+02 -.871518046E+02 -.871535118E+02 -.871554123E+02 -.871575022E+02 -.871597770E+02 -.871622323E+02 -.871648632E+02 -.871676647E+02 -.871706315E+02 -.871737580E+02 -.871770387E+02 -.871804679E+02 -.871840395E+02 -.871877476E+02 -.871915863E+02 -.871955494E+02 -.871996311E+02 -.872038253E+02 -.872081260E+02 -.872125275E+02 -.872170238E+02 -.872216094E+02 -.872262786E+02 -.872310258E+02 -.872358457E+02 -.872407327E+02 -.872456812E+02 -.872506854E+02 -.872557385E+02 -.872608330E+02 -.872659593E+02 -.872711047E+02 -.872762520E+02 -.872813772E+02 -.872864460E+02 -.872914103E+02 -.872962020E+02 -.873007260E+02 -.873048510E+02 -.873083978E+02 -.873111234E+02 -.873127025E+02 -.873127025E+02
 -.873099609E+02 -.873099609E+02 -.873081094E+02 -.873049318E+02 -.873008121E+02 -.872960325E+02 -.872908003E+02 -.872852645E+02 -.872795288E+02 -.872736681E+02 -.872677380E+02 -.872617792E+02 -.872558212E+02 -.872498871E+02 -.872439940E+02 -.872381536E+02 -.872323749E+02 -.872266652E+02 -.872210308E+02 -.872154778E+02 -.872100121E+02 -.872046404E+02 -.871993693E+02 -.871942058E+02 -.871891568E+02 -.871842292E+02 -.871794302E+02 -.871747666E+02 -.871702452E+02 -.871658730E+02 -.871616570E+02 -.871576043E+02 -.871537220E+02 -.871500172E+02 -.871464967E+02 -.871431670E+02 -.871400342E+02 -.871371041E+02 -.871343820E+02 -.871318731E+02 -.871295823E+02 -.871275142E+02 -.871256734E+02 -.871240638E+02 -.871226891E+02 -.871215522E+02 -.871206554E+02 -.871200004E+02 -.871195882E+02 -.871194196E+02 -.871194946E+02 -.871198130E+02 -.871203738E+02 -.871211758E+02 -.871222171E+02 -.871234953E+02 -.871250074E+02 -.871267499E+02 -.871287189E+02 -.871309099E+02 -.871333183E+02 -.871359389E+02 -.871387662E+02 -.871417944E+02 -.871450176E+02 -.871484293E+02 -.871520231E+02 -.871557922E+02 -.871597298E+02 -.871638288E+02 -.871680823E+02 -.871724831E+02 -.871770242E+02 -.871816984E+02 -.871864988E+02 -.871914184E+02 -.871964503E+02 -.872015878E+02 -.872068244E+02 -.872121534E+02 -.872175686E+02 -.872230637E+02 -.872286324E+02 -.872342684E+02 -.872399648E+02 -.872457144E+02 -.872515084E+02 -.872573360E+02 -.872631830E+02 -.872690301E+02 -.872748500E+02 -.872806043E+02 -.872862383E+02 -.872916750E+02 -.872968071E+02 -.873014859E+02 -.873055081E+02 -.873085988E+02 -.873103893E+02 -.873103893E+02
 -.873075069E+02 -.873075069E+02 -.873054371E+02 -.873018836E+02 -.872972733E+02 -.872919222E+02 -.872860579E+02 -.872798424E+02 -.872733946E+02 -.872668035E+02 -.872601332E+02 -.872534312E+02 -.872467329E+02 -.872400626E+02 -.872334363E+02 -.872268655E+02 -.872203593E+02 -.872139251E+02 -.872075705E+02 -.872013032E+02 -.871951309E+02 -.871890617E+02 -.871831035E+02 -.871772640E+02 -.871715511E+02 -.871659724E+02 -.871605357E+02 -.871552490E+02 -.871501202E+02 -.871451576E+02 -.871403697E+02 -.871357647E+02 -.871313512E+02 -.871271376E+02 -.871231317E+02 -.871193412E+02 -.871157732E+02 -.871124346E+02 -.871093318E+02 -.871064711E+02 -.871038584E+02 -.871014994E+02 -.870993996E+02 -.870975637E+02 -.870959958E+02 -.870946995E+02 -.870936772E+02 -.870929310E+02 -.870924623E+02 -.870922718E+02 -.870923599E+02 -.870927261E+02 -.870933697E+02 -.870942888E+02 -.870954814E+02 -.870969443E+02 -.870986741E+02 -.871006666E+02 -.871029170E+02 -.871054201E+02 -.871081703E+02 -.871111614E+02 -.871143871E+02 -.871178402E+02 -.871215138E+02 -.871254001E+02 -.871294916E+02 -.871337802E+02 -.871382578E+02 -.871429162E+02 -.871477471E+02 -.871527422E+02 -.871578932E+02 -.871631919E+02 -.871686300E+02 -.871741995E+02 -.871798924E+02 -.871857010E+02 -.871916177E+02 -.871976350E+02 -.872037457E+02 -.872099427E+02 -.872162188E+02 -.872225669E+02 -.872289795E+02 -.872354482E+02 -.872419636E+02 -.872485134E+02 -.872550820E+02 -.872616479E+02 -.872681806E+02 -.872746374E+02 -.872809571E+02 -.872870540E+02 -.872928078E+02 -.872980524E+02 -.873025603E+02 -.873060238E+02 -.873080301E+02 -.873080301E+02
 -.873050074E+02 -.873050074E+02 -.873027179E+02 -.872987801E+02 -.872936674E+02 -.872877242E+02 -.872811997E+02 -.872742785E+02 -.872670972E+02 -.872597554E+02 -.872523268E+02 -.872448656E+02 -.872374082E+02 -.872299785E+02 -.872225933E+02 -.872152641E+02 -.872080001E+02 -.872008104E+02 -.871937043E+02 -.871866909E+02 -.871797797E+02 -.871729798E+02 -.871663002E+02 -.871597495E+02 -.871533364E+02 -.871470697E+02 -.871409581E+02 -.871350109E+02 -.871292374E+02 -.871236472E+02 -.871182501E+02 -.871130562E+02 -.871080753E+02 -.871033172E+02 -.870987911E+02 -.870945060E+02 -.870904704E+02 -.870866924E+02 -.870831798E+02 -.870799401E+02 -.870769806E+02 -.870743082E+02 -.870719292E+02 -.870698491E+02 -.870680726E+02 -.870666039E+02 -.870654460E+02 -.870646013E+02 -.870640717E+02 -.870638582E+02 -.870639611E+02 -.870643802E+02 -.870651142E+02 -.870661611E+02 -.870675183E+02 -.870691821E+02 -.870711483E+02 -.870734118E+02 -.870759672E+02 -.870788081E+02 -.870819278E+02 -.870853192E+02 -.870889743E+02 -.870928852E+02 -.870970431E+02 -.871014392E+02 -.871060643E+02 -.871109091E+02 -.871159639E+02 -.871212193E+02 -.871266653E+02 -.871322924E+02 -.871380909E+02 -.871440511E+02 -.871501636E+02 -.871564190E+02 -.871628082E+02 -.871693223E+02 -.871759525E+02 -.871826904E+02 -.871895279E+02 -.871964568E+02 -.872034693E+02 -.872105573E+02 -.872177124E+02 -.872249257E+02 -.872321864E+02 -.872394814E+02 -.872467933E+02 -.872540984E+02 -.872613633E+02 -.872685407E+02 -.872755633E+02 -.872823360E+02 -.872887258E+02 -.872945488E+02 -.872995529E+02 -.873033972E+02 -.873056238E+02 -.873056238E+02
 -.873024580E+02 -.873024580E+02 -.872999432E+02 -.872956126E+02 -.872899791E+02 -.872834194E+02 -.872762138E+02 -.872685688E+02 -.872606354E+02 -.872525265E+02 -.872443236E+02 -.872360826E+02 -.872278411E+02 -.872196247E+02 -.872114500E+02 -.872033297E+02 -.871952750E+02 -.871872964E+02 -.871794046E+02 -.871716104E+02 -.871639243E+02 -.871563562E+02 -.871489162E+02 -.871416140E+02 -.871344592E+02 -.871274618E+02 -.871206321E+02 -.871139807E+02 -.871075185E+02 -.871012568E+02 -.870952070E+02 -.870893809E+02 -.870837899E+02 -.870784452E+02 -.870733580E+02 -.870685385E+02 -.870639969E+02 -.870597430E+02 -.870557862E+02 -.870521355E+02 -.870487996E+02 -.870457866E+02 -.870431038E+02 -.870407577E+02 -.870387540E+02 -.870370974E+02 -.870357918E+02 -.870348401E+02 -.870342447E+02 -.870340068E+02 -.870341269E+02 -.870346045E+02 -.870354383E+02 -.870366257E+02 -.870381635E+02 -.870400474E+02 -.870422722E+02 -.870448321E+02 -.870477203E+02 -.870509296E+02 -.870544519E+02 -.870582786E+02 -.870624004E+02 -.870668077E+02 -.870714903E+02 -.870764376E+02 -.870816389E+02 -.870870830E+02 -.870927589E+02 -.870986552E+02 -.871047606E+02 -.871110637E+02 -.871175532E+02 -.871242180E+02 -.871310472E+02 -.871380300E+02 -.871451558E+02 -.871524146E+02 -.871597964E+02 -.871672916E+02 -.871748910E+02 -.871825857E+02 -.871903668E+02 -.871982253E+02 -.872061523E+02 -.872141377E+02 -.872221699E+02 -.872302346E+02 -.872383129E+02 -.872463790E+02 -.872543965E+02 -.872623135E+02 -.872700565E+02 -.872775211E+02 -.872845616E+02 -.872909757E+02 -.872964867E+02 -.873007196E+02 -.873031711E+02 -.873031711E+02
 -.872998596E+02 -.872998596E+02 -.872971146E+02 -.872923758E+02 -.872862017E+02 -.872790096E+02 -.872711076E+02 -.872627221E+02 -.872540220E+02 -.872451297E+02 -.872361305E+02 -.872270837E+02 -.872180294E+02 -.872089938E+02 -.871999959E+02 -.871910505E+02 -.871821701E+02 -.871733668E+02 -.871646526E+02 -.871560389E+02 -.871475370E+02 -.871391581E+02 -.871309131E+02 -.871228127E+02 -.871148681E+02 -.871070910E+02 -.870994931E+02 -.870920867E+02 -.870848848E+02 -.870779004E+02 -.870711470E+02 -.870646380E+02 -.870583868E+02 -.870524065E+02 -.870467097E+02 -.870413090E+02 -.870362162E+02 -.870314432E+02 -.870270012E+02 -.870229011E+02 -.870191532E+02 -.870157670E+02 -.870127510E+02 -.870101131E+02 -.870078598E+02 -.870059970E+02 -.870045293E+02 -.870034606E+02 -.870027935E+02 -.870025297E+02 -.870026696E+02 -.870032128E+02 -.870041573E+02 -.870055003E+02 -.870072378E+02 -.870093646E+02 -.870118746E+02 -.870147609E+02 -.870180154E+02 -.870216295E+02 -.870255936E+02 -.870298974E+02 -.870345299E+02 -.870394796E+02 -.870447344E+02 -.870502820E+02 -.870561095E+02 -.870622040E+02 -.870685522E+02 -.870751410E+02 -.870819571E+02 -.870889872E+02 -.870962183E+02 -.871036375E+02 -.871112321E+02 -.871189897E+02 -.871268984E+02 -.871349466E+02 -.871431229E+02 -.871514168E+02 -.871598177E+02 -.871683157E+02 -.871769010E+02 -.871855640E+02 -.871942945E+02 -.872030819E+02 -.872119136E+02 -.872207741E+02 -.872296432E+02 -.872384929E+02 -.872472839E+02 -.872559599E+02 -.872644410E+02 -.872726137E+02 -.872803191E+02 -.872873368E+02 -.872933650E+02 -.872979942E+02 -.873006747E+02 -.873006747E+02
 -.872972243E+02 -.872972243E+02 -.872942365E+02 -.872890735E+02 -.872823464E+02 -.872745087E+02 -.872658954E+02 -.872567562E+02 -.872472731E+02 -.872375751E+02 -.872277539E+02 -.872178725E+02 -.872079731E+02 -.871980852E+02 -.871882303E+02 -.871784243E+02 -.871686814E+02 -.871590149E+02 -.871494369E+02 -.871399597E+02 -.871305958E+02 -.871213570E+02 -.871122555E+02 -.871033039E+02 -.870945149E+02 -.870859017E+02 -.870774783E+02 -.870692589E+02 -.870612585E+02 -.870534924E+02 -.870459761E+02 -.870387251E+02 -.870317549E+02 -.870250807E+02 -.870187175E+02 -.870126799E+02 -.870069823E+02 -.870016388E+02 -.869966630E+02 -.869920678E+02 -.869878654E+02 -.869840669E+02 -.869806826E+02 -.869777218E+02 -.869751925E+02 -.869731016E+02 -.869714550E+02 -.869702572E+02 -.869695115E+02 -.869692198E+02 -.869693827E+02 -.869699994E+02 -.869710678E+02 -.869725843E+02 -.869745441E+02 -.869769412E+02 -.869797683E+02 -.869830169E+02 -.869866777E+02 -.869907401E+02 -.869951927E+02 -.870000233E+02 -.870052187E+02 -.870107653E+02 -.870166488E+02 -.870228544E+02 -.870293671E+02 -.870361715E+02 -.870432523E+02 -.870505937E+02 -.870581805E+02 -.870659970E+02 -.870740282E+02 -.870822591E+02 -.870906751E+02 -.870992620E+02 -.871080061E+02 -.871168942E+02 -.871259137E+02 -.871350525E+02 -.871442989E+02 -.871536418E+02 -.871630706E+02 -.871725747E+02 -.871821432E+02 -.871917645E+02 -.872014253E+02 -.872111090E+02 -.872207941E+02 -.872304505E+02 -.872400359E+02 -.872494900E+02 -.872587264E+02 -.872676225E+02 -.872760064E+02 -.872836394E+02 -.872901941E+02 -.872952266E+02 -.872981402E+02 -.872981402E+02
 -.872945538E+02 -.872945538E+02 -.872913138E+02 -.872857185E+02 -.872784274E+02 -.872699308E+02 -.872605947E+02 -.872506868E+02 -.872404000E+02 -.872298732E+02 -.872192034E+02 -.872084575E+02 -.871976822E+02 -.871869097E+02 -.871761626E+02 -.871654592E+02 -.871548143E+02 -.871442412E+02 -.871337531E+02 -.871233633E+02 -.871130848E+02 -.871029310E+02 -.870929159E+02 -.870830534E+02 -.870733581E+02 -.870638454E+02 -.870545311E+02 -.870454319E+02 -.870365652E+02 -.870279486E+02 -.870196001E+02 -.870115376E+02 -.870037790E+02 -.869963423E+02 -.869892450E+02 -.869825047E+02 -.869761388E+02 -.869701639E+02 -.869645963E+02 -.869594514E+02 -.869547437E+02 -.869504864E+02 -.869466919E+02 -.869433713E+02 -.869405342E+02 -.869381891E+02 -.869363431E+02 -.869350016E+02 -.869341687E+02 -.869338465E+02 -.869340360E+02 -.869347359E+02 -.869359439E+02 -.869376555E+02 -.869398651E+02 -.869425653E+02 -.869457475E+02 -.869494017E+02 -.869535164E+02 -.869580791E+02 -.869630760E+02 -.869684924E+02 -.869743129E+02 -.869805209E+02 -.869870996E+02 -.869940315E+02 -.870012989E+02 -.870088835E+02 -.870167671E+02 -.870249316E+02 -.870333588E+02 -.870420307E+02 -.870509296E+02 -.870600383E+02 -.870693399E+02 -.870788183E+02 -.870884576E+02 -.870982431E+02 -.871081602E+02 -.871181956E+02 -.871283363E+02 -.871385701E+02 -.871488851E+02 -.871592700E+02 -.871697132E+02 -.871802022E+02 -.871907230E+02 -.872012581E+02 -.872117845E+02 -.872222704E+02 -.872326709E+02 -.872429212E+02 -.872529289E+02 -.872625624E+02 -.872716368E+02 -.872798951E+02 -.872869845E+02 -.872924260E+02 -.872955758E+02 -.872955758E+02
 -.872918504E+02 -.872918504E+02 -.872883566E+02 -.872823220E+02 -.872744572E+02 -.872652937E+02 -.872552228E+02 -.872445295E+02 -.872334203E+02 -.872220424E+02 -.872104986E+02 -.871988615E+02 -.871871808E+02 -.871754905E+02 -.871638159E+02 -.871521756E+02 -.871405847E+02 -.871290578E+02 -.871176089E+02 -.871062519E+02 -.870950013E+02 -.870838722E+02 -.870728796E+02 -.870620394E+02 -.870513681E+02 -.870408832E+02 -.870306030E+02 -.870205469E+02 -.870107349E+02 -.870011874E+02 -.869919252E+02 -.869829692E+02 -.869743404E+02 -.869660599E+02 -.869581487E+02 -.869506279E+02 -.869435181E+02 -.869368393E+02 -.869306108E+02 -.869248510E+02 -.869195771E+02 -.869148052E+02 -.869105501E+02 -.869068250E+02 -.869036419E+02 -.869010110E+02 -.868989408E+02 -.868974380E+02 -.868965074E+02 -.868961518E+02 -.868963720E+02 -.868971669E+02 -.868985333E+02 -.869004661E+02 -.869029584E+02 -.869060014E+02 -.869095847E+02 -.869136961E+02 -.869183218E+02 -.869234468E+02 -.869290544E+02 -.869351272E+02 -.869416465E+02 -.869485927E+02 -.869559457E+02 -.869636848E+02 -.869717887E+02 -.869802360E+02 -.869890053E+02 -.869980752E+02 -.870074242E+02 -.870170315E+02 -.870268765E+02 -.870369392E+02 -.870472002E+02 -.870576410E+02 -.870682435E+02 -.870789908E+02 -.870898669E+02 -.871008566E+02 -.871119455E+02 -.871231201E+02 -.871343678E+02 -.871456762E+02 -.871570329E+02 -.871684249E+02 -.871798373E+02 -.871912520E+02 -.872026448E+02 -.872139823E+02 -.872252168E+02 -.872362799E+02 -.872470729E+02 -.872574555E+02 -.872672301E+02 -.872761214E+02 -.872837513E+02 -.872896059E+02 -.872929941E+02 -.872929941E+02
 -.872891221E+02 -.872891221E+02 -.872853726E+02 -.872788948E+02 -.872704541E+02 -.872606176E+02 -.872498015E+02 -.872383103E+02 -.872263629E+02 -.872141144E+02 -.872016755E+02 -.871891222E+02 -.871765071E+02 -.871638669E+02 -.871512276E+02 -.871386083E+02 -.871260257E+02 -.871134949E+02 -.871010306E+02 -.870886480E+02 -.870763629E+02 -.870641912E+02 -.870521497E+02 -.870402561E+02 -.870285290E+02 -.870169883E+02 -.870056554E+02 -.869945526E+02 -.869837030E+02 -.869731303E+02 -.869628588E+02 -.869529128E+02 -.869433173E+02 -.869340973E+02 -.869252778E+02 -.869168839E+02 -.869089403E+02 -.869014707E+02 -.868944984E+02 -.868880452E+02 -.868821320E+02 -.868767781E+02 -.868720014E+02 -.868678181E+02 -.868642427E+02 -.868612876E+02 -.868589632E+02 -.868572778E+02 -.868562370E+02 -.868558442E+02 -.868561005E+02 -.868570044E+02 -.868585521E+02 -.868607375E+02 -.868635523E+02 -.868669857E+02 -.868710252E+02 -.868756559E+02 -.868808612E+02 -.868866229E+02 -.868929210E+02 -.868997345E+02 -.869070408E+02 -.869148167E+02 -.869230380E+02 -.869316800E+02 -.869407174E+02 -.869501250E+02 -.869598772E+02 -.869699488E+02 -.869803148E+02 -.869909507E+02 -.870018325E+02 -.870129371E+02 -.870242421E+02 -.870357261E+02 -.870473689E+02 -.870591510E+02 -.870710544E+02 -.870830622E+02 -.870951586E+02 -.871073288E+02 -.871195590E+02 -.871318361E+02 -.871441470E+02 -.871564782E+02 -.871688142E+02 -.871811362E+02 -.871934193E+02 -.872056285E+02 -.872177138E+02 -.872296032E+02 -.872411923E+02 -.872523324E+02 -.872628132E+02 -.872723419E+02 -.872805151E+02 -.872867846E+02 -.872904119E+02 -.872904119E+02
 -.872863826E+02 -.872863826E+02 -.872823781E+02 -.872754613E+02 -.872664454E+02 -.872559328E+02 -.872443670E+02 -.872320697E+02 -.872192720E+02 -.872061393E+02 -.871927870E+02 -.871792950E+02 -.871657192E+02 -.871520973E+02 -.871384559E+02 -.871248158E+02 -.871111944E+02 -.870976070E+02 -.870840695E+02 -.870705981E+02 -.870572089E+02 -.870439194E+02 -.870307480E+02 -.870177143E+02 -.870048396E+02 -.869921470E+02 -.869796609E+02 -.869674071E+02 -.869554125E+02 -.869437045E+02 -.869323115E+02 -.869212624E+02 -.869105864E+02 -.869003134E+02 -.868904733E+02 -.868810958E+02 -.868722104E+02 -.868638458E+02 -.868560296E+02 -.868487884E+02 -.868421474E+02 -.868361300E+02 -.868307581E+02 -.868260514E+02 -.868220277E+02 -.868187021E+02 -.868160873E+02 -.868141932E+02 -.868130267E+02 -.868125922E+02 -.868128907E+02 -.868139206E+02 -.868156773E+02 -.868181534E+02 -.868213387E+02 -.868252202E+02 -.868297824E+02 -.868350074E+02 -.868408751E+02 -.868473632E+02 -.868544478E+02 -.868621031E+02 -.868703023E+02 -.868790173E+02 -.868882191E+02 -.868978780E+02 -.869079641E+02 -.869184470E+02 -.869292967E+02 -.869404834E+02 -.869519775E+02 -.869637504E+02 -.869757742E+02 -.869880220E+02 -.870004680E+02 -.870130877E+02 -.870258578E+02 -.870387566E+02 -.870517638E+02 -.870648604E+02 -.870780292E+02 -.870912540E+02 -.871045201E+02 -.871178134E+02 -.871311205E+02 -.871444274E+02 -.871577183E+02 -.871709740E+02 -.871841688E+02 -.871972669E+02 -.872102162E+02 -.872229414E+02 -.872353329E+02 -.872472341E+02 -.872584226E+02 -.872685884E+02 -.872773037E+02 -.872839864E+02 -.872878517E+02 -.872878517E+02
 -.872836609E+02 -.872836609E+02 -.872794089E+02 -.872720589E+02 -.872624717E+02 -.872512864E+02 -.872389712E+02 -.872258648E+02 -.872122122E+02 -.871981860E+02 -.871839067E+02 -.871694585E+02 -.871548984E+02 -.871402649E+02 -.871255864E+02 -.871108841E+02 -.870961752E+02 -.870814763E+02 -.870668035E+02 -.870521731E+02 -.870376025E+02 -.870231105E+02 -.870087172E+02 -.869944450E+02 -.869803182E+02 -.869663633E+02 -.869526083E+02 -.869390831E+02 -.869258186E+02 -.869128468E+02 -.869002008E+02 -.868879148E+02 -.868760235E+02 -.868645624E+02 -.868535671E+02 -.868430734E+02 -.868331166E+02 -.868237311E+02 -.868149504E+02 -.868068068E+02 -.867993308E+02 -.867925513E+02 -.867864948E+02 -.867811856E+02 -.867766453E+02 -.867728926E+02 -.867699427E+02 -.867678080E+02 -.867664969E+02 -.867660146E+02 -.867663628E+02 -.867675392E+02 -.867695386E+02 -.867723516E+02 -.867759659E+02 -.867803655E+02 -.867855315E+02 -.867914421E+02 -.867980725E+02 -.868053957E+02 -.868133826E+02 -.868220021E+02 -.868312214E+02 -.868410068E+02 -.868513233E+02 -.868621352E+02 -.868734066E+02 -.868851015E+02 -.868971840E+02 -.869096188E+02 -.869223712E+02 -.869354076E+02 -.869486954E+02 -.869622033E+02 -.869759016E+02 -.869897621E+02 -.870037584E+02 -.870178659E+02 -.870320618E+02 -.870463252E+02 -.870606371E+02 -.870749800E+02 -.870893383E+02 -.871036974E+02 -.871180432E+02 -.871323617E+02 -.871466370E+02 -.871608500E+02 -.871749746E+02 -.871889743E+02 -.872027956E+02 -.872163604E+02 -.872295546E+02 -.872422140E+02 -.872541053E+02 -.872649019E+02 -.872741527E+02 -.872812428E+02 -.872853424E+02 -.872853424E+02
 -.872810100E+02 -.872810100E+02 -.872765153E+02 -.872687393E+02 -.872585904E+02 -.872467412E+02 -.872336832E+02 -.872197738E+02 -.872052684E+02 -.871903466E+02 -.871751344E+02 -.871597176E+02 -.871441538E+02 -.871284834E+02 -.871127347E+02 -.870969286E+02 -.870810830E+02 -.870652144E+02 -.870493387E+02 -.870334729E+02 -.870176354E+02 -.870018463E+02 -.869861285E+02 -.869705071E+02 -.869550099E+02 -.869396668E+02 -.869245102E+02 -.869095740E+02 -.868948939E+02 -.868805073E+02 -.868664531E+02 -.868527716E+02 -.868395044E+02 -.868266936E+02 -.868143821E+02 -.868026128E+02 -.867914281E+02 -.867808698E+02 -.867709787E+02 -.867617939E+02 -.867533529E+02 -.867456910E+02 -.867388407E+02 -.867328320E+02 -.867276913E+02 -.867234415E+02 -.867201017E+02 -.867176867E+02 -.867162073E+02 -.867156700E+02 -.867160766E+02 -.867174250E+02 -.867197081E+02 -.867229149E+02 -.867270298E+02 -.867320334E+02 -.867379023E+02 -.867446095E+02 -.867521250E+02 -.867604155E+02 -.867694455E+02 -.867791770E+02 -.867895702E+02 -.868005841E+02 -.868121764E+02 -.868243040E+02 -.868369240E+02 -.868499930E+02 -.868634685E+02 -.868773085E+02 -.868914720E+02 -.869059195E+02 -.869206128E+02 -.869355158E+02 -.869505940E+02 -.869658152E+02 -.869811493E+02 -.869965686E+02 -.870120475E+02 -.870275632E+02 -.870430947E+02 -.870586235E+02 -.870741329E+02 -.870896080E+02 -.871050347E+02 -.871203989E+02 -.871356853E+02 -.871508748E+02 -.871659419E+02 -.871808498E+02 -.871955441E+02 -.872099447E+02 -.872239337E+02 -.872373403E+02 -.872499212E+02 -.872613345E+02 -.872711073E+02 -.872785936E+02 -.872829206E+02 -.872829206E+02
 -.872784863E+02 -.872784863E+02 -.872737545E+02 -.872655652E+02 -.872548708E+02 -.872423743E+02 -.872285916E+02 -.872138948E+02 -.871985486E+02 -.871827397E+02 -.871665963E+02 -.871502051E+02 -.871336252E+02 -.871168969E+02 -.871000473E+02 -.870830978E+02 -.870660657E+02 -.870489666E+02 -.870318167E+02 -.870146335E+02 -.869974362E+02 -.869802471E+02 -.869630915E+02 -.869459974E+02 -.869289959E+02 -.869121211E+02 -.868954094E+02 -.868788996E+02 -.868626333E+02 -.868466542E+02 -.868310081E+02 -.868157429E+02 -.868009081E+02 -.867865544E+02 -.867727332E+02 -.867594961E+02 -.867468946E+02 -.867349795E+02 -.867238003E+02 -.867134051E+02 -.867038398E+02 -.866951478E+02 -.866873694E+02 -.866805415E+02 -.866746967E+02 -.866698635E+02 -.866660655E+02 -.866633213E+02 -.866616444E+02 -.866610428E+02 -.866615192E+02 -.866630706E+02 -.866656884E+02 -.866693588E+02 -.866740627E+02 -.866797758E+02 -.866864692E+02 -.866941096E+02 -.867026599E+02 -.867120793E+02 -.867223238E+02 -.867333472E+02 -.867451007E+02 -.867575342E+02 -.867705964E+02 -.867842354E+02 -.867983990E+02 -.868130356E+02 -.868280941E+02 -.868435246E+02 -.868592788E+02 -.868753099E+02 -.868915735E+02 -.869080273E+02 -.869246318E+02 -.869413500E+02 -.869581478E+02 -.869749939E+02 -.869918601E+02 -.870087212E+02 -.870255545E+02 -.870423405E+02 -.870590618E+02 -.870757033E+02 -.870922511E+02 -.871086918E+02 -.871250109E+02 -.871411902E+02 -.871572051E+02 -.871730192E+02 -.871885782E+02 -.872038008E+02 -.872185661E+02 -.872326983E+02 -.872459451E+02 -.872579513E+02 -.872682239E+02 -.872760883E+02 -.872806319E+02 -.872806319E+02
 -.872761469E+02 -.872761469E+02 -.872711900E+02 -.872626084E+02 -.872513941E+02 -.872382810E+02 -.872238043E+02 -.872083484E+02 -.871921869E+02 -.871755100E+02 -.871584470E+02 -.871410860E+02 -.871234856E+02 -.871056843E+02 -.870877092E+02 -.870695804E+02 -.870513136E+02 -.870329239E+02 -.870144271E+02 -.869958407E+02 -.869771851E+02 -.869584845E+02 -.869397660E+02 -.869210608E+02 -.869024034E+02 -.868838318E+02 -.868653872E+02 -.868471147E+02 -.868290622E+02 -.868112812E+02 -.867938259E+02 -.867767532E+02 -.867601223E+02 -.867439939E+02 -.867284298E+02 -.867134926E+02 -.866992448E+02 -.866857481E+02 -.866730634E+02 -.866612498E+02 -.866503640E+02 -.866404597E+02 -.866315869E+02 -.866237914E+02 -.866171140E+02 -.866115901E+02 -.866072494E+02 -.866041152E+02 -.866022045E+02 -.866015273E+02 -.866020871E+02 -.866038801E+02 -.866068957E+02 -.866111165E+02 -.866165185E+02 -.866230717E+02 -.866307399E+02 -.866394819E+02 -.866492513E+02 -.866599978E+02 -.866716671E+02 -.866842020E+02 -.866975428E+02 -.867116280E+02 -.867263952E+02 -.867417811E+02 -.867577228E+02 -.867741581E+02 -.867910256E+02 -.868082661E+02 -.868258221E+02 -.868436387E+02 -.868616638E+02 -.868798484E+02 -.868981468E+02 -.869165168E+02 -.869349197E+02 -.869533208E+02 -.869716887E+02 -.869899958E+02 -.870082183E+02 -.870263354E+02 -.870443297E+02 -.870621862E+02 -.870798918E+02 -.870974343E+02 -.871148005E+02 -.871319742E+02 -.871489321E+02 -.871656394E+02 -.871820427E+02 -.871980606E+02 -.872135707E+02 -.872283933E+02 -.872422693E+02 -.872548322E+02 -.872655716E+02 -.872737878E+02 -.872785321E+02 -.872785321E+02
 -.872740538E+02 -.872740538E+02 -.872688913E+02 -.872599493E+02 -.872482574E+02 -.872345741E+02 -.872194499E+02 -.872032803E+02 -.871863439E+02 -.871688322E+02 -.871508762E+02 -.871325629E+02 -.871139487E+02 -.870950712E+02 -.870759554E+02 -.870566185E+02 -.870370747E+02 -.870173376E+02 -.869974216E+02 -.869773442E+02 -.869571264E+02 -.869367932E+02 -.869163738E+02 -.868959022E+02 -.868754162E+02 -.868549585E+02 -.868345761E+02 -.868143207E+02 -.867942482E+02 -.867744191E+02 -.867548974E+02 -.867357509E+02 -.867170500E+02 -.866988678E+02 -.866812787E+02 -.866643587E+02 -.866481838E+02 -.866328299E+02 -.866183721E+02 -.866048834E+02 -.865924343E+02 -.865810916E+02 -.865709178E+02 -.865619701E+02 -.865542997E+02 -.865479513E+02 -.865429621E+02 -.865393618E+02 -.865371717E+02 -.865364046E+02 -.865370647E+02 -.865391474E+02 -.865426393E+02 -.865475185E+02 -.865537549E+02 -.865613106E+02 -.865701405E+02 -.865801928E+02 -.865914097E+02 -.866037283E+02 -.866170812E+02 -.866313975E+02 -.866466035E+02 -.866626236E+02 -.866793811E+02 -.866967991E+02 -.867148011E+02 -.867333118E+02 -.867522579E+02 -.867715684E+02 -.867911751E+02 -.868110133E+02 -.868310221E+02 -.868511447E+02 -.868713285E+02 -.868915255E+02 -.869116921E+02 -.869317896E+02 -.869517838E+02 -.869716449E+02 -.869913478E+02 -.870108714E+02 -.870301983E+02 -.870493144E+02 -.870682083E+02 -.870868695E+02 -.871052874E+02 -.871234480E+02 -.871413309E+02 -.871589039E+02 -.871761156E+02 -.871928858E+02 -.872090925E+02 -.872245538E+02 -.872390062E+02 -.872520744E+02 -.872632346E+02 -.872717658E+02 -.872766891E+02 -.872766891E+02
 -.872722806E+02 -.872722806E+02 -.872669398E+02 -.872576851E+02 -.872455755E+02 -.872313869E+02 -.872156826E+02 -.871988645E+02 -.871812129E+02 -.871629205E+02 -.871441173E+02 -.871248872E+02 -.871052846E+02 -.870853437E+02 -.870650853E+02 -.870445235E+02 -.870236695E+02 -.870025336E+02 -.869811286E+02 -.869594709E+02 -.869375810E+02 -.869154845E+02 -.868932124E+02 -.868708007E+02 -.868482913E+02 -.868257319E+02 -.868031758E+02 -.867806826E+02 -.867583173E+02 -.867361503E+02 -.867142575E+02 -.866927189E+02 -.866716189E+02 -.866510451E+02 -.866310877E+02 -.866118392E+02 -.865933929E+02 -.865758424E+02 -.865592807E+02 -.865437987E+02 -.865294842E+02 -.865164212E+02 -.865046879E+02 -.864943566E+02 -.864854919E+02 -.864781504E+02 -.864723795E+02 -.864682168E+02 -.864656894E+02 -.864648138E+02 -.864655952E+02 -.864680278E+02 -.864720947E+02 -.864777680E+02 -.864850098E+02 -.864937719E+02 -.865039974E+02 -.865156209E+02 -.865285698E+02 -.865427651E+02 -.865581224E+02 -.865745533E+02 -.865919663E+02 -.866102680E+02 -.866293640E+02 -.866491600E+02 -.866695631E+02 -.866904819E+02 -.867118282E+02 -.867335171E+02 -.867554677E+02 -.867776037E+02 -.867998542E+02 -.868221532E+02 -.868444406E+02 -.868666619E+02 -.868887685E+02 -.869107176E+02 -.869324722E+02 -.869540010E+02 -.869752779E+02 -.869962819E+02 -.870169969E+02 -.870374104E+02 -.870575134E+02 -.870772985E+02 -.870967583E+02 -.871158828E+02 -.871346555E+02 -.871530480E+02 -.871710126E+02 -.871884721E+02 -.872053064E+02 -.872213344E+02 -.872362905E+02 -.872497946E+02 -.872613133E+02 -.872701104E+02 -.872751838E+02 -.872751838E+02
 -.872709219E+02 -.872709219E+02 -.872654409E+02 -.872559376E+02 -.872434887E+02 -.872288829E+02 -.872126899E+02 -.871953128E+02 -.871770321E+02 -.871580393E+02 -.871384596E+02 -.871183735E+02 -.870978307E+02 -.870768594E+02 -.870554752E+02 -.870336871E+02 -.870115009E+02 -.869889233E+02 -.869659641E+02 -.869426369E+02 -.869189613E+02 -.868949627E+02 -.868706726E+02 -.868461297E+02 -.868213794E+02 -.867964746E+02 -.867714756E+02 -.867464502E+02 -.867214733E+02 -.866966272E+02 -.866720007E+02 -.866476889E+02 -.866237926E+02 -.866004174E+02 -.865776729E+02 -.865556723E+02 -.865345306E+02 -.865143637E+02 -.864952873E+02 -.864774151E+02 -.864608575E+02 -.864457199E+02 -.864321017E+02 -.864200944E+02 -.864097804E+02 -.864012319E+02 -.863945096E+02 -.863896617E+02 -.863867231E+02 -.863857148E+02 -.863866439E+02 -.863895027E+02 -.863942697E+02 -.864009093E+02 -.864093728E+02 -.864195991E+02 -.864315152E+02 -.864450383E+02 -.864600762E+02 -.864765289E+02 -.864942903E+02 -.865132494E+02 -.865332920E+02 -.865543020E+02 -.865761627E+02 -.865987583E+02 -.866219749E+02 -.866457021E+02 -.866698331E+02 -.866942665E+02 -.867189064E+02 -.867436630E+02 -.867684536E+02 -.867932023E+02 -.868178405E+02 -.868423069E+02 -.868665478E+02 -.868905166E+02 -.869141740E+02 -.869374875E+02 -.869604311E+02 -.869829852E+02 -.870051356E+02 -.870268730E+02 -.870481920E+02 -.870690894E+02 -.870895629E+02 -.871096077E+02 -.871292126E+02 -.871483550E+02 -.871669925E+02 -.871850531E+02 -.872024212E+02 -.872189188E+02 -.872342821E+02 -.872481305E+02 -.872599267E+02 -.872689260E+02 -.872741118E+02 -.872741118E+02
 -.872700973E+02 -.872700973E+02 -.872645257E+02 -.872548539E+02 -.872421675E+02 -.872272591E+02 -.872106968E+02 -.871928816E+02 -.871740907E+02 -.871545089E+02 -.871342557E+02 -.871134050E+02 -.870919979E+02 -.870700551E+02 -.870475849E+02 -.870245883E+02 -.870010649E+02 -.869770159E+02 -.869524462E+02 -.869273657E+02 -.869017915E+02 -.868757474E+02 -.868492647E+02 -.868223835E+02 -.867951523E+02 -.867676288E+02 -.867398801E+02 -.867119827E+02 -.866840225E+02 -.866560948E+02 -.866283037E+02 -.866007618E+02 -.865735899E+02 -.865469153E+02 -.865208719E+02 -.864955985E+02 -.864712371E+02 -.864479320E+02 -.864258278E+02 -.864050674E+02 -.863857901E+02 -.863681299E+02 -.863522134E+02 -.863381576E+02 -.863260686E+02 -.863160394E+02 -.863081482E+02 -.863024574E+02 -.862990123E+02 -.862978404E+02 -.862989505E+02 -.863023332E+02 -.863079604E+02 -.863157863E+02 -.863257480E+02 -.863377666E+02 -.863517485E+02 -.863675873E+02 -.863851651E+02 -.864043546E+02 -.864250213E+02 -.864470250E+02 -.864702223E+02 -.864944679E+02 -.865196172E+02 -.865455271E+02 -.865720582E+02 -.865990760E+02 -.866264519E+02 -.866540644E+02 -.866817999E+02 -.867095532E+02 -.867372283E+02 -.867647380E+02 -.867920051E+02 -.868189613E+02 -.868455480E+02 -.868717155E+02 -.868974229E+02 -.869226379E+02 -.869473361E+02 -.869715003E+02 -.869951200E+02 -.870181907E+02 -.870407124E+02 -.870626881E+02 -.870841221E+02 -.871050167E+02 -.871253682E+02 -.871451614E+02 -.871643617E+02 -.871829048E+02 -.872006822E+02 -.872175228E+02 -.872331687E+02 -.872472438E+02 -.872592136E+02 -.872683339E+02 -.872735845E+02 -.872735845E+02
 -.872699486E+02 -.872699486E+02 -.872643456E+02 -.872546061E+02 -.872418110E+02 -.872267450E+02 -.872099683E+02 -.871918740E+02 -.871727293E+02 -.871527092E+02 -.871319237E+02 -.871104353E+02 -.870882746E+02 -.870654518E+02 -.870419647E+02 -.870178051E+02 -.869929642E+02 -.869674354E+02 -.869412165E+02 -.869143123E+02 -.868867343E+02 -.868585029E+02 -.868296476E+02 -.868002080E+02 -.867702342E+02 -.867397879E+02 -.867089424E+02 -.866777829E+02 -.866464071E+02 -.866149247E+02 -.865834575E+02 -.865521386E+02 -.865211124E+02 -.864905329E+02 -.864605633E+02 -.864313743E+02 -.864031419E+02 -.863760464E+02 -.863502692E+02 -.863259911E+02 -.863033892E+02 -.862826350E+02 -.862638911E+02 -.862473089E+02 -.862330256E+02 -.862211622E+02 -.862118207E+02 -.862050828E+02 -.862010078E+02 -.861996316E+02 -.862009660E+02 -.862049986E+02 -.862116929E+02 -.862209890E+02 -.862328048E+02 -.862470376E+02 -.862635661E+02 -.862822522E+02 -.863029440E+02 -.863254782E+02 -.863496827E+02 -.863753795E+02 -.864023871E+02 -.864305232E+02 -.864596073E+02 -.864894624E+02 -.865199171E+02 -.865508076E+02 -.865819788E+02 -.866132855E+02 -.866445934E+02 -.866757799E+02 -.867067340E+02 -.867373570E+02 -.867675624E+02 -.867972758E+02 -.868264342E+02 -.868549862E+02 -.868828910E+02 -.869101183E+02 -.869366468E+02 -.869624643E+02 -.869875664E+02 -.870119553E+02 -.870356388E+02 -.870586284E+02 -.870809372E+02 -.871025769E+02 -.871235538E+02 -.871438625E+02 -.871634789E+02 -.871823490E+02 -.872003749E+02 -.872173964E+02 -.872331666E+02 -.872473203E+02 -.872593340E+02 -.872684740E+02 -.872737299E+02 -.872737299E+02
 -.872706322E+02 -.872706322E+02 -.872650701E+02 -.872553879E+02 -.872426441E+02 -.872276033E+02 -.872108094E+02 -.871926386E+02 -.871733419E+02 -.871530802E+02 -.871319481E+02 -.871099934E+02 -.870872329E+02 -.870636632E+02 -.870392691E+02 -.870140309E+02 -.869879285E+02 -.869609444E+02 -.869330669E+02 -.869042915E+02 -.868746216E+02 -.868440710E+02 -.868126642E+02 -.867804376E+02 -.867474410E+02 -.867137380E+02 -.866794069E+02 -.866445415E+02 -.866092511E+02 -.865736612E+02 -.865379130E+02 -.865021635E+02 -.864665845E+02 -.864313623E+02 -.863966956E+02 -.863627946E+02 -.863298784E+02 -.862981724E+02 -.862679059E+02 -.862393091E+02 -.862126090E+02 -.861880266E+02 -.861657729E+02 -.861460450E+02 -.861290226E+02 -.861148647E+02 -.861037057E+02 -.860956535E+02 -.860907865E+02 -.860891525E+02 -.860907672E+02 -.860956144E+02 -.861036457E+02 -.861147819E+02 -.861289149E+02 -.861459095E+02 -.861656062E+02 -.861878248E+02 -.862123676E+02 -.862390229E+02 -.862675691E+02 -.862977782E+02 -.863294195E+02 -.863622629E+02 -.863960820E+02 -.864306570E+02 -.864657772E+02 -.865012428E+02 -.865368670E+02 -.865724768E+02 -.866079142E+02 -.866430370E+02 -.866777186E+02 -.867118484E+02 -.867453315E+02 -.867780880E+02 -.868100531E+02 -.868411754E+02 -.868714169E+02 -.869007517E+02 -.869291652E+02 -.869566529E+02 -.869832192E+02 -.870088765E+02 -.870336431E+02 -.870575419E+02 -.870805979E+02 -.871028351E+02 -.871242720E+02 -.871449165E+02 -.871647576E+02 -.871837551E+02 -.872018258E+02 -.872188250E+02 -.872345225E+02 -.872485716E+02 -.872604691E+02 -.872695042E+02 -.872746929E+02 -.872746929E+02
 -.872723188E+02 -.872723188E+02 -.872668868E+02 -.872574146E+02 -.872449186E+02 -.872301304E+02 -.872135644E+02 -.871955702E+02 -.871763767E+02 -.871561234E+02 -.871348845E+02 -.871126896E+02 -.870895381E+02 -.870654094E+02 -.870402729E+02 -.870140936E+02 -.869868360E+02 -.869584686E+02 -.869289653E+02 -.868983077E+02 -.868664872E+02 -.868335063E+02 -.867993804E+02 -.867641392E+02 -.867278284E+02 -.866905105E+02 -.866522667E+02 -.866131971E+02 -.865734222E+02 -.865330832E+02 -.864923423E+02 -.864513828E+02 -.864104088E+02 -.863696439E+02 -.863293306E+02 -.862897278E+02 -.862511081E+02 -.862137554E+02 -.861779610E+02 -.861440195E+02 -.861122242E+02 -.860828624E+02 -.860562102E+02 -.860325271E+02 -.860120507E+02 -.859949920E+02 -.859815305E+02 -.859718103E+02 -.859659366E+02 -.859639735E+02 -.859659425E+02 -.859718216E+02 -.859815461E+02 -.859950102E+02 -.860120692E+02 -.860325432E+02 -.860562206E+02 -.860828632E+02 -.861122109E+02 -.861439871E+02 -.861779038E+02 -.862136671E+02 -.862509814E+02 -.862895548E+02 -.863291026E+02 -.863693512E+02 -.864100409E+02 -.864509286E+02 -.864917895E+02 -.865324188E+02 -.865726319E+02 -.866122658E+02 -.866511780E+02 -.866892469E+02 -.867263710E+02 -.867624680E+02 -.867974736E+02 -.868313407E+02 -.868640376E+02 -.868955472E+02 -.869258655E+02 -.869549998E+02 -.869829677E+02 -.870097955E+02 -.870355160E+02 -.870601673E+02 -.870837894E+02 -.871064221E+02 -.871280997E+02 -.871488462E+02 -.871686675E+02 -.871875412E+02 -.872054029E+02 -.872221289E+02 -.872375122E+02 -.872512332E+02 -.872628203E+02 -.872716003E+02 -.872766341E+02 -.872766341E+02
 -.872751979E+02 -.872751979E+02 -.872700028E+02 -.872609240E+02 -.872489148E+02 -.872346553E+02 -.872186156E+02 -.872011096E+02 -.871823351E+02 -.871624028E+02 -.871413627E+02 -.871192215E+02 -.870959564E+02 -.870715271E+02 -.870458832E+02 -.870189694E+02 -.869907309E+02 -.869611162E+02 -.869300792E+02 -.868975826E+02 -.868635997E+02 -.868281160E+02 -.867911322E+02 -.867526658E+02 -.867127525E+02 -.866714494E+02 -.866288353E+02 -.865850133E+02 -.865401122E+02 -.864942873E+02 -.864477219E+02 -.864006277E+02 -.863532446E+02 -.863058405E+02 -.862587097E+02 -.862121711E+02 -.861665651E+02 -.861222501E+02 -.860795979E+02 -.860389880E+02 -.860008023E+02 -.859654175E+02 -.859331983E+02 -.859044899E+02 -.858796104E+02 -.858588432E+02 -.858424310E+02 -.858305688E+02 -.858234000E+02 -.858210119E+02 -.858234335E+02 -.858306353E+02 -.858425294E+02 -.858589721E+02 -.858797676E+02 -.859046728E+02 -.859334037E+02 -.859656415E+02 -.860010408E+02 -.860392361E+02 -.860798501E+02 -.861225004E+02 -.861668067E+02 -.862123963E+02 -.862589101E+02 -.863060069E+02 -.863533669E+02 -.864006949E+02 -.864477222E+02 -.864942077E+02 -.865399387E+02 -.865847308E+02 -.866284274E+02 -.866708987E+02 -.867120402E+02 -.867517717E+02 -.867900349E+02 -.868267923E+02 -.868620246E+02 -.868957292E+02 -.869279184E+02 -.869586172E+02 -.869878617E+02 -.870156972E+02 -.870421759E+02 -.870673554E+02 -.870912953E+02 -.871140546E+02 -.871356876E+02 -.871562382E+02 -.871757330E+02 -.871941712E+02 -.872115126E+02 -.872276601E+02 -.872424378E+02 -.872555626E+02 -.872666073E+02 -.872749531E+02 -.872797280E+02 -.872797280E+02
 -.872794737E+02 -.872794737E+02 -.872746410E+02 -.872661738E+02 -.872549360E+02 -.872415340E+02 -.872263792E+02 -.872097382E+02 -.871917675E+02 -.871725434E+02 -.871520856E+02 -.871303728E+02 -.871073568E+02 -.870829723E+02 -.870571437E+02 -.870297907E+02 -.870008330E+02 -.869701926E+02 -.869377972E+02 -.869035836E+02 -.868674993E+02 -.868295056E+02 -.867895805E+02 -.867477204E+02 -.867039439E+02 -.866582933E+02 -.866108382E+02 -.865616774E+02 -.865109422E+02 -.864587979E+02 -.864054467E+02 -.863511284E+02 -.862961220E+02 -.862407453E+02 -.861853541E+02 -.861303401E+02 -.860761284E+02 -.860231726E+02 -.859719490E+02 -.859229501E+02 -.858766763E+02 -.858336262E+02 -.857942868E+02 -.857591225E+02 -.857285642E+02 -.857029985E+02 -.856827575E+02 -.856681100E+02 -.856592536E+02 -.856563091E+02 -.856593170E+02 -.856682363E+02 -.856829458E+02 -.857032474E+02 -.857288718E+02 -.857594864E+02 -.857947040E+02 -.858340933E+02 -.858771891E+02 -.859235042E+02 -.859725391E+02 -.860237932E+02 -.860767731E+02 -.861310017E+02 -.861860247E+02 -.862414164E+02 -.862967840E+02 -.863517709E+02 -.864060584E+02 -.864593665E+02 -.865114543E+02 -.865621184E+02 -.866111920E+02 -.866585427E+02 -.867040704E+02 -.867477042E+02 -.867894002E+02 -.868291386E+02 -.868669210E+02 -.869027677E+02 -.869367151E+02 -.869688133E+02 -.869991240E+02 -.870277179E+02 -.870546727E+02 -.870800707E+02 -.871039961E+02 -.871265319E+02 -.871477563E+02 -.871677372E+02 -.871865259E+02 -.872041484E+02 -.872205933E+02 -.872357968E+02 -.872496222E+02 -.872618339E+02 -.872720633E+02 -.872797648E+02 -.872841590E+02 -.872841590E+02
 -.872853574E+02 -.872853574E+02 -.872810338E+02 -.872734335E+02 -.872632989E+02 -.872511406E+02 -.872372952E+02 -.872219677E+02 -.872052644E+02 -.871872204E+02 -.871678186E+02 -.871470051E+02 -.871247012E+02 -.871008112E+02 -.870752289E+02 -.870478432E+02 -.870185410E+02 -.869872110E+02 -.869537472E+02 -.869180513E+02 -.868800359E+02 -.868396280E+02 -.867967713E+02 -.867514301E+02 -.867035928E+02 -.866532752E+02 -.866005249E+02 -.865454254E+02 -.864880998E+02 -.864287151E+02 -.863674857E+02 -.863046763E+02 -.862406047E+02 -.861756429E+02 -.861102168E+02 -.860448058E+02 -.859799392E+02 -.859161914E+02 -.858541753E+02 -.857945331E+02 -.857379256E+02 -.856850190E+02 -.856364706E+02 -.855929132E+02 -.855549389E+02 -.855230825E+02 -.854978064E+02 -.854794865E+02 -.854684001E+02 -.854647174E+02 -.854684955E+02 -.854796769E+02 -.854980911E+02 -.855234601E+02 -.855554078E+02 -.855934712E+02 -.856371151E+02 -.856857469E+02 -.857387334E+02 -.857954166E+02 -.858551298E+02 -.859172118E+02 -.859810196E+02 -.860459399E+02 -.861113973E+02 -.861768619E+02 -.862418536E+02 -.863059455E+02 -.863687647E+02 -.864299927E+02 -.864893635E+02 -.865466614E+02 -.866017183E+02 -.866544095E+02 -.867046502E+02 -.867523915E+02 -.867976158E+02 -.868403335E+02 -.868805787E+02 -.869184056E+02 -.869538855E+02 -.869871035E+02 -.870181553E+02 -.870471454E+02 -.870741837E+02 -.870993839E+02 -.871228601E+02 -.871447244E+02 -.871650833E+02 -.871840330E+02 -.872016540E+02 -.872180033E+02 -.872331041E+02 -.872469324E+02 -.872593996E+02 -.872703293E+02 -.872794272E+02 -.872862421E+02 -.872901157E+02 -.872901157E+02
 -.872930596E+02 -.872930596E+02 -.872894139E+02 -.872829724E+02 -.872743223E+02 -.872638545E+02 -.872518117E+02 -.872383235E+02 -.872234373E+02 -.872071388E+02 -.871893684E+02 -.871700345E+02 -.871490224E+02 -.871262007E+02 -.871014274E+02 -.870745535E+02 -.870454265E+02 -.870138940E+02 -.869798066E+02 -.869430206E+02 -.869034022E+02 -.868608297E+02 -.868151982E+02 -.867664232E+02 -.867144457E+02 -.866592371E+02 -.866008048E+02 -.865391986E+02 -.864745163E+02 -.864069106E+02 -.863365947E+02 -.862638482E+02 -.861890220E+02 -.861125417E+02 -.860349100E+02 -.859567075E+02 -.858785899E+02 -.858012840E+02 -.857255794E+02 -.856523177E+02 -.855823778E+02 -.855166584E+02 -.854560572E+02 -.854014482E+02 -.853536568E+02 -.853134354E+02 -.852814391E+02 -.852582030E+02 -.852441243E+02 -.852394471E+02 -.852442537E+02 -.852584614E+02 -.852818258E+02 -.853139495E+02 -.853542967E+02 -.854022122E+02 -.854569431E+02 -.855176635E+02 -.855834990E+02 -.856535516E+02 -.857269220E+02 -.858027307E+02 -.858801358E+02 -.859583468E+02 -.860366366E+02 -.861143485E+02 -.861909015E+02 -.862657919E+02 -.863385932E+02 -.864089539E+02 -.864765933E+02 -.865412970E+02 -.866029111E+02 -.866613364E+02 -.867165215E+02 -.867684576E+02 -.868171715E+02 -.868627209E+02 -.869051885E+02 -.869446776E+02 -.869813078E+02 -.870152111E+02 -.870465286E+02 -.870754077E+02 -.871019988E+02 -.871264539E+02 -.871489231E+02 -.871695527E+02 -.871884821E+02 -.872058400E+02 -.872217401E+02 -.872362748E+02 -.872495071E+02 -.872614599E+02 -.872721015E+02 -.872813270E+02 -.872889333E+02 -.872945870E+02 -.872977814E+02 -.872977814E+02
 -.873027787E+02 -.873027787E+02 -.873000001E+02 -.872950446E+02 -.872883092E+02 -.872800385E+02 -.872703609E+02 -.872593184E+02 -.872468890E+02 -.872330016E+02 -.872175488E+02 -.872003964E+02 -.871813887E+02 -.871603543E+02 -.871371097E+02 -.871114621E+02 -.870832125E+02 -.870521586E+02 -.870180971E+02 -.869808267E+02 -.869401519E+02 -.868958857E+02 -.868478551E+02 -.867959054E+02 -.867399066E+02 -.866797602E+02 -.866154070E+02 -.865468352E+02 -.864740900E+02 -.863972826E+02 -.863166005E+02 -.862323165E+02 -.861447979E+02 -.860545148E+02 -.859620458E+02 -.858680823E+02 -.857734287E+02 -.856789998E+02 -.855858126E+02 -.854949732E+02 -.854076585E+02 -.853250922E+02 -.852485148E+02 -.851791506E+02 -.851181696E+02 -.850666491E+02 -.850255350E+02 -.849956059E+02 -.849774423E+02 -.849714025E+02 -.849776073E+02 -.849959356E+02 -.850260287E+02 -.850673061E+02 -.851189887E+02 -.851801305E+02 -.852496538E+02 -.853263882E+02 -.854091092E+02 -.854965757E+02 -.855875637E+02 -.856808958E+02 -.857754655E+02 -.858702553E+02 -.859643500E+02 -.860569444E+02 -.861473466E+02 -.862349771E+02 -.863193653E+02 -.864001430E+02 -.864770364E+02 -.865498572E+02 -.866184930E+02 -.866828974E+02 -.867430807E+02 -.867991004E+02 -.868510536E+02 -.868990683E+02 -.869432977E+02 -.869839130E+02 -.870210992E+02 -.870550501E+02 -.870859645E+02 -.871140435E+02 -.871394872E+02 -.871624929E+02 -.871832529E+02 -.872019525E+02 -.872187680E+02 -.872338644E+02 -.872473918E+02 -.872594820E+02 -.872702425E+02 -.872797494E+02 -.872880368E+02 -.872950840E+02 -.873007967E+02 -.873049833E+02 -.873073230E+02 -.873073230E+02
 -.873146824E+02 -.873146824E+02 -.873129772E+02 -.873098675E+02 -.873055218E+02 -.873000097E+02 -.872933269E+02 -.872854146E+02 -.872761716E+02 -.872654638E+02 -.872531316E+02 -.872389938E+02 -.872228508E+02 -.872044877E+02 -.871836751E+02 -.871601714E+02 -.871337246E+02 -.871040732E+02 -.870709491E+02 -.870340796E+02 -.869931902E+02 -.869480085E+02 -.868982697E+02 -.868437214E+02 -.867841320E+02 -.867192988E+02 -.866490576E+02 -.865732952E+02 -.864919611E+02 -.864050819E+02 -.863127763E+02 -.862152703E+02 -.861129131E+02 -.860061920E+02 -.858957453E+02 -.857823737E+02 -.856670461E+02 -.855509019E+02 -.854352446E+02 -.853215289E+02 -.852113386E+02 -.851063539E+02 -.850083104E+02 -.849189483E+02 -.848399553E+02 -.847729047E+02 -.847191924E+02 -.846799773E+02 -.846561287E+02 -.846481855E+02 -.846563304E+02 -.846803807E+02 -.847197970E+02 -.847737099E+02 -.848409603E+02 -.849201522E+02 -.850097121E+02 -.851079520E+02 -.852131314E+02 -.853235145E+02 -.854374206E+02 -.855532658E+02 -.856695949E+02 -.857851039E+02 -.858986533E+02 -.860092735E+02 -.861161634E+02 -.862186839E+02 -.863163472E+02 -.864088033E+02 -.864958255E+02 -.865772943E+02 -.866531821E+02 -.867235383E+02 -.867884751E+02 -.868481550E+02 -.869027791E+02 -.869525774E+02 -.869978003E+02 -.870387110E+02 -.870755799E+02 -.871086793E+02 -.871382800E+02 -.871646478E+02 -.871880413E+02 -.872087104E+02 -.872268944E+02 -.872428218E+02 -.872567086E+02 -.872687582E+02 -.872791596E+02 -.872880865E+02 -.872956947E+02 -.873021185E+02 -.873074666E+02 -.873118142E+02 -.873151938E+02 -.873175809E+02 -.873188755E+02 -.873188755E+02
 -.873288855E+02 -.873288855E+02 -.873284733E+02 -.873275945E+02 -.873261489E+02 -.873240037E+02 -.873210040E+02 -.873169769E+02 -.873117341E+02 -.873050741E+02 -.872967817E+02 -.872866271E+02 -.872743662E+02 -.872597386E+02 -.872424675E+02 -.872222594E+02 -.871988035E+02 -.871717724E+02 -.871408223E+02 -.871055947E+02 -.870657185E+02 -.870208138E+02 -.869704961E+02 -.869143828E+02 -.868521018E+02 -.867833008E+02 -.867076601E+02 -.866249067E+02 -.865348320E+02 -.864373108E+02 -.863323237E+02 -.862199804E+02 -.861005462E+02 -.859744672E+02 -.858423959E+02 -.857052142E+02 -.855640525E+02 -.854203008E+02 -.852756118E+02 -.851318912E+02 -.849912741E+02 -.848560845E+02 -.847287778E+02 -.846118665E+02 -.845078305E+02 -.844190174E+02 -.843475371E+02 -.842951598E+02 -.842632240E+02 -.842525640E+02 -.842634634E+02 -.842956385E+02 -.843482550E+02 -.844199742E+02 -.845090258E+02 -.846132999E+02 -.847304488E+02 -.848579923E+02 -.849934180E+02 -.851342702E+02 -.852782246E+02 -.854231460E+02 -.855671284E+02 -.857085189E+02 -.858459270E+02 -.859782224E+02 -.861045226E+02 -.862241745E+02 -.863367315E+02 -.864419280E+02 -.865396532E+02 -.866299261E+02 -.867128711E+02 -.867886961E+02 -.868576730E+02 -.869201203E+02 -.869763889E+02 -.870268494E+02 -.870718827E+02 -.871118712E+02 -.871471931E+02 -.871782174E+02 -.872053003E+02 -.872287831E+02 -.872489905E+02 -.872662298E+02 -.872807911E+02 -.872929475E+02 -.873029557E+02 -.873110576E+02 -.873174814E+02 -.873224433E+02 -.873261489E+02 -.873287952E+02 -.873305717E+02 -.873316612E+02 -.873322397E+02 -.873324751E+02 -.873325236E+02 -.873325236E+02
 -.873454266E+02 -.873454266E+02 -.873465346E+02 -.873482859E+02 -.873502728E+02 -.873521347E+02 -.873535485E+02 -.873542161E+02 -.873538570E+02 -.873521995E+02 -.873489725E+02 -.873438996E+02 -.873366939E+02 -.873270520E+02 -.873146515E+02 -.872991470E+02 -.872801676E+02 -.872573153E+02 -.872301633E+02 -.871982559E+02 -.871611092E+02 -.871182130E+02 -.870690348E+02 -.870130249E+02 -.869496247E+02 -.868782768E+02 -.867984391E+02 -.867096019E+02 -.866113094E+02 -.865031859E+02 -.863849659E+02 -.862565297E+02 -.861179428E+02 -.859694986E+02 -.858117634E+02 -.856456207E+02 -.854723122E+02 -.852934718E+02 -.851111480E+02 -.849278086E+02 -.847463235E+02 -.845699200E+02 -.844021071E+02 -.842465668E+02 -.841070152E+02 -.839870381E+02 -.838899111E+02 -.838184183E+02 -.837746864E+02 -.837600499E+02 -.837749638E+02 -.838189732E+02 -.838907435E+02 -.839881481E+02 -.841084029E+02 -.842482323E+02 -.844040505E+02 -.845721415E+02 -.847488231E+02 -.849305864E+02 -.851142040E+02 -.852968058E+02 -.854759240E+02 -.856495100E+02 -.858159297E+02 -.859739412E+02 -.861226609E+02 -.862615222E+02 -.863902313E+02 -.865087223E+02 -.866171143E+02 -.867156723E+02 -.868047717E+02 -.868848674E+02 -.869564686E+02 -.870201165E+02 -.870763673E+02 -.871257786E+02 -.871688985E+02 -.872062577E+02 -.872383647E+02 -.872657011E+02 -.872887206E+02 -.873078470E+02 -.873234753E+02 -.873359722E+02 -.873456779E+02 -.873529083E+02 -.873579584E+02 -.873611054E+02 -.873626139E+02 -.873627402E+02 -.873617396E+02 -.873598729E+02 -.873574153E+02 -.873546664E+02 -.873519611E+02 -.873496834E+02 -.873482807E+02 -.873482807E+02
 -.873642410E+02 -.873642410E+02 -.873670943E+02 -.873718734E+02 -.873778276E+02 -.873843455E+02 -.873909199E+02 -.873971203E+02 -.874025714E+02 -.874069318E+02 -.874098787E+02 -.874110950E+02 -.874102572E+02 -.874070267E+02 -.874010421E+02 -.873919124E+02 -.873792108E+02 -.873624712E+02 -.873411825E+02 -.873147868E+02 -.872826766E+02 -.872441943E+02 -.871986332E+02 -.871452402E+02 -.870832213E+02 -.870117509E+02 -.869299848E+02 -.868370781E+02 -.867322102E+02 -.866146159E+02 -.864836252E+02 -.863387118E+02 -.861795507E+02 -.860060846E+02 -.858185979E+02 -.856177966E+02 -.854048884E+02 -.851816599E+02 -.849505412E+02 -.847146481E+02 -.844777931E+02 -.842444512E+02 -.840196712E+02 -.838089250E+02 -.836178930E+02 -.834521915E+02 -.833170577E+02 -.832170184E+02 -.831555759E+02 -.831349471E+02 -.831558912E+02 -.832176492E+02 -.833180042E+02 -.834534543E+02 -.836194726E+02 -.838108220E+02 -.840218865E+02 -.842469859E+02 -.844806482E+02 -.847178248E+02 -.849540408E+02 -.851854837E+02 -.854090376E+02 -.856222727E+02 -.858234024E+02 -.860112188E+02 -.861850161E+02 -.863445097E+02 -.864897568E+02 -.866210822E+02 -.867390120E+02 -.868442157E+02 -.869374582E+02 -.870195599E+02 -.870913651E+02 -.871537177E+02 -.872074425E+02 -.872533327E+02 -.872921403E+02 -.873245707E+02 -.873512798E+02 -.873728731E+02 -.873899065E+02 -.874028877E+02 -.874122798E+02 -.874185040E+02 -.874219446E+02 -.874229535E+02 -.874218559E+02 -.874189574E+02 -.874145515E+02 -.874089295E+02 -.874023918E+02 -.873952615E+02 -.873879014E+02 -.873807344E+02 -.873742675E+02 -.873691213E+02 -.873660663E+02 -.873660663E+02
 -.873851386E+02 -.873851386E+02 -.873899484E+02 -.873981309E+02 -.874085626E+02 -.874203605E+02 -.874328229E+02 -.874453836E+02 -.874575731E+02 -.874689858E+02 -.874792562E+02 -.874880368E+02 -.874949807E+02 -.874997275E+02 -.875018914E+02 -.875010496E+02 -.874967339E+02 -.874884218E+02 -.874755286E+02 -.874574005E+02 -.874333082E+02 -.874024412E+02 -.873639037E+02 -.873167120E+02 -.872597944E+02 -.871919952E+02 -.871120826E+02 -.870187640E+02 -.869107089E+02 -.867865817E+02 -.866450882E+02 -.864850358E+02 -.863054109E+02 -.861054748E+02 -.858848784E+02 -.856437948E+02 -.853830658E+02 -.851043551E+02 -.848102984E+02 -.845046313E+02 -.841922773E+02 -.838793690E+02 -.835731766E+02 -.832819206E+02 -.830144525E+02 -.827798043E+02 -.825866257E+02 -.824425584E+02 -.823536140E+02 -.823236414E+02 -.823539665E+02 -.824432637E+02 -.825876843E+02 -.827812170E+02 -.830162206E+02 -.832840452E+02 -.835756595E+02 -.838822120E+02 -.841954826E+02 -.845082012E+02 -.848142356E+02 -.851086624E+02 -.853877461E+02 -.856488515E+02 -.858903148E+02 -.861112946E+02 -.863116178E+02 -.864916339E+02 -.866520816E+02 -.867939745E+02 -.869185053E+02 -.870269681E+02 -.871206983E+02 -.872010265E+02 -.872692451E+02 -.873265857E+02 -.873742039E+02 -.874131708E+02 -.874444697E+02 -.874689955E+02 -.874875575E+02 -.875008833E+02 -.875096245E+02 -.875143629E+02 -.875156169E+02 -.875138488E+02 -.875094724E+02 -.875028609E+02 -.874943561E+02 -.874842784E+02 -.874729389E+02 -.874606530E+02 -.874477583E+02 -.874346351E+02 -.874217323E+02 -.874095986E+02 -.873989221E+02 -.873905771E+02 -.873856843E+02 -.873856843E+02
 -.874077849E+02 -.874077849E+02 -.874147334E+02 -.874266474E+02 -.874420059E+02 -.874596408E+02 -.874786510E+02 -.874983354E+02 -.875181359E+02 -.875375938E+02 -.875563143E+02 -.875739362E+02 -.875901085E+02 -.876044709E+02 -.876166359E+02 -.876261749E+02 -.876326041E+02 -.876353718E+02 -.876338465E+02 -.876273042E+02 -.876149160E+02 -.875957356E+02 -.875686872E+02 -.875325533E+02 -.874859651E+02 -.874273945E+02 -.873551510E+02 -.872673855E+02 -.871621017E+02 -.870371823E+02 -.868904308E+02 -.867196351E+02 -.865226590E+02 -.862975667E+02 -.860427839E+02 -.857573022E+02 -.854409240E+02 -.850945444E+02 -.847204573E+02 -.843226622E+02 -.839071365E+02 -.834820237E+02 -.830576787E+02 -.826465049E+02 -.822625259E+02 -.819206593E+02 -.816357049E+02 -.814211214E+02 -.812877362E+02 -.812425893E+02 -.812881246E+02 -.814218987E+02 -.816368720E+02 -.819222172E+02 -.822644763E+02 -.826488499E+02 -.830604207E+02 -.834851654E+02 -.839106812E+02 -.843266135E+02 -.847248192E+02 -.850993213E+02 -.854461206E+02 -.857629237E+02 -.860488358E+02 -.863040549E+02 -.865295899E+02 -.867270152E+02 -.868982673E+02 -.870454828E+02 -.871708737E+02 -.872766372E+02 -.873648907E+02 -.874376305E+02 -.874967063E+02 -.875438085E+02 -.875804655E+02 -.876080462E+02 -.876277681E+02 -.876407066E+02 -.876478074E+02 -.876498982E+02 -.876477011E+02 -.876418448E+02 -.876328763E+02 -.876212725E+02 -.876074515E+02 -.875917844E+02 -.875746076E+02 -.875562368E+02 -.875369827E+02 -.875171703E+02 -.874971620E+02 -.874773857E+02 -.874583704E+02 -.874407900E+02 -.874255171E+02 -.874136913E+02 -.874068037E+02 -.874068037E+02
 -.874316788E+02 -.874316788E+02 -.874409029E+02 -.874567979E+02 -.874774310E+02 -.875013431E+02 -.875274354E+02 -.875548773E+02 -.875830338E+02 -.876114084E+02 -.876395952E+02 -.876672422E+02 -.876940206E+02 -.877195994E+02 -.877436235E+02 -.877656958E+02 -.877853584E+02 -.878020763E+02 -.878152202E+02 -.878240476E+02 -.878276836E+02 -.878250994E+02 -.878150887E+02 -.877962432E+02 -.877669262E+02 -.877252464E+02 -.876690334E+02 -.875958166E+02 -.875028109E+02 -.873869156E+02 -.872447306E+02 -.870725999E+02 -.868666931E+02 -.866231372E+02 -.863382126E+02 -.860086311E+02 -.856319052E+02 -.852068204E+02 -.847340034E+02 -.842165673E+02 -.836607826E+02 -.830766907E+02 -.824785386E+02 -.818848760E+02 -.813181444E+02 -.808036071E+02 -.803675519E+02 -.800348451E+02 -.798261190E+02 -.797550806E+02 -.798265416E+02 -.800356908E+02 -.803688219E+02 -.808053029E+02 -.813202682E+02 -.818874304E+02 -.824815268E+02 -.830801166E+02 -.836646503E+02 -.842208818E+02 -.847387700E+02 -.852120451E+02 -.856375946E+02 -.860147921E+02 -.863448529E+02 -.866302650E+02 -.868743174E+02 -.870807299E+02 -.872533766E+02 -.873960885E+02 -.875125220E+02 -.876060779E+02 -.876798577E+02 -.877366468E+02 -.877789166E+02 -.878088381E+02 -.878283032E+02 -.878389492E+02 -.878421850E+02 -.878392170E+02 -.878310741E+02 -.878186306E+02 -.878026273E+02 -.877836911E+02 -.877623520E+02 -.877390598E+02 -.877141996E+02 -.876881063E+02 -.876610813E+02 -.876334091E+02 -.876053773E+02 -.875773006E+02 -.875495495E+02 -.875225865E+02 -.874970111E+02 -.874736159E+02 -.874534571E+02 -.874379434E+02 -.874289473E+02 -.874289473E+02
 -.874561436E+02 -.874561436E+02 -.874677169E+02 -.874877318E+02 -.875138414E+02 -.875443000E+02 -.875778181E+02 -.876134476E+02 -.876504924E+02 -.876884363E+02 -.877268859E+02 -.877655252E+02 -.878040791E+02 -.878422828E+02 -.878798569E+02 -.879164852E+02 -.879517934E+02 -.879853290E+02 -.880165395E+02 -.880447485E+02 -.880691291E+02 -.880886722E+02 -.881021515E+02 -.881080820E+02 -.881046732E+02 -.880897764E+02 -.880608270E+02 -.880147826E+02 -.879480607E+02 -.878564794E+02 -.877352099E+02 -.875787515E+02 -.873809458E+02 -.871350529E+02 -.868339203E+02 -.864702808E+02 -.860372248E+02 -.855288897E+02 -.849414052E+02 -.842741058E+02 -.835309795E+02 -.827222447E+02 -.818658451E+02 -.809885282E+02 -.801260551E+02 -.793220359E+02 -.786249594E+02 -.780832863E+02 -.777390318E+02 -.776210032E+02 -.777394861E+02 -.780841956E+02 -.786263250E+02 -.793238598E+02 -.801283400E+02 -.809912775E+02 -.818690627E+02 -.827259353E+02 -.835351484E+02 -.842787592E+02 -.849465497E+02 -.855345329E+02 -.860433747E+02 -.864769465E+02 -.868411115E+02 -.871427801E+02 -.873892203E+02 -.875875856E+02 -.877446167E+02 -.878664730E+02 -.879586561E+02 -.880259959E+02 -.880726751E+02 -.881022775E+02 -.881178463E+02 -.881219472E+02 -.881167300E+02 -.881039864E+02 -.880852024E+02 -.880616053E+02 -.880342047E+02 -.880038277E+02 -.879711495E+02 -.879367203E+02 -.879009876E+02 -.878643168E+02 -.878270098E+02 -.877893229E+02 -.877514852E+02 -.877137182E+02 -.876762595E+02 -.876393903E+02 -.876034698E+02 -.875689787E+02 -.875365735E+02 -.875071551E+02 -.874819560E+02 -.874626497E+02 -.874514904E+02 -.874514904E+02
 -.874803426E+02 -.874803426E+02 -.874942581E+02 -.875183896E+02 -.875499889E+02 -.875870369E+02 -.876280677E+02 -.876720323E+02 -.877181915E+02 -.877660307E+02 -.878151932E+02 -.878654280E+02 -.879165476E+02 -.879683945E+02 -.880208136E+02 -.880736280E+02 -.881266172E+02 -.881794944E+02 -.882318831E+02 -.882832902E+02 -.883330740E+02 -.883804061E+02 -.884242247E+02 -.884631787E+02 -.884955582E+02 -.885192127E+02 -.885314507E+02 -.885289234E+02 -.885074879E+02 -.884620529E+02 -.883864110E+02 -.882730653E+02 -.881130706E+02 -.878959173E+02 -.876095067E+02 -.872402891E+02 -.867736600E+02 -.861947431E+02 -.854897005E+02 -.846477173E+02 -.836637536E+02 -.825420480E+02 -.813001377E+02 -.799728271E+02 -.786151080E+02 -.773025867E+02 -.761277285E+02 -.751905245E+02 -.745834549E+02 -.743731043E+02 -.745839380E+02 -.751914914E+02 -.761291809E+02 -.773045269E+02 -.786175393E+02 -.799757535E+02 -.813035640E+02 -.825459797E+02 -.836681969E+02 -.846526795E+02 -.854951895E+02 -.862007678E+02 -.867802302E+02 -.872474154E+02 -.876172009E+02 -.879041921E+02 -.881219398E+02 -.882825437E+02 -.883965146E+02 -.884727990E+02 -.885188950E+02 -.885410113E+02 -.885442407E+02 -.885327273E+02 -.885098217E+02 -.884782166E+02 -.884400644E+02 -.883970764E+02 -.883506055E+02 -.883017150E+02 -.882512345E+02 -.881998064E+02 -.881479236E+02 -.880959604E+02 -.880441983E+02 -.879928487E+02 -.879420720E+02 -.878919971E+02 -.878427400E+02 -.877944256E+02 -.877472126E+02 -.877013247E+02 -.876570895E+02 -.876149880E+02 -.875757180E+02 -.875402746E+02 -.875100528E+02 -.874869785E+02 -.874736744E+02 -.874736744E+02
 -.875033157E+02 -.875033157E+02 -.875194709E+02 -.875475471E+02 -.875844227E+02 -.876278278E+02 -.876761408E+02 -.877282313E+02 -.877833358E+02 -.878409613E+02 -.879008108E+02 -.879627242E+02 -.880266331E+02 -.880925261E+02 -.881604199E+02 -.882303363E+02 -.883022816E+02 -.883762258E+02 -.884520816E+02 -.885296783E+02 -.886087317E+02 -.886888049E+02 -.887692586E+02 -.888491873E+02 -.889273371E+02 -.890019988E+02 -.890708710E+02 -.891308847E+02 -.891779794E+02 -.892068217E+02 -.892104563E+02 -.891798838E+02 -.891035681E+02 -.889668933E+02 -.887516187E+02 -.884354295E+02 -.879917451E+02 -.873900416E+02 -.865970431E+02 -.855792455E+02 -.843072849E+02 -.827626109E+02 -.809466443E+02 -.788919625E+02 -.766739285E+02 -.744195020E+02 -.723080059E+02 -.705572305E+02 -.693893639E+02 -.689777778E+02 -.693898720E+02 -.705582478E+02 -.723095342E+02 -.744215443E+02 -.766764885E+02 -.788950448E+02 -.809502543E+02 -.827667550E+02 -.843119702E+02 -.855844802E+02 -.866028363E+02 -.873964034E+02 -.879986867E+02 -.884429632E+02 -.887597580E+02 -.889756529E+02 -.891129640E+02 -.891899333E+02 -.892211781E+02 -.892182360E+02 -.891901079E+02 -.891437508E+02 -.890844997E+02 -.890164171E+02 -.889425738E+02 -.888652733E+02 -.887862266E+02 -.887066901E+02 -.886275714E+02 -.885495119E+02 -.884729503E+02 -.883981724E+02 -.883253489E+02 -.882545655E+02 -.881858470E+02 -.881191774E+02 -.880545169E+02 -.879918192E+02 -.879310493E+02 -.878722042E+02 -.878153385E+02 -.877605970E+02 -.877082569E+02 -.876587828E+02 -.876128976E+02 -.875716737E+02 -.875366503E+02 -.875099834E+02 -.874946386E+02 -.874946386E+02
 -.875240327E+02 -.875240327E+02 -.875422207E+02 -.875738841E+02 -.876155702E+02 -.876647909E+02 -.877197943E+02 -.877793884E+02 -.878428025E+02 -.879095814E+02 -.879795034E+02 -.880525177E+02 -.881286974E+02 -.882082049E+02 -.882912647E+02 -.883781443E+02 -.884691381E+02 -.885645529E+02 -.886646947E+02 -.887698513E+02 -.888802719E+02 -.889961396E+02 -.891175318E+02 -.892443671E+02 -.893763299E+02 -.895127640E+02 -.896525239E+02 -.897937664E+02 -.899336580E+02 -.900679692E+02 -.901905163E+02 -.902924049E+02 -.903610299E+02 -.903787943E+02 -.903215402E+02 -.901567526E+02 -.898417139E+02 -.893219712E+02 -.885307575E+02 -.873903617E+02 -.858168666E+02 -.837300583E+02 -.810704780E+02 -.778251328E+02 -.740616688E+02 -.699668488E+02 -.658779140E+02 -.622846716E+02 -.597694450E+02 -.588543092E+02 -.597699736E+02 -.622857300E+02 -.658795046E+02 -.699689749E+02 -.740643350E+02 -.778283444E+02 -.810742412E+02 -.837343803E+02 -.858217554E+02 -.873958262E+02 -.885368077E+02 -.893286183E+02 -.898489702E+02 -.901646318E+02 -.903300572E+02 -.903879657E+02 -.903708735E+02 -.903029400E+02 -.902017641E+02 -.900799525E+02 -.899464013E+02 -.898072962E+02 -.896668687E+02 -.895279545E+02 -.893923992E+02 -.892613505E+02 -.891354672E+02 -.890150676E+02 -.889002358E+02 -.887908969E+02 -.886868707E+02 -.885879096E+02 -.884937265E+02 -.884040144E+02 -.883184614E+02 -.882367627E+02 -.881586318E+02 -.880838118E+02 -.880120891E+02 -.879433117E+02 -.878774129E+02 -.878144447E+02 -.877546209E+02 -.876983767E+02 -.876464454E+02 -.875999589E+02 -.875605776E+02 -.875306582E+02 -.875134691E+02 -.875134691E+02
 -.875414667E+02 -.875414667E+02 -.875613748E+02 -.875960786E+02 -.876418510E+02 -.876960260E+02 -.877567499E+02 -.878227876E+02 -.878933738E+02 -.879680988E+02 -.880468220E+02 -.881296063E+02 -.882166720E+02 -.883083627E+02 -.884051232E+02 -.885074857E+02 -.886160614E+02 -.887315372E+02 -.888546746E+02 -.889863094E+02 -.891273513E+02 -.892787808E+02 -.894416395E+02 -.896170118E+02 -.898059882E+02 -.900096013E+02 -.902287176E+02 -.904638569E+02 -.907149013E+02 -.909806330E+02 -.912580193E+02 -.915411286E+02 -.918195349E+02 -.920760410E+02 -.922835467E+02 -.924009333E+02 -.923679535E+02 -.920993681E+02 -.914790209E+02 -.903552608E+02 -.885402298E+02 -.858170944E+02 -.819613491E+02 -.767845668E+02 -.702104044E+02 -.623904591E+02 -.538553219E+02 -.456615664E+02 -.394206905E+02 -.369758386E+02 -.394212342E+02 -.456626554E+02 -.538569591E+02 -.623926486E+02 -.702131517E+02 -.767878780E+02 -.819652315E+02 -.858215559E+02 -.885452791E+02 -.903609076E+02 -.914852758E+02 -.921062431E+02 -.923754616E+02 -.924090893E+02 -.922923665E+02 -.920855425E+02 -.918297376E+02 -.915520535E+02 -.912696895E+02 -.909930734E+02 -.907281388E+02 -.904779206E+02 -.902436388E+02 -.900254139E+02 -.898227285E+02 -.896347192E+02 -.894603560E+02 -.892985515E+02 -.891482246E+02 -.890083366E+02 -.888779103E+02 -.887560382E+02 -.886418857E+02 -.885346904E+02 -.884337609E+02 -.883384750E+02 -.882482806E+02 -.881626983E+02 -.880813292E+02 -.880038680E+02 -.879301243E+02 -.878600540E+02 -.877938041E+02 -.877317736E+02 -.876746952E+02 -.876237435E+02 -.875806746E+02 -.875480086E+02 -.875292643E+02 -.875292643E+02
 -.875546833E+02 -.875546833E+02 -.875759014E+02 -.876129237E+02 -.876618174E+02 -.877197856E+02 -.877849017E+02 -.878559038E+02 -.879320379E+02 -.880129379E+02 -.880985356E+02 -.881889951E+02 -.882846666E+02 -.883860554E+02 -.884938050E+02 -.886086891E+02 -.887316133E+02 -.888636237E+02 -.890059219E+02 -.891598854E+02 -.893270941E+02 -.895093613E+02 -.897087682E+02 -.899277009E+02 -.901688835E+02 -.904353984E+02 -.907306763E+02 -.910584237E+02 -.914224344E+02 -.918261990E+02 -.922721786E+02 -.927605454E+02 -.932871124E+02 -.938400839E+02 -.943951636E+02 -.949084910E+02 -.953068634E+02 -.954748099E+02 -.952384035E+02 -.943463992E+02 -.924506677E+02 -.890905275E+02 -.836905108E+02 -.755901130E+02 -.641397838E+02 -.489222345E+02 -.301890742E+02 -.961263195E+01 0.866973697E+01 0.173709072E+02 0.866918271E+01 -.961374224E+01 -.301907440E+02 -.489244687E+02 -.641425884E+02 -.755934952E+02 -.836944786E+02 -.890950894E+02 -.924558331E+02 -.943521783E+02 -.952448074E+02 -.954818511E+02 -.953145555E+02 -.949168492E+02 -.944042049E+02 -.938498269E+02 -.932975777E+02 -.927717554E+02 -.922841578E+02 -.918389739E+02 -.914360336E+02 -.910728783E+02 -.907460198E+02 -.904516669E+02 -.901861161E+02 -.899459396E+02 -.897280583E+02 -.895297514E+02 -.893486363E+02 -.891826353E+02 -.890299384E+02 -.888889686E+02 -.887583498E+02 -.886368800E+02 -.885235084E+02 -.884173185E+02 -.883175157E+02 -.882234206E+02 -.881344696E+02 -.880502226E+02 -.879703807E+02 -.878948159E+02 -.878236153E+02 -.877571433E+02 -.876961267E+02 -.876417673E+02 -.875958900E+02 -.875611357E+02 -.875412104E+02 -.875412104E+02
 -.875629344E+02 -.875629344E+02 -.875849731E+02 -.876234489E+02 -.876743017E+02 -.877346547E+02 -.878025377E+02 -.878766748E+02 -.879563221E+02 -.880411447E+02 -.881311251E+02 -.882264974E+02 -.883277015E+02 -.884353556E+02 -.885502424E+02 -.886733069E+02 -.888056656E+02 -.889486255E+02 -.891037125E+02 -.892727100E+02 -.894577093E+02 -.896611722E+02 -.898860078E+02 -.901356650E+02 -.904142375E+02 -.907265784E+02 -.910784065E+02 -.914763755E+02 -.919280463E+02 -.924416617E+02 -.930255539E+02 -.936869252E+02 -.944296105E+02 -.952502681E+02 -.961322417E+02 -.970360965E+02 -.978855540E+02 -.985472212E+02 -.988021032E+02 -.983063735E+02 -.965382741E+02 -.927276298E+02 -.857654595E+02 -.740972635E+02 -.556252697E+02 -.277105711E+02 0.124497679E+02 0.662994497E+02 0.129175490E+03 0.176859640E+03 0.129174929E+03 0.662983253E+02 0.124480768E+02 -.277128340E+02 -.556281107E+02 -.741006901E+02 -.857694801E+02 -.927322534E+02 -.965435104E+02 -.983122331E+02 -.988085978E+02 -.985543633E+02 -.978933578E+02 -.970445776E+02 -.961414176E+02 -.952601579E+02 -.944402355E+02 -.936983087E+02 -.930377211E+02 -.924546401E+02 -.919418658E+02 -.914910682E+02 -.910940073E+02 -.907431249E+02 -.904317703E+02 -.901542280E+02 -.899056482E+02 -.896819407E+02 -.894796605E+02 -.892959020E+02 -.891282072E+02 -.889744876E+02 -.888329616E+02 -.887021029E+02 -.885806001E+02 -.884673257E+02 -.883613132E+02 -.882617433E+02 -.881679378E+02 -.880793634E+02 -.879956469E+02 -.879166026E+02 -.878422761E+02 -.877730068E+02 -.877095152E+02 -.876530182E+02 -.876053818E+02 -.875693208E+02 -.875486572E+02 -.875486572E+02
 -.875657366E+02 -.875657366E+02 -.875880546E+02 -.876270250E+02 -.876785450E+02 -.877397112E+02 -.878085387E+02 -.878837474E+02 -.879645974E+02 -.880507652E+02 -.881422514E+02 -.882393149E+02 -.883424281E+02 -.884522497E+02 -.885696125E+02 -.886955237E+02 -.888311769E+02 -.889779750E+02 -.891375636E+02 -.893118782E+02 -.895032028E+02 -.897142467E+02 -.899482389E+02 -.902090442E+02 -.905013010E+02 -.908305776E+02 -.912035343E+02 -.916280618E+02 -.921133390E+02 -.926697040E+02 -.933081626E+02 -.940392539E+02 -.948708466E+02 -.958042483E+02 -.968277629E+02 -.979065099E+02 -.989668888E+02 -.998734338E+02 -.100394733E+03 -.100153093E+03 -.985486959E+02 -.946408831E+02 -.869523007E+02 -.731254428E+02 -.492821934E+02 -.876055443E+01 0.605003184E+02 0.181595068E+03 0.401201560E+03 0.818286954E+03 0.401200995E+03 0.181593937E+03 0.604986178E+02 -.876282964E+01 -.492850493E+02 -.731288867E+02 -.869563409E+02 -.946455286E+02 -.985539568E+02 -.100158980E+03 -.100401257E+03 -.998806094E+02 -.989747296E+02 -.979150317E+02 -.968369833E+02 -.958141868E+02 -.948815247E+02 -.940506950E+02 -.933203922E+02 -.926827501E+02 -.921272318E+02 -.916428339E+02 -.912192209E+02 -.908472169E+02 -.905189341E+02 -.902277155E+02 -.899679964E+02 -.897351418E+02 -.895252909E+02 -.893352184E+02 -.891622187E+02 -.890040106E+02 -.888586609E+02 -.887245232E+02 -.886001902E+02 -.884844576E+02 -.883762965E+02 -.882748371E+02 -.881793601E+02 -.880892990E+02 -.880042539E+02 -.879240186E+02 -.878486237E+02 -.877783997E+02 -.877140645E+02 -.876568394E+02 -.876086045E+02 -.875720992E+02 -.875511845E+02 -.875511845E+02
 -.875629225E+02 -.875629225E+02 -.875849603E+02 -.876234341E+02 -.876742844E+02 -.877346349E+02 -.878025154E+02 -.878766501E+02 -.879562951E+02 -.880411154E+02 -.881310933E+02 -.882264629E+02 -.883276640E+02 -.884353152E+02 -.885501990E+02 -.886732605E+02 -.888056164E+02 -.889485737E+02 -.891036581E+02 -.892726532E+02 -.894576500E+02 -.896611105E+02 -.898859437E+02 -.901355985E+02 -.904141687E+02 -.907265074E+02 -.910783333E+02 -.914763002E+02 -.919279691E+02 -.924415826E+02 -.930254729E+02 -.936868424E+02 -.944295261E+02 -.952501821E+02 -.961321543E+02 -.970360078E+02 -.978854641E+02 -.985471300E+02 -.988020108E+02 -.983062796E+02 -.965381787E+02 -.927275328E+02 -.857653607E+02 -.740971628E+02 -.556251674E+02 -.277104675E+02 0.124498724E+02 0.662995545E+02 0.129175594E+03 0.176859744E+03 0.129175031E+03 0.662984262E+02 0.124481762E+02 -.277127360E+02 -.556280139E+02 -.741005942E+02 -.857693850E+02 -.927321588E+02 -.965434163E+02 -.983121396E+02 -.988085048E+02 -.985542711E+02 -.978932665E+02 -.970444874E+02 -.961413285E+02 -.952600702E+02 -.944401493E+02 -.936982240E+02 -.930376381E+02 -.924545590E+02 -.919417865E+02 -.914909909E+02 -.910939320E+02 -.907430517E+02 -.904316994E+02 -.901541592E+02 -.899055818E+02 -.896818767E+02 -.894795989E+02 -.892958430E+02 -.891281507E+02 -.889744337E+02 -.888329104E+02 -.887020545E+02 -.885805545E+02 -.884672829E+02 -.883612733E+02 -.882617063E+02 -.881679036E+02 -.880793322E+02 -.879956187E+02 -.879165773E+02 -.878422536E+02 -.877729871E+02 -.877094981E+02 -.876530035E+02 -.876053692E+02 -.875693098E+02 -.875486470E+02 -.875486470E+02
 -.875546604E+02 -.875546604E+02 -.875758767E+02 -.876128951E+02 -.876617839E+02 -.877197469E+02 -.877848578E+02 -.878558550E+02 -.879319844E+02 -.880128795E+02 -.880984722E+02 -.881889263E+02 -.882845919E+02 -.883859748E+02 -.884937183E+02 -.886085965E+02 -.887315151E+02 -.888635201E+02 -.890058131E+02 -.891597716E+02 -.893269754E+02 -.895092376E+02 -.897086397E+02 -.899275677E+02 -.901687456E+02 -.904352560E+02 -.907305296E+02 -.910582728E+02 -.914222795E+02 -.918260403E+02 -.922720162E+02 -.927603794E+02 -.932869431E+02 -.938399115E+02 -.943949882E+02 -.949083129E+02 -.953066829E+02 -.954746270E+02 -.952382181E+02 -.943462113E+02 -.924504772E+02 -.890903341E+02 -.836903144E+02 -.755899135E+02 -.641395813E+02 -.489220295E+02 -.301888674E+02 -.961242409E+01 0.866994487E+01 0.173711142E+02 0.866938808E+01 -.961353904E+01 -.301905432E+02 -.489242703E+02 -.641423923E+02 -.755933011E+02 -.836942861E+02 -.890948984E+02 -.924556435E+02 -.943519900E+02 -.952446207E+02 -.954816660E+02 -.953143724E+02 -.949166683E+02 -.944040264E+02 -.938496512E+02 -.932974050E+02 -.927715858E+02 -.922839916E+02 -.918388112E+02 -.914358747E+02 -.910727233E+02 -.907458689E+02 -.904515202E+02 -.901859738E+02 -.899458019E+02 -.897279252E+02 -.895296230E+02 -.893485129E+02 -.891825169E+02 -.890298252E+02 -.888888607E+02 -.887582473E+02 -.886367829E+02 -.885234169E+02 -.884172327E+02 -.883174356E+02 -.882233464E+02 -.881344012E+02 -.880501601E+02 -.879703241E+02 -.878947651E+02 -.878235703E+02 -.877571038E+02 -.876960924E+02 -.876417378E+02 -.875958647E+02 -.875611135E+02 -.875411901E+02 -.875411901E+02
 -.875414349E+02 -.875414349E+02 -.875613401E+02 -.875960383E+02 -.876418034E+02 -.876959704E+02 -.877566862E+02 -.878227160E+02 -.878932945E+02 -.879680120E+02 -.880467273E+02 -.881295034E+02 -.882165604E+02 -.883082421E+02 -.884049935E+02 -.885073471E+02 -.886159142E+02 -.887313818E+02 -.888545112E+02 -.889861382E+02 -.891271726E+02 -.892785946E+02 -.894414461E+02 -.896168112E+02 -.898057805E+02 -.900093869E+02 -.902284966E+02 -.904636297E+02 -.907146680E+02 -.909803939E+02 -.912577746E+02 -.915408785E+02 -.918192798E+02 -.920757810E+02 -.922832822E+02 -.924006648E+02 -.923676810E+02 -.920990921E+02 -.914787414E+02 -.903549780E+02 -.885399436E+02 -.858168047E+02 -.819610558E+02 -.767842698E+02 -.702101039E+02 -.623901553E+02 -.538550155E+02 -.456612581E+02 -.394203813E+02 -.369755295E+02 -.394209262E+02 -.456623492E+02 -.538566553E+02 -.623923476E+02 -.702128535E+02 -.767875826E+02 -.819649387E+02 -.858212657E+02 -.885449915E+02 -.903606226E+02 -.914849935E+02 -.921059638E+02 -.923751855E+02 -.924088167E+02 -.922920978E+02 -.920852780E+02 -.918294775E+02 -.915517983E+02 -.912694393E+02 -.909928286E+02 -.907278996E+02 -.904776873E+02 -.902434117E+02 -.900251931E+02 -.898225143E+02 -.896345118E+02 -.894601556E+02 -.892983582E+02 -.891480388E+02 -.890081584E+02 -.888777398E+02 -.887558757E+02 -.886417313E+02 -.885345443E+02 -.884336231E+02 -.883383458E+02 -.882481600E+02 -.881625865E+02 -.880812262E+02 -.880037739E+02 -.879300390E+02 -.878599775E+02 -.877937362E+02 -.877317141E+02 -.876746437E+02 -.876236991E+02 -.875806365E+02 -.875479753E+02 -.875292338E+02 -.875292338E+02
 -.875239937E+02 -.875239937E+02 -.875421775E+02 -.875738336E+02 -.876155100E+02 -.876647197E+02 -.877197119E+02 -.877792948E+02 -.878426979E+02 -.879094660E+02 -.879793771E+02 -.880523801E+02 -.881285484E+02 -.882080440E+02 -.882910918E+02 -.883779595E+02 -.884689416E+02 -.885643452E+02 -.886644761E+02 -.887696221E+02 -.888800325E+02 -.889958901E+02 -.891172724E+02 -.892440981E+02 -.893760515E+02 -.895124765E+02 -.896522276E+02 -.897934617E+02 -.899333451E+02 -.900676486E+02 -.901901881E+02 -.902920695E+02 -.903606877E+02 -.903784456E+02 -.903211852E+02 -.901563920E+02 -.898413479E+02 -.893216003E+02 -.885303820E+02 -.873899820E+02 -.858164828E+02 -.837296706E+02 -.810700865E+02 -.778247375E+02 -.740612699E+02 -.699664466E+02 -.658775090E+02 -.622842642E+02 -.597690360E+02 -.588538996E+02 -.597695642E+02 -.622853218E+02 -.658790982E+02 -.699685709E+02 -.740639337E+02 -.778279462E+02 -.810738463E+02 -.837339889E+02 -.858213675E+02 -.873954422E+02 -.885364277E+02 -.893282426E+02 -.898485992E+02 -.901642658E+02 -.903296965E+02 -.903876108E+02 -.903705247E+02 -.903025977E+02 -.902014287E+02 -.900796243E+02 -.899460806E+02 -.898069834E+02 -.896665642E+02 -.895276585E+02 -.893921120E+02 -.892610725E+02 -.891351985E+02 -.890148086E+02 -.888999867E+02 -.887906580E+02 -.886866422E+02 -.885876917E+02 -.884935195E+02 -.884038185E+02 -.883182767E+02 -.882365895E+02 -.881584702E+02 -.880836619E+02 -.880119510E+02 -.879431855E+02 -.878772986E+02 -.878143422E+02 -.877545300E+02 -.876982970E+02 -.876463763E+02 -.875998994E+02 -.875605265E+02 -.875306136E+02 -.875134282E+02 -.875134282E+02
 -.875032686E+02 -.875032686E+02 -.875194186E+02 -.875474859E+02 -.875843497E+02 -.876277410E+02 -.876760396E+02 -.877281154E+02 -.877832053E+02 -.878408166E+02 -.879006519E+02 -.879625509E+02 -.880264455E+02 -.880923238E+02 -.881602027E+02 -.882301043E+02 -.883020349E+02 -.883759649E+02 -.884518068E+02 -.885293900E+02 -.886084304E+02 -.886884909E+02 -.887689321E+02 -.888488487E+02 -.889269867E+02 -.890016370E+02 -.890704981E+02 -.891305012E+02 -.891775856E+02 -.892064181E+02 -.892100432E+02 -.891794616E+02 -.891031372E+02 -.889664541E+02 -.887511717E+02 -.884349751E+02 -.879912839E+02 -.873895740E+02 -.865965696E+02 -.855787666E+02 -.843068010E+02 -.827621225E+02 -.809461517E+02 -.788914661E+02 -.766734285E+02 -.744189988E+02 -.723074999E+02 -.705567223E+02 -.693888540E+02 -.689772670E+02 -.693893611E+02 -.705577375E+02 -.723090252E+02 -.744210373E+02 -.766759841E+02 -.788945436E+02 -.809497567E+02 -.827662614E+02 -.843114810E+02 -.855839958E+02 -.866023571E+02 -.873959297E+02 -.879982190E+02 -.884425019E+02 -.887593037E+02 -.889752059E+02 -.891125248E+02 -.891895023E+02 -.892207558E+02 -.892178228E+02 -.891897043E+02 -.891433571E+02 -.890841164E+02 -.890160445E+02 -.889422123E+02 -.888649233E+02 -.887858884E+02 -.887063641E+02 -.886272579E+02 -.885492112E+02 -.884726628E+02 -.883978982E+02 -.883250884E+02 -.882543189E+02 -.881856146E+02 -.881189594E+02 -.880543135E+02 -.879916305E+02 -.879308755E+02 -.878720454E+02 -.878151946E+02 -.877604680E+02 -.877081424E+02 -.876586825E+02 -.876128106E+02 -.875715989E+02 -.875365860E+02 -.875099272E+02 -.874945871E+02 -.874945871E+02
 -.874802854E+02 -.874802854E+02 -.874941949E+02 -.875183159E+02 -.875499016E+02 -.875869334E+02 -.876279467E+02 -.876718932E+02 -.877180342E+02 -.877658554E+02 -.878150003E+02 -.878652176E+02 -.879163198E+02 -.879681492E+02 -.880205506E+02 -.880733474E+02 -.881263190E+02 -.881791789E+02 -.882315508E+02 -.882829416E+02 -.883327095E+02 -.883800262E+02 -.884238298E+02 -.884627691E+02 -.884951344E+02 -.885187750E+02 -.885309996E+02 -.885284593E+02 -.885070113E+02 -.884615644E+02 -.883859110E+02 -.882725543E+02 -.881125491E+02 -.878953857E+02 -.876089657E+02 -.872397390E+02 -.867731016E+02 -.861941767E+02 -.854891269E+02 -.846471371E+02 -.836631673E+02 -.825414563E+02 -.812995411E+02 -.799722261E+02 -.786145032E+02 -.773019787E+02 -.761271178E+02 -.751899117E+02 -.745828406E+02 -.743724890E+02 -.745833225E+02 -.751908765E+02 -.761285673E+02 -.773039154E+02 -.786169305E+02 -.799751480E+02 -.813029624E+02 -.825453827E+02 -.836676051E+02 -.846520933E+02 -.854946096E+02 -.862001945E+02 -.867796642E+02 -.872468572E+02 -.876166511E+02 -.879036512E+02 -.881214083E+02 -.882820222E+02 -.883960036E+02 -.884722991E+02 -.885184066E+02 -.885405350E+02 -.885437768E+02 -.885322765E+02 -.885093843E+02 -.884777931E+02 -.884396552E+02 -.883966819E+02 -.883502262E+02 -.883013511E+02 -.882508865E+02 -.881994747E+02 -.881476084E+02 -.880956620E+02 -.880439171E+02 -.879925849E+02 -.879418259E+02 -.878917688E+02 -.878425297E+02 -.877942334E+02 -.877470385E+02 -.877011686E+02 -.876569510E+02 -.876148666E+02 -.875756127E+02 -.875401840E+02 -.875099750E+02 -.874869105E+02 -.874736121E+02 -.874736121E+02
 -.874560747E+02 -.874560747E+02 -.874676413E+02 -.874876443E+02 -.875137384E+02 -.875441789E+02 -.875776767E+02 -.876132849E+02 -.876503080E+02 -.876882302E+02 -.877266584E+02 -.877652768E+02 -.878038100E+02 -.878419931E+02 -.878795467E+02 -.879161544E+02 -.879514422E+02 -.879849575E+02 -.880161482E+02 -.880443380E+02 -.880686998E+02 -.880882247E+02 -.881016864E+02 -.881075997E+02 -.881041741E+02 -.880892610E+02 -.880602957E+02 -.880142360E+02 -.879474993E+02 -.878559038E+02 -.877346208E+02 -.875781494E+02 -.873803313E+02 -.871344266E+02 -.868332828E+02 -.864696327E+02 -.860365667E+02 -.855282223E+02 -.849407292E+02 -.842734218E+02 -.835302883E+02 -.827215470E+02 -.818651417E+02 -.809878198E+02 -.801253423E+02 -.793213195E+02 -.786242401E+02 -.780825647E+02 -.777383087E+02 -.776202793E+02 -.777387621E+02 -.780834723E+02 -.786256032E+02 -.793231402E+02 -.801276234E+02 -.809905646E+02 -.818683544E+02 -.827252322E+02 -.835344513E+02 -.842780686E+02 -.849458664E+02 -.855338575E+02 -.860427080E+02 -.864762890E+02 -.868404638E+02 -.871421429E+02 -.873885943E+02 -.875869714E+02 -.877440149E+02 -.878658841E+02 -.879580809E+02 -.880254348E+02 -.880721288E+02 -.881017464E+02 -.881173310E+02 -.881214483E+02 -.881162480E+02 -.881035217E+02 -.880847555E+02 -.880611767E+02 -.880337948E+02 -.880034369E+02 -.879707782E+02 -.879363689E+02 -.879006563E+02 -.878640060E+02 -.878267198E+02 -.877890540E+02 -.877512375E+02 -.877134918E+02 -.876760544E+02 -.876392063E+02 -.876033066E+02 -.875688356E+02 -.875364494E+02 -.875070485E+02 -.874818644E+02 -.874625696E+02 -.874514169E+02 -.874514169E+02
 -.874315969E+02 -.874315969E+02 -.874408133E+02 -.874566953E+02 -.874773111E+02 -.875012031E+02 -.875272729E+02 -.875546906E+02 -.875828222E+02 -.876111714E+02 -.876393330E+02 -.876669553E+02 -.876937094E+02 -.877192642E+02 -.877432647E+02 -.877653133E+02 -.877849524E+02 -.878016471E+02 -.878147681E+02 -.878235732E+02 -.878271875E+02 -.878245822E+02 -.878145512E+02 -.877956858E+02 -.877663494E+02 -.877246508E+02 -.876684195E+02 -.875951849E+02 -.875021621E+02 -.873862503E+02 -.872440495E+02 -.870719037E+02 -.868659827E+02 -.866224131E+02 -.863374757E+02 -.860078819E+02 -.856311446E+02 -.852060490E+02 -.847332220E+02 -.842157768E+02 -.836599836E+02 -.830758842E+02 -.824777254E+02 -.818840570E+02 -.813173204E+02 -.808027789E+02 -.803667204E+02 -.800340110E+02 -.798252833E+02 -.797542441E+02 -.798257051E+02 -.800348551E+02 -.803679879E+02 -.808044715E+02 -.813194402E+02 -.818866066E+02 -.824807082E+02 -.830793039E+02 -.836638444E+02 -.842200835E+02 -.847379801E+02 -.852112643E+02 -.856368237E+02 -.860140319E+02 -.863441042E+02 -.866295285E+02 -.868735938E+02 -.870800200E+02 -.872526810E+02 -.873954079E+02 -.875118571E+02 -.876054294E+02 -.876792262E+02 -.877360330E+02 -.877783211E+02 -.878082616E+02 -.878277462E+02 -.878384122E+02 -.878416685E+02 -.878387216E+02 -.878306003E+02 -.878181789E+02 -.878021982E+02 -.877832849E+02 -.877619691E+02 -.877387007E+02 -.877138645E+02 -.876877955E+02 -.876607950E+02 -.876331474E+02 -.876051403E+02 -.875770880E+02 -.875493609E+02 -.875224212E+02 -.874968678E+02 -.874734927E+02 -.874533512E+02 -.874378508E+02 -.874288625E+02 -.874288625E+02
 -.874076870E+02 -.874076870E+02 -.874146266E+02 -.874265262E+02 -.874418660E+02 -.874594788E+02 -.874784646E+02 -.874981225E+02 -.875178951E+02 -.875373245E+02 -.875560163E+02 -.875736096E+02 -.875897539E+02 -.876040887E+02 -.876162266E+02 -.876257388E+02 -.876321413E+02 -.876348827E+02 -.876333314E+02 -.876267636E+02 -.876143505E+02 -.875951461E+02 -.875680743E+02 -.875319179E+02 -.874853077E+02 -.874267157E+02 -.873544514E+02 -.872666656E+02 -.871613623E+02 -.870364241E+02 -.868896546E+02 -.867188417E+02 -.865218493E+02 -.862967415E+02 -.860419440E+02 -.857564485E+02 -.854400573E+02 -.850936655E+02 -.847195670E+02 -.843217615E+02 -.839062262E+02 -.834811048E+02 -.830567522E+02 -.826455717E+02 -.822615870E+02 -.819197156E+02 -.816347575E+02 -.814201711E+02 -.812867840E+02 -.812416362E+02 -.812871716E+02 -.814209467E+02 -.816359220E+02 -.819212701E+02 -.822635331E+02 -.826479115E+02 -.830594880E+02 -.834842394E+02 -.839097629E+02 -.843257038E+02 -.847239190E+02 -.850984315E+02 -.854452421E+02 -.857620574E+02 -.860479825E+02 -.863032155E+02 -.865287652E+02 -.867262061E+02 -.868974746E+02 -.870447072E+02 -.871701161E+02 -.872758983E+02 -.873641712E+02 -.874369312E+02 -.874960278E+02 -.875431516E+02 -.875798307E+02 -.876074343E+02 -.876271796E+02 -.876401422E+02 -.876472677E+02 -.876493836E+02 -.876472122E+02 -.876413820E+02 -.876324401E+02 -.876208634E+02 -.876070697E+02 -.875914303E+02 -.875742814E+02 -.875559387E+02 -.875367126E+02 -.875169281E+02 -.874969471E+02 -.874771973E+02 -.874582071E+02 -.874406496E+02 -.874253964E+02 -.874135858E+02 -.874067070E+02 -.874067070E+02
 -.873850214E+02 -.873850214E+02 -.873898213E+02 -.873979876E+02 -.874083987E+02 -.874201724E+02 -.874326083E+02 -.874451406E+02 -.874572998E+02 -.874686814E+02 -.874789200E+02 -.874876686E+02 -.874945808E+02 -.874992965E+02 -.875014296E+02 -.875005576E+02 -.874962121E+02 -.874878705E+02 -.874749481E+02 -.874567913E+02 -.874326709E+02 -.874017765E+02 -.873632126E+02 -.873159952E+02 -.872590529E+02 -.871912296E+02 -.871112937E+02 -.870179525E+02 -.869098754E+02 -.867857271E+02 -.866442133E+02 -.864841415E+02 -.863044982E+02 -.861045446E+02 -.858839318E+02 -.856428326E+02 -.853820890E+02 -.851033646E+02 -.848092952E+02 -.845036163E+02 -.841912516E+02 -.838783337E+02 -.835721327E+02 -.832808691E+02 -.830133946E+02 -.827787409E+02 -.825855580E+02 -.824414875E+02 -.823525410E+02 -.823225675E+02 -.823528926E+02 -.824421909E+02 -.825866138E+02 -.827801499E+02 -.830151578E+02 -.832829878E+02 -.835746086E+02 -.838811687E+02 -.841944478E+02 -.845071761E+02 -.848132211E+02 -.851076596E+02 -.853867561E+02 -.856478752E+02 -.858893532E+02 -.861103486E+02 -.863106884E+02 -.864907221E+02 -.866511882E+02 -.867931004E+02 -.869176514E+02 -.870261354E+02 -.871198875E+02 -.872002384E+02 -.872684805E+02 -.873258454E+02 -.873734886E+02 -.874124813E+02 -.874438066E+02 -.874683595E+02 -.874869492E+02 -.875003033E+02 -.875090735E+02 -.875138414E+02 -.875151254E+02 -.875133877E+02 -.875090422E+02 -.875024619E+02 -.874939886E+02 -.874839425E+02 -.874726346E+02 -.874603801E+02 -.874475162E+02 -.874344229E+02 -.874215483E+02 -.874094404E+02 -.873987861E+02 -.873904582E+02 -.873855753E+02 -.873855753E+02
 -.873641058E+02 -.873641058E+02 -.873669483E+02 -.873717087E+02 -.873776395E+02 -.873841305E+02 -.873906755E+02 -.873968450E+02 -.874022634E+02 -.874065898E+02 -.874095020E+02 -.874106830E+02 -.874098099E+02 -.874065446E+02 -.874005257E+02 -.873913622E+02 -.873786276E+02 -.873618552E+02 -.873405342E+02 -.873141065E+02 -.872819649E+02 -.872434519E+02 -.871978610E+02 -.871444391E+02 -.870823923E+02 -.870108951E+02 -.869291030E+02 -.868361711E+02 -.867312789E+02 -.866136610E+02 -.864826476E+02 -.863377126E+02 -.861785309E+02 -.860050453E+02 -.858175402E+02 -.856167215E+02 -.854037970E+02 -.851805533E+02 -.849494204E+02 -.847135143E+02 -.844766473E+02 -.842432946E+02 -.840185050E+02 -.838077504E+02 -.836167113E+02 -.834510038E+02 -.833158651E+02 -.832158222E+02 -.831543773E+02 -.831337473E+02 -.831546915E+02 -.832164508E+02 -.833168083E+02 -.834522621E+02 -.836182852E+02 -.838096407E+02 -.840207125E+02 -.842458203E+02 -.844794923E+02 -.847166796E+02 -.849529075E+02 -.851843635E+02 -.854079316E+02 -.856211820E+02 -.858223281E+02 -.860101620E+02 -.861839778E+02 -.863434910E+02 -.864887587E+02 -.866201057E+02 -.867380581E+02 -.868432854E+02 -.869365524E+02 -.870186795E+02 -.870905109E+02 -.871528906E+02 -.872066434E+02 -.872525624E+02 -.872913995E+02 -.873238602E+02 -.873506003E+02 -.873722253E+02 -.873892910E+02 -.874023051E+02 -.874117307E+02 -.874179889E+02 -.874214640E+02 -.874225077E+02 -.874214453E+02 -.874185821E+02 -.874142116E+02 -.874086247E+02 -.874021213E+02 -.873950243E+02 -.873876959E+02 -.873805577E+02 -.873741156E+02 -.873689885E+02 -.873659446E+02 -.873659446E+02
 -.873452789E+02 -.873452789E+02 -.873463751E+02 -.873481052E+02 -.873500648E+02 -.873518959E+02 -.873532762E+02 -.873539088E+02 -.873535137E+02 -.873518190E+02 -.873485539E+02 -.873434424E+02 -.873361976E+02 -.873265170E+02 -.873140782E+02 -.872985362E+02 -.872795202E+02 -.872566319E+02 -.872294444E+02 -.871975019E+02 -.871603205E+02 -.871173903E+02 -.870681788E+02 -.870121366E+02 -.869487051E+02 -.868773271E+02 -.867974604E+02 -.867085953E+02 -.866102759E+02 -.865021264E+02 -.863838813E+02 -.862554211E+02 -.861168113E+02 -.859683455E+02 -.858105898E+02 -.856444278E+02 -.854711012E+02 -.852922440E+02 -.851099045E+02 -.849265507E+02 -.847450523E+02 -.845686369E+02 -.844008134E+02 -.842452637E+02 -.841057042E+02 -.839857204E+02 -.838885881E+02 -.838170913E+02 -.837733567E+02 -.837587189E+02 -.837736329E+02 -.838176437E+02 -.838894167E+02 -.839868254E+02 -.841070856E+02 -.842469217E+02 -.844027480E+02 -.845708484E+02 -.847475407E+02 -.849293159E+02 -.851129467E+02 -.852955630E+02 -.854746969E+02 -.856482999E+02 -.858147378E+02 -.859727687E+02 -.861215090E+02 -.862603920E+02 -.863891240E+02 -.865076389E+02 -.866160560E+02 -.867146402E+02 -.868037667E+02 -.868838906E+02 -.869555209E+02 -.870191989E+02 -.870754808E+02 -.871249240E+02 -.871680766E+02 -.872054695E+02 -.872376108E+02 -.872649824E+02 -.872880377E+02 -.873072007E+02 -.873228662E+02 -.873354008E+02 -.873451447E+02 -.873524138E+02 -.873575028E+02 -.873606891E+02 -.873622367E+02 -.873624020E+02 -.873614396E+02 -.873596099E+02 -.873571873E+02 -.873544703E+02 -.873517926E+02 -.873495361E+02 -.873481456E+02 -.873481456E+02
 -.873287288E+02 -.873287288E+02 -.873283038E+02 -.873274015E+02 -.873259246E+02 -.873237437E+02 -.873207057E+02 -.873166386E+02 -.873113553E+02 -.873046541E+02 -.872963198E+02 -.872861229E+02 -.872738191E+02 -.872591485E+02 -.872418350E+02 -.872215852E+02 -.871980887E+02 -.871710178E+02 -.871400288E+02 -.871047629E+02 -.870648490E+02 -.870199071E+02 -.869695527E+02 -.869134038E+02 -.868510880E+02 -.867822535E+02 -.867065805E+02 -.866237961E+02 -.865336916E+02 -.864361417E+02 -.863311270E+02 -.862187574E+02 -.860992980E+02 -.859731950E+02 -.858411010E+02 -.857038981E+02 -.855627165E+02 -.854189462E+02 -.852742399E+02 -.851305033E+02 -.849898717E+02 -.848546689E+02 -.847273505E+02 -.846104290E+02 -.845063842E+02 -.844175637E+02 -.843460776E+02 -.842936959E+02 -.842617571E+02 -.842510957E+02 -.842619951E+02 -.842941718E+02 -.843467913E+02 -.844185149E+02 -.845075726E+02 -.846118541E+02 -.847290119E+02 -.848565657E+02 -.849920031E+02 -.851328685E+02 -.852768375E+02 -.854217749E+02 -.855657747E+02 -.857071839E+02 -.858446121E+02 -.859769289E+02 -.861032518E+02 -.862229277E+02 -.863355099E+02 -.864407328E+02 -.865384857E+02 -.866287874E+02 -.867117624E+02 -.867876185E+02 -.868566275E+02 -.869191080E+02 -.869754108E+02 -.870259066E+02 -.870709760E+02 -.871110016E+02 -.871463615E+02 -.871774245E+02 -.872045470E+02 -.872280701E+02 -.872483184E+02 -.872655994E+02 -.872802029E+02 -.872924019E+02 -.873024532E+02 -.873105984E+02 -.873170654E+02 -.873220701E+02 -.873258179E+02 -.873285050E+02 -.873303201E+02 -.873314449E+02 -.873320537E+02 -.873323125E+02 -.873323746E+02 -.873323746E+02
 -.873145160E+02 -.873145160E+02 -.873127968E+02 -.873096614E+02 -.873052812E+02 -.872997288E+02 -.872930025E+02 -.872850452E+02 -.872757564E+02 -.872650028E+02 -.872526246E+02 -.872384404E+02 -.872222507E+02 -.872038405E+02 -.871829810E+02 -.871594310E+02 -.871329388E+02 -.871032434E+02 -.870700765E+02 -.870331651E+02 -.869922346E+02 -.869470127E+02 -.868972342E+02 -.868426470E+02 -.867830195E+02 -.867181493E+02 -.866478725E+02 -.865720757E+02 -.864907087E+02 -.864037979E+02 -.863114620E+02 -.862139271E+02 -.861115423E+02 -.860047949E+02 -.858943234E+02 -.857809283E+02 -.856655789E+02 -.855494143E+02 -.854337380E+02 -.853200049E+02 -.852097986E+02 -.851047994E+02 -.850067430E+02 -.849173696E+02 -.848383670E+02 -.847713083E+02 -.847175897E+02 -.846783697E+02 -.846545179E+02 -.846465732E+02 -.846547181E+02 -.846787700E+02 -.847181896E+02 -.847721074E+02 -.848393644E+02 -.849185645E+02 -.850081342E+02 -.851063854E+02 -.852115777E+02 -.853219753E+02 -.854358974E+02 -.855517601E+02 -.856681083E+02 -.857836379E+02 -.858972093E+02 -.860078530E+02 -.861147678E+02 -.862173147E+02 -.863150057E+02 -.864074909E+02 -.864945434E+02 -.865760439E+02 -.866519646E+02 -.867223549E+02 -.867873271E+02 -.868470434E+02 -.869017051E+02 -.869515421E+02 -.869968047E+02 -.870377561E+02 -.870746666E+02 -.871078087E+02 -.871374528E+02 -.871638648E+02 -.871873034E+02 -.872080181E+02 -.872262485E+02 -.872422227E+02 -.872561568E+02 -.872682539E+02 -.872787028E+02 -.872876768E+02 -.872953312E+02 -.873017999E+02 -.873071903E+02 -.873115767E+02 -.873149896E+02 -.873174024E+02 -.873187119E+02 -.873187119E+02
 -.873025999E+02 -.873025999E+02 -.872998061E+02 -.872948228E+02 -.872880502E+02 -.872797353E+02 -.872700094E+02 -.872589169E+02 -.872464365E+02 -.872324982E+02 -.872169950E+02 -.871997920E+02 -.871807336E+02 -.871596481E+02 -.871363522E+02 -.871106535E+02 -.870823536E+02 -.870512505E+02 -.870171412E+02 -.869798247E+02 -.869391050E+02 -.868947951E+02 -.868467216E+02 -.867947299E+02 -.867386899E+02 -.866785033E+02 -.866141110E+02 -.865455015E+02 -.864727201E+02 -.863958780E+02 -.863151627E+02 -.862308470E+02 -.861432982E+02 -.860529864E+02 -.859604903E+02 -.858665012E+02 -.857718236E+02 -.856773724E+02 -.855841645E+02 -.854933059E+02 -.854059738E+02 -.853233916E+02 -.852468002E+02 -.851774236E+02 -.851164320E+02 -.850649027E+02 -.850237816E+02 -.849938473E+02 -.849756802E+02 -.849696386E+02 -.849758435E+02 -.849941736E+02 -.850242704E+02 -.850655531E+02 -.851172430E+02 -.851783937E+02 -.852479277E+02 -.853246744E+02 -.854074096E+02 -.854948919E+02 -.855858974E+02 -.856792488E+02 -.857738393E+02 -.858686516E+02 -.859627705E+02 -.860553906E+02 -.861458200E+02 -.862334793E+02 -.863178978E+02 -.863987073E+02 -.864756339E+02 -.865484894E+02 -.866171612E+02 -.866816029E+02 -.867418248E+02 -.867978845E+02 -.868498787E+02 -.868979358E+02 -.869422086E+02 -.869828684E+02 -.870201002E+02 -.870540977E+02 -.870850596E+02 -.871131870E+02 -.871386799E+02 -.871617357E+02 -.871825463E+02 -.872012972E+02 -.872181645E+02 -.872333127E+02 -.872468921E+02 -.872590338E+02 -.872698450E+02 -.872794008E+02 -.872877346E+02 -.872948242E+02 -.873005733E+02 -.873047881E+02 -.873071441E+02 -.873071441E+02
 -.872928649E+02 -.872928649E+02 -.872892027E+02 -.872827308E+02 -.872740406E+02 -.872635256E+02 -.872514305E+02 -.872378875E+02 -.872229454E+02 -.872065907E+02 -.871887648E+02 -.871693760E+02 -.871483089E+02 -.871254323E+02 -.871006036E+02 -.870736742E+02 -.870444920E+02 -.870129051E+02 -.869787646E+02 -.869419273E+02 -.869022593E+02 -.868596388E+02 -.868139607E+02 -.867651404E+02 -.867131185E+02 -.866578665E+02 -.865993919E+02 -.865377447E+02 -.864730228E+02 -.864053792E+02 -.863350270E+02 -.862622459E+02 -.861873867E+02 -.861108751E+02 -.860332138E+02 -.859549833E+02 -.858768396E+02 -.857995093E+02 -.857237821E+02 -.856504995E+02 -.855805406E+02 -.855148040E+02 -.854541876E+02 -.853995651E+02 -.853517621E+02 -.853115311E+02 -.852795271E+02 -.852562853E+02 -.852422028E+02 -.852375237E+02 -.852423304E+02 -.852565401E+02 -.852799084E+02 -.853120380E+02 -.853523930E+02 -.854003182E+02 -.854550607E+02 -.855157947E+02 -.855816457E+02 -.856517155E+02 -.857251050E+02 -.858009347E+02 -.858783625E+02 -.859565981E+02 -.860349142E+02 -.861126541E+02 -.861892368E+02 -.862641587E+02 -.863369931E+02 -.864073884E+02 -.864750640E+02 -.865398055E+02 -.866014589E+02 -.866599248E+02 -.867151521E+02 -.867671317E+02 -.868158905E+02 -.868614860E+02 -.869040009E+02 -.869435386E+02 -.869802185E+02 -.870141726E+02 -.870455420E+02 -.870744738E+02 -.871011187E+02 -.871256283E+02 -.871481527E+02 -.871688382E+02 -.871878240E+02 -.872052385E+02 -.872211952E+02 -.872357861E+02 -.872490736E+02 -.872610798E+02 -.872717720E+02 -.872810437E+02 -.872886898E+02 -.872943741E+02 -.872975863E+02 -.872975863E+02
 -.872851448E+02 -.872851448E+02 -.872808023E+02 -.872731691E+02 -.872629913E+02 -.872507826E+02 -.872368815E+02 -.872214946E+02 -.872047302E+02 -.871866246E+02 -.871671615E+02 -.871462878E+02 -.871239243E+02 -.870999750E+02 -.870743337E+02 -.870468886E+02 -.870175270E+02 -.869861380E+02 -.869526160E+02 -.869168633E+02 -.868787931E+02 -.868383322E+02 -.867954243E+02 -.867500336E+02 -.867021482E+02 -.866517838E+02 -.865989880E+02 -.865438443E+02 -.864864759E+02 -.864270499E+02 -.863657810E+02 -.863029339E+02 -.862388264E+02 -.861738303E+02 -.861083720E+02 -.860429306E+02 -.859780355E+02 -.859142612E+02 -.858522205E+02 -.857925557E+02 -.857359275E+02 -.856830023E+02 -.856344372E+02 -.855908653E+02 -.855528784E+02 -.855210115E+02 -.854957271E+02 -.854774009E+02 -.854663104E+02 -.854626257E+02 -.854664039E+02 -.854775875E+02 -.854960059E+02 -.855213813E+02 -.855533374E+02 -.855914115E+02 -.856350680E+02 -.856837146E+02 -.857367178E+02 -.857934198E+02 -.858531538E+02 -.859152586E+02 -.859790912E+02 -.860440381E+02 -.861095241E+02 -.861750192E+02 -.862400433E+02 -.863041693E+02 -.863670246E+02 -.864282902E+02 -.864877004E+02 -.865450394E+02 -.866001390E+02 -.866528745E+02 -.867031611E+02 -.867509496E+02 -.867962227E+02 -.868389906E+02 -.868792873E+02 -.869171670E+02 -.869527010E+02 -.869859742E+02 -.870170824E+02 -.870461298E+02 -.870732266E+02 -.870984861E+02 -.871220224E+02 -.871439475E+02 -.871643676E+02 -.871833789E+02 -.872010615E+02 -.872174719E+02 -.872326327E+02 -.872465191E+02 -.872590413E+02 -.872700212E+02 -.872791624E+02 -.872860106E+02 -.872899035E+02 -.872899035E+02
 -.872792431E+02 -.872792431E+02 -.872743883E+02 -.872658852E+02 -.872546009E+02 -.872411447E+02 -.872259306E+02 -.872092260E+02 -.871911889E+02 -.871718974E+02 -.871513720E+02 -.871295924E+02 -.871065110E+02 -.870820621E+02 -.870561699E+02 -.870287539E+02 -.869997331E+02 -.869690298E+02 -.869365721E+02 -.869022970E+02 -.868661525E+02 -.868281005E+02 -.867881190E+02 -.867462046E+02 -.867023755E+02 -.866566742E+02 -.866091698E+02 -.865599613E+02 -.865091799E+02 -.864569911E+02 -.864035971E+02 -.863492379E+02 -.862941926E+02 -.862387788E+02 -.861833524E+02 -.861283054E+02 -.860740627E+02 -.860210779E+02 -.859698276E+02 -.859208042E+02 -.858745081E+02 -.858314378E+02 -.857920805E+02 -.857569004E+02 -.857263285E+02 -.857007514E+02 -.856805014E+02 -.856658471E+02 -.856569861E+02 -.856540394E+02 -.856570474E+02 -.856659691E+02 -.856806833E+02 -.857009918E+02 -.857266254E+02 -.857572515E+02 -.857924828E+02 -.858318880E+02 -.858750021E+02 -.859213375E+02 -.859703951E+02 -.860216738E+02 -.860746806E+02 -.861289382E+02 -.861839923E+02 -.862394171E+02 -.862948198E+02 -.863498438E+02 -.864041703E+02 -.864575193E+02 -.865096498E+02 -.865603585E+02 -.866094784E+02 -.866568773E+02 -.867024546E+02 -.867461398E+02 -.867878887E+02 -.868276816E+02 -.868655199E+02 -.869014239E+02 -.869354299E+02 -.869675880E+02 -.869979599E+02 -.870266161E+02 -.870536342E+02 -.870790966E+02 -.871030872E+02 -.871256890E+02 -.871469798E+02 -.871670275E+02 -.871858831E+02 -.872035719E+02 -.872200819E+02 -.872353484E+02 -.872492335E+02 -.872614997E+02 -.872717760E+02 -.872795136E+02 -.872839288E+02 -.872839288E+02
 -.872749494E+02 -.872749494E+02 -.872697296E+02 -.872606109E+02 -.872485516E+02 -.872342338E+02 -.872181302E+02 -.872005564E+02 -.871817105E+02 -.871617051E+02 -.871405909E+02 -.871183757E+02 -.870950380E+02 -.870705377E+02 -.870448243E+02 -.870178425E+02 -.869895370E+02 -.869598557E+02 -.869287526E+02 -.868961906E+02 -.868621431E+02 -.868265963E+02 -.867895510E+02 -.867510250E+02 -.867110543E+02 -.866696956E+02 -.866270279E+02 -.865831542E+02 -.865382032E+02 -.864923303E+02 -.864457188E+02 -.863985804E+02 -.863511552E+02 -.863037110E+02 -.862565422E+02 -.862099678E+02 -.861643281E+02 -.861199817E+02 -.860773003E+02 -.860366638E+02 -.859984538E+02 -.859630472E+02 -.859308087E+02 -.859020833E+02 -.858771891E+02 -.858564097E+02 -.858399876E+02 -.858281181E+02 -.858209444E+02 -.858185538E+02 -.858209756E+02 -.858281800E+02 -.858400791E+02 -.858565294E+02 -.858773348E+02 -.859022525E+02 -.859309982E+02 -.859632534E+02 -.859986723E+02 -.860368897E+02 -.860775282E+02 -.861202053E+02 -.861645407E+02 -.862101617E+02 -.862567091E+02 -.863038418E+02 -.863512398E+02 -.863986080E+02 -.864456775E+02 -.864922073E+02 -.865379846E+02 -.865828251E+02 -.866265718E+02 -.866690951E+02 -.867102905E+02 -.867500776E+02 -.867883982E+02 -.868252145E+02 -.868605073E+02 -.868942740E+02 -.869265267E+02 -.869572904E+02 -.869866012E+02 -.870145041E+02 -.870410515E+02 -.870663006E+02 -.870903111E+02 -.871131419E+02 -.871348469E+02 -.871554698E+02 -.871750369E+02 -.871935469E+02 -.872109589E+02 -.872271746E+02 -.872420169E+02 -.872552007E+02 -.872662963E+02 -.872746811E+02 -.872794787E+02 -.872794787E+02
 -.872720519E+02 -.872720519E+02 -.872665936E+02 -.872570775E+02 -.872445264E+02 -.872296752E+02 -.872130402E+02 -.871949732E+02 -.871757038E+02 -.871553720E+02 -.871340532E+02 -.871117777E+02 -.870885458E+02 -.870643383E+02 -.870391250E+02 -.870128709E+02 -.869855407E+02 -.869571020E+02 -.869275285E+02 -.868968016E+02 -.868649126E+02 -.868318643E+02 -.867976723E+02 -.867623668E+02 -.867259934E+02 -.866886150E+02 -.866503128E+02 -.866111869E+02 -.865713579E+02 -.865309669E+02 -.864901762E+02 -.864491690E+02 -.864081496E+02 -.863673416E+02 -.863269874E+02 -.862873459E+02 -.862486897E+02 -.862113030E+02 -.861754770E+02 -.861415065E+02 -.861096849E+02 -.860802994E+02 -.860536263E+02 -.860299248E+02 -.860094327E+02 -.859923608E+02 -.859788887E+02 -.859691605E+02 -.859632815E+02 -.859613159E+02 -.859632850E+02 -.859691668E+02 -.859788968E+02 -.859923691E+02 -.860094390E+02 -.860299264E+02 -.860536198E+02 -.860802811E+02 -.861096501E+02 -.861414502E+02 -.861753935E+02 -.862111857E+02 -.862485315E+02 -.862871389E+02 -.863267230E+02 -.863670104E+02 -.864077412E+02 -.864486723E+02 -.864895789E+02 -.865302561E+02 -.865705194E+02 -.866102054E+02 -.866491719E+02 -.866872971E+02 -.867244795E+02 -.867606366E+02 -.867957042E+02 -.868296350E+02 -.868623973E+02 -.868939741E+02 -.869243610E+02 -.869535655E+02 -.869816050E+02 -.870085057E+02 -.870343004E+02 -.870590270E+02 -.870827255E+02 -.871054353E+02 -.871271908E+02 -.871480155E+02 -.871679150E+02 -.871868663E+02 -.872048043E+02 -.872216040E+02 -.872370572E+02 -.872508420E+02 -.872624840E+02 -.872713063E+02 -.872763646E+02 -.872763646E+02
 -.872703460E+02 -.872703460E+02 -.872647565E+02 -.872550273E+02 -.872422227E+02 -.872271126E+02 -.872102436E+02 -.871919939E+02 -.871726162E+02 -.871522714E+02 -.871310542E+02 -.871090132E+02 -.870861659E+02 -.870625097E+02 -.870380307E+02 -.870127099E+02 -.869865272E+02 -.869594654E+02 -.869315122E+02 -.869026625E+02 -.868729198E+02 -.868422975E+02 -.868108202E+02 -.867785248E+02 -.867454609E+02 -.867116926E+02 -.866772983E+02 -.866423717E+02 -.866070226E+02 -.865713762E+02 -.865355739E+02 -.864997728E+02 -.864641449E+02 -.864288761E+02 -.863941655E+02 -.863602230E+02 -.863272676E+02 -.862955250E+02 -.862652245E+02 -.862365962E+02 -.862098675E+02 -.861852594E+02 -.861629829E+02 -.861432351E+02 -.861261957E+02 -.861120236E+02 -.861008532E+02 -.860927924E+02 -.860879198E+02 -.860862830E+02 -.860878979E+02 -.860927481E+02 -.861007853E+02 -.861119304E+02 -.861260751E+02 -.861430842E+02 -.861627983E+02 -.861850371E+02 -.862096029E+02 -.862362840E+02 -.862648588E+02 -.862950992E+02 -.863267745E+02 -.863596545E+02 -.863935129E+02 -.864281298E+02 -.864632944E+02 -.864988069E+02 -.865344804E+02 -.865701420E+02 -.866056335E+02 -.866408126E+02 -.866755529E+02 -.867097434E+02 -.867432894E+02 -.867761109E+02 -.868081428E+02 -.868393340E+02 -.868696461E+02 -.868990534E+02 -.869275411E+02 -.869551045E+02 -.869817481E+02 -.870074841E+02 -.870323308E+02 -.870563109E+02 -.870794494E+02 -.871017699E+02 -.871232909E+02 -.871440198E+02 -.871639452E+02 -.871830265E+02 -.872011796E+02 -.872182585E+02 -.872340314E+02 -.872481493E+02 -.872601061E+02 -.872691868E+02 -.872744020E+02 -.872744020E+02
 -.872696411E+02 -.872696411E+02 -.872640097E+02 -.872542203E+02 -.872413592E+02 -.872262165E+02 -.872093573E+02 -.871911769E+02 -.871719444E+02 -.871518359E+02 -.871309606E+02 -.871093811E+02 -.870871284E+02 -.870642131E+02 -.870406338E+02 -.870163837E+02 -.869914546E+02 -.869658401E+02 -.869395384E+02 -.869125534E+02 -.868848968E+02 -.868565885E+02 -.868276579E+02 -.867981446E+02 -.867680990E+02 -.867375827E+02 -.867066692E+02 -.866754439E+02 -.866440046E+02 -.866124611E+02 -.865809353E+02 -.865495605E+02 -.865184811E+02 -.864878513E+02 -.864578343E+02 -.864286006E+02 -.864003263E+02 -.863731916E+02 -.863473779E+02 -.863230660E+02 -.863004333E+02 -.862796513E+02 -.862608827E+02 -.862442789E+02 -.862299771E+02 -.862180983E+02 -.862087446E+02 -.862019974E+02 -.861979163E+02 -.861965370E+02 -.861978716E+02 -.862019075E+02 -.862086082E+02 -.862179139E+02 -.862297424E+02 -.862439909E+02 -.862605381E+02 -.862792460E+02 -.862999627E+02 -.863225247E+02 -.863467600E+02 -.863724906E+02 -.863995348E+02 -.864277106E+02 -.864568370E+02 -.864867372E+02 -.865172398E+02 -.865481809E+02 -.865794053E+02 -.866107679E+02 -.866421342E+02 -.866733814E+02 -.867043987E+02 -.867350873E+02 -.867653606E+02 -.867951439E+02 -.868243745E+02 -.868530007E+02 -.868809818E+02 -.869082871E+02 -.869348956E+02 -.869607949E+02 -.869859803E+02 -.870104541E+02 -.870342239E+02 -.870573011E+02 -.870796988E+02 -.871014284E+02 -.871224959E+02 -.871428957E+02 -.871626031E+02 -.871815635E+02 -.871996781E+02 -.872167856E+02 -.872326370E+02 -.872468650E+02 -.872589427E+02 -.872681318E+02 -.872734163E+02 -.872734163E+02
 -.872697635E+02 -.872697635E+02 -.872641633E+02 -.872544389E+02 -.872416819E+02 -.872266898E+02 -.872100366E+02 -.871921271E+02 -.871732403E+02 -.871535628E+02 -.871332142E+02 -.871122674E+02 -.870907637E+02 -.870687235E+02 -.870461554E+02 -.870230617E+02 -.869994428E+02 -.869753005E+02 -.869506400E+02 -.869254715E+02 -.868998116E+02 -.868736839E+02 -.868471199E+02 -.868201594E+02 -.867928511E+02 -.867652526E+02 -.867374311E+02 -.867094633E+02 -.866814350E+02 -.866534416E+02 -.866255873E+02 -.865979850E+02 -.865707555E+02 -.865440263E+02 -.865179315E+02 -.864926097E+02 -.864682032E+02 -.864448560E+02 -.864227128E+02 -.864019163E+02 -.863826060E+02 -.863649160E+02 -.863489728E+02 -.863348938E+02 -.863227848E+02 -.863127389E+02 -.863048344E+02 -.862991336E+02 -.862956819E+02 -.862945067E+02 -.862956170E+02 -.862990032E+02 -.863046373E+02 -.863124735E+02 -.863224489E+02 -.863344845E+02 -.863484867E+02 -.863643490E+02 -.863819535E+02 -.864011730E+02 -.864218729E+02 -.864439130E+02 -.864671498E+02 -.864914381E+02 -.865166330E+02 -.865425916E+02 -.865691743E+02 -.865962466E+02 -.866236798E+02 -.866513525E+02 -.866791509E+02 -.867069697E+02 -.867347129E+02 -.867622933E+02 -.867896334E+02 -.868166651E+02 -.868433295E+02 -.868695769E+02 -.868953665E+02 -.869206657E+02 -.869454499E+02 -.869697021E+02 -.869934116E+02 -.870165738E+02 -.870391885E+02 -.870612586E+02 -.870827884E+02 -.871037797E+02 -.871242288E+02 -.871441201E+02 -.871634185E+02 -.871820589E+02 -.871999318E+02 -.872168649E+02 -.872325983E+02 -.872467534E+02 -.872587921E+02 -.872679654E+02 -.872732467E+02 -.872732467E+02
 -.872705584E+02 -.872705584E+02 -.872650484E+02 -.872554895E+02 -.872429651E+02 -.872282698E+02 -.872119777E+02 -.871944971E+02 -.871761117E+02 -.871570142E+02 -.871373311E+02 -.871171426E+02 -.870964974E+02 -.870754235E+02 -.870539366E+02 -.870320458E+02 -.870097579E+02 -.869870803E+02 -.869640231E+02 -.869406006E+02 -.869168320E+02 -.868927426E+02 -.868683642E+02 -.868437353E+02 -.868189015E+02 -.867939158E+02 -.867688386E+02 -.867437376E+02 -.867186879E+02 -.866937716E+02 -.866690776E+02 -.866447010E+02 -.866207426E+02 -.865973084E+02 -.865745082E+02 -.865524552E+02 -.865312646E+02 -.865110523E+02 -.864919339E+02 -.864740230E+02 -.864574301E+02 -.864422606E+02 -.864286139E+02 -.864165815E+02 -.864062461E+02 -.863976797E+02 -.863909431E+02 -.863860844E+02 -.863831387E+02 -.863821269E+02 -.863830560E+02 -.863859186E+02 -.863906930E+02 -.863973437E+02 -.864058219E+02 -.864160664E+02 -.864280045E+02 -.864415529E+02 -.864566196E+02 -.864731046E+02 -.864909018E+02 -.865099001E+02 -.865299853E+02 -.865510412E+02 -.865729510E+02 -.865955990E+02 -.866188713E+02 -.866426571E+02 -.866668499E+02 -.866913480E+02 -.867160555E+02 -.867408827E+02 -.867657466E+02 -.867905714E+02 -.868152882E+02 -.868398358E+02 -.868641604E+02 -.868882153E+02 -.869119610E+02 -.869353651E+02 -.869584014E+02 -.869810502E+02 -.870032973E+02 -.870251331E+02 -.870465521E+02 -.870675512E+02 -.870881277E+02 -.871082766E+02 -.871279866E+02 -.871472345E+02 -.871659775E+02 -.871841428E+02 -.872016137E+02 -.872182108E+02 -.872336684E+02 -.872476029E+02 -.872594731E+02 -.872685294E+02 -.872737483E+02 -.872737483E+02
 -.872718903E+02 -.872718903E+02 -.872665172E+02 -.872572031E+02 -.872450123E+02 -.872307277E+02 -.872149173E+02 -.871979869E+02 -.871802209E+02 -.871618145E+02 -.871428982E+02 -.871235568E+02 -.871038441E+02 -.870837936E+02 -.870634262E+02 -.870427559E+02 -.870217939E+02 -.870005517E+02 -.869790423E+02 -.869572824E+02 -.869352927E+02 -.869130986E+02 -.868907310E+02 -.868682262E+02 -.868456263E+02 -.868229791E+02 -.868003385E+02 -.867777638E+02 -.867553202E+02 -.867330782E+02 -.867111132E+02 -.866895055E+02 -.866683392E+02 -.866477021E+02 -.866276847E+02 -.866083796E+02 -.865898803E+02 -.865722807E+02 -.865556735E+02 -.865401498E+02 -.865257975E+02 -.865127001E+02 -.865009364E+02 -.864905782E+02 -.864816906E+02 -.864743299E+02 -.864685437E+02 -.864643695E+02 -.864618345E+02 -.864609552E+02 -.864617367E+02 -.864641734E+02 -.864682482E+02 -.864739334E+02 -.864811909E+02 -.864899726E+02 -.865002216E+02 -.865118724E+02 -.865248524E+02 -.865390824E+02 -.865544782E+02 -.865709513E+02 -.865884102E+02 -.866067612E+02 -.866259101E+02 -.866457626E+02 -.866662254E+02 -.866872074E+02 -.867086202E+02 -.867303787E+02 -.867524020E+02 -.867746140E+02 -.867969433E+02 -.868193241E+02 -.868416961E+02 -.868640047E+02 -.868862013E+02 -.869082430E+02 -.869300927E+02 -.869517189E+02 -.869730954E+02 -.869942013E+02 -.870150202E+02 -.870355395E+02 -.870557502E+02 -.870756446E+02 -.870952152E+02 -.871144517E+02 -.871333373E+02 -.871518433E+02 -.871699213E+02 -.871874934E+02 -.872044383E+02 -.872205733E+02 -.872356306E+02 -.872492272E+02 -.872608256E+02 -.872696841E+02 -.872747930E+02 -.872747930E+02
 -.872736424E+02 -.872736424E+02 -.872684423E+02 -.872594342E+02 -.872476546E+02 -.872338678E+02 -.872186302E+02 -.872023407E+02 -.871852811E+02 -.871676458E+02 -.871495670E+02 -.871311320E+02 -.871123981E+02 -.870934022E+02 -.870741688E+02 -.870547155E+02 -.870350565E+02 -.870152056E+02 -.869951781E+02 -.869749915E+02 -.869546670E+02 -.869342294E+02 -.869137080E+02 -.868931365E+02 -.868725531E+02 -.868520006E+02 -.868315266E+02 -.868111829E+02 -.867910259E+02 -.867711158E+02 -.867515167E+02 -.867322962E+02 -.867135246E+02 -.866952749E+02 -.866776217E+02 -.866606410E+02 -.866444091E+02 -.866290021E+02 -.866144953E+02 -.866009615E+02 -.865884715E+02 -.865770918E+02 -.865668852E+02 -.865579086E+02 -.865502136E+02 -.865438446E+02 -.865388390E+02 -.865352265E+02 -.865330284E+02 -.865322574E+02 -.865329179E+02 -.865350050E+02 -.865385054E+02 -.865433973E+02 -.865496506E+02 -.865572274E+02 -.865660825E+02 -.865761641E+02 -.865874144E+02 -.865997704E+02 -.866131648E+02 -.866275264E+02 -.866427817E+02 -.866588549E+02 -.866756693E+02 -.866931479E+02 -.867112142E+02 -.867297929E+02 -.867488104E+02 -.867681957E+02 -.867878807E+02 -.868078004E+02 -.868278941E+02 -.868481046E+02 -.868683793E+02 -.868886702E+02 -.869089336E+02 -.869291306E+02 -.869492269E+02 -.869691927E+02 -.869890028E+02 -.870086358E+02 -.870280743E+02 -.870473042E+02 -.870663138E+02 -.870850925E+02 -.871036293E+02 -.871219103E+02 -.871399146E+02 -.871576095E+02 -.871749430E+02 -.871918342E+02 -.872081597E+02 -.872237360E+02 -.872382972E+02 -.872514649E+02 -.872627106E+02 -.872713077E+02 -.872762692E+02 -.872762692E+02
 -.872757153E+02 -.872757153E+02 -.872707156E+02 -.872620595E+02 -.872507491E+02 -.872375247E+02 -.872229265E+02 -.872073435E+02 -.871910514E+02 -.871742422E+02 -.871570473E+02 -.871395550E+02 -.871218243E+02 -.871038944E+02 -.870857921E+02 -.870675371E+02 -.870491458E+02 -.870306335E+02 -.870120163E+02 -.869933123E+02 -.869745421E+02 -.869557297E+02 -.869369023E+02 -.869180906E+02 -.868993291E+02 -.868806560E+02 -.868621129E+02 -.868437452E+02 -.868256011E+02 -.868077324E+02 -.867901935E+02 -.867730411E+02 -.867563343E+02 -.867401338E+02 -.867245013E+02 -.867094993E+02 -.866951905E+02 -.866816369E+02 -.866688994E+02 -.866570373E+02 -.866461074E+02 -.866361633E+02 -.866272551E+02 -.866194285E+02 -.866127244E+02 -.866071784E+02 -.866028200E+02 -.865996727E+02 -.865977534E+02 -.865970723E+02 -.865976325E+02 -.865994304E+02 -.866024553E+02 -.866066898E+02 -.866121101E+02 -.866186858E+02 -.866263812E+02 -.866351546E+02 -.866449600E+02 -.866557467E+02 -.866674605E+02 -.866800441E+02 -.866934378E+02 -.867075802E+02 -.867224084E+02 -.867378595E+02 -.867538704E+02 -.867703786E+02 -.867873229E+02 -.868046439E+02 -.868222840E+02 -.868401882E+02 -.868583044E+02 -.868765834E+02 -.868949795E+02 -.869134504E+02 -.869319573E+02 -.869504652E+02 -.869689428E+02 -.869873625E+02 -.870057000E+02 -.870239347E+02 -.870420489E+02 -.870600275E+02 -.870778574E+02 -.870955260E+02 -.871130201E+02 -.871303230E+02 -.871474112E+02 -.871642495E+02 -.871807837E+02 -.871969314E+02 -.872125691E+02 -.872275152E+02 -.872415081E+02 -.872541777E+02 -.872650091E+02 -.872732959E+02 -.872780813E+02 -.872780813E+02
 -.872780258E+02 -.872780258E+02 -.872732463E+02 -.872649757E+02 -.872541763E+02 -.872415601E+02 -.872276481E+02 -.872128164E+02 -.871973326E+02 -.871813841E+02 -.871651002E+02 -.871485688E+02 -.871318492E+02 -.871149818E+02 -.870979947E+02 -.870809092E+02 -.870637425E+02 -.870465109E+02 -.870292308E+02 -.870119201E+02 -.869945987E+02 -.869772890E+02 -.869600161E+02 -.869428081E+02 -.869256957E+02 -.869087127E+02 -.868918956E+02 -.868752838E+02 -.868589190E+02 -.868428452E+02 -.868271086E+02 -.868117573E+02 -.867968407E+02 -.867824094E+02 -.867685148E+02 -.867552084E+02 -.867425417E+02 -.867305657E+02 -.867193300E+02 -.867088828E+02 -.866992701E+02 -.866905354E+02 -.866827190E+02 -.866758576E+02 -.866699841E+02 -.866651270E+02 -.866613098E+02 -.866585514E+02 -.866568652E+02 -.866562593E+02 -.866567361E+02 -.866582928E+02 -.866609208E+02 -.866646061E+02 -.866693296E+02 -.866750671E+02 -.866817896E+02 -.866894639E+02 -.866980528E+02 -.867075154E+02 -.867178078E+02 -.867288835E+02 -.867406939E+02 -.867531887E+02 -.867663166E+02 -.867800255E+02 -.867942634E+02 -.868089784E+02 -.868241193E+02 -.868396363E+02 -.868554808E+02 -.868716060E+02 -.868879674E+02 -.869045227E+02 -.869212322E+02 -.869380587E+02 -.869549680E+02 -.869719289E+02 -.869889130E+02 -.870058947E+02 -.870228516E+02 -.870397638E+02 -.870566138E+02 -.870733865E+02 -.870900676E+02 -.871066438E+02 -.871231000E+02 -.871394181E+02 -.871555728E+02 -.871715275E+02 -.871872270E+02 -.872025889E+02 -.872174912E+02 -.872317559E+02 -.872451281E+02 -.872572489E+02 -.872676201E+02 -.872755604E+02 -.872801480E+02 -.872801480E+02
 -.872805051E+02 -.872805051E+02 -.872759596E+02 -.872680975E+02 -.872578374E+02 -.872458602E+02 -.872326649E+02 -.872186127E+02 -.872039614E+02 -.871888924E+02 -.871735315E+02 -.871579650E+02 -.871422519E+02 -.871264328E+02 -.871105363E+02 -.870945843E+02 -.870785947E+02 -.870625838E+02 -.870465680E+02 -.870305647E+02 -.870145928E+02 -.869986730E+02 -.869828284E+02 -.869670842E+02 -.869514678E+02 -.869360092E+02 -.869207403E+02 -.869056950E+02 -.868909094E+02 -.868764212E+02 -.868622696E+02 -.868484953E+02 -.868351398E+02 -.868222453E+02 -.868098548E+02 -.867980110E+02 -.867867563E+02 -.867761328E+02 -.867661811E+02 -.867569406E+02 -.867484489E+02 -.867407412E+02 -.867338502E+02 -.867278058E+02 -.867226344E+02 -.867183589E+02 -.867149984E+02 -.867125680E+02 -.867110784E+02 -.867105362E+02 -.867109434E+02 -.867122974E+02 -.867145914E+02 -.867178142E+02 -.867219502E+02 -.867269801E+02 -.867328803E+02 -.867396240E+02 -.867471809E+02 -.867555179E+02 -.867645993E+02 -.867743871E+02 -.867848415E+02 -.867959212E+02 -.868075840E+02 -.868197868E+02 -.868324864E+02 -.868456396E+02 -.868592036E+02 -.868731364E+02 -.868873969E+02 -.869019454E+02 -.869167438E+02 -.869317557E+02 -.869469465E+02 -.869622840E+02 -.869777378E+02 -.869932803E+02 -.870088857E+02 -.870245309E+02 -.870401950E+02 -.870558592E+02 -.870715068E+02 -.870871227E+02 -.871026924E+02 -.871182019E+02 -.871336355E+02 -.871489739E+02 -.871641911E+02 -.871792497E+02 -.871940947E+02 -.872086448E+02 -.872227806E+02 -.872363294E+02 -.872490448E+02 -.872605810E+02 -.872704597E+02 -.872780274E+02 -.872824016E+02 -.872824016E+02
 -.872830967E+02 -.872830967E+02 -.872787942E+02 -.872713551E+02 -.872616519E+02 -.872503321E+02 -.872378710E+02 -.872246133E+02 -.872108058E+02 -.871966225E+02 -.871821851E+02 -.871675773E+02 -.871528569E+02 -.871380640E+02 -.871232273E+02 -.871083686E+02 -.870935061E+02 -.870786558E+02 -.870638338E+02 -.870490566E+02 -.870343419E+02 -.870197089E+02 -.870051786E+02 -.869907736E+02 -.869765184E+02 -.869624392E+02 -.869485640E+02 -.869349222E+02 -.869215449E+02 -.869084643E+02 -.868957140E+02 -.868833281E+02 -.868713419E+02 -.868597909E+02 -.868487106E+02 -.868381369E+02 -.868281048E+02 -.868186491E+02 -.868098034E+02 -.868015999E+02 -.867940694E+02 -.867872408E+02 -.867811407E+02 -.867757934E+02 -.867712204E+02 -.867674403E+02 -.867644685E+02 -.867623172E+02 -.867609952E+02 -.867605076E+02 -.867608560E+02 -.867620385E+02 -.867640494E+02 -.867668796E+02 -.867705166E+02 -.867749444E+02 -.867801441E+02 -.867860937E+02 -.867927687E+02 -.868001419E+02 -.868081840E+02 -.868168640E+02 -.868261490E+02 -.868360051E+02 -.868463973E+02 -.868572899E+02 -.868686469E+02 -.868804321E+02 -.868926096E+02 -.869051440E+02 -.869180005E+02 -.869311454E+02 -.869445458E+02 -.869581706E+02 -.869719897E+02 -.869859750E+02 -.870000998E+02 -.870143395E+02 -.870286710E+02 -.870430734E+02 -.870575275E+02 -.870720158E+02 -.870865223E+02 -.871010322E+02 -.871155315E+02 -.871300058E+02 -.871444390E+02 -.871588116E+02 -.871730972E+02 -.871872585E+02 -.872012414E+02 -.872149666E+02 -.872283183E+02 -.872411301E+02 -.872531657E+02 -.872640940E+02 -.872734583E+02 -.872806357E+02 -.872847859E+02 -.872847859E+02
 -.872857552E+02 -.872857552E+02 -.872817006E+02 -.872746923E+02 -.872655551E+02 -.872549015E+02 -.872431819E+02 -.872307234E+02 -.872177607E+02 -.872044600E+02 -.871909377E+02 -.871772744E+02 -.871635262E+02 -.871497321E+02 -.871359205E+02 -.871221127E+02 -.871083267E+02 -.870945781E+02 -.870808824E+02 -.870672551E+02 -.870537128E+02 -.870402730E+02 -.870269547E+02 -.870137781E+02 -.870007651E+02 -.869879387E+02 -.869753233E+02 -.869629445E+02 -.869508290E+02 -.869390046E+02 -.869274998E+02 -.869163437E+02 -.869055660E+02 -.868951965E+02 -.868852652E+02 -.868758018E+02 -.868668358E+02 -.868583958E+02 -.868505097E+02 -.868432041E+02 -.868365044E+02 -.868304342E+02 -.868250154E+02 -.868202679E+02 -.868162092E+02 -.868128545E+02 -.868102164E+02 -.868083047E+02 -.868071267E+02 -.868066865E+02 -.868069853E+02 -.868080216E+02 -.868097907E+02 -.868122852E+02 -.868154948E+02 -.868194066E+02 -.868240049E+02 -.868292719E+02 -.868351874E+02 -.868417291E+02 -.868488729E+02 -.868565932E+02 -.868648629E+02 -.868736539E+02 -.868829370E+02 -.868926826E+02 -.869028604E+02 -.869134403E+02 -.869243920E+02 -.869356855E+02 -.869472913E+02 -.869591806E+02 -.869713253E+02 -.869836985E+02 -.869962741E+02 -.870090276E+02 -.870219356E+02 -.870349762E+02 -.870481288E+02 -.870613745E+02 -.870746958E+02 -.870880764E+02 -.871015014E+02 -.871149566E+02 -.871284282E+02 -.871419021E+02 -.871553623E+02 -.871687891E+02 -.871821565E+02 -.871954279E+02 -.872085504E+02 -.872214474E+02 -.872340078E+02 -.872460723E+02 -.872574155E+02 -.872677225E+02 -.872765595E+02 -.872833357E+02 -.872872553E+02 -.872872553E+02
 -.872884445E+02 -.872884445E+02 -.872846395E+02 -.872780646E+02 -.872694956E+02 -.872595094E+02 -.872485306E+02 -.872368681E+02 -.872247437E+02 -.872123152E+02 -.871996931E+02 -.871869547E+02 -.871741536E+02 -.871613275E+02 -.871485040E+02 -.871357039E+02 -.871229445E+02 -.871102409E+02 -.870976077E+02 -.870850596E+02 -.870726119E+02 -.870602804E+02 -.870480825E+02 -.870360361E+02 -.870241607E+02 -.870124764E+02 -.870010047E+02 -.869897677E+02 -.869787886E+02 -.869680911E+02 -.869576996E+02 -.869476389E+02 -.869379342E+02 -.869286107E+02 -.869196935E+02 -.869112077E+02 -.869031777E+02 -.868956275E+02 -.868885803E+02 -.868820580E+02 -.868760817E+02 -.868706710E+02 -.868658438E+02 -.868616165E+02 -.868580035E+02 -.868550172E+02 -.868526680E+02 -.868509640E+02 -.868499109E+02 -.868495122E+02 -.868497690E+02 -.868506798E+02 -.868522408E+02 -.868544461E+02 -.868572870E+02 -.868607530E+02 -.868648313E+02 -.868695070E+02 -.868747637E+02 -.868805828E+02 -.868869445E+02 -.868938276E+02 -.869012096E+02 -.869090670E+02 -.869173756E+02 -.869261105E+02 -.869352466E+02 -.869447582E+02 -.869546198E+02 -.869648061E+02 -.869752919E+02 -.869860526E+02 -.869970642E+02 -.870083032E+02 -.870197473E+02 -.870313748E+02 -.870431654E+02 -.870550995E+02 -.870671589E+02 -.870793265E+02 -.870915864E+02 -.871039236E+02 -.871163242E+02 -.871287747E+02 -.871412620E+02 -.871537722E+02 -.871662897E+02 -.871787952E+02 -.871912631E+02 -.872036580E+02 -.872159290E+02 -.872280025E+02 -.872397725E+02 -.872510877E+02 -.872617342E+02 -.872714142E+02 -.872797177E+02 -.872860874E+02 -.872897729E+02 -.872897729E+02
 -.872911363E+02 -.872911363E+02 -.872875804E+02 -.872814372E+02 -.872734337E+02 -.872641104E+02 -.872538657E+02 -.872429898E+02 -.872316916E+02 -.872201196E+02 -.872083784E+02 -.871965412E+02 -.871846591E+02 -.871727683E+02 -.871608951E+02 -.871490596E+02 -.871372783E+02 -.871255657E+02 -.871139354E+02 -.871024013E+02 -.870909771E+02 -.870796776E+02 -.870685181E+02 -.870575148E+02 -.870466849E+02 -.870360461E+02 -.870256172E+02 -.870154174E+02 -.870054667E+02 -.869957856E+02 -.869863950E+02 -.869773160E+02 -.869685700E+02 -.869601784E+02 -.869521623E+02 -.869445429E+02 -.869373406E+02 -.869305755E+02 -.869242669E+02 -.869184332E+02 -.869130918E+02 -.869082590E+02 -.869039496E+02 -.869001771E+02 -.868969535E+02 -.868942890E+02 -.868921921E+02 -.868906694E+02 -.868897258E+02 -.868893640E+02 -.868895848E+02 -.868903872E+02 -.868917680E+02 -.868937221E+02 -.868962426E+02 -.868993206E+02 -.869029457E+02 -.869071056E+02 -.869117864E+02 -.869169731E+02 -.869226490E+02 -.869287965E+02 -.869353969E+02 -.869424306E+02 -.869498772E+02 -.869577160E+02 -.869659256E+02 -.869744846E+02 -.869833713E+02 -.869925642E+02 -.870020418E+02 -.870117830E+02 -.870217671E+02 -.870319740E+02 -.870423841E+02 -.870529787E+02 -.870637398E+02 -.870746501E+02 -.870856934E+02 -.870968544E+02 -.871081185E+02 -.871194722E+02 -.871309025E+02 -.871423967E+02 -.871539424E+02 -.871655263E+02 -.871771331E+02 -.871887443E+02 -.872003352E+02 -.872118716E+02 -.872233050E+02 -.872345653E+02 -.872455521E+02 -.872561223E+02 -.872660743E+02 -.872751277E+02 -.872828972E+02 -.872888592E+02 -.872923097E+02 -.872923097E+02
 -.872938091E+02 -.872938091E+02 -.872904998E+02 -.872847838E+02 -.872773390E+02 -.872686698E+02 -.872591482E+02 -.872490454E+02 -.872385569E+02 -.872278221E+02 -.872169392E+02 -.872059772E+02 -.871949845E+02 -.871839952E+02 -.871730346E+02 -.871621217E+02 -.871512721E+02 -.871404995E+02 -.871298168E+02 -.871192366E+02 -.871087716E+02 -.870984352E+02 -.870882411E+02 -.870782038E+02 -.870683383E+02 -.870586606E+02 -.870491867E+02 -.870399337E+02 -.870309186E+02 -.870221593E+02 -.870136736E+02 -.870054796E+02 -.869975955E+02 -.869900394E+02 -.869828293E+02 -.869759830E+02 -.869695178E+02 -.869634504E+02 -.869577971E+02 -.869525732E+02 -.869477932E+02 -.869434707E+02 -.869396181E+02 -.869362465E+02 -.869333659E+02 -.869309847E+02 -.869291099E+02 -.869277471E+02 -.869269002E+02 -.869265715E+02 -.869267617E+02 -.869274697E+02 -.869286931E+02 -.869304276E+02 -.869326675E+02 -.869354054E+02 -.869386326E+02 -.869423390E+02 -.869465130E+02 -.869511420E+02 -.869562122E+02 -.869617089E+02 -.869676163E+02 -.869739182E+02 -.869805974E+02 -.869876363E+02 -.869950171E+02 -.870027214E+02 -.870107310E+02 -.870190275E+02 -.870275925E+02 -.870364080E+02 -.870454561E+02 -.870547193E+02 -.870641808E+02 -.870738242E+02 -.870836334E+02 -.870935936E+02 -.871036900E+02 -.871139090E+02 -.871242375E+02 -.871346631E+02 -.871451738E+02 -.871557578E+02 -.871664035E+02 -.871770980E+02 -.871878270E+02 -.871985726E+02 -.872093112E+02 -.872200102E+02 -.872306236E+02 -.872410853E+02 -.872513005E+02 -.872611348E+02 -.872703993E+02 -.872788311E+02 -.872860700E+02 -.872916265E+02 -.872948430E+02 -.872948430E+02
 -.872964471E+02 -.872964471E+02 -.872933805E+02 -.872880849E+02 -.872811894E+02 -.872731623E+02 -.872643495E+02 -.872550031E+02 -.872453053E+02 -.872353859E+02 -.872253370E+02 -.872152229E+02 -.872050890E+02 -.871949678E+02 -.871848827E+02 -.871748519E+02 -.871648901E+02 -.871550101E+02 -.871452237E+02 -.871355426E+02 -.871259784E+02 -.871165432E+02 -.871072493E+02 -.870981096E+02 -.870891375E+02 -.870803468E+02 -.870717518E+02 -.870633671E+02 -.870552078E+02 -.870472889E+02 -.870396261E+02 -.870322346E+02 -.870251302E+02 -.870183282E+02 -.870118439E+02 -.870056922E+02 -.869998879E+02 -.869944450E+02 -.869893772E+02 -.869846974E+02 -.869804177E+02 -.869765494E+02 -.869731028E+02 -.869700874E+02 -.869675113E+02 -.869653816E+02 -.869637041E+02 -.869624834E+02 -.869617228E+02 -.869614240E+02 -.869615878E+02 -.869622133E+02 -.869632984E+02 -.869648395E+02 -.869668318E+02 -.869692693E+02 -.869721446E+02 -.869754493E+02 -.869791738E+02 -.869833075E+02 -.869878389E+02 -.869927556E+02 -.869980445E+02 -.870036918E+02 -.870096831E+02 -.870160035E+02 -.870226379E+02 -.870295709E+02 -.870367867E+02 -.870442697E+02 -.870520043E+02 -.870599748E+02 -.870681659E+02 -.870765625E+02 -.870851499E+02 -.870939136E+02 -.871028398E+02 -.871119152E+02 -.871211268E+02 -.871304623E+02 -.871399100E+02 -.871494584E+02 -.871590968E+02 -.871688142E+02 -.871785996E+02 -.871884410E+02 -.871983248E+02 -.872082340E+02 -.872181462E+02 -.872280308E+02 -.872378443E+02 -.872475246E+02 -.872569831E+02 -.872660943E+02 -.872746816E+02 -.872825004E+02 -.872892151E+02 -.872943707E+02 -.872973557E+02 -.872973557E+02
 -.872990388E+02 -.872990388E+02 -.872962103E+02 -.872913268E+02 -.872849690E+02 -.872775701E+02 -.872694497E+02 -.872608412E+02 -.872519132E+02 -.872427864E+02 -.872335459E+02 -.872242519E+02 -.872149467E+02 -.872056605E+02 -.871964154E+02 -.871872283E+02 -.871781129E+02 -.871690812E+02 -.871601441E+02 -.871513122E+02 -.871425961E+02 -.871340067E+02 -.871255550E+02 -.871172526E+02 -.871091111E+02 -.871011428E+02 -.870933602E+02 -.870857760E+02 -.870784032E+02 -.870712550E+02 -.870643446E+02 -.870576854E+02 -.870512907E+02 -.870451735E+02 -.870393470E+02 -.870338237E+02 -.870286162E+02 -.870237363E+02 -.870191955E+02 -.870150047E+02 -.870111741E+02 -.870077131E+02 -.870046305E+02 -.870019339E+02 -.869996304E+02 -.869977257E+02 -.869962248E+02 -.869951315E+02 -.869944484E+02 -.869941772E+02 -.869943183E+02 -.869948710E+02 -.869958336E+02 -.869972030E+02 -.869989753E+02 -.870011454E+02 -.870037072E+02 -.870066535E+02 -.870099765E+02 -.870136671E+02 -.870177158E+02 -.870221121E+02 -.870268450E+02 -.870319028E+02 -.870372734E+02 -.870429442E+02 -.870489023E+02 -.870551346E+02 -.870616278E+02 -.870683684E+02 -.870753431E+02 -.870825383E+02 -.870899409E+02 -.870975378E+02 -.871053161E+02 -.871132632E+02 -.871213671E+02 -.871296158E+02 -.871379980E+02 -.871465027E+02 -.871551192E+02 -.871638374E+02 -.871726471E+02 -.871815386E+02 -.871905014E+02 -.871995245E+02 -.872085949E+02 -.872176968E+02 -.872268092E+02 -.872359032E+02 -.872449382E+02 -.872538564E+02 -.872625753E+02 -.872709781E+02 -.872789013E+02 -.872861179E+02 -.872923173E+02 -.872970782E+02 -.872998352E+02 -.872998352E+02
 -.873015768E+02 -.873015768E+02 -.872989811E+02 -.872945002E+02 -.872886677E+02 -.872818817E+02 -.872744361E+02 -.872665458E+02 -.872583661E+02 -.872500081E+02 -.872415507E+02 -.872330492E+02 -.872245431E+02 -.872160601E+02 -.872076210E+02 -.871992414E+02 -.871909340E+02 -.871827098E+02 -.871745789E+02 -.871665509E+02 -.871586355E+02 -.871508423E+02 -.871431813E+02 -.871356626E+02 -.871282967E+02 -.871210942E+02 -.871140660E+02 -.871072234E+02 -.871005775E+02 -.870941398E+02 -.870879217E+02 -.870819345E+02 -.870761898E+02 -.870706986E+02 -.870654722E+02 -.870605212E+02 -.870558563E+02 -.870514875E+02 -.870474245E+02 -.870436765E+02 -.870402520E+02 -.870371591E+02 -.870344050E+02 -.870319962E+02 -.870299385E+02 -.870282369E+02 -.870268954E+02 -.870259172E+02 -.870253045E+02 -.870250587E+02 -.870251802E+02 -.870256683E+02 -.870265216E+02 -.870277376E+02 -.870293129E+02 -.870312433E+02 -.870335236E+02 -.870361479E+02 -.870391096E+02 -.870424010E+02 -.870460141E+02 -.870499401E+02 -.870541697E+02 -.870586930E+02 -.870634998E+02 -.870685794E+02 -.870739208E+02 -.870795129E+02 -.870853443E+02 -.870914034E+02 -.870976788E+02 -.871041590E+02 -.871108324E+02 -.871176877E+02 -.871247138E+02 -.871318997E+02 -.871392348E+02 -.871467085E+02 -.871543108E+02 -.871620319E+02 -.871698623E+02 -.871777927E+02 -.871858141E+02 -.871939174E+02 -.872020931E+02 -.872103308E+02 -.872186186E+02 -.872269417E+02 -.872352804E+02 -.872436079E+02 -.872518866E+02 -.872600628E+02 -.872680603E+02 -.872757712E+02 -.872830447E+02 -.872896716E+02 -.872953658E+02 -.872997397E+02 -.873022729E+02 -.873022729E+02
 -.873040567E+02 -.873040567E+02 -.873016883E+02 -.872976000E+02 -.872922796E+02 -.872860906E+02 -.872793017E+02 -.872721096E+02 -.872646564E+02 -.872570438E+02 -.872493443E+02 -.872416086E+02 -.872338730E+02 -.872261632E+02 -.872184981E+02 -.872108922E+02 -.872033572E+02 -.871959032E+02 -.871885393E+02 -.871812744E+02 -.871741169E+02 -.871670758E+02 -.871601596E+02 -.871533775E+02 -.871467387E+02 -.871402525E+02 -.871339285E+02 -.871277763E+02 -.871218057E+02 -.871160266E+02 -.871104488E+02 -.871050822E+02 -.870999364E+02 -.870950211E+02 -.870903457E+02 -.870859195E+02 -.870817513E+02 -.870778498E+02 -.870742231E+02 -.870708789E+02 -.870678245E+02 -.870650666E+02 -.870626114E+02 -.870604643E+02 -.870586302E+02 -.870571132E+02 -.870559167E+02 -.870550433E+02 -.870544951E+02 -.870542730E+02 -.870543774E+02 -.870548078E+02 -.870555629E+02 -.870566407E+02 -.870580384E+02 -.870597522E+02 -.870617781E+02 -.870641109E+02 -.870667449E+02 -.870696740E+02 -.870728913E+02 -.870763893E+02 -.870801602E+02 -.870841956E+02 -.870884868E+02 -.870930249E+02 -.870978004E+02 -.871028038E+02 -.871080254E+02 -.871134554E+02 -.871190839E+02 -.871249009E+02 -.871308965E+02 -.871370610E+02 -.871433846E+02 -.871498578E+02 -.871564711E+02 -.871632155E+02 -.871700820E+02 -.871770619E+02 -.871841467E+02 -.871913281E+02 -.871985980E+02 -.872059480E+02 -.872133694E+02 -.872208528E+02 -.872283871E+02 -.872359586E+02 -.872435491E+02 -.872511340E+02 -.872586784E+02 -.872661331E+02 -.872734280E+02 -.872804641E+02 -.872871032E+02 -.872931538E+02 -.872983540E+02 -.873023490E+02 -.873046630E+02 -.873046630E+02
 -.873064766E+02 -.873064766E+02 -.873043297E+02 -.873006241E+02 -.872958023E+02 -.872901944E+02 -.872840442E+02 -.872775305E+02 -.872707823E+02 -.872638924E+02 -.872569265E+02 -.872499310E+02 -.872429390E+02 -.872359739E+02 -.872290531E+02 -.872221897E+02 -.872153945E+02 -.872086766E+02 -.872020444E+02 -.871955056E+02 -.871890681E+02 -.871827395E+02 -.871765278E+02 -.871704407E+02 -.871644865E+02 -.871586734E+02 -.871530095E+02 -.871475035E+02 -.871421636E+02 -.871369984E+02 -.871320165E+02 -.871272261E+02 -.871226357E+02 -.871182535E+02 -.871140875E+02 -.871101456E+02 -.871064353E+02 -.871029639E+02 -.870997384E+02 -.870967652E+02 -.870940505E+02 -.870915999E+02 -.870894186E+02 -.870875113E+02 -.870858820E+02 -.870845341E+02 -.870834706E+02 -.870826936E+02 -.870822048E+02 -.870820050E+02 -.870820946E+02 -.870824730E+02 -.870831393E+02 -.870840917E+02 -.870853279E+02 -.870868448E+02 -.870886387E+02 -.870907056E+02 -.870930406E+02 -.870956385E+02 -.870984934E+02 -.871015992E+02 -.871049490E+02 -.871085360E+02 -.871123527E+02 -.871163914E+02 -.871206443E+02 -.871251031E+02 -.871297596E+02 -.871346054E+02 -.871396319E+02 -.871448306E+02 -.871501931E+02 -.871557107E+02 -.871613752E+02 -.871671781E+02 -.871731112E+02 -.871791666E+02 -.871853364E+02 -.871916129E+02 -.871979885E+02 -.872044559E+02 -.872110076E+02 -.872176362E+02 -.872243338E+02 -.872310917E+02 -.872378998E+02 -.872447456E+02 -.872516123E+02 -.872584775E+02 -.872653092E+02 -.872720626E+02 -.872786736E+02 -.872850523E+02 -.872910726E+02 -.872965606E+02 -.873012781E+02 -.873049029E+02 -.873070027E+02 -.873070027E+02
 -.873088369E+02 -.873088369E+02 -.873069057E+02 -.873035728E+02 -.872992366E+02 -.872941940E+02 -.872886650E+02 -.872828105E+02 -.872767469E+02 -.872705578E+02 -.872643025E+02 -.872580232E+02 -.872517495E+02 -.872455028E+02 -.872392988E+02 -.872331494E+02 -.872270643E+02 -.872210518E+02 -.872151192E+02 -.872092737E+02 -.872035221E+02 -.871978713E+02 -.871923282E+02 -.871868998E+02 -.871815930E+02 -.871764152E+02 -.871713734E+02 -.871664751E+02 -.871617274E+02 -.871571377E+02 -.871527133E+02 -.871484614E+02 -.871443892E+02 -.871405036E+02 -.871368115E+02 -.871333195E+02 -.871300341E+02 -.871269615E+02 -.871241074E+02 -.871214775E+02 -.871190768E+02 -.871169102E+02 -.871149820E+02 -.871132960E+02 -.871118557E+02 -.871106641E+02 -.871097234E+02 -.871090356E+02 -.871086020E+02 -.871084233E+02 -.871084999E+02 -.871088313E+02 -.871094166E+02 -.871102544E+02 -.871113427E+02 -.871126790E+02 -.871142601E+02 -.871160827E+02 -.871181426E+02 -.871204355E+02 -.871229564E+02 -.871257001E+02 -.871286609E+02 -.871318329E+02 -.871352099E+02 -.871387852E+02 -.871425523E+02 -.871465042E+02 -.871506337E+02 -.871549337E+02 -.871593970E+02 -.871640162E+02 -.871687840E+02 -.871736930E+02 -.871787360E+02 -.871839058E+02 -.871891951E+02 -.871945971E+02 -.872001048E+02 -.872057115E+02 -.872114104E+02 -.872171951E+02 -.872230588E+02 -.872289950E+02 -.872349965E+02 -.872410555E+02 -.872471628E+02 -.872533070E+02 -.872594729E+02 -.872656402E+02 -.872717799E+02 -.872778514E+02 -.872837968E+02 -.872895349E+02 -.872949520E+02 -.872998910E+02 -.873041374E+02 -.873074005E+02 -.873092910E+02 -.873092910E+02
 -.873111391E+02 -.873111391E+02 -.873094183E+02 -.873064486E+02 -.873025852E+02 -.872980932E+02 -.872931686E+02 -.872879551E+02 -.872825566E+02 -.872770479E+02 -.872714819E+02 -.872658963E+02 -.872603177E+02 -.872547653E+02 -.872492531E+02 -.872437917E+02 -.872383899E+02 -.872330550E+02 -.872277937E+02 -.872226122E+02 -.872175165E+02 -.872125128E+02 -.872076070E+02 -.872028051E+02 -.871981135E+02 -.871935382E+02 -.871890855E+02 -.871847617E+02 -.871805730E+02 -.871765258E+02 -.871726262E+02 -.871688804E+02 -.871652945E+02 -.871618745E+02 -.871586261E+02 -.871555550E+02 -.871526666E+02 -.871499661E+02 -.871474585E+02 -.871451485E+02 -.871430403E+02 -.871411379E+02 -.871394451E+02 -.871379650E+02 -.871367005E+02 -.871356542E+02 -.871348279E+02 -.871342233E+02 -.871338414E+02 -.871336829E+02 -.871337480E+02 -.871340364E+02 -.871345474E+02 -.871352796E+02 -.871362315E+02 -.871374009E+02 -.871387853E+02 -.871403817E+02 -.871421868E+02 -.871441968E+02 -.871464075E+02 -.871488147E+02 -.871514135E+02 -.871541988E+02 -.871571656E+02 -.871603081E+02 -.871636208E+02 -.871670977E+02 -.871707329E+02 -.871745202E+02 -.871784535E+02 -.871825264E+02 -.871867328E+02 -.871910662E+02 -.871955205E+02 -.872000894E+02 -.872047667E+02 -.872095464E+02 -.872144225E+02 -.872193890E+02 -.872244401E+02 -.872295700E+02 -.872347729E+02 -.872400427E+02 -.872453733E+02 -.872507576E+02 -.872561873E+02 -.872616521E+02 -.872671386E+02 -.872726284E+02 -.872780955E+02 -.872835035E+02 -.872888008E+02 -.872939145E+02 -.872987432E+02 -.873031465E+02 -.873069328E+02 -.873098426E+02 -.873115286E+02 -.873115286E+02
 -.873133865E+02 -.873133865E+02 -.873118708E+02 -.873092554E+02 -.873058531E+02 -.873018976E+02 -.872975618E+02 -.872929724E+02 -.872882211E+02 -.872833738E+02 -.872784774E+02 -.872735651E+02 -.872686605E+02 -.872637804E+02 -.872589374E+02 -.872541408E+02 -.872493984E+02 -.872447166E+02 -.872401013E+02 -.872355580E+02 -.872310918E+02 -.872267082E+02 -.872224123E+02 -.872182094E+02 -.872141047E+02 -.872101037E+02 -.872062116E+02 -.872024338E+02 -.871987758E+02 -.871952427E+02 -.871918399E+02 -.871885727E+02 -.871854461E+02 -.871824653E+02 -.871796351E+02 -.871769602E+02 -.871744452E+02 -.871720945E+02 -.871699123E+02 -.871679024E+02 -.871660685E+02 -.871644139E+02 -.871629416E+02 -.871616545E+02 -.871605548E+02 -.871596446E+02 -.871589257E+02 -.871583992E+02 -.871580661E+02 -.871579270E+02 -.871579820E+02 -.871582308E+02 -.871586729E+02 -.871593072E+02 -.871601323E+02 -.871611464E+02 -.871623475E+02 -.871637330E+02 -.871653001E+02 -.871670458E+02 -.871689665E+02 -.871710586E+02 -.871733181E+02 -.871757408E+02 -.871783222E+02 -.871810578E+02 -.871839427E+02 -.871869720E+02 -.871901406E+02 -.871934433E+02 -.871968749E+02 -.872004301E+02 -.872041035E+02 -.872078898E+02 -.872117837E+02 -.872157797E+02 -.872198726E+02 -.872240571E+02 -.872283281E+02 -.872326805E+02 -.872371092E+02 -.872416090E+02 -.872461750E+02 -.872508019E+02 -.872554841E+02 -.872602154E+02 -.872649885E+02 -.872697944E+02 -.872746209E+02 -.872794519E+02 -.872842644E+02 -.872890262E+02 -.872936915E+02 -.872981961E+02 -.873024504E+02 -.873063304E+02 -.873096671E+02 -.873122318E+02 -.873137178E+02 -.873137178E+02
 -.873155831E+02 -.873155831E+02 -.873142679E+02 -.873119983E+02 -.873090462E+02 -.873056145E+02 -.873018532E+02 -.872978724E+02 -.872937519E+02 -.872895489E+02 -.872853043E+02 -.872810468E+02 -.872767971E+02 -.872725699E+02 -.872683759E+02 -.872642235E+02 -.872601194E+02 -.872560691E+02 -.872520776E+02 -.872481499E+02 -.872442903E+02 -.872405034E+02 -.872367938E+02 -.872331658E+02 -.872296240E+02 -.872261729E+02 -.872228170E+02 -.872195610E+02 -.872164092E+02 -.872133663E+02 -.872104366E+02 -.872076246E+02 -.872049345E+02 -.872023707E+02 -.871999370E+02 -.871976376E+02 -.871954763E+02 -.871934566E+02 -.871915820E+02 -.871898558E+02 -.871882809E+02 -.871868603E+02 -.871855962E+02 -.871844912E+02 -.871835470E+02 -.871827655E+02 -.871821479E+02 -.871816954E+02 -.871814087E+02 -.871812882E+02 -.871813342E+02 -.871815463E+02 -.871819241E+02 -.871824668E+02 -.871831731E+02 -.871840416E+02 -.871850705E+02 -.871862579E+02 -.871876013E+02 -.871890982E+02 -.871907458E+02 -.871925408E+02 -.871944802E+02 -.871965603E+02 -.871987774E+02 -.872011278E+02 -.872036074E+02 -.872062121E+02 -.872089376E+02 -.872117796E+02 -.872147336E+02 -.872177954E+02 -.872209602E+02 -.872242237E+02 -.872275813E+02 -.872310284E+02 -.872345606E+02 -.872381735E+02 -.872418625E+02 -.872456234E+02 -.872494518E+02 -.872533433E+02 -.872572935E+02 -.872612979E+02 -.872653517E+02 -.872694494E+02 -.872735848E+02 -.872777498E+02 -.872819340E+02 -.872861232E+02 -.872902974E+02 -.872944286E+02 -.872984769E+02 -.873023864E+02 -.873060792E+02 -.873094476E+02 -.873123445E+02 -.873145713E+02 -.873158617E+02 -.873158617E+02
 -.873177332E+02 -.873177332E+02 -.873166141E+02 -.873146829E+02 -.873121712E+02 -.873092515E+02 -.873060517E+02 -.873026656E+02 -.872991611E+02 -.872955871E+02 -.872919782E+02 -.872883592E+02 -.872847475E+02 -.872811558E+02 -.872775932E+02 -.872740668E+02 -.872705824E+02 -.872671446E+02 -.872637579E+02 -.872604261E+02 -.872571532E+02 -.872539430E+02 -.872507992E+02 -.872477256E+02 -.872447259E+02 -.872418040E+02 -.872389637E+02 -.872362087E+02 -.872335427E+02 -.872309696E+02 -.872284930E+02 -.872261165E+02 -.872238437E+02 -.872216780E+02 -.872196229E+02 -.872176816E+02 -.872158573E+02 -.872141528E+02 -.872125711E+02 -.872111148E+02 -.872097864E+02 -.872085881E+02 -.872075221E+02 -.872065901E+02 -.872057938E+02 -.872051345E+02 -.872046134E+02 -.872042314E+02 -.872039890E+02 -.872038867E+02 -.872039246E+02 -.872041024E+02 -.872044198E+02 -.872048760E+02 -.872054702E+02 -.872062011E+02 -.872070672E+02 -.872080671E+02 -.872091986E+02 -.872104597E+02 -.872118481E+02 -.872133612E+02 -.872149964E+02 -.872167507E+02 -.872186212E+02 -.872206046E+02 -.872226977E+02 -.872248971E+02 -.872271993E+02 -.872296007E+02 -.872320976E+02 -.872346864E+02 -.872373634E+02 -.872401247E+02 -.872429666E+02 -.872458854E+02 -.872488774E+02 -.872519386E+02 -.872550656E+02 -.872582546E+02 -.872615018E+02 -.872648038E+02 -.872681566E+02 -.872715566E+02 -.872749995E+02 -.872784808E+02 -.872819950E+02 -.872855354E+02 -.872890930E+02 -.872926556E+02 -.872962063E+02 -.872997210E+02 -.873031658E+02 -.873064930E+02 -.873096361E+02 -.873125033E+02 -.873149695E+02 -.873168652E+02 -.873179638E+02 -.873179638E+02
 -.873198393E+02 -.873198393E+02 -.873189122E+02 -.873173126E+02 -.873152321E+02 -.873128137E+02 -.873101636E+02 -.873073593E+02 -.873044573E+02 -.873014981E+02 -.872985105E+02 -.872955149E+02 -.872925260E+02 -.872895542E+02 -.872866070E+02 -.872836905E+02 -.872808093E+02 -.872779673E+02 -.872751682E+02 -.872724152E+02 -.872697115E+02 -.872670602E+02 -.872644645E+02 -.872619274E+02 -.872594520E+02 -.872570414E+02 -.872546987E+02 -.872524270E+02 -.872502292E+02 -.872481085E+02 -.872460678E+02 -.872441101E+02 -.872422382E+02 -.872404550E+02 -.872387631E+02 -.872371652E+02 -.872356638E+02 -.872342613E+02 -.872329601E+02 -.872317621E+02 -.872306695E+02 -.872296839E+02 -.872288072E+02 -.872280407E+02 -.872273858E+02 -.872268435E+02 -.872264148E+02 -.872261003E+02 -.872259006E+02 -.872258160E+02 -.872258464E+02 -.872259919E+02 -.872262520E+02 -.872266263E+02 -.872271139E+02 -.872277139E+02 -.872284251E+02 -.872292462E+02 -.872301758E+02 -.872312120E+02 -.872323530E+02 -.872335968E+02 -.872349412E+02 -.872363839E+02 -.872379226E+02 -.872395545E+02 -.872412771E+02 -.872430877E+02 -.872449834E+02 -.872469613E+02 -.872490185E+02 -.872511520E+02 -.872533587E+02 -.872556357E+02 -.872579798E+02 -.872603880E+02 -.872628573E+02 -.872653846E+02 -.872679668E+02 -.872706010E+02 -.872732841E+02 -.872760131E+02 -.872787849E+02 -.872815964E+02 -.872844442E+02 -.872873244E+02 -.872902325E+02 -.872931629E+02 -.872961082E+02 -.872990581E+02 -.873019987E+02 -.873049100E+02 -.873077638E+02 -.873105204E+02 -.873131248E+02 -.873155007E+02 -.873175444E+02 -.873191154E+02 -.873200257E+02 -.873200257E+02
 -.873218941E+02 -.873218941E+02 -.873211552E+02 -.873198799E+02 -.873182211E+02 -.873162929E+02 -.873141798E+02 -.873119440E+02 -.873096303E+02 -.873072712E+02 -.873048897E+02 -.873025022E+02 -.873001202E+02 -.872977522E+02 -.872954042E+02 -.872930810E+02 -.872907863E+02 -.872885233E+02 -.872862949E+02 -.872841036E+02 -.872819519E+02 -.872798425E+02 -.872777776E+02 -.872757598E+02 -.872737914E+02 -.872718750E+02 -.872700130E+02 -.872682077E+02 -.872664615E+02 -.872647769E+02 -.872631562E+02 -.872616017E+02 -.872601156E+02 -.872587001E+02 -.872573573E+02 -.872560894E+02 -.872548982E+02 -.872537856E+02 -.872527534E+02 -.872518032E+02 -.872509367E+02 -.872501551E+02 -.872494598E+02 -.872488520E+02 -.872483326E+02 -.872479025E+02 -.872475625E+02 -.872473129E+02 -.872471543E+02 -.872470868E+02 -.872471106E+02 -.872472255E+02 -.872474312E+02 -.872477273E+02 -.872481133E+02 -.872485883E+02 -.872491516E+02 -.872498020E+02 -.872505384E+02 -.872513595E+02 -.872522638E+02 -.872532497E+02 -.872543156E+02 -.872554596E+02 -.872566799E+02 -.872579745E+02 -.872593413E+02 -.872607781E+02 -.872622829E+02 -.872638532E+02 -.872654869E+02 -.872671815E+02 -.872689347E+02 -.872707442E+02 -.872726074E+02 -.872745221E+02 -.872764857E+02 -.872784959E+02 -.872805503E+02 -.872826465E+02 -.872847822E+02 -.872869548E+02 -.872891620E+02 -.872914013E+02 -.872936699E+02 -.872959647E+02 -.872982822E+02 -.873006179E+02 -.873029658E+02 -.873053178E+02 -.873076626E+02 -.873099842E+02 -.873122602E+02 -.873144588E+02 -.873165361E+02 -.873184312E+02 -.873200612E+02 -.873213141E+02 -.873220400E+02 -.873220400E+02
 -.873238577E+02 -.873238577E+02 -.873233011E+02 -.873223398E+02 -.873210888E+02 -.873196340E+02 -.873180393E+02 -.873163514E+02 -.873146045E+02 -.873128231E+02 -.873110247E+02 -.873092216E+02 -.873074228E+02 -.873056347E+02 -.873038618E+02 -.873021078E+02 -.873003755E+02 -.872986673E+02 -.872969854E+02 -.872953318E+02 -.872937084E+02 -.872921171E+02 -.872905596E+02 -.872890379E+02 -.872875537E+02 -.872861089E+02 -.872847054E+02 -.872833448E+02 -.872820290E+02 -.872807598E+02 -.872795388E+02 -.872783680E+02 -.872772488E+02 -.872761829E+02 -.872751719E+02 -.872742174E+02 -.872733207E+02 -.872724833E+02 -.872717065E+02 -.872709914E+02 -.872703394E+02 -.872697513E+02 -.872692281E+02 -.872687708E+02 -.872683800E+02 -.872680563E+02 -.872678003E+02 -.872676125E+02 -.872674930E+02 -.872674420E+02 -.872674596E+02 -.872675458E+02 -.872677002E+02 -.872679226E+02 -.872682126E+02 -.872685697E+02 -.872689930E+02 -.872694820E+02 -.872700357E+02 -.872706531E+02 -.872713332E+02 -.872720748E+02 -.872728766E+02 -.872737374E+02 -.872746557E+02 -.872756300E+02 -.872766589E+02 -.872777406E+02 -.872788737E+02 -.872800563E+02 -.872812869E+02 -.872825636E+02 -.872838847E+02 -.872852484E+02 -.872866529E+02 -.872880965E+02 -.872895772E+02 -.872910933E+02 -.872926430E+02 -.872942246E+02 -.872958361E+02 -.872974759E+02 -.872991420E+02 -.873008326E+02 -.873025455E+02 -.873042785E+02 -.873060287E+02 -.873077929E+02 -.873095664E+02 -.873113430E+02 -.873131142E+02 -.873148677E+02 -.873165867E+02 -.873182469E+02 -.873198151E+02 -.873212453E+02 -.873224749E+02 -.873234196E+02 -.873239666E+02 -.873239666E+02
 -.873255979E+02 -.873255979E+02 -.873252108E+02 -.873245403E+02 -.873236653E+02 -.873226455E+02 -.873215254E+02 -.873203381E+02 -.873191077E+02 -.873178518E+02 -.873165830E+02 -.873153104E+02 -.873140403E+02 -.873127774E+02 -.873115252E+02 -.873102862E+02 -.873090626E+02 -.873078561E+02 -.873066683E+02 -.873055005E+02 -.873043542E+02 -.873032306E+02 -.873021311E+02 -.873010569E+02 -.873000094E+02 -.872989898E+02 -.872979994E+02 -.872970394E+02 -.872961112E+02 -.872952159E+02 -.872943548E+02 -.872935290E+02 -.872927398E+02 -.872919883E+02 -.872912756E+02 -.872906027E+02 -.872899706E+02 -.872893804E+02 -.872888329E+02 -.872883290E+02 -.872878694E+02 -.872874550E+02 -.872870864E+02 -.872867641E+02 -.872864887E+02 -.872862606E+02 -.872860802E+02 -.872859477E+02 -.872858634E+02 -.872858274E+02 -.872858397E+02 -.872859002E+02 -.872860089E+02 -.872861654E+02 -.872863695E+02 -.872866209E+02 -.872869190E+02 -.872872633E+02 -.872876532E+02 -.872880881E+02 -.872885672E+02 -.872890896E+02 -.872896545E+02 -.872902611E+02 -.872909082E+02 -.872915949E+02 -.872923201E+02 -.872930828E+02 -.872938816E+02 -.872947156E+02 -.872955835E+02 -.872964840E+02 -.872974160E+02 -.872983781E+02 -.872993692E+02 -.873003880E+02 -.873014331E+02 -.873025034E+02 -.873035976E+02 -.873047143E+02 -.873058524E+02 -.873070105E+02 -.873081874E+02 -.873093816E+02 -.873105917E+02 -.873118160E+02 -.873130525E+02 -.873142986E+02 -.873155511E+02 -.873168053E+02 -.873180551E+02 -.873192917E+02 -.873205026E+02 -.873216707E+02 -.873227724E+02 -.873237752E+02 -.873246354E+02 -.873252946E+02 -.873256751E+02 -.873256751E+02
 -.873267794E+02 -.873267794E+02 -.873265249E+02 -.873260779E+02 -.873254879E+02 -.873247936E+02 -.873240253E+02 -.873232062E+02 -.873223537E+02 -.873214807E+02 -.873205966E+02 -.873197084E+02 -.873188210E+02 -.873179379E+02 -.873170619E+02 -.873161949E+02 -.873153386E+02 -.873144941E+02 -.873136627E+02 -.873128453E+02 -.873120430E+02 -.873112567E+02 -.873104873E+02 -.873097356E+02 -.873090027E+02 -.873082894E+02 -.873075965E+02 -.873069250E+02 -.873062758E+02 -.873056497E+02 -.873050475E+02 -.873044701E+02 -.873039183E+02 -.873033928E+02 -.873028946E+02 -.873024242E+02 -.873019824E+02 -.873015698E+02 -.873011871E+02 -.873008349E+02 -.873005138E+02 -.873002242E+02 -.872999665E+02 -.872997413E+02 -.872995488E+02 -.872993894E+02 -.872992633E+02 -.872991707E+02 -.872991118E+02 -.872990865E+02 -.872990950E+02 -.872991373E+02 -.872992131E+02 -.872993224E+02 -.872994649E+02 -.872996405E+02 -.872998487E+02 -.873000892E+02 -.873003616E+02 -.873006654E+02 -.873010001E+02 -.873013651E+02 -.873017599E+02 -.873021837E+02 -.873026360E+02 -.873031160E+02 -.873036229E+02 -.873041560E+02 -.873047146E+02 -.873052977E+02 -.873059046E+02 -.873065344E+02 -.873071862E+02 -.873078592E+02 -.873085525E+02 -.873092653E+02 -.873099966E+02 -.873107455E+02 -.873115113E+02 -.873122929E+02 -.873130895E+02 -.873139001E+02 -.873147239E+02 -.873155599E+02 -.873164069E+02 -.873172638E+02 -.873181289E+02 -.873190003E+02 -.873198755E+02 -.873207510E+02 -.873216220E+02 -.873224817E+02 -.873233209E+02 -.873241269E+02 -.873248827E+02 -.873255655E+02 -.873261458E+02 -.873265852E+02 -.873268355E+02 -.873268355E+02
 -.873267794E+02 -.873267794E+02 -.873265249E+02 -.873260779E+02 -.873254879E+02 -.873247936E+02 -.873240253E+02 -.873232062E+02 -.873223537E+02 -.873214807E+02 -.873205966E+02 -.873197084E+02 -.873188210E+02 -.873179379E+02 -.873170619E+02 -.873161949E+02 -.873153386E+02 -.873144941E+02 -.873136627E+02 -.873128453E+02 -.873120430E+02 -.873112567E+02 -.873104873E+02 -.873097356E+02 -.873090027E+02 -.873082894E+02 -.873075965E+02 -.873069250E+02 -.873062758E+02 -.873056497E+02 -.873050475E+02 -.873044701E+02 -.873039183E+02 -.873033928E+02 -.873028946E+02 -.873024242E+02 -.873019824E+02 -.873015698E+02 -.873011871E+02 -.873008349E+02 -.873005138E+02 -.873002242E+02 -.872999665E+02 -.872997413E+02 -.872995488E+02 -.872993894E+02 -.872992633E+02 -.872991707E+02 -.872991118E+02 -.872990865E+02 -.872990950E+02 -.872991373E+02 -.872992131E+02 -.872993224E+02 -.872994649E+02 -.872996405E+02 -.872998487E+02 -.873000892E+02 -.873003616E+02 -.873006654E+02 -.873010001E+02 -.873013651E+02 -.873017599E+02 -.873021837E+02 -.873026360E+02 -.873031160E+02 -.873036229E+02 -.873041560E+02 -.873047146E+02 -.873052977E+02 -.873059046E+02 -.873065344E+02 -.873071862E+02 -.873078592E+02 -.873085525E+02 -.873092653E+02 -.873099966E+02 -.873107455E+02 -.873115113E+02 -.873122929E+02 -.873130895E+02 -.873139001E+02 -.873147239E+02 -.873155599E+02 -.873164069E+02 -.873172638E+02 -.873181289E+02 -.873190003E+02 -.873198755E+02 -.873207510E+02 -.873216220E+02 -.873224817E+02 -.873233209E+02 -.873241269E+02 -.873248827E+02 -.873255655E+02 -.873261458E+02 -.873265852E+02 -.873268355E+02 -.873268355E+02
