# Supplementary material for: Electrical Pacing of Cardiac Tissue Including Potassium Inward Rectification
Source: PLoS One. 2015 Jun 9;10(6):e0127837. doi: 10.1371/journal.pone.0127837 (PMC4461281; doi:10.1371/journal.pone.0127837)
Supplement: S1 Data — (ZIP) [file pone.0127837.s001.zip › All-Data/Data-without-IK1/BDT41/Vm50ms.txt]

 -.873300171E+02 -.873212809E+02 -.873209275E+02 -.873202927E+02 -.873194324E+02 -.873183908E+02 -.873172042E+02 -.873159031E+02 -.873145137E+02 -.873130582E+02 -.873115552E+02 -.873100200E+02 -.873084643E+02 -.873068972E+02 -.873053257E+02 -.873037554E+02 -.873021912E+02 -.873006377E+02 -.872990992E+02 -.872975799E+02 -.872960834E+02 -.872946129E+02 -.872931711E+02 -.872917601E+02 -.872903820E+02 -.872890386E+02 -.872877318E+02 -.872864637E+02 -.872852363E+02 -.872840516E+02 -.872829117E+02 -.872818182E+02 -.872807729E+02 -.872797771E+02 -.872788323E+02 -.872779400E+02 -.872771015E+02 -.872763183E+02 -.872755915E+02 -.872749226E+02 -.872743125E+02 -.872737624E+02 -.872732731E+02 -.872728454E+02 -.872724799E+02 -.872721772E+02 -.872719379E+02 -.872717624E+02 -.872716508E+02 -.872716035E+02 -.872716205E+02 -.872717016E+02 -.872718467E+02 -.872720555E+02 -.872723276E+02 -.872726623E+02 -.872730592E+02 -.872735174E+02 -.872740361E+02 -.872746145E+02 -.872752515E+02 -.872759459E+02 -.872766965E+02 -.872775022E+02 -.872783615E+02 -.872792729E+02 -.872802351E+02 -.872812464E+02 -.872823054E+02 -.872834102E+02 -.872845593E+02 -.872857508E+02 -.872869830E+02 -.872882540E+02 -.872895620E+02 -.872909048E+02 -.872922805E+02 -.872936870E+02 -.872951220E+02 -.872965832E+02 -.872980679E+02 -.872995733E+02 -.873010964E+02 -.873026337E+02 -.873041813E+02 -.873057345E+02 -.873072880E+02 -.873088355E+02 -.873103694E+02 -.873118806E+02 -.873133578E+02 -.873147876E+02 -.873161533E+02 -.873174345E+02 -.873186061E+02 -.873196375E+02 -.873204912E+02 -.873211210E+02 -.873214707E+02 -.873214707E+02
 -.873212809E+02 -.873212809E+02 -.873209275E+02 -.873202927E+02 -.873194324E+02 -.873183908E+02 -.873172042E+02 -.873159031E+02 -.873145137E+02 -.873130582E+02 -.873115552E+02 -.873100200E+02 -.873084643E+02 -.873068972E+02 -.873053257E+02 -.873037554E+02 -.873021912E+02 -.873006377E+02 -.872990992E+02 -.872975799E+02 -.872960834E+02 -.872946129E+02 -.872931711E+02 -.872917601E+02 -.872903820E+02 -.872890386E+02 -.872877318E+02 -.872864637E+02 -.872852363E+02 -.872840516E+02 -.872829117E+02 -.872818182E+02 -.872807729E+02 -.872797771E+02 -.872788323E+02 -.872779400E+02 -.872771015E+02 -.872763183E+02 -.872755915E+02 -.872749226E+02 -.872743125E+02 -.872737624E+02 -.872732731E+02 -.872728454E+02 -.872724799E+02 -.872721772E+02 -.872719379E+02 -.872717624E+02 -.872716508E+02 -.872716035E+02 -.872716205E+02 -.872717016E+02 -.872718467E+02 -.872720555E+02 -.872723276E+02 -.872726623E+02 -.872730592E+02 -.872735174E+02 -.872740361E+02 -.872746145E+02 -.872752515E+02 -.872759459E+02 -.872766965E+02 -.872775022E+02 -.872783615E+02 -.872792729E+02 -.872802351E+02 -.872812464E+02 -.872823054E+02 -.872834102E+02 -.872845593E+02 -.872857508E+02 -.872869830E+02 -.872882540E+02 -.872895620E+02 -.872909048E+02 -.872922805E+02 -.872936870E+02 -.872951220E+02 -.872965832E+02 -.872980679E+02 -.872995733E+02 -.873010964E+02 -.873026337E+02 -.873041813E+02 -.873057345E+02 -.873072880E+02 -.873088355E+02 -.873103694E+02 -.873118806E+02 -.873133578E+02 -.873147876E+02 -.873161533E+02 -.873174345E+02 -.873186061E+02 -.873196375E+02 -.873204912E+02 -.873211210E+02 -.873214707E+02 -.873214707E+02
 -.873194113E+02 -.873194113E+02 -.873189078E+02 -.873180181E+02 -.873168268E+02 -.873153987E+02 -.873137859E+02 -.873120313E+02 -.873101707E+02 -.873082335E+02 -.873062435E+02 -.873042193E+02 -.873021746E+02 -.873001197E+02 -.872980623E+02 -.872960089E+02 -.872939656E+02 -.872919381E+02 -.872899320E+02 -.872879525E+02 -.872860041E+02 -.872840906E+02 -.872822148E+02 -.872803794E+02 -.872785866E+02 -.872768389E+02 -.872751387E+02 -.872734889E+02 -.872718922E+02 -.872703511E+02 -.872688683E+02 -.872674459E+02 -.872660860E+02 -.872647904E+02 -.872635610E+02 -.872623997E+02 -.872613084E+02 -.872602889E+02 -.872593429E+02 -.872584722E+02 -.872576782E+02 -.872569621E+02 -.872563252E+02 -.872557684E+02 -.872552926E+02 -.872548987E+02 -.872545872E+02 -.872543587E+02 -.872542137E+02 -.872541523E+02 -.872541746E+02 -.872542805E+02 -.872544698E+02 -.872547419E+02 -.872550964E+02 -.872555326E+02 -.872560496E+02 -.872566465E+02 -.872573222E+02 -.872580755E+02 -.872589050E+02 -.872598092E+02 -.872607866E+02 -.872618354E+02 -.872629539E+02 -.872641402E+02 -.872653924E+02 -.872667085E+02 -.872680864E+02 -.872695239E+02 -.872710187E+02 -.872725688E+02 -.872741716E+02 -.872758248E+02 -.872775260E+02 -.872792727E+02 -.872810622E+02 -.872828920E+02 -.872847591E+02 -.872866607E+02 -.872885936E+02 -.872905543E+02 -.872925393E+02 -.872945442E+02 -.872965645E+02 -.872985946E+02 -.873006284E+02 -.873026582E+02 -.873046750E+02 -.873066678E+02 -.873086231E+02 -.873105240E+02 -.873123498E+02 -.873140739E+02 -.873156635E+02 -.873170762E+02 -.873182588E+02 -.873191429E+02 -.873196411E+02 -.873196411E+02
 -.873164214E+02 -.873164214E+02 -.873157202E+02 -.873144865E+02 -.873128399E+02 -.873108732E+02 -.873086612E+02 -.873062646E+02 -.873037330E+02 -.873011061E+02 -.872984151E+02 -.872956832E+02 -.872929276E+02 -.872901607E+02 -.872873926E+02 -.872846319E+02 -.872818866E+02 -.872791647E+02 -.872764733E+02 -.872738192E+02 -.872712077E+02 -.872686431E+02 -.872661292E+02 -.872636690E+02 -.872612658E+02 -.872589227E+02 -.872566435E+02 -.872544318E+02 -.872522913E+02 -.872502255E+02 -.872482375E+02 -.872463302E+02 -.872445064E+02 -.872427686E+02 -.872411193E+02 -.872395612E+02 -.872380968E+02 -.872367288E+02 -.872354595E+02 -.872342911E+02 -.872332255E+02 -.872322645E+02 -.872314096E+02 -.872306622E+02 -.872300236E+02 -.872294948E+02 -.872290768E+02 -.872287703E+02 -.872285760E+02 -.872284939E+02 -.872285243E+02 -.872286670E+02 -.872289215E+02 -.872292874E+02 -.872297639E+02 -.872303500E+02 -.872310446E+02 -.872318465E+02 -.872327541E+02 -.872337658E+02 -.872348796E+02 -.872360937E+02 -.872374058E+02 -.872388136E+02 -.872403147E+02 -.872419066E+02 -.872435867E+02 -.872453522E+02 -.872472004E+02 -.872491282E+02 -.872511327E+02 -.872532109E+02 -.872553596E+02 -.872575757E+02 -.872598559E+02 -.872621968E+02 -.872645951E+02 -.872670472E+02 -.872695496E+02 -.872720983E+02 -.872746893E+02 -.872773183E+02 -.872799805E+02 -.872826707E+02 -.872853830E+02 -.872881105E+02 -.872908452E+02 -.872935776E+02 -.872962961E+02 -.872989867E+02 -.873016317E+02 -.873042090E+02 -.873066909E+02 -.873090419E+02 -.873112168E+02 -.873131572E+02 -.873147883E+02 -.873160133E+02 -.873167069E+02 -.873167069E+02
 -.873128097E+02 -.873128097E+02 -.873118901E+02 -.873102725E+02 -.873081153E+02 -.873055433E+02 -.873026562E+02 -.872995348E+02 -.872962436E+02 -.872928334E+02 -.872893430E+02 -.872858011E+02 -.872822290E+02 -.872786427E+02 -.872750554E+02 -.872714786E+02 -.872679233E+02 -.872643997E+02 -.872609168E+02 -.872574825E+02 -.872541033E+02 -.872507845E+02 -.872475303E+02 -.872443452E+02 -.872412332E+02 -.872381989E+02 -.872352471E+02 -.872323827E+02 -.872296103E+02 -.872269343E+02 -.872243586E+02 -.872218869E+02 -.872195229E+02 -.872172698E+02 -.872151313E+02 -.872131107E+02 -.872112116E+02 -.872094373E+02 -.872077910E+02 -.872062753E+02 -.872048929E+02 -.872036460E+02 -.872025368E+02 -.872015669E+02 -.872007383E+02 -.872000522E+02 -.871995101E+02 -.871991128E+02 -.871988610E+02 -.871987550E+02 -.871987951E+02 -.871989809E+02 -.871993120E+02 -.871997877E+02 -.872004069E+02 -.872011684E+02 -.872020708E+02 -.872031123E+02 -.872042910E+02 -.872056045E+02 -.872070505E+02 -.872086263E+02 -.872103290E+02 -.872121557E+02 -.872141031E+02 -.872161680E+02 -.872183468E+02 -.872206360E+02 -.872230318E+02 -.872255305E+02 -.872281281E+02 -.872308206E+02 -.872336040E+02 -.872364741E+02 -.872394267E+02 -.872424575E+02 -.872455621E+02 -.872487360E+02 -.872519746E+02 -.872552729E+02 -.872586257E+02 -.872620277E+02 -.872654728E+02 -.872689544E+02 -.872724650E+02 -.872759960E+02 -.872795374E+02 -.872830771E+02 -.872866004E+02 -.872900895E+02 -.872935217E+02 -.872968688E+02 -.873000948E+02 -.873031537E+02 -.873059866E+02 -.873085172E+02 -.873106473E+02 -.873122493E+02 -.873131578E+02 -.873131578E+02
 -.873088477E+02 -.873088477E+02 -.873076985E+02 -.873056750E+02 -.873029781E+02 -.872997663E+02 -.872961664E+02 -.872922789E+02 -.872881838E+02 -.872839425E+02 -.872796016E+02 -.872751957E+02 -.872707509E+02 -.872662876E+02 -.872618227E+02 -.872573714E+02 -.872529476E+02 -.872485639E+02 -.872442310E+02 -.872399582E+02 -.872357528E+02 -.872316213E+02 -.872275691E+02 -.872236017E+02 -.872197246E+02 -.872159440E+02 -.872122657E+02 -.872086958E+02 -.872052400E+02 -.872019035E+02 -.871986913E+02 -.871956080E+02 -.871926581E+02 -.871898462E+02 -.871871767E+02 -.871846543E+02 -.871822832E+02 -.871800676E+02 -.871780116E+02 -.871761185E+02 -.871743916E+02 -.871728338E+02 -.871714479E+02 -.871702362E+02 -.871692009E+02 -.871683439E+02 -.871676668E+02 -.871671708E+02 -.871668568E+02 -.871667252E+02 -.871667762E+02 -.871670094E+02 -.871674243E+02 -.871680199E+02 -.871687950E+02 -.871697480E+02 -.871708770E+02 -.871721798E+02 -.871736539E+02 -.871752963E+02 -.871771040E+02 -.871790735E+02 -.871812013E+02 -.871834834E+02 -.871859159E+02 -.871884945E+02 -.871912148E+02 -.871940722E+02 -.871970620E+02 -.872001794E+02 -.872034194E+02 -.872067769E+02 -.872102469E+02 -.872138241E+02 -.872175033E+02 -.872212790E+02 -.872251457E+02 -.872290979E+02 -.872331296E+02 -.872372349E+02 -.872414074E+02 -.872456402E+02 -.872499261E+02 -.872542568E+02 -.872586232E+02 -.872630147E+02 -.872674190E+02 -.872718213E+02 -.872762034E+02 -.872805432E+02 -.872848129E+02 -.872889774E+02 -.872929921E+02 -.872968000E+02 -.873003275E+02 -.873034799E+02 -.873061345E+02 -.873081319E+02 -.873092652E+02 -.873092652E+02
 -.873046696E+02 -.873046696E+02 -.873032829E+02 -.873008391E+02 -.872975839E+02 -.872937115E+02 -.872893755E+02 -.872846968E+02 -.872797699E+02 -.872746670E+02 -.872694425E+02 -.872641374E+02 -.872587833E+02 -.872534054E+02 -.872480251E+02 -.872426612E+02 -.872373307E+02 -.872320480E+02 -.872268259E+02 -.872216747E+02 -.872166029E+02 -.872116181E+02 -.872067273E+02 -.872019375E+02 -.871972557E+02 -.871926894E+02 -.871882458E+02 -.871839322E+02 -.871797553E+02 -.871757214E+02 -.871718364E+02 -.871681062E+02 -.871645364E+02 -.871611327E+02 -.871579009E+02 -.871548465E+02 -.871519749E+02 -.871492913E+02 -.871468004E+02 -.871445065E+02 -.871424137E+02 -.871405256E+02 -.871388457E+02 -.871373769E+02 -.871361221E+02 -.871350835E+02 -.871342632E+02 -.871336626E+02 -.871332828E+02 -.871331244E+02 -.871331874E+02 -.871334716E+02 -.871339762E+02 -.871347001E+02 -.871356417E+02 -.871367991E+02 -.871381699E+02 -.871397513E+02 -.871415401E+02 -.871435327E+02 -.871457253E+02 -.871481136E+02 -.871506931E+02 -.871534592E+02 -.871564066E+02 -.871595303E+02 -.871628246E+02 -.871662840E+02 -.871699026E+02 -.871736745E+02 -.871775935E+02 -.871816534E+02 -.871858480E+02 -.871901708E+02 -.871946154E+02 -.871991752E+02 -.872038434E+02 -.872086133E+02 -.872134778E+02 -.872184296E+02 -.872234609E+02 -.872285637E+02 -.872337290E+02 -.872389471E+02 -.872442070E+02 -.872494961E+02 -.872547995E+02 -.872600996E+02 -.872653748E+02 -.872705984E+02 -.872757371E+02 -.872807489E+02 -.872855804E+02 -.872901629E+02 -.872944082E+02 -.872982023E+02 -.873013975E+02 -.873038020E+02 -.873051666E+02 -.873051666E+02
 -.873003368E+02 -.873003368E+02 -.872987063E+02 -.872958308E+02 -.872920035E+02 -.872874545E+02 -.872823647E+02 -.872768746E+02 -.872710933E+02 -.872651035E+02 -.872589680E+02 -.872527349E+02 -.872464416E+02 -.872401188E+02 -.872337923E+02 -.872274848E+02 -.872212157E+02 -.872150018E+02 -.872088570E+02 -.872027931E+02 -.871968201E+02 -.871909470E+02 -.871851824E+02 -.871795349E+02 -.871740133E+02 -.871686263E+02 -.871633827E+02 -.871582907E+02 -.871533583E+02 -.871485929E+02 -.871440017E+02 -.871395919E+02 -.871353703E+02 -.871313441E+02 -.871275203E+02 -.871239055E+02 -.871205064E+02 -.871173291E+02 -.871143792E+02 -.871116622E+02 -.871091828E+02 -.871069457E+02 -.871049551E+02 -.871032147E+02 -.871017278E+02 -.871004975E+02 -.870995260E+02 -.870988151E+02 -.870983662E+02 -.870981798E+02 -.870982563E+02 -.870985951E+02 -.870991955E+02 -.871000560E+02 -.871011747E+02 -.871025493E+02 -.871041767E+02 -.871060536E+02 -.871081760E+02 -.871105396E+02 -.871131397E+02 -.871159710E+02 -.871190282E+02 -.871223054E+02 -.871257964E+02 -.871294949E+02 -.871333941E+02 -.871374873E+02 -.871417673E+02 -.871462269E+02 -.871508588E+02 -.871556554E+02 -.871606091E+02 -.871657124E+02 -.871709573E+02 -.871763361E+02 -.871818407E+02 -.871874629E+02 -.871931944E+02 -.871990266E+02 -.872049503E+02 -.872109559E+02 -.872170331E+02 -.872231703E+02 -.872293547E+02 -.872355716E+02 -.872418035E+02 -.872480299E+02 -.872542254E+02 -.872603591E+02 -.872663920E+02 -.872722749E+02 -.872779452E+02 -.872833228E+02 -.872883043E+02 -.872927560E+02 -.872965050E+02 -.872993263E+02 -.873009275E+02 -.873009275E+02
 -.872958750E+02 -.872958750E+02 -.872939948E+02 -.872906781E+02 -.872862665E+02 -.872810267E+02 -.872751660E+02 -.872688449E+02 -.872621865E+02 -.872552850E+02 -.872482120E+02 -.872410230E+02 -.872337621E+02 -.872264654E+02 -.872191634E+02 -.872118819E+02 -.872046431E+02 -.871974655E+02 -.871903647E+02 -.871833538E+02 -.871764446E+02 -.871696477E+02 -.871629735E+02 -.871564324E+02 -.871500348E+02 -.871437910E+02 -.871377110E+02 -.871318042E+02 -.871260800E+02 -.871205471E+02 -.871152142E+02 -.871100899E+02 -.871051826E+02 -.871005009E+02 -.870960531E+02 -.870918474E+02 -.870878914E+02 -.870841924E+02 -.870807574E+02 -.870775927E+02 -.870747043E+02 -.870720978E+02 -.870697782E+02 -.870677502E+02 -.870660177E+02 -.870645844E+02 -.870634529E+02 -.870626255E+02 -.870621038E+02 -.870618885E+02 -.870619799E+02 -.870623775E+02 -.870630804E+02 -.870640868E+02 -.870653944E+02 -.870670002E+02 -.870689008E+02 -.870710919E+02 -.870735689E+02 -.870763264E+02 -.870793588E+02 -.870826598E+02 -.870862228E+02 -.870900408E+02 -.870941064E+02 -.870984120E+02 -.871029494E+02 -.871077105E+02 -.871126868E+02 -.871178697E+02 -.871232503E+02 -.871288198E+02 -.871345692E+02 -.871404892E+02 -.871465708E+02 -.871528046E+02 -.871591813E+02 -.871656912E+02 -.871723246E+02 -.871790714E+02 -.871859210E+02 -.871928622E+02 -.871998832E+02 -.872069706E+02 -.872141097E+02 -.872212835E+02 -.872284722E+02 -.872356520E+02 -.872427940E+02 -.872498627E+02 -.872568134E+02 -.872635897E+02 -.872701198E+02 -.872763117E+02 -.872820467E+02 -.872871712E+02 -.872914864E+02 -.872947336E+02 -.872965764E+02 -.872965764E+02
 -.872912941E+02 -.872912941E+02 -.872891585E+02 -.872853917E+02 -.872803841E+02 -.872744384E+02 -.872677887E+02 -.872606153E+02 -.872530560E+02 -.872452165E+02 -.872371783E+02 -.872290048E+02 -.872207469E+02 -.872124464E+02 -.872041377E+02 -.871958501E+02 -.871876080E+02 -.871794317E+02 -.871713385E+02 -.871633435E+02 -.871554600E+02 -.871477007E+02 -.871400779E+02 -.871326037E+02 -.871252903E+02 -.871181492E+02 -.871111920E+02 -.871044297E+02 -.870978728E+02 -.870915319E+02 -.870854171E+02 -.870795389E+02 -.870739073E+02 -.870685325E+02 -.870634243E+02 -.870585923E+02 -.870540457E+02 -.870497931E+02 -.870458427E+02 -.870422022E+02 -.870388788E+02 -.870358792E+02 -.870332096E+02 -.870308754E+02 -.870288815E+02 -.870272321E+02 -.870259306E+02 -.870249795E+02 -.870243807E+02 -.870241353E+02 -.870242435E+02 -.870247048E+02 -.870255181E+02 -.870266812E+02 -.870281913E+02 -.870300450E+02 -.870322379E+02 -.870347650E+02 -.870376207E+02 -.870407987E+02 -.870442921E+02 -.870480934E+02 -.870521948E+02 -.870565879E+02 -.870612638E+02 -.870662133E+02 -.870714270E+02 -.870768950E+02 -.870826073E+02 -.870885537E+02 -.870947237E+02 -.871011069E+02 -.871076927E+02 -.871144703E+02 -.871214289E+02 -.871285579E+02 -.871358461E+02 -.871432825E+02 -.871508559E+02 -.871585545E+02 -.871663662E+02 -.871742785E+02 -.871822775E+02 -.871903482E+02 -.871984740E+02 -.872066356E+02 -.872148106E+02 -.872229722E+02 -.872310878E+02 -.872391172E+02 -.872470100E+02 -.872547027E+02 -.872621140E+02 -.872691398E+02 -.872756459E+02 -.872814585E+02 -.872863525E+02 -.872900349E+02 -.872921245E+02 -.872921245E+02
 -.872865979E+02 -.872865979E+02 -.872842013E+02 -.872799754E+02 -.872743591E+02 -.872676913E+02 -.872602327E+02 -.872521835E+02 -.872436973E+02 -.872348920E+02 -.872258593E+02 -.872166711E+02 -.872073851E+02 -.871980482E+02 -.871886991E+02 -.871793698E+02 -.871700870E+02 -.871608732E+02 -.871517475E+02 -.871427268E+02 -.871338267E+02 -.871250618E+02 -.871164464E+02 -.871079945E+02 -.870997196E+02 -.870916352E+02 -.870837542E+02 -.870760893E+02 -.870686528E+02 -.870614569E+02 -.870545140E+02 -.870478362E+02 -.870414354E+02 -.870353236E+02 -.870295124E+02 -.870240131E+02 -.870188363E+02 -.870139924E+02 -.870094911E+02 -.870053416E+02 -.870015526E+02 -.869981321E+02 -.869950875E+02 -.869924252E+02 -.869901512E+02 -.869882704E+02 -.869867868E+02 -.869857034E+02 -.869850227E+02 -.869847457E+02 -.869848730E+02 -.869854038E+02 -.869863368E+02 -.869876694E+02 -.869893984E+02 -.869915194E+02 -.869940273E+02 -.869969161E+02 -.870001791E+02 -.870038089E+02 -.870077971E+02 -.870121349E+02 -.870168129E+02 -.870218212E+02 -.870271491E+02 -.870327859E+02 -.870387202E+02 -.870449405E+02 -.870514350E+02 -.870581915E+02 -.870651978E+02 -.870724418E+02 -.870799109E+02 -.870875927E+02 -.870954747E+02 -.871035443E+02 -.871117889E+02 -.871201957E+02 -.871287518E+02 -.871374440E+02 -.871462585E+02 -.871551809E+02 -.871641958E+02 -.871732863E+02 -.871824338E+02 -.871916167E+02 -.872008100E+02 -.872099839E+02 -.872191020E+02 -.872281196E+02 -.872369804E+02 -.872456136E+02 -.872539284E+02 -.872618085E+02 -.872691041E+02 -.872756208E+02 -.872811066E+02 -.872852338E+02 -.872875756E+02 -.872875756E+02
 -.872817891E+02 -.872817891E+02 -.872791260E+02 -.872744312E+02 -.872681924E+02 -.872607843E+02 -.872524948E+02 -.872435447E+02 -.872341040E+02 -.872243036E+02 -.872142456E+02 -.872040106E+02 -.871936629E+02 -.871832544E+02 -.871728274E+02 -.871624170E+02 -.871520522E+02 -.871417576E+02 -.871315544E+02 -.871214619E+02 -.871114976E+02 -.871016784E+02 -.870920204E+02 -.870825395E+02 -.870732511E+02 -.870641701E+02 -.870553115E+02 -.870466896E+02 -.870383191E+02 -.870302141E+02 -.870223891E+02 -.870148582E+02 -.870076357E+02 -.870007355E+02 -.869941711E+02 -.869879558E+02 -.869821022E+02 -.869766225E+02 -.869715283E+02 -.869668307E+02 -.869625398E+02 -.869586654E+02 -.869552161E+02 -.869521999E+02 -.869496234E+02 -.869474928E+02 -.869458128E+02 -.869445871E+02 -.869438184E+02 -.869435083E+02 -.869436572E+02 -.869442645E+02 -.869453283E+02 -.869468457E+02 -.869488127E+02 -.869512242E+02 -.869540741E+02 -.869573552E+02 -.869610596E+02 -.869651782E+02 -.869697013E+02 -.869746184E+02 -.869799182E+02 -.869855889E+02 -.869916181E+02 -.869979930E+02 -.870047001E+02 -.870117258E+02 -.870190563E+02 -.870266774E+02 -.870345748E+02 -.870427341E+02 -.870511409E+02 -.870597807E+02 -.870686392E+02 -.870777017E+02 -.870869539E+02 -.870963811E+02 -.871059686E+02 -.871157015E+02 -.871255642E+02 -.871355406E+02 -.871456135E+02 -.871557642E+02 -.871659718E+02 -.871762127E+02 -.871864591E+02 -.871966783E+02 -.872068301E+02 -.872168650E+02 -.872267213E+02 -.872363203E+02 -.872455621E+02 -.872543180E+02 -.872624221E+02 -.872696593E+02 -.872757504E+02 -.872803323E+02 -.872829317E+02 -.872829317E+02
 -.872768714E+02 -.872768714E+02 -.872739358E+02 -.872687617E+02 -.872618851E+02 -.872537172E+02 -.872445733E+02 -.872346961E+02 -.872242721E+02 -.872134461E+02 -.872023308E+02 -.871910151E+02 -.871795695E+02 -.871680509E+02 -.871565052E+02 -.871449703E+02 -.871334776E+02 -.871220542E+02 -.871107238E+02 -.870995077E+02 -.870884258E+02 -.870774972E+02 -.870667399E+02 -.870561716E+02 -.870458096E+02 -.870356710E+02 -.870257726E+02 -.870161311E+02 -.870067634E+02 -.869976861E+02 -.869889160E+02 -.869804698E+02 -.869723640E+02 -.869646147E+02 -.869572381E+02 -.869502495E+02 -.869436640E+02 -.869374959E+02 -.869317592E+02 -.869264668E+02 -.869216311E+02 -.869172635E+02 -.869133743E+02 -.869099729E+02 -.869070675E+02 -.869046652E+02 -.869027716E+02 -.869013914E+02 -.869005278E+02 -.869001825E+02 -.869003563E+02 -.869010481E+02 -.869022560E+02 -.869039764E+02 -.869062045E+02 -.869089342E+02 -.869121582E+02 -.869158680E+02 -.869200540E+02 -.869247055E+02 -.869298111E+02 -.869353580E+02 -.869413331E+02 -.869477223E+02 -.869545108E+02 -.869616836E+02 -.869692247E+02 -.869771183E+02 -.869853480E+02 -.869938971E+02 -.870027492E+02 -.870118873E+02 -.870212948E+02 -.870309549E+02 -.870408510E+02 -.870509664E+02 -.870612846E+02 -.870717890E+02 -.870824631E+02 -.870932897E+02 -.871042518E+02 -.871153312E+02 -.871265088E+02 -.871377641E+02 -.871490742E+02 -.871604130E+02 -.871717503E+02 -.871830502E+02 -.871942688E+02 -.872053521E+02 -.872162325E+02 -.872268239E+02 -.872370170E+02 -.872466705E+02 -.872556025E+02 -.872635768E+02 -.872702868E+02 -.872753333E+02 -.872781959E+02 -.872781959E+02
 -.872718503E+02 -.872718503E+02 -.872686363E+02 -.872629717E+02 -.872554413E+02 -.872464929E+02 -.872364709E+02 -.872256397E+02 -.872142035E+02 -.872023208E+02 -.871901149E+02 -.871776827E+02 -.871651009E+02 -.871524307E+02 -.871397218E+02 -.871270149E+02 -.871143443E+02 -.871017395E+02 -.870892266E+02 -.870768295E+02 -.870645702E+02 -.870524699E+02 -.870405487E+02 -.870288264E+02 -.870173223E+02 -.870060558E+02 -.869950462E+02 -.869843126E+02 -.869738746E+02 -.869637516E+02 -.869539630E+02 -.869445284E+02 -.869354668E+02 -.869267975E+02 -.869185390E+02 -.869107096E+02 -.869033270E+02 -.868964084E+02 -.868899701E+02 -.868840278E+02 -.868785960E+02 -.868736883E+02 -.868693171E+02 -.868654936E+02 -.868622275E+02 -.868595272E+02 -.868573998E+02 -.868558506E+02 -.868548834E+02 -.868545007E+02 -.868547029E+02 -.868554892E+02 -.868568570E+02 -.868588020E+02 -.868613186E+02 -.868643994E+02 -.868680358E+02 -.868722175E+02 -.868769332E+02 -.868821702E+02 -.868879146E+02 -.868941515E+02 -.869008652E+02 -.869080389E+02 -.869156553E+02 -.869236964E+02 -.869321436E+02 -.869409782E+02 -.869501809E+02 -.869597324E+02 -.869696132E+02 -.869798038E+02 -.869902848E+02 -.870010370E+02 -.870120410E+02 -.870232780E+02 -.870347290E+02 -.870463752E+02 -.870581979E+02 -.870701782E+02 -.870822967E+02 -.870945335E+02 -.871068677E+02 -.871192765E+02 -.871317350E+02 -.871442150E+02 -.871566836E+02 -.871691018E+02 -.871814222E+02 -.871935861E+02 -.872055203E+02 -.872171313E+02 -.872283001E+02 -.872388732E+02 -.872486524E+02 -.872573803E+02 -.872647224E+02 -.872702430E+02 -.872733741E+02 -.872733741E+02
 -.872667345E+02 -.872667345E+02 -.872632363E+02 -.872570699E+02 -.872488692E+02 -.872391203E+02 -.872281965E+02 -.872163852E+02 -.872039083E+02 -.871909377E+02 -.871776072E+02 -.871640214E+02 -.871502627E+02 -.871363968E+02 -.871224770E+02 -.871085470E+02 -.870946440E+02 -.870808002E+02 -.870670442E+02 -.870534023E+02 -.870398987E+02 -.870265566E+02 -.870133985E+02 -.870004463E+02 -.869877219E+02 -.869752470E+02 -.869630438E+02 -.869511345E+02 -.869395415E+02 -.869282873E+02 -.869173947E+02 -.869068861E+02 -.868967840E+02 -.868871108E+02 -.868778884E+02 -.868691383E+02 -.868608817E+02 -.868531387E+02 -.868459290E+02 -.868392710E+02 -.868331821E+02 -.868276785E+02 -.868227751E+02 -.868184851E+02 -.868148203E+02 -.868117908E+02 -.868094050E+02 -.868076693E+02 -.868065886E+02 -.868061653E+02 -.868064005E+02 -.868072929E+02 -.868088394E+02 -.868110350E+02 -.868138728E+02 -.868173442E+02 -.868214386E+02 -.868261440E+02 -.868314466E+02 -.868373313E+02 -.868437816E+02 -.868507798E+02 -.868583071E+02 -.868663436E+02 -.868748687E+02 -.868838613E+02 -.868932994E+02 -.869031609E+02 -.869134231E+02 -.869240635E+02 -.869350593E+02 -.869463879E+02 -.869580268E+02 -.869699536E+02 -.869821464E+02 -.869945834E+02 -.870072431E+02 -.870201043E+02 -.870331459E+02 -.870463468E+02 -.870596854E+02 -.870731399E+02 -.870866873E+02 -.871003029E+02 -.871139596E+02 -.871276270E+02 -.871412698E+02 -.871548458E+02 -.871683043E+02 -.871815820E+02 -.871945999E+02 -.872072576E+02 -.872194263E+02 -.872309403E+02 -.872415851E+02 -.872510821E+02 -.872590687E+02 -.872650724E+02 -.872684768E+02 -.872684768E+02
 -.872615376E+02 -.872615376E+02 -.872577496E+02 -.872510704E+02 -.872421842E+02 -.872316158E+02 -.872197684E+02 -.872069524E+02 -.871934073E+02 -.871793183E+02 -.871648291E+02 -.871500515E+02 -.871350737E+02 -.871199657E+02 -.871047843E+02 -.870895767E+02 -.870743829E+02 -.870592376E+02 -.870441721E+02 -.870292147E+02 -.870143921E+02 -.869997297E+02 -.869852521E+02 -.869709840E+02 -.869569498E+02 -.869431745E+02 -.869296833E+02 -.869165016E+02 -.869036554E+02 -.868911707E+02 -.868790739E+02 -.868673911E+02 -.868561489E+02 -.868453732E+02 -.868350901E+02 -.868253251E+02 -.868161030E+02 -.868074481E+02 -.867993836E+02 -.867919316E+02 -.867851128E+02 -.867789466E+02 -.867734507E+02 -.867686412E+02 -.867645322E+02 -.867611359E+02 -.867584623E+02 -.867565193E+02 -.867553125E+02 -.867548453E+02 -.867551186E+02 -.867561311E+02 -.867578789E+02 -.867603561E+02 -.867635544E+02 -.867674634E+02 -.867720705E+02 -.867773612E+02 -.867833191E+02 -.867899259E+02 -.867971621E+02 -.868050063E+02 -.868134362E+02 -.868224282E+02 -.868319579E+02 -.868420001E+02 -.868525288E+02 -.868635180E+02 -.868749411E+02 -.868867716E+02 -.868989829E+02 -.869115487E+02 -.869244429E+02 -.869376397E+02 -.869511138E+02 -.869648405E+02 -.869787952E+02 -.869929541E+02 -.870072934E+02 -.870217896E+02 -.870364190E+02 -.870511576E+02 -.870659802E+02 -.870808602E+02 -.870957685E+02 -.871106724E+02 -.871255342E+02 -.871403089E+02 -.871549423E+02 -.871693670E+02 -.871834983E+02 -.871972287E+02 -.872104202E+02 -.872228950E+02 -.872344222E+02 -.872447021E+02 -.872533440E+02 -.872598385E+02 -.872635202E+02 -.872635202E+02
 -.872562794E+02 -.872562794E+02 -.872521968E+02 -.872449954E+02 -.872354105E+02 -.872240064E+02 -.872112163E+02 -.871973736E+02 -.871827350E+02 -.871674983E+02 -.871518166E+02 -.871358091E+02 -.871195691E+02 -.871031712E+02 -.870866757E+02 -.870701330E+02 -.870535858E+02 -.870370716E+02 -.870206239E+02 -.870042732E+02 -.869880485E+02 -.869719775E+02 -.869560875E+02 -.869404060E+02 -.869249605E+02 -.869097794E+02 -.868948913E+02 -.868803257E+02 -.868661123E+02 -.868522813E+02 -.868388633E+02 -.868258890E+02 -.868133892E+02 -.868013949E+02 -.867899367E+02 -.867790448E+02 -.867687489E+02 -.867590778E+02 -.867500591E+02 -.867417194E+02 -.867340835E+02 -.867271746E+02 -.867210142E+02 -.867156214E+02 -.867110134E+02 -.867072050E+02 -.867042081E+02 -.867020325E+02 -.867006849E+02 -.867001693E+02 -.867004870E+02 -.867016362E+02 -.867036124E+02 -.867064085E+02 -.867100145E+02 -.867144177E+02 -.867196031E+02 -.867255530E+02 -.867322479E+02 -.867396659E+02 -.867477832E+02 -.867565746E+02 -.867660131E+02 -.867760708E+02 -.867867184E+02 -.867979261E+02 -.868096632E+02 -.868218987E+02 -.868346015E+02 -.868477404E+02 -.868612843E+02 -.868752025E+02 -.868894647E+02 -.869040412E+02 -.869189030E+02 -.869340216E+02 -.869493694E+02 -.869649192E+02 -.869806446E+02 -.869965195E+02 -.870125177E+02 -.870286130E+02 -.870447782E+02 -.870609845E+02 -.870772010E+02 -.870933928E+02 -.871095199E+02 -.871255348E+02 -.871413798E+02 -.871569836E+02 -.871722564E+02 -.871870838E+02 -.872013188E+02 -.872147714E+02 -.872271952E+02 -.872382692E+02 -.872475748E+02 -.872545657E+02 -.872585279E+02 -.872585279E+02
 -.872509882E+02 -.872509882E+02 -.872466075E+02 -.872388770E+02 -.872285839E+02 -.872163318E+02 -.872025841E+02 -.871876964E+02 -.871719418E+02 -.871555306E+02 -.871386247E+02 -.871213500E+02 -.871038052E+02 -.870860690E+02 -.870682053E+02 -.870502674E+02 -.870323009E+02 -.870143453E+02 -.869964363E+02 -.869786068E+02 -.869608879E+02 -.869433099E+02 -.869259030E+02 -.869086977E+02 -.868917253E+02 -.868750177E+02 -.868586077E+02 -.868425291E+02 -.868268160E+02 -.868115037E+02 -.867966275E+02 -.867822236E+02 -.867683282E+02 -.867549778E+02 -.867422088E+02 -.867300572E+02 -.867185582E+02 -.867077462E+02 -.866976546E+02 -.866883148E+02 -.866797571E+02 -.866720093E+02 -.866650973E+02 -.866590444E+02 -.866538713E+02 -.866495959E+02 -.866462330E+02 -.866437941E+02 -.866422876E+02 -.866417182E+02 -.866420876E+02 -.866433937E+02 -.866456311E+02 -.866487910E+02 -.866528614E+02 -.866578270E+02 -.866636695E+02 -.866703677E+02 -.866778979E+02 -.866862336E+02 -.866953463E+02 -.867052057E+02 -.867157794E+02 -.867270338E+02 -.867389342E+02 -.867514448E+02 -.867645293E+02 -.867781511E+02 -.867922732E+02 -.868068590E+02 -.868218721E+02 -.868372766E+02 -.868530373E+02 -.868691200E+02 -.868854912E+02 -.869021184E+02 -.869189703E+02 -.869360163E+02 -.869532268E+02 -.869705728E+02 -.869880257E+02 -.870055570E+02 -.870231372E+02 -.870407359E+02 -.870583199E+02 -.870758527E+02 -.870932920E+02 -.871105881E+02 -.871276803E+02 -.871444935E+02 -.871609332E+02 -.871768784E+02 -.871921736E+02 -.872066174E+02 -.872199478E+02 -.872318231E+02 -.872417975E+02 -.872492879E+02 -.872535318E+02 -.872535318E+02
 -.872457029E+02 -.872457029E+02 -.872410227E+02 -.872327601E+02 -.872217540E+02 -.872086474E+02 -.871939324E+02 -.871779864E+02 -.871610982E+02 -.871434895E+02 -.871253309E+02 -.871067544E+02 -.870878638E+02 -.870687417E+02 -.870494553E+02 -.870300606E+02 -.870106053E+02 -.869911310E+02 -.869716754E+02 -.869522734E+02 -.869329586E+02 -.869137639E+02 -.868947228E+02 -.868758691E+02 -.868572381E+02 -.868388658E+02 -.868207899E+02 -.868030487E+02 -.867856820E+02 -.867687304E+02 -.867522354E+02 -.867362394E+02 -.867207851E+02 -.867059159E+02 -.866916748E+02 -.866781049E+02 -.866652483E+02 -.866531463E+02 -.866418388E+02 -.866313640E+02 -.866217581E+02 -.866130552E+02 -.866052864E+02 -.865984803E+02 -.865926619E+02 -.865878532E+02 -.865840720E+02 -.865813325E+02 -.865796449E+02 -.865790152E+02 -.865794452E+02 -.865809325E+02 -.865834706E+02 -.865870488E+02 -.865916523E+02 -.865972628E+02 -.866038577E+02 -.866114116E+02 -.866198954E+02 -.866292773E+02 -.866395228E+02 -.866505951E+02 -.866624554E+02 -.866750633E+02 -.866883770E+02 -.867023539E+02 -.867169508E+02 -.867321239E+02 -.867478297E+02 -.867640249E+02 -.867806668E+02 -.867977135E+02 -.868151240E+02 -.868328586E+02 -.868508788E+02 -.868691477E+02 -.868876295E+02 -.869062899E+02 -.869250959E+02 -.869440154E+02 -.869630173E+02 -.869820703E+02 -.870011434E+02 -.870202039E+02 -.870392171E+02 -.870581448E+02 -.870769428E+02 -.870955595E+02 -.871139316E+02 -.871319810E+02 -.871496085E+02 -.871666875E+02 -.871830544E+02 -.871984969E+02 -.872127383E+02 -.872254170E+02 -.872360604E+02 -.872440496E+02 -.872485747E+02 -.872485747E+02
 -.872404761E+02 -.872404761E+02 -.872354977E+02 -.872267049E+02 -.872149876E+02 -.872010265E+02 -.871853420E+02 -.871683313E+02 -.871502983E+02 -.871314752E+02 -.871120405E+02 -.870921321E+02 -.870718583E+02 -.870513051E+02 -.870305423E+02 -.870096282E+02 -.869886120E+02 -.869675373E+02 -.869464433E+02 -.869253670E+02 -.869043444E+02 -.868834114E+02 -.868626045E+02 -.868419617E+02 -.868215222E+02 -.868013271E+02 -.867814190E+02 -.867618421E+02 -.867426421E+02 -.867238665E+02 -.867055638E+02 -.866877839E+02 -.866705775E+02 -.866539958E+02 -.866380904E+02 -.866229127E+02 -.866085131E+02 -.865949415E+02 -.865822459E+02 -.865704728E+02 -.865596660E+02 -.865498668E+02 -.865411136E+02 -.865334409E+02 -.865268796E+02 -.865214563E+02 -.865171931E+02 -.865141074E+02 -.865122117E+02 -.865115134E+02 -.865120147E+02 -.865137128E+02 -.865165997E+02 -.865206623E+02 -.865258827E+02 -.865322380E+02 -.865397013E+02 -.865482410E+02 -.865578220E+02 -.865684053E+02 -.865799492E+02 -.865924091E+02 -.866057379E+02 -.866198870E+02 -.866348061E+02 -.866504441E+02 -.866667491E+02 -.866836692E+02 -.867011527E+02 -.867191484E+02 -.867376060E+02 -.867564764E+02 -.867757120E+02 -.867952666E+02 -.868150962E+02 -.868351583E+02 -.868554125E+02 -.868758202E+02 -.868963447E+02 -.869169506E+02 -.869376040E+02 -.869582714E+02 -.869789196E+02 -.869995144E+02 -.870200197E+02 -.870403957E+02 -.870605971E+02 -.870805706E+02 -.871002511E+02 -.871195578E+02 -.871383878E+02 -.871566096E+02 -.871740522E+02 -.871904934E+02 -.872056427E+02 -.872191197E+02 -.872304262E+02 -.872389089E+02 -.872437114E+02 -.872437114E+02
 -.872353758E+02 -.872353758E+02 -.872301041E+02 -.872207895E+02 -.872083708E+02 -.871935645E+02 -.871769170E+02 -.871588447E+02 -.871396646E+02 -.871196187E+02 -.870988925E+02 -.870776291E+02 -.870559403E+02 -.870339149E+02 -.870116246E+02 -.869891288E+02 -.869664784E+02 -.869437177E+02 -.869208877E+02 -.868980271E+02 -.868751743E+02 -.868523680E+02 -.868296485E+02 -.868070576E+02 -.867846393E+02 -.867624400E+02 -.867405080E+02 -.867188942E+02 -.866976517E+02 -.866768354E+02 -.866565025E+02 -.866367119E+02 -.866175236E+02 -.865989987E+02 -.865811989E+02 -.865641855E+02 -.865480198E+02 -.865327618E+02 -.865184697E+02 -.865052000E+02 -.864930064E+02 -.864819393E+02 -.864720456E+02 -.864633678E+02 -.864559439E+02 -.864498066E+02 -.864449832E+02 -.864414951E+02 -.864393579E+02 -.864385806E+02 -.864391662E+02 -.864411112E+02 -.864444057E+02 -.864490337E+02 -.864549730E+02 -.864621957E+02 -.864706685E+02 -.864803527E+02 -.864912053E+02 -.865031787E+02 -.865162219E+02 -.865302804E+02 -.865452973E+02 -.865612135E+02 -.865779684E+02 -.865955002E+02 -.866137470E+02 -.866326464E+02 -.866521371E+02 -.866721583E+02 -.866926507E+02 -.867135567E+02 -.867348209E+02 -.867563897E+02 -.867782123E+02 -.868002403E+02 -.868224279E+02 -.868447318E+02 -.868671113E+02 -.868895276E+02 -.869119439E+02 -.869343245E+02 -.869566343E+02 -.869788378E+02 -.870008978E+02 -.870227737E+02 -.870444194E+02 -.870657807E+02 -.870867914E+02 -.871073687E+02 -.871274073E+02 -.871467711E+02 -.871652835E+02 -.871827133E+02 -.871987575E+02 -.872130186E+02 -.872249742E+02 -.872339388E+02 -.872390118E+02 -.872390118E+02
 -.872304886E+02 -.872304886E+02 -.872249334E+02 -.872151133E+02 -.872020128E+02 -.871863816E+02 -.871687899E+02 -.871496709E+02 -.871293536E+02 -.871080883E+02 -.870860662E+02 -.870634345E+02 -.870403074E+02 -.870167753E+02 -.869929109E+02 -.869687740E+02 -.869444156E+02 -.869198812E+02 -.868952123E+02 -.868704495E+02 -.868456332E+02 -.868208052E+02 -.867960091E+02 -.867712912E+02 -.867467004E+02 -.867222890E+02 -.866981120E+02 -.866742278E+02 -.866506978E+02 -.866275865E+02 -.866049608E+02 -.865828904E+02 -.865614466E+02 -.865407024E+02 -.865207316E+02 -.865016084E+02 -.864834067E+02 -.864661991E+02 -.864500571E+02 -.864350493E+02 -.864212416E+02 -.864086962E+02 -.863974706E+02 -.863876174E+02 -.863791836E+02 -.863722096E+02 -.863667293E+02 -.863627695E+02 -.863603493E+02 -.863594802E+02 -.863601659E+02 -.863624021E+02 -.863661765E+02 -.863714693E+02 -.863782532E+02 -.863864935E+02 -.863961490E+02 -.864071721E+02 -.864195097E+02 -.864331033E+02 -.864478902E+02 -.864638040E+02 -.864807749E+02 -.864987312E+02 -.865175991E+02 -.865373043E+02 -.865577719E+02 -.865789273E+02 -.866006973E+02 -.866230096E+02 -.866457942E+02 -.866689835E+02 -.866925126E+02 -.867163195E+02 -.867403458E+02 -.867645362E+02 -.867888389E+02 -.868132056E+02 -.868375910E+02 -.868619531E+02 -.868862521E+02 -.869104502E+02 -.869345111E+02 -.869583981E+02 -.869820736E+02 -.870054968E+02 -.870286216E+02 -.870513938E+02 -.870737470E+02 -.870955976E+02 -.871168387E+02 -.871373316E+02 -.871568949E+02 -.871752901E+02 -.871922037E+02 -.872072228E+02 -.872198037E+02 -.872292306E+02 -.872345624E+02 -.872345624E+02
 -.872259224E+02 -.872259224E+02 -.872200989E+02 -.872097992E+02 -.871960490E+02 -.871796274E+02 -.871611255E+02 -.871409907E+02 -.871195620E+02 -.870970963E+02 -.870737888E+02 -.870497890E+02 -.870252122E+02 -.870001489E+02 -.869746713E+02 -.869488385E+02 -.869227012E+02 -.868963043E+02 -.868696901E+02 -.868429001E+02 -.868159765E+02 -.867889638E+02 -.867619090E+02 -.867348629E+02 -.867078798E+02 -.866810183E+02 -.866543411E+02 -.866279152E+02 -.866018118E+02 -.865761060E+02 -.865508768E+02 -.865262066E+02 -.865021804E+02 -.864788855E+02 -.864564107E+02 -.864348457E+02 -.864142802E+02 -.863948028E+02 -.863765009E+02 -.863594590E+02 -.863437583E+02 -.863294754E+02 -.863166817E+02 -.863054426E+02 -.862958163E+02 -.862878535E+02 -.862815964E+02 -.862770784E+02 -.862743236E+02 -.862733465E+02 -.862741516E+02 -.862767336E+02 -.862810775E+02 -.862871583E+02 -.862949419E+02 -.863043854E+02 -.863154374E+02 -.863280388E+02 -.863421236E+02 -.863576198E+02 -.863744498E+02 -.863925318E+02 -.864117804E+02 -.864321077E+02 -.864534240E+02 -.864756389E+02 -.864986621E+02 -.865224040E+02 -.865467766E+02 -.865716941E+02 -.865970737E+02 -.866228358E+02 -.866489045E+02 -.866752082E+02 -.867016794E+02 -.867282554E+02 -.867548776E+02 -.867814923E+02 -.868080497E+02 -.868345042E+02 -.868608135E+02 -.868869382E+02 -.869128407E+02 -.869384843E+02 -.869638316E+02 -.869888425E+02 -.870134720E+02 -.870376670E+02 -.870613620E+02 -.870844742E+02 -.871068965E+02 -.871284892E+02 -.871490677E+02 -.871683888E+02 -.871861304E+02 -.872018669E+02 -.872150362E+02 -.872248964E+02 -.872304700E+02 -.872304700E+02
 -.872218091E+02 -.872218091E+02 -.872157396E+02 -.872049980E+02 -.871906454E+02 -.871734857E+02 -.871541268E+02 -.871330276E+02 -.871105340E+02 -.870869070E+02 -.870623439E+02 -.870369943E+02 -.870109725E+02 -.869843674E+02 -.869572489E+02 -.869296743E+02 -.869016922E+02 -.868733465E+02 -.868446788E+02 -.868157310E+02 -.867865464E+02 -.867571716E+02 -.867276569E+02 -.866980574E+02 -.866684332E+02 -.866388498E+02 -.866093782E+02 -.865800953E+02 -.865510836E+02 -.865224308E+02 -.864942300E+02 -.864665787E+02 -.864395784E+02 -.864133338E+02 -.863879521E+02 -.863635422E+02 -.863402132E+02 -.863180741E+02 -.862972320E+02 -.862777914E+02 -.862598528E+02 -.862435115E+02 -.862288565E+02 -.862159695E+02 -.862049234E+02 -.861957818E+02 -.861885978E+02 -.861834135E+02 -.861802594E+02 -.861791536E+02 -.861801020E+02 -.861830980E+02 -.861881227E+02 -.861951448E+02 -.862041215E+02 -.862149989E+02 -.862277127E+02 -.862421890E+02 -.862583454E+02 -.862760923E+02 -.862953335E+02 -.863159677E+02 -.863378895E+02 -.863609911E+02 -.863851626E+02 -.864102939E+02 -.864362755E+02 -.864629993E+02 -.864903597E+02 -.865182546E+02 -.865465856E+02 -.865752591E+02 -.866041867E+02 -.866332851E+02 -.866624772E+02 -.866916914E+02 -.867208623E+02 -.867499302E+02 -.867788408E+02 -.868075451E+02 -.868359988E+02 -.868641613E+02 -.868919948E+02 -.869194634E+02 -.869465309E+02 -.869731593E+02 -.869993058E+02 -.870249199E+02 -.870499388E+02 -.870742820E+02 -.870978442E+02 -.871204865E+02 -.871420239E+02 -.871622105E+02 -.871807189E+02 -.871971142E+02 -.872108198E+02 -.872210723E+02 -.872268635E+02 -.872268635E+02
 -.872183079E+02 -.872183079E+02 -.872120230E+02 -.872008916E+02 -.871860027E+02 -.871681791E+02 -.871480409E+02 -.871260539E+02 -.871025680E+02 -.870778449E+02 -.870520810E+02 -.870254233E+02 -.869979830E+02 -.869698445E+02 -.869410741E+02 -.869117249E+02 -.868818422E+02 -.868514672E+02 -.868206396E+02 -.867894002E+02 -.867577926E+02 -.867258646E+02 -.866936694E+02 -.866612660E+02 -.866287202E+02 -.865961049E+02 -.865635005E+02 -.865309948E+02 -.864986830E+02 -.864666678E+02 -.864350585E+02 -.864039708E+02 -.863735259E+02 -.863438498E+02 -.863150723E+02 -.862873259E+02 -.862607442E+02 -.862354612E+02 -.862116095E+02 -.861893186E+02 -.861687138E+02 -.861499144E+02 -.861330319E+02 -.861181690E+02 -.861054178E+02 -.860948586E+02 -.860865589E+02 -.860805720E+02 -.860769366E+02 -.860756758E+02 -.860767973E+02 -.860802927E+02 -.860861380E+02 -.860942937E+02 -.861047058E+02 -.861173059E+02 -.861320129E+02 -.861487340E+02 -.861673656E+02 -.861877952E+02 -.862099029E+02 -.862335625E+02 -.862586435E+02 -.862850125E+02 -.863125348E+02 -.863410755E+02 -.863705014E+02 -.864006818E+02 -.864314898E+02 -.864628032E+02 -.864945057E+02 -.865264869E+02 -.865586436E+02 -.865908798E+02 -.866231071E+02 -.866552447E+02 -.866872195E+02 -.867189659E+02 -.867504254E+02 -.867815462E+02 -.868122825E+02 -.868425935E+02 -.868724425E+02 -.869017954E+02 -.869306190E+02 -.869588788E+02 -.869865363E+02 -.870135451E+02 -.870398471E+02 -.870653663E+02 -.870900017E+02 -.871136175E+02 -.871360314E+02 -.871569977E+02 -.871761875E+02 -.871931608E+02 -.872073315E+02 -.872179209E+02 -.872238975E+02 -.872238975E+02
 -.872156083E+02 -.872156083E+02 -.872091486E+02 -.871976969E+02 -.871823609E+02 -.871639748E+02 -.871431647E+02 -.871203985E+02 -.870960252E+02 -.870703037E+02 -.870434254E+02 -.870155318E+02 -.869867274E+02 -.869570903E+02 -.869266799E+02 -.868955432E+02 -.868637200E+02 -.868312465E+02 -.867981588E+02 -.867644950E+02 -.867302972E+02 -.866956134E+02 -.866604982E+02 -.866250142E+02 -.865892327E+02 -.865532341E+02 -.865171087E+02 -.864809563E+02 -.864448867E+02 -.864090193E+02 -.863734826E+02 -.863384139E+02 -.863039582E+02 -.862702673E+02 -.862374986E+02 -.862058139E+02 -.861753777E+02 -.861463553E+02 -.861189114E+02 -.860932078E+02 -.860694015E+02 -.860476425E+02 -.860280719E+02 -.860108197E+02 -.859960030E+02 -.859837242E+02 -.859740692E+02 -.859671064E+02 -.859628853E+02 -.859614359E+02 -.859627677E+02 -.859668704E+02 -.859737132E+02 -.859832458E+02 -.859953989E+02 -.860100859E+02 -.860272034E+02 -.860466336E+02 -.860682455E+02 -.860918972E+02 -.861174378E+02 -.861447094E+02 -.861735493E+02 -.862037920E+02 -.862352710E+02 -.862678210E+02 -.863012791E+02 -.863354870E+02 -.863702918E+02 -.864055475E+02 -.864411160E+02 -.864768679E+02 -.865126828E+02 -.865484502E+02 -.865840695E+02 -.866194500E+02 -.866545107E+02 -.866891806E+02 -.867233974E+02 -.867571073E+02 -.867902645E+02 -.868228294E+02 -.868547680E+02 -.868860501E+02 -.869166471E+02 -.869465303E+02 -.869756674E+02 -.870040189E+02 -.870315338E+02 -.870581432E+02 -.870837530E+02 -.871082342E+02 -.871314098E+02 -.871530390E+02 -.871727953E+02 -.871902392E+02 -.872047811E+02 -.872156348E+02 -.872217547E+02 -.872217547E+02
 -.872139332E+02 -.872139332E+02 -.872073513E+02 -.871956696E+02 -.871800035E+02 -.871611892E+02 -.871398510E+02 -.871164529E+02 -.870913372E+02 -.870647549E+02 -.870368885E+02 -.870078697E+02 -.869777930E+02 -.869467264E+02 -.869147196E+02 -.868818105E+02 -.868480305E+02 -.868134084E+02 -.867779737E+02 -.867417595E+02 -.867048043E+02 -.866671539E+02 -.866288632E+02 -.865899969E+02 -.865506310E+02 -.865108531E+02 -.864707635E+02 -.864304751E+02 -.863901135E+02 -.863498172E+02 -.863097371E+02 -.862700357E+02 -.862308864E+02 -.861924725E+02 -.861549853E+02 -.861186230E+02 -.860835885E+02 -.860500871E+02 -.860183244E+02 -.859885034E+02 -.859608222E+02 -.859354708E+02 -.859126288E+02 -.858924622E+02 -.858751210E+02 -.858607368E+02 -.858494203E+02 -.858412599E+02 -.858363193E+02 -.858346375E+02 -.858362272E+02 -.858410746E+02 -.858491405E+02 -.858603598E+02 -.858746436E+02 -.858918801E+02 -.859119371E+02 -.859346636E+02 -.859598927E+02 -.859874440E+02 -.860171265E+02 -.860487412E+02 -.860820840E+02 -.861169485E+02 -.861531282E+02 -.861904194E+02 -.862286229E+02 -.862675460E+02 -.863070046E+02 -.863468241E+02 -.863868410E+02 -.864269033E+02 -.864668716E+02 -.865066193E+02 -.865460326E+02 -.865850108E+02 -.866234655E+02 -.866613208E+02 -.866985119E+02 -.867349850E+02 -.867706957E+02 -.868056079E+02 -.868396927E+02 -.868729260E+02 -.869052869E+02 -.869367550E+02 -.869673070E+02 -.869969134E+02 -.870255332E+02 -.870531079E+02 -.870795539E+02 -.871047523E+02 -.871285361E+02 -.871506736E+02 -.871708464E+02 -.871886214E+02 -.872034139E+02 -.872144388E+02 -.872206483E+02 -.872206483E+02
 -.872135414E+02 -.872135414E+02 -.872069038E+02 -.871951077E+02 -.871792614E+02 -.871601922E+02 -.871385136E+02 -.871146774E+02 -.870890127E+02 -.870617569E+02 -.870330780E+02 -.870030934E+02 -.869718834E+02 -.869395018E+02 -.869059848E+02 -.868713574E+02 -.868356390E+02 -.867988472E+02 -.867610017E+02 -.867221270E+02 -.866822547E+02 -.866414261E+02 -.865996933E+02 -.865571212E+02 -.865137886E+02 -.864697896E+02 -.864252337E+02 -.863802471E+02 -.863349726E+02 -.862895700E+02 -.862442154E+02 -.861991011E+02 -.861544341E+02 -.861104357E+02 -.860673390E+02 -.860253873E+02 -.859848317E+02 -.859459283E+02 -.859089348E+02 -.858741079E+02 -.858416988E+02 -.858119503E+02 -.857850925E+02 -.857613392E+02 -.857408844E+02 -.857238985E+02 -.857105257E+02 -.857008809E+02 -.856950476E+02 -.856930766E+02 -.856949846E+02 -.857007540E+02 -.857103333E+02 -.857236380E+02 -.857405525E+02 -.857609318E+02 -.857846046E+02 -.858113759E+02 -.858410311E+02 -.858733391E+02 -.859080564E+02 -.859449304E+02 -.859837039E+02 -.860241178E+02 -.860659151E+02 -.861088436E+02 -.861526590E+02 -.861971270E+02 -.862420252E+02 -.862871454E+02 -.863322941E+02 -.863772939E+02 -.864219842E+02 -.864662210E+02 -.865098772E+02 -.865528422E+02 -.865950217E+02 -.866363362E+02 -.866767210E+02 -.867161243E+02 -.867545064E+02 -.867918377E+02 -.868280973E+02 -.868632711E+02 -.868973488E+02 -.869303221E+02 -.869621805E+02 -.869929076E+02 -.870224766E+02 -.870508432E+02 -.870779382E+02 -.871036575E+02 -.871278488E+02 -.871502951E+02 -.871706924E+02 -.871886220E+02 -.872035124E+02 -.872145918E+02 -.872208235E+02 -.872208235E+02
 -.872147289E+02 -.872147289E+02 -.872081188E+02 -.871963526E+02 -.871805150E+02 -.871614106E+02 -.871396308E+02 -.871156058E+02 -.870896439E+02 -.870619616E+02 -.870327068E+02 -.870019769E+02 -.869698327E+02 -.869363093E+02 -.869014246E+02 -.868651859E+02 -.868275960E+02 -.867886566E+02 -.867483729E+02 -.867067564E+02 -.866638276E+02 -.866196186E+02 -.865741753E+02 -.865275590E+02 -.864798488E+02 -.864311422E+02 -.863815568E+02 -.863312315E+02 -.862803267E+02 -.862290248E+02 -.861775304E+02 -.861260697E+02 -.860748899E+02 -.860242576E+02 -.859744569E+02 -.859257873E+02 -.858785604E+02 -.858330969E+02 -.857897219E+02 -.857487612E+02 -.857105364E+02 -.856753596E+02 -.856435282E+02 -.856153201E+02 -.855909884E+02 -.855707562E+02 -.855548129E+02 -.855433099E+02 -.855363574E+02 -.855340225E+02 -.855363273E+02 -.855432488E+02 -.855547193E+02 -.855706275E+02 -.855908213E+02 -.856151106E+02 -.856432711E+02 -.856750492E+02 -.857101660E+02 -.857483230E+02 -.857892072E+02 -.858324961E+02 -.858778630E+02 -.859249815E+02 -.859735300E+02 -.860231957E+02 -.860736781E+02 -.861246918E+02 -.861759690E+02 -.862272613E+02 -.862783413E+02 -.863290031E+02 -.863790630E+02 -.864283593E+02 -.864767523E+02 -.865241232E+02 -.865703737E+02 -.866154244E+02 -.866592134E+02 -.867016954E+02 -.867428390E+02 -.867826257E+02 -.868210472E+02 -.868581035E+02 -.868937998E+02 -.869281439E+02 -.869611427E+02 -.869927978E+02 -.870231006E+02 -.870520256E+02 -.870795232E+02 -.871055090E+02 -.871298512E+02 -.871523537E+02 -.871727347E+02 -.871905983E+02 -.872053977E+02 -.872163871E+02 -.872225583E+02 -.872225583E+02
 -.872178291E+02 -.872178291E+02 -.872113482E+02 -.871997898E+02 -.871841946E+02 -.871653280E+02 -.871437463E+02 -.871198473E+02 -.870939091E+02 -.870661197E+02 -.870365996E+02 -.870054201E+02 -.869726166E+02 -.869381996E+02 -.869021630E+02 -.868644909E+02 -.868251632E+02 -.867841602E+02 -.867414664E+02 -.866970742E+02 -.866509869E+02 -.866032217E+02 -.865538124E+02 -.865028117E+02 -.864502934E+02 -.863963548E+02 -.863411182E+02 -.862847326E+02 -.862273750E+02 -.861692513E+02 -.861105968E+02 -.860516760E+02 -.859927824E+02 -.859342367E+02 -.858763851E+02 -.858195965E+02 -.857642588E+02 -.857107748E+02 -.856595569E+02 -.856110216E+02 -.855655828E+02 -.855236451E+02 -.854855969E+02 -.854518025E+02 -.854225953E+02 -.853982710E+02 -.853790809E+02 -.853652267E+02 -.853568558E+02 -.853540576E+02 -.853568623E+02 -.853652389E+02 -.853790972E+02 -.853982891E+02 -.854226119E+02 -.854518136E+02 -.854855977E+02 -.855236299E+02 -.855655448E+02 -.856109535E+02 -.856594502E+02 -.857106201E+02 -.857640456E+02 -.858193134E+02 -.858760195E+02 -.859337748E+02 -.859922094E+02 -.860509759E+02 -.861097521E+02 -.861682436E+02 -.862261843E+02 -.862833377E+02 -.863394963E+02 -.863944820E+02 -.864481445E+02 -.865003603E+02 -.865510313E+02 -.866000827E+02 -.866474615E+02 -.866931339E+02 -.867370833E+02 -.867793078E+02 -.868198178E+02 -.868586332E+02 -.868957804E+02 -.869312894E+02 -.869651895E+02 -.869975055E+02 -.870282526E+02 -.870574298E+02 -.870850121E+02 -.871109409E+02 -.871351114E+02 -.871573559E+02 -.871774230E+02 -.871949503E+02 -.872094279E+02 -.872201518E+02 -.872261622E+02 -.872261622E+02
 -.872232095E+02 -.872232095E+02 -.872169810E+02 -.872058460E+02 -.871907773E+02 -.871724825E+02 -.871514674E+02 -.871280849E+02 -.871025725E+02 -.870750807E+02 -.870456951E+02 -.870144537E+02 -.869813597E+02 -.869463921E+02 -.869095142E+02 -.868706798E+02 -.868298389E+02 -.867869428E+02 -.867419475E+02 -.866948186E+02 -.866455340E+02 -.865940877E+02 -.865404933E+02 -.864847865E+02 -.864270288E+02 -.863673098E+02 -.863057505E+02 -.862425053E+02 -.861777643E+02 -.861117555E+02 -.860447456E+02 -.859770408E+02 -.859089871E+02 -.858409687E+02 -.857734063E+02 -.857067545E+02 -.856414969E+02 -.855781415E+02 -.855172136E+02 -.854592490E+02 -.854047846E+02 -.853543495E+02 -.853084551E+02 -.852675843E+02 -.852321815E+02 -.852026427E+02 -.851793058E+02 -.851624430E+02 -.851522537E+02 -.851488592E+02 -.851523004E+02 -.851625358E+02 -.851794430E+02 -.852028221E+02 -.852324002E+02 -.852678383E+02 -.853087399E+02 -.853546596E+02 -.854051137E+02 -.854595900E+02 -.855175584E+02 -.855784809E+02 -.856418210E+02 -.857070522E+02 -.857736655E+02 -.858411759E+02 -.859091280E+02 -.859770998E+02 -.860447056E+02 -.861115983E+02 -.861774704E+02 -.862420535E+02 -.863051184E+02 -.863664735E+02 -.864259628E+02 -.864834643E+02 -.865388870E+02 -.865921687E+02 -.866432728E+02 -.866921855E+02 -.867389130E+02 -.867834783E+02 -.868259183E+02 -.868662804E+02 -.869046194E+02 -.869409941E+02 -.869754632E+02 -.870080811E+02 -.870388928E+02 -.870679276E+02 -.870951919E+02 -.871206594E+02 -.871442593E+02 -.871658606E+02 -.871852520E+02 -.872021161E+02 -.872159943E+02 -.872262426E+02 -.872319723E+02 -.872319723E+02
 -.872312660E+02 -.872312660E+02 -.872254360E+02 -.872149816E+02 -.872007801E+02 -.871834591E+02 -.871634569E+02 -.871410676E+02 -.871164768E+02 -.870897877E+02 -.870610425E+02 -.870302377E+02 -.869973367E+02 -.869622798E+02 -.869249915E+02 -.868853871E+02 -.868433784E+02 -.867988781E+02 -.867518045E+02 -.867020856E+02 -.866496635E+02 -.865944978E+02 -.865365700E+02 -.864758876E+02 -.864124880E+02 -.863464424E+02 -.862778599E+02 -.862068915E+02 -.861337334E+02 -.860586303E+02 -.859818784E+02 -.859038267E+02 -.858248781E+02 -.857454898E+02 -.856661710E+02 -.855874806E+02 -.855100220E+02 -.854344374E+02 -.853613993E+02 -.852916006E+02 -.852257434E+02 -.851645258E+02 -.851086278E+02 -.850586967E+02 -.850153322E+02 -.849790713E+02 -.849503749E+02 -.849296152E+02 -.849170660E+02 -.849128943E+02 -.849171564E+02 -.849297954E+02 -.849506434E+02 -.849794261E+02 -.850157705E+02 -.850592149E+02 -.851092216E+02 -.851651902E+02 -.852264725E+02 -.852923878E+02 -.853622370E+02 -.854353172E+02 -.855109344E+02 -.855884152E+02 -.856671165E+02 -.857464334E+02 -.858258062E+02 -.859047243E+02 -.859827293E+02 -.860594171E+02 -.861344370E+02 -.862074917E+02 -.862783348E+02 -.863467686E+02 -.864126406E+02 -.864758402E+02 -.865362948E+02 -.865939660E+02 -.866488453E+02 -.867009505E+02 -.867503219E+02 -.867970179E+02 -.868411121E+02 -.868826891E+02 -.869218410E+02 -.869586638E+02 -.869932533E+02 -.870257007E+02 -.870560878E+02 -.870844814E+02 -.871109256E+02 -.871354339E+02 -.871579772E+02 -.871784703E+02 -.871967525E+02 -.872125640E+02 -.872255140E+02 -.872350387E+02 -.872403467E+02 -.872403467E+02
 -.872424116E+02 -.872424116E+02 -.872371514E+02 -.872276794E+02 -.872147463E+02 -.871988756E+02 -.871804187E+02 -.871595960E+02 -.871365287E+02 -.871112626E+02 -.870837870E+02 -.870540487E+02 -.870219631E+02 -.869874232E+02 -.869503060E+02 -.869104793E+02 -.868678062E+02 -.868221501E+02 -.867733795E+02 -.867213721E+02 -.866660197E+02 -.866072328E+02 -.865449453E+02 -.864791196E+02 -.864097524E+02 -.863368797E+02 -.862605827E+02 -.861809939E+02 -.860983020E+02 -.860127579E+02 -.859246792E+02 -.858344541E+02 -.857425444E+02 -.856494872E+02 -.855558940E+02 -.854624492E+02 -.853699050E+02 -.852790742E+02 -.851908207E+02 -.851060463E+02 -.850256755E+02 -.849506379E+02 -.848818478E+02 -.848201834E+02 -.847664640E+02 -.847214287E+02 -.846857153E+02 -.846598412E+02 -.846441882E+02 -.846389901E+02 -.846443255E+02 -.846601151E+02 -.846861246E+02 -.847219717E+02 -.847671380E+02 -.848209853E+02 -.848827739E+02 -.849516835E+02 -.850268354E+02 -.851073145E+02 -.851921904E+02 -.852805377E+02 -.853714538E+02 -.854640738E+02 -.855575840E+02 -.856512309E+02 -.857443293E+02 -.858362663E+02 -.859265037E+02 -.860145783E+02 -.861001006E+02 -.861827516E+02 -.862622788E+02 -.863384918E+02 -.864112567E+02 -.864804905E+02 -.865461558E+02 -.866082546E+02 -.866668232E+02 -.867219266E+02 -.867736539E+02 -.868221134E+02 -.868674279E+02 -.869097312E+02 -.869491634E+02 -.869858674E+02 -.870199851E+02 -.870516526E+02 -.870809964E+02 -.871081274E+02 -.871331354E+02 -.871560805E+02 -.871769841E+02 -.871958157E+02 -.872124768E+02 -.872267794E+02 -.872384175E+02 -.872469305E+02 -.872516537E+02 -.872516537E+02
 -.872570602E+02 -.872570602E+02 -.872525666E+02 -.872444254E+02 -.872332257E+02 -.872193605E+02 -.872030738E+02 -.871844964E+02 -.871636721E+02 -.871405787E+02 -.871151432E+02 -.870872542E+02 -.870567706E+02 -.870235291E+02 -.869873504E+02 -.869480441E+02 -.869054135E+02 -.868592600E+02 -.868093879E+02 -.867556087E+02 -.866977463E+02 -.866356423E+02 -.865691619E+02 -.864982002E+02 -.864226891E+02 -.863426049E+02 -.862579765E+02 -.861688932E+02 -.860755137E+02 -.859780746E+02 -.858768981E+02 -.857723998E+02 -.856650947E+02 -.855556017E+02 -.854446462E+02 -.853330595E+02 -.852217754E+02 -.851118224E+02 -.850043127E+02 -.849004259E+02 -.848013888E+02 -.847084504E+02 -.846228541E+02 -.845458063E+02 -.844784431E+02 -.844217975E+02 -.843767665E+02 -.843440823E+02 -.843242869E+02 -.843177133E+02 -.843244738E+02 -.843444557E+02 -.843773253E+02 -.844225401E+02 -.844793675E+02 -.845469096E+02 -.846241332E+02 -.847099014E+02 -.848030071E+02 -.849022065E+02 -.850062496E+02 -.851139090E+02 -.852240043E+02 -.853354226E+02 -.854471342E+02 -.855582044E+02 -.856678009E+02 -.857751972E+02 -.858797733E+02 -.859810128E+02 -.860784990E+02 -.861719080E+02 -.862610020E+02 -.863456205E+02 -.864256725E+02 -.865011275E+02 -.865720076E+02 -.866383792E+02 -.867003457E+02 -.867580408E+02 -.868116217E+02 -.868612639E+02 -.869071558E+02 -.869494943E+02 -.869884801E+02 -.870243143E+02 -.870571942E+02 -.870873098E+02 -.871148398E+02 -.871399472E+02 -.871627740E+02 -.871834349E+02 -.872020097E+02 -.872185322E+02 -.872329777E+02 -.872452443E+02 -.872551303E+02 -.872623025E+02 -.872662551E+02 -.872662551E+02
 -.872756034E+02 -.872756034E+02 -.872720983E+02 -.872656823E+02 -.872567452E+02 -.872455212E+02 -.872321257E+02 -.872165832E+02 -.871988474E+02 -.871788178E+02 -.871563502E+02 -.871312667E+02 -.871033617E+02 -.870724073E+02 -.870381583E+02 -.870003559E+02 -.869587311E+02 -.869130095E+02 -.868629146E+02 -.868081728E+02 -.867485185E+02 -.866836999E+02 -.866134861E+02 -.865376744E+02 -.864560994E+02 -.863686429E+02 -.862752444E+02 -.861759134E+02 -.860707416E+02 -.859599158E+02 -.858437315E+02 -.857226052E+02 -.855970859E+02 -.854678659E+02 -.853357871E+02 -.852018458E+02 -.850671917E+02 -.849331220E+02 -.848010691E+02 -.846725818E+02 -.845492985E+02 -.844329137E+02 -.843251379E+02 -.842276511E+02 -.841420535E+02 -.840698131E+02 -.840122155E+02 -.839703165E+02 -.839449015E+02 -.839364550E+02 -.839451405E+02 -.839707941E+02 -.840129309E+02 -.840707651E+02 -.841432404E+02 -.842290708E+02 -.843267878E+02 -.844347908E+02 -.845513990E+02 -.846749018E+02 -.848036038E+02 -.849358660E+02 -.850701390E+02 -.852049897E+02 -.853391200E+02 -.854713793E+02 -.856007706E+02 -.857264507E+02 -.858477265E+02 -.859640476E+02 -.860749965E+02 -.861802762E+02 -.862796985E+02 -.863731701E+02 -.864606800E+02 -.865422868E+02 -.866181070E+02 -.866883042E+02 -.867530793E+02 -.868126616E+02 -.868673015E+02 -.869172631E+02 -.869628193E+02 -.870042463E+02 -.870418193E+02 -.870758094E+02 -.871064795E+02 -.871340822E+02 -.871588559E+02 -.871810223E+02 -.872007823E+02 -.872183122E+02 -.872337574E+02 -.872472255E+02 -.872587766E+02 -.872684102E+02 -.872760480E+02 -.872815102E+02 -.872844846E+02 -.872844846E+02
 -.872983788E+02 -.872983788E+02 -.872961075E+02 -.872918540E+02 -.872857695E+02 -.872779002E+02 -.872682112E+02 -.872566048E+02 -.872429329E+02 -.872270068E+02 -.872086040E+02 -.871874730E+02 -.871633368E+02 -.871358961E+02 -.871048315E+02 -.870698055E+02 -.870304656E+02 -.869864462E+02 -.869373726E+02 -.868828646E+02 -.868225418E+02 -.867560295E+02 -.866829662E+02 -.866030126E+02 -.865158622E+02 -.864212539E+02 -.863189861E+02 -.862089326E+02 -.860910611E+02 -.859654518E+02 -.858323177E+02 -.856920258E+02 -.855451174E+02 -.853923270E+02 -.852345986E+02 -.850730987E+02 -.849092219E+02 -.847445909E+02 -.845810456E+02 -.844206227E+02 -.842655225E+02 -.841180642E+02 -.839806285E+02 -.838555895E+02 -.837452381E+02 -.836517008E+02 -.835768574E+02 -.835222639E+02 -.834890850E+02 -.834780417E+02 -.834893780E+02 -.835228495E+02 -.835777351E+02 -.836528698E+02 -.837466973E+02 -.838573374E+02 -.839826634E+02 -.841203838E+02 -.842681243E+02 -.844235038E+02 -.845842027E+02 -.847480201E+02 -.849129188E+02 -.850770582E+02 -.852388153E+02 -.853967944E+02 -.855498286E+02 -.856969726E+02 -.858374912E+02 -.859708421E+02 -.860966573E+02 -.862147223E+02 -.863249557E+02 -.864273884E+02 -.865221449E+02 -.866094250E+02 -.866894882E+02 -.867626389E+02 -.868292145E+02 -.868895745E+02 -.869440915E+02 -.869931440E+02 -.870371104E+02 -.870763639E+02 -.871112689E+02 -.871421777E+02 -.871694288E+02 -.871933444E+02 -.872142292E+02 -.872323689E+02 -.872480287E+02 -.872614511E+02 -.872728539E+02 -.872824262E+02 -.872903236E+02 -.872966609E+02 -.873015029E+02 -.873048498E+02 -.873066191E+02 -.873066191E+02
 -.873256320E+02 -.873256320E+02 -.873248586E+02 -.873232408E+02 -.873206510E+02 -.873169184E+02 -.873118374E+02 -.873051732E+02 -.872966656E+02 -.872860311E+02 -.872729629E+02 -.872571319E+02 -.872381859E+02 -.872157494E+02 -.871894229E+02 -.871587831E+02 -.871233830E+02 -.870827530E+02 -.870364023E+02 -.869838221E+02 -.869244894E+02 -.868578725E+02 -.867834387E+02 -.867006637E+02 -.866090439E+02 -.865081111E+02 -.863974506E+02 -.862767216E+02 -.861456822E+02 -.860042164E+02 -.858523643E+02 -.856903545E+02 -.855186384E+02 -.853379232E+02 -.851492047E+02 -.849537945E+02 -.847533415E+02 -.845498433E+02 -.843456442E+02 -.841434174E+02 -.839461278E+02 -.837569739E+02 -.835793078E+02 -.834165345E+02 -.832719935E+02 -.831488282E+02 -.830498507E+02 -.829774108E+02 -.829332804E+02 -.829185616E+02 -.829336286E+02 -.829781070E+02 -.830508947E+02 -.831502196E+02 -.832737317E+02 -.834186188E+02 -.835817374E+02 -.837597476E+02 -.839492444E+02 -.841468753E+02 -.843494416E+02 -.845539780E+02 -.847578110E+02 -.849585958E+02 -.851543345E+02 -.853433776E+02 -.855244128E+02 -.856964438E+02 -.858587625E+02 -.860109168E+02 -.861526770E+02 -.862840020E+02 -.864050066E+02 -.865159315E+02 -.866171159E+02 -.867089728E+02 -.867919687E+02 -.868666052E+02 -.869334043E+02 -.869928964E+02 -.870456107E+02 -.870920675E+02 -.871327728E+02 -.871682144E+02 -.871988587E+02 -.872251500E+02 -.872475088E+02 -.872663323E+02 -.872819952E+02 -.872948498E+02 -.873052278E+02 -.873134412E+02 -.873197838E+02 -.873245319E+02 -.873279452E+02 -.873302672E+02 -.873317237E+02 -.873325215E+02 -.873328437E+02 -.873328437E+02
 -.873574697E+02 -.873574697E+02 -.873584702E+02 -.873599850E+02 -.873615689E+02 -.873628065E+02 -.873633027E+02 -.873626741E+02 -.873605411E+02 -.873565211E+02 -.873502220E+02 -.873412367E+02 -.873291379E+02 -.873134739E+02 -.872937640E+02 -.872694958E+02 -.872401221E+02 -.872050592E+02 -.871636863E+02 -.871153452E+02 -.870593431E+02 -.869949558E+02 -.869214340E+02 -.868380125E+02 -.867439222E+02 -.866384066E+02 -.865207426E+02 -.863902660E+02 -.862464031E+02 -.860887075E+02 -.859169031E+02 -.857309330E+02 -.855310121E+02 -.853176839E+02 -.850918778E+02 -.848549646E+02 -.846088053E+02 -.843557887E+02 -.840988515E+02 -.838414753E+02 -.835876528E+02 -.833418194E+02 -.831087452E+02 -.828933878E+02 -.827007081E+02 -.825354576E+02 -.824019501E+02 -.823038335E+02 -.822438836E+02 -.822238378E+02 -.822442876E+02 -.823046415E+02 -.824031621E+02 -.825370738E+02 -.827027286E+02 -.828958127E+02 -.831115746E+02 -.833450534E+02 -.835912914E+02 -.838455184E+02 -.841032991E+02 -.843606404E+02 -.846140609E+02 -.848606233E+02 -.850979388E+02 -.853241459E+02 -.855378736E+02 -.857381920E+02 -.859245571E+02 -.860967531E+02 -.862548366E+02 -.863990826E+02 -.865299366E+02 -.866479711E+02 -.867538491E+02 -.868482921E+02 -.869320548E+02 -.870059044E+02 -.870706037E+02 -.871268993E+02 -.871755125E+02 -.872171326E+02 -.872524139E+02 -.872819726E+02 -.873063872E+02 -.873261989E+02 -.873419134E+02 -.873540037E+02 -.873629131E+02 -.873690592E+02 -.873728386E+02 -.873746318E+02 -.873748089E+02 -.873737362E+02 -.873717834E+02 -.873693326E+02 -.873667874E+02 -.873645852E+02 -.873632104E+02 -.873632104E+02
 -.873938084E+02 -.873938084E+02 -.873968602E+02 -.874020105E+02 -.874084599E+02 -.874155247E+02 -.874226054E+02 -.874291615E+02 -.874346914E+02 -.874387143E+02 -.874407563E+02 -.874403379E+02 -.874369634E+02 -.874301110E+02 -.874192252E+02 -.874037085E+02 -.873829154E+02 -.873561464E+02 -.873226431E+02 -.872815850E+02 -.872320873E+02 -.871732011E+02 -.871039159E+02 -.870231660E+02 -.869298400E+02 -.868227967E+02 -.867008858E+02 -.865629771E+02 -.864079978E+02 -.862349792E+02 -.860431139E+02 -.858318251E+02 -.856008454E+02 -.853503065E+02 -.850808361E+02 -.847936593E+02 -.844906969E+02 -.841746552E+02 -.838490950E+02 -.835184695E+02 -.831881171E+02 -.828641965E+02 -.825535528E+02 -.822635087E+02 -.820015796E+02 -.817751235E+02 -.815909452E+02 -.814548879E+02 -.813714490E+02 -.813434660E+02 -.813719087E+02 -.814558074E+02 -.815923250E+02 -.817769641E+02 -.820038820E+02 -.822662737E+02 -.825567816E+02 -.828678905E+02 -.831922778E+02 -.835230985E+02 -.838541940E+02 -.841802260E+02 -.844967414E+02 -.848001793E+02 -.850878335E+02 -.853577830E+02 -.856088028E+02 -.858402648E+02 -.860520372E+02 -.862443868E+02 -.864178902E+02 -.865733541E+02 -.867117463E+02 -.868341391E+02 -.869416614E+02 -.870354621E+02 -.871166810E+02 -.871864272E+02 -.872457642E+02 -.872956997E+02 -.873371788E+02 -.873710824E+02 -.873982258E+02 -.874193611E+02 -.874351805E+02 -.874463201E+02 -.874533661E+02 -.874568605E+02 -.874573079E+02 -.874551836E+02 -.874509418E+02 -.874450252E+02 -.874378760E+02 -.874299489E+02 -.874217255E+02 -.874137331E+02 -.874065661E+02 -.874009138E+02 -.873975935E+02 -.873975935E+02
 -.874343202E+02 -.874343202E+02 -.874396883E+02 -.874489579E+02 -.874609447E+02 -.874746774E+02 -.874893424E+02 -.875042396E+02 -.875187476E+02 -.875322946E+02 -.875443352E+02 -.875543303E+02 -.875617301E+02 -.875659590E+02 -.875664022E+02 -.875623931E+02 -.875532015E+02 -.875380228E+02 -.875159681E+02 -.874860541E+02 -.874471959E+02 -.873981998E+02 -.873377594E+02 -.872644552E+02 -.871767575E+02 -.870730363E+02 -.869515782E+02 -.868106134E+02 -.866483545E+02 -.864630496E+02 -.862530530E+02 -.860169150E+02 -.857534932E+02 -.854620853E+02 -.851425839E+02 -.847956489E+02 -.844228909E+02 -.840270558E+02 -.836121948E+02 -.831837979E+02 -.827488677E+02 -.823159038E+02 -.818947684E+02 -.814964122E+02 -.811324447E+02 -.808145565E+02 -.805538214E+02 -.803599360E+02 -.802404778E+02 -.802002766E+02 -.802409922E+02 -.803609651E+02 -.805553661E+02 -.808166179E+02 -.811350244E+02 -.814995120E+02 -.818983906E+02 -.823200511E+02 -.827535432E+02 -.831890048E+02 -.836179368E+02 -.840333370E+02 -.844297154E+02 -.848030214E+02 -.851505091E+02 -.854705681E+02 -.857625388E+02 -.860265287E+02 -.862632399E+02 -.864738150E+02 -.866597034E+02 -.868225507E+02 -.869641081E+02 -.870861626E+02 -.871904832E+02 -.872787822E+02 -.873526881E+02 -.874137286E+02 -.874633211E+02 -.875027687E+02 -.875332611E+02 -.875558786E+02 -.875715979E+02 -.875813002E+02 -.875857800E+02 -.875857547E+02 -.875818749E+02 -.875747351E+02 -.875648848E+02 -.875528412E+02 -.875391016E+02 -.875241585E+02 -.875085161E+02 -.874927103E+02 -.874773318E+02 -.874630549E+02 -.874506731E+02 -.874411439E+02 -.874356445E+02 -.874356445E+02
 -.874783834E+02 -.874783834E+02 -.874863030E+02 -.875001248E+02 -.875182571E+02 -.875394292E+02 -.875626100E+02 -.875869432E+02 -.876116968E+02 -.876362219E+02 -.876599196E+02 -.876822125E+02 -.877025213E+02 -.877202436E+02 -.877347343E+02 -.877452877E+02 -.877511196E+02 -.877513506E+02 -.877449884E+02 -.877309103E+02 -.877078469E+02 -.876743651E+02 -.876288528E+02 -.875695059E+02 -.874943188E+02 -.874010805E+02 -.872873784E+02 -.871506133E+02 -.869880295E+02 -.867967643E+02 -.865739223E+02 -.863166802E+02 -.860224280E+02 -.856889520E+02 -.853146628E+02 -.848988697E+02 -.844420979E+02 -.839464362E+02 -.834158968E+02 -.828567542E+02 -.822778189E+02 -.816905886E+02 -.811092108E+02 -.805501898E+02 -.800317837E+02 -.795730668E+02 -.791926837E+02 -.789073905E+02 -.787305487E+02 -.786707942E+02 -.787311161E+02 -.789085258E+02 -.791943880E+02 -.795753419E+02 -.800346319E+02 -.805536139E+02 -.811132143E+02 -.816951755E+02 -.822829937E+02 -.828625221E+02 -.834222634E+02 -.839534078E+02 -.844496813E+02 -.849070722E+02 -.853234921E+02 -.856984165E+02 -.860325365E+02 -.863274417E+02 -.865853463E+02 -.868088607E+02 -.870008082E+02 -.871640843E+02 -.873015518E+02 -.874159660E+02 -.875099255E+02 -.875858422E+02 -.876459261E+02 -.876921808E+02 -.877264081E+02 -.877502170E+02 -.877650361E+02 -.877721295E+02 -.877726121E+02 -.877674667E+02 -.877575602E+02 -.877436603E+02 -.877264515E+02 -.877065514E+02 -.876845271E+02 -.876609119E+02 -.876362237E+02 -.876109849E+02 -.875857452E+02 -.875611088E+02 -.875377666E+02 -.875165366E+02 -.874984136E+02 -.874846330E+02 -.874767515E+02 -.874767515E+02
 -.875250447E+02 -.875250447E+02 -.875356998E+02 -.875544180E+02 -.875791878E+02 -.876084359E+02 -.876409178E+02 -.876756315E+02 -.877117505E+02 -.877485699E+02 -.877854627E+02 -.878218440E+02 -.878571398E+02 -.878907599E+02 -.879220729E+02 -.879503817E+02 -.879749002E+02 -.879947282E+02 -.880088264E+02 -.880159891E+02 -.880148159E+02 -.880036810E+02 -.879807018E+02 -.879437070E+02 -.878902048E+02 -.878173548E+02 -.877219446E+02 -.876003765E+02 -.874486698E+02 -.872624839E+02 -.870371739E+02 -.867678873E+02 -.864497161E+02 -.860779167E+02 -.856482136E+02 -.851571985E+02 -.846028325E+02 -.839850503E+02 -.833064502E+02 -.825730317E+02 -.817949124E+02 -.809869235E+02 -.801689437E+02 -.793658069E+02 -.786066099E+02 -.779232853E+02 -.773483926E+02 -.769122464E+02 -.766397052E+02 -.765471543E+02 -.766403229E+02 -.769134826E+02 -.773502487E+02 -.779257636E+02 -.786097135E+02 -.793695396E+02 -.801733101E+02 -.809919289E+02 -.818005629E+02 -.825793343E+02 -.833134127E+02 -.839926811E+02 -.846111409E+02 -.851661945E+02 -.856579081E+02 -.860883214E+02 -.864608434E+02 -.867797503E+02 -.870497864E+02 -.872758604E+02 -.874628254E+02 -.876153267E+02 -.877377050E+02 -.878339414E+02 -.879076334E+02 -.879619927E+02 -.879998591E+02 -.880237226E+02 -.880357525E+02 -.880378279E+02 -.880315701E+02 -.880183732E+02 -.879994343E+02 -.879757814E+02 -.879482992E+02 -.879177540E+02 -.878848163E+02 -.878500829E+02 -.878140983E+02 -.877773769E+02 -.877404255E+02 -.877037695E+02 -.876679811E+02 -.876337140E+02 -.876017451E+02 -.875730259E+02 -.875487485E+02 -.875304280E+02 -.875200105E+02 -.875200105E+02
 -.875730032E+02 -.875730032E+02 -.875865037E+02 -.876103313E+02 -.876420546E+02 -.876798047E+02 -.877221357E+02 -.877679172E+02 -.878162505E+02 -.878664016E+02 -.879177481E+02 -.879697351E+02 -.880218383E+02 -.880735306E+02 -.881242521E+02 -.881733805E+02 -.882202013E+02 -.882638763E+02 -.883034096E+02 -.883376103E+02 -.883650500E+02 -.883840164E+02 -.883924602E+02 -.883879376E+02 -.883675471E+02 -.883278623E+02 -.882648643E+02 -.881738757E+02 -.880495035E+02 -.878856002E+02 -.876752539E+02 -.874108265E+02 -.870840606E+02 -.866862839E+02 -.862087437E+02 -.856431090E+02 -.849821786E+02 -.842208262E+02 -.833571994E+02 -.823941552E+02 -.813408632E+02 -.802144298E+02 -.790412951E+02 -.778580408E+02 -.767111492E+02 -.756552222E+02 -.747492738E+02 -.740510349E+02 -.736097841E+02 -.734589627E+02 -.736104487E+02 -.740523649E+02 -.747512712E+02 -.756578898E+02 -.767144908E+02 -.778620611E+02 -.790459998E+02 -.802198256E+02 -.813469577E+02 -.824009571E+02 -.833647184E+02 -.842290729E+02 -.849911649E+02 -.856528477E+02 -.862192486E+02 -.866975700E+02 -.870961438E+02 -.874237239E+02 -.876889837E+02 -.879001816E+02 -.880649565E+02 -.881902210E+02 -.882821237E+02 -.883460578E+02 -.883867010E+02 -.884080722E+02 -.884135969E+02 -.884061756E+02 -.883882499E+02 -.883618657E+02 -.883287306E+02 -.882902659E+02 -.882476531E+02 -.882018748E+02 -.881537514E+02 -.881039737E+02 -.880531322E+02 -.880017448E+02 -.879502827E+02 -.878991967E+02 -.878489447E+02 -.878000215E+02 -.877529939E+02 -.877085414E+02 -.876675071E+02 -.876309612E+02 -.876002812E+02 -.875772554E+02 -.875642169E+02 -.875642169E+02
 -.876206265E+02 -.876206265E+02 -.876369855E+02 -.876659606E+02 -.877047159E+02 -.877511035E+02 -.878034961E+02 -.878606579E+02 -.879216439E+02 -.879857219E+02 -.880523100E+02 -.881209255E+02 -.881911431E+02 -.882625570E+02 -.883347469E+02 -.884072448E+02 -.884795007E+02 -.885508458E+02 -.886204515E+02 -.886872822E+02 -.887500404E+02 -.888071026E+02 -.888564435E+02 -.888955476E+02 -.889213065E+02 -.889299007E+02 -.889166666E+02 -.888759503E+02 -.888009514E+02 -.886835665E+02 -.885142432E+02 -.882818677E+02 -.879737152E+02 -.875755069E+02 -.870716336E+02 -.864456241E+02 -.856809526E+02 -.847622963E+02 -.836773550E+02 -.824193216E+02 -.809900311E+02 -.794036856E+02 -.776908363E+02 -.759019882E+02 -.741097935E+02 -.724084073E+02 -.709083904E+02 -.697258979E+02 -.689662038E+02 -.687041087E+02 -.689669110E+02 -.697273133E+02 -.709105162E+02 -.724112469E+02 -.741133514E+02 -.759062699E+02 -.776958487E+02 -.794094365E+02 -.809965295E+02 -.824265779E+02 -.836853809E+02 -.847711045E+02 -.856905571E+02 -.864560404E+02 -.870828784E+02 -.875875983E+02 -.879866727E+02 -.882957122E+02 -.885289967E+02 -.886992527E+02 -.888175953E+02 -.888935779E+02 -.889353051E+02 -.889495782E+02 -.889420517E+02 -.889173894E+02 -.888794105E+02 -.888312225E+02 -.887753389E+02 -.887137817E+02 -.886481692E+02 -.885797916E+02 -.885096739E+02 -.884386298E+02 -.883673081E+02 -.882962313E+02 -.882258305E+02 -.881564768E+02 -.880885099E+02 -.880222682E+02 -.879581184E+02 -.878964895E+02 -.878379120E+02 -.877830651E+02 -.877328354E+02 -.876883914E+02 -.876512781E+02 -.876235411E+02 -.876078856E+02 -.876078856E+02
 -.876660100E+02 -.876660100E+02 -.876851224E+02 -.877190697E+02 -.877646409E+02 -.878194366E+02 -.878816739E+02 -.879500371E+02 -.880235627E+02 -.881015505E+02 -.881834932E+02 -.882690207E+02 -.883578542E+02 -.884497660E+02 -.885445444E+02 -.886419586E+02 -.887417232E+02 -.888434591E+02 -.889466491E+02 -.890505847E+02 -.891543025E+02 -.892565060E+02 -.893554695E+02 -.894489204E+02 -.895338949E+02 -.896065625E+02 -.896620142E+02 -.896940113E+02 -.896946907E+02 -.896542283E+02 -.895604663E+02 -.893985183E+02 -.891503833E+02 -.887946163E+02 -.883061374E+02 -.876562993E+02 -.868133907E+02 -.857438143E+02 -.844142520E+02 -.827951859E+02 -.808661578E+02 -.786230573E+02 -.760874407E+02 -.733172654E+02 -.704173593E+02 -.675463687E+02 -.649150839E+02 -.627697795E+02 -.613554027E+02 -.608600302E+02 -.613561473E+02 -.627712701E+02 -.649173229E+02 -.675493599E+02 -.704211079E+02 -.733217776E+02 -.760927243E+02 -.786291214E+02 -.808730127E+02 -.828028435E+02 -.844227255E+02 -.857531184E+02 -.868235417E+02 -.876673149E+02 -.883180370E+02 -.888074210E+02 -.891641156E+02 -.894132025E+02 -.895761284E+02 -.896708961E+02 -.897123934E+02 -.897127799E+02 -.896818811E+02 -.896275614E+02 -.895560605E+02 -.894722878E+02 -.893800740E+02 -.892823822E+02 -.891814831E+02 -.890790991E+02 -.889765216E+02 -.888747061E+02 -.887743494E+02 -.886759528E+02 -.885798727E+02 -.884863638E+02 -.883956153E+02 -.883077829E+02 -.882230189E+02 -.881415018E+02 -.880634682E+02 -.879892480E+02 -.879193071E+02 -.878542990E+02 -.877951301E+02 -.877430446E+02 -.876997321E+02 -.876674698E+02 -.876493070E+02 -.876493070E+02
 -.877070821E+02 -.877070821E+02 -.877287108E+02 -.877672130E+02 -.878190477E+02 -.878815996E+02 -.879529600E+02 -.880317594E+02 -.881170400E+02 -.882081574E+02 -.883047055E+02 -.884064566E+02 -.885133141E+02 -.886252726E+02 -.887423834E+02 -.888647216E+02 -.889923530E+02 -.891252969E+02 -.892634839E+02 -.894067032E+02 -.895545375E+02 -.897062788E+02 -.898608223E+02 -.900165281E+02 -.901710447E+02 -.903210838E+02 -.904621323E+02 -.905880905E+02 -.906908183E+02 -.907595751E+02 -.907803372E+02 -.907349850E+02 -.906003600E+02 -.903472151E+02 -.899391203E+02 -.893314456E+02 -.884706413E+02 -.872941852E+02 -.857317681E+02 -.837085710E+02 -.811518116E+02 -.780020474E+02 -.742308484E+02 -.698660257E+02 -.650239942E+02 -.599450769E+02 -.550205378E+02 -.507896445E+02 -.478745594E+02 -.468232300E+02 -.478753357E+02 -.507911986E+02 -.550228725E+02 -.599481964E+02 -.650279041E+02 -.698707331E+02 -.742363617E+02 -.780083767E+02 -.811589684E+02 -.837165685E+02 -.857406210E+02 -.873039100E+02 -.884812560E+02 -.893429700E+02 -.899515762E+02 -.903606258E+02 -.906147510E+02 -.907503838E+02 -.907967729E+02 -.907770791E+02 -.907094239E+02 -.906078328E+02 -.904830483E+02 -.903432121E+02 -.901944254E+02 -.900412018E+02 -.898868304E+02 -.897336619E+02 -.895833346E+02 -.894369502E+02 -.892952112E+02 -.891585267E+02 -.890270952E+02 -.889009688E+02 -.887801036E+02 -.886644002E+02 -.885537375E+02 -.884480021E+02 -.883471155E+02 -.882510625E+02 -.881599210E+02 -.880738982E+02 -.879933739E+02 -.879189558E+02 -.878515501E+02 -.877924533E+02 -.877434732E+02 -.877070857E+02 -.876866423E+02 -.876866423E+02
 -.877417559E+02 -.877417559E+02 -.877655268E+02 -.878079148E+02 -.878651070E+02 -.879343151E+02 -.880135354E+02 -.881013672E+02 -.881968748E+02 -.882994830E+02 -.884088976E+02 -.885250442E+02 -.886480213E+02 -.887780626E+02 -.889155054E+02 -.890607632E+02 -.892142978E+02 -.893765899E+02 -.895481037E+02 -.897292427E+02 -.899202918E+02 -.901213402E+02 -.903321776E+02 -.905521548E+02 -.907799954E+02 -.910135442E+02 -.912494307E+02 -.914826225E+02 -.917058346E+02 -.919087550E+02 -.920770359E+02 -.921909928E+02 -.922239490E+02 -.921401608E+02 -.918922788E+02 -.914183413E+02 -.906383945E+02 -.894510184E+02 -.877303733E+02 -.853249569E+02 -.820601861E+02 -.777483336E+02 -.722112957E+02 -.653239477E+02 -.570874457E+02 -.477399501E+02 -.379004385E+02 -.287071282E+02 -.218376876E+02 -.191784046E+02 -.218384893E+02 -.287087331E+02 -.379028497E+02 -.477431720E+02 -.570914844E+02 -.653288109E+02 -.722169925E+02 -.777548750E+02 -.820675844E+02 -.853332263E+02 -.877395299E+02 -.894610798E+02 -.906493804E+02 -.914302732E+02 -.919051802E+02 -.921540574E+02 -.922388684E+02 -.922069648E+02 -.920940926E+02 -.919269307E+02 -.917251658E+02 -.915031478E+02 -.912711910E+02 -.910365822E+02 -.908043554E+02 -.905778823E+02 -.903593188E+02 -.901499407E+02 -.899503960E+02 -.897608919E+02 -.895813335E+02 -.894114273E+02 -.892507571E+02 -.890988402E+02 -.889551698E+02 -.888192480E+02 -.886906118E+02 -.885688566E+02 -.884536579E+02 -.883447954E+02 -.882421802E+02 -.881458890E+02 -.880562075E+02 -.879736870E+02 -.878992189E+02 -.878341326E+02 -.877803254E+02 -.877404332E+02 -.877180562E+02 -.877180562E+02
 -.877681140E+02 -.877681140E+02 -.877935242E+02 -.878388908E+02 -.879001984E+02 -.879745326E+02 -.880598249E+02 -.881546599E+02 -.882581301E+02 -.883697269E+02 -.884892586E+02 -.886167897E+02 -.887525950E+02 -.888971250E+02 -.890509795E+02 -.892148859E+02 -.893896794E+02 -.895762830E+02 -.897756838E+02 -.899889016E+02 -.902169461E+02 -.904607554E+02 -.907211100E+02 -.909985086E+02 -.912929944E+02 -.916039096E+02 -.919295529E+02 -.922667035E+02 -.926099619E+02 -.929508423E+02 -.932765265E+02 -.935681617E+02 -.937985453E+02 -.939289924E+02 -.939051298E+02 -.936513010E+02 -.930632294E+02 -.919985999E+02 -.902653713E+02 -.876080908E+02 -.836935859E+02 -.780997719E+02 -.703160839E+02 -.597730626E+02 -.459345962E+02 -.285116421E+02 -.788789249E+01 0.141415577E+02 0.333394228E+02 0.423532448E+02 0.333386027E+02 0.141399157E+02 -.789035934E+01 -.285149387E+02 -.459387289E+02 -.597780394E+02 -.703219144E+02 -.781064678E+02 -.837011602E+02 -.876165585E+02 -.902747492E+02 -.920089068E+02 -.930744860E+02 -.936635302E+02 -.939183565E+02 -.939432437E+02 -.938138506E+02 -.935845527E+02 -.932940373E+02 -.929695094E+02 -.926298242E+02 -.922878023E+02 -.919519318E+02 -.916276144E+02 -.913180727E+02 -.910250094E+02 -.907490831E+02 -.904902505E+02 -.902480114E+02 -.900215824E+02 -.898100196E+02 -.896123047E+02 -.894274045E+02 -.892543127E+02 -.890920791E+02 -.889398303E+02 -.887967870E+02 -.886622781E+02 -.885357571E+02 -.884168197E+02 -.883052282E+02 -.882009423E+02 -.881041622E+02 -.880153850E+02 -.879354816E+02 -.878657989E+02 -.878082964E+02 -.877657265E+02 -.877418742E+02 -.877418742E+02
 -.877846035E+02 -.877846035E+02 -.878110442E+02 -.878582850E+02 -.879221859E+02 -.879997564E+02 -.880888904E+02 -.881881675E+02 -.882967031E+02 -.884140365E+02 -.885400487E+02 -.886749015E+02 -.888189932E+02 -.889729271E+02 -.891374889E+02 -.893136304E+02 -.895024567E+02 -.897052143E+02 -.899232781E+02 -.901581323E+02 -.904113424E+02 -.906845120E+02 -.909792161E+02 -.912969018E+02 -.916387390E+02 -.920054025E+02 -.923967552E+02 -.928113917E+02 -.932459847E+02 -.936943526E+02 -.941461339E+02 -.945849045E+02 -.949855048E+02 -.953102434E+02 -.955034960E+02 -.954840067E+02 -.951338875E+02 -.942828664E+02 -.926857035E+02 -.899898590E+02 -.856895057E+02 -.790612208E+02 -.690774461E+02 -.542999009E+02 -.327771651E+02 -.203698609E+01 0.405510511E+02 0.962697101E+02 0.160324672E+03 0.208411685E+03 0.160323840E+03 0.962680457E+02 0.405485505E+02 -.204032791E+01 -.327813547E+02 -.543049466E+02 -.690833579E+02 -.790680104E+02 -.856971867E+02 -.899984470E+02 -.926952159E+02 -.942933224E+02 -.951453087E+02 -.954964166E+02 -.955169205E+02 -.953247105E+02 -.950010449E+02 -.946015504E+02 -.941639211E+02 -.937133189E+02 -.932661705E+02 -.928328399E+02 -.924195112E+02 -.920295139E+02 -.916642556E+02 -.913238747E+02 -.910076973E+02 -.907145536E+02 -.904429952E+02 -.901914440E+02 -.899582907E+02 -.897419610E+02 -.895409570E+02 -.893538843E+02 -.891794681E+02 -.890165645E+02 -.888641676E+02 -.887214185E+02 -.885876141E+02 -.884622223E+02 -.883449013E+02 -.882355297E+02 -.881342476E+02 -.880415129E+02 -.879581797E+02 -.878856025E+02 -.878257767E+02 -.877815255E+02 -.877567481E+02 -.877567481E+02
 -.877902111E+02 -.877902111E+02 -.878170031E+02 -.878648833E+02 -.879296695E+02 -.880083458E+02 -.880987942E+02 -.881995932E+02 -.883098668E+02 -.884291721E+02 -.885574162E+02 -.886947959E+02 -.888417541E+02 -.889989492E+02 -.891672344E+02 -.893476431E+02 -.895413793E+02 -.897498087E+02 -.899744501E+02 -.902169613E+02 -.904791177E+02 -.907627769E+02 -.910698211E+02 -.914020690E+02 -.917611401E+02 -.921482523E+02 -.925639224E+02 -.930075295E+02 -.934766804E+02 -.939662949E+02 -.944672884E+02 -.949646791E+02 -.954348639E+02 -.958416905E+02 -.961307671E+02 -.962211639E+02 -.959932001E+02 -.952702397E+02 -.937911084E+02 -.911673906E+02 -.868154890E+02 -.798448272E+02 -.688663587E+02 -.516493745E+02 -.244760075E+02 0.191328188E+02 0.910482631E+02 0.214187801E+03 0.435084597E+03 0.852611007E+03 0.435083762E+03 0.214186129E+03 0.910457513E+02 0.191294620E+02 -.244802160E+02 -.516544430E+02 -.688722973E+02 -.798516479E+02 -.868232056E+02 -.911760186E+02 -.938006654E+02 -.952807453E+02 -.960046760E+02 -.962336339E+02 -.961442573E+02 -.958562294E+02 -.954504821E+02 -.949814099E+02 -.944851676E+02 -.939853608E+02 -.934969740E+02 -.930290942E+02 -.925868042E+02 -.921724995E+02 -.917868030E+02 -.914291995E+02 -.910984721E+02 -.907930012E+02 -.905109671E+02 -.902504841E+02 -.900096894E+02 -.897867984E+02 -.895801395E+02 -.893881744E+02 -.892095087E+02 -.890428994E+02 -.888872584E+02 -.887416583E+02 -.886053401E+02 -.884777252E+02 -.883584348E+02 -.882473182E+02 -.881444938E+02 -.880504054E+02 -.879659004E+02 -.878923353E+02 -.878317174E+02 -.877868934E+02 -.877618009E+02 -.877618009E+02
 -.877845842E+02 -.877845842E+02 -.878110239E+02 -.878582628E+02 -.879221611E+02 -.879997284E+02 -.880888590E+02 -.881881325E+02 -.882966643E+02 -.884139938E+02 -.885400022E+02 -.886748510E+02 -.888189387E+02 -.889728685E+02 -.891374263E+02 -.893135637E+02 -.895023859E+02 -.897051396E+02 -.899231996E+02 -.901580500E+02 -.904112565E+02 -.906844224E+02 -.909791230E+02 -.912968052E+02 -.916386390E+02 -.920052992E+02 -.923966487E+02 -.928112822E+02 -.932458722E+02 -.936942373E+02 -.941460159E+02 -.945847838E+02 -.949853817E+02 -.953101180E+02 -.955033683E+02 -.954838769E+02 -.951337557E+02 -.942827327E+02 -.926855681E+02 -.899897221E+02 -.856893673E+02 -.790610811E+02 -.690773054E+02 -.542997591E+02 -.327770225E+02 -.203684269E+01 0.405511951E+02 0.962698545E+02 0.160324816E+03 0.208411830E+03 0.160323985E+03 0.962681904E+02 0.405486949E+02 -.204018395E+01 -.327812114E+02 -.543048039E+02 -.690832161E+02 -.790678696E+02 -.856970472E+02 -.899983087E+02 -.926950790E+02 -.942931871E+02 -.951451752E+02 -.954962849E+02 -.955167908E+02 -.953245829E+02 -.950009195E+02 -.946014274E+02 -.941638005E+02 -.937132009E+02 -.932660553E+02 -.928327275E+02 -.924194018E+02 -.920294076E+02 -.916641524E+02 -.913237747E+02 -.910076007E+02 -.907144605E+02 -.904429057E+02 -.901913581E+02 -.899582086E+02 -.897418826E+02 -.895408825E+02 -.893538136E+02 -.891794015E+02 -.890165018E+02 -.888641090E+02 -.887213639E+02 -.885875636E+02 -.884621758E+02 -.883448587E+02 -.882354911E+02 -.881342127E+02 -.880414816E+02 -.879581517E+02 -.878855774E+02 -.878257542E+02 -.877815049E+02 -.877567285E+02 -.877567285E+02
 -.877680752E+02 -.877680752E+02 -.877934834E+02 -.878388462E+02 -.879001486E+02 -.879744766E+02 -.880597621E+02 -.881545898E+02 -.882580524E+02 -.883696414E+02 -.884891652E+02 -.886166884E+02 -.887524856E+02 -.888970075E+02 -.890508539E+02 -.892147522E+02 -.893895376E+02 -.895761333E+02 -.897755264E+02 -.899887366E+02 -.902167737E+02 -.904605758E+02 -.907209232E+02 -.909983149E+02 -.912927939E+02 -.916037025E+02 -.919293395E+02 -.922664839E+02 -.926097365E+02 -.929506112E+02 -.932762899E+02 -.935679199E+02 -.937982985E+02 -.939287408E+02 -.939048738E+02 -.936510407E+02 -.930629652E+02 -.919983320E+02 -.902651000E+02 -.876078164E+02 -.836933086E+02 -.780994920E+02 -.703158016E+02 -.597727784E+02 -.459343102E+02 -.285113547E+02 -.788760388E+01 0.141418471E+02 0.333397129E+02 0.423535351E+02 0.333388930E+02 0.141402058E+02 -.789006990E+01 -.285146501E+02 -.459384415E+02 -.597777534E+02 -.703216303E+02 -.781061856E+02 -.837008803E+02 -.876162813E+02 -.902744748E+02 -.920086357E+02 -.930742183E+02 -.936632662E+02 -.939180964E+02 -.939429878E+02 -.938135992E+02 -.935843061E+02 -.932937957E+02 -.929692730E+02 -.926295933E+02 -.922875770E+02 -.919517125E+02 -.916274012E+02 -.913178659E+02 -.910248091E+02 -.907488896E+02 -.904900639E+02 -.902478319E+02 -.900214102E+02 -.898098549E+02 -.896121475E+02 -.894272551E+02 -.892541712E+02 -.890919455E+02 -.889397047E+02 -.887966695E+02 -.886621688E+02 -.885356558E+02 -.884167266E+02 -.883051430E+02 -.882008649E+02 -.881040923E+02 -.880153222E+02 -.879354255E+02 -.878657488E+02 -.878082513E+02 -.877656851E+02 -.877418351E+02 -.877418351E+02
 -.877416972E+02 -.877416972E+02 -.877654650E+02 -.878078474E+02 -.878650320E+02 -.879342308E+02 -.880134408E+02 -.881012616E+02 -.881967578E+02 -.882993543E+02 -.884087571E+02 -.885248916E+02 -.886478566E+02 -.887778856E+02 -.889153162E+02 -.890605618E+02 -.892140844E+02 -.893763646E+02 -.895478667E+02 -.897289943E+02 -.899200322E+02 -.901210697E+02 -.903318964E+02 -.905518632E+02 -.907796936E+02 -.910132324E+02 -.912491094E+02 -.914822919E+02 -.917054951E+02 -.919084070E+02 -.920766796E+02 -.921906287E+02 -.922235774E+02 -.921397821E+02 -.918918933E+02 -.914179495E+02 -.906379967E+02 -.894506150E+02 -.877299648E+02 -.853245436E+02 -.820597685E+02 -.777479122E+02 -.722108707E+02 -.653235197E+02 -.570870151E+02 -.477395173E+02 -.379000040E+02 -.287066923E+02 -.218372509E+02 -.191779675E+02 -.218380522E+02 -.287082964E+02 -.379024139E+02 -.477427375E+02 -.570910517E+02 -.653283803E+02 -.722165646E+02 -.777544502E+02 -.820671631E+02 -.853328089E+02 -.877391168E+02 -.894606715E+02 -.906489773E+02 -.914298756E+02 -.919047886E+02 -.921536721E+02 -.922384899E+02 -.922065935E+02 -.920937287E+02 -.919265747E+02 -.917248180E+02 -.915028087E+02 -.912708608E+02 -.910362612E+02 -.908040439E+02 -.905775807E+02 -.903590273E+02 -.901496597E+02 -.899501258E+02 -.897606326E+02 -.895810854E+02 -.894111907E+02 -.892505321E+02 -.890986270E+02 -.889549686E+02 -.888190588E+02 -.886904349E+02 -.885686919E+02 -.884535055E+02 -.883446551E+02 -.882420518E+02 -.881457724E+02 -.880561022E+02 -.879735925E+02 -.878991344E+02 -.878340571E+02 -.877802575E+02 -.877403710E+02 -.877179972E+02 -.877179972E+02
 -.877070031E+02 -.877070031E+02 -.877286276E+02 -.877671224E+02 -.878189469E+02 -.878814867E+02 -.879528334E+02 -.880316181E+02 -.881168833E+02 -.882079850E+02 -.883045171E+02 -.884062520E+02 -.885130932E+02 -.886250353E+02 -.887421297E+02 -.888644517E+02 -.889920669E+02 -.891249949E+02 -.892631662E+02 -.894063703E+02 -.895541895E+02 -.897059162E+02 -.898604454E+02 -.900161371E+02 -.901706401E+02 -.903206659E+02 -.904617016E+02 -.905876474E+02 -.906903633E+02 -.907591085E+02 -.907798596E+02 -.907344970E+02 -.905998619E+02 -.903467074E+02 -.899386036E+02 -.893309203E+02 -.884701081E+02 -.872936445E+02 -.857312205E+02 -.837080170E+02 -.811512518E+02 -.780014824E+02 -.742302788E+02 -.698654520E+02 -.650234170E+02 -.599444967E+02 -.550199553E+02 -.507890602E+02 -.478739739E+02 -.468226440E+02 -.478747497E+02 -.507906133E+02 -.550222883E+02 -.599476140E+02 -.650273240E+02 -.698701560E+02 -.742357882E+02 -.780078072E+02 -.811584036E+02 -.837160090E+02 -.857400673E+02 -.873033627E+02 -.884807156E+02 -.893424370E+02 -.899510512E+02 -.903601094E+02 -.906142437E+02 -.907498860E+02 -.907962851E+02 -.907766019E+02 -.907089577E+02 -.906073781E+02 -.904826056E+02 -.903427818E+02 -.901940079E+02 -.900407976E+02 -.898864398E+02 -.897332853E+02 -.895829723E+02 -.894366027E+02 -.892948787E+02 -.891582095E+02 -.890267936E+02 -.889006831E+02 -.887798339E+02 -.886641467E+02 -.885535003E+02 -.884477813E+02 -.883469112E+02 -.882508744E+02 -.881597490E+02 -.880737419E+02 -.879932329E+02 -.879188292E+02 -.878514369E+02 -.877923522E+02 -.877433821E+02 -.877070023E+02 -.876865633E+02 -.876865633E+02
 -.876659102E+02 -.876659102E+02 -.876850173E+02 -.877189552E+02 -.877645138E+02 -.878192943E+02 -.878815146E+02 -.879498594E+02 -.880233657E+02 -.881013336E+02 -.881832560E+02 -.882687631E+02 -.883575760E+02 -.884494673E+02 -.885442252E+02 -.886416189E+02 -.887413632E+02 -.888430791E+02 -.889462493E+02 -.890501656E+02 -.891538645E+02 -.892560495E+02 -.893549950E+02 -.894484283E+02 -.895333857E+02 -.896060366E+02 -.896614721E+02 -.896934536E+02 -.896941179E+02 -.896536412E+02 -.895598652E+02 -.893979040E+02 -.891497564E+02 -.887939774E+02 -.883054871E+02 -.876556382E+02 -.868127196E+02 -.857431338E+02 -.844135628E+02 -.827944887E+02 -.808654533E+02 -.786223463E+02 -.760867238E+02 -.733165434E+02 -.704166329E+02 -.675456385E+02 -.649143508E+02 -.627690442E+02 -.613546659E+02 -.608592927E+02 -.613554098E+02 -.627705333E+02 -.649165877E+02 -.675486269E+02 -.704203778E+02 -.733210513E+02 -.760920025E+02 -.786284047E+02 -.808723019E+02 -.828021393E+02 -.844220286E+02 -.857524295E+02 -.868228615E+02 -.876666442E+02 -.883173764E+02 -.888067711E+02 -.891634770E+02 -.894125760E+02 -.895755146E+02 -.896702955E+02 -.897118067E+02 -.897122077E+02 -.896813239E+02 -.896270198E+02 -.895555350E+02 -.894717790E+02 -.893795823E+02 -.892819081E+02 -.891810271E+02 -.890786617E+02 -.889761031E+02 -.888743069E+02 -.887739699E+02 -.886755932E+02 -.885795333E+02 -.884860448E+02 -.883953169E+02 -.883075051E+02 -.882227617E+02 -.881412651E+02 -.880632517E+02 -.879890513E+02 -.879191296E+02 -.878541396E+02 -.877949877E+02 -.877429173E+02 -.876996175E+02 -.876673648E+02 -.876492075E+02 -.876492075E+02
 -.876205054E+02 -.876205054E+02 -.876368578E+02 -.876658216E+02 -.877045618E+02 -.877509312E+02 -.878033034E+02 -.878604430E+02 -.879214057E+02 -.879854595E+02 -.880520230E+02 -.881206138E+02 -.881908065E+02 -.882621955E+02 -.883343605E+02 -.884068337E+02 -.884790651E+02 -.885503860E+02 -.886199679E+02 -.886867752E+02 -.887495105E+02 -.888065503E+02 -.888558693E+02 -.888949522E+02 -.889206903E+02 -.889292643E+02 -.889160107E+02 -.888752755E+02 -.888002584E+02 -.886828560E+02 -.885135159E+02 -.882811244E+02 -.879729566E+02 -.875747337E+02 -.870708467E+02 -.864448242E+02 -.856801405E+02 -.847614730E+02 -.836765211E+02 -.824184780E+02 -.809891787E+02 -.794028252E+02 -.776899689E+02 -.759011145E+02 -.741089144E+02 -.724075238E+02 -.709075033E+02 -.697250082E+02 -.689653123E+02 -.687032163E+02 -.689660186E+02 -.697264218E+02 -.709096266E+02 -.724103600E+02 -.741124680E+02 -.759053911E+02 -.776949752E+02 -.794085693E+02 -.809956695E+02 -.824257259E+02 -.836845377E+02 -.847702710E+02 -.856897341E+02 -.864552288E+02 -.870820790E+02 -.875868119E+02 -.879859001E+02 -.882949541E+02 -.885282540E+02 -.886985261E+02 -.888168854E+02 -.888928855E+02 -.889346309E+02 -.889489229E+02 -.889414159E+02 -.889167738E+02 -.888788157E+02 -.888306490E+02 -.887747872E+02 -.887132524E+02 -.886476629E+02 -.885793086E+02 -.885092146E+02 -.884381947E+02 -.883668974E+02 -.882958453E+02 -.882254694E+02 -.881561406E+02 -.880881987E+02 -.880219818E+02 -.879578565E+02 -.878962515E+02 -.878376971E+02 -.877828723E+02 -.877326631E+02 -.876882373E+02 -.876511395E+02 -.876234141E+02 -.876077652E+02 -.876077652E+02
 -.875728602E+02 -.875728602E+02 -.875863531E+02 -.876101672E+02 -.876418727E+02 -.876796015E+02 -.877219085E+02 -.877676641E+02 -.878159700E+02 -.878660926E+02 -.879174101E+02 -.879693678E+02 -.880214415E+02 -.880731045E+02 -.881237968E+02 -.881728962E+02 -.882196882E+02 -.882633346E+02 -.883028399E+02 -.883370130E+02 -.883644257E+02 -.883833656E+02 -.883917837E+02 -.883872361E+02 -.883668211E+02 -.883271126E+02 -.882640916E+02 -.881730807E+02 -.880486871E+02 -.878847632E+02 -.876743971E+02 -.874099507E+02 -.870831668E+02 -.866853731E+02 -.862078167E+02 -.856421667E+02 -.849812219E+02 -.842198561E+02 -.833562170E+02 -.823931614E+02 -.813398589E+02 -.802134162E+02 -.790402731E+02 -.778570115E+02 -.767101136E+02 -.756541813E+02 -.747482287E+02 -.740499866E+02 -.736087338E+02 -.734579113E+02 -.736093973E+02 -.740513146E+02 -.747502231E+02 -.756568449E+02 -.767134501E+02 -.778610257E+02 -.790449708E+02 -.802188039E+02 -.813459444E+02 -.823999532E+02 -.833637250E+02 -.842280910E+02 -.849901953E+02 -.856518915E+02 -.862183068E+02 -.866966435E+02 -.870952336E+02 -.874228308E+02 -.876881087E+02 -.878993255E+02 -.880641201E+02 -.881894053E+02 -.882813294E+02 -.883452858E+02 -.883859520E+02 -.884073469E+02 -.884128961E+02 -.884054999E+02 -.883876000E+02 -.883612422E+02 -.883281341E+02 -.882896969E+02 -.882471120E+02 -.882013621E+02 -.881532675E+02 -.881035189E+02 -.880527068E+02 -.880013488E+02 -.879499161E+02 -.878988593E+02 -.878486361E+02 -.877997411E+02 -.877527408E+02 -.877083142E+02 -.876673041E+02 -.876307797E+02 -.876001178E+02 -.875771057E+02 -.875640751E+02 -.875640751E+02
 -.875248796E+02 -.875248796E+02 -.875355256E+02 -.875542282E+02 -.875789773E+02 -.876082009E+02 -.876406551E+02 -.876753389E+02 -.877114262E+02 -.877482128E+02 -.877850721E+02 -.878214195E+02 -.878566812E+02 -.878902674E+02 -.879215465E+02 -.879498218E+02 -.879743070E+02 -.879941022E+02 -.880081679E+02 -.880152988E+02 -.880140943E+02 -.880029289E+02 -.879799199E+02 -.879428961E+02 -.878893657E+02 -.878164883E+02 -.877210515E+02 -.875994577E+02 -.874477262E+02 -.872615164E+02 -.870361836E+02 -.867668752E+02 -.864486831E+02 -.860768639E+02 -.856471421E+02 -.851561094E+02 -.846017268E+02 -.839839292E+02 -.833053147E+02 -.825718830E+02 -.817937517E+02 -.809857519E+02 -.801677625E+02 -.793646172E+02 -.786054130E+02 -.779220822E+02 -.773471847E+02 -.769110349E+02 -.766384912E+02 -.765459391E+02 -.766391078E+02 -.769122687E+02 -.773490373E+02 -.779245559E+02 -.786085108E+02 -.793683429E+02 -.801721208E+02 -.809907481E+02 -.817993918E+02 -.825781741E+02 -.833122646E+02 -.839915462E+02 -.846100203E+02 -.851650895E+02 -.856568197E+02 -.860872506E+02 -.864597914E+02 -.867787181E+02 -.870487751E+02 -.872748710E+02 -.874618588E+02 -.876143839E+02 -.877367871E+02 -.878330492E+02 -.879067677E+02 -.879611545E+02 -.879990491E+02 -.880229417E+02 -.880350013E+02 -.880371073E+02 -.880308806E+02 -.880177155E+02 -.879988090E+02 -.879751889E+02 -.879477400E+02 -.879172284E+02 -.878843246E+02 -.878496252E+02 -.878136746E+02 -.877769869E+02 -.877400689E+02 -.877034455E+02 -.876676886E+02 -.876334515E+02 -.876015104E+02 -.875728162E+02 -.875485597E+02 -.875302551E+02 -.875198466E+02 -.875198466E+02
 -.874781955E+02 -.874781955E+02 -.874861048E+02 -.874999086E+02 -.875180172E+02 -.875391612E+02 -.875623105E+02 -.875866096E+02 -.876113272E+02 -.876358151E+02 -.876594746E+02 -.876817289E+02 -.877019989E+02 -.877196825E+02 -.877341346E+02 -.877446497E+02 -.877504437E+02 -.877506373E+02 -.877442381E+02 -.877301238E+02 -.877070248E+02 -.876735082E+02 -.876279619E+02 -.875685819E+02 -.874933627E+02 -.874000932E+02 -.872863608E+02 -.871495664E+02 -.869869544E+02 -.867956620E+02 -.865727940E+02 -.863155270E+02 -.860212511E+02 -.856877525E+02 -.853134419E+02 -.848976287E+02 -.844408380E+02 -.839451587E+02 -.834146030E+02 -.828554454E+02 -.822764965E+02 -.816892538E+02 -.811078649E+02 -.805488343E+02 -.800304199E+02 -.795716961E+02 -.791913075E+02 -.789060102E+02 -.787291656E+02 -.786694097E+02 -.787297316E+02 -.789071428E+02 -.791930078E+02 -.795739659E+02 -.800332615E+02 -.805522504E+02 -.811118592E+02 -.816938301E+02 -.822816594E+02 -.828612002E+02 -.834209553E+02 -.839521147E+02 -.844484046E+02 -.849058132E+02 -.853222520E+02 -.856971966E+02 -.860313379E+02 -.863262657E+02 -.865841941E+02 -.868077334E+02 -.869997069E+02 -.871630103E+02 -.873005059E+02 -.874149494E+02 -.875089392E+02 -.875848872E+02 -.876450032E+02 -.876912910E+02 -.877255523E+02 -.877493959E+02 -.877642506E+02 -.877713802E+02 -.877718997E+02 -.877667917E+02 -.877569231E+02 -.877430615E+02 -.877258913E+02 -.877060300E+02 -.876840444E+02 -.876604677E+02 -.876358174E+02 -.876106157E+02 -.875854119E+02 -.875608097E+02 -.875374992E+02 -.875162976E+02 -.874981985E+02 -.874844360E+02 -.874765648E+02 -.874765648E+02
 -.874341089E+02 -.874341089E+02 -.874394655E+02 -.874487146E+02 -.874606744E+02 -.874743752E+02 -.874890046E+02 -.875038635E+02 -.875183310E+02 -.875318361E+02 -.875438338E+02 -.875537854E+02 -.875611415E+02 -.875653267E+02 -.875657264E+02 -.875616741E+02 -.875524397E+02 -.875372189E+02 -.875151226E+02 -.874851678E+02 -.874462695E+02 -.873972342E+02 -.873367556E+02 -.872634141E+02 -.871756801E+02 -.870719236E+02 -.869504314E+02 -.868094337E+02 -.866471430E+02 -.864618075E+02 -.862517815E+02 -.860156155E+02 -.857521669E+02 -.854607336E+02 -.851412082E+02 -.847942505E+02 -.844214712E+02 -.840256163E+02 -.836107369E+02 -.831823230E+02 -.827473775E+02 -.823143996E+02 -.818932518E+02 -.814948847E+02 -.811309079E+02 -.808130119E+02 -.805522705E+02 -.803583804E+02 -.802389191E+02 -.801987164E+02 -.802394320E+02 -.803594066E+02 -.805538107E+02 -.808150673E+02 -.811334801E+02 -.814979756E+02 -.818968636E+02 -.823185351E+02 -.827520396E+02 -.831875152E+02 -.836164627E+02 -.840318799E+02 -.844282767E+02 -.848016026E+02 -.851491116E+02 -.854691933E+02 -.857611881E+02 -.860252035E+02 -.862619415E+02 -.864725447E+02 -.866584625E+02 -.868213403E+02 -.869629296E+02 -.870850171E+02 -.871893718E+02 -.872777060E+02 -.873516482E+02 -.874127260E+02 -.874623567E+02 -.875018435E+02 -.875323760E+02 -.875550343E+02 -.875707951E+02 -.875805396E+02 -.875850621E+02 -.875850800E+02 -.875812436E+02 -.875741474E+02 -.875643409E+02 -.875523406E+02 -.875386437E+02 -.875237425E+02 -.875081406E+02 -.874923732E+02 -.874770305E+02 -.874627855E+02 -.874504308E+02 -.874409219E+02 -.874354341E+02 -.874354341E+02
 -.873935729E+02 -.873935729E+02 -.873966117E+02 -.874017392E+02 -.874081584E+02 -.874151873E+02 -.874222279E+02 -.874287411E+02 -.874342258E+02 -.874382019E+02 -.874401962E+02 -.874397294E+02 -.874363060E+02 -.874294048E+02 -.874184702E+02 -.874029052E+02 -.873820644E+02 -.873552482E+02 -.873216985E+02 -.872805948E+02 -.872310524E+02 -.871721224E+02 -.871027945E+02 -.870220028E+02 -.869286363E+02 -.868215536E+02 -.866996046E+02 -.865616591E+02 -.864066443E+02 -.862335915E+02 -.860416935E+02 -.858303733E+02 -.855993637E+02 -.853487963E+02 -.850792991E+02 -.847920970E+02 -.844891108E+02 -.841730470E+02 -.838474662E+02 -.835168218E+02 -.831864522E+02 -.828625160E+02 -.825518585E+02 -.822618022E+02 -.819998627E+02 -.817733978E+02 -.815892126E+02 -.814531501E+02 -.813697078E+02 -.813417230E+02 -.813701657E+02 -.814540663E+02 -.815905874E+02 -.817752318E+02 -.820021567E+02 -.822645573E+02 -.825550757E+02 -.828661968E+02 -.831905981E+02 -.835214344E+02 -.838525472E+02 -.841785981E+02 -.844951341E+02 -.847985943E+02 -.850862723E+02 -.853562472E+02 -.856072939E+02 -.858387844E+02 -.860505867E+02 -.862429677E+02 -.864165039E+02 -.865720019E+02 -.867104298E+02 -.868328594E+02 -.869404198E+02 -.870342599E+02 -.871155192E+02 -.871853071E+02 -.872446869E+02 -.872946661E+02 -.873361900E+02 -.873701391E+02 -.873973289E+02 -.874185114E+02 -.874343785E+02 -.874455663E+02 -.874526609E+02 -.874562040E+02 -.874567002E+02 -.874546243E+02 -.874504303E+02 -.874445605E+02 -.874374565E+02 -.874295724E+02 -.874213889E+02 -.874134322E+02 -.874062954E+02 -.874006658E+02 -.873973584E+02 -.873973584E+02
 -.873572088E+02 -.873572088E+02 -.873581951E+02 -.873596846E+02 -.873612348E+02 -.873624324E+02 -.873628840E+02 -.873622076E+02 -.873600244E+02 -.873559525E+02 -.873496005E+02 -.873405615E+02 -.873284087E+02 -.873126905E+02 -.872929266E+02 -.872686047E+02 -.872391779E+02 -.872040627E+02 -.871626382E+02 -.871142466E+02 -.870581949E+02 -.869937591E+02 -.869201899E+02 -.868367221E+02 -.867425867E+02 -.866370275E+02 -.865193212E+02 -.863888037E+02 -.862449014E+02 -.860871679E+02 -.859153272E+02 -.857293223E+02 -.855293682E+02 -.853160085E+02 -.850901726E+02 -.848532313E+02 -.846070456E+02 -.843540044E+02 -.840970444E+02 -.838396473E+02 -.835858056E+02 -.833399550E+02 -.831068654E+02 -.828914945E+02 -.826988032E+02 -.825335431E+02 -.824000278E+02 -.823019054E+02 -.822419517E+02 -.822219040E+02 -.822423538E+02 -.823027098E+02 -.824012343E+02 -.825351519E+02 -.827008145E+02 -.828939084E+02 -.831096819E+02 -.833431743E+02 -.835894278E+02 -.838436722E+02 -.841014721E+02 -.843588345E+02 -.846122777E+02 -.848588648E+02 -.850962067E+02 -.853224420E+02 -.855361997E+02 -.857365496E+02 -.859229478E+02 -.860951787E+02 -.862532986E+02 -.863975825E+02 -.865284759E+02 -.866465514E+02 -.867524716E+02 -.868469583E+02 -.869307660E+02 -.870046618E+02 -.870694085E+02 -.871257527E+02 -.871744154E+02 -.872160862E+02 -.872514189E+02 -.872810299E+02 -.873054975E+02 -.873253627E+02 -.873411311E+02 -.873532755E+02 -.873622389E+02 -.873684387E+02 -.873722712E+02 -.873741163E+02 -.873743435E+02 -.873733185E+02 -.873714100E+02 -.873689988E+02 -.873664871E+02 -.873643101E+02 -.873629496E+02 -.873629496E+02
 -.873253441E+02 -.873253441E+02 -.873245553E+02 -.873229098E+02 -.873202829E+02 -.873165062E+02 -.873113757E+02 -.873046585E+02 -.872960954E+02 -.872854036E+02 -.872722771E+02 -.872563870E+02 -.872373815E+02 -.872148852E+02 -.871884991E+02 -.871578001E+02 -.871223414E+02 -.870816535E+02 -.870352460E+02 -.869826101E+02 -.869232227E+02 -.868565522E+02 -.867820661E+02 -.866992401E+02 -.866075706E+02 -.865065897E+02 -.863958824E+02 -.862751083E+02 -.861440255E+02 -.860025179E+02 -.858506256E+02 -.856885775E+02 -.855168248E+02 -.853360749E+02 -.851473234E+02 -.849518822E+02 -.847514001E+02 -.845478748E+02 -.843436505E+02 -.841414006E+02 -.839440899E+02 -.837549170E+02 -.835772339E+02 -.834144457E+02 -.832698919E+02 -.831467160E+02 -.830477300E+02 -.829752837E+02 -.829311490E+02 -.829164282E+02 -.829314952E+02 -.829759759E+02 -.830487679E+02 -.831480993E+02 -.832716200E+02 -.834165179E+02 -.835796493E+02 -.837576746E+02 -.839471884E+02 -.841448385E+02 -.843474259E+02 -.845519856E+02 -.847558438E+02 -.849566559E+02 -.851524237E+02 -.853414979E+02 -.855225661E+02 -.856946319E+02 -.858569872E+02 -.860091799E+02 -.861509803E+02 -.862823471E+02 -.864033952E+02 -.865143653E+02 -.866155963E+02 -.867075014E+02 -.867905469E+02 -.868652344E+02 -.869320858E+02 -.869916315E+02 -.870444005E+02 -.870909131E+02 -.871316752E+02 -.871671744E+02 -.871978772E+02 -.872242275E+02 -.872466457E+02 -.872655290E+02 -.872812515E+02 -.872941653E+02 -.873046018E+02 -.873128725E+02 -.873192704E+02 -.873240711E+02 -.873275333E+02 -.873298990E+02 -.873313924E+02 -.873322180E+02 -.873325560E+02 -.873325560E+02
 -.872980624E+02 -.872980624E+02 -.872957742E+02 -.872914906E+02 -.872853657E+02 -.872774479E+02 -.872677047E+02 -.872560399E+02 -.872423068E+02 -.872263177E+02 -.872078508E+02 -.871866548E+02 -.871624534E+02 -.871349472E+02 -.871038172E+02 -.870687262E+02 -.870293218E+02 -.869852388E+02 -.869361027E+02 -.868815335E+02 -.868211506E+02 -.867545796E+02 -.866814589E+02 -.866014493E+02 -.865142444E+02 -.864195831E+02 -.863172640E+02 -.862071610E+02 -.860892417E+02 -.859635864E+02 -.858304083E+02 -.856900744E+02 -.855431258E+02 -.853902971E+02 -.852325327E+02 -.850709986E+02 -.849070899E+02 -.847424291E+02 -.845788562E+02 -.844184079E+02 -.842632845E+02 -.841158054E+02 -.839783511E+02 -.838532957E+02 -.837429303E+02 -.836493812E+02 -.835745285E+02 -.835199280E+02 -.834867444E+02 -.834756988E+02 -.834870352E+02 -.835205092E+02 -.835753996E+02 -.836505414E+02 -.837443784E+02 -.838550303E+02 -.839803704E+02 -.841181073E+02 -.842658666E+02 -.844212671E+02 -.845819893E+02 -.847458322E+02 -.849107586E+02 -.850749279E+02 -.852367170E+02 -.853947303E+02 -.855478006E+02 -.856949829E+02 -.858355417E+02 -.859689348E+02 -.860947941E+02 -.862129051E+02 -.863231862E+02 -.864256685E+02 -.865204762E+02 -.866078093E+02 -.866879269E+02 -.867611337E+02 -.868277667E+02 -.868881855E+02 -.869427625E+02 -.869918764E+02 -.870359052E+02 -.870752220E+02 -.871101911E+02 -.871411648E+02 -.871684811E+02 -.871924623E+02 -.872134126E+02 -.872316174E+02 -.872473413E+02 -.872608266E+02 -.872722902E+02 -.872819203E+02 -.872898712E+02 -.872962566E+02 -.873011391E+02 -.873045166E+02 -.873063032E+02 -.873063032E+02
 -.872752565E+02 -.872752565E+02 -.872717330E+02 -.872652844E+02 -.872563034E+02 -.872450268E+02 -.872315721E+02 -.872159656E+02 -.871981627E+02 -.871780639E+02 -.871555261E+02 -.871303716E+02 -.871023951E+02 -.870713692E+02 -.870370488E+02 -.869991752E+02 -.869574801E+02 -.869116889E+02 -.868615255E+02 -.868067166E+02 -.867469965E+02 -.866821137E+02 -.866118371E+02 -.865359641E+02 -.864543296E+02 -.863668151E+02 -.862733605E+02 -.861739753E+02 -.860687512E+02 -.859578752E+02 -.858416427E+02 -.857204703E+02 -.855949071E+02 -.854656453E+02 -.853335270E+02 -.851995485E+02 -.850648594E+02 -.849307570E+02 -.847986740E+02 -.846701589E+02 -.845468502E+02 -.844304426E+02 -.843226464E+02 -.842251418E+02 -.841395288E+02 -.840672756E+02 -.840096678E+02 -.839677610E+02 -.839423410E+02 -.839338920E+02 -.839425776E+02 -.839682338E+02 -.840103760E+02 -.840682179E+02 -.841407036E+02 -.842265470E+02 -.843242794E+02 -.844323004E+02 -.845489292E+02 -.846724549E+02 -.848011824E+02 -.849334725E+02 -.850677759E+02 -.852026593E+02 -.853368246E+02 -.854691213E+02 -.855985522E+02 -.857242741E+02 -.858455939E+02 -.859619612E+02 -.860729583E+02 -.861782884E+02 -.862777629E+02 -.863712887E+02 -.864588547E+02 -.865405193E+02 -.866163991E+02 -.866866576E+02 -.867514955E+02 -.868111422E+02 -.868658478E+02 -.869158765E+02 -.869615009E+02 -.870029971E+02 -.870406404E+02 -.870747013E+02 -.871054429E+02 -.871331172E+02 -.871579626E+02 -.871802001E+02 -.872000305E+02 -.872176291E+02 -.872331407E+02 -.872466720E+02 -.872582818E+02 -.872679680E+02 -.872756500E+02 -.872811456E+02 -.872841390E+02 -.872841390E+02
 -.872566811E+02 -.872566811E+02 -.872521674E+02 -.872439908E+02 -.872327436E+02 -.872188214E+02 -.872024705E+02 -.871838234E+02 -.871629258E+02 -.871397568E+02 -.871142444E+02 -.870862778E+02 -.870557163E+02 -.870223970E+02 -.869861405E+02 -.869467568E+02 -.869040494E+02 -.868578200E+02 -.868078732E+02 -.867540207E+02 -.866960865E+02 -.866339125E+02 -.865673636E+02 -.864963352E+02 -.864207591E+02 -.863406119E+02 -.862559222E+02 -.861667797E+02 -.860733432E+02 -.859758493E+02 -.858746203E+02 -.857700717E+02 -.856627187E+02 -.855531802E+02 -.854421816E+02 -.853305543E+02 -.852192320E+02 -.851092435E+02 -.850017009E+02 -.848977838E+02 -.847987190E+02 -.847057557E+02 -.846201372E+02 -.845430699E+02 -.844756900E+02 -.844190304E+02 -.843739883E+02 -.843412957E+02 -.843214947E+02 -.843149184E+02 -.843216790E+02 -.843416638E+02 -.843745392E+02 -.844197625E+02 -.844766012E+02 -.845441575E+02 -.846213979E+02 -.847071857E+02 -.848003139E+02 -.848995384E+02 -.850036093E+02 -.851112991E+02 -.852214275E+02 -.853328814E+02 -.854446312E+02 -.855557421E+02 -.856653818E+02 -.857728238E+02 -.858774479E+02 -.859787378E+02 -.860762766E+02 -.861697404E+02 -.862588914E+02 -.863435690E+02 -.864236821E+02 -.864992003E+02 -.865701454E+02 -.866365838E+02 -.866986188E+02 -.867563840E+02 -.868100366E+02 -.868597519E+02 -.869057183E+02 -.869481323E+02 -.869871947E+02 -.870231061E+02 -.870560639E+02 -.870862577E+02 -.871138658E+02 -.871390508E+02 -.871619542E+02 -.871826901E+02 -.872013373E+02 -.872179288E+02 -.872324382E+02 -.872447621E+02 -.872546964E+02 -.872619050E+02 -.872658783E+02 -.872658783E+02
 -.872419984E+02 -.872419984E+02 -.872367162E+02 -.872272058E+02 -.872142212E+02 -.871982889E+02 -.871797625E+02 -.871588644E+02 -.871357174E+02 -.871103690E+02 -.870828095E+02 -.870529867E+02 -.870208163E+02 -.869861916E+02 -.869489900E+02 -.869090792E+02 -.868663227E+02 -.868205841E+02 -.867717322E+02 -.867196451E+02 -.866642147E+02 -.866053515E+02 -.865429895E+02 -.864770913E+02 -.864076534E+02 -.863347121E+02 -.862583486E+02 -.861786954E+02 -.860959415E+02 -.860103378E+02 -.859222019E+02 -.858319221E+02 -.857399604E+02 -.856468536E+02 -.855532136E+02 -.854597246E+02 -.853671390E+02 -.852762695E+02 -.851879802E+02 -.851031728E+02 -.850227720E+02 -.849477072E+02 -.848788930E+02 -.848172074E+02 -.847634698E+02 -.847184194E+02 -.846826938E+02 -.846568106E+02 -.846411516E+02 -.846359505E+02 -.846412860E+02 -.846570789E+02 -.846830946E+02 -.847189510E+02 -.847641296E+02 -.848179923E+02 -.848797992E+02 -.849487302E+02 -.850239065E+02 -.851044128E+02 -.851893190E+02 -.852776994E+02 -.853686515E+02 -.854613103E+02 -.855548620E+02 -.856485533E+02 -.857416987E+02 -.858336853E+02 -.859239749E+02 -.860121043E+02 -.860976838E+02 -.861803944E+02 -.862599836E+02 -.863362609E+02 -.864090923E+02 -.864783947E+02 -.865441307E+02 -.866063022E+02 -.866649453E+02 -.867201250E+02 -.867719303E+02 -.868204692E+02 -.868658647E+02 -.869082501E+02 -.869477655E+02 -.869845537E+02 -.870187560E+02 -.870505085E+02 -.870799372E+02 -.871071527E+02 -.871322439E+02 -.871552706E+02 -.871762530E+02 -.871951595E+02 -.872118902E+02 -.872262550E+02 -.872379457E+02 -.872464983E+02 -.872512440E+02 -.872512440E+02
 -.872308171E+02 -.872308171E+02 -.872249631E+02 -.872144667E+02 -.872002094E+02 -.871828219E+02 -.871627446E+02 -.871402738E+02 -.871155967E+02 -.870888184E+02 -.870599821E+02 -.870290853E+02 -.869960921E+02 -.869609432E+02 -.869235632E+02 -.868838677E+02 -.868417687E+02 -.867971790E+02 -.867500172E+02 -.867002118E+02 -.866477049E+02 -.865924563E+02 -.865344477E+02 -.864736866E+02 -.864102104E+02 -.863440904E+02 -.862754357E+02 -.862043975E+02 -.861311721E+02 -.860560043E+02 -.859791904E+02 -.859010793E+02 -.858220742E+02 -.857426322E+02 -.856632626E+02 -.855845242E+02 -.855070206E+02 -.854313941E+02 -.853583170E+02 -.852884826E+02 -.852225928E+02 -.851613457E+02 -.851054215E+02 -.850554675E+02 -.850120833E+02 -.849758060E+02 -.849470963E+02 -.849263268E+02 -.849137710E+02 -.849095962E+02 -.849138584E+02 -.849265008E+02 -.849473556E+02 -.849761484E+02 -.850125062E+02 -.850559673E+02 -.851059939E+02 -.851619857E+02 -.852232945E+02 -.852892394E+02 -.853591214E+02 -.854322375E+02 -.855078938E+02 -.855854167E+02 -.856641631E+02 -.857435281E+02 -.858229519E+02 -.859019238E+02 -.859799856E+02 -.860567327E+02 -.861318147E+02 -.862049342E+02 -.862758446E+02 -.863443481E+02 -.864102922E+02 -.864735663E+02 -.865340977E+02 -.865918476E+02 -.866468078E+02 -.866989959E+02 -.867484518E+02 -.867952341E+02 -.868394161E+02 -.868810822E+02 -.869203244E+02 -.869572384E+02 -.869919198E+02 -.870244594E+02 -.870549387E+02 -.870834238E+02 -.871099585E+02 -.871345552E+02 -.871571840E+02 -.871777583E+02 -.871961160E+02 -.872119951E+02 -.872250021E+02 -.872345698E+02 -.872399022E+02 -.872399022E+02
 -.872227235E+02 -.872227235E+02 -.872164686E+02 -.872052877E+02 -.871901584E+02 -.871717915E+02 -.871506953E+02 -.871272249E+02 -.871016195E+02 -.870740311E+02 -.870445469E+02 -.870132058E+02 -.869800117E+02 -.869449444E+02 -.869079672E+02 -.868690341E+02 -.868280955E+02 -.867851027E+02 -.867400121E+02 -.866927894E+02 -.866434129E+02 -.865918769E+02 -.865381948E+02 -.864824027E+02 -.864245621E+02 -.863647626E+02 -.863031252E+02 -.862398044E+02 -.861749905E+02 -.861089116E+02 -.860418344E+02 -.859740654E+02 -.859059505E+02 -.858378738E+02 -.857702565E+02 -.857035527E+02 -.856382464E+02 -.855748456E+02 -.855138756E+02 -.854558722E+02 -.854013725E+02 -.853509056E+02 -.853049828E+02 -.852640871E+02 -.852286629E+02 -.851991063E+02 -.851757552E+02 -.851588817E+02 -.851486853E+02 -.851452874E+02 -.851487287E+02 -.851589678E+02 -.851758825E+02 -.851992725E+02 -.852288650E+02 -.852643213E+02 -.853052445E+02 -.853511893E+02 -.854016720E+02 -.854561804E+02 -.855141843E+02 -.855751458E+02 -.856385282E+02 -.857038050E+02 -.857704671E+02 -.858380297E+02 -.859060370E+02 -.859740671E+02 -.860417343E+02 -.861086914E+02 -.861746307E+02 -.862392840E+02 -.863024218E+02 -.863638523E+02 -.864234198E+02 -.864810020E+02 -.865365078E+02 -.865898748E+02 -.866410665E+02 -.866900688E+02 -.867368880E+02 -.867815467E+02 -.868240817E+02 -.868645403E+02 -.869029771E+02 -.869394506E+02 -.869740193E+02 -.870067370E+02 -.870376485E+02 -.870667825E+02 -.870941446E+02 -.871197079E+02 -.871434004E+02 -.871650897E+02 -.871845629E+02 -.872015001E+02 -.872154400E+02 -.872257349E+02 -.872314910E+02 -.872314910E+02
 -.872173043E+02 -.872173043E+02 -.872107948E+02 -.871991863E+02 -.871835250E+02 -.871645801E+02 -.871429108E+02 -.871189170E+02 -.870928786E+02 -.870649850E+02 -.870353584E+02 -.870040711E+02 -.869711593E+02 -.869366342E+02 -.869004901E+02 -.868627113E+02 -.868232780E+02 -.867821706E+02 -.867393738E+02 -.866948804E+02 -.866486937E+02 -.866008314E+02 -.865513274E+02 -.865002343E+02 -.864476263E+02 -.863936006E+02 -.863382796E+02 -.862818124E+02 -.862243760E+02 -.861661765E+02 -.861074493E+02 -.860484590E+02 -.859894991E+02 -.859308905E+02 -.858729794E+02 -.858161346E+02 -.857607443E+02 -.857072112E+02 -.856559478E+02 -.856073705E+02 -.855618935E+02 -.855199215E+02 -.854818425E+02 -.854480212E+02 -.854187910E+02 -.853944474E+02 -.853752419E+02 -.853613762E+02 -.853529976E+02 -.853501958E+02 -.853530005E+02 -.853613813E+02 -.853752475E+02 -.853944512E+02 -.854187897E+02 -.854480110E+02 -.854818184E+02 -.855198778E+02 -.855618238E+02 -.856072672E+02 -.856558023E+02 -.857070143E+02 -.857604856E+02 -.858158027E+02 -.858725616E+02 -.859303733E+02 -.859888676E+02 -.860476971E+02 -.861065398E+02 -.861651009E+02 -.862231143E+02 -.862803435E+02 -.863365809E+02 -.863916483E+02 -.864453953E+02 -.864976983E+02 -.865484591E+02 -.865976029E+02 -.866450763E+02 -.866908457E+02 -.867348941E+02 -.867772196E+02 -.868178324E+02 -.868567521E+02 -.868940051E+02 -.869296208E+02 -.869636285E+02 -.869960525E+02 -.870269075E+02 -.870561919E+02 -.870838800E+02 -.871099124E+02 -.871341829E+02 -.871565225E+02 -.871766780E+02 -.871942844E+02 -.872088288E+02 -.872196030E+02 -.872256419E+02 -.872256419E+02
 -.872141636E+02 -.872141636E+02 -.872075224E+02 -.871957017E+02 -.871797922E+02 -.871606027E+02 -.871387280E+02 -.871146007E+02 -.870885309E+02 -.870607366E+02 -.870313670E+02 -.870005208E+02 -.869682597E+02 -.869346194E+02 -.868996184E+02 -.868632644E+02 -.868255604E+02 -.867865083E+02 -.867461136E+02 -.867043878E+02 -.866613518E+02 -.866170380E+02 -.865714923E+02 -.865247763E+02 -.864769691E+02 -.864281684E+02 -.863784920E+02 -.863280785E+02 -.862770887E+02 -.862257049E+02 -.861741320E+02 -.861225963E+02 -.860713450E+02 -.860206447E+02 -.859707797E+02 -.859220495E+02 -.858747658E+02 -.858292492E+02 -.857858251E+02 -.857448193E+02 -.857065532E+02 -.856713391E+02 -.856394746E+02 -.856112375E+02 -.855868808E+02 -.855666279E+02 -.855506680E+02 -.855391525E+02 -.855321918E+02 -.855298528E+02 -.855321578E+02 -.855390838E+02 -.855505628E+02 -.855664838E+02 -.855866946E+02 -.856110050E+02 -.856391908E+02 -.856709983E+02 -.857061485E+02 -.857443430E+02 -.857852688E+02 -.858286032E+02 -.858740195E+02 -.859211912E+02 -.859697968E+02 -.860195233E+02 -.860700702E+02 -.861211520E+02 -.861725009E+02 -.862238684E+02 -.862750270E+02 -.863257707E+02 -.863759156E+02 -.864253001E+02 -.864737843E+02 -.865212494E+02 -.865675969E+02 -.866127472E+02 -.866566385E+02 -.866992251E+02 -.867404757E+02 -.867803714E+02 -.868189039E+02 -.868560728E+02 -.868918833E+02 -.869263427E+02 -.869594577E+02 -.869912293E+02 -.870216485E+02 -.870506893E+02 -.870783011E+02 -.871043987E+02 -.871288489E+02 -.871514541E+02 -.871719305E+02 -.871898795E+02 -.872047510E+02 -.872157946E+02 -.872219967E+02 -.872219967E+02
 -.872129331E+02 -.872129331E+02 -.872062622E+02 -.871944071E+02 -.871784828E+02 -.871593213E+02 -.871375399E+02 -.871135931E+02 -.870878120E+02 -.870604356E+02 -.870316333E+02 -.870015236E+02 -.869701875E+02 -.869376798E+02 -.869040372E+02 -.868692854E+02 -.868334438E+02 -.867965304E+02 -.867585652E+02 -.867195727E+02 -.866795850E+02 -.866386433E+02 -.865968001E+02 -.865541204E+02 -.865106833E+02 -.864665827E+02 -.864219285E+02 -.863768469E+02 -.863314808E+02 -.862859900E+02 -.862405507E+02 -.861953554E+02 -.861506113E+02 -.861065396E+02 -.860633735E+02 -.860213565E+02 -.859807396E+02 -.859417790E+02 -.859047325E+02 -.858698568E+02 -.858374033E+02 -.858076147E+02 -.857807211E+02 -.857569365E+02 -.857364548E+02 -.857194465E+02 -.857060558E+02 -.856963976E+02 -.856905555E+02 -.856885802E+02 -.856904883E+02 -.856962624E+02 -.857058510E+02 -.857191696E+02 -.857361024E+02 -.857565045E+02 -.857802045E+02 -.858070075E+02 -.858366988E+02 -.858690473E+02 -.859038094E+02 -.859407325E+02 -.859795592E+02 -.860200306E+02 -.860618895E+02 -.861048836E+02 -.861487687E+02 -.861933101E+02 -.862382857E+02 -.862834869E+02 -.863287203E+02 -.863738085E+02 -.864185905E+02 -.864629224E+02 -.865066770E+02 -.865497436E+02 -.865920276E+02 -.866334496E+02 -.866739447E+02 -.867134609E+02 -.867519582E+02 -.867894071E+02 -.868257864E+02 -.868610816E+02 -.868952825E+02 -.869283801E+02 -.869603637E+02 -.869912165E+02 -.870209110E+02 -.870494024E+02 -.870766206E+02 -.871024604E+02 -.871267682E+02 -.871493252E+02 -.871698254E+02 -.871878470E+02 -.872028151E+02 -.872139530E+02 -.872202179E+02 -.872202179E+02
 -.872132790E+02 -.872132790E+02 -.872066614E+02 -.871949165E+02 -.871791661E+02 -.871602519E+02 -.871388024E+02 -.871152847E+02 -.870900434E+02 -.870633312E+02 -.870353321E+02 -.870061787E+02 -.869759665E+02 -.869447641E+02 -.869126220E+02 -.868795786E+02 -.868456657E+02 -.868109125E+02 -.867753489E+02 -.867390079E+02 -.867019284E+02 -.866641563E+02 -.866257467E+02 -.865867645E+02 -.865472858E+02 -.865073985E+02 -.864672030E+02 -.864268121E+02 -.863863517E+02 -.863459605E+02 -.863057892E+02 -.862660006E+02 -.862267682E+02 -.861882753E+02 -.861507134E+02 -.861142807E+02 -.860791801E+02 -.860456171E+02 -.860137973E+02 -.859839238E+02 -.859561947E+02 -.859308001E+02 -.859079196E+02 -.858877192E+02 -.858703491E+02 -.858559407E+02 -.858446050E+02 -.858364301E+02 -.858314800E+02 -.858297936E+02 -.858313834E+02 -.858362361E+02 -.858443119E+02 -.858555461E+02 -.858698496E+02 -.858871108E+02 -.859071972E+02 -.859299579E+02 -.859552259E+02 -.859828208E+02 -.860125515E+02 -.860442191E+02 -.860776194E+02 -.861125458E+02 -.861487919E+02 -.861861538E+02 -.862244322E+02 -.862634345E+02 -.863029765E+02 -.863428833E+02 -.863829915E+02 -.864231489E+02 -.864632161E+02 -.865030663E+02 -.865425856E+02 -.865816732E+02 -.866202406E+02 -.866582117E+02 -.866955216E+02 -.867321162E+02 -.867679511E+02 -.868029900E+02 -.868372037E+02 -.868705679E+02 -.869030614E+02 -.869346633E+02 -.869653503E+02 -.869950920E+02 -.870238470E+02 -.870515561E+02 -.870781348E+02 -.871034630E+02 -.871273722E+02 -.871496290E+02 -.871699126E+02 -.871877868E+02 -.872026629E+02 -.872137509E+02 -.872199961E+02 -.872199961E+02
 -.872149045E+02 -.872149045E+02 -.872084068E+02 -.871968875E+02 -.871814611E+02 -.871629675E+02 -.871420370E+02 -.871191416E+02 -.870946326E+02 -.870687711E+02 -.870417500E+02 -.870137119E+02 -.869847619E+02 -.869549789E+02 -.869244228E+02 -.868931414E+02 -.868611750E+02 -.868285603E+02 -.867953336E+02 -.867615334E+02 -.867272019E+02 -.866923872E+02 -.866571441E+02 -.866215353E+02 -.865856324E+02 -.865495160E+02 -.865132764E+02 -.864770137E+02 -.864408378E+02 -.864048682E+02 -.863692335E+02 -.863340710E+02 -.862995258E+02 -.862657498E+02 -.862329007E+02 -.862011401E+02 -.861706327E+02 -.861415440E+02 -.861140387E+02 -.860882786E+02 -.860644208E+02 -.860426153E+02 -.860230033E+02 -.860057147E+02 -.859908668E+02 -.859785620E+02 -.859688863E+02 -.859619080E+02 -.859576767E+02 -.859562222E+02 -.859575544E+02 -.859616626E+02 -.859685162E+02 -.859780648E+02 -.859902392E+02 -.860049527E+02 -.860221019E+02 -.860415688E+02 -.860632227E+02 -.860869213E+02 -.861125139E+02 -.861398425E+02 -.861687443E+02 -.861990536E+02 -.862306041E+02 -.862632302E+02 -.862967690E+02 -.863310622E+02 -.863659567E+02 -.864013065E+02 -.864369733E+02 -.864728276E+02 -.865087489E+02 -.865446267E+02 -.865803600E+02 -.866158583E+02 -.866510403E+02 -.866858348E+02 -.867201794E+02 -.867540202E+02 -.867873111E+02 -.868200123E+02 -.868520897E+02 -.868835125E+02 -.869142523E+02 -.869442796E+02 -.869735618E+02 -.870020590E+02 -.870297194E+02 -.870564734E+02 -.870822260E+02 -.871068468E+02 -.871301575E+02 -.871519150E+02 -.871717905E+02 -.871893410E+02 -.872039730E+02 -.872148946E+02 -.872210530E+02 -.872210530E+02
 -.872175502E+02 -.872175502E+02 -.872112249E+02 -.872000215E+02 -.871850362E+02 -.871670972E+02 -.871468295E+02 -.871247030E+02 -.871010706E+02 -.870761966E+02 -.870502789E+02 -.870234659E+02 -.869958691E+02 -.869675741E+02 -.869386472E+02 -.869091424E+02 -.868791056E+02 -.868485785E+02 -.868176013E+02 -.867862150E+02 -.867544636E+02 -.867223950E+02 -.866900623E+02 -.866575248E+02 -.866248484E+02 -.865921064E+02 -.865593791E+02 -.865267547E+02 -.864943286E+02 -.864622034E+02 -.864304886E+02 -.863992999E+02 -.863687588E+02 -.863389913E+02 -.863101273E+02 -.862822992E+02 -.862556410E+02 -.862302867E+02 -.862063689E+02 -.861840172E+02 -.861633570E+02 -.861445075E+02 -.861275805E+02 -.861126785E+02 -.860998938E+02 -.860893067E+02 -.860809847E+02 -.860749811E+02 -.860713346E+02 -.860700685E+02 -.860711903E+02 -.860746917E+02 -.860805487E+02 -.860887217E+02 -.860991566E+02 -.861117853E+02 -.861265264E+02 -.861432870E+02 -.861619638E+02 -.861824440E+02 -.862046076E+02 -.862283285E+02 -.862534761E+02 -.862799169E+02 -.863075160E+02 -.863361386E+02 -.863656514E+02 -.863959235E+02 -.864268280E+02 -.864582426E+02 -.864900508E+02 -.865221422E+02 -.865544134E+02 -.865867683E+02 -.866191183E+02 -.866513825E+02 -.866834878E+02 -.867153683E+02 -.867469653E+02 -.867782268E+02 -.868091068E+02 -.868395644E+02 -.868695626E+02 -.868990670E+02 -.869280440E+02 -.869564588E+02 -.869842723E+02 -.870114378E+02 -.870378962E+02 -.870635710E+02 -.870883599E+02 -.871121259E+02 -.871346849E+02 -.871557893E+02 -.871751072E+02 -.871921952E+02 -.872064626E+02 -.872171250E+02 -.872231430E+02 -.872231430E+02
 -.872209930E+02 -.872209930E+02 -.872148802E+02 -.872040621E+02 -.871896068E+02 -.871723239E+02 -.871528263E+02 -.871315769E+02 -.871089254E+02 -.870851357E+02 -.870604069E+02 -.870348901E+02 -.870087005E+02 -.869819273E+02 -.869546410E+02 -.869268993E+02 -.868987516E+02 -.868702423E+02 -.868414136E+02 -.868123077E+02 -.867829685E+02 -.867534424E+02 -.867237801E+02 -.866940366E+02 -.866642722E+02 -.866345525E+02 -.866049488E+02 -.865755383E+02 -.865464035E+02 -.865176325E+02 -.864893183E+02 -.864615586E+02 -.864344548E+02 -.864081120E+02 -.863826373E+02 -.863581396E+02 -.863347284E+02 -.863125126E+02 -.862915994E+02 -.862720934E+02 -.862540952E+02 -.862377002E+02 -.862229974E+02 -.862100684E+02 -.861989862E+02 -.861898146E+02 -.861826066E+02 -.861774045E+02 -.861742385E+02 -.861731270E+02 -.861740758E+02 -.861770783E+02 -.861821155E+02 -.861891562E+02 -.861981575E+02 -.862090656E+02 -.862218160E+02 -.862363349E+02 -.862525400E+02 -.862703412E+02 -.862896426E+02 -.863103427E+02 -.863323361E+02 -.863555148E+02 -.863797690E+02 -.864049884E+02 -.864310634E+02 -.864578858E+02 -.864853500E+02 -.865133536E+02 -.865417983E+02 -.865705903E+02 -.865996409E+02 -.866288669E+02 -.866581909E+02 -.866875413E+02 -.867168524E+02 -.867460643E+02 -.867751227E+02 -.868039783E+02 -.868325866E+02 -.868609066E+02 -.868889005E+02 -.869165318E+02 -.869437641E+02 -.869705590E+02 -.869968733E+02 -.870226557E+02 -.870478428E+02 -.870723530E+02 -.870960802E+02 -.871188838E+02 -.871405772E+02 -.871609121E+02 -.871795582E+02 -.871960768E+02 -.872098863E+02 -.872202172E+02 -.872260529E+02 -.872260529E+02
 -.872250433E+02 -.872250433E+02 -.872191733E+02 -.872087919E+02 -.871949324E+02 -.871783797E+02 -.871597295E+02 -.871394338E+02 -.871178353E+02 -.870951942E+02 -.870717082E+02 -.870475284E+02 -.870227713E+02 -.869975276E+02 -.869718701E+02 -.869458582E+02 -.869195432E+02 -.868929705E+02 -.868661832E+02 -.868392232E+02 -.868121333E+02 -.867849581E+02 -.867577447E+02 -.867305440E+02 -.867034104E+02 -.866764026E+02 -.866495836E+02 -.866230205E+02 -.865967848E+02 -.865709518E+02 -.865456008E+02 -.865208141E+02 -.864966768E+02 -.864732764E+02 -.864507017E+02 -.864290425E+02 -.864083885E+02 -.863888288E+02 -.863704505E+02 -.863533384E+02 -.863375736E+02 -.863232329E+02 -.863103878E+02 -.862991036E+02 -.862894387E+02 -.862814436E+02 -.862751608E+02 -.862706236E+02 -.862678561E+02 -.862668728E+02 -.862676784E+02 -.862702674E+02 -.862746247E+02 -.862807255E+02 -.862885357E+02 -.862980122E+02 -.863091036E+02 -.863217508E+02 -.863358879E+02 -.863514425E+02 -.863683372E+02 -.863864900E+02 -.864058156E+02 -.864262258E+02 -.864476310E+02 -.864699406E+02 -.864930642E+02 -.865169120E+02 -.865413961E+02 -.865664305E+02 -.865919322E+02 -.866178216E+02 -.866440225E+02 -.866704633E+02 -.866970763E+02 -.867237985E+02 -.867505713E+02 -.867773408E+02 -.868040569E+02 -.868306739E+02 -.868571492E+02 -.868834431E+02 -.869095178E+02 -.869353362E+02 -.869608605E+02 -.869860503E+02 -.870108600E+02 -.870352357E+02 -.870591113E+02 -.870824029E+02 -.871050024E+02 -.871267683E+02 -.871475143E+02 -.871669946E+02 -.871848840E+02 -.872007530E+02 -.872140339E+02 -.872239783E+02 -.872295996E+02 -.872295996E+02
 -.872295424E+02 -.872295424E+02 -.872239368E+02 -.872140291E+02 -.872008120E+02 -.871850410E+02 -.871672913E+02 -.871480003E+02 -.871275009E+02 -.871060471E+02 -.870838329E+02 -.870610074E+02 -.870376863E+02 -.870139606E+02 -.869899033E+02 -.869655744E+02 -.869410256E+02 -.869163026E+02 -.868914478E+02 -.868665024E+02 -.868415073E+02 -.868165046E+02 -.867915382E+02 -.867666543E+02 -.867419021E+02 -.867173337E+02 -.866930044E+02 -.866689730E+02 -.866453009E+02 -.866220530E+02 -.865992964E+02 -.865771008E+02 -.865555377E+02 -.865346802E+02 -.865146022E+02 -.864953779E+02 -.864770812E+02 -.864597851E+02 -.864435610E+02 -.864284778E+02 -.864146013E+02 -.864019939E+02 -.863907131E+02 -.863808116E+02 -.863723362E+02 -.863653276E+02 -.863598197E+02 -.863558393E+02 -.863534055E+02 -.863525298E+02 -.863532160E+02 -.863554597E+02 -.863592486E+02 -.863645630E+02 -.863713754E+02 -.863796512E+02 -.863893490E+02 -.864004214E+02 -.864128150E+02 -.864264715E+02 -.864413280E+02 -.864573179E+02 -.864743715E+02 -.864924168E+02 -.865113802E+02 -.865311871E+02 -.865517625E+02 -.865730318E+02 -.865949215E+02 -.866173594E+02 -.866402752E+02 -.866636011E+02 -.866872722E+02 -.867112264E+02 -.867354049E+02 -.867597523E+02 -.867842168E+02 -.868087496E+02 -.868333055E+02 -.868578420E+02 -.868823192E+02 -.869066990E+02 -.869309447E+02 -.869550194E+02 -.869788849E+02 -.870025001E+02 -.870258183E+02 -.870487845E+02 -.870713315E+02 -.870933747E+02 -.871148059E+02 -.871354848E+02 -.871552278E+02 -.871737939E+02 -.871908662E+02 -.872060274E+02 -.872187280E+02 -.872282452E+02 -.872336284E+02 -.872336284E+02
 -.872343590E+02 -.872343590E+02 -.872290327E+02 -.872196235E+02 -.872070796E+02 -.871921240E+02 -.871753080E+02 -.871570521E+02 -.871376773E+02 -.871174293E+02 -.870964966E+02 -.870750247E+02 -.870531272E+02 -.870308938E+02 -.870083965E+02 -.869856952E+02 -.869628406E+02 -.869398779E+02 -.869168485E+02 -.868937919E+02 -.868707470E+02 -.868477530E+02 -.868248506E+02 -.868020815E+02 -.867794900E+02 -.867571223E+02 -.867350270E+02 -.867132552E+02 -.866918601E+02 -.866708972E+02 -.866504237E+02 -.866304987E+02 -.866111823E+02 -.865925358E+02 -.865746209E+02 -.865574990E+02 -.865412315E+02 -.865258783E+02 -.865114982E+02 -.864981475E+02 -.864858800E+02 -.864747464E+02 -.864647934E+02 -.864560637E+02 -.864485953E+02 -.864424209E+02 -.864375678E+02 -.864340576E+02 -.864319058E+02 -.864311215E+02 -.864317077E+02 -.864336607E+02 -.864369709E+02 -.864416221E+02 -.864475920E+02 -.864548529E+02 -.864633712E+02 -.864731084E+02 -.864840212E+02 -.864960621E+02 -.865091799E+02 -.865233202E+02 -.865384260E+02 -.865544379E+02 -.865712952E+02 -.865889363E+02 -.866072988E+02 -.866263205E+02 -.866459398E+02 -.866660958E+02 -.866867290E+02 -.867077818E+02 -.867291984E+02 -.867509252E+02 -.867729112E+02 -.867951078E+02 -.868174689E+02 -.868399513E+02 -.868625136E+02 -.868851172E+02 -.869077247E+02 -.869303002E+02 -.869528084E+02 -.869752133E+02 -.869974772E+02 -.870195591E+02 -.870414122E+02 -.870629817E+02 -.870842003E+02 -.871049842E+02 -.871252267E+02 -.871447901E+02 -.871634953E+02 -.871811084E+02 -.871973228E+02 -.872117362E+02 -.872238204E+02 -.872328818E+02 -.872380098E+02 -.872380098E+02
 -.872393856E+02 -.872393856E+02 -.872343478E+02 -.872254523E+02 -.872136001E+02 -.871994789E+02 -.871836143E+02 -.871664079E+02 -.871481670E+02 -.871291276E+02 -.871094713E+02 -.870893390E+02 -.870688408E+02 -.870480640E+02 -.870270791E+02 -.870059445E+02 -.869847097E+02 -.869634186E+02 -.869421110E+02 -.869208245E+02 -.868995957E+02 -.868784611E+02 -.868574577E+02 -.868366237E+02 -.868159983E+02 -.867956226E+02 -.867755394E+02 -.867557930E+02 -.867364295E+02 -.867174965E+02 -.866990428E+02 -.866811186E+02 -.866637747E+02 -.866470625E+02 -.866310336E+02 -.866157394E+02 -.866012306E+02 -.865875570E+02 -.865747669E+02 -.865629068E+02 -.865520208E+02 -.865421502E+02 -.865333333E+02 -.865256050E+02 -.865189959E+02 -.865135328E+02 -.865092379E+02 -.865061284E+02 -.865042171E+02 -.865035112E+02 -.865040132E+02 -.865057200E+02 -.865086237E+02 -.865127113E+02 -.865179646E+02 -.865243610E+02 -.865318732E+02 -.865404698E+02 -.865501154E+02 -.865607713E+02 -.865723954E+02 -.865849430E+02 -.865983672E+02 -.866126190E+02 -.866276482E+02 -.866434035E+02 -.866598328E+02 -.866768842E+02 -.866945057E+02 -.867126460E+02 -.867312548E+02 -.867502827E+02 -.867696818E+02 -.867894061E+02 -.868094110E+02 -.868296539E+02 -.868500944E+02 -.868706934E+02 -.868914141E+02 -.869122209E+02 -.869330794E+02 -.869539560E+02 -.869748170E+02 -.869956278E+02 -.870163517E+02 -.870369487E+02 -.870573726E+02 -.870775693E+02 -.870974728E+02 -.871170010E+02 -.871360498E+02 -.871544854E+02 -.871721348E+02 -.871887726E+02 -.872041043E+02 -.872177448E+02 -.872291891E+02 -.872377756E+02 -.872426372E+02 -.872426372E+02
 -.872445358E+02 -.872445358E+02 -.872397914E+02 -.872314172E+02 -.872202649E+02 -.872069857E+02 -.871920778E+02 -.871759226E+02 -.871588126E+02 -.871409729E+02 -.871225771E+02 -.871037604E+02 -.870846287E+02 -.870652663E+02 -.870457413E+02 -.870261101E+02 -.870064205E+02 -.869867145E+02 -.869670301E+02 -.869474028E+02 -.869278669E+02 -.869084560E+02 -.868892039E+02 -.868701450E+02 -.868513144E+02 -.868327485E+02 -.868144848E+02 -.867965620E+02 -.867790199E+02 -.867618994E+02 -.867452424E+02 -.867290915E+02 -.867134897E+02 -.866984804E+02 -.866841068E+02 -.866704120E+02 -.866574382E+02 -.866452268E+02 -.866338179E+02 -.866232498E+02 -.866135589E+02 -.866047793E+02 -.865969423E+02 -.865900764E+02 -.865842068E+02 -.865793554E+02 -.865755402E+02 -.865727753E+02 -.865710710E+02 -.865704332E+02 -.865708639E+02 -.865723606E+02 -.865749169E+02 -.865785218E+02 -.865831608E+02 -.865888153E+02 -.865954629E+02 -.866030778E+02 -.866116311E+02 -.866210908E+02 -.866314224E+02 -.866425890E+02 -.866545516E+02 -.866672698E+02 -.866807017E+02 -.866948045E+02 -.867095348E+02 -.867248488E+02 -.867407027E+02 -.867570532E+02 -.867738572E+02 -.867910729E+02 -.868086589E+02 -.868265754E+02 -.868447838E+02 -.868632467E+02 -.868819282E+02 -.869007939E+02 -.869198103E+02 -.869389452E+02 -.869581670E+02 -.869774444E+02 -.869967456E+02 -.870160377E+02 -.870352854E+02 -.870544499E+02 -.870734865E+02 -.870923424E+02 -.871109536E+02 -.871292405E+02 -.871471025E+02 -.871644108E+02 -.871809993E+02 -.871966526E+02 -.872110895E+02 -.872239434E+02 -.872347345E+02 -.872428350E+02 -.872474233E+02 -.872474233E+02
 -.872497410E+02 -.872497410E+02 -.872452912E+02 -.872374397E+02 -.872269880E+02 -.872145497E+02 -.872005944E+02 -.871854826E+02 -.871694911E+02 -.871528331E+02 -.871356738E+02 -.871181418E+02 -.871003384E+02 -.870823441E+02 -.870642241E+02 -.870460323E+02 -.870278146E+02 -.870096108E+02 -.869914568E+02 -.869733861E+02 -.869554303E+02 -.869376204E+02 -.869199871E+02 -.869025615E+02 -.868853749E+02 -.868684595E+02 -.868518483E+02 -.868355749E+02 -.868196739E+02 -.868041805E+02 -.867891306E+02 -.867745605E+02 -.867605068E+02 -.867470061E+02 -.867340948E+02 -.867218092E+02 -.867101845E+02 -.866992553E+02 -.866890549E+02 -.866796151E+02 -.866709662E+02 -.866631361E+02 -.866561508E+02 -.866500338E+02 -.866448059E+02 -.866404847E+02 -.866370853E+02 -.866346192E+02 -.866330948E+02 -.866325169E+02 -.866328871E+02 -.866342033E+02 -.866364602E+02 -.866396489E+02 -.866437574E+02 -.866487703E+02 -.866546693E+02 -.866614331E+02 -.866690378E+02 -.866774571E+02 -.866866623E+02 -.866966229E+02 -.867073065E+02 -.867186793E+02 -.867307065E+02 -.867433522E+02 -.867565799E+02 -.867703528E+02 -.867846338E+02 -.867993862E+02 -.868145733E+02 -.868301590E+02 -.868461081E+02 -.868623859E+02 -.868789588E+02 -.868957941E+02 -.869128602E+02 -.869301262E+02 -.869475624E+02 -.869651393E+02 -.869828281E+02 -.870005998E+02 -.870184246E+02 -.870362715E+02 -.870541069E+02 -.870718936E+02 -.870895885E+02 -.871071410E+02 -.871244894E+02 -.871415572E+02 -.871582481E+02 -.871744390E+02 -.871899717E+02 -.872046413E+02 -.872181812E+02 -.872302442E+02 -.872403769E+02 -.872479865E+02 -.872522982E+02 -.872522982E+02
 -.872549477E+02 -.872549477E+02 -.872507912E+02 -.872434593E+02 -.872337029E+02 -.872220973E+02 -.872090835E+02 -.871950002E+02 -.871801077E+02 -.871646073E+02 -.871486550E+02 -.871323724E+02 -.871158554E+02 -.870991806E+02 -.870824099E+02 -.870655945E+02 -.870487778E+02 -.870319976E+02 -.870152874E+02 -.869986785E+02 -.869822001E+02 -.869658806E+02 -.869497480E+02 -.869338300E+02 -.869181547E+02 -.869027507E+02 -.868876467E+02 -.868728723E+02 -.868584574E+02 -.868444324E+02 -.868308281E+02 -.868176756E+02 -.868050060E+02 -.867928504E+02 -.867812396E+02 -.867702039E+02 -.867597732E+02 -.867499763E+02 -.867408411E+02 -.867323941E+02 -.867246603E+02 -.867176632E+02 -.867114242E+02 -.867059627E+02 -.867012958E+02 -.866974383E+02 -.866944024E+02 -.866921977E+02 -.866908309E+02 -.866903062E+02 -.866906248E+02 -.866917849E+02 -.866937821E+02 -.866966092E+02 -.867002561E+02 -.867047101E+02 -.867099561E+02 -.867159766E+02 -.867227516E+02 -.867302593E+02 -.867384758E+02 -.867473759E+02 -.867569323E+02 -.867671171E+02 -.867779008E+02 -.867892534E+02 -.868011441E+02 -.868135418E+02 -.868264151E+02 -.868397327E+02 -.868534632E+02 -.868675758E+02 -.868820399E+02 -.868968257E+02 -.869119038E+02 -.869272455E+02 -.869428229E+02 -.869586087E+02 -.869745761E+02 -.869906985E+02 -.870069495E+02 -.870233024E+02 -.870397297E+02 -.870562021E+02 -.870726879E+02 -.870891517E+02 -.871055527E+02 -.871218424E+02 -.871379619E+02 -.871538384E+02 -.871693803E+02 -.871844709E+02 -.871989603E+02 -.872126548E+02 -.872253031E+02 -.872365780E+02 -.872460532E+02 -.872531719E+02 -.872572066E+02 -.872572066E+02
 -.872601150E+02 -.872601150E+02 -.872562484E+02 -.872494295E+02 -.872403588E+02 -.872295731E+02 -.872174844E+02 -.872044094E+02 -.871905919E+02 -.871762207E+02 -.871614420E+02 -.871463705E+02 -.871310965E+02 -.871156919E+02 -.871002154E+02 -.870847151E+02 -.870692319E+02 -.870538012E+02 -.870384545E+02 -.870232205E+02 -.870081263E+02 -.869931977E+02 -.869784602E+02 -.869639385E+02 -.869496579E+02 -.869356434E+02 -.869219205E+02 -.869085149E+02 -.868954527E+02 -.868827601E+02 -.868704636E+02 -.868585899E+02 -.868471655E+02 -.868362168E+02 -.868257700E+02 -.868158507E+02 -.868064840E+02 -.867976942E+02 -.867895047E+02 -.867819377E+02 -.867750140E+02 -.867687532E+02 -.867631731E+02 -.867582898E+02 -.867541176E+02 -.867506687E+02 -.867479533E+02 -.867459791E+02 -.867447519E+02 -.867442749E+02 -.867445493E+02 -.867455735E+02 -.867473439E+02 -.867498544E+02 -.867530967E+02 -.867570603E+02 -.867617326E+02 -.867670989E+02 -.867731428E+02 -.867798460E+02 -.867871887E+02 -.867951496E+02 -.868037061E+02 -.868128345E+02 -.868225102E+02 -.868327078E+02 -.868434014E+02 -.868545646E+02 -.868661706E+02 -.868781927E+02 -.868906042E+02 -.869033784E+02 -.869164891E+02 -.869299103E+02 -.869436164E+02 -.869575822E+02 -.869717832E+02 -.869861950E+02 -.870007935E+02 -.870155550E+02 -.870304553E+02 -.870454700E+02 -.870605734E+02 -.870757384E+02 -.870909353E+02 -.871061307E+02 -.871212858E+02 -.871363549E+02 -.871512822E+02 -.871659990E+02 -.871804185E+02 -.871944308E+02 -.872078948E+02 -.872206286E+02 -.872323962E+02 -.872428913E+02 -.872517148E+02 -.872583460E+02 -.872621055E+02 -.872621055E+02
 -.872652128E+02 -.872652128E+02 -.872616312E+02 -.872553164E+02 -.872469185E+02 -.872369363E+02 -.872257527E+02 -.872136625E+02 -.872008928E+02 -.871876195E+02 -.871739793E+02 -.871600792E+02 -.871460039E+02 -.871318208E+02 -.871175848E+02 -.871033409E+02 -.870891274E+02 -.870749773E+02 -.870609197E+02 -.870469814E+02 -.870331869E+02 -.870195600E+02 -.870061234E+02 -.869928996E+02 -.869799109E+02 -.869671795E+02 -.869547278E+02 -.869425783E+02 -.869307537E+02 -.869192766E+02 -.869081700E+02 -.868974567E+02 -.868871594E+02 -.868773006E+02 -.868679026E+02 -.868589870E+02 -.868505752E+02 -.868426876E+02 -.868353438E+02 -.868285625E+02 -.868223612E+02 -.868167562E+02 -.868117624E+02 -.868073933E+02 -.868036608E+02 -.868005749E+02 -.867981442E+02 -.867963752E+02 -.867952725E+02 -.867948390E+02 -.867950753E+02 -.867959805E+02 -.867975513E+02 -.867997827E+02 -.868026678E+02 -.868061978E+02 -.868103622E+02 -.868151488E+02 -.868205438E+02 -.868265320E+02 -.868330967E+02 -.868402201E+02 -.868478832E+02 -.868560660E+02 -.868647479E+02 -.868739073E+02 -.868835223E+02 -.868935704E+02 -.869040288E+02 -.869148747E+02 -.869260852E+02 -.869376374E+02 -.869495084E+02 -.869616758E+02 -.869741172E+02 -.869868106E+02 -.869997342E+02 -.870128664E+02 -.870261858E+02 -.870396709E+02 -.870532998E+02 -.870670501E+02 -.870808983E+02 -.870948192E+02 -.871087851E+02 -.871227646E+02 -.871367215E+02 -.871506128E+02 -.871643860E+02 -.871779765E+02 -.871913030E+02 -.872042625E+02 -.872167229E+02 -.872285142E+02 -.872394164E+02 -.872491438E+02 -.872573247E+02 -.872634749E+02 -.872669624E+02 -.872669624E+02
 -.872702199E+02 -.872702199E+02 -.872669174E+02 -.872610959E+02 -.872533559E+02 -.872441584E+02 -.872338577E+02 -.872227266E+02 -.872109755E+02 -.871987675E+02 -.871862296E+02 -.871734612E+02 -.871605410E+02 -.871475318E+02 -.871344846E+02 -.871214415E+02 -.871084380E+02 -.870955045E+02 -.870826680E+02 -.870699531E+02 -.870573822E+02 -.870449768E+02 -.870327575E+02 -.870207443E+02 -.870089571E+02 -.869974156E+02 -.869861394E+02 -.869751482E+02 -.869644617E+02 -.869540997E+02 -.869440819E+02 -.869344278E+02 -.869251570E+02 -.869162887E+02 -.869078419E+02 -.868998350E+02 -.868922859E+02 -.868852121E+02 -.868786301E+02 -.868725555E+02 -.868670032E+02 -.868619868E+02 -.868575188E+02 -.868536104E+02 -.868502717E+02 -.868475110E+02 -.868453354E+02 -.868437504E+02 -.868427599E+02 -.868423661E+02 -.868425698E+02 -.868433699E+02 -.868447638E+02 -.868467474E+02 -.868493147E+02 -.868524586E+02 -.868561701E+02 -.868604392E+02 -.868652541E+02 -.868706022E+02 -.868764694E+02 -.868828407E+02 -.868897001E+02 -.868970309E+02 -.869048155E+02 -.869130356E+02 -.869216726E+02 -.869307074E+02 -.869401205E+02 -.869498924E+02 -.869600034E+02 -.869704337E+02 -.869811637E+02 -.869921737E+02 -.870034442E+02 -.870149560E+02 -.870266898E+02 -.870386265E+02 -.870507469E+02 -.870630317E+02 -.870754611E+02 -.870880148E+02 -.871006711E+02 -.871134069E+02 -.871261964E+02 -.871390106E+02 -.871518156E+02 -.871645712E+02 -.871772287E+02 -.871897275E+02 -.872019919E+02 -.872139260E+02 -.872254070E+02 -.872362769E+02 -.872463315E+02 -.872553061E+02 -.872628562E+02 -.872685335E+02 -.872717536E+02 -.872717536E+02
 -.872751219E+02 -.872751219E+02 -.872720921E+02 -.872667520E+02 -.872596537E+02 -.872512210E+02 -.872417797E+02 -.872315808E+02 -.872208184E+02 -.872096428E+02 -.871981710E+02 -.871864951E+02 -.871746876E+02 -.871628067E+02 -.871508995E+02 -.871390049E+02 -.871271557E+02 -.871153800E+02 -.871037024E+02 -.870921454E+02 -.870807295E+02 -.870694741E+02 -.870583975E+02 -.870475179E+02 -.870368527E+02 -.870264194E+02 -.870162353E+02 -.870063175E+02 -.869966833E+02 -.869873496E+02 -.869783337E+02 -.869696523E+02 -.869613221E+02 -.869533597E+02 -.869457812E+02 -.869386022E+02 -.869318382E+02 -.869255036E+02 -.869196126E+02 -.869141784E+02 -.869092135E+02 -.869047292E+02 -.869007363E+02 -.868972440E+02 -.868942607E+02 -.868917936E+02 -.868898485E+02 -.868884300E+02 -.868875413E+02 -.868871843E+02 -.868873597E+02 -.868880665E+02 -.868893026E+02 -.868910644E+02 -.868933471E+02 -.868961445E+02 -.868994493E+02 -.869032528E+02 -.869075454E+02 -.869123163E+02 -.869175537E+02 -.869232449E+02 -.869293766E+02 -.869359343E+02 -.869429033E+02 -.869502681E+02 -.869580128E+02 -.869661212E+02 -.869745765E+02 -.869833621E+02 -.869924610E+02 -.870018562E+02 -.870115305E+02 -.870214670E+02 -.870316488E+02 -.870420587E+02 -.870526800E+02 -.870634956E+02 -.870744885E+02 -.870856414E+02 -.870969365E+02 -.871083552E+02 -.871198779E+02 -.871314833E+02 -.871431477E+02 -.871548443E+02 -.871665417E+02 -.871782028E+02 -.871897821E+02 -.872012238E+02 -.872124576E+02 -.872233948E+02 -.872339219E+02 -.872438930E+02 -.872531197E+02 -.872613579E+02 -.872682905E+02 -.872735046E+02 -.872764624E+02 -.872764624E+02
 -.872799105E+02 -.872799105E+02 -.872771465E+02 -.872722757E+02 -.872658023E+02 -.872581137E+02 -.872495078E+02 -.872402142E+02 -.872304107E+02 -.872202348E+02 -.872097940E+02 -.871991725E+02 -.871884372E+02 -.871776413E+02 -.871668282E+02 -.871560335E+02 -.871452873E+02 -.871346153E+02 -.871240401E+02 -.871135819E+02 -.871032594E+02 -.870930900E+02 -.870830901E+02 -.870732759E+02 -.870636629E+02 -.870542664E+02 -.870451016E+02 -.870361835E+02 -.870275271E+02 -.870191472E+02 -.870110585E+02 -.870032755E+02 -.869958126E+02 -.869886838E+02 -.869819031E+02 -.869754837E+02 -.869694386E+02 -.869637803E+02 -.869585206E+02 -.869536708E+02 -.869492413E+02 -.869452419E+02 -.869416814E+02 -.869385677E+02 -.869359079E+02 -.869337078E+02 -.869319725E+02 -.869307058E+02 -.869299103E+02 -.869295877E+02 -.869297385E+02 -.869303619E+02 -.869314561E+02 -.869330181E+02 -.869350439E+02 -.869375282E+02 -.869404649E+02 -.869438468E+02 -.869476656E+02 -.869519123E+02 -.869565770E+02 -.869616490E+02 -.869671169E+02 -.869729685E+02 -.869791914E+02 -.869857724E+02 -.869926979E+02 -.869999540E+02 -.870075266E+02 -.870154012E+02 -.870235633E+02 -.870319982E+02 -.870406910E+02 -.870496272E+02 -.870587917E+02 -.870681699E+02 -.870777467E+02 -.870875073E+02 -.870974364E+02 -.871075186E+02 -.871177380E+02 -.871280777E+02 -.871385200E+02 -.871490455E+02 -.871596324E+02 -.871702562E+02 -.871808880E+02 -.871914937E+02 -.872020314E+02 -.872124498E+02 -.872226842E+02 -.872326531E+02 -.872422522E+02 -.872513478E+02 -.872597672E+02 -.872672866E+02 -.872736158E+02 -.872783770E+02 -.872810783E+02 -.872810783E+02
 -.872845820E+02 -.872845820E+02 -.872820769E+02 -.872776630E+02 -.872717977E+02 -.872648326E+02 -.872570383E+02 -.872486235E+02 -.872397496E+02 -.872305419E+02 -.872210982E+02 -.872114952E+02 -.872017936E+02 -.871920423E+02 -.871822805E+02 -.871725408E+02 -.871628506E+02 -.871532332E+02 -.871437091E+02 -.871342965E+02 -.871250123E+02 -.871158719E+02 -.871068902E+02 -.870980814E+02 -.870894591E+02 -.870810370E+02 -.870728281E+02 -.870648458E+02 -.870571029E+02 -.870496122E+02 -.870423865E+02 -.870354382E+02 -.870287797E+02 -.870224231E+02 -.870163800E+02 -.870106619E+02 -.870052799E+02 -.870002444E+02 -.869955656E+02 -.869912529E+02 -.869873151E+02 -.869837606E+02 -.869805967E+02 -.869778301E+02 -.869754667E+02 -.869735115E+02 -.869719687E+02 -.869708414E+02 -.869701320E+02 -.869698418E+02 -.869699711E+02 -.869705194E+02 -.869714852E+02 -.869728658E+02 -.869746580E+02 -.869768573E+02 -.869794585E+02 -.869824555E+02 -.869858415E+02 -.869896088E+02 -.869937491E+02 -.869982533E+02 -.870031117E+02 -.870083141E+02 -.870138499E+02 -.870197078E+02 -.870258765E+02 -.870323439E+02 -.870390979E+02 -.870461263E+02 -.870534165E+02 -.870609559E+02 -.870687316E+02 -.870767309E+02 -.870849409E+02 -.870933486E+02 -.871019410E+02 -.871107049E+02 -.871196268E+02 -.871286931E+02 -.871378894E+02 -.871472007E+02 -.871566109E+02 -.871661025E+02 -.871756559E+02 -.871852484E+02 -.871948540E+02 -.872044413E+02 -.872139723E+02 -.872233999E+02 -.872326652E+02 -.872416938E+02 -.872503907E+02 -.872586341E+02 -.872662668E+02 -.872730853E+02 -.872788256E+02 -.872831446E+02 -.872855953E+02 -.872855953E+02
 -.872891360E+02 -.872891360E+02 -.872868831E+02 -.872829138E+02 -.872776401E+02 -.872713785E+02 -.872643728E+02 -.872568112E+02 -.872488391E+02 -.872405695E+02 -.872320908E+02 -.872234722E+02 -.872147687E+02 -.872060242E+02 -.871972744E+02 -.871885486E+02 -.871798715E+02 -.871712642E+02 -.871627450E+02 -.871543304E+02 -.871460353E+02 -.871378736E+02 -.871298583E+02 -.871220019E+02 -.871143167E+02 -.871068143E+02 -.870995063E+02 -.870924041E+02 -.870855190E+02 -.870788621E+02 -.870724441E+02 -.870662759E+02 -.870603681E+02 -.870547308E+02 -.870493742E+02 -.870443079E+02 -.870395413E+02 -.870350834E+02 -.870309427E+02 -.870271271E+02 -.870236442E+02 -.870205009E+02 -.870177034E+02 -.870152573E+02 -.870131677E+02 -.870114387E+02 -.870100738E+02 -.870090757E+02 -.870084463E+02 -.870081868E+02 -.870082973E+02 -.870087775E+02 -.870096261E+02 -.870108409E+02 -.870124191E+02 -.870143569E+02 -.870166501E+02 -.870192934E+02 -.870222812E+02 -.870256069E+02 -.870292635E+02 -.870332434E+02 -.870375384E+02 -.870421399E+02 -.870470388E+02 -.870522256E+02 -.870576905E+02 -.870634235E+02 -.870694142E+02 -.870756520E+02 -.870821263E+02 -.870888260E+02 -.870957403E+02 -.871028580E+02 -.871101680E+02 -.871176590E+02 -.871253196E+02 -.871331383E+02 -.871411032E+02 -.871492021E+02 -.871574225E+02 -.871657508E+02 -.871741727E+02 -.871826725E+02 -.871912323E+02 -.871998320E+02 -.872084478E+02 -.872170514E+02 -.872256083E+02 -.872340760E+02 -.872424011E+02 -.872505165E+02 -.872583361E+02 -.872657501E+02 -.872726164E+02 -.872787516E+02 -.872839175E+02 -.872878049E+02 -.872900109E+02 -.872900109E+02
 -.872935744E+02 -.872935744E+02 -.872915671E+02 -.872880308E+02 -.872833328E+02 -.872777555E+02 -.872715165E+02 -.872647837E+02 -.872576870E+02 -.872503274E+02 -.872427837E+02 -.872351180E+02 -.872273793E+02 -.872196071E+02 -.872118331E+02 -.872040838E+02 -.871963810E+02 -.871887437E+02 -.871811881E+02 -.871737288E+02 -.871663792E+02 -.871591513E+02 -.871520568E+02 -.871451066E+02 -.871383113E+02 -.871316810E+02 -.871252260E+02 -.871189559E+02 -.871128805E+02 -.871070092E+02 -.871013515E+02 -.870959166E+02 -.870907133E+02 -.870857505E+02 -.870810366E+02 -.870765800E+02 -.870723885E+02 -.870684697E+02 -.870648308E+02 -.870614785E+02 -.870584192E+02 -.870556586E+02 -.870532020E+02 -.870510542E+02 -.870492192E+02 -.870477007E+02 -.870465015E+02 -.870456238E+02 -.870450694E+02 -.870448391E+02 -.870449332E+02 -.870453512E+02 -.870460921E+02 -.870471541E+02 -.870485348E+02 -.870502311E+02 -.870522394E+02 -.870545553E+02 -.870571741E+02 -.870600901E+02 -.870632976E+02 -.870667902E+02 -.870705608E+02 -.870746023E+02 -.870789070E+02 -.870834669E+02 -.870882737E+02 -.870933187E+02 -.870985933E+02 -.871040883E+02 -.871097947E+02 -.871157032E+02 -.871218042E+02 -.871280884E+02 -.871345459E+02 -.871411672E+02 -.871479422E+02 -.871548610E+02 -.871619131E+02 -.871690879E+02 -.871763743E+02 -.871837603E+02 -.871912333E+02 -.871987791E+02 -.872063820E+02 -.872140238E+02 -.872216834E+02 -.872293352E+02 -.872369486E+02 -.872444853E+02 -.872518975E+02 -.872591252E+02 -.872660914E+02 -.872726977E+02 -.872788173E+02 -.872842862E+02 -.872888918E+02 -.872923579E+02 -.872943250E+02 -.872943250E+02
 -.872978994E+02 -.872978994E+02 -.872961315E+02 -.872930170E+02 -.872888798E+02 -.872839688E+02 -.872784758E+02 -.872725490E+02 -.872663029E+02 -.872598269E+02 -.872531904E+02 -.872464484E+02 -.872396441E+02 -.872328124E+02 -.872259815E+02 -.872191746E+02 -.872124111E+02 -.872057077E+02 -.871990786E+02 -.871925368E+02 -.871860938E+02 -.871797603E+02 -.871735464E+02 -.871674615E+02 -.871615148E+02 -.871557152E+02 -.871500713E+02 -.871445916E+02 -.871392842E+02 -.871341574E+02 -.871292190E+02 -.871244769E+02 -.871199388E+02 -.871156119E+02 -.871115035E+02 -.871076206E+02 -.871039697E+02 -.871005574E+02 -.870973896E+02 -.870944719E+02 -.870918097E+02 -.870894077E+02 -.870872705E+02 -.870854020E+02 -.870838056E+02 -.870824842E+02 -.870814404E+02 -.870806759E+02 -.870801922E+02 -.870799899E+02 -.870800694E+02 -.870804302E+02 -.870810715E+02 -.870819917E+02 -.870831889E+02 -.870846605E+02 -.870864035E+02 -.870884142E+02 -.870906885E+02 -.870932220E+02 -.870960097E+02 -.870990462E+02 -.871023257E+02 -.871058421E+02 -.871095890E+02 -.871135597E+02 -.871177471E+02 -.871221440E+02 -.871267430E+02 -.871315364E+02 -.871365165E+02 -.871416754E+02 -.871470050E+02 -.871524972E+02 -.871581438E+02 -.871639363E+02 -.871698663E+02 -.871759250E+02 -.871821035E+02 -.871883925E+02 -.871947822E+02 -.872012624E+02 -.872078217E+02 -.872144479E+02 -.872211269E+02 -.872278428E+02 -.872345768E+02 -.872413065E+02 -.872480045E+02 -.872546371E+02 -.872611620E+02 -.872675260E+02 -.872736612E+02 -.872794805E+02 -.872848720E+02 -.872896909E+02 -.872937496E+02 -.872968043E+02 -.872985381E+02 -.872985381E+02
 -.873021108E+02 -.873021108E+02 -.873005764E+02 -.872978734E+02 -.872942829E+02 -.872900211E+02 -.872852547E+02 -.872801124E+02 -.872746939E+02 -.872690768E+02 -.872633217E+02 -.872574763E+02 -.872515782E+02 -.872456580E+02 -.872397400E+02 -.872338445E+02 -.872279884E+02 -.872221862E+02 -.872164502E+02 -.872107917E+02 -.872052207E+02 -.871997463E+02 -.871943773E+02 -.871891217E+02 -.871839874E+02 -.871789819E+02 -.871741126E+02 -.871693866E+02 -.871648110E+02 -.871603926E+02 -.871561381E+02 -.871520540E+02 -.871481469E+02 -.871444228E+02 -.871408877E+02 -.871375476E+02 -.871344080E+02 -.871314741E+02 -.871287511E+02 -.871262435E+02 -.871239558E+02 -.871218921E+02 -.871200559E+02 -.871184506E+02 -.871170790E+02 -.871159435E+02 -.871150463E+02 -.871143888E+02 -.871139721E+02 -.871137969E+02 -.871138633E+02 -.871141712E+02 -.871147196E+02 -.871155074E+02 -.871165330E+02 -.871177941E+02 -.871192883E+02 -.871210126E+02 -.871229636E+02 -.871251376E+02 -.871275304E+02 -.871301376E+02 -.871329543E+02 -.871359755E+02 -.871391958E+02 -.871426096E+02 -.871462111E+02 -.871499942E+02 -.871539526E+02 -.871580800E+02 -.871623699E+02 -.871668155E+02 -.871714102E+02 -.871761470E+02 -.871810189E+02 -.871860188E+02 -.871911395E+02 -.871963736E+02 -.872017132E+02 -.872071506E+02 -.872126773E+02 -.872182843E+02 -.872239620E+02 -.872296996E+02 -.872354850E+02 -.872413042E+02 -.872471410E+02 -.872529758E+02 -.872587846E+02 -.872645382E+02 -.872701997E+02 -.872757227E+02 -.872810480E+02 -.872860999E+02 -.872907811E+02 -.872949654E+02 -.872984899E+02 -.873011427E+02 -.873026484E+02 -.873026484E+02
 -.873062011E+02 -.873062011E+02 -.873048946E+02 -.873025930E+02 -.872995357E+02 -.872959067E+02 -.872918482E+02 -.872874699E+02 -.872828569E+02 -.872780752E+02 -.872731767E+02 -.872682020E+02 -.872631835E+02 -.872581470E+02 -.872531135E+02 -.872481003E+02 -.872431218E+02 -.872381903E+02 -.872333165E+02 -.872285098E+02 -.872237787E+02 -.872191311E+02 -.872145743E+02 -.872101152E+02 -.872057602E+02 -.872015159E+02 -.871973883E+02 -.871933834E+02 -.871895071E+02 -.871857651E+02 -.871821629E+02 -.871787060E+02 -.871753997E+02 -.871722491E+02 -.871692592E+02 -.871664349E+02 -.871637806E+02 -.871613007E+02 -.871589995E+02 -.871568806E+02 -.871549478E+02 -.871532044E+02 -.871516533E+02 -.871502972E+02 -.871491386E+02 -.871481793E+02 -.871474210E+02 -.871468650E+02 -.871465122E+02 -.871463631E+02 -.871464179E+02 -.871466763E+02 -.871471378E+02 -.871478012E+02 -.871486653E+02 -.871497283E+02 -.871509881E+02 -.871524424E+02 -.871540883E+02 -.871559227E+02 -.871579423E+02 -.871601434E+02 -.871625221E+02 -.871650742E+02 -.871677952E+02 -.871706806E+02 -.871737255E+02 -.871769250E+02 -.871802739E+02 -.871837668E+02 -.871873984E+02 -.871911632E+02 -.871950555E+02 -.871990696E+02 -.872031997E+02 -.872074397E+02 -.872117837E+02 -.872162252E+02 -.872207580E+02 -.872253753E+02 -.872300699E+02 -.872348342E+02 -.872396600E+02 -.872445382E+02 -.872494584E+02 -.872544087E+02 -.872593752E+02 -.872643410E+02 -.872692858E+02 -.872741845E+02 -.872790056E+02 -.872837094E+02 -.872882454E+02 -.872925489E+02 -.872965368E+02 -.873001017E+02 -.873031044E+02 -.873053644E+02 -.873066471E+02 -.873066471E+02
 -.873101456E+02 -.873101456E+02 -.873090614E+02 -.873071510E+02 -.873046130E+02 -.873016000E+02 -.872982302E+02 -.872945946E+02 -.872907640E+02 -.872867933E+02 -.872827258E+02 -.872785952E+02 -.872744286E+02 -.872702474E+02 -.872660692E+02 -.872619085E+02 -.872577772E+02 -.872536856E+02 -.872496427E+02 -.872456562E+02 -.872417333E+02 -.872378805E+02 -.872341037E+02 -.872304088E+02 -.872268012E+02 -.872232859E+02 -.872198683E+02 -.872165530E+02 -.872133449E+02 -.872102487E+02 -.872072689E+02 -.872044100E+02 -.872016762E+02 -.871990717E+02 -.871966006E+02 -.871942666E+02 -.871920736E+02 -.871900251E+02 -.871881243E+02 -.871863745E+02 -.871847784E+02 -.871833388E+02 -.871820581E+02 -.871809385E+02 -.871799817E+02 -.871791895E+02 -.871785632E+02 -.871781037E+02 -.871778118E+02 -.871776880E+02 -.871777323E+02 -.871779445E+02 -.871783242E+02 -.871788705E+02 -.871795824E+02 -.871804585E+02 -.871814970E+02 -.871826961E+02 -.871840534E+02 -.871855666E+02 -.871872330E+02 -.871890494E+02 -.871910129E+02 -.871931200E+02 -.871953671E+02 -.871977505E+02 -.872002663E+02 -.872029105E+02 -.872056789E+02 -.872085672E+02 -.872115710E+02 -.872146858E+02 -.872179070E+02 -.872212299E+02 -.872246497E+02 -.872281616E+02 -.872317606E+02 -.872354414E+02 -.872391989E+02 -.872430273E+02 -.872469208E+02 -.872508731E+02 -.872548773E+02 -.872589258E+02 -.872630100E+02 -.872671199E+02 -.872712438E+02 -.872753678E+02 -.872794748E+02 -.872835438E+02 -.872875487E+02 -.872914563E+02 -.872952245E+02 -.872987995E+02 -.873021122E+02 -.873050732E+02 -.873075670E+02 -.873094437E+02 -.873105087E+02 -.873105087E+02
 -.873138844E+02 -.873138844E+02 -.873130158E+02 -.873114846E+02 -.873094492E+02 -.873070320E+02 -.873043275E+02 -.873014087E+02 -.872983324E+02 -.872951429E+02 -.872918749E+02 -.872885557E+02 -.872852072E+02 -.872818467E+02 -.872784884E+02 -.872751441E+02 -.872718236E+02 -.872685352E+02 -.872652860E+02 -.872620826E+02 -.872589306E+02 -.872558354E+02 -.872528017E+02 -.872498342E+02 -.872469373E+02 -.872441151E+02 -.872413718E+02 -.872387111E+02 -.872361369E+02 -.872336529E+02 -.872312628E+02 -.872289700E+02 -.872267780E+02 -.872246899E+02 -.872227091E+02 -.872208386E+02 -.872190813E+02 -.872174399E+02 -.872159171E+02 -.872145154E+02 -.872132369E+02 -.872120839E+02 -.872110581E+02 -.872101614E+02 -.872093950E+02 -.872087605E+02 -.872082586E+02 -.872078903E+02 -.872076562E+02 -.872075565E+02 -.872075913E+02 -.872077605E+02 -.872080637E+02 -.872085003E+02 -.872090694E+02 -.872097699E+02 -.872106006E+02 -.872115598E+02 -.872126459E+02 -.872138569E+02 -.872151906E+02 -.872166448E+02 -.872182170E+02 -.872199045E+02 -.872217045E+02 -.872236140E+02 -.872256301E+02 -.872277494E+02 -.872299688E+02 -.872322848E+02 -.872346939E+02 -.872371926E+02 -.872397773E+02 -.872424441E+02 -.872451893E+02 -.872480090E+02 -.872508992E+02 -.872538557E+02 -.872568743E+02 -.872599505E+02 -.872630794E+02 -.872662560E+02 -.872694748E+02 -.872727294E+02 -.872760129E+02 -.872793172E+02 -.872826328E+02 -.872859484E+02 -.872892500E+02 -.872925208E+02 -.872957395E+02 -.872988795E+02 -.873019067E+02 -.873047779E+02 -.873074376E+02 -.873098140E+02 -.873118146E+02 -.873133194E+02 -.873141728E+02 -.873141728E+02
 -.873172878E+02 -.873172878E+02 -.873166251E+02 -.873154549E+02 -.873138972E+02 -.873120447E+02 -.873099695E+02 -.873077273E+02 -.873053617E+02 -.873029069E+02 -.873003896E+02 -.872978312E+02 -.872952485E+02 -.872926554E+02 -.872900630E+02 -.872874806E+02 -.872849159E+02 -.872823755E+02 -.872798652E+02 -.872773900E+02 -.872749545E+02 -.872725628E+02 -.872702188E+02 -.872679261E+02 -.872656881E+02 -.872635080E+02 -.872613891E+02 -.872593342E+02 -.872573464E+02 -.872554286E+02 -.872535834E+02 -.872518136E+02 -.872501217E+02 -.872485104E+02 -.872469820E+02 -.872455389E+02 -.872441832E+02 -.872429171E+02 -.872417426E+02 -.872406616E+02 -.872396757E+02 -.872387865E+02 -.872379955E+02 -.872373040E+02 -.872367131E+02 -.872362237E+02 -.872358366E+02 -.872355524E+02 -.872353715E+02 -.872352943E+02 -.872353207E+02 -.872354507E+02 -.872356840E+02 -.872360200E+02 -.872364581E+02 -.872369976E+02 -.872376374E+02 -.872383764E+02 -.872392132E+02 -.872401463E+02 -.872411742E+02 -.872422952E+02 -.872435072E+02 -.872448083E+02 -.872461964E+02 -.872476692E+02 -.872492245E+02 -.872508596E+02 -.872525723E+02 -.872543598E+02 -.872562195E+02 -.872581486E+02 -.872601444E+02 -.872622040E+02 -.872643245E+02 -.872665028E+02 -.872687357E+02 -.872710202E+02 -.872733529E+02 -.872757301E+02 -.872781482E+02 -.872806031E+02 -.872830904E+02 -.872856052E+02 -.872881419E+02 -.872906941E+02 -.872932543E+02 -.872958133E+02 -.872983605E+02 -.873008824E+02 -.873033625E+02 -.873057799E+02 -.873081084E+02 -.873103147E+02 -.873123561E+02 -.873141779E+02 -.873157095E+02 -.873168599E+02 -.873175113E+02 -.873175113E+02
 -.873200987E+02 -.873200987E+02 -.873196229E+02 -.873187787E+02 -.873176499E+02 -.873163019E+02 -.873147859E+02 -.873131423E+02 -.873114030E+02 -.873095932E+02 -.873077331E+02 -.873058389E+02 -.873039237E+02 -.873019980E+02 -.873000708E+02 -.872981491E+02 -.872962392E+02 -.872943464E+02 -.872924751E+02 -.872906293E+02 -.872888126E+02 -.872870283E+02 -.872852794E+02 -.872835686E+02 -.872818985E+02 -.872802717E+02 -.872786906E+02 -.872771573E+02 -.872756742E+02 -.872742433E+02 -.872728668E+02 -.872715466E+02 -.872702847E+02 -.872690830E+02 -.872679432E+02 -.872668671E+02 -.872658564E+02 -.872649124E+02 -.872640368E+02 -.872632310E+02 -.872624960E+02 -.872618333E+02 -.872612437E+02 -.872607282E+02 -.872602877E+02 -.872599229E+02 -.872596343E+02 -.872594224E+02 -.872592874E+02 -.872592296E+02 -.872592490E+02 -.872593456E+02 -.872595191E+02 -.872597691E+02 -.872600953E+02 -.872604969E+02 -.872609734E+02 -.872615237E+02 -.872621470E+02 -.872628421E+02 -.872636079E+02 -.872644431E+02 -.872653463E+02 -.872663161E+02 -.872673507E+02 -.872684487E+02 -.872696082E+02 -.872708276E+02 -.872721048E+02 -.872734380E+02 -.872748252E+02 -.872762645E+02 -.872777535E+02 -.872792903E+02 -.872808727E+02 -.872824982E+02 -.872841646E+02 -.872858695E+02 -.872876101E+02 -.872893839E+02 -.872911878E+02 -.872930188E+02 -.872948733E+02 -.872967475E+02 -.872986369E+02 -.873005364E+02 -.873024402E+02 -.873043410E+02 -.873062304E+02 -.873080981E+02 -.873099311E+02 -.873117138E+02 -.873134264E+02 -.873150442E+02 -.873165359E+02 -.873178621E+02 -.873189723E+02 -.873198024E+02 -.873202702E+02 -.873202702E+02
 -.873218502E+02 -.873218502E+02 -.873215164E+02 -.873209153E+02 -.873201009E+02 -.873191172E+02 -.873180003E+02 -.873167796E+02 -.873154791E+02 -.873141185E+02 -.873127137E+02 -.873112779E+02 -.873098217E+02 -.873083541E+02 -.873068823E+02 -.873054125E+02 -.873039499E+02 -.873024988E+02 -.873010631E+02 -.872996462E+02 -.872982509E+02 -.872968800E+02 -.872955359E+02 -.872942208E+02 -.872929369E+02 -.872916861E+02 -.872904703E+02 -.872892914E+02 -.872881510E+02 -.872870508E+02 -.872859925E+02 -.872849775E+02 -.872840073E+02 -.872830835E+02 -.872822074E+02 -.872813802E+02 -.872806033E+02 -.872798778E+02 -.872792049E+02 -.872785856E+02 -.872780208E+02 -.872775115E+02 -.872770584E+02 -.872766623E+02 -.872763238E+02 -.872760434E+02 -.872758216E+02 -.872756586E+02 -.872755548E+02 -.872755103E+02 -.872755250E+02 -.872755990E+02 -.872757321E+02 -.872759240E+02 -.872761744E+02 -.872764828E+02 -.872768486E+02 -.872772712E+02 -.872777499E+02 -.872782838E+02 -.872788721E+02 -.872795137E+02 -.872802077E+02 -.872809528E+02 -.872817479E+02 -.872825917E+02 -.872834829E+02 -.872844201E+02 -.872854019E+02 -.872864269E+02 -.872874934E+02 -.872886000E+02 -.872897449E+02 -.872909266E+02 -.872921433E+02 -.872933932E+02 -.872946744E+02 -.872959849E+02 -.872973228E+02 -.872986858E+02 -.873000715E+02 -.873014773E+02 -.873029003E+02 -.873043373E+02 -.873057845E+02 -.873072377E+02 -.873086918E+02 -.873101408E+02 -.873115777E+02 -.873129937E+02 -.873143785E+02 -.873157191E+02 -.873169999E+02 -.873182018E+02 -.873193012E+02 -.873202691E+02 -.873210704E+02 -.873216616E+02 -.873219899E+02 -.873219899E+02
 -.873218502E+02 -.873218502E+02 -.873215164E+02 -.873209153E+02 -.873201009E+02 -.873191172E+02 -.873180003E+02 -.873167796E+02 -.873154791E+02 -.873141185E+02 -.873127137E+02 -.873112779E+02 -.873098217E+02 -.873083541E+02 -.873068823E+02 -.873054125E+02 -.873039499E+02 -.873024988E+02 -.873010631E+02 -.872996462E+02 -.872982509E+02 -.872968800E+02 -.872955359E+02 -.872942208E+02 -.872929369E+02 -.872916861E+02 -.872904703E+02 -.872892914E+02 -.872881510E+02 -.872870508E+02 -.872859925E+02 -.872849775E+02 -.872840073E+02 -.872830835E+02 -.872822074E+02 -.872813802E+02 -.872806033E+02 -.872798778E+02 -.872792049E+02 -.872785856E+02 -.872780208E+02 -.872775115E+02 -.872770584E+02 -.872766623E+02 -.872763238E+02 -.872760434E+02 -.872758216E+02 -.872756586E+02 -.872755548E+02 -.872755103E+02 -.872755250E+02 -.872755990E+02 -.872757321E+02 -.872759240E+02 -.872761744E+02 -.872764828E+02 -.872768486E+02 -.872772712E+02 -.872777499E+02 -.872782838E+02 -.872788721E+02 -.872795137E+02 -.872802077E+02 -.872809528E+02 -.872817479E+02 -.872825917E+02 -.872834829E+02 -.872844201E+02 -.872854019E+02 -.872864269E+02 -.872874934E+02 -.872886000E+02 -.872897449E+02 -.872909266E+02 -.872921433E+02 -.872933932E+02 -.872946744E+02 -.872959849E+02 -.872973228E+02 -.872986858E+02 -.873000715E+02 -.873014773E+02 -.873029003E+02 -.873043373E+02 -.873057845E+02 -.873072377E+02 -.873086918E+02 -.873101408E+02 -.873115777E+02 -.873129937E+02 -.873143785E+02 -.873157191E+02 -.873169999E+02 -.873182018E+02 -.873193012E+02 -.873202691E+02 -.873210704E+02 -.873216616E+02 -.873219899E+02 -.873219899E+02
