# Supplementary material for: Electrical Pacing of Cardiac Tissue Including Potassium Inward Rectification
Source: PLoS One. 2015 Jun 9;10(6):e0127837. doi: 10.1371/journal.pone.0127837 (PMC4461281; doi:10.1371/journal.pone.0127837)
Supplement: S1 Data — (ZIP) [file pone.0127837.s001.zip › All-Data/Data-without-IK1/BDT41/Vm5ms.txt]

 -.873300171E+02 -.873230953E+02 -.873227383E+02 -.873220658E+02 -.873211489E+02 -.873200636E+02 -.873188731E+02 -.873176220E+02 -.873163338E+02 -.873150130E+02 -.873136553E+02 -.873122579E+02 -.873108230E+02 -.873093606E+02 -.873078864E+02 -.873064168E+02 -.873049645E+02 -.873035373E+02 -.873021371E+02 -.873007616E+02 -.872994080E+02 -.872980747E+02 -.872967623E+02 -.872954739E+02 -.872942143E+02 -.872929881E+02 -.872917989E+02 -.872906491E+02 -.872895396E+02 -.872884705E+02 -.872874419E+02 -.872864541E+02 -.872855080E+02 -.872846055E+02 -.872837484E+02 -.872829389E+02 -.872821788E+02 -.872814695E+02 -.872808123E+02 -.872802079E+02 -.872796568E+02 -.872791597E+02 -.872787171E+02 -.872783299E+02 -.872779986E+02 -.872777242E+02 -.872775072E+02 -.872773481E+02 -.872772472E+02 -.872772046E+02 -.872772202E+02 -.872772938E+02 -.872774253E+02 -.872776142E+02 -.872778603E+02 -.872781633E+02 -.872785225E+02 -.872789373E+02 -.872794069E+02 -.872799306E+02 -.872805072E+02 -.872811358E+02 -.872818153E+02 -.872825445E+02 -.872833224E+02 -.872841475E+02 -.872850186E+02 -.872859344E+02 -.872868933E+02 -.872878939E+02 -.872889347E+02 -.872900141E+02 -.872911308E+02 -.872922830E+02 -.872934692E+02 -.872946876E+02 -.872959368E+02 -.872972147E+02 -.872985198E+02 -.872998500E+02 -.873012032E+02 -.873025773E+02 -.873039698E+02 -.873053778E+02 -.873067982E+02 -.873082271E+02 -.873096599E+02 -.873110912E+02 -.873125142E+02 -.873139206E+02 -.873153002E+02 -.873166402E+02 -.873179250E+02 -.873191347E+02 -.873202453E+02 -.873212266E+02 -.873220418E+02 -.873226454E+02 -.873229816E+02 -.873229816E+02
 -.873230953E+02 -.873230953E+02 -.873227383E+02 -.873220658E+02 -.873211489E+02 -.873200636E+02 -.873188731E+02 -.873176220E+02 -.873163338E+02 -.873150130E+02 -.873136553E+02 -.873122579E+02 -.873108230E+02 -.873093606E+02 -.873078864E+02 -.873064168E+02 -.873049645E+02 -.873035373E+02 -.873021371E+02 -.873007616E+02 -.872994080E+02 -.872980747E+02 -.872967623E+02 -.872954739E+02 -.872942143E+02 -.872929881E+02 -.872917989E+02 -.872906491E+02 -.872895396E+02 -.872884705E+02 -.872874419E+02 -.872864541E+02 -.872855080E+02 -.872846055E+02 -.872837484E+02 -.872829389E+02 -.872821788E+02 -.872814695E+02 -.872808123E+02 -.872802079E+02 -.872796568E+02 -.872791597E+02 -.872787171E+02 -.872783299E+02 -.872779986E+02 -.872777242E+02 -.872775072E+02 -.872773481E+02 -.872772472E+02 -.872772046E+02 -.872772202E+02 -.872772938E+02 -.872774253E+02 -.872776142E+02 -.872778603E+02 -.872781633E+02 -.872785225E+02 -.872789373E+02 -.872794069E+02 -.872799306E+02 -.872805072E+02 -.872811358E+02 -.872818153E+02 -.872825445E+02 -.872833224E+02 -.872841475E+02 -.872850186E+02 -.872859344E+02 -.872868933E+02 -.872878939E+02 -.872889347E+02 -.872900141E+02 -.872911308E+02 -.872922830E+02 -.872934692E+02 -.872946876E+02 -.872959368E+02 -.872972147E+02 -.872985198E+02 -.872998500E+02 -.873012032E+02 -.873025773E+02 -.873039698E+02 -.873053778E+02 -.873067982E+02 -.873082271E+02 -.873096599E+02 -.873110912E+02 -.873125142E+02 -.873139206E+02 -.873153002E+02 -.873166402E+02 -.873179250E+02 -.873191347E+02 -.873202453E+02 -.873212266E+02 -.873220418E+02 -.873226454E+02 -.873229816E+02 -.873229816E+02
 -.873213846E+02 -.873213846E+02 -.873208391E+02 -.873198533E+02 -.873185591E+02 -.873170719E+02 -.873154746E+02 -.873138150E+02 -.873121075E+02 -.873103467E+02 -.873085248E+02 -.873066414E+02 -.873047073E+02 -.873027443E+02 -.873007780E+02 -.872988301E+02 -.872969140E+02 -.872950346E+02 -.872931892E+02 -.872913722E+02 -.872895795E+02 -.872878106E+02 -.872860688E+02 -.872843604E+02 -.872826925E+02 -.872810712E+02 -.872795002E+02 -.872779813E+02 -.872765146E+02 -.872750998E+02 -.872737370E+02 -.872724273E+02 -.872711727E+02 -.872699759E+02 -.872688399E+02 -.872677675E+02 -.872667609E+02 -.872658219E+02 -.872649516E+02 -.872641509E+02 -.872634205E+02 -.872627613E+02 -.872621743E+02 -.872616605E+02 -.872612212E+02 -.872608575E+02 -.872605700E+02 -.872603595E+02 -.872602261E+02 -.872601699E+02 -.872601908E+02 -.872602885E+02 -.872604629E+02 -.872607135E+02 -.872610401E+02 -.872614420E+02 -.872619185E+02 -.872624687E+02 -.872630915E+02 -.872637858E+02 -.872645503E+02 -.872653836E+02 -.872662842E+02 -.872672508E+02 -.872682816E+02 -.872693750E+02 -.872705292E+02 -.872717423E+02 -.872730125E+02 -.872743377E+02 -.872757161E+02 -.872771455E+02 -.872786239E+02 -.872801492E+02 -.872817194E+02 -.872833322E+02 -.872849855E+02 -.872866769E+02 -.872884041E+02 -.872901647E+02 -.872919561E+02 -.872937754E+02 -.872956197E+02 -.872974855E+02 -.872993687E+02 -.873012650E+02 -.873031687E+02 -.873050733E+02 -.873069706E+02 -.873088505E+02 -.873107006E+02 -.873125049E+02 -.873142434E+02 -.873158907E+02 -.873174145E+02 -.873187734E+02 -.873199148E+02 -.873207709E+02 -.873212548E+02 -.873212548E+02
 -.873185632E+02 -.873185632E+02 -.873177842E+02 -.873164222E+02 -.873146696E+02 -.873126745E+02 -.873105325E+02 -.873082894E+02 -.873059568E+02 -.873035317E+02 -.873010141E+02 -.872984160E+02 -.872957633E+02 -.872930893E+02 -.872904257E+02 -.872877950E+02 -.872852085E+02 -.872826665E+02 -.872801636E+02 -.872776938E+02 -.872752547E+02 -.872728487E+02 -.872704826E+02 -.872681654E+02 -.872659055E+02 -.872637093E+02 -.872615801E+02 -.872595195E+02 -.872575274E+02 -.872556043E+02 -.872537510E+02 -.872519700E+02 -.872502644E+02 -.872486382E+02 -.872470952E+02 -.872456386E+02 -.872442714E+02 -.872429955E+02 -.872418125E+02 -.872407236E+02 -.872397300E+02 -.872388331E+02 -.872380345E+02 -.872373358E+02 -.872367386E+02 -.872362443E+02 -.872358539E+02 -.872355680E+02 -.872353871E+02 -.872353110E+02 -.872353396E+02 -.872354728E+02 -.872357103E+02 -.872360516E+02 -.872364963E+02 -.872370434E+02 -.872376921E+02 -.872384409E+02 -.872392883E+02 -.872402329E+02 -.872412727E+02 -.872424060E+02 -.872436308E+02 -.872449450E+02 -.872463464E+02 -.872478327E+02 -.872494014E+02 -.872510499E+02 -.872527757E+02 -.872545759E+02 -.872564480E+02 -.872583891E+02 -.872603965E+02 -.872624673E+02 -.872645987E+02 -.872667876E+02 -.872690311E+02 -.872713261E+02 -.872736695E+02 -.872760581E+02 -.872784884E+02 -.872809567E+02 -.872834592E+02 -.872859913E+02 -.872885480E+02 -.872911233E+02 -.872937103E+02 -.872963005E+02 -.872988833E+02 -.873014457E+02 -.873039712E+02 -.873064389E+02 -.873088220E+02 -.873110859E+02 -.873131865E+02 -.873150662E+02 -.873166509E+02 -.873178445E+02 -.873185221E+02 -.873185221E+02
 -.873151405E+02 -.873151405E+02 -.873141323E+02 -.873123988E+02 -.873101783E+02 -.873076391E+02 -.873048821E+02 -.873019577E+02 -.872988866E+02 -.872956799E+02 -.872923551E+02 -.872889423E+02 -.872854804E+02 -.872820086E+02 -.872785595E+02 -.872751529E+02 -.872717957E+02 -.872684864E+02 -.872652200E+02 -.872619933E+02 -.872588075E+02 -.872556690E+02 -.872525870E+02 -.872495716E+02 -.872466315E+02 -.872437726E+02 -.872409982E+02 -.872383101E+02 -.872357094E+02 -.872331975E+02 -.872307771E+02 -.872284516E+02 -.872262256E+02 -.872241037E+02 -.872220904E+02 -.872201898E+02 -.872184050E+02 -.872167387E+02 -.872151931E+02 -.872137699E+02 -.872124712E+02 -.872112990E+02 -.872102553E+02 -.872093426E+02 -.872085627E+02 -.872079174E+02 -.872074079E+02 -.872070349E+02 -.872067988E+02 -.872066998E+02 -.872067376E+02 -.872069122E+02 -.872072232E+02 -.872076701E+02 -.872082521E+02 -.872089681E+02 -.872098166E+02 -.872107959E+02 -.872119040E+02 -.872131388E+02 -.872144980E+02 -.872159792E+02 -.872175798E+02 -.872192969E+02 -.872211276E+02 -.872230689E+02 -.872251173E+02 -.872272696E+02 -.872295222E+02 -.872318716E+02 -.872343143E+02 -.872368466E+02 -.872394647E+02 -.872421651E+02 -.872449438E+02 -.872477970E+02 -.872507207E+02 -.872537111E+02 -.872567640E+02 -.872598752E+02 -.872630404E+02 -.872662547E+02 -.872695132E+02 -.872728102E+02 -.872761391E+02 -.872794925E+02 -.872828615E+02 -.872862352E+02 -.872896002E+02 -.872929398E+02 -.872962329E+02 -.872994522E+02 -.873025632E+02 -.873055209E+02 -.873082675E+02 -.873107279E+02 -.873128043E+02 -.873143701E+02 -.873152603E+02 -.873152603E+02
 -.873114273E+02 -.873114273E+02 -.873102072E+02 -.873081149E+02 -.873054182E+02 -.873022988E+02 -.872988692E+02 -.872951953E+02 -.872913179E+02 -.872872705E+02 -.872830918E+02 -.872788266E+02 -.872745200E+02 -.872702123E+02 -.872659326E+02 -.872616967E+02 -.872575102E+02 -.872533731E+02 -.872492840E+02 -.872452444E+02 -.872412599E+02 -.872373394E+02 -.872334931E+02 -.872297311E+02 -.872260615E+02 -.872224901E+02 -.872190208E+02 -.872156566E+02 -.872124001E+02 -.872092545E+02 -.872062238E+02 -.872033127E+02 -.872005265E+02 -.871978706E+02 -.871953504E+02 -.871929703E+02 -.871907346E+02 -.871886463E+02 -.871867086E+02 -.871849241E+02 -.871832955E+02 -.871818257E+02 -.871805175E+02 -.871793735E+02 -.871783964E+02 -.871775880E+02 -.871769497E+02 -.871764825E+02 -.871761869E+02 -.871760631E+02 -.871761112E+02 -.871763310E+02 -.871767221E+02 -.871772838E+02 -.871780150E+02 -.871789142E+02 -.871799794E+02 -.871812086E+02 -.871825992E+02 -.871841484E+02 -.871858535E+02 -.871877112E+02 -.871897182E+02 -.871918710E+02 -.871941657E+02 -.871965984E+02 -.871991647E+02 -.872018605E+02 -.872046812E+02 -.872076225E+02 -.872106798E+02 -.872138484E+02 -.872171237E+02 -.872205008E+02 -.872239750E+02 -.872275414E+02 -.872311951E+02 -.872349311E+02 -.872387442E+02 -.872426292E+02 -.872465807E+02 -.872505927E+02 -.872546590E+02 -.872587725E+02 -.872629253E+02 -.872671080E+02 -.872713096E+02 -.872755167E+02 -.872797128E+02 -.872838771E+02 -.872879834E+02 -.872919981E+02 -.872958780E+02 -.872995673E+02 -.873029939E+02 -.873060641E+02 -.873086561E+02 -.873106113E+02 -.873117234E+02 -.873117234E+02
 -.873075856E+02 -.873075856E+02 -.873061626E+02 -.873037069E+02 -.873005071E+02 -.872967635E+02 -.872926114E+02 -.872881423E+02 -.872834235E+02 -.872785128E+02 -.872734653E+02 -.872683333E+02 -.872631631E+02 -.872579922E+02 -.872528459E+02 -.872477396E+02 -.872426811E+02 -.872376750E+02 -.872327256E+02 -.872278389E+02 -.872230235E+02 -.872182891E+02 -.872136458E+02 -.872091028E+02 -.872046683E+02 -.872003486E+02 -.871961491E+02 -.871920744E+02 -.871881290E+02 -.871843176E+02 -.871806454E+02 -.871771182E+02 -.871737422E+02 -.871705236E+02 -.871674684E+02 -.871645822E+02 -.871618699E+02 -.871593357E+02 -.871569834E+02 -.871548168E+02 -.871528395E+02 -.871510550E+02 -.871494669E+02 -.871480785E+02 -.871468926E+02 -.871459116E+02 -.871451371E+02 -.871445703E+02 -.871442119E+02 -.871440623E+02 -.871441218E+02 -.871443901E+02 -.871448667E+02 -.871455507E+02 -.871464406E+02 -.871475344E+02 -.871488299E+02 -.871503243E+02 -.871520145E+02 -.871538972E+02 -.871559689E+02 -.871582254E+02 -.871606628E+02 -.871632765E+02 -.871660617E+02 -.871690135E+02 -.871721266E+02 -.871753958E+02 -.871788155E+02 -.871823803E+02 -.871860845E+02 -.871899224E+02 -.871938882E+02 -.871979760E+02 -.872021799E+02 -.872064939E+02 -.872109121E+02 -.872154283E+02 -.872200363E+02 -.872247298E+02 -.872295020E+02 -.872343460E+02 -.872392540E+02 -.872442177E+02 -.872492273E+02 -.872542718E+02 -.872593380E+02 -.872644098E+02 -.872694673E+02 -.872744857E+02 -.872794334E+02 -.872842702E+02 -.872889442E+02 -.872933884E+02 -.872975160E+02 -.873012143E+02 -.873043366E+02 -.873066921E+02 -.873080320E+02 -.873080320E+02
 -.873036760E+02 -.873036760E+02 -.873020441E+02 -.872992008E+02 -.872954597E+02 -.872910515E+02 -.872861428E+02 -.872808556E+02 -.872752839E+02 -.872695039E+02 -.872635800E+02 -.872575670E+02 -.872515100E+02 -.872454439E+02 -.872393948E+02 -.872333812E+02 -.872274162E+02 -.872215104E+02 -.872156731E+02 -.872099133E+02 -.872042403E+02 -.871986636E+02 -.871931928E+02 -.871878370E+02 -.871826050E+02 -.871775047E+02 -.871725432E+02 -.871677271E+02 -.871630625E+02 -.871585556E+02 -.871542126E+02 -.871500403E+02 -.871460459E+02 -.871422367E+02 -.871386197E+02 -.871352015E+02 -.871319880E+02 -.871289845E+02 -.871261959E+02 -.871236271E+02 -.871212824E+02 -.871191665E+02 -.871172836E+02 -.871156375E+02 -.871142317E+02 -.871130687E+02 -.871121505E+02 -.871114788E+02 -.871110545E+02 -.871108782E+02 -.871109503E+02 -.871112706E+02 -.871118382E+02 -.871126521E+02 -.871137103E+02 -.871150104E+02 -.871165496E+02 -.871183246E+02 -.871203317E+02 -.871225667E+02 -.871250254E+02 -.871277029E+02 -.871305940E+02 -.871336932E+02 -.871369947E+02 -.871404925E+02 -.871441802E+02 -.871480513E+02 -.871520994E+02 -.871563176E+02 -.871606991E+02 -.871652370E+02 -.871699243E+02 -.871747539E+02 -.871797186E+02 -.871848115E+02 -.871900251E+02 -.871953523E+02 -.872007858E+02 -.872063178E+02 -.872119406E+02 -.872176457E+02 -.872234241E+02 -.872292660E+02 -.872351601E+02 -.872410932E+02 -.872470501E+02 -.872530118E+02 -.872589552E+02 -.872648512E+02 -.872706629E+02 -.872763431E+02 -.872818313E+02 -.872870489E+02 -.872918942E+02 -.872962353E+02 -.872999001E+02 -.873026648E+02 -.873042374E+02 -.873042374E+02
 -.872997020E+02 -.872997020E+02 -.872978427E+02 -.872945795E+02 -.872902641E+02 -.872851651E+02 -.872794838E+02 -.872733715E+02 -.872669431E+02 -.872602861E+02 -.872534702E+02 -.872465512E+02 -.872395745E+02 -.872325770E+02 -.872255895E+02 -.872186361E+02 -.872117362E+02 -.872049051E+02 -.871981548E+02 -.871914951E+02 -.871849353E+02 -.871784846E+02 -.871721526E+02 -.871659495E+02 -.871598857E+02 -.871539709E+02 -.871482143E+02 -.871426241E+02 -.871372077E+02 -.871319726E+02 -.871269263E+02 -.871220769E+02 -.871174327E+02 -.871130023E+02 -.871087938E+02 -.871048151E+02 -.871010733E+02 -.870975748E+02 -.870943259E+02 -.870913322E+02 -.870885996E+02 -.870861335E+02 -.870839390E+02 -.870820205E+02 -.870803819E+02 -.870790264E+02 -.870779564E+02 -.870771740E+02 -.870766804E+02 -.870764766E+02 -.870765629E+02 -.870769391E+02 -.870776041E+02 -.870785564E+02 -.870797937E+02 -.870813132E+02 -.870831113E+02 -.870851842E+02 -.870875275E+02 -.870901361E+02 -.870930048E+02 -.870961277E+02 -.870994985E+02 -.871031107E+02 -.871069571E+02 -.871110305E+02 -.871153234E+02 -.871198280E+02 -.871245364E+02 -.871294406E+02 -.871345324E+02 -.871398035E+02 -.871452456E+02 -.871508503E+02 -.871566091E+02 -.871625136E+02 -.871685554E+02 -.871747259E+02 -.871810164E+02 -.871874181E+02 -.871939218E+02 -.872005179E+02 -.872071958E+02 -.872139441E+02 -.872207500E+02 -.872275984E+02 -.872344715E+02 -.872413479E+02 -.872482009E+02 -.872549972E+02 -.872616946E+02 -.872682388E+02 -.872745604E+02 -.872805691E+02 -.872861484E+02 -.872911463E+02 -.872953652E+02 -.872985476E+02 -.873003578E+02 -.873003578E+02
 -.872956439E+02 -.872956439E+02 -.872935363E+02 -.872898279E+02 -.872849186E+02 -.872791172E+02 -.872726580E+02 -.872657159E+02 -.872584200E+02 -.872508666E+02 -.872431300E+02 -.872352697E+02 -.872273359E+02 -.872193717E+02 -.872114140E+02 -.872034930E+02 -.871956324E+02 -.871878494E+02 -.871801569E+02 -.871725648E+02 -.871650825E+02 -.871577198E+02 -.871504879E+02 -.871433990E+02 -.871364654E+02 -.871296987E+02 -.871231097E+02 -.871167078E+02 -.871105020E+02 -.871045010E+02 -.870987139E+02 -.870931503E+02 -.870878200E+02 -.870827330E+02 -.870778990E+02 -.870733269E+02 -.870690252E+02 -.870650018E+02 -.870612642E+02 -.870578196E+02 -.870546749E+02 -.870518366E+02 -.870493105E+02 -.870471021E+02 -.870452159E+02 -.870436555E+02 -.870424242E+02 -.870415244E+02 -.870409578E+02 -.870407255E+02 -.870408278E+02 -.870412645E+02 -.870420342E+02 -.870431351E+02 -.870445643E+02 -.870463185E+02 -.870483936E+02 -.870507848E+02 -.870534869E+02 -.870564940E+02 -.870597996E+02 -.870633966E+02 -.870672776E+02 -.870714346E+02 -.870758592E+02 -.870805428E+02 -.870854764E+02 -.870906509E+02 -.870960567E+02 -.871016845E+02 -.871075244E+02 -.871135667E+02 -.871198016E+02 -.871262192E+02 -.871328097E+02 -.871395631E+02 -.871464697E+02 -.871535195E+02 -.871607024E+02 -.871680084E+02 -.871754267E+02 -.871829464E+02 -.871905555E+02 -.871982410E+02 -.872059883E+02 -.872137804E+02 -.872215973E+02 -.872294146E+02 -.872372024E+02 -.872449230E+02 -.872525287E+02 -.872599584E+02 -.872671333E+02 -.872739517E+02 -.872802815E+02 -.872859507E+02 -.872907357E+02 -.872943447E+02 -.872963975E+02 -.872963975E+02
 -.872914837E+02 -.872914837E+02 -.872891143E+02 -.872849480E+02 -.872794366E+02 -.872729281E+02 -.872656842E+02 -.872578979E+02 -.872497110E+02 -.872412292E+02 -.872325348E+02 -.872236957E+02 -.872147699E+02 -.872058079E+02 -.871968522E+02 -.871879365E+02 -.871790858E+02 -.871703181E+02 -.871616463E+02 -.871530811E+02 -.871446333E+02 -.871363151E+02 -.871281401E+02 -.871201226E+02 -.871122766E+02 -.871046154E+02 -.870971508E+02 -.870898936E+02 -.870828542E+02 -.870760432E+02 -.870694714E+02 -.870631504E+02 -.870570917E+02 -.870513068E+02 -.870458070E+02 -.870406026E+02 -.870357038E+02 -.870311201E+02 -.870268606E+02 -.870229338E+02 -.870193483E+02 -.870161114E+02 -.870132304E+02 -.870107113E+02 -.870085596E+02 -.870067799E+02 -.870053760E+02 -.870043509E+02 -.870037066E+02 -.870034446E+02 -.870035651E+02 -.870040678E+02 -.870049510E+02 -.870062124E+02 -.870078488E+02 -.870098561E+02 -.870122295E+02 -.870149634E+02 -.870180514E+02 -.870214864E+02 -.870252608E+02 -.870293660E+02 -.870337931E+02 -.870385327E+02 -.870435749E+02 -.870489094E+02 -.870545256E+02 -.870604125E+02 -.870665593E+02 -.870729544E+02 -.870795866E+02 -.870864444E+02 -.870935162E+02 -.871007906E+02 -.871082561E+02 -.871159013E+02 -.871237147E+02 -.871316850E+02 -.871398006E+02 -.871480498E+02 -.871564207E+02 -.871649008E+02 -.871734765E+02 -.871821334E+02 -.871908549E+02 -.871996222E+02 -.872084129E+02 -.872171998E+02 -.872259496E+02 -.872346203E+02 -.872431587E+02 -.872514966E+02 -.872595461E+02 -.872671936E+02 -.872742913E+02 -.872806471E+02 -.872860107E+02 -.872900557E+02 -.872923561E+02 -.872923561E+02
 -.872872183E+02 -.872872183E+02 -.872845826E+02 -.872799541E+02 -.872738366E+02 -.872666123E+02 -.872585662E+02 -.872499091E+02 -.872407976E+02 -.872313503E+02 -.872216614E+02 -.872118097E+02 -.872018619E+02 -.871918739E+02 -.871818913E+02 -.871719485E+02 -.871620709E+02 -.871522766E+02 -.871425799E+02 -.871329940E+02 -.871235328E+02 -.871142113E+02 -.871050457E+02 -.870960520E+02 -.870872456E+02 -.870786406E+02 -.870702500E+02 -.870620863E+02 -.870541617E+02 -.870464891E+02 -.870390815E+02 -.870319526E+02 -.870251158E+02 -.870185844E+02 -.870123713E+02 -.870064888E+02 -.870009489E+02 -.869957629E+02 -.869909418E+02 -.869864960E+02 -.869824352E+02 -.869787686E+02 -.869755044E+02 -.869726499E+02 -.869702117E+02 -.869681953E+02 -.869666053E+02 -.869654453E+02 -.869647179E+02 -.869644246E+02 -.869645658E+02 -.869651409E+02 -.869661480E+02 -.869675844E+02 -.869694462E+02 -.869717287E+02 -.869744260E+02 -.869775315E+02 -.869810375E+02 -.869849356E+02 -.869892166E+02 -.869938704E+02 -.869988864E+02 -.870042534E+02 -.870099597E+02 -.870159931E+02 -.870223411E+02 -.870289909E+02 -.870359295E+02 -.870431435E+02 -.870506196E+02 -.870583443E+02 -.870663044E+02 -.870744865E+02 -.870828772E+02 -.870914634E+02 -.871002320E+02 -.871091699E+02 -.871182639E+02 -.871275009E+02 -.871368674E+02 -.871463491E+02 -.871559312E+02 -.871655974E+02 -.871753295E+02 -.871851066E+02 -.871949039E+02 -.872046917E+02 -.872144329E+02 -.872240814E+02 -.872335785E+02 -.872428487E+02 -.872517952E+02 -.872602921E+02 -.872681760E+02 -.872752342E+02 -.872811893E+02 -.872856797E+02 -.872882332E+02 -.872882332E+02
 -.872828553E+02 -.872828553E+02 -.872799528E+02 -.872748602E+02 -.872681278E+02 -.872601691E+02 -.872512934E+02 -.872417323E+02 -.872316605E+02 -.872212130E+02 -.872104985E+02 -.871996057E+02 -.871886077E+02 -.871775633E+02 -.871665185E+02 -.871555079E+02 -.871445572E+02 -.871336868E+02 -.871229140E+02 -.871122559E+02 -.871017299E+02 -.870913537E+02 -.870811453E+02 -.870711218E+02 -.870612993E+02 -.870516930E+02 -.870423176E+02 -.870331875E+02 -.870243178E+02 -.870157237E+02 -.870074208E+02 -.869994250E+02 -.869917518E+02 -.869844165E+02 -.869774342E+02 -.869708193E+02 -.869645861E+02 -.869587481E+02 -.869533184E+02 -.869483094E+02 -.869437327E+02 -.869395989E+02 -.869359180E+02 -.869326987E+02 -.869299487E+02 -.869276749E+02 -.869258827E+02 -.869245765E+02 -.869237593E+02 -.869234328E+02 -.869235976E+02 -.869242527E+02 -.869253963E+02 -.869270248E+02 -.869291339E+02 -.869317178E+02 -.869347695E+02 -.869382810E+02 -.869422434E+02 -.869466463E+02 -.869514789E+02 -.869567293E+02 -.869623848E+02 -.869684323E+02 -.869748577E+02 -.869816468E+02 -.869887847E+02 -.869962565E+02 -.870040466E+02 -.870121396E+02 -.870205198E+02 -.870291717E+02 -.870380796E+02 -.870472282E+02 -.870566020E+02 -.870661860E+02 -.870759651E+02 -.870859243E+02 -.870960490E+02 -.871063240E+02 -.871167342E+02 -.871272640E+02 -.871378967E+02 -.871486143E+02 -.871593970E+02 -.871702216E+02 -.871810613E+02 -.871918834E+02 -.872026475E+02 -.872133032E+02 -.872237862E+02 -.872340141E+02 -.872438807E+02 -.872532479E+02 -.872619366E+02 -.872697132E+02 -.872762730E+02 -.872812184E+02 -.872840302E+02 -.872840302E+02
 -.872784048E+02 -.872784048E+02 -.872752359E+02 -.872696727E+02 -.872623082E+02 -.872535890E+02 -.872438529E+02 -.872333553E+02 -.872222923E+02 -.872108171E+02 -.871990506E+02 -.871870893E+02 -.871750096E+02 -.871628714E+02 -.871507209E+02 -.871385935E+02 -.871265177E+02 -.871145175E+02 -.871026148E+02 -.870908305E+02 -.870791849E+02 -.870676975E+02 -.870563872E+02 -.870452718E+02 -.870343683E+02 -.870236938E+02 -.870132651E+02 -.870030997E+02 -.869932154E+02 -.869836303E+02 -.869743627E+02 -.869654308E+02 -.869568526E+02 -.869486460E+02 -.869408284E+02 -.869334171E+02 -.869264289E+02 -.869198800E+02 -.869137858E+02 -.869081611E+02 -.869030197E+02 -.868983743E+02 -.868942367E+02 -.868906174E+02 -.868875257E+02 -.868849697E+02 -.868829560E+02 -.868814897E+02 -.868805745E+02 -.868802125E+02 -.868804043E+02 -.868811489E+02 -.868824438E+02 -.868842852E+02 -.868866676E+02 -.868895841E+02 -.868930266E+02 -.868969854E+02 -.869014495E+02 -.869064070E+02 -.869118448E+02 -.869177487E+02 -.869241038E+02 -.869308944E+02 -.869381040E+02 -.869457156E+02 -.869537118E+02 -.869620748E+02 -.869707866E+02 -.869798289E+02 -.869891835E+02 -.869988323E+02 -.870087571E+02 -.870189402E+02 -.870293638E+02 -.870400106E+02 -.870508633E+02 -.870619051E+02 -.870731192E+02 -.870844888E+02 -.870959970E+02 -.871076263E+02 -.871193585E+02 -.871311739E+02 -.871430506E+02 -.871549638E+02 -.871668841E+02 -.871787762E+02 -.871905963E+02 -.872022898E+02 -.872137870E+02 -.872249984E+02 -.872358084E+02 -.872460670E+02 -.872555789E+02 -.872640897E+02 -.872712669E+02 -.872766766E+02 -.872797518E+02 -.872797518E+02
 -.872738787E+02 -.872738787E+02 -.872704389E+02 -.872643910E+02 -.872563720E+02 -.872468659E+02 -.872362413E+02 -.872247813E+02 -.872127040E+02 -.872001779E+02 -.871873336E+02 -.871742727E+02 -.871610736E+02 -.871477969E+02 -.871344905E+02 -.871211932E+02 -.871079378E+02 -.870947529E+02 -.870816645E+02 -.870686966E+02 -.870558709E+02 -.870432081E+02 -.870307275E+02 -.870184479E+02 -.870063883E+02 -.869945682E+02 -.869830077E+02 -.869717274E+02 -.869607483E+02 -.869500916E+02 -.869397782E+02 -.869298293E+02 -.869202656E+02 -.869111082E+02 -.869023775E+02 -.868940940E+02 -.868862776E+02 -.868789477E+02 -.868721226E+02 -.868658199E+02 -.868600559E+02 -.868548458E+02 -.868502038E+02 -.868461425E+02 -.868426730E+02 -.868398051E+02 -.868375467E+02 -.868359038E+02 -.868348809E+02 -.868344806E+02 -.868347035E+02 -.868355485E+02 -.868370128E+02 -.868390916E+02 -.868417785E+02 -.868450652E+02 -.868489418E+02 -.868533967E+02 -.868584170E+02 -.868639883E+02 -.868700948E+02 -.868767200E+02 -.868838459E+02 -.868914539E+02 -.868995245E+02 -.869080375E+02 -.869169723E+02 -.869263081E+02 -.869360235E+02 -.869460972E+02 -.869565081E+02 -.869672348E+02 -.869782565E+02 -.869895525E+02 -.870011025E+02 -.870128864E+02 -.870248848E+02 -.870370784E+02 -.870494485E+02 -.870619761E+02 -.870746424E+02 -.870874283E+02 -.871003138E+02 -.871132773E+02 -.871262953E+02 -.871393408E+02 -.871523823E+02 -.871653818E+02 -.871782923E+02 -.871910550E+02 -.872035949E+02 -.872158154E+02 -.872275918E+02 -.872387621E+02 -.872491150E+02 -.872583747E+02 -.872661812E+02 -.872720638E+02 -.872754072E+02 -.872754072E+02
 -.872692842E+02 -.872692842E+02 -.872655644E+02 -.872590152E+02 -.872503207E+02 -.872400054E+02 -.872284726E+02 -.872160324E+02 -.872029221E+02 -.871893226E+02 -.871753719E+02 -.871611749E+02 -.871468124E+02 -.871323480E+02 -.871178335E+02 -.871033126E+02 -.870888227E+02 -.870743968E+02 -.870600636E+02 -.870458485E+02 -.870317740E+02 -.870178614E+02 -.870041312E+02 -.869906043E+02 -.869773026E+02 -.869642488E+02 -.869514666E+02 -.869389801E+02 -.869268136E+02 -.869149913E+02 -.869035375E+02 -.868924764E+02 -.868818326E+02 -.868716306E+02 -.868618948E+02 -.868526496E+02 -.868439185E+02 -.868357244E+02 -.868280893E+02 -.868210341E+02 -.868145783E+02 -.868087402E+02 -.868035367E+02 -.867989830E+02 -.867950926E+02 -.867918771E+02 -.867893459E+02 -.867875066E+02 -.867863642E+02 -.867859221E+02 -.867861811E+02 -.867871399E+02 -.867887951E+02 -.867911409E+02 -.867941696E+02 -.867978712E+02 -.868022337E+02 -.868072434E+02 -.868128846E+02 -.868191403E+02 -.868259916E+02 -.868334185E+02 -.868413998E+02 -.868499133E+02 -.868589357E+02 -.868684431E+02 -.868784114E+02 -.868888155E+02 -.868996307E+02 -.869108320E+02 -.869223943E+02 -.869342932E+02 -.869465042E+02 -.869590034E+02 -.869717675E+02 -.869847736E+02 -.869979994E+02 -.870114233E+02 -.870250239E+02 -.870387804E+02 -.870526718E+02 -.870666771E+02 -.870807745E+02 -.870949407E+02 -.871091503E+02 -.871233746E+02 -.871375798E+02 -.871517253E+02 -.871657611E+02 -.871796243E+02 -.871932348E+02 -.872064892E+02 -.872192539E+02 -.872313546E+02 -.872425643E+02 -.872525862E+02 -.872610323E+02 -.872673951E+02 -.872710106E+02 -.872710106E+02
 -.872646318E+02 -.872646318E+02 -.872606224E+02 -.872535571E+02 -.872441715E+02 -.872330340E+02 -.872205814E+02 -.872071477E+02 -.871929867E+02 -.871782893E+02 -.871631991E+02 -.871478256E+02 -.871322538E+02 -.871165525E+02 -.871007787E+02 -.870849811E+02 -.870692012E+02 -.870534744E+02 -.870378306E+02 -.870222959E+02 -.870068935E+02 -.869916459E+02 -.869765760E+02 -.869617078E+02 -.869470667E+02 -.869326793E+02 -.869185729E+02 -.869047751E+02 -.868913135E+02 -.868782160E+02 -.868655107E+02 -.868532259E+02 -.868413904E+02 -.868300334E+02 -.868191839E+02 -.868088707E+02 -.867991218E+02 -.867899646E+02 -.867814251E+02 -.867735284E+02 -.867662980E+02 -.867597559E+02 -.867539224E+02 -.867488158E+02 -.867444525E+02 -.867408462E+02 -.867380086E+02 -.867359487E+02 -.867346727E+02 -.867341847E+02 -.867344857E+02 -.867355743E+02 -.867374461E+02 -.867400944E+02 -.867435096E+02 -.867476798E+02 -.867525905E+02 -.867582252E+02 -.867645652E+02 -.867715897E+02 -.867792763E+02 -.867876010E+02 -.867965384E+02 -.868060619E+02 -.868161439E+02 -.868267559E+02 -.868378692E+02 -.868494544E+02 -.868614822E+02 -.868739232E+02 -.868867482E+02 -.868999285E+02 -.869134357E+02 -.869272423E+02 -.869413212E+02 -.869556464E+02 -.869701925E+02 -.869849350E+02 -.869998500E+02 -.870149142E+02 -.870301047E+02 -.870453982E+02 -.870607711E+02 -.870761986E+02 -.870916534E+02 -.871071049E+02 -.871225174E+02 -.871378480E+02 -.871530437E+02 -.871680379E+02 -.871827455E+02 -.871970566E+02 -.872108287E+02 -.872238760E+02 -.872359558E+02 -.872467504E+02 -.872558441E+02 -.872626925E+02 -.872665830E+02 -.872665830E+02
 -.872599415E+02 -.872599415E+02 -.872556346E+02 -.872480443E+02 -.872379615E+02 -.872259968E+02 -.872126178E+02 -.871981797E+02 -.871829496E+02 -.871671272E+02 -.871508630E+02 -.871342728E+02 -.871174479E+02 -.871004630E+02 -.870833807E+02 -.870662534E+02 -.870491247E+02 -.870320309E+02 -.870150026E+02 -.869980662E+02 -.869812466E+02 -.869645686E+02 -.869480584E+02 -.869317437E+02 -.869156539E+02 -.868998192E+02 -.868842708E+02 -.868690397E+02 -.868541578E+02 -.868396569E+02 -.868255698E+02 -.868119300E+02 -.867987716E+02 -.867861291E+02 -.867740370E+02 -.867625296E+02 -.867516402E+02 -.867414015E+02 -.867318447E+02 -.867229999E+02 -.867148954E+02 -.867075578E+02 -.867010117E+02 -.866952792E+02 -.866903799E+02 -.866863309E+02 -.866831460E+02 -.866808363E+02 -.866794096E+02 -.866788706E+02 -.866792208E+02 -.866804582E+02 -.866825778E+02 -.866855712E+02 -.866894269E+02 -.866941305E+02 -.866996644E+02 -.867060086E+02 -.867131406E+02 -.867210353E+02 -.867296658E+02 -.867390032E+02 -.867490169E+02 -.867596750E+02 -.867709445E+02 -.867827917E+02 -.867951821E+02 -.868080812E+02 -.868214541E+02 -.868352663E+02 -.868494836E+02 -.868640724E+02 -.868789997E+02 -.868942335E+02 -.869097428E+02 -.869254977E+02 -.869414694E+02 -.869576301E+02 -.869739532E+02 -.869904127E+02 -.870069834E+02 -.870236401E+02 -.870403572E+02 -.870571082E+02 -.870738642E+02 -.870905930E+02 -.871072570E+02 -.871238113E+02 -.871402002E+02 -.871563537E+02 -.871721820E+02 -.871875693E+02 -.872023645E+02 -.872163707E+02 -.872293298E+02 -.872409038E+02 -.872506495E+02 -.872579863E+02 -.872621530E+02 -.872621530E+02
 -.872552448E+02 -.872552448E+02 -.872506384E+02 -.872425233E+02 -.872317454E+02 -.872189548E+02 -.872046465E+02 -.871891936E+02 -.871728757E+02 -.871559024E+02 -.871384326E+02 -.871205899E+02 -.871024727E+02 -.870841617E+02 -.870657230E+02 -.870472109E+02 -.870286698E+02 -.870101362E+02 -.869916410E+02 -.869732121E+02 -.869548768E+02 -.869366632E+02 -.869186012E+02 -.869007226E+02 -.868830602E+02 -.868656484E+02 -.868485219E+02 -.868317161E+02 -.868152673E+02 -.867992129E+02 -.867835912E+02 -.867684419E+02 -.867538055E+02 -.867397228E+02 -.867262351E+02 -.867133829E+02 -.867012062E+02 -.866897441E+02 -.866790343E+02 -.866691130E+02 -.866600144E+02 -.866517709E+02 -.866444121E+02 -.866379651E+02 -.866324537E+02 -.866278986E+02 -.866243168E+02 -.866217219E+02 -.866201235E+02 -.866195273E+02 -.866199350E+02 -.866213445E+02 -.866237494E+02 -.866271397E+02 -.866315012E+02 -.866368164E+02 -.866430642E+02 -.866502201E+02 -.866582567E+02 -.866671438E+02 -.866768487E+02 -.866873365E+02 -.866985703E+02 -.867105119E+02 -.867231216E+02 -.867363590E+02 -.867501833E+02 -.867645530E+02 -.867794272E+02 -.867947650E+02 -.868105261E+02 -.868266712E+02 -.868431620E+02 -.868599613E+02 -.868770335E+02 -.868943442E+02 -.869118607E+02 -.869295518E+02 -.869473875E+02 -.869653393E+02 -.869833792E+02 -.870014802E+02 -.870196149E+02 -.870377550E+02 -.870558702E+02 -.870739269E+02 -.870918861E+02 -.871097010E+02 -.871273137E+02 -.871446512E+02 -.871616196E+02 -.871780975E+02 -.871939262E+02 -.872088978E+02 -.872227399E+02 -.872350947E+02 -.872454923E+02 -.872533165E+02 -.872577586E+02 -.872577586E+02
 -.872505924E+02 -.872505924E+02 -.872456909E+02 -.872370589E+02 -.872255947E+02 -.872119839E+02 -.871967457E+02 -.871802699E+02 -.871628494E+02 -.871447047E+02 -.871260047E+02 -.871068812E+02 -.870874391E+02 -.870677626E+02 -.870479199E+02 -.870279656E+02 -.870079439E+02 -.869878915E+02 -.869678404E+02 -.869478209E+02 -.869278631E+02 -.869079988E+02 -.868882616E+02 -.868686867E+02 -.868493110E+02 -.868301725E+02 -.868113103E+02 -.867927651E+02 -.867745787E+02 -.867567948E+02 -.867394590E+02 -.867226180E+02 -.867063199E+02 -.866906134E+02 -.866755472E+02 -.866611701E+02 -.866475300E+02 -.866346739E+02 -.866226473E+02 -.866114942E+02 -.866012562E+02 -.865919726E+02 -.865836796E+02 -.865764102E+02 -.865701937E+02 -.865650553E+02 -.865610161E+02 -.865580926E+02 -.865562967E+02 -.865556354E+02 -.865561109E+02 -.865577205E+02 -.865604565E+02 -.865643065E+02 -.865692534E+02 -.865752756E+02 -.865823473E+02 -.865904387E+02 -.865995164E+02 -.866095436E+02 -.866204804E+02 -.866322846E+02 -.866449115E+02 -.866583150E+02 -.866724473E+02 -.866872601E+02 -.867027042E+02 -.867187306E+02 -.867352902E+02 -.867523350E+02 -.867698173E+02 -.867876912E+02 -.868059118E+02 -.868244362E+02 -.868432231E+02 -.868622334E+02 -.868814297E+02 -.869007770E+02 -.869202418E+02 -.869397925E+02 -.869593989E+02 -.869790315E+02 -.869986614E+02 -.870182588E+02 -.870377923E+02 -.870572271E+02 -.870765232E+02 -.870956323E+02 -.871144949E+02 -.871330357E+02 -.871511573E+02 -.871687334E+02 -.871855984E+02 -.872015346E+02 -.872162559E+02 -.872293858E+02 -.872404291E+02 -.872487351E+02 -.872534489E+02 -.872534489E+02
 -.872460531E+02 -.872460531E+02 -.872408659E+02 -.872317312E+02 -.872195947E+02 -.872051736E+02 -.871890094E+02 -.871715093E+02 -.871529801E+02 -.871336542E+02 -.871137103E+02 -.870932871E+02 -.870724938E+02 -.870514164E+02 -.870301230E+02 -.870086677E+02 -.869870945E+02 -.869654407E+02 -.869437400E+02 -.869220252E+02 -.869003296E+02 -.868786883E+02 -.868571380E+02 -.868357174E+02 -.868144672E+02 -.867934299E+02 -.867726498E+02 -.867521736E+02 -.867320502E+02 -.867123311E+02 -.866930697E+02 -.866743216E+02 -.866561437E+02 -.866385940E+02 -.866217307E+02 -.866056123E+02 -.865902964E+02 -.865758400E+02 -.865622984E+02 -.865497250E+02 -.865381707E+02 -.865276835E+02 -.865183078E+02 -.865100843E+02 -.865030487E+02 -.864972325E+02 -.864926614E+02 -.864893559E+02 -.864873307E+02 -.864865945E+02 -.864871501E+02 -.864889941E+02 -.864921171E+02 -.864965038E+02 -.865021332E+02 -.865089788E+02 -.865170089E+02 -.865261869E+02 -.865364717E+02 -.865478183E+02 -.865601780E+02 -.865734994E+02 -.865877282E+02 -.866028084E+02 -.866186824E+02 -.866352918E+02 -.866525777E+02 -.866704814E+02 -.866889446E+02 -.867079100E+02 -.867273217E+02 -.867471254E+02 -.867672690E+02 -.867877025E+02 -.868083785E+02 -.868292520E+02 -.868502807E+02 -.868714252E+02 -.868926483E+02 -.869139152E+02 -.869351931E+02 -.869564506E+02 -.869776571E+02 -.869987817E+02 -.870197922E+02 -.870406532E+02 -.870613240E+02 -.870817557E+02 -.871018879E+02 -.871216435E+02 -.871409228E+02 -.871595953E+02 -.871774896E+02 -.871943795E+02 -.872099665E+02 -.872238569E+02 -.872355317E+02 -.872443076E+02 -.872492860E+02 -.872492860E+02
 -.872417112E+02 -.872417112E+02 -.872362524E+02 -.872266345E+02 -.872138450E+02 -.871986303E+02 -.871815539E+02 -.871630403E+02 -.871434104E+02 -.871229081E+02 -.871017198E+02 -.870799890E+02 -.870578262E+02 -.870353175E+02 -.870125297E+02 -.869895160E+02 -.869663205E+02 -.869429812E+02 -.869195338E+02 -.868960132E+02 -.868724553E+02 -.868488976E+02 -.868253799E+02 -.868019444E+02 -.867786358E+02 -.867555019E+02 -.867325933E+02 -.867099640E+02 -.866876711E+02 -.866657750E+02 -.866443387E+02 -.866234280E+02 -.866031104E+02 -.865834551E+02 -.865645319E+02 -.865464112E+02 -.865291628E+02 -.865128559E+02 -.864975579E+02 -.864833343E+02 -.864702474E+02 -.864583563E+02 -.864477158E+02 -.864383759E+02 -.864303811E+02 -.864237702E+02 -.864185752E+02 -.864148216E+02 -.864125277E+02 -.864117044E+02 -.864123550E+02 -.864144755E+02 -.864180543E+02 -.864230725E+02 -.864295041E+02 -.864373162E+02 -.864464695E+02 -.864569190E+02 -.864686140E+02 -.864814990E+02 -.864955144E+02 -.865105970E+02 -.865266807E+02 -.865436971E+02 -.865615766E+02 -.865802483E+02 -.865996414E+02 -.866196853E+02 -.866403105E+02 -.866614489E+02 -.866830343E+02 -.867050030E+02 -.867272940E+02 -.867498491E+02 -.867726139E+02 -.867955368E+02 -.868185701E+02 -.868416694E+02 -.868647935E+02 -.868879045E+02 -.869109670E+02 -.869339477E+02 -.869568148E+02 -.869795368E+02 -.870020810E+02 -.870244120E+02 -.870464893E+02 -.870682642E+02 -.870896762E+02 -.871106477E+02 -.871310774E+02 -.871508323E+02 -.871697363E+02 -.871875561E+02 -.872039829E+02 -.872186075E+02 -.872308896E+02 -.872401160E+02 -.872453472E+02 -.872453472E+02
 -.872376686E+02 -.872376686E+02 -.872319551E+02 -.872218788E+02 -.872084641E+02 -.871924848E+02 -.871745252E+02 -.871550268E+02 -.871343233E+02 -.871126673E+02 -.870902500E+02 -.870672163E+02 -.870436763E+02 -.870197139E+02 -.869953944E+02 -.869707700E+02 -.869458846E+02 -.869207767E+02 -.868954831E+02 -.868700402E+02 -.868444852E+02 -.868188579E+02 -.867932006E+02 -.867675591E+02 -.867419831E+02 -.867165263E+02 -.866912467E+02 -.866662066E+02 -.866414726E+02 -.866171154E+02 -.865932093E+02 -.865698320E+02 -.865470641E+02 -.865249880E+02 -.865036881E+02 -.864832492E+02 -.864637564E+02 -.864452941E+02 -.864279449E+02 -.864117892E+02 -.863969040E+02 -.863833623E+02 -.863712320E+02 -.863605752E+02 -.863514474E+02 -.863438968E+02 -.863379636E+02 -.863336797E+02 -.863310678E+02 -.863301417E+02 -.863309058E+02 -.863333550E+02 -.863374748E+02 -.863432418E+02 -.863506234E+02 -.863595788E+02 -.863700590E+02 -.863820079E+02 -.863953628E+02 -.864100550E+02 -.864260109E+02 -.864431527E+02 -.864613992E+02 -.864806669E+02 -.865008706E+02 -.865219247E+02 -.865437433E+02 -.865662416E+02 -.865893362E+02 -.866129460E+02 -.866369927E+02 -.866614012E+02 -.866861001E+02 -.867110223E+02 -.867361046E+02 -.867612884E+02 -.867865199E+02 -.868117493E+02 -.868369314E+02 -.868620250E+02 -.868869923E+02 -.869117986E+02 -.869364113E+02 -.869607988E+02 -.869849287E+02 -.870087667E+02 -.870322732E+02 -.870554009E+02 -.870780903E+02 -.871002644E+02 -.871218222E+02 -.871426294E+02 -.871625071E+02 -.871812171E+02 -.871984420E+02 -.872137602E+02 -.872266129E+02 -.872362607E+02 -.872417276E+02 -.872417276E+02
 -.872340429E+02 -.872340429E+02 -.872280954E+02 -.872175941E+02 -.872035956E+02 -.871868986E+02 -.871681067E+02 -.871476757E+02 -.871259484E+02 -.871031824E+02 -.870795699E+02 -.870552545E+02 -.870303434E+02 -.870049178E+02 -.869790406E+02 -.869527624E+02 -.869261259E+02 -.868991694E+02 -.868719294E+02 -.868444422E+02 -.868167459E+02 -.867888815E+02 -.867608938E+02 -.867328326E+02 -.867047529E+02 -.866767150E+02 -.866487853E+02 -.866210355E+02 -.865935428E+02 -.865663900E+02 -.865396644E+02 -.865134583E+02 -.864878674E+02 -.864629911E+02 -.864389311E+02 -.864157904E+02 -.863936728E+02 -.863726818E+02 -.863529192E+02 -.863344841E+02 -.863174722E+02 -.863019742E+02 -.862880747E+02 -.862758514E+02 -.862653739E+02 -.862567027E+02 -.862498883E+02 -.862449708E+02 -.862419791E+02 -.862409307E+02 -.862418309E+02 -.862446737E+02 -.862494409E+02 -.862561028E+02 -.862646186E+02 -.862749371E+02 -.862869970E+02 -.863007280E+02 -.863160518E+02 -.863328828E+02 -.863511298E+02 -.863706963E+02 -.863914822E+02 -.864133849E+02 -.864363001E+02 -.864601234E+02 -.864847505E+02 -.865100792E+02 -.865360093E+02 -.865624440E+02 -.865892906E+02 -.866164605E+02 -.866438704E+02 -.866714422E+02 -.866991036E+02 -.867267879E+02 -.867544343E+02 -.867819879E+02 -.868093991E+02 -.868366237E+02 -.868636220E+02 -.868903584E+02 -.869168001E+02 -.869429164E+02 -.869686764E+02 -.869940476E+02 -.870189931E+02 -.870434679E+02 -.870674152E+02 -.870907605E+02 -.871134044E+02 -.871352135E+02 -.871560085E+02 -.871755484E+02 -.871935105E+02 -.872094639E+02 -.872228352E+02 -.872328636E+02 -.872385423E+02 -.872385423E+02
 -.872309710E+02 -.872309710E+02 -.872248165E+02 -.872139367E+02 -.871994154E+02 -.871820723E+02 -.871625263E+02 -.871412423E+02 -.871185677E+02 -.870947600E+02 -.870700091E+02 -.870444543E+02 -.870181985E+02 -.869913188E+02 -.869638745E+02 -.869359133E+02 -.869074754E+02 -.868785968E+02 -.868493118E+02 -.868196555E+02 -.867896654E+02 -.867593833E+02 -.867288562E+02 -.866981379E+02 -.866672887E+02 -.866363764E+02 -.866054759E+02 -.865746695E+02 -.865440466E+02 -.865137036E+02 -.864837435E+02 -.864542755E+02 -.864254143E+02 -.863972794E+02 -.863699938E+02 -.863436833E+02 -.863184750E+02 -.862944963E+02 -.862718729E+02 -.862507283E+02 -.862311816E+02 -.862133461E+02 -.861973283E+02 -.861832259E+02 -.861711266E+02 -.861611069E+02 -.861532311E+02 -.861475500E+02 -.861441004E+02 -.861429044E+02 -.861439693E+02 -.861472871E+02 -.861528349E+02 -.861605751E+02 -.861704562E+02 -.861824132E+02 -.861963688E+02 -.862122345E+02 -.862299117E+02 -.862492934E+02 -.862702653E+02 -.862927073E+02 -.863164955E+02 -.863415028E+02 -.863676013E+02 -.863946628E+02 -.864225608E+02 -.864511713E+02 -.864803739E+02 -.865100529E+02 -.865400983E+02 -.865704058E+02 -.866008781E+02 -.866314249E+02 -.866619633E+02 -.866924179E+02 -.867227208E+02 -.867528115E+02 -.867826365E+02 -.868121489E+02 -.868413080E+02 -.868700778E+02 -.868984270E+02 -.869263265E+02 -.869537485E+02 -.869806640E+02 -.870070400E+02 -.870328360E+02 -.870579996E+02 -.870824607E+02 -.871061240E+02 -.871288593E+02 -.871504896E+02 -.871707743E+02 -.871893888E+02 -.872058972E+02 -.872197165E+02 -.872300704E+02 -.872359290E+02 -.872359290E+02
 -.872286154E+02 -.872286154E+02 -.872222902E+02 -.872110966E+02 -.871961389E+02 -.871782515E+02 -.871580612E+02 -.871360358E+02 -.871125211E+02 -.870877703E+02 -.870619668E+02 -.870352433E+02 -.870076965E+02 -.869793976E+02 -.869504004E+02 -.869207475E+02 -.868904738E+02 -.868596107E+02 -.868281885E+02 -.867962391E+02 -.867637980E+02 -.867309068E+02 -.866976143E+02 -.866639773E+02 -.866300616E+02 -.865959422E+02 -.865617033E+02 -.865274385E+02 -.864932508E+02 -.864592525E+02 -.864255647E+02 -.863923171E+02 -.863596469E+02 -.863276980E+02 -.862966201E+02 -.862665669E+02 -.862376946E+02 -.862101606E+02 -.861841214E+02 -.861597311E+02 -.861371390E+02 -.861164880E+02 -.860979125E+02 -.860815363E+02 -.860674713E+02 -.860558148E+02 -.860466489E+02 -.860400388E+02 -.860360317E+02 -.860346560E+02 -.860359211E+02 -.860398169E+02 -.860463141E+02 -.860553648E+02 -.860669030E+02 -.860808460E+02 -.860970953E+02 -.861155386E+02 -.861360511E+02 -.861584976E+02 -.861827343E+02 -.862086110E+02 -.862359729E+02 -.862646623E+02 -.862945210E+02 -.863253918E+02 -.863571200E+02 -.863895553E+02 -.864225527E+02 -.864559737E+02 -.864896878E+02 -.865235724E+02 -.865575142E+02 -.865914090E+02 -.866251624E+02 -.866586897E+02 -.866919157E+02 -.867247747E+02 -.867572097E+02 -.867891723E+02 -.868206214E+02 -.868515228E+02 -.868818475E+02 -.869115703E+02 -.869406680E+02 -.869691172E+02 -.869968909E+02 -.870239553E+02 -.870502648E+02 -.870757562E+02 -.871003410E+02 -.871238954E+02 -.871462476E+02 -.871671614E+02 -.871863149E+02 -.872032719E+02 -.872174463E+02 -.872280538E+02 -.872340503E+02 -.872340503E+02
 -.872271686E+02 -.872271686E+02 -.872207215E+02 -.872093022E+02 -.871940254E+02 -.871757297E+02 -.871550413E+02 -.871324232E+02 -.871082131E+02 -.870826547E+02 -.870559218E+02 -.870281379E+02 -.869993904E+02 -.869697419E+02 -.869392377E+02 -.869079120E+02 -.868757915E+02 -.868429001E+02 -.868092612E+02 -.867749014E+02 -.867398526E+02 -.867041544E+02 -.866678557E+02 -.866310154E+02 -.865937039E+02 -.865560028E+02 -.865180057E+02 -.864798185E+02 -.864415591E+02 -.864033577E+02 -.863653566E+02 -.863277094E+02 -.862905805E+02 -.862541437E+02 -.862185810E+02 -.861840807E+02 -.861508357E+02 -.861190415E+02 -.860888935E+02 -.860605852E+02 -.860343052E+02 -.860102346E+02 -.859885445E+02 -.859693933E+02 -.859529242E+02 -.859392625E+02 -.859285141E+02 -.859207631E+02 -.859160706E+02 -.859144735E+02 -.859159840E+02 -.859205892E+02 -.859282513E+02 -.859389084E+02 -.859524757E+02 -.859688465E+02 -.859878946E+02 -.860094760E+02 -.860334316E+02 -.860595894E+02 -.860877672E+02 -.861177757E+02 -.861494205E+02 -.861825048E+02 -.862168325E+02 -.862522096E+02 -.862884468E+02 -.863253612E+02 -.863627780E+02 -.864005318E+02 -.864384675E+02 -.864764416E+02 -.865143225E+02 -.865519908E+02 -.865893400E+02 -.866262755E+02 -.866627155E+02 -.866985896E+02 -.867338387E+02 -.867684143E+02 -.868022770E+02 -.868353959E+02 -.868677468E+02 -.868993108E+02 -.869300719E+02 -.869600145E+02 -.869891206E+02 -.870173658E+02 -.870447143E+02 -.870711127E+02 -.870964826E+02 -.871207100E+02 -.871436328E+02 -.871650234E+02 -.871845677E+02 -.872018359E+02 -.872162459E+02 -.872270149E+02 -.872330962E+02 -.872330962E+02
 -.872268571E+02 -.872268571E+02 -.872203537E+02 -.872088243E+02 -.871933799E+02 -.871748511E+02 -.871538528E+02 -.871308341E+02 -.871061184E+02 -.870799350E+02 -.870524440E+02 -.870237557E+02 -.869939447E+02 -.869630611E+02 -.869311377E+02 -.868981961E+02 -.868642512E+02 -.868293156E+02 -.867934029E+02 -.867565313E+02 -.867187263E+02 -.866800229E+02 -.866404675E+02 -.866001194E+02 -.865590513E+02 -.865173507E+02 -.864751201E+02 -.864324776E+02 -.863895572E+02 -.863465092E+02 -.863035000E+02 -.862607113E+02 -.862183396E+02 -.861765949E+02 -.861356987E+02 -.860958824E+02 -.860573850E+02 -.860204501E+02 -.859853233E+02 -.859522489E+02 -.859214666E+02 -.858932078E+02 -.858676920E+02 -.858451234E+02 -.858256871E+02 -.858095458E+02 -.857968374E+02 -.857876714E+02 -.857821277E+02 -.857802549E+02 -.857820687E+02 -.857875526E+02 -.857966572E+02 -.858093020E+02 -.858253763E+02 -.858447418E+02 -.858672347E+02 -.858926693E+02 -.859208405E+02 -.859515279E+02 -.859844991E+02 -.860195136E+02 -.860563261E+02 -.860946897E+02 -.861343600E+02 -.861750969E+02 -.862166681E+02 -.862588509E+02 -.863014345E+02 -.863442210E+02 -.863870275E+02 -.864296861E+02 -.864720450E+02 -.865139688E+02 -.865553381E+02 -.865960495E+02 -.866360152E+02 -.866751619E+02 -.867134306E+02 -.867507749E+02 -.867871598E+02 -.868225609E+02 -.868569617E+02 -.868903527E+02 -.869227282E+02 -.869540842E+02 -.869844149E+02 -.870137085E+02 -.870419426E+02 -.870690776E+02 -.870950488E+02 -.871197565E+02 -.871430526E+02 -.871647239E+02 -.871844700E+02 -.872018751E+02 -.872163704E+02 -.872271854E+02 -.872332849E+02 -.872332849E+02
 -.872279453E+02 -.872279453E+02 -.872214694E+02 -.872099759E+02 -.871945542E+02 -.871760117E+02 -.871549399E+02 -.871317649E+02 -.871067888E+02 -.870802209E+02 -.870522026E+02 -.870228259E+02 -.869921480E+02 -.869602012E+02 -.869270008E+02 -.868925512E+02 -.868568508E+02 -.868198968E+02 -.867816888E+02 -.867422325E+02 -.867015427E+02 -.866596460E+02 -.866165828E+02 -.865724089E+02 -.865271970E+02 -.864810376E+02 -.864340407E+02 -.863863360E+02 -.863380741E+02 -.862894268E+02 -.862405873E+02 -.861917697E+02 -.861432084E+02 -.860951565E+02 -.860478842E+02 -.860016762E+02 -.859568294E+02 -.859136487E+02 -.858724444E+02 -.858335268E+02 -.857972028E+02 -.857637701E+02 -.857335129E+02 -.857066965E+02 -.856835629E+02 -.856643253E+02 -.856491648E+02 -.856382260E+02 -.856316145E+02 -.856293942E+02 -.856315866E+02 -.856381695E+02 -.856490780E+02 -.856642060E+02 -.856834079E+02 -.857065019E+02 -.857332738E+02 -.857634811E+02 -.857968576E+02 -.858331182E+02 -.858719641E+02 -.859130877E+02 -.859561774E+02 -.860009221E+02 -.860470156E+02 -.860941601E+02 -.861420697E+02 -.861904733E+02 -.862391166E+02 -.862877640E+02 -.863362001E+02 -.863842301E+02 -.864316807E+02 -.864783996E+02 -.865242556E+02 -.865691378E+02 -.866129549E+02 -.866556336E+02 -.866971181E+02 -.867373679E+02 -.867763566E+02 -.868140699E+02 -.868505037E+02 -.868856618E+02 -.869195533E+02 -.869521898E+02 -.869835818E+02 -.870137346E+02 -.870426433E+02 -.870702864E+02 -.870966177E+02 -.871215564E+02 -.871449743E+02 -.871666784E+02 -.871863898E+02 -.872037150E+02 -.872181091E+02 -.872288278E+02 -.872348636E+02 -.872348636E+02
 -.872307332E+02 -.872307332E+02 -.872243884E+02 -.872131101E+02 -.871979440E+02 -.871796573E+02 -.871588048E+02 -.871357801E+02 -.871108559E+02 -.870842145E+02 -.870559723E+02 -.870261971E+02 -.869949223E+02 -.869621566E+02 -.869278920E+02 -.868921103E+02 -.868547878E+02 -.868159010E+02 -.867754298E+02 -.867333619E+02 -.866896959E+02 -.866444443E+02 -.865976359E+02 -.865493178E+02 -.864995577E+02 -.864484454E+02 -.863960948E+02 -.863426452E+02 -.862882626E+02 -.862331409E+02 -.861775022E+02 -.861215970E+02 -.860657035E+02 -.860101262E+02 -.859551943E+02 -.859012586E+02 -.858486886E+02 -.857978681E+02 -.857491902E+02 -.857030522E+02 -.856598494E+02 -.856199683E+02 -.855837799E+02 -.855516327E+02 -.855238457E+02 -.855007016E+02 -.854824411E+02 -.854692573E+02 -.854612911E+02 -.854586284E+02 -.854612978E+02 -.854692700E+02 -.854824584E+02 -.855007210E+02 -.855238642E+02 -.855516466E+02 -.855837845E+02 -.856199582E+02 -.856598185E+02 -.857029934E+02 -.857490955E+02 -.857977286E+02 -.858484944E+02 -.859009986E+02 -.859548563E+02 -.860096971E+02 -.860651689E+02 -.861209416E+02 -.861767094E+02 -.862321929E+02 -.862871403E+02 -.863413277E+02 -.863945598E+02 -.864466687E+02 -.864975136E+02 -.865469793E+02 -.865949750E+02 -.866414323E+02 -.866863036E+02 -.867295599E+02 -.867711888E+02 -.868111920E+02 -.868495832E+02 -.868863853E+02 -.869216274E+02 -.869553421E+02 -.869875615E+02 -.870183128E+02 -.870476138E+02 -.870754660E+02 -.871018471E+02 -.871267010E+02 -.871499252E+02 -.871713543E+02 -.871907392E+02 -.872077188E+02 -.872217849E+02 -.872322342E+02 -.872381073E+02 -.872381073E+02
 -.872355522E+02 -.872355522E+02 -.872294629E+02 -.872186148E+02 -.872039846E+02 -.871862803E+02 -.871660060E+02 -.871435115E+02 -.871190305E+02 -.870927105E+02 -.870646349E+02 -.870348402E+02 -.870033289E+02 -.869700796E+02 -.869350545E+02 -.868982059E+02 -.868594821E+02 -.868188316E+02 -.867762077E+02 -.867315726E+02 -.866849009E+02 -.866361831E+02 -.865854284E+02 -.865326675E+02 -.864779558E+02 -.864213756E+02 -.863630388E+02 -.863030893E+02 -.862417056E+02 -.861791018E+02 -.861155298E+02 -.860512792E+02 -.859866779E+02 -.859220906E+02 -.858579173E+02 -.857945904E+02 -.857325706E+02 -.856723420E+02 -.856144060E+02 -.855592739E+02 -.855074588E+02 -.854594665E+02 -.854157863E+02 -.853768805E+02 -.853431745E+02 -.853150478E+02 -.852928243E+02 -.852767647E+02 -.852670602E+02 -.852638273E+02 -.852671050E+02 -.852768535E+02 -.852929557E+02 -.853152197E+02 -.853433840E+02 -.853771238E+02 -.854160592E+02 -.854597638E+02 -.855077746E+02 -.855596015E+02 -.856147378E+02 -.856726694E+02 -.857328839E+02 -.857948791E+02 -.858581697E+02 -.859222939E+02 -.859868182E+02 -.860513415E+02 -.861154979E+02 -.861789582E+02 -.862414314E+02 -.863026640E+02 -.863624402E+02 -.864205798E+02 -.864769372E+02 -.865313990E+02 -.865838814E+02 -.866343284E+02 -.866827083E+02 -.867290114E+02 -.867732471E+02 -.868154409E+02 -.868556318E+02 -.868938687E+02 -.869302078E+02 -.869647091E+02 -.869974323E+02 -.870284327E+02 -.870577565E+02 -.870854341E+02 -.871114729E+02 -.871358478E+02 -.871584891E+02 -.871792669E+02 -.871979710E+02 -.872142846E+02 -.872277499E+02 -.872377230E+02 -.872433153E+02 -.872433153E+02
 -.872427575E+02 -.872427575E+02 -.872370696E+02 -.872269051E+02 -.872131437E+02 -.871964136E+02 -.871771518E+02 -.871556514E+02 -.871320967E+02 -.871065904E+02 -.870791745E+02 -.870498458E+02 -.870185687E+02 -.869852841E+02 -.869499173E+02 -.869123840E+02 -.868725960E+02 -.868304656E+02 -.867859104E+02 -.867388573E+02 -.866892468E+02 -.866370362E+02 -.865822043E+02 -.865247543E+02 -.864647180E+02 -.864021596E+02 -.863371793E+02 -.862699170E+02 -.862005562E+02 -.861293266E+02 -.860565070E+02 -.859824274E+02 -.859074693E+02 -.858320663E+02 -.857567025E+02 -.856819093E+02 -.856082618E+02 -.855363722E+02 -.854668825E+02 -.854004548E+02 -.853377603E+02 -.852794671E+02 -.852262266E+02 -.851786591E+02 -.851373394E+02 -.851027829E+02 -.850754317E+02 -.850556432E+02 -.850436802E+02 -.850397033E+02 -.850437663E+02 -.850558146E+02 -.850756871E+02 -.851031203E+02 -.851377562E+02 -.851791519E+02 -.852267913E+02 -.852800990E+02 -.853384539E+02 -.854012038E+02 -.854676799E+02 -.855372099E+02 -.856091308E+02 -.856827997E+02 -.857576032E+02 -.858329654E+02 -.859083534E+02 -.859832823E+02 -.860573173E+02 -.861300754E+02 -.862012253E+02 -.862704867E+02 -.863376280E+02 -.864024641E+02 -.864648533E+02 -.865246937E+02 -.865819196E+02 -.866364980E+02 -.866884245E+02 -.867377197E+02 -.867844255E+02 -.868286013E+02 -.868703209E+02 -.869096686E+02 -.869467359E+02 -.869816180E+02 -.870144096E+02 -.870452011E+02 -.870740733E+02 -.871010921E+02 -.871263009E+02 -.871497127E+02 -.871712979E+02 -.871909708E+02 -.872085706E+02 -.872238370E+02 -.872363790E+02 -.872456323E+02 -.872508049E+02 -.872508049E+02
 -.872527165E+02 -.872527165E+02 -.872475981E+02 -.872384121E+02 -.872259106E+02 -.872106182E+02 -.871928872E+02 -.871729394E+02 -.871508972E+02 -.871268081E+02 -.871006634E+02 -.870724122E+02 -.870419724E+02 -.870092399E+02 -.869740949E+02 -.869364081E+02 -.868960454E+02 -.868528729E+02 -.868067610E+02 -.867575890E+02 -.867052496E+02 -.866496532E+02 -.865907325E+02 -.865284477E+02 -.864627910E+02 -.863937923E+02 -.863215245E+02 -.862461088E+02 -.861677207E+02 -.860865945E+02 -.860030285E+02 -.859173888E+02 -.858301120E+02 -.857417068E+02 -.856527542E+02 -.855639049E+02 -.854758754E+02 -.853894410E+02 -.853054267E+02 -.852246946E+02 -.851481297E+02 -.850766223E+02 -.850110492E+02 -.849522529E+02 -.849010202E+02 -.848580611E+02 -.848239886E+02 -.847993002E+02 -.847843632E+02 -.847794024E+02 -.847844934E+02 -.847995601E+02 -.848243769E+02 -.848585762E+02 -.849016595E+02 -.849530136E+02 -.850119276E+02 -.850776141E+02 -.851492300E+02 -.852258978E+02 -.853067263E+02 -.853908299E+02 -.854773453E+02 -.855654468E+02 -.856543581E+02 -.857433617E+02 -.858318056E+02 -.859191081E+02 -.860047590E+02 -.860883206E+02 -.861694253E+02 -.862477733E+02 -.863231285E+02 -.863953139E+02 -.864642063E+02 -.865297312E+02 -.865918570E+02 -.866505899E+02 -.867059685E+02 -.867580587E+02 -.868069491E+02 -.868527465E+02 -.868955716E+02 -.869355552E+02 -.869728344E+02 -.870075485E+02 -.870398357E+02 -.870698288E+02 -.870976507E+02 -.871234092E+02 -.871471911E+02 -.871690538E+02 -.871890163E+02 -.872070459E+02 -.872230422E+02 -.872368154E+02 -.872480584E+02 -.872563091E+02 -.872609016E+02 -.872609016E+02
 -.872657932E+02 -.872657932E+02 -.872614360E+02 -.872535677E+02 -.872427786E+02 -.872294647E+02 -.872138732E+02 -.871961385E+02 -.871763083E+02 -.871543640E+02 -.871302370E+02 -.871038202E+02 -.870749778E+02 -.870435523E+02 -.870093707E+02 -.869722491E+02 -.869319971E+02 -.868884225E+02 -.868413351E+02 -.867905514E+02 -.867358995E+02 -.866772241E+02 -.866143922E+02 -.865472989E+02 -.864758743E+02 -.864000904E+02 -.863199689E+02 -.862355889E+02 -.861470953E+02 -.860547073E+02 -.859587259E+02 -.858595411E+02 -.857576385E+02 -.856536035E+02 -.855481239E+02 -.854419897E+02 -.853360899E+02 -.852314058E+02 -.851289997E+02 -.850300000E+02 -.849355817E+02 -.848469426E+02 -.847652765E+02 -.846917422E+02 -.846274326E+02 -.845733415E+02 -.845303325E+02 -.844991111E+02 -.844801994E+02 -.844739184E+02 -.844803765E+02 -.844994648E+02 -.845308619E+02 -.845740449E+02 -.846283082E+02 -.846927874E+02 -.847664881E+02 -.848483171E+02 -.849371147E+02 -.850316868E+02 -.851308348E+02 -.852333829E+02 -.853382020E+02 -.854442288E+02 -.855504813E+02 -.856560695E+02 -.857602024E+02 -.858621911E+02 -.859614493E+02 -.860574900E+02 -.861499219E+02 -.862384424E+02 -.863228308E+02 -.864029405E+02 -.864786905E+02 -.865500576E+02 -.866170679E+02 -.866797897E+02 -.867383261E+02 -.867928086E+02 -.868433910E+02 -.868902440E+02 -.869335504E+02 -.869735007E+02 -.870102892E+02 -.870441101E+02 -.870751538E+02 -.871036036E+02 -.871296318E+02 -.871533951E+02 -.871750299E+02 -.871946457E+02 -.872123174E+02 -.872280747E+02 -.872418889E+02 -.872536552E+02 -.872631688E+02 -.872700944E+02 -.872739245E+02 -.872739245E+02
 -.872823289E+02 -.872823289E+02 -.872789486E+02 -.872727817E+02 -.872642206E+02 -.872535044E+02 -.872407540E+02 -.872259995E+02 -.872092009E+02 -.871902635E+02 -.871690500E+02 -.871453898E+02 -.871190860E+02 -.870899205E+02 -.870576582E+02 -.870220512E+02 -.869828416E+02 -.869397654E+02 -.868925564E+02 -.868409506E+02 -.867846909E+02 -.867235332E+02 -.866572527E+02 -.865856507E+02 -.865085639E+02 -.864258729E+02 -.863375129E+02 -.862434845E+02 -.861438668E+02 -.860388288E+02 -.859286430E+02 -.858136973E+02 -.856945070E+02 -.855717243E+02 -.854461458E+02 -.853187167E+02 -.851905308E+02 -.850628249E+02 -.849369674E+02 -.848144405E+02 -.846968147E+02 -.845857168E+02 -.844827906E+02 -.843896528E+02 -.843078447E+02 -.842387816E+02 -.841837035E+02 -.841436294E+02 -.841193179E+02 -.841112368E+02 -.841195441E+02 -.841440815E+02 -.841843806E+02 -.842396826E+02 -.843089681E+02 -.843909965E+02 -.844843521E+02 -.845874933E+02 -.846988029E+02 -.848166365E+02 -.849393667E+02 -.850654225E+02 -.851933210E+02 -.853216930E+02 -.854493009E+02 -.855750503E+02 -.856979950E+02 -.858173375E+02 -.859324245E+02 -.860427397E+02 -.861478939E+02 -.862476132E+02 -.863417268E+02 -.864301544E+02 -.865128935E+02 -.865900071E+02 -.866616129E+02 -.867278728E+02 -.867889831E+02 -.868451669E+02 -.868966665E+02 -.869437369E+02 -.869866408E+02 -.870256436E+02 -.870610096E+02 -.870929989E+02 -.871218634E+02 -.871478450E+02 -.871711720E+02 -.871920564E+02 -.872106903E+02 -.872272415E+02 -.872418481E+02 -.872546108E+02 -.872655840E+02 -.872747621E+02 -.872820625E+02 -.872873021E+02 -.872901662E+02 -.872901662E+02
 -.873026151E+02 -.873026151E+02 -.873004504E+02 -.872964111E+02 -.872906529E+02 -.872832287E+02 -.872741109E+02 -.872632096E+02 -.872503850E+02 -.872354570E+02 -.872182130E+02 -.871984128E+02 -.871757922E+02 -.871500663E+02 -.871209308E+02 -.870880645E+02 -.870511309E+02 -.870097809E+02 -.869636557E+02 -.869123907E+02 -.868556203E+02 -.867929835E+02 -.867241311E+02 -.866487342E+02 -.865664939E+02 -.864771532E+02 -.863805105E+02 -.862764350E+02 -.861648836E+02 -.860459197E+02 -.859197331E+02 -.857866596E+02 -.856472019E+02 -.855020477E+02 -.853520863E+02 -.851984212E+02 -.850423769E+02 -.848854989E+02 -.847295442E+02 -.845764622E+02 -.844283636E+02 -.842874765E+02 -.841560922E+02 -.840364985E+02 -.839309060E+02 -.838413685E+02 -.837697032E+02 -.837174153E+02 -.836856319E+02 -.836750510E+02 -.836859090E+02 -.837179692E+02 -.837705335E+02 -.838424743E+02 -.839322862E+02 -.840381518E+02 -.841580169E+02 -.842896706E+02 -.844308247E+02 -.845791877E+02 -.847325308E+02 -.848887431E+02 -.850458745E+02 -.852021675E+02 -.853560758E+02 -.855062745E+02 -.856516593E+02 -.857913401E+02 -.859246282E+02 -.860510202E+02 -.861701790E+02 -.862819135E+02 -.863861590E+02 -.864829570E+02 -.865724366E+02 -.866547980E+02 -.867302964E+02 -.867992289E+02 -.868619225E+02 -.869187242E+02 -.869699926E+02 -.870160908E+02 -.870573812E+02 -.870942204E+02 -.871269562E+02 -.871559249E+02 -.871814487E+02 -.872038347E+02 -.872233728E+02 -.872403352E+02 -.872549741E+02 -.872675205E+02 -.872781814E+02 -.872871366E+02 -.872945332E+02 -.873004793E+02 -.873050336E+02 -.873081917E+02 -.873098677E+02 -.873098677E+02
 -.873268611E+02 -.873268611E+02 -.873261697E+02 -.873247194E+02 -.873223892E+02 -.873190159E+02 -.873144032E+02 -.873083262E+02 -.873005352E+02 -.872907584E+02 -.872787031E+02 -.872640559E+02 -.872464822E+02 -.872256264E+02 -.872011100E+02 -.871725318E+02 -.871394677E+02 -.871014713E+02 -.870580754E+02 -.870087944E+02 -.869531284E+02 -.868905681E+02 -.868206020E+02 -.867427248E+02 -.866564491E+02 -.865613191E+02 -.864569275E+02 -.863429351E+02 -.862190948E+02 -.860852770E+02 -.859414996E+02 -.857879592E+02 -.856250644E+02 -.854534683E+02 -.852741011E+02 -.850881970E+02 -.848973166E+02 -.847033584E+02 -.845085587E+02 -.843154757E+02 -.841269537E+02 -.839460685E+02 -.837760501E+02 -.836201849E+02 -.834817010E+02 -.833636409E+02 -.832687287E+02 -.831992431E+02 -.831569031E+02 -.831427784E+02 -.831572322E+02 -.831999013E+02 -.832697158E+02 -.833649563E+02 -.834833444E+02 -.836221555E+02 -.837783471E+02 -.839486910E+02 -.841299004E+02 -.843187452E+02 -.845121495E+02 -.847072682E+02 -.849015432E+02 -.850927377E+02 -.852789526E+02 -.854586269E+02 -.856305258E+02 -.857937188E+02 -.859475518E+02 -.860916156E+02 -.862257126E+02 -.863498240E+02 -.864640778E+02 -.865687201E+02 -.866640884E+02 -.867505886E+02 -.868286749E+02 -.868988330E+02 -.869615660E+02 -.870173833E+02 -.870667914E+02 -.871102872E+02 -.871483529E+02 -.871814523E+02 -.872100286E+02 -.872345030E+02 -.872552742E+02 -.872727186E+02 -.872871909E+02 -.872990251E+02 -.873085358E+02 -.873160196E+02 -.873217560E+02 -.873260089E+02 -.873290272E+02 -.873310451E+02 -.873322807E+02 -.873329350E+02 -.873331867E+02 -.873331867E+02
 -.873551530E+02 -.873551530E+02 -.873562045E+02 -.873578272E+02 -.873595836E+02 -.873610675E+02 -.873618945E+02 -.873616929E+02 -.873600966E+02 -.873567389E+02 -.873512458E+02 -.873432308E+02 -.873322903E+02 -.873179980E+02 -.872999011E+02 -.872775164E+02 -.872503276E+02 -.872177827E+02 -.871792938E+02 -.871342365E+02 -.870819520E+02 -.870217501E+02 -.869529149E+02 -.868747127E+02 -.867864034E+02 -.866872551E+02 -.865765642E+02 -.864536788E+02 -.863180294E+02 -.861691635E+02 -.860067878E+02 -.858308142E+02 -.856414125E+02 -.854390649E+02 -.852246232E+02 -.849993631E+02 -.847650342E+02 -.845238975E+02 -.842787481E+02 -.840329134E+02 -.837902235E+02 -.835549457E+02 -.833316810E+02 -.831252218E+02 -.829403725E+02 -.827817418E+02 -.826535187E+02 -.825592497E+02 -.825016348E+02 -.824823652E+02 -.825020166E+02 -.825600133E+02 -.826546642E+02 -.827832693E+02 -.829422821E+02 -.831275136E+02 -.833343551E+02 -.835580022E+02 -.837936626E+02 -.840367350E+02 -.842829521E+02 -.845284839E+02 -.847700025E+02 -.850047128E+02 -.852303534E+02 -.854451747E+02 -.856479004E+02 -.858376785E+02 -.860140262E+02 -.861767735E+02 -.863260075E+02 -.864620210E+02 -.865852652E+02 -.866963087E+02 -.867958020E+02 -.868844474E+02 -.869629753E+02 -.870321241E+02 -.870926256E+02 -.871451932E+02 -.871905141E+02 -.872292436E+02 -.872620019E+02 -.872893721E+02 -.873119007E+02 -.873300982E+02 -.873444412E+02 -.873553754E+02 -.873633183E+02 -.873686641E+02 -.873717874E+02 -.873730490E+02 -.873728013E+02 -.873713947E+02 -.873691855E+02 -.873665441E+02 -.873638647E+02 -.873615775E+02 -.873601616E+02 -.873601616E+02
 -.873874076E+02 -.873874076E+02 -.873904727E+02 -.873956564E+02 -.874021682E+02 -.874093345E+02 -.874165679E+02 -.874233424E+02 -.874291729E+02 -.874335986E+02 -.874361682E+02 -.874364287E+02 -.874339136E+02 -.874281335E+02 -.874185681E+02 -.874046577E+02 -.873857968E+02 -.873613285E+02 -.873305392E+02 -.872926552E+02 -.872468402E+02 -.871921953E+02 -.871277600E+02 -.870525180E+02 -.869654052E+02 -.868653236E+02 -.867511610E+02 -.866218174E+02 -.864762400E+02 -.863134679E+02 -.861326869E+02 -.859332952E+02 -.857149806E+02 -.854778078E+02 -.852223137E+02 -.849496072E+02 -.846614680E+02 -.843604367E+02 -.840498860E+02 -.837340613E+02 -.834180777E+02 -.831078605E+02 -.828100180E+02 -.825316388E+02 -.822800149E+02 -.820622990E+02 -.818851167E+02 -.817541634E+02 -.816738270E+02 -.816468772E+02 -.816742613E+02 -.817550322E+02 -.818864203E+02 -.820640381E+02 -.822821902E+02 -.825342513E+02 -.828130688E+02 -.831113509E+02 -.834220091E+02 -.837384353E+02 -.840547044E+02 -.843657012E+02 -.846671804E+02 -.849557694E+02 -.852289276E+02 -.854848752E+02 -.857225031E+02 -.859412745E+02 -.861411245E+02 -.863223650E+02 -.864855975E+02 -.866316357E+02 -.867614399E+02 -.868760620E+02 -.869766010E+02 -.870641680E+02 -.871398597E+02 -.872047385E+02 -.872598189E+02 -.873060589E+02 -.873443543E+02 -.873755372E+02 -.874003763E+02 -.874195789E+02 -.874337943E+02 -.874436190E+02 -.874496017E+02 -.874522494E+02 -.874520349E+02 -.874494039E+02 -.874447837E+02 -.874385930E+02 -.874312523E+02 -.874231972E+02 -.874148929E+02 -.874068530E+02 -.873996606E+02 -.873939965E+02 -.873906719E+02 -.873906719E+02
 -.874233254E+02 -.874233254E+02 -.874286612E+02 -.874378731E+02 -.874497863E+02 -.874634405E+02 -.874780357E+02 -.874928891E+02 -.875073991E+02 -.875210178E+02 -.875332277E+02 -.875435213E+02 -.875513845E+02 -.875562815E+02 -.875576408E+02 -.875548432E+02 -.875472100E+02 -.875339921E+02 -.875143601E+02 -.874873947E+02 -.874520784E+02 -.874072886E+02 -.873517923E+02 -.872842441E+02 -.872031882E+02 -.871070660E+02 -.869942302E+02 -.868629692E+02 -.867115423E+02 -.865382293E+02 -.863413969E+02 -.861195845E+02 -.858716111E+02 -.855967048E+02 -.852946537E+02 -.849659764E+02 -.846121043E+02 -.842355666E+02 -.838401616E+02 -.834310955E+02 -.830150608E+02 -.826002283E+02 -.821961229E+02 -.818133588E+02 -.814632223E+02 -.811571049E+02 -.809058172E+02 -.807188391E+02 -.806035863E+02 -.805647886E+02 -.806040722E+02 -.807198112E+02 -.809072763E+02 -.811590520E+02 -.814656590E+02 -.818162869E+02 -.821995445E+02 -.826041461E+02 -.830194775E+02 -.834360145E+02 -.838455864E+02 -.842415009E+02 -.846185525E+02 -.849729428E+02 -.853021430E+02 -.856047218E+02 -.858801610E+02 -.861286724E+02 -.863510283E+02 -.865484096E+02 -.867222771E+02 -.868742638E+02 -.870060897E+02 -.871194950E+02 -.872161908E+02 -.872978234E+02 -.873659504E+02 -.874220263E+02 -.874673944E+02 -.875032854E+02 -.875308186E+02 -.875510069E+02 -.875647636E+02 -.875729106E+02 -.875761869E+02 -.875752589E+02 -.875707303E+02 -.875631525E+02 -.875530358E+02 -.875408618E+02 -.875270957E+02 -.875122014E+02 -.874966577E+02 -.874809781E+02 -.874657344E+02 -.874515849E+02 -.874393103E+02 -.874298581E+02 -.874243992E+02 -.874243992E+02
 -.874623463E+02 -.874623463E+02 -.874701793E+02 -.874838349E+02 -.875017303E+02 -.875226070E+02 -.875454494E+02 -.875694205E+02 -.875938117E+02 -.876180020E+02 -.876414248E+02 -.876635399E+02 -.876838103E+02 -.877016810E+02 -.877165595E+02 -.877277986E+02 -.877346791E+02 -.877363926E+02 -.877320250E+02 -.877205394E+02 -.877007587E+02 -.876713491E+02 -.876308037E+02 -.875774280E+02 -.875093286E+02 -.874244067E+02 -.873203584E+02 -.871946858E+02 -.870447221E+02 -.868676754E+02 -.866606966E+02 -.864209778E+02 -.861458865E+02 -.858331421E+02 -.854810384E+02 -.850887134E+02 -.846564634E+02 -.841860907E+02 -.836812650E+02 -.831478672E+02 -.825942713E+02 -.820315065E+02 -.814732334E+02 -.809354671E+02 -.804359915E+02 -.799934398E+02 -.796260667E+02 -.793503054E+02 -.791792762E+02 -.791214655E+02 -.791798119E+02 -.793513775E+02 -.796276762E+02 -.799955884E+02 -.804386813E+02 -.809387008E+02 -.814770144E+02 -.820358385E+02 -.825991588E+02 -.831533150E+02 -.836872786E+02 -.841926761E+02 -.846636272E+02 -.850964627E+02 -.854893807E+02 -.858420855E+02 -.861554396E+02 -.864311496E+02 -.866714967E+02 -.868791136E+02 -.870568089E+02 -.872074317E+02 -.873337741E+02 -.874385031E+02 -.875241162E+02 -.875929168E+02 -.876470031E+02 -.876882672E+02 -.877184020E+02 -.877389119E+02 -.877511272E+02 -.877562201E+02 -.877552207E+02 -.877490340E+02 -.877384562E+02 -.877241908E+02 -.877068645E+02 -.876870427E+02 -.876652455E+02 -.876419644E+02 -.876176800E+02 -.875928816E+02 -.875680901E+02 -.875438843E+02 -.875209338E+02 -.875000386E+02 -.874821794E+02 -.874685807E+02 -.874607921E+02 -.874607921E+02
 -.875036181E+02 -.875036181E+02 -.875141242E+02 -.875325501E+02 -.875568933E+02 -.875855937E+02 -.876174237E+02 -.876514027E+02 -.876867307E+02 -.877227339E+02 -.877588220E+02 -.877944527E+02 -.878291008E+02 -.878622318E+02 -.878932770E+02 -.879216108E+02 -.879465274E+02 -.879672170E+02 -.879827421E+02 -.879920100E+02 -.879937455E+02 -.879864601E+02 -.879684201E+02 -.879376127E+02 -.878917131E+02 -.878280521E+02 -.877435890E+02 -.876348925E+02 -.874981348E+02 -.873291080E+02 -.871232686E+02 -.868758247E+02 -.865818765E+02 -.862366263E+02 -.858356720E+02 -.853753980E+02 -.848534718E+02 -.842694458E+02 -.836254493E+02 -.829269313E+02 -.821833897E+02 -.814089816E+02 -.806228782E+02 -.798491962E+02 -.791163329E+02 -.784555661E+02 -.778988744E+02 -.774760894E+02 -.772117077E+02 -.771218905E+02 -.772122909E+02 -.774772565E+02 -.779006268E+02 -.784579062E+02 -.791192633E+02 -.798527207E+02 -.806270012E+02 -.814137081E+02 -.821887256E+02 -.829328832E+02 -.836320245E+02 -.842766526E+02 -.848613191E+02 -.853838955E+02 -.858448303E+02 -.862464567E+02 -.865923912E+02 -.868870366E+02 -.871351914E+02 -.873417563E+02 -.875115238E+02 -.876490382E+02 -.877585080E+02 -.878437614E+02 -.879082300E+02 -.879549546E+02 -.879866038E+02 -.880055017E+02 -.880136596E+02 -.880128087E+02 -.880044341E+02 -.879898056E+02 -.879700082E+02 -.879459691E+02 -.879184836E+02 -.878882384E+02 -.878558334E+02 -.878218032E+02 -.877866376E+02 -.877508024E+02 -.877147624E+02 -.876790057E+02 -.876440723E+02 -.876105883E+02 -.875793071E+02 -.875511610E+02 -.875273267E+02 -.875093081E+02 -.874990433E+02 -.874990433E+02
 -.875459852E+02 -.875459852E+02 -.875592666E+02 -.875826607E+02 -.876137455E+02 -.876506652E+02 -.876919921E+02 -.877366193E+02 -.877836764E+02 -.878324634E+02 -.878823988E+02 -.879329752E+02 -.879837236E+02 -.880341813E+02 -.880838626E+02 -.881322310E+02 -.881786711E+02 -.882224586E+02 -.882627281E+02 -.882984372E+02 -.883283254E+02 -.883508679E+02 -.883642231E+02 -.883661735E+02 -.883540601E+02 -.883247120E+02 -.882743718E+02 -.881986224E+02 -.880923194E+02 -.879495400E+02 -.877635585E+02 -.875268690E+02 -.872312749E+02 -.868680765E+02 -.864283893E+02 -.859036323E+02 -.852862259E+02 -.845705314E+02 -.837540506E+02 -.828388687E+02 -.818332730E+02 -.807534002E+02 -.796246626E+02 -.784825930E+02 -.773726440E+02 -.763484498E+02 -.754681615E+02 -.747887913E+02 -.743590782E+02 -.742121280E+02 -.743597055E+02 -.747900469E+02 -.754700471E+02 -.763509681E+02 -.773757986E+02 -.784863884E+02 -.796291042E+02 -.807584944E+02 -.818390271E+02 -.828452910E+02 -.837611503E+02 -.845783189E+02 -.852947123E+02 -.859128301E+02 -.864383118E+02 -.868787384E+02 -.872426918E+02 -.875390576E+02 -.877765368E+02 -.879633270E+02 -.881069355E+02 -.882140888E+02 -.882907110E+02 -.883419472E+02 -.883722155E+02 -.883852735E+02 -.883842924E+02 -.883719307E+02 -.883504046E+02 -.883215535E+02 -.882868985E+02 -.882476942E+02 -.882049751E+02 -.881595945E+02 -.881122603E+02 -.880635653E+02 -.880140154E+02 -.879640551E+02 -.879140923E+02 -.878645230E+02 -.878157579E+02 -.877682513E+02 -.877225351E+02 -.876792592E+02 -.876392420E+02 -.876035334E+02 -.875734948E+02 -.875509031E+02 -.875380835E+02 -.875380835E+02
 -.875880044E+02 -.875880044E+02 -.876040690E+02 -.876324595E+02 -.876703487E+02 -.877156024E+02 -.877666124E+02 -.878221669E+02 -.878813510E+02 -.879434691E+02 -.880079832E+02 -.880744630E+02 -.881425451E+02 -.882118971E+02 -.882821856E+02 -.883530454E+02 -.884240473E+02 -.884946648E+02 -.885642354E+02 -.886319163E+02 -.886966322E+02 -.887570127E+02 -.888113172E+02 -.888573466E+02 -.888923372E+02 -.889128384E+02 -.889145722E+02 -.888922754E+02 -.888395300E+02 -.887485883E+02 -.886102065E+02 -.884135084E+02 -.881459098E+02 -.877931498E+02 -.873394896E+02 -.867681576E+02 -.860621400E+02 -.852054285E+02 -.841848376E+02 -.829924853E+02 -.816289625E+02 -.801070902E+02 -.784559457E+02 -.767245200E+02 -.749839721E+02 -.733270485E+02 -.718630495E+02 -.707070785E+02 -.699636179E+02 -.697069763E+02 -.699642853E+02 -.707084144E+02 -.718650560E+02 -.733297287E+02 -.749873304E+02 -.767285616E+02 -.784606770E+02 -.801125189E+02 -.816350972E+02 -.829993358E+02 -.841924150E+02 -.852137451E+02 -.860712093E+02 -.867779943E+02 -.873501100E+02 -.878045715E+02 -.881581517E+02 -.884265910E+02 -.886241518E+02 -.887634198E+02 -.888552726E+02 -.889089557E+02 -.889322182E+02 -.889314795E+02 -.889120040E+02 -.888780708E+02 -.888331309E+02 -.887799480E+02 -.887207204E+02 -.886571863E+02 -.885907126E+02 -.885223686E+02 -.884529881E+02 -.883832204E+02 -.883135736E+02 -.882444510E+02 -.881761825E+02 -.881090536E+02 -.880433318E+02 -.879792943E+02 -.879172560E+02 -.878576024E+02 -.878008270E+02 -.877475782E+02 -.876987171E+02 -.876553914E+02 -.876191304E+02 -.875919676E+02 -.875766009E+02 -.875766009E+02
 -.876279996E+02 -.876279996E+02 -.876467409E+02 -.876799494E+02 -.877244225E+02 -.877777746E+02 -.878382419E+02 -.879045333E+02 -.879757164E+02 -.880511293E+02 -.881303114E+02 -.882129493E+02 -.882988330E+02 -.883878181E+02 -.884797936E+02 -.885746504E+02 -.886722494E+02 -.887723869E+02 -.888747544E+02 -.889788902E+02 -.890841198E+02 -.891894806E+02 -.892936290E+02 -.893947221E+02 -.894902713E+02 -.895769611E+02 -.896504281E+02 -.897049946E+02 -.897333553E+02 -.897262160E+02 -.896718905E+02 -.895558731E+02 -.893604144E+02 -.890641540E+02 -.886418921E+02 -.880646231E+02 -.873000122E+02 -.863135559E+02 -.850707434E+02 -.835405884E+02 -.817009159E+02 -.795456962E+02 -.770944246E+02 -.744029320E+02 -.715739405E+02 -.687641038E+02 -.661824257E+02 -.640736870E+02 -.626817087E+02 -.621938676E+02 -.626824114E+02 -.640750936E+02 -.661845387E+02 -.687669266E+02 -.715774781E+02 -.744071904E+02 -.770994113E+02 -.795514197E+02 -.817073862E+02 -.835478167E+02 -.850787425E+02 -.863223398E+02 -.873095965E+02 -.880750249E+02 -.886531300E+02 -.890762484E+02 -.893733873E+02 -.895697485E+02 -.896866940E+02 -.897419751E+02 -.897500995E+02 -.897227552E+02 -.896692383E+02 -.895968561E+02 -.895112877E+02 -.894168982E+02 -.893170040E+02 -.892140940E+02 -.891100106E+02 -.890060955E+02 -.889033075E+02 -.888023150E+02 -.887035699E+02 -.886073665E+02 -.885138882E+02 -.884232451E+02 -.883355067E+02 -.882507298E+02 -.881689847E+02 -.880903825E+02 -.880151037E+02 -.879434321E+02 -.878757951E+02 -.878128146E+02 -.877553716E+02 -.877046895E+02 -.876624424E+02 -.876308960E+02 -.876130926E+02 -.876130926E+02
 -.876641555E+02 -.876641555E+02 -.876853394E+02 -.877229549E+02 -.877734691E+02 -.878342803E+02 -.879034983E+02 -.879797784E+02 -.880621945E+02 -.881501415E+02 -.882432625E+02 -.883413910E+02 -.884445056E+02 -.885526948E+02 -.886661253E+02 -.887850146E+02 -.889096027E+02 -.890401214E+02 -.891767584E+02 -.893196110E+02 -.894686273E+02 -.896235280E+02 -.897837029E+02 -.899480755E+02 -.901149234E+02 -.902816469E+02 -.904444691E+02 -.905980558E+02 -.907350363E+02 -.908454100E+02 -.909158250E+02 -.909287179E+02 -.908613199E+02 -.906845547E+02 -.903618902E+02 -.898482743E+02 -.890893761E+02 -.880215069E+02 -.865727977E+02 -.846664896E+02 -.822275151E+02 -.791938624E+02 -.755343305E+02 -.712738612E+02 -.665260205E+02 -.615284296E+02 -.566699254E+02 -.524877437E+02 -.496025138E+02 -.485612295E+02 -.496032464E+02 -.524892101E+02 -.566721284E+02 -.615313730E+02 -.665297099E+02 -.712783032E+02 -.755395332E+02 -.791998355E+02 -.822342696E+02 -.846740380E+02 -.865811542E+02 -.880306871E+02 -.890993974E+02 -.898591557E+02 -.903736526E+02 -.906972208E+02 -.908749145E+02 -.909432678E+02 -.909313591E+02 -.908619595E+02 -.907526345E+02 -.906167384E+02 -.904642738E+02 -.903026138E+02 -.901370948E+02 -.899714953E+02 -.898084166E+02 -.896495817E+02 -.894960672E+02 -.893484813E+02 -.892070997E+02 -.890719679E+02 -.889429782E+02 -.888199279E+02 -.887025629E+02 -.885906119E+02 -.884838138E+02 -.883819418E+02 -.882848258E+02 -.881923762E+02 -.881046112E+02 -.880216894E+02 -.879439513E+02 -.878719728E+02 -.878066346E+02 -.877492135E+02 -.877015019E+02 -.876659653E+02 -.876459486E+02 -.876459486E+02
 -.876946496E+02 -.876946496E+02 -.877179103E+02 -.877592808E+02 -.878149558E+02 -.878821599E+02 -.879589077E+02 -.880438229E+02 -.881360015E+02 -.882349085E+02 -.883403012E+02 -.884521702E+02 -.885706961E+02 -.886962163E+02 -.888291985E+02 -.889702192E+02 -.891199430E+02 -.892791010E+02 -.894484642E+02 -.896288080E+02 -.898208633E+02 -.900252462E+02 -.902423609E+02 -.904722622E+02 -.907144663E+02 -.909676914E+02 -.912295073E+02 -.914958661E+02 -.917604796E+02 -.920140038E+02 -.922429785E+02 -.924284676E+02 -.925443360E+02 -.925551067E+02 -.924133519E+02 -.920566231E+02 -.914040192E+02 -.903526767E+02 -.887748036E+02 -.865164504E+02 -.834001372E+02 -.792348658E+02 -.738389941E+02 -.670837249E+02 -.589665601E+02 -.497221894E+02 -.399664689E+02 -.308350000E+02 -.240034762E+02 -.213569561E+02 -.240042326E+02 -.308365141E+02 -.399687437E+02 -.497252291E+02 -.589703706E+02 -.670883134E+02 -.738443695E+02 -.792410384E+02 -.834071188E+02 -.865242547E+02 -.887834458E+02 -.903621739E+02 -.914143902E+02 -.920678885E+02 -.924255343E+02 -.925682310E+02 -.925584291E+02 -.924435586E+02 -.922590992E+02 -.920311882E+02 -.917787642E+02 -.915152901E+02 -.912501125E+02 -.909895219E+02 -.907375687E+02 -.904966855E+02 -.902681556E+02 -.900524642E+02 -.898495563E+02 -.896590265E+02 -.894802547E+02 -.893125038E+02 -.891549875E+02 -.890069188E+02 -.888675430E+02 -.887361619E+02 -.886121523E+02 -.884949815E+02 -.883842239E+02 -.882795786E+02 -.881808931E+02 -.880881937E+02 -.880017260E+02 -.879220096E+02 -.878499111E+02 -.877867406E+02 -.877343811E+02 -.876954585E+02 -.876735673E+02 -.876735673E+02
 -.877178122E+02 -.877178122E+02 -.877426608E+02 -.877869069E+02 -.878465423E+02 -.879186652E+02 -.880012247E+02 -.880928292E+02 -.881926030E+02 -.883000783E+02 -.884151168E+02 -.885378514E+02 -.886686449E+02 -.888080602E+02 -.889568404E+02 -.891158943E+02 -.892862849E+02 -.894692200E+02 -.896660378E+02 -.898781878E+02 -.901071974E+02 -.903546218E+02 -.906219636E+02 -.909105544E+02 -.912213784E+02 -.915548204E+02 -.919103060E+02 -.922857998E+02 -.926771087E+02 -.930769243E+02 -.934735162E+02 -.938489575E+02 -.941767291E+02 -.944185033E+02 -.945198521E+02 -.944045753E+02 -.939672981E+02 -.930640086E+02 -.915003529E+02 -.890179655E+02 -.852802128E+02 -.798610927E+02 -.722457935E+02 -.618604412E+02 -.481645255E+02 -.308648221E+02 -.103412591E+02 0.116142248E+02 0.307667281E+02 0.397652769E+02 0.307659545E+02 0.116126760E+02 -.103435861E+02 -.308679319E+02 -.481684242E+02 -.618651364E+02 -.722512945E+02 -.798674105E+02 -.852873599E+02 -.890259563E+02 -.915092035E+02 -.930737370E+02 -.939779241E+02 -.944161209E+02 -.945323413E+02 -.944319622E+02 -.941911864E+02 -.938644441E+02 -.934900658E+02 -.930945731E+02 -.926958957E+02 -.923057668E+02 -.919314976E+02 -.915772839E+02 -.912451640E+02 -.909357143E+02 -.906485525E+02 -.903826955E+02 -.901368122E+02 -.899093984E+02 -.896988958E+02 -.895037700E+02 -.893225607E+02 -.891539128E+02 -.889965940E+02 -.888495059E+02 -.887116905E+02 -.885823365E+02 -.884607872E+02 -.883465528E+02 -.882393284E+02 -.881390221E+02 -.880457932E+02 -.879601074E+02 -.878828112E+02 -.878152332E+02 -.877593190E+02 -.877178120E+02 -.876944919E+02 -.876944919E+02
 -.877322943E+02 -.877322943E+02 -.877581405E+02 -.878041949E+02 -.878663247E+02 -.879415511E+02 -.880277853E+02 -.881236305E+02 -.882282335E+02 -.883411752E+02 -.884623912E+02 -.885921141E+02 -.887308341E+02 -.888792732E+02 -.890383693E+02 -.892092683E+02 -.893933209E+02 -.895920820E+02 -.898073091E+02 -.900409565E+02 -.902951588E+02 -.905721994E+02 -.908744527E+02 -.912042890E+02 -.915639253E+02 -.919551987E+02 -.923792320E+02 -.928359484E+02 -.933233762E+02 -.938366611E+02 -.943666724E+02 -.948980391E+02 -.954063875E+02 -.958544482E+02 -.961865603E+02 -.963208841E+02 -.961383268E+02 -.954667394E+02 -.940583126E+02 -.915572611E+02 -.874538941E+02 -.810204090E+02 -.712244945E+02 -.566229235E+02 -.352593451E+02 -.465681555E+01 0.378193042E+02 0.934553213E+02 0.157459594E+03 0.205529538E+03 0.157458810E+03 0.934537515E+02 0.378169455E+02 -.465996786E+01 -.352632973E+02 -.566276835E+02 -.712300719E+02 -.810268150E+02 -.874611417E+02 -.915653651E+02 -.940672897E+02 -.954766081E+02 -.961491078E+02 -.963325999E+02 -.961992358E+02 -.958681106E+02 -.954210663E+02 -.949137665E+02 -.943834830E+02 -.938545927E+02 -.933424692E+02 -.928562463E+02 -.924007811E+02 -.919780484E+02 -.915881277E+02 -.912298988E+02 -.909015267E+02 -.906007961E+02 -.903253370E+02 -.900727740E+02 -.898408203E+02 -.896273343E+02 -.894303508E+02 -.892480952E+02 -.890789871E+02 -.889216396E+02 -.887748559E+02 -.886376275E+02 -.885091357E+02 -.883887587E+02 -.882760858E+02 -.881709427E+02 -.880734282E+02 -.879839691E+02 -.879033954E+02 -.878330436E+02 -.877748962E+02 -.877317675E+02 -.877075519E+02 -.877075519E+02
 -.877372171E+02 -.877372171E+02 -.877634033E+02 -.878100746E+02 -.878730560E+02 -.879493428E+02 -.880368340E+02 -.881341316E+02 -.882403911E+02 -.883552113E+02 -.884785545E+02 -.886106893E+02 -.887521518E+02 -.889037215E+02 -.890664068E+02 -.892414398E+02 -.894302764E+02 -.896345994E+02 -.898563214E+02 -.900975850E+02 -.903607536E+02 -.906483871E+02 -.909631950E+02 -.913079524E+02 -.916853641E+02 -.920978538E+02 -.925472465E+02 -.930343020E+02 -.935580371E+02 -.941147535E+02 -.946966494E+02 -.952898429E+02 -.958715535E+02 -.964060751E+02 -.968389859E+02 -.970887582E+02 -.970344672E+02 -.964975347E+02 -.952141235E+02 -.927924513E+02 -.886449108E+02 -.818763770E+02 -.710928658E+02 -.540585283E+02 -.270503721E+02 0.164155558E+02 0.882148063E+02 0.211268539E+03 0.432112705E+03 0.849621390E+03 0.432111917E+03 0.211266962E+03 0.882124370E+02 0.164123894E+02 -.270543421E+02 -.540633098E+02 -.710984685E+02 -.818828123E+02 -.886521918E+02 -.928005929E+02 -.952231426E+02 -.965074501E+02 -.970452997E+02 -.971005306E+02 -.968517235E+02 -.964198052E+02 -.958863060E+02 -.953056504E+02 -.947135471E+02 -.941327793E+02 -.935772321E+02 -.930547102E+02 -.925689149E+02 -.921208323E+02 -.917097057E+02 -.913337125E+02 -.909904314E+02 -.906771589E+02 -.903911206E+02 -.901296059E+02 -.898900513E+02 -.896700870E+02 -.894675592E+02 -.892805379E+02 -.891073147E+02 -.889463973E+02 -.887965018E+02 -.886565486E+02 -.885256604E+02 -.884031678E+02 -.882886224E+02 -.881818200E+02 -.880828378E+02 -.879920884E+02 -.879103954E+02 -.878390974E+02 -.877801888E+02 -.877365078E+02 -.877119873E+02 -.877119873E+02
 -.877322752E+02 -.877322752E+02 -.877581206E+02 -.878041739E+02 -.878663019E+02 -.879415259E+02 -.880277573E+02 -.881235989E+02 -.882281978E+02 -.883411353E+02 -.884623471E+02 -.885920659E+02 -.887307822E+02 -.888792177E+02 -.890383103E+02 -.892092057E+02 -.893932546E+02 -.895920119E+02 -.898072352E+02 -.900408787E+02 -.902950772E+02 -.905721144E+02 -.908743644E+02 -.912041975E+02 -.915638308E+02 -.919551012E+02 -.923791315E+02 -.928358450E+02 -.933232699E+02 -.938365520E+02 -.943665607E+02 -.948979250E+02 -.954062710E+02 -.958543295E+02 -.961864395E+02 -.963207613E+02 -.961382021E+02 -.954666129E+02 -.940581845E+02 -.915571314E+02 -.874537631E+02 -.810202768E+02 -.712243611E+02 -.566227891E+02 -.352592099E+02 -.465667964E+01 0.378194407E+02 0.934554582E+02 0.157459731E+03 0.205529675E+03 0.157458947E+03 0.934538886E+02 0.378170823E+02 -.465983150E+01 -.352631615E+02 -.566275484E+02 -.712299377E+02 -.810266818E+02 -.874610096E+02 -.915652343E+02 -.940671603E+02 -.954764802E+02 -.961489815E+02 -.963324754E+02 -.961991132E+02 -.958679899E+02 -.954209478E+02 -.949136502E+02 -.943833691E+02 -.938544812E+02 -.933423603E+02 -.928561401E+02 -.924006777E+02 -.919779478E+02 -.915880301E+02 -.912298043E+02 -.909014355E+02 -.906007081E+02 -.903252524E+02 -.900726929E+02 -.898407426E+02 -.896272602E+02 -.894302805E+02 -.892480286E+02 -.890789243E+02 -.889215806E+02 -.887748007E+02 -.886375762E+02 -.885090883E+02 -.883887151E+02 -.882760461E+02 -.881709067E+02 -.880733959E+02 -.879839403E+02 -.879033698E+02 -.878330209E+02 -.877748760E+02 -.877317491E+02 -.877075346E+02 -.877075346E+02
 -.877177744E+02 -.877177744E+02 -.877426215E+02 -.877868648E+02 -.878464966E+02 -.879186147E+02 -.880011682E+02 -.880927657E+02 -.881925315E+02 -.882999984E+02 -.884150286E+02 -.885377551E+02 -.886685410E+02 -.888079490E+02 -.889567221E+02 -.891157686E+02 -.892861519E+02 -.894690793E+02 -.896658895E+02 -.898780318E+02 -.901070341E+02 -.903544515E+02 -.906217867E+02 -.909103710E+02 -.912211889E+02 -.915546248E+02 -.919101045E+02 -.922855924E+02 -.926768956E+02 -.930767057E+02 -.934732924E+02 -.938487287E+02 -.941764957E+02 -.944182654E+02 -.945196101E+02 -.944043292E+02 -.939670482E+02 -.930637552E+02 -.915000962E+02 -.890177057E+02 -.852799502E+02 -.798608276E+02 -.722455262E+02 -.618601719E+02 -.481642546E+02 -.308645498E+02 -.103409856E+02 0.116144991E+02 0.307670030E+02 0.397655521E+02 0.307662296E+02 0.116129508E+02 -.103433119E+02 -.308676586E+02 -.481681521E+02 -.618648657E+02 -.722510256E+02 -.798671435E+02 -.852870952E+02 -.890256941E+02 -.915089441E+02 -.930734805E+02 -.939776709E+02 -.944158712E+02 -.945320954E+02 -.944317203E+02 -.941909488E+02 -.938642110E+02 -.934898374E+02 -.930943496E+02 -.926956774E+02 -.923055539E+02 -.919312902E+02 -.915770824E+02 -.912449684E+02 -.909355250E+02 -.906483696E+02 -.903825191E+02 -.901366425E+02 -.899092357E+02 -.896987402E+02 -.895036215E+02 -.893224196E+02 -.891537792E+02 -.889964680E+02 -.888493876E+02 -.887115799E+02 -.885822337E+02 -.884606922E+02 -.883464655E+02 -.882392489E+02 -.881389500E+02 -.880457284E+02 -.879600496E+02 -.878827599E+02 -.878151877E+02 -.877592785E+02 -.877177751E+02 -.876944571E+02 -.876944571E+02
 -.876945937E+02 -.876945937E+02 -.877178519E+02 -.877592179E+02 -.878148870E+02 -.878820835E+02 -.879588220E+02 -.880437266E+02 -.881358935E+02 -.882347884E+02 -.883401688E+02 -.884520257E+02 -.885705400E+02 -.886960490E+02 -.888290201E+02 -.889700297E+02 -.891197422E+02 -.892788889E+02 -.894482407E+02 -.896285733E+02 -.898206176E+02 -.900249900E+02 -.902420946E+02 -.904719863E+02 -.907141809E+02 -.909673969E+02 -.912292038E+02 -.914955537E+02 -.917601587E+02 -.920136747E+02 -.922426416E+02 -.924281231E+02 -.925439846E+02 -.925547486E+02 -.924129874E+02 -.920562526E+02 -.914036431E+02 -.903522952E+02 -.887744171E+02 -.865160593E+02 -.833997420E+02 -.792344668E+02 -.738385918E+02 -.670833197E+02 -.589661523E+02 -.497217795E+02 -.399660573E+02 -.308345871E+02 -.240030625E+02 -.213565420E+02 -.240038185E+02 -.308361004E+02 -.399683309E+02 -.497248177E+02 -.589699609E+02 -.670879059E+02 -.738439645E+02 -.792406364E+02 -.834067202E+02 -.865238598E+02 -.887830552E+02 -.903617878E+02 -.914140090E+02 -.920675125E+02 -.924251641E+02 -.925678668E+02 -.925580713E+02 -.924432076E+02 -.922587553E+02 -.920308516E+02 -.917784355E+02 -.915149694E+02 -.912498002E+02 -.909892184E+02 -.907372743E+02 -.904964004E+02 -.902678802E+02 -.900521986E+02 -.898493009E+02 -.896587815E+02 -.894800204E+02 -.893122803E+02 -.891547751E+02 -.890067177E+02 -.888673533E+02 -.887359838E+02 -.886119858E+02 -.884948267E+02 -.883840808E+02 -.882794472E+02 -.881807733E+02 -.880880852E+02 -.880016285E+02 -.879219226E+02 -.878498338E+02 -.877866721E+02 -.877343200E+02 -.876954030E+02 -.876735149E+02 -.876735149E+02
 -.876640822E+02 -.876640822E+02 -.876852623E+02 -.877228714E+02 -.877733769E+02 -.878341773E+02 -.879033827E+02 -.879796488E+02 -.880620495E+02 -.881499806E+02 -.882430856E+02 -.883411980E+02 -.884442970E+02 -.885524707E+02 -.886658861E+02 -.887847602E+02 -.889093331E+02 -.890398367E+02 -.891764587E+02 -.893192965E+02 -.894682983E+02 -.896231849E+02 -.897833463E+02 -.899477058E+02 -.901145409E+02 -.902812520E+02 -.904440621E+02 -.905976371E+02 -.907346061E+02 -.908449689E+02 -.909153734E+02 -.909282563E+02 -.908608489E+02 -.906840746E+02 -.903614016E+02 -.898477777E+02 -.890888719E+02 -.880209956E+02 -.865722798E+02 -.846659655E+02 -.822269855E+02 -.791933278E+02 -.755337914E+02 -.712733182E+02 -.665254741E+02 -.615278803E+02 -.566693739E+02 -.524871906E+02 -.496019595E+02 -.485606747E+02 -.496026915E+02 -.524886559E+02 -.566715753E+02 -.615308217E+02 -.665291609E+02 -.712777571E+02 -.755389905E+02 -.791992967E+02 -.822337353E+02 -.846735088E+02 -.865806305E+02 -.880301695E+02 -.890988864E+02 -.898586517E+02 -.903731562E+02 -.906967325E+02 -.908744348E+02 -.909427971E+02 -.909308980E+02 -.908615084E+02 -.907521938E+02 -.906163085E+02 -.904638552E+02 -.903022070E+02 -.901367001E+02 -.899711131E+02 -.898080473E+02 -.896492258E+02 -.894957248E+02 -.893481529E+02 -.892067856E+02 -.890716683E+02 -.889426935E+02 -.888196583E+02 -.887023086E+02 -.885903731E+02 -.884835906E+02 -.883817343E+02 -.882846340E+02 -.881922001E+02 -.881044506E+02 -.880215440E+02 -.879438206E+02 -.878718562E+02 -.878065310E+02 -.877491217E+02 -.877014200E+02 -.876658909E+02 -.876458784E+02 -.876458784E+02
 -.876279091E+02 -.876279091E+02 -.876466454E+02 -.876798451E+02 -.877243066E+02 -.877776446E+02 -.878380957E+02 -.879043693E+02 -.879755336E+02 -.880509269E+02 -.881300891E+02 -.882127072E+02 -.882985710E+02 -.883875365E+02 -.884794925E+02 -.885743300E+02 -.886719097E+02 -.887720282E+02 -.888743770E+02 -.889784944E+02 -.890837059E+02 -.891890492E+02 -.892931805E+02 -.893942569E+02 -.894897899E+02 -.895764640E+02 -.896499157E+02 -.897044674E+02 -.897328139E+02 -.897256609E+02 -.896713222E+02 -.895552922E+02 -.893598215E+02 -.890635498E+02 -.886412771E+02 -.880639980E+02 -.872993775E+02 -.863129123E+02 -.850700916E+02 -.835399289E+02 -.817002495E+02 -.795450235E+02 -.770937463E+02 -.744022488E+02 -.715732530E+02 -.687634128E+02 -.661817320E+02 -.640729910E+02 -.626810114E+02 -.621931696E+02 -.626817134E+02 -.640743963E+02 -.661838429E+02 -.687662330E+02 -.715767873E+02 -.744065033E+02 -.770987284E+02 -.795507417E+02 -.817067138E+02 -.835471507E+02 -.850780835E+02 -.863216884E+02 -.873089533E+02 -.880743907E+02 -.886525053E+02 -.890756339E+02 -.893727836E+02 -.895691561E+02 -.896861136E+02 -.897414073E+02 -.897495448E+02 -.897222142E+02 -.896687115E+02 -.895963441E+02 -.895107910E+02 -.894164172E+02 -.893165392E+02 -.892136460E+02 -.891095797E+02 -.890056822E+02 -.889029122E+02 -.888019379E+02 -.887032116E+02 -.886070272E+02 -.885135681E+02 -.884229445E+02 -.883352258E+02 -.882504686E+02 -.881687434E+02 -.880901609E+02 -.880149016E+02 -.879432491E+02 -.878756306E+02 -.878126678E+02 -.877552412E+02 -.877045739E+02 -.876623393E+02 -.876308023E+02 -.876130043E+02 -.876130043E+02
 -.875878964E+02 -.875878964E+02 -.876039548E+02 -.876323343E+02 -.876702088E+02 -.877154450E+02 -.877664350E+02 -.878219678E+02 -.878811293E+02 -.879432242E+02 -.880077147E+02 -.880741707E+02 -.881422288E+02 -.882115568E+02 -.882818215E+02 -.883526576E+02 -.884236361E+02 -.884942306E+02 -.885637786E+02 -.886314373E+02 -.886961316E+02 -.887564908E+02 -.888107746E+02 -.888567837E+02 -.888917546E+02 -.889122367E+02 -.889139521E+02 -.888916375E+02 -.888388749E+02 -.887479166E+02 -.886095190E+02 -.884128056E+02 -.881451925E+02 -.877924188E+02 -.873387455E+02 -.867674012E+02 -.860613721E+02 -.852046498E+02 -.841840490E+02 -.829916875E+02 -.816281563E+02 -.801062765E+02 -.784551251E+02 -.767236935E+02 -.749831405E+02 -.733262126E+02 -.718622102E+02 -.707062367E+02 -.699627744E+02 -.697061320E+02 -.699634410E+02 -.707075710E+02 -.718642143E+02 -.733288896E+02 -.749864947E+02 -.767277302E+02 -.784598508E+02 -.801116986E+02 -.816342837E+02 -.829985300E+02 -.841916176E+02 -.852129568E+02 -.860704310E+02 -.867772268E+02 -.873493541E+02 -.878038279E+02 -.881574211E+02 -.884258742E+02 -.886234496E+02 -.887627327E+02 -.888546014E+02 -.889083011E+02 -.889315808E+02 -.889308599E+02 -.889114029E+02 -.888774888E+02 -.888325686E+02 -.887794059E+02 -.887201990E+02 -.886566862E+02 -.885902342E+02 -.885219124E+02 -.884525545E+02 -.883828098E+02 -.883131864E+02 -.882440873E+02 -.881758426E+02 -.881087376E+02 -.880430398E+02 -.879790262E+02 -.879170115E+02 -.878573810E+02 -.878006280E+02 -.877474006E+02 -.876985594E+02 -.876552516E+02 -.876190056E+02 -.875918543E+02 -.875764941E+02 -.875764941E+02
 -.875458587E+02 -.875458587E+02 -.875591330E+02 -.875825142E+02 -.876135812E+02 -.876504797E+02 -.876917829E+02 -.877363845E+02 -.877834148E+02 -.878321747E+02 -.878820824E+02 -.879326310E+02 -.879833513E+02 -.880337808E+02 -.880834338E+02 -.881317742E+02 -.881781867E+02 -.882219470E+02 -.882621899E+02 -.882978729E+02 -.883277356E+02 -.883502531E+02 -.883635838E+02 -.883655103E+02 -.883533737E+02 -.883240031E+02 -.882736411E+02 -.881978707E+02 -.880915475E+02 -.879487486E+02 -.877627485E+02 -.875260411E+02 -.872304299E+02 -.868672153E+02 -.864275126E+02 -.859027411E+02 -.852853212E+02 -.845696140E+02 -.837531215E+02 -.828379288E+02 -.818323233E+02 -.807524415E+02 -.796236960E+02 -.784816194E+02 -.773716644E+02 -.763474653E+02 -.754671729E+02 -.747877998E+02 -.743580846E+02 -.742111335E+02 -.743587110E+02 -.747890534E+02 -.754690556E+02 -.763499797E+02 -.773748143E+02 -.784854091E+02 -.796281309E+02 -.807575281E+02 -.818380688E+02 -.828443416E+02 -.837602109E+02 -.845773902E+02 -.852937955E+02 -.859119259E+02 -.864374213E+02 -.868778623E+02 -.872418311E+02 -.875382132E+02 -.877757094E+02 -.879625175E+02 -.881061447E+02 -.882133175E+02 -.882899600E+02 -.883412173E+02 -.883715073E+02 -.883845878E+02 -.883836299E+02 -.883712920E+02 -.883497904E+02 -.883209643E+02 -.882863349E+02 -.882471568E+02 -.882044643E+02 -.881591108E+02 -.881118041E+02 -.880631369E+02 -.880136150E+02 -.879636829E+02 -.879137483E+02 -.878642071E+02 -.878154698E+02 -.877679905E+02 -.877223007E+02 -.876790500E+02 -.876390562E+02 -.876033686E+02 -.875733479E+02 -.875507696E+02 -.875379576E+02 -.875379576E+02
 -.875034717E+02 -.875034717E+02 -.875139699E+02 -.875323811E+02 -.875567040E+02 -.875853798E+02 -.876171819E+02 -.876511312E+02 -.876864282E+02 -.877223997E+02 -.877584560E+02 -.877940546E+02 -.878286705E+02 -.878617690E+02 -.878927818E+02 -.879210832E+02 -.879459677E+02 -.879666258E+02 -.879821200E+02 -.879913577E+02 -.879930637E+02 -.879857495E+02 -.879676812E+02 -.879368463E+02 -.878909198E+02 -.878272328E+02 -.877427445E+02 -.876340236E+02 -.874972426E+02 -.873281932E+02 -.871223323E+02 -.868748677E+02 -.865808998E+02 -.862356308E+02 -.858346588E+02 -.853743680E+02 -.848524261E+02 -.842683855E+02 -.836243754E+02 -.829258450E+02 -.821822920E+02 -.814078737E+02 -.806217611E+02 -.798480711E+02 -.791152008E+02 -.784544283E+02 -.778977319E+02 -.774749435E+02 -.772105595E+02 -.771207412E+02 -.772111416E+02 -.774761084E+02 -.778994811E+02 -.784567639E+02 -.791181257E+02 -.798515890E+02 -.806258763E+02 -.814125913E+02 -.821876180E+02 -.829317860E+02 -.836309387E+02 -.842755794E+02 -.848602594E+02 -.853828505E+02 -.858438010E+02 -.862454442E+02 -.865913964E+02 -.868860606E+02 -.871342352E+02 -.873408207E+02 -.875106099E+02 -.876481468E+02 -.877576401E+02 -.878429178E+02 -.879074116E+02 -.879541621E+02 -.879858381E+02 -.880047635E+02 -.880129497E+02 -.880121278E+02 -.880037827E+02 -.879891845E+02 -.879694178E+02 -.879454101E+02 -.879179563E+02 -.878877432E+02 -.878553706E+02 -.878213730E+02 -.877862400E+02 -.877504374E+02 -.877144295E+02 -.876787043E+02 -.876438014E+02 -.876103465E+02 -.875790924E+02 -.875509706E+02 -.875271569E+02 -.875091538E+02 -.874988979E+02 -.874988979E+02
 -.874621778E+02 -.874621778E+02 -.874700027E+02 -.874836423E+02 -.875015150E+02 -.875223639E+02 -.875451745E+02 -.875691114E+02 -.875934669E+02 -.876176209E+02 -.876410071E+02 -.876630857E+02 -.876833196E+02 -.877011536E+02 -.877159953E+02 -.877271977E+02 -.877340417E+02 -.877357192E+02 -.877313163E+02 -.877197961E+02 -.876999818E+02 -.876705394E+02 -.876299619E+02 -.875765549E+02 -.875084250E+02 -.874234734E+02 -.873193962E+02 -.871936958E+02 -.870437054E+02 -.868666330E+02 -.866596297E+02 -.864198874E+02 -.861447737E+02 -.858320079E+02 -.854798840E+02 -.850875399E+02 -.846552720E+02 -.841848826E+02 -.836800415E+02 -.831466295E+02 -.825930206E+02 -.820302441E+02 -.814719606E+02 -.809341852E+02 -.804347017E+02 -.799921435E+02 -.796247651E+02 -.793489999E+02 -.791779681E+02 -.791201561E+02 -.791785026E+02 -.793500695E+02 -.796263708E+02 -.799942870E+02 -.804373852E+02 -.809374114E+02 -.814757328E+02 -.820345662E+02 -.825978969E+02 -.831520649E+02 -.836860415E+02 -.841914533E+02 -.846624199E+02 -.850952720E+02 -.854882080E+02 -.858409319E+02 -.861543062E+02 -.864300376E+02 -.866704071E+02 -.868780477E+02 -.870557675E+02 -.872064160E+02 -.873327852E+02 -.874375419E+02 -.875231837E+02 -.875920139E+02 -.876461307E+02 -.876874262E+02 -.877175932E+02 -.877381360E+02 -.877503851E+02 -.877555124E+02 -.877545481E+02 -.877483970E+02 -.877378554E+02 -.877236267E+02 -.877063373E+02 -.876865525E+02 -.876647925E+02 -.876415485E+02 -.876173007E+02 -.875925382E+02 -.875677814E+02 -.875436088E+02 -.875206892E+02 -.874998217E+02 -.874819859E+02 -.874684049E+02 -.874606264E+02 -.874606264E+02
 -.874231326E+02 -.874231326E+02 -.874284600E+02 -.874376552E+02 -.874495438E+02 -.874631672E+02 -.874777270E+02 -.874925415E+02 -.875070108E+02 -.875205882E+02 -.875327566E+02 -.875430088E+02 -.875508309E+02 -.875556867E+02 -.875570049E+02 -.875541661E+02 -.875464919E+02 -.875332333E+02 -.875135614E+02 -.874865569E+02 -.874512027E+02 -.874063759E+02 -.873508435E+02 -.872832601E+02 -.872021700E+02 -.871060144E+02 -.869931462E+02 -.868618538E+02 -.867103966E+02 -.865370546E+02 -.863401944E+02 -.861183556E+02 -.858703570E+02 -.855954266E+02 -.852933528E+02 -.849646541E+02 -.846107618E+02 -.842342052E+02 -.838387829E+02 -.834297008E+02 -.830136514E+02 -.825988058E+02 -.821946886E+02 -.818119142E+02 -.814617689E+02 -.811556441E+02 -.809043505E+02 -.807173680E+02 -.806021122E+02 -.805633131E+02 -.806025967E+02 -.807183373E+02 -.809058054E+02 -.811575856E+02 -.814641986E+02 -.818148339E+02 -.821981004E+02 -.826027123E+02 -.830180556E+02 -.834346058E+02 -.838441923E+02 -.842401230E+02 -.846171920E+02 -.849716011E+02 -.853008215E+02 -.856034218E+02 -.858788838E+02 -.861274193E+02 -.863498005E+02 -.865472084E+02 -.867211036E+02 -.868731193E+02 -.870049753E+02 -.871184119E+02 -.872151400E+02 -.872968059E+02 -.873649673E+02 -.874210785E+02 -.874664830E+02 -.875024112E+02 -.875299824E+02 -.875502095E+02 -.875640057E+02 -.875721928E+02 -.875755099E+02 -.875746232E+02 -.875701362E+02 -.875626002E+02 -.875525254E+02 -.875403931E+02 -.875266683E+02 -.875118144E+02 -.874963099E+02 -.874806677E+02 -.874654588E+02 -.874513405E+02 -.874390923E+02 -.874296600E+02 -.874242124E+02 -.874242124E+02
 -.873871889E+02 -.873871889E+02 -.873902450E+02 -.873954110E+02 -.874018968E+02 -.874090297E+02 -.874162239E+02 -.874229551E+02 -.874287398E+02 -.874331187E+02 -.874356415E+02 -.874358555E+02 -.874332944E+02 -.874274686E+02 -.874178575E+02 -.874039013E+02 -.873849948E+02 -.873604810E+02 -.873296469E+02 -.872917191E+02 -.872458616E+02 -.871911752E+02 -.871266998E+02 -.870514186E+02 -.869642677E+02 -.868641489E+02 -.867499501E+02 -.866205713E+02 -.864749601E+02 -.863121555E+02 -.861313434E+02 -.859319221E+02 -.857135793E+02 -.854763798E+02 -.852208603E+02 -.849481298E+02 -.846599681E+02 -.843589159E+02 -.840483457E+02 -.837325030E+02 -.834165031E+02 -.831062713E+02 -.828084157E+02 -.825300250E+02 -.822783912E+02 -.820606671E+02 -.818834782E+02 -.817525199E+02 -.816721802E+02 -.816452289E+02 -.816726129E+02 -.817533855E+02 -.818847771E+02 -.820623999E+02 -.822805586E+02 -.825326280E+02 -.828114555E+02 -.831097492E+02 -.834204206E+02 -.837368616E+02 -.840531471E+02 -.843641618E+02 -.846656605E+02 -.849542706E+02 -.852274513E+02 -.854834228E+02 -.857210763E+02 -.859398746E+02 -.861397529E+02 -.863210231E+02 -.864842866E+02 -.866303572E+02 -.867601950E+02 -.868748520E+02 -.869754271E+02 -.870630314E+02 -.871387615E+02 -.872036797E+02 -.872588008E+02 -.873050822E+02 -.873434201E+02 -.873746464E+02 -.873995296E+02 -.874187771E+02 -.874330381E+02 -.874429089E+02 -.874489380E+02 -.874516324E+02 -.874514647E+02 -.874488803E+02 -.874443062E+02 -.874381607E+02 -.874308638E+02 -.874228504E+02 -.874145850E+02 -.874065799E+02 -.873994171E+02 -.873937752E+02 -.873904634E+02 -.873904634E+02
 -.873549078E+02 -.873549078E+02 -.873559491E+02 -.873575525E+02 -.873592809E+02 -.873607290E+02 -.873615133E+02 -.873612640E+02 -.873596170E+02 -.873562069E+02 -.873506612E+02 -.873425944E+02 -.873316028E+02 -.873172598E+02 -.872991124E+02 -.872766773E+02 -.872494378E+02 -.872168427E+02 -.871783040E+02 -.871331979E+02 -.870808660E+02 -.870206180E+02 -.869517382E+02 -.868734926E+02 -.867851411E+02 -.866859517E+02 -.865752207E+02 -.864522964E+02 -.863166094E+02 -.861677075E+02 -.860052972E+02 -.858292908E+02 -.856398578E+02 -.854374805E+02 -.852230107E+02 -.849977241E+02 -.847633702E+02 -.845222102E+02 -.842770391E+02 -.840311846E+02 -.837884766E+02 -.835531824E+02 -.833299032E+02 -.831234313E+02 -.829385711E+02 -.827799312E+02 -.826517008E+02 -.825574263E+02 -.824998078E+02 -.824805364E+02 -.825001879E+02 -.825581864E+02 -.826528411E+02 -.827814517E+02 -.829404720E+02 -.831257127E+02 -.833325653E+02 -.835562252E+02 -.837919002E+02 -.840349890E+02 -.842812243E+02 -.845267760E+02 -.847683162E+02 -.850030499E+02 -.852287155E+02 -.854435634E+02 -.856463174E+02 -.858361253E+02 -.860125045E+02 -.861752847E+02 -.863245532E+02 -.864606025E+02 -.865838841E+02 -.866949663E+02 -.867944996E+02 -.868831864E+02 -.869617569E+02 -.870309495E+02 -.870914960E+02 -.871441096E+02 -.871894777E+02 -.872282553E+02 -.872610626E+02 -.872884826E+02 -.873110617E+02 -.873293103E+02 -.873437049E+02 -.873546909E+02 -.873626857E+02 -.873680832E+02 -.873712577E+02 -.873725694E+02 -.873723702E+02 -.873710100E+02 -.873688439E+02 -.873662411E+02 -.873635945E+02 -.873613320E+02 -.873599302E+02 -.873599302E+02
 -.873265904E+02 -.873265904E+02 -.873258865E+02 -.873244141E+02 -.873220530E+02 -.873186411E+02 -.873139823E+02 -.873078533E+02 -.873000065E+02 -.872901719E+02 -.872780584E+02 -.872633536E+02 -.872457233E+02 -.872248116E+02 -.872002396E+02 -.871716058E+02 -.871384862E+02 -.871004344E+02 -.870569836E+02 -.870076487E+02 -.869519302E+02 -.868893190E+02 -.868193035E+02 -.867413784E+02 -.866550561E+02 -.865598809E+02 -.864554451E+02 -.863414100E+02 -.862175282E+02 -.860836706E+02 -.859398551E+02 -.857862785E+02 -.856233491E+02 -.854517203E+02 -.852723220E+02 -.850863887E+02 -.848954807E+02 -.847014968E+02 -.845066734E+02 -.843135683E+02 -.841250264E+02 -.839441232E+02 -.837740887E+02 -.836182095E+02 -.834797136E+02 -.833616434E+02 -.832667232E+02 -.831972315E+02 -.831548875E+02 -.831407608E+02 -.831552147E+02 -.831978859E+02 -.832677044E+02 -.833629512E+02 -.834813475E+02 -.836201687E+02 -.837763725E+02 -.839467306E+02 -.841279561E+02 -.843168191E+02 -.845102433E+02 -.847053841E+02 -.848996829E+02 -.850909031E+02 -.852771456E+02 -.854568493E+02 -.856287794E+02 -.857920053E+02 -.859458730E+02 -.860899731E+02 -.862241082E+02 -.863482591E+02 -.864625541E+02 -.865672391E+02 -.866626517E+02 -.867491975E+02 -.868273308E+02 -.868975372E+02 -.869603199E+02 -.870161880E+02 -.870656480E+02 -.871091969E+02 -.871473166E+02 -.871804710E+02 -.872091031E+02 -.872336339E+02 -.872544620E+02 -.872719635E+02 -.872864931E+02 -.872983843E+02 -.873079514E+02 -.873154905E+02 -.873212805E+02 -.873255845E+02 -.873286504E+02 -.873307109E+02 -.873319827E+02 -.873326641E+02 -.873329314E+02 -.873329314E+02
 -.873023207E+02 -.873023207E+02 -.873001404E+02 -.872960749E+02 -.872902820E+02 -.872828150E+02 -.872736472E+02 -.872626896E+02 -.872498043E+02 -.872348133E+02 -.872175055E+02 -.871976418E+02 -.871749588E+02 -.871491712E+02 -.871199746E+02 -.870870474E+02 -.870500529E+02 -.870086423E+02 -.869624570E+02 -.869111329E+02 -.868543048E+02 -.867916119E+02 -.867227052E+02 -.866472556E+02 -.865649641E+02 -.864755736E+02 -.863788825E+02 -.862747600E+02 -.861631632E+02 -.860441557E+02 -.859179272E+02 -.857848139E+02 -.856453182E+02 -.855001280E+02 -.853501326E+02 -.851964353E+02 -.850403608E+02 -.848834546E+02 -.847274737E+02 -.845743677E+02 -.844262471E+02 -.842853403E+02 -.841539383E+02 -.840343293E+02 -.839287235E+02 -.838391750E+02 -.837675008E+02 -.837152063E+02 -.836834184E+02 -.836728354E+02 -.836836934E+02 -.837157560E+02 -.837683248E+02 -.838402724E+02 -.839300933E+02 -.840359700E+02 -.841558485E+02 -.842875178E+02 -.844286896E+02 -.845770725E+02 -.847304376E+02 -.848866740E+02 -.850438317E+02 -.852001529E+02 -.853540916E+02 -.855043225E+02 -.856497415E+02 -.857894585E+02 -.859227847E+02 -.860492166E+02 -.861684171E+02 -.862801952E+02 -.863844859E+02 -.864813307E+02 -.865708589E+02 -.866532704E+02 -.867288204E+02 -.867978060E+02 -.868605541E+02 -.869174116E+02 -.869687371E+02 -.870148936E+02 -.870562433E+02 -.870931428E+02 -.871259399E+02 -.871549705E+02 -.871805568E+02 -.872030055E+02 -.872226066E+02 -.872396315E+02 -.872543324E+02 -.872669395E+02 -.872776593E+02 -.872866706E+02 -.872941194E+02 -.873001124E+02 -.873047063E+02 -.873078943E+02 -.873095874E+02 -.873095874E+02
 -.872820124E+02 -.872820124E+02 -.872786134E+02 -.872724157E+02 -.872638146E+02 -.872530503E+02 -.872402448E+02 -.872254292E+02 -.872085650E+02 -.871895592E+02 -.871682764E+02 -.871445470E+02 -.871181746E+02 -.870889413E+02 -.870566119E+02 -.870209381E+02 -.869816619E+02 -.869385195E+02 -.868912451E+02 -.868395748E+02 -.867832522E+02 -.867220332E+02 -.866556931E+02 -.865840333E+02 -.865068904E+02 -.864241448E+02 -.863357317E+02 -.862416520E+02 -.861419847E+02 -.860368990E+02 -.859266674E+02 -.858116782E+02 -.856924464E+02 -.855696243E+02 -.854440085E+02 -.853165442E+02 -.851883253E+02 -.850605885E+02 -.849347024E+02 -.848121491E+02 -.846944994E+02 -.845833798E+02 -.844804344E+02 -.843872798E+02 -.843054572E+02 -.842363820E+02 -.841812941E+02 -.841412128E+02 -.841168965E+02 -.841088130E+02 -.841171204E+02 -.841416603E+02 -.841819644E+02 -.842372738E+02 -.843065691E+02 -.843886098E+02 -.844819800E+02 -.845851382E+02 -.846964672E+02 -.848143225E+02 -.849370769E+02 -.850631590E+02 -.851910862E+02 -.853194892E+02 -.854471303E+02 -.855729150E+02 -.856958972E+02 -.858152792E+02 -.859304079E+02 -.860407668E+02 -.861459666E+02 -.862457334E+02 -.863398966E+02 -.864283755E+02 -.865111676E+02 -.865883361E+02 -.866599984E+02 -.867263163E+02 -.867874862E+02 -.868437311E+02 -.868952932E+02 -.869424273E+02 -.869853961E+02 -.870244649E+02 -.870598979E+02 -.870919549E+02 -.871208877E+02 -.871469380E+02 -.871703338E+02 -.871912867E+02 -.872099884E+02 -.872266060E+02 -.872412769E+02 -.872541011E+02 -.872651314E+02 -.872743608E+02 -.872817045E+02 -.872869769E+02 -.872898596E+02 -.872898596E+02
 -.872654542E+02 -.872654542E+02 -.872610764E+02 -.872531732E+02 -.872423384E+02 -.872289701E+02 -.872133171E+02 -.871955153E+02 -.871756137E+02 -.871535957E+02 -.871293937E+02 -.871029018E+02 -.870739847E+02 -.870424852E+02 -.870082300E+02 -.869710351E+02 -.869307103E+02 -.868870635E+02 -.868399048E+02 -.867890511E+02 -.867343307E+02 -.866755887E+02 -.866126919E+02 -.865455355E+02 -.864740496E+02 -.863982061E+02 -.863180266E+02 -.862335905E+02 -.861450429E+02 -.860526029E+02 -.859565716E+02 -.858573393E+02 -.857553914E+02 -.856513135E+02 -.855457932E+02 -.854396206E+02 -.853336848E+02 -.852289671E+02 -.851265297E+02 -.850275013E+02 -.849330568E+02 -.848443942E+02 -.847627071E+02 -.846891545E+02 -.846248291E+02 -.845707247E+02 -.845277053E+02 -.844964759E+02 -.844775589E+02 -.844712754E+02 -.844777335E+02 -.844968246E+02 -.845282271E+02 -.845714182E+02 -.846256922E+02 -.846901847E+02 -.847639014E+02 -.848457490E+02 -.849345678E+02 -.850291636E+02 -.851283379E+02 -.852309148E+02 -.853357651E+02 -.854418257E+02 -.855481143E+02 -.856537410E+02 -.857579148E+02 -.858599467E+02 -.859592503E+02 -.860553387E+02 -.861478203E+02 -.862363927E+02 -.863208351E+02 -.864010007E+02 -.864768087E+02 -.865482355E+02 -.866153074E+02 -.866780925E+02 -.867366940E+02 -.867912431E+02 -.868418935E+02 -.868888160E+02 -.869321932E+02 -.869722155E+02 -.870090771E+02 -.870429717E+02 -.870740899E+02 -.871026147E+02 -.871287178E+02 -.871525559E+02 -.871742646E+02 -.871939528E+02 -.872116947E+02 -.872275189E+02 -.872413954E+02 -.872532175E+02 -.872627785E+02 -.872697398E+02 -.872735901E+02 -.872735901E+02
 -.872523513E+02 -.872523513E+02 -.872472122E+02 -.872379891E+02 -.872254370E+02 -.872100836E+02 -.871922837E+02 -.871722614E+02 -.871501411E+02 -.871259719E+02 -.870997463E+02 -.870714140E+02 -.870408935E+02 -.870080805E+02 -.869728552E+02 -.869350884E+02 -.868946460E+02 -.868513946E+02 -.868052050E+02 -.867559569E+02 -.867035432E+02 -.866478745E+02 -.865888836E+02 -.865265303E+02 -.864608069E+02 -.863917433E+02 -.863194124E+02 -.862439357E+02 -.861654886E+02 -.860843058E+02 -.860006856E+02 -.859149942E+02 -.858276682E+02 -.857392164E+02 -.856502195E+02 -.855613285E+02 -.854732598E+02 -.853867888E+02 -.853027405E+02 -.852219772E+02 -.851453838E+02 -.850738508E+02 -.850082549E+02 -.849494386E+02 -.848981887E+02 -.848552153E+02 -.848211313E+02 -.847964343E+02 -.847814916E+02 -.847765280E+02 -.847816191E+02 -.847966888E+02 -.848215115E+02 -.848557195E+02 -.848988146E+02 -.849501831E+02 -.850091146E+02 -.850748213E+02 -.851464602E+02 -.852231538E+02 -.853040109E+02 -.853881458E+02 -.854746952E+02 -.855628334E+02 -.856517840E+02 -.857408295E+02 -.858293179E+02 -.859166673E+02 -.860023677E+02 -.860859810E+02 -.861671398E+02 -.862455443E+02 -.863209582E+02 -.863932045E+02 -.864621599E+02 -.865277497E+02 -.865899425E+02 -.866487443E+02 -.867041936E+02 -.867563563E+02 -.868053207E+02 -.868511937E+02 -.868940958E+02 -.869341577E+02 -.869715162E+02 -.870063106E+02 -.870386789E+02 -.870687534E+02 -.870966568E+02 -.871224966E+02 -.871463588E+02 -.871683003E+02 -.871883391E+02 -.872064415E+02 -.872225055E+02 -.872363396E+02 -.872476339E+02 -.872559234E+02 -.872605381E+02 -.872605381E+02
 -.872423598E+02 -.872423598E+02 -.872366526E+02 -.872264506E+02 -.872126357E+02 -.871958389E+02 -.871765007E+02 -.871549176E+02 -.871312766E+02 -.871056826E+02 -.870781788E+02 -.870487628E+02 -.870173987E+02 -.869840273E+02 -.869485736E+02 -.869109533E+02 -.868710784E+02 -.868288619E+02 -.867842220E+02 -.867370860E+02 -.866873948E+02 -.866351060E+02 -.865801979E+02 -.865226738E+02 -.864625654E+02 -.863999366E+02 -.863348878E+02 -.862675592E+02 -.861981343E+02 -.861268432E+02 -.860539648E+02 -.859798291E+02 -.859048177E+02 -.858293640E+02 -.857539522E+02 -.856791137E+02 -.856054237E+02 -.855334944E+02 -.854639678E+02 -.853975061E+02 -.853347807E+02 -.852764598E+02 -.852231945E+02 -.851756053E+02 -.851342671E+02 -.850996950E+02 -.850723313E+02 -.850525335E+02 -.850405643E+02 -.850365843E+02 -.850406474E+02 -.850526990E+02 -.850725779E+02 -.851000207E+02 -.851346693E+02 -.851760807E+02 -.852237390E+02 -.852770687E+02 -.853354485E+02 -.853982264E+02 -.854647335E+02 -.855342975E+02 -.856062553E+02 -.856799640E+02 -.857548103E+02 -.858302179E+02 -.859056542E+02 -.859806341E+02 -.860547227E+02 -.861275369E+02 -.861987457E+02 -.862680683E+02 -.863352733E+02 -.864001754E+02 -.864626330E+02 -.865225439E+02 -.865798425E+02 -.866344956E+02 -.866864989E+02 -.867358726E+02 -.867826587E+02 -.868269165E+02 -.868687197E+02 -.869081523E+02 -.869453058E+02 -.869802750E+02 -.870131545E+02 -.870440344E+02 -.870729951E+02 -.871001020E+02 -.871253980E+02 -.871488952E+02 -.871705632E+02 -.871903151E+02 -.872079883E+02 -.872233207E+02 -.872359185E+02 -.872452139E+02 -.872504105E+02 -.872504105E+02
 -.872351145E+02 -.872351145E+02 -.872290074E+02 -.872181226E+02 -.872034377E+02 -.871856629E+02 -.871653058E+02 -.871427202E+02 -.871181438E+02 -.870917273E+02 -.870635558E+02 -.870336665E+02 -.870020616E+02 -.869687191E+02 -.869336005E+02 -.868966580E+02 -.868578401E+02 -.868170959E+02 -.867743797E+02 -.867296544E+02 -.866828951E+02 -.866340923E+02 -.865832552E+02 -.865304143E+02 -.864756245E+02 -.864189682E+02 -.863605573E+02 -.863005360E+02 -.862390828E+02 -.861764124E+02 -.861127766E+02 -.860484653E+02 -.859838062E+02 -.859191640E+02 -.858549388E+02 -.857915629E+02 -.857294970E+02 -.856692254E+02 -.856112494E+02 -.855560805E+02 -.855042319E+02 -.854562096E+02 -.854125026E+02 -.853735732E+02 -.853398472E+02 -.853117036E+02 -.852894666E+02 -.852733969E+02 -.852636857E+02 -.852604495E+02 -.852637273E+02 -.852734794E+02 -.852895885E+02 -.853118629E+02 -.853400409E+02 -.853737978E+02 -.854127537E+02 -.854564821E+02 -.855045199E+02 -.855563771E+02 -.856115470E+02 -.856695154E+02 -.857297700E+02 -.857918083E+02 -.858551451E+02 -.859193186E+02 -.859838952E+02 -.860484737E+02 -.861126881E+02 -.861762093E+02 -.862387461E+02 -.863000451E+02 -.863598903E+02 -.864181014E+02 -.864745328E+02 -.865290710E+02 -.865816321E+02 -.866321600E+02 -.866806230E+02 -.867270112E+02 -.867713339E+02 -.868136166E+02 -.868538979E+02 -.868922268E+02 -.869286592E+02 -.869632548E+02 -.869960732E+02 -.870271694E+02 -.870565890E+02 -.870843620E+02 -.871104951E+02 -.871349626E+02 -.871576936E+02 -.871785569E+02 -.871973405E+02 -.872137256E+02 -.872272512E+02 -.872372700E+02 -.872428882E+02 -.872428882E+02
 -.872302496E+02 -.872302496E+02 -.872238868E+02 -.872125720E+02 -.871973508E+02 -.871789914E+02 -.871580513E+02 -.871349283E+02 -.871098997E+02 -.870831522E+02 -.870548047E+02 -.870249265E+02 -.869935506E+02 -.869606848E+02 -.869263201E+02 -.868904375E+02 -.868530138E+02 -.868140257E+02 -.867734544E+02 -.867312884E+02 -.866875272E+02 -.866421835E+02 -.865952859E+02 -.865468812E+02 -.864970369E+02 -.864458425E+02 -.863934119E+02 -.863398846E+02 -.862854269E+02 -.862302331E+02 -.861745254E+02 -.861185545E+02 -.860625985E+02 -.860069619E+02 -.859519738E+02 -.858979852E+02 -.858453654E+02 -.857944983E+02 -.857457772E+02 -.856995995E+02 -.856563605E+02 -.856164468E+02 -.855802294E+02 -.855480569E+02 -.855202480E+02 -.854970858E+02 -.854788108E+02 -.854656160E+02 -.854576426E+02 -.854549763E+02 -.854576459E+02 -.854656219E+02 -.854788177E+02 -.854970916E+02 -.855202497E+02 -.855480505E+02 -.855802106E+02 -.856164100E+02 -.856562996E+02 -.856995073E+02 -.857456458E+02 -.857943187E+02 -.858451277E+02 -.858976786E+02 -.859515863E+02 -.860064804E+02 -.860620087E+02 -.861178411E+02 -.861736717E+02 -.862292210E+02 -.862842372E+02 -.863384964E+02 -.863918030E+02 -.864439893E+02 -.864949142E+02 -.865444626E+02 -.865925434E+02 -.866390882E+02 -.866840493E+02 -.867273976E+02 -.867691205E+02 -.868092198E+02 -.868477088E+02 -.868846103E+02 -.869199533E+02 -.869537700E+02 -.869860923E+02 -.870169471E+02 -.870463517E+02 -.870743070E+02 -.871007901E+02 -.871257441E+02 -.871490652E+02 -.871705868E+02 -.871900576E+02 -.872071145E+02 -.872212458E+02 -.872317445E+02 -.872376457E+02 -.872376457E+02
 -.872274141E+02 -.872274141E+02 -.872209170E+02 -.872093843E+02 -.871939060E+02 -.871752893E+02 -.871541266E+02 -.871308477E+02 -.871057592E+02 -.870790754E+02 -.870509417E+02 -.870214522E+02 -.869906644E+02 -.869586097E+02 -.869253019E+02 -.868907445E+02 -.868549356E+02 -.868178729E+02 -.867795569E+02 -.867399945E+02 -.866992015E+02 -.866572050E+02 -.866140453E+02 -.865697779E+02 -.865244751E+02 -.864782272E+02 -.864311439E+02 -.863833554E+02 -.863350124E+02 -.862862872E+02 -.862373732E+02 -.861884845E+02 -.861398557E+02 -.860917398E+02 -.860444069E+02 -.859981418E+02 -.859532412E+02 -.859100103E+02 -.858687594E+02 -.858297989E+02 -.857934358E+02 -.857599679E+02 -.857296794E+02 -.857028356E+02 -.856796785E+02 -.856604213E+02 -.856452451E+02 -.856342945E+02 -.856276752E+02 -.856254511E+02 -.856276436E+02 -.856342306E+02 -.856451473E+02 -.856602874E+02 -.856795053E+02 -.857026193E+02 -.857294152E+02 -.857596503E+02 -.857930584E+02 -.858293544E+02 -.858682396E+02 -.859094062E+02 -.859525426E+02 -.859973377E+02 -.860434852E+02 -.860906872E+02 -.861386579E+02 -.861871259E+02 -.862358370E+02 -.862845556E+02 -.863330660E+02 -.863811735E+02 -.864287045E+02 -.864755069E+02 -.865214494E+02 -.865664208E+02 -.866103298E+02 -.866531030E+02 -.866946845E+02 -.867350336E+02 -.867741239E+02 -.868119409E+02 -.868484803E+02 -.868837457E+02 -.869177461E+02 -.869504927E+02 -.869819958E+02 -.870122603E+02 -.870412808E+02 -.870690352E+02 -.870954767E+02 -.871205235E+02 -.871440460E+02 -.871658499E+02 -.871856541E+02 -.872030626E+02 -.872175272E+02 -.872282991E+02 -.872343652E+02 -.872343652E+02
 -.872262811E+02 -.872262811E+02 -.872197503E+02 -.872081752E+02 -.871926696E+02 -.871740636E+02 -.871529716E+02 -.871298446E+02 -.871050099E+02 -.870787019E+02 -.870510853E+02 -.870222735E+02 -.869923425E+02 -.869613417E+02 -.869293026E+02 -.868962455E+02 -.868621846E+02 -.868271325E+02 -.867911040E+02 -.867541183E+02 -.867162020E+02 -.866773906E+02 -.866377309E+02 -.865972818E+02 -.865561157E+02 -.865143197E+02 -.864719961E+02 -.864292633E+02 -.863862555E+02 -.863431235E+02 -.863000338E+02 -.862571685E+02 -.862147240E+02 -.861729101E+02 -.861319486E+02 -.860920707E+02 -.860535154E+02 -.860165264E+02 -.859813494E+02 -.859482287E+02 -.859174043E+02 -.858891075E+02 -.858635579E+02 -.858409597E+02 -.858214980E+02 -.858053357E+02 -.857926103E+02 -.857834316E+02 -.857778796E+02 -.857760026E+02 -.857778167E+02 -.857833050E+02 -.857924184E+02 -.858050762E+02 -.858211678E+02 -.858405549E+02 -.858630737E+02 -.858885382E+02 -.859167436E+02 -.859474692E+02 -.859804829E+02 -.860155438E+02 -.860524066E+02 -.860908246E+02 -.861305531E+02 -.861713521E+02 -.862129891E+02 -.862552414E+02 -.862978981E+02 -.863407614E+02 -.863836480E+02 -.864263902E+02 -.864688360E+02 -.865108498E+02 -.865523123E+02 -.865931199E+02 -.866331847E+02 -.866724333E+02 -.867108066E+02 -.867482580E+02 -.867847525E+02 -.868202653E+02 -.868547800E+02 -.868882867E+02 -.869207797E+02 -.869522544E+02 -.869827049E+02 -.870121190E+02 -.870404736E+02 -.870677287E+02 -.870938187E+02 -.871186428E+02 -.871420517E+02 -.871638306E+02 -.871836768E+02 -.872011718E+02 -.872157430E+02 -.872266154E+02 -.872327476E+02 -.872327476E+02
 -.872265537E+02 -.872265537E+02 -.872200714E+02 -.872085967E+02 -.871932500E+02 -.871748706E+02 -.871540840E+02 -.871313533E+02 -.871070189E+02 -.870813285E+02 -.870544607E+02 -.870265425E+02 -.869976638E+02 -.869678874E+02 -.869372577E+02 -.869058075E+02 -.868735627E+02 -.868405469E+02 -.868067841E+02 -.867723018E+02 -.867371333E+02 -.867013187E+02 -.866649074E+02 -.866279581E+02 -.865905409E+02 -.865527370E+02 -.865146400E+02 -.864763557E+02 -.864380023E+02 -.863997105E+02 -.863616227E+02 -.863238928E+02 -.862866854E+02 -.862501741E+02 -.862145410E+02 -.861799743E+02 -.861466669E+02 -.861148144E+02 -.860846124E+02 -.860562543E+02 -.860299289E+02 -.860058174E+02 -.859840909E+02 -.859649079E+02 -.859484114E+02 -.859347269E+02 -.859239603E+02 -.859161956E+02 -.859114941E+02 -.859098926E+02 -.859114034E+02 -.859160134E+02 -.859236850E+02 -.859343562E+02 -.859479421E+02 -.859643362E+02 -.859834121E+02 -.860050258E+02 -.860290182E+02 -.860552172E+02 -.860834408E+02 -.861134993E+02 -.861451983E+02 -.861783413E+02 -.862127317E+02 -.862481757E+02 -.862844838E+02 -.863214732E+02 -.863589688E+02 -.863968052E+02 -.864348273E+02 -.864728914E+02 -.865108659E+02 -.865486313E+02 -.865860808E+02 -.866231200E+02 -.866596667E+02 -.866956506E+02 -.867310124E+02 -.867657033E+02 -.867996841E+02 -.868329234E+02 -.868653970E+02 -.868970857E+02 -.869279732E+02 -.869580437E+02 -.869872789E+02 -.870156538E+02 -.870431321E+02 -.870696599E+02 -.870951577E+02 -.871195106E+02 -.871425548E+02 -.871640613E+02 -.871837134E+02 -.872010783E+02 -.872155702E+02 -.872264010E+02 -.872325175E+02 -.872325175E+02
 -.872279678E+02 -.872279678E+02 -.872216000E+02 -.872103398E+02 -.871953002E+02 -.871773185E+02 -.871570219E+02 -.871348779E+02 -.871112335E+02 -.870863442E+02 -.870603975E+02 -.870335298E+02 -.870058404E+02 -.869774018E+02 -.869482678E+02 -.869184799E+02 -.868880724E+02 -.868570761E+02 -.868255214E+02 -.867934409E+02 -.867608713E+02 -.867278550E+02 -.866944410E+02 -.866606863E+02 -.866266567E+02 -.865924266E+02 -.865580801E+02 -.865237111E+02 -.864894225E+02 -.864553270E+02 -.864215461E+02 -.863882095E+02 -.863554546E+02 -.863234255E+02 -.862922717E+02 -.862621469E+02 -.862332074E+02 -.862056107E+02 -.861795134E+02 -.861550695E+02 -.861324286E+02 -.861117336E+02 -.860931190E+02 -.860767085E+02 -.860626140E+02 -.860509330E+02 -.860417475E+02 -.860351227E+02 -.860311059E+02 -.860297255E+02 -.860309908E+02 -.860348919E+02 -.860413993E+02 -.860504652E+02 -.860620236E+02 -.860759916E+02 -.860922708E+02 -.861107489E+02 -.861313010E+02 -.861537920E+02 -.861780779E+02 -.862040085E+02 -.862314288E+02 -.862601813E+02 -.862901076E+02 -.863210504E+02 -.863528550E+02 -.863853709E+02 -.864184531E+02 -.864519632E+02 -.864857702E+02 -.865197518E+02 -.865537943E+02 -.865877936E+02 -.866216551E+02 -.866552939E+02 -.866886349E+02 -.867216120E+02 -.867541683E+02 -.867862550E+02 -.868178312E+02 -.868488622E+02 -.868793189E+02 -.869091758E+02 -.869384097E+02 -.869669965E+02 -.869949091E+02 -.870221131E+02 -.870485624E+02 -.870741930E+02 -.870989154E+02 -.871226047E+02 -.871450877E+02 -.871661262E+02 -.871853956E+02 -.872024568E+02 -.872167192E+02 -.872273932E+02 -.872334276E+02 -.872334276E+02
 -.872302926E+02 -.872302926E+02 -.872240912E+02 -.872131350E+02 -.871985184E+02 -.871810671E+02 -.871614024E+02 -.871399901E+02 -.871171781E+02 -.870932255E+02 -.870683240E+02 -.870426160E+02 -.870162069E+02 -.869891755E+02 -.869615820E+02 -.869334741E+02 -.869048913E+02 -.868758694E+02 -.868464425E+02 -.868166462E+02 -.867865185E+02 -.867561019E+02 -.867254441E+02 -.866945988E+02 -.866636265E+02 -.866325948E+02 -.866015786E+02 -.865706601E+02 -.865399290E+02 -.865094817E+02 -.864794216E+02 -.864498580E+02 -.864209058E+02 -.863926845E+02 -.863653171E+02 -.863389296E+02 -.863136490E+02 -.862896027E+02 -.862669168E+02 -.862457147E+02 -.862261155E+02 -.862082328E+02 -.861921729E+02 -.861780336E+02 -.861659026E+02 -.861558566E+02 -.861479596E+02 -.861422627E+02 -.861388027E+02 -.861376016E+02 -.861386668E+02 -.861419903E+02 -.861475491E+02 -.861553058E+02 -.861652085E+02 -.861771925E+02 -.861911803E+02 -.862070834E+02 -.862248033E+02 -.862442328E+02 -.862652576E+02 -.862877576E+02 -.863116087E+02 -.863366840E+02 -.863628551E+02 -.863899941E+02 -.864179743E+02 -.864466715E+02 -.864759654E+02 -.865057402E+02 -.865358856E+02 -.865662973E+02 -.865968780E+02 -.866275372E+02 -.866581918E+02 -.866887664E+02 -.867191930E+02 -.867494107E+02 -.867793661E+02 -.868090122E+02 -.868383078E+02 -.868672170E+02 -.868957081E+02 -.869237519E+02 -.869513203E+02 -.869783839E+02 -.870049092E+02 -.870308553E+02 -.870561692E+02 -.870807799E+02 -.871045911E+02 -.871274716E+02 -.871492425E+02 -.871696612E+02 -.871884005E+02 -.872050208E+02 -.872189348E+02 -.872293602E+02 -.872352595E+02 -.872352595E+02
 -.872333291E+02 -.872333291E+02 -.872273340E+02 -.872167507E+02 -.872026453E+02 -.871858249E+02 -.871668986E+02 -.871463253E+02 -.871244496E+02 -.871015297E+02 -.870777589E+02 -.870532821E+02 -.870282081E+02 -.870026196E+02 -.869765806E+02 -.869501427E+02 -.869233489E+02 -.868962375E+02 -.868688451E+02 -.868412080E+02 -.868133647E+02 -.867853563E+02 -.867572282E+02 -.867290302E+02 -.867008176E+02 -.866726509E+02 -.866445964E+02 -.866167259E+02 -.865891169E+02 -.865618522E+02 -.865350194E+02 -.865087107E+02 -.864830221E+02 -.864580530E+02 -.864339049E+02 -.864106813E+02 -.863884859E+02 -.863674223E+02 -.863475923E+02 -.863290954E+02 -.863120272E+02 -.862964784E+02 -.862825337E+02 -.862702708E+02 -.862597593E+02 -.862510597E+02 -.862442226E+02 -.862392881E+02 -.862362852E+02 -.862352313E+02 -.862361319E+02 -.862389808E+02 -.862437599E+02 -.862504394E+02 -.862589786E+02 -.862693261E+02 -.862814206E+02 -.862951919E+02 -.863105616E+02 -.863274441E+02 -.863457479E+02 -.863653768E+02 -.863862304E+02 -.864082061E+02 -.864311995E+02 -.864551061E+02 -.864798216E+02 -.865052435E+02 -.865312718E+02 -.865578095E+02 -.865847635E+02 -.866120455E+02 -.866395719E+02 -.866672646E+02 -.866950509E+02 -.867228641E+02 -.867506434E+02 -.867783336E+02 -.868058850E+02 -.868332531E+02 -.868603982E+02 -.868872844E+02 -.869138787E+02 -.869401501E+02 -.869660673E+02 -.869915977E+02 -.870167036E+02 -.870413397E+02 -.870654485E+02 -.870889546E+02 -.871117575E+02 -.871337225E+02 -.871546686E+02 -.871743525E+02 -.871924486E+02 -.872085223E+02 -.872219953E+02 -.872321005E+02 -.872378230E+02 -.872378230E+02
 -.872369084E+02 -.872369084E+02 -.872311498E+02 -.872209904E+02 -.872074618E+02 -.871913460E+02 -.871732353E+02 -.871535773E+02 -.871327098E+02 -.871108873E+02 -.870883017E+02 -.870650980E+02 -.870413860E+02 -.870172504E+02 -.869927573E+02 -.869679601E+02 -.869429037E+02 -.869176279E+02 -.868921698E+02 -.868665660E+02 -.868408538E+02 -.868150728E+02 -.867892652E+02 -.867634770E+02 -.867377580E+02 -.867121621E+02 -.866867478E+02 -.866615776E+02 -.866367183E+02 -.866122409E+02 -.865882197E+02 -.865647324E+02 -.865418596E+02 -.865196839E+02 -.864982895E+02 -.864777615E+02 -.864581850E+02 -.864396445E+02 -.864222230E+02 -.864060007E+02 -.863910550E+02 -.863774587E+02 -.863652798E+02 -.863545805E+02 -.863454163E+02 -.863378352E+02 -.863318777E+02 -.863275755E+02 -.863249516E+02 -.863240196E+02 -.863247841E+02 -.863272398E+02 -.863313725E+02 -.863371585E+02 -.863445652E+02 -.863535518E+02 -.863640693E+02 -.863760616E+02 -.863894658E+02 -.864042132E+02 -.864202303E+02 -.864374390E+02 -.864557583E+02 -.864751044E+02 -.864953923E+02 -.865165359E+02 -.865384495E+02 -.865610480E+02 -.865842481E+02 -.866079684E+02 -.866321307E+02 -.866566596E+02 -.866814837E+02 -.867065357E+02 -.867317522E+02 -.867570746E+02 -.867824488E+02 -.868078250E+02 -.868331576E+02 -.868584054E+02 -.868835304E+02 -.869084976E+02 -.869332742E+02 -.869578282E+02 -.869821271E+02 -.870061359E+02 -.870298147E+02 -.870531157E+02 -.870759784E+02 -.870983252E+02 -.871200538E+02 -.871410284E+02 -.871610684E+02 -.871799330E+02 -.871973018E+02 -.872127492E+02 -.872257111E+02 -.872354414E+02 -.872409553E+02 -.872409553E+02
 -.872408890E+02 -.872408890E+02 -.872353885E+02 -.872256901E+02 -.872127846E+02 -.871974251E+02 -.871801831E+02 -.871614917E+02 -.871416789E+02 -.871209933E+02 -.870996231E+02 -.870777112E+02 -.870553671E+02 -.870326756E+02 -.870097032E+02 -.869865041E+02 -.869631238E+02 -.869396024E+02 -.869159767E+02 -.868922826E+02 -.868685559E+02 -.868448340E+02 -.868211560E+02 -.867975637E+02 -.867741019E+02 -.867508185E+02 -.867277647E+02 -.867049951E+02 -.866825672E+02 -.866605416E+02 -.866389816E+02 -.866179528E+02 -.865975228E+02 -.865777606E+02 -.865587360E+02 -.865405196E+02 -.865231813E+02 -.865067905E+02 -.864914147E+02 -.864771196E+02 -.864639676E+02 -.864520179E+02 -.864413252E+02 -.864319397E+02 -.864239058E+02 -.864172621E+02 -.864120411E+02 -.864082680E+02 -.864059611E+02 -.864051315E+02 -.864057825E+02 -.864079101E+02 -.864115026E+02 -.864165412E+02 -.864229998E+02 -.864308455E+02 -.864400390E+02 -.864505350E+02 -.864622830E+02 -.864752274E+02 -.864893085E+02 -.865044631E+02 -.865206250E+02 -.865377257E+02 -.865556954E+02 -.865744634E+02 -.865939585E+02 -.866141101E+02 -.866348486E+02 -.866561058E+02 -.866778153E+02 -.866999133E+02 -.867223387E+02 -.867450332E+02 -.867679421E+02 -.867910139E+02 -.868142004E+02 -.868374573E+02 -.868607431E+02 -.868840196E+02 -.869072513E+02 -.869304048E+02 -.869534478E+02 -.869763486E+02 -.869990741E+02 -.870215885E+02 -.870438507E+02 -.870658116E+02 -.870874098E+02 -.871085665E+02 -.871291795E+02 -.871491141E+02 -.871681922E+02 -.871861781E+02 -.872027593E+02 -.872175225E+02 -.872299218E+02 -.872392367E+02 -.872445183E+02 -.872445183E+02
 -.872451539E+02 -.872451539E+02 -.872399263E+02 -.872307137E+02 -.872184626E+02 -.872038932E+02 -.871875536E+02 -.871698598E+02 -.871511282E+02 -.871315991E+02 -.871114554E+02 -.870908367E+02 -.870698504E+02 -.870485801E+02 -.870270919E+02 -.870054396E+02 -.869836684E+02 -.869618177E+02 -.869399237E+02 -.869180208E+02 -.868961432E+02 -.868743256E+02 -.868526040E+02 -.868310164E+02 -.868096028E+02 -.867884056E+02 -.867674698E+02 -.867468426E+02 -.867265737E+02 -.867067151E+02 -.866873206E+02 -.866684456E+02 -.866501470E+02 -.866324826E+02 -.866155107E+02 -.865992897E+02 -.865838774E+02 -.865693309E+02 -.865557057E+02 -.865430555E+02 -.865314313E+02 -.865208811E+02 -.865114494E+02 -.865031768E+02 -.864960992E+02 -.864902480E+02 -.864856489E+02 -.864823225E+02 -.864802835E+02 -.864795406E+02 -.864800966E+02 -.864819482E+02 -.864850859E+02 -.864894946E+02 -.864951530E+02 -.865020348E+02 -.865101080E+02 -.865193360E+02 -.865296778E+02 -.865410882E+02 -.865535186E+02 -.865669172E+02 -.865812300E+02 -.865964007E+02 -.866123717E+02 -.866290844E+02 -.866464799E+02 -.866644992E+02 -.866830840E+02 -.867021770E+02 -.867217219E+02 -.867416645E+02 -.867619524E+02 -.867825355E+02 -.868033662E+02 -.868243994E+02 -.868455927E+02 -.868669062E+02 -.868883028E+02 -.869097474E+02 -.869312069E+02 -.869526498E+02 -.869740450E+02 -.869953615E+02 -.870165666E+02 -.870376243E+02 -.870584935E+02 -.870791247E+02 -.870994566E+02 -.871194110E+02 -.871388870E+02 -.871577523E+02 -.871758334E+02 -.871929013E+02 -.872086540E+02 -.872226930E+02 -.872344936E+02 -.872433644E+02 -.872483969E+02 -.872483969E+02
 -.872496072E+02 -.872496072E+02 -.872446619E+02 -.872359506E+02 -.872243725E+02 -.872106128E+02 -.871951938E+02 -.871785129E+02 -.871608729E+02 -.871425046E+02 -.871235841E+02 -.871042465E+02 -.870845963E+02 -.870647147E+02 -.870446666E+02 -.870245045E+02 -.870042726E+02 -.869840093E+02 -.869637495E+02 -.869435259E+02 -.869233707E+02 -.869033161E+02 -.868833950E+02 -.868636417E+02 -.868440918E+02 -.868247830E+02 -.868057545E+02 -.867870475E+02 -.867687048E+02 -.867507709E+02 -.867332917E+02 -.867163142E+02 -.866998865E+02 -.866840569E+02 -.866688742E+02 -.866543871E+02 -.866406436E+02 -.866276909E+02 -.866155747E+02 -.866043392E+02 -.865940262E+02 -.865846749E+02 -.865763218E+02 -.865689997E+02 -.865627381E+02 -.865575621E+02 -.865534929E+02 -.865505471E+02 -.865487364E+02 -.865480680E+02 -.865485441E+02 -.865501618E+02 -.865529137E+02 -.865567872E+02 -.865617652E+02 -.865678262E+02 -.865749442E+02 -.865830895E+02 -.865922284E+02 -.866023242E+02 -.866133368E+02 -.866252240E+02 -.866379411E+02 -.866514417E+02 -.866656782E+02 -.866806018E+02 -.866961636E+02 -.867123141E+02 -.867290044E+02 -.867461860E+02 -.867638114E+02 -.867818342E+02 -.868002097E+02 -.868188946E+02 -.868378476E+02 -.868570292E+02 -.868764021E+02 -.868959308E+02 -.869155817E+02 -.869353230E+02 -.869551242E+02 -.869749557E+02 -.869947880E+02 -.870145912E+02 -.870343334E+02 -.870539793E+02 -.870734881E+02 -.870928112E+02 -.871118880E+02 -.871306419E+02 -.871489745E+02 -.871667573E+02 -.871838225E+02 -.871999496E+02 -.872148485E+02 -.872281379E+02 -.872393160E+02 -.872477238E+02 -.872524956E+02 -.872524956E+02
 -.872541719E+02 -.872541719E+02 -.872495139E+02 -.872413116E+02 -.872304153E+02 -.872174735E+02 -.872029813E+02 -.871873160E+02 -.871707658E+02 -.871535508E+02 -.871358394E+02 -.871177614E+02 -.870994172E+02 -.870808852E+02 -.870622282E+02 -.870434970E+02 -.870247343E+02 -.870059770E+02 -.869872584E+02 -.869686095E+02 -.869500602E+02 -.869316402E+02 -.869133796E+02 -.868953091E+02 -.868774606E+02 -.868598672E+02 -.868425634E+02 -.868255850E+02 -.868089689E+02 -.867927534E+02 -.867769776E+02 -.867616815E+02 -.867469057E+02 -.867326909E+02 -.867190782E+02 -.867061081E+02 -.866938206E+02 -.866822550E+02 -.866714492E+02 -.866614395E+02 -.866522605E+02 -.866439444E+02 -.866365210E+02 -.866300175E+02 -.866244576E+02 -.866198622E+02 -.866162483E+02 -.866136294E+02 -.866120152E+02 -.866114114E+02 -.866118199E+02 -.866132382E+02 -.866156602E+02 -.866190757E+02 -.866234707E+02 -.866288275E+02 -.866351251E+02 -.866423388E+02 -.866504412E+02 -.866594020E+02 -.866691883E+02 -.866797652E+02 -.866910958E+02 -.867031416E+02 -.867158631E+02 -.867292196E+02 -.867431700E+02 -.867576731E+02 -.867726874E+02 -.867881721E+02 -.868040867E+02 -.868203917E+02 -.868370486E+02 -.868540201E+02 -.868712704E+02 -.868887650E+02 -.869064708E+02 -.869243565E+02 -.869423918E+02 -.869605480E+02 -.869787969E+02 -.869971111E+02 -.870154629E+02 -.870338236E+02 -.870521625E+02 -.870704455E+02 -.870886329E+02 -.871066772E+02 -.871245194E+02 -.871420855E+02 -.871592800E+02 -.871759794E+02 -.871920228E+02 -.872071990E+02 -.872212315E+02 -.872337572E+02 -.872442993E+02 -.872522327E+02 -.872567369E+02 -.872567369E+02
 -.872587867E+02 -.872587867E+02 -.872544174E+02 -.872467260E+02 -.872365126E+02 -.872243882E+02 -.872108195E+02 -.871961632E+02 -.871806917E+02 -.871646138E+02 -.871480897E+02 -.871312427E+02 -.871141687E+02 -.870969430E+02 -.870796256E+02 -.870622652E+02 -.870449027E+02 -.870275732E+02 -.870103082E+02 -.869931367E+02 -.869760867E+02 -.869591853E+02 -.869424597E+02 -.869259377E+02 -.869096476E+02 -.868936187E+02 -.868778811E+02 -.868624660E+02 -.868474054E+02 -.868327321E+02 -.868184797E+02 -.868046822E+02 -.867913739E+02 -.867785895E+02 -.867663633E+02 -.867547293E+02 -.867437212E+02 -.867333716E+02 -.867237119E+02 -.867147724E+02 -.867065816E+02 -.866991663E+02 -.866925509E+02 -.866867578E+02 -.866818066E+02 -.866777142E+02 -.866744948E+02 -.866721594E+02 -.866707159E+02 -.866701689E+02 -.866705199E+02 -.866717669E+02 -.866739049E+02 -.866769255E+02 -.866808171E+02 -.866855653E+02 -.866911527E+02 -.866975590E+02 -.867047616E+02 -.867127355E+02 -.867214534E+02 -.867308865E+02 -.867410041E+02 -.867517741E+02 -.867631635E+02 -.867751385E+02 -.867876644E+02 -.868007064E+02 -.868142297E+02 -.868281996E+02 -.868425815E+02 -.868573418E+02 -.868724473E+02 -.868878658E+02 -.869035662E+02 -.869195182E+02 -.869356929E+02 -.869520623E+02 -.869685995E+02 -.869852782E+02 -.870020729E+02 -.870189581E+02 -.870359080E+02 -.870528954E+02 -.870698912E+02 -.870868625E+02 -.871037712E+02 -.871205712E+02 -.871372062E+02 -.871536046E+02 -.871696751E+02 -.871852998E+02 -.872003251E+02 -.872145506E+02 -.872277137E+02 -.872394708E+02 -.872493713E+02 -.872568250E+02 -.872610584E+02 -.872610584E+02
 -.872634039E+02 -.872634039E+02 -.872593221E+02 -.872521389E+02 -.872426036E+02 -.872312893E+02 -.872186340E+02 -.872049728E+02 -.871905622E+02 -.871755990E+02 -.871602344E+02 -.871445852E+02 -.871287424E+02 -.871127774E+02 -.870967471E+02 -.870806981E+02 -.870646689E+02 -.870486929E+02 -.870327996E+02 -.870170161E+02 -.870013681E+02 -.869858804E+02 -.869705779E+02 -.869554852E+02 -.869406278E+02 -.869260313E+02 -.869117223E+02 -.868977278E+02 -.868840755E+02 -.868707939E+02 -.868579115E+02 -.868454576E+02 -.868334612E+02 -.868219518E+02 -.868109582E+02 -.868005093E+02 -.867906331E+02 -.867813569E+02 -.867727072E+02 -.867647090E+02 -.867573861E+02 -.867507606E+02 -.867448529E+02 -.867396814E+02 -.867352623E+02 -.867316096E+02 -.867287350E+02 -.867266474E+02 -.867253535E+02 -.867248569E+02 -.867251589E+02 -.867262578E+02 -.867281495E+02 -.867308271E+02 -.867342809E+02 -.867384991E+02 -.867434672E+02 -.867491685E+02 -.867555843E+02 -.867626937E+02 -.867704742E+02 -.867789017E+02 -.867879507E+02 -.867975943E+02 -.868078049E+02 -.868185541E+02 -.868298127E+02 -.868415513E+02 -.868537404E+02 -.868663505E+02 -.868793521E+02 -.868927164E+02 -.869064147E+02 -.869204194E+02 -.869347032E+02 -.869492397E+02 -.869640035E+02 -.869789697E+02 -.869941142E+02 -.870094134E+02 -.870248439E+02 -.870403824E+02 -.870560048E+02 -.870716857E+02 -.870873974E+02 -.871031088E+02 -.871187833E+02 -.871343773E+02 -.871498366E+02 -.871650932E+02 -.871800603E+02 -.871946257E+02 -.872086443E+02 -.872219265E+02 -.872342248E+02 -.872452156E+02 -.872544751E+02 -.872614487E+02 -.872654106E+02 -.872654106E+02
 -.872679871E+02 -.872679871E+02 -.872641896E+02 -.872575083E+02 -.872486420E+02 -.872381257E+02 -.872263683E+02 -.872136834E+02 -.872003111E+02 -.871864358E+02 -.871721995E+02 -.871577122E+02 -.871430594E+02 -.871283085E+02 -.871135134E+02 -.870987178E+02 -.870839582E+02 -.870692657E+02 -.870546680E+02 -.870401902E+02 -.870258560E+02 -.870116879E+02 -.869977084E+02 -.869839397E+02 -.869704042E+02 -.869571247E+02 -.869441245E+02 -.869314271E+02 -.869190566E+02 -.869070375E+02 -.868953944E+02 -.868841522E+02 -.868733358E+02 -.868629701E+02 -.868530797E+02 -.868436888E+02 -.868348211E+02 -.868264996E+02 -.868187462E+02 -.868115821E+02 -.868050271E+02 -.867990996E+02 -.867938166E+02 -.867891933E+02 -.867852432E+02 -.867819780E+02 -.867794071E+02 -.867775381E+02 -.867763764E+02 -.867759251E+02 -.867761852E+02 -.867771553E+02 -.867788319E+02 -.867812092E+02 -.867842795E+02 -.867880326E+02 -.867924568E+02 -.867975379E+02 -.868032606E+02 -.868096074E+02 -.868165595E+02 -.868240968E+02 -.868321978E+02 -.868408402E+02 -.868500007E+02 -.868596553E+02 -.868697794E+02 -.868803481E+02 -.868913364E+02 -.869027190E+02 -.869144708E+02 -.869265669E+02 -.869389829E+02 -.869516946E+02 -.869646783E+02 -.869779109E+02 -.869913701E+02 -.870050337E+02 -.870188803E+02 -.870328886E+02 -.870470374E+02 -.870613052E+02 -.870756698E+02 -.870901076E+02 -.871045925E+02 -.871190951E+02 -.871335810E+02 -.871480086E+02 -.871623267E+02 -.871764710E+02 -.871903594E+02 -.872038863E+02 -.872169148E+02 -.872292670E+02 -.872407107E+02 -.872509427E+02 -.872595664E+02 -.872660633E+02 -.872697552E+02 -.872697552E+02
 -.872725092E+02 -.872725092E+02 -.872689914E+02 -.872628033E+02 -.872545939E+02 -.872448598E+02 -.872339816E+02 -.872222506E+02 -.872098906E+02 -.871970737E+02 -.871839324E+02 -.871705694E+02 -.871570649E+02 -.871434821E+02 -.871298713E+02 -.871162736E+02 -.871027231E+02 -.870892489E+02 -.870758766E+02 -.870626294E+02 -.870495290E+02 -.870365959E+02 -.870238502E+02 -.870113120E+02 -.869990011E+02 -.869869376E+02 -.869751420E+02 -.869636348E+02 -.869524369E+02 -.869415695E+02 -.869310537E+02 -.869209109E+02 -.869111624E+02 -.869018294E+02 -.868929327E+02 -.868844929E+02 -.868765300E+02 -.868690633E+02 -.868621114E+02 -.868556919E+02 -.868498215E+02 -.868445156E+02 -.868397882E+02 -.868356522E+02 -.868321188E+02 -.868291977E+02 -.868268967E+02 -.868252222E+02 -.868241785E+02 -.868237683E+02 -.868239924E+02 -.868248495E+02 -.868263369E+02 -.868284497E+02 -.868311814E+02 -.868345235E+02 -.868384662E+02 -.868429980E+02 -.868481056E+02 -.868537747E+02 -.868599895E+02 -.868667331E+02 -.868739875E+02 -.868817340E+02 -.868899527E+02 -.868986236E+02 -.869077257E+02 -.869172380E+02 -.869271390E+02 -.869374072E+02 -.869480212E+02 -.869589596E+02 -.869702011E+02 -.869817248E+02 -.869935102E+02 -.870055370E+02 -.870177855E+02 -.870302361E+02 -.870428697E+02 -.870556671E+02 -.870686092E+02 -.870816764E+02 -.870948481E+02 -.871081025E+02 -.871214153E+02 -.871347590E+02 -.871481012E+02 -.871614027E+02 -.871746156E+02 -.871876792E+02 -.872005166E+02 -.872130288E+02 -.872250879E+02 -.872365274E+02 -.872471308E+02 -.872566154E+02 -.872646119E+02 -.872706381E+02 -.872740633E+02 -.872740633E+02
 -.872769514E+02 -.872769514E+02 -.872737074E+02 -.872680023E+02 -.872604353E+02 -.872514656E+02 -.872414451E+02 -.872306436E+02 -.872192683E+02 -.872074787E+02 -.871953980E+02 -.871831216E+02 -.871707241E+02 -.871582642E+02 -.871457889E+02 -.871333364E+02 -.871209384E+02 -.871086219E+02 -.870964105E+02 -.870843255E+02 -.870723867E+02 -.870606126E+02 -.870490215E+02 -.870376311E+02 -.870264591E+02 -.870155233E+02 -.870048415E+02 -.869944317E+02 -.869843121E+02 -.869745010E+02 -.869650165E+02 -.869558772E+02 -.869471011E+02 -.869387064E+02 -.869307108E+02 -.869231318E+02 -.869159862E+02 -.869092905E+02 -.869030603E+02 -.868973105E+02 -.868920550E+02 -.868873067E+02 -.868830775E+02 -.868793781E+02 -.868762179E+02 -.868736048E+02 -.868715456E+02 -.868700454E+02 -.868691080E+02 -.868687355E+02 -.868689285E+02 -.868696861E+02 -.868710059E+02 -.868728838E+02 -.868753143E+02 -.868782906E+02 -.868818041E+02 -.868858454E+02 -.868904033E+02 -.868954659E+02 -.869010198E+02 -.869070508E+02 -.869135439E+02 -.869204831E+02 -.869278517E+02 -.869356327E+02 -.869438084E+02 -.869523608E+02 -.869612717E+02 -.869705225E+02 -.869800950E+02 -.869899707E+02 -.870001312E+02 -.870105584E+02 -.870212344E+02 -.870321416E+02 -.870432623E+02 -.870545795E+02 -.870660760E+02 -.870777347E+02 -.870895383E+02 -.871014689E+02 -.871135077E+02 -.871256346E+02 -.871378271E+02 -.871500596E+02 -.871623018E+02 -.871745173E+02 -.871866611E+02 -.871986768E+02 -.872104925E+02 -.872220161E+02 -.872331285E+02 -.872436753E+02 -.872534555E+02 -.872622068E+02 -.872695875E+02 -.872751509E+02 -.872783136E+02 -.872783136E+02
 -.872813008E+02 -.872813008E+02 -.872783245E+02 -.872730908E+02 -.872661507E+02 -.872579261E+02 -.872487407E+02 -.872388430E+02 -.872284238E+02 -.872176302E+02 -.872065757E+02 -.871953486E+02 -.871840177E+02 -.871726375E+02 -.871612513E+02 -.871498945E+02 -.871385963E+02 -.871273817E+02 -.871162722E+02 -.871052874E+02 -.870944451E+02 -.870837623E+02 -.870732551E+02 -.870629394E+02 -.870528310E+02 -.870429454E+02 -.870332984E+02 -.870239056E+02 -.870147827E+02 -.870059457E+02 -.869974102E+02 -.869891921E+02 -.869813070E+02 -.869737703E+02 -.869665971E+02 -.869598023E+02 -.869534003E+02 -.869474049E+02 -.869418293E+02 -.869366860E+02 -.869319869E+02 -.869277427E+02 -.869239636E+02 -.869206583E+02 -.869178348E+02 -.869154998E+02 -.869136589E+02 -.869123165E+02 -.869114755E+02 -.869111379E+02 -.869113040E+02 -.869119733E+02 -.869131434E+02 -.869148113E+02 -.869169721E+02 -.869196201E+02 -.869227483E+02 -.869263485E+02 -.869304116E+02 -.869349274E+02 -.869398847E+02 -.869452715E+02 -.869510751E+02 -.869572820E+02 -.869638782E+02 -.869708491E+02 -.869781796E+02 -.869858545E+02 -.869938582E+02 -.870021749E+02 -.870107888E+02 -.870196840E+02 -.870288446E+02 -.870382549E+02 -.870478993E+02 -.870577623E+02 -.870678286E+02 -.870780830E+02 -.870885102E+02 -.870990949E+02 -.871098215E+02 -.871206740E+02 -.871316351E+02 -.871426863E+02 -.871538071E+02 -.871649735E+02 -.871761578E+02 -.871873261E+02 -.871984367E+02 -.872094372E+02 -.872202611E+02 -.872308232E+02 -.872410133E+02 -.872506890E+02 -.872596646E+02 -.872676987E+02 -.872744762E+02 -.872795860E+02 -.872824914E+02 -.872824914E+02
 -.872855501E+02 -.872855501E+02 -.872828348E+02 -.872780608E+02 -.872717312E+02 -.872642318E+02 -.872558586E+02 -.872468388E+02 -.872373471E+02 -.872275183E+02 -.872174564E+02 -.872072425E+02 -.871969397E+02 -.871865980E+02 -.871762573E+02 -.871659501E+02 -.871557031E+02 -.871455391E+02 -.871354780E+02 -.871255373E+02 -.871157333E+02 -.871060810E+02 -.870965952E+02 -.870872897E+02 -.870781786E+02 -.870692755E+02 -.870605943E+02 -.870521485E+02 -.870439519E+02 -.870360182E+02 -.870283609E+02 -.870209937E+02 -.870139299E+02 -.870071827E+02 -.870007650E+02 -.869946895E+02 -.869889684E+02 -.869836134E+02 -.869786357E+02 -.869740460E+02 -.869698540E+02 -.869660690E+02 -.869626994E+02 -.869597527E+02 -.869572356E+02 -.869551536E+02 -.869535114E+02 -.869523127E+02 -.869515600E+02 -.869512549E+02 -.869513977E+02 -.869519879E+02 -.869530237E+02 -.869545022E+02 -.869564197E+02 -.869587711E+02 -.869615506E+02 -.869647514E+02 -.869683658E+02 -.869723851E+02 -.869768000E+02 -.869816003E+02 -.869867752E+02 -.869923134E+02 -.869982030E+02 -.870044315E+02 -.870109862E+02 -.870178541E+02 -.870250218E+02 -.870324757E+02 -.870402024E+02 -.870481880E+02 -.870564190E+02 -.870648817E+02 -.870735624E+02 -.870824477E+02 -.870915241E+02 -.871007781E+02 -.871101964E+02 -.871197651E+02 -.871294704E+02 -.871392977E+02 -.871492315E+02 -.871592549E+02 -.871693489E+02 -.871794919E+02 -.871896581E+02 -.871998164E+02 -.872099283E+02 -.872199458E+02 -.872298076E+02 -.872394354E+02 -.872487281E+02 -.872575549E+02 -.872657458E+02 -.872730794E+02 -.872792675E+02 -.872839337E+02 -.872865873E+02 -.872865873E+02
 -.872896963E+02 -.872896963E+02 -.872872353E+02 -.872829088E+02 -.872771735E+02 -.872703795E+02 -.872627955E+02 -.872546281E+02 -.872460360E+02 -.872371418E+02 -.872280403E+02 -.872188051E+02 -.872094939E+02 -.872001522E+02 -.871908165E+02 -.871815162E+02 -.871722758E+02 -.871631160E+02 -.871540546E+02 -.871451076E+02 -.871362896E+02 -.871276141E+02 -.871190941E+02 -.871107420E+02 -.871025701E+02 -.870945904E+02 -.870868149E+02 -.870792555E+02 -.870719242E+02 -.870648327E+02 -.870579928E+02 -.870514160E+02 -.870451140E+02 -.870390979E+02 -.870333788E+02 -.870279674E+02 -.870228741E+02 -.870181089E+02 -.870136813E+02 -.870096001E+02 -.870058738E+02 -.870025101E+02 -.869995161E+02 -.869968981E+02 -.869946617E+02 -.869928116E+02 -.869913517E+02 -.869902850E+02 -.869896138E+02 -.869893393E+02 -.869894619E+02 -.869899810E+02 -.869908950E+02 -.869922018E+02 -.869938979E+02 -.869959794E+02 -.869984412E+02 -.870012775E+02 -.870044820E+02 -.870080473E+02 -.870119655E+02 -.870162280E+02 -.870208258E+02 -.870257492E+02 -.870309881E+02 -.870365320E+02 -.870423700E+02 -.870484910E+02 -.870548836E+02 -.870615362E+02 -.870684371E+02 -.870755746E+02 -.870829369E+02 -.870905121E+02 -.870982884E+02 -.871062541E+02 -.871143974E+02 -.871227064E+02 -.871311693E+02 -.871397739E+02 -.871485077E+02 -.871573577E+02 -.871663100E+02 -.871753491E+02 -.871844581E+02 -.871936170E+02 -.872028023E+02 -.872119858E+02 -.872211322E+02 -.872301976E+02 -.872391262E+02 -.872478465E+02 -.872562664E+02 -.872642667E+02 -.872716927E+02 -.872783431E+02 -.872839557E+02 -.872881887E+02 -.872905962E+02 -.872905962E+02
 -.872937397E+02 -.872937397E+02 -.872915263E+02 -.872876355E+02 -.872824785E+02 -.872763705E+02 -.872695537E+02 -.872622140E+02 -.872544947E+02 -.872465065E+02 -.872383347E+02 -.872300459E+02 -.872216923E+02 -.872133150E+02 -.872049468E+02 -.871966145E+02 -.871883401E+02 -.871801422E+02 -.871720369E+02 -.871640386E+02 -.871561601E+02 -.871484135E+02 -.871408104E+02 -.871333616E+02 -.871260780E+02 -.871189700E+02 -.871120481E+02 -.871053227E+02 -.870988039E+02 -.870925020E+02 -.870864271E+02 -.870805891E+02 -.870749979E+02 -.870696630E+02 -.870645940E+02 -.870597998E+02 -.870552894E+02 -.870510711E+02 -.870471529E+02 -.870435425E+02 -.870402469E+02 -.870372726E+02 -.870346256E+02 -.870323111E+02 -.870303339E+02 -.870286980E+02 -.870274066E+02 -.870264622E+02 -.870258668E+02 -.870256213E+02 -.870257261E+02 -.870261806E+02 -.870269837E+02 -.870281334E+02 -.870296269E+02 -.870314607E+02 -.870336308E+02 -.870361322E+02 -.870389595E+02 -.870421066E+02 -.870455668E+02 -.870493329E+02 -.870533972E+02 -.870577515E+02 -.870623873E+02 -.870672956E+02 -.870724673E+02 -.870778928E+02 -.870835625E+02 -.870894664E+02 -.870955946E+02 -.871019369E+02 -.871084831E+02 -.871152232E+02 -.871221468E+02 -.871292437E+02 -.871365037E+02 -.871439164E+02 -.871514713E+02 -.871591577E+02 -.871669646E+02 -.871748803E+02 -.871828924E+02 -.871909871E+02 -.871991489E+02 -.872073600E+02 -.872155991E+02 -.872238406E+02 -.872320526E+02 -.872401953E+02 -.872482182E+02 -.872560567E+02 -.872636276E+02 -.872708232E+02 -.872775039E+02 -.872834881E+02 -.872885393E+02 -.872923494E+02 -.872945166E+02 -.872945166E+02
 -.872976830E+02 -.872976830E+02 -.872957109E+02 -.872922445E+02 -.872876505E+02 -.872822100E+02 -.872761392E+02 -.872696039E+02 -.872627323E+02 -.872556230E+02 -.872483524E+02 -.872409800E+02 -.872335526E+02 -.872261068E+02 -.872186721E+02 -.872112723E+02 -.872039272E+02 -.871966534E+02 -.871894652E+02 -.871823753E+02 -.871753951E+02 -.871685354E+02 -.871618061E+02 -.871552169E+02 -.871487771E+02 -.871424959E+02 -.871363824E+02 -.871304454E+02 -.871246938E+02 -.871191362E+02 -.871137814E+02 -.871086379E+02 -.871037140E+02 -.870990179E+02 -.870945576E+02 -.870903408E+02 -.870863750E+02 -.870826672E+02 -.870792244E+02 -.870760527E+02 -.870731582E+02 -.870705464E+02 -.870682222E+02 -.870661902E+02 -.870644542E+02 -.870630175E+02 -.870618830E+02 -.870610528E+02 -.870605283E+02 -.870603105E+02 -.870603997E+02 -.870607953E+02 -.870614964E+02 -.870625014E+02 -.870638078E+02 -.870654129E+02 -.870673132E+02 -.870695045E+02 -.870719822E+02 -.870747414E+02 -.870777762E+02 -.870810807E+02 -.870846484E+02 -.870884724E+02 -.870925455E+02 -.870968601E+02 -.871014084E+02 -.871061824E+02 -.871111737E+02 -.871163741E+02 -.871217750E+02 -.871273677E+02 -.871331435E+02 -.871390937E+02 -.871452095E+02 -.871514819E+02 -.871579022E+02 -.871644612E+02 -.871711499E+02 -.871779589E+02 -.871848785E+02 -.871918983E+02 -.871990073E+02 -.872061933E+02 -.872134425E+02 -.872207389E+02 -.872280635E+02 -.872353932E+02 -.872426996E+02 -.872499471E+02 -.872570903E+02 -.872640714E+02 -.872708161E+02 -.872772279E+02 -.872831821E+02 -.872885164E+02 -.872930197E+02 -.872964170E+02 -.872983495E+02 -.872983495E+02
 -.873015304E+02 -.873015304E+02 -.872997935E+02 -.872967408E+02 -.872926954E+02 -.872879051E+02 -.872825604E+02 -.872768079E+02 -.872707604E+02 -.872645050E+02 -.872581093E+02 -.872516258E+02 -.872450957E+02 -.872385516E+02 -.872320194E+02 -.872255203E+02 -.872190716E+02 -.872126880E+02 -.872063820E+02 -.872001649E+02 -.871940467E+02 -.871880366E+02 -.871821435E+02 -.871763756E+02 -.871707410E+02 -.871652477E+02 -.871599033E+02 -.871547155E+02 -.871496919E+02 -.871448398E+02 -.871401667E+02 -.871356798E+02 -.871313861E+02 -.871272925E+02 -.871234059E+02 -.871197326E+02 -.871162790E+02 -.871130511E+02 -.871100545E+02 -.871072946E+02 -.871047764E+02 -.871025043E+02 -.871004828E+02 -.870987153E+02 -.870972053E+02 -.870959555E+02 -.870949681E+02 -.870942451E+02 -.870937876E+02 -.870935964E+02 -.870936717E+02 -.870940131E+02 -.870946198E+02 -.870954904E+02 -.870966230E+02 -.870980152E+02 -.870996640E+02 -.871015661E+02 -.871037176E+02 -.871061143E+02 -.871087514E+02 -.871116238E+02 -.871147262E+02 -.871180527E+02 -.871215973E+02 -.871253536E+02 -.871293151E+02 -.871334750E+02 -.871378262E+02 -.871423618E+02 -.871470744E+02 -.871519567E+02 -.871570013E+02 -.871622008E+02 -.871675475E+02 -.871730340E+02 -.871786526E+02 -.871843954E+02 -.871902546E+02 -.871962221E+02 -.872022894E+02 -.872084474E+02 -.872146865E+02 -.872209960E+02 -.872273636E+02 -.872337752E+02 -.872402141E+02 -.872466599E+02 -.872530873E+02 -.872594648E+02 -.872657524E+02 -.872718990E+02 -.872778386E+02 -.872834863E+02 -.872887318E+02 -.872934319E+02 -.872974002E+02 -.873003942E+02 -.873020974E+02 -.873020974E+02
 -.873052854E+02 -.873052854E+02 -.873037781E+02 -.873011290E+02 -.872976187E+02 -.872934623E+02 -.872888255E+02 -.872838354E+02 -.872785901E+02 -.872731656E+02 -.872676205E+02 -.872620006E+02 -.872563417E+02 -.872506721E+02 -.872450144E+02 -.872393871E+02 -.872338052E+02 -.872282815E+02 -.872228268E+02 -.872174509E+02 -.872121624E+02 -.872069694E+02 -.872018792E+02 -.871968991E+02 -.871920360E+02 -.871872965E+02 -.871826873E+02 -.871782148E+02 -.871738854E+02 -.871697054E+02 -.871656810E+02 -.871618181E+02 -.871581228E+02 -.871546009E+02 -.871512580E+02 -.871480995E+02 -.871451307E+02 -.871423564E+02 -.871397816E+02 -.871374105E+02 -.871352474E+02 -.871332961E+02 -.871315599E+02 -.871300421E+02 -.871287452E+02 -.871276717E+02 -.871268233E+02 -.871262017E+02 -.871258078E+02 -.871256422E+02 -.871257051E+02 -.871259963E+02 -.871265150E+02 -.871272600E+02 -.871282298E+02 -.871294224E+02 -.871308354E+02 -.871324659E+02 -.871343108E+02 -.871363666E+02 -.871386292E+02 -.871410946E+02 -.871437581E+02 -.871466150E+02 -.871496603E+02 -.871528886E+02 -.871562944E+02 -.871598722E+02 -.871636159E+02 -.871675198E+02 -.871715777E+02 -.871757834E+02 -.871801308E+02 -.871846134E+02 -.871892250E+02 -.871939591E+02 -.871988091E+02 -.872037685E+02 -.872088306E+02 -.872139883E+02 -.872192343E+02 -.872245609E+02 -.872299597E+02 -.872354214E+02 -.872409355E+02 -.872464895E+02 -.872520690E+02 -.872576561E+02 -.872632290E+02 -.872687600E+02 -.872742143E+02 -.872795474E+02 -.872847020E+02 -.872896040E+02 -.872941575E+02 -.872982381E+02 -.873016836E+02 -.873042833E+02 -.873057623E+02 -.873057623E+02
 -.873089465E+02 -.873089465E+02 -.873076635E+02 -.873054086E+02 -.873024206E+02 -.872988828E+02 -.872949363E+02 -.872906894E+02 -.872862260E+02 -.872816106E+02 -.872768933E+02 -.872721133E+02 -.872673010E+02 -.872624806E+02 -.872576716E+02 -.872528894E+02 -.872481472E+02 -.872434556E+02 -.872388240E+02 -.872342606E+02 -.872297728E+02 -.872253673E+02 -.872210504E+02 -.872168282E+02 -.872127064E+02 -.872086908E+02 -.872047867E+02 -.872009996E+02 -.871973348E+02 -.871937975E+02 -.871903928E+02 -.871871257E+02 -.871840013E+02 -.871810242E+02 -.871781991E+02 -.871755304E+02 -.871730226E+02 -.871706796E+02 -.871685053E+02 -.871665035E+02 -.871646774E+02 -.871630303E+02 -.871615649E+02 -.871602838E+02 -.871591891E+02 -.871582829E+02 -.871575665E+02 -.871570413E+02 -.871567081E+02 -.871565673E+02 -.871566192E+02 -.871568634E+02 -.871572994E+02 -.871579264E+02 -.871587428E+02 -.871597472E+02 -.871609376E+02 -.871623116E+02 -.871638667E+02 -.871656000E+02 -.871675082E+02 -.871695879E+02 -.871718354E+02 -.871742467E+02 -.871768177E+02 -.871795441E+02 -.871824213E+02 -.871854447E+02 -.871886094E+02 -.871919105E+02 -.871953430E+02 -.871989018E+02 -.872025817E+02 -.872063775E+02 -.872102838E+02 -.872142952E+02 -.872184064E+02 -.872226118E+02 -.872269057E+02 -.872312822E+02 -.872357351E+02 -.872402580E+02 -.872448436E+02 -.872494841E+02 -.872541704E+02 -.872588920E+02 -.872636366E+02 -.872683888E+02 -.872731300E+02 -.872778365E+02 -.872824788E+02 -.872870186E+02 -.872914070E+02 -.872955810E+02 -.872994585E+02 -.873029336E+02 -.873058680E+02 -.873080820E+02 -.873093415E+02 -.873093415E+02
 -.873124987E+02 -.873124987E+02 -.873114347E+02 -.873095645E+02 -.873070859E+02 -.873041512E+02 -.873008772E+02 -.872973542E+02 -.872936517E+02 -.872898232E+02 -.872859107E+02 -.872819464E+02 -.872779560E+02 -.872739595E+02 -.872699730E+02 -.872660095E+02 -.872620798E+02 -.872581930E+02 -.872543567E+02 -.872505777E+02 -.872468623E+02 -.872432158E+02 -.872396437E+02 -.872361507E+02 -.872327417E+02 -.872294213E+02 -.872261940E+02 -.872230642E+02 -.872200363E+02 -.872171143E+02 -.872143026E+02 -.872116052E+02 -.872090261E+02 -.872065692E+02 -.872042382E+02 -.872020366E+02 -.871999681E+02 -.871980359E+02 -.871962431E+02 -.871945927E+02 -.871930874E+02 -.871917296E+02 -.871905217E+02 -.871894657E+02 -.871885634E+02 -.871878163E+02 -.871872256E+02 -.871867923E+02 -.871865171E+02 -.871864003E+02 -.871864422E+02 -.871866424E+02 -.871870006E+02 -.871875160E+02 -.871881875E+02 -.871890139E+02 -.871899935E+02 -.871911245E+02 -.871924049E+02 -.871938322E+02 -.871954039E+02 -.871971173E+02 -.871989693E+02 -.872009569E+02 -.872030765E+02 -.872053248E+02 -.872076980E+02 -.872101925E+02 -.872128042E+02 -.872155293E+02 -.872183637E+02 -.872213031E+02 -.872243435E+02 -.872274804E+02 -.872307097E+02 -.872340268E+02 -.872374274E+02 -.872409069E+02 -.872444607E+02 -.872480838E+02 -.872517712E+02 -.872555174E+02 -.872593167E+02 -.872631623E+02 -.872670467E+02 -.872709614E+02 -.872748957E+02 -.872788372E+02 -.872827701E+02 -.872866749E+02 -.872905267E+02 -.872942940E+02 -.872979359E+02 -.873013999E+02 -.873046180E+02 -.873075019E+02 -.873099371E+02 -.873117742E+02 -.873128193E+02 -.873128193E+02
 -.873158954E+02 -.873158954E+02 -.873150442E+02 -.873135474E+02 -.873115630E+02 -.873092127E+02 -.873065900E+02 -.873037673E+02 -.873008002E+02 -.872977319E+02 -.872945958E+02 -.872914182E+02 -.872882196E+02 -.872850161E+02 -.872818208E+02 -.872786443E+02 -.872754951E+02 -.872723806E+02 -.872693071E+02 -.872662800E+02 -.872633042E+02 -.872603842E+02 -.872575242E+02 -.872547283E+02 -.872520000E+02 -.872493432E+02 -.872467614E+02 -.872442581E+02 -.872418368E+02 -.872395007E+02 -.872372531E+02 -.872350973E+02 -.872330365E+02 -.872310735E+02 -.872292115E+02 -.872274532E+02 -.872258014E+02 -.872242586E+02 -.872228273E+02 -.872215098E+02 -.872203082E+02 -.872192245E+02 -.872182604E+02 -.872174176E+02 -.872166974E+02 -.872161010E+02 -.872156294E+02 -.872152833E+02 -.872150633E+02 -.872149696E+02 -.872150025E+02 -.872151616E+02 -.872154466E+02 -.872158571E+02 -.872163921E+02 -.872170506E+02 -.872178314E+02 -.872187331E+02 -.872197540E+02 -.872208923E+02 -.872221460E+02 -.872235129E+02 -.872249907E+02 -.872265769E+02 -.872282689E+02 -.872300639E+02 -.872319592E+02 -.872339516E+02 -.872360382E+02 -.872382158E+02 -.872404812E+02 -.872428312E+02 -.872452623E+02 -.872477714E+02 -.872503548E+02 -.872530092E+02 -.872557309E+02 -.872585165E+02 -.872613621E+02 -.872642638E+02 -.872672176E+02 -.872702192E+02 -.872732637E+02 -.872763458E+02 -.872794596E+02 -.872825978E+02 -.872857522E+02 -.872889125E+02 -.872920660E+02 -.872951970E+02 -.872982853E+02 -.873013057E+02 -.873042251E+02 -.873070016E+02 -.873095804E+02 -.873118909E+02 -.873138412E+02 -.873153121E+02 -.873161484E+02 -.873161484E+02
 -.873190229E+02 -.873190229E+02 -.873183753E+02 -.873172349E+02 -.873157213E+02 -.873139265E+02 -.873119218E+02 -.873097622E+02 -.873074904E+02 -.873051396E+02 -.873027355E+02 -.873002984E+02 -.872978442E+02 -.872953856E+02 -.872929328E+02 -.872904939E+02 -.872880760E+02 -.872856845E+02 -.872833245E+02 -.872810003E+02 -.872787156E+02 -.872764740E+02 -.872742787E+02 -.872721327E+02 -.872700391E+02 -.872680006E+02 -.872660199E+02 -.872640998E+02 -.872622427E+02 -.872604514E+02 -.872587282E+02 -.872570756E+02 -.872554960E+02 -.872539916E+02 -.872525648E+02 -.872512177E+02 -.872499522E+02 -.872487704E+02 -.872476741E+02 -.872466651E+02 -.872457449E+02 -.872449150E+02 -.872441767E+02 -.872435313E+02 -.872429798E+02 -.872425230E+02 -.872421618E+02 -.872418966E+02 -.872417278E+02 -.872416558E+02 -.872416806E+02 -.872418020E+02 -.872420197E+02 -.872423335E+02 -.872427425E+02 -.872432461E+02 -.872438434E+02 -.872445332E+02 -.872453144E+02 -.872461855E+02 -.872471450E+02 -.872481914E+02 -.872493228E+02 -.872505374E+02 -.872518332E+02 -.872532081E+02 -.872546600E+02 -.872561867E+02 -.872577858E+02 -.872594549E+02 -.872611916E+02 -.872629935E+02 -.872648580E+02 -.872667826E+02 -.872687646E+02 -.872708013E+02 -.872728901E+02 -.872750282E+02 -.872772127E+02 -.872794407E+02 -.872817088E+02 -.872840138E+02 -.872863520E+02 -.872887190E+02 -.872911103E+02 -.872935203E+02 -.872959423E+02 -.872983684E+02 -.873007885E+02 -.873031905E+02 -.873055587E+02 -.873078735E+02 -.873101094E+02 -.873122342E+02 -.873142060E+02 -.873159709E+02 -.873174591E+02 -.873185800E+02 -.873192165E+02 -.873192165E+02
 -.873216402E+02 -.873216402E+02 -.873211780E+02 -.873203604E+02 -.873192708E+02 -.873179738E+02 -.873165202E+02 -.873149495E+02 -.873132929E+02 -.873115747E+02 -.873098143E+02 -.873080269E+02 -.873062248E+02 -.873044175E+02 -.873026130E+02 -.873008178E+02 -.872990370E+02 -.872972753E+02 -.872955363E+02 -.872938233E+02 -.872921395E+02 -.872904873E+02 -.872888692E+02 -.872872877E+02 -.872857447E+02 -.872842426E+02 -.872827831E+02 -.872813685E+02 -.872800005E+02 -.872786810E+02 -.872774119E+02 -.872761949E+02 -.872750318E+02 -.872739243E+02 -.872728739E+02 -.872718823E+02 -.872709509E+02 -.872700811E+02 -.872692744E+02 -.872685319E+02 -.872678547E+02 -.872672441E+02 -.872667009E+02 -.872662260E+02 -.872658202E+02 -.872654841E+02 -.872652183E+02 -.872650230E+02 -.872648988E+02 -.872648456E+02 -.872648635E+02 -.872649526E+02 -.872651125E+02 -.872653430E+02 -.872656436E+02 -.872660137E+02 -.872664528E+02 -.872669599E+02 -.872675343E+02 -.872681748E+02 -.872688805E+02 -.872696502E+02 -.872704825E+02 -.872713761E+02 -.872723295E+02 -.872733414E+02 -.872744100E+02 -.872755338E+02 -.872767111E+02 -.872779401E+02 -.872792191E+02 -.872805463E+02 -.872819198E+02 -.872833377E+02 -.872847981E+02 -.872862990E+02 -.872878385E+02 -.872894144E+02 -.872910246E+02 -.872926669E+02 -.872943388E+02 -.872960378E+02 -.872977610E+02 -.872995051E+02 -.873012665E+02 -.873030409E+02 -.873048230E+02 -.873066068E+02 -.873083844E+02 -.873101464E+02 -.873118810E+02 -.873135732E+02 -.873152041E+02 -.873167499E+02 -.873181801E+02 -.873194558E+02 -.873205274E+02 -.873213312E+02 -.873217856E+02 -.873217856E+02
 -.873232931E+02 -.873232931E+02 -.873229721E+02 -.873223959E+02 -.873216180E+02 -.873206819E+02 -.873196229E+02 -.873184699E+02 -.873172461E+02 -.873159705E+02 -.873146582E+02 -.873133215E+02 -.873119703E+02 -.873106125E+02 -.873092547E+02 -.873079022E+02 -.873065594E+02 -.873052301E+02 -.873039172E+02 -.873026237E+02 -.873013517E+02 -.873001035E+02 -.872988810E+02 -.872976860E+02 -.872965201E+02 -.872953852E+02 -.872942825E+02 -.872932138E+02 -.872921804E+02 -.872911837E+02 -.872902251E+02 -.872893060E+02 -.872884277E+02 -.872875914E+02 -.872867983E+02 -.872860496E+02 -.872853464E+02 -.872846899E+02 -.872840809E+02 -.872835204E+02 -.872830093E+02 -.872825485E+02 -.872821385E+02 -.872817801E+02 -.872814738E+02 -.872812201E+02 -.872810194E+02 -.872808720E+02 -.872807781E+02 -.872807378E+02 -.872807513E+02 -.872808183E+02 -.872809388E+02 -.872811126E+02 -.872813392E+02 -.872816184E+02 -.872819495E+02 -.872823320E+02 -.872827653E+02 -.872832485E+02 -.872837810E+02 -.872843617E+02 -.872849898E+02 -.872856642E+02 -.872863839E+02 -.872871477E+02 -.872879544E+02 -.872888029E+02 -.872896919E+02 -.872906200E+02 -.872915860E+02 -.872925885E+02 -.872936260E+02 -.872946972E+02 -.872958006E+02 -.872969347E+02 -.872980979E+02 -.872992887E+02 -.873005054E+02 -.873017463E+02 -.873030094E+02 -.873042926E+02 -.873055936E+02 -.873069098E+02 -.873082382E+02 -.873095752E+02 -.873109164E+02 -.873122568E+02 -.873135899E+02 -.873149079E+02 -.873162013E+02 -.873174579E+02 -.873186629E+02 -.873197980E+02 -.873208401E+02 -.873217612E+02 -.873225264E+02 -.873230931E+02 -.873234087E+02 -.873234087E+02
 -.873232931E+02 -.873232931E+02 -.873229721E+02 -.873223959E+02 -.873216180E+02 -.873206819E+02 -.873196229E+02 -.873184699E+02 -.873172461E+02 -.873159705E+02 -.873146582E+02 -.873133215E+02 -.873119703E+02 -.873106125E+02 -.873092547E+02 -.873079022E+02 -.873065594E+02 -.873052301E+02 -.873039172E+02 -.873026237E+02 -.873013517E+02 -.873001035E+02 -.872988810E+02 -.872976860E+02 -.872965201E+02 -.872953852E+02 -.872942825E+02 -.872932138E+02 -.872921804E+02 -.872911837E+02 -.872902251E+02 -.872893060E+02 -.872884277E+02 -.872875914E+02 -.872867983E+02 -.872860496E+02 -.872853464E+02 -.872846899E+02 -.872840809E+02 -.872835204E+02 -.872830093E+02 -.872825485E+02 -.872821385E+02 -.872817801E+02 -.872814738E+02 -.872812201E+02 -.872810194E+02 -.872808720E+02 -.872807781E+02 -.872807378E+02 -.872807513E+02 -.872808183E+02 -.872809388E+02 -.872811126E+02 -.872813392E+02 -.872816184E+02 -.872819495E+02 -.872823320E+02 -.872827653E+02 -.872832485E+02 -.872837810E+02 -.872843617E+02 -.872849898E+02 -.872856642E+02 -.872863839E+02 -.872871477E+02 -.872879544E+02 -.872888029E+02 -.872896919E+02 -.872906200E+02 -.872915860E+02 -.872925885E+02 -.872936260E+02 -.872946972E+02 -.872958006E+02 -.872969347E+02 -.872980979E+02 -.872992887E+02 -.873005054E+02 -.873017463E+02 -.873030094E+02 -.873042926E+02 -.873055936E+02 -.873069098E+02 -.873082382E+02 -.873095752E+02 -.873109164E+02 -.873122568E+02 -.873135899E+02 -.873149079E+02 -.873162013E+02 -.873174579E+02 -.873186629E+02 -.873197980E+02 -.873208401E+02 -.873217612E+02 -.873225264E+02 -.873230931E+02 -.873234087E+02 -.873234087E+02
