# Supplementary material for: Electrical Pacing of Cardiac Tissue Including Potassium Inward Rectification
Source: PLoS One. 2015 Jun 9;10(6):e0127837. doi: 10.1371/journal.pone.0127837 (PMC4461281; doi:10.1371/journal.pone.0127837)
Supplement: S1 Data — (ZIP) [file pone.0127837.s001.zip › All-Data/Data-without-IK1/BDT41/Vmpoint5ms.txt]

 -.873300171E+02 -.873293928E+02 -.873292660E+02 -.873290725E+02 -.873288446E+02 -.873285995E+02 -.873283460E+02 -.873280804E+02 -.873277945E+02 -.873274890E+02 -.873271759E+02 -.873268676E+02 -.873265685E+02 -.873262788E+02 -.873259991E+02 -.873257297E+02 -.873254688E+02 -.873252138E+02 -.873249637E+02 -.873247185E+02 -.873244773E+02 -.873242395E+02 -.873240052E+02 -.873237743E+02 -.873235456E+02 -.873233195E+02 -.873230992E+02 -.873228879E+02 -.873226859E+02 -.873224911E+02 -.873223030E+02 -.873221230E+02 -.873219520E+02 -.873217891E+02 -.873216333E+02 -.873214855E+02 -.873213477E+02 -.873212209E+02 -.873211043E+02 -.873209967E+02 -.873208981E+02 -.873208091E+02 -.873207299E+02 -.873206603E+02 -.873205997E+02 -.873205485E+02 -.873205077E+02 -.873204778E+02 -.873204590E+02 -.873204509E+02 -.873204533E+02 -.873204665E+02 -.873204906E+02 -.873205256E+02 -.873205711E+02 -.873206266E+02 -.873206920E+02 -.873207674E+02 -.873208528E+02 -.873209480E+02 -.873210528E+02 -.873211669E+02 -.873212901E+02 -.873214224E+02 -.873215637E+02 -.873217136E+02 -.873218719E+02 -.873220381E+02 -.873222120E+02 -.873223934E+02 -.873225822E+02 -.873227780E+02 -.873229806E+02 -.873231896E+02 -.873234047E+02 -.873236257E+02 -.873238523E+02 -.873240843E+02 -.873243214E+02 -.873245632E+02 -.873248095E+02 -.873250601E+02 -.873253146E+02 -.873255728E+02 -.873258345E+02 -.873260993E+02 -.873263672E+02 -.873266378E+02 -.873269109E+02 -.873271861E+02 -.873274634E+02 -.873277421E+02 -.873280218E+02 -.873283011E+02 -.873285771E+02 -.873288440E+02 -.873290900E+02 -.873292945E+02 -.873294229E+02 -.873294229E+02
 -.873293928E+02 -.873293928E+02 -.873292660E+02 -.873290725E+02 -.873288446E+02 -.873285995E+02 -.873283460E+02 -.873280804E+02 -.873277945E+02 -.873274890E+02 -.873271759E+02 -.873268676E+02 -.873265685E+02 -.873262788E+02 -.873259991E+02 -.873257297E+02 -.873254688E+02 -.873252138E+02 -.873249637E+02 -.873247185E+02 -.873244773E+02 -.873242395E+02 -.873240052E+02 -.873237743E+02 -.873235456E+02 -.873233195E+02 -.873230992E+02 -.873228879E+02 -.873226859E+02 -.873224911E+02 -.873223030E+02 -.873221230E+02 -.873219520E+02 -.873217891E+02 -.873216333E+02 -.873214855E+02 -.873213477E+02 -.873212209E+02 -.873211043E+02 -.873209967E+02 -.873208981E+02 -.873208091E+02 -.873207299E+02 -.873206603E+02 -.873205997E+02 -.873205485E+02 -.873205077E+02 -.873204778E+02 -.873204590E+02 -.873204509E+02 -.873204533E+02 -.873204665E+02 -.873204906E+02 -.873205256E+02 -.873205711E+02 -.873206266E+02 -.873206920E+02 -.873207674E+02 -.873208528E+02 -.873209480E+02 -.873210528E+02 -.873211669E+02 -.873212901E+02 -.873214224E+02 -.873215637E+02 -.873217136E+02 -.873218719E+02 -.873220381E+02 -.873222120E+02 -.873223934E+02 -.873225822E+02 -.873227780E+02 -.873229806E+02 -.873231896E+02 -.873234047E+02 -.873236257E+02 -.873238523E+02 -.873240843E+02 -.873243214E+02 -.873245632E+02 -.873248095E+02 -.873250601E+02 -.873253146E+02 -.873255728E+02 -.873258345E+02 -.873260993E+02 -.873263672E+02 -.873266378E+02 -.873269109E+02 -.873271861E+02 -.873274634E+02 -.873277421E+02 -.873280218E+02 -.873283011E+02 -.873285771E+02 -.873288440E+02 -.873290900E+02 -.873292945E+02 -.873294229E+02 -.873294229E+02
 -.873289866E+02 -.873289866E+02 -.873287716E+02 -.873284396E+02 -.873280424E+02 -.873276052E+02 -.873271397E+02 -.873266505E+02 -.873261430E+02 -.873256282E+02 -.873251174E+02 -.873246162E+02 -.873241249E+02 -.873236440E+02 -.873231754E+02 -.873227205E+02 -.873222786E+02 -.873218467E+02 -.873214218E+02 -.873210018E+02 -.873205868E+02 -.873201772E+02 -.873197726E+02 -.873193726E+02 -.873189786E+02 -.873185942E+02 -.873182222E+02 -.873178634E+02 -.873175180E+02 -.873171863E+02 -.873168692E+02 -.873165661E+02 -.873162757E+02 -.873159974E+02 -.873157322E+02 -.873154815E+02 -.873152464E+02 -.873150276E+02 -.873148253E+02 -.873146397E+02 -.873144707E+02 -.873143179E+02 -.873141812E+02 -.873140605E+02 -.873139563E+02 -.873138693E+02 -.873138003E+02 -.873137500E+02 -.873137183E+02 -.873137052E+02 -.873137106E+02 -.873137343E+02 -.873137761E+02 -.873138356E+02 -.873139124E+02 -.873140065E+02 -.873141179E+02 -.873142466E+02 -.873143923E+02 -.873145548E+02 -.873147337E+02 -.873149287E+02 -.873151394E+02 -.873153656E+02 -.873156067E+02 -.873158624E+02 -.873161322E+02 -.873164158E+02 -.873167127E+02 -.873170225E+02 -.873173447E+02 -.873176789E+02 -.873180245E+02 -.873183810E+02 -.873187481E+02 -.873191252E+02 -.873195118E+02 -.873199074E+02 -.873203117E+02 -.873207240E+02 -.873211440E+02 -.873215711E+02 -.873220050E+02 -.873224451E+02 -.873228911E+02 -.873233426E+02 -.873237991E+02 -.873242602E+02 -.873247255E+02 -.873251946E+02 -.873256670E+02 -.873261421E+02 -.873266190E+02 -.873270954E+02 -.873275667E+02 -.873280234E+02 -.873284461E+02 -.873287996E+02 -.873290238E+02 -.873290238E+02
 -.873284891E+02 -.873284891E+02 -.873281673E+02 -.873276593E+02 -.873270465E+02 -.873263705E+02 -.873256552E+02 -.873249191E+02 -.873241750E+02 -.873234299E+02 -.873226885E+02 -.873219568E+02 -.873212399E+02 -.873205390E+02 -.873198537E+02 -.873191838E+02 -.873185278E+02 -.873178821E+02 -.873172438E+02 -.873166127E+02 -.873159890E+02 -.873153714E+02 -.873147599E+02 -.873141580E+02 -.873135704E+02 -.873129997E+02 -.873124473E+02 -.873119152E+02 -.873114054E+02 -.873109175E+02 -.873104485E+02 -.873099959E+02 -.873095601E+02 -.873091428E+02 -.873087455E+02 -.873083694E+02 -.873080161E+02 -.873076874E+02 -.873073844E+02 -.873071069E+02 -.873068536E+02 -.873066239E+02 -.873064182E+02 -.873062374E+02 -.873060826E+02 -.873059544E+02 -.873058531E+02 -.873057791E+02 -.873057327E+02 -.873057140E+02 -.873057225E+02 -.873057576E+02 -.873058190E+02 -.873059067E+02 -.873060210E+02 -.873061617E+02 -.873063285E+02 -.873065209E+02 -.873067386E+02 -.873069812E+02 -.873072484E+02 -.873075397E+02 -.873078544E+02 -.873081919E+02 -.873085518E+02 -.873089334E+02 -.873093363E+02 -.873097598E+02 -.873102031E+02 -.873106655E+02 -.873111463E+02 -.873116448E+02 -.873121604E+02 -.873126923E+02 -.873132397E+02 -.873138019E+02 -.873143783E+02 -.873149680E+02 -.873155704E+02 -.873161848E+02 -.873168105E+02 -.873174468E+02 -.873180930E+02 -.873187486E+02 -.873194129E+02 -.873200851E+02 -.873207647E+02 -.873214511E+02 -.873221438E+02 -.873228420E+02 -.873235451E+02 -.873242523E+02 -.873249618E+02 -.873256707E+02 -.873263721E+02 -.873270517E+02 -.873276810E+02 -.873282076E+02 -.873285416E+02 -.873285416E+02
 -.873279564E+02 -.873279564E+02 -.873275182E+02 -.873268295E+02 -.873259989E+02 -.873250851E+02 -.873241261E+02 -.873231480E+02 -.873221637E+02 -.873211800E+02 -.873202040E+02 -.873192432E+02 -.873183002E+02 -.873173738E+02 -.873164618E+02 -.873155631E+02 -.873146770E+02 -.873138034E+02 -.873129415E+02 -.873120886E+02 -.873112421E+02 -.873104038E+02 -.873095789E+02 -.873087725E+02 -.873079877E+02 -.873072270E+02 -.873064936E+02 -.873057889E+02 -.873051105E+02 -.873044552E+02 -.873038212E+02 -.873032089E+02 -.873026200E+02 -.873020566E+02 -.873015206E+02 -.873010144E+02 -.873005401E+02 -.873000988E+02 -.872996910E+02 -.872993163E+02 -.872989743E+02 -.872986651E+02 -.872983895E+02 -.872981481E+02 -.872979416E+02 -.872977704E+02 -.872976349E+02 -.872975358E+02 -.872974735E+02 -.872974479E+02 -.872974584E+02 -.872975049E+02 -.872975873E+02 -.872977057E+02 -.872978599E+02 -.872980492E+02 -.872982734E+02 -.872985320E+02 -.872988248E+02 -.872991512E+02 -.872995105E+02 -.872999021E+02 -.873003253E+02 -.873007792E+02 -.873012632E+02 -.873017764E+02 -.873023180E+02 -.873028870E+02 -.873034825E+02 -.873041035E+02 -.873047491E+02 -.873054183E+02 -.873061102E+02 -.873068239E+02 -.873075583E+02 -.873083125E+02 -.873090854E+02 -.873098761E+02 -.873106836E+02 -.873115071E+02 -.873123457E+02 -.873131983E+02 -.873140641E+02 -.873149421E+02 -.873158315E+02 -.873167315E+02 -.873176413E+02 -.873185600E+02 -.873194869E+02 -.873204212E+02 -.873213618E+02 -.873223077E+02 -.873232568E+02 -.873242049E+02 -.873251430E+02 -.873260519E+02 -.873268935E+02 -.873275975E+02 -.873280443E+02 -.873280443E+02
 -.873274164E+02 -.873274164E+02 -.873268687E+02 -.873259973E+02 -.873249414E+02 -.873237874E+02 -.873225869E+02 -.873213671E+02 -.873201432E+02 -.873189237E+02 -.873177134E+02 -.873165165E+02 -.873153364E+02 -.873141735E+02 -.873130250E+02 -.873118890E+02 -.873107662E+02 -.873096570E+02 -.873085582E+02 -.873074682E+02 -.873063908E+02 -.873053331E+02 -.873042991E+02 -.873032907E+02 -.873023106E+02 -.873013620E+02 -.873004450E+02 -.872995575E+02 -.872986975E+02 -.872978647E+02 -.872970597E+02 -.872962832E+02 -.872955367E+02 -.872948226E+02 -.872941443E+02 -.872935048E+02 -.872929060E+02 -.872923489E+02 -.872918337E+02 -.872913603E+02 -.872909286E+02 -.872905388E+02 -.872901911E+02 -.872898857E+02 -.872896238E+02 -.872894069E+02 -.872892359E+02 -.872891113E+02 -.872890328E+02 -.872890001E+02 -.872890134E+02 -.872890725E+02 -.872891773E+02 -.872893271E+02 -.872895218E+02 -.872897611E+02 -.872900448E+02 -.872903725E+02 -.872907434E+02 -.872911565E+02 -.872916113E+02 -.872921068E+02 -.872926423E+02 -.872932166E+02 -.872938287E+02 -.872944775E+02 -.872951618E+02 -.872958806E+02 -.872966327E+02 -.872974168E+02 -.872982318E+02 -.872990764E+02 -.872999495E+02 -.873008499E+02 -.873017761E+02 -.873027270E+02 -.873037013E+02 -.873046978E+02 -.873057154E+02 -.873067527E+02 -.873078086E+02 -.873088819E+02 -.873099714E+02 -.873110761E+02 -.873121950E+02 -.873133270E+02 -.873144710E+02 -.873156260E+02 -.873167911E+02 -.873179652E+02 -.873191472E+02 -.873203356E+02 -.873215279E+02 -.873227188E+02 -.873238969E+02 -.873250383E+02 -.873260950E+02 -.873269791E+02 -.873275400E+02 -.873275400E+02
 -.873268891E+02 -.873268891E+02 -.873262267E+02 -.873251627E+02 -.873238804E+02 -.873224892E+02 -.873210461E+02 -.873195823E+02 -.873181148E+02 -.873166516E+02 -.873151974E+02 -.873137564E+02 -.873123311E+02 -.873109200E+02 -.873095214E+02 -.873081353E+02 -.873067626E+02 -.873054035E+02 -.873040607E+02 -.873027394E+02 -.873014437E+02 -.873001741E+02 -.872989312E+02 -.872977181E+02 -.872965376E+02 -.872953899E+02 -.872942745E+02 -.872931917E+02 -.872921420E+02 -.872911252E+02 -.872901417E+02 -.872891932E+02 -.872882828E+02 -.872874144E+02 -.872865920E+02 -.872858182E+02 -.872850939E+02 -.872844190E+02 -.872837933E+02 -.872832171E+02 -.872826909E+02 -.872822148E+02 -.872817896E+02 -.872814170E+02 -.872810989E+02 -.872808364E+02 -.872806295E+02 -.872804781E+02 -.872803823E+02 -.872803425E+02 -.872803587E+02 -.872804305E+02 -.872805578E+02 -.872807402E+02 -.872809778E+02 -.872812702E+02 -.872816167E+02 -.872820164E+02 -.872824686E+02 -.872829722E+02 -.872835264E+02 -.872841301E+02 -.872847821E+02 -.872854812E+02 -.872862259E+02 -.872870151E+02 -.872878474E+02 -.872887212E+02 -.872896354E+02 -.872905883E+02 -.872915785E+02 -.872926045E+02 -.872936646E+02 -.872947573E+02 -.872958810E+02 -.872970344E+02 -.872982157E+02 -.872994236E+02 -.873006564E+02 -.873019128E+02 -.873031912E+02 -.873044903E+02 -.873058088E+02 -.873071453E+02 -.873084985E+02 -.873098672E+02 -.873112500E+02 -.873126458E+02 -.873140534E+02 -.873154716E+02 -.873168990E+02 -.873183340E+02 -.873197734E+02 -.873212108E+02 -.873226326E+02 -.873240099E+02 -.873252850E+02 -.873263517E+02 -.873270285E+02 -.873270285E+02
 -.873263793E+02 -.873263793E+02 -.873255924E+02 -.873243388E+02 -.873228323E+02 -.873211967E+02 -.873194999E+02 -.873177786E+02 -.873160535E+02 -.873143359E+02 -.873126288E+02 -.873109313E+02 -.873092428E+02 -.873075666E+02 -.873059076E+02 -.873042676E+02 -.873026472E+02 -.873010495E+02 -.872994785E+02 -.872979337E+02 -.872964125E+02 -.872949166E+02 -.872934514E+02 -.872920207E+02 -.872906257E+02 -.872892663E+02 -.872879431E+02 -.872866566E+02 -.872854074E+02 -.872841974E+02 -.872830293E+02 -.872819064E+02 -.872808326E+02 -.872798110E+02 -.872788436E+02 -.872779308E+02 -.872770730E+02 -.872762716E+02 -.872755278E+02 -.872748423E+02 -.872742157E+02 -.872736494E+02 -.872731452E+02 -.872727046E+02 -.872723281E+02 -.872720163E+02 -.872717698E+02 -.872715895E+02 -.872714759E+02 -.872714287E+02 -.872714480E+02 -.872715336E+02 -.872716856E+02 -.872719036E+02 -.872721871E+02 -.872725353E+02 -.872729475E+02 -.872734229E+02 -.872739603E+02 -.872745588E+02 -.872752170E+02 -.872759336E+02 -.872767074E+02 -.872775368E+02 -.872784204E+02 -.872793564E+02 -.872803432E+02 -.872813791E+02 -.872824624E+02 -.872835911E+02 -.872847635E+02 -.872859775E+02 -.872872314E+02 -.872885234E+02 -.872898516E+02 -.872912142E+02 -.872926094E+02 -.872940352E+02 -.872954900E+02 -.872969720E+02 -.872984795E+02 -.873000109E+02 -.873015645E+02 -.873031388E+02 -.873047321E+02 -.873063430E+02 -.873079700E+02 -.873096118E+02 -.873112670E+02 -.873129343E+02 -.873146120E+02 -.873162981E+02 -.873179890E+02 -.873196774E+02 -.873213472E+02 -.873229645E+02 -.873244618E+02 -.873257142E+02 -.873265087E+02 -.873265087E+02
 -.873258884E+02 -.873258884E+02 -.873249745E+02 -.873235176E+02 -.873217668E+02 -.873198711E+02 -.873179110E+02 -.873159284E+02 -.873139425E+02 -.873119592E+02 -.873099790E+02 -.873080047E+02 -.873060449E+02 -.873041091E+02 -.873022001E+02 -.873003153E+02 -.872984541E+02 -.872966172E+02 -.872948032E+02 -.872930125E+02 -.872912495E+02 -.872895192E+02 -.872878241E+02 -.872861653E+02 -.872845438E+02 -.872829612E+02 -.872814193E+02 -.872799207E+02 -.872784686E+02 -.872770652E+02 -.872757129E+02 -.872744142E+02 -.872731716E+02 -.872719865E+02 -.872708606E+02 -.872697962E+02 -.872687960E+02 -.872678616E+02 -.872669938E+02 -.872661932E+02 -.872654618E+02 -.872648016E+02 -.872642139E+02 -.872636994E+02 -.872632593E+02 -.872628952E+02 -.872626081E+02 -.872623985E+02 -.872622666E+02 -.872622125E+02 -.872622361E+02 -.872623375E+02 -.872625162E+02 -.872627718E+02 -.872631034E+02 -.872635104E+02 -.872639919E+02 -.872645468E+02 -.872651742E+02 -.872658727E+02 -.872666409E+02 -.872674771E+02 -.872683798E+02 -.872693470E+02 -.872703769E+02 -.872714675E+02 -.872726168E+02 -.872738227E+02 -.872750829E+02 -.872763954E+02 -.872777579E+02 -.872791684E+02 -.872806247E+02 -.872821246E+02 -.872836658E+02 -.872852461E+02 -.872868633E+02 -.872885153E+02 -.872902001E+02 -.872919156E+02 -.872936599E+02 -.872954308E+02 -.872972266E+02 -.872990454E+02 -.873008854E+02 -.873027451E+02 -.873046227E+02 -.873065167E+02 -.873084255E+02 -.873103475E+02 -.873122809E+02 -.873142235E+02 -.873161712E+02 -.873181156E+02 -.873200383E+02 -.873219002E+02 -.873236237E+02 -.873250652E+02 -.873259796E+02 -.873259796E+02
 -.873253805E+02 -.873253805E+02 -.873243172E+02 -.873226519E+02 -.873206671E+02 -.873185214E+02 -.873162979E+02 -.873140354E+02 -.873117555E+02 -.873094747E+02 -.873072076E+02 -.873049664E+02 -.873027559E+02 -.873005727E+02 -.872984119E+02 -.872962735E+02 -.872941586E+02 -.872920659E+02 -.872899971E+02 -.872879567E+02 -.872859473E+02 -.872839700E+02 -.872820275E+02 -.872801242E+02 -.872782649E+02 -.872764533E+02 -.872746918E+02 -.872729813E+02 -.872713222E+02 -.872697165E+02 -.872681675E+02 -.872666782E+02 -.872652512E+02 -.872638893E+02 -.872625960E+02 -.872613741E+02 -.872602247E+02 -.872591487E+02 -.872581480E+02 -.872572252E+02 -.872563825E+02 -.872556217E+02 -.872549440E+02 -.872543515E+02 -.872538457E+02 -.872534277E+02 -.872530983E+02 -.872528580E+02 -.872527071E+02 -.872526458E+02 -.872526741E+02 -.872527917E+02 -.872529982E+02 -.872532930E+02 -.872536756E+02 -.872541452E+02 -.872547008E+02 -.872553413E+02 -.872560652E+02 -.872568710E+02 -.872577566E+02 -.872587202E+02 -.872597597E+02 -.872608729E+02 -.872620577E+02 -.872633117E+02 -.872646325E+02 -.872660177E+02 -.872674647E+02 -.872689711E+02 -.872705343E+02 -.872721517E+02 -.872738207E+02 -.872755385E+02 -.872773025E+02 -.872791102E+02 -.872809591E+02 -.872828468E+02 -.872847709E+02 -.872867289E+02 -.872887184E+02 -.872907374E+02 -.872927836E+02 -.872948550E+02 -.872969497E+02 -.872990658E+02 -.873012012E+02 -.873033542E+02 -.873055231E+02 -.873077063E+02 -.873099017E+02 -.873121068E+02 -.873143170E+02 -.873165229E+02 -.873187036E+02 -.873208151E+02 -.873227693E+02 -.873244036E+02 -.873254403E+02 -.873254403E+02
 -.873248265E+02 -.873248265E+02 -.873236456E+02 -.873217855E+02 -.873195466E+02 -.873171084E+02 -.873145729E+02 -.873120031E+02 -.873094350E+02 -.873068879E+02 -.873043710E+02 -.873018832E+02 -.872994175E+02 -.872969705E+02 -.872945464E+02 -.872921461E+02 -.872897656E+02 -.872874044E+02 -.872850654E+02 -.872827525E+02 -.872804721E+02 -.872782311E+02 -.872760351E+02 -.872738882E+02 -.872717926E+02 -.872697486E+02 -.872677559E+02 -.872658155E+02 -.872639311E+02 -.872621076E+02 -.872603486E+02 -.872586573E+02 -.872570367E+02 -.872554899E+02 -.872540196E+02 -.872526271E+02 -.872513147E+02 -.872500856E+02 -.872489433E+02 -.872478903E+02 -.872469288E+02 -.872460610E+02 -.872452890E+02 -.872446147E+02 -.872440391E+02 -.872435633E+02 -.872431881E+02 -.872429141E+02 -.872427419E+02 -.872426719E+02 -.872427042E+02 -.872428387E+02 -.872430752E+02 -.872434131E+02 -.872438516E+02 -.872443898E+02 -.872450261E+02 -.872457589E+02 -.872465865E+02 -.872475068E+02 -.872485178E+02 -.872496173E+02 -.872508029E+02 -.872520722E+02 -.872534226E+02 -.872548512E+02 -.872563552E+02 -.872579316E+02 -.872595775E+02 -.872612899E+02 -.872630657E+02 -.872649017E+02 -.872667948E+02 -.872687420E+02 -.872707403E+02 -.872727869E+02 -.872748788E+02 -.872770131E+02 -.872791870E+02 -.872813978E+02 -.872836429E+02 -.872859198E+02 -.872882261E+02 -.872905594E+02 -.872929175E+02 -.872952981E+02 -.872976993E+02 -.873001190E+02 -.873025555E+02 -.873050069E+02 -.873074710E+02 -.873099450E+02 -.873124240E+02 -.873148972E+02 -.873173417E+02 -.873197080E+02 -.873218978E+02 -.873237289E+02 -.873248903E+02 -.873248903E+02
 -.873242583E+02 -.873242583E+02 -.873229234E+02 -.873208174E+02 -.873182926E+02 -.873155643E+02 -.873127598E+02 -.873099360E+02 -.873071170E+02 -.873043146E+02 -.873015324E+02 -.872987705E+02 -.872960290E+02 -.872933098E+02 -.872906073E+02 -.872879152E+02 -.872852369E+02 -.872825786E+02 -.872799489E+02 -.872773581E+02 -.872748123E+02 -.872723148E+02 -.872698663E+02 -.872674667E+02 -.872651163E+02 -.872628167E+02 -.872605716E+02 -.872583865E+02 -.872562659E+02 -.872542132E+02 -.872522312E+02 -.872503237E+02 -.872484943E+02 -.872467458E+02 -.872450806E+02 -.872435023E+02 -.872420155E+02 -.872406240E+02 -.872393312E+02 -.872381397E+02 -.872370522E+02 -.872360710E+02 -.872351979E+02 -.872344345E+02 -.872337819E+02 -.872332416E+02 -.872328150E+02 -.872325036E+02 -.872323083E+02 -.872322297E+02 -.872322679E+02 -.872324225E+02 -.872326931E+02 -.872330786E+02 -.872335781E+02 -.872341900E+02 -.872349127E+02 -.872357447E+02 -.872366839E+02 -.872377281E+02 -.872388750E+02 -.872401219E+02 -.872414659E+02 -.872429040E+02 -.872444329E+02 -.872460492E+02 -.872477496E+02 -.872495307E+02 -.872513891E+02 -.872533210E+02 -.872553228E+02 -.872573909E+02 -.872595219E+02 -.872617124E+02 -.872639588E+02 -.872662577E+02 -.872686055E+02 -.872709990E+02 -.872734352E+02 -.872759109E+02 -.872784232E+02 -.872809692E+02 -.872835461E+02 -.872861513E+02 -.872887824E+02 -.872914369E+02 -.872941126E+02 -.872968075E+02 -.872995196E+02 -.873022467E+02 -.873049867E+02 -.873077365E+02 -.873104907E+02 -.873132376E+02 -.873159517E+02 -.873185785E+02 -.873210088E+02 -.873230407E+02 -.873243294E+02 -.873243294E+02
 -.873235825E+02 -.873235825E+02 -.873221094E+02 -.873197944E+02 -.873170330E+02 -.873140604E+02 -.873109919E+02 -.873078926E+02 -.873047973E+02 -.873017190E+02 -.872986588E+02 -.872956128E+02 -.872925788E+02 -.872895497E+02 -.872865253E+02 -.872835172E+02 -.872805349E+02 -.872775884E+02 -.872746841E+02 -.872718224E+02 -.872690045E+02 -.872662315E+02 -.872635048E+02 -.872608264E+02 -.872581989E+02 -.872556272E+02 -.872531170E+02 -.872506724E+02 -.872482971E+02 -.872459950E+02 -.872437704E+02 -.872416281E+02 -.872395715E+02 -.872376041E+02 -.872357304E+02 -.872339558E+02 -.872322846E+02 -.872307206E+02 -.872292668E+02 -.872279261E+02 -.872267011E+02 -.872255944E+02 -.872246081E+02 -.872237448E+02 -.872230068E+02 -.872223965E+02 -.872219159E+02 -.872215661E+02 -.872213479E+02 -.872212612E+02 -.872213061E+02 -.872214822E+02 -.872217888E+02 -.872222251E+02 -.872227901E+02 -.872234823E+02 -.872243001E+02 -.872252413E+02 -.872263035E+02 -.872274840E+02 -.872287797E+02 -.872301873E+02 -.872317033E+02 -.872333240E+02 -.872350458E+02 -.872368647E+02 -.872387771E+02 -.872407787E+02 -.872428654E+02 -.872450329E+02 -.872472771E+02 -.872495940E+02 -.872519795E+02 -.872544293E+02 -.872569393E+02 -.872595055E+02 -.872621242E+02 -.872647916E+02 -.872675041E+02 -.872702581E+02 -.872730504E+02 -.872758777E+02 -.872787370E+02 -.872816254E+02 -.872845402E+02 -.872874788E+02 -.872904388E+02 -.872934180E+02 -.872964141E+02 -.872994250E+02 -.873024485E+02 -.873054812E+02 -.873085173E+02 -.873115443E+02 -.873145341E+02 -.873174268E+02 -.873201025E+02 -.873223392E+02 -.873237577E+02 -.873237577E+02
 -.873229203E+02 -.873229203E+02 -.873213289E+02 -.873188129E+02 -.873158059E+02 -.873125554E+02 -.873092121E+02 -.873058456E+02 -.873024794E+02 -.872991135E+02 -.872957426E+02 -.872923707E+02 -.872889988E+02 -.872856369E+02 -.872822994E+02 -.872789906E+02 -.872757179E+02 -.872724829E+02 -.872692838E+02 -.872661244E+02 -.872630065E+02 -.872599334E+02 -.872569082E+02 -.872539332E+02 -.872510131E+02 -.872481531E+02 -.872453578E+02 -.872426321E+02 -.872399810E+02 -.872374101E+02 -.872349253E+02 -.872325307E+02 -.872302309E+02 -.872280315E+02 -.872259375E+02 -.872239529E+02 -.872220815E+02 -.872203271E+02 -.872186937E+02 -.872171855E+02 -.872158066E+02 -.872145606E+02 -.872134508E+02 -.872124806E+02 -.872116523E+02 -.872109679E+02 -.872104289E+02 -.872100362E+02 -.872097907E+02 -.872096931E+02 -.872097439E+02 -.872099429E+02 -.872102898E+02 -.872107835E+02 -.872114227E+02 -.872122053E+02 -.872131291E+02 -.872141912E+02 -.872153888E+02 -.872167185E+02 -.872181768E+02 -.872197596E+02 -.872214631E+02 -.872232832E+02 -.872252155E+02 -.872272556E+02 -.872293986E+02 -.872316395E+02 -.872339737E+02 -.872363962E+02 -.872389023E+02 -.872414870E+02 -.872441453E+02 -.872468724E+02 -.872496637E+02 -.872525149E+02 -.872554214E+02 -.872583790E+02 -.872613835E+02 -.872644311E+02 -.872675179E+02 -.872706405E+02 -.872737954E+02 -.872769794E+02 -.872801897E+02 -.872834234E+02 -.872866780E+02 -.872899509E+02 -.872932401E+02 -.872965431E+02 -.872998578E+02 -.873031807E+02 -.873065056E+02 -.873098188E+02 -.873130900E+02 -.873162539E+02 -.873191798E+02 -.873216253E+02 -.873231760E+02 -.873231760E+02
 -.873222707E+02 -.873222707E+02 -.873205551E+02 -.873178382E+02 -.873145894E+02 -.873110959E+02 -.873074886E+02 -.873038266E+02 -.873001308E+02 -.872964134E+02 -.872926942E+02 -.872889793E+02 -.872852821E+02 -.872816115E+02 -.872779655E+02 -.872743516E+02 -.872707683E+02 -.872672166E+02 -.872637033E+02 -.872602284E+02 -.872567958E+02 -.872534079E+02 -.872500660E+02 -.872467760E+02 -.872435424E+02 -.872403703E+02 -.872372662E+02 -.872342367E+02 -.872312900E+02 -.872284334E+02 -.872256710E+02 -.872230076E+02 -.872204483E+02 -.872179973E+02 -.872156588E+02 -.872134379E+02 -.872113403E+02 -.872093724E+02 -.872075406E+02 -.872058501E+02 -.872043053E+02 -.872029097E+02 -.872016666E+02 -.872005785E+02 -.871996484E+02 -.871988787E+02 -.871982716E+02 -.871978294E+02 -.871975539E+02 -.871974459E+02 -.871975058E+02 -.871977332E+02 -.871981271E+02 -.871986859E+02 -.871994077E+02 -.872002901E+02 -.872013305E+02 -.872025257E+02 -.872038725E+02 -.872053669E+02 -.872070046E+02 -.872087813E+02 -.872106923E+02 -.872127327E+02 -.872148971E+02 -.872171797E+02 -.872195749E+02 -.872220774E+02 -.872246813E+02 -.872273810E+02 -.872301707E+02 -.872330445E+02 -.872359969E+02 -.872390226E+02 -.872421161E+02 -.872452724E+02 -.872484862E+02 -.872517527E+02 -.872550673E+02 -.872584255E+02 -.872618231E+02 -.872652563E+02 -.872687212E+02 -.872722145E+02 -.872757328E+02 -.872792733E+02 -.872828331E+02 -.872864099E+02 -.872900013E+02 -.872936050E+02 -.872972187E+02 -.873008389E+02 -.873044589E+02 -.873080643E+02 -.873116223E+02 -.873150625E+02 -.873182428E+02 -.873209004E+02 -.873225854E+02 -.873225854E+02
 -.873217188E+02 -.873217188E+02 -.873198655E+02 -.873169427E+02 -.873134504E+02 -.873096525E+02 -.873057029E+02 -.873016749E+02 -.872976148E+02 -.872935583E+02 -.872895101E+02 -.872854822E+02 -.872814759E+02 -.872774875E+02 -.872735268E+02 -.872695886E+02 -.872656778E+02 -.872618010E+02 -.872579560E+02 -.872541494E+02 -.872503812E+02 -.872466520E+02 -.872429686E+02 -.872393353E+02 -.872357597E+02 -.872322510E+02 -.872288176E+02 -.872254694E+02 -.872222132E+02 -.872190512E+02 -.872159879E+02 -.872130279E+02 -.872101759E+02 -.872074391E+02 -.872048254E+02 -.872023430E+02 -.871999997E+02 -.871978026E+02 -.871957568E+02 -.871938666E+02 -.871921365E+02 -.871905708E+02 -.871891739E+02 -.871879505E+02 -.871869047E+02 -.871860401E+02 -.871853599E+02 -.871848664E+02 -.871845607E+02 -.871844432E+02 -.871845142E+02 -.871847727E+02 -.871852177E+02 -.871858478E+02 -.871866608E+02 -.871876542E+02 -.871888250E+02 -.871901697E+02 -.871916839E+02 -.871933628E+02 -.871952015E+02 -.871971948E+02 -.871993367E+02 -.872016210E+02 -.872040411E+02 -.872065910E+02 -.872092641E+02 -.872120538E+02 -.872149534E+02 -.872179559E+02 -.872210548E+02 -.872242435E+02 -.872275155E+02 -.872308644E+02 -.872342840E+02 -.872377683E+02 -.872413116E+02 -.872449081E+02 -.872485528E+02 -.872522406E+02 -.872559670E+02 -.872597276E+02 -.872635183E+02 -.872673352E+02 -.872711750E+02 -.872750346E+02 -.872789111E+02 -.872828020E+02 -.872867050E+02 -.872906178E+02 -.872945379E+02 -.872984620E+02 -.873023832E+02 -.873062862E+02 -.873101359E+02 -.873138563E+02 -.873172947E+02 -.873201671E+02 -.873219880E+02 -.873219880E+02
 -.873211839E+02 -.873211839E+02 -.873191771E+02 -.873160073E+02 -.873121878E+02 -.873080441E+02 -.873037421E+02 -.872993807E+02 -.872950124E+02 -.872906431E+02 -.872862885E+02 -.872819455E+02 -.872776120E+02 -.872732991E+02 -.872689981E+02 -.872647196E+02 -.872604678E+02 -.872562398E+02 -.872520450E+02 -.872478779E+02 -.872437410E+02 -.872396429E+02 -.872355888E+02 -.872315910E+02 -.872276598E+02 -.872238027E+02 -.872200285E+02 -.872163401E+02 -.872127391E+02 -.872092325E+02 -.872058267E+02 -.872025304E+02 -.871993542E+02 -.871963069E+02 -.871933968E+02 -.871906320E+02 -.871880189E+02 -.871855633E+02 -.871832716E+02 -.871811508E+02 -.871792078E+02 -.871774492E+02 -.871758817E+02 -.871745103E+02 -.871733390E+02 -.871723718E+02 -.871716114E+02 -.871710595E+02 -.871707179E+02 -.871705874E+02 -.871706683E+02 -.871709605E+02 -.871714631E+02 -.871721744E+02 -.871730917E+02 -.871742122E+02 -.871755318E+02 -.871770456E+02 -.871787484E+02 -.871806348E+02 -.871826990E+02 -.871849341E+02 -.871873330E+02 -.871898887E+02 -.871925940E+02 -.871954414E+02 -.871984230E+02 -.872015307E+02 -.872047566E+02 -.872080927E+02 -.872115314E+02 -.872150647E+02 -.872186852E+02 -.872223854E+02 -.872261582E+02 -.872299966E+02 -.872338941E+02 -.872378444E+02 -.872418417E+02 -.872458804E+02 -.872499554E+02 -.872540618E+02 -.872581951E+02 -.872623514E+02 -.872665270E+02 -.872707188E+02 -.872749237E+02 -.872791391E+02 -.872833627E+02 -.872875924E+02 -.872918260E+02 -.872960601E+02 -.873002876E+02 -.873044924E+02 -.873086373E+02 -.873126411E+02 -.873163398E+02 -.873194289E+02 -.873213867E+02 -.873213867E+02
 -.873205798E+02 -.873205798E+02 -.873183964E+02 -.873149494E+02 -.873108313E+02 -.873063700E+02 -.873017621E+02 -.872971019E+02 -.872924170E+02 -.872877354E+02 -.872830526E+02 -.872783710E+02 -.872737016E+02 -.872690351E+02 -.872643880E+02 -.872597579E+02 -.872551413E+02 -.872505464E+02 -.872459634E+02 -.872414029E+02 -.872368764E+02 -.872323911E+02 -.872279613E+02 -.872235918E+02 -.872192861E+02 -.872150514E+02 -.872108894E+02 -.872068066E+02 -.872028153E+02 -.871989245E+02 -.871951458E+02 -.871914897E+02 -.871879626E+02 -.871845730E+02 -.871813293E+02 -.871782398E+02 -.871753135E+02 -.871725607E+02 -.871699911E+02 -.871676135E+02 -.871654363E+02 -.871634668E+02 -.871617103E+02 -.871601722E+02 -.871588577E+02 -.871577706E+02 -.871569146E+02 -.871562935E+02 -.871559096E+02 -.871557642E+02 -.871558583E+02 -.871561915E+02 -.871567619E+02 -.871575673E+02 -.871586047E+02 -.871598697E+02 -.871613570E+02 -.871630617E+02 -.871649779E+02 -.871670990E+02 -.871694174E+02 -.871719252E+02 -.871746144E+02 -.871774765E+02 -.871805025E+02 -.871836831E+02 -.871870090E+02 -.871904708E+02 -.871940591E+02 -.871977645E+02 -.872015778E+02 -.872054901E+02 -.872094924E+02 -.872135762E+02 -.872177332E+02 -.872219555E+02 -.872262357E+02 -.872305668E+02 -.872349421E+02 -.872393553E+02 -.872438007E+02 -.872482729E+02 -.872527674E+02 -.872572798E+02 -.872618062E+02 -.872663433E+02 -.872708880E+02 -.872754379E+02 -.872799909E+02 -.872845449E+02 -.872890980E+02 -.872936468E+02 -.872981844E+02 -.873026939E+02 -.873071361E+02 -.873114245E+02 -.873153844E+02 -.873186906E+02 -.873207855E+02 -.873207855E+02
 -.873198892E+02 -.873198892E+02 -.873175433E+02 -.873138606E+02 -.873094573E+02 -.873047108E+02 -.872998115E+02 -.872948413E+02 -.872898487E+02 -.872848348E+02 -.872798128E+02 -.872747950E+02 -.872697730E+02 -.872647623E+02 -.872597492E+02 -.872547325E+02 -.872497211E+02 -.872447099E+02 -.872397217E+02 -.872347646E+02 -.872298438E+02 -.872249684E+02 -.872201341E+02 -.872153453E+02 -.872106121E+02 -.872059405E+02 -.872013441E+02 -.871968373E+02 -.871924277E+02 -.871881264E+02 -.871839410E+02 -.871798776E+02 -.871759480E+02 -.871721633E+02 -.871685356E+02 -.871650784E+02 -.871618040E+02 -.871587237E+02 -.871558471E+02 -.871531837E+02 -.871507416E+02 -.871485277E+02 -.871465502E+02 -.871448169E+02 -.871433338E+02 -.871421076E+02 -.871411440E+02 -.871404461E+02 -.871400168E+02 -.871398577E+02 -.871399689E+02 -.871403489E+02 -.871409965E+02 -.871419090E+02 -.871430820E+02 -.871445109E+02 -.871461907E+02 -.871481149E+02 -.871502758E+02 -.871526651E+02 -.871552740E+02 -.871580931E+02 -.871611124E+02 -.871643214E+02 -.871677093E+02 -.871712651E+02 -.871749777E+02 -.871788359E+02 -.871828287E+02 -.871869450E+02 -.871911742E+02 -.871955054E+02 -.871999284E+02 -.872044333E+02 -.872090105E+02 -.872136511E+02 -.872183466E+02 -.872230887E+02 -.872278700E+02 -.872326836E+02 -.872375232E+02 -.872423832E+02 -.872472584E+02 -.872521442E+02 -.872570366E+02 -.872619323E+02 -.872668283E+02 -.872717223E+02 -.872766123E+02 -.872814968E+02 -.872863739E+02 -.872912407E+02 -.872960903E+02 -.873009053E+02 -.873056446E+02 -.873102169E+02 -.873144368E+02 -.873179587E+02 -.873201897E+02 -.873201897E+02
 -.873191293E+02 -.873191293E+02 -.873166673E+02 -.873127877E+02 -.873081583E+02 -.873031511E+02 -.872979556E+02 -.872926734E+02 -.872873413E+02 -.872819919E+02 -.872766366E+02 -.872712640E+02 -.872658812E+02 -.872604707E+02 -.872550434E+02 -.872496141E+02 -.872441859E+02 -.872387823E+02 -.872333978E+02 -.872280323E+02 -.872226880E+02 -.872173599E+02 -.872120614E+02 -.872068075E+02 -.872016073E+02 -.871964765E+02 -.871914249E+02 -.871864566E+02 -.871815832E+02 -.871768115E+02 -.871721525E+02 -.871676234E+02 -.871632383E+02 -.871590133E+02 -.871549633E+02 -.871511007E+02 -.871474376E+02 -.871439846E+02 -.871407534E+02 -.871377550E+02 -.871350000E+02 -.871325011E+02 -.871302688E+02 -.871283117E+02 -.871266392E+02 -.871252578E+02 -.871241720E+02 -.871233865E+02 -.871229045E+02 -.871227269E+02 -.871228546E+02 -.871232878E+02 -.871240243E+02 -.871250600E+02 -.871263912E+02 -.871280124E+02 -.871299162E+02 -.871320942E+02 -.871345374E+02 -.871372356E+02 -.871401780E+02 -.871433533E+02 -.871467492E+02 -.871503530E+02 -.871541521E+02 -.871581332E+02 -.871622830E+02 -.871665884E+02 -.871710361E+02 -.871756131E+02 -.871803063E+02 -.871851035E+02 -.871899925E+02 -.871949618E+02 -.872000004E+02 -.872050981E+02 -.872102449E+02 -.872154317E+02 -.872206503E+02 -.872258930E+02 -.872311530E+02 -.872364240E+02 -.872417006E+02 -.872469779E+02 -.872522519E+02 -.872575193E+02 -.872627773E+02 -.872680239E+02 -.872732574E+02 -.872784767E+02 -.872836804E+02 -.872888660E+02 -.872940270E+02 -.872991458E+02 -.873041793E+02 -.873090318E+02 -.873135076E+02 -.873172414E+02 -.873196061E+02 -.873196061E+02
 -.873184884E+02 -.873184884E+02 -.873159280E+02 -.873118683E+02 -.873069851E+02 -.873016723E+02 -.872961563E+02 -.872905476E+02 -.872848987E+02 -.872792192E+02 -.872734957E+02 -.872677349E+02 -.872619336E+02 -.872561168E+02 -.872502997E+02 -.872444826E+02 -.872386747E+02 -.872328576E+02 -.872270326E+02 -.872212015E+02 -.872153684E+02 -.872095547E+02 -.872037732E+02 -.871980323E+02 -.871923429E+02 -.871867093E+02 -.871811365E+02 -.871756397E+02 -.871702290E+02 -.871649228E+02 -.871597416E+02 -.871547000E+02 -.871498159E+02 -.871451027E+02 -.871405730E+02 -.871362415E+02 -.871321219E+02 -.871282310E+02 -.871245845E+02 -.871211974E+02 -.871180864E+02 -.871152636E+02 -.871127400E+02 -.871105278E+02 -.871086347E+02 -.871070684E+02 -.871058372E+02 -.871049464E+02 -.871043996E+02 -.871042002E+02 -.871043500E+02 -.871048471E+02 -.871056886E+02 -.871068712E+02 -.871083890E+02 -.871102341E+02 -.871123979E+02 -.871148705E+02 -.871176404E+02 -.871206957E+02 -.871240234E+02 -.871276093E+02 -.871314386E+02 -.871354963E+02 -.871397667E+02 -.871442339E+02 -.871488820E+02 -.871536951E+02 -.871586571E+02 -.871637526E+02 -.871689664E+02 -.871742839E+02 -.871796911E+02 -.871851746E+02 -.871907218E+02 -.871963205E+02 -.872019598E+02 -.872076296E+02 -.872133204E+02 -.872190238E+02 -.872247323E+02 -.872304392E+02 -.872361387E+02 -.872418259E+02 -.872474969E+02 -.872531484E+02 -.872587781E+02 -.872643841E+02 -.872699654E+02 -.872755214E+02 -.872810515E+02 -.872865539E+02 -.872920225E+02 -.872974396E+02 -.873027607E+02 -.873078860E+02 -.873126103E+02 -.873165494E+02 -.873190433E+02 -.873190433E+02
 -.873179945E+02 -.873179945E+02 -.873152671E+02 -.873109625E+02 -.873058005E+02 -.873002143E+02 -.872944233E+02 -.872885178E+02 -.872825304E+02 -.872764673E+02 -.872703524E+02 -.872642016E+02 -.872580389E+02 -.872518687E+02 -.872456799E+02 -.872394673E+02 -.872332137E+02 -.872269273E+02 -.872206144E+02 -.872142878E+02 -.872079659E+02 -.872016545E+02 -.871953577E+02 -.871890808E+02 -.871828283E+02 -.871766117E+02 -.871704515E+02 -.871643625E+02 -.871583676E+02 -.871524847E+02 -.871467269E+02 -.871411120E+02 -.871356525E+02 -.871303660E+02 -.871252725E+02 -.871203913E+02 -.871157447E+02 -.871113522E+02 -.871072316E+02 -.871034024E+02 -.870998784E+02 -.870966750E+02 -.870938085E+02 -.870912899E+02 -.870891328E+02 -.870873491E+02 -.870859470E+02 -.870849336E+02 -.870843150E+02 -.870840943E+02 -.870842708E+02 -.870848436E+02 -.870858104E+02 -.870871648E+02 -.870888997E+02 -.870910069E+02 -.870934751E+02 -.870962920E+02 -.870994446E+02 -.871029178E+02 -.871066947E+02 -.871107586E+02 -.871150914E+02 -.871196742E+02 -.871244880E+02 -.871295139E+02 -.871347324E+02 -.871401242E+02 -.871456706E+02 -.871513531E+02 -.871571538E+02 -.871630557E+02 -.871690422E+02 -.871750977E+02 -.871812073E+02 -.871873577E+02 -.871935363E+02 -.871997314E+02 -.872059328E+02 -.872121312E+02 -.872183183E+02 -.872244872E+02 -.872306318E+02 -.872367474E+02 -.872428301E+02 -.872488768E+02 -.872548857E+02 -.872608555E+02 -.872667861E+02 -.872726777E+02 -.872785304E+02 -.872843435E+02 -.872901115E+02 -.872958170E+02 -.873014147E+02 -.873068009E+02 -.873117617E+02 -.873158957E+02 -.873185120E+02 -.873185120E+02
 -.873174460E+02 -.873174460E+02 -.873146019E+02 -.873101197E+02 -.873047551E+02 -.872989198E+02 -.872928169E+02 -.872865579E+02 -.872801955E+02 -.872737784E+02 -.872673317E+02 -.872608629E+02 -.872543650E+02 -.872478167E+02 -.872412089E+02 -.872345362E+02 -.872278118E+02 -.872210461E+02 -.872142514E+02 -.872074328E+02 -.872005895E+02 -.871937215E+02 -.871868338E+02 -.871799402E+02 -.871730593E+02 -.871662148E+02 -.871594216E+02 -.871526994E+02 -.871460601E+02 -.871395175E+02 -.871330918E+02 -.871267999E+02 -.871206683E+02 -.871147215E+02 -.871089829E+02 -.871034783E+02 -.870982283E+02 -.870932541E+02 -.870885793E+02 -.870842224E+02 -.870802057E+02 -.870765510E+02 -.870732747E+02 -.870703967E+02 -.870679326E+02 -.870658941E+02 -.870642930E+02 -.870631380E+02 -.870624348E+02 -.870621857E+02 -.870623927E+02 -.870630549E+02 -.870641673E+02 -.870657245E+02 -.870677181E+02 -.870701358E+02 -.870729649E+02 -.870761910E+02 -.870797957E+02 -.870837601E+02 -.870880649E+02 -.870926883E+02 -.870976078E+02 -.871028014E+02 -.871082458E+02 -.871139173E+02 -.871197929E+02 -.871258495E+02 -.871320643E+02 -.871384154E+02 -.871448818E+02 -.871514429E+02 -.871580793E+02 -.871647731E+02 -.871715075E+02 -.871782667E+02 -.871850366E+02 -.871918044E+02 -.871985585E+02 -.872052888E+02 -.872119865E+02 -.872186445E+02 -.872252568E+02 -.872318184E+02 -.872383258E+02 -.872447766E+02 -.872511696E+02 -.872575046E+02 -.872637822E+02 -.872700037E+02 -.872761706E+02 -.872822831E+02 -.872883371E+02 -.872943157E+02 -.873001729E+02 -.873058023E+02 -.873109824E+02 -.873152964E+02 -.873180254E+02 -.873180254E+02
 -.873170112E+02 -.873170112E+02 -.873140781E+02 -.873094326E+02 -.873038186E+02 -.872976688E+02 -.872912386E+02 -.872846598E+02 -.872780136E+02 -.872713278E+02 -.872645944E+02 -.872578000E+02 -.872509191E+02 -.872439507E+02 -.872369033E+02 -.872297892E+02 -.872226171E+02 -.872153845E+02 -.872080822E+02 -.872007082E+02 -.871932652E+02 -.871857680E+02 -.871782398E+02 -.871706988E+02 -.871631636E+02 -.871556426E+02 -.871481493E+02 -.871406958E+02 -.871333021E+02 -.871259938E+02 -.871187951E+02 -.871117374E+02 -.871048455E+02 -.870981454E+02 -.870916651E+02 -.870854279E+02 -.870794617E+02 -.870737968E+02 -.870684582E+02 -.870634771E+02 -.870588808E+02 -.870546920E+02 -.870509373E+02 -.870476359E+02 -.870448057E+02 -.870424636E+02 -.870406228E+02 -.870392942E+02 -.870384849E+02 -.870382011E+02 -.870384446E+02 -.870392131E+02 -.870405030E+02 -.870423056E+02 -.870446085E+02 -.870473987E+02 -.870506597E+02 -.870543707E+02 -.870585110E+02 -.870630581E+02 -.870679857E+02 -.870732680E+02 -.870788785E+02 -.870847884E+02 -.870909693E+02 -.870973930E+02 -.871040310E+02 -.871108550E+02 -.871178384E+02 -.871249548E+02 -.871321788E+02 -.871394863E+02 -.871468551E+02 -.871542641E+02 -.871616937E+02 -.871691264E+02 -.871765462E+02 -.871839386E+02 -.871912911E+02 -.871985929E+02 -.872058349E+02 -.872130096E+02 -.872201110E+02 -.872271346E+02 -.872340776E+02 -.872409384E+02 -.872477168E+02 -.872544136E+02 -.872610307E+02 -.872675711E+02 -.872740376E+02 -.872804322E+02 -.872867519E+02 -.872929811E+02 -.872990740E+02 -.873049220E+02 -.873102976E+02 -.873147710E+02 -.873175994E+02 -.873175994E+02
 -.873166537E+02 -.873166537E+02 -.873136136E+02 -.873087586E+02 -.873028828E+02 -.872964785E+02 -.872898171E+02 -.872830357E+02 -.872761759E+02 -.872692265E+02 -.872621766E+02 -.872550120E+02 -.872477475E+02 -.872403970E+02 -.872329611E+02 -.872254334E+02 -.872177921E+02 -.872100270E+02 -.872021449E+02 -.871941582E+02 -.871860903E+02 -.871779598E+02 -.871697738E+02 -.871615423E+02 -.871532689E+02 -.871449676E+02 -.871366584E+02 -.871283672E+02 -.871201233E+02 -.871119538E+02 -.871038889E+02 -.870959538E+02 -.870881778E+02 -.870805923E+02 -.870732278E+02 -.870661206E+02 -.870593085E+02 -.870528248E+02 -.870467085E+02 -.870409927E+02 -.870357075E+02 -.870308864E+02 -.870265545E+02 -.870227393E+02 -.870194645E+02 -.870167512E+02 -.870146187E+02 -.870130794E+02 -.870121456E+02 -.870118228E+02 -.870121122E+02 -.870130127E+02 -.870145165E+02 -.870166127E+02 -.870192888E+02 -.870225264E+02 -.870263032E+02 -.870305968E+02 -.870353800E+02 -.870406219E+02 -.870462928E+02 -.870523600E+02 -.870587882E+02 -.870655434E+02 -.870725910E+02 -.870798952E+02 -.870874217E+02 -.870951372E+02 -.871030086E+02 -.871110041E+02 -.871190942E+02 -.871272508E+02 -.871354472E+02 -.871436593E+02 -.871518650E+02 -.871600441E+02 -.871681786E+02 -.871762527E+02 -.871842530E+02 -.871921681E+02 -.871999885E+02 -.872077066E+02 -.872153171E+02 -.872228163E+02 -.872302022E+02 -.872374743E+02 -.872446338E+02 -.872516832E+02 -.872586261E+02 -.872654671E+02 -.872722113E+02 -.872788623E+02 -.872854193E+02 -.872918683E+02 -.872981643E+02 -.873041978E+02 -.873097371E+02 -.873143426E+02 -.873172528E+02 -.873172528E+02
 -.873163187E+02 -.873163187E+02 -.873131551E+02 -.873081306E+02 -.873021030E+02 -.872955727E+02 -.872887837E+02 -.872818287E+02 -.872747234E+02 -.872674822E+02 -.872601183E+02 -.872526529E+02 -.872450870E+02 -.872373977E+02 -.872295612E+02 -.872215534E+02 -.872133781E+02 -.872050526E+02 -.871965932E+02 -.871880156E+02 -.871793225E+02 -.871705114E+02 -.871615882E+02 -.871525590E+02 -.871434436E+02 -.871342674E+02 -.871250564E+02 -.871158388E+02 -.871066403E+02 -.870974888E+02 -.870884123E+02 -.870794452E+02 -.870706249E+02 -.870619916E+02 -.870535895E+02 -.870454636E+02 -.870376549E+02 -.870302088E+02 -.870231651E+02 -.870165636E+02 -.870104469E+02 -.870048511E+02 -.869998163E+02 -.869953758E+02 -.869915617E+02 -.869884020E+02 -.869859166E+02 -.869841257E+02 -.869830403E+02 -.869826680E+02 -.869830125E+02 -.869840695E+02 -.869858315E+02 -.869882867E+02 -.869914161E+02 -.869951964E+02 -.869996024E+02 -.870046018E+02 -.870101596E+02 -.870162407E+02 -.870228045E+02 -.870298088E+02 -.870372127E+02 -.870449727E+02 -.870530444E+02 -.870613858E+02 -.870699549E+02 -.870787099E+02 -.870876115E+02 -.870966224E+02 -.871057070E+02 -.871148318E+02 -.871239664E+02 -.871330830E+02 -.871421559E+02 -.871511625E+02 -.871600833E+02 -.871689011E+02 -.871776015E+02 -.871861725E+02 -.871946049E+02 -.872028918E+02 -.872110285E+02 -.872190124E+02 -.872268429E+02 -.872345213E+02 -.872420507E+02 -.872494356E+02 -.872566818E+02 -.872637964E+02 -.872707866E+02 -.872776589E+02 -.872844148E+02 -.872910425E+02 -.872974987E+02 -.873036744E+02 -.873093363E+02 -.873140388E+02 -.873170082E+02 -.873170082E+02
 -.873160669E+02 -.873160669E+02 -.873128305E+02 -.873077640E+02 -.873017085E+02 -.872951044E+02 -.872881700E+02 -.872810050E+02 -.872736791E+02 -.872662328E+02 -.872586720E+02 -.872509740E+02 -.872430981E+02 -.872350191E+02 -.872267292E+02 -.872182435E+02 -.872095773E+02 -.872007379E+02 -.871917218E+02 -.871825205E+02 -.871731292E+02 -.871635535E+02 -.871538056E+02 -.871439069E+02 -.871338814E+02 -.871237502E+02 -.871135373E+02 -.871032647E+02 -.870929599E+02 -.870826572E+02 -.870723965E+02 -.870622240E+02 -.870521879E+02 -.870423365E+02 -.870327207E+02 -.870233874E+02 -.870143891E+02 -.870057768E+02 -.869976037E+02 -.869899256E+02 -.869827936E+02 -.869762610E+02 -.869703727E+02 -.869651739E+02 -.869607033E+02 -.869569923E+02 -.869540733E+02 -.869519668E+02 -.869506909E+02 -.869502569E+02 -.869506670E+02 -.869519182E+02 -.869540013E+02 -.869568980E+02 -.869605845E+02 -.869650331E+02 -.869702070E+02 -.869760667E+02 -.869825700E+02 -.869896676E+02 -.869973097E+02 -.870054456E+02 -.870140203E+02 -.870229800E+02 -.870322720E+02 -.870418427E+02 -.870516397E+02 -.870616136E+02 -.870717171E+02 -.870819045E+02 -.870921338E+02 -.871023666E+02 -.871125671E+02 -.871227028E+02 -.871327454E+02 -.871426701E+02 -.871524551E+02 -.871620820E+02 -.871715361E+02 -.871808056E+02 -.871898818E+02 -.871987587E+02 -.872074332E+02 -.872159043E+02 -.872241736E+02 -.872322448E+02 -.872401234E+02 -.872478166E+02 -.872553331E+02 -.872626828E+02 -.872698762E+02 -.872769228E+02 -.872838270E+02 -.872905800E+02 -.872971413E+02 -.873034043E+02 -.873091365E+02 -.873138916E+02 -.873168918E+02 -.873168918E+02
 -.873160010E+02 -.873160010E+02 -.873128216E+02 -.873077922E+02 -.873016941E+02 -.872949854E+02 -.872879263E+02 -.872806676E+02 -.872732692E+02 -.872657175E+02 -.872579777E+02 -.872500103E+02 -.872418034E+02 -.872333637E+02 -.872247009E+02 -.872158185E+02 -.872067070E+02 -.871973474E+02 -.871877276E+02 -.871778423E+02 -.871676984E+02 -.871573119E+02 -.871466984E+02 -.871358745E+02 -.871248522E+02 -.871136481E+02 -.871022827E+02 -.870907879E+02 -.870792051E+02 -.870675794E+02 -.870559616E+02 -.870444007E+02 -.870329464E+02 -.870216546E+02 -.870105808E+02 -.869997891E+02 -.869893467E+02 -.869793211E+02 -.869697830E+02 -.869607988E+02 -.869524352E+02 -.869447532E+02 -.869378148E+02 -.869316749E+02 -.869263832E+02 -.869219884E+02 -.869185259E+02 -.869160285E+02 -.869145185E+02 -.869140081E+02 -.869145026E+02 -.869159975E+02 -.869184786E+02 -.869219229E+02 -.869263014E+02 -.869315736E+02 -.869376951E+02 -.869446156E+02 -.869522762E+02 -.869606176E+02 -.869695761E+02 -.869790837E+02 -.869890739E+02 -.869994795E+02 -.870102322E+02 -.870212664E+02 -.870325190E+02 -.870439289E+02 -.870554381E+02 -.870669932E+02 -.870785449E+02 -.870900470E+02 -.871014587E+02 -.871127439E+02 -.871238705E+02 -.871348111E+02 -.871455427E+02 -.871560466E+02 -.871663078E+02 -.871763155E+02 -.871860624E+02 -.871955442E+02 -.872047600E+02 -.872137117E+02 -.872224037E+02 -.872308428E+02 -.872390377E+02 -.872469991E+02 -.872547395E+02 -.872622724E+02 -.872696120E+02 -.872767713E+02 -.872837587E+02 -.872905692E+02 -.872971665E+02 -.873034477E+02 -.873091852E+02 -.873139377E+02 -.873169333E+02 -.873169333E+02
 -.873162431E+02 -.873162431E+02 -.873130951E+02 -.873080550E+02 -.873019407E+02 -.872952536E+02 -.872882574E+02 -.872810507E+02 -.872736297E+02 -.872659711E+02 -.872580529E+02 -.872498756E+02 -.872414470E+02 -.872327629E+02 -.872238117E+02 -.872145661E+02 -.872049976E+02 -.871950930E+02 -.871848480E+02 -.871742714E+02 -.871633744E+02 -.871521581E+02 -.871406253E+02 -.871287770E+02 -.871166261E+02 -.871041982E+02 -.870915299E+02 -.870786642E+02 -.870656435E+02 -.870525142E+02 -.870393223E+02 -.870261210E+02 -.870129744E+02 -.869999504E+02 -.869871266E+02 -.869745840E+02 -.869624027E+02 -.869506680E+02 -.869394631E+02 -.869288727E+02 -.869189803E+02 -.869098698E+02 -.869016195E+02 -.868943031E+02 -.868879902E+02 -.868827382E+02 -.868785993E+02 -.868756132E+02 -.868738084E+02 -.868732030E+02 -.868738032E+02 -.868756022E+02 -.868785814E+02 -.868827127E+02 -.868879540E+02 -.868942555E+02 -.869015586E+02 -.869097943E+02 -.869188902E+02 -.869287670E+02 -.869393410E+02 -.869505285E+02 -.869622430E+02 -.869743984E+02 -.869869108E+02 -.869996984E+02 -.870126827E+02 -.870257892E+02 -.870389491E+02 -.870520982E+02 -.870651774E+02 -.870781347E+02 -.870909234E+02 -.871035024E+02 -.871158372E+02 -.871278986E+02 -.871396626E+02 -.871511107E+02 -.871622293E+02 -.871730093E+02 -.871834455E+02 -.871935369E+02 -.872032861E+02 -.872126985E+02 -.872217825E+02 -.872305492E+02 -.872390117E+02 -.872471851E+02 -.872550864E+02 -.872627336E+02 -.872701451E+02 -.872773388E+02 -.872843275E+02 -.872911110E+02 -.872976583E+02 -.873038729E+02 -.873095360E+02 -.873142186E+02 -.873171667E+02 -.873171667E+02
 -.873166395E+02 -.873166395E+02 -.873135252E+02 -.873085890E+02 -.873026583E+02 -.872961767E+02 -.872893436E+02 -.872822148E+02 -.872748016E+02 -.872671090E+02 -.872591442E+02 -.872509098E+02 -.872423869E+02 -.872335432E+02 -.872243362E+02 -.872147346E+02 -.872047264E+02 -.871943113E+02 -.871834914E+02 -.871722584E+02 -.871605938E+02 -.871484857E+02 -.871359315E+02 -.871229475E+02 -.871095618E+02 -.870958052E+02 -.870817104E+02 -.870673090E+02 -.870526399E+02 -.870377503E+02 -.870226998E+02 -.870075596E+02 -.869924075E+02 -.869773286E+02 -.869624134E+02 -.869477546E+02 -.869334539E+02 -.869196150E+02 -.869063462E+02 -.868937585E+02 -.868819622E+02 -.868710662E+02 -.868611733E+02 -.868523817E+02 -.868447797E+02 -.868384465E+02 -.868334484E+02 -.868298394E+02 -.868276582E+02 -.868269295E+02 -.868276612E+02 -.868298442E+02 -.868334564E+02 -.868384563E+02 -.868447905E+02 -.868523923E+02 -.868611812E+02 -.868710691E+02 -.868819585E+02 -.868937452E+02 -.869063225E+02 -.869195798E+02 -.869334071E+02 -.869476954E+02 -.869623383E+02 -.869772341E+02 -.869922863E+02 -.870074045E+02 -.870225056E+02 -.870375133E+02 -.870523598E+02 -.870669848E+02 -.870813354E+02 -.870953677E+02 -.871090441E+02 -.871223344E+02 -.871352155E+02 -.871476706E+02 -.871596883E+02 -.871712629E+02 -.871823936E+02 -.871930839E+02 -.872033410E+02 -.872131759E+02 -.872226023E+02 -.872316367E+02 -.872402981E+02 -.872486070E+02 -.872565857E+02 -.872642578E+02 -.872716473E+02 -.872787770E+02 -.872856654E+02 -.872923181E+02 -.872987107E+02 -.873047560E+02 -.873102486E+02 -.873147804E+02 -.873176295E+02 -.873176295E+02
 -.873172298E+02 -.873172298E+02 -.873142969E+02 -.873096614E+02 -.873040505E+02 -.872978465E+02 -.872912209E+02 -.872842511E+02 -.872769831E+02 -.872694345E+02 -.872616014E+02 -.872534447E+02 -.872449098E+02 -.872359491E+02 -.872265362E+02 -.872166627E+02 -.872063228E+02 -.871954942E+02 -.871841431E+02 -.871722359E+02 -.871597543E+02 -.871466998E+02 -.871330852E+02 -.871189268E+02 -.871042372E+02 -.870890318E+02 -.870733314E+02 -.870571701E+02 -.870405968E+02 -.870236710E+02 -.870064641E+02 -.869890556E+02 -.869715318E+02 -.869539913E+02 -.869365399E+02 -.869192960E+02 -.869023866E+02 -.868859461E+02 -.868701155E+02 -.868550370E+02 -.868408556E+02 -.868277103E+02 -.868157385E+02 -.868050690E+02 -.867958197E+02 -.867880978E+02 -.867819937E+02 -.867775801E+02 -.867749126E+02 -.867740235E+02 -.867749232E+02 -.867776024E+02 -.867820265E+02 -.867881422E+02 -.867958767E+02 -.868051372E+02 -.868158181E+02 -.868277994E+02 -.868409510E+02 -.868551362E+02 -.868702136E+02 -.868860403E+02 -.869024738E+02 -.869193751E+02 -.869366108E+02 -.869540532E+02 -.869715836E+02 -.869890928E+02 -.870064803E+02 -.870236574E+02 -.870405454E+02 -.870570761E+02 -.870731927E+02 -.870888469E+02 -.871040010E+02 -.871186263E+02 -.871327019E+02 -.871462143E+02 -.871591575E+02 -.871715314E+02 -.871833412E+02 -.871945971E+02 -.872053134E+02 -.872155080E+02 -.872252021E+02 -.872344193E+02 -.872431854E+02 -.872515280E+02 -.872594761E+02 -.872670598E+02 -.872743093E+02 -.872812538E+02 -.872879179E+02 -.872943140E+02 -.873004263E+02 -.873061797E+02 -.873113878E+02 -.873156730E+02 -.873183621E+02 -.873183621E+02
 -.873182369E+02 -.873182369E+02 -.873155839E+02 -.873113313E+02 -.873061041E+02 -.873002513E+02 -.872939634E+02 -.872873501E+02 -.872804490E+02 -.872732448E+02 -.872656788E+02 -.872576858E+02 -.872492257E+02 -.872402782E+02 -.872308290E+02 -.872208493E+02 -.872102870E+02 -.871990905E+02 -.871872213E+02 -.871746599E+02 -.871614035E+02 -.871474463E+02 -.871327811E+02 -.871173986E+02 -.871012971E+02 -.870844876E+02 -.870669962E+02 -.870488638E+02 -.870301397E+02 -.870108862E+02 -.869911758E+02 -.869710918E+02 -.869507367E+02 -.869302261E+02 -.869096929E+02 -.868892859E+02 -.868691646E+02 -.868495000E+02 -.868304700E+02 -.868122597E+02 -.867950536E+02 -.867790393E+02 -.867643991E+02 -.867513063E+02 -.867399249E+02 -.867303994E+02 -.867228553E+02 -.867173952E+02 -.867140933E+02 -.867129947E+02 -.867141163E+02 -.867174413E+02 -.867229240E+02 -.867304902E+02 -.867400372E+02 -.867514399E+02 -.867645529E+02 -.867792131E+02 -.867952462E+02 -.868124695E+02 -.868306956E+02 -.868497365E+02 -.868694082E+02 -.868895320E+02 -.869099378E+02 -.869304675E+02 -.869509751E+02 -.869713271E+02 -.869914065E+02 -.870111095E+02 -.870303472E+02 -.870490456E+02 -.870671432E+02 -.870845924E+02 -.871013571E+02 -.871174121E+02 -.871327423E+02 -.871473415E+02 -.871612116E+02 -.871743608E+02 -.871868040E+02 -.871985608E+02 -.872096548E+02 -.872201139E+02 -.872299685E+02 -.872392511E+02 -.872479965E+02 -.872562407E+02 -.872640207E+02 -.872713742E+02 -.872783387E+02 -.872849504E+02 -.872912410E+02 -.872972310E+02 -.873029146E+02 -.873082321E+02 -.873130222E+02 -.873169492E+02 -.873194075E+02 -.873194075E+02
 -.873197133E+02 -.873197133E+02 -.873173694E+02 -.873135490E+02 -.873088123E+02 -.873035009E+02 -.872978087E+02 -.872918054E+02 -.872854710E+02 -.872787438E+02 -.872715639E+02 -.872639005E+02 -.872557322E+02 -.872470262E+02 -.872377233E+02 -.872277520E+02 -.872170523E+02 -.872055839E+02 -.871933210E+02 -.871802413E+02 -.871663130E+02 -.871515026E+02 -.871357788E+02 -.871191218E+02 -.871015280E+02 -.870830059E+02 -.870635768E+02 -.870432699E+02 -.870221266E+02 -.870002028E+02 -.869775724E+02 -.869543330E+02 -.869306030E+02 -.869065225E+02 -.868822534E+02 -.868579735E+02 -.868338802E+02 -.868101866E+02 -.867871212E+02 -.867649231E+02 -.867438401E+02 -.867241233E+02 -.867060196E+02 -.866897695E+02 -.866755958E+02 -.866637017E+02 -.866542626E+02 -.866474207E+02 -.866432805E+02 -.866419064E+02 -.866433193E+02 -.866474964E+02 -.866543742E+02 -.866638466E+02 -.866757717E+02 -.866899754E+02 -.867062549E+02 -.867243871E+02 -.867441333E+02 -.867652454E+02 -.867874724E+02 -.868105663E+02 -.868342854E+02 -.868584002E+02 -.868826963E+02 -.869069760E+02 -.869310605E+02 -.869547922E+02 -.869780330E+02 -.870006656E+02 -.870225930E+02 -.870437359E+02 -.870640342E+02 -.870834429E+02 -.871019326E+02 -.871194867E+02 -.871361004E+02 -.871517794E+02 -.871665375E+02 -.871803967E+02 -.871933844E+02 -.872055335E+02 -.872168809E+02 -.872274666E+02 -.872373328E+02 -.872465238E+02 -.872550849E+02 -.872630622E+02 -.872705021E+02 -.872774510E+02 -.872839546E+02 -.872900569E+02 -.872957976E+02 -.873012059E+02 -.873062880E+02 -.873110032E+02 -.873152217E+02 -.873186626E+02 -.873208092E+02 -.873208092E+02
 -.873216367E+02 -.873216367E+02 -.873196219E+02 -.873163541E+02 -.873123289E+02 -.873078335E+02 -.873029844E+02 -.872977760E+02 -.872921599E+02 -.872860892E+02 -.872795393E+02 -.872724821E+02 -.872648588E+02 -.872565866E+02 -.872475838E+02 -.872377861E+02 -.872271496E+02 -.872156329E+02 -.872031868E+02 -.871897528E+02 -.871752696E+02 -.871596833E+02 -.871429531E+02 -.871250526E+02 -.871059631E+02 -.870856736E+02 -.870641802E+02 -.870414914E+02 -.870176375E+02 -.869926720E+02 -.869666747E+02 -.869397524E+02 -.869120348E+02 -.868836803E+02 -.868548731E+02 -.868258270E+02 -.867967845E+02 -.867680161E+02 -.867398171E+02 -.867125024E+02 -.866864047E+02 -.866618631E+02 -.866392183E+02 -.866188020E+02 -.866009266E+02 -.865858769E+02 -.865739017E+02 -.865652023E+02 -.865599298E+02 -.865581774E+02 -.865599757E+02 -.865652952E+02 -.865740426E+02 -.865860670E+02 -.866011655E+02 -.866190883E+02 -.866395496E+02 -.866622365E+02 -.866868178E+02 -.867129543E+02 -.867403069E+02 -.867685450E+02 -.867973524E+02 -.868264332E+02 -.868555161E+02 -.868843561E+02 -.869127381E+02 -.869404754E+02 -.869674113E+02 -.869934176E+02 -.870183916E+02 -.870422568E+02 -.870649585E+02 -.870864628E+02 -.871067531E+02 -.871258287E+02 -.871437023E+02 -.871603971E+02 -.871759464E+02 -.871903899E+02 -.872037738E+02 -.872161487E+02 -.872275681E+02 -.872380879E+02 -.872477657E+02 -.872566592E+02 -.872648266E+02 -.872723259E+02 -.872792141E+02 -.872855472E+02 -.872913801E+02 -.872967650E+02 -.873017501E+02 -.873063743E+02 -.873106575E+02 -.873145811E+02 -.873180547E+02 -.873208653E+02 -.873226092E+02 -.873226092E+02
 -.873238713E+02 -.873238713E+02 -.873223218E+02 -.873198518E+02 -.873168225E+02 -.873133933E+02 -.873095834E+02 -.873053642E+02 -.873007096E+02 -.872956010E+02 -.872899968E+02 -.872838137E+02 -.872769552E+02 -.872693361E+02 -.872608907E+02 -.872515657E+02 -.872412984E+02 -.872300134E+02 -.872176255E+02 -.872040462E+02 -.871892000E+02 -.871730212E+02 -.871554525E+02 -.871364369E+02 -.871159181E+02 -.870938481E+02 -.870701947E+02 -.870449511E+02 -.870181337E+02 -.869897841E+02 -.869599719E+02 -.869287936E+02 -.868963819E+02 -.868629067E+02 -.868285777E+02 -.867936492E+02 -.867584185E+02 -.867232280E+02 -.866884590E+02 -.866545309E+02 -.866218884E+02 -.865909943E+02 -.865623187E+02 -.865363234E+02 -.865134526E+02 -.864941169E+02 -.864786767E+02 -.864674311E+02 -.864606039E+02 -.864583317E+02 -.864606626E+02 -.864675492E+02 -.864788535E+02 -.864943535E+02 -.865137505E+02 -.865366831E+02 -.865627409E+02 -.865914784E+02 -.866224305E+02 -.866551272E+02 -.866891059E+02 -.867239226E+02 -.867591615E+02 -.867944418E+02 -.868294215E+02 -.868638017E+02 -.868973267E+02 -.869297833E+02 -.869610000E+02 -.869908434E+02 -.870192162E+02 -.870460524E+02 -.870713148E+02 -.870949900E+02 -.871170860E+02 -.871376281E+02 -.871566551E+02 -.871742184E+02 -.871903768E+02 -.872051965E+02 -.872187481E+02 -.872311051E+02 -.872423429E+02 -.872525369E+02 -.872617628E+02 -.872700948E+02 -.872776061E+02 -.872843676E+02 -.872904482E+02 -.872959145E+02 -.873008305E+02 -.873052574E+02 -.873092517E+02 -.873128627E+02 -.873161253E+02 -.873190466E+02 -.873215831E+02 -.873236046E+02 -.873248457E+02 -.873248457E+02
 -.873266453E+02 -.873266453E+02 -.873257383E+02 -.873242947E+02 -.873224707E+02 -.873202873E+02 -.873177261E+02 -.873147778E+02 -.873114207E+02 -.873075951E+02 -.873032037E+02 -.872981457E+02 -.872923367E+02 -.872857082E+02 -.872781933E+02 -.872697119E+02 -.872601645E+02 -.872494404E+02 -.872374296E+02 -.872240350E+02 -.872091637E+02 -.871927190E+02 -.871745958E+02 -.871546863E+02 -.871328941E+02 -.871091386E+02 -.870833584E+02 -.870555110E+02 -.870255744E+02 -.869935542E+02 -.869594870E+02 -.869234480E+02 -.868855573E+02 -.868459851E+02 -.868049628E+02 -.867627854E+02 -.867198158E+02 -.866764808E+02 -.866332703E+02 -.865907297E+02 -.865494535E+02 -.865100760E+02 -.864732548E+02 -.864396548E+02 -.864099232E+02 -.863846652E+02 -.863644184E+02 -.863496296E+02 -.863406331E+02 -.863376363E+02 -.863407095E+02 -.863497812E+02 -.863646439E+02 -.863849625E+02 -.864102904E+02 -.864400916E+02 -.864737623E+02 -.865106566E+02 -.865501104E+02 -.865914639E+02 -.866340798E+02 -.866773605E+02 -.867207595E+02 -.867637886E+02 -.868060240E+02 -.868471074E+02 -.868867444E+02 -.869247028E+02 -.869608073E+02 -.869949344E+02 -.870270067E+02 -.870569869E+02 -.870848712E+02 -.871106844E+02 -.871344739E+02 -.871563050E+02 -.871762574E+02 -.871944199E+02 -.872108891E+02 -.872257653E+02 -.872391512E+02 -.872511494E+02 -.872618615E+02 -.872713874E+02 -.872798234E+02 -.872872629E+02 -.872937951E+02 -.872995055E+02 -.873044752E+02 -.873087816E+02 -.873124980E+02 -.873156938E+02 -.873184339E+02 -.873207778E+02 -.873227763E+02 -.873244658E+02 -.873258571E+02 -.873269181E+02 -.873275487E+02 -.873275487E+02
 -.873298013E+02 -.873298013E+02 -.873297081E+02 -.873294964E+02 -.873290852E+02 -.873284069E+02 -.873274313E+02 -.873261157E+02 -.873243832E+02 -.873221318E+02 -.873192593E+02 -.873156817E+02 -.873113282E+02 -.873061248E+02 -.872999782E+02 -.872927669E+02 -.872843611E+02 -.872746384E+02 -.872634823E+02 -.872507702E+02 -.872363616E+02 -.872201029E+02 -.872018389E+02 -.871814223E+02 -.871587130E+02 -.871335788E+02 -.871058995E+02 -.870755690E+02 -.870425026E+02 -.870066425E+02 -.869679630E+02 -.869264883E+02 -.868823028E+02 -.868355649E+02 -.867865136E+02 -.867354734E+02 -.866828585E+02 -.866291788E+02 -.865750463E+02 -.865211720E+02 -.864683626E+02 -.864175024E+02 -.863695305E+02 -.863254120E+02 -.862861017E+02 -.862525047E+02 -.862254387E+02 -.862055904E+02 -.861934807E+02 -.861894363E+02 -.861935675E+02 -.862057642E+02 -.862257013E+02 -.862528568E+02 -.862865429E+02 -.863259415E+02 -.863701454E+02 -.864182002E+02 -.864691429E+02 -.865220366E+02 -.865759991E+02 -.866302245E+02 -.866839973E+02 -.867367016E+02 -.867878232E+02 -.868369479E+02 -.868837565E+02 -.869280165E+02 -.869695730E+02 -.870083392E+02 -.870442853E+02 -.870774293E+02 -.871078273E+02 -.871355658E+02 -.871607537E+02 -.871835165E+02 -.872039897E+02 -.872223162E+02 -.872386409E+02 -.872531088E+02 -.872658624E+02 -.872770400E+02 -.872867747E+02 -.872951934E+02 -.873024164E+02 -.873085573E+02 -.873137225E+02 -.873180121E+02 -.873215193E+02 -.873243316E+02 -.873265306E+02 -.873281928E+02 -.873293906E+02 -.873301929E+02 -.873306670E+02 -.873308811E+02 -.873309080E+02 -.873308287E+02 -.873307366E+02 -.873307366E+02
 -.873336973E+02 -.873336973E+02 -.873345021E+02 -.873356613E+02 -.873368898E+02 -.873380282E+02 -.873389622E+02 -.873395771E+02 -.873397567E+02 -.873393944E+02 -.873384089E+02 -.873367348E+02 -.873342963E+02 -.873309869E+02 -.873266730E+02 -.873212199E+02 -.873145001E+02 -.873063801E+02 -.872967085E+02 -.872853077E+02 -.872719877E+02 -.872565519E+02 -.872388000E+02 -.872185276E+02 -.871955270E+02 -.871695923E+02 -.871405182E+02 -.871081032E+02 -.870721573E+02 -.870325155E+02 -.869890608E+02 -.869417361E+02 -.868905555E+02 -.868356144E+02 -.867771019E+02 -.867153217E+02 -.866507128E+02 -.865838705E+02 -.865155531E+02 -.864466863E+02 -.863783547E+02 -.863117841E+02 -.862483165E+02 -.861893685E+02 -.861363786E+02 -.860907444E+02 -.860537488E+02 -.860264864E+02 -.860097973E+02 -.860042083E+02 -.860098994E+02 -.860266906E+02 -.860540537E+02 -.860911503E+02 -.861368860E+02 -.861899783E+02 -.862490299E+02 -.863126011E+02 -.863792736E+02 -.864477047E+02 -.865166688E+02 -.865850842E+02 -.866520290E+02 -.867167462E+02 -.867786390E+02 -.868372614E+02 -.868923034E+02 -.869435745E+02 -.869909857E+02 -.870345321E+02 -.870742764E+02 -.871103335E+02 -.871428575E+02 -.871720300E+02 -.871980506E+02 -.872211290E+02 -.872414783E+02 -.872593109E+02 -.872748339E+02 -.872882469E+02 -.872997402E+02 -.873094930E+02 -.873176736E+02 -.873244386E+02 -.873299329E+02 -.873342904E+02 -.873376346E+02 -.873400785E+02 -.873417263E+02 -.873426733E+02 -.873430075E+02 -.873428107E+02 -.873421603E+02 -.873411332E+02 -.873398129E+02 -.873383016E+02 -.873367405E+02 -.873353391E+02 -.873344106E+02 -.873344106E+02
 -.873381964E+02 -.873381964E+02 -.873399571E+02 -.873426531E+02 -.873457816E+02 -.873490232E+02 -.873521469E+02 -.873549787E+02 -.873573909E+02 -.873593016E+02 -.873606503E+02 -.873613596E+02 -.873613186E+02 -.873603995E+02 -.873584721E+02 -.873554081E+02 -.873510651E+02 -.873452748E+02 -.873378421E+02 -.873285527E+02 -.873171771E+02 -.873034710E+02 -.872871769E+02 -.872680216E+02 -.872457154E+02 -.872199462E+02 -.871903808E+02 -.871566803E+02 -.871185183E+02 -.870755969E+02 -.870276560E+02 -.869744797E+02 -.869159139E+02 -.868518943E+02 -.867824826E+02 -.867079017E+02 -.866285689E+02 -.865451233E+02 -.864584494E+02 -.863696984E+02 -.862802957E+02 -.861919360E+02 -.861065530E+02 -.860262639E+02 -.859532863E+02 -.858898312E+02 -.858379744E+02 -.857995216E+02 -.857758768E+02 -.857679312E+02 -.857759915E+02 -.857997518E+02 -.858383201E+02 -.858902929E+02 -.859538641E+02 -.860269575E+02 -.861073629E+02 -.861928631E+02 -.862813413E+02 -.863708636E+02 -.864597343E+02 -.865465253E+02 -.866300860E+02 -.867095336E+02 -.867842338E+02 -.868537730E+02 -.869179256E+02 -.869766230E+02 -.870299212E+02 -.870779728E+02 -.871210009E+02 -.871592784E+02 -.871931091E+02 -.872228137E+02 -.872487187E+02 -.872711463E+02 -.872904100E+02 -.873068085E+02 -.873206237E+02 -.873321184E+02 -.873415361E+02 -.873491002E+02 -.873550152E+02 -.873594667E+02 -.873626232E+02 -.873646368E+02 -.873656445E+02 -.873657699E+02 -.873651241E+02 -.873638072E+02 -.873619100E+02 -.873595158E+02 -.873567042E+02 -.873535577E+02 -.873501744E+02 -.873466914E+02 -.873433245E+02 -.873404243E+02 -.873385500E+02 -.873385500E+02
 -.873429699E+02 -.873429699E+02 -.873458437E+02 -.873503388E+02 -.873556529E+02 -.873612654E+02 -.873668431E+02 -.873721875E+02 -.873771922E+02 -.873817918E+02 -.873859120E+02 -.873894533E+02 -.873923008E+02 -.873943352E+02 -.873954382E+02 -.873954756E+02 -.873942810E+02 -.873916577E+02 -.873873825E+02 -.873812139E+02 -.873728880E+02 -.873621164E+02 -.873485810E+02 -.873319236E+02 -.873117397E+02 -.872875806E+02 -.872589700E+02 -.872254187E+02 -.871864267E+02 -.871414865E+02 -.870900861E+02 -.870317346E+02 -.869659985E+02 -.868925439E+02 -.868111804E+02 -.867219065E+02 -.866249656E+02 -.865209039E+02 -.864106388E+02 -.862955144E+02 -.861773462E+02 -.860584403E+02 -.859415748E+02 -.858299364E+02 -.857270047E+02 -.856363734E+02 -.855615236E+02 -.855055619E+02 -.854709497E+02 -.854592728E+02 -.854710789E+02 -.855058198E+02 -.855619110E+02 -.856368900E+02 -.857276514E+02 -.858307142E+02 -.859424839E+02 -.860594816E+02 -.861785198E+02 -.862968210E+02 -.864120803E+02 -.865224821E+02 -.866266809E+02 -.867237585E+02 -.868131670E+02 -.868946663E+02 -.869682625E+02 -.870341496E+02 -.870926585E+02 -.871442140E+02 -.871892985E+02 -.872284242E+02 -.872621112E+02 -.872908716E+02 -.873151975E+02 -.873355544E+02 -.873523755E+02 -.873660602E+02 -.873769729E+02 -.873854435E+02 -.873917690E+02 -.873962152E+02 -.873990193E+02 -.874003914E+02 -.874005179E+02 -.873995634E+02 -.873976730E+02 -.873949743E+02 -.873915800E+02 -.873875893E+02 -.873830905E+02 -.873781639E+02 -.873728867E+02 -.873673431E+02 -.873616433E+02 -.873559599E+02 -.873505865E+02 -.873460266E+02 -.873431072E+02 -.873431072E+02
 -.873481537E+02 -.873481537E+02 -.873522555E+02 -.873587175E+02 -.873663916E+02 -.873745629E+02 -.873828288E+02 -.873909856E+02 -.873989322E+02 -.874065932E+02 -.874138814E+02 -.874206973E+02 -.874269455E+02 -.874325322E+02 -.874373455E+02 -.874412371E+02 -.874440273E+02 -.874455123E+02 -.874454651E+02 -.874436302E+02 -.874397197E+02 -.874334048E+02 -.874242978E+02 -.874119434E+02 -.873958219E+02 -.873753612E+02 -.873499421E+02 -.873188861E+02 -.872814454E+02 -.872368042E+02 -.871841002E+02 -.871224575E+02 -.870510188E+02 -.869689866E+02 -.868756752E+02 -.867705870E+02 -.866535068E+02 -.865246156E+02 -.863846151E+02 -.862348563E+02 -.860774636E+02 -.859154310E+02 -.857526702E+02 -.855939777E+02 -.854448916E+02 -.853114177E+02 -.851996194E+02 -.851150951E+02 -.850624054E+02 -.850445426E+02 -.850625496E+02 -.851153832E+02 -.852000512E+02 -.853119927E+02 -.854456093E+02 -.855948383E+02 -.857536746E+02 -.859165805E+02 -.860787602E+02 -.862363017E+02 -.863862106E+02 -.865263632E+02 -.866554083E+02 -.867726448E+02 -.868778910E+02 -.869713602E+02 -.870535504E+02 -.871251500E+02 -.871869625E+02 -.872398468E+02 -.872846737E+02 -.873222942E+02 -.873535182E+02 -.873791012E+02 -.873997370E+02 -.874160547E+02 -.874286194E+02 -.874379341E+02 -.874444437E+02 -.874485391E+02 -.874505627E+02 -.874508127E+02 -.874495478E+02 -.874469923E+02 -.874433395E+02 -.874387562E+02 -.874333854E+02 -.874273503E+02 -.874207565E+02 -.874136945E+02 -.874062433E+02 -.873984735E+02 -.873904545E+02 -.873822672E+02 -.873740309E+02 -.873659514E+02 -.873584031E+02 -.873520498E+02 -.873480033E+02 -.873480033E+02
 -.873537492E+02 -.873537492E+02 -.873591432E+02 -.873676476E+02 -.873777757E+02 -.873886491E+02 -.873998044E+02 -.874110209E+02 -.874221830E+02 -.874332003E+02 -.874439919E+02 -.874544924E+02 -.874646394E+02 -.874743542E+02 -.874835261E+02 -.874920160E+02 -.874996616E+02 -.875062740E+02 -.875116392E+02 -.875155106E+02 -.875175933E+02 -.875175225E+02 -.875148528E+02 -.875090626E+02 -.874995594E+02 -.874856722E+02 -.874666236E+02 -.874415062E+02 -.874092774E+02 -.873687654E+02 -.873186811E+02 -.872576255E+02 -.871841080E+02 -.870965847E+02 -.869935270E+02 -.868735197E+02 -.867353944E+02 -.865784077E+02 -.864024596E+02 -.862083578E+02 -.859981067E+02 -.857751955E+02 -.855448379E+02 -.853140985E+02 -.850918180E+02 -.848882590E+02 -.847144007E+02 -.845808866E+02 -.844967317E+02 -.844680149E+02 -.844968872E+02 -.845811980E+02 -.847148682E+02 -.848888834E+02 -.850925996E+02 -.853150375E+02 -.855459348E+02 -.857764506E+02 -.859995214E+02 -.862099343E+02 -.864042008E+02 -.865803167E+02 -.867374741E+02 -.868757725E+02 -.869959558E+02 -.870991920E+02 -.871868960E+02 -.872605960E+02 -.873218368E+02 -.873721135E+02 -.874128296E+02 -.874452731E+02 -.874706055E+02 -.874898598E+02 -.875039454E+02 -.875136546E+02 -.875196739E+02 -.875225935E+02 -.875229189E+02 -.875210805E+02 -.875174437E+02 -.875123176E+02 -.875059626E+02 -.874985976E+02 -.874904059E+02 -.874815405E+02 -.874721290E+02 -.874622768E+02 -.874520716E+02 -.874415856E+02 -.874308796E+02 -.874200072E+02 -.874090229E+02 -.873979991E+02 -.873870594E+02 -.873764404E+02 -.873665965E+02 -.873583562E+02 -.873531263E+02 -.873531263E+02
 -.873594317E+02 -.873594317E+02 -.873661442E+02 -.873767286E+02 -.873893800E+02 -.874030691E+02 -.874172658E+02 -.874317098E+02 -.874462636E+02 -.874608475E+02 -.874754169E+02 -.874899448E+02 -.875043978E+02 -.875187177E+02 -.875328189E+02 -.875465960E+02 -.875599257E+02 -.875726669E+02 -.875846485E+02 -.875956527E+02 -.876053945E+02 -.876135092E+02 -.876195558E+02 -.876230165E+02 -.876232786E+02 -.876195965E+02 -.876110565E+02 -.875965583E+02 -.875748005E+02 -.875442602E+02 -.875031651E+02 -.874494700E+02 -.873808502E+02 -.872947147E+02 -.871882524E+02 -.870585186E+02 -.869025886E+02 -.867177901E+02 -.865020428E+02 -.862543182E+02 -.859752227E+02 -.856676891E+02 -.853377094E+02 -.849949876E+02 -.846533151E+02 -.843303982E+02 -.840468411E+02 -.838240863E+02 -.836813683E+02 -.836322159E+02 -.836815294E+02 -.838244103E+02 -.840473307E+02 -.843310565E+02 -.846541456E+02 -.849959920E+02 -.853388886E+02 -.856690432E+02 -.859767513E+02 -.862560218E+02 -.865039236E+02 -.867198510E+02 -.869048340E+02 -.870609533E+02 -.871908805E+02 -.872975404E+02 -.873838764E+02 -.874527000E+02 -.875066016E+02 -.875479075E+02 -.875786664E+02 -.876006553E+02 -.876153976E+02 -.876241869E+02 -.876281129E+02 -.876280881E+02 -.876248718E+02 -.876190932E+02 -.876112715E+02 -.876018329E+02 -.875911263E+02 -.875794358E+02 -.875669920E+02 -.875539808E+02 -.875405513E+02 -.875268223E+02 -.875128874E+02 -.874988196E+02 -.874846750E+02 -.874704964E+02 -.874563166E+02 -.874421638E+02 -.874280710E+02 -.874140959E+02 -.874003611E+02 -.873871300E+02 -.873749347E+02 -.873647672E+02 -.873583309E+02 -.873583309E+02
 -.873650102E+02 -.873650102E+02 -.873730157E+02 -.873856540E+02 -.874008286E+02 -.874173547E+02 -.874346184E+02 -.874523197E+02 -.874703183E+02 -.874885648E+02 -.875070611E+02 -.875258182E+02 -.875448325E+02 -.875640799E+02 -.875835258E+02 -.876031280E+02 -.876228319E+02 -.876425662E+02 -.876622275E+02 -.876816585E+02 -.877006335E+02 -.877188634E+02 -.877359974E+02 -.877515996E+02 -.877651073E+02 -.877757883E+02 -.877827109E+02 -.877847155E+02 -.877803663E+02 -.877678890E+02 -.877450984E+02 -.877093254E+02 -.876573443E+02 -.875853098E+02 -.874887141E+02 -.873623856E+02 -.872005674E+02 -.869971151E+02 -.867458825E+02 -.864413642E+02 -.860796769E+02 -.856599423E+02 -.851860786E+02 -.846688756E+02 -.841280085E+02 -.835933159E+02 -.831043156E+02 -.827067638E+02 -.824454853E+02 -.823542095E+02 -.824456576E+02 -.827071085E+02 -.831048334E+02 -.835940086E+02 -.841288803E+02 -.846699317E+02 -.851873245E+02 -.856613815E+02 -.860813100E+02 -.864431898E+02 -.867478991E+02 -.869993234E+02 -.872029708E+02 -.873649893E+02 -.874915240E+02 -.875883323E+02 -.876605852E+02 -.877127902E+02 -.877487918E+02 -.877718146E+02 -.877845295E+02 -.877891255E+02 -.877873819E+02 -.877807358E+02 -.877703398E+02 -.877571140E+02 -.877417889E+02 -.877249414E+02 -.877070244E+02 -.876883914E+02 -.876693157E+02 -.876500071E+02 -.876306241E+02 -.876112847E+02 -.875920746E+02 -.875730536E+02 -.875542614E+02 -.875357216E+02 -.875174450E+02 -.874994333E+02 -.874816820E+02 -.874641859E+02 -.874469496E+02 -.874300104E+02 -.874134851E+02 -.873976591E+02 -.873831365E+02 -.873710668E+02 -.873634420E+02 -.873634420E+02
 -.873702750E+02 -.873702750E+02 -.873795045E+02 -.873941070E+02 -.874117086E+02 -.874309675E+02 -.874511839E+02 -.874720274E+02 -.874933777E+02 -.875152289E+02 -.875376219E+02 -.875606032E+02 -.875842115E+02 -.876084816E+02 -.876334490E+02 -.876591517E+02 -.876856293E+02 -.877129059E+02 -.877409714E+02 -.877697719E+02 -.877992156E+02 -.878291795E+02 -.878594904E+02 -.878898867E+02 -.879199783E+02 -.879492168E+02 -.879768644E+02 -.880019383E+02 -.880231325E+02 -.880387163E+02 -.880464130E+02 -.880432545E+02 -.880254029E+02 -.879879432E+02 -.879246483E+02 -.878277419E+02 -.876876896E+02 -.874930869E+02 -.872307543E+02 -.868862137E+02 -.864448088E+02 -.858938039E+02 -.852258398E+02 -.844440429E+02 -.835687029E+02 -.826445228E+02 -.817457834E+02 -.809745570E+02 -.804458402E+02 -.802564784E+02 -.804460341E+02 -.809749424E+02 -.817463568E+02 -.826452803E+02 -.835696418E+02 -.844451644E+02 -.852271487E+02 -.858953085E+02 -.864465179E+02 -.868881327E+02 -.872328842E+02 -.874954256E+02 -.876902356E+02 -.878304981E+02 -.879276211E+02 -.879911406E+02 -.880288329E+02 -.880469241E+02 -.880503293E+02 -.880428853E+02 -.880275604E+02 -.880066318E+02 -.879818344E+02 -.879544797E+02 -.879255517E+02 -.878957815E+02 -.878657064E+02 -.878357153E+02 -.878060843E+02 -.877770034E+02 -.877485977E+02 -.877209433E+02 -.876940795E+02 -.876680183E+02 -.876427514E+02 -.876182556E+02 -.875944972E+02 -.875714347E+02 -.875490215E+02 -.875272081E+02 -.875059450E+02 -.874851871E+02 -.874649058E+02 -.874451132E+02 -.874259162E+02 -.874076167E+02 -.873908835E+02 -.873770115E+02 -.873682624E+02 -.873682624E+02
 -.873750670E+02 -.873750670E+02 -.873853844E+02 -.874017561E+02 -.874215556E+02 -.874432903E+02 -.874661888E+02 -.874899096E+02 -.875143580E+02 -.875395651E+02 -.875656067E+02 -.875925690E+02 -.876205440E+02 -.876496367E+02 -.876799687E+02 -.877116745E+02 -.877448953E+02 -.877797648E+02 -.878163999E+02 -.878549069E+02 -.878953967E+02 -.879379818E+02 -.879827476E+02 -.880297222E+02 -.880788558E+02 -.881300050E+02 -.881828977E+02 -.882370679E+02 -.882917695E+02 -.883458601E+02 -.883976466E+02 -.884446730E+02 -.884834332E+02 -.885089852E+02 -.885144452E+02 -.884903368E+02 -.884237815E+02 -.882975498E+02 -.880890577E+02 -.877695204E+02 -.873036978E+02 -.866510380E+02 -.857695956E+02 -.846248301E+02 -.832058962E+02 -.815512404E+02 -.797809187E+02 -.781221734E+02 -.768978366E+02 -.764368026E+02 -.768980409E+02 -.781225822E+02 -.797815308E+02 -.815520508E+02 -.832068972E+02 -.846260156E+02 -.857709651E+02 -.866525982E+02 -.873054607E+02 -.877714990E+02 -.880912623E+02 -.882999843E+02 -.884264443E+02 -.884932253E+02 -.885175606E+02 -.885123336E+02 -.884870243E+02 -.884485171E+02 -.884017528E+02 -.883502367E+02 -.882964237E+02 -.882420071E+02 -.881881308E+02 -.881355455E+02 -.880847224E+02 -.880359348E+02 -.879893176E+02 -.879449103E+02 -.879026872E+02 -.878625790E+02 -.878244892E+02 -.877883038E+02 -.877539000E+02 -.877211512E+02 -.876899300E+02 -.876601115E+02 -.876315740E+02 -.876042005E+02 -.875778790E+02 -.875525031E+02 -.875279736E+02 -.875042029E+02 -.874811262E+02 -.874587289E+02 -.874371043E+02 -.874165661E+02 -.873978385E+02 -.873823440E+02 -.873725842E+02 -.873725842E+02
 -.873791145E+02 -.873791145E+02 -.873903474E+02 -.874082122E+02 -.874298668E+02 -.874536914E+02 -.874788608E+02 -.875050363E+02 -.875321487E+02 -.875602543E+02 -.875894594E+02 -.876198945E+02 -.876517122E+02 -.876850901E+02 -.877202329E+02 -.877573726E+02 -.877967545E+02 -.878386291E+02 -.878832618E+02 -.879309558E+02 -.879820628E+02 -.880369701E+02 -.880960831E+02 -.881598219E+02 -.882286288E+02 -.883029675E+02 -.883833013E+02 -.884700563E+02 -.885635680E+02 -.886640010E+02 -.887712254E+02 -.888846216E+02 -.890027831E+02 -.891230613E+02 -.892408803E+02 -.893487045E+02 -.894345097E+02 -.894795514E+02 -.894551863E+02 -.893184874E+02 -.890065361E+02 -.884298498E+02 -.874670177E+02 -.859663076E+02 -.837667959E+02 -.807601757E+02 -.770162070E+02 -.729678770E+02 -.695634996E+02 -.681294212E+02 -.695636507E+02 -.729682004E+02 -.770167354E+02 -.807609379E+02 -.837678023E+02 -.859675467E+02 -.874684670E+02 -.884314927E+02 -.890083726E+02 -.893205310E+02 -.894574545E+02 -.894820580E+02 -.894372608E+02 -.893516990E+02 -.892441153E+02 -.891265384E+02 -.890065093E+02 -.888886079E+02 -.887754832E+02 -.886685413E+02 -.885684007E+02 -.884751906E+02 -.883887463E+02 -.883087344E+02 -.882347340E+02 -.881662867E+02 -.881029283E+02 -.880442073E+02 -.879896955E+02 -.879389929E+02 -.878917304E+02 -.878475691E+02 -.878061992E+02 -.877673388E+02 -.877307309E+02 -.876961415E+02 -.876633574E+02 -.876321835E+02 -.876024420E+02 -.875739698E+02 -.875466193E+02 -.875202615E+02 -.874947970E+02 -.874701847E+02 -.874465043E+02 -.874240765E+02 -.874036696E+02 -.873868116E+02 -.873762035E+02 -.873762035E+02
 -.873821171E+02 -.873821171E+02 -.873940594E+02 -.874130768E+02 -.874361526E+02 -.874615738E+02 -.874884846E+02 -.875165508E+02 -.875457194E+02 -.875760661E+02 -.876077256E+02 -.876408690E+02 -.876757029E+02 -.877124709E+02 -.877514511E+02 -.877929533E+02 -.878373110E+02 -.878848881E+02 -.879361005E+02 -.879914419E+02 -.880514897E+02 -.881168975E+02 -.881884021E+02 -.882668498E+02 -.883532286E+02 -.884486943E+02 -.885545891E+02 -.886724674E+02 -.888041233E+02 -.889516188E+02 -.891172968E+02 -.893037692E+02 -.895138496E+02 -.897503817E+02 -.900158667E+02 -.903117201E+02 -.906368557E+02 -.909850326E+02 -.913399046E+02 -.916658252E+02 -.918910449E+02 -.918782855E+02 -.913776924E+02 -.899643381E+02 -.869875500E+02 -.816148826E+02 -.731367777E+02 -.617528423E+02 -.499151401E+02 -.435392480E+02 -.499152998E+02 -.617531641E+02 -.731372771E+02 -.816155934E+02 -.869885123E+02 -.899655734E+02 -.913791901E+02 -.918800121E+02 -.918929697E+02 -.916679413E+02 -.913422276E+02 -.909875862E+02 -.906396582E+02 -.903147794E+02 -.900191826E+02 -.897539520E+02 -.895176767E+02 -.893078619E+02 -.891216675E+02 -.889562800E+02 -.888090868E+02 -.886777438E+02 -.885601890E+02 -.884546284E+02 -.883595113E+02 -.882735008E+02 -.881954456E+02 -.881243538E+02 -.880593690E+02 -.879997508E+02 -.879448567E+02 -.878941276E+02 -.878470757E+02 -.878032732E+02 -.877623436E+02 -.877239544E+02 -.876878106E+02 -.876536491E+02 -.876212342E+02 -.875903546E+02 -.875608215E+02 -.875324709E+02 -.875051747E+02 -.874788695E+02 -.874536225E+02 -.874297585E+02 -.874080779E+02 -.873901872E+02 -.873789373E+02 -.873789373E+02
 -.873839668E+02 -.873839668E+02 -.873963573E+02 -.874160998E+02 -.874400656E+02 -.874664858E+02 -.874944925E+02 -.875237555E+02 -.875542262E+02 -.875859907E+02 -.876192054E+02 -.876540735E+02 -.876908394E+02 -.877297897E+02 -.877712524E+02 -.878155881E+02 -.878631902E+02 -.879145057E+02 -.879700659E+02 -.880305046E+02 -.880965593E+02 -.881690798E+02 -.882490594E+02 -.883376836E+02 -.884363812E+02 -.885468771E+02 -.886712624E+02 -.888120910E+02 -.889725084E+02 -.891564233E+02 -.893687332E+02 -.896156291E+02 -.899050016E+02 -.902469821E+02 -.906546431E+02 -.911448573E+02 -.917391870E+02 -.924642655E+02 -.933499788E+02 -.944208717E+02 -.956698616E+02 -.969916406E+02 -.980369722E+02 -.979396127E+02 -.948980148E+02 -.857281500E+02 -.658321894E+02 -.306768020E+02 0.188337727E+02 0.616473172E+02 0.188335314E+02 -.306772483E+02 -.658327966E+02 -.857289051E+02 -.948989526E+02 -.979407915E+02 -.980384299E+02 -.969933715E+02 -.956718305E+02 -.944230473E+02 -.933523551E+02 -.924668594E+02 -.917420225E+02 -.911479516E+02 -.906580025E+02 -.902506060E+02 -.899088899E+02 -.896197875E+02 -.893731727E+02 -.891611572E+02 -.889775501E+02 -.888174528E+02 -.886769561E+02 -.885529142E+02 -.884427749E+02 -.883444511E+02 -.882562236E+02 -.881766657E+02 -.881045856E+02 -.880389811E+02 -.879790042E+02 -.879239329E+02 -.878731489E+02 -.878261197E+02 -.877823842E+02 -.877415405E+02 -.877032366E+02 -.876671622E+02 -.876330426E+02 -.876006334E+02 -.875697182E+02 -.875401097E+02 -.875116604E+02 -.874842920E+02 -.874580635E+02 -.874333012E+02 -.874108251E+02 -.873922900E+02 -.873806399E+02 -.873806399E+02
 -.873845997E+02 -.873845997E+02 -.873971474E+02 -.874171361E+02 -.874413993E+02 -.874681556E+02 -.874965357E+02 -.875262093E+02 -.875571255E+02 -.875893729E+02 -.876231159E+02 -.876585718E+02 -.876960027E+02 -.877357115E+02 -.877780385E+02 -.878233573E+02 -.878720831E+02 -.879246987E+02 -.879817818E+02 -.880440164E+02 -.881121946E+02 -.881872368E+02 -.882702353E+02 -.883625081E+02 -.884656555E+02 -.885816254E+02 -.887128087E+02 -.888621690E+02 -.890334220E+02 -.892312812E+02 -.894618052E+02 -.897328959E+02 -.900550281E+02 -.904423386E+02 -.909142769E+02 -.914981367E+02 -.922328574E+02 -.931742881E+02 -.944008679E+02 -.960143687E+02 -.981186778E+02 -.100733516E+03 -.103551840E+03 -.105378831E+03 -.103011382E+03 -.892424310E+02 -.495171272E+02 0.438842843E+02 0.243471650E+03 0.653220857E+03 0.243471396E+03 0.438838036E+02 -.495177907E+02 -.892432442E+02 -.103012350E+03 -.105380000E+03 -.103553265E+03 -.100735222E+03 -.981206459E+02 -.960165629E+02 -.944032677E+02 -.931769003E+02 -.922357042E+02 -.915012392E+02 -.909176469E+02 -.904459792E+02 -.900589385E+02 -.897370787E+02 -.894662695E+02 -.892360401E+02 -.890384896E+02 -.888675588E+02 -.887185334E+02 -.885876973E+02 -.884720873E+02 -.883693156E+02 -.882774391E+02 -.881948627E+02 -.881202665E+02 -.880525491E+02 -.879907858E+02 -.879341941E+02 -.878821080E+02 -.878339566E+02 -.877892479E+02 -.877475552E+02 -.877085058E+02 -.876717729E+02 -.876370676E+02 -.876041340E+02 -.875727458E+02 -.875427074E+02 -.875138646E+02 -.874861341E+02 -.874595714E+02 -.874345037E+02 -.874117573E+02 -.873930034E+02 -.873812175E+02 -.873812175E+02
 -.873839528E+02 -.873839528E+02 -.873963579E+02 -.874161066E+02 -.874400650E+02 -.874664778E+02 -.874944873E+02 -.875237584E+02 -.875542315E+02 -.875859888E+02 -.876191898E+02 -.876540448E+02 -.876908069E+02 -.877297668E+02 -.877712431E+02 -.878155817E+02 -.878631720E+02 -.879144735E+02 -.879700326E+02 -.880304820E+02 -.880965464E+02 -.881690664E+02 -.882490385E+02 -.883376565E+02 -.884363522E+02 -.885468490E+02 -.886712355E+02 -.888120640E+02 -.889724802E+02 -.891563925E+02 -.893686996E+02 -.896155939E+02 -.899049685E+02 -.902469549E+02 -.906546214E+02 -.911448349E+02 -.917391551E+02 -.924642197E+02 -.933499252E+02 -.944208270E+02 -.956698433E+02 -.969916489E+02 -.980369800E+02 -.979395816E+02 -.948979282E+02 -.857280332E+02 -.658320896E+02 -.306767491E+02 0.188337834E+02 0.616473113E+02 0.188335325E+02 -.306772308E+02 -.658327654E+02 -.857288671E+02 -.948989131E+02 -.979407530E+02 -.980383927E+02 -.969933349E+02 -.956717940E+02 -.944230108E+02 -.933523189E+02 -.924668237E+02 -.917419876E+02 -.911479177E+02 -.906579696E+02 -.902505740E+02 -.899088588E+02 -.896197570E+02 -.893731427E+02 -.891611277E+02 -.889775211E+02 -.888174244E+02 -.886769283E+02 -.885528871E+02 -.884427485E+02 -.883444256E+02 -.882561990E+02 -.881766421E+02 -.881045630E+02 -.880389595E+02 -.879789835E+02 -.879239131E+02 -.878731301E+02 -.878261020E+02 -.877823675E+02 -.877415248E+02 -.877032219E+02 -.876671486E+02 -.876330300E+02 -.876006220E+02 -.875697079E+02 -.875401005E+02 -.875116523E+02 -.874842851E+02 -.874580577E+02 -.874332964E+02 -.874108213E+02 -.873922871E+02 -.873806376E+02 -.873806376E+02
 -.873820650E+02 -.873820650E+02 -.873940301E+02 -.874130633E+02 -.874361345E+02 -.874615465E+02 -.874884641E+02 -.875165491E+02 -.875457279E+02 -.875760649E+02 -.876077003E+02 -.876408207E+02 -.876756469E+02 -.877124277E+02 -.877514302E+02 -.877929407E+02 -.878372811E+02 -.878848316E+02 -.879360359E+02 -.879913930E+02 -.880514597E+02 -.881168705E+02 -.881883630E+02 -.882667976E+02 -.883531710E+02 -.884486376E+02 -.885545347E+02 -.886724136E+02 -.888040676E+02 -.889515586E+02 -.891172306E+02 -.893036989E+02 -.895137819E+02 -.897503239E+02 -.900158196E+02 -.903116753E+02 -.906367989E+02 -.909849513E+02 -.913398003E+02 -.916657213E+02 -.918909764E+02 -.918782700E+02 -.913777064E+02 -.899643256E+02 -.869874622E+02 -.816147174E+02 -.731365832E+02 -.617526790E+02 -.499150409E+02 -.435392058E+02 -.499152842E+02 -.617531457E+02 -.731372403E+02 -.816155367E+02 -.869884417E+02 -.899654963E+02 -.913791121E+02 -.918799358E+02 -.918928963E+02 -.916678703E+02 -.913421585E+02 -.909875184E+02 -.906395911E+02 -.903147129E+02 -.900191167E+02 -.897538868E+02 -.895176125E+02 -.893077988E+02 -.891216057E+02 -.889562198E+02 -.888090281E+02 -.886776868E+02 -.885601337E+02 -.884545747E+02 -.883594592E+02 -.882734504E+02 -.881953969E+02 -.881243067E+02 -.880593237E+02 -.879997073E+02 -.879448150E+02 -.878940879E+02 -.878470380E+02 -.878032374E+02 -.877623099E+02 -.877239229E+02 -.876877812E+02 -.876536218E+02 -.876212091E+02 -.875903317E+02 -.875608009E+02 -.875324525E+02 -.875051585E+02 -.874788555E+02 -.874536108E+02 -.874297490E+02 -.874080704E+02 -.873901814E+02 -.873789326E+02 -.873789326E+02
 -.873790424E+02 -.873790424E+02 -.873902991E+02 -.874081861E+02 -.874298422E+02 -.874536595E+02 -.874788352E+02 -.875050311E+02 -.875321583E+02 -.875602563E+02 -.875894324E+02 -.876198343E+02 -.876516359E+02 -.876850249E+02 -.877201948E+02 -.877573486E+02 -.877967145E+02 -.878385573E+02 -.878831735E+02 -.879308793E+02 -.879820092E+02 -.880369258E+02 -.880960286E+02 -.881597500E+02 -.882285458E+02 -.883028822E+02 -.883832179E+02 -.884699742E+02 -.885634840E+02 -.886639121E+02 -.887711290E+02 -.888845185E+02 -.890026793E+02 -.891229662E+02 -.892407988E+02 -.893486318E+02 -.894344318E+02 -.894794512E+02 -.894550548E+02 -.893183351E+02 -.890063937E+02 -.884297508E+02 -.874669719E+02 -.859662867E+02 -.837667499E+02 -.807600668E+02 -.770160347E+02 -.729676736E+02 -.695633055E+02 -.681292620E+02 -.695635303E+02 -.729681073E+02 -.770166543E+02 -.807608570E+02 -.837677156E+02 -.859674529E+02 -.874683675E+02 -.884313894E+02 -.890082674E+02 -.893204253E+02 -.894573491E+02 -.894819536E+02 -.894371578E+02 -.893515976E+02 -.892440158E+02 -.891264407E+02 -.890064136E+02 -.888885141E+02 -.887753914E+02 -.886684516E+02 -.885683131E+02 -.884751051E+02 -.883886630E+02 -.883086534E+02 -.882346553E+02 -.881662105E+02 -.881028546E+02 -.880441362E+02 -.879896271E+02 -.879389274E+02 -.878916677E+02 -.878475093E+02 -.878061425E+02 -.877672851E+02 -.877306803E+02 -.876960941E+02 -.876633131E+02 -.876321425E+02 -.876024042E+02 -.875739353E+02 -.875465882E+02 -.875202338E+02 -.874947727E+02 -.874701638E+02 -.874464868E+02 -.874240622E+02 -.874036584E+02 -.873868029E+02 -.873761964E+02 -.873761964E+02
 -.873750334E+02 -.873750334E+02 -.873853580E+02 -.874017417E+02 -.874215430E+02 -.874432712E+02 -.874661685E+02 -.874899009E+02 -.875143632E+02 -.875395668E+02 -.875655809E+02 -.875925046E+02 -.876204545E+02 -.876495504E+02 -.876799049E+02 -.877116282E+02 -.877448426E+02 -.877796858E+02 -.878162974E+02 -.878548031E+02 -.878953104E+02 -.879379114E+02 -.879826763E+02 -.880296349E+02 -.880787514E+02 -.881298918E+02 -.881827833E+02 -.882369549E+02 -.882916560E+02 -.883457425E+02 -.883975213E+02 -.884445392E+02 -.884832948E+02 -.885088505E+02 -.885143218E+02 -.884902252E+02 -.884236739E+02 -.882974320E+02 -.880889152E+02 -.877693499E+02 -.873035133E+02 -.866508640E+02 -.857694531E+02 -.846247220E+02 -.832058058E+02 -.815511417E+02 -.797807921E+02 -.781220146E+02 -.768976553E+02 -.764366136E+02 -.768978566E+02 -.781224091E+02 -.797813696E+02 -.815518993E+02 -.832067521E+02 -.846258739E+02 -.857708251E+02 -.866524590E+02 -.873053220E+02 -.877713610E+02 -.880911253E+02 -.882998485E+02 -.884263100E+02 -.884930926E+02 -.885174295E+02 -.885122043E+02 -.884868969E+02 -.884483917E+02 -.884016296E+02 -.883501159E+02 -.882963055E+02 -.882418917E+02 -.881880184E+02 -.881354364E+02 -.880846166E+02 -.880358324E+02 -.879892188E+02 -.879448152E+02 -.879025957E+02 -.878624914E+02 -.878244053E+02 -.877882238E+02 -.877538241E+02 -.877210792E+02 -.876898622E+02 -.876600478E+02 -.876315147E+02 -.876041455E+02 -.875778284E+02 -.875524569E+02 -.875279319E+02 -.875041657E+02 -.874810936E+02 -.874587008E+02 -.874370808E+02 -.874165470E+02 -.873978234E+02 -.873823323E+02 -.873725747E+02 -.873725747E+02
 -.873702561E+02 -.873702561E+02 -.873794714E+02 -.873940732E+02 -.874116819E+02 -.874309449E+02 -.874511623E+02 -.874720110E+02 -.874933706E+02 -.875152225E+02 -.875375963E+02 -.875605432E+02 -.875841203E+02 -.876083790E+02 -.876333553E+02 -.876590728E+02 -.876855535E+02 -.877128164E+02 -.877408602E+02 -.877696465E+02 -.877990930E+02 -.878290706E+02 -.878593908E+02 -.878897817E+02 -.879198569E+02 -.879490798E+02 -.879767195E+02 -.880017925E+02 -.880229871E+02 -.880385683E+02 -.880462588E+02 -.880430921E+02 -.880252340E+02 -.879877727E+02 -.879244822E+02 -.878275835E+02 -.876875381E+02 -.874929368E+02 -.872305949E+02 -.868860351E+02 -.864446096E+02 -.858935939E+02 -.852256347E+02 -.844438541E+02 -.835685314E+02 -.826443613E+02 -.817456215E+02 -.809743873E+02 -.804456609E+02 -.802562913E+02 -.804458424E+02 -.809747492E+02 -.817461636E+02 -.826450880E+02 -.835694509E+02 -.844449753E+02 -.852269616E+02 -.858951236E+02 -.864463354E+02 -.868879526E+02 -.872327064E+02 -.874952502E+02 -.876900626E+02 -.878303277E+02 -.879274535E+02 -.879909759E+02 -.880286714E+02 -.880467659E+02 -.880501745E+02 -.880427341E+02 -.880274128E+02 -.880064879E+02 -.879816942E+02 -.879543434E+02 -.879254194E+02 -.878956532E+02 -.878655823E+02 -.878355957E+02 -.878059692E+02 -.877768929E+02 -.877484920E+02 -.877208425E+02 -.876939838E+02 -.876679277E+02 -.876426660E+02 -.876181756E+02 -.875944226E+02 -.875713655E+02 -.875489578E+02 -.875271500E+02 -.875058925E+02 -.874851403E+02 -.874648647E+02 -.874450779E+02 -.874258866E+02 -.874075925E+02 -.873908645E+02 -.873769968E+02 -.873682504E+02 -.873682504E+02
 -.873649610E+02 -.873649610E+02 -.873729437E+02 -.873855699E+02 -.874007558E+02 -.874173046E+02 -.874345841E+02 -.874522891E+02 -.874702885E+02 -.874885358E+02 -.875070225E+02 -.875257554E+02 -.875447402E+02 -.875639676E+02 -.875834069E+02 -.876030101E+02 -.876227176E+02 -.876424537E+02 -.876621090E+02 -.876815242E+02 -.877004841E+02 -.877187120E+02 -.877358563E+02 -.877514672E+02 -.877649700E+02 -.877756346E+02 -.877825411E+02 -.877845370E+02 -.877801860E+02 -.877677081E+02 -.877449140E+02 -.877091340E+02 -.876571453E+02 -.875851063E+02 -.874885102E+02 -.873621844E+02 -.872003692E+02 -.869969187E+02 -.867456849E+02 -.864411607E+02 -.860794628E+02 -.856597166E+02 -.851858449E+02 -.846686406E+02 -.841277777E+02 -.835930911E+02 -.831040954E+02 -.827065449E+02 -.824452652E+02 -.823539874E+02 -.824454341E+02 -.827068848E+02 -.831046106E+02 -.835937872E+02 -.841286601E+02 -.846697124E+02 -.851871057E+02 -.856611632E+02 -.860810924E+02 -.864429735E+02 -.867476846E+02 -.869991113E+02 -.872027614E+02 -.873647830E+02 -.874913209E+02 -.875881327E+02 -.876603892E+02 -.877125979E+02 -.877486033E+02 -.877716302E+02 -.877843493E+02 -.877889497E+02 -.877872109E+02 -.877805695E+02 -.877701785E+02 -.877569579E+02 -.877416382E+02 -.877247962E+02 -.877068848E+02 -.876882575E+02 -.876691878E+02 -.876498852E+02 -.876305083E+02 -.876111751E+02 -.875919713E+02 -.875729567E+02 -.875541710E+02 -.875356378E+02 -.875173679E+02 -.874993630E+02 -.874816185E+02 -.874641293E+02 -.874468999E+02 -.874299677E+02 -.874134493E+02 -.873976299E+02 -.873831135E+02 -.873710490E+02 -.873634275E+02 -.873634275E+02
 -.873593797E+02 -.873593797E+02 -.873660652E+02 -.873766149E+02 -.873892601E+02 -.874029739E+02 -.874172005E+02 -.874316579E+02 -.874462095E+02 -.874607877E+02 -.874753518E+02 -.874898702E+02 -.875043068E+02 -.875186066E+02 -.875326884E+02 -.875464502E+02 -.875597744E+02 -.875725209E+02 -.875845111E+02 -.875955131E+02 -.876052370E+02 -.876133314E+02 -.876193714E+02 -.876228408E+02 -.876231120E+02 -.876194260E+02 -.876108702E+02 -.875963548E+02 -.875745868E+02 -.875440428E+02 -.875029455E+02 -.874492465E+02 -.873806207E+02 -.872944798E+02 -.871880139E+02 -.870582788E+02 -.869023483E+02 -.867175491E+02 -.865018006E+02 -.862540732E+02 -.859749737E+02 -.856674351E+02 -.853374502E+02 -.849947242E+02 -.846530494E+02 -.843301312E+02 -.840465740E+02 -.838238191E+02 -.836811008E+02 -.836319483E+02 -.836812619E+02 -.838241433E+02 -.840470647E+02 -.843307922E+02 -.846538833E+02 -.849957319E+02 -.853386309E+02 -.856687877E+02 -.859764981E+02 -.862557708E+02 -.865036748E+02 -.867196044E+02 -.869045900E+02 -.870607122E+02 -.871906426E+02 -.872973061E+02 -.873836462E+02 -.874524740E+02 -.875063803E+02 -.875476911E+02 -.875784551E+02 -.876004493E+02 -.876151971E+02 -.876239920E+02 -.876279239E+02 -.876279050E+02 -.876246949E+02 -.876189227E+02 -.876111074E+02 -.876016754E+02 -.875909756E+02 -.875792921E+02 -.875668555E+02 -.875538516E+02 -.875404296E+02 -.875267082E+02 -.875127809E+02 -.874987209E+02 -.874845842E+02 -.874704135E+02 -.874562418E+02 -.874420971E+02 -.874280125E+02 -.874140456E+02 -.874003189E+02 -.873870957E+02 -.873749076E+02 -.873647462E+02 -.873583138E+02 -.873583138E+02
 -.873537257E+02 -.873537257E+02 -.873591013E+02 -.873675589E+02 -.873776507E+02 -.873885262E+02 -.873997133E+02 -.874109587E+02 -.874221255E+02 -.874331305E+02 -.874439108E+02 -.874544059E+02 -.874645480E+02 -.874742506E+02 -.874834009E+02 -.874918631E+02 -.874994843E+02 -.875060891E+02 -.875114650E+02 -.875153502E+02 -.875174304E+02 -.875173375E+02 -.875146419E+02 -.875088409E+02 -.874993451E+02 -.874854689E+02 -.874664192E+02 -.874412869E+02 -.874090389E+02 -.873685140E+02 -.873184241E+02 -.872573657E+02 -.871838441E+02 -.870963156E+02 -.869932534E+02 -.868732430E+02 -.867351157E+02 -.865781262E+02 -.864021747E+02 -.862080691E+02 -.859978145E+02 -.857749001E+02 -.855445401E+02 -.853137984E+02 -.850915163E+02 -.848879559E+02 -.847140961E+02 -.845805808E+02 -.844964243E+02 -.844677060E+02 -.844965774E+02 -.845808878E+02 -.847145585E+02 -.848885751E+02 -.850922932E+02 -.853147335E+02 -.855456335E+02 -.857761520E+02 -.859992258E+02 -.862096417E+02 -.864039114E+02 -.865800307E+02 -.867371919E+02 -.868754942E+02 -.869956816E+02 -.870989222E+02 -.871866308E+02 -.872603357E+02 -.873215816E+02 -.873718636E+02 -.874125853E+02 -.874450347E+02 -.874703733E+02 -.874896341E+02 -.875037263E+02 -.875134426E+02 -.875194690E+02 -.875223961E+02 -.875227291E+02 -.875208985E+02 -.875172697E+02 -.875121518E+02 -.875058051E+02 -.874984485E+02 -.874902654E+02 -.874814087E+02 -.874720060E+02 -.874621628E+02 -.874519667E+02 -.874414899E+02 -.874307932E+02 -.874199301E+02 -.874089552E+02 -.873979410E+02 -.873870106E+02 -.873764007E+02 -.873665652E+02 -.873583320E+02 -.873531066E+02 -.873531066E+02
 -.873481942E+02 -.873481942E+02 -.873522908E+02 -.873587107E+02 -.873663240E+02 -.873744565E+02 -.873827226E+02 -.873909034E+02 -.873988673E+02 -.874065216E+02 -.874137880E+02 -.874205884E+02 -.874268355E+02 -.874324238E+02 -.874372239E+02 -.874410850E+02 -.874438397E+02 -.874453006E+02 -.874452495E+02 -.874434265E+02 -.874395286E+02 -.874332106E+02 -.874240820E+02 -.874116998E+02 -.873955619E+02 -.873751034E+02 -.873496950E+02 -.873186429E+02 -.872811913E+02 -.872365304E+02 -.871838091E+02 -.871221568E+02 -.870507146E+02 -.869686798E+02 -.868753645E+02 -.867702716E+02 -.866531876E+02 -.865242934E+02 -.863842897E+02 -.862345270E+02 -.860771296E+02 -.859150925E+02 -.857523282E+02 -.855936334E+02 -.854445461E+02 -.853110718E+02 -.851992731E+02 -.851147483E+02 -.850620580E+02 -.850441942E+02 -.850622004E+02 -.851150333E+02 -.851997009E+02 -.853116427E+02 -.854452603E+02 -.855944910E+02 -.857533297E+02 -.859162386E+02 -.860784216E+02 -.862359668E+02 -.863858796E+02 -.865260362E+02 -.866550856E+02 -.867723266E+02 -.868775775E+02 -.869710518E+02 -.870532474E+02 -.871248528E+02 -.871866713E+02 -.872395620E+02 -.872843955E+02 -.873220230E+02 -.873532541E+02 -.873788445E+02 -.873994879E+02 -.874158135E+02 -.874283863E+02 -.874377094E+02 -.874442275E+02 -.874483317E+02 -.874503644E+02 -.874506235E+02 -.874493681E+02 -.874468222E+02 -.874431792E+02 -.874386058E+02 -.874332452E+02 -.874272203E+02 -.874206368E+02 -.874135854E+02 -.874061448E+02 -.873983857E+02 -.873903774E+02 -.873822009E+02 -.873739753E+02 -.873659062E+02 -.873583674E+02 -.873520221E+02 -.873479808E+02 -.873479808E+02
 -.873429424E+02 -.873429424E+02 -.873458280E+02 -.873503222E+02 -.873556015E+02 -.873611633E+02 -.873667079E+02 -.873720538E+02 -.873770806E+02 -.873816927E+02 -.873858030E+02 -.873893239E+02 -.873921593E+02 -.873941966E+02 -.873953022E+02 -.873953238E+02 -.873940947E+02 -.873914337E+02 -.873871356E+02 -.873809631E+02 -.873726460E+02 -.873618838E+02 -.873483466E+02 -.873316717E+02 -.873114608E+02 -.872872799E+02 -.872586637E+02 -.872251197E+02 -.871861359E+02 -.871411920E+02 -.870897757E+02 -.870314042E+02 -.869656532E+02 -.868921917E+02 -.868108261E+02 -.867215511E+02 -.866246065E+02 -.865205403E+02 -.864102704E+02 -.862951418E+02 -.861769702E+02 -.860580604E+02 -.859411906E+02 -.858295486E+02 -.857266138E+02 -.856359807E+02 -.855611305E+02 -.855051685E+02 -.854705568E+02 -.854588803E+02 -.854706864E+02 -.855054277E+02 -.855615191E+02 -.856364986E+02 -.857272610E+02 -.858303252E+02 -.859420968E+02 -.860590970E+02 -.861781383E+02 -.862964431E+02 -.864117065E+02 -.865221128E+02 -.866263166E+02 -.867233995E+02 -.868128136E+02 -.868943188E+02 -.869679211E+02 -.870338146E+02 -.870923302E+02 -.871438927E+02 -.871889846E+02 -.872281181E+02 -.872618131E+02 -.872905818E+02 -.873149164E+02 -.873352822E+02 -.873521126E+02 -.873658069E+02 -.873767293E+02 -.873852098E+02 -.873915456E+02 -.873960023E+02 -.873988169E+02 -.874001999E+02 -.874003375E+02 -.873993942E+02 -.873975151E+02 -.873948279E+02 -.873914453E+02 -.873874664E+02 -.873829795E+02 -.873780650E+02 -.873727999E+02 -.873672684E+02 -.873615807E+02 -.873559089E+02 -.873505463E+02 -.873459955E+02 -.873430818E+02 -.873430818E+02
 -.873380834E+02 -.873380834E+02 -.873398551E+02 -.873425804E+02 -.873457217E+02 -.873489399E+02 -.873520190E+02 -.873548155E+02 -.873572235E+02 -.873591516E+02 -.873605103E+02 -.873612085E+02 -.873611488E+02 -.873602208E+02 -.873582963E+02 -.873552311E+02 -.873508698E+02 -.873450471E+02 -.873375819E+02 -.873282711E+02 -.873168872E+02 -.873031829E+02 -.872868944E+02 -.872677412E+02 -.872454257E+02 -.872196343E+02 -.871900437E+02 -.871563273E+02 -.871181644E+02 -.870752511E+02 -.870273143E+02 -.869741306E+02 -.869155472E+02 -.868515083E+02 -.867820829E+02 -.867074964E+02 -.866281629E+02 -.865447167E+02 -.864580402E+02 -.863692839E+02 -.862798755E+02 -.861915108E+02 -.861061240E+02 -.860258318E+02 -.859528517E+02 -.858893940E+02 -.858375352E+02 -.857990810E+02 -.857754353E+02 -.857674901E+02 -.857755511E+02 -.857993124E+02 -.858378821E+02 -.858898563E+02 -.859534291E+02 -.860265245E+02 -.861069322E+02 -.861924351E+02 -.862809165E+02 -.863704426E+02 -.864593175E+02 -.865461133E+02 -.866296791E+02 -.867091323E+02 -.867838387E+02 -.868533843E+02 -.869175439E+02 -.869762485E+02 -.870295544E+02 -.870776139E+02 -.871206504E+02 -.871589366E+02 -.871927763E+02 -.872224903E+02 -.872484048E+02 -.872708424E+02 -.872901163E+02 -.873065254E+02 -.873203514E+02 -.873318573E+02 -.873412863E+02 -.873488621E+02 -.873547889E+02 -.873592525E+02 -.873624214E+02 -.873644475E+02 -.873654680E+02 -.873656063E+02 -.873649735E+02 -.873636699E+02 -.873617860E+02 -.873594053E+02 -.873566073E+02 -.873534743E+02 -.873501044E+02 -.873466345E+02 -.873432796E+02 -.873403895E+02 -.873385217E+02 -.873385217E+02
 -.873336994E+02 -.873336994E+02 -.873344708E+02 -.873356114E+02 -.873368432E+02 -.873379778E+02 -.873388796E+02 -.873394426E+02 -.873395774E+02 -.873392001E+02 -.873382250E+02 -.873365630E+02 -.873341203E+02 -.873307939E+02 -.873264676E+02 -.873210118E+02 -.873142882E+02 -.873061527E+02 -.872964526E+02 -.872850219E+02 -.872716787E+02 -.872562289E+02 -.872384706E+02 -.872181974E+02 -.871951982E+02 -.871692599E+02 -.871401722E+02 -.871077347E+02 -.870717654E+02 -.870321105E+02 -.869886548E+02 -.869413354E+02 -.868901568E+02 -.868352077E+02 -.867766789E+02 -.867148805E+02 -.866502585E+02 -.865834097E+02 -.865150912E+02 -.864462245E+02 -.863778910E+02 -.863113165E+02 -.862478433E+02 -.861888896E+02 -.861358958E+02 -.860902589E+02 -.860532616E+02 -.860259985E+02 -.860093085E+02 -.860037191E+02 -.860094101E+02 -.860262016E+02 -.860535659E+02 -.860906644E+02 -.861364023E+02 -.861894973E+02 -.862485520E+02 -.863121267E+02 -.863788029E+02 -.864472383E+02 -.865162070E+02 -.865846276E+02 -.866515781E+02 -.867163015E+02 -.867782010E+02 -.868368305E+02 -.868918801E+02 -.869431591E+02 -.869905787E+02 -.870341339E+02 -.870738874E+02 -.871099541E+02 -.871424881E+02 -.871716710E+02 -.871977024E+02 -.872207918E+02 -.872411526E+02 -.872589969E+02 -.872745320E+02 -.872879573E+02 -.872994632E+02 -.873092290E+02 -.873174228E+02 -.873242012E+02 -.873297091E+02 -.873340806E+02 -.873374388E+02 -.873398971E+02 -.873415593E+02 -.873425209E+02 -.873428699E+02 -.873426880E+02 -.873420526E+02 -.873410406E+02 -.873397352E+02 -.873382384E+02 -.873366907E+02 -.873353005E+02 -.873343791E+02 -.873343791E+02
 -.873298436E+02 -.873298436E+02 -.873297359E+02 -.873294881E+02 -.873290538E+02 -.873283795E+02 -.873274036E+02 -.873260574E+02 -.873242689E+02 -.873219631E+02 -.873190616E+02 -.873154815E+02 -.873111363E+02 -.873059334E+02 -.872997714E+02 -.872925384E+02 -.872841163E+02 -.872743839E+02 -.872632169E+02 -.872504846E+02 -.872360478E+02 -.872197606E+02 -.872014752E+02 -.871810459E+02 -.871583313E+02 -.871331959E+02 -.871055141E+02 -.870751759E+02 -.870420943E+02 -.870062129E+02 -.869675138E+02 -.869260264E+02 -.868818375E+02 -.868351016E+02 -.867860507E+02 -.867350044E+02 -.866823767E+02 -.866286818E+02 -.865745357E+02 -.865206533E+02 -.864678407E+02 -.864169800E+02 -.863690079E+02 -.863248874E+02 -.862855730E+02 -.862519718E+02 -.862249017E+02 -.862050507E+02 -.861929401E+02 -.861888955E+02 -.861930275E+02 -.862052254E+02 -.862251636E+02 -.862523207E+02 -.862860088E+02 -.863254100E+02 -.863696172E+02 -.864176758E+02 -.864686230E+02 -.865215217E+02 -.865754897E+02 -.866297209E+02 -.866835001E+02 -.867362112E+02 -.867873401E+02 -.868364727E+02 -.868832896E+02 -.869275583E+02 -.869691242E+02 -.870079002E+02 -.870438564E+02 -.870770109E+02 -.871074200E+02 -.871351699E+02 -.871603696E+02 -.871831444E+02 -.872036303E+02 -.872219697E+02 -.872383077E+02 -.872527892E+02 -.872655568E+02 -.872767486E+02 -.872864979E+02 -.872949314E+02 -.873021696E+02 -.873083257E+02 -.873135066E+02 -.873178119E+02 -.873213351E+02 -.873241635E+02 -.873263789E+02 -.873280576E+02 -.873292720E+02 -.873300908E+02 -.873305813E+02 -.873308114E+02 -.873308530E+02 -.873307862E+02 -.873307019E+02 -.873307019E+02
 -.873265330E+02 -.873265330E+02 -.873256707E+02 -.873242341E+02 -.873223795E+02 -.873201723E+02 -.873176162E+02 -.873146773E+02 -.873113018E+02 -.873074255E+02 -.873029783E+02 -.872978857E+02 -.872920707E+02 -.872854528E+02 -.872779458E+02 -.872694566E+02 -.872598875E+02 -.872491395E+02 -.872371142E+02 -.872237123E+02 -.872088313E+02 -.871923663E+02 -.871742138E+02 -.871542761E+02 -.871324640E+02 -.871086990E+02 -.870829156E+02 -.870550658E+02 -.870251238E+02 -.869930929E+02 -.869590103E+02 -.869229534E+02 -.868850453E+02 -.868454610E+02 -.868044324E+02 -.867622536E+02 -.867192830E+02 -.866759445E+02 -.866327258E+02 -.865901737E+02 -.865488857E+02 -.865094985E+02 -.864726719E+02 -.864390698E+02 -.864093380E+02 -.863840799E+02 -.863638321E+02 -.863490411E+02 -.863400422E+02 -.863370436E+02 -.863401157E+02 -.863491879E+02 -.863640522E+02 -.863843730E+02 -.864097040E+02 -.864395085E+02 -.864731828E+02 -.865100812E+02 -.865495396E+02 -.865908981E+02 -.866335199E+02 -.866768072E+02 -.867202131E+02 -.867632499E+02 -.868054935E+02 -.868465855E+02 -.868862317E+02 -.869241998E+02 -.869603144E+02 -.869944521E+02 -.870265357E+02 -.870565275E+02 -.870844239E+02 -.871102497E+02 -.871340521E+02 -.871558967E+02 -.871758628E+02 -.871940396E+02 -.872105234E+02 -.872254146E+02 -.872388157E+02 -.872508295E+02 -.872615576E+02 -.872710997E+02 -.872795523E+02 -.872870086E+02 -.872935580E+02 -.872992856E+02 -.873042729E+02 -.873085970E+02 -.873123314E+02 -.873155452E+02 -.873183035E+02 -.873206656E+02 -.873226822E+02 -.873243892E+02 -.873257967E+02 -.873268713E+02 -.873275106E+02 -.873275106E+02
 -.873237525E+02 -.873237525E+02 -.873222598E+02 -.873198318E+02 -.873167972E+02 -.873133235E+02 -.873094718E+02 -.873052391E+02 -.873005893E+02 -.872954698E+02 -.872898202E+02 -.872835755E+02 -.872766685E+02 -.872690307E+02 -.872605910E+02 -.872512741E+02 -.872410017E+02 -.872296951E+02 -.872172782E+02 -.872036775E+02 -.871888204E+02 -.871726354E+02 -.871550540E+02 -.871360146E+02 -.871154656E+02 -.870933682E+02 -.870696977E+02 -.870444460E+02 -.870176253E+02 -.869892722E+02 -.869594521E+02 -.869282624E+02 -.868958361E+02 -.868623448E+02 -.868280011E+02 -.867930605E+02 -.867578219E+02 -.867226266E+02 -.866878556E+02 -.866539247E+02 -.866212774E+02 -.865903762E+02 -.865616912E+02 -.865356874E+02 -.865128101E+02 -.864934701E+02 -.864780285E+02 -.864667833E+02 -.864599566E+02 -.864576855E+02 -.864600165E+02 -.864669031E+02 -.864782080E+02 -.864937090E+02 -.865131081E+02 -.865360441E+02 -.865621060E+02 -.865908483E+02 -.866218060E+02 -.866545087E+02 -.866884939E+02 -.867233176E+02 -.867585642E+02 -.867938524E+02 -.868288410E+02 -.868632306E+02 -.868967656E+02 -.869292329E+02 -.869604607E+02 -.869903159E+02 -.870187009E+02 -.870455499E+02 -.870708254E+02 -.870945144E+02 -.871166246E+02 -.871371813E+02 -.871562236E+02 -.871738022E+02 -.871899766E+02 -.872048128E+02 -.872183811E+02 -.872307553E+02 -.872420104E+02 -.872522223E+02 -.872614663E+02 -.872698168E+02 -.872773467E+02 -.872841271E+02 -.872902269E+02 -.872957126E+02 -.873006483E+02 -.873050949E+02 -.873091091E+02 -.873127400E+02 -.873160223E+02 -.873189628E+02 -.873215171E+02 -.873235535E+02 -.873248040E+02 -.873248040E+02
 -.873214711E+02 -.873214711E+02 -.873194665E+02 -.873162354E+02 -.873122479E+02 -.873077570E+02 -.873028730E+02 -.872976206E+02 -.872919797E+02 -.872859091E+02 -.872793585E+02 -.872722728E+02 -.872645950E+02 -.872562675E+02 -.872472326E+02 -.872374312E+02 -.872268025E+02 -.872152858E+02 -.872028234E+02 -.871893621E+02 -.871748526E+02 -.871592492E+02 -.871425100E+02 -.871246000E+02 -.871054940E+02 -.870851793E+02 -.870636570E+02 -.870409436E+02 -.870170727E+02 -.869920981E+02 -.869660960E+02 -.869391680E+02 -.869114425E+02 -.868830762E+02 -.868542552E+02 -.868251946E+02 -.867961387E+02 -.867673588E+02 -.867391506E+02 -.867118303E+02 -.866857285E+02 -.866611842E+02 -.866385364E+02 -.866181157E+02 -.866002349E+02 -.865851795E+02 -.865731983E+02 -.865644948E+02 -.865592201E+02 -.865574670E+02 -.865592670E+02 -.865645886E+02 -.865733386E+02 -.865853661E+02 -.866004672E+02 -.866183932E+02 -.866388583E+02 -.866615496E+02 -.866861362E+02 -.867122790E+02 -.867396388E+02 -.867678848E+02 -.867967008E+02 -.868257908E+02 -.868548833E+02 -.868837337E+02 -.869121264E+02 -.869398753E+02 -.869668234E+02 -.869928422E+02 -.870178296E+02 -.870417087E+02 -.870644249E+02 -.870859441E+02 -.871062499E+02 -.871253416E+02 -.871432316E+02 -.871599435E+02 -.871755100E+02 -.871899714E+02 -.872033736E+02 -.872157671E+02 -.872272056E+02 -.872377449E+02 -.872474423E+02 -.872563559E+02 -.872645438E+02 -.872720637E+02 -.872789728E+02 -.872853271E+02 -.872911813E+02 -.872965878E+02 -.873015946E+02 -.873062405E+02 -.873105452E+02 -.873144897E+02 -.873179827E+02 -.873208096E+02 -.873225637E+02 -.873225637E+02
 -.873196543E+02 -.873196543E+02 -.873172454E+02 -.873133829E+02 -.873086500E+02 -.873033684E+02 -.872976893E+02 -.872916617E+02 -.872852800E+02 -.872785135E+02 -.872713210E+02 -.872636574E+02 -.872554755E+02 -.872467280E+02 -.872373686E+02 -.872273513E+02 -.872166306E+02 -.872051614E+02 -.871929013E+02 -.871798129E+02 -.871658637E+02 -.871510269E+02 -.871352802E+02 -.871186080E+02 -.871010030E+02 -.870824688E+02 -.870630219E+02 -.870426920E+02 -.870215236E+02 -.869995771E+02 -.869769304E+02 -.869536800E+02 -.869299431E+02 -.869058571E+02 -.868815801E+02 -.868572904E+02 -.868331852E+02 -.868094790E+02 -.867864012E+02 -.867641925E+02 -.867431011E+02 -.867233777E+02 -.867052698E+02 -.866890162E+02 -.866748402E+02 -.866629440E+02 -.866535024E+02 -.866466576E+02 -.866425146E+02 -.866411378E+02 -.866425491E+02 -.866467264E+02 -.866536053E+02 -.866630806E+02 -.866750099E+02 -.866892182E+02 -.867055032E+02 -.867236413E+02 -.867433936E+02 -.867645123E+02 -.867867467E+02 -.868098485E+02 -.868335765E+02 -.868577012E+02 -.868820077E+02 -.869062986E+02 -.869303953E+02 -.869541396E+02 -.869773936E+02 -.870000402E+02 -.870219819E+02 -.870431401E+02 -.870634539E+02 -.870828790E+02 -.871013854E+02 -.871189569E+02 -.871355886E+02 -.871512859E+02 -.871660631E+02 -.871799416E+02 -.871929492E+02 -.872051186E+02 -.872164867E+02 -.872270935E+02 -.872369812E+02 -.872461940E+02 -.872547773E+02 -.872627771E+02 -.872702397E+02 -.872772116E+02 -.872837385E+02 -.872898643E+02 -.872956285E+02 -.873010604E+02 -.873061660E+02 -.873109038E+02 -.873151434E+02 -.873186020E+02 -.873207597E+02 -.873207597E+02
 -.873182626E+02 -.873182626E+02 -.873155449E+02 -.873112033E+02 -.873059092E+02 -.873000378E+02 -.872937726E+02 -.872871830E+02 -.872802767E+02 -.872730322E+02 -.872654167E+02 -.872573937E+02 -.872489251E+02 -.872399733E+02 -.872305013E+02 -.872204742E+02 -.872098582E+02 -.871986214E+02 -.871867341E+02 -.871741710E+02 -.871609119E+02 -.871469429E+02 -.871322553E+02 -.871168469E+02 -.871007224E+02 -.870838955E+02 -.870663906E+02 -.870482436E+02 -.870295024E+02 -.870102280E+02 -.869904944E+02 -.869703897E+02 -.869500169E+02 -.869294934E+02 -.869089515E+02 -.868885372E+02 -.868684088E+02 -.868487358E+02 -.868296962E+02 -.868114744E+02 -.867942579E+02 -.867782338E+02 -.867635852E+02 -.867504866E+02 -.867391003E+02 -.867295718E+02 -.867220261E+02 -.867165647E+02 -.867132620E+02 -.867121636E+02 -.867132847E+02 -.867166100E+02 -.867220937E+02 -.867296611E+02 -.867392108E+02 -.867506173E+02 -.867637350E+02 -.867784014E+02 -.867944419E+02 -.868116732E+02 -.868299079E+02 -.868489584E+02 -.868686400E+02 -.868887742E+02 -.869091915E+02 -.869297332E+02 -.869502531E+02 -.869706189E+02 -.869907125E+02 -.870104305E+02 -.870296842E+02 -.870483988E+02 -.870665137E+02 -.870839806E+02 -.871007635E+02 -.871168373E+02 -.871321870E+02 -.871468063E+02 -.871606968E+02 -.871738671E+02 -.871863318E+02 -.871981105E+02 -.872092272E+02 -.872197092E+02 -.872295870E+02 -.872388933E+02 -.872476627E+02 -.872559313E+02 -.872637360E+02 -.872711145E+02 -.872781042E+02 -.872847414E+02 -.872910576E+02 -.872970732E+02 -.873027822E+02 -.873081244E+02 -.873129372E+02 -.873168834E+02 -.873193539E+02 -.873193539E+02
 -.873172498E+02 -.873172498E+02 -.873143075E+02 -.873096201E+02 -.873039255E+02 -.872976390E+02 -.872909686E+02 -.872839997E+02 -.872767518E+02 -.872692119E+02 -.872613546E+02 -.872531504E+02 -.872445694E+02 -.872355822E+02 -.872261603E+02 -.872162772E+02 -.872059087E+02 -.871950326E+02 -.871836297E+02 -.871716840E+02 -.871591845E+02 -.871461256E+02 -.871325076E+02 -.871183367E+02 -.871036253E+02 -.870883931E+02 -.870726681E+02 -.870564874E+02 -.870398985E+02 -.870229589E+02 -.870057362E+02 -.869883086E+02 -.869707649E+02 -.869532040E+02 -.869357354E+02 -.869184777E+02 -.869015578E+02 -.868851096E+02 -.868692720E+02 -.868541869E+02 -.868399970E+02 -.868268435E+02 -.868148630E+02 -.868041851E+02 -.867949290E+02 -.867872014E+02 -.867810932E+02 -.867766778E+02 -.867740090E+02 -.867731196E+02 -.867740207E+02 -.867767011E+02 -.867811277E+02 -.867872466E+02 -.867949842E+02 -.868042491E+02 -.868149348E+02 -.868269217E+02 -.868400801E+02 -.868542731E+02 -.868693595E+02 -.868851960E+02 -.869016405E+02 -.869185538E+02 -.869358020E+02 -.869532579E+02 -.869708026E+02 -.869883263E+02 -.870057294E+02 -.870229226E+02 -.870398275E+02 -.870563760E+02 -.870725107E+02 -.870881841E+02 -.871033582E+02 -.871180039E+02 -.871321004E+02 -.871456346E+02 -.871586001E+02 -.871709968E+02 -.871828299E+02 -.871941097E+02 -.872048503E+02 -.872150698E+02 -.872247891E+02 -.872340319E+02 -.872428240E+02 -.872511930E+02 -.872591679E+02 -.872667786E+02 -.872740554E+02 -.872810275E+02 -.872877193E+02 -.872941431E+02 -.873002829E+02 -.873060631E+02 -.873112958E+02 -.873156018E+02 -.873183040E+02 -.873183040E+02
 -.873165646E+02 -.873165646E+02 -.873134718E+02 -.873085546E+02 -.873025978E+02 -.872960458E+02 -.872891242E+02 -.872819306E+02 -.872744937E+02 -.872668087E+02 -.872588567E+02 -.872506143E+02 -.872420581E+02 -.872331656E+02 -.872239155E+02 -.872142883E+02 -.872042670E+02 -.871938369E+02 -.871829863E+02 -.871717067E+02 -.871599936E+02 -.871478471E+02 -.871352730E+02 -.871222822E+02 -.871088914E+02 -.870951233E+02 -.870810069E+02 -.870665787E+02 -.870518826E+02 -.870369710E+02 -.870219041E+02 -.870067498E+02 -.869915837E+02 -.869764887E+02 -.869615547E+02 -.869468780E+02 -.869325601E+02 -.869187069E+02 -.869054272E+02 -.868928310E+02 -.868810280E+02 -.868701255E+02 -.868602267E+02 -.868514287E+02 -.868438206E+02 -.868374812E+02 -.868324780E+02 -.868288649E+02 -.868266813E+02 -.868259513E+02 -.868266829E+02 -.868288679E+02 -.868324821E+02 -.868374857E+02 -.868438246E+02 -.868514313E+02 -.868602267E+02 -.868701215E+02 -.868810184E+02 -.868928139E+02 -.869054005E+02 -.869186682E+02 -.869325067E+02 -.869468071E+02 -.869614634E+02 -.869763735E+02 -.869914409E+02 -.870065753E+02 -.870216932E+02 -.870367188E+02 -.870515838E+02 -.870662279E+02 -.870805988E+02 -.870946516E+02 -.871083492E+02 -.871216616E+02 -.871345655E+02 -.871470438E+02 -.871590856E+02 -.871706849E+02 -.871818408E+02 -.871925569E+02 -.872028403E+02 -.872127020E+02 -.872221557E+02 -.872312180E+02 -.872399074E+02 -.872482449E+02 -.872562525E+02 -.872639538E+02 -.872713728E+02 -.872785323E+02 -.872854507E+02 -.872921334E+02 -.872985556E+02 -.873046298E+02 -.873101492E+02 -.873147034E+02 -.873175667E+02 -.873175667E+02
 -.873161574E+02 -.873161574E+02 -.873129777E+02 -.873079300E+02 -.873018287E+02 -.872951372E+02 -.872880934E+02 -.872808036E+02 -.872733036E+02 -.872655956E+02 -.872576663E+02 -.872494981E+02 -.872410727E+02 -.872323730E+02 -.872233836E+02 -.872140909E+02 -.872044833E+02 -.871945517E+02 -.871842898E+02 -.871736945E+02 -.871627658E+02 -.871515081E+02 -.871399299E+02 -.871280447E+02 -.871158711E+02 -.871034323E+02 -.870907571E+02 -.870778797E+02 -.870648401E+02 -.870516845E+02 -.870384654E+02 -.870252410E+02 -.870120754E+02 -.869990374E+02 -.869862009E+02 -.869736440E+02 -.869614479E+02 -.869496968E+02 -.869384761E+02 -.869278717E+02 -.869179685E+02 -.869088489E+02 -.869005916E+02 -.868932704E+02 -.868869522E+02 -.868816965E+02 -.868775536E+02 -.868745638E+02 -.868727565E+02 -.868721496E+02 -.868727489E+02 -.868745483E+02 -.868775298E+02 -.868816637E+02 -.868869096E+02 -.868932170E+02 -.869005263E+02 -.869087701E+02 -.869178746E+02 -.869277608E+02 -.869383459E+02 -.869495449E+02 -.869612717E+02 -.869734406E+02 -.869859673E+02 -.869987700E+02 -.870117704E+02 -.870248942E+02 -.870380720E+02 -.870512398E+02 -.870643391E+02 -.870773172E+02 -.870901274E+02 -.871027290E+02 -.871150870E+02 -.871271722E+02 -.871389609E+02 -.871504344E+02 -.871615789E+02 -.871723854E+02 -.871828489E+02 -.871929681E+02 -.872027456E+02 -.872121869E+02 -.872213004E+02 -.872300970E+02 -.872385899E+02 -.872467942E+02 -.872547267E+02 -.872624054E+02 -.872698488E+02 -.872770746E+02 -.872840957E+02 -.872909116E+02 -.872974909E+02 -.873037367E+02 -.873094287E+02 -.873141355E+02 -.873170989E+02 -.873170989E+02
 -.873159833E+02 -.873159833E+02 -.873127699E+02 -.873076748E+02 -.873015271E+02 -.872948007E+02 -.872877410E+02 -.872804601E+02 -.872729993E+02 -.872653658E+02 -.872575519E+02 -.872495446E+02 -.872413300E+02 -.872328954E+02 -.872242299E+02 -.872153244E+02 -.872061717E+02 -.871967668E+02 -.871871074E+02 -.871771937E+02 -.871670291E+02 -.871566205E+02 -.871459782E+02 -.871351166E+02 -.871240544E+02 -.871128142E+02 -.871014233E+02 -.870899129E+02 -.870783190E+02 -.870666820E+02 -.870550469E+02 -.870434631E+02 -.870319844E+02 -.870206680E+02 -.870095746E+02 -.869987674E+02 -.869883119E+02 -.869782751E+02 -.869687244E+02 -.869597273E+02 -.869513498E+02 -.869436558E+02 -.869367062E+02 -.869305572E+02 -.869252601E+02 -.869208599E+02 -.869173949E+02 -.869148953E+02 -.869133834E+02 -.869128726E+02 -.869133673E+02 -.869148630E+02 -.869173458E+02 -.869207936E+02 -.869251757E+02 -.869304536E+02 -.869365822E+02 -.869435100E+02 -.869511803E+02 -.869595322E+02 -.869685016E+02 -.869780222E+02 -.869880263E+02 -.869984462E+02 -.870092146E+02 -.870202656E+02 -.870315358E+02 -.870429641E+02 -.870544930E+02 -.870660687E+02 -.870776414E+02 -.870891658E+02 -.871006007E+02 -.871119099E+02 -.871230613E+02 -.871340277E+02 -.871447858E+02 -.871553170E+02 -.871656063E+02 -.871756428E+02 -.871854190E+02 -.871949309E+02 -.872041774E+02 -.872131603E+02 -.872218840E+02 -.872303553E+02 -.872385830E+02 -.872465777E+02 -.872543518E+02 -.872619187E+02 -.872692925E+02 -.872764865E+02 -.872835088E+02 -.872903543E+02 -.872969861E+02 -.873033009E+02 -.873090695E+02 -.873138481E+02 -.873168602E+02 -.873168602E+02
 -.873160028E+02 -.873160028E+02 -.873127994E+02 -.873077250E+02 -.873016110E+02 -.872949348E+02 -.872879451E+02 -.872807576E+02 -.872734173E+02 -.872659354E+02 -.872583085E+02 -.872505277E+02 -.872425829E+02 -.872344650E+02 -.872261663E+02 -.872176812E+02 -.872090058E+02 -.872001384E+02 -.871910791E+02 -.871818308E+02 -.871723987E+02 -.871627912E+02 -.871530193E+02 -.871430977E+02 -.871330442E+02 -.871228802E+02 -.871126305E+02 -.871023233E+02 -.870919904E+02 -.870816670E+02 -.870713914E+02 -.870612054E+02 -.870511539E+02 -.870412842E+02 -.870316462E+02 -.870222914E+02 -.870132726E+02 -.870046433E+02 -.869964572E+02 -.869887675E+02 -.869816260E+02 -.869750827E+02 -.869691848E+02 -.869639758E+02 -.869594952E+02 -.869557778E+02 -.869528526E+02 -.869507429E+02 -.869494656E+02 -.869490308E+02 -.869494420E+02 -.869506957E+02 -.869527813E+02 -.869556818E+02 -.869593737E+02 -.869638277E+02 -.869690088E+02 -.869748774E+02 -.869813897E+02 -.869884982E+02 -.869961529E+02 -.870043016E+02 -.870128908E+02 -.870218668E+02 -.870311755E+02 -.870407638E+02 -.870505801E+02 -.870605743E+02 -.870706987E+02 -.870809083E+02 -.870911609E+02 -.871014177E+02 -.871116430E+02 -.871218048E+02 -.871318743E+02 -.871418266E+02 -.871516401E+02 -.871612963E+02 -.871707806E+02 -.871800810E+02 -.871891888E+02 -.871980980E+02 -.872068054E+02 -.872153102E+02 -.872236138E+02 -.872317198E+02 -.872396337E+02 -.872473626E+02 -.872549154E+02 -.872623018E+02 -.872695323E+02 -.872766161E+02 -.872835578E+02 -.872903484E+02 -.872969471E+02 -.873032462E+02 -.873090119E+02 -.873137951E+02 -.873168130E+02 -.873168130E+02
 -.873161808E+02 -.873161808E+02 -.873130226E+02 -.873080235E+02 -.873020078E+02 -.872954498E+02 -.872885985E+02 -.872815709E+02 -.872744146E+02 -.872671436E+02 -.872597580E+02 -.872522521E+02 -.872446191E+02 -.872368528E+02 -.872289482E+02 -.872209020E+02 -.872127130E+02 -.872043813E+02 -.871959094E+02 -.871873014E+02 -.871785638E+02 -.871697056E+02 -.871607381E+02 -.871516754E+02 -.871425342E+02 -.871333340E+02 -.871240973E+02 -.871148491E+02 -.871056172E+02 -.870964318E+02 -.870873258E+02 -.870783345E+02 -.870694950E+02 -.870608466E+02 -.870524303E+02 -.870442881E+02 -.870364627E+02 -.870289971E+02 -.870219344E+02 -.870153167E+02 -.870091851E+02 -.870035786E+02 -.869985344E+02 -.869940864E+02 -.869902654E+02 -.869870983E+02 -.869846075E+02 -.869828111E+02 -.869817221E+02 -.869813482E+02 -.869816921E+02 -.869827509E+02 -.869845167E+02 -.869869763E+02 -.869901114E+02 -.869938994E+02 -.869983131E+02 -.870033216E+02 -.870088906E+02 -.870149831E+02 -.870215595E+02 -.870285786E+02 -.870359979E+02 -.870437742E+02 -.870518643E+02 -.870602251E+02 -.870688143E+02 -.870775909E+02 -.870865154E+02 -.870955501E+02 -.871046595E+02 -.871138103E+02 -.871229720E+02 -.871321164E+02 -.871412182E+02 -.871502548E+02 -.871592064E+02 -.871680558E+02 -.871767885E+02 -.871853929E+02 -.871938593E+02 -.872021810E+02 -.872103532E+02 -.872183732E+02 -.872262405E+02 -.872339564E+02 -.872415237E+02 -.872489471E+02 -.872562323E+02 -.872633863E+02 -.872704164E+02 -.872773289E+02 -.872841252E+02 -.872907933E+02 -.872972896E+02 -.873035043E+02 -.873092022E+02 -.873139350E+02 -.873169235E+02 -.873169235E+02
 -.873164859E+02 -.873164859E+02 -.873134008E+02 -.873085206E+02 -.873026539E+02 -.872962677E+02 -.872896079E+02 -.872827916E+02 -.872758676E+02 -.872688521E+02 -.872617476E+02 -.872545512E+02 -.872472587E+02 -.872398662E+02 -.872323708E+02 -.872247712E+02 -.872170676E+02 -.872092619E+02 -.872013575E+02 -.871933599E+02 -.871852759E+02 -.871771148E+02 -.871688875E+02 -.871606074E+02 -.871522898E+02 -.871439524E+02 -.871356151E+02 -.871273000E+02 -.871190310E+02 -.871108344E+02 -.871027379E+02 -.870947713E+02 -.870869656E+02 -.870793535E+02 -.870719684E+02 -.870648447E+02 -.870580172E+02 -.870515207E+02 -.870453897E+02 -.870396579E+02 -.870343579E+02 -.870295208E+02 -.870251758E+02 -.870213496E+02 -.870180664E+02 -.870153472E+02 -.870132095E+02 -.870116674E+02 -.870107310E+02 -.870104064E+02 -.870106955E+02 -.870115961E+02 -.870131020E+02 -.870152029E+02 -.870178846E+02 -.870211293E+02 -.870249157E+02 -.870292196E+02 -.870340140E+02 -.870392694E+02 -.870449547E+02 -.870510369E+02 -.870574821E+02 -.870642555E+02 -.870713222E+02 -.870786471E+02 -.870861957E+02 -.870939342E+02 -.871018298E+02 -.871098510E+02 -.871179679E+02 -.871261522E+02 -.871343777E+02 -.871426199E+02 -.871508567E+02 -.871590678E+02 -.871672354E+02 -.871753436E+02 -.871833789E+02 -.871913297E+02 -.871991867E+02 -.872069423E+02 -.872145910E+02 -.872221291E+02 -.872295546E+02 -.872368669E+02 -.872440673E+02 -.872511581E+02 -.872581429E+02 -.872650263E+02 -.872718132E+02 -.872785074E+02 -.872851079E+02 -.872916004E+02 -.872979395E+02 -.873040148E+02 -.873095929E+02 -.873142309E+02 -.873171617E+02 -.873171617E+02
 -.873168902E+02 -.873168902E+02 -.873139003E+02 -.873091729E+02 -.873034947E+02 -.872973214E+02 -.872908938E+02 -.872843274E+02 -.872776715E+02 -.872709438E+02 -.872641486E+02 -.872572851E+02 -.872503512E+02 -.872433448E+02 -.872362648E+02 -.872291112E+02 -.872218853E+02 -.872145900E+02 -.872072296E+02 -.871998098E+02 -.871923380E+02 -.871848231E+02 -.871772755E+02 -.871697077E+02 -.871621335E+02 -.871545689E+02 -.871470312E+02 -.871395399E+02 -.871321156E+02 -.871247807E+02 -.871175589E+02 -.871104753E+02 -.871035558E+02 -.870968274E+02 -.870903178E+02 -.870840551E+02 -.870780677E+02 -.870723837E+02 -.870670312E+02 -.870620371E+02 -.870574277E+02 -.870532277E+02 -.870494603E+02 -.870461468E+02 -.870433061E+02 -.870409549E+02 -.870391069E+02 -.870377733E+02 -.870369619E+02 -.870366775E+02 -.870369217E+02 -.870376926E+02 -.870389854E+02 -.870407919E+02 -.870431010E+02 -.870458986E+02 -.870491679E+02 -.870528897E+02 -.870570426E+02 -.870616032E+02 -.870665464E+02 -.870718460E+02 -.870774745E+02 -.870834040E+02 -.870896060E+02 -.870960519E+02 -.871027134E+02 -.871095625E+02 -.871165721E+02 -.871237158E+02 -.871309685E+02 -.871383060E+02 -.871457059E+02 -.871531471E+02 -.871606102E+02 -.871680774E+02 -.871755327E+02 -.871829616E+02 -.871903517E+02 -.871976920E+02 -.872049734E+02 -.872121882E+02 -.872193306E+02 -.872263961E+02 -.872333817E+02 -.872402858E+02 -.872471080E+02 -.872538493E+02 -.872605116E+02 -.872670975E+02 -.872736100E+02 -.872800510E+02 -.872864173E+02 -.872926933E+02 -.872988325E+02 -.873047254E+02 -.873101427E+02 -.873146510E+02 -.873175015E+02 -.873175015E+02
 -.873173702E+02 -.873173702E+02 -.873144921E+02 -.873099435E+02 -.873044838E+02 -.872985542E+02 -.872923887E+02 -.872861004E+02 -.872797382E+02 -.872733208E+02 -.872668536E+02 -.872603377E+02 -.872537723E+02 -.872471570E+02 -.872404917E+02 -.872337777E+02 -.872270170E+02 -.872202131E+02 -.872133708E+02 -.872064958E+02 -.871995956E+02 -.871926786E+02 -.871857547E+02 -.871788352E+02 -.871719326E+02 -.871650611E+02 -.871582360E+02 -.871514740E+02 -.871447930E+02 -.871382123E+02 -.871317518E+02 -.871254327E+02 -.871192767E+02 -.871133063E+02 -.871075445E+02 -.871020142E+02 -.870967387E+02 -.870917411E+02 -.870870439E+02 -.870826690E+02 -.870786376E+02 -.870749696E+02 -.870716834E+02 -.870687961E+02 -.870663227E+02 -.870642766E+02 -.870626686E+02 -.870615074E+02 -.870607994E+02 -.870605483E+02 -.870607553E+02 -.870614191E+02 -.870625356E+02 -.870640984E+02 -.870660987E+02 -.870685252E+02 -.870713647E+02 -.870746017E+02 -.870782192E+02 -.870821983E+02 -.870865190E+02 -.870911601E+02 -.870960993E+02 -.871013140E+02 -.871067808E+02 -.871124765E+02 -.871183776E+02 -.871244610E+02 -.871307042E+02 -.871370850E+02 -.871435821E+02 -.871501753E+02 -.871568453E+02 -.871635738E+02 -.871703440E+02 -.871771403E+02 -.871839484E+02 -.871907553E+02 -.871975497E+02 -.872043213E+02 -.872110614E+02 -.872177626E+02 -.872244189E+02 -.872310253E+02 -.872375784E+02 -.872440757E+02 -.872505159E+02 -.872568987E+02 -.872632247E+02 -.872694951E+02 -.872757114E+02 -.872818738E+02 -.872879778E+02 -.872940066E+02 -.872999136E+02 -.873055912E+02 -.873108161E+02 -.873151676E+02 -.873179203E+02 -.873179203E+02
 -.873179058E+02 -.873179058E+02 -.873151521E+02 -.873108013E+02 -.873055822E+02 -.872999186E+02 -.872940365E+02 -.872880458E+02 -.872819946E+02 -.872759019E+02 -.872697742E+02 -.872636134E+02 -.872574202E+02 -.872511952E+02 -.872449394E+02 -.872386546E+02 -.872323436E+02 -.872260101E+02 -.872196591E+02 -.872132964E+02 -.872069290E+02 -.872005649E+02 -.871942133E+02 -.871878845E+02 -.871815896E+02 -.871753413E+02 -.871691528E+02 -.871630388E+02 -.871570146E+02 -.871510966E+02 -.871453019E+02 -.871396482E+02 -.871341538E+02 -.871288375E+02 -.871237182E+02 -.871188151E+02 -.871141472E+02 -.871097333E+02 -.871055918E+02 -.871017407E+02 -.870981969E+02 -.870949766E+02 -.870920947E+02 -.870895648E+02 -.870873990E+02 -.870856080E+02 -.870842005E+02 -.870831834E+02 -.870825618E+02 -.870823385E+02 -.870825147E+02 -.870830890E+02 -.870840585E+02 -.870854179E+02 -.870871602E+02 -.870892762E+02 -.870917555E+02 -.870945855E+02 -.870977526E+02 -.871012415E+02 -.871050361E+02 -.871091191E+02 -.871134725E+02 -.871180777E+02 -.871229156E+02 -.871279670E+02 -.871332127E+02 -.871386333E+02 -.871442101E+02 -.871499245E+02 -.871557586E+02 -.871616951E+02 -.871677175E+02 -.871738102E+02 -.871799585E+02 -.871861487E+02 -.871923682E+02 -.871986055E+02 -.872048502E+02 -.872110929E+02 -.872173254E+02 -.872235406E+02 -.872297326E+02 -.872358964E+02 -.872420281E+02 -.872481246E+02 -.872541841E+02 -.872602052E+02 -.872661878E+02 -.872721318E+02 -.872780376E+02 -.872839041E+02 -.872897259E+02 -.872954853E+02 -.873011364E+02 -.873065743E+02 -.873115832E+02 -.873157575E+02 -.873183993E+02 -.873183993E+02
 -.873184810E+02 -.873184810E+02 -.873158602E+02 -.873117207E+02 -.873067576E+02 -.873013754E+02 -.872957911E+02 -.872901105E+02 -.872843808E+02 -.872786210E+02 -.872728382E+02 -.872670349E+02 -.872612128E+02 -.872553733E+02 -.872495181E+02 -.872436496E+02 -.872377709E+02 -.872318860E+02 -.872259997E+02 -.872201177E+02 -.872142466E+02 -.872083940E+02 -.872025681E+02 -.871967784E+02 -.871910348E+02 -.871853483E+02 -.871797306E+02 -.871741945E+02 -.871687530E+02 -.871634202E+02 -.871582106E+02 -.871531393E+02 -.871482215E+02 -.871434730E+02 -.871389095E+02 -.871345470E+02 -.871304011E+02 -.871264873E+02 -.871228207E+02 -.871194158E+02 -.871162867E+02 -.871134463E+02 -.871109068E+02 -.871086792E+02 -.871067732E+02 -.871051975E+02 -.871039590E+02 -.871030633E+02 -.871025144E+02 -.871023148E+02 -.871024651E+02 -.871029645E+02 -.871038103E+02 -.871049986E+02 -.871065234E+02 -.871083776E+02 -.871105526E+02 -.871130383E+02 -.871158236E+02 -.871188962E+02 -.871222429E+02 -.871258496E+02 -.871297015E+02 -.871337835E+02 -.871380799E+02 -.871425747E+02 -.871472520E+02 -.871520958E+02 -.871570902E+02 -.871622197E+02 -.871674691E+02 -.871728238E+02 -.871782696E+02 -.871837931E+02 -.871893816E+02 -.871950232E+02 -.872007066E+02 -.872064216E+02 -.872121589E+02 -.872179099E+02 -.872236671E+02 -.872294237E+02 -.872351740E+02 -.872409130E+02 -.872466366E+02 -.872523416E+02 -.872580255E+02 -.872636865E+02 -.872693235E+02 -.872749358E+02 -.872805229E+02 -.872860827E+02 -.872916089E+02 -.872970838E+02 -.873024622E+02 -.873076430E+02 -.873124188E+02 -.873164011E+02 -.873189224E+02 -.873189224E+02
 -.873190828E+02 -.873190828E+02 -.873166003E+02 -.873126808E+02 -.873079834E+02 -.873028926E+02 -.872976147E+02 -.872922514E+02 -.872868484E+02 -.872814246E+02 -.872759875E+02 -.872705401E+02 -.872650845E+02 -.872596227E+02 -.872541570E+02 -.872486902E+02 -.872432256E+02 -.872377672E+02 -.872323197E+02 -.872268886E+02 -.872214800E+02 -.872161008E+02 -.872107588E+02 -.872054621E+02 -.872002198E+02 -.871950416E+02 -.871899377E+02 -.871849190E+02 -.871799970E+02 -.871751835E+02 -.871704910E+02 -.871659321E+02 -.871615198E+02 -.871572673E+02 -.871531878E+02 -.871492944E+02 -.871456001E+02 -.871421179E+02 -.871388600E+02 -.871358384E+02 -.871330646E+02 -.871305492E+02 -.871283021E+02 -.871263322E+02 -.871246475E+02 -.871232549E+02 -.871221602E+02 -.871213677E+02 -.871208808E+02 -.871207013E+02 -.871208299E+02 -.871212659E+02 -.871220070E+02 -.871230501E+02 -.871243903E+02 -.871260220E+02 -.871279379E+02 -.871301300E+02 -.871325893E+02 -.871353056E+02 -.871382681E+02 -.871414654E+02 -.871448853E+02 -.871485152E+02 -.871523422E+02 -.871563531E+02 -.871605346E+02 -.871648733E+02 -.871693559E+02 -.871739694E+02 -.871787008E+02 -.871835377E+02 -.871884681E+02 -.871934803E+02 -.871985633E+02 -.872037067E+02 -.872089007E+02 -.872141361E+02 -.872194046E+02 -.872246985E+02 -.872300107E+02 -.872353351E+02 -.872406660E+02 -.872459988E+02 -.872513293E+02 -.872566541E+02 -.872619703E+02 -.872672759E+02 -.872725692E+02 -.872778488E+02 -.872831135E+02 -.872883607E+02 -.872935836E+02 -.872987643E+02 -.873038592E+02 -.873087712E+02 -.873133023E+02 -.873170824E+02 -.873194764E+02 -.873194764E+02
 -.873197009E+02 -.873197009E+02 -.873173598E+02 -.873136648E+02 -.873092385E+02 -.873044442E+02 -.872994771E+02 -.872944340E+02 -.872893589E+02 -.872842705E+02 -.872791763E+02 -.872740800E+02 -.872689838E+02 -.872638900E+02 -.872588013E+02 -.872537206E+02 -.872486516E+02 -.872435981E+02 -.872385646E+02 -.872335563E+02 -.872285789E+02 -.872236388E+02 -.872187428E+02 -.872138983E+02 -.872091135E+02 -.872043967E+02 -.871997570E+02 -.871952038E+02 -.871907470E+02 -.871863967E+02 -.871821636E+02 -.871780584E+02 -.871740920E+02 -.871702756E+02 -.871666201E+02 -.871631366E+02 -.871598360E+02 -.871567288E+02 -.871538253E+02 -.871511354E+02 -.871486685E+02 -.871464332E+02 -.871444378E+02 -.871426895E+02 -.871411949E+02 -.871399595E+02 -.871389880E+02 -.871382841E+02 -.871378504E+02 -.871376884E+02 -.871377987E+02 -.871381806E+02 -.871388324E+02 -.871397514E+02 -.871409337E+02 -.871423746E+02 -.871440684E+02 -.871460083E+02 -.871481869E+02 -.871505961E+02 -.871532268E+02 -.871560697E+02 -.871591146E+02 -.871623512E+02 -.871657687E+02 -.871693562E+02 -.871731025E+02 -.871769964E+02 -.871810268E+02 -.871851825E+02 -.871894527E+02 -.871938267E+02 -.871982942E+02 -.872028452E+02 -.872074701E+02 -.872121598E+02 -.872169058E+02 -.872216999E+02 -.872265346E+02 -.872314030E+02 -.872362987E+02 -.872412159E+02 -.872461495E+02 -.872510947E+02 -.872560477E+02 -.872610048E+02 -.872659633E+02 -.872709205E+02 -.872758746E+02 -.872808238E+02 -.872857663E+02 -.872906991E+02 -.872956150E+02 -.873004965E+02 -.873053016E+02 -.873099377E+02 -.873142167E+02 -.873177882E+02 -.873200507E+02 -.873200507E+02
 -.873203267E+02 -.873203267E+02 -.873181284E+02 -.873146597E+02 -.873105063E+02 -.873060098E+02 -.873013543E+02 -.872966310E+02 -.872918819E+02 -.872871253E+02 -.872823689E+02 -.872776165E+02 -.872728707E+02 -.872681338E+02 -.872634088E+02 -.872586986E+02 -.872540068E+02 -.872493373E+02 -.872446944E+02 -.872400830E+02 -.872355082E+02 -.872309758E+02 -.872264920E+02 -.872220635E+02 -.872176975E+02 -.872134013E+02 -.872091828E+02 -.872050503E+02 -.872010122E+02 -.871970774E+02 -.871932547E+02 -.871895535E+02 -.871859828E+02 -.871825522E+02 -.871792709E+02 -.871761480E+02 -.871731928E+02 -.871704139E+02 -.871678201E+02 -.871654193E+02 -.871632195E+02 -.871612277E+02 -.871594507E+02 -.871578945E+02 -.871565644E+02 -.871554651E+02 -.871546003E+02 -.871539730E+02 -.871535855E+02 -.871534389E+02 -.871535336E+02 -.871538691E+02 -.871544441E+02 -.871552562E+02 -.871563024E+02 -.871575787E+02 -.871590804E+02 -.871608020E+02 -.871627374E+02 -.871648797E+02 -.871672217E+02 -.871697555E+02 -.871724728E+02 -.871753649E+02 -.871784229E+02 -.871816375E+02 -.871849995E+02 -.871884994E+02 -.871921277E+02 -.871958752E+02 -.871997326E+02 -.872036907E+02 -.872077406E+02 -.872118738E+02 -.872160819E+02 -.872203571E+02 -.872246917E+02 -.872290786E+02 -.872335111E+02 -.872379830E+02 -.872424885E+02 -.872470221E+02 -.872515792E+02 -.872561553E+02 -.872607466E+02 -.872653495E+02 -.872699611E+02 -.872745788E+02 -.872792004E+02 -.872838238E+02 -.872884470E+02 -.872930665E+02 -.872976751E+02 -.873022558E+02 -.873067685E+02 -.873111253E+02 -.873151486E+02 -.873185079E+02 -.873206366E+02 -.873206366E+02
 -.873209535E+02 -.873209535E+02 -.873188979E+02 -.873156553E+02 -.873117739E+02 -.873075738E+02 -.873032277E+02 -.872988212E+02 -.872943940E+02 -.872899638E+02 -.872855381E+02 -.872811211E+02 -.872767154E+02 -.872723235E+02 -.872679484E+02 -.872635929E+02 -.872592607E+02 -.872549554E+02 -.872506811E+02 -.872464424E+02 -.872422441E+02 -.872380913E+02 -.872339896E+02 -.872299450E+02 -.872259637E+02 -.872220524E+02 -.872182179E+02 -.872144674E+02 -.872108082E+02 -.872072478E+02 -.872037940E+02 -.872004545E+02 -.871972373E+02 -.871941503E+02 -.871912012E+02 -.871883978E+02 -.871857479E+02 -.871832586E+02 -.871809372E+02 -.871787905E+02 -.871768249E+02 -.871750464E+02 -.871734604E+02 -.871720721E+02 -.871708857E+02 -.871699051E+02 -.871691334E+02 -.871685731E+02 -.871682259E+02 -.871680929E+02 -.871681743E+02 -.871684698E+02 -.871689783E+02 -.871696977E+02 -.871706256E+02 -.871717587E+02 -.871730931E+02 -.871746244E+02 -.871763473E+02 -.871782563E+02 -.871803452E+02 -.871826077E+02 -.871850366E+02 -.871876249E+02 -.871903649E+02 -.871932491E+02 -.871962695E+02 -.871994182E+02 -.872026872E+02 -.872060686E+02 -.872095544E+02 -.872131369E+02 -.872168084E+02 -.872205614E+02 -.872243889E+02 -.872282838E+02 -.872322395E+02 -.872362498E+02 -.872403085E+02 -.872444102E+02 -.872485496E+02 -.872527217E+02 -.872569222E+02 -.872611469E+02 -.872653920E+02 -.872696544E+02 -.872739308E+02 -.872782188E+02 -.872825160E+02 -.872868201E+02 -.872911288E+02 -.872954385E+02 -.872997421E+02 -.873040231E+02 -.873082436E+02 -.873123206E+02 -.873160872E+02 -.873192332E+02 -.873212272E+02 -.873212272E+02
 -.873215762E+02 -.873215762E+02 -.873196623E+02 -.873166437E+02 -.873130315E+02 -.873091244E+02 -.873050834E+02 -.873009887E+02 -.872968776E+02 -.872927667E+02 -.872886636E+02 -.872845725E+02 -.872804960E+02 -.872764369E+02 -.872723978E+02 -.872683818E+02 -.872643921E+02 -.872604323E+02 -.872565063E+02 -.872526183E+02 -.872487726E+02 -.872449740E+02 -.872412274E+02 -.872375382E+02 -.872339119E+02 -.872303543E+02 -.872268714E+02 -.872234694E+02 -.872201547E+02 -.872169338E+02 -.872138133E+02 -.872107999E+02 -.872079003E+02 -.872051212E+02 -.872024691E+02 -.871999508E+02 -.871975725E+02 -.871953405E+02 -.871932607E+02 -.871913388E+02 -.871895802E+02 -.871879899E+02 -.871865724E+02 -.871853319E+02 -.871842720E+02 -.871833959E+02 -.871827062E+02 -.871822048E+02 -.871818933E+02 -.871817725E+02 -.871818426E+02 -.871821033E+02 -.871825536E+02 -.871831921E+02 -.871840165E+02 -.871850241E+02 -.871862118E+02 -.871875757E+02 -.871891117E+02 -.871908150E+02 -.871926806E+02 -.871947030E+02 -.871968765E+02 -.871991949E+02 -.872016521E+02 -.872042414E+02 -.872069563E+02 -.872097901E+02 -.872127359E+02 -.872157871E+02 -.872189368E+02 -.872221783E+02 -.872255051E+02 -.872289108E+02 -.872323891E+02 -.872359339E+02 -.872395394E+02 -.872432001E+02 -.872469107E+02 -.872506660E+02 -.872544613E+02 -.872582923E+02 -.872621548E+02 -.872660450E+02 -.872699593E+02 -.872738946E+02 -.872778479E+02 -.872818166E+02 -.872857983E+02 -.872897907E+02 -.872937912E+02 -.872977964E+02 -.873017991E+02 -.873057837E+02 -.873097143E+02 -.873135132E+02 -.873170243E+02 -.873199576E+02 -.873218172E+02 -.873218172E+02
 -.873221908E+02 -.873221908E+02 -.873204167E+02 -.873176190E+02 -.873142719E+02 -.873106527E+02 -.873069112E+02 -.873031220E+02 -.872993199E+02 -.872955205E+02 -.872917311E+02 -.872879558E+02 -.872841974E+02 -.872804586E+02 -.872767420E+02 -.872730506E+02 -.872693873E+02 -.872657556E+02 -.872621591E+02 -.872586015E+02 -.872550870E+02 -.872516197E+02 -.872482043E+02 -.872448453E+02 -.872415476E+02 -.872383164E+02 -.872351569E+02 -.872320746E+02 -.872290749E+02 -.872261634E+02 -.872233459E+02 -.872206281E+02 -.872180156E+02 -.872155143E+02 -.872131296E+02 -.872108672E+02 -.872087325E+02 -.872067306E+02 -.872048665E+02 -.872031452E+02 -.872015710E+02 -.872001481E+02 -.871988803E+02 -.871977711E+02 -.871968234E+02 -.871960400E+02 -.871954230E+02 -.871949740E+02 -.871946943E+02 -.871945845E+02 -.871946449E+02 -.871948752E+02 -.871952745E+02 -.871958416E+02 -.871965747E+02 -.871974715E+02 -.871985295E+02 -.871997453E+02 -.872011156E+02 -.872026363E+02 -.872043033E+02 -.872061120E+02 -.872080575E+02 -.872101347E+02 -.872123384E+02 -.872146630E+02 -.872171030E+02 -.872196526E+02 -.872223061E+02 -.872250576E+02 -.872279015E+02 -.872308320E+02 -.872338433E+02 -.872369300E+02 -.872400866E+02 -.872433078E+02 -.872465885E+02 -.872499238E+02 -.872533089E+02 -.872567394E+02 -.872602110E+02 -.872637196E+02 -.872672615E+02 -.872708332E+02 -.872744312E+02 -.872780527E+02 -.872816948E+02 -.872853549E+02 -.872890306E+02 -.872927196E+02 -.872964194E+02 -.873001263E+02 -.873038336E+02 -.873075264E+02 -.873111710E+02 -.873146952E+02 -.873179534E+02 -.873206762E+02 -.873224025E+02 -.873224025E+02
 -.873227948E+02 -.873227948E+02 -.873211579E+02 -.873185770E+02 -.873154898E+02 -.873121528E+02 -.873087042E+02 -.873052132E+02 -.873017121E+02 -.872982156E+02 -.872947306E+02 -.872912610E+02 -.872878096E+02 -.872843790E+02 -.872809718E+02 -.872775908E+02 -.872742388E+02 -.872709189E+02 -.872676346E+02 -.872643891E+02 -.872611864E+02 -.872580301E+02 -.872549243E+02 -.872518732E+02 -.872488811E+02 -.872459524E+02 -.872430918E+02 -.872403040E+02 -.872375938E+02 -.872349660E+02 -.872324255E+02 -.872299773E+02 -.872276261E+02 -.872253769E+02 -.872232345E+02 -.872212035E+02 -.872192886E+02 -.872174940E+02 -.872158242E+02 -.872142830E+02 -.872128742E+02 -.872116013E+02 -.872104676E+02 -.872094759E+02 -.872086287E+02 -.872079282E+02 -.872073763E+02 -.872069742E+02 -.872067231E+02 -.872066234E+02 -.872066754E+02 -.872068788E+02 -.872072330E+02 -.872077368E+02 -.872083888E+02 -.872091872E+02 -.872101295E+02 -.872112134E+02 -.872124357E+02 -.872137932E+02 -.872152823E+02 -.872168993E+02 -.872186399E+02 -.872205000E+02 -.872224750E+02 -.872245604E+02 -.872267513E+02 -.872290429E+02 -.872314303E+02 -.872339086E+02 -.872364727E+02 -.872391179E+02 -.872418390E+02 -.872446315E+02 -.872474904E+02 -.872504112E+02 -.872533895E+02 -.872564208E+02 -.872595009E+02 -.872626260E+02 -.872657920E+02 -.872689955E+02 -.872722329E+02 -.872755009E+02 -.872787966E+02 -.872821170E+02 -.872854596E+02 -.872888217E+02 -.872922011E+02 -.872955955E+02 -.872990024E+02 -.873024181E+02 -.873058364E+02 -.873092431E+02 -.873126069E+02 -.873158608E+02 -.873188700E+02 -.873213853E+02 -.873229802E+02 -.873229802E+02
 -.873233864E+02 -.873233864E+02 -.873218839E+02 -.873195150E+02 -.873166820E+02 -.873136204E+02 -.873104575E+02 -.873072570E+02 -.873040488E+02 -.873008464E+02 -.872976563E+02 -.872944822E+02 -.872913269E+02 -.872881929E+02 -.872850826E+02 -.872819987E+02 -.872789438E+02 -.872759209E+02 -.872729328E+02 -.872699829E+02 -.872670744E+02 -.872642108E+02 -.872613957E+02 -.872586328E+02 -.872559259E+02 -.872532789E+02 -.872506959E+02 -.872481809E+02 -.872457381E+02 -.872433717E+02 -.872410859E+02 -.872388850E+02 -.872367731E+02 -.872347543E+02 -.872328328E+02 -.872310126E+02 -.872292974E+02 -.872276911E+02 -.872261971E+02 -.872248190E+02 -.872235598E+02 -.872224225E+02 -.872214097E+02 -.872205240E+02 -.872197673E+02 -.872191416E+02 -.872186484E+02 -.872182887E+02 -.872180635E+02 -.872179732E+02 -.872180180E+02 -.872181976E+02 -.872185115E+02 -.872189588E+02 -.872195382E+02 -.872202482E+02 -.872210869E+02 -.872220521E+02 -.872231413E+02 -.872243518E+02 -.872256805E+02 -.872271243E+02 -.872286796E+02 -.872303429E+02 -.872321103E+02 -.872339780E+02 -.872359419E+02 -.872379978E+02 -.872401416E+02 -.872423691E+02 -.872446759E+02 -.872470579E+02 -.872495108E+02 -.872520305E+02 -.872546127E+02 -.872572536E+02 -.872599491E+02 -.872626954E+02 -.872654889E+02 -.872683259E+02 -.872712030E+02 -.872741170E+02 -.872770646E+02 -.872800430E+02 -.872830493E+02 -.872860808E+02 -.872891350E+02 -.872922097E+02 -.872953024E+02 -.872984110E+02 -.873015331E+02 -.873046653E+02 -.873078013E+02 -.873109283E+02 -.873140172E+02 -.873170061E+02 -.873197710E+02 -.873220824E+02 -.873235483E+02 -.873235483E+02
 -.873239644E+02 -.873239644E+02 -.873225932E+02 -.873204314E+02 -.873178465E+02 -.873150535E+02 -.873121688E+02 -.873092509E+02 -.873063271E+02 -.873034099E+02 -.873005054E+02 -.872976171E+02 -.872947474E+02 -.872918989E+02 -.872890738E+02 -.872862745E+02 -.872835037E+02 -.872807638E+02 -.872780577E+02 -.872753882E+02 -.872727583E+02 -.872701711E+02 -.872676299E+02 -.872651377E+02 -.872626982E+02 -.872603146E+02 -.872579905E+02 -.872557295E+02 -.872535351E+02 -.872514110E+02 -.872493608E+02 -.872473882E+02 -.872454967E+02 -.872436898E+02 -.872419711E+02 -.872403440E+02 -.872388116E+02 -.872373773E+02 -.872360439E+02 -.872348144E+02 -.872336915E+02 -.872326775E+02 -.872317748E+02 -.872309854E+02 -.872303110E+02 -.872297533E+02 -.872293134E+02 -.872289924E+02 -.872287909E+02 -.872287093E+02 -.872287478E+02 -.872289061E+02 -.872291839E+02 -.872295803E+02 -.872300943E+02 -.872307246E+02 -.872314695E+02 -.872323274E+02 -.872332960E+02 -.872343730E+02 -.872355560E+02 -.872368422E+02 -.872382287E+02 -.872397123E+02 -.872412900E+02 -.872429584E+02 -.872447140E+02 -.872465533E+02 -.872484728E+02 -.872504687E+02 -.872525376E+02 -.872546756E+02 -.872568792E+02 -.872591448E+02 -.872614687E+02 -.872638475E+02 -.872662777E+02 -.872687559E+02 -.872712788E+02 -.872738434E+02 -.872764465E+02 -.872790852E+02 -.872817567E+02 -.872844581E+02 -.872871871E+02 -.872899411E+02 -.872927178E+02 -.872955149E+02 -.872983303E+02 -.873011620E+02 -.873040075E+02 -.873068637E+02 -.873097248E+02 -.873125787E+02 -.873153989E+02 -.873181286E+02 -.873206542E+02 -.873227660E+02 -.873241054E+02 -.873241054E+02
 -.873245284E+02 -.873245284E+02 -.873232852E+02 -.873213255E+02 -.873189823E+02 -.873164510E+02 -.873138372E+02 -.873111939E+02 -.873085463E+02 -.873059057E+02 -.873032778E+02 -.873006656E+02 -.872980717E+02 -.872954982E+02 -.872929473E+02 -.872904213E+02 -.872879225E+02 -.872854532E+02 -.872830160E+02 -.872806134E+02 -.872782481E+02 -.872759229E+02 -.872736405E+02 -.872714038E+02 -.872692160E+02 -.872670798E+02 -.872649985E+02 -.872629751E+02 -.872610126E+02 -.872591143E+02 -.872572833E+02 -.872555226E+02 -.872538354E+02 -.872522247E+02 -.872506934E+02 -.872492444E+02 -.872478805E+02 -.872466045E+02 -.872454187E+02 -.872443258E+02 -.872433278E+02 -.872424269E+02 -.872416251E+02 -.872409239E+02 -.872403249E+02 -.872398294E+02 -.872394385E+02 -.872391529E+02 -.872389732E+02 -.872388999E+02 -.872389329E+02 -.872390721E+02 -.872393171E+02 -.872396674E+02 -.872401219E+02 -.872406797E+02 -.872413393E+02 -.872420993E+02 -.872429578E+02 -.872439130E+02 -.872449626E+02 -.872461044E+02 -.872473359E+02 -.872486546E+02 -.872500577E+02 -.872515423E+02 -.872531056E+02 -.872547446E+02 -.872564561E+02 -.872582372E+02 -.872600846E+02 -.872619953E+02 -.872639660E+02 -.872659937E+02 -.872680753E+02 -.872702077E+02 -.872723878E+02 -.872746127E+02 -.872768797E+02 -.872791857E+02 -.872815282E+02 -.872839045E+02 -.872863120E+02 -.872887483E+02 -.872912112E+02 -.872936982E+02 -.872962073E+02 -.872987364E+02 -.873012836E+02 -.873038467E+02 -.873064237E+02 -.873090115E+02 -.873116048E+02 -.873141926E+02 -.873167505E+02 -.873192269E+02 -.873215187E+02 -.873234351E+02 -.873246508E+02 -.873246508E+02
 -.873250786E+02 -.873250786E+02 -.873239601E+02 -.873221972E+02 -.873200896E+02 -.873178131E+02 -.873154629E+02 -.873130868E+02 -.873107074E+02 -.873083352E+02 -.873059751E+02 -.873036303E+02 -.873013028E+02 -.872989947E+02 -.872967079E+02 -.872944446E+02 -.872922069E+02 -.872899969E+02 -.872878168E+02 -.872856690E+02 -.872835558E+02 -.872814796E+02 -.872794430E+02 -.872774484E+02 -.872754985E+02 -.872735959E+02 -.872717433E+02 -.872699433E+02 -.872681986E+02 -.872665119E+02 -.872648859E+02 -.872633233E+02 -.872618266E+02 -.872603985E+02 -.872590415E+02 -.872577581E+02 -.872565505E+02 -.872554211E+02 -.872543721E+02 -.872534054E+02 -.872525229E+02 -.872517265E+02 -.872510177E+02 -.872503980E+02 -.872498686E+02 -.872494306E+02 -.872490848E+02 -.872488320E+02 -.872486727E+02 -.872486071E+02 -.872486353E+02 -.872487572E+02 -.872489724E+02 -.872492805E+02 -.872496806E+02 -.872501719E+02 -.872507532E+02 -.872514233E+02 -.872521806E+02 -.872530235E+02 -.872539503E+02 -.872549589E+02 -.872560473E+02 -.872572133E+02 -.872584546E+02 -.872597688E+02 -.872611534E+02 -.872626059E+02 -.872641236E+02 -.872657040E+02 -.872673443E+02 -.872690419E+02 -.872707940E+02 -.872725979E+02 -.872744510E+02 -.872763506E+02 -.872782941E+02 -.872802789E+02 -.872823025E+02 -.872843624E+02 -.872864562E+02 -.872885816E+02 -.872907363E+02 -.872929182E+02 -.872951250E+02 -.872973549E+02 -.872996058E+02 -.873018758E+02 -.873041631E+02 -.873064659E+02 -.873087820E+02 -.873111088E+02 -.873134413E+02 -.873157696E+02 -.873180716E+02 -.873203007E+02 -.873223640E+02 -.873240896E+02 -.873251843E+02 -.873251843E+02
 -.873256153E+02 -.873256153E+02 -.873246185E+02 -.873230474E+02 -.873211694E+02 -.873191412E+02 -.873170476E+02 -.873149314E+02 -.873128127E+02 -.873107010E+02 -.873086009E+02 -.873065150E+02 -.873044453E+02 -.873023937E+02 -.873003619E+02 -.872983519E+02 -.872963654E+02 -.872944045E+02 -.872924711E+02 -.872905672E+02 -.872886951E+02 -.872868567E+02 -.872850542E+02 -.872832900E+02 -.872815661E+02 -.872798850E+02 -.872782489E+02 -.872766601E+02 -.872751209E+02 -.872736336E+02 -.872722006E+02 -.872708240E+02 -.872695062E+02 -.872682493E+02 -.872670555E+02 -.872659268E+02 -.872648652E+02 -.872638727E+02 -.872629511E+02 -.872621020E+02 -.872613271E+02 -.872606279E+02 -.872600057E+02 -.872594617E+02 -.872589970E+02 -.872586124E+02 -.872583087E+02 -.872580865E+02 -.872579462E+02 -.872578880E+02 -.872579120E+02 -.872580180E+02 -.872582059E+02 -.872584751E+02 -.872588251E+02 -.872592550E+02 -.872597639E+02 -.872603508E+02 -.872610144E+02 -.872617532E+02 -.872625659E+02 -.872634507E+02 -.872644059E+02 -.872654297E+02 -.872665201E+02 -.872676751E+02 -.872688927E+02 -.872701705E+02 -.872715065E+02 -.872728984E+02 -.872743438E+02 -.872758405E+02 -.872773862E+02 -.872789786E+02 -.872806153E+02 -.872822940E+02 -.872840126E+02 -.872857687E+02 -.872875602E+02 -.872893848E+02 -.872912406E+02 -.872931254E+02 -.872950373E+02 -.872969742E+02 -.872989344E+02 -.873009160E+02 -.873029171E+02 -.873049362E+02 -.873069716E+02 -.873090215E+02 -.873110841E+02 -.873131568E+02 -.873152353E+02 -.873173105E+02 -.873193628E+02 -.873213504E+02 -.873231904E+02 -.873247295E+02 -.873257059E+02 -.873257059E+02
 -.873261392E+02 -.873261392E+02 -.873252611E+02 -.873238773E+02 -.873222232E+02 -.873204370E+02 -.873185935E+02 -.873167304E+02 -.873148656E+02 -.873130073E+02 -.873111597E+02 -.873093252E+02 -.873075055E+02 -.873057023E+02 -.873039172E+02 -.873021518E+02 -.873004078E+02 -.872986869E+02 -.872969909E+02 -.872953216E+02 -.872936807E+02 -.872920702E+02 -.872904919E+02 -.872889477E+02 -.872874396E+02 -.872859695E+02 -.872845394E+02 -.872831513E+02 -.872818071E+02 -.872805089E+02 -.872792585E+02 -.872780579E+02 -.872769089E+02 -.872758135E+02 -.872747734E+02 -.872737904E+02 -.872728661E+02 -.872720022E+02 -.872712002E+02 -.872704615E+02 -.872697875E+02 -.872691794E+02 -.872686383E+02 -.872681653E+02 -.872677611E+02 -.872674266E+02 -.872671624E+02 -.872669689E+02 -.872668465E+02 -.872667954E+02 -.872668157E+02 -.872669072E+02 -.872670698E+02 -.872673029E+02 -.872676062E+02 -.872679790E+02 -.872684205E+02 -.872689298E+02 -.872695059E+02 -.872701475E+02 -.872708535E+02 -.872716225E+02 -.872724529E+02 -.872733434E+02 -.872742921E+02 -.872752975E+02 -.872763577E+02 -.872774710E+02 -.872786354E+02 -.872798491E+02 -.872811102E+02 -.872824166E+02 -.872837664E+02 -.872851576E+02 -.872865884E+02 -.872880566E+02 -.872895603E+02 -.872910978E+02 -.872926669E+02 -.872942659E+02 -.872958930E+02 -.872975463E+02 -.872992241E+02 -.873009247E+02 -.873026465E+02 -.873043877E+02 -.873061470E+02 -.873079226E+02 -.873097132E+02 -.873115172E+02 -.873133329E+02 -.873151581E+02 -.873169888E+02 -.873188171E+02 -.873206254E+02 -.873223771E+02 -.873239989E+02 -.873253556E+02 -.873262163E+02 -.873262163E+02
 -.873266514E+02 -.873266514E+02 -.873258893E+02 -.873246883E+02 -.873232529E+02 -.873217031E+02 -.873201038E+02 -.873184877E+02 -.873168704E+02 -.873152590E+02 -.873136573E+02 -.873120672E+02 -.873104905E+02 -.873089285E+02 -.873073826E+02 -.873058543E+02 -.873043451E+02 -.873028563E+02 -.873013896E+02 -.872999465E+02 -.872985285E+02 -.872971372E+02 -.872957743E+02 -.872944414E+02 -.872931401E+02 -.872918722E+02 -.872906392E+02 -.872894428E+02 -.872882847E+02 -.872871666E+02 -.872860901E+02 -.872850568E+02 -.872840683E+02 -.872831262E+02 -.872822319E+02 -.872813869E+02 -.872805926E+02 -.872798504E+02 -.872791615E+02 -.872785272E+02 -.872779484E+02 -.872774263E+02 -.872769618E+02 -.872765557E+02 -.872762087E+02 -.872759215E+02 -.872756945E+02 -.872755283E+02 -.872754229E+02 -.872753787E+02 -.872753956E+02 -.872754736E+02 -.872756125E+02 -.872758120E+02 -.872760716E+02 -.872763909E+02 -.872767691E+02 -.872772055E+02 -.872776993E+02 -.872782495E+02 -.872788550E+02 -.872795147E+02 -.872802275E+02 -.872809920E+02 -.872818068E+02 -.872826705E+02 -.872835818E+02 -.872845389E+02 -.872855405E+02 -.872865848E+02 -.872876703E+02 -.872887953E+02 -.872899582E+02 -.872911573E+02 -.872923910E+02 -.872936575E+02 -.872949552E+02 -.872962825E+02 -.872976378E+02 -.872990195E+02 -.873004260E+02 -.873018558E+02 -.873033073E+02 -.873047791E+02 -.873062698E+02 -.873077779E+02 -.873093020E+02 -.873108410E+02 -.873123933E+02 -.873139577E+02 -.873155326E+02 -.873171162E+02 -.873187049E+02 -.873202917E+02 -.873218615E+02 -.873233824E+02 -.873247906E+02 -.873259687E+02 -.873267162E+02 -.873267162E+02
 -.873271529E+02 -.873271529E+02 -.873265044E+02 -.873254824E+02 -.873242611E+02 -.873229425E+02 -.873215819E+02 -.873202073E+02 -.873188318E+02 -.873174616E+02 -.873160998E+02 -.873147482E+02 -.873134083E+02 -.873120812E+02 -.873107681E+02 -.873094703E+02 -.873081891E+02 -.873069256E+02 -.873056811E+02 -.873044570E+02 -.873032547E+02 -.873020753E+02 -.873009204E+02 -.872997913E+02 -.872986893E+02 -.872976159E+02 -.872965724E+02 -.872955602E+02 -.872945807E+02 -.872936353E+02 -.872927254E+02 -.872918522E+02 -.872910171E+02 -.872902214E+02 -.872894663E+02 -.872887530E+02 -.872880826E+02 -.872874563E+02 -.872868751E+02 -.872863400E+02 -.872858519E+02 -.872854115E+02 -.872850198E+02 -.872846773E+02 -.872843847E+02 -.872841425E+02 -.872839510E+02 -.872838107E+02 -.872837216E+02 -.872836841E+02 -.872836980E+02 -.872837634E+02 -.872838800E+02 -.872840477E+02 -.872842661E+02 -.872845348E+02 -.872848531E+02 -.872852205E+02 -.872856364E+02 -.872860998E+02 -.872866101E+02 -.872871661E+02 -.872877670E+02 -.872884117E+02 -.872890990E+02 -.872898279E+02 -.872905970E+02 -.872914051E+02 -.872922511E+02 -.872931334E+02 -.872940508E+02 -.872950020E+02 -.872959855E+02 -.872970000E+02 -.872980441E+02 -.872991164E+02 -.873002155E+02 -.873013401E+02 -.873024889E+02 -.873036603E+02 -.873048533E+02 -.873060663E+02 -.873072983E+02 -.873085478E+02 -.873098138E+02 -.873110949E+02 -.873123901E+02 -.873136981E+02 -.873150179E+02 -.873163483E+02 -.873176879E+02 -.873190351E+02 -.873203869E+02 -.873217374E+02 -.873230736E+02 -.873243682E+02 -.873255671E+02 -.873265701E+02 -.873272065E+02 -.873272065E+02
 -.873276451E+02 -.873276451E+02 -.873271080E+02 -.873262617E+02 -.873252503E+02 -.873241584E+02 -.873230319E+02 -.873218939E+02 -.873207553E+02 -.873196213E+02 -.873184943E+02 -.873173760E+02 -.873162676E+02 -.873151699E+02 -.873140841E+02 -.873130112E+02 -.873119522E+02 -.873109081E+02 -.873098800E+02 -.873088689E+02 -.873078761E+02 -.873069025E+02 -.873059493E+02 -.873050177E+02 -.873041087E+02 -.873032234E+02 -.873023631E+02 -.873015288E+02 -.873007217E+02 -.872999429E+02 -.872991934E+02 -.872984744E+02 -.872977869E+02 -.872971320E+02 -.872965106E+02 -.872959237E+02 -.872953723E+02 -.872948572E+02 -.872943792E+02 -.872939392E+02 -.872935379E+02 -.872931759E+02 -.872928539E+02 -.872925724E+02 -.872923318E+02 -.872921326E+02 -.872919752E+02 -.872918597E+02 -.872917864E+02 -.872917553E+02 -.872917665E+02 -.872918200E+02 -.872919156E+02 -.872920531E+02 -.872922322E+02 -.872924526E+02 -.872927139E+02 -.872930155E+02 -.872933570E+02 -.872937376E+02 -.872941568E+02 -.872946137E+02 -.872951075E+02 -.872956374E+02 -.872962026E+02 -.872968020E+02 -.872974347E+02 -.872980997E+02 -.872987960E+02 -.872995224E+02 -.873002779E+02 -.873010615E+02 -.873018719E+02 -.873027081E+02 -.873035689E+02 -.873044533E+02 -.873053601E+02 -.873062881E+02 -.873072363E+02 -.873082036E+02 -.873091889E+02 -.873101910E+02 -.873112091E+02 -.873122420E+02 -.873132887E+02 -.873143482E+02 -.873154195E+02 -.873165018E+02 -.873175940E+02 -.873186951E+02 -.873198042E+02 -.873209197E+02 -.873220391E+02 -.873231576E+02 -.873242644E+02 -.873253369E+02 -.873263301E+02 -.873271611E+02 -.873276883E+02 -.873276883E+02
 -.873281292E+02 -.873281292E+02 -.873277017E+02 -.873270282E+02 -.873262233E+02 -.873253543E+02 -.873244579E+02 -.873235523E+02 -.873226464E+02 -.873217443E+02 -.873208479E+02 -.873199585E+02 -.873190771E+02 -.873182043E+02 -.873173412E+02 -.873164884E+02 -.873156468E+02 -.873148172E+02 -.873140005E+02 -.873131975E+02 -.873124092E+02 -.873116362E+02 -.873108797E+02 -.873101403E+02 -.873094191E+02 -.873087169E+02 -.873080346E+02 -.873073731E+02 -.873067333E+02 -.873061159E+02 -.873055220E+02 -.873049524E+02 -.873044078E+02 -.873038891E+02 -.873033970E+02 -.873029323E+02 -.873024958E+02 -.873020880E+02 -.873017097E+02 -.873013615E+02 -.873010439E+02 -.873007575E+02 -.873005027E+02 -.873002799E+02 -.873000896E+02 -.872999320E+02 -.872998074E+02 -.872997159E+02 -.872996578E+02 -.872996331E+02 -.872996418E+02 -.872996839E+02 -.872997594E+02 -.872998679E+02 -.873000094E+02 -.873001836E+02 -.873003900E+02 -.873006284E+02 -.873008984E+02 -.873011993E+02 -.873015307E+02 -.873018921E+02 -.873022828E+02 -.873027021E+02 -.873031493E+02 -.873036237E+02 -.873041247E+02 -.873046512E+02 -.873052027E+02 -.873057781E+02 -.873063768E+02 -.873069978E+02 -.873076402E+02 -.873083033E+02 -.873089860E+02 -.873096876E+02 -.873104071E+02 -.873111436E+02 -.873118963E+02 -.873126644E+02 -.873134469E+02 -.873142430E+02 -.873150519E+02 -.873158727E+02 -.873167047E+02 -.873175470E+02 -.873183990E+02 -.873192597E+02 -.873201285E+02 -.873210045E+02 -.873218870E+02 -.873227747E+02 -.873236657E+02 -.873245560E+02 -.873254370E+02 -.873262908E+02 -.873270815E+02 -.873277431E+02 -.873281629E+02 -.873281629E+02
 -.873286058E+02 -.873286058E+02 -.873282864E+02 -.873277829E+02 -.873271813E+02 -.873265318E+02 -.873258618E+02 -.873251850E+02 -.873245081E+02 -.873238340E+02 -.873231643E+02 -.873224998E+02 -.873218413E+02 -.873211895E+02 -.873205449E+02 -.873199081E+02 -.873192797E+02 -.873186605E+02 -.873180509E+02 -.873174516E+02 -.873168634E+02 -.873162867E+02 -.873157223E+02 -.873151709E+02 -.873146331E+02 -.873141096E+02 -.873136009E+02 -.873131079E+02 -.873126311E+02 -.873121711E+02 -.873117286E+02 -.873113043E+02 -.873108986E+02 -.873105123E+02 -.873101459E+02 -.873098000E+02 -.873094750E+02 -.873091715E+02 -.873088899E+02 -.873086307E+02 -.873083944E+02 -.873081812E+02 -.873079916E+02 -.873078258E+02 -.873076842E+02 -.873075669E+02 -.873074741E+02 -.873074060E+02 -.873073627E+02 -.873073443E+02 -.873073507E+02 -.873073819E+02 -.873074379E+02 -.873075186E+02 -.873076237E+02 -.873077532E+02 -.873079066E+02 -.873080839E+02 -.873082846E+02 -.873085084E+02 -.873087550E+02 -.873090238E+02 -.873093145E+02 -.873096265E+02 -.873099593E+02 -.873103125E+02 -.873106854E+02 -.873110775E+02 -.873114881E+02 -.873119168E+02 -.873123627E+02 -.873128254E+02 -.873133042E+02 -.873137984E+02 -.873143073E+02 -.873148304E+02 -.873153670E+02 -.873159164E+02 -.873164779E+02 -.873170510E+02 -.873176350E+02 -.873182292E+02 -.873188330E+02 -.873194459E+02 -.873200672E+02 -.873206963E+02 -.873213327E+02 -.873219757E+02 -.873226248E+02 -.873232795E+02 -.873239389E+02 -.873246024E+02 -.873252684E+02 -.873259340E+02 -.873265926E+02 -.873272310E+02 -.873278222E+02 -.873283168E+02 -.873286307E+02 -.873286307E+02
 -.873290673E+02 -.873290673E+02 -.873288531E+02 -.873285151E+02 -.873281111E+02 -.873276749E+02 -.873272248E+02 -.873267702E+02 -.873263154E+02 -.873258625E+02 -.873254126E+02 -.873249664E+02 -.873245241E+02 -.873240864E+02 -.873236535E+02 -.873232259E+02 -.873228040E+02 -.873223883E+02 -.873219791E+02 -.873215769E+02 -.873211821E+02 -.873207951E+02 -.873204164E+02 -.873200465E+02 -.873196857E+02 -.873193345E+02 -.873189934E+02 -.873186627E+02 -.873183430E+02 -.873180346E+02 -.873177380E+02 -.873174536E+02 -.873171817E+02 -.873169228E+02 -.873166773E+02 -.873164454E+02 -.873162277E+02 -.873160243E+02 -.873158357E+02 -.873156621E+02 -.873155038E+02 -.873153610E+02 -.873152340E+02 -.873151229E+02 -.873150280E+02 -.873149495E+02 -.873148873E+02 -.873148417E+02 -.873148126E+02 -.873148002E+02 -.873148045E+02 -.873148254E+02 -.873148628E+02 -.873149168E+02 -.873149871E+02 -.873150738E+02 -.873151765E+02 -.873152952E+02 -.873154296E+02 -.873155794E+02 -.873157445E+02 -.873159245E+02 -.873161192E+02 -.873163282E+02 -.873165511E+02 -.873167877E+02 -.873170376E+02 -.873173003E+02 -.873175756E+02 -.873178628E+02 -.873181618E+02 -.873184720E+02 -.873187930E+02 -.873191244E+02 -.873194658E+02 -.873198167E+02 -.873201766E+02 -.873205452E+02 -.873209220E+02 -.873213066E+02 -.873216986E+02 -.873220975E+02 -.873225028E+02 -.873229143E+02 -.873233315E+02 -.873237540E+02 -.873241814E+02 -.873246134E+02 -.873250494E+02 -.873254892E+02 -.873259323E+02 -.873263781E+02 -.873268255E+02 -.873272727E+02 -.873277153E+02 -.873281441E+02 -.873285412E+02 -.873288733E+02 -.873290839E+02 -.873290839E+02
 -.873294491E+02 -.873294491E+02 -.873293264E+02 -.873291310E+02 -.873288959E+02 -.873286410E+02 -.873283775E+02 -.873281110E+02 -.873278442E+02 -.873275786E+02 -.873273146E+02 -.873270528E+02 -.873267933E+02 -.873265365E+02 -.873262825E+02 -.873260316E+02 -.873257841E+02 -.873255402E+02 -.873253002E+02 -.873250643E+02 -.873248328E+02 -.873246058E+02 -.873243838E+02 -.873241669E+02 -.873239553E+02 -.873237494E+02 -.873235495E+02 -.873233556E+02 -.873231682E+02 -.873229875E+02 -.873228136E+02 -.873226469E+02 -.873224876E+02 -.873223359E+02 -.873221920E+02 -.873220562E+02 -.873219286E+02 -.873218095E+02 -.873216990E+02 -.873215973E+02 -.873215046E+02 -.873214209E+02 -.873213465E+02 -.873212815E+02 -.873212259E+02 -.873211799E+02 -.873211434E+02 -.873211167E+02 -.873210997E+02 -.873210924E+02 -.873210949E+02 -.873211071E+02 -.873211290E+02 -.873211606E+02 -.873212018E+02 -.873212525E+02 -.873213127E+02 -.873213821E+02 -.873214608E+02 -.873215486E+02 -.873216453E+02 -.873217507E+02 -.873218647E+02 -.873219871E+02 -.873221178E+02 -.873222564E+02 -.873224027E+02 -.873225567E+02 -.873227180E+02 -.873228863E+02 -.873230615E+02 -.873232433E+02 -.873234315E+02 -.873236258E+02 -.873238259E+02 -.873240316E+02 -.873242427E+02 -.873244588E+02 -.873246798E+02 -.873249053E+02 -.873251352E+02 -.873253692E+02 -.873256070E+02 -.873258484E+02 -.873260932E+02 -.873263411E+02 -.873265918E+02 -.873268453E+02 -.873271012E+02 -.873273592E+02 -.873276192E+02 -.873278808E+02 -.873281433E+02 -.873284055E+02 -.873286646E+02 -.873289151E+02 -.873291462E+02 -.873293383E+02 -.873294589E+02 -.873294589E+02
 -.873294491E+02 -.873294491E+02 -.873293264E+02 -.873291310E+02 -.873288959E+02 -.873286410E+02 -.873283775E+02 -.873281110E+02 -.873278442E+02 -.873275786E+02 -.873273146E+02 -.873270528E+02 -.873267933E+02 -.873265365E+02 -.873262825E+02 -.873260316E+02 -.873257841E+02 -.873255402E+02 -.873253002E+02 -.873250643E+02 -.873248328E+02 -.873246058E+02 -.873243838E+02 -.873241669E+02 -.873239553E+02 -.873237494E+02 -.873235495E+02 -.873233556E+02 -.873231682E+02 -.873229875E+02 -.873228136E+02 -.873226469E+02 -.873224876E+02 -.873223359E+02 -.873221920E+02 -.873220562E+02 -.873219286E+02 -.873218095E+02 -.873216990E+02 -.873215973E+02 -.873215046E+02 -.873214209E+02 -.873213465E+02 -.873212815E+02 -.873212259E+02 -.873211799E+02 -.873211434E+02 -.873211167E+02 -.873210997E+02 -.873210924E+02 -.873210949E+02 -.873211071E+02 -.873211290E+02 -.873211606E+02 -.873212018E+02 -.873212525E+02 -.873213127E+02 -.873213821E+02 -.873214608E+02 -.873215486E+02 -.873216453E+02 -.873217507E+02 -.873218647E+02 -.873219871E+02 -.873221178E+02 -.873222564E+02 -.873224027E+02 -.873225567E+02 -.873227180E+02 -.873228863E+02 -.873230615E+02 -.873232433E+02 -.873234315E+02 -.873236258E+02 -.873238259E+02 -.873240316E+02 -.873242427E+02 -.873244588E+02 -.873246798E+02 -.873249053E+02 -.873251352E+02 -.873253692E+02 -.873256070E+02 -.873258484E+02 -.873260932E+02 -.873263411E+02 -.873265918E+02 -.873268453E+02 -.873271012E+02 -.873273592E+02 -.873276192E+02 -.873278808E+02 -.873281433E+02 -.873284055E+02 -.873286646E+02 -.873289151E+02 -.873291462E+02 -.873293383E+02 -.873294589E+02 -.873294589E+02
