# Supplementary material for: Electrical Pacing of Cardiac Tissue Including Potassium Inward Rectification
Source: PLoS One. 2015 Jun 9;10(6):e0127837. doi: 10.1371/journal.pone.0127837 (PMC4461281; doi:10.1371/journal.pone.0127837)
Supplement: S1 Data — (ZIP) [file pone.0127837.s001.zip › All-Data/Data-without-IK1/BDT42/Vm10ms.txt]

 -.873300171E+02 -.873257356E+02 -.873255526E+02 -.873252311E+02 -.873247989E+02 -.873242777E+02 -.873236855E+02 -.873230370E+02 -.873223449E+02 -.873216197E+02 -.873208709E+02 -.873201058E+02 -.873193307E+02 -.873185503E+02 -.873177681E+02 -.873169868E+02 -.873162088E+02 -.873154359E+02 -.873146703E+02 -.873139141E+02 -.873131692E+02 -.873124374E+02 -.873117202E+02 -.873110186E+02 -.873103337E+02 -.873096662E+02 -.873090168E+02 -.873083866E+02 -.873077764E+02 -.873071873E+02 -.873066205E+02 -.873060768E+02 -.873055572E+02 -.873050625E+02 -.873045932E+02 -.873041500E+02 -.873037335E+02 -.873033443E+02 -.873029831E+02 -.873026506E+02 -.873023473E+02 -.873020739E+02 -.873018308E+02 -.873016183E+02 -.873014368E+02 -.873012865E+02 -.873011676E+02 -.873010804E+02 -.873010249E+02 -.873010014E+02 -.873010097E+02 -.873010500E+02 -.873011221E+02 -.873012259E+02 -.873013611E+02 -.873015274E+02 -.873017246E+02 -.873019523E+02 -.873022100E+02 -.873024973E+02 -.873028138E+02 -.873031588E+02 -.873035318E+02 -.873039321E+02 -.873043590E+02 -.873048119E+02 -.873052900E+02 -.873057926E+02 -.873063188E+02 -.873068678E+02 -.873074389E+02 -.873080310E+02 -.873086435E+02 -.873092752E+02 -.873099254E+02 -.873105929E+02 -.873112769E+02 -.873119762E+02 -.873126898E+02 -.873134164E+02 -.873141548E+02 -.873149037E+02 -.873156615E+02 -.873164264E+02 -.873171966E+02 -.873179697E+02 -.873187432E+02 -.873195138E+02 -.873202777E+02 -.873210305E+02 -.873217665E+02 -.873224791E+02 -.873231598E+02 -.873237986E+02 -.873243828E+02 -.873248973E+02 -.873253231E+02 -.873256373E+02 -.873258118E+02 -.873258118E+02
 -.873257356E+02 -.873257356E+02 -.873255526E+02 -.873252311E+02 -.873247989E+02 -.873242777E+02 -.873236855E+02 -.873230370E+02 -.873223449E+02 -.873216197E+02 -.873208709E+02 -.873201058E+02 -.873193307E+02 -.873185503E+02 -.873177681E+02 -.873169868E+02 -.873162088E+02 -.873154359E+02 -.873146703E+02 -.873139141E+02 -.873131692E+02 -.873124374E+02 -.873117202E+02 -.873110186E+02 -.873103337E+02 -.873096662E+02 -.873090168E+02 -.873083866E+02 -.873077764E+02 -.873071873E+02 -.873066205E+02 -.873060768E+02 -.873055572E+02 -.873050625E+02 -.873045932E+02 -.873041500E+02 -.873037335E+02 -.873033443E+02 -.873029831E+02 -.873026506E+02 -.873023473E+02 -.873020739E+02 -.873018308E+02 -.873016183E+02 -.873014368E+02 -.873012865E+02 -.873011676E+02 -.873010804E+02 -.873010249E+02 -.873010014E+02 -.873010097E+02 -.873010500E+02 -.873011221E+02 -.873012259E+02 -.873013611E+02 -.873015274E+02 -.873017246E+02 -.873019523E+02 -.873022100E+02 -.873024973E+02 -.873028138E+02 -.873031588E+02 -.873035318E+02 -.873039321E+02 -.873043590E+02 -.873048119E+02 -.873052900E+02 -.873057926E+02 -.873063188E+02 -.873068678E+02 -.873074389E+02 -.873080310E+02 -.873086435E+02 -.873092752E+02 -.873099254E+02 -.873105929E+02 -.873112769E+02 -.873119762E+02 -.873126898E+02 -.873134164E+02 -.873141548E+02 -.873149037E+02 -.873156615E+02 -.873164264E+02 -.873171966E+02 -.873179697E+02 -.873187432E+02 -.873195138E+02 -.873202777E+02 -.873210305E+02 -.873217665E+02 -.873224791E+02 -.873231598E+02 -.873237986E+02 -.873243828E+02 -.873248973E+02 -.873253231E+02 -.873256373E+02 -.873258118E+02 -.873258118E+02
 -.873247965E+02 -.873247965E+02 -.873245409E+02 -.873240944E+02 -.873234985E+02 -.873227850E+02 -.873219798E+02 -.873211041E+02 -.873201753E+02 -.873192086E+02 -.873182159E+02 -.873172066E+02 -.873161879E+02 -.873151647E+02 -.873141406E+02 -.873131185E+02 -.873121010E+02 -.873110908E+02 -.873100910E+02 -.873091044E+02 -.873081334E+02 -.873071804E+02 -.873062468E+02 -.873053338E+02 -.873044421E+02 -.873035729E+02 -.873027270E+02 -.873019058E+02 -.873011108E+02 -.873003434E+02 -.872996052E+02 -.872988974E+02 -.872982209E+02 -.872975766E+02 -.872969653E+02 -.872963878E+02 -.872958450E+02 -.872953376E+02 -.872948668E+02 -.872944334E+02 -.872940382E+02 -.872936820E+02 -.872933653E+02 -.872930884E+02 -.872928519E+02 -.872926560E+02 -.872925010E+02 -.872923873E+02 -.872923151E+02 -.872922844E+02 -.872922955E+02 -.872923482E+02 -.872924424E+02 -.872925778E+02 -.872927542E+02 -.872929712E+02 -.872932284E+02 -.872935253E+02 -.872938614E+02 -.872942361E+02 -.872946487E+02 -.872950985E+02 -.872955847E+02 -.872961065E+02 -.872966630E+02 -.872972532E+02 -.872978762E+02 -.872985309E+02 -.872992164E+02 -.872999316E+02 -.873006754E+02 -.873014466E+02 -.873022442E+02 -.873030669E+02 -.873039135E+02 -.873047827E+02 -.873056734E+02 -.873065842E+02 -.873075136E+02 -.873084603E+02 -.873094226E+02 -.873103990E+02 -.873113875E+02 -.873123861E+02 -.873133924E+02 -.873144039E+02 -.873154172E+02 -.873164288E+02 -.873174341E+02 -.873184275E+02 -.873194025E+02 -.873203505E+02 -.873212612E+02 -.873221213E+02 -.873229144E+02 -.873236195E+02 -.873242098E+02 -.873246511E+02 -.873248999E+02 -.873248999E+02
 -.873232961E+02 -.873232961E+02 -.873229463E+02 -.873223304E+02 -.873215079E+02 -.873205257E+02 -.873194212E+02 -.873182247E+02 -.873169608E+02 -.873156496E+02 -.873143069E+02 -.873129445E+02 -.873115710E+02 -.873101925E+02 -.873088136E+02 -.873074380E+02 -.873060696E+02 -.873047123E+02 -.873033699E+02 -.873020462E+02 -.873007443E+02 -.872994665E+02 -.872982145E+02 -.872969898E+02 -.872957935E+02 -.872946269E+02 -.872934916E+02 -.872923896E+02 -.872913229E+02 -.872902934E+02 -.872893031E+02 -.872883533E+02 -.872874454E+02 -.872865804E+02 -.872857595E+02 -.872849839E+02 -.872842546E+02 -.872835732E+02 -.872829408E+02 -.872823587E+02 -.872818280E+02 -.872813495E+02 -.872809240E+02 -.872805521E+02 -.872802343E+02 -.872799710E+02 -.872797628E+02 -.872796101E+02 -.872795132E+02 -.872794723E+02 -.872794874E+02 -.872795585E+02 -.872796853E+02 -.872798676E+02 -.872801049E+02 -.872803967E+02 -.872807426E+02 -.872811418E+02 -.872815937E+02 -.872820974E+02 -.872826520E+02 -.872832566E+02 -.872839099E+02 -.872846110E+02 -.872853585E+02 -.872861512E+02 -.872869878E+02 -.872878670E+02 -.872887873E+02 -.872897474E+02 -.872907456E+02 -.872917806E+02 -.872928508E+02 -.872939545E+02 -.872950903E+02 -.872962563E+02 -.872974510E+02 -.872986725E+02 -.872999192E+02 -.873011891E+02 -.873024801E+02 -.873037902E+02 -.873051170E+02 -.873064579E+02 -.873078100E+02 -.873091697E+02 -.873105333E+02 -.873118959E+02 -.873132517E+02 -.873145938E+02 -.873159134E+02 -.873171994E+02 -.873184379E+02 -.873196113E+02 -.873206970E+02 -.873216658E+02 -.873224802E+02 -.873230920E+02 -.873234384E+02 -.873234384E+02
 -.873214848E+02 -.873214848E+02 -.873210312E+02 -.873202261E+02 -.873191502E+02 -.873178665E+02 -.873164255E+02 -.873148674E+02 -.873132245E+02 -.873115222E+02 -.873097803E+02 -.873080134E+02 -.873062322E+02 -.873044444E+02 -.873026562E+02 -.873008729E+02 -.872990998E+02 -.872973420E+02 -.872956043E+02 -.872938912E+02 -.872922063E+02 -.872905522E+02 -.872889310E+02 -.872873444E+02 -.872857941E+02 -.872842823E+02 -.872828110E+02 -.872813830E+02 -.872800008E+02 -.872786669E+02 -.872773833E+02 -.872761520E+02 -.872749745E+02 -.872738524E+02 -.872727872E+02 -.872717806E+02 -.872708342E+02 -.872699499E+02 -.872691293E+02 -.872683740E+02 -.872676853E+02 -.872670642E+02 -.872665118E+02 -.872660288E+02 -.872656161E+02 -.872652743E+02 -.872650041E+02 -.872648060E+02 -.872646804E+02 -.872646276E+02 -.872646476E+02 -.872647402E+02 -.872649053E+02 -.872651423E+02 -.872654508E+02 -.872658302E+02 -.872662798E+02 -.872667986E+02 -.872673858E+02 -.872680402E+02 -.872687607E+02 -.872695458E+02 -.872703942E+02 -.872713043E+02 -.872722746E+02 -.872733033E+02 -.872743889E+02 -.872755295E+02 -.872767232E+02 -.872779682E+02 -.872792625E+02 -.872806042E+02 -.872819912E+02 -.872834215E+02 -.872848929E+02 -.872864033E+02 -.872879507E+02 -.872895326E+02 -.872911468E+02 -.872927910E+02 -.872944624E+02 -.872961585E+02 -.872978762E+02 -.872996123E+02 -.873013630E+02 -.873031241E+02 -.873048905E+02 -.873066563E+02 -.873084142E+02 -.873101552E+02 -.873118680E+02 -.873135386E+02 -.873151489E+02 -.873166760E+02 -.873180905E+02 -.873193542E+02 -.873204181E+02 -.873212182E+02 -.873216721E+02 -.873216721E+02
 -.873195023E+02 -.873195023E+02 -.873189379E+02 -.873179328E+02 -.873165892E+02 -.873149875E+02 -.873131915E+02 -.873112514E+02 -.873092070E+02 -.873070895E+02 -.873049226E+02 -.873027240E+02 -.873005068E+02 -.872982809E+02 -.872960544E+02 -.872938343E+02 -.872916275E+02 -.872894403E+02 -.872872784E+02 -.872851470E+02 -.872830498E+02 -.872809902E+02 -.872789707E+02 -.872769936E+02 -.872750614E+02 -.872731768E+02 -.872713428E+02 -.872695627E+02 -.872678396E+02 -.872661762E+02 -.872645751E+02 -.872630387E+02 -.872615689E+02 -.872601679E+02 -.872588376E+02 -.872575804E+02 -.872563984E+02 -.872552939E+02 -.872542690E+02 -.872533254E+02 -.872524649E+02 -.872516887E+02 -.872509982E+02 -.872503945E+02 -.872498786E+02 -.872494514E+02 -.872491139E+02 -.872488666E+02 -.872487100E+02 -.872486444E+02 -.872486698E+02 -.872487862E+02 -.872489930E+02 -.872492899E+02 -.872496762E+02 -.872501511E+02 -.872507137E+02 -.872513630E+02 -.872520976E+02 -.872529161E+02 -.872538171E+02 -.872547987E+02 -.872558591E+02 -.872569965E+02 -.872582089E+02 -.872594940E+02 -.872608498E+02 -.872622739E+02 -.872637641E+02 -.872653179E+02 -.872669328E+02 -.872686063E+02 -.872703360E+02 -.872721192E+02 -.872739532E+02 -.872758354E+02 -.872777631E+02 -.872797335E+02 -.872817436E+02 -.872837906E+02 -.872858712E+02 -.872879820E+02 -.872901195E+02 -.872922795E+02 -.872944575E+02 -.872966483E+02 -.872988456E+02 -.873010422E+02 -.873032289E+02 -.873053948E+02 -.873075259E+02 -.873096048E+02 -.873116092E+02 -.873135105E+02 -.873152721E+02 -.873168465E+02 -.873181724E+02 -.873191701E+02 -.873197363E+02 -.873197363E+02
 -.873174194E+02 -.873174194E+02 -.873167383E+02 -.873155252E+02 -.873139044E+02 -.873119741E+02 -.873098111E+02 -.873074759E+02 -.873050157E+02 -.873024674E+02 -.872998588E+02 -.872972109E+02 -.872945395E+02 -.872918569E+02 -.872891733E+02 -.872864976E+02 -.872838382E+02 -.872812023E+02 -.872785968E+02 -.872760270E+02 -.872734976E+02 -.872710122E+02 -.872685741E+02 -.872661864E+02 -.872638524E+02 -.872615757E+02 -.872593599E+02 -.872572088E+02 -.872551260E+02 -.872531148E+02 -.872511782E+02 -.872493190E+02 -.872475399E+02 -.872458435E+02 -.872442325E+02 -.872427099E+02 -.872412782E+02 -.872399402E+02 -.872386984E+02 -.872375550E+02 -.872365119E+02 -.872355710E+02 -.872347338E+02 -.872340018E+02 -.872333763E+02 -.872328585E+02 -.872324495E+02 -.872321501E+02 -.872319607E+02 -.872318818E+02 -.872319133E+02 -.872320550E+02 -.872323066E+02 -.872326674E+02 -.872331368E+02 -.872337137E+02 -.872343969E+02 -.872351851E+02 -.872360768E+02 -.872370700E+02 -.872381630E+02 -.872393535E+02 -.872406394E+02 -.872420182E+02 -.872434874E+02 -.872450445E+02 -.872466867E+02 -.872484111E+02 -.872502150E+02 -.872520953E+02 -.872540490E+02 -.872560731E+02 -.872581642E+02 -.872603194E+02 -.872625354E+02 -.872648088E+02 -.872671365E+02 -.872695149E+02 -.872719407E+02 -.872744101E+02 -.872769193E+02 -.872794643E+02 -.872820407E+02 -.872846437E+02 -.872872677E+02 -.872899066E+02 -.872925528E+02 -.872951977E+02 -.872978303E+02 -.873004376E+02 -.873030027E+02 -.873055048E+02 -.873079171E+02 -.873102054E+02 -.873123256E+02 -.873142206E+02 -.873158166E+02 -.873170179E+02 -.873176997E+02 -.873176997E+02
 -.873152681E+02 -.873152681E+02 -.873144649E+02 -.873130368E+02 -.873111313E+02 -.873088637E+02 -.873063240E+02 -.873035829E+02 -.873006952E+02 -.872977032E+02 -.872946393E+02 -.872915279E+02 -.872883876E+02 -.872852334E+02 -.872820775E+02 -.872789308E+02 -.872758030E+02 -.872727024E+02 -.872696364E+02 -.872666113E+02 -.872636322E+02 -.872607035E+02 -.872578292E+02 -.872550135E+02 -.872522604E+02 -.872495741E+02 -.872469592E+02 -.872444200E+02 -.872419604E+02 -.872395844E+02 -.872372956E+02 -.872350973E+02 -.872329929E+02 -.872309859E+02 -.872290796E+02 -.872272774E+02 -.872255826E+02 -.872239985E+02 -.872225279E+02 -.872211734E+02 -.872199375E+02 -.872188225E+02 -.872178302E+02 -.872169626E+02 -.872162214E+02 -.872156080E+02 -.872151236E+02 -.872147692E+02 -.872145454E+02 -.872144525E+02 -.872144907E+02 -.872146597E+02 -.872149590E+02 -.872153880E+02 -.872159457E+02 -.872166309E+02 -.872174421E+02 -.872183778E+02 -.872194358E+02 -.872206142E+02 -.872219104E+02 -.872233219E+02 -.872248460E+02 -.872264797E+02 -.872282201E+02 -.872300638E+02 -.872320078E+02 -.872340484E+02 -.872361822E+02 -.872384056E+02 -.872407149E+02 -.872431063E+02 -.872455762E+02 -.872481207E+02 -.872507360E+02 -.872534180E+02 -.872561629E+02 -.872589666E+02 -.872618250E+02 -.872647336E+02 -.872676882E+02 -.872706837E+02 -.872737152E+02 -.872767769E+02 -.872798623E+02 -.872829643E+02 -.872860740E+02 -.872891813E+02 -.872922735E+02 -.872953351E+02 -.872983468E+02 -.873012839E+02 -.873041152E+02 -.873068007E+02 -.873092885E+02 -.873115121E+02 -.873133849E+02 -.873147944E+02 -.873155944E+02 -.873155944E+02
 -.873130596E+02 -.873130596E+02 -.873121296E+02 -.873104810E+02 -.873082835E+02 -.873056702E+02 -.873027445E+02 -.872995872E+02 -.872962606E+02 -.872928129E+02 -.872892808E+02 -.872856923E+02 -.872820692E+02 -.872784289E+02 -.872747861E+02 -.872711533E+02 -.872675414E+02 -.872639598E+02 -.872604168E+02 -.872569192E+02 -.872534730E+02 -.872500833E+02 -.872467551E+02 -.872434935E+02 -.872403033E+02 -.872371897E+02 -.872341576E+02 -.872312121E+02 -.872283577E+02 -.872255989E+02 -.872229401E+02 -.872203853E+02 -.872179389E+02 -.872156048E+02 -.872133873E+02 -.872112904E+02 -.872093180E+02 -.872074738E+02 -.872057612E+02 -.872041835E+02 -.872027436E+02 -.872014442E+02 -.872002879E+02 -.871992768E+02 -.871984131E+02 -.871976985E+02 -.871971344E+02 -.871967219E+02 -.871964618E+02 -.871963545E+02 -.871964001E+02 -.871965984E+02 -.871969488E+02 -.871974505E+02 -.871981024E+02 -.871989029E+02 -.871998505E+02 -.872009428E+02 -.872021777E+02 -.872035525E+02 -.872050642E+02 -.872067100E+02 -.872084863E+02 -.872103898E+02 -.872124167E+02 -.872145633E+02 -.872168255E+02 -.872191992E+02 -.872216803E+02 -.872242644E+02 -.872269472E+02 -.872297242E+02 -.872325909E+02 -.872355428E+02 -.872385753E+02 -.872416839E+02 -.872448638E+02 -.872481103E+02 -.872514186E+02 -.872547836E+02 -.872582000E+02 -.872616625E+02 -.872651649E+02 -.872687007E+02 -.872722626E+02 -.872758422E+02 -.872794294E+02 -.872830126E+02 -.872865774E+02 -.872901058E+02 -.872935757E+02 -.872969590E+02 -.873002197E+02 -.873033119E+02 -.873061761E+02 -.873087358E+02 -.873108914E+02 -.873125137E+02 -.873134344E+02 -.873134344E+02
 -.873107959E+02 -.873107959E+02 -.873097358E+02 -.873078610E+02 -.873053646E+02 -.873023972E+02 -.872990760E+02 -.872954919E+02 -.872917149E+02 -.872877989E+02 -.872837851E+02 -.872797054E+02 -.872755848E+02 -.872714435E+02 -.872672981E+02 -.872631630E+02 -.872590502E+02 -.872549704E+02 -.872509323E+02 -.872469437E+02 -.872430113E+02 -.872391415E+02 -.872353401E+02 -.872316129E+02 -.872279658E+02 -.872244047E+02 -.872209352E+02 -.872175630E+02 -.872142934E+02 -.872111316E+02 -.872080828E+02 -.872051520E+02 -.872023442E+02 -.871996645E+02 -.871971176E+02 -.871947085E+02 -.871924416E+02 -.871903213E+02 -.871883518E+02 -.871865368E+02 -.871848799E+02 -.871833845E+02 -.871820535E+02 -.871808898E+02 -.871798957E+02 -.871790734E+02 -.871784245E+02 -.871779503E+02 -.871776518E+02 -.871775295E+02 -.871775834E+02 -.871778135E+02 -.871782189E+02 -.871787988E+02 -.871795517E+02 -.871804758E+02 -.871815691E+02 -.871828291E+02 -.871842528E+02 -.871858372E+02 -.871875789E+02 -.871894741E+02 -.871915189E+02 -.871937092E+02 -.871960405E+02 -.871985082E+02 -.872011076E+02 -.872038339E+02 -.872066820E+02 -.872096469E+02 -.872127233E+02 -.872159061E+02 -.872191899E+02 -.872225695E+02 -.872260395E+02 -.872295946E+02 -.872332292E+02 -.872369378E+02 -.872407150E+02 -.872445548E+02 -.872484512E+02 -.872523981E+02 -.872563885E+02 -.872604150E+02 -.872644692E+02 -.872685417E+02 -.872726213E+02 -.872766945E+02 -.872807452E+02 -.872847533E+02 -.872886936E+02 -.872925344E+02 -.872962352E+02 -.872997438E+02 -.873029932E+02 -.873058966E+02 -.873083414E+02 -.873101811E+02 -.873112252E+02 -.873112252E+02
 -.873084758E+02 -.873084758E+02 -.873072828E+02 -.873051766E+02 -.873023741E+02 -.872990442E+02 -.872953177E+02 -.872912956E+02 -.872870558E+02 -.872826581E+02 -.872781484E+02 -.872735625E+02 -.872689286E+02 -.872642698E+02 -.872596049E+02 -.872549496E+02 -.872503175E+02 -.872457200E+02 -.872411668E+02 -.872366667E+02 -.872322272E+02 -.872278557E+02 -.872235591E+02 -.872193441E+02 -.872152175E+02 -.872111859E+02 -.872072558E+02 -.872034335E+02 -.871997252E+02 -.871961371E+02 -.871926752E+02 -.871893456E+02 -.871861542E+02 -.871831069E+02 -.871802096E+02 -.871774676E+02 -.871748866E+02 -.871724715E+02 -.871702272E+02 -.871681584E+02 -.871662693E+02 -.871645639E+02 -.871630460E+02 -.871617187E+02 -.871605849E+02 -.871596472E+02 -.871589075E+02 -.871583674E+02 -.871580280E+02 -.871578900E+02 -.871579534E+02 -.871582181E+02 -.871586832E+02 -.871593476E+02 -.871602096E+02 -.871612671E+02 -.871625175E+02 -.871639578E+02 -.871655846E+02 -.871673943E+02 -.871693827E+02 -.871715455E+02 -.871738778E+02 -.871763748E+02 -.871790312E+02 -.871818417E+02 -.871848005E+02 -.871879019E+02 -.871911400E+02 -.871945089E+02 -.871980024E+02 -.872016144E+02 -.872053388E+02 -.872091693E+02 -.872130998E+02 -.872171240E+02 -.872212355E+02 -.872254282E+02 -.872296956E+02 -.872340310E+02 -.872384276E+02 -.872428784E+02 -.872473756E+02 -.872519109E+02 -.872564750E+02 -.872610571E+02 -.872656449E+02 -.872702233E+02 -.872747744E+02 -.872792758E+02 -.872836994E+02 -.872880098E+02 -.872921617E+02 -.872960970E+02 -.872997408E+02 -.873029959E+02 -.873057363E+02 -.873077983E+02 -.873089683E+02 -.873089683E+02
 -.873060974E+02 -.873060974E+02 -.873047691E+02 -.873024265E+02 -.872993111E+02 -.872956100E+02 -.872914679E+02 -.872869963E+02 -.872822805E+02 -.872773867E+02 -.872723656E+02 -.872672572E+02 -.872620931E+02 -.872568990E+02 -.872516958E+02 -.872465009E+02 -.872413289E+02 -.872361923E+02 -.872311018E+02 -.872260670E+02 -.872210968E+02 -.872161993E+02 -.872113826E+02 -.872066543E+02 -.872020222E+02 -.871974936E+02 -.871930760E+02 -.871887765E+02 -.871846024E+02 -.871805609E+02 -.871766591E+02 -.871729041E+02 -.871693030E+02 -.871658626E+02 -.871625896E+02 -.871594907E+02 -.871565722E+02 -.871538401E+02 -.871513002E+02 -.871489580E+02 -.871468186E+02 -.871448869E+02 -.871431672E+02 -.871416634E+02 -.871403789E+02 -.871393166E+02 -.871384790E+02 -.871378679E+02 -.871374846E+02 -.871373300E+02 -.871374043E+02 -.871377070E+02 -.871382374E+02 -.871389940E+02 -.871399747E+02 -.871411770E+02 -.871425979E+02 -.871442338E+02 -.871460807E+02 -.871481342E+02 -.871503893E+02 -.871528409E+02 -.871554833E+02 -.871583106E+02 -.871613167E+02 -.871644952E+02 -.871678393E+02 -.871713424E+02 -.871749974E+02 -.871787974E+02 -.871827352E+02 -.871868037E+02 -.871909957E+02 -.871953040E+02 -.871997214E+02 -.872042408E+02 -.872088549E+02 -.872135564E+02 -.872183382E+02 -.872231927E+02 -.872281122E+02 -.872330888E+02 -.872381138E+02 -.872431780E+02 -.872482711E+02 -.872533811E+02 -.872584944E+02 -.872635946E+02 -.872686616E+02 -.872736708E+02 -.872785914E+02 -.872833840E+02 -.872879988E+02 -.872923714E+02 -.872964190E+02 -.873000340E+02 -.873030768E+02 -.873053659E+02 -.873066647E+02 -.873066647E+02
 -.873036609E+02 -.873036609E+02 -.873021954E+02 -.872996115E+02 -.872961761E+02 -.872920949E+02 -.872875266E+02 -.872825928E+02 -.872773872E+02 -.872719819E+02 -.872664331E+02 -.872607849E+02 -.872550724E+02 -.872493238E+02 -.872435620E+02 -.872378059E+02 -.872320714E+02 -.872263719E+02 -.872207193E+02 -.872151242E+02 -.872095964E+02 -.872041455E+02 -.871987804E+02 -.871935098E+02 -.871883422E+02 -.871832863E+02 -.871783502E+02 -.871735423E+02 -.871688709E+02 -.871643446E+02 -.871599715E+02 -.871557600E+02 -.871517184E+02 -.871478546E+02 -.871441767E+02 -.871406922E+02 -.871374087E+02 -.871343334E+02 -.871314730E+02 -.871288343E+02 -.871264232E+02 -.871242456E+02 -.871223065E+02 -.871206107E+02 -.871191622E+02 -.871179644E+02 -.871170204E+02 -.871163322E+02 -.871159016E+02 -.871157294E+02 -.871158160E+02 -.871161610E+02 -.871167633E+02 -.871176210E+02 -.871187319E+02 -.871200929E+02 -.871217004E+02 -.871235500E+02 -.871256371E+02 -.871279563E+02 -.871305018E+02 -.871332674E+02 -.871362466E+02 -.871394322E+02 -.871428169E+02 -.871463932E+02 -.871501532E+02 -.871540890E+02 -.871581924E+02 -.871624551E+02 -.871668690E+02 -.871714256E+02 -.871761166E+02 -.871809337E+02 -.871858686E+02 -.871909130E+02 -.871960587E+02 -.872012976E+02 -.872066212E+02 -.872120213E+02 -.872174892E+02 -.872230159E+02 -.872285921E+02 -.872342074E+02 -.872398504E+02 -.872455083E+02 -.872511659E+02 -.872568054E+02 -.872624049E+02 -.872679374E+02 -.872733692E+02 -.872786574E+02 -.872837471E+02 -.872885680E+02 -.872930290E+02 -.872970122E+02 -.873003642E+02 -.873028854E+02 -.873043156E+02 -.873043156E+02
 -.873011694E+02 -.873011694E+02 -.872995642E+02 -.872967343E+02 -.872929718E+02 -.872885015E+02 -.872834957E+02 -.872780868E+02 -.872723766E+02 -.872664440E+02 -.872603505E+02 -.872541444E+02 -.872478642E+02 -.872415405E+02 -.872351983E+02 -.872288577E+02 -.872225358E+02 -.872162472E+02 -.872100049E+02 -.872038206E+02 -.871977055E+02 -.871916701E+02 -.871857244E+02 -.871798782E+02 -.871741412E+02 -.871685228E+02 -.871630326E+02 -.871576801E+02 -.871524751E+02 -.871474272E+02 -.871425462E+02 -.871378419E+02 -.871333237E+02 -.871290012E+02 -.871248835E+02 -.871209798E+02 -.871172989E+02 -.871138493E+02 -.871106391E+02 -.871076763E+02 -.871049680E+02 -.871025211E+02 -.871003417E+02 -.870984354E+02 -.870968070E+02 -.870954607E+02 -.870944000E+02 -.870936275E+02 -.870931453E+02 -.870929544E+02 -.870930553E+02 -.870934473E+02 -.870941293E+02 -.870950991E+02 -.870963539E+02 -.870978900E+02 -.870997030E+02 -.871017880E+02 -.871041392E+02 -.871067502E+02 -.871096143E+02 -.871127240E+02 -.871160714E+02 -.871196482E+02 -.871234457E+02 -.871274550E+02 -.871316669E+02 -.871360719E+02 -.871406605E+02 -.871454230E+02 -.871503499E+02 -.871554313E+02 -.871606576E+02 -.871660193E+02 -.871715067E+02 -.871771104E+02 -.871828211E+02 -.871886293E+02 -.871945259E+02 -.872005013E+02 -.872065460E+02 -.872126501E+02 -.872188032E+02 -.872249939E+02 -.872312100E+02 -.872374372E+02 -.872436594E+02 -.872498569E+02 -.872560063E+02 -.872620782E+02 -.872680360E+02 -.872738332E+02 -.872794101E+02 -.872846902E+02 -.872895743E+02 -.872939339E+02 -.872976016E+02 -.873003597E+02 -.873019241E+02 -.873019241E+02
 -.872986285E+02 -.872986285E+02 -.872968812E+02 -.872938003E+02 -.872897037E+02 -.872848348E+02 -.872793801E+02 -.872734828E+02 -.872672534E+02 -.872607774E+02 -.872541219E+02 -.872473394E+02 -.872404715E+02 -.872335511E+02 -.872266048E+02 -.872196543E+02 -.872127180E+02 -.872058115E+02 -.871989491E+02 -.871921438E+02 -.871854080E+02 -.871787531E+02 -.871721904E+02 -.871657310E+02 -.871593854E+02 -.871531645E+02 -.871470791E+02 -.871411404E+02 -.871353594E+02 -.871297474E+02 -.871243159E+02 -.871190760E+02 -.871140390E+02 -.871092159E+02 -.871046176E+02 -.871002549E+02 -.870961381E+02 -.870922774E+02 -.870886825E+02 -.870853628E+02 -.870823269E+02 -.870795829E+02 -.870771381E+02 -.870749992E+02 -.870731720E+02 -.870716615E+02 -.870704720E+02 -.870696066E+02 -.870690677E+02 -.870688567E+02 -.870689739E+02 -.870694189E+02 -.870701900E+02 -.870712848E+02 -.870726997E+02 -.870744305E+02 -.870764719E+02 -.870788180E+02 -.870814619E+02 -.870843959E+02 -.870876121E+02 -.870911013E+02 -.870948544E+02 -.870988614E+02 -.871031121E+02 -.871075959E+02 -.871123018E+02 -.871172188E+02 -.871223357E+02 -.871276413E+02 -.871331241E+02 -.871387730E+02 -.871445767E+02 -.871505241E+02 -.871566043E+02 -.871628065E+02 -.871691199E+02 -.871755341E+02 -.871820386E+02 -.871886227E+02 -.871952760E+02 -.872019875E+02 -.872087457E+02 -.872155385E+02 -.872223523E+02 -.872291720E+02 -.872359800E+02 -.872427554E+02 -.872494727E+02 -.872561006E+02 -.872625994E+02 -.872689190E+02 -.872749952E+02 -.872807451E+02 -.872860616E+02 -.872908052E+02 -.872947949E+02 -.872977943E+02 -.872994952E+02 -.872994952E+02
 -.872960465E+02 -.872960465E+02 -.872941548E+02 -.872908183E+02 -.872863805E+02 -.872811038E+02 -.872751890E+02 -.872687905E+02 -.872620275E+02 -.872549926E+02 -.872477581E+02 -.872403803E+02 -.872329039E+02 -.872253640E+02 -.872177887E+02 -.872102012E+02 -.872026211E+02 -.871950654E+02 -.871875497E+02 -.871800881E+02 -.871726942E+02 -.871653808E+02 -.871581601E+02 -.871510444E+02 -.871440458E+02 -.871371764E+02 -.871304488E+02 -.871238755E+02 -.871174696E+02 -.871112440E+02 -.871052120E+02 -.870993867E+02 -.870937811E+02 -.870884083E+02 -.870832811E+02 -.870784122E+02 -.870738140E+02 -.870694986E+02 -.870654776E+02 -.870617619E+02 -.870583620E+02 -.870552876E+02 -.870525474E+02 -.870501494E+02 -.870481007E+02 -.870464073E+02 -.870450743E+02 -.870441055E+02 -.870435038E+02 -.870432708E+02 -.870434071E+02 -.870439119E+02 -.870447834E+02 -.870460186E+02 -.870476133E+02 -.870495623E+02 -.870518594E+02 -.870544974E+02 -.870574680E+02 -.870607622E+02 -.870643701E+02 -.870682813E+02 -.870724845E+02 -.870769680E+02 -.870817195E+02 -.870867266E+02 -.870919764E+02 -.870974557E+02 -.871031515E+02 -.871090505E+02 -.871151395E+02 -.871214053E+02 -.871278349E+02 -.871344157E+02 -.871411349E+02 -.871479801E+02 -.871549394E+02 -.871620008E+02 -.871691524E+02 -.871763826E+02 -.871836797E+02 -.871910316E+02 -.871984260E+02 -.872058495E+02 -.872132877E+02 -.872207243E+02 -.872281405E+02 -.872355141E+02 -.872428177E+02 -.872500180E+02 -.872570725E+02 -.872639277E+02 -.872705146E+02 -.872767442E+02 -.872825013E+02 -.872876360E+02 -.872919529E+02 -.872951975E+02 -.872970370E+02 -.872970370E+02
 -.872934353E+02 -.872934353E+02 -.872913968E+02 -.872878005E+02 -.872830150E+02 -.872773220E+02 -.872709369E+02 -.872640255E+02 -.872567159E+02 -.872491073E+02 -.872412772E+02 -.872332856E+02 -.872251797E+02 -.872169965E+02 -.872087660E+02 -.872005126E+02 -.871922574E+02 -.871840187E+02 -.871758133E+02 -.871676567E+02 -.871595634E+02 -.871515475E+02 -.871436225E+02 -.871358021E+02 -.871280997E+02 -.871205293E+02 -.871131050E+02 -.871058416E+02 -.870987539E+02 -.870918570E+02 -.870851661E+02 -.870786968E+02 -.870724642E+02 -.870664837E+02 -.870607705E+02 -.870553397E+02 -.870502060E+02 -.870453839E+02 -.870408870E+02 -.870367287E+02 -.870329214E+02 -.870294766E+02 -.870264050E+02 -.870237162E+02 -.870214187E+02 -.870195198E+02 -.870180255E+02 -.870169407E+02 -.870162688E+02 -.870160117E+02 -.870161701E+02 -.870167432E+02 -.870177286E+02 -.870191228E+02 -.870209207E+02 -.870231162E+02 -.870257017E+02 -.870286684E+02 -.870320065E+02 -.870357051E+02 -.870397525E+02 -.870441360E+02 -.870488421E+02 -.870538570E+02 -.870591660E+02 -.870647543E+02 -.870706066E+02 -.870767075E+02 -.870830414E+02 -.870895928E+02 -.870963463E+02 -.871032865E+02 -.871103983E+02 -.871176670E+02 -.871250782E+02 -.871326176E+02 -.871402716E+02 -.871480266E+02 -.871558695E+02 -.871637873E+02 -.871717671E+02 -.871797957E+02 -.871878597E+02 -.871959448E+02 -.872040356E+02 -.872121148E+02 -.872201623E+02 -.872281546E+02 -.872360630E+02 -.872438517E+02 -.872514760E+02 -.872588788E+02 -.872659866E+02 -.872727045E+02 -.872789092E+02 -.872844405E+02 -.872890890E+02 -.872925815E+02 -.872945611E+02 -.872945611E+02
 -.872908097E+02 -.872908097E+02 -.872886227E+02 -.872847632E+02 -.872796250E+02 -.872735088E+02 -.872666451E+02 -.872592111E+02 -.872513436E+02 -.872431483E+02 -.872347071E+02 -.872260835E+02 -.872173270E+02 -.872084766E+02 -.871995637E+02 -.871906143E+02 -.871816508E+02 -.871726929E+02 -.871637585E+02 -.871548642E+02 -.871460257E+02 -.871372583E+02 -.871285769E+02 -.871199967E+02 -.871115328E+02 -.871032011E+02 -.870950179E+02 -.870869999E+02 -.870791643E+02 -.870715287E+02 -.870641108E+02 -.870569285E+02 -.870500000E+02 -.870433433E+02 -.870369765E+02 -.870309175E+02 -.870251838E+02 -.870197928E+02 -.870147608E+02 -.870101039E+02 -.870058369E+02 -.870019737E+02 -.869985274E+02 -.869955093E+02 -.869929300E+02 -.869907983E+02 -.869891214E+02 -.869879054E+02 -.869871542E+02 -.869868703E+02 -.869870545E+02 -.869877058E+02 -.869888214E+02 -.869903970E+02 -.869924266E+02 -.869949025E+02 -.869978157E+02 -.870011555E+02 -.870049102E+02 -.870090665E+02 -.870136103E+02 -.870185263E+02 -.870237985E+02 -.870294102E+02 -.870353439E+02 -.870415819E+02 -.870481061E+02 -.870548983E+02 -.870619399E+02 -.870692129E+02 -.870766989E+02 -.870843803E+02 -.870922394E+02 -.871002592E+02 -.871084230E+02 -.871167148E+02 -.871251188E+02 -.871336199E+02 -.871422035E+02 -.871508550E+02 -.871595602E+02 -.871683051E+02 -.871770749E+02 -.871858545E+02 -.871946275E+02 -.872033756E+02 -.872120779E+02 -.872207094E+02 -.872292401E+02 -.872376324E+02 -.872458391E+02 -.872537998E+02 -.872614369E+02 -.872686496E+02 -.872753071E+02 -.872812386E+02 -.872862210E+02 -.872899631E+02 -.872920835E+02 -.872920835E+02
 -.872881895E+02 -.872881895E+02 -.872858532E+02 -.872817287E+02 -.872762346E+02 -.872696910E+02 -.872623434E+02 -.872543801E+02 -.872459461E+02 -.872371531E+02 -.872280870E+02 -.872188144E+02 -.872093869E+02 -.871998453E+02 -.871902225E+02 -.871805462E+02 -.871708397E+02 -.871611240E+02 -.871514180E+02 -.871417395E+02 -.871321052E+02 -.871225317E+02 -.871130354E+02 -.871036331E+02 -.870943421E+02 -.870851802E+02 -.870761661E+02 -.870673190E+02 -.870586588E+02 -.870502057E+02 -.870419806E+02 -.870340044E+02 -.870262985E+02 -.870188844E+02 -.870117835E+02 -.870050172E+02 -.869986066E+02 -.869925722E+02 -.869869339E+02 -.869817109E+02 -.869769212E+02 -.869725818E+02 -.869687081E+02 -.869653145E+02 -.869624133E+02 -.869600156E+02 -.869581302E+02 -.869567642E+02 -.869559227E+02 -.869556088E+02 -.869558232E+02 -.869565649E+02 -.869578304E+02 -.869596146E+02 -.869619101E+02 -.869647076E+02 -.869679960E+02 -.869717626E+02 -.869759928E+02 -.869806708E+02 -.869857795E+02 -.869913004E+02 -.869972142E+02 -.870035008E+02 -.870101393E+02 -.870171086E+02 -.870243869E+02 -.870319527E+02 -.870397841E+02 -.870478596E+02 -.870561579E+02 -.870646581E+02 -.870733399E+02 -.870821834E+02 -.870911696E+02 -.871002800E+02 -.871094968E+02 -.871188031E+02 -.871281822E+02 -.871376185E+02 -.871470962E+02 -.871566000E+02 -.871661144E+02 -.871756232E+02 -.871851090E+02 -.871945530E+02 -.872039331E+02 -.872132235E+02 -.872223928E+02 -.872314020E+02 -.872402015E+02 -.872487282E+02 -.872569002E+02 -.872646116E+02 -.872717239E+02 -.872780566E+02 -.872833732E+02 -.872873644E+02 -.872896252E+02 -.872896252E+02
 -.872856002E+02 -.872856002E+02 -.872831151E+02 -.872787259E+02 -.872728760E+02 -.872659047E+02 -.872580718E+02 -.872495762E+02 -.872405706E+02 -.872311719E+02 -.872214696E+02 -.872115329E+02 -.872014155E+02 -.871911599E+02 -.871808003E+02 -.871703656E+02 -.871598803E+02 -.871493662E+02 -.871388431E+02 -.871283296E+02 -.871178438E+02 -.871074035E+02 -.870970267E+02 -.870867321E+02 -.870765391E+02 -.870664681E+02 -.870565402E+02 -.870467777E+02 -.870372033E+02 -.870278408E+02 -.870187142E+02 -.870098485E+02 -.870012688E+02 -.869930007E+02 -.869850698E+02 -.869775016E+02 -.869703215E+02 -.869635542E+02 -.869572238E+02 -.869513533E+02 -.869459647E+02 -.869410786E+02 -.869367140E+02 -.869328881E+02 -.869296165E+02 -.869269122E+02 -.869247864E+02 -.869232478E+02 -.869223025E+02 -.869219544E+02 -.869222044E+02 -.869230511E+02 -.869244907E+02 -.869265164E+02 -.869291195E+02 -.869322885E+02 -.869360100E+02 -.869402682E+02 -.869450456E+02 -.869503228E+02 -.869560790E+02 -.869622918E+02 -.869689380E+02 -.869759932E+02 -.869834323E+02 -.869912299E+02 -.869993601E+02 -.870077970E+02 -.870165149E+02 -.870254882E+02 -.870346919E+02 -.870441016E+02 -.870536935E+02 -.870634447E+02 -.870733331E+02 -.870833377E+02 -.870934384E+02 -.871036159E+02 -.871138521E+02 -.871241293E+02 -.871344307E+02 -.871447396E+02 -.871550396E+02 -.871653136E+02 -.871755437E+02 -.871857101E+02 -.871957903E+02 -.872057576E+02 -.872155798E+02 -.872252163E+02 -.872346159E+02 -.872437129E+02 -.872524219E+02 -.872606318E+02 -.872681975E+02 -.872749287E+02 -.872805765E+02 -.872848142E+02 -.872872136E+02 -.872872136E+02
 -.872830747E+02 -.872830747E+02 -.872804430E+02 -.872757926E+02 -.872695913E+02 -.872621967E+02 -.872538822E+02 -.872448564E+02 -.872352785E+02 -.872252701E+02 -.872149240E+02 -.872043115E+02 -.871934882E+02 -.871824977E+02 -.871713757E+02 -.871601517E+02 -.871488511E+02 -.871374961E+02 -.871261073E+02 -.871147042E+02 -.871033059E+02 -.870919314E+02 -.870806007E+02 -.870693345E+02 -.870581546E+02 -.870470840E+02 -.870361469E+02 -.870253687E+02 -.870147758E+02 -.870043956E+02 -.869942567E+02 -.869843882E+02 -.869748202E+02 -.869655829E+02 -.869567072E+02 -.869482237E+02 -.869401628E+02 -.869325544E+02 -.869254278E+02 -.869188110E+02 -.869127308E+02 -.869072123E+02 -.869022789E+02 -.868979518E+02 -.868942499E+02 -.868911895E+02 -.868887844E+02 -.868870451E+02 -.868859793E+02 -.868855918E+02 -.868858838E+02 -.868868537E+02 -.868884965E+02 -.868908043E+02 -.868937659E+02 -.868973675E+02 -.869015924E+02 -.869064214E+02 -.869118330E+02 -.869178035E+02 -.869243073E+02 -.869313175E+02 -.869388055E+02 -.869467420E+02 -.869550966E+02 -.869638386E+02 -.869729371E+02 -.869823611E+02 -.869920800E+02 -.870020634E+02 -.870122818E+02 -.870227066E+02 -.870333101E+02 -.870440656E+02 -.870549479E+02 -.870659328E+02 -.870769976E+02 -.870881208E+02 -.870992820E+02 -.871104620E+02 -.871216425E+02 -.871328058E+02 -.871439345E+02 -.871550108E+02 -.871660163E+02 -.871769308E+02 -.871877315E+02 -.871983911E+02 -.872088769E+02 -.872191474E+02 -.872291500E+02 -.872388170E+02 -.872480599E+02 -.872567633E+02 -.872647757E+02 -.872718984E+02 -.872778704E+02 -.872823487E+02 -.872848832E+02 -.872848832E+02
 -.872806548E+02 -.872806548E+02 -.872778810E+02 -.872729772E+02 -.872664342E+02 -.872586268E+02 -.872498406E+02 -.872402926E+02 -.872301479E+02 -.872195316E+02 -.872085393E+02 -.871972441E+02 -.871857028E+02 -.871739604E+02 -.871620528E+02 -.871500099E+02 -.871378575E+02 -.871256180E+02 -.871133125E+02 -.871009609E+02 -.870885835E+02 -.870762008E+02 -.870638344E+02 -.870515074E+02 -.870392440E+02 -.870270703E+02 -.870150137E+02 -.870031033E+02 -.869913698E+02 -.869798451E+02 -.869685628E+02 -.869575574E+02 -.869468645E+02 -.869365204E+02 -.869265620E+02 -.869170263E+02 -.869079499E+02 -.868993694E+02 -.868913201E+02 -.868838365E+02 -.868769512E+02 -.868706954E+02 -.868650977E+02 -.868601844E+02 -.868559788E+02 -.868525011E+02 -.868497684E+02 -.868477938E+02 -.868465869E+02 -.868461536E+02 -.868464955E+02 -.868476106E+02 -.868494928E+02 -.868521322E+02 -.868555150E+02 -.868596242E+02 -.868644390E+02 -.868699357E+02 -.868760879E+02 -.868828664E+02 -.868902400E+02 -.868981754E+02 -.869066380E+02 -.869155918E+02 -.869250002E+02 -.869348261E+02 -.869450322E+02 -.869555813E+02 -.869664367E+02 -.869775627E+02 -.869889242E+02 -.870004876E+02 -.870122205E+02 -.870240922E+02 -.870360733E+02 -.870481366E+02 -.870602561E+02 -.870724078E+02 -.870845693E+02 -.870967196E+02 -.871088390E+02 -.871209087E+02 -.871329105E+02 -.871448264E+02 -.871566376E+02 -.871683238E+02 -.871798622E+02 -.871912257E+02 -.872023811E+02 -.872132868E+02 -.872238895E+02 -.872341198E+02 -.872438872E+02 -.872530724E+02 -.872615188E+02 -.872690200E+02 -.872753041E+02 -.872800134E+02 -.872826772E+02 -.872826772E+02
 -.872783932E+02 -.872783932E+02 -.872754848E+02 -.872703403E+02 -.872634719E+02 -.872552697E+02 -.872460294E+02 -.872359751E+02 -.872252765E+02 -.872140616E+02 -.872024280E+02 -.871904500E+02 -.871781852E+02 -.871656785E+02 -.871529660E+02 -.871400774E+02 -.871270379E+02 -.871138700E+02 -.871005946E+02 -.870872322E+02 -.870738039E+02 -.870603316E+02 -.870468389E+02 -.870333507E+02 -.870198944E+02 -.870064989E+02 -.869931956E+02 -.869800178E+02 -.869670009E+02 -.869541825E+02 -.869416018E+02 -.869292998E+02 -.869173190E+02 -.869057028E+02 -.868944956E+02 -.868837420E+02 -.868734868E+02 -.868637743E+02 -.868546478E+02 -.868461496E+02 -.868383202E+02 -.868311978E+02 -.868248180E+02 -.868192133E+02 -.868144130E+02 -.868104421E+02 -.868073219E+02 -.868050689E+02 -.868036952E+02 -.868032080E+02 -.868036095E+02 -.868048971E+02 -.868070633E+02 -.868100956E+02 -.868139772E+02 -.868186864E+02 -.868241977E+02 -.868304817E+02 -.868375054E+02 -.868452328E+02 -.868536253E+02 -.868626421E+02 -.868722406E+02 -.868823770E+02 -.868930065E+02 -.869040841E+02 -.869155647E+02 -.869274036E+02 -.869395570E+02 -.869519822E+02 -.869646378E+02 -.869774842E+02 -.869904836E+02 -.870036002E+02 -.870168006E+02 -.870300534E+02 -.870433296E+02 -.870566023E+02 -.870698468E+02 -.870830405E+02 -.870961623E+02 -.871091926E+02 -.871221128E+02 -.871349046E+02 -.871475495E+02 -.871600276E+02 -.871723163E+02 -.871843894E+02 -.871962141E+02 -.872077491E+02 -.872189411E+02 -.872297201E+02 -.872399940E+02 -.872496413E+02 -.872585010E+02 -.872663603E+02 -.872729382E+02 -.872778638E+02 -.872806483E+02 -.872806483E+02
 -.872763549E+02 -.872763549E+02 -.872733229E+02 -.872679568E+02 -.872607874E+02 -.872522169E+02 -.872425497E+02 -.872320149E+02 -.872207855E+02 -.872089914E+02 -.871967312E+02 -.871840795E+02 -.871710935E+02 -.871578176E+02 -.871442869E+02 -.871305298E+02 -.871165707E+02 -.871024312E+02 -.870881320E+02 -.870736937E+02 -.870591378E+02 -.870444876E+02 -.870297681E+02 -.870150067E+02 -.870002333E+02 -.869854806E+02 -.869707839E+02 -.869561814E+02 -.869417143E+02 -.869274262E+02 -.869133635E+02 -.868995747E+02 -.868861106E+02 -.868730234E+02 -.868603664E+02 -.868481940E+02 -.868365605E+02 -.868255204E+02 -.868151270E+02 -.868054324E+02 -.867964867E+02 -.867883376E+02 -.867810294E+02 -.867746028E+02 -.867690943E+02 -.867645355E+02 -.867609529E+02 -.867583676E+02 -.867567946E+02 -.867562432E+02 -.867567162E+02 -.867582103E+02 -.867607161E+02 -.867642180E+02 -.867686946E+02 -.867741191E+02 -.867804593E+02 -.867876784E+02 -.867957354E+02 -.868045854E+02 -.868141806E+02 -.868244703E+02 -.868354021E+02 -.868469222E+02 -.868589757E+02 -.868715078E+02 -.868844638E+02 -.868977898E+02 -.869114333E+02 -.869253433E+02 -.869394708E+02 -.869537690E+02 -.869681940E+02 -.869827043E+02 -.869972615E+02 -.870118298E+02 -.870263769E+02 -.870408728E+02 -.870552907E+02 -.870696062E+02 -.870837972E+02 -.870978436E+02 -.871117267E+02 -.871254285E+02 -.871389311E+02 -.871522157E+02 -.871652609E+02 -.871780416E+02 -.871905265E+02 -.872026755E+02 -.872144360E+02 -.872257386E+02 -.872364909E+02 -.872465700E+02 -.872558123E+02 -.872640004E+02 -.872708460E+02 -.872759674E+02 -.872788606E+02 -.872788606E+02
 -.872746190E+02 -.872746190E+02 -.872714789E+02 -.872659177E+02 -.872584808E+02 -.872495798E+02 -.872395246E+02 -.872285476E+02 -.872168233E+02 -.872044824E+02 -.871916229E+02 -.871783185E+02 -.871646248E+02 -.871505843E+02 -.871362301E+02 -.871215885E+02 -.871066821E+02 -.870915309E+02 -.870761547E+02 -.870605737E+02 -.870448096E+02 -.870288863E+02 -.870128301E+02 -.869966706E+02 -.869804404E+02 -.869641760E+02 -.869479171E+02 -.869317075E+02 -.869155947E+02 -.868996297E+02 -.868838670E+02 -.868683645E+02 -.868531825E+02 -.868383838E+02 -.868240332E+02 -.868101967E+02 -.867969409E+02 -.867843326E+02 -.867724380E+02 -.867613217E+02 -.867510462E+02 -.867416709E+02 -.867332516E+02 -.867258395E+02 -.867194804E+02 -.867142145E+02 -.867100754E+02 -.867070897E+02 -.867052766E+02 -.867046479E+02 -.867052072E+02 -.867069504E+02 -.867098656E+02 -.867139329E+02 -.867191255E+02 -.867254093E+02 -.867327438E+02 -.867410826E+02 -.867503742E+02 -.867605624E+02 -.867715873E+02 -.867833861E+02 -.867958936E+02 -.868090434E+02 -.868227681E+02 -.868370006E+02 -.868516745E+02 -.868667244E+02 -.868820873E+02 -.868977021E+02 -.869135109E+02 -.869294587E+02 -.869454940E+02 -.869615690E+02 -.869776396E+02 -.869936657E+02 -.870096108E+02 -.870254423E+02 -.870411311E+02 -.870566515E+02 -.870719805E+02 -.870870981E+02 -.871019860E+02 -.871166273E+02 -.871310055E+02 -.871451034E+02 -.871589019E+02 -.871723780E+02 -.871855027E+02 -.871982380E+02 -.872105336E+02 -.872223218E+02 -.872335112E+02 -.872439792E+02 -.872535614E+02 -.872620379E+02 -.872691156E+02 -.872744051E+02 -.872773909E+02 -.872773909E+02
 -.872732801E+02 -.872732801E+02 -.872700524E+02 -.872643315E+02 -.872566722E+02 -.872474915E+02 -.872371018E+02 -.872257365E+02 -.872135696E+02 -.872007304E+02 -.871873149E+02 -.871733941E+02 -.871590205E+02 -.871442331E+02 -.871290616E+02 -.871135293E+02 -.870976555E+02 -.870814583E+02 -.870649552E+02 -.870481654E+02 -.870311097E+02 -.870138123E+02 -.869963002E+02 -.869786048E+02 -.869607613E+02 -.869428099E+02 -.869247952E+02 -.869067671E+02 -.868887802E+02 -.868708940E+02 -.868531728E+02 -.868356848E+02 -.868185024E+02 -.868017013E+02 -.867853601E+02 -.867695593E+02 -.867543809E+02 -.867399074E+02 -.867262210E+02 -.867134024E+02 -.867015299E+02 -.866906783E+02 -.866809181E+02 -.866723141E+02 -.866649246E+02 -.866588009E+02 -.866539857E+02 -.866505131E+02 -.866484080E+02 -.866476851E+02 -.866483493E+02 -.866503955E+02 -.866538082E+02 -.866585624E+02 -.866646236E+02 -.866719484E+02 -.866804853E+02 -.866901755E+02 -.867009538E+02 -.867127492E+02 -.867254865E+02 -.867390870E+02 -.867534694E+02 -.867685513E+02 -.867842496E+02 -.868004817E+02 -.868171666E+02 -.868342253E+02 -.868515815E+02 -.868691624E+02 -.868868992E+02 -.869047273E+02 -.869225869E+02 -.869404228E+02 -.869581848E+02 -.869758279E+02 -.869933117E+02 -.870106008E+02 -.870276643E+02 -.870444755E+02 -.870610115E+02 -.870772527E+02 -.870931823E+02 -.871087853E+02 -.871240474E+02 -.871389546E+02 -.871534906E+02 -.871676360E+02 -.871813652E+02 -.871946440E+02 -.872074253E+02 -.872196448E+02 -.872312139E+02 -.872420124E+02 -.872518771E+02 -.872605882E+02 -.872678511E+02 -.872732725E+02 -.872763297E+02 -.872763297E+02
 -.872724495E+02 -.872724495E+02 -.872691608E+02 -.872633258E+02 -.872555028E+02 -.872461093E+02 -.872354567E+02 -.872237763E+02 -.872112391E+02 -.871979706E+02 -.871840625E+02 -.871695809E+02 -.871545735E+02 -.871390741E+02 -.871231073E+02 -.871066917E+02 -.870898427E+02 -.870725743E+02 -.870549012E+02 -.870368398E+02 -.870184094E+02 -.869996330E+02 -.869805378E+02 -.869611561E+02 -.869415255E+02 -.869216895E+02 -.869016981E+02 -.868816074E+02 -.868614801E+02 -.868413853E+02 -.868213980E+02 -.868015996E+02 -.867820763E+02 -.867629196E+02 -.867442249E+02 -.867260909E+02 -.867086189E+02 -.866919112E+02 -.866760704E+02 -.866611979E+02 -.866473924E+02 -.866347488E+02 -.866233566E+02 -.866132987E+02 -.866046498E+02 -.865974757E+02 -.865918316E+02 -.865877616E+02 -.865852975E+02 -.865844587E+02 -.865852515E+02 -.865876693E+02 -.865916922E+02 -.865972878E+02 -.866044119E+02 -.866130086E+02 -.866230119E+02 -.866343466E+02 -.866469292E+02 -.866606699E+02 -.866754733E+02 -.866912402E+02 -.867078688E+02 -.867252560E+02 -.867432990E+02 -.867618960E+02 -.867809477E+02 -.868003581E+02 -.868200353E+02 -.868398923E+02 -.868598475E+02 -.868798252E+02 -.868997560E+02 -.869195766E+02 -.869392305E+02 -.869586674E+02 -.869778434E+02 -.869967207E+02 -.870152670E+02 -.870334557E+02 -.870512646E+02 -.870686759E+02 -.870856753E+02 -.871022507E+02 -.871183920E+02 -.871340889E+02 -.871493301E+02 -.871641007E+02 -.871783804E+02 -.871921401E+02 -.872053380E+02 -.872179147E+02 -.872297868E+02 -.872408385E+02 -.872509106E+02 -.872597867E+02 -.872671743E+02 -.872726811E+02 -.872757829E+02 -.872757829E+02
 -.872722563E+02 -.872722563E+02 -.872689403E+02 -.872630492E+02 -.872551371E+02 -.872456171E+02 -.872347950E+02 -.872228962E+02 -.872100853E+02 -.871964812E+02 -.871821686E+02 -.871672064E+02 -.871516348E+02 -.871354807E+02 -.871187617E+02 -.871014900E+02 -.870836749E+02 -.870653251E+02 -.870464502E+02 -.870270627E+02 -.870071783E+02 -.869868176E+02 -.869660065E+02 -.869447772E+02 -.869231689E+02 -.869012282E+02 -.868790096E+02 -.868565761E+02 -.868339987E+02 -.868113573E+02 -.867887396E+02 -.867662414E+02 -.867439662E+02 -.867220241E+02 -.867005314E+02 -.866796094E+02 -.866593833E+02 -.866399808E+02 -.866215307E+02 -.866041609E+02 -.865879969E+02 -.865731596E+02 -.865597640E+02 -.865479167E+02 -.865377145E+02 -.865292424E+02 -.865225724E+02 -.865177618E+02 -.865148523E+02 -.865138692E+02 -.865148208E+02 -.865176985E+02 -.865224765E+02 -.865291126E+02 -.865375491E+02 -.865477138E+02 -.865595209E+02 -.865728735E+02 -.865876642E+02 -.866037779E+02 -.866210929E+02 -.866394835E+02 -.866588210E+02 -.866789764E+02 -.866998214E+02 -.867212303E+02 -.867430811E+02 -.867652571E+02 -.867876473E+02 -.868101478E+02 -.868326623E+02 -.868551023E+02 -.868773877E+02 -.868994468E+02 -.869212162E+02 -.869426410E+02 -.869636740E+02 -.869842759E+02 -.870044143E+02 -.870240636E+02 -.870432040E+02 -.870618209E+02 -.870799041E+02 -.870974465E+02 -.871144431E+02 -.871308899E+02 -.871467817E+02 -.871621105E+02 -.871768629E+02 -.871910167E+02 -.872045375E+02 -.872173733E+02 -.872294481E+02 -.872406532E+02 -.872508368E+02 -.872597895E+02 -.872672257E+02 -.872727593E+02 -.872758722E+02 -.872758722E+02
 -.872728480E+02 -.872728480E+02 -.872695463E+02 -.872636710E+02 -.872557640E+02 -.872462268E+02 -.872353544E+02 -.872233617E+02 -.872104032E+02 -.871965874E+02 -.871819887E+02 -.871666563E+02 -.871506202E+02 -.871338979E+02 -.871164979E+02 -.870984236E+02 -.870796760E+02 -.870602560E+02 -.870401662E+02 -.870194123E+02 -.869980046E+02 -.869759591E+02 -.869532984E+02 -.869300530E+02 -.869062621E+02 -.868819741E+02 -.868572477E+02 -.868321520E+02 -.868067669E+02 -.867811834E+02 -.867555036E+02 -.867298404E+02 -.867043167E+02 -.866790657E+02 -.866542290E+02 -.866299559E+02 -.866064019E+02 -.865837269E+02 -.865620932E+02 -.865416635E+02 -.865225980E+02 -.865050525E+02 -.864891755E+02 -.864751056E+02 -.864629690E+02 -.864528773E+02 -.864449247E+02 -.864391869E+02 -.864357190E+02 -.864345543E+02 -.864357040E+02 -.864391565E+02 -.864448781E+02 -.864528132E+02 -.864628858E+02 -.864750012E+02 -.864890475E+02 -.865048979E+02 -.865224135E+02 -.865414452E+02 -.865618368E+02 -.865834275E+02 -.866060542E+02 -.866295541E+02 -.866537668E+02 -.866785362E+02 -.867037124E+02 -.867291531E+02 -.867547248E+02 -.867803036E+02 -.868057760E+02 -.868310395E+02 -.868560025E+02 -.868805844E+02 -.869047156E+02 -.869283370E+02 -.869513996E+02 -.869738638E+02 -.869956991E+02 -.870168828E+02 -.870373995E+02 -.870572399E+02 -.870764002E+02 -.870948803E+02 -.871126830E+02 -.871298124E+02 -.871462719E+02 -.871620623E+02 -.871771795E+02 -.871916108E+02 -.872053314E+02 -.872182991E+02 -.872304482E+02 -.872416805E+02 -.872518552E+02 -.872607743E+02 -.872681646E+02 -.872736529E+02 -.872767354E+02 -.872767354E+02
 -.872743899E+02 -.872743899E+02 -.872711534E+02 -.872653824E+02 -.872575969E+02 -.872481786E+02 -.872374054E+02 -.872254763E+02 -.872125308E+02 -.871986631E+02 -.871839339E+02 -.871683790E+02 -.871520158E+02 -.871348493E+02 -.871168762E+02 -.870980882E+02 -.870784753E+02 -.870580274E+02 -.870367370E+02 -.870146002E+02 -.869916188E+02 -.869678010E+02 -.869431636E+02 -.869177327E+02 -.868915448E+02 -.868646483E+02 -.868371041E+02 -.868089864E+02 -.867803836E+02 -.867513982E+02 -.867221476E+02 -.866927636E+02 -.866633925E+02 -.866341943E+02 -.866053416E+02 -.865770185E+02 -.865494183E+02 -.865227421E+02 -.864971957E+02 -.864729869E+02 -.864503223E+02 -.864294036E+02 -.864104248E+02 -.863935675E+02 -.863789983E+02 -.863668647E+02 -.863572920E+02 -.863503811E+02 -.863462053E+02 -.863448095E+02 -.863462086E+02 -.863503872E+02 -.863573002E+02 -.863668737E+02 -.863790067E+02 -.863935731E+02 -.864104253E+02 -.864293961E+02 -.864503035E+02 -.864729532E+02 -.864971427E+02 -.865226651E+02 -.865493120E+02 -.865768773E+02 -.866051592E+02 -.866339639E+02 -.866631066E+02 -.866924142E+02 -.867217260E+02 -.867508952E+02 -.867797890E+02 -.868082896E+02 -.868362937E+02 -.868637123E+02 -.868904707E+02 -.869165074E+02 -.869417735E+02 -.869662319E+02 -.869898562E+02 -.870126297E+02 -.870345443E+02 -.870555992E+02 -.870757996E+02 -.870951556E+02 -.871136805E+02 -.871313893E+02 -.871482968E+02 -.871644154E+02 -.871797527E+02 -.871943084E+02 -.872080698E+02 -.872210078E+02 -.872330699E+02 -.872441723E+02 -.872541894E+02 -.872629399E+02 -.872701688E+02 -.872755242E+02 -.872785261E+02 -.872785261E+02
 -.872770638E+02 -.872770638E+02 -.872739538E+02 -.872683948E+02 -.872608723E+02 -.872517398E+02 -.872412502E+02 -.872295801E+02 -.872168487E+02 -.872031316E+02 -.871884718E+02 -.871728881E+02 -.871563819E+02 -.871389426E+02 -.871205516E+02 -.871011857E+02 -.870808198E+02 -.870594297E+02 -.870369935E+02 -.870134938E+02 -.869889196E+02 -.869632678E+02 -.869365448E+02 -.869087682E+02 -.868799685E+02 -.868501904E+02 -.868194939E+02 -.867879560E+02 -.867556716E+02 -.867227541E+02 -.866893366E+02 -.866555717E+02 -.866216319E+02 -.865877087E+02 -.865540120E+02 -.865207686E+02 -.864882197E+02 -.864566188E+02 -.864262281E+02 -.863973147E+02 -.863701468E+02 -.863449883E+02 -.863220944E+02 -.863017061E+02 -.862840454E+02 -.862693096E+02 -.862576677E+02 -.862492555E+02 -.862441723E+02 -.862424789E+02 -.862441956E+02 -.862493017E+02 -.862577362E+02 -.862693992E+02 -.862841544E+02 -.863018329E+02 -.863222365E+02 -.863451430E+02 -.863703110E+02 -.863974848E+02 -.864264000E+02 -.864567881E+02 -.864883813E+02 -.865209169E+02 -.865541411E+02 -.865878118E+02 -.866217018E+02 -.866556007E+02 -.866893162E+02 -.867226751E+02 -.867555242E+02 -.867877296E+02 -.868191771E+02 -.868497713E+02 -.868794345E+02 -.869081059E+02 -.869357403E+02 -.869623069E+02 -.869877874E+02 -.870121752E+02 -.870354736E+02 -.870576940E+02 -.870788550E+02 -.870989805E+02 -.871180979E+02 -.871362365E+02 -.871534259E+02 -.871696932E+02 -.871850609E+02 -.871995437E+02 -.872131447E+02 -.872258509E+02 -.872376267E+02 -.872484068E+02 -.872580854E+02 -.872665038E+02 -.872734327E+02 -.872785501E+02 -.872814115E+02 -.872814115E+02
 -.872810658E+02 -.872810658E+02 -.872781552E+02 -.872729361E+02 -.872658469E+02 -.872572013E+02 -.872472185E+02 -.872360460E+02 -.872237767E+02 -.872104626E+02 -.871961247E+02 -.871807612E+02 -.871643537E+02 -.871468720E+02 -.871282786E+02 -.871085310E+02 -.870875852E+02 -.870653977E+02 -.870419275E+02 -.870171388E+02 -.869910024E+02 -.869634979E+02 -.869346159E+02 -.869043599E+02 -.868727484E+02 -.868398167E+02 -.868056192E+02 -.867702310E+02 -.867337497E+02 -.866962975E+02 -.866580218E+02 -.866190966E+02 -.865797229E+02 -.865401284E+02 -.865005674E+02 -.864613185E+02 -.864226828E+02 -.863849808E+02 -.863485479E+02 -.863137300E+02 -.862808775E+02 -.862503386E+02 -.862224530E+02 -.861975436E+02 -.861759097E+02 -.861578194E+02 -.861435029E+02 -.861331459E+02 -.861268850E+02 -.861248038E+02 -.861269301E+02 -.861332357E+02 -.861436368E+02 -.861579964E+02 -.861761282E+02 -.861978020E+02 -.862227491E+02 -.862506699E+02 -.862812411E+02 -.863141225E+02 -.863489656E+02 -.863854194E+02 -.864231377E+02 -.864617844E+02 -.865010386E+02 -.865405987E+02 -.865801852E+02 -.866195437E+02 -.866584455E+02 -.866966891E+02 -.867340997E+02 -.867705291E+02 -.868058545E+02 -.868399774E+02 -.868728221E+02 -.869043333E+02 -.869344752E+02 -.869632287E+02 -.869905898E+02 -.870165674E+02 -.870411819E+02 -.870644625E+02 -.870864461E+02 -.871071750E+02 -.871266954E+02 -.871450551E+02 -.871623020E+02 -.871784819E+02 -.871936355E+02 -.872077961E+02 -.872209859E+02 -.872332114E+02 -.872444582E+02 -.872546835E+02 -.872638071E+02 -.872716989E+02 -.872781634E+02 -.872829188E+02 -.872855694E+02 -.872855694E+02
 -.872866001E+02 -.872866001E+02 -.872839741E+02 -.872792460E+02 -.872727907E+02 -.872648703E+02 -.872556607E+02 -.872452724E+02 -.872337661E+02 -.872211648E+02 -.872074632E+02 -.871926345E+02 -.871766364E+02 -.871594156E+02 -.871409105E+02 -.871210553E+02 -.870997815E+02 -.870770209E+02 -.870527079E+02 -.870267813E+02 -.869991867E+02 -.869698795E+02 -.869388262E+02 -.869060082E+02 -.868714233E+02 -.868350895E+02 -.867970471E+02 -.867573618E+02 -.867161277E+02 -.866734696E+02 -.866295459E+02 -.865845499E+02 -.865387119E+02 -.864922998E+02 -.864456185E+02 -.863990094E+02 -.863528479E+02 -.863075394E+02 -.862635150E+02 -.862212248E+02 -.861811302E+02 -.861436951E+02 -.861093760E+02 -.860786111E+02 -.860518096E+02 -.860293404E+02 -.860115218E+02 -.859986123E+02 -.859908023E+02 -.859882088E+02 -.859908708E+02 -.859987489E+02 -.860117259E+02 -.860296111E+02 -.860521457E+02 -.860790110E+02 -.861098377E+02 -.861442164E+02 -.861817085E+02 -.862218571E+02 -.862641979E+02 -.863082690E+02 -.863536200E+02 -.863998193E+02 -.864464609E+02 -.864931689E+02 -.865396015E+02 -.865854530E+02 -.866304550E+02 -.866743766E+02 -.867170236E+02 -.867582371E+02 -.867978914E+02 -.868358916E+02 -.868721712E+02 -.869066891E+02 -.869394267E+02 -.869703852E+02 -.869995830E+02 -.870270527E+02 -.870528389E+02 -.870769958E+02 -.870995848E+02 -.871206727E+02 -.871403297E+02 -.871586271E+02 -.871756357E+02 -.871914236E+02 -.872060538E+02 -.872195819E+02 -.872320525E+02 -.872434957E+02 -.872539221E+02 -.872633163E+02 -.872716290E+02 -.872787661E+02 -.872845746E+02 -.872888241E+02 -.872911822E+02 -.872911822E+02
 -.872938717E+02 -.872938717E+02 -.872916287E+02 -.872875656E+02 -.872819769E+02 -.872750595E+02 -.872669356E+02 -.872576707E+02 -.872472868E+02 -.872357727E+02 -.872230920E+02 -.872091892E+02 -.871939937E+02 -.871774243E+02 -.871593913E+02 -.871397999E+02 -.871185517E+02 -.870955476E+02 -.870706898E+02 -.870438840E+02 -.870150422E+02 -.869840851E+02 -.869509453E+02 -.869155702E+02 -.868779256E+02 -.868379995E+02 -.867958058E+02 -.867513889E+02 -.867048277E+02 -.866562399E+02 -.866057858E+02 -.865536727E+02 -.865001571E+02 -.864455478E+02 -.863902064E+02 -.863345476E+02 -.862790372E+02 -.862241885E+02 -.861705564E+02 -.861187296E+02 -.860693205E+02 -.860229524E+02 -.859802462E+02 -.859418040E+02 -.859081931E+02 -.858799292E+02 -.858574602E+02 -.858411516E+02 -.858312741E+02 -.858279940E+02 -.858313673E+02 -.858413378E+02 -.858577388E+02 -.858802995E+02 -.859086540E+02 -.859423541E+02 -.859808839E+02 -.860236758E+02 -.860701273E+02 -.861196173E+02 -.861715220E+02 -.862252287E+02 -.862801484E+02 -.863357256E+02 -.863914466E+02 -.864468452E+02 -.865015061E+02 -.865550670E+02 -.866072188E+02 -.866577042E+02 -.867063153E+02 -.867528911E+02 -.867973131E+02 -.868395016E+02 -.868794114E+02 -.869170276E+02 -.869523615E+02 -.869854465E+02 -.870163345E+02 -.870450922E+02 -.870717984E+02 -.870965408E+02 -.871194136E+02 -.871405149E+02 -.871599453E+02 -.871778049E+02 -.871941923E+02 -.872092025E+02 -.872229246E+02 -.872354398E+02 -.872468192E+02 -.872571198E+02 -.872663815E+02 -.872746210E+02 -.872818258E+02 -.872879449E+02 -.872928774E+02 -.872964565E+02 -.872984294E+02 -.872984294E+02
 -.873030748E+02 -.873030748E+02 -.873013258E+02 -.872981249E+02 -.872936676E+02 -.872880710E+02 -.872813931E+02 -.872736460E+02 -.872648066E+02 -.872548248E+02 -.872436286E+02 -.872311294E+02 -.872172246E+02 -.872018008E+02 -.871847355E+02 -.871658996E+02 -.871451589E+02 -.871223761E+02 -.870974132E+02 -.870701335E+02 -.870404043E+02 -.870080998E+02 -.869731046E+02 -.869353174E+02 -.868946552E+02 -.868510587E+02 -.868044975E+02 -.867549756E+02 -.867025386E+02 -.866472791E+02 -.865893441E+02 -.865289410E+02 -.864663435E+02 -.864018965E+02 -.863360199E+02 -.862692106E+02 -.862020420E+02 -.861351615E+02 -.860692839E+02 -.860051820E+02 -.859436737E+02 -.858856049E+02 -.858318296E+02 -.857831865E+02 -.857404745E+02 -.857044268E+02 -.856756853E+02 -.856547771E+02 -.856420945E+02 -.856378795E+02 -.856422137E+02 -.856550152E+02 -.856760419E+02 -.857049014E+02 -.857410663E+02 -.857838943E+02 -.858326521E+02 -.858865407E+02 -.859447209E+02 -.860063385E+02 -.860705474E+02 -.861365294E+02 -.862035113E+02 -.862707778E+02 -.863376814E+02 -.864036480E+02 -.864681803E+02 -.865308579E+02 -.865913354E+02 -.866493385E+02 -.867046593E+02 -.867571501E+02 -.868067173E+02 -.868533149E+02 -.868969378E+02 -.869376155E+02 -.869754066E+02 -.870103931E+02 -.870426753E+02 -.870723681E+02 -.870995963E+02 -.871244922E+02 -.871471919E+02 -.871678332E+02 -.871865538E+02 -.872034887E+02 -.872187693E+02 -.872325215E+02 -.872448645E+02 -.872559086E+02 -.872657544E+02 -.872744894E+02 -.872821864E+02 -.872888989E+02 -.872946567E+02 -.872994596E+02 -.873032682E+02 -.873059925E+02 -.873074763E+02 -.873074763E+02
 -.873143771E+02 -.873143771E+02 -.873132447E+02 -.873111249E+02 -.873080938E+02 -.873041746E+02 -.872993499E+02 -.872935706E+02 -.872867629E+02 -.872788327E+02 -.872696690E+02 -.872591466E+02 -.872471275E+02 -.872334624E+02 -.872179920E+02 -.872005479E+02 -.871809541E+02 -.871590280E+02 -.871345826E+02 -.871074281E+02 -.870773745E+02 -.870442346E+02 -.870078280E+02 -.869679851E+02 -.869245524E+02 -.868773992E+02 -.868264244E+02 -.867715645E+02 -.867128028E+02 -.866501784E+02 -.865837973E+02 -.865138419E+02 -.864405816E+02 -.863643823E+02 -.862857147E+02 -.862051604E+02 -.861234151E+02 -.860412882E+02 -.859596980E+02 -.858796610E+02 -.858022755E+02 -.857286992E+02 -.856601210E+02 -.855977260E+02 -.855426584E+02 -.854959801E+02 -.854586298E+02 -.854313846E+02 -.854148263E+02 -.854093149E+02 -.854149723E+02 -.854316766E+02 -.854590673E+02 -.854965629E+02 -.855433859E+02 -.855985974E+02 -.856611354E+02 -.857298556E+02 -.858035725E+02 -.858810973E+02 -.859612719E+02 -.860429977E+02 -.861252580E+02 -.862071344E+02 -.862878169E+02 -.863666095E+02 -.864429302E+02 -.865163079E+02 -.865863764E+02 -.866528655E+02 -.867155923E+02 -.867744506E+02 -.868294001E+02 -.868804570E+02 -.869276840E+02 -.869711813E+02 -.870110787E+02 -.870475286E+02 -.870806996E+02 -.871107713E+02 -.871379299E+02 -.871623644E+02 -.871842636E+02 -.872038139E+02 -.872211970E+02 -.872365889E+02 -.872501583E+02 -.872620660E+02 -.872724640E+02 -.872814948E+02 -.872892905E+02 -.872959723E+02 -.873016486E+02 -.873064138E+02 -.873103454E+02 -.873135007E+02 -.873159119E+02 -.873175789E+02 -.873184603E+02 -.873184603E+02
 -.873279006E+02 -.873279006E+02 -.873275169E+02 -.873267147E+02 -.873254308E+02 -.873235796E+02 -.873210581E+02 -.873177492E+02 -.873135228E+02 -.873082376E+02 -.873017410E+02 -.872938688E+02 -.872844457E+02 -.872732844E+02 -.872601856E+02 -.872449382E+02 -.872273191E+02 -.872070938E+02 -.871840176E+02 -.871578364E+02 -.871282893E+02 -.870951109E+02 -.870580350E+02 -.870167998E+02 -.869711534E+02 -.869208617E+02 -.868657168E+02 -.868055482E+02 -.867402341E+02 -.866697158E+02 -.865940122E+02 -.865132367E+02 -.864276134E+02 -.863374943E+02 -.862433754E+02 -.861459105E+02 -.860459221E+02 -.859444064E+02 -.858425334E+02 -.857416373E+02 -.856431981E+02 -.855488127E+02 -.854601549E+02 -.853789249E+02 -.853067906E+02 -.852453219E+02 -.851959234E+02 -.851597687E+02 -.851377428E+02 -.851303965E+02 -.851379164E+02 -.851601157E+02 -.851964438E+02 -.852460156E+02 -.853076572E+02 -.853799640E+02 -.854613661E+02 -.855501955E+02 -.856447518E+02 -.857433612E+02 -.858444265E+02 -.859464676E+02 -.860481502E+02 -.861483041E+02 -.862459328E+02 -.863402135E+02 -.864304922E+02 -.865162725E+02 -.865972020E+02 -.866730561E+02 -.867437212E+02 -.868091777E+02 -.868694838E+02 -.869247605E+02 -.869751778E+02 -.870209425E+02 -.870622878E+02 -.870994646E+02 -.871327337E+02 -.871623600E+02 -.871886078E+02 -.872117367E+02 -.872319994E+02 -.872496391E+02 -.872648886E+02 -.872779694E+02 -.872890913E+02 -.872984524E+02 -.873062394E+02 -.873126281E+02 -.873177837E+02 -.873218620E+02 -.873250093E+02 -.873273635E+02 -.873290541E+02 -.873302026E+02 -.873309218E+02 -.873313147E+02 -.873314728E+02 -.873314728E+02
 -.873436983E+02 -.873436983E+02 -.873442014E+02 -.873449652E+02 -.873457675E+02 -.873464004E+02 -.873466663E+02 -.873463737E+02 -.873453333E+02 -.873433543E+02 -.873402414E+02 -.873357920E+02 -.873297932E+02 -.873220197E+02 -.873122318E+02 -.873001739E+02 -.872855731E+02 -.872681384E+02 -.872475600E+02 -.872235097E+02 -.871956418E+02 -.871635949E+02 -.871269948E+02 -.870854592E+02 -.870386038E+02 -.869860503E+02 -.869274370E+02 -.868624314E+02 -.867907460E+02 -.867121567E+02 -.866265244E+02 -.865338190E+02 -.864341464E+02 -.863277761E+02 -.862151706E+02 -.860970127E+02 -.859742301E+02 -.858480143E+02 -.857198305E+02 -.855914164E+02 -.854647651E+02 -.853420912E+02 -.852257766E+02 -.851182973E+02 -.850221310E+02 -.849396512E+02 -.848730127E+02 -.848240378E+02 -.847941133E+02 -.847841071E+02 -.847943147E+02 -.848244406E+02 -.848736169E+02 -.849404569E+02 -.850231383E+02 -.851195061E+02 -.852271871E+02 -.853437033E+02 -.854665790E+02 -.855934320E+02 -.857220477E+02 -.858504330E+02 -.859768501E+02 -.860998337E+02 -.862181922E+02 -.863309977E+02 -.864375672E+02 -.865374381E+02 -.866303404E+02 -.867161681E+02 -.867949508E+02 -.868668272E+02 -.869320211E+02 -.869908193E+02 -.870435536E+02 -.870905851E+02 -.871322910E+02 -.871690547E+02 -.872012573E+02 -.872292715E+02 -.872534574E+02 -.872741591E+02 -.872917028E+02 -.873063960E+02 -.873185271E+02 -.873283660E+02 -.873361647E+02 -.873421590E+02 -.873465697E+02 -.873496052E+02 -.873514629E+02 -.873523326E+02 -.873523988E+02 -.873518442E+02 -.873508533E+02 -.873496167E+02 -.873483360E+02 -.873472296E+02 -.873465396E+02 -.873465396E+02
 -.873617289E+02 -.873617289E+02 -.873632574E+02 -.873658384E+02 -.873690724E+02 -.873726173E+02 -.873761736E+02 -.873794715E+02 -.873822607E+02 -.873843017E+02 -.873853584E+02 -.873851922E+02 -.873835559E+02 -.873801896E+02 -.873748164E+02 -.873671385E+02 -.873568342E+02 -.873435547E+02 -.873269222E+02 -.873065274E+02 -.872819290E+02 -.872526535E+02 -.872181964E+02 -.871780256E+02 -.871315856E+02 -.870783062E+02 -.870176120E+02 -.869489378E+02 -.868717464E+02 -.867855525E+02 -.866899511E+02 -.865846518E+02 -.864695190E+02 -.863446157E+02 -.862102530E+02 -.860670401E+02 -.859159337E+02 -.857582831E+02 -.855958647E+02 -.854309009E+02 -.852660566E+02 -.851044069E+02 -.849493704E+02 -.848046045E+02 -.846738632E+02 -.845608224E+02 -.844688819E+02 -.844009608E+02 -.843593065E+02 -.843453365E+02 -.843595356E+02 -.844014192E+02 -.844695697E+02 -.845617400E+02 -.846750109E+02 -.848059828E+02 -.849509800E+02 -.851062484E+02 -.852681307E+02 -.854332085E+02 -.855984066E+02 -.857610602E+02 -.859189470E+02 -.860702905E+02 -.862137415E+02 -.863483432E+02 -.864734862E+02 -.865888597E+02 -.866944001E+02 -.867902431E+02 -.868766789E+02 -.869541120E+02 -.870230275E+02 -.870839621E+02 -.871374807E+02 -.871841578E+02 -.872245629E+02 -.872592502E+02 -.872887509E+02 -.873135679E+02 -.873341730E+02 -.873510054E+02 -.873644719E+02 -.873749475E+02 -.873827769E+02 -.873882774E+02 -.873917408E+02 -.873934371E+02 -.873936178E+02 -.873925196E+02 -.873903686E+02 -.873873855E+02 -.873837909E+02 -.873798112E+02 -.873756869E+02 -.873716812E+02 -.873680909E+02 -.873652604E+02 -.873635981E+02 -.873635981E+02
 -.873818296E+02 -.873818296E+02 -.873845160E+02 -.873891557E+02 -.873951569E+02 -.874020338E+02 -.874093801E+02 -.874168462E+02 -.874241223E+02 -.874309236E+02 -.874369785E+02 -.874420185E+02 -.874457698E+02 -.874479458E+02 -.874482404E+02 -.874463216E+02 -.874418256E+02 -.874343520E+02 -.874234576E+02 -.874086526E+02 -.873893958E+02 -.873650918E+02 -.873350887E+02 -.872986775E+02 -.872550942E+02 -.872035244E+02 -.871431114E+02 -.870729702E+02 -.869922063E+02 -.868999428E+02 -.867953551E+02 -.866777162E+02 -.865464522E+02 -.864012087E+02 -.862419281E+02 -.860689362E+02 -.858830336E+02 -.856855881E+02 -.854786200E+02 -.852648687E+02 -.850478299E+02 -.848317478E+02 -.846215479E+02 -.844227005E+02 -.842410055E+02 -.840823038E+02 -.839521286E+02 -.838553255E+02 -.837956808E+02 -.837756083E+02 -.837959373E+02 -.838558385E+02 -.839528987E+02 -.840833313E+02 -.842422914E+02 -.844242457E+02 -.846233536E+02 -.848338152E+02 -.850501607E+02 -.852674644E+02 -.854814825E+02 -.856887194E+02 -.858864358E+02 -.860726116E+02 -.862458792E+02 -.864054378E+02 -.865509621E+02 -.866825095E+02 -.868004344E+02 -.869053107E+02 -.869978653E+02 -.870789227E+02 -.871493598E+02 -.872100705E+02 -.872619396E+02 -.873058232E+02 -.873425350E+02 -.873728382E+02 -.873974402E+02 -.874169916E+02 -.874320858E+02 -.874432615E+02 -.874510055E+02 -.874557570E+02 -.874579116E+02 -.874578266E+02 -.874558259E+02 -.874522052E+02 -.874472382E+02 -.874411822E+02 -.874342846E+02 -.874267910E+02 -.874189524E+02 -.874110360E+02 -.874033365E+02 -.873961906E+02 -.873899945E+02 -.873852266E+02 -.873824754E+02 -.873824754E+02
 -.874036921E+02 -.874036921E+02 -.874076536E+02 -.874145684E+02 -.874236405E+02 -.874342349E+02 -.874458366E+02 -.874580183E+02 -.874704150E+02 -.874827035E+02 -.874945856E+02 -.875057741E+02 -.875159808E+02 -.875249058E+02 -.875322285E+02 -.875375978E+02 -.875406237E+02 -.875408685E+02 -.875378382E+02 -.875309736E+02 -.875196421E+02 -.875031289E+02 -.874806297E+02 -.874512441E+02 -.874139703E+02 -.873677037E+02 -.873112385E+02 -.872432749E+02 -.871624346E+02 -.870672848E+02 -.869563760E+02 -.868282938E+02 -.866817298E+02 -.865155730E+02 -.863290238E+02 -.861217316E+02 -.858939526E+02 -.856467247E+02 -.853820471E+02 -.851030495E+02 -.848141299E+02 -.845210295E+02 -.842308150E+02 -.839517314E+02 -.836929015E+02 -.834638567E+02 -.832739143E+02 -.831314485E+02 -.830431371E+02 -.830132963E+02 -.830434199E+02 -.831320144E+02 -.832747639E+02 -.834649908E+02 -.836943213E+02 -.839534383E+02 -.842328106E+02 -.845233161E+02 -.848167095E+02 -.851059249E+02 -.853852209E+02 -.856502002E+02 -.858977331E+02 -.861258208E+02 -.863334257E+02 -.865202916E+02 -.866867696E+02 -.868336595E+02 -.869620723E+02 -.870733166E+02 -.871688068E+02 -.872499927E+02 -.873183069E+02 -.873751276E+02 -.874217544E+02 -.874593927E+02 -.874891467E+02 -.875120170E+02 -.875289030E+02 -.875406074E+02 -.875478426E+02 -.875512387E+02 -.875513510E+02 -.875486688E+02 -.875436237E+02 -.875365973E+02 -.875279301E+02 -.875179290E+02 -.875068760E+02 -.874950362E+02 -.874826670E+02 -.874700284E+02 -.874573942E+02 -.874450655E+02 -.874333869E+02 -.874227668E+02 -.874137019E+02 -.874068096E+02 -.874028680E+02 -.874028680E+02
 -.874268433E+02 -.874268433E+02 -.874321720E+02 -.874415337E+02 -.874539226E+02 -.874685527E+02 -.874848025E+02 -.875021719E+02 -.875202492E+02 -.875386831E+02 -.875571618E+02 -.875753945E+02 -.875930961E+02 -.876099736E+02 -.876257135E+02 -.876399698E+02 -.876523520E+02 -.876624128E+02 -.876696354E+02 -.876734197E+02 -.876730682E+02 -.876677706E+02 -.876565881E+02 -.876384370E+02 -.876120733E+02 -.875760781E+02 -.875288459E+02 -.874685781E+02 -.873932837E+02 -.873007909E+02 -.871887749E+02 -.870548063E+02 -.868964268E+02 -.867112594E+02 -.864971602E+02 -.862524180E+02 -.859760055E+02 -.856678815E+02 -.853293360E+02 -.849633592E+02 -.845750002E+02 -.841716648E+02 -.837632830E+02 -.833622624E+02 -.829831431E+02 -.826418839E+02 -.823547580E+02 -.821369175E+02 -.820007879E+02 -.819545594E+02 -.820010958E+02 -.821375337E+02 -.823556832E+02 -.826431193E+02 -.829846902E+02 -.833641231E+02 -.837654596E+02 -.841741600E+02 -.845778170E+02 -.849665011E+02 -.853328069E+02 -.856716856E+02 -.859801474E+02 -.862569029E+02 -.865019934E+02 -.867164468E+02 -.869019747E+02 -.870607213E+02 -.871950639E+02 -.873074612E+02 -.874003428E+02 -.874760339E+02 -.875367062E+02 -.875843510E+02 -.876207668E+02 -.876475588E+02 -.876661455E+02 -.876777703E+02 -.876835155E+02 -.876843184E+02 -.876809869E+02 -.876742155E+02 -.876645998E+02 -.876526512E+02 -.876388092E+02 -.876234545E+02 -.876069197E+02 -.875895010E+02 -.875714684E+02 -.875530771E+02 -.875345789E+02 -.875162348E+02 -.874983295E+02 -.874811887E+02 -.874651996E+02 -.874508374E+02 -.874386973E+02 -.874295365E+02 -.874243275E+02 -.874243275E+02
 -.874506381E+02 -.874506381E+02 -.874573889E+02 -.874693039E+02 -.874851677E+02 -.875040466E+02 -.875252186E+02 -.875481198E+02 -.875723022E+02 -.875974006E+02 -.876231056E+02 -.876491421E+02 -.876752500E+02 -.877011688E+02 -.877266212E+02 -.877512994E+02 -.877748493E+02 -.877968555E+02 -.878168237E+02 -.878341619E+02 -.878481597E+02 -.878579641E+02 -.878625539E+02 -.878607100E+02 -.878509841E+02 -.878316649E+02 -.878007442E+02 -.877558836E+02 -.876943861E+02 -.876131763E+02 -.875087954E+02 -.873774205E+02 -.872149175E+02 -.870169440E+02 -.867791157E+02 -.864972584E+02 -.861677613E+02 -.857880506E+02 -.853571882E+02 -.848765906E+02 -.843508299E+02 -.837884468E+02 -.832026492E+02 -.826117161E+02 -.820388779E+02 -.815114258E+02 -.810588583E+02 -.807100342E+02 -.804895879E+02 -.804142369E+02 -.804899192E+02 -.807106972E+02 -.810598540E+02 -.815127555E+02 -.820405437E+02 -.826137202E+02 -.832049944E+02 -.837911365E+02 -.843538679E+02 -.848799813E+02 -.853609365E+02 -.857921618E+02 -.861722413E+02 -.865021135E+02 -.867843530E+02 -.870225709E+02 -.872209422E+02 -.873838513E+02 -.875156417E+02 -.876204476E+02 -.877020925E+02 -.877640356E+02 -.878093526E+02 -.878407409E+02 -.878605389E+02 -.878707548E+02 -.878730997E+02 -.878690213E+02 -.878597375E+02 -.878462680E+02 -.878294632E+02 -.878100301E+02 -.877885559E+02 -.877655283E+02 -.877413541E+02 -.877163752E+02 -.876908838E+02 -.876651359E+02 -.876393643E+02 -.876137920E+02 -.875886457E+02 -.875641708E+02 -.875406490E+02 -.875184186E+02 -.874978999E+02 -.874796269E+02 -.874642876E+02 -.874527754E+02 -.874462567E+02 -.874462567E+02
 -.874742670E+02 -.874742670E+02 -.874824463E+02 -.874969338E+02 -.875163119E+02 -.875395076E+02 -.875657085E+02 -.875942979E+02 -.876248051E+02 -.876568662E+02 -.876901923E+02 -.877245449E+02 -.877597143E+02 -.877955008E+02 -.878316980E+02 -.878680759E+02 -.879043636E+02 -.879402312E+02 -.879752688E+02 -.880089632E+02 -.880406703E+02 -.880695826E+02 -.880946918E+02 -.881147439E+02 -.881281878E+02 -.881331164E+02 -.881271996E+02 -.881076110E+02 -.880709500E+02 -.880131630E+02 -.879294706E+02 -.878143111E+02 -.876613157E+02 -.874633370E+02 -.872125609E+02 -.869007409E+02 -.865196015E+02 -.860614678E+02 -.855201751E+02 -.848923044E+02 -.841787576E+02 -.833866202E+02 -.825311520E+02 -.816375910E+02 -.807422495E+02 -.798921928E+02 -.791426908E+02 -.785518125E+02 -.781721885E+02 -.780412154E+02 -.781725410E+02 -.785525180E+02 -.791437505E+02 -.798936083E+02 -.807440230E+02 -.816397254E+02 -.825336506E+02 -.833894869E+02 -.841819971E+02 -.848959217E+02 -.855241760E+02 -.860658589E+02 -.865243897E+02 -.869059339E+02 -.872181672E+02 -.874693656E+02 -.876677763E+02 -.878212143E+02 -.879368275E+02 -.880209855E+02 -.880792506E+02 -.881164027E+02 -.881364962E+02 -.881429321E+02 -.881385370E+02 -.881256412E+02 -.881061518E+02 -.880816192E+02 -.880532965E+02 -.880221905E+02 -.879891061E+02 -.879546836E+02 -.879194310E+02 -.878837508E+02 -.878479628E+02 -.878123242E+02 -.877770466E+02 -.877423118E+02 -.877082865E+02 -.876751368E+02 -.876430431E+02 -.876122178E+02 -.875829239E+02 -.875554993E+02 -.875303857E+02 -.875081661E+02 -.874896121E+02 -.874757457E+02 -.874679191E+02 -.874679191E+02
 -.874967850E+02 -.874967850E+02 -.875063404E+02 -.875233130E+02 -.875460977E+02 -.875734959E+02 -.876046175E+02 -.876388062E+02 -.876755823E+02 -.877145981E+02 -.877556028E+02 -.877984144E+02 -.878428972E+02 -.878889414E+02 -.879364456E+02 -.879852990E+02 -.880353642E+02 -.880864568E+02 -.881383237E+02 -.881906165E+02 -.882428589E+02 -.882944082E+02 -.883444068E+02 -.883917230E+02 -.884348792E+02 -.884719631E+02 -.885005226E+02 -.885174393E+02 -.885187812E+02 -.884996343E+02 -.884539157E+02 -.883741767E+02 -.882514092E+02 -.880748810E+02 -.878320408E+02 -.875085516E+02 -.870885425E+02 -.865551985E+02 -.858918426E+02 -.850836974E+02 -.841205143E+02 -.830002192E+02 -.817335711E+02 -.803495308E+02 -.789004954E+02 -.774657729E+02 -.761507457E+02 -.750785404E+02 -.743716231E+02 -.741240274E+02 -.743719943E+02 -.750792834E+02 -.761518618E+02 -.774672640E+02 -.789023640E+02 -.803517801E+02 -.817362049E+02 -.830032421E+02 -.841239315E+02 -.850875147E+02 -.858960668E+02 -.865598368E+02 -.870936032E+02 -.875140435E+02 -.878379736E+02 -.880812653E+02 -.882582562E+02 -.883814988E+02 -.884617258E+02 -.885079464E+02 -.885276101E+02 -.885268004E+02 -.885104323E+02 -.884824384E+02 -.884459375E+02 -.884033822E+02 -.883566846E+02 -.883073221E+02 -.882564255E+02 -.882048508E+02 -.881532381E+02 -.881020597E+02 -.880516583E+02 -.880022791E+02 -.879540949E+02 -.879072281E+02 -.878617684E+02 -.878177893E+02 -.877753629E+02 -.877345749E+02 -.876955402E+02 -.876584211E+02 -.876234478E+02 -.875909450E+02 -.875613643E+02 -.875353262E+02 -.875136744E+02 -.874975466E+02 -.874884670E+02 -.874884670E+02
 -.875171645E+02 -.875171645E+02 -.875279776E+02 -.875472269E+02 -.875731423E+02 -.876044175E+02 -.876400995E+02 -.876795054E+02 -.877221586E+02 -.877677398E+02 -.878160491E+02 -.878669764E+02 -.879204777E+02 -.879765551E+02 -.880352393E+02 -.880965734E+02 -.881605963E+02 -.882273240E+02 -.882967282E+02 -.883687103E+02 -.884430683E+02 -.885194547E+02 -.885973234E+02 -.886758600E+02 -.887538939E+02 -.888297848E+02 -.889012788E+02 -.889653276E+02 -.890178605E+02 -.890535051E+02 -.890652452E+02 -.890440145E+02 -.889782248E+02 -.888532415E+02 -.886508361E+02 -.883486776E+02 -.879199738E+02 -.873334438E+02 -.865539119E+02 -.855439468E+02 -.842671345E+02 -.826937309E+02 -.808094987E+02 -.786283220E+02 -.762083882E+02 -.736698411E+02 -.712082972E+02 -.690933779E+02 -.676361552E+02 -.671105974E+02 -.676365422E+02 -.690941525E+02 -.712094609E+02 -.736713960E+02 -.762103372E+02 -.786306685E+02 -.808122470E+02 -.826968860E+02 -.842707021E+02 -.855479336E+02 -.865583252E+02 -.873382918E+02 -.879252656E+02 -.883544232E+02 -.886570462E+02 -.888599280E+02 -.889854005E+02 -.890516930E+02 -.890734412E+02 -.890622344E+02 -.890271398E+02 -.889751745E+02 -.889117122E+02 -.888408239E+02 -.887655590E+02 -.886881716E+02 -.886103022E+02 -.885331214E+02 -.884574426E+02 -.883838105E+02 -.883125698E+02 -.882439184E+02 -.881779488E+02 -.881146807E+02 -.880540857E+02 -.879961082E+02 -.879406821E+02 -.878877454E+02 -.878372544E+02 -.877891969E+02 -.877436084E+02 -.877005890E+02 -.876603258E+02 -.876231200E+02 -.875894229E+02 -.875598810E+02 -.875353969E+02 -.875172076E+02 -.875069883E+02 -.875069883E+02
 -.875343699E+02 -.875343699E+02 -.875462539E+02 -.875674454E+02 -.875960390E+02 -.876306414E+02 -.876702526E+02 -.877141742E+02 -.877619410E+02 -.878132686E+02 -.878680136E+02 -.879261430E+02 -.879877109E+02 -.880528394E+02 -.881217031E+02 -.881945151E+02 -.882715130E+02 -.883529443E+02 -.884390486E+02 -.885300353E+02 -.886260545E+02 -.887271584E+02 -.888332491E+02 -.889440083E+02 -.890588038E+02 -.891765624E+02 -.892956023E+02 -.894134088E+02 -.895263391E+02 -.896292348E+02 -.897149170E+02 -.897735364E+02 -.897917444E+02 -.897516566E+02 -.896295828E+02 -.893945244E+02 -.890064842E+02 -.884147298E+02 -.875563175E+02 -.863554707E+02 -.847248721E+02 -.825706318E+02 -.798036723E+02 -.763614067E+02 -.722443903E+02 -.675716827E+02 -.626527551E+02 -.580567019E+02 -.546223468E+02 -.532928274E+02 -.546227464E+02 -.580575019E+02 -.626539570E+02 -.675732887E+02 -.722464035E+02 -.763638309E+02 -.798065121E+02 -.825738926E+02 -.847285601E+02 -.863595931E+02 -.875608822E+02 -.884197457E+02 -.890119611E+02 -.894004731E+02 -.896360152E+02 -.897585854E+02 -.897991835E+02 -.897815008E+02 -.897234228E+02 -.896382992E+02 -.895359804E+02 -.894236466E+02 -.893064571E+02 -.891880556E+02 -.890709578E+02 -.889568461E+02 -.888467939E+02 -.887414334E+02 -.886410821E+02 -.885458363E+02 -.884556413E+02 -.883703426E+02 -.882897244E+02 -.882135379E+02 -.881415226E+02 -.880734228E+02 -.880090006E+02 -.879480477E+02 -.878903967E+02 -.878359326E+02 -.877846067E+02 -.877364535E+02 -.876916128E+02 -.876503573E+02 -.876131306E+02 -.875805954E+02 -.875536989E+02 -.875337581E+02 -.875225724E+02 -.875225724E+02
 -.875474496E+02 -.875474496E+02 -.875601530E+02 -.875828335E+02 -.876134842E+02 -.876506492E+02 -.876932960E+02 -.877407190E+02 -.877924675E+02 -.878482905E+02 -.879080964E+02 -.879719220E+02 -.880399099E+02 -.881122913E+02 -.881893724E+02 -.882715238E+02 -.883591706E+02 -.884527822E+02 -.885528604E+02 -.886599235E+02 -.887744849E+02 -.888970220E+02 -.890279329E+02 -.891674743E+02 -.893156740E+02 -.894722085E+02 -.896362307E+02 -.898061320E+02 -.899792126E+02 -.901512267E+02 -.903157602E+02 -.904633786E+02 -.905804696E+02 -.906476770E+02 -.906377972E+02 -.905129823E+02 -.902210716E+02 -.896908832E+02 -.888263699E+02 -.874997775E+02 -.855444910E+02 -.827494395E+02 -.788593120E+02 -.735893518E+02 -.666714779E+02 -.579611462E+02 -.476501833E+02 -.366361211E+02 -.270375908E+02 -.225308143E+02 -.270379996E+02 -.366369396E+02 -.476514130E+02 -.579627894E+02 -.666735378E+02 -.735918326E+02 -.788622184E+02 -.827527773E+02 -.855482668E+02 -.875039986E+02 -.888310449E+02 -.896960215E+02 -.902266836E+02 -.905190792E+02 -.906443917E+02 -.906547827E+02 -.905881012E+02 -.904715520E+02 -.903244925E+02 -.901605363E+02 -.899891189E+02 -.898166560E+02 -.896473942E+02 -.894840346E+02 -.893281867E+02 -.891806983E+02 -.890418933E+02 -.889117440E+02 -.887899928E+02 -.886762403E+02 -.885700062E+02 -.884707728E+02 -.883780152E+02 -.882912220E+02 -.882099102E+02 -.881336357E+02 -.880620017E+02 -.879946665E+02 -.879313508E+02 -.878718473E+02 -.878160324E+02 -.877638820E+02 -.877154926E+02 -.876711097E+02 -.876311663E+02 -.875963339E+02 -.875675906E+02 -.875463115E+02 -.875343885E+02 -.875343885E+02
 -.875556325E+02 -.875556325E+02 -.875688510E+02 -.875924685E+02 -.876244156E+02 -.876631984E+02 -.877077658E+02 -.877574099E+02 -.878116913E+02 -.878703836E+02 -.879334315E+02 -.880009207E+02 -.880730559E+02 -.881501449E+02 -.882325874E+02 -.883208665E+02 -.884155427E+02 -.885172476E+02 -.886266775E+02 -.887445834E+02 -.888717570E+02 -.890090090E+02 -.891571354E+02 -.893168673E+02 -.894887966E+02 -.896732662E+02 -.898702115E+02 -.900789318E+02 -.902977631E+02 -.905236121E+02 -.907512925E+02 -.909725837E+02 -.911748944E+02 -.913393642E+02 -.914381631E+02 -.914306422E+02 -.912578339E+02 -.908345762E+02 -.900382210E+02 -.886924691E+02 -.865443762E+02 -.832322005E+02 -.782421328E+02 -.708550040E+02 -.600950772E+02 -.447262021E+02 -.234331506E+02 0.442547596E+01 0.364525302E+02 0.604958944E+02 0.364521158E+02 0.442464635E+01 -.234343970E+02 -.447278679E+02 -.600971656E+02 -.708575191E+02 -.782450797E+02 -.832355850E+02 -.865482052E+02 -.886967502E+02 -.900429631E+02 -.908397888E+02 -.912635278E+02 -.914368292E+02 -.914448562E+02 -.913465775E+02 -.911826431E+02 -.909808843E+02 -.907601627E+02 -.905330710E+02 -.903078309E+02 -.900896301E+02 -.898815632E+02 -.896852953E+02 -.895015281E+02 -.893303270E+02 -.891713496E+02 -.890240040E+02 -.888875585E+02 -.887612155E+02 -.886441617E+02 -.885356008E+02 -.884347751E+02 -.883409785E+02 -.882535655E+02 -.881719559E+02 -.880956398E+02 -.880241805E+02 -.879572207E+02 -.878944885E+02 -.878358082E+02 -.877811149E+02 -.877304747E+02 -.876841136E+02 -.876424559E+02 -.876061768E+02 -.875762724E+02 -.875541530E+02 -.875417676E+02 -.875417676E+02
 -.875584153E+02 -.875584153E+02 -.875718095E+02 -.875957466E+02 -.876281363E+02 -.876674720E+02 -.877126964E+02 -.877631013E+02 -.878182520E+02 -.878779306E+02 -.879420950E+02 -.880108487E+02 -.880844186E+02 -.881631403E+02 -.882474471E+02 -.883378634E+02 -.884349991E+02 -.885395457E+02 -.886522714E+02 -.887740144E+02 -.889056715E+02 -.890481805E+02 -.892024911E+02 -.893695206E+02 -.895500857E+02 -.897448009E+02 -.899539288E+02 -.901771609E+02 -.904133004E+02 -.906598045E+02 -.909121253E+02 -.911627632E+02 -.913999051E+02 -.916054596E+02 -.917522126E+02 -.917996782E+02 -.916879916E+02 -.913288084E+02 -.905915128E+02 -.892818668E+02 -.871080409E+02 -.836247156E+02 -.781373370E+02 -.695305213E+02 -.559453074E+02 -.341421328E+02 0.181460311E+01 0.633836550E+02 0.173831618E+03 0.382594678E+03 0.173831202E+03 0.633828217E+02 0.181335106E+01 -.341438061E+02 -.559474052E+02 -.695330478E+02 -.781402973E+02 -.836281157E+02 -.871118876E+02 -.892861679E+02 -.905962771E+02 -.913340457E+02 -.916937128E+02 -.918058952E+02 -.917589386E+02 -.916127086E+02 -.914076927E+02 -.911711061E+02 -.909210414E+02 -.906693130E+02 -.904234220E+02 -.901879174E+02 -.899653433E+02 -.897568978E+02 -.895628903E+02 -.893830591E+02 -.892167901E+02 -.890632668E+02 -.889215713E+02 -.887907521E+02 -.886698690E+02 -.885580204E+02 -.884543616E+02 -.883581143E+02 -.882685730E+02 -.881851079E+02 -.881071677E+02 -.880342816E+02 -.879660639E+02 -.879022197E+02 -.878425544E+02 -.877869885E+02 -.877355773E+02 -.876885395E+02 -.876462961E+02 -.876095233E+02 -.875792229E+02 -.875568173E+02 -.875442744E+02 -.875442744E+02
 -.875556231E+02 -.875556231E+02 -.875688412E+02 -.875924577E+02 -.876244035E+02 -.876631846E+02 -.877077501E+02 -.877573923E+02 -.878116719E+02 -.878703623E+02 -.879334083E+02 -.880008956E+02 -.880730288E+02 -.881501158E+02 -.882325562E+02 -.883208333E+02 -.884155074E+02 -.885172103E+02 -.886266383E+02 -.887445423E+02 -.888717141E+02 -.890089643E+02 -.891570890E+02 -.893168192E+02 -.894887468E+02 -.896732147E+02 -.898701584E+02 -.900788771E+02 -.902977070E+02 -.905235546E+02 -.907512337E+02 -.909725236E+02 -.911748331E+02 -.913393017E+02 -.914380994E+02 -.914305774E+02 -.912577682E+02 -.908345095E+02 -.900381536E+02 -.886924008E+02 -.865443072E+02 -.832321309E+02 -.782420627E+02 -.708549333E+02 -.600950061E+02 -.447261306E+02 -.234330788E+02 0.442554796E+01 0.364526023E+02 0.604959666E+02 0.364521880E+02 0.442471848E+01 -.234343250E+02 -.447277961E+02 -.600970942E+02 -.708574480E+02 -.782450090E+02 -.832355149E+02 -.865481356E+02 -.886966813E+02 -.900428949E+02 -.908397214E+02 -.912634613E+02 -.914367636E+02 -.914447916E+02 -.913465139E+02 -.911825806E+02 -.909808229E+02 -.907601026E+02 -.905330122E+02 -.903077735E+02 -.900895741E+02 -.898815086E+02 -.896852423E+02 -.895014767E+02 -.893302772E+02 -.891713014E+02 -.890239576E+02 -.888875139E+02 -.887611727E+02 -.886441207E+02 -.885355617E+02 -.884347379E+02 -.883409433E+02 -.882535323E+02 -.881719247E+02 -.880956105E+02 -.880241533E+02 -.879571955E+02 -.878944653E+02 -.878357870E+02 -.877810956E+02 -.877304573E+02 -.876840980E+02 -.876424420E+02 -.876061644E+02 -.875762612E+02 -.875541428E+02 -.875417579E+02 -.875417579E+02
 -.875474306E+02 -.875474306E+02 -.875601331E+02 -.875828118E+02 -.876134599E+02 -.876506216E+02 -.876932647E+02 -.877406839E+02 -.877924286E+02 -.878482478E+02 -.879080499E+02 -.879718716E+02 -.880398556E+02 -.881122329E+02 -.881893099E+02 -.882714572E+02 -.883590999E+02 -.884527075E+02 -.885527818E+02 -.886598413E+02 -.887743990E+02 -.888969325E+02 -.890278399E+02 -.891673778E+02 -.893155741E+02 -.894721053E+02 -.896361243E+02 -.898060225E+02 -.899791001E+02 -.901511115E+02 -.903156422E+02 -.904632581E+02 -.905803466E+02 -.906475516E+02 -.906376696E+02 -.905128525E+02 -.902209399E+02 -.896907497E+02 -.888262346E+02 -.874996407E+02 -.855443528E+02 -.827493000E+02 -.788591713E+02 -.735892101E+02 -.666713353E+02 -.579610029E+02 -.476500394E+02 -.366359768E+02 -.270374462E+02 -.225306695E+02 -.270378549E+02 -.366367950E+02 -.476512687E+02 -.579626455E+02 -.666733946E+02 -.735916900E+02 -.788620767E+02 -.827526366E+02 -.855481273E+02 -.875038604E+02 -.888309081E+02 -.896958863E+02 -.902265501E+02 -.905189476E+02 -.906442621E+02 -.906546552E+02 -.905879759E+02 -.904714291E+02 -.903243720E+02 -.901604184E+02 -.899890038E+02 -.898165437E+02 -.896472848E+02 -.894839283E+02 -.893280836E+02 -.891805984E+02 -.890417968E+02 -.889116510E+02 -.887899034E+02 -.886761545E+02 -.885699240E+02 -.884706944E+02 -.883779407E+02 -.882911514E+02 -.882098436E+02 -.881335731E+02 -.880619432E+02 -.879946120E+02 -.879313004E+02 -.878718009E+02 -.878159900E+02 -.877638435E+02 -.877154578E+02 -.876710785E+02 -.876311384E+02 -.875963090E+02 -.875675682E+02 -.875462910E+02 -.875343691E+02 -.875343691E+02
 -.875343411E+02 -.875343411E+02 -.875462236E+02 -.875674124E+02 -.875960021E+02 -.876305997E+02 -.876702055E+02 -.877141215E+02 -.877618825E+02 -.878132043E+02 -.878679435E+02 -.879260670E+02 -.879876290E+02 -.880527514E+02 -.881216090E+02 -.881944148E+02 -.882714066E+02 -.883528319E+02 -.884389304E+02 -.885299114E+02 -.886259251E+02 -.887270236E+02 -.888331090E+02 -.889438630E+02 -.890586534E+02 -.891764070E+02 -.892954421E+02 -.894132440E+02 -.895261698E+02 -.896290612E+02 -.897147394E+02 -.897733549E+02 -.897915592E+02 -.897514678E+02 -.896293907E+02 -.893943291E+02 -.890062859E+02 -.884145287E+02 -.875561138E+02 -.863552647E+02 -.847246639E+02 -.825704217E+02 -.798034605E+02 -.763611934E+02 -.722441756E+02 -.675714669E+02 -.626525385E+02 -.580564846E+02 -.546221291E+02 -.532926094E+02 -.546225285E+02 -.580572842E+02 -.626537397E+02 -.675730721E+02 -.722461878E+02 -.763636163E+02 -.798062987E+02 -.825736808E+02 -.847283501E+02 -.863593850E+02 -.875606762E+02 -.884195421E+02 -.890117601E+02 -.894002749E+02 -.896358199E+02 -.897583933E+02 -.897989948E+02 -.897813157E+02 -.897232414E+02 -.896381217E+02 -.895358071E+02 -.894234775E+02 -.893062924E+02 -.891878956E+02 -.890708025E+02 -.889566958E+02 -.888466486E+02 -.887412934E+02 -.886409474E+02 -.885457071E+02 -.884555176E+02 -.883702246E+02 -.882896122E+02 -.882134316E+02 -.881414224E+02 -.880733286E+02 -.880089124E+02 -.879479657E+02 -.878903208E+02 -.878358628E+02 -.877845428E+02 -.877363955E+02 -.876915604E+02 -.876503104E+02 -.876130886E+02 -.875805579E+02 -.875536652E+02 -.875337272E+02 -.875225431E+02 -.875225431E+02
 -.875171254E+02 -.875171254E+02 -.875279366E+02 -.875471822E+02 -.875730926E+02 -.876043616E+02 -.876400365E+02 -.876794349E+02 -.877220804E+02 -.877676537E+02 -.878159551E+02 -.878668745E+02 -.879203678E+02 -.879764370E+02 -.880351130E+02 -.880964390E+02 -.881604537E+02 -.882271734E+02 -.882965698E+02 -.883685443E+02 -.884428948E+02 -.885192740E+02 -.885971355E+02 -.886756652E+02 -.887536923E+02 -.888295765E+02 -.889010641E+02 -.889651066E+02 -.890176337E+02 -.890532725E+02 -.890650072E+02 -.890437712E+02 -.889779765E+02 -.888529885E+02 -.886505785E+02 -.883484158E+02 -.879197080E+02 -.873331742E+02 -.865536389E+02 -.855436706E+02 -.842668554E+02 -.826934493E+02 -.808092148E+02 -.786280360E+02 -.762081005E+02 -.736695518E+02 -.712080068E+02 -.690930866E+02 -.676358633E+02 -.671103052E+02 -.676362500E+02 -.690938607E+02 -.712091697E+02 -.736711057E+02 -.762100480E+02 -.786303808E+02 -.808119611E+02 -.826966021E+02 -.842704206E+02 -.855476547E+02 -.865580492E+02 -.873380189E+02 -.879249962E+02 -.883541575E+02 -.886567845E+02 -.888596706E+02 -.889851475E+02 -.890514448E+02 -.890731981E+02 -.890619965E+02 -.890269074E+02 -.889749479E+02 -.889114915E+02 -.888406094E+02 -.887653508E+02 -.886879701E+02 -.886101075E+02 -.885329337E+02 -.884572620E+02 -.883836373E+02 -.883124040E+02 -.882437603E+02 -.881777985E+02 -.881145383E+02 -.880539513E+02 -.879959819E+02 -.879405639E+02 -.878876355E+02 -.878371526E+02 -.877891033E+02 -.877435228E+02 -.877005112E+02 -.876602556E+02 -.876230571E+02 -.875893666E+02 -.875598308E+02 -.875353517E+02 -.875171662E+02 -.875069490E+02 -.875069490E+02
 -.874967354E+02 -.874967354E+02 -.875062883E+02 -.875232562E+02 -.875460347E+02 -.875734254E+02 -.876045384E+02 -.876387178E+02 -.876754842E+02 -.877144900E+02 -.877554845E+02 -.877982860E+02 -.878427586E+02 -.878887926E+02 -.879362866E+02 -.879851298E+02 -.880351848E+02 -.880862674E+02 -.881381245E+02 -.881904076E+02 -.882426406E+02 -.882941807E+02 -.883441703E+02 -.883914778E+02 -.884346253E+02 -.884717009E+02 -.885002524E+02 -.885171613E+02 -.885184957E+02 -.884993416E+02 -.884536161E+02 -.883738705E+02 -.882510966E+02 -.880745625E+02 -.878317166E+02 -.875082220E+02 -.870882080E+02 -.865548593E+02 -.858914991E+02 -.850833498E+02 -.841201631E+02 -.829998647E+02 -.817332137E+02 -.803491709E+02 -.789001332E+02 -.774654089E+02 -.761503802E+02 -.750781739E+02 -.743712558E+02 -.741236597E+02 -.743716266E+02 -.750789161E+02 -.761514952E+02 -.774668985E+02 -.789020000E+02 -.803514180E+02 -.817358451E+02 -.830028848E+02 -.841235771E+02 -.850871636E+02 -.858957194E+02 -.865594934E+02 -.870932641E+02 -.875137091E+02 -.878376443E+02 -.880809413E+02 -.882579379E+02 -.883811864E+02 -.884614198E+02 -.885076470E+02 -.885273176E+02 -.885265152E+02 -.885101546E+02 -.884821684E+02 -.884456756E+02 -.884031286E+02 -.883564395E+02 -.883070858E+02 -.882561982E+02 -.882046327E+02 -.881530295E+02 -.881018607E+02 -.880514692E+02 -.880020999E+02 -.879539258E+02 -.879070692E+02 -.878616197E+02 -.878176509E+02 -.877752348E+02 -.877344570E+02 -.876954324E+02 -.876583232E+02 -.876233595E+02 -.875908658E+02 -.875612935E+02 -.875352629E+02 -.875136175E+02 -.874974945E+02 -.874884176E+02 -.874884176E+02
 -.874742067E+02 -.874742067E+02 -.874823828E+02 -.874968646E+02 -.875162353E+02 -.875394220E+02 -.875656127E+02 -.875941911E+02 -.876246867E+02 -.876567356E+02 -.876900494E+02 -.877243896E+02 -.877595465E+02 -.877953206E+02 -.878315054E+02 -.878678710E+02 -.879041466E+02 -.879400021E+02 -.879750278E+02 -.880087105E+02 -.880404061E+02 -.880693073E+02 -.880944056E+02 -.881144470E+02 -.881278806E+02 -.881327992E+02 -.881268726E+02 -.881072746E+02 -.880706046E+02 -.880128088E+02 -.879291081E+02 -.878139406E+02 -.876609375E+02 -.874629516E+02 -.872121687E+02 -.869003421E+02 -.865191967E+02 -.860610574E+02 -.855197593E+02 -.848918838E+02 -.841783327E+02 -.833861912E+02 -.825307196E+02 -.816371554E+02 -.807418113E+02 -.798917524E+02 -.791422486E+02 -.785513689E+02 -.781717440E+02 -.780407705E+02 -.781720961E+02 -.785520736E+02 -.791433070E+02 -.798931662E+02 -.807435827E+02 -.816392872E+02 -.825332151E+02 -.833890546E+02 -.841815683E+02 -.848954969E+02 -.855237557E+02 -.860654434E+02 -.865239794E+02 -.869055293E+02 -.872177687E+02 -.874689735E+02 -.876673912E+02 -.878208364E+02 -.879364572E+02 -.880206232E+02 -.880788967E+02 -.881160576E+02 -.881361601E+02 -.881426054E+02 -.881382201E+02 -.881253343E+02 -.881058552E+02 -.880813333E+02 -.880530215E+02 -.880219267E+02 -.879888537E+02 -.879544428E+02 -.879192021E+02 -.878835339E+02 -.878477581E+02 -.878121318E+02 -.877768667E+02 -.877421444E+02 -.877081315E+02 -.876749941E+02 -.876429127E+02 -.876120994E+02 -.875828171E+02 -.875554034E+02 -.875303000E+02 -.875080895E+02 -.874895433E+02 -.874756827E+02 -.874678594E+02 -.874678594E+02
 -.874505672E+02 -.874505672E+02 -.874573140E+02 -.874692222E+02 -.874850771E+02 -.875039455E+02 -.875251056E+02 -.875479940E+02 -.875721628E+02 -.875972470E+02 -.876229374E+02 -.876489591E+02 -.876750523E+02 -.877009563E+02 -.877263942E+02 -.877510579E+02 -.877745936E+02 -.877965857E+02 -.878165399E+02 -.878338643E+02 -.878478485E+02 -.878576397E+02 -.878622166E+02 -.878603602E+02 -.878506221E+02 -.878312912E+02 -.878003590E+02 -.877554874E+02 -.876939792E+02 -.876127590E+02 -.875083683E+02 -.873769839E+02 -.872144720E+02 -.870164899E+02 -.867786536E+02 -.864967886E+02 -.861672844E+02 -.857875670E+02 -.853566985E+02 -.848760951E+02 -.843503292E+02 -.837879415E+02 -.832021397E+02 -.826112030E+02 -.820383616E+02 -.815109069E+02 -.810583373E+02 -.807095117E+02 -.804890643E+02 -.804137127E+02 -.804893950E+02 -.807101736E+02 -.810593315E+02 -.815122346E+02 -.820400248E+02 -.826132040E+02 -.832044814E+02 -.837906272E+02 -.843533628E+02 -.848794809E+02 -.853604413E+02 -.857916722E+02 -.861717579E+02 -.865016369E+02 -.867838835E+02 -.870221091E+02 -.872204884E+02 -.873834061E+02 -.875152055E+02 -.876200208E+02 -.877016756E+02 -.877636289E+02 -.878089567E+02 -.878403560E+02 -.878601655E+02 -.878703933E+02 -.878727504E+02 -.878686845E+02 -.878594135E+02 -.878459572E+02 -.878291658E+02 -.878097465E+02 -.877882862E+02 -.877652728E+02 -.877411130E+02 -.877161486E+02 -.876906718E+02 -.876649386E+02 -.876391817E+02 -.876136240E+02 -.875884920E+02 -.875640313E+02 -.875405231E+02 -.875183057E+02 -.874977990E+02 -.874795368E+02 -.874642065E+02 -.874527012E+02 -.874461863E+02 -.874461863E+02
 -.874267617E+02 -.874267617E+02 -.874320857E+02 -.874414393E+02 -.874538177E+02 -.874684356E+02 -.874846717E+02 -.875020265E+02 -.875200881E+02 -.875385057E+02 -.875569676E+02 -.875751832E+02 -.875928677E+02 -.876097281E+02 -.876254511E+02 -.876396907E+02 -.876520564E+02 -.876621009E+02 -.876693073E+02 -.876730757E+02 -.876727086E+02 -.876673957E+02 -.876561983E+02 -.876380327E+02 -.876116549E+02 -.875756461E+02 -.875284007E+02 -.874681201E+02 -.873928133E+02 -.873003086E+02 -.871882813E+02 -.870543018E+02 -.868959118E+02 -.867107345E+02 -.864966260E+02 -.862518750E+02 -.859754543E+02 -.856673225E+02 -.853287699E+02 -.849627865E+02 -.845744215E+02 -.841710808E+02 -.837626941E+02 -.833616693E+02 -.829825464E+02 -.826412841E+02 -.823541558E+02 -.821363136E+02 -.820001827E+02 -.819539536E+02 -.820004900E+02 -.821369286E+02 -.823550793E+02 -.826425172E+02 -.829840906E+02 -.833635265E+02 -.837648666E+02 -.841735713E+02 -.845772332E+02 -.849659227E+02 -.853322345E+02 -.856711198E+02 -.859795888E+02 -.862563520E+02 -.865014508E+02 -.867159130E+02 -.869014503E+02 -.870602068E+02 -.871945597E+02 -.873069679E+02 -.873998610E+02 -.874755639E+02 -.875362486E+02 -.875839062E+02 -.876203353E+02 -.876471409E+02 -.876657417E+02 -.876773810E+02 -.876831410E+02 -.876839592E+02 -.876806432E+02 -.876738877E+02 -.876642882E+02 -.876523559E+02 -.876385306E+02 -.876231926E+02 -.876066747E+02 -.875892729E+02 -.875712573E+02 -.875528829E+02 -.875344014E+02 -.875160736E+02 -.874981840E+02 -.874810581E+02 -.874650830E+02 -.874507332E+02 -.874386036E+02 -.874294507E+02 -.874242462E+02 -.874242462E+02
 -.874035996E+02 -.874035996E+02 -.874075559E+02 -.874144612E+02 -.874235211E+02 -.874341013E+02 -.874456873E+02 -.874578522E+02 -.874702313E+02 -.874825014E+02 -.874943645E+02 -.875055336E+02 -.875157207E+02 -.875246262E+02 -.875319295E+02 -.875372796E+02 -.875402867E+02 -.875405130E+02 -.875374643E+02 -.875305817E+02 -.875192325E+02 -.875027019E+02 -.874801857E+02 -.874507834E+02 -.874134936E+02 -.873672114E+02 -.873107312E+02 -.872427531E+02 -.871618987E+02 -.870667354E+02 -.869558136E+02 -.868277189E+02 -.866811431E+02 -.865149750E+02 -.863284152E+02 -.861211129E+02 -.858933245E+02 -.856460879E+02 -.853814021E+02 -.851023971E+02 -.848134706E+02 -.845203641E+02 -.842301440E+02 -.839510556E+02 -.836922216E+02 -.834631733E+02 -.832732282E+02 -.831307604E+02 -.830424476E+02 -.830126061E+02 -.830427297E+02 -.831313249E+02 -.832740758E+02 -.834643048E+02 -.836936381E+02 -.839527586E+02 -.842321351E+02 -.845226454E+02 -.848160444E+02 -.851052659E+02 -.853845688E+02 -.856495556E+02 -.858970967E+02 -.861251931E+02 -.863328075E+02 -.865196835E+02 -.866861721E+02 -.868330732E+02 -.869614979E+02 -.870727546E+02 -.871682579E+02 -.872494573E+02 -.873177855E+02 -.873746208E+02 -.874212627E+02 -.874589167E+02 -.874886867E+02 -.875115735E+02 -.875284764E+02 -.875401981E+02 -.875474511E+02 -.875508652E+02 -.875509959E+02 -.875483324E+02 -.875433062E+02 -.875362989E+02 -.875276510E+02 -.875176693E+02 -.875066356E+02 -.874948149E+02 -.874824647E+02 -.874698446E+02 -.874572284E+02 -.874449167E+02 -.874332540E+02 -.874226481E+02 -.874135952E+02 -.874067119E+02 -.874027753E+02 -.874027753E+02
 -.873817260E+02 -.873817260E+02 -.873844065E+02 -.873890356E+02 -.873950227E+02 -.874018833E+02 -.874092116E+02 -.874166588E+02 -.874239150E+02 -.874306958E+02 -.874367294E+02 -.874417476E+02 -.874454769E+02 -.874476309E+02 -.874479035E+02 -.874459630E+02 -.874414458E+02 -.874339512E+02 -.874230363E+02 -.874082110E+02 -.873889342E+02 -.873646106E+02 -.873345883E+02 -.872981585E+02 -.872545571E+02 -.872029696E+02 -.871425397E+02 -.870723821E+02 -.869916024E+02 -.868993236E+02 -.867947213E+02 -.866770684E+02 -.865457911E+02 -.864005348E+02 -.862412423E+02 -.860682391E+02 -.858823258E+02 -.856848705E+02 -.854778932E+02 -.852641335E+02 -.850470870E+02 -.848309979E+02 -.846207919E+02 -.844219390E+02 -.842402393E+02 -.840815337E+02 -.839513555E+02 -.838545500E+02 -.837949038E+02 -.837748305E+02 -.837951595E+02 -.838550615E+02 -.839521233E+02 -.840825583E+02 -.842415215E+02 -.844234798E+02 -.846225923E+02 -.848330594E+02 -.850494111E+02 -.852667218E+02 -.854807476E+02 -.856879930E+02 -.858857186E+02 -.860719043E+02 -.862451825E+02 -.864047525E+02 -.865502888E+02 -.866818489E+02 -.867997871E+02 -.869046774E+02 -.869972467E+02 -.870783194E+02 -.871487723E+02 -.872094994E+02 -.872613856E+02 -.873052868E+02 -.873420167E+02 -.873723384E+02 -.873969595E+02 -.874165304E+02 -.874316446E+02 -.874428406E+02 -.874506054E+02 -.874553779E+02 -.874575539E+02 -.874574904E+02 -.874555114E+02 -.874519125E+02 -.874469673E+02 -.874409328E+02 -.874340567E+02 -.874265839E+02 -.874187655E+02 -.874108684E+02 -.874031868E+02 -.873960568E+02 -.873898742E+02 -.873851165E+02 -.873823711E+02 -.873823711E+02
 -.873616135E+02 -.873616135E+02 -.873631356E+02 -.873657049E+02 -.873689230E+02 -.873724494E+02 -.873759853E+02 -.873792618E+02 -.873820287E+02 -.873840467E+02 -.873850800E+02 -.873848897E+02 -.873832289E+02 -.873798380E+02 -.873744402E+02 -.873667380E+02 -.873564098E+02 -.873431069E+02 -.873264514E+02 -.873060340E+02 -.872814133E+02 -.872521160E+02 -.872176376E+02 -.871774458E+02 -.871309856E+02 -.870776864E+02 -.870169733E+02 -.869482807E+02 -.868710717E+02 -.867848608E+02 -.866892430E+02 -.865839282E+02 -.864687804E+02 -.863438629E+02 -.862094868E+02 -.860662612E+02 -.859151429E+02 -.857574813E+02 -.855950527E+02 -.854300795E+02 -.852652266E+02 -.851035692E+02 -.849485257E+02 -.848037537E+02 -.846730073E+02 -.845599621E+02 -.844680181E+02 -.844000945E+02 -.843584384E+02 -.843444676E+02 -.843586667E+02 -.844005512E+02 -.844687034E+02 -.845608764E+02 -.846741508E+02 -.848051271E+02 -.849501295E+02 -.851054041E+02 -.852672933E+02 -.854323789E+02 -.855975856E+02 -.857602487E+02 -.859181457E+02 -.860695003E+02 -.862129632E+02 -.863475775E+02 -.864727340E+02 -.865881217E+02 -.866936770E+02 -.867895357E+02 -.868759878E+02 -.869534379E+02 -.870223712E+02 -.870833242E+02 -.871368618E+02 -.871835585E+02 -.872239838E+02 -.872586919E+02 -.872882139E+02 -.873130527E+02 -.873336801E+02 -.873505353E+02 -.873640250E+02 -.873745240E+02 -.873823773E+02 -.873879018E+02 -.873913895E+02 -.873931101E+02 -.873933152E+02 -.873922411E+02 -.873901140E+02 -.873871543E+02 -.873835821E+02 -.873796239E+02 -.873755196E+02 -.873715317E+02 -.873679565E+02 -.873651373E+02 -.873634815E+02 -.873634815E+02
 -.873435703E+02 -.873435703E+02 -.873440665E+02 -.873448176E+02 -.873456024E+02 -.873462145E+02 -.873464576E+02 -.873461408E+02 -.873450755E+02 -.873430710E+02 -.873399322E+02 -.873354563E+02 -.873294306E+02 -.873216298E+02 -.873118147E+02 -.872997297E+02 -.872851023E+02 -.872676414E+02 -.872470374E+02 -.872229621E+02 -.871950696E+02 -.871629986E+02 -.871263748E+02 -.870848161E+02 -.870379381E+02 -.869853628E+02 -.869267284E+02 -.868617024E+02 -.867899974E+02 -.867113892E+02 -.866257388E+02 -.865330161E+02 -.864333269E+02 -.863269409E+02 -.862143205E+02 -.860961486E+02 -.859733528E+02 -.858471247E+02 -.857189296E+02 -.855905051E+02 -.854638443E+02 -.853411617E+02 -.852248395E+02 -.851173535E+02 -.850211814E+02 -.849386968E+02 -.848720544E+02 -.848230767E+02 -.847931502E+02 -.847831430E+02 -.847933507E+02 -.848234776E+02 -.848726559E+02 -.849394988E+02 -.850221840E+02 -.851185568E+02 -.852262436E+02 -.853427666E+02 -.854656499E+02 -.855925116E+02 -.857211369E+02 -.858495326E+02 -.859759612E+02 -.860989571E+02 -.862173287E+02 -.863301483E+02 -.864367327E+02 -.865366193E+02 -.866295382E+02 -.867153832E+02 -.867941841E+02 -.868660794E+02 -.869312929E+02 -.869901115E+02 -.870428669E+02 -.870899202E+02 -.871316486E+02 -.871684353E+02 -.872006615E+02 -.872287000E+02 -.872529106E+02 -.872736375E+02 -.872912069E+02 -.873059262E+02 -.873180838E+02 -.873279494E+02 -.873357750E+02 -.873417962E+02 -.873462339E+02 -.873492962E+02 -.873511804E+02 -.873520760E+02 -.873521672E+02 -.873516365E+02 -.873506677E+02 -.873494509E+02 -.873481869E+02 -.873470931E+02 -.873464103E+02 -.873464103E+02
 -.873277588E+02 -.873277588E+02 -.873273677E+02 -.873265519E+02 -.873252490E+02 -.873233750E+02 -.873208282E+02 -.873174923E+02 -.873132382E+02 -.873079247E+02 -.873013994E+02 -.872934981E+02 -.872840455E+02 -.872728544E+02 -.872597257E+02 -.872444485E+02 -.872267998E+02 -.872065456E+02 -.871834410E+02 -.871572322E+02 -.871276579E+02 -.870944529E+02 -.870573510E+02 -.870160903E+02 -.869704191E+02 -.869201032E+02 -.868649350E+02 -.868047438E+02 -.867394081E+02 -.866688690E+02 -.865931455E+02 -.865123509E+02 -.864267093E+02 -.863365729E+02 -.862424375E+02 -.861449572E+02 -.860449542E+02 -.859434250E+02 -.858415395E+02 -.857406319E+02 -.856421822E+02 -.855477873E+02 -.854591210E+02 -.853778836E+02 -.853057430E+02 -.852442690E+02 -.851948661E+02 -.851587082E+02 -.851366803E+02 -.851293329E+02 -.851368529E+02 -.851590533E+02 -.851953835E+02 -.852449585E+02 -.853066044E+02 -.853789167E+02 -.854603252E+02 -.855491621E+02 -.856437269E+02 -.857423458E+02 -.858434217E+02 -.859454744E+02 -.860471695E+02 -.861473370E+02 -.862449802E+02 -.863392764E+02 -.864295716E+02 -.865153693E+02 -.865963170E+02 -.866721903E+02 -.867428754E+02 -.868083527E+02 -.868686805E+02 -.869239797E+02 -.869744203E+02 -.870202090E+02 -.870615791E+02 -.870987813E+02 -.871320765E+02 -.871617295E+02 -.871880045E+02 -.872111613E+02 -.872314523E+02 -.872491208E+02 -.872643995E+02 -.872775098E+02 -.872886614E+02 -.872980522E+02 -.873058690E+02 -.873122872E+02 -.873174721E+02 -.873215789E+02 -.873247538E+02 -.873271343E+02 -.873288494E+02 -.873300197E+02 -.873307573E+02 -.873311641E+02 -.873313302E+02 -.873313302E+02
 -.873142204E+02 -.873142204E+02 -.873130800E+02 -.873109455E+02 -.873078942E+02 -.873039503E+02 -.872990979E+02 -.872932890E+02 -.872864505E+02 -.872784889E+02 -.872692935E+02 -.872587391E+02 -.872466877E+02 -.872329901E+02 -.872174870E+02 -.872000103E+02 -.871803841E+02 -.871584261E+02 -.871339495E+02 -.871067644E+02 -.870766810E+02 -.870435120E+02 -.870070768E+02 -.869672059E+02 -.869237460E+02 -.868765664E+02 -.868255659E+02 -.867706813E+02 -.867118957E+02 -.866492485E+02 -.865828455E+02 -.865128691E+02 -.864395887E+02 -.863633704E+02 -.862846848E+02 -.862041135E+02 -.861223522E+02 -.860402105E+02 -.859586065E+02 -.858785568E+02 -.858011598E+02 -.857275732E+02 -.856589856E+02 -.855965825E+02 -.855415079E+02 -.854948237E+02 -.854574687E+02 -.854302201E+02 -.854136595E+02 -.854081469E+02 -.854138044E+02 -.854305098E+02 -.854579030E+02 -.854954021E+02 -.855422298E+02 -.855974473E+02 -.856599923E+02 -.857287208E+02 -.858024470E+02 -.858799822E+02 -.859601685E+02 -.860419070E+02 -.861241811E+02 -.862060723E+02 -.862867708E+02 -.863655804E+02 -.864419192E+02 -.865153160E+02 -.865854045E+02 -.866519147E+02 -.867146635E+02 -.867735447E+02 -.868285180E+02 -.868795997E+02 -.869268522E+02 -.869703759E+02 -.870103005E+02 -.870467783E+02 -.870799779E+02 -.871100789E+02 -.871372675E+02 -.871617326E+02 -.871836629E+02 -.872032448E+02 -.872206600E+02 -.872360842E+02 -.872496862E+02 -.872616266E+02 -.872720573E+02 -.872811205E+02 -.872889483E+02 -.872956615E+02 -.873013681E+02 -.873061622E+02 -.873101206E+02 -.873132999E+02 -.873157313E+02 -.873174135E+02 -.873183036E+02 -.873183036E+02
 -.873029024E+02 -.873029024E+02 -.873011444E+02 -.872979276E+02 -.872934486E+02 -.872878257E+02 -.872811179E+02 -.872733384E+02 -.872644653E+02 -.872544488E+02 -.872432176E+02 -.872306832E+02 -.872167431E+02 -.872012838E+02 -.871841830E+02 -.871653115E+02 -.871445355E+02 -.871217178E+02 -.870967207E+02 -.870694075E+02 -.870396455E+02 -.870073091E+02 -.869722827E+02 -.869344649E+02 -.868937730E+02 -.868501477E+02 -.868035584E+02 -.867540094E+02 -.867015463E+02 -.866462617E+02 -.865883027E+02 -.865278767E+02 -.864652573E+02 -.864007895E+02 -.863348932E+02 -.862680653E+02 -.862008793E+02 -.861339825E+02 -.860680898E+02 -.860039741E+02 -.859424532E+02 -.858843730E+02 -.858305875E+02 -.857819355E+02 -.857392159E+02 -.857031618E+02 -.856744152E+02 -.856535031E+02 -.856408180E+02 -.856366018E+02 -.856409360E+02 -.856537388E+02 -.856747682E+02 -.857036316E+02 -.857398016E+02 -.857826361E+02 -.858314017E+02 -.858852992E+02 -.859434896E+02 -.860051187E+02 -.860693403E+02 -.861353363E+02 -.862023333E+02 -.862696161E+02 -.863365371E+02 -.864025223E+02 -.864670743E+02 -.865297728E+02 -.865902723E+02 -.866482984E+02 -.867036432E+02 -.867561591E+02 -.868057524E+02 -.868523770E+02 -.868960278E+02 -.869367344E+02 -.869745553E+02 -.870095723E+02 -.870418859E+02 -.870716107E+02 -.870988718E+02 -.871238011E+02 -.871465348E+02 -.871672107E+02 -.871859663E+02 -.872029366E+02 -.872182528E+02 -.872320409E+02 -.872444195E+02 -.872554992E+02 -.872653800E+02 -.872741494E+02 -.872818796E+02 -.872886236E+02 -.872944108E+02 -.872992399E+02 -.873030706E+02 -.873058116E+02 -.873073050E+02 -.873073050E+02
 -.872936830E+02 -.872936830E+02 -.872914299E+02 -.872873493E+02 -.872817372E+02 -.872747916E+02 -.872666357E+02 -.872573359E+02 -.872469152E+02 -.872353631E+02 -.872226440E+02 -.872087024E+02 -.871934682E+02 -.871768601E+02 -.871587885E+02 -.871391585E+02 -.871178720E+02 -.870948300E+02 -.870699348E+02 -.870430924E+02 -.870142147E+02 -.869832227E+02 -.869500488E+02 -.869146405E+02 -.868769636E+02 -.868370059E+02 -.867947818E+02 -.867503354E+02 -.867037457E+02 -.866551305E+02 -.866046502E+02 -.865525121E+02 -.864989727E+02 -.864443406E+02 -.863889777E+02 -.863332987E+02 -.862777693E+02 -.862229028E+02 -.861692543E+02 -.861174124E+02 -.860679895E+02 -.860216091E+02 -.859788918E+02 -.859404399E+02 -.859068206E+02 -.858785498E+02 -.858560752E+02 -.858397624E+02 -.858298821E+02 -.858266007E+02 -.858299740E+02 -.858399459E+02 -.858563498E+02 -.858789148E+02 -.859072749E+02 -.859409821E+02 -.859795203E+02 -.860223220E+02 -.860687847E+02 -.861182872E+02 -.861702057E+02 -.862239276E+02 -.862788638E+02 -.863344588E+02 -.863901988E+02 -.864456177E+02 -.865003001E+02 -.865538838E+02 -.866060596E+02 -.866565700E+02 -.867052074E+02 -.867518106E+02 -.867962610E+02 -.868384789E+02 -.868784192E+02 -.869160669E+02 -.869514332E+02 -.869845516E+02 -.870154737E+02 -.870442664E+02 -.870710084E+02 -.870957873E+02 -.871186971E+02 -.871398362E+02 -.871593047E+02 -.871772029E+02 -.871936292E+02 -.872086784E+02 -.872224394E+02 -.872349934E+02 -.872464110E+02 -.872567491E+02 -.872660470E+02 -.872743209E+02 -.872815576E+02 -.872877054E+02 -.872926620E+02 -.872962593E+02 -.872982425E+02 -.872982425E+02
 -.872863948E+02 -.872863948E+02 -.872837575E+02 -.872790099E+02 -.872725290E+02 -.872645782E+02 -.872553343E+02 -.872449086E+02 -.872333626E+02 -.872207201E+02 -.872069763E+02 -.871921052E+02 -.871760647E+02 -.871588016E+02 -.871402545E+02 -.871203574E+02 -.870990421E+02 -.870762406E+02 -.870518870E+02 -.870259205E+02 -.869982870E+02 -.869689416E+02 -.869378512E+02 -.869049970E+02 -.868703770E+02 -.868340090E+02 -.867959334E+02 -.867562160E+02 -.867149510E+02 -.866722632E+02 -.866283109E+02 -.865832876E+02 -.865374237E+02 -.864909869E+02 -.864442822E+02 -.863976512E+02 -.863514689E+02 -.863061412E+02 -.862620989E+02 -.862197923E+02 -.861796827E+02 -.861422341E+02 -.861079029E+02 -.860771275E+02 -.860503169E+02 -.860278401E+02 -.860100155E+02 -.859971015E+02 -.859892885E+02 -.859866935E+02 -.859893556E+02 -.859972352E+02 -.860102154E+02 -.860281052E+02 -.860506459E+02 -.860775189E+02 -.861083548E+02 -.861427441E+02 -.861802483E+02 -.862204105E+02 -.862627664E+02 -.863068541E+02 -.863522230E+02 -.863984417E+02 -.864451039E+02 -.864918341E+02 -.865382901E+02 -.865841663E+02 -.866291943E+02 -.866731432E+02 -.867158188E+02 -.867570621E+02 -.867967472E+02 -.868347795E+02 -.868710923E+02 -.869056444E+02 -.869384172E+02 -.869694120E+02 -.869986469E+02 -.870261547E+02 -.870519798E+02 -.870761763E+02 -.870988057E+02 -.871199346E+02 -.871396331E+02 -.871579724E+02 -.871750233E+02 -.871908536E+02 -.872055263E+02 -.872190965E+02 -.872316087E+02 -.872430926E+02 -.872535583E+02 -.872629900E+02 -.872713374E+02 -.872785056E+02 -.872843403E+02 -.872886096E+02 -.872909790E+02 -.872909790E+02
 -.872808438E+02 -.872808438E+02 -.872779205E+02 -.872726798E+02 -.872655624E+02 -.872568836E+02 -.872468638E+02 -.872356511E+02 -.872233393E+02 -.872099807E+02 -.871955972E+02 -.871801874E+02 -.871637334E+02 -.871462056E+02 -.871275664E+02 -.871077735E+02 -.870867828E+02 -.870645509E+02 -.870410369E+02 -.870162050E+02 -.869900262E+02 -.869624803E+02 -.869335579E+02 -.869032626E+02 -.868716129E+02 -.868386442E+02 -.868044107E+02 -.867689877E+02 -.867324730E+02 -.866949885E+02 -.866566818E+02 -.866177270E+02 -.865783250E+02 -.865387038E+02 -.864991174E+02 -.864598446E+02 -.864211866E+02 -.863834636E+02 -.863470114E+02 -.863121756E+02 -.862793068E+02 -.862487533E+02 -.862208546E+02 -.861959337E+02 -.861742900E+02 -.861561916E+02 -.861418685E+02 -.861315065E+02 -.861252424E+02 -.861231596E+02 -.861252860E+02 -.861315933E+02 -.861419978E+02 -.861563624E+02 -.861745009E+02 -.861961830E+02 -.862211400E+02 -.862490724E+02 -.862796567E+02 -.863125530E+02 -.863474124E+02 -.863838841E+02 -.864216219E+02 -.864602896E+02 -.864995663E+02 -.865391503E+02 -.865787623E+02 -.866181476E+02 -.866570777E+02 -.866953509E+02 -.867327925E+02 -.867692541E+02 -.868046131E+02 -.868387708E+02 -.868716514E+02 -.869031998E+02 -.869333800E+02 -.869621728E+02 -.869895742E+02 -.870155931E+02 -.870402498E+02 -.870635734E+02 -.870856008E+02 -.871063742E+02 -.871259396E+02 -.871443448E+02 -.871616377E+02 -.871778635E+02 -.871930631E+02 -.872072695E+02 -.872205044E+02 -.872327741E+02 -.872440636E+02 -.872543295E+02 -.872634907E+02 -.872714163E+02 -.872779093E+02 -.872826862E+02 -.872853489E+02 -.872853489E+02
 -.872768249E+02 -.872768249E+02 -.872737011E+02 -.872681179E+02 -.872605641E+02 -.872513952E+02 -.872408653E+02 -.872291520E+02 -.872163750E+02 -.872026102E+02 -.871879011E+02 -.871722673E+02 -.871557107E+02 -.871382211E+02 -.871197802E+02 -.871003650E+02 -.870799506E+02 -.870585125E+02 -.870360290E+02 -.870124827E+02 -.869878627E+02 -.869621659E+02 -.869353990E+02 -.869075798E+02 -.868787387E+02 -.868489204E+02 -.868181851E+02 -.867866096E+02 -.867542889E+02 -.867213365E+02 -.866878854E+02 -.866540884E+02 -.866201180E+02 -.865861658E+02 -.865524417E+02 -.865191724E+02 -.864865993E+02 -.864549757E+02 -.864245640E+02 -.863956313E+02 -.863684458E+02 -.863432714E+02 -.863203633E+02 -.862999627E+02 -.862822913E+02 -.862675467E+02 -.862558977E+02 -.862474801E+02 -.862423934E+02 -.862406983E+02 -.862424151E+02 -.862475230E+02 -.862559612E+02 -.862676296E+02 -.862823921E+02 -.863000795E+02 -.863204939E+02 -.863434129E+02 -.863685952E+02 -.863957851E+02 -.864247180E+02 -.864551255E+02 -.864867398E+02 -.865192981E+02 -.865525466E+02 -.865862433E+02 -.866201609E+02 -.866540889E+02 -.866878350E+02 -.867212260E+02 -.867541086E+02 -.867863489E+02 -.868178328E+02 -.868484646E+02 -.868781668E+02 -.869068784E+02 -.869345543E+02 -.869611634E+02 -.869866877E+02 -.870111202E+02 -.870344642E+02 -.870567313E+02 -.870779397E+02 -.870981134E+02 -.871172795E+02 -.871354675E+02 -.871527065E+02 -.871690236E+02 -.871844411E+02 -.871989734E+02 -.872126233E+02 -.872253773E+02 -.872371994E+02 -.872480234E+02 -.872577429E+02 -.872661978E+02 -.872731576E+02 -.872782982E+02 -.872811728E+02 -.872811728E+02
 -.872741331E+02 -.872741331E+02 -.872708818E+02 -.872650845E+02 -.872572643E+02 -.872478058E+02 -.872369887E+02 -.872250128E+02 -.872120181E+02 -.871980993E+02 -.871833173E+02 -.871677085E+02 -.871512907E+02 -.871340697E+02 -.871160423E+02 -.870972009E+02 -.870775352E+02 -.870570356E+02 -.870356941E+02 -.870135071E+02 -.869904762E+02 -.869666099E+02 -.869419251E+02 -.869164479E+02 -.868902151E+02 -.868632751E+02 -.868356889E+02 -.868075306E+02 -.867788886E+02 -.867498655E+02 -.867205786E+02 -.866911599E+02 -.866617558E+02 -.866325262E+02 -.866036438E+02 -.865752926E+02 -.865476662E+02 -.865209656E+02 -.864953965E+02 -.864711669E+02 -.864484831E+02 -.864275473E+02 -.864085531E+02 -.863916825E+02 -.863771017E+02 -.863649585E+02 -.863553782E+02 -.863484615E+02 -.863442820E+02 -.863428843E+02 -.863442835E+02 -.863484641E+02 -.863553811E+02 -.863649605E+02 -.863771012E+02 -.863916775E+02 -.864085412E+02 -.864275257E+02 -.864484485E+02 -.864711154E+02 -.864953241E+02 -.865208675E+02 -.865475373E+02 -.865751271E+02 -.866034354E+02 -.866322681E+02 -.866614407E+02 -.866907797E+02 -.867201246E+02 -.867493285E+02 -.867782586E+02 -.868067970E+02 -.868348403E+02 -.868622997E+02 -.868891002E+02 -.869151804E+02 -.869404913E+02 -.869649957E+02 -.869886673E+02 -.870114892E+02 -.870334532E+02 -.870545584E+02 -.870748101E+02 -.870942181E+02 -.871127958E+02 -.871305579E+02 -.871475191E+02 -.871636916E+02 -.871790828E+02 -.871936919E+02 -.872075062E+02 -.872204959E+02 -.872326080E+02 -.872437579E+02 -.872538191E+02 -.872626091E+02 -.872698714E+02 -.872752519E+02 -.872782680E+02 -.872782680E+02
 -.872725718E+02 -.872725718E+02 -.872692546E+02 -.872633509E+02 -.872554062E+02 -.872458248E+02 -.872349041E+02 -.872228605E+02 -.872098488E+02 -.871959781E+02 -.871813230E+02 -.871659327E+02 -.871498380E+02 -.871330568E+02 -.871155980E+02 -.870974657E+02 -.870786610E+02 -.870591850E+02 -.870390401E+02 -.870182320E+02 -.869967711E+02 -.869746732E+02 -.869519613E+02 -.869286660E+02 -.869048265E+02 -.868804915E+02 -.868557197E+02 -.868305801E+02 -.868051527E+02 -.867795286E+02 -.867538097E+02 -.867281090E+02 -.867025496E+02 -.866772646E+02 -.866523958E+02 -.866280924E+02 -.866045101E+02 -.865818088E+02 -.865601506E+02 -.865396984E+02 -.865206123E+02 -.865030483E+02 -.864871547E+02 -.864730703E+02 -.864609213E+02 -.864508192E+02 -.864428584E+02 -.864371144E+02 -.864336424E+02 -.864324757E+02 -.864336254E+02 -.864370801E+02 -.864428060E+02 -.864507474E+02 -.864608286E+02 -.864729545E+02 -.864870134E+02 -.865028785E+02 -.865204107E+02 -.865394611E+02 -.865598734E+02 -.865814868E+02 -.866041381E+02 -.866276646E+02 -.866519057E+02 -.866767054E+02 -.867019138E+02 -.867273885E+02 -.867529959E+02 -.867786122E+02 -.868041238E+02 -.868294281E+02 -.868544335E+02 -.868790594E+02 -.869032361E+02 -.869269044E+02 -.869500154E+02 -.869725294E+02 -.869944156E+02 -.870156515E+02 -.870362215E+02 -.870561164E+02 -.870753320E+02 -.870938683E+02 -.871117280E+02 -.871289149E+02 -.871454324E+02 -.871612810E+02 -.871764563E+02 -.871909454E+02 -.872047230E+02 -.872177465E+02 -.872299495E+02 -.872412331E+02 -.872514554E+02 -.872604173E+02 -.872678435E+02 -.872733590E+02 -.872764568E+02 -.872764568E+02
 -.872719586E+02 -.872719586E+02 -.872686263E+02 -.872627052E+02 -.872547525E+02 -.872451845E+02 -.872343096E+02 -.872223551E+02 -.872094866E+02 -.871958233E+02 -.871814502E+02 -.871664261E+02 -.871507917E+02 -.871345742E+02 -.871177918E+02 -.871004574E+02 -.870825805E+02 -.870641700E+02 -.870452356E+02 -.870257897E+02 -.870058481E+02 -.869854311E+02 -.869645648E+02 -.869432817E+02 -.869216210E+02 -.868996295E+02 -.868773618E+02 -.868548809E+02 -.868322580E+02 -.868095727E+02 -.867869129E+02 -.867643744E+02 -.867420606E+02 -.867200819E+02 -.866985545E+02 -.866775998E+02 -.866573432E+02 -.866379123E+02 -.866194358E+02 -.866020417E+02 -.865858555E+02 -.865709983E+02 -.865575848E+02 -.865457219E+02 -.865355062E+02 -.865270230E+02 -.865203440E+02 -.865155267E+02 -.865126128E+02 -.865116276E+02 -.865125794E+02 -.865154594E+02 -.865202420E+02 -.865268850E+02 -.865353306E+02 -.865455066E+02 -.865573274E+02 -.865706957E+02 -.865855045E+02 -.866016383E+02 -.866189757E+02 -.866373907E+02 -.866567548E+02 -.866769389E+02 -.866978146E+02 -.867192562E+02 -.867411417E+02 -.867633543E+02 -.867857830E+02 -.868083240E+02 -.868308807E+02 -.868533647E+02 -.868756959E+02 -.868978024E+02 -.869196209E+02 -.869410963E+02 -.869621815E+02 -.869828370E+02 -.870030304E+02 -.870227360E+02 -.870419339E+02 -.870606095E+02 -.870787524E+02 -.870963554E+02 -.871134134E+02 -.871299223E+02 -.871458766E+02 -.871612681E+02 -.871760831E+02 -.871902992E+02 -.872038816E+02 -.872167775E+02 -.872289104E+02 -.872401708E+02 -.872504058E+02 -.872594045E+02 -.872668795E+02 -.872724424E+02 -.872755718E+02 -.872755718E+02
 -.872721278E+02 -.872721278E+02 -.872688220E+02 -.872629555E+02 -.872550894E+02 -.872456443E+02 -.872349345E+02 -.872231934E+02 -.872105935E+02 -.871972609E+02 -.871832876E+02 -.871687398E+02 -.871536651E+02 -.871380978E+02 -.871220630E+02 -.871055798E+02 -.870886639E+02 -.870713300E+02 -.870535926E+02 -.870354683E+02 -.870169762E+02 -.869981393E+02 -.869789849E+02 -.869595452E+02 -.869398581E+02 -.869199674E+02 -.868999230E+02 -.868797813E+02 -.868596048E+02 -.868394627E+02 -.868194301E+02 -.867995882E+02 -.867800235E+02 -.867608273E+02 -.867420952E+02 -.867239261E+02 -.867064211E+02 -.866896828E+02 -.866738136E+02 -.866589149E+02 -.866450855E+02 -.866324204E+02 -.866210090E+02 -.866109342E+02 -.866022709E+02 -.865950848E+02 -.865894311E+02 -.865853538E+02 -.865828850E+02 -.865820439E+02 -.865828368E+02 -.865852571E+02 -.865892850E+02 -.865948881E+02 -.866020220E+02 -.866106310E+02 -.866206489E+02 -.866320006E+02 -.866446027E+02 -.866583651E+02 -.866731926E+02 -.866889859E+02 -.867056431E+02 -.867230612E+02 -.867411372E+02 -.867597695E+02 -.867788586E+02 -.867983085E+02 -.868180272E+02 -.868379278E+02 -.868579285E+02 -.868779536E+02 -.868979337E+02 -.869178054E+02 -.869375122E+02 -.869570036E+02 -.869762359E+02 -.869951709E+02 -.870137765E+02 -.870320258E+02 -.870498966E+02 -.870673712E+02 -.870844348E+02 -.871010755E+02 -.871172830E+02 -.871330467E+02 -.871483552E+02 -.871631934E+02 -.871775406E+02 -.871913674E+02 -.872046315E+02 -.872172730E+02 -.872292078E+02 -.872403190E+02 -.872504465E+02 -.872593721E+02 -.872668015E+02 -.872723397E+02 -.872754594E+02 -.872754594E+02
 -.872729320E+02 -.872729320E+02 -.872696860E+02 -.872639320E+02 -.872562273E+02 -.872469918E+02 -.872365406E+02 -.872251097E+02 -.872128747E+02 -.871999660E+02 -.871864800E+02 -.871724879E+02 -.871580422E+02 -.871431822E+02 -.871279379E+02 -.871123329E+02 -.870963872E+02 -.870801191E+02 -.870635467E+02 -.870466890E+02 -.870295669E+02 -.870122044E+02 -.869946287E+02 -.869768710E+02 -.869589669E+02 -.869409565E+02 -.869228847E+02 -.869048016E+02 -.868867617E+02 -.868688246E+02 -.868510545E+02 -.868335198E+02 -.868162929E+02 -.867994494E+02 -.867830680E+02 -.867672293E+02 -.867520154E+02 -.867375089E+02 -.867237919E+02 -.867109451E+02 -.866990469E+02 -.866881722E+02 -.866783913E+02 -.866697691E+02 -.866623641E+02 -.866562274E+02 -.866514018E+02 -.866479216E+02 -.866458113E+02 -.866450860E+02 -.866457504E+02 -.866477993E+02 -.866512174E+02 -.866559796E+02 -.866620514E+02 -.866693894E+02 -.866779421E+02 -.866876506E+02 -.866984498E+02 -.867102686E+02 -.867230318E+02 -.867366607E+02 -.867510740E+02 -.867661891E+02 -.867819230E+02 -.867981931E+02 -.868149183E+02 -.868320195E+02 -.868494204E+02 -.868670482E+02 -.868848340E+02 -.869027132E+02 -.869206258E+02 -.869385167E+02 -.869563356E+02 -.869740374E+02 -.869915817E+02 -.870089330E+02 -.870260603E+02 -.870429367E+02 -.870595394E+02 -.870758487E+02 -.870918475E+02 -.871075207E+02 -.871228540E+02 -.871378331E+02 -.871524416E+02 -.871666597E+02 -.871804615E+02 -.871938125E+02 -.872066651E+02 -.872189543E+02 -.872305909E+02 -.872414535E+02 -.872513777E+02 -.872601421E+02 -.872674499E+02 -.872729052E+02 -.872759817E+02 -.872759817E+02
 -.872742425E+02 -.872742425E+02 -.872710825E+02 -.872654862E+02 -.872580015E+02 -.872490427E+02 -.872389220E+02 -.872278745E+02 -.872160765E+02 -.872036602E+02 -.871907243E+02 -.871773429E+02 -.871635718E+02 -.871494536E+02 -.871350214E+02 -.871203021E+02 -.871053184E+02 -.870900910E+02 -.870746400E+02 -.870589858E+02 -.870431501E+02 -.870271568E+02 -.870110322E+02 -.869948058E+02 -.869785106E+02 -.869621828E+02 -.869458625E+02 -.869295937E+02 -.869134238E+02 -.868974040E+02 -.868815888E+02 -.868660360E+02 -.868508061E+02 -.868359618E+02 -.868215680E+02 -.868076907E+02 -.867943968E+02 -.867817530E+02 -.867698254E+02 -.867586788E+02 -.867483757E+02 -.867389755E+02 -.867305340E+02 -.867231023E+02 -.867167266E+02 -.867114467E+02 -.867072965E+02 -.867043024E+02 -.867024839E+02 -.867018525E+02 -.867024120E+02 -.867041582E+02 -.867070792E+02 -.867111552E+02 -.867163592E+02 -.867226571E+02 -.867300086E+02 -.867383672E+02 -.867476813E+02 -.867578947E+02 -.867689475E+02 -.867807768E+02 -.867933176E+02 -.868065031E+02 -.868202661E+02 -.868345395E+02 -.868492566E+02 -.868643524E+02 -.868797633E+02 -.868954286E+02 -.869112901E+02 -.869272928E+02 -.869433852E+02 -.869595194E+02 -.869756512E+02 -.869917405E+02 -.870077506E+02 -.870236490E+02 -.870394064E+02 -.870549969E+02 -.870703977E+02 -.870855884E+02 -.871005507E+02 -.871152676E+02 -.871297223E+02 -.871438976E+02 -.871577740E+02 -.871713282E+02 -.871845310E+02 -.871973440E+02 -.872097163E+02 -.872215794E+02 -.872328413E+02 -.872433782E+02 -.872530244E+02 -.872615582E+02 -.872686842E+02 -.872740103E+02 -.872770167E+02 -.872770167E+02
 -.872759487E+02 -.872759487E+02 -.872728949E+02 -.872674908E+02 -.872602707E+02 -.872516392E+02 -.872419027E+02 -.872312928E+02 -.872199841E+02 -.872081084E+02 -.871957655E+02 -.871830305E+02 -.871699611E+02 -.871566017E+02 -.871429875E+02 -.871291472E+02 -.871151054E+02 -.871008841E+02 -.870865044E+02 -.870719871E+02 -.870573542E+02 -.870426286E+02 -.870278355E+02 -.870130024E+02 -.869981591E+02 -.869833384E+02 -.869685758E+02 -.869539097E+02 -.869393811E+02 -.869250340E+02 -.869109148E+02 -.868970721E+02 -.868835564E+02 -.868704202E+02 -.868577169E+02 -.868455007E+02 -.868338262E+02 -.868227478E+02 -.868123189E+02 -.868025917E+02 -.867936164E+02 -.867854405E+02 -.867781085E+02 -.867716610E+02 -.867661345E+02 -.867615607E+02 -.867579662E+02 -.867553719E+02 -.867537931E+02 -.867532388E+02 -.867537120E+02 -.867552093E+02 -.867577213E+02 -.867612325E+02 -.867657214E+02 -.867711612E+02 -.867775197E+02 -.867847600E+02 -.867928412E+02 -.868017184E+02 -.868113435E+02 -.868216661E+02 -.868326336E+02 -.868441921E+02 -.868562868E+02 -.868688629E+02 -.868818654E+02 -.868952407E+02 -.869089359E+02 -.869229001E+02 -.869370842E+02 -.869514416E+02 -.869659279E+02 -.869805018E+02 -.869951248E+02 -.870097611E+02 -.870243780E+02 -.870389458E+02 -.870534374E+02 -.870678283E+02 -.870820964E+02 -.870962214E+02 -.871101845E+02 -.871239675E+02 -.871375524E+02 -.871509200E+02 -.871640490E+02 -.871769137E+02 -.871894826E+02 -.872017149E+02 -.872135578E+02 -.872249409E+02 -.872357711E+02 -.872459243E+02 -.872552354E+02 -.872634851E+02 -.872703826E+02 -.872755432E+02 -.872784586E+02 -.872784586E+02
 -.872779566E+02 -.872779566E+02 -.872750239E+02 -.872698379E+02 -.872629152E+02 -.872546481E+02 -.872453346E+02 -.872352005E+02 -.872244171E+02 -.872131145E+02 -.872013914E+02 -.871893233E+02 -.871769683E+02 -.871643717E+02 -.871515697E+02 -.871385920E+02 -.871254641E+02 -.871122085E+02 -.870988467E+02 -.870853995E+02 -.870718881E+02 -.870583347E+02 -.870447628E+02 -.870311976E+02 -.870176663E+02 -.870041979E+02 -.869908239E+02 -.869775777E+02 -.869644949E+02 -.869516130E+02 -.869389715E+02 -.869266115E+02 -.869145753E+02 -.869029065E+02 -.868916495E+02 -.868808490E+02 -.868705497E+02 -.868607960E+02 -.868516315E+02 -.868430983E+02 -.868352369E+02 -.868280857E+02 -.868216803E+02 -.868160532E+02 -.868112336E+02 -.868072467E+02 -.868041136E+02 -.868018510E+02 -.868004710E+02 -.867999807E+02 -.868003824E+02 -.868016735E+02 -.868038464E+02 -.868068888E+02 -.868107835E+02 -.868155092E+02 -.868210402E+02 -.868273470E+02 -.868343967E+02 -.868421533E+02 -.868505780E+02 -.868596302E+02 -.868692670E+02 -.868794448E+02 -.868901186E+02 -.869012434E+02 -.869127740E+02 -.869246658E+02 -.869368748E+02 -.869493582E+02 -.869620747E+02 -.869749845E+02 -.869880499E+02 -.870012349E+02 -.870145059E+02 -.870278317E+02 -.870411830E+02 -.870545328E+02 -.870678566E+02 -.870811313E+02 -.870943359E+02 -.871074506E+02 -.871204567E+02 -.871333358E+02 -.871460690E+02 -.871586363E+02 -.871710150E+02 -.871831782E+02 -.871950931E+02 -.872067177E+02 -.872179981E+02 -.872288636E+02 -.872392212E+02 -.872489480E+02 -.872578815E+02 -.872658069E+02 -.872724406E+02 -.872774082E+02 -.872802166E+02 -.872802166E+02
 -.872801872E+02 -.872801872E+02 -.872773866E+02 -.872724371E+02 -.872658351E+02 -.872579583E+02 -.872490942E+02 -.872394615E+02 -.872292266E+02 -.872185163E+02 -.872074277E+02 -.871960352E+02 -.871843966E+02 -.871725571E+02 -.871605532E+02 -.871484149E+02 -.871361677E+02 -.871238345E+02 -.871114364E+02 -.870989938E+02 -.870865270E+02 -.870740570E+02 -.870616056E+02 -.870491957E+02 -.870368518E+02 -.870245999E+02 -.870124675E+02 -.870004837E+02 -.869886794E+02 -.869770866E+02 -.869657390E+02 -.869546711E+02 -.869439187E+02 -.869335182E+02 -.869235063E+02 -.869139201E+02 -.869047965E+02 -.868961718E+02 -.868880817E+02 -.868805604E+02 -.868736409E+02 -.868673541E+02 -.868617289E+02 -.868567915E+02 -.868525652E+02 -.868490703E+02 -.868463238E+02 -.868443389E+02 -.868431253E+02 -.868426886E+02 -.868430308E+02 -.868441497E+02 -.868460391E+02 -.868486892E+02 -.868520863E+02 -.868562131E+02 -.868610490E+02 -.868665703E+02 -.868727505E+02 -.868795603E+02 -.868869686E+02 -.868949419E+02 -.869034457E+02 -.869124440E+02 -.869219000E+02 -.869317766E+02 -.869420364E+02 -.869526422E+02 -.869635574E+02 -.869747460E+02 -.869861729E+02 -.869978044E+02 -.870096082E+02 -.870215532E+02 -.870336103E+02 -.870457519E+02 -.870579520E+02 -.870701867E+02 -.870824332E+02 -.870946705E+02 -.871068787E+02 -.871190390E+02 -.871311331E+02 -.871431426E+02 -.871550486E+02 -.871668307E+02 -.871784656E+02 -.871899258E+02 -.872011780E+02 -.872121799E+02 -.872228775E+02 -.872332007E+02 -.872430577E+02 -.872523283E+02 -.872608540E+02 -.872684262E+02 -.872747701E+02 -.872795245E+02 -.872822139E+02 -.872822139E+02
 -.872825754E+02 -.872825754E+02 -.872799143E+02 -.872752138E+02 -.872689479E+02 -.872614782E+02 -.872530802E+02 -.872439642E+02 -.872342906E+02 -.872241820E+02 -.872137328E+02 -.872030157E+02 -.871920871E+02 -.871809920E+02 -.871697663E+02 -.871584397E+02 -.871470376E+02 -.871355823E+02 -.871240945E+02 -.871125938E+02 -.871010996E+02 -.870896313E+02 -.870782090E+02 -.870668538E+02 -.870555874E+02 -.870444329E+02 -.870334145E+02 -.870225576E+02 -.870118888E+02 -.870014355E+02 -.869912264E+02 -.869812909E+02 -.869716589E+02 -.869623610E+02 -.869534278E+02 -.869448902E+02 -.869367786E+02 -.869291229E+02 -.869219524E+02 -.869152952E+02 -.869091781E+02 -.869036264E+02 -.868986635E+02 -.868943105E+02 -.868905864E+02 -.868875076E+02 -.868850876E+02 -.868833373E+02 -.868822643E+02 -.868818732E+02 -.868821655E+02 -.868831395E+02 -.868847901E+02 -.868871094E+02 -.868900863E+02 -.868937069E+02 -.868979546E+02 -.869028100E+02 -.869082516E+02 -.869142557E+02 -.869207968E+02 -.869278477E+02 -.869353800E+02 -.869433641E+02 -.869517699E+02 -.869605664E+02 -.869697226E+02 -.869792076E+02 -.869889905E+02 -.869990411E+02 -.870093298E+02 -.870198277E+02 -.870305072E+02 -.870413415E+02 -.870523053E+02 -.870633743E+02 -.870745257E+02 -.870857378E+02 -.870969902E+02 -.871082636E+02 -.871195395E+02 -.871308001E+02 -.871420277E+02 -.871532045E+02 -.871643117E+02 -.871753291E+02 -.871862332E+02 -.871969968E+02 -.872075863E+02 -.872179599E+02 -.872280644E+02 -.872378310E+02 -.872471702E+02 -.872559651E+02 -.872640626E+02 -.872712614E+02 -.872772976E+02 -.872818243E+02 -.872843863E+02 -.872843863E+02
 -.872850679E+02 -.872850679E+02 -.872825510E+02 -.872781070E+02 -.872721865E+02 -.872651335E+02 -.872572105E+02 -.872486183E+02 -.872395106E+02 -.872300053E+02 -.872201931E+02 -.872101443E+02 -.871999139E+02 -.871895454E+02 -.871790741E+02 -.871685290E+02 -.871579348E+02 -.871473132E+02 -.871366841E+02 -.871260662E+02 -.871154777E+02 -.871049366E+02 -.870944615E+02 -.870840711E+02 -.870737852E+02 -.870636241E+02 -.870536091E+02 -.870437622E+02 -.870341065E+02 -.870246655E+02 -.870154636E+02 -.870065259E+02 -.869978775E+02 -.869895443E+02 -.869815517E+02 -.869739255E+02 -.869666910E+02 -.869598729E+02 -.869534954E+02 -.869475816E+02 -.869421534E+02 -.869372317E+02 -.869328353E+02 -.869289817E+02 -.869256862E+02 -.869229621E+02 -.869208205E+02 -.869192701E+02 -.869183171E+02 -.869179651E+02 -.869182154E+02 -.869190665E+02 -.869205145E+02 -.869225527E+02 -.869251722E+02 -.869283616E+02 -.869321075E+02 -.869363940E+02 -.869412037E+02 -.869465170E+02 -.869523132E+02 -.869585698E+02 -.869652635E+02 -.869723699E+02 -.869798639E+02 -.869877200E+02 -.869959121E+02 -.870044145E+02 -.870132012E+02 -.870222467E+02 -.870315258E+02 -.870410140E+02 -.870506874E+02 -.870605231E+02 -.870704990E+02 -.870805938E+02 -.870907874E+02 -.871010604E+02 -.871113944E+02 -.871217718E+02 -.871321755E+02 -.871425888E+02 -.871529949E+02 -.871633767E+02 -.871737159E+02 -.871839925E+02 -.871941838E+02 -.872042625E+02 -.872141960E+02 -.872239431E+02 -.872334519E+02 -.872426557E+02 -.872514679E+02 -.872597760E+02 -.872674328E+02 -.872742457E+02 -.872799623E+02 -.872842519E+02 -.872866808E+02 -.872866808E+02
 -.872876219E+02 -.872876219E+02 -.872852515E+02 -.872810679E+02 -.872754970E+02 -.872688644E+02 -.872614191E+02 -.872533517E+02 -.872448085E+02 -.872359019E+02 -.872267187E+02 -.872173264E+02 -.872077779E+02 -.871981151E+02 -.871883721E+02 -.871785769E+02 -.871687534E+02 -.871589225E+02 -.871491030E+02 -.871393126E+02 -.871295683E+02 -.871198869E+02 -.871102850E+02 -.871007799E+02 -.870913890E+02 -.870821304E+02 -.870730228E+02 -.870640853E+02 -.870553378E+02 -.870468007E+02 -.870384948E+02 -.870304414E+02 -.870226618E+02 -.870151777E+02 -.870080106E+02 -.870011820E+02 -.869947130E+02 -.869886241E+02 -.869829354E+02 -.869776659E+02 -.869728338E+02 -.869684561E+02 -.869645484E+02 -.869611249E+02 -.869581982E+02 -.869557792E+02 -.869538769E+02 -.869524982E+02 -.869516484E+02 -.869513305E+02 -.869515452E+02 -.869522916E+02 -.869535662E+02 -.869553637E+02 -.869576769E+02 -.869604963E+02 -.869638110E+02 -.869676080E+02 -.869718728E+02 -.869765897E+02 -.869817413E+02 -.869873092E+02 -.869932740E+02 -.869996156E+02 -.870063130E+02 -.870133450E+02 -.870206899E+02 -.870283259E+02 -.870362311E+02 -.870443840E+02 -.870527632E+02 -.870613477E+02 -.870701170E+02 -.870790512E+02 -.870881312E+02 -.870973384E+02 -.871066548E+02 -.871160634E+02 -.871255476E+02 -.871350912E+02 -.871446787E+02 -.871542944E+02 -.871639226E+02 -.871735469E+02 -.871831498E+02 -.871927119E+02 -.872022111E+02 -.872116209E+02 -.872209096E+02 -.872300373E+02 -.872389539E+02 -.872475950E+02 -.872558778E+02 -.872636944E+02 -.872709044E+02 -.872773245E+02 -.872827149E+02 -.872867618E+02 -.872890542E+02 -.872890542E+02
 -.872902032E+02 -.872902032E+02 -.872879800E+02 -.872840575E+02 -.872788365E+02 -.872726238E+02 -.872656541E+02 -.872581077E+02 -.872501228E+02 -.872418061E+02 -.872332400E+02 -.872244888E+02 -.872156031E+02 -.872066229E+02 -.871975808E+02 -.871885038E+02 -.871794145E+02 -.871703328E+02 -.871612767E+02 -.871522626E+02 -.871433064E+02 -.871344234E+02 -.871256289E+02 -.871169383E+02 -.871083673E+02 -.870999317E+02 -.870916481E+02 -.870835331E+02 -.870756040E+02 -.870678783E+02 -.870603738E+02 -.870531087E+02 -.870461011E+02 -.870393693E+02 -.870329315E+02 -.870268056E+02 -.870210093E+02 -.870155598E+02 -.870104738E+02 -.870057670E+02 -.870014545E+02 -.869975503E+02 -.869940674E+02 -.869910173E+02 -.869884106E+02 -.869862561E+02 -.869845611E+02 -.869833315E+02 -.869825714E+02 -.869822832E+02 -.869824678E+02 -.869831241E+02 -.869842495E+02 -.869858394E+02 -.869878880E+02 -.869903875E+02 -.869933289E+02 -.869967014E+02 -.870004932E+02 -.870046912E+02 -.870092811E+02 -.870142476E+02 -.870195746E+02 -.870252452E+02 -.870312422E+02 -.870375476E+02 -.870441432E+02 -.870510107E+02 -.870581316E+02 -.870654875E+02 -.870730604E+02 -.870808321E+02 -.870887851E+02 -.870969022E+02 -.871051666E+02 -.871135622E+02 -.871220730E+02 -.871306839E+02 -.871393800E+02 -.871481466E+02 -.871569696E+02 -.871658343E+02 -.871747262E+02 -.871836296E+02 -.871925281E+02 -.872014029E+02 -.872102327E+02 -.872189922E+02 -.872276508E+02 -.872361702E+02 -.872445023E+02 -.872525857E+02 -.872603414E+02 -.872676669E+02 -.872744290E+02 -.872804542E+02 -.872855158E+02 -.872893174E+02 -.872914717E+02 -.872914717E+02
 -.872927853E+02 -.872927853E+02 -.872907086E+02 -.872870457E+02 -.872821720E+02 -.872763751E+02 -.872698756E+02 -.872628427E+02 -.872554065E+02 -.872476676E+02 -.872397039E+02 -.872315763E+02 -.872233325E+02 -.872150107E+02 -.872066418E+02 -.871982514E+02 -.871898610E+02 -.871814894E+02 -.871731534E+02 -.871648684E+02 -.871566491E+02 -.871485094E+02 -.871404633E+02 -.871325246E+02 -.871247072E+02 -.871170254E+02 -.871094934E+02 -.871021259E+02 -.870949378E+02 -.870879444E+02 -.870811608E+02 -.870746025E+02 -.870682852E+02 -.870622241E+02 -.870564348E+02 -.870509322E+02 -.870457313E+02 -.870408465E+02 -.870362916E+02 -.870320799E+02 -.870282238E+02 -.870247350E+02 -.870216242E+02 -.870189011E+02 -.870165741E+02 -.870146508E+02 -.870131371E+02 -.870120378E+02 -.870113563E+02 -.870110947E+02 -.870112536E+02 -.870118320E+02 -.870128279E+02 -.870142375E+02 -.870160559E+02 -.870182767E+02 -.870208924E+02 -.870238942E+02 -.870272723E+02 -.870310157E+02 -.870351125E+02 -.870395502E+02 -.870443151E+02 -.870493933E+02 -.870547702E+02 -.870604308E+02 -.870663597E+02 -.870725414E+02 -.870789603E+02 -.870856008E+02 -.870924473E+02 -.870994844E+02 -.871066970E+02 -.871140701E+02 -.871215891E+02 -.871292398E+02 -.871370083E+02 -.871448810E+02 -.871528445E+02 -.871608858E+02 -.871689917E+02 -.871771488E+02 -.871853436E+02 -.871935614E+02 -.872017866E+02 -.872100015E+02 -.872181858E+02 -.872263152E+02 -.872343606E+02 -.872422855E+02 -.872500441E+02 -.872575783E+02 -.872648132E+02 -.872716518E+02 -.872779687E+02 -.872836004E+02 -.872883336E+02 -.872918900E+02 -.872939058E+02 -.872939058E+02
 -.872953480E+02 -.872953480E+02 -.872934161E+02 -.872900094E+02 -.872854782E+02 -.872800909E+02 -.872740533E+02 -.872675238E+02 -.872606244E+02 -.872534491E+02 -.872460713E+02 -.872385481E+02 -.872309245E+02 -.872232366E+02 -.872155134E+02 -.872077791E+02 -.872000540E+02 -.871923556E+02 -.871846997E+02 -.871771005E+02 -.871695715E+02 -.871621255E+02 -.871547752E+02 -.871475328E+02 -.871404110E+02 -.871334221E+02 -.871265788E+02 -.871198939E+02 -.871133804E+02 -.871070513E+02 -.871009199E+02 -.870949993E+02 -.870893028E+02 -.870838436E+02 -.870786347E+02 -.870736889E+02 -.870690186E+02 -.870646360E+02 -.870605526E+02 -.870567797E+02 -.870533276E+02 -.870502059E+02 -.870474237E+02 -.870449889E+02 -.870429087E+02 -.870411891E+02 -.870398351E+02 -.870388508E+02 -.870382390E+02 -.870380012E+02 -.870381380E+02 -.870386487E+02 -.870395314E+02 -.870407832E+02 -.870423998E+02 -.870443760E+02 -.870467056E+02 -.870493813E+02 -.870523948E+02 -.870557370E+02 -.870593981E+02 -.870633674E+02 -.870676337E+02 -.870721852E+02 -.870770095E+02 -.870820942E+02 -.870874261E+02 -.870929922E+02 -.870987792E+02 -.871047737E+02 -.871109625E+02 -.871173323E+02 -.871238699E+02 -.871305625E+02 -.871373973E+02 -.871443619E+02 -.871514440E+02 -.871586315E+02 -.871659124E+02 -.871732750E+02 -.871807072E+02 -.871881968E+02 -.871957313E+02 -.872032970E+02 -.872108792E+02 -.872184612E+02 -.872260239E+02 -.872335443E+02 -.872409947E+02 -.872483408E+02 -.872555393E+02 -.872625352E+02 -.872692581E+02 -.872756171E+02 -.872814942E+02 -.872867364E+02 -.872911441E+02 -.872944570E+02 -.872963353E+02 -.872963353E+02
 -.872978763E+02 -.872978763E+02 -.872960868E+02 -.872929319E+02 -.872887367E+02 -.872837507E+02 -.872781651E+02 -.872721274E+02 -.872657510E+02 -.872591239E+02 -.872523143E+02 -.872453758E+02 -.872383505E+02 -.872312720E+02 -.872241678E+02 -.872170604E+02 -.872099687E+02 -.872029091E+02 -.871958963E+02 -.871889433E+02 -.871820626E+02 -.871752658E+02 -.871685643E+02 -.871619692E+02 -.871554916E+02 -.871491426E+02 -.871429332E+02 -.871368747E+02 -.871309783E+02 -.871252554E+02 -.871197173E+02 -.871143753E+02 -.871092409E+02 -.871043252E+02 -.870996393E+02 -.870951939E+02 -.870909998E+02 -.870870670E+02 -.870834054E+02 -.870800243E+02 -.870769323E+02 -.870741377E+02 -.870716479E+02 -.870694695E+02 -.870676085E+02 -.870660699E+02 -.870648580E+02 -.870639760E+02 -.870634262E+02 -.870632101E+02 -.870633279E+02 -.870637792E+02 -.870645624E+02 -.870656750E+02 -.870671135E+02 -.870688735E+02 -.870709499E+02 -.870733365E+02 -.870760264E+02 -.870790121E+02 -.870822852E+02 -.870858369E+02 -.870896577E+02 -.870937377E+02 -.870980665E+02 -.871026334E+02 -.871074275E+02 -.871124376E+02 -.871176524E+02 -.871230604E+02 -.871286503E+02 -.871344106E+02 -.871403301E+02 -.871463975E+02 -.871526016E+02 -.871589317E+02 -.871653768E+02 -.871719261E+02 -.871785691E+02 -.871852951E+02 -.871920932E+02 -.871989522E+02 -.872058605E+02 -.872128056E+02 -.872197737E+02 -.872267491E+02 -.872337140E+02 -.872406466E+02 -.872475211E+02 -.872543051E+02 -.872609580E+02 -.872674283E+02 -.872736502E+02 -.872795386E+02 -.872849835E+02 -.872898423E+02 -.872939290E+02 -.872970016E+02 -.872987441E+02 -.872987441E+02
 -.873003596E+02 -.873003596E+02 -.872987095E+02 -.872958011E+02 -.872919345E+02 -.872873404E+02 -.872821958E+02 -.872766369E+02 -.872707692E+02 -.872646739E+02 -.872584146E+02 -.872520408E+02 -.872455920E+02 -.872390994E+02 -.872325884E+02 -.872260801E+02 -.872195920E+02 -.872131394E+02 -.872067357E+02 -.872003930E+02 -.871941225E+02 -.871879350E+02 -.871818406E+02 -.871758492E+02 -.871699708E+02 -.871642152E+02 -.871585920E+02 -.871531111E+02 -.871477823E+02 -.871426154E+02 -.871376202E+02 -.871328064E+02 -.871281839E+02 -.871237620E+02 -.871195504E+02 -.871155582E+02 -.871117942E+02 -.871082673E+02 -.871049855E+02 -.871019568E+02 -.870991884E+02 -.870966873E+02 -.870944596E+02 -.870925110E+02 -.870908464E+02 -.870894699E+02 -.870883852E+02 -.870875950E+02 -.870871011E+02 -.870869048E+02 -.870870064E+02 -.870874053E+02 -.870881003E+02 -.870890893E+02 -.870903693E+02 -.870919368E+02 -.870937874E+02 -.870959159E+02 -.870983165E+02 -.871009830E+02 -.871039084E+02 -.871070851E+02 -.871105051E+02 -.871141602E+02 -.871180416E+02 -.871221402E+02 -.871264466E+02 -.871309514E+02 -.871356449E+02 -.871405174E+02 -.871455591E+02 -.871507600E+02 -.871561104E+02 -.871616007E+02 -.871672210E+02 -.871729618E+02 -.871788135E+02 -.871847666E+02 -.871908116E+02 -.871969390E+02 -.872031388E+02 -.872094010E+02 -.872157148E+02 -.872220686E+02 -.872284498E+02 -.872348439E+02 -.872412339E+02 -.872475999E+02 -.872539175E+02 -.872601566E+02 -.872662793E+02 -.872722378E+02 -.872779707E+02 -.872833990E+02 -.872884207E+02 -.872929034E+02 -.872966750E+02 -.872995114E+02 -.873011203E+02 -.873011203E+02
 -.873027908E+02 -.873027908E+02 -.873012770E+02 -.872986091E+02 -.872950631E+02 -.872908509E+02 -.872861355E+02 -.872810422E+02 -.872756681E+02 -.872700882E+02 -.872643611E+02 -.872585326E+02 -.872526391E+02 -.872467096E+02 -.872407675E+02 -.872348322E+02 -.872289200E+02 -.872230450E+02 -.872172194E+02 -.872114543E+02 -.872057599E+02 -.872001459E+02 -.871946215E+02 -.871891955E+02 -.871838766E+02 -.871786736E+02 -.871735950E+02 -.871686494E+02 -.871638453E+02 -.871591912E+02 -.871546956E+02 -.871503669E+02 -.871462134E+02 -.871422432E+02 -.871384646E+02 -.871348852E+02 -.871315126E+02 -.871283543E+02 -.871254171E+02 -.871227077E+02 -.871202322E+02 -.871179965E+02 -.871160057E+02 -.871142645E+02 -.871127771E+02 -.871115471E+02 -.871105773E+02 -.871098700E+02 -.871094270E+02 -.871092490E+02 -.871093364E+02 -.871096888E+02 -.871103051E+02 -.871111836E+02 -.871123217E+02 -.871137164E+02 -.871153641E+02 -.871172605E+02 -.871194007E+02 -.871217794E+02 -.871243907E+02 -.871272283E+02 -.871302855E+02 -.871335551E+02 -.871370298E+02 -.871407019E+02 -.871445634E+02 -.871486063E+02 -.871528222E+02 -.871572029E+02 -.871617398E+02 -.871664246E+02 -.871712486E+02 -.871762036E+02 -.871812809E+02 -.871864722E+02 -.871917691E+02 -.871971632E+02 -.872026459E+02 -.872082087E+02 -.872138427E+02 -.872195387E+02 -.872252870E+02 -.872310770E+02 -.872368969E+02 -.872427333E+02 -.872485707E+02 -.872543905E+02 -.872601700E+02 -.872658814E+02 -.872714897E+02 -.872769505E+02 -.872822070E+02 -.872871865E+02 -.872917948E+02 -.872959098E+02 -.872993729E+02 -.873019779E+02 -.873034558E+02 -.873034558E+02
 -.873051659E+02 -.873051659E+02 -.873037849E+02 -.873013514E+02 -.872981176E+02 -.872942771E+02 -.872899788E+02 -.872853377E+02 -.872804423E+02 -.872753616E+02 -.872701491E+02 -.872648470E+02 -.872594887E+02 -.872541006E+02 -.872487044E+02 -.872433180E+02 -.872379561E+02 -.872326317E+02 -.872273560E+02 -.872221391E+02 -.872169901E+02 -.872119177E+02 -.872069303E+02 -.872020356E+02 -.871972415E+02 -.871925555E+02 -.871879853E+02 -.871835382E+02 -.871792217E+02 -.871750432E+02 -.871710099E+02 -.871671292E+02 -.871634081E+02 -.871598537E+02 -.871564728E+02 -.871532722E+02 -.871502581E+02 -.871474370E+02 -.871448146E+02 -.871423966E+02 -.871401881E+02 -.871381941E+02 -.871364189E+02 -.871348665E+02 -.871335404E+02 -.871324435E+02 -.871315783E+02 -.871309468E+02 -.871305502E+02 -.871303894E+02 -.871304646E+02 -.871307754E+02 -.871313209E+02 -.871320997E+02 -.871331097E+02 -.871343484E+02 -.871358125E+02 -.871374987E+02 -.871394026E+02 -.871415200E+02 -.871438457E+02 -.871463745E+02 -.871491007E+02 -.871520183E+02 -.871551209E+02 -.871584022E+02 -.871618552E+02 -.871654731E+02 -.871692489E+02 -.871731753E+02 -.871772451E+02 -.871814510E+02 -.871857857E+02 -.871902417E+02 -.871948118E+02 -.871994886E+02 -.872042646E+02 -.872091325E+02 -.872140846E+02 -.872191134E+02 -.872242109E+02 -.872293687E+02 -.872345781E+02 -.872398293E+02 -.872451116E+02 -.872504127E+02 -.872557184E+02 -.872610114E+02 -.872662711E+02 -.872714718E+02 -.872765811E+02 -.872815585E+02 -.872863517E+02 -.872908940E+02 -.872950990E+02 -.872988550E+02 -.873020168E+02 -.873043955E+02 -.873057452E+02 -.873057452E+02
 -.873074830E+02 -.873074830E+02 -.873062314E+02 -.873040262E+02 -.873010961E+02 -.872976170E+02 -.872937241E+02 -.872895218E+02 -.872850906E+02 -.872804933E+02 -.872757786E+02 -.872709849E+02 -.872661425E+02 -.872612757E+02 -.872564042E+02 -.872515442E+02 -.872467092E+02 -.872419110E+02 -.872371596E+02 -.872324642E+02 -.872278332E+02 -.872232741E+02 -.872187945E+02 -.872144012E+02 -.872101012E+02 -.872059012E+02 -.872018077E+02 -.871978272E+02 -.871939662E+02 -.871902311E+02 -.871866282E+02 -.871831637E+02 -.871798438E+02 -.871766743E+02 -.871736613E+02 -.871708103E+02 -.871681269E+02 -.871656163E+02 -.871632836E+02 -.871611333E+02 -.871591701E+02 -.871573979E+02 -.871558205E+02 -.871544411E+02 -.871532628E+02 -.871522880E+02 -.871515188E+02 -.871509568E+02 -.871506031E+02 -.871504585E+02 -.871505229E+02 -.871507963E+02 -.871512778E+02 -.871519662E+02 -.871528597E+02 -.871539562E+02 -.871552531E+02 -.871567473E+02 -.871584355E+02 -.871603138E+02 -.871623780E+02 -.871646237E+02 -.871670460E+02 -.871696399E+02 -.871723999E+02 -.871753206E+02 -.871783963E+02 -.871816209E+02 -.871849885E+02 -.871884930E+02 -.871921280E+02 -.871958873E+02 -.871997647E+02 -.872037535E+02 -.872078476E+02 -.872120404E+02 -.872163255E+02 -.872206963E+02 -.872251461E+02 -.872296681E+02 -.872342553E+02 -.872389001E+02 -.872435946E+02 -.872483300E+02 -.872530966E+02 -.872578832E+02 -.872626768E+02 -.872674616E+02 -.872722188E+02 -.872769249E+02 -.872815505E+02 -.872860583E+02 -.872904011E+02 -.872945178E+02 -.872983299E+02 -.873017358E+02 -.873046034E+02 -.873067612E+02 -.873079857E+02 -.873079857E+02
 -.873097421E+02 -.873097421E+02 -.873086165E+02 -.873066334E+02 -.873039989E+02 -.873008712E+02 -.872973721E+02 -.872935959E+02 -.872896150E+02 -.872854861E+02 -.872812532E+02 -.872769509E+02 -.872726066E+02 -.872682424E+02 -.872638759E+02 -.872595218E+02 -.872551923E+02 -.872508980E+02 -.872466480E+02 -.872424505E+02 -.872383128E+02 -.872342419E+02 -.872302443E+02 -.872263261E+02 -.872224934E+02 -.872187521E+02 -.872151078E+02 -.872115663E+02 -.872081331E+02 -.872048138E+02 -.872016137E+02 -.871985382E+02 -.871955925E+02 -.871927818E+02 -.871901110E+02 -.871875851E+02 -.871852086E+02 -.871829860E+02 -.871809215E+02 -.871790192E+02 -.871772827E+02 -.871757155E+02 -.871743208E+02 -.871731013E+02 -.871720595E+02 -.871711975E+02 -.871705170E+02 -.871700194E+02 -.871697056E+02 -.871695762E+02 -.871696314E+02 -.871698708E+02 -.871702939E+02 -.871708995E+02 -.871716863E+02 -.871726525E+02 -.871737958E+02 -.871751137E+02 -.871766033E+02 -.871782614E+02 -.871800844E+02 -.871820687E+02 -.871842101E+02 -.871865043E+02 -.871889467E+02 -.871915328E+02 -.871942576E+02 -.871971160E+02 -.872001029E+02 -.872032132E+02 -.872064413E+02 -.872097820E+02 -.872132297E+02 -.872167789E+02 -.872204242E+02 -.872241598E+02 -.872279802E+02 -.872318796E+02 -.872358520E+02 -.872398916E+02 -.872439919E+02 -.872481464E+02 -.872523478E+02 -.872565884E+02 -.872608593E+02 -.872651504E+02 -.872694500E+02 -.872737439E+02 -.872780149E+02 -.872822418E+02 -.872863980E+02 -.872904499E+02 -.872943546E+02 -.872980571E+02 -.873014865E+02 -.873045510E+02 -.873071317E+02 -.873090738E+02 -.873101761E+02 -.873101761E+02
 -.873119442E+02 -.873119442E+02 -.873109412E+02 -.873091745E+02 -.873068276E+02 -.873040417E+02 -.873009256E+02 -.872975633E+02 -.872940195E+02 -.872903450E+02 -.872865789E+02 -.872827523E+02 -.872788896E+02 -.872750106E+02 -.872711312E+02 -.872672643E+02 -.872634211E+02 -.872596107E+02 -.872558415E+02 -.872521206E+02 -.872484545E+02 -.872448495E+02 -.872413111E+02 -.872378449E+02 -.872344561E+02 -.872311497E+02 -.872279308E+02 -.872248043E+02 -.872217749E+02 -.872188474E+02 -.872160264E+02 -.872133165E+02 -.872107222E+02 -.872082478E+02 -.872058976E+02 -.872036756E+02 -.872015859E+02 -.871996321E+02 -.871978179E+02 -.871961466E+02 -.871946213E+02 -.871932450E+02 -.871920203E+02 -.871909495E+02 -.871900346E+02 -.871892776E+02 -.871886797E+02 -.871882422E+02 -.871879658E+02 -.871878510E+02 -.871878979E+02 -.871881063E+02 -.871884757E+02 -.871890051E+02 -.871896935E+02 -.871905392E+02 -.871915404E+02 -.871926951E+02 -.871940006E+02 -.871954545E+02 -.871970536E+02 -.871987948E+02 -.872006748E+02 -.872026897E+02 -.872048359E+02 -.872071093E+02 -.872095059E+02 -.872120213E+02 -.872146511E+02 -.872173909E+02 -.872202362E+02 -.872231822E+02 -.872262244E+02 -.872293579E+02 -.872325781E+02 -.872358799E+02 -.872392586E+02 -.872427091E+02 -.872462263E+02 -.872498049E+02 -.872534393E+02 -.872571237E+02 -.872608517E+02 -.872646163E+02 -.872684097E+02 -.872722228E+02 -.872760452E+02 -.872798641E+02 -.872836641E+02 -.872874263E+02 -.872911267E+02 -.872947354E+02 -.872982139E+02 -.873015131E+02 -.873045695E+02 -.873073012E+02 -.873096019E+02 -.873113336E+02 -.873123165E+02 -.873123165E+02
 -.873140904E+02 -.873140904E+02 -.873132071E+02 -.873116511E+02 -.873095844E+02 -.873071313E+02 -.873043879E+02 -.873014280E+02 -.872983092E+02 -.872950758E+02 -.872917626E+02 -.872883972E+02 -.872850010E+02 -.872815915E+02 -.872781827E+02 -.872747862E+02 -.872714116E+02 -.872680673E+02 -.872647603E+02 -.872614971E+02 -.872582834E+02 -.872551245E+02 -.872520254E+02 -.872489908E+02 -.872460253E+02 -.872431332E+02 -.872403189E+02 -.872375865E+02 -.872349402E+02 -.872323839E+02 -.872299217E+02 -.872275573E+02 -.872252947E+02 -.872231375E+02 -.872210892E+02 -.872191533E+02 -.872173332E+02 -.872156320E+02 -.872140527E+02 -.872125981E+02 -.872112708E+02 -.872100734E+02 -.872090079E+02 -.872080764E+02 -.872072805E+02 -.872066218E+02 -.872061014E+02 -.872057203E+02 -.872054791E+02 -.872053783E+02 -.872054179E+02 -.872055978E+02 -.872059175E+02 -.872063763E+02 -.872069732E+02 -.872077068E+02 -.872085757E+02 -.872095781E+02 -.872107120E+02 -.872119751E+02 -.872133648E+02 -.872148787E+02 -.872165136E+02 -.872182668E+02 -.872201348E+02 -.872221144E+02 -.872242021E+02 -.872263942E+02 -.872286872E+02 -.872310771E+02 -.872335601E+02 -.872361324E+02 -.872387898E+02 -.872415284E+02 -.872443440E+02 -.872472325E+02 -.872501897E+02 -.872532112E+02 -.872562926E+02 -.872594293E+02 -.872626164E+02 -.872658488E+02 -.872691210E+02 -.872724267E+02 -.872757591E+02 -.872791102E+02 -.872824706E+02 -.872858292E+02 -.872891723E+02 -.872924831E+02 -.872957405E+02 -.872989179E+02 -.873019814E+02 -.873048875E+02 -.873075803E+02 -.873099873E+02 -.873120148E+02 -.873135409E+02 -.873144072E+02 -.873144072E+02
 -.873161810E+02 -.873161810E+02 -.873154143E+02 -.873140639E+02 -.873122703E+02 -.873101416E+02 -.873077611E+02 -.873051931E+02 -.873024876E+02 -.872996831E+02 -.872968101E+02 -.872938922E+02 -.872909485E+02 -.872879939E+02 -.872850408E+02 -.872820992E+02 -.872791775E+02 -.872762829E+02 -.872734216E+02 -.872705991E+02 -.872678204E+02 -.872650902E+02 -.872624125E+02 -.872597917E+02 -.872572314E+02 -.872547354E+02 -.872523075E+02 -.872499511E+02 -.872476697E+02 -.872454668E+02 -.872433456E+02 -.872413095E+02 -.872393616E+02 -.872375050E+02 -.872357427E+02 -.872340775E+02 -.872325123E+02 -.872310497E+02 -.872296922E+02 -.872284422E+02 -.872273017E+02 -.872262729E+02 -.872253576E+02 -.872245573E+02 -.872238736E+02 -.872233076E+02 -.872228603E+02 -.872225325E+02 -.872223248E+02 -.872222375E+02 -.872222706E+02 -.872224241E+02 -.872226975E+02 -.872230902E+02 -.872236014E+02 -.872242301E+02 -.872249750E+02 -.872258346E+02 -.872268072E+02 -.872278910E+02 -.872290838E+02 -.872303835E+02 -.872317877E+02 -.872332938E+02 -.872348993E+02 -.872366011E+02 -.872383966E+02 -.872402826E+02 -.872422561E+02 -.872443138E+02 -.872464526E+02 -.872486691E+02 -.872509600E+02 -.872533217E+02 -.872557510E+02 -.872582441E+02 -.872607976E+02 -.872634077E+02 -.872660706E+02 -.872687824E+02 -.872715390E+02 -.872743357E+02 -.872771679E+02 -.872800303E+02 -.872829167E+02 -.872858202E+02 -.872887328E+02 -.872916447E+02 -.872945439E+02 -.872974158E+02 -.873002421E+02 -.873029995E+02 -.873056586E+02 -.873081814E+02 -.873105193E+02 -.873126094E+02 -.873143700E+02 -.873156953E+02 -.873164476E+02 -.873164476E+02
 -.873182124E+02 -.873182124E+02 -.873175596E+02 -.873164098E+02 -.873148825E+02 -.873130700E+02 -.873110431E+02 -.873088568E+02 -.873065535E+02 -.873041663E+02 -.873017210E+02 -.872992380E+02 -.872967333E+02 -.872942200E+02 -.872917084E+02 -.872892071E+02 -.872867234E+02 -.872842634E+02 -.872818324E+02 -.872794350E+02 -.872770754E+02 -.872747577E+02 -.872724854E+02 -.872702619E+02 -.872680904E+02 -.872659742E+02 -.872639163E+02 -.872619196E+02 -.872599871E+02 -.872581216E+02 -.872563258E+02 -.872546025E+02 -.872529543E+02 -.872513838E+02 -.872498934E+02 -.872484855E+02 -.872471624E+02 -.872459263E+02 -.872447792E+02 -.872437230E+02 -.872427596E+02 -.872418905E+02 -.872411174E+02 -.872404415E+02 -.872398639E+02 -.872393857E+02 -.872390078E+02 -.872387306E+02 -.872385548E+02 -.872384805E+02 -.872385078E+02 -.872386366E+02 -.872388666E+02 -.872391973E+02 -.872396281E+02 -.872401579E+02 -.872407859E+02 -.872415108E+02 -.872423312E+02 -.872432456E+02 -.872442523E+02 -.872453495E+02 -.872465352E+02 -.872478073E+02 -.872491637E+02 -.872506020E+02 -.872521198E+02 -.872537147E+02 -.872553841E+02 -.872571254E+02 -.872589358E+02 -.872608127E+02 -.872627532E+02 -.872647544E+02 -.872668136E+02 -.872689276E+02 -.872710936E+02 -.872733083E+02 -.872755686E+02 -.872778712E+02 -.872802125E+02 -.872825888E+02 -.872849959E+02 -.872874293E+02 -.872898839E+02 -.872923537E+02 -.872948318E+02 -.872973098E+02 -.872997777E+02 -.873022228E+02 -.873046294E+02 -.873069777E+02 -.873092425E+02 -.873113915E+02 -.873133831E+02 -.873151636E+02 -.873166635E+02 -.873177926E+02 -.873184335E+02 -.873184335E+02
 -.873201725E+02 -.873201725E+02 -.873196308E+02 -.873186765E+02 -.873174087E+02 -.873159039E+02 -.873142211E+02 -.873124058E+02 -.873104933E+02 -.873085112E+02 -.873064809E+02 -.873044194E+02 -.873023402E+02 -.873002539E+02 -.872981693E+02 -.872960937E+02 -.872940329E+02 -.872919921E+02 -.872899758E+02 -.872879878E+02 -.872860316E+02 -.872841105E+02 -.872822275E+02 -.872803853E+02 -.872785867E+02 -.872768344E+02 -.872751307E+02 -.872734781E+02 -.872718790E+02 -.872703357E+02 -.872688505E+02 -.872674255E+02 -.872660629E+02 -.872647648E+02 -.872635332E+02 -.872623700E+02 -.872612771E+02 -.872602561E+02 -.872593088E+02 -.872584367E+02 -.872576413E+02 -.872569239E+02 -.872562856E+02 -.872557276E+02 -.872552508E+02 -.872548560E+02 -.872545439E+02 -.872543149E+02 -.872541694E+02 -.872541077E+02 -.872541298E+02 -.872542356E+02 -.872544248E+02 -.872546971E+02 -.872550518E+02 -.872554884E+02 -.872560060E+02 -.872566036E+02 -.872572801E+02 -.872580342E+02 -.872588647E+02 -.872597699E+02 -.872607485E+02 -.872617986E+02 -.872629185E+02 -.872641064E+02 -.872653603E+02 -.872666782E+02 -.872680580E+02 -.872694976E+02 -.872709948E+02 -.872725473E+02 -.872741529E+02 -.872758093E+02 -.872775141E+02 -.872792648E+02 -.872810590E+02 -.872828941E+02 -.872847675E+02 -.872866765E+02 -.872886180E+02 -.872905889E+02 -.872925859E+02 -.872946052E+02 -.872966424E+02 -.872986927E+02 -.873007502E+02 -.873028079E+02 -.873048574E+02 -.873068881E+02 -.873088871E+02 -.873108377E+02 -.873127190E+02 -.873145041E+02 -.873161584E+02 -.873176372E+02 -.873188828E+02 -.873198203E+02 -.873203523E+02 -.873203523E+02
 -.873220316E+02 -.873220316E+02 -.873215977E+02 -.873208329E+02 -.873198164E+02 -.873186093E+02 -.873172589E+02 -.873158016E+02 -.873142660E+02 -.873126741E+02 -.873110432E+02 -.873093870E+02 -.873077163E+02 -.873060398E+02 -.873043647E+02 -.873026967E+02 -.873010408E+02 -.872994010E+02 -.872977809E+02 -.872961838E+02 -.872946125E+02 -.872930695E+02 -.872915574E+02 -.872900783E+02 -.872886345E+02 -.872872280E+02 -.872858609E+02 -.872845350E+02 -.872832522E+02 -.872820145E+02 -.872808235E+02 -.872796811E+02 -.872785889E+02 -.872775486E+02 -.872765616E+02 -.872756297E+02 -.872747541E+02 -.872739364E+02 -.872731777E+02 -.872724793E+02 -.872718424E+02 -.872712679E+02 -.872707569E+02 -.872703101E+02 -.872699283E+02 -.872696122E+02 -.872693622E+02 -.872691787E+02 -.872690620E+02 -.872690124E+02 -.872690297E+02 -.872691140E+02 -.872692651E+02 -.872694826E+02 -.872697661E+02 -.872701151E+02 -.872705290E+02 -.872710069E+02 -.872715480E+02 -.872721513E+02 -.872728158E+02 -.872735403E+02 -.872743236E+02 -.872751643E+02 -.872760611E+02 -.872770126E+02 -.872780170E+02 -.872790730E+02 -.872801788E+02 -.872813328E+02 -.872825332E+02 -.872837783E+02 -.872850663E+02 -.872863952E+02 -.872877633E+02 -.872891685E+02 -.872906090E+02 -.872920826E+02 -.872935872E+02 -.872951206E+02 -.872966804E+02 -.872982641E+02 -.872998690E+02 -.873014919E+02 -.873031294E+02 -.873047774E+02 -.873064312E+02 -.873080852E+02 -.873097325E+02 -.873113646E+02 -.873129709E+02 -.873145381E+02 -.873160492E+02 -.873174826E+02 -.873188106E+02 -.873199973E+02 -.873209965E+02 -.873217481E+02 -.873221745E+02 -.873221745E+02
 -.873237254E+02 -.873237254E+02 -.873233944E+02 -.873228100E+02 -.873220322E+02 -.873211073E+02 -.873200714E+02 -.873189523E+02 -.873177718E+02 -.873165469E+02 -.873152910E+02 -.873140148E+02 -.873127267E+02 -.873114335E+02 -.873101409E+02 -.873088534E+02 -.873075749E+02 -.873063087E+02 -.873050576E+02 -.873038241E+02 -.873026105E+02 -.873014189E+02 -.873002511E+02 -.872991089E+02 -.872979940E+02 -.872969081E+02 -.872958527E+02 -.872948292E+02 -.872938392E+02 -.872928841E+02 -.872919652E+02 -.872910838E+02 -.872902413E+02 -.872894389E+02 -.872886778E+02 -.872879592E+02 -.872872841E+02 -.872866537E+02 -.872860689E+02 -.872855306E+02 -.872850397E+02 -.872845969E+02 -.872842031E+02 -.872838588E+02 -.872835645E+02 -.872833209E+02 -.872831281E+02 -.872829866E+02 -.872828966E+02 -.872828581E+02 -.872828713E+02 -.872829360E+02 -.872830522E+02 -.872832195E+02 -.872834377E+02 -.872837063E+02 -.872840248E+02 -.872843928E+02 -.872848094E+02 -.872852741E+02 -.872857859E+02 -.872863441E+02 -.872869476E+02 -.872875955E+02 -.872882867E+02 -.872890201E+02 -.872897945E+02 -.872906088E+02 -.872914617E+02 -.872923519E+02 -.872932780E+02 -.872942388E+02 -.872952328E+02 -.872962586E+02 -.872973147E+02 -.872983997E+02 -.872995121E+02 -.873006501E+02 -.873018123E+02 -.873029967E+02 -.873042016E+02 -.873054250E+02 -.873066646E+02 -.873079181E+02 -.873091826E+02 -.873104550E+02 -.873117315E+02 -.873130077E+02 -.873142780E+02 -.873155360E+02 -.873167733E+02 -.873179795E+02 -.873191415E+02 -.873202427E+02 -.873212618E+02 -.873221713E+02 -.873229361E+02 -.873235106E+02 -.873238359E+02 -.873238359E+02
 -.873251254E+02 -.873251254E+02 -.873248879E+02 -.873244665E+02 -.873239030E+02 -.873232302E+02 -.873224738E+02 -.873216538E+02 -.873207862E+02 -.873198837E+02 -.873189562E+02 -.873180119E+02 -.873170572E+02 -.873160975E+02 -.873151372E+02 -.873141798E+02 -.873132284E+02 -.873122856E+02 -.873113536E+02 -.873104345E+02 -.873095300E+02 -.873086417E+02 -.873077711E+02 -.873069195E+02 -.873060883E+02 -.873052787E+02 -.873044918E+02 -.873037288E+02 -.873029908E+02 -.873022789E+02 -.873015940E+02 -.873009372E+02 -.873003094E+02 -.872997115E+02 -.872991445E+02 -.872986091E+02 -.872981063E+02 -.872976367E+02 -.872972011E+02 -.872968002E+02 -.872964347E+02 -.872961050E+02 -.872958117E+02 -.872955553E+02 -.872953362E+02 -.872951547E+02 -.872950111E+02 -.872949057E+02 -.872948386E+02 -.872948098E+02 -.872948195E+02 -.872948675E+02 -.872949538E+02 -.872950782E+02 -.872952405E+02 -.872954403E+02 -.872956773E+02 -.872959510E+02 -.872962611E+02 -.872966069E+02 -.872969878E+02 -.872974033E+02 -.872978526E+02 -.872983350E+02 -.872988498E+02 -.872993960E+02 -.872999729E+02 -.873005795E+02 -.873012149E+02 -.873018782E+02 -.873025685E+02 -.873032846E+02 -.873040255E+02 -.873047903E+02 -.873055777E+02 -.873063867E+02 -.873072161E+02 -.873080647E+02 -.873089311E+02 -.873098142E+02 -.873107124E+02 -.873116241E+02 -.873125476E+02 -.873134811E+02 -.873144223E+02 -.873153686E+02 -.873163173E+02 -.873172646E+02 -.873182064E+02 -.873191374E+02 -.873200514E+02 -.873209405E+02 -.873217947E+02 -.873226018E+02 -.873233461E+02 -.873240079E+02 -.873245621E+02 -.873249765E+02 -.873252101E+02 -.873252101E+02
 -.873259985E+02 -.873259985E+02 -.873258319E+02 -.873255320E+02 -.873251257E+02 -.873246351E+02 -.873240781E+02 -.873234695E+02 -.873228212E+02 -.873221431E+02 -.873214432E+02 -.873207279E+02 -.873200026E+02 -.873192718E+02 -.873185391E+02 -.873178074E+02 -.873170795E+02 -.873163574E+02 -.873156431E+02 -.873149383E+02 -.873142443E+02 -.873135625E+02 -.873128941E+02 -.873122402E+02 -.873116019E+02 -.873109801E+02 -.873103758E+02 -.873097898E+02 -.873092230E+02 -.873086762E+02 -.873081502E+02 -.873076458E+02 -.873071638E+02 -.873067047E+02 -.873062694E+02 -.873058584E+02 -.873054723E+02 -.873051119E+02 -.873047775E+02 -.873044698E+02 -.873041892E+02 -.873039362E+02 -.873037111E+02 -.873035143E+02 -.873033461E+02 -.873032068E+02 -.873030966E+02 -.873030157E+02 -.873029641E+02 -.873029420E+02 -.873029493E+02 -.873029861E+02 -.873030522E+02 -.873031476E+02 -.873032720E+02 -.873034252E+02 -.873036069E+02 -.873038169E+02 -.873040547E+02 -.873043200E+02 -.873046123E+02 -.873049311E+02 -.873052759E+02 -.873056461E+02 -.873060411E+02 -.873064604E+02 -.873069032E+02 -.873073689E+02 -.873078568E+02 -.873083662E+02 -.873088962E+02 -.873094461E+02 -.873100152E+02 -.873106025E+02 -.873112073E+02 -.873118287E+02 -.873124656E+02 -.873131172E+02 -.873137825E+02 -.873144603E+02 -.873151496E+02 -.873158489E+02 -.873165568E+02 -.873172719E+02 -.873179921E+02 -.873187155E+02 -.873194394E+02 -.873201610E+02 -.873208766E+02 -.873215820E+02 -.873222720E+02 -.873229401E+02 -.873235785E+02 -.873241778E+02 -.873247260E+02 -.873252088E+02 -.873256085E+02 -.873259035E+02 -.873260673E+02 -.873260673E+02
 -.873259985E+02 -.873259985E+02 -.873258319E+02 -.873255320E+02 -.873251257E+02 -.873246351E+02 -.873240781E+02 -.873234695E+02 -.873228212E+02 -.873221431E+02 -.873214432E+02 -.873207279E+02 -.873200026E+02 -.873192718E+02 -.873185391E+02 -.873178074E+02 -.873170795E+02 -.873163574E+02 -.873156431E+02 -.873149383E+02 -.873142443E+02 -.873135625E+02 -.873128941E+02 -.873122402E+02 -.873116019E+02 -.873109801E+02 -.873103758E+02 -.873097898E+02 -.873092230E+02 -.873086762E+02 -.873081502E+02 -.873076458E+02 -.873071638E+02 -.873067047E+02 -.873062694E+02 -.873058584E+02 -.873054723E+02 -.873051119E+02 -.873047775E+02 -.873044698E+02 -.873041892E+02 -.873039362E+02 -.873037111E+02 -.873035143E+02 -.873033461E+02 -.873032068E+02 -.873030966E+02 -.873030157E+02 -.873029641E+02 -.873029420E+02 -.873029493E+02 -.873029861E+02 -.873030522E+02 -.873031476E+02 -.873032720E+02 -.873034252E+02 -.873036069E+02 -.873038169E+02 -.873040547E+02 -.873043200E+02 -.873046123E+02 -.873049311E+02 -.873052759E+02 -.873056461E+02 -.873060411E+02 -.873064604E+02 -.873069032E+02 -.873073689E+02 -.873078568E+02 -.873083662E+02 -.873088962E+02 -.873094461E+02 -.873100152E+02 -.873106025E+02 -.873112073E+02 -.873118287E+02 -.873124656E+02 -.873131172E+02 -.873137825E+02 -.873144603E+02 -.873151496E+02 -.873158489E+02 -.873165568E+02 -.873172719E+02 -.873179921E+02 -.873187155E+02 -.873194394E+02 -.873201610E+02 -.873208766E+02 -.873215820E+02 -.873222720E+02 -.873229401E+02 -.873235785E+02 -.873241778E+02 -.873247260E+02 -.873252088E+02 -.873256085E+02 -.873259035E+02 -.873260673E+02 -.873260673E+02
