# Supplementary material for: Electrical Pacing of Cardiac Tissue Including Potassium Inward Rectification
Source: PLoS One. 2015 Jun 9;10(6):e0127837. doi: 10.1371/journal.pone.0127837 (PMC4461281; doi:10.1371/journal.pone.0127837)
Supplement: S1 Data — (ZIP) [file pone.0127837.s001.zip › All-Data/Data-without-IK1/BDT42/Vm1ms.txt]

 -.873300171E+02 -.873292505E+02 -.873291612E+02 -.873290161E+02 -.873288254E+02 -.873286003E+02 -.873283523E+02 -.873280828E+02 -.873277932E+02 -.873274957E+02 -.873272037E+02 -.873269179E+02 -.873266334E+02 -.873263516E+02 -.873260784E+02 -.873258146E+02 -.873255580E+02 -.873253100E+02 -.873250735E+02 -.873248466E+02 -.873246231E+02 -.873243987E+02 -.873241730E+02 -.873239464E+02 -.873237190E+02 -.873234925E+02 -.873232713E+02 -.873230596E+02 -.873228592E+02 -.873226698E+02 -.873224907E+02 -.873223212E+02 -.873221598E+02 -.873220051E+02 -.873218565E+02 -.873217145E+02 -.873215799E+02 -.873214535E+02 -.873213359E+02 -.873212279E+02 -.873211295E+02 -.873210409E+02 -.873209620E+02 -.873208931E+02 -.873208343E+02 -.873207858E+02 -.873207478E+02 -.873207200E+02 -.873207025E+02 -.873206953E+02 -.873206982E+02 -.873207110E+02 -.873207339E+02 -.873207669E+02 -.873208102E+02 -.873208638E+02 -.873209275E+02 -.873210012E+02 -.873210845E+02 -.873211773E+02 -.873212795E+02 -.873213908E+02 -.873215110E+02 -.873216399E+02 -.873217775E+02 -.873219234E+02 -.873220774E+02 -.873222392E+02 -.873224087E+02 -.873225855E+02 -.873227694E+02 -.873229602E+02 -.873231576E+02 -.873233613E+02 -.873235710E+02 -.873237864E+02 -.873240074E+02 -.873242335E+02 -.873244645E+02 -.873247002E+02 -.873249403E+02 -.873251845E+02 -.873254326E+02 -.873256843E+02 -.873259394E+02 -.873261976E+02 -.873264586E+02 -.873267222E+02 -.873269880E+02 -.873272555E+02 -.873275241E+02 -.873277927E+02 -.873280595E+02 -.873283214E+02 -.873285738E+02 -.873288092E+02 -.873290163E+02 -.873291791E+02 -.873292753E+02 -.873292753E+02
 -.873292505E+02 -.873292505E+02 -.873291612E+02 -.873290161E+02 -.873288254E+02 -.873286003E+02 -.873283523E+02 -.873280828E+02 -.873277932E+02 -.873274957E+02 -.873272037E+02 -.873269179E+02 -.873266334E+02 -.873263516E+02 -.873260784E+02 -.873258146E+02 -.873255580E+02 -.873253100E+02 -.873250735E+02 -.873248466E+02 -.873246231E+02 -.873243987E+02 -.873241730E+02 -.873239464E+02 -.873237190E+02 -.873234925E+02 -.873232713E+02 -.873230596E+02 -.873228592E+02 -.873226698E+02 -.873224907E+02 -.873223212E+02 -.873221598E+02 -.873220051E+02 -.873218565E+02 -.873217145E+02 -.873215799E+02 -.873214535E+02 -.873213359E+02 -.873212279E+02 -.873211295E+02 -.873210409E+02 -.873209620E+02 -.873208931E+02 -.873208343E+02 -.873207858E+02 -.873207478E+02 -.873207200E+02 -.873207025E+02 -.873206953E+02 -.873206982E+02 -.873207110E+02 -.873207339E+02 -.873207669E+02 -.873208102E+02 -.873208638E+02 -.873209275E+02 -.873210012E+02 -.873210845E+02 -.873211773E+02 -.873212795E+02 -.873213908E+02 -.873215110E+02 -.873216399E+02 -.873217775E+02 -.873219234E+02 -.873220774E+02 -.873222392E+02 -.873224087E+02 -.873225855E+02 -.873227694E+02 -.873229602E+02 -.873231576E+02 -.873233613E+02 -.873235710E+02 -.873237864E+02 -.873240074E+02 -.873242335E+02 -.873244645E+02 -.873247002E+02 -.873249403E+02 -.873251845E+02 -.873254326E+02 -.873256843E+02 -.873259394E+02 -.873261976E+02 -.873264586E+02 -.873267222E+02 -.873269880E+02 -.873272555E+02 -.873275241E+02 -.873277927E+02 -.873280595E+02 -.873283214E+02 -.873285738E+02 -.873288092E+02 -.873290163E+02 -.873291791E+02 -.873292753E+02 -.873292753E+02
 -.873288993E+02 -.873288993E+02 -.873287553E+02 -.873285085E+02 -.873281871E+02 -.873278099E+02 -.873273889E+02 -.873269386E+02 -.873264793E+02 -.873260265E+02 -.873255844E+02 -.873251512E+02 -.873247257E+02 -.873243077E+02 -.873238958E+02 -.873234906E+02 -.873230954E+02 -.873227125E+02 -.873223404E+02 -.873219757E+02 -.873216150E+02 -.873212557E+02 -.873208957E+02 -.873205349E+02 -.873201766E+02 -.873198255E+02 -.873194857E+02 -.873191601E+02 -.873188506E+02 -.873185574E+02 -.873182790E+02 -.873180129E+02 -.873177577E+02 -.873175127E+02 -.873172781E+02 -.873170544E+02 -.873168429E+02 -.873166449E+02 -.873164614E+02 -.873162928E+02 -.873161391E+02 -.873160004E+02 -.873158771E+02 -.873157694E+02 -.873156776E+02 -.873156018E+02 -.873155422E+02 -.873154987E+02 -.873154713E+02 -.873154598E+02 -.873154640E+02 -.873154840E+02 -.873155200E+02 -.873155721E+02 -.873156403E+02 -.873157244E+02 -.873158242E+02 -.873159394E+02 -.873160698E+02 -.873162149E+02 -.873163745E+02 -.873165484E+02 -.873167363E+02 -.873169380E+02 -.873171531E+02 -.873173812E+02 -.873176220E+02 -.873178750E+02 -.873181399E+02 -.873184164E+02 -.873187040E+02 -.873190023E+02 -.873193108E+02 -.873196292E+02 -.873199569E+02 -.873202935E+02 -.873206387E+02 -.873209918E+02 -.873213527E+02 -.873217207E+02 -.873220955E+02 -.873224768E+02 -.873228641E+02 -.873232571E+02 -.873236552E+02 -.873240582E+02 -.873244657E+02 -.873248771E+02 -.873252920E+02 -.873257097E+02 -.873261293E+02 -.873265493E+02 -.873269669E+02 -.873273779E+02 -.873277752E+02 -.873281476E+02 -.873284776E+02 -.873287394E+02 -.873288962E+02 -.873288962E+02
 -.873284180E+02 -.873284180E+02 -.873281843E+02 -.873277928E+02 -.873272860E+02 -.873266938E+02 -.873260550E+02 -.873254074E+02 -.873247696E+02 -.873241447E+02 -.873235340E+02 -.873229365E+02 -.873223439E+02 -.873217474E+02 -.873211479E+02 -.873205528E+02 -.873199670E+02 -.873193910E+02 -.873188260E+02 -.873182737E+02 -.873177323E+02 -.873171971E+02 -.873166658E+02 -.873161402E+02 -.873156238E+02 -.873151194E+02 -.873146300E+02 -.873141594E+02 -.873137095E+02 -.873132796E+02 -.873128681E+02 -.873124736E+02 -.873120951E+02 -.873117323E+02 -.873113856E+02 -.873110564E+02 -.873107465E+02 -.873104571E+02 -.873101888E+02 -.873099420E+02 -.873097171E+02 -.873095144E+02 -.873093341E+02 -.873091764E+02 -.873090418E+02 -.873089309E+02 -.873088436E+02 -.873087799E+02 -.873087395E+02 -.873087224E+02 -.873087286E+02 -.873087584E+02 -.873088117E+02 -.873088885E+02 -.873089888E+02 -.873091122E+02 -.873092586E+02 -.873094274E+02 -.873096183E+02 -.873098309E+02 -.873100648E+02 -.873103198E+02 -.873105954E+02 -.873108911E+02 -.873112065E+02 -.873115409E+02 -.873118939E+02 -.873122649E+02 -.873126533E+02 -.873130585E+02 -.873134798E+02 -.873139167E+02 -.873143686E+02 -.873148347E+02 -.873153144E+02 -.873158071E+02 -.873163121E+02 -.873168288E+02 -.873173566E+02 -.873178950E+02 -.873184433E+02 -.873190009E+02 -.873195673E+02 -.873201418E+02 -.873207238E+02 -.873213129E+02 -.873219084E+02 -.873225096E+02 -.873231160E+02 -.873237265E+02 -.873243397E+02 -.873249534E+02 -.873255638E+02 -.873261648E+02 -.873267461E+02 -.873272911E+02 -.873277747E+02 -.873281590E+02 -.873283893E+02 -.873283893E+02
 -.873278741E+02 -.873278741E+02 -.873275405E+02 -.873269804E+02 -.873262693E+02 -.873254759E+02 -.873246551E+02 -.873238362E+02 -.873230297E+02 -.873222379E+02 -.873214558E+02 -.873206715E+02 -.873198754E+02 -.873190672E+02 -.873182529E+02 -.873174394E+02 -.873166338E+02 -.873158442E+02 -.873150757E+02 -.873143277E+02 -.873135966E+02 -.873128795E+02 -.873121745E+02 -.873114801E+02 -.873107971E+02 -.873101289E+02 -.873094802E+02 -.873088537E+02 -.873082506E+02 -.873076716E+02 -.873071167E+02 -.873065844E+02 -.873060735E+02 -.873055843E+02 -.873051187E+02 -.873046781E+02 -.873042636E+02 -.873038764E+02 -.873035176E+02 -.873031879E+02 -.873028875E+02 -.873026164E+02 -.873023751E+02 -.873021643E+02 -.873019847E+02 -.873018363E+02 -.873017192E+02 -.873016334E+02 -.873015791E+02 -.873015563E+02 -.873015650E+02 -.873016053E+02 -.873016771E+02 -.873017804E+02 -.873019150E+02 -.873020805E+02 -.873022766E+02 -.873025028E+02 -.873027587E+02 -.873030438E+02 -.873033577E+02 -.873036998E+02 -.873040696E+02 -.873044663E+02 -.873048892E+02 -.873053376E+02 -.873058108E+02 -.873063080E+02 -.873068283E+02 -.873073710E+02 -.873079352E+02 -.873085201E+02 -.873091248E+02 -.873097484E+02 -.873103901E+02 -.873110491E+02 -.873117244E+02 -.873124154E+02 -.873131211E+02 -.873138407E+02 -.873145735E+02 -.873153186E+02 -.873160751E+02 -.873168424E+02 -.873176197E+02 -.873184062E+02 -.873192011E+02 -.873200036E+02 -.873208129E+02 -.873216275E+02 -.873224457E+02 -.873232644E+02 -.873240788E+02 -.873248804E+02 -.873256557E+02 -.873263827E+02 -.873270278E+02 -.873275405E+02 -.873278478E+02 -.873278478E+02
 -.873272778E+02 -.873272778E+02 -.873268440E+02 -.873261298E+02 -.873252576E+02 -.873243086E+02 -.873233265E+02 -.873223364E+02 -.873213507E+02 -.873203654E+02 -.873193685E+02 -.873183540E+02 -.873173246E+02 -.873162849E+02 -.873152403E+02 -.873142008E+02 -.873131796E+02 -.873121849E+02 -.873112177E+02 -.873102761E+02 -.873093582E+02 -.873084598E+02 -.873075758E+02 -.873067042E+02 -.873058476E+02 -.873050099E+02 -.873041945E+02 -.873034047E+02 -.873026436E+02 -.873019120E+02 -.873012091E+02 -.873005337E+02 -.872998864E+02 -.872992683E+02 -.872986802E+02 -.872981238E+02 -.872976008E+02 -.872971132E+02 -.872966615E+02 -.872962460E+02 -.872958671E+02 -.872955253E+02 -.872952214E+02 -.872949558E+02 -.872947289E+02 -.872945410E+02 -.872943926E+02 -.872942840E+02 -.872942152E+02 -.872941863E+02 -.872941974E+02 -.872942485E+02 -.872943396E+02 -.872944704E+02 -.872946408E+02 -.872948502E+02 -.872950982E+02 -.872953845E+02 -.872957084E+02 -.872960694E+02 -.872964667E+02 -.872968996E+02 -.872973673E+02 -.872978689E+02 -.872984035E+02 -.872989702E+02 -.872995679E+02 -.873001957E+02 -.873008526E+02 -.873015376E+02 -.873022496E+02 -.873029875E+02 -.873037502E+02 -.873045365E+02 -.873053455E+02 -.873061761E+02 -.873070272E+02 -.873078977E+02 -.873087865E+02 -.873096927E+02 -.873106151E+02 -.873115527E+02 -.873125045E+02 -.873134696E+02 -.873144471E+02 -.873154359E+02 -.873164352E+02 -.873174438E+02 -.873184606E+02 -.873194840E+02 -.873205117E+02 -.873215400E+02 -.873225626E+02 -.873235691E+02 -.873245425E+02 -.873254552E+02 -.873262650E+02 -.873269085E+02 -.873272944E+02 -.873272944E+02
 -.873266650E+02 -.873266650E+02 -.873261563E+02 -.873253357E+02 -.873243330E+02 -.873232257E+02 -.873220618E+02 -.873208692E+02 -.873196571E+02 -.873184251E+02 -.873171753E+02 -.873159137E+02 -.873146451E+02 -.873133743E+02 -.873121102E+02 -.873108640E+02 -.873096431E+02 -.873084505E+02 -.873072878E+02 -.873061545E+02 -.873050457E+02 -.873039556E+02 -.873028822E+02 -.873018262E+02 -.873007891E+02 -.872997741E+02 -.872987864E+02 -.872978305E+02 -.872969079E+02 -.872960184E+02 -.872951624E+02 -.872943407E+02 -.872935535E+02 -.872928014E+02 -.872920862E+02 -.872914106E+02 -.872907765E+02 -.872901849E+02 -.872896362E+02 -.872891315E+02 -.872886715E+02 -.872882564E+02 -.872878867E+02 -.872875632E+02 -.872872865E+02 -.872870573E+02 -.872868762E+02 -.872867434E+02 -.872866593E+02 -.872866240E+02 -.872866377E+02 -.872867003E+02 -.872868117E+02 -.872869715E+02 -.872871794E+02 -.872874349E+02 -.872877376E+02 -.872880868E+02 -.872884819E+02 -.872889219E+02 -.872894059E+02 -.872899332E+02 -.872905026E+02 -.872911130E+02 -.872917635E+02 -.872924527E+02 -.872931796E+02 -.872939429E+02 -.872947414E+02 -.872955738E+02 -.872964386E+02 -.872973346E+02 -.872982605E+02 -.872992149E+02 -.873001965E+02 -.873012039E+02 -.873022358E+02 -.873032909E+02 -.873043678E+02 -.873054653E+02 -.873065821E+02 -.873077170E+02 -.873088688E+02 -.873100363E+02 -.873112184E+02 -.873124139E+02 -.873136217E+02 -.873148405E+02 -.873160690E+02 -.873173051E+02 -.873185461E+02 -.873197876E+02 -.873210221E+02 -.873222370E+02 -.873234117E+02 -.873245131E+02 -.873254902E+02 -.873262667E+02 -.873267323E+02 -.873267323E+02
 -.873260949E+02 -.873260949E+02 -.873255288E+02 -.873246008E+02 -.873234414E+02 -.873221408E+02 -.873207548E+02 -.873193134E+02 -.873178364E+02 -.873163419E+02 -.873148435E+02 -.873133465E+02 -.873118543E+02 -.873103734E+02 -.873089105E+02 -.873074685E+02 -.873060496E+02 -.873046584E+02 -.873032966E+02 -.873019609E+02 -.873006476E+02 -.872993556E+02 -.872980848E+02 -.872968347E+02 -.872956082E+02 -.872944109E+02 -.872932470E+02 -.872921186E+02 -.872910270E+02 -.872899743E+02 -.872889612E+02 -.872879876E+02 -.872870541E+02 -.872861632E+02 -.872853174E+02 -.872845184E+02 -.872837676E+02 -.872830665E+02 -.872824164E+02 -.872818182E+02 -.872812720E+02 -.872807788E+02 -.872803393E+02 -.872799545E+02 -.872796253E+02 -.872793525E+02 -.872791369E+02 -.872789791E+02 -.872788794E+02 -.872788380E+02 -.872788550E+02 -.872789302E+02 -.872790632E+02 -.872792538E+02 -.872795014E+02 -.872798056E+02 -.872801657E+02 -.872805808E+02 -.872810502E+02 -.872815728E+02 -.872821476E+02 -.872827736E+02 -.872834493E+02 -.872841736E+02 -.872849452E+02 -.872857626E+02 -.872866245E+02 -.872875293E+02 -.872884753E+02 -.872894610E+02 -.872904849E+02 -.872915453E+02 -.872926405E+02 -.872937691E+02 -.872949294E+02 -.872961196E+02 -.872973383E+02 -.872985838E+02 -.872998546E+02 -.873011492E+02 -.873024660E+02 -.873038037E+02 -.873051608E+02 -.873065360E+02 -.873079278E+02 -.873093350E+02 -.873107561E+02 -.873121897E+02 -.873136343E+02 -.873150874E+02 -.873165461E+02 -.873180049E+02 -.873194552E+02 -.873208823E+02 -.873222619E+02 -.873235553E+02 -.873247026E+02 -.873256143E+02 -.873261609E+02 -.873261609E+02
 -.873255257E+02 -.873255257E+02 -.873248828E+02 -.873238153E+02 -.873224700E+02 -.873209477E+02 -.873193141E+02 -.873176153E+02 -.873158882E+02 -.873141576E+02 -.873124338E+02 -.873107207E+02 -.873090226E+02 -.873073419E+02 -.873056771E+02 -.873040294E+02 -.873024043E+02 -.873008041E+02 -.872992277E+02 -.872976751E+02 -.872961475E+02 -.872946442E+02 -.872931643E+02 -.872917112E+02 -.872902901E+02 -.872889039E+02 -.872875547E+02 -.872862457E+02 -.872849800E+02 -.872837581E+02 -.872825801E+02 -.872814474E+02 -.872803626E+02 -.872793277E+02 -.872783441E+02 -.872774140E+02 -.872765397E+02 -.872757229E+02 -.872749646E+02 -.872742659E+02 -.872736278E+02 -.872730514E+02 -.872725379E+02 -.872720884E+02 -.872717040E+02 -.872713858E+02 -.872711347E+02 -.872709513E+02 -.872708360E+02 -.872707889E+02 -.872708098E+02 -.872708984E+02 -.872710543E+02 -.872712773E+02 -.872715669E+02 -.872719223E+02 -.872723428E+02 -.872728275E+02 -.872733755E+02 -.872739855E+02 -.872746563E+02 -.872753865E+02 -.872761746E+02 -.872770192E+02 -.872779186E+02 -.872788710E+02 -.872798747E+02 -.872809278E+02 -.872820285E+02 -.872831749E+02 -.872843652E+02 -.872855972E+02 -.872868693E+02 -.872881794E+02 -.872895256E+02 -.872909059E+02 -.872923185E+02 -.872937615E+02 -.872952331E+02 -.872967316E+02 -.872982552E+02 -.872998021E+02 -.873013708E+02 -.873029597E+02 -.873045671E+02 -.873061916E+02 -.873078316E+02 -.873094854E+02 -.873111512E+02 -.873128265E+02 -.873145075E+02 -.873161883E+02 -.873178589E+02 -.873195023E+02 -.873210909E+02 -.873225800E+02 -.873239007E+02 -.873249501E+02 -.873255793E+02 -.873255793E+02
 -.873248936E+02 -.873248936E+02 -.873241561E+02 -.873229351E+02 -.873213952E+02 -.873196508E+02 -.873177858E+02 -.873158618E+02 -.873139174E+02 -.873119700E+02 -.873100291E+02 -.873081020E+02 -.873061898E+02 -.873042892E+02 -.873024023E+02 -.873005347E+02 -.872986873E+02 -.872968601E+02 -.872950559E+02 -.872932776E+02 -.872915246E+02 -.872897976E+02 -.872881012E+02 -.872864397E+02 -.872848151E+02 -.872832298E+02 -.872816881E+02 -.872801928E+02 -.872787441E+02 -.872773431E+02 -.872759921E+02 -.872746936E+02 -.872734489E+02 -.872722598E+02 -.872711293E+02 -.872700599E+02 -.872690536E+02 -.872681124E+02 -.872672380E+02 -.872664322E+02 -.872656965E+02 -.872650321E+02 -.872644406E+02 -.872639234E+02 -.872634816E+02 -.872631163E+02 -.872628283E+02 -.872626184E+02 -.872624867E+02 -.872624331E+02 -.872624575E+02 -.872625599E+02 -.872627401E+02 -.872629976E+02 -.872633316E+02 -.872637417E+02 -.872642269E+02 -.872647863E+02 -.872654184E+02 -.872661218E+02 -.872668949E+02 -.872677363E+02 -.872686441E+02 -.872696164E+02 -.872706512E+02 -.872717465E+02 -.872729002E+02 -.872741101E+02 -.872753740E+02 -.872766897E+02 -.872780551E+02 -.872794677E+02 -.872809253E+02 -.872824256E+02 -.872839663E+02 -.872855453E+02 -.872871603E+02 -.872888091E+02 -.872904897E+02 -.872922000E+02 -.872939379E+02 -.872957016E+02 -.872974892E+02 -.872992987E+02 -.873011285E+02 -.873029768E+02 -.873048420E+02 -.873067220E+02 -.873086149E+02 -.873105178E+02 -.873124266E+02 -.873143346E+02 -.873162304E+02 -.873180950E+02 -.873198968E+02 -.873215856E+02 -.873230833E+02 -.873242731E+02 -.873249865E+02 -.873249865E+02
 -.873242178E+02 -.873242178E+02 -.873233880E+02 -.873220147E+02 -.873202883E+02 -.873183436E+02 -.873162769E+02 -.873141476E+02 -.873119862E+02 -.873098124E+02 -.873076408E+02 -.873054763E+02 -.873033198E+02 -.873011773E+02 -.872990538E+02 -.872969488E+02 -.872948620E+02 -.872927975E+02 -.872907572E+02 -.872887408E+02 -.872867515E+02 -.872847957E+02 -.872828773E+02 -.872809979E+02 -.872791610E+02 -.872773707E+02 -.872756286E+02 -.872739350E+02 -.872722918E+02 -.872707023E+02 -.872691683E+02 -.872676916E+02 -.872662749E+02 -.872649213E+02 -.872636337E+02 -.872624145E+02 -.872612667E+02 -.872601929E+02 -.872591955E+02 -.872582764E+02 -.872574375E+02 -.872566806E+02 -.872560071E+02 -.872554181E+02 -.872549151E+02 -.872544992E+02 -.872541715E+02 -.872539322E+02 -.872537818E+02 -.872537206E+02 -.872537489E+02 -.872538664E+02 -.872540727E+02 -.872543675E+02 -.872547501E+02 -.872552198E+02 -.872557753E+02 -.872564151E+02 -.872571377E+02 -.872579414E+02 -.872588246E+02 -.872597850E+02 -.872608207E+02 -.872619294E+02 -.872631088E+02 -.872643564E+02 -.872656699E+02 -.872670466E+02 -.872684840E+02 -.872699794E+02 -.872715302E+02 -.872731336E+02 -.872747871E+02 -.872764878E+02 -.872782333E+02 -.872800209E+02 -.872818481E+02 -.872837123E+02 -.872856113E+02 -.872875424E+02 -.872895036E+02 -.872914926E+02 -.872935072E+02 -.872955454E+02 -.872976052E+02 -.872996848E+02 -.873017821E+02 -.873038951E+02 -.873060215E+02 -.873081582E+02 -.873103006E+02 -.873124413E+02 -.873145677E+02 -.873166584E+02 -.873186784E+02 -.873205712E+02 -.873222495E+02 -.873235827E+02 -.873243819E+02 -.873243819E+02
 -.873235439E+02 -.873235439E+02 -.873226297E+02 -.873211139E+02 -.873192154E+02 -.873170848E+02 -.873148156E+02 -.873124612E+02 -.873100594E+02 -.873076368E+02 -.873052062E+02 -.873027771E+02 -.873003620E+02 -.872979676E+02 -.872955928E+02 -.872932380E+02 -.872909054E+02 -.872885948E+02 -.872863058E+02 -.872840436E+02 -.872818156E+02 -.872796257E+02 -.872774764E+02 -.872753724E+02 -.872733170E+02 -.872713104E+02 -.872693532E+02 -.872674480E+02 -.872655981E+02 -.872638056E+02 -.872620734E+02 -.872604050E+02 -.872588042E+02 -.872572741E+02 -.872558179E+02 -.872544393E+02 -.872531416E+02 -.872519274E+02 -.872507995E+02 -.872497601E+02 -.872488113E+02 -.872479547E+02 -.872471918E+02 -.872465245E+02 -.872459545E+02 -.872454830E+02 -.872451109E+02 -.872448393E+02 -.872446689E+02 -.872446003E+02 -.872446332E+02 -.872447675E+02 -.872450030E+02 -.872453392E+02 -.872457752E+02 -.872463097E+02 -.872469411E+02 -.872476680E+02 -.872484887E+02 -.872494010E+02 -.872504027E+02 -.872514916E+02 -.872526652E+02 -.872539208E+02 -.872552558E+02 -.872566672E+02 -.872581521E+02 -.872597075E+02 -.872613304E+02 -.872630176E+02 -.872647659E+02 -.872665723E+02 -.872684336E+02 -.872703467E+02 -.872723087E+02 -.872743166E+02 -.872763673E+02 -.872784580E+02 -.872805860E+02 -.872827484E+02 -.872849429E+02 -.872871668E+02 -.872894178E+02 -.872916936E+02 -.872939920E+02 -.872963108E+02 -.872986479E+02 -.873010012E+02 -.873033681E+02 -.873057453E+02 -.873081277E+02 -.873105071E+02 -.873128696E+02 -.873151918E+02 -.873174348E+02 -.873195361E+02 -.873213988E+02 -.873228784E+02 -.873237653E+02 -.873237653E+02
 -.873229072E+02 -.873229072E+02 -.873219097E+02 -.873202533E+02 -.873181800E+02 -.873158439E+02 -.873133393E+02 -.873107325E+02 -.873080685E+02 -.873053731E+02 -.873026671E+02 -.872999710E+02 -.872972945E+02 -.872946391E+02 -.872920066E+02 -.872893979E+02 -.872868100E+02 -.872842420E+02 -.872816995E+02 -.872791896E+02 -.872767162E+02 -.872742832E+02 -.872718963E+02 -.872695580E+02 -.872672680E+02 -.872650273E+02 -.872628389E+02 -.872607059E+02 -.872586311E+02 -.872566187E+02 -.872546737E+02 -.872528004E+02 -.872510025E+02 -.872492843E+02 -.872476495E+02 -.872461016E+02 -.872446437E+02 -.872432788E+02 -.872420098E+02 -.872408393E+02 -.872397693E+02 -.872388023E+02 -.872379410E+02 -.872371875E+02 -.872365436E+02 -.872360109E+02 -.872355912E+02 -.872352855E+02 -.872350944E+02 -.872350180E+02 -.872350566E+02 -.872352101E+02 -.872354781E+02 -.872358596E+02 -.872363535E+02 -.872369586E+02 -.872376731E+02 -.872384953E+02 -.872394228E+02 -.872404534E+02 -.872415844E+02 -.872428132E+02 -.872441368E+02 -.872455519E+02 -.872470555E+02 -.872486440E+02 -.872503141E+02 -.872520622E+02 -.872538845E+02 -.872557775E+02 -.872577375E+02 -.872597610E+02 -.872618442E+02 -.872639837E+02 -.872661759E+02 -.872684173E+02 -.872707045E+02 -.872730343E+02 -.872754035E+02 -.872778091E+02 -.872802482E+02 -.872827179E+02 -.872852156E+02 -.872877388E+02 -.872902851E+02 -.872928520E+02 -.872954375E+02 -.872980390E+02 -.873006539E+02 -.873032785E+02 -.873059074E+02 -.873085317E+02 -.873111363E+02 -.873136953E+02 -.873161663E+02 -.873184805E+02 -.873205316E+02 -.873221605E+02 -.873231368E+02 -.873231368E+02
 -.873222912E+02 -.873222912E+02 -.873212024E+02 -.873193950E+02 -.873171214E+02 -.873145466E+02 -.873117855E+02 -.873089125E+02 -.873059725E+02 -.873030010E+02 -.873000274E+02 -.872970666E+02 -.872941246E+02 -.872912060E+02 -.872883121E+02 -.872854389E+02 -.872825849E+02 -.872797548E+02 -.872769541E+02 -.872741861E+02 -.872714560E+02 -.872687699E+02 -.872661303E+02 -.872635371E+02 -.872609919E+02 -.872584980E+02 -.872560587E+02 -.872536779E+02 -.872513612E+02 -.872491145E+02 -.872469429E+02 -.872448513E+02 -.872428440E+02 -.872409249E+02 -.872390975E+02 -.872373652E+02 -.872357317E+02 -.872342006E+02 -.872327750E+02 -.872314583E+02 -.872302541E+02 -.872291661E+02 -.872281969E+02 -.872273490E+02 -.872266247E+02 -.872260265E+02 -.872255555E+02 -.872252127E+02 -.872249987E+02 -.872249142E+02 -.872249594E+02 -.872251341E+02 -.872254375E+02 -.872258688E+02 -.872264268E+02 -.872271100E+02 -.872279162E+02 -.872288433E+02 -.872298886E+02 -.872310493E+02 -.872323224E+02 -.872337045E+02 -.872351921E+02 -.872367816E+02 -.872384691E+02 -.872402506E+02 -.872421219E+02 -.872440789E+02 -.872461172E+02 -.872482326E+02 -.872504210E+02 -.872526780E+02 -.872549995E+02 -.872573812E+02 -.872598192E+02 -.872623094E+02 -.872648480E+02 -.872674312E+02 -.872700556E+02 -.872727176E+02 -.872754139E+02 -.872781415E+02 -.872808975E+02 -.872836789E+02 -.872864832E+02 -.872893080E+02 -.872921506E+02 -.872950087E+02 -.872978794E+02 -.873007587E+02 -.873036410E+02 -.873065165E+02 -.873093689E+02 -.873121702E+02 -.873148740E+02 -.873174055E+02 -.873196487E+02 -.873214298E+02 -.873224972E+02 -.873224972E+02
 -.873216345E+02 -.873216345E+02 -.873204523E+02 -.873184792E+02 -.873159869E+02 -.873131678E+02 -.873101471E+02 -.873070031E+02 -.873037918E+02 -.873005553E+02 -.872973163E+02 -.872940874E+02 -.872908780E+02 -.872876913E+02 -.872845241E+02 -.872813750E+02 -.872782480E+02 -.872751467E+02 -.872720732E+02 -.872690326E+02 -.872660315E+02 -.872630723E+02 -.872601558E+02 -.872572850E+02 -.872544638E+02 -.872516960E+02 -.872489867E+02 -.872463424E+02 -.872437697E+02 -.872412740E+02 -.872388608E+02 -.872365345E+02 -.872342995E+02 -.872321595E+02 -.872301186E+02 -.872281814E+02 -.872263525E+02 -.872246362E+02 -.872230370E+02 -.872215599E+02 -.872202093E+02 -.872189887E+02 -.872179012E+02 -.872169501E+02 -.872161383E+02 -.872154675E+02 -.872149392E+02 -.872145547E+02 -.872143154E+02 -.872142219E+02 -.872142742E+02 -.872144722E+02 -.872148154E+02 -.872153025E+02 -.872159322E+02 -.872167023E+02 -.872176105E+02 -.872186541E+02 -.872198300E+02 -.872211348E+02 -.872225649E+02 -.872241163E+02 -.872257849E+02 -.872275664E+02 -.872294559E+02 -.872314489E+02 -.872335404E+02 -.872357254E+02 -.872379991E+02 -.872403565E+02 -.872427925E+02 -.872453022E+02 -.872478807E+02 -.872505231E+02 -.872532249E+02 -.872559814E+02 -.872587883E+02 -.872616414E+02 -.872645364E+02 -.872674697E+02 -.872704374E+02 -.872734363E+02 -.872764629E+02 -.872795144E+02 -.872825879E+02 -.872856806E+02 -.872887900E+02 -.872919135E+02 -.872950480E+02 -.872981895E+02 -.873013318E+02 -.873044647E+02 -.873075706E+02 -.873106193E+02 -.873135606E+02 -.873163134E+02 -.873187521E+02 -.873206880E+02 -.873218479E+02 -.873218479E+02
 -.873209420E+02 -.873209420E+02 -.873196586E+02 -.873175109E+02 -.873148035E+02 -.873117410E+02 -.873084578E+02 -.873050465E+02 -.873015713E+02 -.872980681E+02 -.872945589E+02 -.872910592E+02 -.872875761E+02 -.872841083E+02 -.872806557E+02 -.872772220E+02 -.872738092E+02 -.872704182E+02 -.872670540E+02 -.872637226E+02 -.872604266E+02 -.872571682E+02 -.872539523E+02 -.872507838E+02 -.872476675E+02 -.872446089E+02 -.872416149E+02 -.872386918E+02 -.872358451E+02 -.872330803E+02 -.872304025E+02 -.872278167E+02 -.872253278E+02 -.872229411E+02 -.872206625E+02 -.872184978E+02 -.872164523E+02 -.872145319E+02 -.872127425E+02 -.872110894E+02 -.872095768E+02 -.872082090E+02 -.872069903E+02 -.872059243E+02 -.872050136E+02 -.872042606E+02 -.872036677E+02 -.872032369E+02 -.872029694E+02 -.872028659E+02 -.872029266E+02 -.872031514E+02 -.872035396E+02 -.872040896E+02 -.872047996E+02 -.872056672E+02 -.872066896E+02 -.872078635E+02 -.872091853E+02 -.872106510E+02 -.872122561E+02 -.872139960E+02 -.872158657E+02 -.872178598E+02 -.872199728E+02 -.872221993E+02 -.872245333E+02 -.872269691E+02 -.872295010E+02 -.872321229E+02 -.872348290E+02 -.872376135E+02 -.872404708E+02 -.872433953E+02 -.872463816E+02 -.872494245E+02 -.872525189E+02 -.872556601E+02 -.872588434E+02 -.872620645E+02 -.872653193E+02 -.872686041E+02 -.872719153E+02 -.872752496E+02 -.872786039E+02 -.872819755E+02 -.872853615E+02 -.872887594E+02 -.872921659E+02 -.872955769E+02 -.872989859E+02 -.873023821E+02 -.873057467E+02 -.873090474E+02 -.873122301E+02 -.873152077E+02 -.873178446E+02 -.873199373E+02 -.873211910E+02 -.873211910E+02
 -.873202363E+02 -.873202363E+02 -.873188454E+02 -.873165264E+02 -.873136019E+02 -.873102917E+02 -.873067475E+02 -.873030736E+02 -.872993305E+02 -.872955556E+02 -.872917735E+02 -.872879964E+02 -.872842263E+02 -.872804649E+02 -.872767168E+02 -.872729828E+02 -.872692630E+02 -.872655626E+02 -.872618876E+02 -.872582406E+02 -.872546258E+02 -.872510494E+02 -.872475174E+02 -.872440348E+02 -.872406072E+02 -.872372410E+02 -.872339418E+02 -.872307152E+02 -.872275669E+02 -.872245031E+02 -.872215301E+02 -.872186543E+02 -.872158828E+02 -.872132229E+02 -.872106815E+02 -.872082650E+02 -.872059803E+02 -.872038345E+02 -.872018336E+02 -.871999830E+02 -.871982884E+02 -.871967554E+02 -.871953888E+02 -.871941923E+02 -.871931697E+02 -.871923245E+02 -.871916595E+02 -.871911767E+02 -.871908776E+02 -.871907633E+02 -.871908341E+02 -.871910896E+02 -.871915287E+02 -.871921499E+02 -.871929508E+02 -.871939287E+02 -.871950800E+02 -.871964010E+02 -.871978872E+02 -.871995338E+02 -.872013355E+02 -.872032866E+02 -.872053810E+02 -.872076125E+02 -.872099745E+02 -.872124605E+02 -.872150636E+02 -.872177769E+02 -.872205934E+02 -.872235064E+02 -.872265087E+02 -.872295939E+02 -.872327552E+02 -.872359863E+02 -.872392809E+02 -.872426329E+02 -.872460367E+02 -.872494868E+02 -.872529780E+02 -.872565055E+02 -.872600648E+02 -.872636517E+02 -.872672623E+02 -.872708930E+02 -.872745407E+02 -.872782024E+02 -.872818753E+02 -.872855566E+02 -.872892431E+02 -.872929306E+02 -.872966124E+02 -.873002771E+02 -.873039048E+02 -.873074612E+02 -.873108886E+02 -.873140935E+02 -.873169306E+02 -.873191816E+02 -.873205298E+02 -.873205298E+02
 -.873195269E+02 -.873195269E+02 -.873180336E+02 -.873155408E+02 -.873123949E+02 -.873088379E+02 -.873050383E+02 -.873010987E+02 -.872970844E+02 -.872930360E+02 -.872889748E+02 -.872849072E+02 -.872808375E+02 -.872767713E+02 -.872727094E+02 -.872686525E+02 -.872646066E+02 -.872605780E+02 -.872565706E+02 -.872525896E+02 -.872486417E+02 -.872447327E+02 -.872408673E+02 -.872370507E+02 -.872332884E+02 -.872295861E+02 -.872259494E+02 -.872223852E+02 -.872189010E+02 -.872155045E+02 -.872122039E+02 -.872090078E+02 -.872059249E+02 -.872029631E+02 -.872001298E+02 -.871974332E+02 -.871948815E+02 -.871924819E+02 -.871902414E+02 -.871881675E+02 -.871862675E+02 -.871845474E+02 -.871830126E+02 -.871816684E+02 -.871805196E+02 -.871795702E+02 -.871788232E+02 -.871782815E+02 -.871779469E+02 -.871778207E+02 -.871779031E+02 -.871781937E+02 -.871786913E+02 -.871793938E+02 -.871802984E+02 -.871814019E+02 -.871827001E+02 -.871841882E+02 -.871858610E+02 -.871877126E+02 -.871897365E+02 -.871919259E+02 -.871942735E+02 -.871967719E+02 -.871994132E+02 -.872021897E+02 -.872050930E+02 -.872081151E+02 -.872112477E+02 -.872144827E+02 -.872178120E+02 -.872212279E+02 -.872247225E+02 -.872282884E+02 -.872319184E+02 -.872356057E+02 -.872393437E+02 -.872431262E+02 -.872469474E+02 -.872508018E+02 -.872546846E+02 -.872585911E+02 -.872625171E+02 -.872664588E+02 -.872704129E+02 -.872743763E+02 -.872783462E+02 -.872823197E+02 -.872862938E+02 -.872902642E+02 -.872942241E+02 -.872981616E+02 -.873020559E+02 -.873058705E+02 -.873095443E+02 -.873129778E+02 -.873160159E+02 -.873184256E+02 -.873198686E+02 -.873198686E+02
 -.873188320E+02 -.873188320E+02 -.873172332E+02 -.873145637E+02 -.873111980E+02 -.873074021E+02 -.873033458E+02 -.872991406E+02 -.872948551E+02 -.872905277E+02 -.872861733E+02 -.872818007E+02 -.872774174E+02 -.872730256E+02 -.872686281E+02 -.872642326E+02 -.872598467E+02 -.872554750E+02 -.872511230E+02 -.872467965E+02 -.872425000E+02 -.872382373E+02 -.872340125E+02 -.872298314E+02 -.872257000E+02 -.872216250E+02 -.872176146E+02 -.872136778E+02 -.872098234E+02 -.872060608E+02 -.872023998E+02 -.871988502E+02 -.871954208E+02 -.871921206E+02 -.871889594E+02 -.871859470E+02 -.871830921E+02 -.871804037E+02 -.871778916E+02 -.871755645E+02 -.871734304E+02 -.871714965E+02 -.871697700E+02 -.871682574E+02 -.871669642E+02 -.871658952E+02 -.871650546E+02 -.871644456E+02 -.871640707E+02 -.871639311E+02 -.871640272E+02 -.871643585E+02 -.871649233E+02 -.871657194E+02 -.871667433E+02 -.871679910E+02 -.871694575E+02 -.871711371E+02 -.871730232E+02 -.871751086E+02 -.871773856E+02 -.871798459E+02 -.871824809E+02 -.871852814E+02 -.871882384E+02 -.871913420E+02 -.871945827E+02 -.871979506E+02 -.872014362E+02 -.872050299E+02 -.872087221E+02 -.872125035E+02 -.872163653E+02 -.872202988E+02 -.872242956E+02 -.872283478E+02 -.872324480E+02 -.872365893E+02 -.872407650E+02 -.872449691E+02 -.872491962E+02 -.872534412E+02 -.872576997E+02 -.872619677E+02 -.872662416E+02 -.872705184E+02 -.872747952E+02 -.872790693E+02 -.872833379E+02 -.872875966E+02 -.872918386E+02 -.872960517E+02 -.873002143E+02 -.873042881E+02 -.873082085E+02 -.873118702E+02 -.873151086E+02 -.873176761E+02 -.873192132E+02 -.873192132E+02
 -.873181498E+02 -.873181498E+02 -.873164473E+02 -.873136057E+02 -.873100317E+02 -.873059981E+02 -.873016884E+02 -.872972182E+02 -.872926559E+02 -.872880333E+02 -.872833693E+02 -.872786765E+02 -.872739611E+02 -.872692284E+02 -.872644885E+02 -.872597503E+02 -.872550181E+02 -.872502962E+02 -.872455885E+02 -.872408979E+02 -.872362264E+02 -.872315780E+02 -.872269592E+02 -.872223768E+02 -.872178392E+02 -.872133557E+02 -.872089363E+02 -.872045906E+02 -.872003286E+02 -.871961610E+02 -.871920986E+02 -.871881516E+02 -.871843308E+02 -.871806482E+02 -.871771153E+02 -.871737429E+02 -.871705424E+02 -.871675256E+02 -.871647034E+02 -.871620858E+02 -.871596826E+02 -.871575032E+02 -.871555562E+02 -.871538494E+02 -.871523896E+02 -.871511828E+02 -.871502343E+02 -.871495480E+02 -.871491267E+02 -.871489718E+02 -.871490840E+02 -.871494625E+02 -.871501055E+02 -.871510100E+02 -.871521721E+02 -.871535867E+02 -.871552477E+02 -.871571481E+02 -.871592797E+02 -.871616341E+02 -.871642015E+02 -.871669722E+02 -.871699356E+02 -.871730808E+02 -.871763966E+02 -.871798713E+02 -.871834934E+02 -.871872515E+02 -.871911339E+02 -.871951291E+02 -.871992261E+02 -.872034140E+02 -.872076822E+02 -.872120208E+02 -.872164202E+02 -.872208712E+02 -.872253655E+02 -.872298950E+02 -.872344525E+02 -.872390313E+02 -.872436255E+02 -.872482295E+02 -.872528386E+02 -.872574486E+02 -.872620559E+02 -.872666575E+02 -.872712507E+02 -.872758330E+02 -.872804016E+02 -.872849525E+02 -.872894789E+02 -.872939687E+02 -.872983993E+02 -.873027309E+02 -.873068957E+02 -.873107828E+02 -.873142186E+02 -.873169415E+02 -.873185711E+02 -.873185711E+02
 -.873174723E+02 -.873174723E+02 -.873156727E+02 -.873126751E+02 -.873089000E+02 -.873046378E+02 -.873000786E+02 -.872953406E+02 -.872904872E+02 -.872855568E+02 -.872805739E+02 -.872755522E+02 -.872705011E+02 -.872654323E+02 -.872603550E+02 -.872552722E+02 -.872501861E+02 -.872450984E+02 -.872400101E+02 -.872349228E+02 -.872298407E+02 -.872247710E+02 -.872197219E+02 -.872147026E+02 -.872097234E+02 -.872047943E+02 -.871999254E+02 -.871951272E+02 -.871904111E+02 -.871857892E+02 -.871812735E+02 -.871768766E+02 -.871726127E+02 -.871684957E+02 -.871645384E+02 -.871607548E+02 -.871571592E+02 -.871537650E+02 -.871505850E+02 -.871476318E+02 -.871449176E+02 -.871424539E+02 -.871402512E+02 -.871383188E+02 -.871366655E+02 -.871352988E+02 -.871342248E+02 -.871334484E+02 -.871329729E+02 -.871328004E+02 -.871329315E+02 -.871333653E+02 -.871340996E+02 -.871351310E+02 -.871364544E+02 -.871380636E+02 -.871399510E+02 -.871421079E+02 -.871445247E+02 -.871471906E+02 -.871500941E+02 -.871532231E+02 -.871565647E+02 -.871601056E+02 -.871638322E+02 -.871677306E+02 -.871717871E+02 -.871759875E+02 -.871803182E+02 -.871847656E+02 -.871893166E+02 -.871939584E+02 -.871986787E+02 -.872034659E+02 -.872083089E+02 -.872131974E+02 -.872181215E+02 -.872230726E+02 -.872280423E+02 -.872330233E+02 -.872380091E+02 -.872429938E+02 -.872479724E+02 -.872529406E+02 -.872578948E+02 -.872628321E+02 -.872677501E+02 -.872726465E+02 -.872775190E+02 -.872823639E+02 -.872871748E+02 -.872919395E+02 -.872966350E+02 -.873012201E+02 -.873056241E+02 -.873097310E+02 -.873133588E+02 -.873162324E+02 -.873179516E+02 -.873179516E+02
 -.873168035E+02 -.873168035E+02 -.873149259E+02 -.873117873E+02 -.873078268E+02 -.873033444E+02 -.872985368E+02 -.872935208E+02 -.872883701E+02 -.872831315E+02 -.872778322E+02 -.872724882E+02 -.872671134E+02 -.872617162E+02 -.872562976E+02 -.872508577E+02 -.872453964E+02 -.872399141E+02 -.872344120E+02 -.872288952E+02 -.872233713E+02 -.872178487E+02 -.872123369E+02 -.872068456E+02 -.872013848E+02 -.871959649E+02 -.871905967E+02 -.871852928E+02 -.871800665E+02 -.871749317E+02 -.871699028E+02 -.871649963E+02 -.871602281E+02 -.871556137E+02 -.871511698E+02 -.871469137E+02 -.871428617E+02 -.871390301E+02 -.871354349E+02 -.871320917E+02 -.871290153E+02 -.871262197E+02 -.871237177E+02 -.871215214E+02 -.871196413E+02 -.871180868E+02 -.871168652E+02 -.871159828E+02 -.871154436E+02 -.871152504E+02 -.871154037E+02 -.871159028E+02 -.871167449E+02 -.871179257E+02 -.871194389E+02 -.871212768E+02 -.871234301E+02 -.871258879E+02 -.871286383E+02 -.871316681E+02 -.871349633E+02 -.871385087E+02 -.871422886E+02 -.871462869E+02 -.871504870E+02 -.871548723E+02 -.871594258E+02 -.871641309E+02 -.871689712E+02 -.871739306E+02 -.871789935E+02 -.871841449E+02 -.871893704E+02 -.871946565E+02 -.871999903E+02 -.872053601E+02 -.872107548E+02 -.872161644E+02 -.872215798E+02 -.872269930E+02 -.872323967E+02 -.872377850E+02 -.872431525E+02 -.872484949E+02 -.872538089E+02 -.872590916E+02 -.872643411E+02 -.872695556E+02 -.872747334E+02 -.872798714E+02 -.872849637E+02 -.872899982E+02 -.872949518E+02 -.872997823E+02 -.873044167E+02 -.873087344E+02 -.873125454E+02 -.873155624E+02 -.873173666E+02 -.873173666E+02
 -.873162172E+02 -.873162172E+02 -.873142623E+02 -.873109850E+02 -.873068384E+02 -.873021325E+02 -.872970676E+02 -.872917743E+02 -.872863369E+02 -.872808054E+02 -.872752069E+02 -.872695589E+02 -.872638700E+02 -.872581398E+02 -.872523664E+02 -.872465491E+02 -.872406882E+02 -.872347852E+02 -.872288452E+02 -.872228753E+02 -.872168830E+02 -.872108767E+02 -.872048653E+02 -.871988585E+02 -.871928666E+02 -.871869009E+02 -.871809753E+02 -.871751040E+02 -.871693026E+02 -.871635872E+02 -.871579763E+02 -.871524881E+02 -.871471409E+02 -.871419545E+02 -.871369492E+02 -.871321453E+02 -.871275626E+02 -.871232212E+02 -.871191408E+02 -.871153405E+02 -.871118385E+02 -.871086520E+02 -.871057972E+02 -.871032890E+02 -.871011405E+02 -.870993632E+02 -.870979665E+02 -.870969581E+02 -.870963433E+02 -.870961254E+02 -.870963054E+02 -.870968824E+02 -.870978530E+02 -.870992114E+02 -.871009500E+02 -.871030591E+02 -.871055269E+02 -.871083401E+02 -.871114837E+02 -.871149416E+02 -.871186961E+02 -.871227286E+02 -.871270201E+02 -.871315507E+02 -.871363002E+02 -.871412482E+02 -.871463746E+02 -.871516591E+02 -.871570821E+02 -.871626243E+02 -.871682674E+02 -.871739936E+02 -.871797860E+02 -.871856289E+02 -.871915077E+02 -.871974086E+02 -.872033193E+02 -.872092286E+02 -.872151264E+02 -.872210040E+02 -.872268538E+02 -.872326693E+02 -.872384452E+02 -.872441774E+02 -.872498626E+02 -.872554987E+02 -.872610842E+02 -.872666181E+02 -.872720994E+02 -.872775258E+02 -.872828921E+02 -.872881870E+02 -.872933875E+02 -.872984508E+02 -.873033019E+02 -.873078165E+02 -.873117979E+02 -.873149477E+02 -.873168305E+02 -.873168305E+02
 -.873157017E+02 -.873157017E+02 -.873136637E+02 -.873102459E+02 -.873059150E+02 -.873009907E+02 -.872956874E+02 -.872901474E+02 -.872844564E+02 -.872786608E+02 -.872727871E+02 -.872668469E+02 -.872608407E+02 -.872547666E+02 -.872486242E+02 -.872424142E+02 -.872361378E+02 -.872297992E+02 -.872234037E+02 -.872169571E+02 -.872104659E+02 -.872039378E+02 -.871973816E+02 -.871908074E+02 -.871842270E+02 -.871776545E+02 -.871711051E+02 -.871645955E+02 -.871581431E+02 -.871517687E+02 -.871454925E+02 -.871393356E+02 -.871333212E+02 -.871274730E+02 -.871218152E+02 -.871163720E+02 -.871111680E+02 -.871062279E+02 -.871015759E+02 -.870972354E+02 -.870932290E+02 -.870895784E+02 -.870863037E+02 -.870834236E+02 -.870809544E+02 -.870789107E+02 -.870773046E+02 -.870761455E+02 -.870754404E+02 -.870751935E+02 -.870754062E+02 -.870760770E+02 -.870772016E+02 -.870787728E+02 -.870807808E+02 -.870832134E+02 -.870860559E+02 -.870892919E+02 -.870929025E+02 -.870968673E+02 -.871011646E+02 -.871057717E+02 -.871106647E+02 -.871158192E+02 -.871212104E+02 -.871268137E+02 -.871326042E+02 -.871385576E+02 -.871446504E+02 -.871508594E+02 -.871571629E+02 -.871635399E+02 -.871699709E+02 -.871764374E+02 -.871829226E+02 -.871894110E+02 -.871958888E+02 -.872023433E+02 -.872087635E+02 -.872151402E+02 -.872214652E+02 -.872277320E+02 -.872339354E+02 -.872400715E+02 -.872461376E+02 -.872521322E+02 -.872580549E+02 -.872639054E+02 -.872696838E+02 -.872753891E+02 -.872810171E+02 -.872865575E+02 -.872919880E+02 -.872972655E+02 -.873023141E+02 -.873070064E+02 -.873111402E+02 -.873144082E+02 -.873163606E+02 -.873163606E+02
 -.873152447E+02 -.873152447E+02 -.873131275E+02 -.873095799E+02 -.873050863E+02 -.872999790E+02 -.872944836E+02 -.872887406E+02 -.872828295E+02 -.872767946E+02 -.872706581E+02 -.872644259E+02 -.872580989E+02 -.872516781E+02 -.872451643E+02 -.872385578E+02 -.872318603E+02 -.872250746E+02 -.872182039E+02 -.872112523E+02 -.872042259E+02 -.871971322E+02 -.871899805E+02 -.871827820E+02 -.871755505E+02 -.871683015E+02 -.871610523E+02 -.871538214E+02 -.871466310E+02 -.871395036E+02 -.871324629E+02 -.871255350E+02 -.871187473E+02 -.871121284E+02 -.871057069E+02 -.870995128E+02 -.870935763E+02 -.870879277E+02 -.870825967E+02 -.870776124E+02 -.870730036E+02 -.870687972E+02 -.870650187E+02 -.870616915E+02 -.870588365E+02 -.870564721E+02 -.870546137E+02 -.870532732E+02 -.870524595E+02 -.870521779E+02 -.870524300E+02 -.870532139E+02 -.870545240E+02 -.870563515E+02 -.870586839E+02 -.870615057E+02 -.870647988E+02 -.870685419E+02 -.870727114E+02 -.870772820E+02 -.870822265E+02 -.870875161E+02 -.870931214E+02 -.870990122E+02 -.871051579E+02 -.871115281E+02 -.871180928E+02 -.871248225E+02 -.871316887E+02 -.871386641E+02 -.871457225E+02 -.871528395E+02 -.871599920E+02 -.871671590E+02 -.871743210E+02 -.871814606E+02 -.871885619E+02 -.871956115E+02 -.872025973E+02 -.872095094E+02 -.872163396E+02 -.872230813E+02 -.872297297E+02 -.872362816E+02 -.872427350E+02 -.872490896E+02 -.872553458E+02 -.872615050E+02 -.872675687E+02 -.872735373E+02 -.872794082E+02 -.872851724E+02 -.872908087E+02 -.872962748E+02 -.873014944E+02 -.873063385E+02 -.873106010E+02 -.873139677E+02 -.873159778E+02 -.873159778E+02
 -.873148881E+02 -.873148881E+02 -.873127063E+02 -.873090583E+02 -.873044427E+02 -.872992030E+02 -.872935604E+02 -.872876476E+02 -.872815413E+02 -.872752844E+02 -.872688953E+02 -.872623816E+02 -.872557471E+02 -.872489925E+02 -.872421164E+02 -.872351173E+02 -.872279947E+02 -.872207486E+02 -.872133805E+02 -.872058937E+02 -.871982940E+02 -.871905887E+02 -.871827875E+02 -.871749032E+02 -.871669505E+02 -.871589465E+02 -.871509100E+02 -.871428641E+02 -.871348327E+02 -.871268417E+02 -.871189198E+02 -.871110981E+02 -.871034092E+02 -.870958866E+02 -.870885660E+02 -.870814838E+02 -.870746772E+02 -.870681834E+02 -.870620397E+02 -.870562830E+02 -.870509491E+02 -.870460724E+02 -.870416850E+02 -.870378165E+02 -.870344937E+02 -.870317398E+02 -.870295741E+02 -.870280123E+02 -.870270656E+02 -.870267409E+02 -.870270402E+02 -.870279615E+02 -.870294976E+02 -.870316370E+02 -.870343640E+02 -.870376592E+02 -.870414987E+02 -.870458556E+02 -.870507002E+02 -.870560002E+02 -.870617212E+02 -.870678273E+02 -.870742816E+02 -.870810465E+02 -.870880843E+02 -.870953577E+02 -.871028299E+02 -.871104651E+02 -.871182291E+02 -.871260891E+02 -.871340140E+02 -.871419751E+02 -.871499456E+02 -.871579011E+02 -.871658195E+02 -.871736810E+02 -.871814685E+02 -.871891670E+02 -.871967640E+02 -.872042491E+02 -.872116139E+02 -.872188526E+02 -.872259610E+02 -.872329368E+02 -.872397794E+02 -.872464897E+02 -.872530700E+02 -.872595232E+02 -.872658529E+02 -.872720614E+02 -.872781482E+02 -.872841061E+02 -.872899157E+02 -.872955362E+02 -.873008920E+02 -.873058538E+02 -.873102139E+02 -.873136541E+02 -.873157066E+02 -.873157066E+02
 -.873146713E+02 -.873146713E+02 -.873124570E+02 -.873087536E+02 -.873040690E+02 -.872987425E+02 -.872929876E+02 -.872869344E+02 -.872806609E+02 -.872742079E+02 -.872675949E+02 -.872608312E+02 -.872539183E+02 -.872468532E+02 -.872396306E+02 -.872322463E+02 -.872246967E+02 -.872169794E+02 -.872090946E+02 -.872010449E+02 -.871928348E+02 -.871844714E+02 -.871759649E+02 -.871673285E+02 -.871585776E+02 -.871497305E+02 -.871408095E+02 -.871318393E+02 -.871228469E+02 -.871138628E+02 -.871049212E+02 -.870960582E+02 -.870873124E+02 -.870787250E+02 -.870703391E+02 -.870621997E+02 -.870543526E+02 -.870468444E+02 -.870397222E+02 -.870330322E+02 -.870268199E+02 -.870211283E+02 -.870159985E+02 -.870114682E+02 -.870075715E+02 -.870043384E+02 -.870017942E+02 -.869999592E+02 -.869988481E+02 -.869984699E+02 -.869988277E+02 -.869999183E+02 -.870017328E+02 -.870042562E+02 -.870074683E+02 -.870113433E+02 -.870158510E+02 -.870209567E+02 -.870266224E+02 -.870328069E+02 -.870394667E+02 -.870465563E+02 -.870540295E+02 -.870618393E+02 -.870699390E+02 -.870782822E+02 -.870868239E+02 -.870955208E+02 -.871043313E+02 -.871132162E+02 -.871221388E+02 -.871310652E+02 -.871399646E+02 -.871488088E+02 -.871575730E+02 -.871662352E+02 -.871747768E+02 -.871831817E+02 -.871914369E+02 -.871995320E+02 -.872074595E+02 -.872152141E+02 -.872227930E+02 -.872301953E+02 -.872374222E+02 -.872444767E+02 -.872513633E+02 -.872580872E+02 -.872646544E+02 -.872710698E+02 -.872773354E+02 -.872834466E+02 -.872893867E+02 -.872951170E+02 -.873005640E+02 -.873056001E+02 -.873100184E+02 -.873135003E+02 -.873155759E+02 -.873155759E+02
 -.873146471E+02 -.873146471E+02 -.873124308E+02 -.873087176E+02 -.873040090E+02 -.872986354E+02 -.872928077E+02 -.872866589E+02 -.872802652E+02 -.872736666E+02 -.872668819E+02 -.872599162E+02 -.872527658E+02 -.872454222E+02 -.872378773E+02 -.872301229E+02 -.872221524E+02 -.872139614E+02 -.872055481E+02 -.871969130E+02 -.871880593E+02 -.871789934E+02 -.871697251E+02 -.871602669E+02 -.871506345E+02 -.871408482E+02 -.871309318E+02 -.871209117E+02 -.871108194E+02 -.871006901E+02 -.870905632E+02 -.870804813E+02 -.870704909E+02 -.870606420E+02 -.870509878E+02 -.870415832E+02 -.870324853E+02 -.870237526E+02 -.870154436E+02 -.870076171E+02 -.870003299E+02 -.869936376E+02 -.869875926E+02 -.869822440E+02 -.869776362E+02 -.869738086E+02 -.869707943E+02 -.869686201E+02 -.869673051E+02 -.869668612E+02 -.869672921E+02 -.869685935E+02 -.869707538E+02 -.869737535E+02 -.869775658E+02 -.869821573E+02 -.869874888E+02 -.869935157E+02 -.870001887E+02 -.870074550E+02 -.870152588E+02 -.870235424E+02 -.870322473E+02 -.870413143E+02 -.870506850E+02 -.870603023E+02 -.870701108E+02 -.870800574E+02 -.870900922E+02 -.871001683E+02 -.871102425E+02 -.871202751E+02 -.871302304E+02 -.871400767E+02 -.871497862E+02 -.871593350E+02 -.871687030E+02 -.871778735E+02 -.871868338E+02 -.871955742E+02 -.872040881E+02 -.872123720E+02 -.872204248E+02 -.872282480E+02 -.872358455E+02 -.872432228E+02 -.872503873E+02 -.872573473E+02 -.872641119E+02 -.872706892E+02 -.872770844E+02 -.872832965E+02 -.872893117E+02 -.872950951E+02 -.873005768E+02 -.873056327E+02 -.873100599E+02 -.873135437E+02 -.873156183E+02 -.873156183E+02
 -.873148283E+02 -.873148283E+02 -.873126395E+02 -.873089628E+02 -.873042817E+02 -.872989199E+02 -.872930883E+02 -.872869170E+02 -.872804782E+02 -.872738083E+02 -.872669209E+02 -.872598141E+02 -.872524783E+02 -.872449012E+02 -.872370703E+02 -.872289735E+02 -.872206010E+02 -.872119454E+02 -.872030015E+02 -.871937671E+02 -.871842431E+02 -.871744340E+02 -.871643475E+02 -.871539950E+02 -.871433924E+02 -.871325605E+02 -.871215232E+02 -.871103100E+02 -.870989562E+02 -.870875022E+02 -.870759933E+02 -.870644804E+02 -.870530197E+02 -.870416715E+02 -.870305003E+02 -.870195736E+02 -.870089624E+02 -.869987392E+02 -.869889781E+02 -.869797534E+02 -.869711388E+02 -.869632058E+02 -.869560232E+02 -.869496548E+02 -.869441594E+02 -.869395885E+02 -.869359859E+02 -.869333863E+02 -.869318153E+02 -.869312881E+02 -.869318099E+02 -.869333752E+02 -.869359687E+02 -.869395643E+02 -.869441271E+02 -.869496132E+02 -.869559709E+02 -.869631418E+02 -.869710618E+02 -.869796621E+02 -.869888710E+02 -.869986147E+02 -.870088182E+02 -.870194072E+02 -.870303084E+02 -.870414507E+02 -.870527659E+02 -.870641896E+02 -.870756613E+02 -.870871253E+02 -.870985307E+02 -.871098315E+02 -.871209871E+02 -.871319619E+02 -.871427256E+02 -.871532524E+02 -.871635217E+02 -.871735170E+02 -.871832265E+02 -.871926421E+02 -.872017592E+02 -.872105768E+02 -.872190969E+02 -.872273243E+02 -.872352661E+02 -.872429317E+02 -.872503320E+02 -.872574795E+02 -.872643870E+02 -.872710667E+02 -.872775278E+02 -.872837732E+02 -.872897939E+02 -.872955595E+02 -.873010055E+02 -.873060140E+02 -.873103896E+02 -.873138268E+02 -.873158711E+02 -.873158711E+02
 -.873152617E+02 -.873152617E+02 -.873131337E+02 -.873095457E+02 -.873049624E+02 -.872996982E+02 -.872939568E+02 -.872878584E+02 -.872814684E+02 -.872748164E+02 -.872679075E+02 -.872607336E+02 -.872532799E+02 -.872455297E+02 -.872374653E+02 -.872290705E+02 -.872203309E+02 -.872112345E+02 -.872017716E+02 -.871919357E+02 -.871817241E+02 -.871711375E+02 -.871601802E+02 -.871488615E+02 -.871371958E+02 -.871252020E+02 -.871129051E+02 -.871003373E+02 -.870875375E+02 -.870745512E+02 -.870614313E+02 -.870482374E+02 -.870350356E+02 -.870218982E+02 -.870089028E+02 -.869961328E+02 -.869836760E+02 -.869716242E+02 -.869600718E+02 -.869491147E+02 -.869388483E+02 -.869293660E+02 -.869207576E+02 -.869131074E+02 -.869064926E+02 -.869009814E+02 -.868966320E+02 -.868934913E+02 -.868915934E+02 -.868909590E+02 -.868915953E+02 -.868934953E+02 -.868966379E+02 -.869009886E+02 -.869065005E+02 -.869131151E+02 -.869207636E+02 -.869293687E+02 -.869388460E+02 -.869491056E+02 -.869600541E+02 -.869715961E+02 -.869836359E+02 -.869960789E+02 -.870088328E+02 -.870218090E+02 -.870349237E+02 -.870480982E+02 -.870612600E+02 -.870743430E+02 -.870872877E+02 -.871000417E+02 -.871125592E+02 -.871248012E+02 -.871367353E+02 -.871483349E+02 -.871595799E+02 -.871704552E+02 -.871809511E+02 -.871910623E+02 -.872007877E+02 -.872101304E+02 -.872190966E+02 -.872276955E+02 -.872359390E+02 -.872438412E+02 -.872514180E+02 -.872586867E+02 -.872656649E+02 -.872723697E+02 -.872788152E+02 -.872850096E+02 -.872909492E+02 -.872966098E+02 -.873019342E+02 -.873068138E+02 -.873110646E+02 -.873143967E+02 -.873163755E+02 -.873163755E+02
 -.873160196E+02 -.873160196E+02 -.873139876E+02 -.873105532E+02 -.873061563E+02 -.873010935E+02 -.872955502E+02 -.872896342E+02 -.872834006E+02 -.872768691E+02 -.872700372E+02 -.872628902E+02 -.872554082E+02 -.872475682E+02 -.872393470E+02 -.872307223E+02 -.872216736E+02 -.872121823E+02 -.872022326E+02 -.871918121E+02 -.871809118E+02 -.871695265E+02 -.871576552E+02 -.871453034E+02 -.871324811E+02 -.871192055E+02 -.871055019E+02 -.870914037E+02 -.870769527E+02 -.870621990E+02 -.870472021E+02 -.870320299E+02 -.870167595E+02 -.870014764E+02 -.869862754E+02 -.869712597E+02 -.869565395E+02 -.869422314E+02 -.869284562E+02 -.869153375E+02 -.869029993E+02 -.868915637E+02 -.868811493E+02 -.868718681E+02 -.868638233E+02 -.868571071E+02 -.868517987E+02 -.868479616E+02 -.868456423E+02 -.868448695E+02 -.868456529E+02 -.868479826E+02 -.868518300E+02 -.868571484E+02 -.868638739E+02 -.868719276E+02 -.868812169E+02 -.868916382E+02 -.869030790E+02 -.869154207E+02 -.869285405E+02 -.869423144E+02 -.869566189E+02 -.869713332E+02 -.869863409E+02 -.870015316E+02 -.870168019E+02 -.870320565E+02 -.870472085E+02 -.870621803E+02 -.870769034E+02 -.870913186E+02 -.871053757E+02 -.871190330E+02 -.871322574E+02 -.871450232E+02 -.871573123E+02 -.871691129E+02 -.871804192E+02 -.871912308E+02 -.872015522E+02 -.872113919E+02 -.872207624E+02 -.872296789E+02 -.872381596E+02 -.872462249E+02 -.872538968E+02 -.872611986E+02 -.872681539E+02 -.872747856E+02 -.872811138E+02 -.872871528E+02 -.872929054E+02 -.872983554E+02 -.873034550E+02 -.873081079E+02 -.873121470E+02 -.873153045E+02 -.873171761E+02 -.873171761E+02
 -.873171204E+02 -.873171204E+02 -.873152331E+02 -.873120392E+02 -.873079407E+02 -.873032026E+02 -.872979867E+02 -.872923845E+02 -.872864378E+02 -.872801553E+02 -.872735264E+02 -.872665299E+02 -.872591385E+02 -.872513223E+02 -.872430508E+02 -.872342941E+02 -.872250233E+02 -.872152116E+02 -.872048348E+02 -.871938718E+02 -.871823045E+02 -.871701192E+02 -.871573080E+02 -.871438690E+02 -.871298069E+02 -.871151354E+02 -.870998771E+02 -.870840637E+02 -.870677369E+02 -.870509494E+02 -.870337655E+02 -.870162618E+02 -.869985276E+02 -.869806654E+02 -.869627905E+02 -.869450301E+02 -.869275222E+02 -.869104139E+02 -.868938599E+02 -.868780198E+02 -.868630559E+02 -.868491304E+02 -.868364016E+02 -.868250209E+02 -.868151285E+02 -.868068509E+02 -.868002962E+02 -.867955523E+02 -.867926836E+02 -.867917298E+02 -.867927039E+02 -.867955926E+02 -.868003564E+02 -.868069306E+02 -.868152272E+02 -.868251379E+02 -.868365362E+02 -.868492816E+02 -.868632226E+02 -.868782006E+02 -.868940531E+02 -.869106175E+02 -.869277334E+02 -.869452462E+02 -.869630086E+02 -.869808827E+02 -.869987416E+02 -.870164701E+02 -.870339653E+02 -.870511371E+02 -.870679081E+02 -.870842133E+02 -.870999992E+02 -.871152236E+02 -.871298549E+02 -.871438709E+02 -.871572581E+02 -.871700106E+02 -.871821297E+02 -.871936224E+02 -.872045011E+02 -.872147827E+02 -.872244877E+02 -.872336398E+02 -.872422653E+02 -.872503924E+02 -.872580508E+02 -.872652712E+02 -.872720844E+02 -.872785201E+02 -.872846055E+02 -.872903618E+02 -.872958001E+02 -.873009133E+02 -.873056658E+02 -.873099772E+02 -.873137025E+02 -.873166044E+02 -.873183200E+02 -.873183200E+02
 -.873186198E+02 -.873186198E+02 -.873169399E+02 -.873140905E+02 -.873104188E+02 -.873061472E+02 -.873014093E+02 -.872962755E+02 -.872907714E+02 -.872848943E+02 -.872786248E+02 -.872719334E+02 -.872647842E+02 -.872571391E+02 -.872489587E+02 -.872402034E+02 -.872308342E+02 -.872208134E+02 -.872101055E+02 -.871986771E+02 -.871864987E+02 -.871735458E+02 -.871598002E+02 -.871452493E+02 -.871298893E+02 -.871137252E+02 -.870967713E+02 -.870790528E+02 -.870606079E+02 -.870414891E+02 -.870217645E+02 -.870015192E+02 -.869808556E+02 -.869598940E+02 -.869387725E+02 -.869176459E+02 -.868966854E+02 -.868760771E+02 -.868560195E+02 -.868367212E+02 -.868183972E+02 -.868012646E+02 -.867855377E+02 -.867714232E+02 -.867591144E+02 -.867487864E+02 -.867405901E+02 -.867346486E+02 -.867310529E+02 -.867298585E+02 -.867310840E+02 -.867347106E+02 -.867406825E+02 -.867489086E+02 -.867592659E+02 -.867716030E+02 -.867857450E+02 -.868014985E+02 -.868186567E+02 -.868370053E+02 -.868563271E+02 -.868764069E+02 -.868970356E+02 -.869180142E+02 -.869391561E+02 -.869602898E+02 -.869812601E+02 -.870019291E+02 -.870221769E+02 -.870419011E+02 -.870610167E+02 -.870794547E+02 -.870971617E+02 -.871140985E+02 -.871302387E+02 -.871455674E+02 -.871600799E+02 -.871737804E+02 -.871866807E+02 -.871987993E+02 -.872101598E+02 -.872207904E+02 -.872307228E+02 -.872399916E+02 -.872486334E+02 -.872566863E+02 -.872641894E+02 -.872711823E+02 -.872777040E+02 -.872837925E+02 -.872894826E+02 -.872948041E+02 -.872997768E+02 -.873044052E+02 -.873086678E+02 -.873125047E+02 -.873157985E+02 -.873183514E+02 -.873198554E+02 -.873198554E+02
 -.873206075E+02 -.873206075E+02 -.873192024E+02 -.873168087E+02 -.873137018E+02 -.873100542E+02 -.873059641E+02 -.873014759E+02 -.872965971E+02 -.872913122E+02 -.872855912E+02 -.872793943E+02 -.872726765E+02 -.872653899E+02 -.872574844E+02 -.872489084E+02 -.872396104E+02 -.872295391E+02 -.872186444E+02 -.872068786E+02 -.871941976E+02 -.871805628E+02 -.871659396E+02 -.871503002E+02 -.871336245E+02 -.871159015E+02 -.870971309E+02 -.870773264E+02 -.870565181E+02 -.870347541E+02 -.870121025E+02 -.869886530E+02 -.869645182E+02 -.869398348E+02 -.869147646E+02 -.868894945E+02 -.868642365E+02 -.868392259E+02 -.868147190E+02 -.867909897E+02 -.867683245E+02 -.867470167E+02 -.867273596E+02 -.867096391E+02 -.866941257E+02 -.866810657E+02 -.866706739E+02 -.866631260E+02 -.866585523E+02 -.866570327E+02 -.866585942E+02 -.866632098E+02 -.866707992E+02 -.866812319E+02 -.866943322E+02 -.867098853E+02 -.867276446E+02 -.867473396E+02 -.867686844E+02 -.867913855E+02 -.868151498E+02 -.868396905E+02 -.868647337E+02 -.868900229E+02 -.869153222E+02 -.869404192E+02 -.869651264E+02 -.869892814E+02 -.870127475E+02 -.870354122E+02 -.870571861E+02 -.870780013E+02 -.870978096E+02 -.871165804E+02 -.871342987E+02 -.871509629E+02 -.871665830E+02 -.871811790E+02 -.871947787E+02 -.872074164E+02 -.872191317E+02 -.872299680E+02 -.872399716E+02 -.872491911E+02 -.872576759E+02 -.872654763E+02 -.872726426E+02 -.872792246E+02 -.872852710E+02 -.872908288E+02 -.872959418E+02 -.873006486E+02 -.873049796E+02 -.873089518E+02 -.873125611E+02 -.873157715E+02 -.873185005E+02 -.873205992E+02 -.873218288E+02 -.873218288E+02
 -.873231273E+02 -.873231273E+02 -.873220709E+02 -.873202548E+02 -.873178678E+02 -.873150224E+02 -.873117735E+02 -.873081352E+02 -.873040949E+02 -.872996223E+02 -.872946747E+02 -.872892019E+02 -.872831485E+02 -.872764550E+02 -.872690586E+02 -.872608942E+02 -.872518952E+02 -.872419946E+02 -.872311254E+02 -.872192225E+02 -.872062233E+02 -.871920673E+02 -.871766970E+02 -.871600609E+02 -.871421142E+02 -.871228222E+02 -.871021631E+02 -.870801315E+02 -.870567404E+02 -.870320242E+02 -.870060415E+02 -.869788783E+02 -.869506509E+02 -.869215091E+02 -.868916383E+02 -.868612607E+02 -.868306364E+02 -.868000617E+02 -.867698668E+02 -.867404121E+02 -.867120816E+02 -.866852751E+02 -.866603988E+02 -.866378541E+02 -.866180248E+02 -.866012650E+02 -.865878860E+02 -.865781441E+02 -.865722304E+02 -.865702634E+02 -.865722830E+02 -.865782492E+02 -.865880438E+02 -.866014756E+02 -.866182879E+02 -.866381693E+02 -.866607656E+02 -.866856924E+02 -.867125484E+02 -.867409273E+02 -.867704292E+02 -.868006700E+02 -.868312898E+02 -.868619581E+02 -.868923784E+02 -.869222906E+02 -.869514718E+02 -.869797362E+02 -.870069335E+02 -.870329466E+02 -.870576893E+02 -.870811032E+02 -.871031543E+02 -.871238299E+02 -.871431355E+02 -.871610916E+02 -.871777315E+02 -.871930983E+02 -.872072427E+02 -.872202214E+02 -.872320952E+02 -.872429275E+02 -.872527834E+02 -.872617286E+02 -.872698283E+02 -.872771472E+02 -.872837486E+02 -.872896940E+02 -.872950427E+02 -.872998514E+02 -.873041735E+02 -.873080573E+02 -.873115445E+02 -.873146663E+02 -.873174383E+02 -.873198527E+02 -.873218685E+02 -.873233966E+02 -.873242823E+02 -.873242823E+02
 -.873262064E+02 -.873262064E+02 -.873255796E+02 -.873244757E+02 -.873229822E+02 -.873211383E+02 -.873189483E+02 -.873163925E+02 -.873134353E+02 -.873100294E+02 -.873061193E+02 -.873016434E+02 -.872965345E+02 -.872907208E+02 -.872841256E+02 -.872766691E+02 -.872682688E+02 -.872588399E+02 -.872482962E+02 -.872365503E+02 -.872235133E+02 -.872090954E+02 -.871932084E+02 -.871757682E+02 -.871566970E+02 -.871359269E+02 -.871134030E+02 -.870890865E+02 -.870629584E+02 -.870350236E+02 -.870053163E+02 -.869739054E+02 -.869408996E+02 -.869064526E+02 -.868707679E+02 -.868341024E+02 -.867967682E+02 -.867591340E+02 -.867216229E+02 -.866847087E+02 -.866489079E+02 -.866147703E+02 -.865828650E+02 -.865537640E+02 -.865280230E+02 -.865061612E+02 -.864886403E+02 -.864758435E+02 -.864680590E+02 -.864654656E+02 -.864681238E+02 -.864759728E+02 -.864888341E+02 -.865064194E+02 -.865283452E+02 -.865541502E+02 -.865833150E+02 -.866152837E+02 -.866494842E+02 -.866853470E+02 -.867223224E+02 -.867598933E+02 -.867975862E+02 -.868349780E+02 -.868717003E+02 -.869074406E+02 -.869419424E+02 -.869750019E+02 -.870064647E+02 -.870362214E+02 -.870642027E+02 -.870903736E+02 -.871147289E+02 -.871372880E+02 -.871580902E+02 -.871771908E+02 -.871946573E+02 -.872105662E+02 -.872249999E+02 -.872380451E+02 -.872497903E+02 -.872603243E+02 -.872697352E+02 -.872781094E+02 -.872855309E+02 -.872920806E+02 -.872978363E+02 -.873028722E+02 -.873072590E+02 -.873110635E+02 -.873143486E+02 -.873171728E+02 -.873195894E+02 -.873216448E+02 -.873233767E+02 -.873248099E+02 -.873259513E+02 -.873267825E+02 -.873272497E+02 -.873272497E+02
 -.873298683E+02 -.873298683E+02 -.873297554E+02 -.873295091E+02 -.873290952E+02 -.873284680E+02 -.873275742E+02 -.873263563E+02 -.873247534E+02 -.873227003E+02 -.873201284E+02 -.873169641E+02 -.873131286E+02 -.873085373E+02 -.873031008E+02 -.872967247E+02 -.872893097E+02 -.872807513E+02 -.872709395E+02 -.872597585E+02 -.872470864E+02 -.872327979E+02 -.872167665E+02 -.871988665E+02 -.871789755E+02 -.871569778E+02 -.871327674E+02 -.871062521E+02 -.870773593E+02 -.870460424E+02 -.870122886E+02 -.869761266E+02 -.869376356E+02 -.868969539E+02 -.868542868E+02 -.868099150E+02 -.867642006E+02 -.867175912E+02 -.866706216E+02 -.866239112E+02 -.865781565E+02 -.865341188E+02 -.864926051E+02 -.864544438E+02 -.864204551E+02 -.863914174E+02 -.863680318E+02 -.863508873E+02 -.863404301E+02 -.863369386E+02 -.863405073E+02 -.863510416E+02 -.863682629E+02 -.863917251E+02 -.864208390E+02 -.864549036E+02 -.864931406E+02 -.865347301E+02 -.865788437E+02 -.866246742E+02 -.866714602E+02 -.867185048E+02 -.867651884E+02 -.868109759E+02 -.868554196E+02 -.868981577E+02 -.869389098E+02 -.869774706E+02 -.870137019E+02 -.870475244E+02 -.870789084E+02 -.871078661E+02 -.871344432E+02 -.871587117E+02 -.871807638E+02 -.872007062E+02 -.872186554E+02 -.872347336E+02 -.872490659E+02 -.872617773E+02 -.872729913E+02 -.872828276E+02 -.872914019E+02 -.872988243E+02 -.873051996E+02 -.873106268E+02 -.873151988E+02 -.873190029E+02 -.873221209E+02 -.873246295E+02 -.873266007E+02 -.873281024E+02 -.873291996E+02 -.873299546E+02 -.873304289E+02 -.873306833E+02 -.873307799E+02 -.873307816E+02 -.873307516E+02 -.873307516E+02
 -.873340814E+02 -.873340814E+02 -.873345733E+02 -.873353396E+02 -.873362044E+02 -.873370246E+02 -.873376827E+02 -.873380792E+02 -.873381261E+02 -.873377406E+02 -.873368411E+02 -.873353432E+02 -.873331580E+02 -.873301911E+02 -.873263417E+02 -.873215020E+02 -.873155552E+02 -.873083745E+02 -.872998227E+02 -.872897516E+02 -.872780027E+02 -.872644102E+02 -.872488010E+02 -.872309965E+02 -.872108146E+02 -.871880725E+02 -.871625905E+02 -.871341977E+02 -.871027392E+02 -.870680851E+02 -.870301402E+02 -.869888561E+02 -.869442435E+02 -.868963868E+02 -.868454582E+02 -.867917330E+02 -.867356036E+02 -.866775917E+02 -.866183564E+02 -.865586974E+02 -.864995503E+02 -.864419727E+02 -.863871201E+02 -.863362103E+02 -.862904774E+02 -.862511164E+02 -.862192223E+02 -.861957289E+02 -.861813504E+02 -.861765362E+02 -.861814393E+02 -.861959067E+02 -.862194892E+02 -.862514724E+02 -.862909226E+02 -.863367447E+02 -.863877434E+02 -.864426849E+02 -.865003513E+02 -.865595873E+02 -.866193355E+02 -.866786604E+02 -.867367621E+02 -.867929810E+02 -.868467953E+02 -.868978122E+02 -.869457566E+02 -.869904562E+02 -.870318273E+02 -.870698594E+02 -.871046009E+02 -.871361464E+02 -.871646252E+02 -.871901910E+02 -.872130140E+02 -.872332737E+02 -.872511535E+02 -.872668361E+02 -.872805007E+02 -.872923201E+02 -.873024591E+02 -.873110739E+02 -.873183105E+02 -.873243055E+02 -.873291854E+02 -.873330673E+02 -.873360591E+02 -.873382601E+02 -.873397621E+02 -.873406501E+02 -.873410037E+02 -.873408993E+02 -.873404122E+02 -.873396207E+02 -.873386108E+02 -.873374830E+02 -.873363601E+02 -.873353969E+02 -.873347903E+02 -.873347903E+02
 -.873388904E+02 -.873388904E+02 -.873400746E+02 -.873420014E+02 -.873443364E+02 -.873468290E+02 -.873492916E+02 -.873515802E+02 -.873535789E+02 -.873551882E+02 -.873563152E+02 -.873568680E+02 -.873567516E+02 -.873558651E+02 -.873540995E+02 -.873513344E+02 -.873474358E+02 -.873422553E+02 -.873356284E+02 -.873273744E+02 -.873172977E+02 -.873051867E+02 -.872908140E+02 -.872739358E+02 -.872542938E+02 -.872316177E+02 -.872056287E+02 -.871760465E+02 -.871425965E+02 -.871050210E+02 -.870630908E+02 -.870166213E+02 -.869654906E+02 -.869096614E+02 -.868492050E+02 -.867843289E+02 -.867154035E+02 -.866429895E+02 -.865678606E+02 -.864910195E+02 -.864137043E+02 -.863373790E+02 -.862637070E+02 -.861945028E+02 -.861316612E+02 -.860770658E+02 -.860324815E+02 -.859994405E+02 -.859791317E+02 -.859723095E+02 -.859792325E+02 -.859996421E+02 -.860327841E+02 -.860774696E+02 -.861321667E+02 -.861951103E+02 -.862644169E+02 -.863381915E+02 -.864146196E+02 -.864920378E+02 -.865689821E+02 -.866442148E+02 -.867167331E+02 -.867857637E+02 -.868507457E+02 -.869113083E+02 -.869672438E+02 -.870184806E+02 -.870650563E+02 -.871070930E+02 -.871447758E+02 -.871783341E+02 -.872080257E+02 -.872341242E+02 -.872569093E+02 -.872766585E+02 -.872936420E+02 -.873081183E+02 -.873203318E+02 -.873305109E+02 -.873388672E+02 -.873455958E+02 -.873508749E+02 -.873548670E+02 -.873577194E+02 -.873595655E+02 -.873605258E+02 -.873607092E+02 -.873602146E+02 -.873591323E+02 -.873575472E+02 -.873555409E+02 -.873531976E+02 -.873506101E+02 -.873478895E+02 -.873451778E+02 -.873426642E+02 -.873406044E+02 -.873393438E+02 -.873393438E+02
 -.873442342E+02 -.873442342E+02 -.873461912E+02 -.873494162E+02 -.873534017E+02 -.873577812E+02 -.873622923E+02 -.873667445E+02 -.873709950E+02 -.873749298E+02 -.873784489E+02 -.873814580E+02 -.873838610E+02 -.873855556E+02 -.873864278E+02 -.873863485E+02 -.873851714E+02 -.873827308E+02 -.873788401E+02 -.873732909E+02 -.873658513E+02 -.873562627E+02 -.873442379E+02 -.873294597E+02 -.873115809E+02 -.872902248E+02 -.872649885E+02 -.872354475E+02 -.872011625E+02 -.871616895E+02 -.871165942E+02 -.870654699E+02 -.870079630E+02 -.869438039E+02 -.868728442E+02 -.867951013E+02 -.867108072E+02 -.866204607E+02 -.865248795E+02 -.864252470E+02 -.863231457E+02 -.862205714E+02 -.861199153E+02 -.860239076E+02 -.859355141E+02 -.858577857E+02 -.857936654E+02 -.857457691E+02 -.857161651E+02 -.857061818E+02 -.857162778E+02 -.857459947E+02 -.857940040E+02 -.858582376E+02 -.859360797E+02 -.860245874E+02 -.861207100E+02 -.862214818E+02 -.863241725E+02 -.864263909E+02 -.865261414E+02 -.866218411E+02 -.867123069E+02 -.867967214E+02 -.868745859E+02 -.869456687E+02 -.870099523E+02 -.870675848E+02 -.871188357E+02 -.871640584E+02 -.872036598E+02 -.872380748E+02 -.872677479E+02 -.872931185E+02 -.873146109E+02 -.873326270E+02 -.873475426E+02 -.873597045E+02 -.873694299E+02 -.873770067E+02 -.873826943E+02 -.873867255E+02 -.873893079E+02 -.873906262E+02 -.873908441E+02 -.873901065E+02 -.873885415E+02 -.873862626E+02 -.873833708E+02 -.873799575E+02 -.873761078E+02 -.873719056E+02 -.873674402E+02 -.873628168E+02 -.873581707E+02 -.873536864E+02 -.873496232E+02 -.873463455E+02 -.873443605E+02 -.873443605E+02
 -.873500229E+02 -.873500229E+02 -.873528208E+02 -.873574619E+02 -.873632544E+02 -.873697093E+02 -.873764862E+02 -.873833485E+02 -.873901290E+02 -.873967034E+02 -.874029709E+02 -.874088406E+02 -.874142221E+02 -.874190171E+02 -.874231136E+02 -.874263823E+02 -.874286736E+02 -.874298150E+02 -.874296084E+02 -.874278266E+02 -.874242085E+02 -.874184540E+02 -.874102201E+02 -.873991168E+02 -.873847038E+02 -.873664883E+02 -.873439232E+02 -.873164078E+02 -.872832902E+02 -.872438743E+02 -.871974317E+02 -.871432210E+02 -.870805164E+02 -.870086468E+02 -.869270474E+02 -.868353253E+02 -.867333402E+02 -.866212981E+02 -.864998568E+02 -.863702336E+02 -.862343063E+02 -.860946892E+02 -.859547652E+02 -.858186473E+02 -.856910491E+02 -.855770467E+02 -.854817311E+02 -.854097760E+02 -.853649697E+02 -.853497885E+02 -.853650943E+02 -.854100254E+02 -.854821053E+02 -.855775460E+02 -.856916739E+02 -.858193981E+02 -.859556428E+02 -.860956946E+02 -.862354407E+02 -.863714984E+02 -.865012534E+02 -.866228280E+02 -.867350047E+02 -.868371260E+02 -.869289858E+02 -.870107247E+02 -.870827360E+02 -.871455847E+02 -.871999420E+02 -.872465333E+02 -.872860998E+02 -.873193702E+02 -.873470411E+02 -.873697650E+02 -.873881431E+02 -.874027223E+02 -.874139950E+02 -.874224007E+02 -.874283286E+02 -.874321219E+02 -.874340811E+02 -.874344686E+02 -.874335126E+02 -.874314107E+02 -.874283340E+02 -.874244299E+02 -.874198258E+02 -.874146319E+02 -.874089441E+02 -.874028480E+02 -.873964236E+02 -.873897511E+02 -.873829210E+02 -.873760473E+02 -.873692873E+02 -.873628678E+02 -.873571201E+02 -.873525228E+02 -.873497543E+02 -.873497543E+02
 -.873560927E+02 -.873560927E+02 -.873597838E+02 -.873659321E+02 -.873736543E+02 -.873823343E+02 -.873915529E+02 -.874010295E+02 -.874105767E+02 -.874200658E+02 -.874294017E+02 -.874385048E+02 -.874472972E+02 -.874556937E+02 -.874635953E+02 -.874708853E+02 -.874774259E+02 -.874830536E+02 -.874875748E+02 -.874907600E+02 -.874923360E+02 -.874919793E+02 -.874893092E+02 -.874838794E+02 -.874751701E+02 -.874625792E+02 -.874454133E+02 -.874228795E+02 -.873940791E+02 -.873580053E+02 -.873135459E+02 -.872594955E+02 -.871945778E+02 -.871174849E+02 -.870269361E+02 -.869217643E+02 -.868010326E+02 -.866641882E+02 -.865112508E+02 -.863430345E+02 -.861613871E+02 -.859694231E+02 -.857717078E+02 -.855743377E+02 -.853848492E+02 -.852118902E+02 -.850646125E+02 -.849518003E+02 -.848808277E+02 -.848566348E+02 -.848809633E+02 -.849520716E+02 -.850650198E+02 -.852124339E+02 -.853855299E+02 -.855751560E+02 -.857726646E+02 -.859705195E+02 -.861626245E+02 -.863444146E+02 -.865127756E+02 -.866658599E+02 -.868028535E+02 -.869237365E+02 -.870290621E+02 -.871197670E+02 -.871970187E+02 -.872620982E+02 -.873163139E+02 -.873609421E+02 -.873971885E+02 -.874261648E+02 -.874488782E+02 -.874662278E+02 -.874790071E+02 -.874879104E+02 -.874935400E+02 -.874964155E+02 -.874969823E+02 -.874956208E+02 -.874926543E+02 -.874883567E+02 -.874829592E+02 -.874766564E+02 -.874696115E+02 -.874619612E+02 -.874538198E+02 -.874452832E+02 -.874364328E+02 -.874273398E+02 -.874180712E+02 -.874086975E+02 -.873993045E+02 -.873900107E+02 -.873809921E+02 -.873725159E+02 -.873649853E+02 -.873589957E+02 -.873554025E+02 -.873554025E+02
 -.873622978E+02 -.873622978E+02 -.873669067E+02 -.873746076E+02 -.873843235E+02 -.873953122E+02 -.874070782E+02 -.874193006E+02 -.874317775E+02 -.874443822E+02 -.874570322E+02 -.874696663E+02 -.874822288E+02 -.874946589E+02 -.875068852E+02 -.875188207E+02 -.875303579E+02 -.875413634E+02 -.875516718E+02 -.875610772E+02 -.875693251E+02 -.875761031E+02 -.875810302E+02 -.875836441E+02 -.875833858E+02 -.875795828E+02 -.875714289E+02 -.875579634E+02 -.875380490E+02 -.875103512E+02 -.874733198E+02 -.874251763E+02 -.873639122E+02 -.872873059E+02 -.871929655E+02 -.870784131E+02 -.869412231E+02 -.867792321E+02 -.865908368E+02 -.863753912E+02 -.861337033E+02 -.858686066E+02 -.855855463E+02 -.852930690E+02 -.850030466E+02 -.847304203E+02 -.844922582E+02 -.843060140E+02 -.841871013E+02 -.841462286E+02 -.841872464E+02 -.843063044E+02 -.844926946E+02 -.847310034E+02 -.850037775E+02 -.852939488E+02 -.855865760E+02 -.858697876E+02 -.861350372E+02 -.863768796E+02 -.865924819E+02 -.867810366E+02 -.869431899E+02 -.870805454E+02 -.871952665E+02 -.872897789E+02 -.873665607E+02 -.874280039E+02 -.874763307E+02 -.875135499E+02 -.875414405E+02 -.875615528E+02 -.875752214E+02 -.875835838E+02 -.875876011E+02 -.875880804E+02 -.875856952E+02 -.875810049E+02 -.875744718E+02 -.875664766E+02 -.875573312E+02 -.875472902E+02 -.875365605E+02 -.875253093E+02 -.875136713E+02 -.875017537E+02 -.874896423E+02 -.874774050E+02 -.874650968E+02 -.874527647E+02 -.874404542E+02 -.874282186E+02 -.874161331E+02 -.874043153E+02 -.873929557E+02 -.873823585E+02 -.873729967E+02 -.873655812E+02 -.873611450E+02 -.873611450E+02
 -.873684524E+02 -.873684524E+02 -.873739704E+02 -.873832128E+02 -.873949146E+02 -.874082128E+02 -.874225409E+02 -.874375439E+02 -.874530105E+02 -.874688223E+02 -.874849160E+02 -.875012566E+02 -.875178207E+02 -.875345858E+02 -.875515238E+02 -.875685959E+02 -.875857463E+02 -.876028975E+02 -.876199420E+02 -.876367346E+02 -.876530837E+02 -.876687398E+02 -.876833823E+02 -.876966018E+02 -.877078783E+02 -.877165550E+02 -.877218062E+02 -.877225999E+02 -.877176541E+02 -.877053868E+02 -.876838599E+02 -.876507198E+02 -.876031389E+02 -.875377669E+02 -.874507032E+02 -.873375122E+02 -.871933097E+02 -.870129600E+02 -.867914377E+02 -.865244148E+02 -.862091326E+02 -.858455985E+02 -.854380783E+02 -.849967398E+02 -.845391051E+02 -.840907340E+02 -.836843620E+02 -.833567314E+02 -.831428342E+02 -.830683984E+02 -.831429878E+02 -.833570391E+02 -.836848245E+02 -.840913526E+02 -.845398811E+02 -.849976748E+02 -.854391739E+02 -.858468565E+02 -.862105549E+02 -.865260031E+02 -.867931944E+02 -.870148875E+02 -.871954114E+02 -.873397917E+02 -.874531645E+02 -.875404144E+02 -.876059772E+02 -.876537533E+02 -.876870936E+02 -.877088260E+02 -.877213047E+02 -.877264684E+02 -.877258995E+02 -.877208801E+02 -.877124426E+02 -.877014131E+02 -.876884496E+02 -.876740732E+02 -.876586940E+02 -.876426330E+02 -.876261392E+02 -.876094043E+02 -.875925737E+02 -.875757564E+02 -.875590320E+02 -.875424571E+02 -.875260704E+02 -.875098970E+02 -.874939532E+02 -.874782511E+02 -.874628064E+02 -.874476477E+02 -.874328334E+02 -.874184751E+02 -.874047727E+02 -.873920629E+02 -.873808840E+02 -.873720574E+02 -.873667887E+02 -.873667887E+02
 -.873743036E+02 -.873743036E+02 -.873806861E+02 -.873913973E+02 -.874049970E+02 -.874205110E+02 -.874373100E+02 -.874550110E+02 -.874733990E+02 -.874923688E+02 -.875118816E+02 -.875319365E+02 -.875525519E+02 -.875737557E+02 -.875955779E+02 -.876180451E+02 -.876411753E+02 -.876649733E+02 -.876894236E+02 -.877144850E+02 -.877400819E+02 -.877660938E+02 -.877923410E+02 -.878185653E+02 -.878444047E+02 -.878693614E+02 -.878927611E+02 -.879137000E+02 -.879309788E+02 -.879430185E+02 -.879477549E+02 -.879425109E+02 -.879238430E+02 -.878873652E+02 -.878275572E+02 -.877375744E+02 -.876090966E+02 -.874322770E+02 -.871959006E+02 -.868879120E+02 -.864965424E+02 -.860123126E+02 -.854311742E+02 -.847588772E+02 -.840162028E+02 -.832438815E+02 -.825048791E+02 -.818807055E+02 -.814585020E+02 -.813085372E+02 -.814586648E+02 -.818810312E+02 -.825053684E+02 -.832445352E+02 -.840170223E+02 -.847598639E+02 -.854323300E+02 -.860136396E+02 -.864980430E+02 -.868895886E+02 -.871977557E+02 -.874343136E+02 -.876113179E+02 -.877399844E+02 -.878301604E+02 -.878901668E+02 -.879268485E+02 -.879457259E+02 -.879511853E+02 -.879466705E+02 -.879348593E+02 -.879178163E+02 -.878971215E+02 -.878739745E+02 -.878492794E+02 -.878237111E+02 -.877977682E+02 -.877718138E+02 -.877461076E+02 -.877208302E+02 -.876961026E+02 -.876720003E+02 -.876485648E+02 -.876258121E+02 -.876037397E+02 -.875823311E+02 -.875615603E+02 -.875413955E+02 -.875218028E+02 -.875027508E+02 -.874842173E+02 -.874662010E+02 -.874487378E+02 -.874319285E+02 -.874159778E+02 -.874012494E+02 -.873883402E+02 -.873781734E+02 -.873721153E+02 -.873721153E+02
 -.873795788E+02 -.873795788E+02 -.873867424E+02 -.873987828E+02 -.874141044E+02 -.874316362E+02 -.874506955E+02 -.874708776E+02 -.874919685E+02 -.875138795E+02 -.875366002E+02 -.875601684E+02 -.875846514E+02 -.876101353E+02 -.876367180E+02 -.876645044E+02 -.876936034E+02 -.877241246E+02 -.877561756E+02 -.877898590E+02 -.878252678E+02 -.878624782E+02 -.879015394E+02 -.879424577E+02 -.879851763E+02 -.880295461E+02 -.880752860E+02 -.881219283E+02 -.881687420E+02 -.882146284E+02 -.882579776E+02 -.882964738E+02 -.883268338E+02 -.883444570E+02 -.883429674E+02 -.883136269E+02 -.882446151E+02 -.881202055E+02 -.879199513E+02 -.876181427E+02 -.871840550E+02 -.865838604E+02 -.857854689E+02 -.847677603E+02 -.835352244E+02 -.821372287E+02 -.806872296E+02 -.793710307E+02 -.784265908E+02 -.780778265E+02 -.784267603E+02 -.793713702E+02 -.806877398E+02 -.821379107E+02 -.835360794E+02 -.847687896E+02 -.857866743E+02 -.865852442E+02 -.871856198E+02 -.876198915E+02 -.879218874E+02 -.881223325E+02 -.882469365E+02 -.883161470E+02 -.883456908E+02 -.883473893E+02 -.883299810E+02 -.882998426E+02 -.882615747E+02 -.882184612E+02 -.881728180E+02 -.881262558E+02 -.880798740E+02 -.880344045E+02 -.879903157E+02 -.879478891E+02 -.879072745E+02 -.878685298E+02 -.878316502E+02 -.877965882E+02 -.877632685E+02 -.877315989E+02 -.877014770E+02 -.876727957E+02 -.876454468E+02 -.876193232E+02 -.875943211E+02 -.875703416E+02 -.875472931E+02 -.875250947E+02 -.875036825E+02 -.874830212E+02 -.874631216E+02 -.874440702E+02 -.874260725E+02 -.874095133E+02 -.873950393E+02 -.873836633E+02 -.873768942E+02 -.873768942E+02
 -.873840151E+02 -.873840151E+02 -.873918372E+02 -.874049997E+02 -.874217781E+02 -.874410222E+02 -.874620071E+02 -.874843124E+02 -.875077276E+02 -.875321817E+02 -.875576934E+02 -.875843400E+02 -.876122384E+02 -.876415338E+02 -.876723941E+02 -.877050067E+02 -.877395778E+02 -.877763332E+02 -.878155203E+02 -.878574099E+02 -.879022984E+02 -.879505075E+02 -.880023838E+02 -.880582950E+02 -.881186241E+02 -.881837576E+02 -.882540668E+02 -.883298756E+02 -.884114086E+02 -.884987102E+02 -.885915183E+02 -.886890688E+02 -.887897932E+02 -.888908522E+02 -.889874164E+02 -.890715684E+02 -.891306532E+02 -.891448793E+02 -.890840134E+02 -.889032322E+02 -.885387431E+02 -.879048666E+02 -.868960023E+02 -.853991278E+02 -.833243988E+02 -.806610530E+02 -.775592807E+02 -.744194278E+02 -.719293086E+02 -.709270164E+02 -.719294766E+02 -.744197659E+02 -.775597925E+02 -.806617425E+02 -.833252697E+02 -.854001828E+02 -.868972431E+02 -.879062946E+02 -.885403601E+02 -.889050404E+02 -.890860160E+02 -.891470799E+02 -.891330559E+02 -.890741777E+02 -.889902373E+02 -.888938903E+02 -.887930550E+02 -.886925614E+02 -.885952495E+02 -.885026881E+02 -.884156417E+02 -.883343729E+02 -.882588382E+02 -.881888137E+02 -.881239767E+02 -.880639567E+02 -.880083676E+02 -.879568275E+02 -.879089701E+02 -.878644506E+02 -.878229490E+02 -.877841703E+02 -.877478443E+02 -.877137243E+02 -.876815853E+02 -.876512226E+02 -.876224499E+02 -.875950992E+02 -.875690197E+02 -.875440811E+02 -.875201781E+02 -.874972414E+02 -.874752569E+02 -.874542958E+02 -.874345611E+02 -.874164536E+02 -.874006597E+02 -.873882657E+02 -.873808987E+02 -.873808987E+02
 -.873873832E+02 -.873873832E+02 -.873957044E+02 -.874097188E+02 -.874276053E+02 -.874481555E+02 -.874706138E+02 -.874945497E+02 -.875197570E+02 -.875461803E+02 -.875738640E+02 -.876029198E+02 -.876335074E+02 -.876658241E+02 -.877000991E+02 -.877365935E+02 -.877756026E+02 -.878174602E+02 -.878625465E+02 -.879112953E+02 -.879642044E+02 -.880218452E+02 -.880848762E+02 -.881540571E+02 -.882302667E+02 -.883145230E+02 -.884080049E+02 -.885120743E+02 -.886282961E+02 -.887584503E+02 -.889045229E+02 -.890686535E+02 -.892529881E+02 -.894593451E+02 -.896885182E+02 -.899389019E+02 -.902039161E+02 -.904674245E+02 -.906960687E+02 -.908273613E+02 -.907529108E+02 -.902979204E+02 -.892019930E+02 -.871132313E+02 -.836183835E+02 -.783462653E+02 -.711966799E+02 -.627478193E+02 -.548265399E+02 -.509034947E+02 -.548267060E+02 -.627481545E+02 -.711971895E+02 -.783469560E+02 -.836192616E+02 -.871143014E+02 -.892032579E+02 -.902993811E+02 -.907545678E+02 -.908292155E+02 -.906981222E+02 -.904696807E+02 -.902063791E+02 -.899415768E+02 -.896914105E+02 -.894624608E+02 -.892563339E+02 -.890722369E+02 -.889083521E+02 -.887625342E+02 -.886326440E+02 -.885166959E+02 -.884129106E+02 -.883197243E+02 -.882357760E+02 -.881598879E+02 -.880910428E+02 -.880283628E+02 -.879710894E+02 -.879185661E+02 -.878702231E+02 -.878255649E+02 -.877841587E+02 -.877456254E+02 -.877096317E+02 -.876758836E+02 -.876441210E+02 -.876141141E+02 -.875856609E+02 -.875585881E+02 -.875327548E+02 -.875080630E+02 -.874844767E+02 -.874620537E+02 -.874409937E+02 -.874217076E+02 -.874049111E+02 -.873917449E+02 -.873839248E+02 -.873839248E+02
 -.873894872E+02 -.873894872E+02 -.873981202E+02 -.874126670E+02 -.874312473E+02 -.874526168E+02 -.874760016E+02 -.875009650E+02 -.875273044E+02 -.875549753E+02 -.875840397E+02 -.876146331E+02 -.876469447E+02 -.876812070E+02 -.877176918E+02 -.877567116E+02 -.877986243E+02 -.878438419E+02 -.878928406E+02 -.879461748E+02 -.880044926E+02 -.880685563E+02 -.881392670E+02 -.882176976E+02 -.883051339E+02 -.884031287E+02 -.885135697E+02 -.886387689E+02 -.887815776E+02 -.889455351E+02 -.891350548E+02 -.893556436E+02 -.896141236E+02 -.899187611E+02 -.902790740E+02 -.907048214E+02 -.912032144E+02 -.917726504E+02 -.923902709E+02 -.929895265E+02 -.934231529E+02 -.934073481E+02 -.924457820E+02 -.897394615E+02 -.841047551E+02 -.739588762E+02 -.575238834E+02 -.336411652E+02 -.422861266E+01 0.189022005E+02 -.422878475E+01 -.336415105E+02 -.575244048E+02 -.739595781E+02 -.841056432E+02 -.897405419E+02 -.924470593E+02 -.934088252E+02 -.934248311E+02 -.929914066E+02 -.923923543E+02 -.917749398E+02 -.912057140E+02 -.907075362E+02 -.902820097E+02 -.899219241E+02 -.896175207E+02 -.893592824E+02 -.891389438E+02 -.889496835E+02 -.887859952E+02 -.886434660E+02 -.885185572E+02 -.884084184E+02 -.883107387E+02 -.882236315E+02 -.881455452E+02 -.880751947E+02 -.880115084E+02 -.879535866E+02 -.879006693E+02 -.878521105E+02 -.878073576E+02 -.877659355E+02 -.877274334E+02 -.876914939E+02 -.876578054E+02 -.876260952E+02 -.875961263E+02 -.875676957E+02 -.875406387E+02 -.875148378E+02 -.874902422E+02 -.874669003E+02 -.874450090E+02 -.874249849E+02 -.874075615E+02 -.873939129E+02 -.873858101E+02 -.873858101E+02
 -.873901946E+02 -.873901946E+02 -.873989338E+02 -.874136622E+02 -.874324796E+02 -.874541296E+02 -.874778318E+02 -.875031474E+02 -.875298745E+02 -.875579726E+02 -.875875104E+02 -.876186322E+02 -.876515380E+02 -.876864725E+02 -.877237227E+02 -.877636194E+02 -.878065432E+02 -.878529345E+02 -.879033053E+02 -.879582545E+02 -.880184865E+02 -.880848351E+02 -.881582940E+02 -.882400572E+02 -.883315707E+02 -.884346015E+02 -.885513276E+02 -.886844609E+02 -.888374113E+02 -.890145111E+02 -.892213163E+02 -.894649993E+02 -.897548271E+02 -.901026545E+02 -.905232081E+02 -.910336148E+02 -.916510192E+02 -.923861080E+02 -.932288006E+02 -.941202368E+02 -.949025182E+02 -.952342261E+02 -.944541417E+02 -.913629991E+02 -.838606455E+02 -.682933262E+02 -.381641621E+02 0.186187437E+02 0.125912070E+03 0.333572758E+03 0.125911890E+03 0.186183861E+02 -.381646977E+02 -.682940413E+02 -.838615439E+02 -.913640866E+02 -.944554239E+02 -.952357076E+02 -.949042018E+02 -.941221239E+02 -.932308928E+02 -.923884078E+02 -.916535304E+02 -.910363425E+02 -.905261581E+02 -.901058332E+02 -.897582414E+02 -.894686567E+02 -.892252253E+02 -.890186809E+02 -.888418520E+02 -.886891830E+02 -.885563423E+02 -.884399205E+02 -.883372073E+02 -.882460254E+02 -.881646093E+02 -.880915138E+02 -.880255461E+02 -.879657140E+02 -.879111854E+02 -.878612582E+02 -.878153357E+02 -.877729075E+02 -.877335343E+02 -.876968360E+02 -.876624823E+02 -.876301852E+02 -.875996951E+02 -.875707987E+02 -.875433226E+02 -.875171424E+02 -.874922023E+02 -.874685472E+02 -.874463727E+02 -.874260976E+02 -.874084610E+02 -.873946486E+02 -.873864498E+02 -.873864498E+02
 -.873894728E+02 -.873894728E+02 -.873981053E+02 -.874126517E+02 -.874312323E+02 -.874526031E+02 -.874759899E+02 -.875009550E+02 -.875272948E+02 -.875549646E+02 -.875840273E+02 -.876146195E+02 -.876469308E+02 -.876811933E+02 -.877176784E+02 -.877566979E+02 -.877986094E+02 -.878438253E+02 -.878928225E+02 -.879461558E+02 -.880044732E+02 -.880685366E+02 -.881392469E+02 -.882176767E+02 -.883051122E+02 -.884031062E+02 -.885135466E+02 -.886387452E+02 -.887815532E+02 -.889455098E+02 -.891350285E+02 -.893556165E+02 -.896140960E+02 -.899187332E+02 -.902790459E+02 -.907047932E+02 -.912031859E+02 -.917726217E+02 -.923902425E+02 -.929894986E+02 -.934231255E+02 -.934073202E+02 -.924457519E+02 -.897394275E+02 -.841047163E+02 -.739588336E+02 -.575238393E+02 -.336411225E+02 -.422857399E+01 0.189022340E+02 -.422875577E+01 -.336414846E+02 -.575243800E+02 -.739595527E+02 -.841056166E+02 -.897405138E+02 -.924470299E+02 -.934087950E+02 -.934248005E+02 -.929913759E+02 -.923923238E+02 -.917749096E+02 -.912056842E+02 -.907075069E+02 -.902819809E+02 -.899218957E+02 -.896174929E+02 -.893592552E+02 -.891389171E+02 -.889496575E+02 -.887859698E+02 -.886434412E+02 -.885185331E+02 -.884083949E+02 -.883107159E+02 -.882236095E+02 -.881455239E+02 -.880751742E+02 -.880114887E+02 -.879535677E+02 -.879006512E+02 -.878520932E+02 -.878073412E+02 -.877659200E+02 -.877274187E+02 -.876914802E+02 -.876577926E+02 -.876260833E+02 -.875961153E+02 -.875676858E+02 -.875406297E+02 -.875148297E+02 -.874902351E+02 -.874668942E+02 -.874450038E+02 -.874249806E+02 -.874075579E+02 -.873939100E+02 -.873858075E+02 -.873858075E+02
 -.873873755E+02 -.873873755E+02 -.873956941E+02 -.874097048E+02 -.874275883E+02 -.874481374E+02 -.874705964E+02 -.874945331E+02 -.875197397E+02 -.875461601E+02 -.875738401E+02 -.876028930E+02 -.876334797E+02 -.876657966E+02 -.877000722E+02 -.877365661E+02 -.877755729E+02 -.878174274E+02 -.878625105E+02 -.879112572E+02 -.879641651E+02 -.880218053E+02 -.880848353E+02 -.881540148E+02 -.882302228E+02 -.883144776E+02 -.884079583E+02 -.885120266E+02 -.886282471E+02 -.887583996E+02 -.889044704E+02 -.890685993E+02 -.892529327E+02 -.894592891E+02 -.896884618E+02 -.899388450E+02 -.902038585E+02 -.904673664E+02 -.906960104E+02 -.908273037E+02 -.907528544E+02 -.902978645E+02 -.892019356E+02 -.871131693E+02 -.836183146E+02 -.783461890E+02 -.711965984E+02 -.627477367E+02 -.548264606E+02 -.509034218E+02 -.548266403E+02 -.627480949E+02 -.711971336E+02 -.783469012E+02 -.836192060E+02 -.871142442E+02 -.892031989E+02 -.902993209E+02 -.907545070E+02 -.908291545E+02 -.906980615E+02 -.904696206E+02 -.902063198E+02 -.899415183E+02 -.896913529E+02 -.894624042E+02 -.892562783E+02 -.890721824E+02 -.889082987E+02 -.887624820E+02 -.886325930E+02 -.885166461E+02 -.884128622E+02 -.883196772E+02 -.882357303E+02 -.881598436E+02 -.880910001E+02 -.880283216E+02 -.879710498E+02 -.879185281E+02 -.878701868E+02 -.878255303E+02 -.877841258E+02 -.877455943E+02 -.877096024E+02 -.876758561E+02 -.876440953E+02 -.876140903E+02 -.875856390E+02 -.875585681E+02 -.875327367E+02 -.875080468E+02 -.874844625E+02 -.874620415E+02 -.874409833E+02 -.874216989E+02 -.874049039E+02 -.873917389E+02 -.873839196E+02 -.873839196E+02
 -.873840206E+02 -.873840206E+02 -.873918375E+02 -.874049923E+02 -.874217635E+02 -.874410029E+02 -.874619860E+02 -.874842906E+02 -.875077039E+02 -.875321536E+02 -.875576597E+02 -.875843016E+02 -.876121975E+02 -.876414925E+02 -.876723531E+02 -.877049649E+02 -.877395332E+02 -.877762843E+02 -.878154668E+02 -.878573529E+02 -.879022391E+02 -.879504468E+02 -.880023217E+02 -.880582309E+02 -.881185576E+02 -.881836889E+02 -.882539964E+02 -.883298036E+02 -.884113348E+02 -.884986341E+02 -.885914397E+02 -.886889876E+02 -.887897101E+02 -.888907678E+02 -.889873313E+02 -.890714825E+02 -.891305662E+02 -.891447909E+02 -.890839238E+02 -.889031423E+02 -.885386541E+02 -.879047790E+02 -.868959154E+02 -.853990395E+02 -.833243061E+02 -.806609537E+02 -.775591744E+02 -.744193163E+02 -.719291953E+02 -.709269050E+02 -.719293696E+02 -.744196646E+02 -.775596963E+02 -.806616501E+02 -.833251793E+02 -.854000932E+02 -.868971534E+02 -.879062046E+02 -.885402698E+02 -.889049501E+02 -.890859259E+02 -.891469905E+02 -.891329674E+02 -.890740902E+02 -.889901510E+02 -.888938054E+02 -.887929715E+02 -.886924795E+02 -.885951692E+02 -.885026095E+02 -.884155649E+02 -.883342981E+02 -.882587653E+02 -.881887429E+02 -.881239080E+02 -.880638901E+02 -.880083033E+02 -.879567655E+02 -.879089105E+02 -.878643935E+02 -.878228943E+02 -.877841182E+02 -.877477948E+02 -.877136774E+02 -.876815411E+02 -.876511811E+02 -.876224113E+02 -.875950633E+02 -.875689868E+02 -.875440510E+02 -.875201509E+02 -.874972172E+02 -.874752355E+02 -.874542773E+02 -.874345454E+02 -.874164405E+02 -.874006489E+02 -.873882568E+02 -.873808909E+02 -.873808909E+02
 -.873795925E+02 -.873795925E+02 -.873867492E+02 -.873987791E+02 -.874140904E+02 -.874316147E+02 -.874506702E+02 -.874708503E+02 -.874919386E+02 -.875138445E+02 -.875365584E+02 -.875601200E+02 -.875845985E+02 -.876100804E+02 -.876366623E+02 -.876644476E+02 -.876935437E+02 -.877240600E+02 -.877561054E+02 -.877897838E+02 -.878251889E+02 -.878623969E+02 -.879014559E+02 -.879423717E+02 -.879850875E+02 -.880294543E+02 -.880751916E+02 -.881218316E+02 -.881686430E+02 -.882145267E+02 -.882578727E+02 -.882963658E+02 -.883267229E+02 -.883443439E+02 -.883428528E+02 -.883135113E+02 -.882444983E+02 -.881200871E+02 -.879198308E+02 -.876180204E+02 -.871839318E+02 -.865837375E+02 -.857853469E+02 -.847676390E+02 -.835351025E+02 -.821371043E+02 -.806871013E+02 -.793708979E+02 -.784264544E+02 -.780776880E+02 -.784266217E+02 -.793712330E+02 -.806876051E+02 -.821377787E+02 -.835359498E+02 -.847686621E+02 -.857865484E+02 -.865851195E+02 -.871854962E+02 -.876197690E+02 -.879217661E+02 -.881222124E+02 -.882468179E+02 -.883160299E+02 -.883455754E+02 -.883472756E+02 -.883298694E+02 -.882997330E+02 -.882614673E+02 -.882183560E+02 -.881727152E+02 -.881261555E+02 -.880797764E+02 -.880343096E+02 -.879902236E+02 -.879477999E+02 -.879071883E+02 -.878684468E+02 -.878315703E+02 -.877965115E+02 -.877631952E+02 -.877315290E+02 -.877014106E+02 -.876727329E+02 -.876453876E+02 -.876192676E+02 -.875942692E+02 -.875702936E+02 -.875472489E+02 -.875250543E+02 -.875036461E+02 -.874829886E+02 -.874630929E+02 -.874440454E+02 -.874260514E+02 -.874094957E+02 -.873950248E+02 -.873836514E+02 -.873768838E+02 -.873768838E+02
 -.873743292E+02 -.873743292E+02 -.873807031E+02 -.873914012E+02 -.874049874E+02 -.874204907E+02 -.874372829E+02 -.874549795E+02 -.874733637E+02 -.874923280E+02 -.875118334E+02 -.875318801E+02 -.875524886E+02 -.875736880E+02 -.875955076E+02 -.876179728E+02 -.876411001E+02 -.876648933E+02 -.876893375E+02 -.877143927E+02 -.877399843E+02 -.877659922E+02 -.877922361E+02 -.878184571E+02 -.878442931E+02 -.878692463E+02 -.878926424E+02 -.879135781E+02 -.879308539E+02 -.879428904E+02 -.879476233E+02 -.879423756E+02 -.879237040E+02 -.878872231E+02 -.878274127E+02 -.877374282E+02 -.876089489E+02 -.874321276E+02 -.871957492E+02 -.868877583E+02 -.864963866E+02 -.860121552E+02 -.854310161E+02 -.847587192E+02 -.840160450E+02 -.832437233E+02 -.825047200E+02 -.818805448E+02 -.814583394E+02 -.813083729E+02 -.814584995E+02 -.818808657E+02 -.825052033E+02 -.832443711E+02 -.840168594E+02 -.847597023E+02 -.854321697E+02 -.860134807E+02 -.864978855E+02 -.868894326E+02 -.871976014E+02 -.874341610E+02 -.876111673E+02 -.877398360E+02 -.878300143E+02 -.878900231E+02 -.879267073E+02 -.879455875E+02 -.879510497E+02 -.879465379E+02 -.879347298E+02 -.879176900E+02 -.878969985E+02 -.878738549E+02 -.878491634E+02 -.878235988E+02 -.877976597E+02 -.877717092E+02 -.877460070E+02 -.877207338E+02 -.876960103E+02 -.876719123E+02 -.876484812E+02 -.876257330E+02 -.876036651E+02 -.875822611E+02 -.875614950E+02 -.875413350E+02 -.875217472E+02 -.875027000E+02 -.874841715E+02 -.874661600E+02 -.874487017E+02 -.874318973E+02 -.874159513E+02 -.874012273E+02 -.873883220E+02 -.873781583E+02 -.873721021E+02 -.873721021E+02
 -.873684900E+02 -.873684900E+02 -.873739983E+02 -.873832258E+02 -.873949119E+02 -.874081964E+02 -.874225141E+02 -.874375095E+02 -.874529700E+02 -.874687756E+02 -.874848616E+02 -.875011932E+02 -.875177485E+02 -.875345063E+02 -.875514391E+02 -.875685072E+02 -.875856540E+02 -.876028006E+02 -.876198392E+02 -.876366250E+02 -.876529674E+02 -.876686176E+02 -.876832551E+02 -.876964702E+02 -.877077427E+02 -.877164154E+02 -.877216624E+02 -.877224521E+02 -.877175024E+02 -.877052313E+02 -.876837005E+02 -.876505564E+02 -.876029714E+02 -.875375955E+02 -.874505284E+02 -.873373347E+02 -.871931300E+02 -.870127783E+02 -.867912541E+02 -.865242290E+02 -.862089447E+02 -.858454083E+02 -.854378863E+02 -.849965466E+02 -.845389111E+02 -.840905395E+02 -.836841670E+02 -.833565359E+02 -.831426380E+02 -.830682016E+02 -.831427906E+02 -.833568419E+02 -.836846277E+02 -.840911565E+02 -.845396861E+02 -.849974811E+02 -.854389816E+02 -.858466657E+02 -.862103656E+02 -.865258155E+02 -.867930085E+02 -.870147037E+02 -.871952297E+02 -.873396124E+02 -.874529878E+02 -.875402406E+02 -.876058063E+02 -.876535857E+02 -.876869294E+02 -.877086654E+02 -.877211478E+02 -.877263154E+02 -.877257506E+02 -.877207354E+02 -.877123022E+02 -.877012772E+02 -.876883183E+02 -.876739466E+02 -.876585723E+02 -.876425163E+02 -.876260276E+02 -.876092978E+02 -.875924726E+02 -.875756607E+02 -.875589418E+02 -.875423725E+02 -.875259915E+02 -.875098239E+02 -.874938858E+02 -.874781897E+02 -.874627508E+02 -.874475981E+02 -.874327898E+02 -.874184374E+02 -.874047406E+02 -.873920362E+02 -.873808620E+02 -.873720391E+02 -.873667727E+02 -.873667727E+02
 -.873623320E+02 -.873623320E+02 -.873669314E+02 -.873746180E+02 -.873843184E+02 -.873952926E+02 -.874070461E+02 -.874192584E+02 -.874317269E+02 -.874443243E+02 -.874569668E+02 -.874695925E+02 -.874821456E+02 -.874945666E+02 -.875067850E+02 -.875187140E+02 -.875302459E+02 -.875412466E+02 -.875515495E+02 -.875609484E+02 -.875691891E+02 -.875759597E+02 -.875808800E+02 -.875834879E+02 -.875832246E+02 -.875794171E+02 -.875712588E+02 -.875577888E+02 -.875378697E+02 -.875101674E+02 -.874731314E+02 -.874249836E+02 -.873637153E+02 -.872871048E+02 -.871927604E+02 -.870782043E+02 -.869410111E+02 -.867790173E+02 -.865906195E+02 -.863751717E+02 -.861334817E+02 -.858683829E+02 -.855853206E+02 -.852928417E+02 -.850028178E+02 -.847301904E+02 -.844920275E+02 -.843057827E+02 -.841868695E+02 -.841459964E+02 -.841870139E+02 -.843060720E+02 -.844924625E+02 -.847307721E+02 -.850035473E+02 -.852937200E+02 -.855863490E+02 -.858695625E+02 -.861348141E+02 -.863766588E+02 -.865922634E+02 -.867808206E+02 -.869429766E+02 -.870803349E+02 -.871950591E+02 -.872895748E+02 -.873663601E+02 -.874278069E+02 -.874761376E+02 -.875133610E+02 -.875412559E+02 -.875613728E+02 -.875750461E+02 -.875834134E+02 -.875874357E+02 -.875879203E+02 -.875855405E+02 -.875808558E+02 -.875743285E+02 -.875663391E+02 -.875571996E+02 -.875471648E+02 -.875364413E+02 -.875251966E+02 -.875135650E+02 -.875016541E+02 -.874895493E+02 -.874773188E+02 -.874650174E+02 -.874526923E+02 -.874403888E+02 -.874281602E+02 -.874160817E+02 -.874042708E+02 -.873929179E+02 -.873823270E+02 -.873729708E+02 -.873655597E+02 -.873611262E+02 -.873611262E+02
 -.873560964E+02 -.873560964E+02 -.873597804E+02 -.873659180E+02 -.873736286E+02 -.873822972E+02 -.873915048E+02 -.874009709E+02 -.874105088E+02 -.874199899E+02 -.874293189E+02 -.874384151E+02 -.874471997E+02 -.874555872E+02 -.874634794E+02 -.874707605E+02 -.874772934E+02 -.874829148E+02 -.874874306E+02 -.874906099E+02 -.874921790E+02 -.874918147E+02 -.874891364E+02 -.874836988E+02 -.874749828E+02 -.874623863E+02 -.874452156E+02 -.874226770E+02 -.873938717E+02 -.873577925E+02 -.873133279E+02 -.872592724E+02 -.871943500E+02 -.871172527E+02 -.870266997E+02 -.869215238E+02 -.868007882E+02 -.866639401E+02 -.865109994E+02 -.863427801E+02 -.861611303E+02 -.859691640E+02 -.857714467E+02 -.855740748E+02 -.853845849E+02 -.852116247E+02 -.850643460E+02 -.849515330E+02 -.848805599E+02 -.848563666E+02 -.848806949E+02 -.849518033E+02 -.850647519E+02 -.852121666E+02 -.853852636E+02 -.855748911E+02 -.857724014E+02 -.859702584E+02 -.861623657E+02 -.863441583E+02 -.865125222E+02 -.866656095E+02 -.868026064E+02 -.869234929E+02 -.870288222E+02 -.871195309E+02 -.871967868E+02 -.872618706E+02 -.873160909E+02 -.873607239E+02 -.873969753E+02 -.874259569E+02 -.874486757E+02 -.874660309E+02 -.874788161E+02 -.874877255E+02 -.874933614E+02 -.874962432E+02 -.874968166E+02 -.874954619E+02 -.874925023E+02 -.874882118E+02 -.874828215E+02 -.874765261E+02 -.874694887E+02 -.874618460E+02 -.874537124E+02 -.874451836E+02 -.874363411E+02 -.874272562E+02 -.874179957E+02 -.874086300E+02 -.873992451E+02 -.873899593E+02 -.873809484E+02 -.873724795E+02 -.873649554E+02 -.873589709E+02 -.873553807E+02 -.873553807E+02
 -.873499963E+02 -.873499963E+02 -.873527896E+02 -.873574238E+02 -.873632092E+02 -.873696566E+02 -.873764249E+02 -.873832774E+02 -.873900476E+02 -.873966122E+02 -.874028713E+02 -.874087342E+02 -.874141091E+02 -.874188962E+02 -.874229832E+02 -.874262413E+02 -.874285222E+02 -.874296547E+02 -.874294410E+02 -.874276533E+02 -.874240290E+02 -.874182673E+02 -.874100251E+02 -.873989128E+02 -.873844912E+02 -.873662680E+02 -.873436967E+02 -.873161759E+02 -.872830532E+02 -.872436319E+02 -.871971834E+02 -.871429668E+02 -.870802566E+02 -.870083819E+02 -.869267779E+02 -.868350516E+02 -.867330623E+02 -.866210162E+02 -.864995711E+02 -.863699443E+02 -.862340136E+02 -.860943937E+02 -.859544672E+02 -.858183473E+02 -.856907475E+02 -.855767438E+02 -.854814273E+02 -.854094715E+02 -.853646647E+02 -.853494833E+02 -.853647891E+02 -.854097203E+02 -.854818007E+02 -.855772420E+02 -.856913710E+02 -.858190966E+02 -.859553431E+02 -.860953971E+02 -.862351456E+02 -.863712062E+02 -.865009643E+02 -.866225423E+02 -.867347228E+02 -.868368480E+02 -.869287120E+02 -.870104554E+02 -.870824715E+02 -.871453251E+02 -.871996876E+02 -.872462844E+02 -.872858567E+02 -.873191331E+02 -.873468102E+02 -.873695406E+02 -.873879254E+02 -.874025115E+02 -.874137914E+02 -.874222044E+02 -.874281398E+02 -.874319408E+02 -.874339079E+02 -.874343035E+02 -.874333557E+02 -.874312623E+02 -.874281940E+02 -.874242987E+02 -.874197034E+02 -.874145184E+02 -.874088396E+02 -.874027527E+02 -.873963375E+02 -.873896742E+02 -.873828533E+02 -.873759887E+02 -.873692375E+02 -.873628263E+02 -.873570859E+02 -.873524945E+02 -.873497295E+02 -.873497295E+02
 -.873442058E+02 -.873442058E+02 -.873461587E+02 -.873493773E+02 -.873533558E+02 -.873577279E+02 -.873622299E+02 -.873666711E+02 -.873709090E+02 -.873748304E+02 -.873783375E+02 -.873813367E+02 -.873837320E+02 -.873854191E+02 -.873862825E+02 -.873861926E+02 -.873850035E+02 -.873825509E+02 -.873786499E+02 -.873730928E+02 -.873656465E+02 -.873560514E+02 -.873440192E+02 -.873292322E+02 -.873113438E+02 -.872899782E+02 -.872647334E+02 -.872351852E+02 -.872008941E+02 -.871614156E+02 -.871163145E+02 -.870651841E+02 -.870076709E+02 -.869435056E+02 -.868725403E+02 -.867947924E+02 -.867104938E+02 -.866201433E+02 -.865245582E+02 -.864249218E+02 -.863228168E+02 -.862202390E+02 -.861195799E+02 -.860235696E+02 -.859351740E+02 -.858574439E+02 -.857933224E+02 -.857454254E+02 -.857158209E+02 -.857058375E+02 -.857159337E+02 -.857456511E+02 -.857936610E+02 -.858578956E+02 -.859357390E+02 -.860242483E+02 -.861203729E+02 -.862211469E+02 -.863238403E+02 -.864260618E+02 -.865258157E+02 -.866215191E+02 -.867119891E+02 -.867964080E+02 -.868742773E+02 -.869453651E+02 -.870096541E+02 -.870672922E+02 -.871185490E+02 -.871637780E+02 -.872033858E+02 -.872378076E+02 -.872674877E+02 -.872928656E+02 -.873143655E+02 -.873323895E+02 -.873473131E+02 -.873594833E+02 -.873692171E+02 -.873768026E+02 -.873824991E+02 -.873865394E+02 -.873891311E+02 -.873904588E+02 -.873906864E+02 -.873899586E+02 -.873884036E+02 -.873861347E+02 -.873832531E+02 -.873798501E+02 -.873760108E+02 -.873718189E+02 -.873673639E+02 -.873627508E+02 -.873581146E+02 -.873536397E+02 -.873495847E+02 -.873463137E+02 -.873443325E+02 -.873443325E+02
 -.873388561E+02 -.873388561E+02 -.873400371E+02 -.873419582E+02 -.873442865E+02 -.873467718E+02 -.873492257E+02 -.873515034E+02 -.873534890E+02 -.873550834E+02 -.873561953E+02 -.873567346E+02 -.873566073E+02 -.873557120E+02 -.873539379E+02 -.873511629E+02 -.873472525E+02 -.873420585E+02 -.873354180E+02 -.873271525E+02 -.873170666E+02 -.873049482E+02 -.872905684E+02 -.872736824E+02 -.872540314E+02 -.872313452E+02 -.872053461E+02 -.871757543E+02 -.871422962E+02 -.871047136E+02 -.870627772E+02 -.870163017E+02 -.869651648E+02 -.869093291E+02 -.868488662E+02 -.867839839E+02 -.867150529E+02 -.866426341E+02 -.865675010E+02 -.864906561E+02 -.864133373E+02 -.863370085E+02 -.862633332E+02 -.861941259E+02 -.861312816E+02 -.860766840E+02 -.860320982E+02 -.859990561E+02 -.859787467E+02 -.859719243E+02 -.859788474E+02 -.859992577E+02 -.860324006E+02 -.860770874E+02 -.861317861E+02 -.861947316E+02 -.862640405E+02 -.863378177E+02 -.864142489E+02 -.864916705E+02 -.865686185E+02 -.866438553E+02 -.867163782E+02 -.867854136E+02 -.868504009E+02 -.869109691E+02 -.869669106E+02 -.870181537E+02 -.870647360E+02 -.871067797E+02 -.871444698E+02 -.871780356E+02 -.872077350E+02 -.872338417E+02 -.872566352E+02 -.872763931E+02 -.872933856E+02 -.873078711E+02 -.873200941E+02 -.873302829E+02 -.873386492E+02 -.873453879E+02 -.873506774E+02 -.873546801E+02 -.873575432E+02 -.873594003E+02 -.873603717E+02 -.873605663E+02 -.873600831E+02 -.873590124E+02 -.873574388E+02 -.873554441E+02 -.873531124E+02 -.873505364E+02 -.873478269E+02 -.873451256E+02 -.873426212E+02 -.873405688E+02 -.873393126E+02 -.873393126E+02
 -.873340352E+02 -.873340352E+02 -.873345245E+02 -.873352861E+02 -.873361446E+02 -.873369574E+02 -.873376070E+02 -.873379933E+02 -.873380279E+02 -.873376279E+02 -.873367123E+02 -.873351984E+02 -.873329986E+02 -.873300196E+02 -.873261601E+02 -.873213106E+02 -.873153529E+02 -.873081595E+02 -.872995932E+02 -.872895074E+02 -.872777456E+02 -.872641425E+02 -.872485246E+02 -.872307123E+02 -.872105223E+02 -.871877711E+02 -.871622789E+02 -.871338754E+02 -.871024068E+02 -.870677434E+02 -.870297905E+02 -.869884993E+02 -.869438805E+02 -.868960176E+02 -.868450827E+02 -.867913510E+02 -.867352153E+02 -.866771973E+02 -.866179567E+02 -.865582931E+02 -.864991421E+02 -.864415611E+02 -.863867054E+02 -.863357928E+02 -.862900572E+02 -.862506937E+02 -.862187976E+02 -.861953026E+02 -.861809232E+02 -.861761085E+02 -.861810117E+02 -.861954797E+02 -.862190633E+02 -.862510479E+02 -.862905000E+02 -.863363243E+02 -.863873256E+02 -.864422701E+02 -.864999399E+02 -.865591798E+02 -.866189323E+02 -.866782617E+02 -.867363684E+02 -.867925928E+02 -.868464129E+02 -.868974360E+02 -.869453869E+02 -.869900935E+02 -.870314720E+02 -.870695118E+02 -.871042613E+02 -.871358152E+02 -.871643027E+02 -.871898776E+02 -.872127100E+02 -.872329793E+02 -.872508690E+02 -.872665619E+02 -.872802370E+02 -.872920671E+02 -.873022173E+02 -.873108433E+02 -.873180914E+02 -.873240981E+02 -.873289900E+02 -.873328840E+02 -.873358881E+02 -.873381016E+02 -.873396162E+02 -.873405170E+02 -.873408835E+02 -.873407920E+02 -.873403177E+02 -.873395389E+02 -.873385413E+02 -.873374250E+02 -.873363124E+02 -.873353574E+02 -.873347557E+02 -.873347557E+02
 -.873297920E+02 -.873297920E+02 -.873296762E+02 -.873294260E+02 -.873290066E+02 -.873283726E+02 -.873274712E+02 -.873262448E+02 -.873246316E+02 -.873225665E+02 -.873199805E+02 -.873168008E+02 -.873129494E+02 -.873083434E+02 -.873028938E+02 -.872965063E+02 -.872890807E+02 -.872805112E+02 -.872706868E+02 -.872594912E+02 -.872468042E+02 -.872325019E+02 -.872164585E+02 -.871985483E+02 -.871786486E+02 -.871566425E+02 -.871324229E+02 -.871058977E+02 -.870769943E+02 -.870456669E+02 -.870119030E+02 -.869757321E+02 -.869372332E+02 -.868965445E+02 -.868538711E+02 -.868094932E+02 -.867637727E+02 -.867171572E+02 -.866701816E+02 -.866234656E+02 -.865777059E+02 -.865336639E+02 -.864921466E+02 -.864539824E+02 -.864199913E+02 -.863909515E+02 -.863675639E+02 -.863504179E+02 -.863399596E+02 -.863364674E+02 -.863400359E+02 -.863505705E+02 -.863677928E+02 -.863912565E+02 -.864203724E+02 -.864544395E+02 -.864926795E+02 -.865342724E+02 -.865783898E+02 -.866242245E+02 -.866710152E+02 -.867180649E+02 -.867647540E+02 -.868105476E+02 -.868549978E+02 -.868977427E+02 -.869385021E+02 -.869770706E+02 -.870133100E+02 -.870471409E+02 -.870785338E+02 -.871075008E+02 -.871340875E+02 -.871583659E+02 -.871804284E+02 -.872003814E+02 -.872183416E+02 -.872344311E+02 -.872487750E+02 -.872614983E+02 -.872727245E+02 -.872825732E+02 -.872911601E+02 -.872985955E+02 -.873049840E+02 -.873104246E+02 -.873150102E+02 -.873188281E+02 -.873219600E+02 -.873244827E+02 -.873264680E+02 -.873279840E+02 -.873290953E+02 -.873298644E+02 -.873303522E+02 -.873306194E+02 -.873307274E+02 -.873307380E+02 -.873307134E+02 -.873307134E+02
 -.873261431E+02 -.873261431E+02 -.873255104E+02 -.873243981E+02 -.873228941E+02 -.873210384E+02 -.873188361E+02 -.873162683E+02 -.873132989E+02 -.873098801E+02 -.873059561E+02 -.873014651E+02 -.872963399E+02 -.872905093E+02 -.872838978E+02 -.872764264E+02 -.872680129E+02 -.872585722E+02 -.872480170E+02 -.872362587E+02 -.872232076E+02 -.872087748E+02 -.871928731E+02 -.871754191E+02 -.871563359E+02 -.871355555E+02 -.871130222E+02 -.870886964E+02 -.870625584E+02 -.870346133E+02 -.870048955E+02 -.869734742E+02 -.869404585E+02 -.869060027E+02 -.868703101E+02 -.868336375E+02 -.867962970E+02 -.867586569E+02 -.867211402E+02 -.866842203E+02 -.866484142E+02 -.866142716E+02 -.865823618E+02 -.865532569E+02 -.865275129E+02 -.865056487E+02 -.864881259E+02 -.864753278E+02 -.864675425E+02 -.864649487E+02 -.864676068E+02 -.864754562E+02 -.864883184E+02 -.865059051E+02 -.865278330E+02 -.865536405E+02 -.865828084E+02 -.866147808E+02 -.866489855E+02 -.866848531E+02 -.867218336E+02 -.867594102E+02 -.867971093E+02 -.868345077E+02 -.868712370E+02 -.869069849E+02 -.869414947E+02 -.869745625E+02 -.870060342E+02 -.870358003E+02 -.870637913E+02 -.870899724E+02 -.871143383E+02 -.871369083E+02 -.871577218E+02 -.871768342E+02 -.871943128E+02 -.872102340E+02 -.872246805E+02 -.872377388E+02 -.872494973E+02 -.872600449E+02 -.872694698E+02 -.872778582E+02 -.872852942E+02 -.872918586E+02 -.872976292E+02 -.873026802E+02 -.873070823E+02 -.873109022E+02 -.873142029E+02 -.873170428E+02 -.873194749E+02 -.873215457E+02 -.873232925E+02 -.873247397E+02 -.873258936E+02 -.873267347E+02 -.873272077E+02 -.873272077E+02
 -.873230801E+02 -.873230801E+02 -.873220165E+02 -.873201874E+02 -.873177853E+02 -.873149234E+02 -.873116577E+02 -.873080034E+02 -.873039479E+02 -.872994602E+02 -.872944975E+02 -.872890091E+02 -.872829392E+02 -.872762282E+02 -.872688137E+02 -.872606313E+02 -.872516153E+02 -.872416993E+02 -.872308166E+02 -.872189014E+02 -.872058897E+02 -.871917200E+02 -.871763352E+02 -.871596836E+02 -.871417216E+02 -.871224156E+02 -.871017443E+02 -.870797019E+02 -.870563009E+02 -.870315750E+02 -.870055823E+02 -.869784087E+02 -.869501708E+02 -.869210188E+02 -.868911383E+02 -.868607520E+02 -.868301199E+02 -.867995382E+02 -.867693373E+02 -.867398771E+02 -.867115415E+02 -.866847302E+02 -.866598495E+02 -.866373005E+02 -.866174675E+02 -.866007046E+02 -.865873230E+02 -.865775793E+02 -.865716646E+02 -.865696972E+02 -.865717171E+02 -.865776840E+02 -.865874800E+02 -.866009135E+02 -.866177280E+02 -.866376122E+02 -.866602118E+02 -.866851425E+02 -.867120029E+02 -.867403869E+02 -.867698944E+02 -.868001414E+02 -.868307679E+02 -.868614435E+02 -.868918715E+02 -.869217920E+02 -.869509820E+02 -.869792557E+02 -.870064626E+02 -.870324859E+02 -.870572393E+02 -.870806643E+02 -.871027270E+02 -.871234146E+02 -.871427325E+02 -.871607015E+02 -.871773546E+02 -.871927349E+02 -.872068933E+02 -.872198863E+02 -.872317747E+02 -.872426219E+02 -.872524931E+02 -.872614538E+02 -.872695694E+02 -.872769044E+02 -.872835220E+02 -.872894839E+02 -.872948494E+02 -.872996750E+02 -.873040141E+02 -.873079151E+02 -.873114193E+02 -.873145579E+02 -.873173462E+02 -.873197760E+02 -.873218053E+02 -.873233442E+02 -.873242364E+02 -.873242364E+02
 -.873205754E+02 -.873205754E+02 -.873191618E+02 -.873167524E+02 -.873136264E+02 -.873099586E+02 -.873058479E+02 -.873013395E+02 -.872964414E+02 -.872911382E+02 -.872853991E+02 -.872791845E+02 -.872724491E+02 -.872651445E+02 -.872572203E+02 -.872486252E+02 -.872393081E+02 -.872292182E+02 -.872183062E+02 -.872065250E+02 -.871938303E+02 -.871801821E+02 -.871655454E+02 -.871498918E+02 -.871332008E+02 -.871154617E+02 -.870966755E+02 -.870768570E+02 -.870560363E+02 -.870342614E+02 -.870115998E+02 -.869881405E+02 -.869639958E+02 -.869393022E+02 -.869142217E+02 -.868889417E+02 -.868636743E+02 -.868386553E+02 -.868141410E+02 -.867904052E+02 -.867677343E+02 -.867464214E+02 -.867267599E+02 -.867090355E+02 -.866935185E+02 -.866804554E+02 -.866700610E+02 -.866625110E+02 -.866579357E+02 -.866564152E+02 -.866579767E+02 -.866625929E+02 -.866701837E+02 -.866806184E+02 -.866937215E+02 -.867092778E+02 -.867270409E+02 -.867467402E+02 -.867680899E+02 -.867907966E+02 -.868145668E+02 -.868391142E+02 -.868641647E+02 -.868894617E+02 -.869147695E+02 -.869398755E+02 -.869645922E+02 -.869887574E+02 -.870122341E+02 -.870349099E+02 -.870566954E+02 -.870775227E+02 -.870973436E+02 -.871161275E+02 -.871338593E+02 -.871505374E+02 -.871661720E+02 -.871807828E+02 -.871943977E+02 -.872070510E+02 -.872187822E+02 -.872296348E+02 -.872396551E+02 -.872488915E+02 -.872573935E+02 -.872652114E+02 -.872723955E+02 -.872789956E+02 -.872850603E+02 -.872906365E+02 -.872957680E+02 -.873004935E+02 -.873048431E+02 -.873088336E+02 -.873124607E+02 -.873156878E+02 -.873184316E+02 -.873205422E+02 -.873217788E+02 -.873217788E+02
 -.873185873E+02 -.873185873E+02 -.873168981E+02 -.873140334E+02 -.873103421E+02 -.873060496E+02 -.873012903E+02 -.872961344E+02 -.872906082E+02 -.872847097E+02 -.872784194E+02 -.872717075E+02 -.872645386E+02 -.872568742E+02 -.872486745E+02 -.872398998E+02 -.872305110E+02 -.872204704E+02 -.872097425E+02 -.871982950E+02 -.871860988E+02 -.871731297E+02 -.871593687E+02 -.871448034E+02 -.871294292E+02 -.871132499E+02 -.870962801E+02 -.870785456E+02 -.870600854E+02 -.870409525E+02 -.870212154E+02 -.870009590E+02 -.869802854E+02 -.869593142E+02 -.869381829E+02 -.869170465E+02 -.868960762E+02 -.868754584E+02 -.868553921E+02 -.868360860E+02 -.868177551E+02 -.868006165E+02 -.867848846E+02 -.867707657E+02 -.867584533E+02 -.867481221E+02 -.867399234E+02 -.867339801E+02 -.867303830E+02 -.867291878E+02 -.867304132E+02 -.867340402E+02 -.867400133E+02 -.867482413E+02 -.867586013E+02 -.867709418E+02 -.867850880E+02 -.868008463E+02 -.868180101E+02 -.868363648E+02 -.868556933E+02 -.868757804E+02 -.868964171E+02 -.869174042E+02 -.869385552E+02 -.869596986E+02 -.869806792E+02 -.870013591E+02 -.870216185E+02 -.870413548E+02 -.870604830E+02 -.870789342E+02 -.870966549E+02 -.871136060E+02 -.871297609E+02 -.871451047E+02 -.871596329E+02 -.871733495E+02 -.871862664E+02 -.871984019E+02 -.872097797E+02 -.872204281E+02 -.872303786E+02 -.872396658E+02 -.872483263E+02 -.872563983E+02 -.872639208E+02 -.872709332E+02 -.872774748E+02 -.872835833E+02 -.872892937E+02 -.872946354E+02 -.872996284E+02 -.873042767E+02 -.873085587E+02 -.873124136E+02 -.873157236E+02 -.873182893E+02 -.873198010E+02 -.873198010E+02
 -.873170657E+02 -.873170657E+02 -.873151676E+02 -.873119592E+02 -.873078443E+02 -.873030878E+02 -.872978526E+02 -.872922295E+02 -.872862602E+02 -.872799543E+02 -.872733020E+02 -.872662826E+02 -.872588691E+02 -.872510317E+02 -.872427399E+02 -.872339633E+02 -.872246730E+02 -.872148418E+02 -.872044451E+02 -.871934616E+02 -.871818738E+02 -.871696687E+02 -.871568386E+02 -.871433819E+02 -.871293039E+02 -.871146174E+02 -.870993443E+02 -.870835157E+02 -.870671734E+02 -.870503703E+02 -.870331712E+02 -.870156534E+02 -.869979066E+02 -.869800332E+02 -.869621483E+02 -.869443785E+02 -.869268613E+02 -.869097440E+02 -.868931809E+02 -.868773323E+02 -.868623605E+02 -.868484279E+02 -.868356930E+02 -.868243071E+02 -.868144105E+02 -.868061293E+02 -.867995720E+02 -.867948261E+02 -.867919563E+02 -.867910018E+02 -.867919761E+02 -.867948656E+02 -.867996309E+02 -.868062071E+02 -.868145066E+02 -.868244207E+02 -.868358233E+02 -.868485738E+02 -.868625206E+02 -.868775052E+02 -.868933650E+02 -.869099374E+02 -.869270620E+02 -.869445842E+02 -.869623566E+02 -.869802414E+02 -.869981115E+02 -.870158518E+02 -.870333595E+02 -.870505445E+02 -.870673292E+02 -.870836486E+02 -.870994493E+02 -.871146892E+02 -.871293365E+02 -.871433690E+02 -.871567731E+02 -.871695431E+02 -.871816801E+02 -.871931912E+02 -.872040888E+02 -.872143896E+02 -.872241142E+02 -.872332863E+02 -.872419321E+02 -.872500799E+02 -.872577593E+02 -.872650010E+02 -.872718357E+02 -.872782932E+02 -.872844005E+02 -.872901788E+02 -.872956390E+02 -.873007739E+02 -.873055473E+02 -.873098785E+02 -.873136213E+02 -.873165370E+02 -.873182610E+02 -.873182610E+02
 -.873159562E+02 -.873159562E+02 -.873139080E+02 -.873104543E+02 -.873060395E+02 -.873009586E+02 -.872953968E+02 -.872894610E+02 -.872832053E+02 -.872766493E+02 -.872697917E+02 -.872626191E+02 -.872551121E+02 -.872472483E+02 -.872390047E+02 -.872303590E+02 -.872212900E+02 -.872117789E+02 -.872018096E+02 -.871913690E+02 -.871804478E+02 -.871690411E+02 -.871571486E+02 -.871447757E+02 -.871319336E+02 -.871186402E+02 -.871049204E+02 -.870908070E+02 -.870763413E+02 -.870615730E+02 -.870465611E+02 -.870313737E+02 -.870160882E+02 -.870007912E+02 -.869855777E+02 -.869705508E+02 -.869558207E+02 -.869415037E+02 -.869277201E+02 -.869145933E+02 -.869022473E+02 -.868908044E+02 -.868803832E+02 -.868710959E+02 -.868630459E+02 -.868563257E+02 -.868510140E+02 -.868471745E+02 -.868448539E+02 -.868440806E+02 -.868448641E+02 -.868471948E+02 -.868510439E+02 -.868563648E+02 -.868630936E+02 -.868711513E+02 -.868804453E+02 -.868908721E+02 -.869023192E+02 -.869146678E+02 -.869277954E+02 -.869415778E+02 -.869558916E+02 -.869706160E+02 -.869856345E+02 -.870008368E+02 -.870161194E+02 -.870313868E+02 -.870465524E+02 -.870615385E+02 -.870762765E+02 -.870907072E+02 -.871047804E+02 -.871184544E+02 -.871316960E+02 -.871444798E+02 -.871567872E+02 -.871686067E+02 -.871799323E+02 -.871907639E+02 -.872011056E+02 -.872109662E+02 -.872203579E+02 -.872292961E+02 -.872377989E+02 -.872458866E+02 -.872535812E+02 -.872609060E+02 -.872678847E+02 -.872745399E+02 -.872808919E+02 -.872869546E+02 -.872927310E+02 -.872982044E+02 -.873033267E+02 -.873080010E+02 -.873120590E+02 -.873152316E+02 -.873171122E+02 -.873171122E+02
 -.873152048E+02 -.873152048E+02 -.873130573E+02 -.873094427E+02 -.873048342E+02 -.872995484E+02 -.872937865E+02 -.872876680E+02 -.872812568E+02 -.872745805E+02 -.872676448E+02 -.872604427E+02 -.872529610E+02 -.872451835E+02 -.872370935E+02 -.872286748E+02 -.872199128E+02 -.872107950E+02 -.872013113E+02 -.871914551E+02 -.871812227E+02 -.871706145E+02 -.871596354E+02 -.871482945E+02 -.871366066E+02 -.871245915E+02 -.871122751E+02 -.870996895E+02 -.870868733E+02 -.870738719E+02 -.870607374E+02 -.870475291E+02 -.870343126E+02 -.870211603E+02 -.870081506E+02 -.869953670E+02 -.869828979E+02 -.869708352E+02 -.869592733E+02 -.869483078E+02 -.869380338E+02 -.869285446E+02 -.869199299E+02 -.869122737E+02 -.869056534E+02 -.869001375E+02 -.868957843E+02 -.868926407E+02 -.868907409E+02 -.868901057E+02 -.868907422E+02 -.868926431E+02 -.868957875E+02 -.869001410E+02 -.869056565E+02 -.869122754E+02 -.869199292E+02 -.869285404E+02 -.869380245E+02 -.869482918E+02 -.869592488E+02 -.869708001E+02 -.869828500E+02 -.869953037E+02 -.870080692E+02 -.870210579E+02 -.870341857E+02 -.870473741E+02 -.870605506E+02 -.870736489E+02 -.870866098E+02 -.870993806E+02 -.871119155E+02 -.871241756E+02 -.871361283E+02 -.871477473E+02 -.871590122E+02 -.871699080E+02 -.871804248E+02 -.871905575E+02 -.872003050E+02 -.872096703E+02 -.872186594E+02 -.872272817E+02 -.872355490E+02 -.872434754E+02 -.872510768E+02 -.872583704E+02 -.872653738E+02 -.872721040E+02 -.872785752E+02 -.872847954E+02 -.872907607E+02 -.872964467E+02 -.873017956E+02 -.873066982E+02 -.873109695E+02 -.873143178E+02 -.873163064E+02 -.873163064E+02
 -.873147595E+02 -.873147595E+02 -.873125558E+02 -.873088520E+02 -.873041394E+02 -.872987487E+02 -.872928924E+02 -.872866990E+02 -.872802396E+02 -.872735482E+02 -.872666363E+02 -.872595021E+02 -.872521375E+02 -.872445312E+02 -.872366717E+02 -.872285477E+02 -.872201496E+02 -.872114697E+02 -.872025026E+02 -.871932458E+02 -.871836998E+02 -.871738685E+02 -.871637596E+02 -.871533847E+02 -.871427597E+02 -.871319050E+02 -.871208457E+02 -.871096120E+02 -.870982390E+02 -.870867671E+02 -.870752417E+02 -.870637136E+02 -.870522381E+02 -.870408755E+02 -.870296900E+02 -.870187495E+02 -.870081249E+02 -.869978891E+02 -.869881164E+02 -.869788814E+02 -.869702577E+02 -.869623169E+02 -.869551276E+02 -.869487536E+02 -.869432532E+02 -.869386780E+02 -.869350717E+02 -.869324691E+02 -.869308959E+02 -.869303675E+02 -.869308891E+02 -.869324553E+02 -.869350505E+02 -.869386490E+02 -.869432156E+02 -.869487064E+02 -.869550698E+02 -.869622473E+02 -.869701747E+02 -.869787833E+02 -.869880015E+02 -.869977552E+02 -.870079696E+02 -.870185704E+02 -.870294842E+02 -.870406399E+02 -.870519694E+02 -.870634081E+02 -.870748956E+02 -.870863762E+02 -.870977989E+02 -.871091178E+02 -.871202922E+02 -.871312865E+02 -.871420703E+02 -.871526180E+02 -.871629087E+02 -.871729262E+02 -.871826584E+02 -.871920972E+02 -.872012381E+02 -.872100800E+02 -.872186249E+02 -.872268776E+02 -.872348451E+02 -.872425368E+02 -.872499637E+02 -.872571381E+02 -.872640728E+02 -.872707799E+02 -.872772687E+02 -.872835420E+02 -.872895904E+02 -.872953834E+02 -.873008558E+02 -.873058892E+02 -.873102869E+02 -.873137417E+02 -.873157966E+02 -.873157966E+02
 -.873145720E+02 -.873145720E+02 -.873123479E+02 -.873086144E+02 -.873038719E+02 -.872984593E+02 -.872925955E+02 -.872864149E+02 -.872799940E+02 -.872733716E+02 -.872665636E+02 -.872595725E+02 -.872523942E+02 -.872450217E+02 -.872374471E+02 -.872296634E+02 -.872216644E+02 -.872134462E+02 -.872050068E+02 -.871963465E+02 -.871874687E+02 -.871783793E+02 -.871690877E+02 -.871596063E+02 -.871499513E+02 -.871401424E+02 -.871302033E+02 -.871201614E+02 -.871100481E+02 -.870998988E+02 -.870897527E+02 -.870796529E+02 -.870696459E+02 -.870597816E+02 -.870501126E+02 -.870406941E+02 -.870315830E+02 -.870228377E+02 -.870145167E+02 -.870066787E+02 -.869993810E+02 -.869926792E+02 -.869866261E+02 -.869812705E+02 -.869766571E+02 -.869728251E+02 -.869698075E+02 -.869676307E+02 -.869663141E+02 -.869658692E+02 -.869663000E+02 -.869676023E+02 -.869697644E+02 -.869727668E+02 -.869765829E+02 -.869811794E+02 -.869865170E+02 -.869925509E+02 -.869992320E+02 -.870065072E+02 -.870143209E+02 -.870226155E+02 -.870313321E+02 -.870404118E+02 -.870497962E+02 -.870594280E+02 -.870692518E+02 -.870792147E+02 -.870892666E+02 -.870993606E+02 -.871094535E+02 -.871195056E+02 -.871294812E+02 -.871393485E+02 -.871490798E+02 -.871586510E+02 -.871680420E+02 -.871772364E+02 -.871862212E+02 -.871949866E+02 -.872035262E+02 -.872118363E+02 -.872199158E+02 -.872277664E+02 -.872353916E+02 -.872427971E+02 -.872499901E+02 -.872569792E+02 -.872637731E+02 -.872703801E+02 -.872768052E+02 -.872830472E+02 -.872890923E+02 -.872949052E+02 -.873004154E+02 -.873054982E+02 -.873099492E+02 -.873134520E+02 -.873155379E+02 -.873155379E+02
 -.873145977E+02 -.873145977E+02 -.873123828E+02 -.873086683E+02 -.873039568E+02 -.872985895E+02 -.872927885E+02 -.872866913E+02 -.872803778E+02 -.872738902E+02 -.872672478E+02 -.872604566E+02 -.872535158E+02 -.872464214E+02 -.872391687E+02 -.872317536E+02 -.872241729E+02 -.872164253E+02 -.872085111E+02 -.872004327E+02 -.871921951E+02 -.871838054E+02 -.871752737E+02 -.871666126E+02 -.871578377E+02 -.871489675E+02 -.871400236E+02 -.871310306E+02 -.871220163E+02 -.871130113E+02 -.871040492E+02 -.870951664E+02 -.870864019E+02 -.870777968E+02 -.870693945E+02 -.870612398E+02 -.870533786E+02 -.870458575E+02 -.870387233E+02 -.870320221E+02 -.870257992E+02 -.870200978E+02 -.870149589E+02 -.870104205E+02 -.870065169E+02 -.870032782E+02 -.870007298E+02 -.869988918E+02 -.869977790E+02 -.869974002E+02 -.869977584E+02 -.869988504E+02 -.870006672E+02 -.870031939E+02 -.870064102E+02 -.870102904E+02 -.870148044E+02 -.870199176E+02 -.870255918E+02 -.870317859E+02 -.870384563E+02 -.870455577E+02 -.870530436E+02 -.870608671E+02 -.870689814E+02 -.870773403E+02 -.870858986E+02 -.870946130E+02 -.871034419E+02 -.871123460E+02 -.871212888E+02 -.871302363E+02 -.871391575E+02 -.871480244E+02 -.871568121E+02 -.871654986E+02 -.871740650E+02 -.871824955E+02 -.871907770E+02 -.871988992E+02 -.872068543E+02 -.872146372E+02 -.872222448E+02 -.872296765E+02 -.872369333E+02 -.872440182E+02 -.872509355E+02 -.872576907E+02 -.872642895E+02 -.872707368E+02 -.872770346E+02 -.872831781E+02 -.872891503E+02 -.872949124E+02 -.873003902E+02 -.873054552E+02 -.873098992E+02 -.873134015E+02 -.873154893E+02 -.873154893E+02
 -.873147966E+02 -.873147966E+02 -.873126148E+02 -.873089588E+02 -.873043272E+02 -.872990592E+02 -.872933768E+02 -.872874186E+02 -.872812660E+02 -.872749638E+02 -.872685337E+02 -.872619842E+02 -.872553171E+02 -.872485310E+02 -.872416236E+02 -.872345929E+02 -.872274379E+02 -.872201592E+02 -.872127586E+02 -.872052400E+02 -.871976091E+02 -.871898739E+02 -.871820443E+02 -.871741326E+02 -.871661534E+02 -.871581238E+02 -.871500633E+02 -.871419935E+02 -.871339387E+02 -.871259254E+02 -.871179821E+02 -.871101396E+02 -.871024304E+02 -.870948887E+02 -.870875499E+02 -.870804506E+02 -.870736280E+02 -.870671196E+02 -.870609627E+02 -.870551942E+02 -.870498495E+02 -.870449630E+02 -.870405666E+02 -.870366901E+02 -.870333601E+02 -.870305999E+02 -.870284293E+02 -.870268638E+02 -.870259146E+02 -.870255887E+02 -.870258883E+02 -.870268110E+02 -.870283497E+02 -.870304930E+02 -.870332250E+02 -.870365261E+02 -.870403726E+02 -.870447376E+02 -.870495914E+02 -.870549017E+02 -.870606340E+02 -.870667526E+02 -.870732205E+02 -.870800001E+02 -.870870537E+02 -.870943439E+02 -.871018339E+02 -.871094881E+02 -.871172719E+02 -.871251526E+02 -.871330993E+02 -.871410830E+02 -.871490770E+02 -.871570569E+02 -.871650005E+02 -.871728881E+02 -.871807025E+02 -.871884287E+02 -.871960540E+02 -.872035681E+02 -.872109627E+02 -.872182318E+02 -.872253712E+02 -.872323786E+02 -.872392533E+02 -.872459963E+02 -.872526097E+02 -.872590966E+02 -.872654603E+02 -.872717032E+02 -.872778245E+02 -.872838172E+02 -.872896614E+02 -.872953161E+02 -.873007049E+02 -.873056979E+02 -.873100856E+02 -.873135478E+02 -.873156135E+02 -.873156135E+02
 -.873151338E+02 -.873151338E+02 -.873130041E+02 -.873094380E+02 -.873049248E+02 -.872997984E+02 -.872942781E+02 -.872885017E+02 -.872825511E+02 -.872764721E+02 -.872702884E+02 -.872640103E+02 -.872576417E+02 -.872511831E+02 -.872446339E+02 -.872379938E+02 -.872312635E+02 -.872244446E+02 -.872175402E+02 -.872105550E+02 -.872034951E+02 -.871963685E+02 -.871891850E+02 -.871819561E+02 -.871746954E+02 -.871674183E+02 -.871601419E+02 -.871528856E+02 -.871456702E+02 -.871385185E+02 -.871314548E+02 -.871245050E+02 -.871176962E+02 -.871110567E+02 -.871046158E+02 -.870984034E+02 -.870924495E+02 -.870867846E+02 -.870814387E+02 -.870764411E+02 -.870718202E+02 -.870676031E+02 -.870638151E+02 -.870604795E+02 -.870576174E+02 -.870552469E+02 -.870533835E+02 -.870520392E+02 -.870512229E+02 -.870509398E+02 -.870511917E+02 -.870519767E+02 -.870532893E+02 -.870551205E+02 -.870574581E+02 -.870602865E+02 -.870635872E+02 -.870673392E+02 -.870715188E+02 -.870761007E+02 -.870810575E+02 -.870863607E+02 -.870919806E+02 -.870978871E+02 -.871040497E+02 -.871104380E+02 -.871170218E+02 -.871237717E+02 -.871306593E+02 -.871376570E+02 -.871447388E+02 -.871518801E+02 -.871590580E+02 -.871662513E+02 -.871734404E+02 -.871806080E+02 -.871877382E+02 -.871948175E+02 -.872018338E+02 -.872087772E+02 -.872156393E+02 -.872224137E+02 -.872290955E+02 -.872356813E+02 -.872421694E+02 -.872485591E+02 -.872548509E+02 -.872610463E+02 -.872671465E+02 -.872731521E+02 -.872790602E+02 -.872848617E+02 -.872905353E+02 -.872960382E+02 -.873012933E+02 -.873061708E+02 -.873104630E+02 -.873138533E+02 -.873158776E+02 -.873158776E+02
 -.873155794E+02 -.873155794E+02 -.873135165E+02 -.873100645E+02 -.873056995E+02 -.873007472E+02 -.872954221E+02 -.872898597E+02 -.872841413E+02 -.872783131E+02 -.872723998E+02 -.872664133E+02 -.872603587E+02 -.872542381E+02 -.872480523E+02 -.872418022E+02 -.872354895E+02 -.872291167E+02 -.872226876E+02 -.872162072E+02 -.872096820E+02 -.872031196E+02 -.871965294E+02 -.871899221E+02 -.871833099E+02 -.871767066E+02 -.871701276E+02 -.871635895E+02 -.871571104E+02 -.871507099E+02 -.871444085E+02 -.871382280E+02 -.871321912E+02 -.871263215E+02 -.871206431E+02 -.871151804E+02 -.871099581E+02 -.871050007E+02 -.871003326E+02 -.870959773E+02 -.870919575E+02 -.870882950E+02 -.870850098E+02 -.870821204E+02 -.870796434E+02 -.870775932E+02 -.870759819E+02 -.870748190E+02 -.870741115E+02 -.870738634E+02 -.870740762E+02 -.870747483E+02 -.870758754E+02 -.870774505E+02 -.870794637E+02 -.870819030E+02 -.870847536E+02 -.870879989E+02 -.870916202E+02 -.870955971E+02 -.870999079E+02 -.871045297E+02 -.871094386E+02 -.871146102E+02 -.871200198E+02 -.871256424E+02 -.871314535E+02 -.871374287E+02 -.871435443E+02 -.871497773E+02 -.871561059E+02 -.871625090E+02 -.871689671E+02 -.871754619E+02 -.871819763E+02 -.871884949E+02 -.871950036E+02 -.872014901E+02 -.872079431E+02 -.872143534E+02 -.872207128E+02 -.872270147E+02 -.872332539E+02 -.872394265E+02 -.872455298E+02 -.872515622E+02 -.872575231E+02 -.872634125E+02 -.872692302E+02 -.872749752E+02 -.872806432E+02 -.872862238E+02 -.872916942E+02 -.872970112E+02 -.873020980E+02 -.873068263E+02 -.873109920E+02 -.873142854E+02 -.873162530E+02 -.873162530E+02
 -.873161078E+02 -.873161078E+02 -.873141231E+02 -.873108035E+02 -.873066090E+02 -.873018549E+02 -.872967494E+02 -.872914243E+02 -.872859597E+02 -.872804014E+02 -.872747746E+02 -.872690920E+02 -.872633600E+02 -.872575815E+02 -.872517585E+02 -.872458927E+02 -.872399865E+02 -.872340431E+02 -.872280665E+02 -.872220620E+02 -.872160359E+02 -.872099956E+02 -.872039497E+02 -.871979081E+02 -.871918818E+02 -.871858831E+02 -.871799254E+02 -.871740233E+02 -.871681923E+02 -.871624492E+02 -.871568114E+02 -.871512972E+02 -.871459257E+02 -.871407165E+02 -.871356895E+02 -.871308648E+02 -.871262626E+02 -.871219030E+02 -.871178056E+02 -.871139896E+02 -.871104732E+02 -.871072738E+02 -.871044076E+02 -.871018893E+02 -.870997321E+02 -.870979476E+02 -.870965451E+02 -.870955324E+02 -.870949149E+02 -.870946959E+02 -.870948763E+02 -.870954551E+02 -.870964287E+02 -.870977916E+02 -.870995360E+02 -.871016522E+02 -.871041285E+02 -.871069517E+02 -.871101068E+02 -.871135774E+02 -.871173460E+02 -.871213943E+02 -.871257028E+02 -.871302517E+02 -.871350209E+02 -.871399900E+02 -.871451386E+02 -.871504465E+02 -.871558942E+02 -.871614623E+02 -.871671323E+02 -.871728865E+02 -.871787082E+02 -.871845814E+02 -.871904914E+02 -.871964247E+02 -.872023688E+02 -.872083123E+02 -.872142454E+02 -.872201591E+02 -.872260458E+02 -.872318990E+02 -.872377134E+02 -.872434848E+02 -.872492099E+02 -.872548866E+02 -.872605132E+02 -.872660888E+02 -.872716123E+02 -.872770813E+02 -.872824906E+02 -.872878286E+02 -.872930720E+02 -.872981777E+02 -.873030700E+02 -.873076231E+02 -.873116387E+02 -.873148158E+02 -.873167149E+02 -.873167149E+02
 -.873166979E+02 -.873166979E+02 -.873147994E+02 -.873116255E+02 -.873076178E+02 -.873030792E+02 -.872982104E+02 -.872931390E+02 -.872879427E+02 -.872826665E+02 -.872773357E+02 -.872719635E+02 -.872665570E+02 -.872611198E+02 -.872556548E+02 -.872501643E+02 -.872446510E+02 -.872391186E+02 -.872335711E+02 -.872280139E+02 -.872224530E+02 -.872168954E+02 -.872113491E+02 -.872058230E+02 -.872003270E+02 -.871948719E+02 -.871894695E+02 -.871841324E+02 -.871788741E+02 -.871737088E+02 -.871686513E+02 -.871637172E+02 -.871589224E+02 -.871542832E+02 -.871498162E+02 -.871455379E+02 -.871414650E+02 -.871376140E+02 -.871340008E+02 -.871306409E+02 -.871275493E+02 -.871247400E+02 -.871222259E+02 -.871200189E+02 -.871181296E+02 -.871165673E+02 -.871153394E+02 -.871144522E+02 -.871139099E+02 -.871137151E+02 -.871138686E+02 -.871143696E+02 -.871152151E+02 -.871164009E+02 -.871179205E+02 -.871197663E+02 -.871219289E+02 -.871243976E+02 -.871271604E+02 -.871302040E+02 -.871335144E+02 -.871370764E+02 -.871408745E+02 -.871448925E+02 -.871491136E+02 -.871535213E+02 -.871580987E+02 -.871628290E+02 -.871676958E+02 -.871726830E+02 -.871777749E+02 -.871829565E+02 -.871882134E+02 -.871935320E+02 -.871988996E+02 -.872043041E+02 -.872097346E+02 -.872151810E+02 -.872206342E+02 -.872260861E+02 -.872315295E+02 -.872369582E+02 -.872423670E+02 -.872477516E+02 -.872531083E+02 -.872584346E+02 -.872637283E+02 -.872689876E+02 -.872742107E+02 -.872793945E+02 -.872845328E+02 -.872896135E+02 -.872946133E+02 -.872994893E+02 -.873041678E+02 -.873085268E+02 -.873123746E+02 -.873154208E+02 -.873172426E+02 -.873172426E+02
 -.873173318E+02 -.873173318E+02 -.873155253E+02 -.873125064E+02 -.873086965E+02 -.873043852E+02 -.872997646E+02 -.872949572E+02 -.872900380E+02 -.872850508E+02 -.872800205E+02 -.872749605E+02 -.872698783E+02 -.872647782E+02 -.872596634E+02 -.872545367E+02 -.872494012E+02 -.872442606E+02 -.872391190E+02 -.872339816E+02 -.872288541E+02 -.872237430E+02 -.872186556E+02 -.872136000E+02 -.872085849E+02 -.872036200E+02 -.871987155E+02 -.871938824E+02 -.871891323E+02 -.871844773E+02 -.871799301E+02 -.871755037E+02 -.871712116E+02 -.871670673E+02 -.871630848E+02 -.871592776E+02 -.871556597E+02 -.871522444E+02 -.871490450E+02 -.871460741E+02 -.871433437E+02 -.871408654E+02 -.871386497E+02 -.871367060E+02 -.871350431E+02 -.871336683E+02 -.871325877E+02 -.871318062E+02 -.871313273E+02 -.871311530E+02 -.871312841E+02 -.871317197E+02 -.871324576E+02 -.871334942E+02 -.871348244E+02 -.871364421E+02 -.871383396E+02 -.871405083E+02 -.871429384E+02 -.871456193E+02 -.871485394E+02 -.871516864E+02 -.871550476E+02 -.871586096E+02 -.871623587E+02 -.871662813E+02 -.871703632E+02 -.871745906E+02 -.871789496E+02 -.871834268E+02 -.871880089E+02 -.871926832E+02 -.871974372E+02 -.872022594E+02 -.872071386E+02 -.872120643E+02 -.872170270E+02 -.872220175E+02 -.872270278E+02 -.872320504E+02 -.872370787E+02 -.872421069E+02 -.872471298E+02 -.872521432E+02 -.872571434E+02 -.872621274E+02 -.872670927E+02 -.872720372E+02 -.872769582E+02 -.872818522E+02 -.872867126E+02 -.872915269E+02 -.872962718E+02 -.873009057E+02 -.873053570E+02 -.873095084E+02 -.873131756E+02 -.873160806E+02 -.873178186E+02 -.873178186E+02
 -.873179949E+02 -.873179949E+02 -.873162842E+02 -.873134263E+02 -.873098214E+02 -.873057446E+02 -.873013789E+02 -.872968413E+02 -.872922034E+02 -.872875078E+02 -.872827785E+02 -.872780291E+02 -.872732670E+02 -.872684971E+02 -.872637228E+02 -.872589472E+02 -.872541735E+02 -.872494054E+02 -.872446472E+02 -.872399034E+02 -.872351797E+02 -.872304819E+02 -.872258168E+02 -.872211916E+02 -.872166140E+02 -.872120926E+02 -.872076363E+02 -.872032547E+02 -.871989576E+02 -.871947555E+02 -.871906592E+02 -.871866797E+02 -.871828284E+02 -.871791166E+02 -.871755559E+02 -.871721578E+02 -.871689336E+02 -.871658945E+02 -.871630513E+02 -.871604144E+02 -.871579937E+02 -.871557986E+02 -.871538377E+02 -.871521187E+02 -.871506486E+02 -.871494334E+02 -.871484780E+02 -.871477865E+02 -.871473615E+02 -.871472049E+02 -.871473171E+02 -.871476974E+02 -.871483440E+02 -.871492541E+02 -.871504235E+02 -.871518472E+02 -.871535190E+02 -.871554319E+02 -.871575778E+02 -.871599481E+02 -.871625334E+02 -.871653236E+02 -.871683081E+02 -.871714760E+02 -.871748161E+02 -.871783167E+02 -.871819664E+02 -.871857534E+02 -.871896662E+02 -.871936934E+02 -.871978237E+02 -.872020463E+02 -.872063507E+02 -.872107268E+02 -.872151649E+02 -.872196560E+02 -.872241915E+02 -.872287634E+02 -.872333645E+02 -.872379879E+02 -.872426277E+02 -.872472784E+02 -.872519350E+02 -.872565935E+02 -.872612501E+02 -.872659018E+02 -.872705458E+02 -.872751796E+02 -.872798003E+02 -.872844038E+02 -.872889833E+02 -.872935263E+02 -.872980099E+02 -.873023939E+02 -.873066093E+02 -.873105440E+02 -.873140221E+02 -.873167787E+02 -.873184285E+02 -.873184285E+02
 -.873186754E+02 -.873186754E+02 -.873170626E+02 -.873143691E+02 -.873109730E+02 -.873071344E+02 -.873030268E+02 -.872987609E+02 -.872944054E+02 -.872900006E+02 -.872855700E+02 -.872811267E+02 -.872766785E+02 -.872722301E+02 -.872677853E+02 -.872633472E+02 -.872589192E+02 -.872545048E+02 -.872501081E+02 -.872457337E+02 -.872413864E+02 -.872370719E+02 -.872327961E+02 -.872285656E+02 -.872243873E+02 -.872202686E+02 -.872162174E+02 -.872122419E+02 -.872083506E+02 -.872045526E+02 -.872008570E+02 -.871972732E+02 -.871938107E+02 -.871904792E+02 -.871872883E+02 -.871842476E+02 -.871813666E+02 -.871786545E+02 -.871761203E+02 -.871737725E+02 -.871716194E+02 -.871696685E+02 -.871679270E+02 -.871664012E+02 -.871650967E+02 -.871640185E+02 -.871631707E+02 -.871625563E+02 -.871621777E+02 -.871620364E+02 -.871621325E+02 -.871624657E+02 -.871630345E+02 -.871638365E+02 -.871648682E+02 -.871661257E+02 -.871676038E+02 -.871692968E+02 -.871711981E+02 -.871733007E+02 -.871755967E+02 -.871780779E+02 -.871807355E+02 -.871835605E+02 -.871865435E+02 -.871896749E+02 -.871929451E+02 -.871963442E+02 -.871998626E+02 -.872034905E+02 -.872072185E+02 -.872110373E+02 -.872149379E+02 -.872189116E+02 -.872229499E+02 -.872270451E+02 -.872311895E+02 -.872353762E+02 -.872395986E+02 -.872438506E+02 -.872481266E+02 -.872524216E+02 -.872567311E+02 -.872610511E+02 -.872653778E+02 -.872697083E+02 -.872740396E+02 -.872783690E+02 -.872826934E+02 -.872870085E+02 -.872913074E+02 -.872955776E+02 -.872997970E+02 -.873039269E+02 -.873079016E+02 -.873116143E+02 -.873148980E+02 -.873175016E+02 -.873190604E+02 -.873190604E+02
 -.873193640E+02 -.873193640E+02 -.873178500E+02 -.873153222E+02 -.873121360E+02 -.873085366E+02 -.873046871E+02 -.873006925E+02 -.872966173E+02 -.872925003E+02 -.872883638E+02 -.872842206E+02 -.872800783E+02 -.872759417E+02 -.872718146E+02 -.872677002E+02 -.872636018E+02 -.872595229E+02 -.872554674E+02 -.872514394E+02 -.872474437E+02 -.872434852E+02 -.872395693E+02 -.872357019E+02 -.872318891E+02 -.872281375E+02 -.872244539E+02 -.872208455E+02 -.872173196E+02 -.872138840E+02 -.872105464E+02 -.872073150E+02 -.872041977E+02 -.872012027E+02 -.871983381E+02 -.871956120E+02 -.871930322E+02 -.871906064E+02 -.871883422E+02 -.871862466E+02 -.871843263E+02 -.871825878E+02 -.871810367E+02 -.871796783E+02 -.871785174E+02 -.871775578E+02 -.871768030E+02 -.871762554E+02 -.871759171E+02 -.871757891E+02 -.871758717E+02 -.871761645E+02 -.871766663E+02 -.871773751E+02 -.871782881E+02 -.871794021E+02 -.871807127E+02 -.871822154E+02 -.871839046E+02 -.871857746E+02 -.871878188E+02 -.871900305E+02 -.871924024E+02 -.871949270E+02 -.871975964E+02 -.872004026E+02 -.872033376E+02 -.872063930E+02 -.872095608E+02 -.872128326E+02 -.872162004E+02 -.872196563E+02 -.872231925E+02 -.872268016E+02 -.872304763E+02 -.872342096E+02 -.872379950E+02 -.872418262E+02 -.872456975E+02 -.872496032E+02 -.872535385E+02 -.872574985E+02 -.872614792E+02 -.872654766E+02 -.872694874E+02 -.872735083E+02 -.872775366E+02 -.872815693E+02 -.872856033E+02 -.872896341E+02 -.872936549E+02 -.872976535E+02 -.873016087E+02 -.873054835E+02 -.873092155E+02 -.873127037E+02 -.873157904E+02 -.873182387E+02 -.873197048E+02 -.873197048E+02
 -.873200534E+02 -.873200534E+02 -.873186381E+02 -.873162755E+02 -.873132987E+02 -.873099371E+02 -.873063439E+02 -.873026176E+02 -.872988191E+02 -.872949849E+02 -.872911364E+02 -.872872858E+02 -.872834404E+02 -.872796052E+02 -.872757837E+02 -.872719792E+02 -.872681949E+02 -.872644342E+02 -.872607007E+02 -.872569983E+02 -.872533312E+02 -.872497041E+02 -.872461218E+02 -.872425895E+02 -.872391126E+02 -.872356970E+02 -.872323485E+02 -.872290734E+02 -.872258781E+02 -.872227693E+02 -.872197536E+02 -.872168378E+02 -.872140288E+02 -.872113336E+02 -.872087588E+02 -.872063114E+02 -.872039978E+02 -.872018247E+02 -.871997981E+02 -.871979241E+02 -.871962081E+02 -.871946555E+02 -.871932710E+02 -.871920591E+02 -.871910234E+02 -.871901674E+02 -.871894937E+02 -.871890046E+02 -.871887015E+02 -.871885853E+02 -.871886564E+02 -.871889143E+02 -.871893580E+02 -.871899860E+02 -.871907959E+02 -.871917850E+02 -.871929498E+02 -.871942864E+02 -.871957904E+02 -.871974568E+02 -.871992803E+02 -.872012554E+02 -.872033758E+02 -.872056353E+02 -.872080274E+02 -.872105454E+02 -.872131824E+02 -.872159315E+02 -.872187857E+02 -.872217380E+02 -.872247817E+02 -.872279098E+02 -.872311158E+02 -.872343931E+02 -.872377355E+02 -.872411370E+02 -.872445916E+02 -.872480940E+02 -.872516389E+02 -.872552214E+02 -.872588369E+02 -.872624812E+02 -.872661504E+02 -.872698408E+02 -.872735493E+02 -.872772726E+02 -.872810081E+02 -.872847527E+02 -.872885034E+02 -.872922557E+02 -.872960027E+02 -.872997329E+02 -.873034259E+02 -.873070467E+02 -.873105363E+02 -.873137998E+02 -.873166890E+02 -.873189813E+02 -.873203544E+02 -.873203544E+02
 -.873207380E+02 -.873207380E+02 -.873194205E+02 -.873172217E+02 -.873144519E+02 -.873113253E+02 -.873079848E+02 -.873045224E+02 -.873009954E+02 -.872974379E+02 -.872938702E+02 -.872903038E+02 -.872867460E+02 -.872832013E+02 -.872796733E+02 -.872761653E+02 -.872726802E+02 -.872692213E+02 -.872657920E+02 -.872623959E+02 -.872590368E+02 -.872557190E+02 -.872524468E+02 -.872492247E+02 -.872460577E+02 -.872429508E+02 -.872399092E+02 -.872369383E+02 -.872340438E+02 -.872312312E+02 -.872285064E+02 -.872258751E+02 -.872233432E+02 -.872209166E+02 -.872186011E+02 -.872164023E+02 -.872143258E+02 -.872123770E+02 -.872105612E+02 -.872088833E+02 -.872073479E+02 -.872059595E+02 -.872047220E+02 -.872036390E+02 -.872027137E+02 -.872019488E+02 -.872013466E+02 -.872009089E+02 -.872006369E+02 -.872005314E+02 -.872005925E+02 -.872008201E+02 -.872012132E+02 -.872017705E+02 -.872024901E+02 -.872033698E+02 -.872044066E+02 -.872055973E+02 -.872069382E+02 -.872084252E+02 -.872100539E+02 -.872118195E+02 -.872137171E+02 -.872157413E+02 -.872178865E+02 -.872201473E+02 -.872225178E+02 -.872249920E+02 -.872275642E+02 -.872302284E+02 -.872329788E+02 -.872358094E+02 -.872387145E+02 -.872416886E+02 -.872447262E+02 -.872478220E+02 -.872509710E+02 -.872541682E+02 -.872574090E+02 -.872606890E+02 -.872640042E+02 -.872673505E+02 -.872707245E+02 -.872741227E+02 -.872775421E+02 -.872809797E+02 -.872844328E+02 -.872878986E+02 -.872913738E+02 -.872948542E+02 -.872983331E+02 -.873017994E+02 -.873052339E+02 -.873086034E+02 -.873118530E+02 -.873148933E+02 -.873175859E+02 -.873197229E+02 -.873210032E+02 -.873210032E+02
 -.873214138E+02 -.873214138E+02 -.873201927E+02 -.873181552E+02 -.873155891E+02 -.873126933E+02 -.873096008E+02 -.873063970E+02 -.873031352E+02 -.872998474E+02 -.872965526E+02 -.872932618E+02 -.872899817E+02 -.872867168E+02 -.872834705E+02 -.872802460E+02 -.872770460E+02 -.872738737E+02 -.872707321E+02 -.872676246E+02 -.872645548E+02 -.872615264E+02 -.872585432E+02 -.872556095E+02 -.872527294E+02 -.872499074E+02 -.872471481E+02 -.872444563E+02 -.872418367E+02 -.872392942E+02 -.872368338E+02 -.872344605E+02 -.872321793E+02 -.872299951E+02 -.872279128E+02 -.872259373E+02 -.872240733E+02 -.872223254E+02 -.872206978E+02 -.872191949E+02 -.872178204E+02 -.872165780E+02 -.872154711E+02 -.872145026E+02 -.872136753E+02 -.872129913E+02 -.872124525E+02 -.872120605E+02 -.872118162E+02 -.872117204E+02 -.872117730E+02 -.872119740E+02 -.872123226E+02 -.872128177E+02 -.872134577E+02 -.872142407E+02 -.872151643E+02 -.872162258E+02 -.872174222E+02 -.872187499E+02 -.872202053E+02 -.872217845E+02 -.872234831E+02 -.872252968E+02 -.872272210E+02 -.872292507E+02 -.872313812E+02 -.872336075E+02 -.872359246E+02 -.872383274E+02 -.872408108E+02 -.872433699E+02 -.872459997E+02 -.872486953E+02 -.872514521E+02 -.872542654E+02 -.872571307E+02 -.872600438E+02 -.872630004E+02 -.872659968E+02 -.872690291E+02 -.872720939E+02 -.872751879E+02 -.872783079E+02 -.872814510E+02 -.872846145E+02 -.872877957E+02 -.872909919E+02 -.872942000E+02 -.872974158E+02 -.873006329E+02 -.873038409E+02 -.873070216E+02 -.873101441E+02 -.873131569E+02 -.873159769E+02 -.873184752E+02 -.873204584E+02 -.873216468E+02 -.873216468E+02
 -.873220778E+02 -.873220778E+02 -.873209513E+02 -.873190720E+02 -.873167055E+02 -.873140358E+02 -.873111857E+02 -.873082343E+02 -.873052309E+02 -.873022054E+02 -.872991753E+02 -.872961510E+02 -.872931389E+02 -.872901433E+02 -.872871673E+02 -.872842139E+02 -.872812858E+02 -.872783858E+02 -.872755169E+02 -.872726820E+02 -.872698845E+02 -.872671276E+02 -.872644149E+02 -.872617500E+02 -.872591367E+02 -.872565789E+02 -.872540806E+02 -.872516459E+02 -.872492789E+02 -.872469841E+02 -.872447655E+02 -.872426275E+02 -.872405743E+02 -.872386102E+02 -.872367393E+02 -.872349658E+02 -.872332937E+02 -.872317267E+02 -.872302685E+02 -.872289228E+02 -.872276927E+02 -.872265812E+02 -.872255913E+02 -.872247254E+02 -.872239856E+02 -.872233740E+02 -.872228920E+02 -.872225409E+02 -.872223216E+02 -.872222346E+02 -.872222800E+02 -.872224575E+02 -.872227667E+02 -.872232066E+02 -.872237759E+02 -.872244729E+02 -.872252957E+02 -.872262420E+02 -.872273092E+02 -.872284945E+02 -.872297947E+02 -.872312066E+02 -.872327265E+02 -.872343507E+02 -.872360753E+02 -.872378962E+02 -.872398094E+02 -.872418105E+02 -.872438954E+02 -.872460596E+02 -.872482988E+02 -.872506088E+02 -.872529853E+02 -.872554241E+02 -.872579210E+02 -.872604720E+02 -.872630732E+02 -.872657208E+02 -.872684112E+02 -.872711408E+02 -.872739064E+02 -.872767046E+02 -.872795325E+02 -.872823873E+02 -.872852663E+02 -.872881668E+02 -.872910863E+02 -.872940223E+02 -.872969718E+02 -.872999306E+02 -.873028930E+02 -.873058488E+02 -.873087813E+02 -.873116616E+02 -.873144420E+02 -.873170454E+02 -.873193524E+02 -.873211842E+02 -.873222820E+02 -.873222820E+02
 -.873227281E+02 -.873227281E+02 -.873216942E+02 -.873199695E+02 -.873177982E+02 -.873153492E+02 -.873127354E+02 -.873100298E+02 -.873072778E+02 -.873045068E+02 -.873017332E+02 -.872989666E+02 -.872962130E+02 -.872934763E+02 -.872907597E+02 -.872880659E+02 -.872853973E+02 -.872827566E+02 -.872801465E+02 -.872775698E+02 -.872750292E+02 -.872725280E+02 -.872700691E+02 -.872676559E+02 -.872652916E+02 -.872629797E+02 -.872607237E+02 -.872585272E+02 -.872563938E+02 -.872543271E+02 -.872523309E+02 -.872504088E+02 -.872485645E+02 -.872468015E+02 -.872451235E+02 -.872435339E+02 -.872420361E+02 -.872406334E+02 -.872393288E+02 -.872381253E+02 -.872370258E+02 -.872360326E+02 -.872351483E+02 -.872343748E+02 -.872337141E+02 -.872331677E+02 -.872327370E+02 -.872324229E+02 -.872322262E+02 -.872321474E+02 -.872321864E+02 -.872323432E+02 -.872326173E+02 -.872330078E+02 -.872335138E+02 -.872341337E+02 -.872348661E+02 -.872357088E+02 -.872366599E+02 -.872377169E+02 -.872388771E+02 -.872401378E+02 -.872414959E+02 -.872429484E+02 -.872444918E+02 -.872461227E+02 -.872478377E+02 -.872496332E+02 -.872515054E+02 -.872534506E+02 -.872554653E+02 -.872575455E+02 -.872596878E+02 -.872618884E+02 -.872641437E+02 -.872664503E+02 -.872688046E+02 -.872712034E+02 -.872736434E+02 -.872761215E+02 -.872786346E+02 -.872811800E+02 -.872837549E+02 -.872863566E+02 -.872889828E+02 -.872916309E+02 -.872942986E+02 -.872969835E+02 -.872996826E+02 -.873023924E+02 -.873051070E+02 -.873078173E+02 -.873105076E+02 -.873131512E+02 -.873157040E+02 -.873180951E+02 -.873202145E+02 -.873218977E+02 -.873229066E+02 -.873229066E+02
 -.873233636E+02 -.873233636E+02 -.873224201E+02 -.873208463E+02 -.873188653E+02 -.873166314E+02 -.873142478E+02 -.873117813E+02 -.873092733E+02 -.873067493E+02 -.873042240E+02 -.873017064E+02 -.872992021E+02 -.872967148E+02 -.872942473E+02 -.872918021E+02 -.872893817E+02 -.872869883E+02 -.872846244E+02 -.872822926E+02 -.872799954E+02 -.872777356E+02 -.872755158E+02 -.872733391E+02 -.872712083E+02 -.872691264E+02 -.872670965E+02 -.872651217E+02 -.872632052E+02 -.872613501E+02 -.872595595E+02 -.872578367E+02 -.872561848E+02 -.872546068E+02 -.872531059E+02 -.872516848E+02 -.872503467E+02 -.872490940E+02 -.872479296E+02 -.872468559E+02 -.872458753E+02 -.872449898E+02 -.872442015E+02 -.872435122E+02 -.872429233E+02 -.872424362E+02 -.872420521E+02 -.872417717E+02 -.872415957E+02 -.872415244E+02 -.872415580E+02 -.872416963E+02 -.872419388E+02 -.872422849E+02 -.872427337E+02 -.872432841E+02 -.872439346E+02 -.872446837E+02 -.872455295E+02 -.872464701E+02 -.872475031E+02 -.872486263E+02 -.872498370E+02 -.872511327E+02 -.872525104E+02 -.872539674E+02 -.872555006E+02 -.872571069E+02 -.872587832E+02 -.872605264E+02 -.872623332E+02 -.872642005E+02 -.872661251E+02 -.872681038E+02 -.872701336E+02 -.872722113E+02 -.872743339E+02 -.872764985E+02 -.872787023E+02 -.872809424E+02 -.872832163E+02 -.872855212E+02 -.872878548E+02 -.872902147E+02 -.872925986E+02 -.872950043E+02 -.872974295E+02 -.872998720E+02 -.873023292E+02 -.873047974E+02 -.873072715E+02 -.873097429E+02 -.873121972E+02 -.873146098E+02 -.873169403E+02 -.873191238E+02 -.873210597E+02 -.873225973E+02 -.873235191E+02 -.873235191E+02
 -.873239837E+02 -.873239837E+02 -.873231283E+02 -.873217017E+02 -.873199061E+02 -.873178817E+02 -.873157221E+02 -.873134879E+02 -.873112170E+02 -.873089323E+02 -.873066475E+02 -.873043707E+02 -.873021070E+02 -.872998598E+02 -.872976319E+02 -.872954254E+02 -.872932426E+02 -.872910856E+02 -.872889566E+02 -.872868579E+02 -.872847918E+02 -.872827607E+02 -.872807671E+02 -.872788135E+02 -.872769025E+02 -.872750367E+02 -.872732188E+02 -.872714514E+02 -.872697374E+02 -.872680795E+02 -.872664803E+02 -.872649426E+02 -.872634690E+02 -.872620623E+02 -.872607249E+02 -.872594595E+02 -.872582683E+02 -.872571539E+02 -.872561184E+02 -.872551639E+02 -.872542923E+02 -.872535056E+02 -.872528053E+02 -.872521930E+02 -.872516699E+02 -.872512372E+02 -.872508958E+02 -.872506463E+02 -.872504894E+02 -.872504253E+02 -.872504541E+02 -.872505757E+02 -.872507897E+02 -.872510955E+02 -.872514924E+02 -.872519795E+02 -.872525555E+02 -.872532192E+02 -.872539689E+02 -.872548030E+02 -.872557196E+02 -.872567167E+02 -.872577922E+02 -.872589438E+02 -.872601692E+02 -.872614658E+02 -.872628310E+02 -.872642624E+02 -.872657572E+02 -.872673128E+02 -.872689263E+02 -.872705951E+02 -.872723163E+02 -.872740873E+02 -.872759054E+02 -.872777679E+02 -.872796722E+02 -.872816156E+02 -.872835958E+02 -.872856101E+02 -.872876563E+02 -.872897321E+02 -.872918351E+02 -.872939634E+02 -.872961148E+02 -.872982873E+02 -.873004788E+02 -.873026873E+02 -.873049102E+02 -.873071444E+02 -.873093850E+02 -.873116241E+02 -.873138485E+02 -.873160360E+02 -.873181496E+02 -.873201303E+02 -.873218868E+02 -.873232821E+02 -.873241186E+02 -.873241186E+02
 -.873245886E+02 -.873245886E+02 -.873238191E+02 -.873225358E+02 -.873209208E+02 -.873191003E+02 -.873171586E+02 -.873151503E+02 -.873131096E+02 -.873110571E+02 -.873090053E+02 -.873069614E+02 -.873049302E+02 -.873029148E+02 -.873009176E+02 -.872989407E+02 -.872969859E+02 -.872950554E+02 -.872931511E+02 -.872912749E+02 -.872894289E+02 -.872876154E+02 -.872858364E+02 -.872840942E+02 -.872823910E+02 -.872807292E+02 -.872791110E+02 -.872775388E+02 -.872760150E+02 -.872745418E+02 -.872731216E+02 -.872717568E+02 -.872704497E+02 -.872692024E+02 -.872680172E+02 -.872668963E+02 -.872658416E+02 -.872648553E+02 -.872639391E+02 -.872630948E+02 -.872623241E+02 -.872616286E+02 -.872610096E+02 -.872604684E+02 -.872600060E+02 -.872596234E+02 -.872593215E+02 -.872591007E+02 -.872589615E+02 -.872589042E+02 -.872589288E+02 -.872590353E+02 -.872592232E+02 -.872594922E+02 -.872598417E+02 -.872602707E+02 -.872607784E+02 -.872613635E+02 -.872620249E+02 -.872627610E+02 -.872635703E+02 -.872644512E+02 -.872654017E+02 -.872664200E+02 -.872675041E+02 -.872686519E+02 -.872698612E+02 -.872711297E+02 -.872724553E+02 -.872738356E+02 -.872752683E+02 -.872767509E+02 -.872782813E+02 -.872798569E+02 -.872814755E+02 -.872831347E+02 -.872848323E+02 -.872865660E+02 -.872883336E+02 -.872901329E+02 -.872919619E+02 -.872938185E+02 -.872957008E+02 -.872976067E+02 -.872995345E+02 -.873014824E+02 -.873034483E+02 -.873054305E+02 -.873074267E+02 -.873094339E+02 -.873114476E+02 -.873134608E+02 -.873154615E+02 -.873174295E+02 -.873193315E+02 -.873211144E+02 -.873226955E+02 -.873239518E+02 -.873247050E+02 -.873247050E+02
 -.873251786E+02 -.873251786E+02 -.873244928E+02 -.873233492E+02 -.873219103E+02 -.873202883E+02 -.873185588E+02 -.873167702E+02 -.873149532E+02 -.873131262E+02 -.873113004E+02 -.873094823E+02 -.873076761E+02 -.873058846E+02 -.873041101E+02 -.873023543E+02 -.873006191E+02 -.872989062E+02 -.872972173E+02 -.872955542E+02 -.872939188E+02 -.872923129E+02 -.872907385E+02 -.872891975E+02 -.872876917E+02 -.872862233E+02 -.872847942E+02 -.872834065E+02 -.872820621E+02 -.872807631E+02 -.872795114E+02 -.872783091E+02 -.872771581E+02 -.872760603E+02 -.872750176E+02 -.872740318E+02 -.872731047E+02 -.872722378E+02 -.872714329E+02 -.872706914E+02 -.872700146E+02 -.872694039E+02 -.872688605E+02 -.872683854E+02 -.872679795E+02 -.872676436E+02 -.872673784E+02 -.872671843E+02 -.872670618E+02 -.872670109E+02 -.872670319E+02 -.872671245E+02 -.872672885E+02 -.872675237E+02 -.872678293E+02 -.872682047E+02 -.872686492E+02 -.872691617E+02 -.872697412E+02 -.872703865E+02 -.872710962E+02 -.872718689E+02 -.872727032E+02 -.872735973E+02 -.872745497E+02 -.872755585E+02 -.872766218E+02 -.872777379E+02 -.872789048E+02 -.872801204E+02 -.872813829E+02 -.872826902E+02 -.872840403E+02 -.872854311E+02 -.872868607E+02 -.872883271E+02 -.872898282E+02 -.872913621E+02 -.872929270E+02 -.872945209E+02 -.872961420E+02 -.872977884E+02 -.872994585E+02 -.873011505E+02 -.873028628E+02 -.873045937E+02 -.873063416E+02 -.873081047E+02 -.873098810E+02 -.873116677E+02 -.873134610E+02 -.873152543E+02 -.873170370E+02 -.873187910E+02 -.873204867E+02 -.873220763E+02 -.873234863E+02 -.873246067E+02 -.873252784E+02 -.873252784E+02
 -.873257545E+02 -.873257545E+02 -.873251505E+02 -.873241432E+02 -.873228759E+02 -.873214476E+02 -.873199247E+02 -.873183502E+02 -.873167509E+02 -.873151432E+02 -.873135369E+02 -.873119379E+02 -.873103499E+02 -.873087753E+02 -.873072162E+02 -.873056741E+02 -.873041507E+02 -.873026475E+02 -.873011660E+02 -.872997078E+02 -.872982744E+02 -.872968676E+02 -.872954889E+02 -.872941401E+02 -.872928228E+02 -.872915387E+02 -.872902896E+02 -.872890771E+02 -.872879030E+02 -.872867691E+02 -.872856769E+02 -.872846283E+02 -.872836247E+02 -.872826680E+02 -.872817595E+02 -.872809009E+02 -.872800937E+02 -.872793391E+02 -.872786387E+02 -.872779935E+02 -.872774048E+02 -.872768737E+02 -.872764012E+02 -.872759880E+02 -.872756350E+02 -.872753429E+02 -.872751121E+02 -.872749431E+02 -.872748362E+02 -.872747916E+02 -.872748093E+02 -.872748892E+02 -.872750311E+02 -.872752347E+02 -.872754996E+02 -.872758252E+02 -.872762108E+02 -.872766556E+02 -.872771587E+02 -.872777191E+02 -.872783356E+02 -.872790072E+02 -.872797325E+02 -.872805102E+02 -.872813389E+02 -.872822170E+02 -.872831430E+02 -.872841153E+02 -.872851324E+02 -.872861925E+02 -.872872939E+02 -.872884350E+02 -.872896140E+02 -.872908292E+02 -.872920789E+02 -.872933613E+02 -.872946749E+02 -.872960178E+02 -.872973885E+02 -.872987852E+02 -.873002065E+02 -.873016508E+02 -.873031164E+02 -.873046020E+02 -.873061060E+02 -.873076270E+02 -.873091636E+02 -.873107141E+02 -.873122767E+02 -.873138491E+02 -.873154277E+02 -.873170068E+02 -.873185770E+02 -.873201222E+02 -.873216162E+02 -.873230171E+02 -.873242598E+02 -.873252473E+02 -.873258395E+02 -.873258395E+02
 -.873263175E+02 -.873263175E+02 -.873257933E+02 -.873249192E+02 -.873238195E+02 -.873225803E+02 -.873212591E+02 -.873198933E+02 -.873185063E+02 -.873171123E+02 -.873157197E+02 -.873143339E+02 -.873129579E+02 -.873115940E+02 -.873102438E+02 -.873089088E+02 -.873075905E+02 -.873062900E+02 -.873050088E+02 -.873037481E+02 -.873025095E+02 -.873012942E+02 -.873001037E+02 -.872989394E+02 -.872978027E+02 -.872966952E+02 -.872956182E+02 -.872945732E+02 -.872935617E+02 -.872925851E+02 -.872916448E+02 -.872907422E+02 -.872898789E+02 -.872890559E+02 -.872882748E+02 -.872875368E+02 -.872868431E+02 -.872861948E+02 -.872855931E+02 -.872850390E+02 -.872845336E+02 -.872840776E+02 -.872836718E+02 -.872833171E+02 -.872830141E+02 -.872827632E+02 -.872825650E+02 -.872824198E+02 -.872823278E+02 -.872822891E+02 -.872823039E+02 -.872823720E+02 -.872824933E+02 -.872826675E+02 -.872828943E+02 -.872831731E+02 -.872835034E+02 -.872838846E+02 -.872843158E+02 -.872847963E+02 -.872853252E+02 -.872859014E+02 -.872865239E+02 -.872871916E+02 -.872879033E+02 -.872886577E+02 -.872894536E+02 -.872902896E+02 -.872911644E+02 -.872920765E+02 -.872930247E+02 -.872940073E+02 -.872950231E+02 -.872960705E+02 -.872971480E+02 -.872982543E+02 -.872993879E+02 -.873005473E+02 -.873017312E+02 -.873029381E+02 -.873041667E+02 -.873054157E+02 -.873066837E+02 -.873079694E+02 -.873092715E+02 -.873105889E+02 -.873119201E+02 -.873132639E+02 -.873146186E+02 -.873159821E+02 -.873173514E+02 -.873187214E+02 -.873200840E+02 -.873214251E+02 -.873227220E+02 -.873239382E+02 -.873250172E+02 -.873258747E+02 -.873263889E+02 -.873263889E+02
 -.873268687E+02 -.873268687E+02 -.873264227E+02 -.873256790E+02 -.873247433E+02 -.873236890E+02 -.873225651E+02 -.873214033E+02 -.873202237E+02 -.873190383E+02 -.873178544E+02 -.873166764E+02 -.873155071E+02 -.873143483E+02 -.873132014E+02 -.873120678E+02 -.873109486E+02 -.873098449E+02 -.873087578E+02 -.873076885E+02 -.873066382E+02 -.873056081E+02 -.873045992E+02 -.873036129E+02 -.873026503E+02 -.873017127E+02 -.873008012E+02 -.872999171E+02 -.872990615E+02 -.872982358E+02 -.872974410E+02 -.872966783E+02 -.872959489E+02 -.872952538E+02 -.872945943E+02 -.872939713E+02 -.872933857E+02 -.872928387E+02 -.872923311E+02 -.872918637E+02 -.872914373E+02 -.872910527E+02 -.872907106E+02 -.872904115E+02 -.872901559E+02 -.872899443E+02 -.872897771E+02 -.872896545E+02 -.872895767E+02 -.872895439E+02 -.872895561E+02 -.872896132E+02 -.872897150E+02 -.872898615E+02 -.872900522E+02 -.872902868E+02 -.872905649E+02 -.872908858E+02 -.872912490E+02 -.872916538E+02 -.872920994E+02 -.872925851E+02 -.872931099E+02 -.872936730E+02 -.872942733E+02 -.872949099E+02 -.872955817E+02 -.872962875E+02 -.872970264E+02 -.872977971E+02 -.872985984E+02 -.872994292E+02 -.873002883E+02 -.873011745E+02 -.873020865E+02 -.873030231E+02 -.873039832E+02 -.873049656E+02 -.873059690E+02 -.873069923E+02 -.873080344E+02 -.873090941E+02 -.873101702E+02 -.873112618E+02 -.873123676E+02 -.873134867E+02 -.873146180E+02 -.873157601E+02 -.873169119E+02 -.873180714E+02 -.873192361E+02 -.873204017E+02 -.873215611E+02 -.873227024E+02 -.873238063E+02 -.873248415E+02 -.873257601E+02 -.873264901E+02 -.873269279E+02 -.873269279E+02
 -.873274096E+02 -.873274096E+02 -.873270403E+02 -.873264244E+02 -.873256496E+02 -.873247765E+02 -.873238459E+02 -.873228841E+02 -.873219076E+02 -.873209265E+02 -.873199467E+02 -.873189720E+02 -.873180047E+02 -.873170462E+02 -.873160978E+02 -.873151606E+02 -.873142355E+02 -.873133234E+02 -.873124252E+02 -.873115420E+02 -.873106747E+02 -.873098243E+02 -.873089916E+02 -.873081778E+02 -.873073837E+02 -.873066104E+02 -.873058589E+02 -.873051302E+02 -.873044251E+02 -.873037448E+02 -.873030902E+02 -.873024621E+02 -.873018616E+02 -.873012895E+02 -.873007467E+02 -.873002341E+02 -.872997524E+02 -.872993025E+02 -.872988850E+02 -.872985007E+02 -.872981501E+02 -.872978340E+02 -.872975527E+02 -.872973068E+02 -.872970967E+02 -.872969227E+02 -.872967852E+02 -.872966843E+02 -.872966202E+02 -.872965931E+02 -.872966029E+02 -.872966496E+02 -.872967331E+02 -.872968531E+02 -.872970096E+02 -.872972021E+02 -.872974303E+02 -.872976938E+02 -.872979920E+02 -.872983245E+02 -.872986906E+02 -.872990897E+02 -.872995210E+02 -.872999839E+02 -.873004775E+02 -.873010011E+02 -.873015537E+02 -.873021346E+02 -.873027428E+02 -.873033773E+02 -.873040373E+02 -.873047217E+02 -.873054296E+02 -.873061600E+02 -.873069120E+02 -.873076845E+02 -.873084766E+02 -.873092873E+02 -.873101156E+02 -.873109606E+02 -.873118213E+02 -.873126968E+02 -.873135861E+02 -.873144884E+02 -.873154028E+02 -.873163283E+02 -.873172641E+02 -.873182092E+02 -.873191624E+02 -.873201222E+02 -.873210864E+02 -.873220515E+02 -.873230116E+02 -.873239570E+02 -.873248713E+02 -.873257289E+02 -.873264899E+02 -.873270947E+02 -.873274574E+02 -.873274574E+02
 -.873279410E+02 -.873279410E+02 -.873276470E+02 -.873271567E+02 -.873265398E+02 -.873258448E+02 -.873251040E+02 -.873243384E+02 -.873235612E+02 -.873227804E+02 -.873220009E+02 -.873212254E+02 -.873204559E+02 -.873196936E+02 -.873189394E+02 -.873181942E+02 -.873174587E+02 -.873167338E+02 -.873160201E+02 -.873153184E+02 -.873146295E+02 -.873139540E+02 -.873132929E+02 -.873126468E+02 -.873120166E+02 -.873114030E+02 -.873108068E+02 -.873102287E+02 -.873096696E+02 -.873091302E+02 -.873086113E+02 -.873081135E+02 -.873076376E+02 -.873071844E+02 -.873067544E+02 -.873063484E+02 -.873059669E+02 -.873056106E+02 -.873052801E+02 -.873049758E+02 -.873046983E+02 -.873044480E+02 -.873042254E+02 -.873040308E+02 -.873038644E+02 -.873037267E+02 -.873036178E+02 -.873035379E+02 -.873034871E+02 -.873034655E+02 -.873034732E+02 -.873035100E+02 -.873035759E+02 -.873036707E+02 -.873037943E+02 -.873039465E+02 -.873041269E+02 -.873043352E+02 -.873045710E+02 -.873048340E+02 -.873051236E+02 -.873054393E+02 -.873057807E+02 -.873061470E+02 -.873065378E+02 -.873069524E+02 -.873073901E+02 -.873078502E+02 -.873083320E+02 -.873088349E+02 -.873093580E+02 -.873099006E+02 -.873104620E+02 -.873110414E+02 -.873116380E+02 -.873122510E+02 -.873128797E+02 -.873135234E+02 -.873141811E+02 -.873148523E+02 -.873155361E+02 -.873162318E+02 -.873169387E+02 -.873176560E+02 -.873183831E+02 -.873191192E+02 -.873198635E+02 -.873206154E+02 -.873213739E+02 -.873221377E+02 -.873229052E+02 -.873236735E+02 -.873244379E+02 -.873251907E+02 -.873259188E+02 -.873266018E+02 -.873272078E+02 -.873276895E+02 -.873279783E+02 -.873279783E+02
 -.873284601E+02 -.873284601E+02 -.873282398E+02 -.873278724E+02 -.873274102E+02 -.873268894E+02 -.873263343E+02 -.873257607E+02 -.873251783E+02 -.873245933E+02 -.873240092E+02 -.873234283E+02 -.873228519E+02 -.873222809E+02 -.873217162E+02 -.873211582E+02 -.873206076E+02 -.873200649E+02 -.873195307E+02 -.873190056E+02 -.873184901E+02 -.873179848E+02 -.873174902E+02 -.873170071E+02 -.873165358E+02 -.873160770E+02 -.873156313E+02 -.873151993E+02 -.873147815E+02 -.873143784E+02 -.873139907E+02 -.873136189E+02 -.873132635E+02 -.873129250E+02 -.873126040E+02 -.873123008E+02 -.873120161E+02 -.873117501E+02 -.873115034E+02 -.873112763E+02 -.873110693E+02 -.873108825E+02 -.873107163E+02 -.873105711E+02 -.873104470E+02 -.873103442E+02 -.873102629E+02 -.873102033E+02 -.873101653E+02 -.873101491E+02 -.873101548E+02 -.873101821E+02 -.873102312E+02 -.873103018E+02 -.873103940E+02 -.873105074E+02 -.873106418E+02 -.873107972E+02 -.873109730E+02 -.873111691E+02 -.873113851E+02 -.873116206E+02 -.873118753E+02 -.873121487E+02 -.873124403E+02 -.873127498E+02 -.873130765E+02 -.873134200E+02 -.873137799E+02 -.873141554E+02 -.873145462E+02 -.873149516E+02 -.873153712E+02 -.873158042E+02 -.873162502E+02 -.873167085E+02 -.873171787E+02 -.873176601E+02 -.873181522E+02 -.873186544E+02 -.873191661E+02 -.873196868E+02 -.873202160E+02 -.873207530E+02 -.873212975E+02 -.873218487E+02 -.873224063E+02 -.873229696E+02 -.873235378E+02 -.873241102E+02 -.873246853E+02 -.873252611E+02 -.873258341E+02 -.873263983E+02 -.873269441E+02 -.873274560E+02 -.873279102E+02 -.873282712E+02 -.873284876E+02 -.873284876E+02
 -.873289453E+02 -.873289453E+02 -.873287955E+02 -.873285452E+02 -.873282299E+02 -.873278743E+02 -.873274950E+02 -.873271028E+02 -.873267045E+02 -.873263043E+02 -.873259048E+02 -.873255073E+02 -.873251130E+02 -.873247224E+02 -.873243361E+02 -.873239544E+02 -.873235778E+02 -.873232067E+02 -.873228414E+02 -.873224824E+02 -.873221299E+02 -.873217845E+02 -.873214465E+02 -.873211163E+02 -.873207943E+02 -.873204808E+02 -.873201763E+02 -.873198812E+02 -.873195958E+02 -.873193206E+02 -.873190558E+02 -.873188019E+02 -.873185593E+02 -.873183282E+02 -.873181090E+02 -.873179021E+02 -.873177078E+02 -.873175263E+02 -.873173579E+02 -.873172030E+02 -.873170617E+02 -.873169343E+02 -.873168209E+02 -.873167218E+02 -.873166371E+02 -.873165670E+02 -.873165115E+02 -.873164708E+02 -.873164449E+02 -.873164338E+02 -.873164376E+02 -.873164562E+02 -.873164896E+02 -.873165378E+02 -.873166006E+02 -.873166779E+02 -.873167696E+02 -.873168755E+02 -.873169954E+02 -.873171291E+02 -.873172765E+02 -.873174371E+02 -.873176109E+02 -.873177974E+02 -.873179964E+02 -.873182075E+02 -.873184305E+02 -.873186650E+02 -.873189107E+02 -.873191671E+02 -.873194339E+02 -.873197108E+02 -.873199973E+02 -.873202932E+02 -.873205978E+02 -.873209110E+02 -.873212323E+02 -.873215614E+02 -.873218977E+02 -.873222410E+02 -.873225909E+02 -.873229470E+02 -.873233088E+02 -.873236762E+02 -.873240486E+02 -.873244257E+02 -.873248072E+02 -.873251926E+02 -.873255814E+02 -.873259730E+02 -.873263666E+02 -.873267605E+02 -.873271524E+02 -.873275382E+02 -.873279113E+02 -.873282609E+02 -.873285708E+02 -.873288168E+02 -.873289640E+02 -.873289640E+02
 -.873293080E+02 -.873293080E+02 -.873292160E+02 -.873290605E+02 -.873288626E+02 -.873286379E+02 -.873283971E+02 -.873281471E+02 -.873278928E+02 -.873276369E+02 -.873273811E+02 -.873271266E+02 -.873268741E+02 -.873266239E+02 -.873263764E+02 -.873261319E+02 -.873258907E+02 -.873256530E+02 -.873254190E+02 -.873251891E+02 -.873249634E+02 -.873247422E+02 -.873245258E+02 -.873243144E+02 -.873241082E+02 -.873239076E+02 -.873237127E+02 -.873235238E+02 -.873233411E+02 -.873231650E+02 -.873229956E+02 -.873228331E+02 -.873226779E+02 -.873225301E+02 -.873223899E+02 -.873222575E+02 -.873221332E+02 -.873220171E+02 -.873219094E+02 -.873218103E+02 -.873217199E+02 -.873216384E+02 -.873215660E+02 -.873215026E+02 -.873214484E+02 -.873214036E+02 -.873213681E+02 -.873213420E+02 -.873213254E+02 -.873213184E+02 -.873213208E+02 -.873213326E+02 -.873213540E+02 -.873213848E+02 -.873214249E+02 -.873214743E+02 -.873215329E+02 -.873216006E+02 -.873216773E+02 -.873217628E+02 -.873218570E+02 -.873219597E+02 -.873220708E+02 -.873221901E+02 -.873223173E+02 -.873224524E+02 -.873225951E+02 -.873227451E+02 -.873229022E+02 -.873230663E+02 -.873232370E+02 -.873234142E+02 -.873235976E+02 -.873237869E+02 -.873239819E+02 -.873241824E+02 -.873243881E+02 -.873245988E+02 -.873248141E+02 -.873250340E+02 -.873252581E+02 -.873254861E+02 -.873257179E+02 -.873259532E+02 -.873261918E+02 -.873264334E+02 -.873266778E+02 -.873269246E+02 -.873271737E+02 -.873274245E+02 -.873276765E+02 -.873279284E+02 -.873281787E+02 -.873284246E+02 -.873286615E+02 -.873288825E+02 -.873290770E+02 -.873292299E+02 -.873293203E+02 -.873293203E+02
 -.873293080E+02 -.873293080E+02 -.873292160E+02 -.873290605E+02 -.873288626E+02 -.873286379E+02 -.873283971E+02 -.873281471E+02 -.873278928E+02 -.873276369E+02 -.873273811E+02 -.873271266E+02 -.873268741E+02 -.873266239E+02 -.873263764E+02 -.873261319E+02 -.873258907E+02 -.873256530E+02 -.873254190E+02 -.873251891E+02 -.873249634E+02 -.873247422E+02 -.873245258E+02 -.873243144E+02 -.873241082E+02 -.873239076E+02 -.873237127E+02 -.873235238E+02 -.873233411E+02 -.873231650E+02 -.873229956E+02 -.873228331E+02 -.873226779E+02 -.873225301E+02 -.873223899E+02 -.873222575E+02 -.873221332E+02 -.873220171E+02 -.873219094E+02 -.873218103E+02 -.873217199E+02 -.873216384E+02 -.873215660E+02 -.873215026E+02 -.873214484E+02 -.873214036E+02 -.873213681E+02 -.873213420E+02 -.873213254E+02 -.873213184E+02 -.873213208E+02 -.873213326E+02 -.873213540E+02 -.873213848E+02 -.873214249E+02 -.873214743E+02 -.873215329E+02 -.873216006E+02 -.873216773E+02 -.873217628E+02 -.873218570E+02 -.873219597E+02 -.873220708E+02 -.873221901E+02 -.873223173E+02 -.873224524E+02 -.873225951E+02 -.873227451E+02 -.873229022E+02 -.873230663E+02 -.873232370E+02 -.873234142E+02 -.873235976E+02 -.873237869E+02 -.873239819E+02 -.873241824E+02 -.873243881E+02 -.873245988E+02 -.873248141E+02 -.873250340E+02 -.873252581E+02 -.873254861E+02 -.873257179E+02 -.873259532E+02 -.873261918E+02 -.873264334E+02 -.873266778E+02 -.873269246E+02 -.873271737E+02 -.873274245E+02 -.873276765E+02 -.873279284E+02 -.873281787E+02 -.873284246E+02 -.873286615E+02 -.873288825E+02 -.873290770E+02 -.873292299E+02 -.873293203E+02 -.873293203E+02
