# Supplementary material for: Electrical Pacing of Cardiac Tissue Including Potassium Inward Rectification
Source: PLoS One. 2015 Jun 9;10(6):e0127837. doi: 10.1371/journal.pone.0127837 (PMC4461281; doi:10.1371/journal.pone.0127837)
Supplement: S1 Data — (ZIP) [file pone.0127837.s001.zip › All-Data/Data-without-IK1/BDT42/Vm20ms.txt]

 -.873300171E+02 -.873256480E+02 -.873254634E+02 -.873251321E+02 -.873246891E+02 -.873241627E+02 -.873235733E+02 -.873229338E+02 -.873222526E+02 -.873215360E+02 -.873207903E+02 -.873200229E+02 -.873192414E+02 -.873184531E+02 -.873176638E+02 -.873168776E+02 -.873160970E+02 -.873153231E+02 -.873145570E+02 -.873137995E+02 -.873130521E+02 -.873123165E+02 -.873115945E+02 -.873108880E+02 -.873101984E+02 -.873095267E+02 -.873088738E+02 -.873082404E+02 -.873076273E+02 -.873070353E+02 -.873064654E+02 -.873059185E+02 -.873053957E+02 -.873048977E+02 -.873044253E+02 -.873039792E+02 -.873035600E+02 -.873031684E+02 -.873028051E+02 -.873024706E+02 -.873021656E+02 -.873018906E+02 -.873016460E+02 -.873014321E+02 -.873012494E+02 -.873010980E+02 -.873009784E+02 -.873008905E+02 -.873008347E+02 -.873008111E+02 -.873008196E+02 -.873008602E+02 -.873009327E+02 -.873010372E+02 -.873011732E+02 -.873013405E+02 -.873015389E+02 -.873017680E+02 -.873020273E+02 -.873023165E+02 -.873026350E+02 -.873029822E+02 -.873033576E+02 -.873037604E+02 -.873041900E+02 -.873046457E+02 -.873051268E+02 -.873056324E+02 -.873061619E+02 -.873067143E+02 -.873072888E+02 -.873078846E+02 -.873085007E+02 -.873091362E+02 -.873097901E+02 -.873104615E+02 -.873111494E+02 -.873118526E+02 -.873125701E+02 -.873133006E+02 -.873140430E+02 -.873147957E+02 -.873155572E+02 -.873163259E+02 -.873170996E+02 -.873178762E+02 -.873186530E+02 -.873194267E+02 -.873201937E+02 -.873209492E+02 -.873216879E+02 -.873224027E+02 -.873230856E+02 -.873237261E+02 -.873243120E+02 -.873248277E+02 -.873252545E+02 -.873255694E+02 -.873257442E+02 -.873257442E+02
 -.873256480E+02 -.873256480E+02 -.873254634E+02 -.873251321E+02 -.873246891E+02 -.873241627E+02 -.873235733E+02 -.873229338E+02 -.873222526E+02 -.873215360E+02 -.873207903E+02 -.873200229E+02 -.873192414E+02 -.873184531E+02 -.873176638E+02 -.873168776E+02 -.873160970E+02 -.873153231E+02 -.873145570E+02 -.873137995E+02 -.873130521E+02 -.873123165E+02 -.873115945E+02 -.873108880E+02 -.873101984E+02 -.873095267E+02 -.873088738E+02 -.873082404E+02 -.873076273E+02 -.873070353E+02 -.873064654E+02 -.873059185E+02 -.873053957E+02 -.873048977E+02 -.873044253E+02 -.873039792E+02 -.873035600E+02 -.873031684E+02 -.873028051E+02 -.873024706E+02 -.873021656E+02 -.873018906E+02 -.873016460E+02 -.873014321E+02 -.873012494E+02 -.873010980E+02 -.873009784E+02 -.873008905E+02 -.873008347E+02 -.873008111E+02 -.873008196E+02 -.873008602E+02 -.873009327E+02 -.873010372E+02 -.873011732E+02 -.873013405E+02 -.873015389E+02 -.873017680E+02 -.873020273E+02 -.873023165E+02 -.873026350E+02 -.873029822E+02 -.873033576E+02 -.873037604E+02 -.873041900E+02 -.873046457E+02 -.873051268E+02 -.873056324E+02 -.873061619E+02 -.873067143E+02 -.873072888E+02 -.873078846E+02 -.873085007E+02 -.873091362E+02 -.873097901E+02 -.873104615E+02 -.873111494E+02 -.873118526E+02 -.873125701E+02 -.873133006E+02 -.873140430E+02 -.873147957E+02 -.873155572E+02 -.873163259E+02 -.873170996E+02 -.873178762E+02 -.873186530E+02 -.873194267E+02 -.873201937E+02 -.873209492E+02 -.873216879E+02 -.873224027E+02 -.873230856E+02 -.873237261E+02 -.873243120E+02 -.873248277E+02 -.873252545E+02 -.873255694E+02 -.873257442E+02 -.873257442E+02
 -.873246967E+02 -.873246967E+02 -.873244284E+02 -.873239627E+02 -.873233538E+02 -.873226410E+02 -.873218495E+02 -.873209941E+02 -.873200846E+02 -.873191293E+02 -.873181381E+02 -.873171218E+02 -.873160914E+02 -.873150565E+02 -.873140241E+02 -.873129982E+02 -.873119807E+02 -.873109724E+02 -.873099739E+02 -.873089866E+02 -.873080126E+02 -.873070543E+02 -.873061145E+02 -.873051954E+02 -.873042985E+02 -.873034251E+02 -.873025761E+02 -.873017524E+02 -.873009549E+02 -.873001848E+02 -.872994434E+02 -.872987319E+02 -.872980517E+02 -.872974037E+02 -.872967890E+02 -.872962085E+02 -.872956630E+02 -.872951534E+02 -.872946805E+02 -.872942453E+02 -.872938483E+02 -.872934903E+02 -.872931719E+02 -.872928935E+02 -.872926556E+02 -.872924586E+02 -.872923028E+02 -.872921885E+02 -.872921160E+02 -.872920854E+02 -.872920966E+02 -.872921496E+02 -.872922443E+02 -.872923803E+02 -.872925576E+02 -.872927756E+02 -.872930341E+02 -.872933325E+02 -.872936703E+02 -.872940470E+02 -.872944618E+02 -.872949139E+02 -.872954026E+02 -.872959270E+02 -.872964862E+02 -.872970793E+02 -.872977054E+02 -.872983634E+02 -.872990524E+02 -.872997711E+02 -.873005185E+02 -.873012936E+02 -.873020950E+02 -.873029216E+02 -.873037721E+02 -.873046454E+02 -.873055402E+02 -.873064551E+02 -.873073886E+02 -.873083394E+02 -.873093058E+02 -.873102862E+02 -.873112787E+02 -.873122811E+02 -.873132912E+02 -.873143063E+02 -.873153232E+02 -.873163380E+02 -.873173464E+02 -.873183428E+02 -.873193205E+02 -.873202710E+02 -.873211838E+02 -.873220459E+02 -.873228406E+02 -.873235470E+02 -.873241383E+02 -.873245804E+02 -.873248295E+02 -.873248295E+02
 -.873231691E+02 -.873231691E+02 -.873227991E+02 -.873221641E+02 -.873213371E+02 -.873203678E+02 -.873192882E+02 -.873181187E+02 -.873168748E+02 -.873155712E+02 -.873142238E+02 -.873128488E+02 -.873114605E+02 -.873100700E+02 -.873086847E+02 -.873073083E+02 -.873059423E+02 -.873045879E+02 -.873032464E+02 -.873019206E+02 -.873006135E+02 -.872993287E+02 -.872980695E+02 -.872968383E+02 -.872956369E+02 -.872944666E+02 -.872933285E+02 -.872922240E+02 -.872911545E+02 -.872901217E+02 -.872891275E+02 -.872881735E+02 -.872872613E+02 -.872863923E+02 -.872855678E+02 -.872847890E+02 -.872840570E+02 -.872833732E+02 -.872827387E+02 -.872821545E+02 -.872816218E+02 -.872811413E+02 -.872807139E+02 -.872803402E+02 -.872800209E+02 -.872797565E+02 -.872795475E+02 -.872793943E+02 -.872792971E+02 -.872792562E+02 -.872792714E+02 -.872793428E+02 -.872794701E+02 -.872796530E+02 -.872798912E+02 -.872801842E+02 -.872805315E+02 -.872809325E+02 -.872813863E+02 -.872818921E+02 -.872824491E+02 -.872830562E+02 -.872837122E+02 -.872844161E+02 -.872851666E+02 -.872859625E+02 -.872868025E+02 -.872876853E+02 -.872886094E+02 -.872895733E+02 -.872905756E+02 -.872916147E+02 -.872926890E+02 -.872937970E+02 -.872949371E+02 -.872961075E+02 -.872973066E+02 -.872985327E+02 -.872997839E+02 -.873010582E+02 -.873023537E+02 -.873036682E+02 -.873049993E+02 -.873063444E+02 -.873077005E+02 -.873090642E+02 -.873104316E+02 -.873117978E+02 -.873131570E+02 -.873145023E+02 -.873158248E+02 -.873171135E+02 -.873183544E+02 -.873195299E+02 -.873206173E+02 -.873215875E+02 -.873224031E+02 -.873230156E+02 -.873233624E+02 -.873233624E+02
 -.873213383E+02 -.873213383E+02 -.873208631E+02 -.873200459E+02 -.873189760E+02 -.873177145E+02 -.873163023E+02 -.873147691E+02 -.873131397E+02 -.873114374E+02 -.873096849E+02 -.873079025E+02 -.873061069E+02 -.873043098E+02 -.873025182E+02 -.873007360E+02 -.872989656E+02 -.872972093E+02 -.872954702E+02 -.872937524E+02 -.872920604E+02 -.872903981E+02 -.872887693E+02 -.872871764E+02 -.872856213E+02 -.872841058E+02 -.872826314E+02 -.872812002E+02 -.872798143E+02 -.872784760E+02 -.872771877E+02 -.872759515E+02 -.872747694E+02 -.872736429E+02 -.872725739E+02 -.872715639E+02 -.872706146E+02 -.872697276E+02 -.872689044E+02 -.872681466E+02 -.872674555E+02 -.872668321E+02 -.872662775E+02 -.872657926E+02 -.872653783E+02 -.872650352E+02 -.872647641E+02 -.872645655E+02 -.872644396E+02 -.872643868E+02 -.872644069E+02 -.872644998E+02 -.872646654E+02 -.872649032E+02 -.872652127E+02 -.872655935E+02 -.872660446E+02 -.872665654E+02 -.872671547E+02 -.872678116E+02 -.872685346E+02 -.872693225E+02 -.872701739E+02 -.872710872E+02 -.872720608E+02 -.872730932E+02 -.872741826E+02 -.872753272E+02 -.872765251E+02 -.872777745E+02 -.872790733E+02 -.872804195E+02 -.872818112E+02 -.872832462E+02 -.872847225E+02 -.872862379E+02 -.872877902E+02 -.872893771E+02 -.872909964E+02 -.872926455E+02 -.872943220E+02 -.872960229E+02 -.872977455E+02 -.872994862E+02 -.873012415E+02 -.873030070E+02 -.873047777E+02 -.873065475E+02 -.873083092E+02 -.873100537E+02 -.873117698E+02 -.873134434E+02 -.873150564E+02 -.873165858E+02 -.873180022E+02 -.873192676E+02 -.873203326E+02 -.873211336E+02 -.873215879E+02 -.873215879E+02
 -.873193553E+02 -.873193553E+02 -.873187731E+02 -.873177633E+02 -.873164318E+02 -.873148528E+02 -.873130802E+02 -.873111559E+02 -.873091157E+02 -.873069913E+02 -.873048110E+02 -.873025978E+02 -.873003694E+02 -.872981373E+02 -.872959092E+02 -.872936900E+02 -.872914838E+02 -.872892950E+02 -.872871287E+02 -.872849902E+02 -.872828847E+02 -.872808168E+02 -.872787898E+02 -.872768065E+02 -.872748693E+02 -.872729803E+02 -.872711422E+02 -.872693576E+02 -.872676294E+02 -.872659607E+02 -.872643542E+02 -.872628124E+02 -.872613375E+02 -.872599317E+02 -.872585972E+02 -.872573361E+02 -.872561507E+02 -.872550429E+02 -.872540149E+02 -.872530683E+02 -.872522050E+02 -.872514261E+02 -.872507332E+02 -.872501274E+02 -.872496097E+02 -.872491812E+02 -.872488426E+02 -.872485946E+02 -.872484377E+02 -.872483720E+02 -.872483975E+02 -.872485142E+02 -.872487216E+02 -.872490194E+02 -.872494069E+02 -.872498833E+02 -.872504478E+02 -.872510992E+02 -.872518363E+02 -.872526575E+02 -.872535614E+02 -.872545462E+02 -.872556100E+02 -.872567511E+02 -.872579673E+02 -.872592566E+02 -.872606167E+02 -.872620454E+02 -.872635403E+02 -.872650990E+02 -.872667190E+02 -.872683978E+02 -.872701327E+02 -.872719213E+02 -.872737609E+02 -.872756487E+02 -.872775821E+02 -.872795581E+02 -.872815740E+02 -.872836266E+02 -.872857128E+02 -.872878292E+02 -.872899721E+02 -.872921375E+02 -.872943207E+02 -.872965164E+02 -.872987186E+02 -.873009197E+02 -.873031107E+02 -.873052806E+02 -.873074155E+02 -.873094977E+02 -.873115051E+02 -.873134090E+02 -.873151728E+02 -.873167490E+02 -.873180762E+02 -.873190749E+02 -.873196416E+02 -.873196416E+02
 -.873172902E+02 -.873172902E+02 -.873165959E+02 -.873153812E+02 -.873137702E+02 -.873118545E+02 -.873097035E+02 -.873073729E+02 -.873049090E+02 -.873023508E+02 -.872997299E+02 -.872970710E+02 -.872943919E+02 -.872917051E+02 -.872890195E+02 -.872863421E+02 -.872836797E+02 -.872810388E+02 -.872784263E+02 -.872758483E+02 -.872733103E+02 -.872708168E+02 -.872683714E+02 -.872659773E+02 -.872636374E+02 -.872613549E+02 -.872591334E+02 -.872569763E+02 -.872548874E+02 -.872528700E+02 -.872509273E+02 -.872490622E+02 -.872472775E+02 -.872455758E+02 -.872439600E+02 -.872424328E+02 -.872409969E+02 -.872396550E+02 -.872384095E+02 -.872372626E+02 -.872362163E+02 -.872352724E+02 -.872344324E+02 -.872336980E+02 -.872330705E+02 -.872325512E+02 -.872321410E+02 -.872318407E+02 -.872316509E+02 -.872315717E+02 -.872316033E+02 -.872317454E+02 -.872319977E+02 -.872323596E+02 -.872328304E+02 -.872334090E+02 -.872340944E+02 -.872348851E+02 -.872357795E+02 -.872367759E+02 -.872378722E+02 -.872390663E+02 -.872403561E+02 -.872417390E+02 -.872432127E+02 -.872447745E+02 -.872464217E+02 -.872481514E+02 -.872499607E+02 -.872518466E+02 -.872538061E+02 -.872558361E+02 -.872579333E+02 -.872600947E+02 -.872623170E+02 -.872645968E+02 -.872669310E+02 -.872693159E+02 -.872717481E+02 -.872742240E+02 -.872767397E+02 -.872792910E+02 -.872818736E+02 -.872844827E+02 -.872871126E+02 -.872897572E+02 -.872924089E+02 -.872950589E+02 -.872976965E+02 -.873003083E+02 -.873028776E+02 -.873053835E+02 -.873077992E+02 -.873100905E+02 -.873122131E+02 -.873141102E+02 -.873157078E+02 -.873169100E+02 -.873175923E+02 -.873175923E+02
 -.873151641E+02 -.873151641E+02 -.873143498E+02 -.873129168E+02 -.873110115E+02 -.873087457E+02 -.873062059E+02 -.873034611E+02 -.873005665E+02 -.872975661E+02 -.872944938E+02 -.872913753E+02 -.872882293E+02 -.872850703E+02 -.872819097E+02 -.872787576E+02 -.872756233E+02 -.872725152E+02 -.872694411E+02 -.872664077E+02 -.872634203E+02 -.872604837E+02 -.872576018E+02 -.872547785E+02 -.872520180E+02 -.872493244E+02 -.872467022E+02 -.872441558E+02 -.872416892E+02 -.872393063E+02 -.872370108E+02 -.872348060E+02 -.872326953E+02 -.872306823E+02 -.872287702E+02 -.872269626E+02 -.872252629E+02 -.872236742E+02 -.872221992E+02 -.872208408E+02 -.872196012E+02 -.872184828E+02 -.872174874E+02 -.872166171E+02 -.872158736E+02 -.872152584E+02 -.872147726E+02 -.872144172E+02 -.872141928E+02 -.872140996E+02 -.872141379E+02 -.872143073E+02 -.872146075E+02 -.872150377E+02 -.872155970E+02 -.872162842E+02 -.872170979E+02 -.872180364E+02 -.872190976E+02 -.872202794E+02 -.872215795E+02 -.872229951E+02 -.872245237E+02 -.872261622E+02 -.872279077E+02 -.872297569E+02 -.872317066E+02 -.872337531E+02 -.872358931E+02 -.872381229E+02 -.872404388E+02 -.872428371E+02 -.872453140E+02 -.872478656E+02 -.872504880E+02 -.872531774E+02 -.872559297E+02 -.872587408E+02 -.872616065E+02 -.872645226E+02 -.872674844E+02 -.872704872E+02 -.872735258E+02 -.872765944E+02 -.872796865E+02 -.872827950E+02 -.872859109E+02 -.872890241E+02 -.872921219E+02 -.872951887E+02 -.872982051E+02 -.873011465E+02 -.873039817E+02 -.873066705E+02 -.873091612E+02 -.873113871E+02 -.873132616E+02 -.873146722E+02 -.873154728E+02 -.873154728E+02
 -.873129737E+02 -.873129737E+02 -.873120306E+02 -.873103683E+02 -.873081591E+02 -.873055360E+02 -.873026025E+02 -.872994389E+02 -.872961074E+02 -.872926554E+02 -.872891189E+02 -.872855254E+02 -.872818960E+02 -.872782483E+02 -.872745972E+02 -.872709556E+02 -.872673350E+02 -.872637451E+02 -.872601940E+02 -.872566885E+02 -.872532342E+02 -.872498361E+02 -.872464992E+02 -.872432285E+02 -.872400292E+02 -.872369067E+02 -.872338661E+02 -.872309124E+02 -.872280503E+02 -.872252840E+02 -.872226178E+02 -.872200557E+02 -.872176021E+02 -.872152610E+02 -.872130368E+02 -.872109337E+02 -.872089556E+02 -.872071061E+02 -.872053887E+02 -.872038065E+02 -.872023623E+02 -.872010591E+02 -.871998992E+02 -.871988851E+02 -.871980187E+02 -.871973020E+02 -.871967362E+02 -.871963226E+02 -.871960618E+02 -.871959542E+02 -.871959999E+02 -.871961987E+02 -.871965501E+02 -.871970532E+02 -.871977070E+02 -.871985099E+02 -.871994602E+02 -.872005557E+02 -.872017942E+02 -.872031730E+02 -.872046892E+02 -.872063396E+02 -.872081211E+02 -.872100301E+02 -.872120629E+02 -.872142156E+02 -.872164843E+02 -.872188649E+02 -.872213530E+02 -.872239444E+02 -.872266347E+02 -.872294194E+02 -.872322941E+02 -.872352541E+02 -.872382949E+02 -.872414118E+02 -.872446001E+02 -.872478550E+02 -.872511717E+02 -.872545451E+02 -.872579698E+02 -.872614404E+02 -.872649509E+02 -.872684946E+02 -.872720641E+02 -.872756510E+02 -.872792453E+02 -.872828352E+02 -.872864062E+02 -.872899405E+02 -.872934159E+02 -.872968040E+02 -.873000691E+02 -.873031650E+02 -.873060325E+02 -.873085948E+02 -.873107523E+02 -.873123759E+02 -.873132973E+02 -.873132973E+02
 -.873107082E+02 -.873107082E+02 -.873096296E+02 -.873077319E+02 -.873052148E+02 -.873022323E+02 -.872989025E+02 -.872953152E+02 -.872915379E+02 -.872876217E+02 -.872836055E+02 -.872795200E+02 -.872753905E+02 -.872712382E+02 -.872670815E+02 -.872629358E+02 -.872588138E+02 -.872547260E+02 -.872506804E+02 -.872466841E+02 -.872427431E+02 -.872388636E+02 -.872350517E+02 -.872313137E+02 -.872276560E+02 -.872240848E+02 -.872206060E+02 -.872172250E+02 -.872139470E+02 -.872107769E+02 -.872077197E+02 -.872047805E+02 -.872019645E+02 -.871992767E+02 -.871967223E+02 -.871943062E+02 -.871920328E+02 -.871899066E+02 -.871879316E+02 -.871861115E+02 -.871844498E+02 -.871829499E+02 -.871816150E+02 -.871804478E+02 -.871794507E+02 -.871786260E+02 -.871779753E+02 -.871774998E+02 -.871772004E+02 -.871770777E+02 -.871771318E+02 -.871773625E+02 -.871777690E+02 -.871783505E+02 -.871791056E+02 -.871800324E+02 -.871811289E+02 -.871823924E+02 -.871838203E+02 -.871854093E+02 -.871871559E+02 -.871890566E+02 -.871911072E+02 -.871933037E+02 -.871956417E+02 -.871981164E+02 -.872007233E+02 -.872034573E+02 -.872063134E+02 -.872092865E+02 -.872123715E+02 -.872155631E+02 -.872188559E+02 -.872222447E+02 -.872257240E+02 -.872292885E+02 -.872329326E+02 -.872366508E+02 -.872404374E+02 -.872442867E+02 -.872481926E+02 -.872521486E+02 -.872561481E+02 -.872601835E+02 -.872642463E+02 -.872683271E+02 -.872724146E+02 -.872764954E+02 -.872805532E+02 -.872845679E+02 -.872885143E+02 -.872923606E+02 -.872960662E+02 -.872995791E+02 -.873028321E+02 -.873057385E+02 -.873081854E+02 -.873100266E+02 -.873110714E+02 -.873110714E+02
 -.873083606E+02 -.873083606E+02 -.873071439E+02 -.873050099E+02 -.873021850E+02 -.872988424E+02 -.872951125E+02 -.872910932E+02 -.872868576E+02 -.872824612E+02 -.872779479E+02 -.872733531E+02 -.872687067E+02 -.872640342E+02 -.872593566E+02 -.872546908E+02 -.872500503E+02 -.872454455E+02 -.872408850E+02 -.872363763E+02 -.872319267E+02 -.872275436E+02 -.872232346E+02 -.872190074E+02 -.872148691E+02 -.872108267E+02 -.872068866E+02 -.872030548E+02 -.871993372E+02 -.871957396E+02 -.871922682E+02 -.871889289E+02 -.871857281E+02 -.871826719E+02 -.871797661E+02 -.871770164E+02 -.871744282E+02 -.871720065E+02 -.871697560E+02 -.871676813E+02 -.871657867E+02 -.871640764E+02 -.871625539E+02 -.871612227E+02 -.871600857E+02 -.871591453E+02 -.871584035E+02 -.871578619E+02 -.871575216E+02 -.871573831E+02 -.871574467E+02 -.871577121E+02 -.871581785E+02 -.871588448E+02 -.871597093E+02 -.871607698E+02 -.871620237E+02 -.871634681E+02 -.871650996E+02 -.871669145E+02 -.871689085E+02 -.871710774E+02 -.871734164E+02 -.871759205E+02 -.871785845E+02 -.871814029E+02 -.871843700E+02 -.871874801E+02 -.871907273E+02 -.871941055E+02 -.871976087E+02 -.872012306E+02 -.872049652E+02 -.872088060E+02 -.872127470E+02 -.872167818E+02 -.872209041E+02 -.872251075E+02 -.872293855E+02 -.872337316E+02 -.872381388E+02 -.872426000E+02 -.872471074E+02 -.872516526E+02 -.872562263E+02 -.872608177E+02 -.872654144E+02 -.872700013E+02 -.872745604E+02 -.872790691E+02 -.872834995E+02 -.872878161E+02 -.872919735E+02 -.872959136E+02 -.872995613E+02 -.873028197E+02 -.873055626E+02 -.873076262E+02 -.873087971E+02 -.873087971E+02
 -.873059333E+02 -.873059333E+02 -.873045799E+02 -.873022116E+02 -.872990799E+02 -.872953744E+02 -.872912367E+02 -.872867729E+02 -.872820629E+02 -.872771686E+02 -.872721400E+02 -.872670188E+02 -.872618395E+02 -.872566308E+02 -.872514154E+02 -.872462111E+02 -.872410317E+02 -.872358878E+02 -.872307889E+02 -.872257437E+02 -.872207611E+02 -.872158500E+02 -.872110194E+02 -.872062779E+02 -.872016334E+02 -.871970935E+02 -.871926651E+02 -.871883552E+02 -.871841705E+02 -.871801181E+02 -.871762052E+02 -.871724393E+02 -.871688277E+02 -.871653774E+02 -.871620952E+02 -.871589878E+02 -.871560613E+02 -.871533217E+02 -.871507747E+02 -.871484258E+02 -.871462803E+02 -.871443429E+02 -.871426182E+02 -.871411101E+02 -.871398219E+02 -.871387567E+02 -.871379167E+02 -.871373039E+02 -.871369196E+02 -.871367645E+02 -.871368389E+02 -.871371425E+02 -.871376744E+02 -.871384331E+02 -.871394166E+02 -.871406224E+02 -.871420473E+02 -.871436878E+02 -.871455400E+02 -.871475993E+02 -.871498608E+02 -.871523193E+02 -.871549692E+02 -.871578045E+02 -.871608191E+02 -.871640065E+02 -.871673601E+02 -.871708729E+02 -.871745381E+02 -.871783486E+02 -.871822973E+02 -.871863769E+02 -.871905803E+02 -.871949002E+02 -.871993294E+02 -.872038606E+02 -.872084867E+02 -.872132002E+02 -.872179940E+02 -.872228604E+02 -.872277917E+02 -.872327799E+02 -.872378163E+02 -.872428916E+02 -.872479954E+02 -.872531158E+02 -.872582390E+02 -.872633486E+02 -.872684245E+02 -.872734419E+02 -.872783700E+02 -.872831695E+02 -.872877904E+02 -.872921684E+02 -.872962204E+02 -.872998390E+02 -.873028845E+02 -.873051755E+02 -.873064752E+02 -.873064752E+02
 -.873034379E+02 -.873034379E+02 -.873019511E+02 -.872993506E+02 -.872959102E+02 -.872918346E+02 -.872872770E+02 -.872823526E+02 -.872771501E+02 -.872717398E+02 -.872661789E+02 -.872605149E+02 -.872547863E+02 -.872490239E+02 -.872432516E+02 -.872374874E+02 -.872317454E+02 -.872260374E+02 -.872203740E+02 -.872147658E+02 -.872092234E+02 -.872037571E+02 -.871983770E+02 -.871930925E+02 -.871879122E+02 -.871828441E+02 -.871778961E+02 -.871730762E+02 -.871683926E+02 -.871638536E+02 -.871594680E+02 -.871552444E+02 -.871511913E+02 -.871473168E+02 -.871436288E+02 -.871401349E+02 -.871368424E+02 -.871337585E+02 -.871308901E+02 -.871282438E+02 -.871258258E+02 -.871236419E+02 -.871216973E+02 -.871199967E+02 -.871185441E+02 -.871173430E+02 -.871163963E+02 -.871157062E+02 -.871152743E+02 -.871151017E+02 -.871151885E+02 -.871155344E+02 -.871161384E+02 -.871169986E+02 -.871181127E+02 -.871194775E+02 -.871210895E+02 -.871229444E+02 -.871250373E+02 -.871273631E+02 -.871299158E+02 -.871326893E+02 -.871356768E+02 -.871388714E+02 -.871422657E+02 -.871458520E+02 -.871496225E+02 -.871535693E+02 -.871576841E+02 -.871619586E+02 -.871663846E+02 -.871709536E+02 -.871756574E+02 -.871804874E+02 -.871854354E+02 -.871904931E+02 -.871956522E+02 -.872009043E+02 -.872062413E+02 -.872116546E+02 -.872171356E+02 -.872226753E+02 -.872282641E+02 -.872338917E+02 -.872395467E+02 -.872452161E+02 -.872508847E+02 -.872565346E+02 -.872621439E+02 -.872676856E+02 -.872731257E+02 -.872784214E+02 -.872835179E+02 -.872883447E+02 -.872928107E+02 -.872967978E+02 -.873001528E+02 -.873026760E+02 -.873041073E+02 -.873041073E+02
 -.873008911E+02 -.873008911E+02 -.872992735E+02 -.872964397E+02 -.872926840E+02 -.872882266E+02 -.872832333E+02 -.872778308E+02 -.872721182E+02 -.872661750E+02 -.872600658E+02 -.872538429E+02 -.872475477E+02 -.872412123E+02 -.872348609E+02 -.872285123E+02 -.872221814E+02 -.872158816E+02 -.872096254E+02 -.872034253E+02 -.871972935E+02 -.871912416E+02 -.871852803E+02 -.871794197E+02 -.871736691E+02 -.871680373E+02 -.871625336E+02 -.871571672E+02 -.871519479E+02 -.871468857E+02 -.871419909E+02 -.871372732E+02 -.871327426E+02 -.871284083E+02 -.871242795E+02 -.871203652E+02 -.871166741E+02 -.871132148E+02 -.871099955E+02 -.871070242E+02 -.871043082E+02 -.871018543E+02 -.870996688E+02 -.870977572E+02 -.870961243E+02 -.870947743E+02 -.870937105E+02 -.870929359E+02 -.870924523E+02 -.870922608E+02 -.870923619E+02 -.870927551E+02 -.870934390E+02 -.870944116E+02 -.870956699E+02 -.870972103E+02 -.870990284E+02 -.871011193E+02 -.871034771E+02 -.871060955E+02 -.871089677E+02 -.871120862E+02 -.871154430E+02 -.871190299E+02 -.871228380E+02 -.871268585E+02 -.871310821E+02 -.871354994E+02 -.871401007E+02 -.871448764E+02 -.871498168E+02 -.871549120E+02 -.871601525E+02 -.871655286E+02 -.871710305E+02 -.871766490E+02 -.871823744E+02 -.871881975E+02 -.871941089E+02 -.872000990E+02 -.872061582E+02 -.872122766E+02 -.872184436E+02 -.872246480E+02 -.872308772E+02 -.872371172E+02 -.872433514E+02 -.872495605E+02 -.872557207E+02 -.872618027E+02 -.872677697E+02 -.872735752E+02 -.872791596E+02 -.872844461E+02 -.872893357E+02 -.872936996E+02 -.872973707E+02 -.873001310E+02 -.873016965E+02 -.873016965E+02
 -.872983099E+02 -.872983099E+02 -.872965613E+02 -.872934885E+02 -.872894064E+02 -.872845521E+02 -.872791063E+02 -.872732090E+02 -.872669706E+02 -.872604798E+02 -.872538072E+02 -.872470089E+02 -.872401282E+02 -.872331978E+02 -.872262426E+02 -.872192825E+02 -.872123342E+02 -.872054130E+02 -.871985336E+02 -.871917102E+02 -.871849562E+02 -.871782842E+02 -.871717055E+02 -.871652308E+02 -.871588702E+02 -.871526341E+02 -.871465330E+02 -.871405782E+02 -.871347810E+02 -.871291531E+02 -.871237064E+02 -.871184521E+02 -.871134014E+02 -.871085654E+02 -.871039547E+02 -.870995800E+02 -.870954517E+02 -.870915800E+02 -.870879749E+02 -.870846457E+02 -.870816012E+02 -.870788496E+02 -.870763981E+02 -.870742533E+02 -.870724210E+02 -.870709063E+02 -.870697133E+02 -.870688454E+02 -.870683049E+02 -.870680933E+02 -.870682109E+02 -.870686572E+02 -.870694305E+02 -.870705283E+02 -.870719472E+02 -.870736829E+02 -.870757300E+02 -.870780827E+02 -.870807339E+02 -.870836763E+02 -.870869014E+02 -.870904005E+02 -.870941641E+02 -.870981824E+02 -.871024449E+02 -.871069412E+02 -.871116602E+02 -.871165909E+02 -.871217219E+02 -.871270421E+02 -.871325400E+02 -.871382043E+02 -.871440237E+02 -.871499870E+02 -.871560834E+02 -.871623018E+02 -.871686317E+02 -.871750622E+02 -.871815830E+02 -.871881834E+02 -.871948527E+02 -.872015799E+02 -.872083535E+02 -.872151613E+02 -.872219896E+02 -.872288233E+02 -.872356446E+02 -.872424326E+02 -.872491618E+02 -.872558007E+02 -.872623096E+02 -.872686384E+02 -.872747228E+02 -.872804798E+02 -.872858021E+02 -.872905506E+02 -.872945439E+02 -.872975458E+02 -.872992479E+02 -.872992479E+02
 -.872957077E+02 -.872957077E+02 -.872938240E+02 -.872905026E+02 -.872860806E+02 -.872808142E+02 -.872749009E+02 -.872684949E+02 -.872617179E+02 -.872546662E+02 -.872474155E+02 -.872400243E+02 -.872325371E+02 -.872249874E+02 -.872174017E+02 -.872098015E+02 -.872022056E+02 -.871946317E+02 -.871870964E+02 -.871796153E+02 -.871722025E+02 -.871648713E+02 -.871576338E+02 -.871505015E+02 -.871434859E+02 -.871365989E+02 -.871298531E+02 -.871232616E+02 -.871168376E+02 -.871105946E+02 -.871045461E+02 -.870987051E+02 -.870930845E+02 -.870876973E+02 -.870825561E+02 -.870776737E+02 -.870730625E+02 -.870687347E+02 -.870647022E+02 -.870609761E+02 -.870575668E+02 -.870544839E+02 -.870517362E+02 -.870493316E+02 -.870472772E+02 -.870455790E+02 -.870442421E+02 -.870432705E+02 -.870426671E+02 -.870424335E+02 -.870425702E+02 -.870430765E+02 -.870439504E+02 -.870451891E+02 -.870467882E+02 -.870487427E+02 -.870510462E+02 -.870536915E+02 -.870566704E+02 -.870599738E+02 -.870635919E+02 -.870675140E+02 -.870717289E+02 -.870762249E+02 -.870809897E+02 -.870860107E+02 -.870912750E+02 -.870967696E+02 -.871024811E+02 -.871083963E+02 -.871145019E+02 -.871207848E+02 -.871272318E+02 -.871338302E+02 -.871405672E+02 -.871474305E+02 -.871544078E+02 -.871614872E+02 -.871686569E+02 -.871759049E+02 -.871832196E+02 -.871905888E+02 -.871980001E+02 -.872054400E+02 -.872128942E+02 -.872203461E+02 -.872277769E+02 -.872351643E+02 -.872424809E+02 -.872496932E+02 -.872567589E+02 -.872636241E+02 -.872702198E+02 -.872764572E+02 -.872822208E+02 -.872873607E+02 -.872916817E+02 -.872949289E+02 -.872967697E+02 -.872967697E+02
 -.872930935E+02 -.872930935E+02 -.872910679E+02 -.872874868E+02 -.872827119E+02 -.872770209E+02 -.872706289E+02 -.872637041E+02 -.872563781E+02 -.872487535E+02 -.872409096E+02 -.872329067E+02 -.872247904E+02 -.872165961E+02 -.872083520E+02 -.872000820E+02 -.871918075E+02 -.871835479E+02 -.871753213E+02 -.871671442E+02 -.871590315E+02 -.871509970E+02 -.871430536E+02 -.871352144E+02 -.871274925E+02 -.871199019E+02 -.871124572E+02 -.871051734E+02 -.870980659E+02 -.870911501E+02 -.870844413E+02 -.870779548E+02 -.870717055E+02 -.870657088E+02 -.870599799E+02 -.870545338E+02 -.870493855E+02 -.870445496E+02 -.870400401E+02 -.870358703E+02 -.870320525E+02 -.870285984E+02 -.870255183E+02 -.870228221E+02 -.870205181E+02 -.870186137E+02 -.870171152E+02 -.870160273E+02 -.870153535E+02 -.870150958E+02 -.870152546E+02 -.870158293E+02 -.870168175E+02 -.870182155E+02 -.870200185E+02 -.870222200E+02 -.870248126E+02 -.870277876E+02 -.870311350E+02 -.870348440E+02 -.870389026E+02 -.870432983E+02 -.870480176E+02 -.870530464E+02 -.870583701E+02 -.870639739E+02 -.870698424E+02 -.870759601E+02 -.870823115E+02 -.870888809E+02 -.870956528E+02 -.871026119E+02 -.871097429E+02 -.871170311E+02 -.871244620E+02 -.871320212E+02 -.871396950E+02 -.871474699E+02 -.871553326E+02 -.871632700E+02 -.871712691E+02 -.871793167E+02 -.871873992E+02 -.871955023E+02 -.872036105E+02 -.872117064E+02 -.872197699E+02 -.872277773E+02 -.872356998E+02 -.872435017E+02 -.872511380E+02 -.872585517E+02 -.872656692E+02 -.872723955E+02 -.872786073E+02 -.872841443E+02 -.872887971E+02 -.872922926E+02 -.872942736E+02 -.872942736E+02
 -.872904743E+02 -.872904743E+02 -.872882993E+02 -.872844489E+02 -.872793119E+02 -.872731887E+02 -.872663117E+02 -.872588616E+02 -.872509783E+02 -.872427693E+02 -.872343165E+02 -.872256823E+02 -.872169142E+02 -.872080496E+02 -.871991192E+02 -.871901495E+02 -.871811639E+02 -.871721834E+02 -.871632270E+02 -.871543116E+02 -.871454528E+02 -.871366653E+02 -.871279633E+02 -.871193617E+02 -.871108755E+02 -.871025211E+02 -.870943151E+02 -.870862749E+02 -.870784180E+02 -.870707619E+02 -.870633243E+02 -.870561229E+02 -.870491757E+02 -.870425008E+02 -.870361162E+02 -.870300400E+02 -.870242902E+02 -.870188840E+02 -.870138382E+02 -.870091684E+02 -.870048898E+02 -.870010161E+02 -.869975603E+02 -.869945338E+02 -.869919472E+02 -.869898094E+02 -.869881279E+02 -.869869084E+02 -.869861551E+02 -.869858705E+02 -.869860553E+02 -.869867084E+02 -.869878271E+02 -.869894070E+02 -.869914422E+02 -.869939249E+02 -.869968461E+02 -.870001952E+02 -.870039602E+02 -.870081281E+02 -.870126844E+02 -.870176141E+02 -.870229009E+02 -.870285281E+02 -.870344782E+02 -.870407335E+02 -.870472757E+02 -.870540865E+02 -.870611475E+02 -.870684404E+02 -.870759469E+02 -.870836491E+02 -.870915294E+02 -.870995707E+02 -.871077562E+02 -.871160698E+02 -.871244957E+02 -.871330186E+02 -.871416238E+02 -.871502968E+02 -.871590232E+02 -.871677887E+02 -.871765788E+02 -.871853781E+02 -.871941701E+02 -.872029364E+02 -.872116561E+02 -.872203040E+02 -.872288501E+02 -.872372567E+02 -.872454765E+02 -.872534491E+02 -.872610967E+02 -.872683186E+02 -.872749837E+02 -.872809214E+02 -.872859085E+02 -.872896537E+02 -.872917757E+02 -.872917757E+02
 -.872878595E+02 -.872878595E+02 -.872855294E+02 -.872814044E+02 -.872759022E+02 -.872693449E+02 -.872619811E+02 -.872540023E+02 -.872455549E+02 -.872367505E+02 -.872276738E+02 -.872183894E+02 -.872089473E+02 -.871993877E+02 -.871897439E+02 -.871800445E+02 -.871703143E+02 -.871605752E+02 -.871508466E+02 -.871411461E+02 -.871314900E+02 -.871218941E+02 -.871123744E+02 -.871029478E+02 -.870936317E+02 -.870844447E+02 -.870754059E+02 -.870665348E+02 -.870578514E+02 -.870493760E+02 -.870411291E+02 -.870331315E+02 -.870254047E+02 -.870179700E+02 -.870108492E+02 -.870040640E+02 -.869976354E+02 -.869915844E+02 -.869859307E+02 -.869806935E+02 -.869758908E+02 -.869715395E+02 -.869676551E+02 -.869642520E+02 -.869613427E+02 -.869589383E+02 -.869570476E+02 -.869556779E+02 -.869548341E+02 -.869545193E+02 -.869547344E+02 -.869554781E+02 -.869567471E+02 -.869585361E+02 -.869608379E+02 -.869636430E+02 -.869669405E+02 -.869707174E+02 -.869749593E+02 -.869796502E+02 -.869847729E+02 -.869903090E+02 -.869962391E+02 -.870025430E+02 -.870091998E+02 -.870161882E+02 -.870234866E+02 -.870310731E+02 -.870389260E+02 -.870470235E+02 -.870553444E+02 -.870638677E+02 -.870725729E+02 -.870814401E+02 -.870904502E+02 -.870995846E+02 -.871088254E+02 -.871181556E+02 -.871275585E+02 -.871370182E+02 -.871465191E+02 -.871560456E+02 -.871655820E+02 -.871751122E+02 -.871846188E+02 -.871940826E+02 -.872034816E+02 -.872127898E+02 -.872219759E+02 -.872310005E+02 -.872398143E+02 -.872483537E+02 -.872565372E+02 -.872642584E+02 -.872713791E+02 -.872777184E+02 -.872830401E+02 -.872870347E+02 -.872892972E+02 -.872892972E+02
 -.872852662E+02 -.872852662E+02 -.872827791E+02 -.872783804E+02 -.872725160E+02 -.872655283E+02 -.872576802E+02 -.872491718E+02 -.872401554E+02 -.872307464E+02 -.872210325E+02 -.872110811E+02 -.872009454E+02 -.871906682E+02 -.871802850E+02 -.871698257E+02 -.871593159E+02 -.871487779E+02 -.871382314E+02 -.871276944E+02 -.871171844E+02 -.871067187E+02 -.870963155E+02 -.870859936E+02 -.870757731E+02 -.870656748E+02 -.870557203E+02 -.870459318E+02 -.870363321E+02 -.870269448E+02 -.870177939E+02 -.870089042E+02 -.870003010E+02 -.869920100E+02 -.869840570E+02 -.869764679E+02 -.869692681E+02 -.869624823E+02 -.869561347E+02 -.869502483E+02 -.869448451E+02 -.869399456E+02 -.869355689E+02 -.869317325E+02 -.869284518E+02 -.869257401E+02 -.869236085E+02 -.869220657E+02 -.869211179E+02 -.869207688E+02 -.869210194E+02 -.869218685E+02 -.869233119E+02 -.869253431E+02 -.869279533E+02 -.869311309E+02 -.869348625E+02 -.869391324E+02 -.869439228E+02 -.869492145E+02 -.869549864E+02 -.869612163E+02 -.869678806E+02 -.869749551E+02 -.869824146E+02 -.869902335E+02 -.869983860E+02 -.870068460E+02 -.870155877E+02 -.870245855E+02 -.870338142E+02 -.870432494E+02 -.870528671E+02 -.870626443E+02 -.870725591E+02 -.870825900E+02 -.870927171E+02 -.871029209E+02 -.871131830E+02 -.871234859E+02 -.871338126E+02 -.871441462E+02 -.871544703E+02 -.871647676E+02 -.871750202E+02 -.871852081E+02 -.871953088E+02 -.872052955E+02 -.872151357E+02 -.872247890E+02 -.872342040E+02 -.872433149E+02 -.872520361E+02 -.872602567E+02 -.872678313E+02 -.872745698E+02 -.872802231E+02 -.872844644E+02 -.872868657E+02 -.872868657E+02
 -.872827231E+02 -.872827231E+02 -.872800823E+02 -.872754169E+02 -.872691992E+02 -.872617899E+02 -.872534635E+02 -.872444280E+02 -.872348408E+02 -.872248212E+02 -.872144607E+02 -.872038298E+02 -.871929846E+02 -.871819700E+02 -.871708229E+02 -.871595738E+02 -.871482482E+02 -.871368686E+02 -.871254547E+02 -.871140256E+02 -.871026000E+02 -.870911969E+02 -.870798367E+02 -.870685406E+02 -.870573309E+02 -.870462309E+02 -.870352649E+02 -.870244584E+02 -.870138375E+02 -.870034298E+02 -.869932636E+02 -.869833683E+02 -.869737740E+02 -.869645113E+02 -.869556112E+02 -.869471045E+02 -.869390218E+02 -.869313929E+02 -.869242470E+02 -.869176123E+02 -.869115156E+02 -.869059820E+02 -.869010351E+02 -.868966962E+02 -.868929842E+02 -.868899155E+02 -.868875039E+02 -.868857599E+02 -.868846913E+02 -.868843027E+02 -.868845955E+02 -.868855680E+02 -.868872152E+02 -.868895291E+02 -.868924987E+02 -.868961101E+02 -.869003464E+02 -.869051885E+02 -.869106148E+02 -.869166015E+02 -.869231230E+02 -.869301522E+02 -.869376606E+02 -.869456186E+02 -.869539960E+02 -.869627619E+02 -.869718852E+02 -.869813348E+02 -.869910801E+02 -.870010906E+02 -.870113368E+02 -.870217897E+02 -.870324217E+02 -.870432060E+02 -.870541173E+02 -.870651312E+02 -.870762249E+02 -.870873768E+02 -.870985665E+02 -.871097746E+02 -.871209827E+02 -.871321729E+02 -.871433278E+02 -.871544294E+02 -.871654594E+02 -.871763973E+02 -.871872201E+02 -.871979007E+02 -.872084060E+02 -.872186946E+02 -.872287138E+02 -.872383957E+02 -.872476519E+02 -.872563668E+02 -.872643889E+02 -.872715194E+02 -.872774972E+02 -.872819794E+02 -.872845159E+02 -.872845159E+02
 -.872802736E+02 -.872802736E+02 -.872774868E+02 -.872725673E+02 -.872660106E+02 -.872581929E+02 -.872493986E+02 -.872398428E+02 -.872296881E+02 -.872190579E+02 -.872080474E+02 -.871967303E+02 -.871851647E+02 -.871733967E+02 -.871614634E+02 -.871493951E+02 -.871372171E+02 -.871249513E+02 -.871126181E+02 -.871002374E+02 -.870878292E+02 -.870754146E+02 -.870630159E+02 -.870506564E+02 -.870383609E+02 -.870261553E+02 -.870140673E+02 -.870021257E+02 -.869903611E+02 -.869788056E+02 -.869674927E+02 -.869564573E+02 -.869457353E+02 -.869353631E+02 -.869253777E+02 -.869158163E+02 -.869067156E+02 -.868981120E+02 -.868900411E+02 -.868825372E+02 -.868756334E+02 -.868693606E+02 -.868637478E+02 -.868588212E+02 -.868546043E+02 -.868511174E+02 -.868483773E+02 -.868463974E+02 -.868451874E+02 -.868447528E+02 -.868450956E+02 -.868462137E+02 -.868481008E+02 -.868507472E+02 -.868541391E+02 -.868582593E+02 -.868630870E+02 -.868685985E+02 -.868747673E+02 -.868815640E+02 -.868889574E+02 -.868969142E+02 -.869053997E+02 -.869143777E+02 -.869238117E+02 -.869336642E+02 -.869438979E+02 -.869544755E+02 -.869653604E+02 -.869765165E+02 -.869879087E+02 -.869995033E+02 -.870112678E+02 -.870231712E+02 -.870351842E+02 -.870472793E+02 -.870594306E+02 -.870716139E+02 -.870838065E+02 -.870959875E+02 -.871081369E+02 -.871202359E+02 -.871322663E+02 -.871442097E+02 -.871560474E+02 -.871677589E+02 -.871793213E+02 -.871907073E+02 -.872018839E+02 -.872128091E+02 -.872234297E+02 -.872336761E+02 -.872434577E+02 -.872526552E+02 -.872611120E+02 -.872686216E+02 -.872749120E+02 -.872796254E+02 -.872822913E+02 -.872822913E+02
 -.872779754E+02 -.872779754E+02 -.872750545E+02 -.872698983E+02 -.872630217E+02 -.872548139E+02 -.872455681E+02 -.872355058E+02 -.872247945E+02 -.872135621E+02 -.872019067E+02 -.871899041E+02 -.871776135E+02 -.871650808E+02 -.871523425E+02 -.871394276E+02 -.871263609E+02 -.871131640E+02 -.870998576E+02 -.870864624E+02 -.870729999E+02 -.870594927E+02 -.870459648E+02 -.870324416E+02 -.870189505E+02 -.870055204E+02 -.869921825E+02 -.869789699E+02 -.869659183E+02 -.869530653E+02 -.869404505E+02 -.869281152E+02 -.869161021E+02 -.869044547E+02 -.868932175E+02 -.868824353E+02 -.868721528E+02 -.868624142E+02 -.868532633E+02 -.868447423E+02 -.868368919E+02 -.868297504E+02 -.868233536E+02 -.868177341E+02 -.868129210E+02 -.868089397E+02 -.868058112E+02 -.868035522E+02 -.868021748E+02 -.868016862E+02 -.868020888E+02 -.868033797E+02 -.868055516E+02 -.868085920E+02 -.868124839E+02 -.868172056E+02 -.868227315E+02 -.868290322E+02 -.868360746E+02 -.868438226E+02 -.868522375E+02 -.868612784E+02 -.868709027E+02 -.868810663E+02 -.868917244E+02 -.869028318E+02 -.869143433E+02 -.869262141E+02 -.869384003E+02 -.869508590E+02 -.869635487E+02 -.869764297E+02 -.869894639E+02 -.870026157E+02 -.870158512E+02 -.870291391E+02 -.870424501E+02 -.870557574E+02 -.870690360E+02 -.870822632E+02 -.870954178E+02 -.871084800E+02 -.871214312E+02 -.871342529E+02 -.871469265E+02 -.871594319E+02 -.871717466E+02 -.871838440E+02 -.871956915E+02 -.872072475E+02 -.872184587E+02 -.872292549E+02 -.872395442E+02 -.872492046E+02 -.872580754E+02 -.872659437E+02 -.872725283E+02 -.872774584E+02 -.872802452E+02 -.872802452E+02
 -.872759010E+02 -.872759010E+02 -.872728608E+02 -.872674894E+02 -.872603175E+02 -.872517448E+02 -.872420723E+02 -.872315271E+02 -.872202814E+02 -.872084660E+02 -.871961812E+02 -.871835035E+02 -.871704912E+02 -.871571891E+02 -.871436318E+02 -.871298469E+02 -.871158578E+02 -.871016859E+02 -.870873519E+02 -.870728771E+02 -.870582837E+02 -.870435956E+02 -.870288381E+02 -.870140389E+02 -.869992276E+02 -.869844368E+02 -.869697016E+02 -.869550603E+02 -.869405543E+02 -.869262276E+02 -.869121269E+02 -.868983012E+02 -.868848011E+02 -.868716791E+02 -.868589887E+02 -.868467840E+02 -.868351197E+02 -.868240502E+02 -.868136290E+02 -.868039087E+02 -.867949393E+02 -.867867687E+02 -.867794413E+02 -.867729979E+02 -.867674750E+02 -.867629043E+02 -.867593123E+02 -.867567202E+02 -.867551430E+02 -.867545901E+02 -.867550643E+02 -.867565623E+02 -.867590746E+02 -.867625857E+02 -.867670741E+02 -.867725127E+02 -.867788695E+02 -.867861076E+02 -.867941858E+02 -.868030592E+02 -.868126797E+02 -.868229967E+02 -.868339576E+02 -.868455083E+02 -.868575940E+02 -.868701595E+02 -.868831502E+02 -.868965120E+02 -.869101922E+02 -.869241395E+02 -.869383049E+02 -.869526416E+02 -.869671052E+02 -.869816544E+02 -.869962503E+02 -.870108573E+02 -.870254427E+02 -.870399765E+02 -.870544317E+02 -.870687838E+02 -.870830106E+02 -.870970917E+02 -.871110084E+02 -.871247426E+02 -.871382763E+02 -.871515904E+02 -.871646636E+02 -.871774706E+02 -.871899800E+02 -.872021515E+02 -.872139326E+02 -.872252536E+02 -.872360223E+02 -.872461156E+02 -.872553698E+02 -.872635674E+02 -.872704202E+02 -.872755464E+02 -.872784420E+02 -.872784420E+02
 -.872741361E+02 -.872741361E+02 -.872709938E+02 -.872654337E+02 -.872579985E+02 -.872490959E+02 -.872390332E+02 -.872280421E+02 -.872162977E+02 -.872039326E+02 -.871910469E+02 -.871777159E+02 -.871639958E+02 -.871499286E+02 -.871355461E+02 -.871208740E+02 -.871059341E+02 -.870907466E+02 -.870753318E+02 -.870597107E+02 -.870439059E+02 -.870279416E+02 -.870118445E+02 -.869956437E+02 -.869793719E+02 -.869630650E+02 -.869467631E+02 -.869305102E+02 -.869143539E+02 -.868983459E+02 -.868825411E+02 -.868669973E+02 -.868517752E+02 -.868369376E+02 -.868225493E+02 -.868086763E+02 -.867953855E+02 -.867827440E+02 -.867708180E+02 -.867596725E+02 -.867493701E+02 -.867399705E+02 -.867315294E+02 -.867240981E+02 -.867177226E+02 -.867124431E+02 -.867082933E+02 -.867052998E+02 -.867034820E+02 -.867028516E+02 -.867034123E+02 -.867051600E+02 -.867080827E+02 -.867121606E+02 -.867173666E+02 -.867236666E+02 -.867310200E+02 -.867393805E+02 -.867486962E+02 -.867589110E+02 -.867699647E+02 -.867817945E+02 -.867943349E+02 -.868075194E+02 -.868212804E+02 -.868355507E+02 -.868502635E+02 -.868653536E+02 -.868807575E+02 -.868964141E+02 -.869122652E+02 -.869282557E+02 -.869443339E+02 -.869604519E+02 -.869765655E+02 -.869926342E+02 -.870086215E+02 -.870244945E+02 -.870402242E+02 -.870557845E+02 -.870711525E+02 -.870863079E+02 -.871012323E+02 -.871159087E+02 -.871303204E+02 -.871444503E+02 -.871582789E+02 -.871717832E+02 -.871849342E+02 -.871976937E+02 -.872100114E+02 -.872218193E+02 -.872330261E+02 -.872435093E+02 -.872531041E+02 -.872615908E+02 -.872686761E+02 -.872739708E+02 -.872769591E+02 -.872769591E+02
 -.872727794E+02 -.872727794E+02 -.872695554E+02 -.872638398E+02 -.872561830E+02 -.872469988E+02 -.872365980E+02 -.872252146E+02 -.872130246E+02 -.872001595E+02 -.871867174E+02 -.871727699E+02 -.871583693E+02 -.871435536E+02 -.871283513E+02 -.871127849E+02 -.870968737E+02 -.870806360E+02 -.870640907E+02 -.870472574E+02 -.870301579E+02 -.870128162E+02 -.869952595E+02 -.869775187E+02 -.869596290E+02 -.869416302E+02 -.869235675E+02 -.869054909E+02 -.868874556E+02 -.868695216E+02 -.868517533E+02 -.868342192E+02 -.868169919E+02 -.868001469E+02 -.867837629E+02 -.867679207E+02 -.867527025E+02 -.867381912E+02 -.867244692E+02 -.867116174E+02 -.866997143E+02 -.866888350E+02 -.866790499E+02 -.866704240E+02 -.866630157E+02 -.866568763E+02 -.866520488E+02 -.866485673E+02 -.866464568E+02 -.866457320E+02 -.866463980E+02 -.866484494E+02 -.866518708E+02 -.866566370E+02 -.866627136E+02 -.866700570E+02 -.866786157E+02 -.866883307E+02 -.866991366E+02 -.867109623E+02 -.867237326E+02 -.867373683E+02 -.867517882E+02 -.867669094E+02 -.867826488E+02 -.867989237E+02 -.868156526E+02 -.868327564E+02 -.868501587E+02 -.868677865E+02 -.868855706E+02 -.869034464E+02 -.869213538E+02 -.869392374E+02 -.869570469E+02 -.869747370E+02 -.869922673E+02 -.870096021E+02 -.870267103E+02 -.870435652E+02 -.870601437E+02 -.870764260E+02 -.870923953E+02 -.871080362E+02 -.871233346E+02 -.871382761E+02 -.871528445E+02 -.871670202E+02 -.871807776E+02 -.871940822E+02 -.872068871E+02 -.872191276E+02 -.872307154E+02 -.872415300E+02 -.872514081E+02 -.872601300E+02 -.872674009E+02 -.872728278E+02 -.872758877E+02 -.872758877E+02
 -.872719435E+02 -.872719435E+02 -.872686621E+02 -.872628334E+02 -.872550108E+02 -.872456100E+02 -.872349422E+02 -.872232406E+02 -.872106785E+02 -.871973836E+02 -.871834487E+02 -.871689402E+02 -.871539044E+02 -.871383742E+02 -.871223731E+02 -.871059195E+02 -.870890289E+02 -.870717164E+02 -.870539975E+02 -.870358894E+02 -.870174117E+02 -.869985872E+02 -.869794431E+02 -.869600111E+02 -.869403288E+02 -.869204400E+02 -.869003949E+02 -.868802502E+02 -.868600690E+02 -.868399208E+02 -.868198809E+02 -.868000307E+02 -.867804566E+02 -.867612501E+02 -.867425067E+02 -.867243256E+02 -.867068083E+02 -.866900575E+02 -.866741760E+02 -.866592656E+02 -.866454252E+02 -.866327497E+02 -.866213289E+02 -.866112457E+02 -.866025752E+02 -.865953831E+02 -.865897248E+02 -.865856445E+02 -.865831743E+02 -.865823334E+02 -.865831282E+02 -.865855520E+02 -.865895849E+02 -.865951946E+02 -.866023364E+02 -.866109546E+02 -.866209830E+02 -.866323462E+02 -.866449606E+02 -.866587362E+02 -.866735774E+02 -.866893846E+02 -.867060559E+02 -.867234881E+02 -.867415778E+02 -.867602233E+02 -.867793249E+02 -.867987863E+02 -.868185155E+02 -.868384251E+02 -.868584334E+02 -.868784644E+02 -.868984484E+02 -.869183221E+02 -.869380287E+02 -.869575176E+02 -.869767448E+02 -.869956723E+02 -.870142678E+02 -.870325042E+02 -.870503594E+02 -.870678154E+02 -.870848577E+02 -.871014743E+02 -.871176546E+02 -.871333885E+02 -.871486645E+02 -.871634676E+02 -.871777774E+02 -.871915647E+02 -.872047876E+02 -.872173867E+02 -.872292786E+02 -.872403473E+02 -.872504337E+02 -.872593212E+02 -.872667174E+02 -.872722298E+02 -.872753345E+02 -.872753345E+02
 -.872717559E+02 -.872717559E+02 -.872684477E+02 -.872625606E+02 -.872546452E+02 -.872451135E+02 -.872342729E+02 -.872223510E+02 -.872095146E+02 -.871958842E+02 -.871815447E+02 -.871665544E+02 -.871509522E+02 -.871347640E+02 -.871180069E+02 -.871006931E+02 -.870828327E+02 -.870644352E+02 -.870455112E+02 -.870260734E+02 -.870061377E+02 -.869857244E+02 -.869648592E+02 -.869435740E+02 -.869219081E+02 -.868999084E+02 -.868776300E+02 -.868551362E+02 -.868324988E+02 -.868097976E+02 -.867871207E+02 -.867645641E+02 -.867422311E+02 -.867202322E+02 -.866986839E+02 -.866777081E+02 -.866574302E+02 -.866379784E+02 -.866194817E+02 -.866020684E+02 -.865858641E+02 -.865709901E+02 -.865575613E+02 -.865456848E+02 -.865354574E+02 -.865269645E+02 -.865202780E+02 -.865154556E+02 -.865125390E+02 -.865115535E+02 -.865125075E+02 -.865153922E+02 -.865201819E+02 -.865268342E+02 -.865352914E+02 -.865454810E+02 -.865573172E+02 -.865707028E+02 -.865855303E+02 -.866016843E+02 -.866190428E+02 -.866374797E+02 -.866568663E+02 -.866770731E+02 -.866979716E+02 -.867194358E+02 -.867413433E+02 -.867635771E+02 -.867860261E+02 -.868085860E+02 -.868311602E+02 -.868536600E+02 -.868760050E+02 -.868981232E+02 -.869199512E+02 -.869414335E+02 -.869625231E+02 -.869831802E+02 -.870033725E+02 -.870230740E+02 -.870422649E+02 -.870609304E+02 -.870790601E+02 -.870966469E+02 -.871136856E+02 -.871301722E+02 -.871461013E+02 -.871614648E+02 -.871762492E+02 -.871904324E+02 -.872039798E+02 -.872168394E+02 -.872289350E+02 -.872401581E+02 -.872503567E+02 -.872593215E+02 -.872667667E+02 -.872723063E+02 -.872754222E+02 -.872754222E+02
 -.872723613E+02 -.872723613E+02 -.872690652E+02 -.872631899E+02 -.872552750E+02 -.872457226E+02 -.872348297E+02 -.872228134E+02 -.872098295E+02 -.871959874E+02 -.871813611E+02 -.871659985E+02 -.871499289E+02 -.871331689E+02 -.871157269E+02 -.870976068E+02 -.870788104E+02 -.870593394E+02 -.870391969E+02 -.870183888E+02 -.869969252E+02 -.869748217E+02 -.869521010E+02 -.869287934E+02 -.869049383E+02 -.868805846E+02 -.868557916E+02 -.868306287E+02 -.868051763E+02 -.867795256E+02 -.867537789E+02 -.867280491E+02 -.867024595E+02 -.866771436E+02 -.866522433E+02 -.866279084E+02 -.866042950E+02 -.865815632E+02 -.865598759E+02 -.865393957E+02 -.865202836E+02 -.865026953E+02 -.864867798E+02 -.864726758E+02 -.864605100E+02 -.864503939E+02 -.864424222E+02 -.864366707E+02 -.864331945E+02 -.864320271E+02 -.864331795E+02 -.864366403E+02 -.864423755E+02 -.864503296E+02 -.864604264E+02 -.864725709E+02 -.864866511E+02 -.865025400E+02 -.865200983E+02 -.865391768E+02 -.865596187E+02 -.865812631E+02 -.866039464E+02 -.866275055E+02 -.866517795E+02 -.866766122E+02 -.867018532E+02 -.867273599E+02 -.867529984E+02 -.867786444E+02 -.868041842E+02 -.868295149E+02 -.868545447E+02 -.868791926E+02 -.869033890E+02 -.869270743E+02 -.869501993E+02 -.869727245E+02 -.869946189E+02 -.870158597E+02 -.870364314E+02 -.870563246E+02 -.870755352E+02 -.870940632E+02 -.871119112E+02 -.871290831E+02 -.871455825E+02 -.871614099E+02 -.871765612E+02 -.871910236E+02 -.872047723E+02 -.872177652E+02 -.872299362E+02 -.872411874E+02 -.872513779E+02 -.872603096E+02 -.872677093E+02 -.872732040E+02 -.872762896E+02 -.872762896E+02
 -.872739224E+02 -.872739224E+02 -.872706878E+02 -.872649123E+02 -.872571151E+02 -.872476796E+02 -.872368854E+02 -.872249330E+02 -.872119624E+02 -.871980680E+02 -.871833096E+02 -.871677219E+02 -.871513219E+02 -.871341141E+02 -.871160954E+02 -.870972584E+02 -.870775934E+02 -.870570912E+02 -.870357442E+02 -.870135486E+02 -.869905058E+02 -.869666241E+02 -.869419200E+02 -.869164198E+02 -.868901605E+02 -.868631910E+02 -.868355724E+02 -.868073796E+02 -.867787010E+02 -.867496396E+02 -.867203128E+02 -.866908528E+02 -.866614063E+02 -.866321336E+02 -.866032078E+02 -.865748135E+02 -.865471447E+02 -.865204028E+02 -.864947941E+02 -.864705266E+02 -.864478075E+02 -.864268388E+02 -.864078148E+02 -.863909177E+02 -.863763141E+02 -.863641520E+02 -.863545570E+02 -.863476299E+02 -.863434445E+02 -.863420455E+02 -.863434478E+02 -.863476361E+02 -.863545652E+02 -.863641611E+02 -.863763224E+02 -.863909231E+02 -.864078151E+02 -.864268311E+02 -.864477884E+02 -.864704926E+02 -.864947409E+02 -.865203256E+02 -.865470382E+02 -.865746719E+02 -.866030248E+02 -.866319023E+02 -.866611194E+02 -.866905024E+02 -.867198904E+02 -.867491359E+02 -.867781061E+02 -.868066825E+02 -.868347616E+02 -.868622543E+02 -.868890853E+02 -.869151930E+02 -.869405283E+02 -.869650539E+02 -.869887431E+02 -.870115791E+02 -.870335536E+02 -.870546657E+02 -.870749206E+02 -.870943281E+02 -.871129016E+02 -.871306559E+02 -.871476059E+02 -.871637638E+02 -.871791372E+02 -.871937257E+02 -.872075168E+02 -.872204811E+02 -.872325663E+02 -.872436885E+02 -.872537220E+02 -.872624856E+02 -.872697244E+02 -.872750863E+02 -.872780915E+02 -.872780915E+02
 -.872766202E+02 -.872766202E+02 -.872735081E+02 -.872679408E+02 -.872604047E+02 -.872512545E+02 -.872407443E+02 -.872290515E+02 -.872162951E+02 -.872025502E+02 -.871878589E+02 -.871722396E+02 -.871556933E+02 -.871382095E+02 -.871197700E+02 -.871003519E+02 -.870799309E+02 -.870584827E+02 -.870359854E+02 -.870124216E+02 -.869877800E+02 -.869620574E+02 -.869352605E+02 -.869074071E+02 -.868785281E+02 -.868486685E+02 -.868178889E+02 -.867862665E+02 -.867538964E+02 -.867208924E+02 -.866873878E+02 -.866535357E+02 -.866195091E+02 -.865855000E+02 -.865517189E+02 -.865183931E+02 -.864857644E+02 -.864540869E+02 -.864236233E+02 -.863946412E+02 -.863674092E+02 -.863421918E+02 -.863192447E+02 -.862988093E+02 -.862811080E+02 -.862663386E+02 -.862546703E+02 -.862462390E+02 -.862411443E+02 -.862394471E+02 -.862411677E+02 -.862462854E+02 -.862547390E+02 -.862664284E+02 -.862812174E+02 -.862989363E+02 -.863193870E+02 -.863423467E+02 -.863675736E+02 -.863948116E+02 -.864237956E+02 -.864542567E+02 -.864859266E+02 -.865185420E+02 -.865518484E+02 -.865856034E+02 -.866195792E+02 -.866535649E+02 -.866873675E+02 -.867208137E+02 -.867537495E+02 -.867860408E+02 -.868175730E+02 -.868482503E+02 -.868779948E+02 -.869067453E+02 -.869344564E+02 -.869610971E+02 -.869866489E+02 -.870111051E+02 -.870344686E+02 -.870567511E+02 -.870779709E+02 -.870981518E+02 -.871173211E+02 -.871355084E+02 -.871527428E+02 -.871690516E+02 -.871844573E+02 -.871989746E+02 -.872126067E+02 -.872253404E+02 -.872371402E+02 -.872479408E+02 -.872576365E+02 -.872660685E+02 -.872730075E+02 -.872781317E+02 -.872809965E+02 -.872809965E+02
 -.872806513E+02 -.872806513E+02 -.872777355E+02 -.872725064E+02 -.872654032E+02 -.872567406E+02 -.872467382E+02 -.872355433E+02 -.872232485E+02 -.872099050E+02 -.871955333E+02 -.871801314E+02 -.871636810E+02 -.871461521E+02 -.871275075E+02 -.871077050E+02 -.870867007E+02 -.870644508E+02 -.870409145E+02 -.870160557E+02 -.869898451E+02 -.869622625E+02 -.869332987E+02 -.869029575E+02 -.868712577E+02 -.868382351E+02 -.868039441E+02 -.867684602E+02 -.867318816E+02 -.866943304E+02 -.866559548E+02 -.866169291E+02 -.865774551E+02 -.865377611E+02 -.864981019E+02 -.864587568E+02 -.864200278E+02 -.863822358E+02 -.863457170E+02 -.863108179E+02 -.862778895E+02 -.862472808E+02 -.862193319E+02 -.861943665E+02 -.861726844E+02 -.861545540E+02 -.861402059E+02 -.861298261E+02 -.861235515E+02 -.861214657E+02 -.861235967E+02 -.861299162E+02 -.861403401E+02 -.861547314E+02 -.861729035E+02 -.861946256E+02 -.862196288E+02 -.862476129E+02 -.862782540E+02 -.863112114E+02 -.863461358E+02 -.863826757E+02 -.864204840E+02 -.864592242E+02 -.864985746E+02 -.865382328E+02 -.865779189E+02 -.866173777E+02 -.866563800E+02 -.866947236E+02 -.867322333E+02 -.867687603E+02 -.868041816E+02 -.868383982E+02 -.868713340E+02 -.869029335E+02 -.869331606E+02 -.869619959E+02 -.869894353E+02 -.870154878E+02 -.870401732E+02 -.870635210E+02 -.870855679E+02 -.871063562E+02 -.871259320E+02 -.871443433E+02 -.871616378E+02 -.871778614E+02 -.871930548E+02 -.872072515E+02 -.872204735E+02 -.872327275E+02 -.872439991E+02 -.872542456E+02 -.872633866E+02 -.872712924E+02 -.872777673E+02 -.872825297E+02 -.872851837E+02 -.872851837E+02
 -.872862224E+02 -.872862224E+02 -.872835900E+02 -.872788516E+02 -.872723834E+02 -.872644473E+02 -.872552190E+02 -.872448084E+02 -.872332755E+02 -.872206429E+02 -.872069053E+02 -.871920360E+02 -.871759929E+02 -.871587227E+02 -.871401641E+02 -.871202510E+02 -.870989149E+02 -.870760874E+02 -.870517025E+02 -.870256992E+02 -.869980232E+02 -.869686298E+02 -.869374861E+02 -.869045735E+02 -.868698901E+02 -.868334541E+02 -.867953061E+02 -.867555121E+02 -.867141665E+02 -.866713948E+02 -.866273557E+02 -.865822434E+02 -.865362888E+02 -.864897604E+02 -.864429642E+02 -.863962421E+02 -.863499703E+02 -.863045552E+02 -.862604287E+02 -.862180417E+02 -.861778565E+02 -.861403379E+02 -.861059430E+02 -.860751110E+02 -.860482514E+02 -.860257339E+02 -.860078773E+02 -.859949403E+02 -.859871139E+02 -.859845148E+02 -.859871825E+02 -.859950773E+02 -.860080820E+02 -.860260054E+02 -.860485885E+02 -.860755120E+02 -.861064061E+02 -.861408607E+02 -.861784365E+02 -.862186758E+02 -.862611135E+02 -.863052869E+02 -.863507446E+02 -.863970544E+02 -.864438092E+02 -.864906323E+02 -.865371812E+02 -.865831494E+02 -.866282678E+02 -.866723048E+02 -.867150656E+02 -.867563908E+02 -.867961541E+02 -.868342603E+02 -.868706424E+02 -.869052590E+02 -.869380914E+02 -.869691405E+02 -.869984245E+02 -.870259760E+02 -.870518394E+02 -.870760689E+02 -.870987259E+02 -.871198773E+02 -.871395932E+02 -.871579451E+02 -.871750037E+02 -.871908374E+02 -.872055091E+02 -.872190745E+02 -.872315783E+02 -.872430508E+02 -.872535025E+02 -.872629182E+02 -.872712487E+02 -.872783999E+02 -.872842190E+02 -.872884755E+02 -.872908370E+02 -.872908370E+02
 -.872935421E+02 -.872935421E+02 -.872912929E+02 -.872872209E+02 -.872816210E+02 -.872746893E+02 -.872665472E+02 -.872572594E+02 -.872468477E+02 -.872353008E+02 -.872225826E+02 -.872086375E+02 -.871933954E+02 -.871767749E+02 -.871586860E+02 -.871390336E+02 -.871177190E+02 -.870946428E+02 -.870697070E+02 -.870428175E+02 -.870138863E+02 -.869828344E+02 -.869495944E+02 -.869141139E+02 -.868763589E+02 -.868363174E+02 -.867940036E+02 -.867494624E+02 -.867027730E+02 -.866540537E+02 -.866034657E+02 -.865512169E+02 -.864975647E+02 -.864428186E+02 -.863873413E+02 -.863315484E+02 -.862759067E+02 -.862209305E+02 -.861671759E+02 -.861152328E+02 -.860657144E+02 -.860192454E+02 -.859764475E+02 -.859379238E+02 -.859042425E+02 -.858759198E+02 -.858534044E+02 -.858370624E+02 -.858271647E+02 -.858238779E+02 -.858272581E+02 -.858372490E+02 -.858536838E+02 -.858762911E+02 -.859047046E+02 -.859384755E+02 -.859770871E+02 -.860199710E+02 -.860665236E+02 -.861161230E+02 -.861681443E+02 -.862219737E+02 -.862770210E+02 -.863327298E+02 -.863885853E+02 -.864441200E+02 -.864989179E+02 -.865526157E+02 -.866049033E+02 -.866555227E+02 -.867042654E+02 -.867509696E+02 -.867955162E+02 -.868378251E+02 -.868778507E+02 -.869155779E+02 -.869510176E+02 -.869842031E+02 -.870151860E+02 -.870440333E+02 -.870708234E+02 -.870956442E+02 -.871185900E+02 -.871397590E+02 -.871592517E+02 -.871771685E+02 -.871936083E+02 -.872086659E+02 -.872224308E+02 -.872349843E+02 -.872463976E+02 -.872567279E+02 -.872660152E+02 -.872742764E+02 -.872814990E+02 -.872876323E+02 -.872925753E+02 -.872961613E+02 -.872981376E+02 -.872981376E+02
 -.873028081E+02 -.873028081E+02 -.873010544E+02 -.872978467E+02 -.872933799E+02 -.872877700E+02 -.872810739E+02 -.872733033E+02 -.872644353E+02 -.872544196E+02 -.872431850E+02 -.872306427E+02 -.872166902E+02 -.872012137E+02 -.871840902E+02 -.871651899E+02 -.871443783E+02 -.871215178E+02 -.870964704E+02 -.870690995E+02 -.870392723E+02 -.870068632E+02 -.869717567E+02 -.869338515E+02 -.868930647E+02 -.868493371E+02 -.868026384E+02 -.867529732E+02 -.867003876E+02 -.866449750E+02 -.865868832E+02 -.865263205E+02 -.864635613E+02 -.863989518E+02 -.863329130E+02 -.862659428E+02 -.861986162E+02 -.861315817E+02 -.860655555E+02 -.860013122E+02 -.859396708E+02 -.858814787E+02 -.858275911E+02 -.857788480E+02 -.857360494E+02 -.856999294E+02 -.856711307E+02 -.856501813E+02 -.856374738E+02 -.856332506E+02 -.856375933E+02 -.856504200E+02 -.856714884E+02 -.857004053E+02 -.857366428E+02 -.857795579E+02 -.858284161E+02 -.858824173E+02 -.859407211E+02 -.860024722E+02 -.860668228E+02 -.861329536E+02 -.862000897E+02 -.862675146E+02 -.863345794E+02 -.864007086E+02 -.864654038E+02 -.865282434E+02 -.865888809E+02 -.866470410E+02 -.867025150E+02 -.867551544E+02 -.868048651E+02 -.868516005E+02 -.868953550E+02 -.869361580E+02 -.869740677E+02 -.870091659E+02 -.870415531E+02 -.870713439E+02 -.870986635E+02 -.871236440E+02 -.871464218E+02 -.871671350E+02 -.871859213E+02 -.872029161E+02 -.872182509E+02 -.872320521E+02 -.872444387E+02 -.872555218E+02 -.872654016E+02 -.872741665E+02 -.872818889E+02 -.872886229E+02 -.872943984E+02 -.872992151E+02 -.873030339E+02 -.873057650E+02 -.873072522E+02 -.873072522E+02
 -.873141911E+02 -.873141911E+02 -.873130561E+02 -.873109315E+02 -.873078923E+02 -.873039603E+02 -.872991173E+02 -.872933143E+02 -.872864774E+02 -.872785132E+02 -.872693109E+02 -.872587452E+02 -.872466776E+02 -.872329584E+02 -.872174273E+02 -.871999153E+02 -.871802459E+02 -.871582363E+02 -.871336994E+02 -.871064453E+02 -.870762840E+02 -.870430282E+02 -.870064973E+02 -.869665213E+02 -.869229469E+02 -.868756434E+02 -.868245100E+02 -.867694836E+02 -.867105482E+02 -.866477439E+02 -.865811773E+02 -.865110320E+02 -.864375784E+02 -.863611838E+02 -.862823203E+02 -.862015708E+02 -.861196329E+02 -.860373178E+02 -.859555455E+02 -.858753344E+02 -.857977847E+02 -.857240560E+02 -.856553385E+02 -.855928193E+02 -.855376439E+02 -.854908754E+02 -.854534538E+02 -.854261572E+02 -.854095678E+02 -.854040461E+02 -.854097142E+02 -.854264500E+02 -.854538927E+02 -.854914599E+02 -.855383734E+02 -.855936932E+02 -.856563559E+02 -.857252158E+02 -.857990857E+02 -.858767751E+02 -.859571241E+02 -.860390323E+02 -.861214812E+02 -.862035505E+02 -.862844285E+02 -.863634176E+02 -.864399341E+02 -.865135056E+02 -.865837644E+02 -.866504393E+02 -.867133463E+02 -.867723783E+02 -.868274945E+02 -.868787103E+02 -.869260881E+02 -.869697277E+02 -.870097588E+02 -.870463337E+02 -.870796211E+02 -.871098007E+02 -.871370588E+02 -.871615847E+02 -.871835676E+02 -.872031940E+02 -.872206461E+02 -.872361003E+02 -.872497256E+02 -.872616831E+02 -.872721253E+02 -.872811950E+02 -.872890247E+02 -.872957358E+02 -.873014371E+02 -.873062231E+02 -.873101717E+02 -.873133403E+02 -.873157612E+02 -.873174346E+02 -.873183193E+02 -.873183193E+02
 -.873278151E+02 -.873278151E+02 -.873274307E+02 -.873266254E+02 -.873253342E+02 -.873234704E+02 -.873209308E+02 -.873175981E+02 -.873133431E+02 -.873080245E+02 -.873014898E+02 -.872935745E+02 -.872841026E+02 -.872728857E+02 -.872597237E+02 -.872444046E+02 -.872267048E+02 -.872063897E+02 -.871832142E+02 -.871569242E+02 -.871272581E+02 -.870939503E+02 -.870567343E+02 -.870153477E+02 -.869695387E+02 -.869190729E+02 -.868637431E+02 -.868033791E+02 -.867378598E+02 -.866671274E+02 -.865912020E+02 -.865101978E+02 -.864243405E+02 -.863339837E+02 -.862396251E+02 -.861419206E+02 -.860416946E+02 -.859399460E+02 -.858378469E+02 -.857367340E+02 -.856380897E+02 -.855435132E+02 -.854546806E+02 -.853732943E+02 -.853010241E+02 -.852394417E+02 -.851899531E+02 -.851537333E+02 -.851316682E+02 -.851243088E+02 -.851318422E+02 -.851540814E+02 -.851904751E+02 -.852401374E+02 -.853018932E+02 -.853743365E+02 -.854558954E+02 -.855449001E+02 -.856396481E+02 -.857384630E+02 -.858397457E+02 -.859420134E+02 -.860439293E+02 -.861443211E+02 -.862421899E+02 -.863367108E+02 -.864272278E+02 -.865132427E+02 -.865944014E+02 -.866704779E+02 -.867413573E+02 -.868070192E+02 -.868675209E+02 -.869229828E+02 -.869735744E+02 -.870195023E+02 -.870609997E+02 -.870983174E+02 -.871317164E+02 -.871614620E+02 -.871878187E+02 -.872110467E+02 -.872313989E+02 -.872491193E+02 -.872644412E+02 -.872775865E+02 -.872887656E+02 -.872981771E+02 -.873060083E+02 -.873124353E+02 -.873176241E+02 -.873217307E+02 -.873249018E+02 -.873272757E+02 -.873289823E+02 -.873301432E+02 -.873308714E+02 -.873312702E+02 -.873314313E+02 -.873314313E+02
 -.873437339E+02 -.873437339E+02 -.873442376E+02 -.873449992E+02 -.873457946E+02 -.873464152E+02 -.873466634E+02 -.873463480E+02 -.873452801E+02 -.873432690E+02 -.873401193E+02 -.873356274E+02 -.873295793E+02 -.873217487E+02 -.873118949E+02 -.872997613E+02 -.872850745E+02 -.872675430E+02 -.872468564E+02 -.872226861E+02 -.871946856E+02 -.871624928E+02 -.871257330E+02 -.870840232E+02 -.870369788E+02 -.869842217E+02 -.869253902E+02 -.868601524E+02 -.867882216E+02 -.867093744E+02 -.866234731E+02 -.865304889E+02 -.864305294E+02 -.863238661E+02 -.862109638E+02 -.860925079E+02 -.859694289E+02 -.858429211E+02 -.857144532E+02 -.855857657E+02 -.854588550E+02 -.853359389E+02 -.852194023E+02 -.851117240E+02 -.850153845E+02 -.849327595E+02 -.848660060E+02 -.848169478E+02 -.847869730E+02 -.847769501E+02 -.847871750E+02 -.848173519E+02 -.848666120E+02 -.849335677E+02 -.850163947E+02 -.851129364E+02 -.852208169E+02 -.853375558E+02 -.854606743E+02 -.855877873E+02 -.857166770E+02 -.858453471E+02 -.859720566E+02 -.860953371E+02 -.862139941E+02 -.863270970E+02 -.864339601E+02 -.865341185E+02 -.866273003E+02 -.867133976E+02 -.867924385E+02 -.868645608E+02 -.869299871E+02 -.869890036E+02 -.870419419E+02 -.870891627E+02 -.871310435E+02 -.871679676E+02 -.872003167E+02 -.872284639E+02 -.872527700E+02 -.872735796E+02 -.872912197E+02 -.873059986E+02 -.873182055E+02 -.873281110E+02 -.873359679E+02 -.873420128E+02 -.873464672E+02 -.873495400E+02 -.873514294E+02 -.873523258E+02 -.873524142E+02 -.873518777E+02 -.873509012E+02 -.873496757E+02 -.873484030E+02 -.873473019E+02 -.873466144E+02 -.873466144E+02
 -.873619053E+02 -.873619053E+02 -.873634350E+02 -.873660140E+02 -.873692414E+02 -.873727746E+02 -.873763143E+02 -.873795910E+02 -.873823546E+02 -.873843655E+02 -.873853868E+02 -.873851787E+02 -.873834929E+02 -.873800680E+02 -.873746259E+02 -.873668678E+02 -.873564713E+02 -.873430867E+02 -.873263352E+02 -.873058066E+02 -.872810586E+02 -.872516165E+02 -.872169750E+02 -.871766011E+02 -.871299389E+02 -.870764179E+02 -.870154631E+02 -.869465094E+02 -.868690206E+02 -.867825121E+02 -.866865805E+02 -.865809372E+02 -.864654483E+02 -.863401798E+02 -.862054455E+02 -.860618579E+02 -.859103774E+02 -.857523573E+02 -.855895780E+02 -.854242660E+02 -.852590905E+02 -.850971308E+02 -.849418096E+02 -.847967881E+02 -.846658239E+02 -.845525962E+02 -.844605073E+02 -.843924788E+02 -.843507595E+02 -.843367680E+02 -.843509894E+02 -.843929386E+02 -.844611972E+02 -.845535165E+02 -.846669751E+02 -.847981705E+02 -.849434240E+02 -.850989778E+02 -.852611709E+02 -.854265805E+02 -.855921276E+02 -.857551428E+02 -.859133997E+02 -.860651178E+02 -.862089440E+02 -.863439179E+02 -.864694269E+02 -.865851570E+02 -.866910423E+02 -.867872162E+02 -.868739670E+02 -.869516981E+02 -.870208933E+02 -.870820889E+02 -.871358492E+02 -.871827488E+02 -.872233574E+02 -.872582298E+02 -.872878976E+02 -.873128647E+02 -.873336036E+02 -.873505548E+02 -.873641260E+02 -.873746931E+02 -.873826023E+02 -.873881717E+02 -.873916943E+02 -.873934411E+02 -.873936645E+02 -.873926021E+02 -.873904809E+02 -.873875224E+02 -.873839476E+02 -.873799839E+02 -.873758720E+02 -.873718757E+02 -.873682922E+02 -.873654659E+02 -.873638058E+02 -.873638058E+02
 -.873821645E+02 -.873821645E+02 -.873848519E+02 -.873894896E+02 -.873954845E+02 -.874023508E+02 -.874096822E+02 -.874171294E+02 -.874243825E+02 -.874311559E+02 -.874371769E+02 -.874421757E+02 -.874458769E+02 -.874479924E+02 -.874482146E+02 -.874462103E+02 -.874416145E+02 -.874340253E+02 -.874229983E+02 -.874080421E+02 -.873886140E+02 -.873641171E+02 -.873338980E+02 -.872972469E+02 -.872533989E+02 -.872015391E+02 -.871408108E+02 -.870703293E+02 -.869892009E+02 -.868965495E+02 -.867915524E+02 -.866734846E+02 -.865417748E+02 -.863960720E+02 -.862363223E+02 -.860628557E+02 -.858764777E+02 -.856785611E+02 -.854711314E+02 -.852569339E+02 -.850394697E+02 -.848229884E+02 -.846124214E+02 -.844132439E+02 -.842312607E+02 -.840723170E+02 -.839419497E+02 -.838450072E+02 -.837852783E+02 -.837651777E+02 -.837855355E+02 -.838455219E+02 -.839427221E+02 -.840733477E+02 -.842325505E+02 -.844147938E+02 -.846142325E+02 -.848250621E+02 -.850418074E+02 -.852595373E+02 -.854740025E+02 -.856817017E+02 -.858798899E+02 -.860665419E+02 -.862402848E+02 -.864003132E+02 -.865462975E+02 -.866782914E+02 -.867966459E+02 -.869019324E+02 -.869948756E+02 -.870762981E+02 -.871470758E+02 -.872081021E+02 -.872602614E+02 -.873044100E+02 -.873413620E+02 -.873718814E+02 -.873966768E+02 -.874163999E+02 -.874316454E+02 -.874429534E+02 -.874508124E+02 -.874556630E+02 -.874579023E+02 -.874578892E+02 -.874559488E+02 -.874523785E+02 -.874474530E+02 -.874414308E+02 -.874345607E+02 -.874270889E+02 -.874192675E+02 -.874113644E+02 -.874036750E+02 -.873965364E+02 -.873903454E+02 -.873855807E+02 -.873828310E+02 -.873828310E+02
 -.874041996E+02 -.874041996E+02 -.874081617E+02 -.874150743E+02 -.874241407E+02 -.874347261E+02 -.874463152E+02 -.874584808E+02 -.874708572E+02 -.874831201E+02 -.874949699E+02 -.875061175E+02 -.875162731E+02 -.875251350E+02 -.875323808E+02 -.875376576E+02 -.875405738E+02 -.875406897E+02 -.875375093E+02 -.875304712E+02 -.875189407E+02 -.875022010E+02 -.874794460E+02 -.874497736E+02 -.874121810E+02 -.873655628E+02 -.873087128E+02 -.872403313E+02 -.871590407E+02 -.870634094E+02 -.869519897E+02 -.868233700E+02 -.866762452E+02 -.865095084E+02 -.863223650E+02 -.861144696E+02 -.858860848E+02 -.856382551E+02 -.853729865E+02 -.850934162E+02 -.848039496E+02 -.845103353E+02 -.842196472E+02 -.839401373E+02 -.836809349E+02 -.834515769E+02 -.832613857E+02 -.831187394E+02 -.830303187E+02 -.830004416E+02 -.830306024E+02 -.831193071E+02 -.832622379E+02 -.834527145E+02 -.836823590E+02 -.839418494E+02 -.842216488E+02 -.845126287E+02 -.848065369E+02 -.850963002E+02 -.853761698E+02 -.856417409E+02 -.858898766E+02 -.861185708E+02 -.863267796E+02 -.865142406E+02 -.866812993E+02 -.868287506E+02 -.869577017E+02 -.870694576E+02 -.871654301E+02 -.872470670E+02 -.873157995E+02 -.873730054E+02 -.874199841E+02 -.874579414E+02 -.874879822E+02 -.875111086E+02 -.875282213E+02 -.875401248E+02 -.875475336E+02 -.875510795E+02 -.875513200E+02 -.875487466E+02 -.875437927E+02 -.875368422E+02 -.875282372E+02 -.875182867E+02 -.875072741E+02 -.874954662E+02 -.874831217E+02 -.874705020E+02 -.874578819E+02 -.874455634E+02 -.874338922E+02 -.874232770E+02 -.874142154E+02 -.874073250E+02 -.874033843E+02 -.874033843E+02
 -.874275330E+02 -.874275330E+02 -.874328616E+02 -.874422211E+02 -.874546055E+02 -.874692286E+02 -.874854685E+02 -.875028247E+02 -.875208843E+02 -.875392947E+02 -.875577421E+02 -.875759338E+02 -.875935825E+02 -.876103932E+02 -.876260501E+02 -.876402048E+02 -.876524645E+02 -.876623792E+02 -.876694292E+02 -.876730118E+02 -.876724264E+02 -.876668602E+02 -.876553718E+02 -.876368755E+02 -.876101256E+02 -.875737018E+02 -.875259979E+02 -.874652153E+02 -.873893634E+02 -.872962719E+02 -.871836184E+02 -.870489766E+02 -.868898925E+02 -.867039942E+02 -.864891440E+02 -.862436379E+02 -.859664562E+02 -.856575664E+02 -.853182676E+02 -.849515596E+02 -.845625010E+02 -.841585076E+02 -.837495186E+02 -.833479510E+02 -.829683532E+02 -.826266914E+02 -.823392455E+02 -.821211728E+02 -.819849024E+02 -.819386270E+02 -.819852113E+02 -.821217909E+02 -.823401736E+02 -.826279306E+02 -.829699050E+02 -.833498173E+02 -.837517018E+02 -.841610102E+02 -.845653263E+02 -.849547108E+02 -.853217489E+02 -.856613818E+02 -.859706104E+02 -.862481358E+02 -.864939912E+02 -.867091964E+02 -.868954560E+02 -.870549080E+02 -.871899246E+02 -.873029601E+02 -.873964412E+02 -.874726904E+02 -.875338782E+02 -.875819950E+02 -.876188397E+02 -.876460181E+02 -.876649501E+02 -.876768807E+02 -.876828945E+02 -.876839312E+02 -.876808013E+02 -.876742020E+02 -.876647317E+02 -.876529044E+02 -.876391626E+02 -.876238893E+02 -.876074199E+02 -.875900526E+02 -.875720598E+02 -.875536986E+02 -.875352226E+02 -.875168942E+02 -.874989997E+02 -.874818659E+02 -.874658812E+02 -.874515215E+02 -.874393826E+02 -.874302223E+02 -.874250135E+02 -.874250135E+02
 -.874515136E+02 -.874515136E+02 -.874582639E+02 -.874701772E+02 -.874860380E+02 -.875049121E+02 -.875260769E+02 -.875489676E+02 -.875731347E+02 -.875982110E+02 -.876238852E+02 -.876498795E+02 -.876759318E+02 -.877017785E+02 -.877271397E+02 -.877517045E+02 -.877751157E+02 -.877969541E+02 -.878167219E+02 -.878338235E+02 -.878475447E+02 -.878570292E+02 -.878612524E+02 -.878589924E+02 -.878487984E+02 -.878289575E+02 -.877974600E+02 -.877519673E+02 -.876897829E+02 -.876078329E+02 -.875026614E+02 -.873704494E+02 -.872070681E+02 -.870081814E+02 -.867694129E+02 -.864865972E+02 -.861561335E+02 -.857754589E+02 -.853436469E+02 -.848621262E+02 -.843354814E+02 -.837722659E+02 -.831856996E+02 -.825940733E+02 -.820206283E+02 -.814926655E+02 -.810396918E+02 -.806905727E+02 -.804699476E+02 -.803945370E+02 -.804702799E+02 -.806912378E+02 -.810406905E+02 -.814939993E+02 -.820222991E+02 -.825960835E+02 -.831880519E+02 -.837749637E+02 -.843385286E+02 -.848655271E+02 -.853474063E+02 -.857795822E+02 -.861606266E+02 -.864914665E+02 -.867746653E+02 -.870138244E+02 -.872131096E+02 -.873768980E+02 -.875095262E+02 -.876151235E+02 -.876975093E+02 -.877601400E+02 -.878060897E+02 -.878380552E+02 -.878583753E+02 -.878690595E+02 -.878718205E+02 -.878681085E+02 -.878591444E+02 -.878459511E+02 -.878293824E+02 -.878101491E+02 -.877888417E+02 -.877659516E+02 -.877418891E+02 -.877169995E+02 -.876915780E+02 -.876658837E+02 -.876401521E+02 -.876146086E+02 -.875894821E+02 -.875650201E+02 -.875415060E+02 -.875192794E+02 -.874987621E+02 -.874804889E+02 -.874651488E+02 -.874536358E+02 -.874471165E+02 -.874471165E+02
 -.874753252E+02 -.874753252E+02 -.874835040E+02 -.874979907E+02 -.875173675E+02 -.875405607E+02 -.875667570E+02 -.875953381E+02 -.876258318E+02 -.876578715E+02 -.876911663E+02 -.877254747E+02 -.877605841E+02 -.877962917E+02 -.878323873E+02 -.878686371E+02 -.879047660E+02 -.879404398E+02 -.879752439E+02 -.880086605E+02 -.880400410E+02 -.880685735E+02 -.880932454E+02 -.881127989E+02 -.881256800E+02 -.881299787E+02 -.881233634E+02 -.881030071E+02 -.880655095E+02 -.880068189E+02 -.879221591E+02 -.878059733E+02 -.876518989E+02 -.874527966E+02 -.872008618E+02 -.868878589E+02 -.865055249E+02 -.860461985E+02 -.855037295E+02 -.848747143E+02 -.841600705E+02 -.833668990E+02 -.825104756E+02 -.816160525E+02 -.807199561E+02 -.798692638E+02 -.791192559E+02 -.785280101E+02 -.781481633E+02 -.780171159E+02 -.781485169E+02 -.785287178E+02 -.791203188E+02 -.798706836E+02 -.807217350E+02 -.816181934E+02 -.825129817E+02 -.833697744E+02 -.841633197E+02 -.848783424E+02 -.855077423E+02 -.860506025E+02 -.865103271E+02 -.868930670E+02 -.872064842E+02 -.874588423E+02 -.876583776E+02 -.878128954E+02 -.879295358E+02 -.880146620E+02 -.880738314E+02 -.881118208E+02 -.881326827E+02 -.881398175E+02 -.881360525E+02 -.881237198E+02 -.881047288E+02 -.880806333E+02 -.880526901E+02 -.880219101E+02 -.879891027E+02 -.879549127E+02 -.879198527E+02 -.878843297E+02 -.878486679E+02 -.878131286E+02 -.877779275E+02 -.877432499E+02 -.877092658E+02 -.876761444E+02 -.876440690E+02 -.876132541E+02 -.875839649E+02 -.875565412E+02 -.875314261E+02 -.875092038E+02 -.874906471E+02 -.874767784E+02 -.874689507E+02 -.874689507E+02
 -.874980158E+02 -.874980158E+02 -.875075711E+02 -.875245439E+02 -.875473290E+02 -.875747269E+02 -.876058459E+02 -.876400280E+02 -.876767914E+02 -.877157859E+02 -.877567578E+02 -.877995222E+02 -.878439395E+02 -.878898962E+02 -.879372863E+02 -.879859945E+02 -.880358780E+02 -.880867473E+02 -.881383436E+02 -.881903128E+02 -.882421731E+02 -.882932764E+02 -.883427597E+02 -.883894869E+02 -.884319760E+02 -.884683116E+02 -.884960395E+02 -.885120400E+02 -.885123818E+02 -.884921526E+02 -.884452737E+02 -.883643018E+02 -.882402364E+02 -.880623550E+02 -.878181176E+02 -.874932006E+02 -.870717482E+02 -.865369619E+02 -.858721826E+02 -.850626513E+02 -.840981388E+02 -.829765900E+02 -.817087830E+02 -.803236965E+02 -.788737445E+02 -.774382500E+02 -.761226083E+02 -.750499566E+02 -.743427685E+02 -.740950823E+02 -.743431408E+02 -.750507018E+02 -.761237278E+02 -.774397456E+02 -.788756188E+02 -.803259526E+02 -.817114248E+02 -.829796220E+02 -.841015662E+02 -.850664800E+02 -.858764193E+02 -.865416139E+02 -.870768237E+02 -.874987083E+02 -.878240674E+02 -.880687573E+02 -.882471025E+02 -.883716438E+02 -.884531047E+02 -.885004864E+02 -.885212330E+02 -.885214242E+02 -.885059729E+02 -.884788111E+02 -.884430587E+02 -.884011706E+02 -.883550620E+02 -.883062144E+02 -.882557633E+02 -.882045699E+02 -.881532797E+02 -.881023707E+02 -.880521911E+02 -.880029917E+02 -.879549506E+02 -.879081953E+02 -.878628201E+02 -.878189032E+02 -.877765204E+02 -.877357612E+02 -.876967439E+02 -.876596333E+02 -.876246625E+02 -.875921580E+02 -.875625733E+02 -.875365303E+02 -.875148739E+02 -.874987426E+02 -.874896612E+02 -.874896612E+02
 -.875185500E+02 -.875185500E+02 -.875293637E+02 -.875486144E+02 -.875745319E+02 -.876058083E+02 -.876414891E+02 -.876808894E+02 -.877235302E+02 -.877690894E+02 -.878173639E+02 -.878682400E+02 -.879216695E+02 -.879776497E+02 -.880362062E+02 -.880973766E+02 -.881611936E+02 -.882276669E+02 -.882967618E+02 -.883683729E+02 -.884422916E+02 -.885181639E+02 -.885954374E+02 -.886732922E+02 -.887505526E+02 -.888255742E+02 -.888961006E+02 -.889590819E+02 -.890104480E+02 -.890448286E+02 -.890552119E+02 -.890325381E+02 -.889652279E+02 -.888386577E+02 -.886346126E+02 -.883307775E+02 -.879003775E+02 -.873121515E+02 -.865309449E+02 -.855193482E+02 -.842409702E+02 -.826660897E+02 -.807804917E+02 -.785980817E+02 -.761770670E+02 -.736376093E+02 -.711753404E+02 -.690598943E+02 -.676023520E+02 -.670766875E+02 -.676027402E+02 -.690606714E+02 -.711765078E+02 -.736391690E+02 -.761790219E+02 -.786004353E+02 -.807832484E+02 -.826692544E+02 -.842445486E+02 -.855233469E+02 -.865353713E+02 -.873170138E+02 -.879056848E+02 -.883365396E+02 -.886408405E+02 -.888453631E+02 -.889724234E+02 -.890402375E+02 -.890634297E+02 -.890535805E+02 -.890197507E+02 -.889689529E+02 -.889065585E+02 -.888366383E+02 -.887622429E+02 -.886856292E+02 -.886084416E+02 -.885318556E+02 -.884566902E+02 -.883834964E+02 -.883126254E+02 -.882442817E+02 -.881785647E+02 -.881155003E+02 -.880550665E+02 -.879972138E+02 -.879418815E+02 -.878890129E+02 -.878385689E+02 -.877905417E+02 -.877449703E+02 -.877019584E+02 -.876616958E+02 -.876244864E+02 -.875907832E+02 -.875612346E+02 -.875367443E+02 -.875185504E+02 -.875083287E+02 -.875083287E+02
 -.875358852E+02 -.875358852E+02 -.875477704E+02 -.875689646E+02 -.875975614E+02 -.876321662E+02 -.876717771E+02 -.877156935E+02 -.877634476E+02 -.878147520E+02 -.878694597E+02 -.879275337E+02 -.879890232E+02 -.880540450E+02 -.881227677E+02 -.881953980E+02 -.882721667E+02 -.883533141E+02 -.884390724E+02 -.885296434E+02 -.886251696E+02 -.887256956E+02 -.888311163E+02 -.889411070E+02 -.890550294E+02 -.891718060E+02 -.892897516E+02 -.894063497E+02 -.895179581E+02 -.896194207E+02 -.897035636E+02 -.897605445E+02 -.897770251E+02 -.897351335E+02 -.896111949E+02 -.893742286E+02 -.889842575E+02 -.883905716E+02 -.875302512E+02 -.863275449E+02 -.846951614E+02 -.825392369E+02 -.797707195E+02 -.763270469E+02 -.722087971E+02 -.675350502E+02 -.626152952E+02 -.580186406E+02 -.545839207E+02 -.532542793E+02 -.545843215E+02 -.580194431E+02 -.626165008E+02 -.675366612E+02 -.722108164E+02 -.763294785E+02 -.797735679E+02 -.825425076E+02 -.846988606E+02 -.863316796E+02 -.875348294E+02 -.883956023E+02 -.889897504E+02 -.893801944E+02 -.896176456E+02 -.897420818E+02 -.897844848E+02 -.897685306E+02 -.897120920E+02 -.896285086E+02 -.895276237E+02 -.894166124E+02 -.893006316E+02 -.891833250E+02 -.890672094E+02 -.889539708E+02 -.888446870E+02 -.887399960E+02 -.886402219E+02 -.885454681E+02 -.884556872E+02 -.883707327E+02 -.882903962E+02 -.882144364E+02 -.881426000E+02 -.880746380E+02 -.880103189E+02 -.879494404E+02 -.878918402E+02 -.878374082E+02 -.877861000E+02 -.877379538E+02 -.876931126E+02 -.876518519E+02 -.876146175E+02 -.875820741E+02 -.875551704E+02 -.875352241E+02 -.875240355E+02 -.875240355E+02
 -.875490629E+02 -.875490629E+02 -.875617684E+02 -.875844525E+02 -.876151073E+02 -.876522753E+02 -.876949221E+02 -.877423399E+02 -.877940752E+02 -.878498738E+02 -.879096401E+02 -.879734065E+02 -.880413102E+02 -.881135766E+02 -.881905053E+02 -.882724598E+02 -.883598579E+02 -.884531611E+02 -.885528629E+02 -.886594734E+02 -.887734974E+02 -.888954040E+02 -.890255834E+02 -.891642849E+02 -.893115301E+02 -.894669900E+02 -.896298140E+02 -.897983917E+02 -.899700234E+02 -.901404661E+02 -.903033107E+02 -.904491310E+02 -.905643254E+02 -.906295515E+02 -.906176228E+02 -.904907109E+02 -.901966775E+02 -.896643651E+02 -.887977529E+02 -.874691148E+02 -.855118643E+02 -.827149592E+02 -.788231168E+02 -.735516076E+02 -.666323756E+02 -.579208996E+02 -.476090256E+02 -.365943011E+02 -.269953689E+02 -.224884580E+02 -.269957790E+02 -.365951221E+02 -.476102590E+02 -.579225479E+02 -.666344419E+02 -.735540959E+02 -.788260320E+02 -.827183071E+02 -.855156515E+02 -.874733487E+02 -.888024419E+02 -.896695185E+02 -.902023058E+02 -.904968254E+02 -.906242361E+02 -.906366771E+02 -.905719780E+02 -.904573265E+02 -.903120662E+02 -.901497997E+02 -.899799545E+02 -.898089411E+02 -.896410034E+02 -.894788423E+02 -.893240692E+02 -.891775353E+02 -.890395701E+02 -.889101518E+02 -.887890303E+02 -.886758140E+02 -.885700309E+02 -.884711719E+02 -.883787203E+02 -.882921730E+02 -.882110549E+02 -.881349294E+02 -.880634067E+02 -.879961513E+02 -.879328899E+02 -.878734205E+02 -.878176240E+02 -.877654805E+02 -.877170899E+02 -.876727009E+02 -.876327488E+02 -.875979073E+02 -.875691558E+02 -.875478707E+02 -.875359445E+02 -.875359445E+02
 -.875573073E+02 -.875573073E+02 -.875705284E+02 -.875941500E+02 -.876261016E+02 -.876648875E+02 -.877094549E+02 -.877590936E+02 -.878133615E+02 -.878720284E+02 -.879350352E+02 -.880024626E+02 -.880745097E+02 -.881514780E+02 -.882337603E+02 -.883218324E+02 -.884162468E+02 -.885176270E+02 -.886266604E+02 -.887440891E+02 -.888706961E+02 -.890072829E+02 -.891546371E+02 -.893134823E+02 -.894844032E+02 -.896677372E+02 -.898634160E+02 -.900707367E+02 -.902880357E+02 -.905122223E+02 -.907381156E+02 -.909575036E+02 -.911578065E+02 -.913201785E+02 -.914168074E+02 -.914070653E+02 -.912320082E+02 -.908065000E+02 -.900079208E+02 -.886600007E+02 -.865098261E+02 -.831956855E+02 -.782037999E+02 -.708150288E+02 -.600536622E+02 -.446835737E+02 -.233895560E+02 0.446977291E+01 0.364972533E+02 0.605407599E+02 0.364968376E+02 0.446894072E+01 -.233908063E+02 -.446852446E+02 -.600557570E+02 -.708175516E+02 -.782067558E+02 -.831990803E+02 -.865136666E+02 -.886642948E+02 -.900126770E+02 -.908117280E+02 -.912377187E+02 -.914132702E+02 -.914235196E+02 -.913274119E+02 -.911655765E+02 -.909658266E+02 -.907470092E+02 -.905217055E+02 -.902981287E+02 -.900814608E+02 -.898747939E+02 -.896797929E+02 -.894971613E+02 -.893269686E+02 -.891688777E+02 -.890223038E+02 -.888865227E+02 -.887607452E+02 -.886441668E+02 -.885360003E+02 -.884354968E+02 -.883419590E+02 -.882547497E+02 -.881732966E+02 -.880970971E+02 -.880257216E+02 -.879588185E+02 -.878961218E+02 -.878374606E+02 -.877827742E+02 -.877321326E+02 -.876857648E+02 -.876440979E+02 -.876078090E+02 -.875778959E+02 -.875557701E+02 -.875433814E+02 -.875433814E+02
 -.875601114E+02 -.875601114E+02 -.875735085E+02 -.875974498E+02 -.876298438E+02 -.876691825E+02 -.877144068E+02 -.877648063E+02 -.878199432E+02 -.878795962E+02 -.879437191E+02 -.880124100E+02 -.880858904E+02 -.881644893E+02 -.882486332E+02 -.883388388E+02 -.884357082E+02 -.885399242E+02 -.886522464E+02 -.887735038E+02 -.889045839E+02 -.890464156E+02 -.891999399E+02 -.893660661E+02 -.895456040E+02 -.897391624E+02 -.899469999E+02 -.901688059E+02 -.904033839E+02 -.906481938E+02 -.908986933E+02 -.911473914E+02 -.913824865E+02 -.915859025E+02 -.917304434E+02 -.917756444E+02 -.916616650E+02 -.913001872E+02 -.905606239E+02 -.892487672E+02 -.870728185E+02 -.835874894E+02 -.780982569E+02 -.694897663E+02 -.559030841E+02 -.340986720E+02 0.185904931E+01 0.634288175E+02 0.173877215E+03 0.382640420E+03 0.173876798E+03 0.634279816E+02 0.185779339E+01 -.341003504E+02 -.559051883E+02 -.694923005E+02 -.781012262E+02 -.835908998E+02 -.870766767E+02 -.892530812E+02 -.905654024E+02 -.913054400E+02 -.916674029E+02 -.917818794E+02 -.917371885E+02 -.915931718E+02 -.913902955E+02 -.911557567E+02 -.909076329E+02 -.906577268E+02 -.904135308E+02 -.901795883E+02 -.899584407E+02 -.897512859E+02 -.895584353E+02 -.893796312E+02 -.892142653E+02 -.890615278E+02 -.889205088E+02 -.887902654E+02 -.886698663E+02 -.885584191E+02 -.884550881E+02 -.883591041E+02 -.882697700E+02 -.881864641E+02 -.881086426E+02 -.880358415E+02 -.879676815E+02 -.879038733E+02 -.878442274E+02 -.877886685E+02 -.877372557E+02 -.876902111E+02 -.876479582E+02 -.876111754E+02 -.875808662E+02 -.875584541E+02 -.875459078E+02 -.875459078E+02
 -.875572989E+02 -.875572989E+02 -.875705198E+02 -.875941402E+02 -.876260900E+02 -.876648738E+02 -.877094390E+02 -.877590757E+02 -.878133418E+02 -.878720071E+02 -.879350122E+02 -.880024378E+02 -.880744829E+02 -.881514491E+02 -.882337291E+02 -.883217990E+02 -.884162113E+02 -.885175895E+02 -.886266211E+02 -.887440481E+02 -.888706532E+02 -.890072382E+02 -.891545907E+02 -.893134340E+02 -.894843532E+02 -.896676856E+02 -.898633627E+02 -.900706819E+02 -.902879795E+02 -.905121647E+02 -.907380567E+02 -.909574433E+02 -.911577449E+02 -.913201157E+02 -.914167435E+02 -.914070003E+02 -.912319422E+02 -.908064331E+02 -.900078532E+02 -.886599323E+02 -.865097570E+02 -.831956157E+02 -.782037295E+02 -.708149579E+02 -.600535909E+02 -.446835020E+02 -.233894840E+02 0.446984511E+01 0.364973256E+02 0.605408323E+02 0.364969100E+02 0.446901306E+01 -.233907341E+02 -.446851726E+02 -.600556853E+02 -.708174803E+02 -.782066849E+02 -.831990100E+02 -.865135968E+02 -.886642256E+02 -.900126086E+02 -.908116604E+02 -.912376520E+02 -.914132043E+02 -.914234547E+02 -.913273481E+02 -.911655138E+02 -.909657651E+02 -.907469490E+02 -.905216465E+02 -.902980711E+02 -.900814046E+02 -.898747392E+02 -.896797397E+02 -.894971097E+02 -.893269186E+02 -.891688295E+02 -.890222572E+02 -.888864779E+02 -.887607022E+02 -.886441257E+02 -.885359611E+02 -.884354595E+02 -.883419237E+02 -.882547163E+02 -.881732653E+02 -.880970678E+02 -.880256943E+02 -.879587933E+02 -.878960986E+02 -.878374394E+02 -.877827549E+02 -.877321152E+02 -.876857492E+02 -.876440839E+02 -.876077965E+02 -.875778846E+02 -.875557598E+02 -.875433716E+02 -.875433716E+02
 -.875490456E+02 -.875490456E+02 -.875617505E+02 -.875844324E+02 -.876150838E+02 -.876522477E+02 -.876948903E+02 -.877423041E+02 -.877940358E+02 -.878498310E+02 -.879095939E+02 -.879733566E+02 -.880412564E+02 -.881135184E+02 -.881904427E+02 -.882723929E+02 -.883597868E+02 -.884530860E+02 -.885527841E+02 -.886593910E+02 -.887734115E+02 -.888953145E+02 -.890254903E+02 -.891641882E+02 -.893114299E+02 -.894668864E+02 -.896297072E+02 -.897982819E+02 -.899699106E+02 -.901403506E+02 -.903031925E+02 -.904490102E+02 -.905642020E+02 -.906294258E+02 -.906174948E+02 -.904905807E+02 -.901965453E+02 -.896642311E+02 -.887976173E+02 -.874689776E+02 -.855117257E+02 -.827148192E+02 -.788229757E+02 -.735514655E+02 -.666322326E+02 -.579207559E+02 -.476088813E+02 -.365941564E+02 -.269952239E+02 -.224883129E+02 -.269956338E+02 -.365949771E+02 -.476101143E+02 -.579224036E+02 -.666342982E+02 -.735539530E+02 -.788258899E+02 -.827181660E+02 -.855155115E+02 -.874732101E+02 -.888023047E+02 -.896693829E+02 -.902021719E+02 -.904966934E+02 -.906241060E+02 -.906365492E+02 -.905718523E+02 -.904572032E+02 -.903119454E+02 -.901496815E+02 -.899798390E+02 -.898088284E+02 -.896408937E+02 -.894787357E+02 -.893239658E+02 -.891774352E+02 -.890394733E+02 -.889100584E+02 -.887889405E+02 -.886757279E+02 -.885699485E+02 -.884710933E+02 -.883786456E+02 -.882921022E+02 -.882109881E+02 -.881348666E+02 -.880633479E+02 -.879960966E+02 -.879328393E+02 -.878733739E+02 -.878175814E+02 -.877654418E+02 -.877170550E+02 -.876726695E+02 -.876327208E+02 -.875978822E+02 -.875691332E+02 -.875478500E+02 -.875359249E+02 -.875359249E+02
 -.875358577E+02 -.875358577E+02 -.875477420E+02 -.875689333E+02 -.875975254E+02 -.876321246E+02 -.876717294E+02 -.877156400E+02 -.877633886E+02 -.878146876E+02 -.878693900E+02 -.879274583E+02 -.879889417E+02 -.880539572E+02 -.881226734E+02 -.881952973E+02 -.882720597E+02 -.883532012E+02 -.884389538E+02 -.885295193E+02 -.886250400E+02 -.887255606E+02 -.888309760E+02 -.889409613E+02 -.890548785E+02 -.891716501E+02 -.892895908E+02 -.894061844E+02 -.895177884E+02 -.896192468E+02 -.897033856E+02 -.897603626E+02 -.897768394E+02 -.897349442E+02 -.896110022E+02 -.893740326E+02 -.889840585E+02 -.883903699E+02 -.875300469E+02 -.863273383E+02 -.846949527E+02 -.825390262E+02 -.797705070E+02 -.763268329E+02 -.722085817E+02 -.675348338E+02 -.626150779E+02 -.580184227E+02 -.545837023E+02 -.532540607E+02 -.545841030E+02 -.580192247E+02 -.626162829E+02 -.675364439E+02 -.722106000E+02 -.763292632E+02 -.797733539E+02 -.825422952E+02 -.846986499E+02 -.863314709E+02 -.875346229E+02 -.883953981E+02 -.889895488E+02 -.893799956E+02 -.896174498E+02 -.897418891E+02 -.897842956E+02 -.897683449E+02 -.897119100E+02 -.896283306E+02 -.895274498E+02 -.894164428E+02 -.893004665E+02 -.891831645E+02 -.890670537E+02 -.889538200E+02 -.888445412E+02 -.887398555E+02 -.886400867E+02 -.885453384E+02 -.884555632E+02 -.883706143E+02 -.882902837E+02 -.882143298E+02 -.881424994E+02 -.880745434E+02 -.880102304E+02 -.879493580E+02 -.878917640E+02 -.878373381E+02 -.877860358E+02 -.877378955E+02 -.876930600E+02 -.876518047E+02 -.876145753E+02 -.875820364E+02 -.875551364E+02 -.875351930E+02 -.875240060E+02 -.875240060E+02
 -.875185114E+02 -.875185114E+02 -.875293236E+02 -.875485707E+02 -.875744826E+02 -.876057522E+02 -.876414256E+02 -.876808182E+02 -.877234514E+02 -.877690031E+02 -.878172700E+02 -.878681383E+02 -.879215597E+02 -.879775316E+02 -.880360797E+02 -.880972417E+02 -.881610504E+02 -.882275157E+02 -.882966029E+02 -.883682065E+02 -.884421178E+02 -.885179828E+02 -.885952492E+02 -.886730969E+02 -.887503503E+02 -.888253652E+02 -.888958852E+02 -.889588602E+02 -.890102204E+02 -.890445953E+02 -.890549732E+02 -.890322941E+02 -.889649789E+02 -.888384039E+02 -.886343543E+02 -.883305148E+02 -.879001109E+02 -.873118812E+02 -.865306711E+02 -.855190712E+02 -.842406904E+02 -.826658073E+02 -.807802069E+02 -.785977948E+02 -.761767784E+02 -.736373192E+02 -.711750492E+02 -.690596022E+02 -.676020593E+02 -.670763945E+02 -.676024472E+02 -.690603787E+02 -.711762157E+02 -.736388778E+02 -.761787319E+02 -.786001468E+02 -.807829616E+02 -.826689697E+02 -.842442663E+02 -.855230672E+02 -.865350945E+02 -.873167402E+02 -.879054146E+02 -.883362732E+02 -.886405780E+02 -.888451049E+02 -.889721697E+02 -.890399886E+02 -.890631859E+02 -.890533419E+02 -.890195176E+02 -.889687256E+02 -.889063372E+02 -.888364232E+02 -.887620342E+02 -.886854270E+02 -.886082463E+02 -.885316672E+02 -.884565090E+02 -.883833226E+02 -.883124591E+02 -.882441231E+02 -.881784139E+02 -.881153574E+02 -.880549317E+02 -.879970870E+02 -.879417629E+02 -.878889026E+02 -.878384667E+02 -.877904477E+02 -.877448843E+02 -.877018803E+02 -.876616253E+02 -.876244231E+02 -.875907266E+02 -.875611840E+02 -.875366988E+02 -.875185087E+02 -.875082892E+02 -.875082892E+02
 -.874979652E+02 -.874979652E+02 -.875075184E+02 -.875244869E+02 -.875472658E+02 -.875746559E+02 -.876057662E+02 -.876399390E+02 -.876766928E+02 -.877156774E+02 -.877566393E+02 -.877993936E+02 -.878438007E+02 -.878897471E+02 -.879371269E+02 -.879858247E+02 -.880356980E+02 -.880865572E+02 -.881381437E+02 -.881901033E+02 -.882419542E+02 -.882930482E+02 -.883425226E+02 -.883892409E+02 -.884317214E+02 -.884680487E+02 -.884957684E+02 -.885117611E+02 -.885120954E+02 -.884918591E+02 -.884449732E+02 -.883639947E+02 -.882399229E+02 -.880620355E+02 -.878177924E+02 -.874928700E+02 -.870714127E+02 -.865366217E+02 -.858718380E+02 -.850623027E+02 -.840977865E+02 -.829762345E+02 -.817084246E+02 -.803233355E+02 -.788733813E+02 -.774378849E+02 -.761222418E+02 -.750495889E+02 -.743424001E+02 -.740947135E+02 -.743427720E+02 -.750503335E+02 -.761233602E+02 -.774393791E+02 -.788752538E+02 -.803255895E+02 -.817110639E+02 -.829792637E+02 -.841012108E+02 -.850661279E+02 -.858760709E+02 -.865412695E+02 -.870764836E+02 -.874983730E+02 -.878237371E+02 -.880684323E+02 -.882467832E+02 -.883713306E+02 -.884527978E+02 -.885001862E+02 -.885209397E+02 -.885211381E+02 -.885056943E+02 -.884785403E+02 -.884427960E+02 -.884009162E+02 -.883548162E+02 -.883059774E+02 -.882555354E+02 -.882043512E+02 -.881530705E+02 -.881021711E+02 -.880520014E+02 -.880028119E+02 -.879547809E+02 -.879080358E+02 -.878626709E+02 -.878187642E+02 -.877763918E+02 -.877356429E+02 -.876966356E+02 -.876595350E+02 -.876245737E+02 -.875920784E+02 -.875625021E+02 -.875364667E+02 -.875148166E+02 -.874986902E+02 -.874896114E+02 -.874896114E+02
 -.874752627E+02 -.874752627E+02 -.874834384E+02 -.874979198E+02 -.875172896E+02 -.875404743E+02 -.875666607E+02 -.875952310E+02 -.876257128E+02 -.876577403E+02 -.876910226E+02 -.877253186E+02 -.877604155E+02 -.877961107E+02 -.878321940E+02 -.878684316E+02 -.879045483E+02 -.879402099E+02 -.879750021E+02 -.880084070E+02 -.880397760E+02 -.880682972E+02 -.880929582E+02 -.881125012E+02 -.881253718E+02 -.881296605E+02 -.881230355E+02 -.881026697E+02 -.880651630E+02 -.880064636E+02 -.879217955E+02 -.878056016E+02 -.876515196E+02 -.874524100E+02 -.872004684E+02 -.868874590E+02 -.865051189E+02 -.860457868E+02 -.855033125E+02 -.848742925E+02 -.841596443E+02 -.833664688E+02 -.825100418E+02 -.816156157E+02 -.807195166E+02 -.798688220E+02 -.791188124E+02 -.785275652E+02 -.781477176E+02 -.780166697E+02 -.781480707E+02 -.785282721E+02 -.791198740E+02 -.798702401E+02 -.807212934E+02 -.816177540E+02 -.825125450E+02 -.833693408E+02 -.841628896E+02 -.848779164E+02 -.855073208E+02 -.860501858E+02 -.865099156E+02 -.868926612E+02 -.872060845E+02 -.874584491E+02 -.876579913E+02 -.878125164E+02 -.879291645E+02 -.880142986E+02 -.880734764E+02 -.881114746E+02 -.881323456E+02 -.881394898E+02 -.881357346E+02 -.881234120E+02 -.881044313E+02 -.880803465E+02 -.880524142E+02 -.880216455E+02 -.879888495E+02 -.879546712E+02 -.879196231E+02 -.878841121E+02 -.878484625E+02 -.878129356E+02 -.877777469E+02 -.877430818E+02 -.877091102E+02 -.876760012E+02 -.876439380E+02 -.876131351E+02 -.875838575E+02 -.875564448E+02 -.875313399E+02 -.875091268E+02 -.874905778E+02 -.874767149E+02 -.874688905E+02 -.874688905E+02
 -.874514397E+02 -.874514397E+02 -.874581856E+02 -.874700923E+02 -.874859450E+02 -.875048096E+02 -.875259634E+02 -.875488417E+02 -.875729950E+02 -.875980568E+02 -.876237159E+02 -.876496952E+02 -.876757327E+02 -.877015648E+02 -.877269117E+02 -.877514623E+02 -.877748592E+02 -.877966835E+02 -.878164372E+02 -.878335248E+02 -.878472323E+02 -.878567035E+02 -.878609139E+02 -.878586414E+02 -.878484354E+02 -.878285826E+02 -.877970737E+02 -.877515699E+02 -.876893747E+02 -.876074143E+02 -.875022330E+02 -.873700115E+02 -.872066212E+02 -.870077260E+02 -.867689494E+02 -.864861260E+02 -.861556552E+02 -.857749738E+02 -.853431557E+02 -.848616292E+02 -.843349793E+02 -.837717591E+02 -.831851886E+02 -.825935587E+02 -.820201105E+02 -.814921451E+02 -.810391693E+02 -.806900486E+02 -.804694224E+02 -.803940113E+02 -.804697542E+02 -.806907126E+02 -.810401665E+02 -.814934769E+02 -.820217788E+02 -.825955658E+02 -.831875374E+02 -.837744529E+02 -.843380220E+02 -.848650251E+02 -.853469096E+02 -.857790912E+02 -.861601419E+02 -.864909884E+02 -.867741944E+02 -.870133611E+02 -.872126545E+02 -.873764515E+02 -.875090887E+02 -.876146954E+02 -.876970911E+02 -.877597321E+02 -.878056926E+02 -.878376692E+02 -.878580008E+02 -.878686968E+02 -.878714700E+02 -.878677706E+02 -.878588194E+02 -.878456393E+02 -.878290842E+02 -.878098645E+02 -.877885711E+02 -.877656953E+02 -.877416472E+02 -.877167721E+02 -.876913653E+02 -.876656857E+02 -.876399688E+02 -.876144399E+02 -.875893278E+02 -.875648799E+02 -.875413794E+02 -.875191659E+02 -.874986605E+02 -.874803982E+02 -.874650671E+02 -.874535610E+02 -.874470456E+02 -.874470456E+02
 -.874274489E+02 -.874274489E+02 -.874327716E+02 -.874421228E+02 -.874544974E+02 -.874691095E+02 -.874853369E+02 -.875026791E+02 -.875207232E+02 -.875391168E+02 -.875575467E+02 -.875757208E+02 -.875933522E+02 -.876101459E+02 -.876257862E+02 -.876399247E+02 -.876521681E+02 -.876620665E+02 -.876691003E+02 -.876726667E+02 -.876720655E+02 -.876664838E+02 -.876549805E+02 -.876364698E+02 -.876097059E+02 -.875732685E+02 -.875255515E+02 -.874647560E+02 -.873888916E+02 -.872957882E+02 -.871831232E+02 -.870484704E+02 -.868893759E+02 -.867034677E+02 -.864886083E+02 -.862430933E+02 -.859659034E+02 -.856570059E+02 -.853176999E+02 -.849509852E+02 -.845619206E+02 -.841579218E+02 -.837489280E+02 -.833473561E+02 -.829677547E+02 -.826260899E+02 -.823386416E+02 -.821205670E+02 -.819842954E+02 -.819380194E+02 -.819846037E+02 -.821211839E+02 -.823395679E+02 -.826273268E+02 -.829693036E+02 -.833492190E+02 -.837511071E+02 -.841604198E+02 -.845647407E+02 -.849541307E+02 -.853211748E+02 -.856608143E+02 -.859700501E+02 -.862475833E+02 -.864934470E+02 -.867086610E+02 -.868949300E+02 -.870543919E+02 -.871894189E+02 -.873024654E+02 -.873959579E+02 -.874722190E+02 -.875334192E+02 -.875815489E+02 -.876184069E+02 -.876455990E+02 -.876645451E+02 -.876764902E+02 -.876825190E+02 -.876835709E+02 -.876804566E+02 -.876738731E+02 -.876644190E+02 -.876526082E+02 -.876388830E+02 -.876236265E+02 -.876071740E+02 -.875898237E+02 -.875718479E+02 -.875535036E+02 -.875350442E+02 -.875167322E+02 -.874988535E+02 -.874817346E+02 -.874657639E+02 -.874514166E+02 -.874392882E+02 -.874301359E+02 -.874249316E+02 -.874249316E+02
 -.874041065E+02 -.874041065E+02 -.874080611E+02 -.874149631E+02 -.874240176E+02 -.874345899E+02 -.874461648E+02 -.874583146E+02 -.874706736E+02 -.874829178E+02 -.874947478E+02 -.875058754E+02 -.875160109E+02 -.875248533E+02 -.875320800E+02 -.875373382E+02 -.875402359E+02 -.875403334E+02 -.875371346E+02 -.875300782E+02 -.875185297E+02 -.875017723E+02 -.874790002E+02 -.874493112E+02 -.874117027E+02 -.873650691E+02 -.873082041E+02 -.872398081E+02 -.871585033E+02 -.870628583E+02 -.869514255E+02 -.868227933E+02 -.866756566E+02 -.865089086E+02 -.863217545E+02 -.861138491E+02 -.858854550E+02 -.856376164E+02 -.853723396E+02 -.850927619E+02 -.848032883E+02 -.845096679E+02 -.842189742E+02 -.839394596E+02 -.836802530E+02 -.834508916E+02 -.832606977E+02 -.831180493E+02 -.830296272E+02 -.829997493E+02 -.830299102E+02 -.831186156E+02 -.832615478E+02 -.834520265E+02 -.836816738E+02 -.839411677E+02 -.842209713E+02 -.845119560E+02 -.848058698E+02 -.850956392E+02 -.853755158E+02 -.856410944E+02 -.858892382E+02 -.861179413E+02 -.863261595E+02 -.865136306E+02 -.866807000E+02 -.868281626E+02 -.869571256E+02 -.870688940E+02 -.871648795E+02 -.872465299E+02 -.873152766E+02 -.873724971E+02 -.874194909E+02 -.874574638E+02 -.874875208E+02 -.875106637E+02 -.875277934E+02 -.875397143E+02 -.875471408E+02 -.875507048E+02 -.875509638E+02 -.875484091E+02 -.875434742E+02 -.875365428E+02 -.875279571E+02 -.875180260E+02 -.875070328E+02 -.874952440E+02 -.874829186E+02 -.874703174E+02 -.874577152E+02 -.874454139E+02 -.874337585E+02 -.874231575E+02 -.874141079E+02 -.874072265E+02 -.874032909E+02 -.874032909E+02
 -.873820632E+02 -.873820632E+02 -.873847416E+02 -.873893664E+02 -.873953466E+02 -.874021972E+02 -.874095121E+02 -.874169416E+02 -.874241755E+02 -.874309282E+02 -.874369274E+02 -.874419036E+02 -.874455821E+02 -.874476752E+02 -.874478756E+02 -.874458501E+02 -.874412334E+02 -.874336236E+02 -.874225761E+02 -.874075994E+02 -.873881511E+02 -.873636342E+02 -.873333958E+02 -.872967260E+02 -.872528599E+02 -.872009826E+02 -.871402375E+02 -.870697397E+02 -.869885953E+02 -.868959286E+02 -.867909167E+02 -.866728348E+02 -.865411116E+02 -.863953960E+02 -.862356343E+02 -.860621565E+02 -.858757679E+02 -.856778414E+02 -.854704026E+02 -.852561965E+02 -.850387245E+02 -.848222363E+02 -.846116631E+02 -.844124801E+02 -.842304922E+02 -.840715447E+02 -.839411743E+02 -.838442295E+02 -.837844990E+02 -.837643977E+02 -.837847554E+02 -.838447426E+02 -.839419444E+02 -.840725724E+02 -.842317783E+02 -.844140256E+02 -.846134690E+02 -.848243040E+02 -.850410556E+02 -.852587926E+02 -.854732655E+02 -.856809731E+02 -.858791706E+02 -.860658325E+02 -.862395860E+02 -.863996259E+02 -.865456222E+02 -.866776288E+02 -.867959967E+02 -.869012972E+02 -.869942551E+02 -.870756930E+02 -.871464866E+02 -.872075293E+02 -.872597057E+02 -.873038719E+02 -.873408421E+02 -.873713801E+02 -.873961947E+02 -.874159373E+02 -.874312028E+02 -.874425313E+02 -.874504110E+02 -.874552827E+02 -.874575434E+02 -.874575518E+02 -.874556332E+02 -.874520847E+02 -.874471810E+02 -.874411805E+02 -.874343318E+02 -.874268809E+02 -.874190797E+02 -.874111959E+02 -.874035243E+02 -.873964017E+02 -.873902242E+02 -.873854697E+02 -.873827258E+02 -.873827258E+02
 -.873617954E+02 -.873617954E+02 -.873633151E+02 -.873658791E+02 -.873690889E+02 -.873726034E+02 -.873761238E+02 -.873793805E+02 -.873821229E+02 -.873841112E+02 -.873851086E+02 -.873848756E+02 -.873831643E+02 -.873797142E+02 -.873742474E+02 -.873664653E+02 -.873560453E+02 -.873426378E+02 -.873258635E+02 -.873053123E+02 -.872805417E+02 -.872510774E+02 -.872164142E+02 -.871760192E+02 -.871293367E+02 -.870757962E+02 -.870148225E+02 -.869458506E+02 -.868683441E+02 -.867818186E+02 -.866858705E+02 -.865802113E+02 -.864647074E+02 -.863394246E+02 -.862046769E+02 -.860610767E+02 -.859095844E+02 -.857515533E+02 -.855887637E+02 -.854234422E+02 -.852582581E+02 -.850962906E+02 -.849409624E+02 -.847959348E+02 -.846649654E+02 -.845517333E+02 -.844596410E+02 -.843916100E+02 -.843498889E+02 -.843358966E+02 -.843501179E+02 -.843920680E+02 -.844603284E+02 -.845526503E+02 -.846661124E+02 -.847973123E+02 -.849425710E+02 -.850981310E+02 -.852603310E+02 -.854257485E+02 -.855913042E+02 -.857543289E+02 -.859125961E+02 -.860643253E+02 -.862081635E+02 -.863431500E+02 -.864686725E+02 -.865844168E+02 -.866903170E+02 -.867865066E+02 -.868732739E+02 -.869510220E+02 -.870202350E+02 -.870814490E+02 -.871352284E+02 -.871821476E+02 -.872227766E+02 -.872576698E+02 -.872873590E+02 -.873123479E+02 -.873331092E+02 -.873500832E+02 -.873636776E+02 -.873742683E+02 -.873822013E+02 -.873877948E+02 -.873913417E+02 -.873931129E+02 -.873933607E+02 -.873923224E+02 -.873902252E+02 -.873872900E+02 -.873837379E+02 -.873797956E+02 -.873757037E+02 -.873717253E+02 -.873681568E+02 -.873653419E+02 -.873636882E+02 -.873636882E+02
 -.873436138E+02 -.873436138E+02 -.873441072E+02 -.873448522E+02 -.873456274E+02 -.873462262E+02 -.873464520E+02 -.873461138E+02 -.873450223E+02 -.873429866E+02 -.873398108E+02 -.873352917E+02 -.873292157E+02 -.873213570E+02 -.873114754E+02 -.872993148E+02 -.872846018E+02 -.872670446E+02 -.872463328E+02 -.872221376E+02 -.871941123E+02 -.871618950E+02 -.871251111E+02 -.870833778E+02 -.870363108E+02 -.869835318E+02 -.869246794E+02 -.868594214E+02 -.867874710E+02 -.867086050E+02 -.866226854E+02 -.865296837E+02 -.864297074E+02 -.863230283E+02 -.862101111E+02 -.860916411E+02 -.859685490E+02 -.858420291E+02 -.857135497E+02 -.855848518E+02 -.854579315E+02 -.853350067E+02 -.852184624E+02 -.851107773E+02 -.850144320E+02 -.849318023E+02 -.848650449E+02 -.848159838E+02 -.847860071E+02 -.847759833E+02 -.847862081E+02 -.848163860E+02 -.848656481E+02 -.849326067E+02 -.850154377E+02 -.851119843E+02 -.852198706E+02 -.853366163E+02 -.854597426E+02 -.855868642E+02 -.857157635E+02 -.858444441E+02 -.859711651E+02 -.860944579E+02 -.862131281E+02 -.863262451E+02 -.864331231E+02 -.865332973E+02 -.866264957E+02 -.867126104E+02 -.867916695E+02 -.868638108E+02 -.869292567E+02 -.869882937E+02 -.870412532E+02 -.870884958E+02 -.871303991E+02 -.871673463E+02 -.871997191E+02 -.872278906E+02 -.872522215E+02 -.872730563E+02 -.872907222E+02 -.873055273E+02 -.873177607E+02 -.873276929E+02 -.873355768E+02 -.873416486E+02 -.873461301E+02 -.873492297E+02 -.873511457E+02 -.873520681E+02 -.873521815E+02 -.873516688E+02 -.873507145E+02 -.873495088E+02 -.873482529E+02 -.873471643E+02 -.873464840E+02 -.873464840E+02
 -.873276820E+02 -.873276820E+02 -.873272877E+02 -.873264651E+02 -.873251516E+02 -.873232632E+02 -.873206979E+02 -.873173393E+02 -.873130580E+02 -.873077123E+02 -.873011493E+02 -.872932046E+02 -.872837021E+02 -.872724543E+02 -.872592615E+02 -.872439123E+02 -.872261832E+02 -.872058397E+02 -.871826364E+02 -.871563189E+02 -.871266257E+02 -.870932910E+02 -.870560484E+02 -.870146360E+02 -.869688018E+02 -.869183119E+02 -.868629588E+02 -.868025724E+02 -.867370316E+02 -.866662784E+02 -.865903330E+02 -.865093095E+02 -.864234338E+02 -.863330595E+02 -.862386844E+02 -.861409643E+02 -.860407239E+02 -.859389618E+02 -.858368502E+02 -.857357257E+02 -.856370709E+02 -.855424848E+02 -.854536437E+02 -.853722499E+02 -.852999733E+02 -.852383856E+02 -.851888928E+02 -.851526698E+02 -.851306025E+02 -.851232421E+02 -.851307756E+02 -.851530159E+02 -.851894117E+02 -.852390772E+02 -.853008373E+02 -.853732860E+02 -.854548514E+02 -.855438636E+02 -.856386201E+02 -.857374447E+02 -.858387379E+02 -.859410172E+02 -.860429457E+02 -.861433512E+02 -.862412345E+02 -.863357710E+02 -.864263044E+02 -.865123367E+02 -.865935137E+02 -.866696094E+02 -.867405090E+02 -.868061918E+02 -.868667152E+02 -.869221997E+02 -.869728146E+02 -.870187666E+02 -.870602888E+02 -.870976320E+02 -.871310572E+02 -.871608296E+02 -.871872136E+02 -.872104695E+02 -.872308501E+02 -.872485994E+02 -.872639504E+02 -.872771252E+02 -.872883340E+02 -.872977754E+02 -.873056364E+02 -.873120931E+02 -.873173112E+02 -.873214463E+02 -.873246451E+02 -.873270453E+02 -.873287763E+02 -.873299591E+02 -.873307058E+02 -.873311185E+02 -.873312875E+02 -.873312875E+02
 -.873140416E+02 -.873140416E+02 -.873128976E+02 -.873107557E+02 -.873076931E+02 -.873037342E+02 -.872988625E+02 -.872930302E+02 -.872861638E+02 -.872781695E+02 -.872689363E+02 -.872583386E+02 -.872462381E+02 -.872324852E+02 -.872169204E+02 -.871993752E+02 -.871796733E+02 -.871576321E+02 -.871330644E+02 -.871057802E+02 -.870755892E+02 -.870423041E+02 -.870057442E+02 -.869657399E+02 -.869221379E+02 -.868748077E+02 -.868236486E+02 -.867685977E+02 -.867096386E+02 -.866468115E+02 -.865802229E+02 -.865100565E+02 -.864365828E+02 -.863601689E+02 -.862812872E+02 -.862005207E+02 -.861185668E+02 -.860362369E+02 -.859544509E+02 -.858742271E+02 -.857966658E+02 -.857229266E+02 -.856541998E+02 -.855916724E+02 -.855364899E+02 -.854897156E+02 -.854522894E+02 -.854249892E+02 -.854083975E+02 -.854028747E+02 -.854085429E+02 -.854252798E+02 -.854527249E+02 -.854902957E+02 -.855372140E+02 -.855925397E+02 -.856552094E+02 -.857240776E+02 -.857979569E+02 -.858756567E+02 -.859560174E+02 -.860379384E+02 -.861204011E+02 -.862024853E+02 -.862833794E+02 -.863623855E+02 -.864389201E+02 -.865125107E+02 -.865827896E+02 -.866494856E+02 -.867124148E+02 -.867714697E+02 -.868266098E+02 -.868778504E+02 -.869252538E+02 -.869689198E+02 -.870089782E+02 -.870455811E+02 -.870788972E+02 -.871091062E+02 -.871363943E+02 -.871609509E+02 -.871829649E+02 -.872026230E+02 -.872201073E+02 -.872355938E+02 -.872492518E+02 -.872612421E+02 -.872717170E+02 -.872808192E+02 -.872886810E+02 -.872954235E+02 -.873011552E+02 -.873059701E+02 -.873099455E+02 -.873131381E+02 -.873155793E+02 -.873172680E+02 -.873181613E+02 -.873181613E+02
 -.873026391E+02 -.873026391E+02 -.873008772E+02 -.872976528E+02 -.872931621E+02 -.872875237E+02 -.872807963E+02 -.872729932E+02 -.872640919E+02 -.872540427E+02 -.872427740E+02 -.872301970E+02 -.872162089E+02 -.872006961E+02 -.871835361E+02 -.871645996E+02 -.871437522E+02 -.871208569E+02 -.870957756E+02 -.870683715E+02 -.870385118E+02 -.870060708E+02 -.869709328E+02 -.869329967E+02 -.868921798E+02 -.868484230E+02 -.868016961E+02 -.867520040E+02 -.866993924E+02 -.866439548E+02 -.865858390E+02 -.865252533E+02 -.864624721E+02 -.863978416E+02 -.863317829E+02 -.862647940E+02 -.861974499E+02 -.861303991E+02 -.860643580E+02 -.860001008E+02 -.859384468E+02 -.858802432E+02 -.858263454E+02 -.857775933E+02 -.857347870E+02 -.856986606E+02 -.856698568E+02 -.856489036E+02 -.856361936E+02 -.856319691E+02 -.856363119E+02 -.856491399E+02 -.856702109E+02 -.856991318E+02 -.857353744E+02 -.857782959E+02 -.858271619E+02 -.858811721E+02 -.859394862E+02 -.860012488E+02 -.860656122E+02 -.861317569E+02 -.861989082E+02 -.862663494E+02 -.863334317E+02 -.863995796E+02 -.864642946E+02 -.865271551E+02 -.865878146E+02 -.866459978E+02 -.867014959E+02 -.867541605E+02 -.868038973E+02 -.868506598E+02 -.868944424E+02 -.869352743E+02 -.869732138E+02 -.870083426E+02 -.870407612E+02 -.870705842E+02 -.870979367E+02 -.871229507E+02 -.871457626E+02 -.871665105E+02 -.871853318E+02 -.872023621E+02 -.872177326E+02 -.872315696E+02 -.872439921E+02 -.872551107E+02 -.872650257E+02 -.872738249E+02 -.872815806E+02 -.872883462E+02 -.872941510E+02 -.872989940E+02 -.873028350E+02 -.873055827E+02 -.873070794E+02 -.873070794E+02
 -.872933516E+02 -.872933516E+02 -.872910945E+02 -.872870060E+02 -.872813822E+02 -.872744211E+02 -.872662456E+02 -.872569222E+02 -.872464736E+02 -.872348893E+02 -.872221333E+02 -.872081501E+02 -.871928695E+02 -.871762100E+02 -.871580819E+02 -.871383902E+02 -.871170368E+02 -.870939224E+02 -.870689492E+02 -.870420233E+02 -.870130565E+02 -.869819698E+02 -.869486957E+02 -.869131818E+02 -.868753941E+02 -.868353208E+02 -.867929763E+02 -.867484055E+02 -.867016876E+02 -.866529410E+02 -.866023269E+02 -.865500530E+02 -.864963768E+02 -.864416080E+02 -.863861090E+02 -.863302957E+02 -.862746349E+02 -.862196409E+02 -.861658699E+02 -.861139117E+02 -.860643796E+02 -.860178981E+02 -.859750891E+02 -.859365557E+02 -.859028659E+02 -.858745362E+02 -.858520153E+02 -.858356691E+02 -.858257686E+02 -.858224805E+02 -.858258608E+02 -.858358531E+02 -.858522907E+02 -.858749023E+02 -.859033215E+02 -.859370994E+02 -.859757195E+02 -.860186132E+02 -.860651770E+02 -.861147890E+02 -.861668241E+02 -.862206687E+02 -.862757326E+02 -.863314592E+02 -.863873338E+02 -.864428889E+02 -.864977084E+02 -.865514290E+02 -.866037407E+02 -.866543852E+02 -.867031542E+02 -.867498858E+02 -.867944609E+02 -.868367994E+02 -.868768556E+02 -.869146143E+02 -.869500865E+02 -.869833054E+02 -.870143226E+02 -.870432049E+02 -.870700309E+02 -.870948883E+02 -.871178712E+02 -.871390780E+02 -.871586089E+02 -.871765645E+02 -.871930432E+02 -.872081399E+02 -.872219438E+02 -.872345361E+02 -.872459877E+02 -.872563555E+02 -.872656790E+02 -.872739747E+02 -.872812293E+02 -.872873912E+02 -.872923583E+02 -.872959626E+02 -.872979492E+02 -.872979492E+02
 -.872860102E+02 -.872860102E+02 -.872833689E+02 -.872786135E+02 -.872721211E+02 -.872641549E+02 -.872548918E+02 -.872444428E+02 -.872328695E+02 -.872201954E+02 -.872064158E+02 -.871915045E+02 -.871754195E+02 -.871581072E+02 -.871395066E+02 -.871195514E+02 -.870981733E+02 -.870753043E+02 -.870508786E+02 -.870248353E+02 -.869971203E+02 -.869676890E+02 -.869365082E+02 -.869035594E+02 -.868688408E+02 -.868323704E+02 -.867941890E+02 -.867543627E+02 -.867129861E+02 -.866701845E+02 -.866261169E+02 -.865809773E+02 -.865349968E+02 -.864884437E+02 -.864416240E+02 -.863948798E+02 -.863485873E+02 -.863031528E+02 -.862590084E+02 -.862166049E+02 -.861764047E+02 -.861388726E+02 -.861044657E+02 -.860736230E+02 -.860467544E+02 -.860242293E+02 -.860063666E+02 -.859934250E+02 -.859855956E+02 -.859829950E+02 -.859856628E+02 -.859935592E+02 -.860065670E+02 -.860244950E+02 -.860470843E+02 -.860740155E+02 -.861049188E+02 -.861393841E+02 -.861769720E+02 -.862172249E+02 -.862596778E+02 -.863038678E+02 -.863493435E+02 -.863956726E+02 -.864424482E+02 -.864892935E+02 -.865358659E+02 -.865818589E+02 -.866270034E+02 -.866710678E+02 -.867138572E+02 -.867552122E+02 -.867950065E+02 -.868331448E+02 -.868695602E+02 -.869042111E+02 -.869370788E+02 -.869681643E+02 -.869974856E+02 -.870250752E+02 -.870509776E+02 -.870752468E+02 -.870979443E+02 -.871191368E+02 -.871388943E+02 -.871572882E+02 -.871743892E+02 -.871902653E+02 -.872049795E+02 -.872185871E+02 -.872311326E+02 -.872426458E+02 -.872531370E+02 -.872625901E+02 -.872709554E+02 -.872781378E+02 -.872839831E+02 -.872882594E+02 -.872906322E+02 -.872906322E+02
 -.872804195E+02 -.872804195E+02 -.872774923E+02 -.872722439E+02 -.872651152E+02 -.872564215E+02 -.872463829E+02 -.872351476E+02 -.872228092E+02 -.872094202E+02 -.871950021E+02 -.871795538E+02 -.871630573E+02 -.871454830E+02 -.871267931E+02 -.871069456E+02 -.870858962E+02 -.870636016E+02 -.870400210E+02 -.870151185E+02 -.869888652E+02 -.869612411E+02 -.869322371E+02 -.869018568E+02 -.868701189E+02 -.868370592E+02 -.868027321E+02 -.867672133E+02 -.867306008E+02 -.866930172E+02 -.866546105E+02 -.866155552E+02 -.865760530E+02 -.865363322E+02 -.864966477E+02 -.864572787E+02 -.864185272E+02 -.863807141E+02 -.863441758E+02 -.863092588E+02 -.862763141E+02 -.862456907E+02 -.862177288E+02 -.861927519E+02 -.861710599E+02 -.861529213E+02 -.861385666E+02 -.861281819E+02 -.861219040E+02 -.861198166E+02 -.861219477E+02 -.861282689E+02 -.861386963E+02 -.861530926E+02 -.861712714E+02 -.861930018E+02 -.862180150E+02 -.862460107E+02 -.862766649E+02 -.863096372E+02 -.863445780E+02 -.863811358E+02 -.864189638E+02 -.864577250E+02 -.864970979E+02 -.865367802E+02 -.865764918E+02 -.866159775E+02 -.866550081E+02 -.866933814E+02 -.867309221E+02 -.867674816E+02 -.868029365E+02 -.868371880E+02 -.868701598E+02 -.869017966E+02 -.869320620E+02 -.869609368E+02 -.869884166E+02 -.870145104E+02 -.870392382E+02 -.870626291E+02 -.870847199E+02 -.871055528E+02 -.871251737E+02 -.871436306E+02 -.871609711E+02 -.871772408E+02 -.871924803E+02 -.872067227E+02 -.872199900E+02 -.872322882E+02 -.872436025E+02 -.872538896E+02 -.872630684E+02 -.872710079E+02 -.872775114E+02 -.872822952E+02 -.872849614E+02 -.872849614E+02
 -.872763725E+02 -.872763725E+02 -.872732449E+02 -.872676544E+02 -.872600898E+02 -.872509064E+02 -.872403584E+02 -.872286232E+02 -.872158206E+02 -.872020265E+02 -.871872845E+02 -.871716140E+02 -.871550171E+02 -.871374835E+02 -.871189951E+02 -.870995287E+02 -.870790596E+02 -.870575633E+02 -.870350182E+02 -.870114071E+02 -.869867190E+02 -.869609512E+02 -.869341104E+02 -.869062145E+02 -.868772944E+02 -.868473949E+02 -.868165764E+02 -.867849163E+02 -.867525096E+02 -.867194703E+02 -.866859320E+02 -.866520477E+02 -.866179905E+02 -.865839524E+02 -.865501439E+02 -.865167922E+02 -.864841393E+02 -.864524391E+02 -.864219543E+02 -.863929528E+02 -.863657030E+02 -.863404697E+02 -.863175085E+02 -.862970607E+02 -.862793488E+02 -.862645705E+02 -.862528950E+02 -.862444583E+02 -.862393602E+02 -.862376612E+02 -.862393819E+02 -.862445014E+02 -.862529587E+02 -.862646536E+02 -.862794498E+02 -.862971778E+02 -.863176393E+02 -.863406116E+02 -.863658528E+02 -.863931068E+02 -.864221086E+02 -.864525892E+02 -.864842802E+02 -.865169184E+02 -.865502492E+02 -.865840303E+02 -.866180337E+02 -.866520485E+02 -.866858819E+02 -.867193602E+02 -.867523297E+02 -.867846561E+02 -.868162247E+02 -.868469398E+02 -.868767233E+02 -.869055141E+02 -.869332668E+02 -.869599501E+02 -.869855458E+02 -.870100467E+02 -.870334561E+02 -.870557853E+02 -.870770526E+02 -.870972818E+02 -.871165000E+02 -.871347366E+02 -.871520208E+02 -.871683796E+02 -.871838352E+02 -.871984021E+02 -.872120831E+02 -.872248646E+02 -.872367108E+02 -.872475554E+02 -.872572919E+02 -.872657605E+02 -.872727304E+02 -.872778778E+02 -.872807558E+02 -.872807558E+02
 -.872736628E+02 -.872736628E+02 -.872704079E+02 -.872646037E+02 -.872567731E+02 -.872473007E+02 -.872364661E+02 -.872244693E+02 -.872114501E+02 -.871975034E+02 -.871826902E+02 -.871670466E+02 -.871505908E+02 -.871333284E+02 -.871152565E+02 -.870963673E+02 -.870766507E+02 -.870560972E+02 -.870346990E+02 -.870124524E+02 -.869893592E+02 -.869654283E+02 -.869406764E+02 -.869151301E+02 -.868888263E+02 -.868618136E+02 -.868341533E+02 -.868059199E+02 -.867772019E+02 -.867481024E+02 -.867187389E+02 -.866892440E+02 -.866597643E+02 -.866304602E+02 -.866015048E+02 -.865730826E+02 -.865453876E+02 -.865186212E+02 -.864929896E+02 -.864687012E+02 -.864459628E+02 -.864249769E+02 -.864059375E+02 -.863890270E+02 -.863744119E+02 -.863622402E+02 -.863526376E+02 -.863457047E+02 -.863415155E+02 -.863401145E+02 -.863415169E+02 -.863457073E+02 -.863526404E+02 -.863622421E+02 -.863744113E+02 -.863890219E+02 -.864059255E+02 -.864249551E+02 -.864459279E+02 -.864686495E+02 -.864929169E+02 -.865185227E+02 -.865452582E+02 -.865729166E+02 -.866012959E+02 -.866302015E+02 -.866594485E+02 -.866888631E+02 -.867182842E+02 -.867475645E+02 -.867765711E+02 -.868051854E+02 -.868333040E+02 -.868608375E+02 -.868877108E+02 -.869138621E+02 -.869392423E+02 -.869638140E+02 -.869875505E+02 -.870104350E+02 -.870324590E+02 -.870536216E+02 -.870739279E+02 -.870933876E+02 -.871120139E+02 -.871298217E+02 -.871468254E+02 -.871630373E+02 -.871784647E+02 -.871931068E+02 -.872069507E+02 -.872199669E+02 -.872321021E+02 -.872432718E+02 -.872533495E+02 -.872621527E+02 -.872694248E+02 -.872748119E+02 -.872778313E+02 -.872778313E+02
 -.872720923E+02 -.872720923E+02 -.872687717E+02 -.872628614E+02 -.872549067E+02 -.872453120E+02 -.872343747E+02 -.872223111E+02 -.872092763E+02 -.871953791E+02 -.871806944E+02 -.871652714E+02 -.871491410E+02 -.871323209E+02 -.871148205E+02 -.870966437E+02 -.870777918E+02 -.870582659E+02 -.870380687E+02 -.870172059E+02 -.869956881E+02 -.869735313E+02 -.869507586E+02 -.869274008E+02 -.869034974E+02 -.868790972E+02 -.868542592E+02 -.868290526E+02 -.868035579E+02 -.867778662E+02 -.867520799E+02 -.867263122E+02 -.867006867E+02 -.866753367E+02 -.866504044E+02 -.866260395E+02 -.866023978E+02 -.865796396E+02 -.865579277E+02 -.865374249E+02 -.865182920E+02 -.865006851E+02 -.864847529E+02 -.864706344E+02 -.864584562E+02 -.864483298E+02 -.864403499E+02 -.864345922E+02 -.864311118E+02 -.864299423E+02 -.864310948E+02 -.864345578E+02 -.864402973E+02 -.864482577E+02 -.864583630E+02 -.864705182E+02 -.864846110E+02 -.865005146E+02 -.865180897E+02 -.865371868E+02 -.865576495E+02 -.865793166E+02 -.866020246E+02 -.866256103E+02 -.866499130E+02 -.866747761E+02 -.867000493E+02 -.867255901E+02 -.867512644E+02 -.867769479E+02 -.868025270E+02 -.868278987E+02 -.868529710E+02 -.868776631E+02 -.869019050E+02 -.869256374E+02 -.869488110E+02 -.869713859E+02 -.869933314E+02 -.870146246E+02 -.870352497E+02 -.870551974E+02 -.870744636E+02 -.870930479E+02 -.871109530E+02 -.871281826E+02 -.871447399E+02 -.871606257E+02 -.871758352E+02 -.871903555E+02 -.872041613E+02 -.872172100E+02 -.872294350E+02 -.872407376E+02 -.872509758E+02 -.872599502E+02 -.872673859E+02 -.872729078E+02 -.872760088E+02 -.872760088E+02
 -.872714770E+02 -.872714770E+02 -.872681416E+02 -.872622141E+02 -.872542520E+02 -.872446713E+02 -.872337807E+02 -.872218072E+02 -.872089168E+02 -.871952286E+02 -.871808275E+02 -.871657728E+02 -.871501048E+02 -.871338511E+02 -.871170299E+02 -.870996541E+02 -.870817334E+02 -.870632768E+02 -.870442943E+02 -.870247982E+02 -.870048045E+02 -.869843338E+02 -.869634124E+02 -.869420727E+02 -.869203543E+02 -.868983041E+02 -.868759772E+02 -.868534365E+02 -.868307536E+02 -.868080083E+02 -.867852889E+02 -.867626914E+02 -.867403195E+02 -.867182838E+02 -.866967009E+02 -.866756925E+02 -.866553842E+02 -.866359040E+02 -.866173809E+02 -.865999431E+02 -.865837165E+02 -.865688222E+02 -.865553756E+02 -.865434833E+02 -.865332425E+02 -.865247385E+02 -.865180431E+02 -.865132141E+02 -.865102930E+02 -.865093054E+02 -.865102594E+02 -.865131465E+02 -.865179407E+02 -.865246000E+02 -.865330663E+02 -.865432673E+02 -.865551173E+02 -.865685187E+02 -.865833643E+02 -.865995384E+02 -.866169193E+02 -.866353808E+02 -.866547940E+02 -.866750296E+02 -.866959588E+02 -.867174558E+02 -.867393982E+02 -.867616687E+02 -.867841564E+02 -.868067568E+02 -.868293734E+02 -.868519173E+02 -.868743082E+02 -.868964740E+02 -.869183511E+02 -.869398842E+02 -.869610261E+02 -.869817370E+02 -.870019843E+02 -.870217423E+02 -.870409908E+02 -.870597151E+02 -.870779047E+02 -.870955522E+02 -.871126525E+02 -.871292012E+02 -.871451929E+02 -.871606192E+02 -.871754664E+02 -.871897120E+02 -.872033210E+02 -.872162408E+02 -.872283947E+02 -.872396731E+02 -.872499232E+02 -.872589340E+02 -.872664180E+02 -.872719869E+02 -.872751194E+02 -.872751194E+02
 -.872716500E+02 -.872716500E+02 -.872683412E+02 -.872624688E+02 -.872545937E+02 -.872451366E+02 -.872344119E+02 -.872226530E+02 -.872100324E+02 -.871966764E+02 -.871826769E+02 -.871681003E+02 -.871529943E+02 -.871373932E+02 -.871213222E+02 -.871048006E+02 -.870878442E+02 -.870704678E+02 -.870526860E+02 -.870345157E+02 -.870159760E+02 -.869970901E+02 -.869778855E+02 -.869583945E+02 -.869386553E+02 -.869187118E+02 -.868986141E+02 -.868784188E+02 -.868581888E+02 -.868379933E+02 -.868179078E+02 -.867980136E+02 -.867783976E+02 -.867591512E+02 -.867403704E+02 -.867221542E+02 -.867046040E+02 -.866878226E+02 -.866719128E+02 -.866569761E+02 -.866431117E+02 -.866304145E+02 -.866189743E+02 -.866088742E+02 -.866001891E+02 -.865929850E+02 -.865873172E+02 -.865832297E+02 -.865807547E+02 -.865799115E+02 -.865807064E+02 -.865831327E+02 -.865871706E+02 -.865927877E+02 -.865999394E+02 -.866085699E+02 -.866186131E+02 -.866299933E+02 -.866426273E+02 -.866564246E+02 -.866712899E+02 -.866871236E+02 -.867038236E+02 -.867212867E+02 -.867394096E+02 -.867580905E+02 -.867772296E+02 -.867967306E+02 -.868165014E+02 -.868364547E+02 -.868565086E+02 -.868765872E+02 -.868966207E+02 -.869165456E+02 -.869363052E+02 -.869558488E+02 -.869751324E+02 -.869941178E+02 -.870127726E+02 -.870310698E+02 -.870489871E+02 -.870665065E+02 -.870836132E+02 -.871002952E+02 -.871165418E+02 -.871323427E+02 -.871476861E+02 -.871625569E+02 -.871769343E+02 -.871907888E+02 -.872040781E+02 -.872167421E+02 -.872286967E+02 -.872398250E+02 -.872499668E+02 -.872589038E+02 -.872663419E+02 -.872718858E+02 -.872750085E+02 -.872750085E+02
 -.872724628E+02 -.872724628E+02 -.872692140E+02 -.872634543E+02 -.872557411E+02 -.872464943E+02 -.872360291E+02 -.872245814E+02 -.872123270E+02 -.871993963E+02 -.871858858E+02 -.871718668E+02 -.871573919E+02 -.871425005E+02 -.871272225E+02 -.871115819E+02 -.870955988E+02 -.870792915E+02 -.870626783E+02 -.870457783E+02 -.870286126E+02 -.870112054E+02 -.869935839E+02 -.869757797E+02 -.869578284E+02 -.869397703E+02 -.869216506E+02 -.869035194E+02 -.868854315E+02 -.868674468E+02 -.868496296E+02 -.868320485E+02 -.868147760E+02 -.867978881E+02 -.867814637E+02 -.867655835E+02 -.867503299E+02 -.867357856E+02 -.867220331E+02 -.867091531E+02 -.866972243E+02 -.866863216E+02 -.866765156E+02 -.866678714E+02 -.866604475E+02 -.866542952E+02 -.866494573E+02 -.866459682E+02 -.866438526E+02 -.866431253E+02 -.866437914E+02 -.866458455E+02 -.866492723E+02 -.866540465E+02 -.866601337E+02 -.866674904E+02 -.866760649E+02 -.866857984E+02 -.866966252E+02 -.867084745E+02 -.867212707E+02 -.867349349E+02 -.867493857E+02 -.867645403E+02 -.867803154E+02 -.867966283E+02 -.868133976E+02 -.868305441E+02 -.868479912E+02 -.868656660E+02 -.868834993E+02 -.869014263E+02 -.869193868E+02 -.869373256E+02 -.869551922E+02 -.869729412E+02 -.869905321E+02 -.870079292E+02 -.870251014E+02 -.870420217E+02 -.870586670E+02 -.870750175E+02 -.870910561E+02 -.871067674E+02 -.871221372E+02 -.871371508E+02 -.871517918E+02 -.871660403E+02 -.871798704E+02 -.871932474E+02 -.872061236E+02 -.872184340E+02 -.872300893E+02 -.872409680E+02 -.872509057E+02 -.872596809E+02 -.872669969E+02 -.872724577E+02 -.872755369E+02 -.872755369E+02
 -.872737856E+02 -.872737856E+02 -.872706230E+02 -.872650213E+02 -.872575286E+02 -.872485591E+02 -.872384252E+02 -.872273620E+02 -.872155459E+02 -.872031090E+02 -.871901502E+02 -.871767437E+02 -.871629454E+02 -.871487979E+02 -.871343346E+02 -.871195823E+02 -.871045639E+02 -.870893005E+02 -.870738119E+02 -.870581189E+02 -.870422433E+02 -.870262091E+02 -.870100429E+02 -.869937742E+02 -.869774362E+02 -.869610652E+02 -.869447017E+02 -.869283896E+02 -.869121766E+02 -.868961142E+02 -.868802569E+02 -.868646627E+02 -.868493922E+02 -.868345086E+02 -.868200766E+02 -.868061627E+02 -.867928337E+02 -.867801566E+02 -.867681978E+02 -.867570220E+02 -.867466920E+02 -.867372673E+02 -.867288038E+02 -.867213529E+02 -.867149606E+02 -.867096671E+02 -.867055061E+02 -.867025043E+02 -.867006811E+02 -.867000480E+02 -.867006089E+02 -.867023596E+02 -.867052881E+02 -.867093746E+02 -.867145920E+02 -.867209063E+02 -.867282768E+02 -.867366571E+02 -.867459954E+02 -.867562354E+02 -.867673171E+02 -.867791775E+02 -.867917512E+02 -.868049715E+02 -.868187710E+02 -.868330822E+02 -.868478385E+02 -.868629745E+02 -.868784266E+02 -.868941338E+02 -.869100378E+02 -.869260833E+02 -.869422188E+02 -.869583962E+02 -.869745711E+02 -.869907031E+02 -.870067556E+02 -.870226957E+02 -.870384941E+02 -.870541248E+02 -.870695647E+02 -.870847934E+02 -.870997924E+02 -.871145445E+02 -.871290330E+02 -.871432403E+02 -.871571470E+02 -.871707296E+02 -.871839588E+02 -.871967961E+02 -.872091905E+02 -.872210735E+02 -.872323529E+02 -.872429051E+02 -.872525640E+02 -.872611080E+02 -.872682417E+02 -.872735728E+02 -.872765818E+02 -.872765818E+02
 -.872755070E+02 -.872755070E+02 -.872724506E+02 -.872670415E+02 -.872598138E+02 -.872511724E+02 -.872414236E+02 -.872307989E+02 -.872194732E+02 -.872075784E+02 -.871952141E+02 -.871824557E+02 -.871693610E+02 -.871559744E+02 -.871423313E+02 -.871284606E+02 -.871143868E+02 -.871001322E+02 -.870857180E+02 -.870711651E+02 -.870564956E+02 -.870417327E+02 -.870269016E+02 -.870120300E+02 -.869971478E+02 -.869822881E+02 -.869674863E+02 -.869527812E+02 -.869382139E+02 -.869238285E+02 -.869096715E+02 -.868957917E+02 -.868822399E+02 -.868690686E+02 -.868563313E+02 -.868440826E+02 -.868323770E+02 -.868212692E+02 -.868108127E+02 -.868010598E+02 -.867920607E+02 -.867838633E+02 -.867765119E+02 -.867700474E+02 -.867645064E+02 -.867599206E+02 -.867563167E+02 -.867537156E+02 -.867521326E+02 -.867515769E+02 -.867520512E+02 -.867535525E+02 -.867560711E+02 -.867595914E+02 -.867640921E+02 -.867695461E+02 -.867759212E+02 -.867831806E+02 -.867912831E+02 -.868001837E+02 -.868098343E+02 -.868201842E+02 -.868311809E+02 -.868427702E+02 -.868548972E+02 -.868675068E+02 -.868805442E+02 -.868939553E+02 -.869076873E+02 -.869216890E+02 -.869359113E+02 -.869503072E+02 -.869648324E+02 -.869794453E+02 -.869941072E+02 -.870087823E+02 -.870234377E+02 -.870380436E+02 -.870525727E+02 -.870670004E+02 -.870813045E+02 -.870954644E+02 -.871094612E+02 -.871232768E+02 -.871368929E+02 -.871502903E+02 -.871634474E+02 -.871763385E+02 -.871889320E+02 -.872011870E+02 -.872130506E+02 -.872244523E+02 -.872352990E+02 -.872454664E+02 -.872547894E+02 -.872630487E+02 -.872699534E+02 -.872751189E+02 -.872780367E+02 -.872780367E+02
 -.872775321E+02 -.872775321E+02 -.872745971E+02 -.872694063E+02 -.872624765E+02 -.872542002E+02 -.872448751E+02 -.872347273E+02 -.872239281E+02 -.872126076E+02 -.872008647E+02 -.871887748E+02 -.871763963E+02 -.871637745E+02 -.871509458E+02 -.871379399E+02 -.871247825E+02 -.871114962E+02 -.870981026E+02 -.870846227E+02 -.870710779E+02 -.870574903E+02 -.870438837E+02 -.870302834E+02 -.870167167E+02 -.870032129E+02 -.869898035E+02 -.869765220E+02 -.869634043E+02 -.869504879E+02 -.869378125E+02 -.869254192E+02 -.869133506E+02 -.869016505E+02 -.868903632E+02 -.868795337E+02 -.868692068E+02 -.868594270E+02 -.868502379E+02 -.868416819E+02 -.868337996E+02 -.868266293E+02 -.868202068E+02 -.868145647E+02 -.868097323E+02 -.868057348E+02 -.868025934E+02 -.868003248E+02 -.867989410E+02 -.867984494E+02 -.867988522E+02 -.868001467E+02 -.868023253E+02 -.868053757E+02 -.868092808E+02 -.868140190E+02 -.868195647E+02 -.868258882E+02 -.868329567E+02 -.868407339E+02 -.868491812E+02 -.868582576E+02 -.868679203E+02 -.868781253E+02 -.868888279E+02 -.868999826E+02 -.869115443E+02 -.869234682E+02 -.869357101E+02 -.869482272E+02 -.869609780E+02 -.869739226E+02 -.869870230E+02 -.870002433E+02 -.870135497E+02 -.870269107E+02 -.870402970E+02 -.870536817E+02 -.870670397E+02 -.870803481E+02 -.870935856E+02 -.871067325E+02 -.871197698E+02 -.871326789E+02 -.871454410E+02 -.871580358E+02 -.871704406E+02 -.871826284E+02 -.871945661E+02 -.872062119E+02 -.872175116E+02 -.872283945E+02 -.872387675E+02 -.872485076E+02 -.872574523E+02 -.872653867E+02 -.872720272E+02 -.872769993E+02 -.872798100E+02 -.872798100E+02
 -.872797816E+02 -.872797816E+02 -.872769787E+02 -.872720248E+02 -.872654162E+02 -.872575308E+02 -.872486559E+02 -.872390104E+02 -.872287608E+02 -.872180339E+02 -.872069269E+02 -.871955142E+02 -.871838537E+02 -.871719909E+02 -.871599622E+02 -.871477979E+02 -.871355236E+02 -.871231621E+02 -.871107348E+02 -.870982622E+02 -.870857647E+02 -.870732634E+02 -.870607803E+02 -.870483384E+02 -.870359624E+02 -.870236782E+02 -.870115137E+02 -.869994981E+02 -.869876621E+02 -.869760382E+02 -.869646600E+02 -.869535623E+02 -.869427808E+02 -.869323522E+02 -.869223132E+02 -.869127011E+02 -.869035528E+02 -.868949048E+02 -.868867928E+02 -.868792513E+02 -.868723131E+02 -.868660094E+02 -.868603691E+02 -.868554183E+02 -.868511807E+02 -.868476764E+02 -.868449225E+02 -.868429323E+02 -.868417154E+02 -.868412776E+02 -.868416207E+02 -.868427425E+02 -.868446370E+02 -.868472941E+02 -.868507003E+02 -.868548381E+02 -.868596870E+02 -.868652232E+02 -.868714200E+02 -.868782482E+02 -.868856763E+02 -.868936712E+02 -.869021980E+02 -.869112206E+02 -.869207022E+02 -.869306056E+02 -.869408932E+02 -.869515278E+02 -.869624726E+02 -.869736914E+02 -.869851492E+02 -.869968122E+02 -.870086476E+02 -.870206246E+02 -.870327138E+02 -.870448874E+02 -.870571196E+02 -.870693859E+02 -.870816638E+02 -.870939319E+02 -.871061705E+02 -.871183603E+02 -.871304831E+02 -.871425204E+02 -.871544531E+02 -.871662606E+02 -.871779196E+02 -.871894027E+02 -.872006761E+02 -.872116977E+02 -.872224133E+02 -.872327527E+02 -.872426241E+02 -.872519072E+02 -.872604433E+02 -.872680238E+02 -.872743741E+02 -.872791327E+02 -.872818243E+02 -.872818243E+02
 -.872821897E+02 -.872821897E+02 -.872795265E+02 -.872748219E+02 -.872685499E+02 -.872610721E+02 -.872526642E+02 -.872435363E+02 -.872338489E+02 -.872237249E+02 -.872132586E+02 -.872025227E+02 -.871915740E+02 -.871804573E+02 -.871692088E+02 -.871578581E+02 -.871464309E+02 -.871349496E+02 -.871234350E+02 -.871119067E+02 -.871003844E+02 -.870888875E+02 -.870774363E+02 -.870660518E+02 -.870547562E+02 -.870435724E+02 -.870325248E+02 -.870216390E+02 -.870109415E+02 -.870004601E+02 -.869902234E+02 -.869802610E+02 -.869706029E+02 -.869612797E+02 -.869523223E+02 -.869437614E+02 -.869356277E+02 -.869279512E+02 -.869207612E+02 -.869140858E+02 -.869079522E+02 -.869023854E+02 -.868974089E+02 -.868930441E+02 -.868893099E+02 -.868862227E+02 -.868837962E+02 -.868820411E+02 -.868809652E+02 -.868805731E+02 -.868808662E+02 -.868818427E+02 -.868834978E+02 -.868858233E+02 -.868888083E+02 -.868924387E+02 -.868966978E+02 -.869015664E+02 -.869070227E+02 -.869130432E+02 -.869196020E+02 -.869266721E+02 -.869342249E+02 -.869422308E+02 -.869506595E+02 -.869594799E+02 -.869686611E+02 -.869781719E+02 -.869879815E+02 -.869980594E+02 -.870083760E+02 -.870189023E+02 -.870296105E+02 -.870404738E+02 -.870514668E+02 -.870625650E+02 -.870737455E+02 -.870849866E+02 -.870962677E+02 -.871075694E+02 -.871188731E+02 -.871301608E+02 -.871414148E+02 -.871526172E+02 -.871637491E+02 -.871747900E+02 -.871857165E+02 -.871965012E+02 -.872071104E+02 -.872175024E+02 -.872276236E+02 -.872374052E+02 -.872467578E+02 -.872555643E+02 -.872636715E+02 -.872708782E+02 -.872769203E+02 -.872814510E+02 -.872840150E+02 -.872840150E+02
 -.872847029E+02 -.872847029E+02 -.872821840E+02 -.872777362E+02 -.872718101E+02 -.872647495E+02 -.872568172E+02 -.872482141E+02 -.872390937E+02 -.872295740E+02 -.872197459E+02 -.872096798E+02 -.871994307E+02 -.871890423E+02 -.871785499E+02 -.871679827E+02 -.871573654E+02 -.871467198E+02 -.871360661E+02 -.871254229E+02 -.871148086E+02 -.871042413E+02 -.870937397E+02 -.870833227E+02 -.870730101E+02 -.870628224E+02 -.870527808E+02 -.870429077E+02 -.870332260E+02 -.870237595E+02 -.870145328E+02 -.870055707E+02 -.869968988E+02 -.869885428E+02 -.869805284E+02 -.869728814E+02 -.869656270E+02 -.869587903E+02 -.869523953E+02 -.869464652E+02 -.869410223E+02 -.869360870E+02 -.869316786E+02 -.869278144E+02 -.869245099E+02 -.869217784E+02 -.869196310E+02 -.869180763E+02 -.869171206E+02 -.869167677E+02 -.869170186E+02 -.869178720E+02 -.869193239E+02 -.869213677E+02 -.869239943E+02 -.869271925E+02 -.869309485E+02 -.869352468E+02 -.869400696E+02 -.869453975E+02 -.869512095E+02 -.869574833E+02 -.869641953E+02 -.869713212E+02 -.869788357E+02 -.869867133E+02 -.869949279E+02 -.870034535E+02 -.870122642E+02 -.870213343E+02 -.870306386E+02 -.870401525E+02 -.870498520E+02 -.870597141E+02 -.870697165E+02 -.870798379E+02 -.870900580E+02 -.871003575E+02 -.871107178E+02 -.871211211E+02 -.871315503E+02 -.871419886E+02 -.871524190E+02 -.871628243E+02 -.871731863E+02 -.871834847E+02 -.871936966E+02 -.872037949E+02 -.872137466E+02 -.872235107E+02 -.872330350E+02 -.872422528E+02 -.872510775E+02 -.872593963E+02 -.872670622E+02 -.872738824E+02 -.872796045E+02 -.872838978E+02 -.872863286E+02 -.872863286E+02
 -.872872779E+02 -.872872779E+02 -.872849056E+02 -.872807185E+02 -.872751424E+02 -.872685028E+02 -.872610489E+02 -.872529714E+02 -.872444164E+02 -.872354965E+02 -.872262986E+02 -.872168903E+02 -.872073245E+02 -.871976434E+02 -.871878809E+02 -.871780654E+02 -.871682206E+02 -.871583677E+02 -.871485255E+02 -.871387119E+02 -.871289440E+02 -.871192386E+02 -.871096126E+02 -.871000832E+02 -.870906680E+02 -.870813851E+02 -.870722533E+02 -.870632920E+02 -.870545210E+02 -.870459608E+02 -.870376324E+02 -.870295570E+02 -.870217561E+02 -.870142515E+02 -.870070648E+02 -.870002174E+02 -.869937306E+02 -.869876249E+02 -.869819205E+02 -.869766365E+02 -.869717911E+02 -.869674013E+02 -.869634828E+02 -.869600499E+02 -.869571151E+02 -.869546894E+02 -.869527818E+02 -.869513994E+02 -.869505472E+02 -.869502284E+02 -.869504437E+02 -.869511921E+02 -.869524702E+02 -.869542727E+02 -.869565921E+02 -.869594193E+02 -.869627431E+02 -.869665505E+02 -.869708272E+02 -.869755570E+02 -.869807228E+02 -.869863060E+02 -.869922873E+02 -.869986463E+02 -.870053622E+02 -.870124136E+02 -.870197787E+02 -.870274356E+02 -.870353625E+02 -.870435377E+02 -.870519397E+02 -.870605474E+02 -.870693404E+02 -.870782986E+02 -.870874027E+02 -.870966341E+02 -.871059748E+02 -.871154076E+02 -.871249157E+02 -.871344831E+02 -.871440940E+02 -.871537326E+02 -.871633831E+02 -.871730291E+02 -.871826530E+02 -.871922352E+02 -.872017534E+02 -.872111813E+02 -.872204869E+02 -.872296303E+02 -.872385613E+02 -.872472154E+02 -.872555096E+02 -.872633362E+02 -.872705547E+02 -.872769816E+02 -.872823771E+02 -.872864274E+02 -.872887215E+02 -.872887215E+02
 -.872898803E+02 -.872898803E+02 -.872876555E+02 -.872837297E+02 -.872785039E+02 -.872722847E+02 -.872653071E+02 -.872577512E+02 -.872497555E+02 -.872414265E+02 -.872328469E+02 -.872240809E+02 -.872151793E+02 -.872061822E+02 -.871971222E+02 -.871880264E+02 -.871789175E+02 -.871698157E+02 -.871607387E+02 -.871517034E+02 -.871427256E+02 -.871338207E+02 -.871250041E+02 -.871162913E+02 -.871076981E+02 -.870992405E+02 -.870909349E+02 -.870827982E+02 -.870748478E+02 -.870671012E+02 -.870595763E+02 -.870522913E+02 -.870452645E+02 -.870385141E+02 -.870320586E+02 -.870259158E+02 -.870201035E+02 -.870146389E+02 -.870095388E+02 -.870048189E+02 -.870004945E+02 -.869965794E+02 -.869930868E+02 -.869900284E+02 -.869874144E+02 -.869852539E+02 -.869835542E+02 -.869823211E+02 -.869815589E+02 -.869812700E+02 -.869814550E+02 -.869821132E+02 -.869832416E+02 -.869848359E+02 -.869868902E+02 -.869893966E+02 -.869923461E+02 -.869957280E+02 -.869995303E+02 -.870037399E+02 -.870083425E+02 -.870133227E+02 -.870186645E+02 -.870243509E+02 -.870303644E+02 -.870366872E+02 -.870433010E+02 -.870501874E+02 -.870573279E+02 -.870647040E+02 -.870722975E+02 -.870800903E+02 -.870880648E+02 -.870962036E+02 -.871044900E+02 -.871129077E+02 -.871214406E+02 -.871300736E+02 -.871387916E+02 -.871475801E+02 -.871564244E+02 -.871653102E+02 -.871742225E+02 -.871831459E+02 -.871920636E+02 -.872009569E+02 -.872098043E+02 -.872185805E+02 -.872272547E+02 -.872357886E+02 -.872441340E+02 -.872522294E+02 -.872599958E+02 -.872673305E+02 -.872741005E+02 -.872801319E+02 -.872851983E+02 -.872890031E+02 -.872911589E+02 -.872911589E+02
 -.872924836E+02 -.872924836E+02 -.872904053E+02 -.872867394E+02 -.872818612E+02 -.872760585E+02 -.872695516E+02 -.872625099E+02 -.872550637E+02 -.872473135E+02 -.872393374E+02 -.872311961E+02 -.872229377E+02 -.872146003E+02 -.872062150E+02 -.871978074E+02 -.871893990E+02 -.871810089E+02 -.871726539E+02 -.871643495E+02 -.871561103E+02 -.871479506E+02 -.871398844E+02 -.871319254E+02 -.871240879E+02 -.871163859E+02 -.871088339E+02 -.871014468E+02 -.870942394E+02 -.870872269E+02 -.870804248E+02 -.870738486E+02 -.870675139E+02 -.870614361E+02 -.870556307E+02 -.870501129E+02 -.870448976E+02 -.870399992E+02 -.870354316E+02 -.870312082E+02 -.870273413E+02 -.870238428E+02 -.870207233E+02 -.870179926E+02 -.870156591E+02 -.870137304E+02 -.870122125E+02 -.870111101E+02 -.870104267E+02 -.870101644E+02 -.870103237E+02 -.870109037E+02 -.870119023E+02 -.870133158E+02 -.870151393E+02 -.870173663E+02 -.870199893E+02 -.870229995E+02 -.870263869E+02 -.870301408E+02 -.870342490E+02 -.870386990E+02 -.870434772E+02 -.870485695E+02 -.870539614E+02 -.870596376E+02 -.870655829E+02 -.870717817E+02 -.870782183E+02 -.870848771E+02 -.870917423E+02 -.870987985E+02 -.871060306E+02 -.871134234E+02 -.871209624E+02 -.871286332E+02 -.871364219E+02 -.871443147E+02 -.871522983E+02 -.871603595E+02 -.871684850E+02 -.871766614E+02 -.871848750E+02 -.871931111E+02 -.872013540E+02 -.872095859E+02 -.872177863E+02 -.872259311E+02 -.872339908E+02 -.872419291E+02 -.872497000E+02 -.872572453E+02 -.872644900E+02 -.872713372E+02 -.872776613E+02 -.872832988E+02 -.872880364E+02 -.872915957E+02 -.872936130E+02 -.872936130E+02
 -.872950671E+02 -.872950671E+02 -.872931338E+02 -.872897244E+02 -.872851891E+02 -.872797963E+02 -.872737519E+02 -.872672144E+02 -.872603057E+02 -.872531201E+02 -.872457308E+02 -.872381951E+02 -.872305581E+02 -.872228559E+02 -.872151176E+02 -.872073675E+02 -.871996260E+02 -.871919107E+02 -.871842373E+02 -.871766204E+02 -.871690733E+02 -.871616091E+02 -.871542403E+02 -.871469796E+02 -.871398393E+02 -.871328321E+02 -.871259707E+02 -.871192679E+02 -.871127369E+02 -.871063906E+02 -.871002424E+02 -.870943056E+02 -.870885934E+02 -.870831191E+02 -.870778957E+02 -.870729361E+02 -.870682528E+02 -.870638580E+02 -.870597632E+02 -.870559797E+02 -.870525179E+02 -.870493875E+02 -.870465975E+02 -.870441559E+02 -.870420698E+02 -.870403454E+02 -.870389877E+02 -.870380006E+02 -.870373870E+02 -.870371485E+02 -.870372857E+02 -.870377978E+02 -.870386830E+02 -.870399382E+02 -.870415594E+02 -.870435412E+02 -.870458773E+02 -.870485604E+02 -.870515824E+02 -.870549339E+02 -.870586053E+02 -.870625857E+02 -.870668639E+02 -.870714280E+02 -.870762659E+02 -.870813646E+02 -.870867114E+02 -.870922929E+02 -.870980959E+02 -.871041069E+02 -.871103126E+02 -.871166997E+02 -.871232550E+02 -.871299656E+02 -.871368185E+02 -.871438014E+02 -.871509019E+02 -.871581077E+02 -.871654070E+02 -.871727876E+02 -.871802378E+02 -.871877450E+02 -.871952967E+02 -.872028792E+02 -.872104776E+02 -.872180752E+02 -.872256528E+02 -.872331873E+02 -.872406509E+02 -.872480093E+02 -.872552190E+02 -.872622251E+02 -.872689571E+02 -.872753240E+02 -.872812078E+02 -.872864553E+02 -.872908671E+02 -.872941827E+02 -.872960624E+02 -.872960624E+02
 -.872976160E+02 -.872976160E+02 -.872958252E+02 -.872926678E+02 -.872884689E+02 -.872834778E+02 -.872778860E+02 -.872718409E+02 -.872654561E+02 -.872588194E+02 -.872519994E+02 -.872450494E+02 -.872380117E+02 -.872309202E+02 -.872238022E+02 -.872166803E+02 -.872095736E+02 -.872024986E+02 -.871954698E+02 -.871885007E+02 -.871816035E+02 -.871747901E+02 -.871680718E+02 -.871614600E+02 -.871549656E+02 -.871486000E+02 -.871423742E+02 -.871362995E+02 -.871303872E+02 -.871246487E+02 -.871190954E+02 -.871137388E+02 -.871085902E+02 -.871036608E+02 -.870989619E+02 -.870945041E+02 -.870902982E+02 -.870863545E+02 -.870826826E+02 -.870792920E+02 -.870761913E+02 -.870733888E+02 -.870708920E+02 -.870687075E+02 -.870668412E+02 -.870652983E+02 -.870640829E+02 -.870631984E+02 -.870626471E+02 -.870624303E+02 -.870625485E+02 -.870630011E+02 -.870637865E+02 -.870649022E+02 -.870663447E+02 -.870681097E+02 -.870701919E+02 -.870725852E+02 -.870752827E+02 -.870782767E+02 -.870815591E+02 -.870851207E+02 -.870889522E+02 -.870930436E+02 -.870973845E+02 -.871019642E+02 -.871067717E+02 -.871117957E+02 -.871170249E+02 -.871224478E+02 -.871280530E+02 -.871338290E+02 -.871397645E+02 -.871458481E+02 -.871520688E+02 -.871584155E+02 -.871648772E+02 -.871714433E+02 -.871781030E+02 -.871848455E+02 -.871916599E+02 -.871985350E+02 -.872054591E+02 -.872124195E+02 -.872194024E+02 -.872263921E+02 -.872333705E+02 -.872403161E+02 -.872472027E+02 -.872539979E+02 -.872606612E+02 -.872671409E+02 -.872733711E+02 -.872792667E+02 -.872847178E+02 -.872895815E+02 -.872936720E+02 -.872967470E+02 -.872984908E+02 -.872984908E+02
 -.873001194E+02 -.873001194E+02 -.872984682E+02 -.872955575E+02 -.872916875E+02 -.872870888E+02 -.872819384E+02 -.872763729E+02 -.872704973E+02 -.872643934E+02 -.872581244E+02 -.872517402E+02 -.872452802E+02 -.872387756E+02 -.872322520E+02 -.872257305E+02 -.872192288E+02 -.872127621E+02 -.872063439E+02 -.871999864E+02 -.871937010E+02 -.871874984E+02 -.871813888E+02 -.871753822E+02 -.871694886E+02 -.871637179E+02 -.871580798E+02 -.871525843E+02 -.871472411E+02 -.871420601E+02 -.871370512E+02 -.871322242E+02 -.871275888E+02 -.871231547E+02 -.871189313E+02 -.871149279E+02 -.871111534E+02 -.871076165E+02 -.871043255E+02 -.871012883E+02 -.870985121E+02 -.870960039E+02 -.870937700E+02 -.870918158E+02 -.870901464E+02 -.870887661E+02 -.870876783E+02 -.870868859E+02 -.870863906E+02 -.870861937E+02 -.870862955E+02 -.870866956E+02 -.870873925E+02 -.870883843E+02 -.870896680E+02 -.870912399E+02 -.870930957E+02 -.870952302E+02 -.870976376E+02 -.871003116E+02 -.871032452E+02 -.871064308E+02 -.871098605E+02 -.871135259E+02 -.871174181E+02 -.871215282E+02 -.871258466E+02 -.871303640E+02 -.871350705E+02 -.871399565E+02 -.871450119E+02 -.871502271E+02 -.871555920E+02 -.871610970E+02 -.871667322E+02 -.871724880E+02 -.871783549E+02 -.871843232E+02 -.871903834E+02 -.871965257E+02 -.872027404E+02 -.872090172E+02 -.872153454E+02 -.872217132E+02 -.872281079E+02 -.872345150E+02 -.872409175E+02 -.872472953E+02 -.872536240E+02 -.872598733E+02 -.872660055E+02 -.872719726E+02 -.872777130E+02 -.872831480E+02 -.872881753E+02 -.872926625E+02 -.872964376E+02 -.872992763E+02 -.873008863E+02 -.873008863E+02
 -.873025704E+02 -.873025704E+02 -.873010555E+02 -.872983855E+02 -.872948363E+02 -.872906200E+02 -.872858993E+02 -.872807999E+02 -.872754187E+02 -.872698309E+02 -.872640951E+02 -.872582571E+02 -.872523534E+02 -.872464130E+02 -.872404594E+02 -.872345121E+02 -.872285875E+02 -.872226997E+02 -.872168610E+02 -.872110825E+02 -.872053746E+02 -.871997469E+02 -.871942086E+02 -.871887688E+02 -.871834363E+02 -.871782197E+02 -.871731276E+02 -.871681688E+02 -.871633517E+02 -.871586849E+02 -.871541770E+02 -.871498363E+02 -.871456712E+02 -.871416901E+02 -.871379008E+02 -.871343114E+02 -.871309294E+02 -.871277621E+02 -.871248166E+02 -.871220996E+02 -.871196171E+02 -.871173750E+02 -.871153785E+02 -.871136324E+02 -.871121408E+02 -.871109073E+02 -.871099347E+02 -.871092254E+02 -.871087811E+02 -.871086026E+02 -.871086903E+02 -.871090437E+02 -.871096617E+02 -.871105426E+02 -.871116840E+02 -.871130827E+02 -.871147351E+02 -.871166368E+02 -.871187831E+02 -.871211685E+02 -.871237872E+02 -.871266328E+02 -.871296986E+02 -.871329774E+02 -.871364619E+02 -.871401443E+02 -.871440166E+02 -.871480708E+02 -.871522984E+02 -.871566912E+02 -.871612406E+02 -.871659381E+02 -.871707753E+02 -.871757435E+02 -.871808343E+02 -.871860393E+02 -.871913499E+02 -.871967576E+02 -.872022541E+02 -.872078305E+02 -.872134780E+02 -.872191873E+02 -.872249486E+02 -.872307513E+02 -.872365835E+02 -.872424318E+02 -.872482805E+02 -.872541109E+02 -.872599006E+02 -.872656214E+02 -.872712383E+02 -.872767069E+02 -.872819704E+02 -.872869559E+02 -.872915693E+02 -.872956884E+02 -.872991547E+02 -.873017617E+02 -.873032406E+02 -.873032406E+02
 -.873049646E+02 -.873049646E+02 -.873035827E+02 -.873011472E+02 -.872979106E+02 -.872940662E+02 -.872897633E+02 -.872851165E+02 -.872802148E+02 -.872751268E+02 -.872699064E+02 -.872645957E+02 -.872592281E+02 -.872538302E+02 -.872484236E+02 -.872430263E+02 -.872376533E+02 -.872323173E+02 -.872270297E+02 -.872218006E+02 -.872166394E+02 -.872115547E+02 -.872065548E+02 -.872016477E+02 -.871968412E+02 -.871921430E+02 -.871875607E+02 -.871831017E+02 -.871787735E+02 -.871745836E+02 -.871705392E+02 -.871666477E+02 -.871629163E+02 -.871593520E+02 -.871559616E+02 -.871527519E+02 -.871497294E+02 -.871469003E+02 -.871442705E+02 -.871418456E+02 -.871396309E+02 -.871376312E+02 -.871358509E+02 -.871342941E+02 -.871329642E+02 -.871318642E+02 -.871309965E+02 -.871303632E+02 -.871299654E+02 -.871298042E+02 -.871298795E+02 -.871301912E+02 -.871307383E+02 -.871315193E+02 -.871325322E+02 -.871337744E+02 -.871352427E+02 -.871369336E+02 -.871388430E+02 -.871409664E+02 -.871432987E+02 -.871458347E+02 -.871485686E+02 -.871514944E+02 -.871546058E+02 -.871578963E+02 -.871613590E+02 -.871649870E+02 -.871687733E+02 -.871727106E+02 -.871767916E+02 -.871810090E+02 -.871853554E+02 -.871898234E+02 -.871944057E+02 -.871990947E+02 -.872038831E+02 -.872087634E+02 -.872137279E+02 -.872187690E+02 -.872238787E+02 -.872290485E+02 -.872342696E+02 -.872395323E+02 -.872448257E+02 -.872501376E+02 -.872554535E+02 -.872607563E+02 -.872660252E+02 -.872712343E+02 -.872763515E+02 -.872813360E+02 -.872861355E+02 -.872906833E+02 -.872948930E+02 -.872986527E+02 -.873018173E+02 -.873041979E+02 -.873055485E+02 -.873055485E+02
 -.873073003E+02 -.873073003E+02 -.873060478E+02 -.873038408E+02 -.873009081E+02 -.872974256E+02 -.872935285E+02 -.872893211E+02 -.872848842E+02 -.872802803E+02 -.872755585E+02 -.872707570E+02 -.872659062E+02 -.872610306E+02 -.872561497E+02 -.872512799E+02 -.872464348E+02 -.872416261E+02 -.872368641E+02 -.872321578E+02 -.872275157E+02 -.872229456E+02 -.872184548E+02 -.872140504E+02 -.872097393E+02 -.872055282E+02 -.872014238E+02 -.871974327E+02 -.871935612E+02 -.871898159E+02 -.871862031E+02 -.871827290E+02 -.871793998E+02 -.871762215E+02 -.871731999E+02 -.871703409E+02 -.871676499E+02 -.871651322E+02 -.871627928E+02 -.871606365E+02 -.871586676E+02 -.871568904E+02 -.871553084E+02 -.871539251E+02 -.871527435E+02 -.871517659E+02 -.871509945E+02 -.871504308E+02 -.871500761E+02 -.871499310E+02 -.871499957E+02 -.871502698E+02 -.871507527E+02 -.871514430E+02 -.871523391E+02 -.871534387E+02 -.871547393E+02 -.871562378E+02 -.871579308E+02 -.871598145E+02 -.871618846E+02 -.871641366E+02 -.871665658E+02 -.871691670E+02 -.871719349E+02 -.871748639E+02 -.871779481E+02 -.871811818E+02 -.871845588E+02 -.871880730E+02 -.871917181E+02 -.871954877E+02 -.871993756E+02 -.872033752E+02 -.872074801E+02 -.872116840E+02 -.872159801E+02 -.872203621E+02 -.872248230E+02 -.872293561E+02 -.872339542E+02 -.872386099E+02 -.872433150E+02 -.872480607E+02 -.872528374E+02 -.872576336E+02 -.872624364E+02 -.872672301E+02 -.872719955E+02 -.872767093E+02 -.872813419E+02 -.872858562E+02 -.872902047E+02 -.872943264E+02 -.872981427E+02 -.873015519E+02 -.873044221E+02 -.873065816E+02 -.873078069E+02 -.873078069E+02
 -.873095773E+02 -.873095773E+02 -.873084508E+02 -.873064662E+02 -.873038293E+02 -.873006985E+02 -.872971957E+02 -.872934148E+02 -.872894288E+02 -.872852941E+02 -.872810547E+02 -.872767454E+02 -.872723937E+02 -.872680214E+02 -.872636466E+02 -.872592837E+02 -.872549452E+02 -.872506415E+02 -.872463820E+02 -.872421747E+02 -.872380272E+02 -.872339463E+02 -.872299387E+02 -.872260105E+02 -.872221679E+02 -.872184167E+02 -.872147628E+02 -.872112117E+02 -.872077692E+02 -.872044407E+02 -.872012318E+02 -.871981477E+02 -.871951938E+02 -.871923752E+02 -.871896969E+02 -.871871638E+02 -.871847805E+02 -.871825516E+02 -.871804812E+02 -.871785735E+02 -.871768320E+02 -.871752604E+02 -.871738616E+02 -.871726386E+02 -.871715938E+02 -.871707293E+02 -.871700469E+02 -.871695478E+02 -.871692331E+02 -.871691033E+02 -.871691586E+02 -.871693987E+02 -.871698230E+02 -.871704304E+02 -.871712195E+02 -.871721884E+02 -.871733350E+02 -.871746566E+02 -.871761505E+02 -.871778134E+02 -.871796417E+02 -.871816316E+02 -.871837791E+02 -.871860798E+02 -.871885292E+02 -.871911226E+02 -.871938551E+02 -.871967215E+02 -.871997169E+02 -.872028357E+02 -.872060728E+02 -.872094227E+02 -.872128798E+02 -.872164386E+02 -.872200936E+02 -.872238391E+02 -.872276694E+02 -.872315787E+02 -.872355611E+02 -.872396105E+02 -.872437207E+02 -.872478848E+02 -.872520958E+02 -.872563456E+02 -.872606255E+02 -.872649254E+02 -.872692332E+02 -.872735350E+02 -.872778135E+02 -.872820473E+02 -.872862098E+02 -.872902675E+02 -.872941773E+02 -.872978843E+02 -.873013174E+02 -.873043850E+02 -.873069680E+02 -.873089116E+02 -.873100147E+02 -.873100147E+02
 -.873117964E+02 -.873117964E+02 -.873107927E+02 -.873090246E+02 -.873066756E+02 -.873038869E+02 -.873007675E+02 -.872974011E+02 -.872938527E+02 -.872901729E+02 -.872864011E+02 -.872825682E+02 -.872786989E+02 -.872748128E+02 -.872709259E+02 -.872670512E+02 -.872631999E+02 -.872593812E+02 -.872556034E+02 -.872518738E+02 -.872481990E+02 -.872445851E+02 -.872410379E+02 -.872375628E+02 -.872341651E+02 -.872308500E+02 -.872276225E+02 -.872244875E+02 -.872214498E+02 -.872185142E+02 -.872156854E+02 -.872129679E+02 -.872103663E+02 -.872078849E+02 -.872055280E+02 -.872032997E+02 -.872012040E+02 -.871992446E+02 -.871974252E+02 -.871957490E+02 -.871942194E+02 -.871928391E+02 -.871916108E+02 -.871905369E+02 -.871896194E+02 -.871888602E+02 -.871882606E+02 -.871878218E+02 -.871875445E+02 -.871874294E+02 -.871874764E+02 -.871876854E+02 -.871880559E+02 -.871885869E+02 -.871892772E+02 -.871901254E+02 -.871911295E+02 -.871922875E+02 -.871935968E+02 -.871950548E+02 -.871966586E+02 -.871984048E+02 -.872002901E+02 -.872023109E+02 -.872044632E+02 -.872067431E+02 -.872091465E+02 -.872116690E+02 -.872143063E+02 -.872170538E+02 -.872199069E+02 -.872228611E+02 -.872259117E+02 -.872290537E+02 -.872322825E+02 -.872355931E+02 -.872389806E+02 -.872424399E+02 -.872459660E+02 -.872495533E+02 -.872531965E+02 -.872568895E+02 -.872606260E+02 -.872643989E+02 -.872682003E+02 -.872720212E+02 -.872758509E+02 -.872796769E+02 -.872834835E+02 -.872872518E+02 -.872909580E+02 -.872945718E+02 -.872980549E+02 -.873013580E+02 -.873044178E+02 -.873071523E+02 -.873094551E+02 -.873111881E+02 -.873121717E+02 -.873121717E+02
 -.873139588E+02 -.873139588E+02 -.873130748E+02 -.873115176E+02 -.873094490E+02 -.873069935E+02 -.873042470E+02 -.873012836E+02 -.872981606E+02 -.872949226E+02 -.872916044E+02 -.872882334E+02 -.872848312E+02 -.872814154E+02 -.872780000E+02 -.872745965E+02 -.872712148E+02 -.872678631E+02 -.872645486E+02 -.872612777E+02 -.872580562E+02 -.872548895E+02 -.872517825E+02 -.872487401E+02 -.872457668E+02 -.872428670E+02 -.872400451E+02 -.872373052E+02 -.872346516E+02 -.872320882E+02 -.872296190E+02 -.872272480E+02 -.872249789E+02 -.872228155E+02 -.872207613E+02 -.872188199E+02 -.872169945E+02 -.872152883E+02 -.872137044E+02 -.872122456E+02 -.872109145E+02 -.872097135E+02 -.872086449E+02 -.872077107E+02 -.872069125E+02 -.872062518E+02 -.872057299E+02 -.872053477E+02 -.872051058E+02 -.872050047E+02 -.872050444E+02 -.872052248E+02 -.872055454E+02 -.872060056E+02 -.872066042E+02 -.872073400E+02 -.872082114E+02 -.872092168E+02 -.872103539E+02 -.872116207E+02 -.872130145E+02 -.872145327E+02 -.872161725E+02 -.872179307E+02 -.872198041E+02 -.872217894E+02 -.872238831E+02 -.872260815E+02 -.872283810E+02 -.872307777E+02 -.872332677E+02 -.872358472E+02 -.872385119E+02 -.872412580E+02 -.872440813E+02 -.872469775E+02 -.872499425E+02 -.872529718E+02 -.872560611E+02 -.872592055E+02 -.872624004E+02 -.872656405E+02 -.872689201E+02 -.872722332E+02 -.872755727E+02 -.872789306E+02 -.872822976E+02 -.872856624E+02 -.872890114E+02 -.872923277E+02 -.872955901E+02 -.872987721E+02 -.873018397E+02 -.873047494E+02 -.873074451E+02 -.873098546E+02 -.873118839E+02 -.873134113E+02 -.873142781E+02 -.873142781E+02
 -.873160645E+02 -.873160645E+02 -.873152972E+02 -.873139457E+02 -.873121505E+02 -.873100196E+02 -.873076364E+02 -.873050653E+02 -.873023561E+02 -.872995475E+02 -.872966700E+02 -.872937472E+02 -.872907982E+02 -.872878381E+02 -.872848791E+02 -.872819314E+02 -.872790034E+02 -.872761023E+02 -.872732343E+02 -.872704051E+02 -.872676196E+02 -.872648824E+02 -.872621979E+02 -.872595701E+02 -.872570030E+02 -.872545003E+02 -.872520656E+02 -.872497027E+02 -.872474149E+02 -.872452057E+02 -.872430785E+02 -.872410365E+02 -.872390829E+02 -.872372208E+02 -.872354534E+02 -.872337833E+02 -.872322135E+02 -.872307466E+02 -.872293851E+02 -.872281313E+02 -.872269875E+02 -.872259556E+02 -.872250375E+02 -.872242349E+02 -.872235491E+02 -.872229814E+02 -.872225327E+02 -.872222040E+02 -.872219956E+02 -.872219080E+02 -.872219413E+02 -.872220952E+02 -.872223694E+02 -.872227633E+02 -.872232761E+02 -.872239066E+02 -.872246537E+02 -.872255159E+02 -.872264914E+02 -.872275783E+02 -.872287747E+02 -.872300783E+02 -.872314867E+02 -.872329973E+02 -.872346074E+02 -.872363143E+02 -.872381150E+02 -.872400065E+02 -.872419857E+02 -.872440494E+02 -.872461943E+02 -.872484171E+02 -.872507144E+02 -.872530828E+02 -.872555188E+02 -.872580187E+02 -.872605791E+02 -.872631960E+02 -.872658659E+02 -.872685845E+02 -.872713479E+02 -.872741514E+02 -.872769902E+02 -.872798590E+02 -.872827516E+02 -.872856613E+02 -.872885797E+02 -.872914970E+02 -.872944014E+02 -.872972782E+02 -.873001089E+02 -.873028704E+02 -.873055331E+02 -.873080590E+02 -.873103996E+02 -.873124918E+02 -.873142540E+02 -.873155804E+02 -.873163333E+02 -.873163333E+02
 -.873181095E+02 -.873181095E+02 -.873174563E+02 -.873163055E+02 -.873147768E+02 -.873129624E+02 -.873109331E+02 -.873087440E+02 -.873064375E+02 -.873040467E+02 -.873015974E+02 -.872991101E+02 -.872966008E+02 -.872940826E+02 -.872915659E+02 -.872890593E+02 -.872865700E+02 -.872841043E+02 -.872816674E+02 -.872792641E+02 -.872768985E+02 -.872745748E+02 -.872722964E+02 -.872700668E+02 -.872678894E+02 -.872657672E+02 -.872637034E+02 -.872617010E+02 -.872597629E+02 -.872578918E+02 -.872560908E+02 -.872543623E+02 -.872527092E+02 -.872511339E+02 -.872496390E+02 -.872482268E+02 -.872468997E+02 -.872456598E+02 -.872445092E+02 -.872434498E+02 -.872424834E+02 -.872416117E+02 -.872408361E+02 -.872401581E+02 -.872395788E+02 -.872390991E+02 -.872387200E+02 -.872384420E+02 -.872382656E+02 -.872381911E+02 -.872382184E+02 -.872383477E+02 -.872385784E+02 -.872389101E+02 -.872393421E+02 -.872398736E+02 -.872405035E+02 -.872412307E+02 -.872420536E+02 -.872429708E+02 -.872439806E+02 -.872450811E+02 -.872462705E+02 -.872475465E+02 -.872489070E+02 -.872503497E+02 -.872518721E+02 -.872534719E+02 -.872551463E+02 -.872568927E+02 -.872587085E+02 -.872605909E+02 -.872625371E+02 -.872645441E+02 -.872666091E+02 -.872687291E+02 -.872709010E+02 -.872731218E+02 -.872753882E+02 -.872776968E+02 -.872800441E+02 -.872824262E+02 -.872848392E+02 -.872872782E+02 -.872897383E+02 -.872922135E+02 -.872946967E+02 -.872971796E+02 -.872996520E+02 -.873021013E+02 -.873045118E+02 -.873068637E+02 -.873091317E+02 -.873112835E+02 -.873132774E+02 -.873150598E+02 -.873165612E+02 -.873176912E+02 -.873183326E+02 -.873183326E+02
 -.873200818E+02 -.873200818E+02 -.873195397E+02 -.873185845E+02 -.873173155E+02 -.873158090E+02 -.873141241E+02 -.873123063E+02 -.873103910E+02 -.873084057E+02 -.873063719E+02 -.873043066E+02 -.873022233E+02 -.873001327E+02 -.872980437E+02 -.872959633E+02 -.872938977E+02 -.872918519E+02 -.872898304E+02 -.872878372E+02 -.872858758E+02 -.872839494E+02 -.872820610E+02 -.872802136E+02 -.872784098E+02 -.872766522E+02 -.872749433E+02 -.872732857E+02 -.872716817E+02 -.872701336E+02 -.872686437E+02 -.872672143E+02 -.872658474E+02 -.872645452E+02 -.872633096E+02 -.872621426E+02 -.872610461E+02 -.872600219E+02 -.872590715E+02 -.872581966E+02 -.872573986E+02 -.872566788E+02 -.872560384E+02 -.872554786E+02 -.872550003E+02 -.872546042E+02 -.872542910E+02 -.872540613E+02 -.872539153E+02 -.872538534E+02 -.872538755E+02 -.872539817E+02 -.872541715E+02 -.872544447E+02 -.872548006E+02 -.872552386E+02 -.872557579E+02 -.872563574E+02 -.872570361E+02 -.872577927E+02 -.872586258E+02 -.872595341E+02 -.872605158E+02 -.872615693E+02 -.872626928E+02 -.872638845E+02 -.872651425E+02 -.872664645E+02 -.872678487E+02 -.872692929E+02 -.872707947E+02 -.872723521E+02 -.872739627E+02 -.872756241E+02 -.872773341E+02 -.872790900E+02 -.872808895E+02 -.872827299E+02 -.872846086E+02 -.872865228E+02 -.872884695E+02 -.872904457E+02 -.872924477E+02 -.872944720E+02 -.872965141E+02 -.872985690E+02 -.873006309E+02 -.873026929E+02 -.873047464E+02 -.873067809E+02 -.873087833E+02 -.873107371E+02 -.873126212E+02 -.873144087E+02 -.873160651E+02 -.873175456E+02 -.873187925E+02 -.873197308E+02 -.873202633E+02 -.873202633E+02
 -.873219511E+02 -.873219511E+02 -.873215168E+02 -.873207512E+02 -.873197336E+02 -.873185250E+02 -.873171727E+02 -.873157133E+02 -.873141751E+02 -.873125804E+02 -.873109464E+02 -.873092868E+02 -.873076126E+02 -.873059323E+02 -.873042532E+02 -.873025811E+02 -.873009208E+02 -.872992766E+02 -.872976521E+02 -.872960504E+02 -.872944744E+02 -.872929268E+02 -.872914100E+02 -.872899262E+02 -.872884778E+02 -.872870667E+02 -.872856950E+02 -.872843647E+02 -.872830776E+02 -.872818357E+02 -.872806406E+02 -.872794942E+02 -.872783982E+02 -.872773542E+02 -.872763638E+02 -.872754286E+02 -.872745499E+02 -.872737292E+02 -.872729678E+02 -.872722670E+02 -.872716278E+02 -.872710512E+02 -.872705384E+02 -.872700900E+02 -.872697068E+02 -.872693896E+02 -.872691386E+02 -.872689545E+02 -.872688374E+02 -.872687876E+02 -.872688050E+02 -.872688896E+02 -.872690412E+02 -.872692595E+02 -.872695440E+02 -.872698943E+02 -.872703096E+02 -.872707892E+02 -.872713323E+02 -.872719377E+02 -.872726046E+02 -.872733317E+02 -.872741178E+02 -.872749615E+02 -.872758615E+02 -.872768163E+02 -.872778243E+02 -.872788839E+02 -.872799936E+02 -.872811516E+02 -.872823562E+02 -.872836055E+02 -.872848978E+02 -.872862312E+02 -.872876038E+02 -.872890136E+02 -.872904587E+02 -.872919370E+02 -.872934462E+02 -.872949843E+02 -.872965488E+02 -.872981371E+02 -.872997464E+02 -.873013737E+02 -.873030155E+02 -.873046676E+02 -.873063254E+02 -.873079832E+02 -.873096340E+02 -.873112694E+02 -.873128787E+02 -.873144487E+02 -.873159623E+02 -.873173979E+02 -.873187277E+02 -.873199159E+02 -.873209162E+02 -.873216686E+02 -.873220954E+02 -.873220954E+02
 -.873236528E+02 -.873236528E+02 -.873233215E+02 -.873227364E+02 -.873219575E+02 -.873210313E+02 -.873199937E+02 -.873188726E+02 -.873176898E+02 -.873164624E+02 -.873152038E+02 -.873139245E+02 -.873126332E+02 -.873113367E+02 -.873100405E+02 -.873087493E+02 -.873074669E+02 -.873061968E+02 -.873049416E+02 -.873037040E+02 -.873024863E+02 -.873012905E+02 -.873001185E+02 -.872989721E+02 -.872978531E+02 -.872967631E+02 -.872957036E+02 -.872946762E+02 -.872936823E+02 -.872927234E+02 -.872918008E+02 -.872909160E+02 -.872900701E+02 -.872892644E+02 -.872885002E+02 -.872877787E+02 -.872871008E+02 -.872864678E+02 -.872858806E+02 -.872853400E+02 -.872848471E+02 -.872844025E+02 -.872840070E+02 -.872836613E+02 -.872833658E+02 -.872831211E+02 -.872829276E+02 -.872827855E+02 -.872826951E+02 -.872826564E+02 -.872826697E+02 -.872827346E+02 -.872828513E+02 -.872830193E+02 -.872832383E+02 -.872835081E+02 -.872838280E+02 -.872841974E+02 -.872846158E+02 -.872850824E+02 -.872855964E+02 -.872861568E+02 -.872867628E+02 -.872874134E+02 -.872881074E+02 -.872888438E+02 -.872896214E+02 -.872904390E+02 -.872912953E+02 -.872921890E+02 -.872931189E+02 -.872940834E+02 -.872950813E+02 -.872961111E+02 -.872971713E+02 -.872982605E+02 -.872993769E+02 -.873005192E+02 -.873016855E+02 -.873028741E+02 -.873040831E+02 -.873053106E+02 -.873065542E+02 -.873078116E+02 -.873090800E+02 -.873103560E+02 -.873116361E+02 -.873129156E+02 -.873141892E+02 -.873154501E+02 -.873166902E+02 -.873178989E+02 -.873190631E+02 -.873201663E+02 -.873211870E+02 -.873220979E+02 -.873228637E+02 -.873234389E+02 -.873237646E+02 -.873237646E+02
 -.873250582E+02 -.873250582E+02 -.873248203E+02 -.873243983E+02 -.873238339E+02 -.873231598E+02 -.873224018E+02 -.873215801E+02 -.873207104E+02 -.873198055E+02 -.873188755E+02 -.873179284E+02 -.873169708E+02 -.873160080E+02 -.873150443E+02 -.873140835E+02 -.873131286E+02 -.873121822E+02 -.873112465E+02 -.873103237E+02 -.873094153E+02 -.873085232E+02 -.873076487E+02 -.873067934E+02 -.873059583E+02 -.873051449E+02 -.873043544E+02 -.873035877E+02 -.873028462E+02 -.873021308E+02 -.873014425E+02 -.873007825E+02 -.873001515E+02 -.872995507E+02 -.872989808E+02 -.872984428E+02 -.872979374E+02 -.872974654E+02 -.872970276E+02 -.872966247E+02 -.872962572E+02 -.872959259E+02 -.872956311E+02 -.872953733E+02 -.872951531E+02 -.872949707E+02 -.872948264E+02 -.872947204E+02 -.872946529E+02 -.872946240E+02 -.872946338E+02 -.872946820E+02 -.872947688E+02 -.872948938E+02 -.872950569E+02 -.872952577E+02 -.872954959E+02 -.872957711E+02 -.872960827E+02 -.872964303E+02 -.872968132E+02 -.872972308E+02 -.872976824E+02 -.872981672E+02 -.872986845E+02 -.872992335E+02 -.872998133E+02 -.873004229E+02 -.873010615E+02 -.873017281E+02 -.873024217E+02 -.873031413E+02 -.873038859E+02 -.873046543E+02 -.873054454E+02 -.873062582E+02 -.873070914E+02 -.873079438E+02 -.873088141E+02 -.873097010E+02 -.873106029E+02 -.873115184E+02 -.873124456E+02 -.873133827E+02 -.873143274E+02 -.873152772E+02 -.873162290E+02 -.873171794E+02 -.873181241E+02 -.873190580E+02 -.873199745E+02 -.873208658E+02 -.873217221E+02 -.873225310E+02 -.873232769E+02 -.873239399E+02 -.873244950E+02 -.873249101E+02 -.873251440E+02 -.873251440E+02
 -.873259340E+02 -.873259340E+02 -.873257671E+02 -.873254665E+02 -.873250593E+02 -.873245675E+02 -.873240090E+02 -.873233987E+02 -.873227484E+02 -.873220681E+02 -.873213658E+02 -.873206479E+02 -.873199198E+02 -.873191860E+02 -.873184501E+02 -.873177152E+02 -.873169839E+02 -.873162584E+02 -.873155406E+02 -.873148321E+02 -.873141345E+02 -.873134490E+02 -.873127770E+02 -.873121194E+02 -.873114775E+02 -.873108521E+02 -.873102442E+02 -.873096548E+02 -.873090846E+02 -.873085345E+02 -.873080053E+02 -.873074979E+02 -.873070128E+02 -.873065509E+02 -.873061128E+02 -.873056993E+02 -.873053108E+02 -.873049481E+02 -.873046116E+02 -.873043020E+02 -.873040196E+02 -.873037649E+02 -.873035384E+02 -.873033404E+02 -.873031711E+02 -.873030309E+02 -.873029200E+02 -.873028385E+02 -.873027866E+02 -.873027644E+02 -.873027717E+02 -.873028087E+02 -.873028753E+02 -.873029712E+02 -.873030964E+02 -.873032506E+02 -.873034335E+02 -.873036448E+02 -.873038842E+02 -.873041511E+02 -.873044452E+02 -.873047661E+02 -.873051130E+02 -.873054856E+02 -.873058831E+02 -.873063050E+02 -.873067506E+02 -.873072192E+02 -.873077101E+02 -.873082225E+02 -.873087558E+02 -.873093091E+02 -.873098815E+02 -.873104724E+02 -.873110807E+02 -.873117056E+02 -.873123462E+02 -.873130015E+02 -.873136704E+02 -.873143519E+02 -.873150447E+02 -.873157476E+02 -.873164591E+02 -.873171776E+02 -.873179012E+02 -.873186278E+02 -.873193548E+02 -.873200793E+02 -.873207978E+02 -.873215058E+02 -.873221981E+02 -.873228684E+02 -.873235089E+02 -.873241098E+02 -.873246595E+02 -.873251435E+02 -.873255441E+02 -.873258397E+02 -.873260038E+02 -.873260038E+02
 -.873259340E+02 -.873259340E+02 -.873257671E+02 -.873254665E+02 -.873250593E+02 -.873245675E+02 -.873240090E+02 -.873233987E+02 -.873227484E+02 -.873220681E+02 -.873213658E+02 -.873206479E+02 -.873199198E+02 -.873191860E+02 -.873184501E+02 -.873177152E+02 -.873169839E+02 -.873162584E+02 -.873155406E+02 -.873148321E+02 -.873141345E+02 -.873134490E+02 -.873127770E+02 -.873121194E+02 -.873114775E+02 -.873108521E+02 -.873102442E+02 -.873096548E+02 -.873090846E+02 -.873085345E+02 -.873080053E+02 -.873074979E+02 -.873070128E+02 -.873065509E+02 -.873061128E+02 -.873056993E+02 -.873053108E+02 -.873049481E+02 -.873046116E+02 -.873043020E+02 -.873040196E+02 -.873037649E+02 -.873035384E+02 -.873033404E+02 -.873031711E+02 -.873030309E+02 -.873029200E+02 -.873028385E+02 -.873027866E+02 -.873027644E+02 -.873027717E+02 -.873028087E+02 -.873028753E+02 -.873029712E+02 -.873030964E+02 -.873032506E+02 -.873034335E+02 -.873036448E+02 -.873038842E+02 -.873041511E+02 -.873044452E+02 -.873047661E+02 -.873051130E+02 -.873054856E+02 -.873058831E+02 -.873063050E+02 -.873067506E+02 -.873072192E+02 -.873077101E+02 -.873082225E+02 -.873087558E+02 -.873093091E+02 -.873098815E+02 -.873104724E+02 -.873110807E+02 -.873117056E+02 -.873123462E+02 -.873130015E+02 -.873136704E+02 -.873143519E+02 -.873150447E+02 -.873157476E+02 -.873164591E+02 -.873171776E+02 -.873179012E+02 -.873186278E+02 -.873193548E+02 -.873200793E+02 -.873207978E+02 -.873215058E+02 -.873221981E+02 -.873228684E+02 -.873235089E+02 -.873241098E+02 -.873246595E+02 -.873251435E+02 -.873255441E+02 -.873258397E+02 -.873260038E+02 -.873260038E+02
