# Supplementary material for: Electrical Pacing of Cardiac Tissue Including Potassium Inward Rectification
Source: PLoS One. 2015 Jun 9;10(6):e0127837. doi: 10.1371/journal.pone.0127837 (PMC4461281; doi:10.1371/journal.pone.0127837)
Supplement: S1 Data — (ZIP) [file pone.0127837.s001.zip › All-Data/Data-without-IK1/BDT42/Vm2ms.txt]

 -.873300171E+02 -.873282857E+02 -.873281558E+02 -.873279169E+02 -.873275939E+02 -.873272087E+02 -.873267830E+02 -.873263381E+02 -.873258885E+02 -.873254392E+02 -.873249897E+02 -.873245366E+02 -.873240757E+02 -.873236063E+02 -.873231316E+02 -.873226566E+02 -.873221871E+02 -.873217282E+02 -.873212821E+02 -.873208480E+02 -.873204241E+02 -.873200078E+02 -.873195971E+02 -.873191918E+02 -.873187932E+02 -.873184036E+02 -.873180258E+02 -.873176619E+02 -.873173131E+02 -.873169792E+02 -.873166594E+02 -.873163527E+02 -.873160582E+02 -.873157758E+02 -.873155061E+02 -.873152504E+02 -.873150097E+02 -.873147853E+02 -.873145779E+02 -.873143876E+02 -.873142145E+02 -.873140585E+02 -.873139195E+02 -.873137977E+02 -.873136933E+02 -.873136066E+02 -.873135379E+02 -.873134875E+02 -.873134555E+02 -.873134421E+02 -.873134471E+02 -.873134704E+02 -.873135119E+02 -.873135715E+02 -.873136490E+02 -.873137443E+02 -.873138573E+02 -.873139877E+02 -.873141353E+02 -.873142999E+02 -.873144813E+02 -.873146789E+02 -.873148925E+02 -.873151217E+02 -.873153660E+02 -.873156253E+02 -.873158989E+02 -.873161866E+02 -.873164878E+02 -.873168021E+02 -.873171291E+02 -.873174683E+02 -.873178191E+02 -.873181812E+02 -.873185539E+02 -.873189368E+02 -.873193295E+02 -.873197314E+02 -.873201421E+02 -.873205611E+02 -.873209878E+02 -.873214219E+02 -.873218627E+02 -.873223099E+02 -.873227627E+02 -.873232205E+02 -.873236825E+02 -.873241477E+02 -.873246148E+02 -.873250818E+02 -.873255462E+02 -.873260044E+02 -.873264516E+02 -.873268811E+02 -.873272837E+02 -.873276474E+02 -.873279564E+02 -.873281904E+02 -.873283236E+02 -.873283236E+02
 -.873282857E+02 -.873282857E+02 -.873281558E+02 -.873279169E+02 -.873275939E+02 -.873272087E+02 -.873267830E+02 -.873263381E+02 -.873258885E+02 -.873254392E+02 -.873249897E+02 -.873245366E+02 -.873240757E+02 -.873236063E+02 -.873231316E+02 -.873226566E+02 -.873221871E+02 -.873217282E+02 -.873212821E+02 -.873208480E+02 -.873204241E+02 -.873200078E+02 -.873195971E+02 -.873191918E+02 -.873187932E+02 -.873184036E+02 -.873180258E+02 -.873176619E+02 -.873173131E+02 -.873169792E+02 -.873166594E+02 -.873163527E+02 -.873160582E+02 -.873157758E+02 -.873155061E+02 -.873152504E+02 -.873150097E+02 -.873147853E+02 -.873145779E+02 -.873143876E+02 -.873142145E+02 -.873140585E+02 -.873139195E+02 -.873137977E+02 -.873136933E+02 -.873136066E+02 -.873135379E+02 -.873134875E+02 -.873134555E+02 -.873134421E+02 -.873134471E+02 -.873134704E+02 -.873135119E+02 -.873135715E+02 -.873136490E+02 -.873137443E+02 -.873138573E+02 -.873139877E+02 -.873141353E+02 -.873142999E+02 -.873144813E+02 -.873146789E+02 -.873148925E+02 -.873151217E+02 -.873153660E+02 -.873156253E+02 -.873158989E+02 -.873161866E+02 -.873164878E+02 -.873168021E+02 -.873171291E+02 -.873174683E+02 -.873178191E+02 -.873181812E+02 -.873185539E+02 -.873189368E+02 -.873193295E+02 -.873197314E+02 -.873201421E+02 -.873205611E+02 -.873209878E+02 -.873214219E+02 -.873218627E+02 -.873223099E+02 -.873227627E+02 -.873232205E+02 -.873236825E+02 -.873241477E+02 -.873246148E+02 -.873250818E+02 -.873255462E+02 -.873260044E+02 -.873264516E+02 -.873268811E+02 -.873272837E+02 -.873276474E+02 -.873279564E+02 -.873281904E+02 -.873283236E+02 -.873283236E+02
 -.873277266E+02 -.873277266E+02 -.873275055E+02 -.873271275E+02 -.873266340E+02 -.873260624E+02 -.873254470E+02 -.873248138E+02 -.873241756E+02 -.873235348E+02 -.873228883E+02 -.873222299E+02 -.873215566E+02 -.873208721E+02 -.873201840E+02 -.873195010E+02 -.873188316E+02 -.873181810E+02 -.873175489E+02 -.873169326E+02 -.873163281E+02 -.873157313E+02 -.873151409E+02 -.873145581E+02 -.873139862E+02 -.873134292E+02 -.873128910E+02 -.873123738E+02 -.873118777E+02 -.873114018E+02 -.873109445E+02 -.873105041E+02 -.873100803E+02 -.873096738E+02 -.873092863E+02 -.873089196E+02 -.873085755E+02 -.873082552E+02 -.873079593E+02 -.873076879E+02 -.873074407E+02 -.873072175E+02 -.873070185E+02 -.873068440E+02 -.873066943E+02 -.873065701E+02 -.873064719E+02 -.873064000E+02 -.873063546E+02 -.873063356E+02 -.873063430E+02 -.873063765E+02 -.873064361E+02 -.873065214E+02 -.873066323E+02 -.873067688E+02 -.873069305E+02 -.873071172E+02 -.873073287E+02 -.873075644E+02 -.873078240E+02 -.873081069E+02 -.873084126E+02 -.873087407E+02 -.873090905E+02 -.873094614E+02 -.873098530E+02 -.873102647E+02 -.873106956E+02 -.873111453E+02 -.873116130E+02 -.873120981E+02 -.873125998E+02 -.873131174E+02 -.873136503E+02 -.873141977E+02 -.873147589E+02 -.873153333E+02 -.873159202E+02 -.873165188E+02 -.873171285E+02 -.873177486E+02 -.873183784E+02 -.873190171E+02 -.873196640E+02 -.873203181E+02 -.873209785E+02 -.873216436E+02 -.873223119E+02 -.873229809E+02 -.873236472E+02 -.873243063E+02 -.873249516E+02 -.873255739E+02 -.873261606E+02 -.873266947E+02 -.873271527E+02 -.873275036E+02 -.873277062E+02 -.873277062E+02
 -.873268798E+02 -.873268798E+02 -.873265460E+02 -.873259926E+02 -.873252823E+02 -.873244695E+02 -.873235991E+02 -.873227020E+02 -.873217933E+02 -.873208758E+02 -.873199459E+02 -.873189992E+02 -.873180363E+02 -.873170643E+02 -.873160931E+02 -.873151337E+02 -.873141947E+02 -.873132795E+02 -.873123865E+02 -.873115120E+02 -.873106511E+02 -.873098006E+02 -.873089608E+02 -.873081347E+02 -.873073268E+02 -.873065420E+02 -.873057838E+02 -.873050537E+02 -.873043513E+02 -.873036750E+02 -.873030232E+02 -.873023951E+02 -.873017912E+02 -.873012133E+02 -.873006635E+02 -.873001442E+02 -.872996574E+02 -.872992041E+02 -.872987849E+02 -.872983997E+02 -.872980485E+02 -.872977314E+02 -.872974486E+02 -.872972007E+02 -.872969884E+02 -.872968125E+02 -.872966736E+02 -.872965720E+02 -.872965078E+02 -.872964811E+02 -.872964917E+02 -.872965394E+02 -.872966240E+02 -.872967452E+02 -.872969028E+02 -.872970966E+02 -.872973264E+02 -.872975917E+02 -.872978920E+02 -.872982268E+02 -.872985954E+02 -.872989972E+02 -.872994313E+02 -.872998970E+02 -.873003936E+02 -.873009202E+02 -.873014760E+02 -.873020600E+02 -.873026715E+02 -.873033094E+02 -.873039727E+02 -.873046605E+02 -.873053718E+02 -.873061056E+02 -.873068609E+02 -.873076366E+02 -.873084318E+02 -.873092455E+02 -.873100768E+02 -.873109246E+02 -.873117879E+02 -.873126659E+02 -.873135575E+02 -.873144617E+02 -.873153773E+02 -.873163032E+02 -.873172379E+02 -.873181795E+02 -.873191257E+02 -.873200732E+02 -.873210175E+02 -.873219520E+02 -.873228679E+02 -.873237522E+02 -.873245873E+02 -.873253489E+02 -.873260035E+02 -.873265063E+02 -.873267975E+02 -.873267975E+02
 -.873258911E+02 -.873258911E+02 -.873254414E+02 -.873247046E+02 -.873237655E+02 -.873226937E+02 -.873215453E+02 -.873203574E+02 -.873191477E+02 -.873179212E+02 -.873166774E+02 -.873154152E+02 -.873141382E+02 -.873128554E+02 -.873115783E+02 -.873103178E+02 -.873090813E+02 -.873078713E+02 -.873066862E+02 -.873055219E+02 -.873043749E+02 -.873032438E+02 -.873021301E+02 -.873010377E+02 -.872999715E+02 -.872989359E+02 -.872979335E+02 -.872969655E+02 -.872960312E+02 -.872951297E+02 -.872942602E+02 -.872934230E+02 -.872926196E+02 -.872918521E+02 -.872911232E+02 -.872904351E+02 -.872897897E+02 -.872891882E+02 -.872886312E+02 -.872881189E+02 -.872876515E+02 -.872872295E+02 -.872868534E+02 -.872865240E+02 -.872862421E+02 -.872860087E+02 -.872858245E+02 -.872856897E+02 -.872856047E+02 -.872855694E+02 -.872855837E+02 -.872856472E+02 -.872857597E+02 -.872859210E+02 -.872861308E+02 -.872863888E+02 -.872866946E+02 -.872870477E+02 -.872874474E+02 -.872878929E+02 -.872883833E+02 -.872889177E+02 -.872894950E+02 -.872901144E+02 -.872907746E+02 -.872914746E+02 -.872922132E+02 -.872929893E+02 -.872938016E+02 -.872946489E+02 -.872955297E+02 -.872964429E+02 -.872973871E+02 -.872983609E+02 -.872993630E+02 -.873003921E+02 -.873014468E+02 -.873025258E+02 -.873036278E+02 -.873047516E+02 -.873058958E+02 -.873070592E+02 -.873082403E+02 -.873094380E+02 -.873106506E+02 -.873118766E+02 -.873131141E+02 -.873143607E+02 -.873156132E+02 -.873168674E+02 -.873181173E+02 -.873193544E+02 -.873205668E+02 -.873217377E+02 -.873228438E+02 -.873238526E+02 -.873247202E+02 -.873253869E+02 -.873257732E+02 -.873257732E+02
 -.873248239E+02 -.873248239E+02 -.873242631E+02 -.873233427E+02 -.873221714E+02 -.873208365E+02 -.873194033E+02 -.873179138E+02 -.873163905E+02 -.873148426E+02 -.873132728E+02 -.873116838E+02 -.873100821E+02 -.873084780E+02 -.873068831E+02 -.873053079E+02 -.873037592E+02 -.873022394E+02 -.873007472E+02 -.872992799E+02 -.872978355E+02 -.872964137E+02 -.872950166E+02 -.872936481E+02 -.872923124E+02 -.872910131E+02 -.872897528E+02 -.872885327E+02 -.872873531E+02 -.872862139E+02 -.872851157E+02 -.872840597E+02 -.872830475E+02 -.872820818E+02 -.872811649E+02 -.872802993E+02 -.872794868E+02 -.872787288E+02 -.872780263E+02 -.872773797E+02 -.872767897E+02 -.872762570E+02 -.872757824E+02 -.872753670E+02 -.872750117E+02 -.872747177E+02 -.872744856E+02 -.872743159E+02 -.872742089E+02 -.872741645E+02 -.872741826E+02 -.872742629E+02 -.872744051E+02 -.872746089E+02 -.872748741E+02 -.872752002E+02 -.872755867E+02 -.872760328E+02 -.872765377E+02 -.872771003E+02 -.872777195E+02 -.872783941E+02 -.872791228E+02 -.872799043E+02 -.872807371E+02 -.872816200E+02 -.872825514E+02 -.872835298E+02 -.872845536E+02 -.872856211E+02 -.872867308E+02 -.872878808E+02 -.872890695E+02 -.872902953E+02 -.872915563E+02 -.872928509E+02 -.872941775E+02 -.872955343E+02 -.872969196E+02 -.872983320E+02 -.872997696E+02 -.873012309E+02 -.873027143E+02 -.873042179E+02 -.873057401E+02 -.873072787E+02 -.873088313E+02 -.873103951E+02 -.873119661E+02 -.873135390E+02 -.873151061E+02 -.873166571E+02 -.873181770E+02 -.873196447E+02 -.873210311E+02 -.873222955E+02 -.873233830E+02 -.873242189E+02 -.873247032E+02 -.873247032E+02
 -.873236922E+02 -.873236922E+02 -.873230266E+02 -.873219272E+02 -.873205286E+02 -.873189317E+02 -.873172100E+02 -.873154130E+02 -.873135682E+02 -.873116890E+02 -.873097836E+02 -.873078590E+02 -.873059239E+02 -.873039895E+02 -.873020679E+02 -.873001689E+02 -.872982990E+02 -.872964609E+02 -.872946542E+02 -.872928774E+02 -.872911293E+02 -.872894100E+02 -.872877217E+02 -.872860675E+02 -.872844514E+02 -.872828770E+02 -.872813473E+02 -.872798644E+02 -.872784298E+02 -.872770447E+02 -.872757102E+02 -.872744278E+02 -.872731996E+02 -.872720280E+02 -.872709155E+02 -.872698647E+02 -.872688777E+02 -.872679562E+02 -.872671015E+02 -.872663145E+02 -.872655964E+02 -.872649479E+02 -.872643703E+02 -.872638649E+02 -.872634329E+02 -.872630754E+02 -.872627933E+02 -.872625871E+02 -.872624571E+02 -.872624033E+02 -.872624254E+02 -.872625234E+02 -.872626969E+02 -.872629456E+02 -.872632690E+02 -.872636667E+02 -.872641379E+02 -.872646817E+02 -.872652968E+02 -.872659821E+02 -.872667361E+02 -.872675574E+02 -.872684442E+02 -.872693950E+02 -.872704082E+02 -.872714819E+02 -.872726142E+02 -.872738034E+02 -.872750474E+02 -.872763441E+02 -.872776916E+02 -.872790876E+02 -.872805302E+02 -.872820172E+02 -.872835465E+02 -.872851160E+02 -.872867237E+02 -.872883676E+02 -.872900455E+02 -.872917555E+02 -.872934956E+02 -.872952638E+02 -.872970580E+02 -.872988763E+02 -.873007165E+02 -.873025760E+02 -.873044521E+02 -.873063411E+02 -.873082384E+02 -.873101374E+02 -.873120293E+02 -.873139013E+02 -.873157354E+02 -.873175064E+02 -.873191790E+02 -.873207045E+02 -.873220163E+02 -.873230246E+02 -.873236088E+02 -.873236088E+02
 -.873224995E+02 -.873224995E+02 -.873217399E+02 -.873204717E+02 -.873188499E+02 -.873169900E+02 -.873149762E+02 -.873128639E+02 -.873106870E+02 -.873084669E+02 -.873062172E+02 -.873039482E+02 -.873016718E+02 -.872994006E+02 -.872971454E+02 -.872949155E+02 -.872927177E+02 -.872905548E+02 -.872884267E+02 -.872863328E+02 -.872842724E+02 -.872822456E+02 -.872802545E+02 -.872783022E+02 -.872763931E+02 -.872745316E+02 -.872727218E+02 -.872709667E+02 -.872692686E+02 -.872676293E+02 -.872660502E+02 -.872645329E+02 -.872630796E+02 -.872616930E+02 -.872603758E+02 -.872591310E+02 -.872579611E+02 -.872568682E+02 -.872558540E+02 -.872549199E+02 -.872540672E+02 -.872532972E+02 -.872526116E+02 -.872520117E+02 -.872514992E+02 -.872510752E+02 -.872507407E+02 -.872504963E+02 -.872503422E+02 -.872502786E+02 -.872503053E+02 -.872504221E+02 -.872506288E+02 -.872509249E+02 -.872513099E+02 -.872517831E+02 -.872523436E+02 -.872529900E+02 -.872537211E+02 -.872545352E+02 -.872554307E+02 -.872564057E+02 -.872574583E+02 -.872585866E+02 -.872597884E+02 -.872610617E+02 -.872624042E+02 -.872638135E+02 -.872652871E+02 -.872668227E+02 -.872684178E+02 -.872700697E+02 -.872717760E+02 -.872735341E+02 -.872753416E+02 -.872771958E+02 -.872790944E+02 -.872810349E+02 -.872830149E+02 -.872850318E+02 -.872870835E+02 -.872891675E+02 -.872912814E+02 -.872934229E+02 -.872955894E+02 -.872977780E+02 -.872999853E+02 -.873022071E+02 -.873044381E+02 -.873066705E+02 -.873088940E+02 -.873110937E+02 -.873132484E+02 -.873153286E+02 -.873172930E+02 -.873190843E+02 -.873206247E+02 -.873218086E+02 -.873224945E+02 -.873224945E+02
 -.873212647E+02 -.873212647E+02 -.873204161E+02 -.873189808E+02 -.873171355E+02 -.873150097E+02 -.873126955E+02 -.873102581E+02 -.873077411E+02 -.873051722E+02 -.873025704E+02 -.872999514E+02 -.872973285E+02 -.872947135E+02 -.872921174E+02 -.872895493E+02 -.872870150E+02 -.872845173E+02 -.872820573E+02 -.872796346E+02 -.872772486E+02 -.872749001E+02 -.872725918E+02 -.872703277E+02 -.872681130E+02 -.872659532E+02 -.872638531E+02 -.872618162E+02 -.872598450E+02 -.872579413E+02 -.872561066E+02 -.872543430E+02 -.872526530E+02 -.872510399E+02 -.872495071E+02 -.872480579E+02 -.872466952E+02 -.872454217E+02 -.872442393E+02 -.872431498E+02 -.872421551E+02 -.872412570E+02 -.872404573E+02 -.872397580E+02 -.872391606E+02 -.872386665E+02 -.872382768E+02 -.872379922E+02 -.872378129E+02 -.872377391E+02 -.872377709E+02 -.872379079E+02 -.872381500E+02 -.872384967E+02 -.872389472E+02 -.872395005E+02 -.872401555E+02 -.872409108E+02 -.872417645E+02 -.872427148E+02 -.872437597E+02 -.872448971E+02 -.872461247E+02 -.872474401E+02 -.872488408E+02 -.872503242E+02 -.872518875E+02 -.872535279E+02 -.872552424E+02 -.872570283E+02 -.872588823E+02 -.872608017E+02 -.872627833E+02 -.872648241E+02 -.872669211E+02 -.872690715E+02 -.872712722E+02 -.872735204E+02 -.872758132E+02 -.872781478E+02 -.872805214E+02 -.872829314E+02 -.872853749E+02 -.872878492E+02 -.872903512E+02 -.872928778E+02 -.872954251E+02 -.872979882E+02 -.873005609E+02 -.873031345E+02 -.873056971E+02 -.873082316E+02 -.873107137E+02 -.873131095E+02 -.873153715E+02 -.873174341E+02 -.873192074E+02 -.873205702E+02 -.873213598E+02 -.873213598E+02
 -.873199969E+02 -.873199969E+02 -.873190580E+02 -.873174561E+02 -.873153839E+02 -.873129834E+02 -.873103612E+02 -.873075931E+02 -.873047295E+02 -.873018062E+02 -.872988486E+02 -.872958740E+02 -.872928965E+02 -.872899288E+02 -.872869816E+02 -.872840627E+02 -.872811783E+02 -.872783320E+02 -.872755250E+02 -.872727575E+02 -.872700300E+02 -.872673445E+02 -.872647047E+02 -.872621156E+02 -.872595835E+02 -.872571143E+02 -.872547126E+02 -.872523819E+02 -.872501246E+02 -.872479427E+02 -.872458382E+02 -.872438138E+02 -.872418731E+02 -.872400201E+02 -.872382588E+02 -.872365931E+02 -.872350262E+02 -.872335610E+02 -.872322001E+02 -.872309458E+02 -.872298004E+02 -.872287662E+02 -.872278456E+02 -.872270407E+02 -.872263532E+02 -.872257848E+02 -.872253365E+02 -.872250091E+02 -.872248031E+02 -.872247188E+02 -.872247563E+02 -.872249153E+02 -.872251956E+02 -.872255964E+02 -.872261170E+02 -.872267561E+02 -.872275121E+02 -.872283834E+02 -.872293680E+02 -.872304635E+02 -.872316677E+02 -.872329780E+02 -.872343916E+02 -.872359057E+02 -.872375173E+02 -.872392231E+02 -.872410201E+02 -.872429047E+02 -.872448735E+02 -.872469230E+02 -.872490497E+02 -.872512501E+02 -.872535206E+02 -.872558577E+02 -.872582579E+02 -.872607177E+02 -.872632337E+02 -.872658024E+02 -.872684207E+02 -.872710852E+02 -.872737929E+02 -.872765404E+02 -.872793248E+02 -.872821427E+02 -.872849909E+02 -.872878657E+02 -.872907627E+02 -.872936765E+02 -.872966000E+02 -.872995236E+02 -.873024335E+02 -.873053107E+02 -.873081277E+02 -.873108461E+02 -.873134121E+02 -.873157515E+02 -.873177626E+02 -.873193079E+02 -.873202032E+02 -.873202032E+02
 -.873187282E+02 -.873187282E+02 -.873176961E+02 -.873159185E+02 -.873136066E+02 -.873109229E+02 -.873079857E+02 -.873048786E+02 -.873016628E+02 -.872983802E+02 -.872950582E+02 -.872917170E+02 -.872883728E+02 -.872850381E+02 -.872817231E+02 -.872784369E+02 -.872751860E+02 -.872719741E+02 -.872688030E+02 -.872656745E+02 -.872625902E+02 -.872595532E+02 -.872565683E+02 -.872536417E+02 -.872507794E+02 -.872479870E+02 -.872452689E+02 -.872426283E+02 -.872400679E+02 -.872375901E+02 -.872351984E+02 -.872328966E+02 -.872306892E+02 -.872285810E+02 -.872265767E+02 -.872246804E+02 -.872228958E+02 -.872212262E+02 -.872196748E+02 -.872182445E+02 -.872169381E+02 -.872157586E+02 -.872147087E+02 -.872137908E+02 -.872130069E+02 -.872123587E+02 -.872118476E+02 -.872114744E+02 -.872112400E+02 -.872111447E+02 -.872111886E+02 -.872113716E+02 -.872116933E+02 -.872121529E+02 -.872127491E+02 -.872134806E+02 -.872143455E+02 -.872153418E+02 -.872164670E+02 -.872177186E+02 -.872190937E+02 -.872205892E+02 -.872222020E+02 -.872239286E+02 -.872257654E+02 -.872277086E+02 -.872297543E+02 -.872318986E+02 -.872341374E+02 -.872364666E+02 -.872388821E+02 -.872413796E+02 -.872439551E+02 -.872466044E+02 -.872493235E+02 -.872521082E+02 -.872549547E+02 -.872578591E+02 -.872608174E+02 -.872638261E+02 -.872668814E+02 -.872699799E+02 -.872731179E+02 -.872762920E+02 -.872794982E+02 -.872827326E+02 -.872859903E+02 -.872892652E+02 -.872925496E+02 -.872958325E+02 -.872990988E+02 -.873023272E+02 -.873054871E+02 -.873085355E+02 -.873114125E+02 -.873140347E+02 -.873162887E+02 -.873180204E+02 -.873190236E+02 -.873190236E+02
 -.873174814E+02 -.873174814E+02 -.873163400E+02 -.873143702E+02 -.873118088E+02 -.873088317E+02 -.873055684E+02 -.873021156E+02 -.872985399E+02 -.872948859E+02 -.872911861E+02 -.872874639E+02 -.872837357E+02 -.872800157E+02 -.872763162E+02 -.872726462E+02 -.872690122E+02 -.872654187E+02 -.872618687E+02 -.872583645E+02 -.872549088E+02 -.872515063E+02 -.872481625E+02 -.872448831E+02 -.872416741E+02 -.872385404E+02 -.872354864E+02 -.872325154E+02 -.872296311E+02 -.872268376E+02 -.872241393E+02 -.872215415E+02 -.872190496E+02 -.872166691E+02 -.872144049E+02 -.872122616E+02 -.872102435E+02 -.872083545E+02 -.872065983E+02 -.872049786E+02 -.872034990E+02 -.872021629E+02 -.872009735E+02 -.871999335E+02 -.871990453E+02 -.871983108E+02 -.871977317E+02 -.871973092E+02 -.871970443E+02 -.871969375E+02 -.871969889E+02 -.871971984E+02 -.871975654E+02 -.871980890E+02 -.871987676E+02 -.871995995E+02 -.872005826E+02 -.872017144E+02 -.872029921E+02 -.872044126E+02 -.872059724E+02 -.872076681E+02 -.872094956E+02 -.872114510E+02 -.872135300E+02 -.872157280E+02 -.872180406E+02 -.872204630E+02 -.872229905E+02 -.872256181E+02 -.872283412E+02 -.872311547E+02 -.872340540E+02 -.872370341E+02 -.872400903E+02 -.872432180E+02 -.872464126E+02 -.872496697E+02 -.872529848E+02 -.872563537E+02 -.872597725E+02 -.872632369E+02 -.872667431E+02 -.872702871E+02 -.872738647E+02 -.872774714E+02 -.872811017E+02 -.872847492E+02 -.872884052E+02 -.872920577E+02 -.872956902E+02 -.872992789E+02 -.873027902E+02 -.873061765E+02 -.873093715E+02 -.873122829E+02 -.873147850E+02 -.873167071E+02 -.873178204E+02 -.873178204E+02
 -.873162321E+02 -.873162321E+02 -.873149732E+02 -.873128047E+02 -.873099829E+02 -.873067008E+02 -.873031040E+02 -.872992948E+02 -.872953444E+02 -.872913046E+02 -.872872117E+02 -.872830906E+02 -.872789618E+02 -.872748419E+02 -.872707432E+02 -.872666749E+02 -.872626441E+02 -.872586553E+02 -.872547116E+02 -.872508165E+02 -.872469743E+02 -.872431897E+02 -.872394685E+02 -.872358164E+02 -.872322390E+02 -.872287412E+02 -.872253276E+02 -.872220029E+02 -.872187721E+02 -.872156407E+02 -.872126147E+02 -.872097003E+02 -.872069035E+02 -.872042304E+02 -.872016863E+02 -.871992766E+02 -.871970060E+02 -.871948794E+02 -.871929012E+02 -.871910761E+02 -.871894084E+02 -.871879020E+02 -.871865606E+02 -.871853875E+02 -.871843856E+02 -.871835571E+02 -.871829041E+02 -.871824282E+02 -.871821304E+02 -.871820115E+02 -.871820716E+02 -.871823106E+02 -.871827275E+02 -.871833213E+02 -.871840903E+02 -.871850322E+02 -.871861446E+02 -.871874245E+02 -.871888686E+02 -.871904733E+02 -.871922344E+02 -.871941477E+02 -.871962086E+02 -.871984122E+02 -.872007535E+02 -.872032272E+02 -.872058279E+02 -.872085500E+02 -.872113880E+02 -.872143361E+02 -.872173888E+02 -.872205403E+02 -.872237851E+02 -.872271175E+02 -.872305321E+02 -.872340235E+02 -.872375864E+02 -.872412158E+02 -.872449067E+02 -.872486543E+02 -.872524540E+02 -.872563013E+02 -.872601919E+02 -.872641212E+02 -.872680847E+02 -.872720774E+02 -.872760935E+02 -.872801258E+02 -.872841650E+02 -.872881980E+02 -.872922068E+02 -.872961653E+02 -.873000368E+02 -.873037691E+02 -.873072893E+02 -.873104964E+02 -.873132519E+02 -.873153684E+02 -.873165941E+02 -.873165941E+02
 -.873149715E+02 -.873149715E+02 -.873135910E+02 -.873112131E+02 -.873081203E+02 -.873045255E+02 -.873005826E+02 -.872964015E+02 -.872920626E+02 -.872876222E+02 -.872831201E+02 -.872785869E+02 -.872740461E+02 -.872695144E+02 -.872650043E+02 -.872605254E+02 -.872560839E+02 -.872516838E+02 -.872473296E+02 -.872430257E+02 -.872387769E+02 -.872345886E+02 -.872304668E+02 -.872264172E+02 -.872224454E+02 -.872185571E+02 -.872147580E+02 -.872110541E+02 -.872074520E+02 -.872039586E+02 -.872005808E+02 -.871973255E+02 -.871941996E+02 -.871912095E+02 -.871883614E+02 -.871856615E+02 -.871831156E+02 -.871807295E+02 -.871785088E+02 -.871764590E+02 -.871745851E+02 -.871728919E+02 -.871713839E+02 -.871700648E+02 -.871689380E+02 -.871680065E+02 -.871672727E+02 -.871667383E+02 -.871664049E+02 -.871662731E+02 -.871663432E+02 -.871666148E+02 -.871670872E+02 -.871677587E+02 -.871686274E+02 -.871696907E+02 -.871709457E+02 -.871723888E+02 -.871740161E+02 -.871758231E+02 -.871778052E+02 -.871799571E+02 -.871822733E+02 -.871847482E+02 -.871873756E+02 -.871901494E+02 -.871930632E+02 -.871961105E+02 -.871992846E+02 -.872025790E+02 -.872059870E+02 -.872095021E+02 -.872131176E+02 -.872168272E+02 -.872206245E+02 -.872245033E+02 -.872284577E+02 -.872324818E+02 -.872365700E+02 -.872407169E+02 -.872449173E+02 -.872491663E+02 -.872534590E+02 -.872577905E+02 -.872621558E+02 -.872665495E+02 -.872709653E+02 -.872753956E+02 -.872798301E+02 -.872842550E+02 -.872886505E+02 -.872929885E+02 -.872972290E+02 -.873013154E+02 -.873051681E+02 -.873086770E+02 -.873116910E+02 -.873140056E+02 -.873153459E+02 -.873153459E+02
 -.873136794E+02 -.873136794E+02 -.873121706E+02 -.873095772E+02 -.873062086E+02 -.873022909E+02 -.872979894E+02 -.872934257E+02 -.872886863E+02 -.872838334E+02 -.872789132E+02 -.872739600E+02 -.872689979E+02 -.872640439E+02 -.872591106E+02 -.872542062E+02 -.872493361E+02 -.872445056E+02 -.872397199E+02 -.872349842E+02 -.872303043E+02 -.872256866E+02 -.872211371E+02 -.872166618E+02 -.872122673E+02 -.872079603E+02 -.872037475E+02 -.871996366E+02 -.871956354E+02 -.871917517E+02 -.871879933E+02 -.871843679E+02 -.871808833E+02 -.871775467E+02 -.871743657E+02 -.871713474E+02 -.871684991E+02 -.871658276E+02 -.871633399E+02 -.871610423E+02 -.871589411E+02 -.871570417E+02 -.871553495E+02 -.871538689E+02 -.871526042E+02 -.871515588E+02 -.871507356E+02 -.871501368E+02 -.871497641E+02 -.871496183E+02 -.871496998E+02 -.871500082E+02 -.871505424E+02 -.871513006E+02 -.871522805E+02 -.871534790E+02 -.871548925E+02 -.871565168E+02 -.871583472E+02 -.871603784E+02 -.871626048E+02 -.871650201E+02 -.871676178E+02 -.871703911E+02 -.871733329E+02 -.871764357E+02 -.871796920E+02 -.871830942E+02 -.871866346E+02 -.871903053E+02 -.871940986E+02 -.871980069E+02 -.872020225E+02 -.872061380E+02 -.872103460E+02 -.872146395E+02 -.872190115E+02 -.872234556E+02 -.872279654E+02 -.872325347E+02 -.872371579E+02 -.872418294E+02 -.872465438E+02 -.872512959E+02 -.872560801E+02 -.872608908E+02 -.872657212E+02 -.872705630E+02 -.872754056E+02 -.872802338E+02 -.872850265E+02 -.872897535E+02 -.872943717E+02 -.872988198E+02 -.873030117E+02 -.873068282E+02 -.873101056E+02 -.873126218E+02 -.873140786E+02 -.873140786E+02
 -.873123337E+02 -.873123337E+02 -.873106994E+02 -.873078921E+02 -.873042425E+02 -.872999943E+02 -.872953278E+02 -.872903735E+02 -.872852260E+02 -.872799551E+02 -.872746115E+02 -.872692306E+02 -.872638372E+02 -.872584483E+02 -.872530752E+02 -.872477253E+02 -.872424050E+02 -.872371207E+02 -.872318785E+02 -.872266850E+02 -.872215471E+02 -.872164715E+02 -.872114647E+02 -.872065338E+02 -.872016861E+02 -.871969291E+02 -.871922713E+02 -.871877213E+02 -.871832878E+02 -.871789797E+02 -.871748059E+02 -.871707752E+02 -.871668965E+02 -.871631785E+02 -.871596302E+02 -.871562604E+02 -.871530777E+02 -.871500904E+02 -.871473067E+02 -.871447342E+02 -.871423802E+02 -.871402515E+02 -.871383541E+02 -.871366937E+02 -.871352752E+02 -.871341027E+02 -.871331798E+02 -.871325092E+02 -.871320928E+02 -.871319318E+02 -.871320265E+02 -.871323764E+02 -.871329803E+02 -.871338361E+02 -.871349409E+02 -.871362910E+02 -.871378821E+02 -.871397092E+02 -.871417666E+02 -.871440479E+02 -.871465464E+02 -.871492547E+02 -.871521649E+02 -.871552689E+02 -.871585583E+02 -.871620242E+02 -.871656579E+02 -.871694501E+02 -.871733920E+02 -.871774742E+02 -.871816878E+02 -.871860238E+02 -.871904733E+02 -.871950276E+02 -.871996785E+02 -.872044176E+02 -.872092373E+02 -.872141300E+02 -.872190886E+02 -.872241063E+02 -.872291767E+02 -.872342936E+02 -.872394511E+02 -.872446435E+02 -.872498651E+02 -.872551096E+02 -.872603700E+02 -.872656376E+02 -.872709008E+02 -.872761437E+02 -.872813440E+02 -.872864691E+02 -.872914730E+02 -.872962898E+02 -.873008270E+02 -.873049561E+02 -.873085008E+02 -.873112216E+02 -.873127965E+02 -.873127965E+02
 -.873109523E+02 -.873109523E+02 -.873091960E+02 -.873061727E+02 -.873022382E+02 -.872976566E+02 -.872926203E+02 -.872872705E+02 -.872817112E+02 -.872760179E+02 -.872702433E+02 -.872644242E+02 -.872585857E+02 -.872527439E+02 -.872469094E+02 -.872410910E+02 -.872352965E+02 -.872295329E+02 -.872238080E+02 -.872181295E+02 -.872125047E+02 -.872069407E+02 -.872014451E+02 -.871960255E+02 -.871906899E+02 -.871854475E+02 -.871803077E+02 -.871752799E+02 -.871703744E+02 -.871656012E+02 -.871609705E+02 -.871564928E+02 -.871521785E+02 -.871480383E+02 -.871440827E+02 -.871403224E+02 -.871367676E+02 -.871334283E+02 -.871303141E+02 -.871274341E+02 -.871247970E+02 -.871224109E+02 -.871202833E+02 -.871184207E+02 -.871168291E+02 -.871155138E+02 -.871144787E+02 -.871137274E+02 -.871132621E+02 -.871130843E+02 -.871131944E+02 -.871135918E+02 -.871142750E+02 -.871152414E+02 -.871164876E+02 -.871180091E+02 -.871198007E+02 -.871218564E+02 -.871241693E+02 -.871267318E+02 -.871295356E+02 -.871325721E+02 -.871358317E+02 -.871393048E+02 -.871429813E+02 -.871468508E+02 -.871509027E+02 -.871551264E+02 -.871595111E+02 -.871640460E+02 -.871687205E+02 -.871735242E+02 -.871784467E+02 -.871834781E+02 -.871886086E+02 -.871938290E+02 -.871991302E+02 -.872045039E+02 -.872099420E+02 -.872154368E+02 -.872209812E+02 -.872265686E+02 -.872321924E+02 -.872378466E+02 -.872435250E+02 -.872492210E+02 -.872549272E+02 -.872606345E+02 -.872663309E+02 -.872719997E+02 -.872776170E+02 -.872831485E+02 -.872885450E+02 -.872937363E+02 -.872986236E+02 -.873030692E+02 -.873068842E+02 -.873098115E+02 -.873115056E+02 -.873115056E+02
 -.873095587E+02 -.873095587E+02 -.873076788E+02 -.873044383E+02 -.873002192E+02 -.872953018E+02 -.872898928E+02 -.872841455E+02 -.872781708E+02 -.872720478E+02 -.872658317E+02 -.872595606E+02 -.872532591E+02 -.872469434E+02 -.872406257E+02 -.872343160E+02 -.872280228E+02 -.872217548E+02 -.872155209E+02 -.872093288E+02 -.872031861E+02 -.871971009E+02 -.871910809E+02 -.871851347E+02 -.871792718E+02 -.871735021E+02 -.871678362E+02 -.871622853E+02 -.871568609E+02 -.871515748E+02 -.871464390E+02 -.871414657E+02 -.871366676E+02 -.871320574E+02 -.871276475E+02 -.871234506E+02 -.871194788E+02 -.871157441E+02 -.871122579E+02 -.871090312E+02 -.871060744E+02 -.871033973E+02 -.871010089E+02 -.870989172E+02 -.870971296E+02 -.870956521E+02 -.870944900E+02 -.870936473E+02 -.870931269E+02 -.870929305E+02 -.870930586E+02 -.870935106E+02 -.870942845E+02 -.870953772E+02 -.870967846E+02 -.870985013E+02 -.871005210E+02 -.871028363E+02 -.871054390E+02 -.871083198E+02 -.871114689E+02 -.871148757E+02 -.871185289E+02 -.871224168E+02 -.871265274E+02 -.871308484E+02 -.871353671E+02 -.871400709E+02 -.871449470E+02 -.871499829E+02 -.871551659E+02 -.871604838E+02 -.871659248E+02 -.871714770E+02 -.871771295E+02 -.871828716E+02 -.871886929E+02 -.871945840E+02 -.872005357E+02 -.872065396E+02 -.872125878E+02 -.872186729E+02 -.872247880E+02 -.872309265E+02 -.872370820E+02 -.872432476E+02 -.872494156E+02 -.872555766E+02 -.872617182E+02 -.872678228E+02 -.872738655E+02 -.872798101E+02 -.872856047E+02 -.872911747E+02 -.872964152E+02 -.873011795E+02 -.873052661E+02 -.873084008E+02 -.873102145E+02 -.873102145E+02
 -.873081693E+02 -.873081693E+02 -.873061672E+02 -.873027124E+02 -.872982082E+02 -.872929539E+02 -.872871717E+02 -.872810241E+02 -.872746279E+02 -.872680663E+02 -.872613970E+02 -.872546585E+02 -.872478759E+02 -.872410675E+02 -.872342467E+02 -.872274241E+02 -.872206097E+02 -.872138130E+02 -.872070422E+02 -.872003055E+02 -.871936111E+02 -.871869671E+02 -.871803821E+02 -.871738660E+02 -.871674293E+02 -.871610835E+02 -.871548409E+02 -.871487143E+02 -.871427169E+02 -.871368626E+02 -.871311656E+02 -.871256405E+02 -.871203021E+02 -.871151653E+02 -.871102451E+02 -.871055564E+02 -.871011138E+02 -.870969315E+02 -.870930233E+02 -.870894026E+02 -.870860820E+02 -.870830733E+02 -.870803873E+02 -.870780340E+02 -.870760222E+02 -.870743595E+02 -.870730521E+02 -.870721050E+02 -.870715218E+02 -.870713045E+02 -.870714538E+02 -.870719688E+02 -.870728472E+02 -.870740853E+02 -.870756778E+02 -.870776185E+02 -.870798996E+02 -.870825121E+02 -.870854459E+02 -.870886900E+02 -.870922323E+02 -.870960600E+02 -.871001597E+02 -.871045171E+02 -.871091180E+02 -.871139475E+02 -.871189905E+02 -.871242320E+02 -.871296568E+02 -.871352502E+02 -.871409972E+02 -.871468837E+02 -.871528956E+02 -.871590195E+02 -.871652425E+02 -.871715523E+02 -.871779374E+02 -.871843868E+02 -.871908904E+02 -.871974387E+02 -.872040231E+02 -.872106355E+02 -.872172685E+02 -.872239152E+02 -.872305688E+02 -.872372222E+02 -.872438677E+02 -.872504955E+02 -.872570929E+02 -.872636420E+02 -.872701166E+02 -.872764792E+02 -.872826750E+02 -.872886256E+02 -.872942199E+02 -.872993027E+02 -.873036604E+02 -.873070018E+02 -.873089344E+02 -.873089344E+02
 -.873068107E+02 -.873068107E+02 -.873046888E+02 -.873010193E+02 -.872962295E+02 -.872906389E+02 -.872844825E+02 -.872779311E+02 -.872711080E+02 -.872641002E+02 -.872569669E+02 -.872497479E+02 -.872424707E+02 -.872351545E+02 -.872278131E+02 -.872204585E+02 -.872131009E+02 -.872057489E+02 -.871984110E+02 -.871910956E+02 -.871838106E+02 -.871765650E+02 -.871693689E+02 -.871622332E+02 -.871551701E+02 -.871481927E+02 -.871413152E+02 -.871345523E+02 -.871279196E+02 -.871214331E+02 -.871151096E+02 -.871089661E+02 -.871030201E+02 -.870972894E+02 -.870917918E+02 -.870865450E+02 -.870815666E+02 -.870768739E+02 -.870724836E+02 -.870684118E+02 -.870646738E+02 -.870612841E+02 -.870582559E+02 -.870556014E+02 -.870533312E+02 -.870514548E+02 -.870499798E+02 -.870489124E+02 -.870482568E+02 -.870480157E+02 -.870481899E+02 -.870487782E+02 -.870497779E+02 -.870511844E+02 -.870529914E+02 -.870551912E+02 -.870577741E+02 -.870607294E+02 -.870640446E+02 -.870677063E+02 -.870716997E+02 -.870760095E+02 -.870806192E+02 -.870855119E+02 -.870906701E+02 -.870960761E+02 -.871017118E+02 -.871075592E+02 -.871136005E+02 -.871198179E+02 -.871261941E+02 -.871327123E+02 -.871393562E+02 -.871461101E+02 -.871529592E+02 -.871598895E+02 -.871668877E+02 -.871739414E+02 -.871810394E+02 -.871881711E+02 -.871953270E+02 -.872024985E+02 -.872096777E+02 -.872168572E+02 -.872240301E+02 -.872311893E+02 -.872383270E+02 -.872454335E+02 -.872524958E+02 -.872594957E+02 -.872664063E+02 -.872731887E+02 -.872797858E+02 -.872861155E+02 -.872920612E+02 -.872974595E+02 -.873020849E+02 -.873056300E+02 -.873076798E+02 -.873076798E+02
 -.873055053E+02 -.873055053E+02 -.873032619E+02 -.872993776E+02 -.872943050E+02 -.872883806E+02 -.872818509E+02 -.872748960E+02 -.872676449E+02 -.872601873E+02 -.872525842E+02 -.872448781E+02 -.872370973E+02 -.872292612E+02 -.872213847E+02 -.872134796E+02 -.872055548E+02 -.871976191E+02 -.871896808E+02 -.871817478E+02 -.871738290E+02 -.871659346E+02 -.871580757E+02 -.871502648E+02 -.871425159E+02 -.871348439E+02 -.871272651E+02 -.871197964E+02 -.871124558E+02 -.871052621E+02 -.870982347E+02 -.870913938E+02 -.870847601E+02 -.870783548E+02 -.870721992E+02 -.870663146E+02 -.870607224E+02 -.870554433E+02 -.870504978E+02 -.870459055E+02 -.870416851E+02 -.870378542E+02 -.870344291E+02 -.870314247E+02 -.870288542E+02 -.870267292E+02 -.870250592E+02 -.870238516E+02 -.870231120E+02 -.870228434E+02 -.870230468E+02 -.870237211E+02 -.870248627E+02 -.870264660E+02 -.870285234E+02 -.870310251E+02 -.870339595E+02 -.870373131E+02 -.870410709E+02 -.870452162E+02 -.870497312E+02 -.870545970E+02 -.870597936E+02 -.870653005E+02 -.870710966E+02 -.870771605E+02 -.870834704E+02 -.870900049E+02 -.870967427E+02 -.871036627E+02 -.871107444E+02 -.871179682E+02 -.871253149E+02 -.871327664E+02 -.871403055E+02 -.871479161E+02 -.871555831E+02 -.871632928E+02 -.871710323E+02 -.871787901E+02 -.871865558E+02 -.871943202E+02 -.872020750E+02 -.872098125E+02 -.872175259E+02 -.872252080E+02 -.872328512E+02 -.872404459E+02 -.872479795E+02 -.872554334E+02 -.872627806E+02 -.872699809E+02 -.872769754E+02 -.872836787E+02 -.872899691E+02 -.872956758E+02 -.873005622E+02 -.873043053E+02 -.873064688E+02 -.873064688E+02
 -.873042604E+02 -.873042604E+02 -.873018972E+02 -.872978042E+02 -.872924567E+02 -.872862060E+02 -.872793113E+02 -.872719606E+02 -.872642869E+02 -.872563824E+02 -.872483115E+02 -.872401170E+02 -.872318274E+02 -.872234628E+02 -.872150377E+02 -.872065623E+02 -.871980456E+02 -.871894958E+02 -.871809207E+02 -.871723287E+02 -.871637297E+02 -.871551347E+02 -.871465563E+02 -.871380086E+02 -.871295072E+02 -.871210691E+02 -.871127127E+02 -.871044573E+02 -.870963240E+02 -.870883344E+02 -.870805115E+02 -.870728792E+02 -.870654621E+02 -.870582855E+02 -.870513750E+02 -.870447566E+02 -.870384559E+02 -.870324983E+02 -.870269088E+02 -.870217112E+02 -.870169286E+02 -.870125827E+02 -.870086934E+02 -.870052793E+02 -.870023568E+02 -.869999401E+02 -.869980410E+02 -.869966689E+02 -.869958305E+02 -.869955298E+02 -.869957681E+02 -.869965438E+02 -.869978527E+02 -.869996879E+02 -.870020398E+02 -.870048963E+02 -.870082429E+02 -.870120632E+02 -.870163383E+02 -.870210480E+02 -.870261703E+02 -.870316820E+02 -.870375588E+02 -.870437755E+02 -.870503066E+02 -.870571261E+02 -.870642079E+02 -.870715262E+02 -.870790555E+02 -.870867708E+02 -.870946478E+02 -.871026634E+02 -.871107952E+02 -.871190221E+02 -.871273244E+02 -.871356835E+02 -.871440824E+02 -.871525054E+02 -.871609386E+02 -.871693691E+02 -.871777857E+02 -.871861787E+02 -.871945394E+02 -.872028601E+02 -.872111340E+02 -.872193544E+02 -.872275139E+02 -.872356036E+02 -.872436111E+02 -.872515181E+02 -.872592976E+02 -.872669089E+02 -.872742916E+02 -.872813577E+02 -.872879811E+02 -.872939842E+02 -.872991205E+02 -.873030527E+02 -.873053245E+02 -.873053245E+02
 -.873030943E+02 -.873030943E+02 -.873006183E+02 -.872963286E+02 -.872907198E+02 -.872841592E+02 -.872769164E+02 -.872691850E+02 -.872611015E+02 -.872527617E+02 -.872442305E+02 -.872355506E+02 -.872267512E+02 -.872178518E+02 -.872088652E+02 -.871998012E+02 -.871906682E+02 -.871814733E+02 -.871722243E+02 -.871629306E+02 -.871536022E+02 -.871442510E+02 -.871348911E+02 -.871255378E+02 -.871162085E+02 -.871069223E+02 -.870976999E+02 -.870885638E+02 -.870795380E+02 -.870706479E+02 -.870619208E+02 -.870533850E+02 -.870450698E+02 -.870370057E+02 -.870292237E+02 -.870217550E+02 -.870146309E+02 -.870078826E+02 -.870015402E+02 -.869956335E+02 -.869901906E+02 -.869852385E+02 -.869808020E+02 -.869769041E+02 -.869735653E+02 -.869708033E+02 -.869686329E+02 -.869670658E+02 -.869661105E+02 -.869657720E+02 -.869660520E+02 -.869669485E+02 -.869684563E+02 -.869705666E+02 -.869732676E+02 -.869765442E+02 -.869803783E+02 -.869847493E+02 -.869896340E+02 -.869950073E+02 -.870008420E+02 -.870071094E+02 -.870137798E+02 -.870208224E+02 -.870282060E+02 -.870358990E+02 -.870438698E+02 -.870520875E+02 -.870605213E+02 -.870691415E+02 -.870779195E+02 -.870868278E+02 -.870958404E+02 -.871049327E+02 -.871140819E+02 -.871232669E+02 -.871324683E+02 -.871416689E+02 -.871508528E+02 -.871600064E+02 -.871691176E+02 -.871781762E+02 -.871871734E+02 -.871961016E+02 -.872049544E+02 -.872137257E+02 -.872224088E+02 -.872309956E+02 -.872394746E+02 -.872478282E+02 -.872560299E+02 -.872640388E+02 -.872717939E+02 -.872792052E+02 -.872861432E+02 -.872924246E+02 -.872977944E+02 -.873019024E+02 -.873042746E+02 -.873042746E+02
 -.873020407E+02 -.873020407E+02 -.872994622E+02 -.872949924E+02 -.872891449E+02 -.872823000E+02 -.872747345E+02 -.872666460E+02 -.872581749E+02 -.872494181E+02 -.872404401E+02 -.872312842E+02 -.872219790E+02 -.872125421E+02 -.872029855E+02 -.871933181E+02 -.871835465E+02 -.871736776E+02 -.871637191E+02 -.871536797E+02 -.871435701E+02 -.871334030E+02 -.871231930E+02 -.871129570E+02 -.871027140E+02 -.870924854E+02 -.870822946E+02 -.870721676E+02 -.870621320E+02 -.870522181E+02 -.870424577E+02 -.870328847E+02 -.870235342E+02 -.870144429E+02 -.870056480E+02 -.869971877E+02 -.869891001E+02 -.869814232E+02 -.869741943E+02 -.869674501E+02 -.869612256E+02 -.869555543E+02 -.869504673E+02 -.869459934E+02 -.869421581E+02 -.869389838E+02 -.869364893E+02 -.869346891E+02 -.869335941E+02 -.869332106E+02 -.869335407E+02 -.869345820E+02 -.869363280E+02 -.869387676E+02 -.869418858E+02 -.869456637E+02 -.869500786E+02 -.869551048E+02 -.869607132E+02 -.869668725E+02 -.869735490E+02 -.869807072E+02 -.869883102E+02 -.869963202E+02 -.870046990E+02 -.870134079E+02 -.870224090E+02 -.870316644E+02 -.870411374E+02 -.870507926E+02 -.870605960E+02 -.870705151E+02 -.870805195E+02 -.870905808E+02 -.871006727E+02 -.871107712E+02 -.871208545E+02 -.871309033E+02 -.871409004E+02 -.871508310E+02 -.871606824E+02 -.871704442E+02 -.871801076E+02 -.871896657E+02 -.871991127E+02 -.872084433E+02 -.872176522E+02 -.872267325E+02 -.872356740E+02 -.872444605E+02 -.872530663E+02 -.872614515E+02 -.872695548E+02 -.872772855E+02 -.872845116E+02 -.872910458E+02 -.872966258E+02 -.873008914E+02 -.873033531E+02 -.873033531E+02
 -.873011429E+02 -.873011429E+02 -.872984752E+02 -.872938498E+02 -.872877957E+02 -.872807011E+02 -.872728470E+02 -.872644354E+02 -.872556079E+02 -.872464608E+02 -.872370588E+02 -.872274451E+02 -.872176455E+02 -.872076765E+02 -.871975488E+02 -.871872687E+02 -.871768417E+02 -.871662735E+02 -.871555707E+02 -.871447414E+02 -.871337964E+02 -.871227482E+02 -.871116125E+02 -.871004071E+02 -.870891529E+02 -.870778738E+02 -.870665965E+02 -.870553504E+02 -.870441682E+02 -.870330849E+02 -.870221384E+02 -.870113688E+02 -.870008184E+02 -.869905310E+02 -.869805520E+02 -.869709275E+02 -.869617044E+02 -.869529292E+02 -.869446486E+02 -.869369077E+02 -.869297505E+02 -.869232190E+02 -.869173523E+02 -.869121866E+02 -.869077542E+02 -.869040834E+02 -.869011980E+02 -.868991166E+02 -.868978529E+02 -.868974151E+02 -.868978059E+02 -.868990222E+02 -.869010557E+02 -.869038924E+02 -.869075133E+02 -.869118944E+02 -.869170071E+02 -.869228189E+02 -.869292933E+02 -.869363909E+02 -.869440696E+02 -.869522851E+02 -.869609916E+02 -.869701424E+02 -.869796904E+02 -.869895885E+02 -.869997900E+02 -.870102494E+02 -.870209226E+02 -.870317670E+02 -.870427423E+02 -.870538103E+02 -.870649355E+02 -.870760851E+02 -.870872288E+02 -.870983394E+02 -.871093927E+02 -.871203673E+02 -.871312446E+02 -.871420090E+02 -.871526474E+02 -.871631494E+02 -.871735069E+02 -.871837137E+02 -.871937652E+02 -.872036578E+02 -.872133877E+02 -.872229499E+02 -.872323363E+02 -.872415325E+02 -.872505148E+02 -.872592446E+02 -.872676618E+02 -.872756757E+02 -.872831538E+02 -.872899058E+02 -.872956652E+02 -.873000638E+02 -.873026004E+02 -.873026004E+02
 -.873004552E+02 -.873004552E+02 -.872977173E+02 -.872929693E+02 -.872867485E+02 -.872794475E+02 -.872713507E+02 -.872626611E+02 -.872535193E+02 -.872440212E+02 -.872342310E+02 -.872241886E+02 -.872139181E+02 -.872034339E+02 -.871927430E+02 -.871818496E+02 -.871707568E+02 -.871594681E+02 -.871479885E+02 -.871363251E+02 -.871244877E+02 -.871124890E+02 -.871003447E+02 -.870880738E+02 -.870756993E+02 -.870632474E+02 -.870507480E+02 -.870382353E+02 -.870257467E+02 -.870133232E+02 -.870010094E+02 -.869888530E+02 -.869769044E+02 -.869652164E+02 -.869538441E+02 -.869428439E+02 -.869322732E+02 -.869221900E+02 -.869126520E+02 -.869037159E+02 -.868954371E+02 -.868878683E+02 -.868810591E+02 -.868750555E+02 -.868698985E+02 -.868656242E+02 -.868622631E+02 -.868598391E+02 -.868583698E+02 -.868578657E+02 -.868583303E+02 -.868597597E+02 -.868621432E+02 -.868654631E+02 -.868696948E+02 -.868748080E+02 -.868807660E+02 -.868875276E+02 -.868950465E+02 -.869032728E+02 -.869121535E+02 -.869216331E+02 -.869316544E+02 -.869421594E+02 -.869530898E+02 -.869643876E+02 -.869759959E+02 -.869878595E+02 -.869999250E+02 -.870121417E+02 -.870244616E+02 -.870368400E+02 -.870492353E+02 -.870616096E+02 -.870739287E+02 -.870861619E+02 -.870982824E+02 -.871102668E+02 -.871220955E+02 -.871337522E+02 -.871452241E+02 -.871565011E+02 -.871675763E+02 -.871784450E+02 -.871891045E+02 -.871995532E+02 -.872097900E+02 -.872198124E+02 -.872296148E+02 -.872391860E+02 -.872485048E+02 -.872575351E+02 -.872662191E+02 -.872744679E+02 -.872821496E+02 -.872890738E+02 -.872949719E+02 -.872994715E+02 -.873020644E+02 -.873020644E+02
 -.873000420E+02 -.873000420E+02 -.872972588E+02 -.872924279E+02 -.872860897E+02 -.872786380E+02 -.872703577E+02 -.872614492E+02 -.872520513E+02 -.872422584E+02 -.872321309E+02 -.872217052E+02 -.872110025E+02 -.872000326E+02 -.871887985E+02 -.871773012E+02 -.871655402E+02 -.871535160E+02 -.871412313E+02 -.871286915E+02 -.871159048E+02 -.871028832E+02 -.870896423E+02 -.870762020E+02 -.870625866E+02 -.870488247E+02 -.870349500E+02 -.870210008E+02 -.870070201E+02 -.869930557E+02 -.869791597E+02 -.869653885E+02 -.869518023E+02 -.869384652E+02 -.869254437E+02 -.869128072E+02 -.869006268E+02 -.868889744E+02 -.868779223E+02 -.868675420E+02 -.868579033E+02 -.868490732E+02 -.868411150E+02 -.868340871E+02 -.868280427E+02 -.868230281E+02 -.868190825E+02 -.868162371E+02 -.868145145E+02 -.868139285E+02 -.868144836E+02 -.868161750E+02 -.868189886E+02 -.868229016E+02 -.868278824E+02 -.868338917E+02 -.868408827E+02 -.868488021E+02 -.868575909E+02 -.868671857E+02 -.868775190E+02 -.868885209E+02 -.869001195E+02 -.869122424E+02 -.869248170E+02 -.869377719E+02 -.869510375E+02 -.869645464E+02 -.869782343E+02 -.869920406E+02 -.870059084E+02 -.870197851E+02 -.870336226E+02 -.870473775E+02 -.870610110E+02 -.870744891E+02 -.870877825E+02 -.871008662E+02 -.871137199E+02 -.871263275E+02 -.871386765E+02 -.871507586E+02 -.871625685E+02 -.871741039E+02 -.871853647E+02 -.871963526E+02 -.872070696E+02 -.872175169E+02 -.872276926E+02 -.872375892E+02 -.872471894E+02 -.872564610E+02 -.872653496E+02 -.872737699E+02 -.872815929E+02 -.872886304E+02 -.872946154E+02 -.872991755E+02 -.873018008E+02 -.873018008E+02
 -.872999714E+02 -.872999714E+02 -.872971726E+02 -.872923078E+02 -.872859147E+02 -.872783846E+02 -.872699970E+02 -.872609480E+02 -.872513729E+02 -.872413607E+02 -.872309664E+02 -.872202220E+02 -.872091427E+02 -.871977327E+02 -.871859905E+02 -.871739118E+02 -.871614918E+02 -.871487275E+02 -.871356180E+02 -.871221656E+02 -.871083766E+02 -.870942608E+02 -.870798332E+02 -.870651134E+02 -.870501263E+02 -.870349028E+02 -.870194796E+02 -.870038994E+02 -.869882111E+02 -.869724697E+02 -.869567360E+02 -.869410767E+02 -.869255638E+02 -.869102744E+02 -.868952899E+02 -.868806956E+02 -.868665795E+02 -.868530317E+02 -.868401429E+02 -.868280037E+02 -.868167028E+02 -.868063257E+02 -.867969539E+02 -.867886629E+02 -.867815213E+02 -.867755896E+02 -.867709189E+02 -.867675499E+02 -.867655123E+02 -.867648241E+02 -.867654913E+02 -.867675076E+02 -.867708548E+02 -.867755028E+02 -.867814108E+02 -.867885272E+02 -.867967914E+02 -.868061345E+02 -.868164804E+02 -.868277475E+02 -.868398497E+02 -.868526981E+02 -.868662019E+02 -.868802700E+02 -.868948121E+02 -.869097396E+02 -.869249669E+02 -.869404122E+02 -.869559978E+02 -.869716512E+02 -.869873051E+02 -.870028984E+02 -.870183754E+02 -.870336870E+02 -.870487897E+02 -.870636463E+02 -.870782256E+02 -.870925016E+02 -.871064540E+02 -.871200676E+02 -.871333319E+02 -.871462407E+02 -.871587917E+02 -.871709862E+02 -.871828279E+02 -.871943227E+02 -.872054771E+02 -.872162970E+02 -.872267854E+02 -.872369398E+02 -.872467480E+02 -.872561830E+02 -.872651960E+02 -.872737068E+02 -.872815919E+02 -.872886687E+02 -.872946756E+02 -.872992455E+02 -.873018735E+02 -.873018735E+02
 -.873003149E+02 -.873003149E+02 -.872975370E+02 -.872927003E+02 -.872863328E+02 -.872788156E+02 -.872704190E+02 -.872613316E+02 -.872516810E+02 -.872415478E+02 -.872309804E+02 -.872200033E+02 -.872086241E+02 -.871968406E+02 -.871846448E+02 -.871720262E+02 -.871589748E+02 -.871454822E+02 -.871315426E+02 -.871171541E+02 -.871023187E+02 -.870870431E+02 -.870713397E+02 -.870552264E+02 -.870387281E+02 -.870218766E+02 -.870047110E+02 -.869872782E+02 -.869696330E+02 -.869518382E+02 -.869339643E+02 -.869160898E+02 -.868983006E+02 -.868806897E+02 -.868633566E+02 -.868464061E+02 -.868299478E+02 -.868140946E+02 -.867989612E+02 -.867846627E+02 -.867713127E+02 -.867590216E+02 -.867478949E+02 -.867380310E+02 -.867295199E+02 -.867224409E+02 -.867168614E+02 -.867128352E+02 -.867104016E+02 -.867095846E+02 -.867103919E+02 -.867128155E+02 -.867168312E+02 -.867223993E+02 -.867294658E+02 -.867379631E+02 -.867478115E+02 -.867589208E+02 -.867711921E+02 -.867845198E+02 -.867987929E+02 -.868138975E+02 -.868297182E+02 -.868461398E+02 -.868630494E+02 -.868803369E+02 -.868978970E+02 -.869156298E+02 -.869334419E+02 -.869512468E+02 -.869689656E+02 -.869865269E+02 -.870038677E+02 -.870209326E+02 -.870376742E+02 -.870540525E+02 -.870700350E+02 -.870855961E+02 -.871007169E+02 -.871153843E+02 -.871295911E+02 -.871433349E+02 -.871566181E+02 -.871694467E+02 -.871818300E+02 -.871937795E+02 -.872053075E+02 -.872164261E+02 -.872271445E+02 -.872374668E+02 -.872473873E+02 -.872568861E+02 -.872659214E+02 -.872744211E+02 -.872822698E+02 -.872892943E+02 -.872952431E+02 -.872997607E+02 -.873023550E+02 -.873023550E+02
 -.873011567E+02 -.873011567E+02 -.872984444E+02 -.872937133E+02 -.872874707E+02 -.872800798E+02 -.872717970E+02 -.872627986E+02 -.872531996E+02 -.872430707E+02 -.872324504E+02 -.872213532E+02 -.872097782E+02 -.871977149E+02 -.871851472E+02 -.871720573E+02 -.871584277E+02 -.871442428E+02 -.871294899E+02 -.871141603E+02 -.870982496E+02 -.870817593E+02 -.870646968E+02 -.870470767E+02 -.870289218E+02 -.870102632E+02 -.869911414E+02 -.869716067E+02 -.869517194E+02 -.869315499E+02 -.869111797E+02 -.868907001E+02 -.868702133E+02 -.868498309E+02 -.868296742E+02 -.868098726E+02 -.867905625E+02 -.867718860E+02 -.867539887E+02 -.867370179E+02 -.867211204E+02 -.867064396E+02 -.866931136E+02 -.866812721E+02 -.866710339E+02 -.866625045E+02 -.866557737E+02 -.866509135E+02 -.866479766E+02 -.866469950E+02 -.866479795E+02 -.866509191E+02 -.866557814E+02 -.866625134E+02 -.866710430E+02 -.866812800E+02 -.866931186E+02 -.867064399E+02 -.867211138E+02 -.867370019E+02 -.867539603E+02 -.867718419E+02 -.867904991E+02 -.868097858E+02 -.868295597E+02 -.868496840E+02 -.868700289E+02 -.868904727E+02 -.869109032E+02 -.869312178E+02 -.869513244E+02 -.869711413E+02 -.869905974E+02 -.870096319E+02 -.870281940E+02 -.870462425E+02 -.870637453E+02 -.870806788E+02 -.870970273E+02 -.871127821E+02 -.871279412E+02 -.871425084E+02 -.871564923E+02 -.871699062E+02 -.871827665E+02 -.871950921E+02 -.872069032E+02 -.872182195E+02 -.872290584E+02 -.872394316E+02 -.872493423E+02 -.872587791E+02 -.872677100E+02 -.872760730E+02 -.872837647E+02 -.872906252E+02 -.872964187E+02 -.873008087E+02 -.873033256E+02 -.873033256E+02
 -.873025950E+02 -.873025950E+02 -.873000018E+02 -.872954686E+02 -.872894696E+02 -.872823425E+02 -.872743230E+02 -.872655686E+02 -.872561787E+02 -.872462107E+02 -.872356897E+02 -.872246189E+02 -.872129870E+02 -.872007729E+02 -.871879509E+02 -.871744935E+02 -.871603733E+02 -.871455648E+02 -.871300455E+02 -.871137969E+02 -.870968057E+02 -.870790646E+02 -.870605734E+02 -.870413410E+02 -.870213849E+02 -.870007335E+02 -.869794265E+02 -.869575154E+02 -.869350647E+02 -.869121522E+02 -.868888696E+02 -.868653226E+02 -.868416311E+02 -.868179291E+02 -.867943636E+02 -.867710941E+02 -.867482909E+02 -.867261333E+02 -.867048071E+02 -.866845022E+02 -.866654094E+02 -.866477171E+02 -.866316076E+02 -.866172534E+02 -.866048136E+02 -.865944300E+02 -.865862238E+02 -.865802927E+02 -.865767083E+02 -.865755142E+02 -.865767250E+02 -.865803260E+02 -.865862730E+02 -.865944944E+02 -.866048922E+02 -.866173448E+02 -.866317102E+02 -.866478291E+02 -.866655288E+02 -.866846264E+02 -.867049334E+02 -.867262586E+02 -.867484117E+02 -.867712066E+02 -.867944635E+02 -.868180119E+02 -.868416919E+02 -.868653559E+02 -.868888695E+02 -.869121123E+02 -.869349778E+02 -.869573738E+02 -.869792221E+02 -.870004578E+02 -.870210285E+02 -.870408943E+02 -.870600259E+02 -.870784046E+02 -.870960207E+02 -.871128731E+02 -.871289677E+02 -.871443171E+02 -.871589394E+02 -.871728571E+02 -.871860965E+02 -.871986862E+02 -.872106562E+02 -.872220358E+02 -.872328523E+02 -.872431277E+02 -.872528750E+02 -.872620942E+02 -.872707649E+02 -.872788386E+02 -.872862274E+02 -.872927899E+02 -.872983122E+02 -.873024851E+02 -.873048725E+02 -.873048725E+02
 -.873047331E+02 -.873047331E+02 -.873023221E+02 -.872980947E+02 -.872924800E+02 -.872857809E+02 -.872782033E+02 -.872698806E+02 -.872608928E+02 -.872512792E+02 -.872410494E+02 -.872301931E+02 -.872186857E+02 -.872064939E+02 -.871935797E+02 -.871799030E+02 -.871654236E+02 -.871501029E+02 -.871339051E+02 -.871167985E+02 -.870987570E+02 -.870797609E+02 -.870597989E+02 -.870388694E+02 -.870169812E+02 -.869941557E+02 -.869704278E+02 -.869458471E+02 -.869204793E+02 -.868944072E+02 -.868677317E+02 -.868405727E+02 -.868130697E+02 -.867853813E+02 -.867576856E+02 -.867301785E+02 -.867030725E+02 -.866765944E+02 -.866509826E+02 -.866264832E+02 -.866033464E+02 -.865818214E+02 -.865621518E+02 -.865445696E+02 -.865292904E+02 -.865165075E+02 -.865063870E+02 -.864990633E+02 -.864946350E+02 -.864931628E+02 -.864946668E+02 -.864991265E+02 -.865064813E+02 -.865166321E+02 -.865294443E+02 -.865447516E+02 -.865623604E+02 -.865820550E+02 -.866036029E+02 -.866267605E+02 -.866512780E+02 -.866769050E+02 -.867033949E+02 -.867305092E+02 -.867580208E+02 -.867857166E+02 -.868134004E+02 -.868408939E+02 -.868680376E+02 -.868946917E+02 -.869207356E+02 -.869460676E+02 -.869706044E+02 -.869942798E+02 -.870170436E+02 -.870388605E+02 -.870597085E+02 -.870795778E+02 -.870984690E+02 -.871163923E+02 -.871333660E+02 -.871494151E+02 -.871645705E+02 -.871788674E+02 -.871923448E+02 -.872050438E+02 -.872170065E+02 -.872282745E+02 -.872388867E+02 -.872488771E+02 -.872582715E+02 -.872670827E+02 -.872753052E+02 -.872829069E+02 -.872898196E+02 -.872959255E+02 -.873010402E+02 -.873048910E+02 -.873070881E+02 -.873070881E+02
 -.873076783E+02 -.873076783E+02 -.873055216E+02 -.873017256E+02 -.872966607E+02 -.872905823E+02 -.872836583E+02 -.872759922E+02 -.872676389E+02 -.872586157E+02 -.872489146E+02 -.872385086E+02 -.872273576E+02 -.872154134E+02 -.872026228E+02 -.871889301E+02 -.871742789E+02 -.871586138E+02 -.871418819E+02 -.871240343E+02 -.871050269E+02 -.870848231E+02 -.870633949E+02 -.870407242E+02 -.870168051E+02 -.869916458E+02 -.869652703E+02 -.869377204E+02 -.869090576E+02 -.868793655E+02 -.868487510E+02 -.868173466E+02 -.867853109E+02 -.867528300E+02 -.867201169E+02 -.866874112E+02 -.866549778E+02 -.866231038E+02 -.865920957E+02 -.865622747E+02 -.865339710E+02 -.865075177E+02 -.864832436E+02 -.864614649E+02 -.864424777E+02 -.864265495E+02 -.864139115E+02 -.864047515E+02 -.863992083E+02 -.863973670E+02 -.863992561E+02 -.864048468E+02 -.864140539E+02 -.864267384E+02 -.864427123E+02 -.864617440E+02 -.864835659E+02 -.865078818E+02 -.865343750E+02 -.865627167E+02 -.865925733E+02 -.866236143E+02 -.866555182E+02 -.866879783E+02 -.867207070E+02 -.867534393E+02 -.867859352E+02 -.868179811E+02 -.868493908E+02 -.868800048E+02 -.869096902E+02 -.869383392E+02 -.869658676E+02 -.869922132E+02 -.870173336E+02 -.870412042E+02 -.870638164E+02 -.870851752E+02 -.871052978E+02 -.871242113E+02 -.871419513E+02 -.871585602E+02 -.871740861E+02 -.871885812E+02 -.872021004E+02 -.872147005E+02 -.872264386E+02 -.872373707E+02 -.872475502E+02 -.872570250E+02 -.872658356E+02 -.872740102E+02 -.872815606E+02 -.872884747E+02 -.872947084E+02 -.873001732E+02 -.873047221E+02 -.873081296E+02 -.873100664E+02 -.873100664E+02
 -.873115361E+02 -.873115361E+02 -.873097161E+02 -.873064970E+02 -.873021727E+02 -.872969382E+02 -.872909148E+02 -.872841692E+02 -.872767249E+02 -.872685753E+02 -.872596907E+02 -.872500248E+02 -.872395199E+02 -.872281100E+02 -.872157239E+02 -.872022871E+02 -.871877234E+02 -.871719569E+02 -.871549129E+02 -.871365198E+02 -.871167103E+02 -.870954238E+02 -.870726077E+02 -.870482198E+02 -.870222307E+02 -.869946261E+02 -.869654098E+02 -.869346068E+02 -.869022660E+02 -.868684634E+02 -.868333058E+02 -.867969327E+02 -.867595196E+02 -.867212794E+02 -.866824634E+02 -.866433620E+02 -.866043031E+02 -.865656501E+02 -.865277978E+02 -.864911670E+02 -.864561971E+02 -.864233375E+02 -.863930369E+02 -.863657324E+02 -.863418367E+02 -.863217260E+02 -.863057278E+02 -.862941098E+02 -.862870705E+02 -.862847319E+02 -.862871352E+02 -.862942391E+02 -.863059213E+02 -.863219831E+02 -.863421567E+02 -.863661144E+02 -.863934799E+02 -.864238401E+02 -.864567579E+02 -.864917842E+02 -.865284694E+02 -.865663737E+02 -.866050763E+02 -.866441818E+02 -.866833267E+02 -.867221827E+02 -.867604591E+02 -.867979044E+02 -.868343050E+02 -.868694854E+02 -.869033051E+02 -.869356569E+02 -.869664640E+02 -.869956766E+02 -.870232692E+02 -.870492372E+02 -.870735942E+02 -.870963689E+02 -.871176027E+02 -.871373473E+02 -.871556624E+02 -.871726140E+02 -.871882728E+02 -.872027123E+02 -.872160079E+02 -.872282355E+02 -.872394701E+02 -.872497849E+02 -.872592496E+02 -.872679285E+02 -.872758786E+02 -.872831459E+02 -.872897621E+02 -.872957385E+02 -.873010593E+02 -.873056720E+02 -.873094752E+02 -.873123020E+02 -.873138993E+02 -.873138993E+02
 -.873164021E+02 -.873164021E+02 -.873150134E+02 -.873125360E+02 -.873091678E+02 -.873050307E+02 -.873001903E+02 -.872946680E+02 -.872884525E+02 -.872815089E+02 -.872737833E+02 -.872652079E+02 -.872557049E+02 -.872451882E+02 -.872335660E+02 -.872207420E+02 -.872066166E+02 -.871910891E+02 -.871740578E+02 -.871554221E+02 -.871350844E+02 -.871129510E+02 -.870889354E+02 -.870629603E+02 -.870349609E+02 -.870048877E+02 -.869727113E+02 -.869384257E+02 -.869020533E+02 -.868636499E+02 -.868233089E+02 -.867811669E+02 -.867374075E+02 -.866922658E+02 -.866460312E+02 -.865990493E+02 -.865517225E+02 -.865045081E+02 -.864579146E+02 -.864124949E+02 -.863688376E+02 -.863275544E+02 -.862892657E+02 -.862545836E+02 -.862240931E+02 -.861983328E+02 -.861777758E+02 -.861628113E+02 -.861537295E+02 -.861507096E+02 -.861538120E+02 -.861629762E+02 -.861780227E+02 -.861986614E+02 -.862245027E+02 -.862550736E+02 -.862898353E+02 -.863282025E+02 -.863695630E+02 -.864132962E+02 -.864587902E+02 -.865054563E+02 -.865527412E+02 -.866001361E+02 -.866471834E+02 -.866934806E+02 -.867386817E+02 -.867824970E+02 -.868246911E+02 -.868650799E+02 -.869035266E+02 -.869399370E+02 -.869742549E+02 -.870064572E+02 -.870365488E+02 -.870645587E+02 -.870905352E+02 -.871145426E+02 -.871366573E+02 -.871569650E+02 -.871755581E+02 -.871925335E+02 -.872079907E+02 -.872220302E+02 -.872347521E+02 -.872462549E+02 -.872566349E+02 -.872659848E+02 -.872743925E+02 -.872819407E+02 -.872887044E+02 -.872947495E+02 -.873001298E+02 -.873048832E+02 -.873090270E+02 -.873125505E+02 -.873154069E+02 -.873175002E+02 -.873186701E+02 -.873186701E+02
 -.873223573E+02 -.873223573E+02 -.873215046E+02 -.873199493E+02 -.873177750E+02 -.873150173E+02 -.873116749E+02 -.873077177E+02 -.873030958E+02 -.872977420E+02 -.872915761E+02 -.872845075E+02 -.872764363E+02 -.872672546E+02 -.872568480E+02 -.872450956E+02 -.872318716E+02 -.872170454E+02 -.872004829E+02 -.871820479E+02 -.871616031E+02 -.871390122E+02 -.871141428E+02 -.870868688E+02 -.870570743E+02 -.870246578E+02 -.869895374E+02 -.869516563E+02 -.869109893E+02 -.868675497E+02 -.868213968E+02 -.867726436E+02 -.867214649E+02 -.866681042E+02 -.866128809E+02 -.865561951E+02 -.864985313E+02 -.864404593E+02 -.863826307E+02 -.863257729E+02 -.862706777E+02 -.862181854E+02 -.861691636E+02 -.861244825E+02 -.860849860E+02 -.860514607E+02 -.860246046E+02 -.860049970E+02 -.859930727E+02 -.859891011E+02 -.859931736E+02 -.860051987E+02 -.860249069E+02 -.860518633E+02 -.860854885E+02 -.861250845E+02 -.861698644E+02 -.862189844E+02 -.862715741E+02 -.863267656E+02 -.863837187E+02 -.864416413E+02 -.864998058E+02 -.865575603E+02 -.866143350E+02 -.866696451E+02 -.867230901E+02 -.867743503E+02 -.868231820E+02 -.868694101E+02 -.869129212E+02 -.869536556E+02 -.869915995E+02 -.870267776E+02 -.870592460E+02 -.870890859E+02 -.871163980E+02 -.871412972E+02 -.871639086E+02 -.871843640E+02 -.872027984E+02 -.872193481E+02 -.872341485E+02 -.872473324E+02 -.872590292E+02 -.872693637E+02 -.872784557E+02 -.872864194E+02 -.872933628E+02 -.872993876E+02 -.873045883E+02 -.873090518E+02 -.873128559E+02 -.873160678E+02 -.873187418E+02 -.873209156E+02 -.873226054E+02 -.873237990E+02 -.873244463E+02 -.873244463E+02
 -.873294574E+02 -.873294574E+02 -.873292515E+02 -.873288113E+02 -.873280872E+02 -.873270139E+02 -.873255133E+02 -.873234990E+02 -.873208772E+02 -.873175470E+02 -.873134005E+02 -.873083232E+02 -.873021925E+02 -.872948784E+02 -.872862425E+02 -.872761381E+02 -.872644100E+02 -.872508942E+02 -.872354191E+02 -.872178054E+02 -.871978675E+02 -.871754153E+02 -.871502567E+02 -.871222003E+02 -.870910598E+02 -.870566594E+02 -.870188390E+02 -.869774622E+02 -.869324247E+02 -.868836639E+02 -.868311702E+02 -.867749984E+02 -.867152813E+02 -.866522418E+02 -.865862061E+02 -.865176154E+02 -.864470346E+02 -.863751588E+02 -.863028143E+02 -.862309540E+02 -.861606455E+02 -.860930506E+02 -.860293973E+02 -.859709416E+02 -.859189236E+02 -.858745170E+02 -.858387769E+02 -.858125882E+02 -.857966204E+02 -.857912904E+02 -.857967401E+02 -.858128276E+02 -.858391359E+02 -.858749955E+02 -.859195213E+02 -.859716583E+02 -.860302328E+02 -.860940045E+02 -.861617174E+02 -.862321434E+02 -.863041207E+02 -.863765814E+02 -.864485726E+02 -.865192678E+02 -.865879719E+02 -.866541196E+02 -.867172697E+02 -.867770957E+02 -.868333742E+02 -.868859724E+02 -.869348350E+02 -.869799715E+02 -.870214440E+02 -.870593565E+02 -.870938449E+02 -.871250686E+02 -.871532029E+02 -.871784332E+02 -.872009498E+02 -.872209441E+02 -.872386050E+02 -.872541172E+02 -.872676586E+02 -.872794000E+02 -.872895037E+02 -.872981234E+02 -.873054041E+02 -.873114823E+02 -.873164864E+02 -.873205373E+02 -.873237492E+02 -.873262302E+02 -.873280830E+02 -.873294061E+02 -.873302944E+02 -.873308391E+02 -.873311284E+02 -.873312461E+02 -.873312704E+02 -.873312704E+02
 -.873377224E+02 -.873377224E+02 -.873382766E+02 -.873391519E+02 -.873401454E+02 -.873410766E+02 -.873417833E+02 -.873421169E+02 -.873419371E+02 -.873411078E+02 -.873394941E+02 -.873369575E+02 -.873333544E+02 -.873285335E+02 -.873223333E+02 -.873145812E+02 -.873050917E+02 -.872936656E+02 -.872800899E+02 -.872641364E+02 -.872455632E+02 -.872241153E+02 -.871995263E+02 -.871715214E+02 -.871398213E+02 -.871041472E+02 -.870642282E+02 -.870198094E+02 -.869706630E+02 -.869166010E+02 -.868574910E+02 -.867932729E+02 -.867239795E+02 -.866497575E+02 -.865708900E+02 -.864878187E+02 -.864011645E+02 -.863117443E+02 -.862205824E+02 -.861289127E+02 -.860381702E+02 -.859499684E+02 -.858660619E+02 -.857882918E+02 -.857185160E+02 -.856585274E+02 -.856099639E+02 -.855742175E+02 -.855523516E+02 -.855450333E+02 -.855524903E+02 -.855744950E+02 -.856103801E+02 -.856590824E+02 -.857192098E+02 -.857891245E+02 -.858670336E+02 -.859510791E+02 -.860394199E+02 -.861303016E+02 -.862221104E+02 -.863134113E+02 -.864029704E+02 -.864897634E+02 -.865729732E+02 -.866519790E+02 -.867263389E+02 -.867957695E+02 -.868601241E+02 -.869193696E+02 -.869735656E+02 -.870228446E+02 -.870673943E+02 -.871074421E+02 -.871432427E+02 -.871750667E+02 -.872031921E+02 -.872278978E+02 -.872494577E+02 -.872681373E+02 -.872841908E+02 -.872978590E+02 -.873093688E+02 -.873189320E+02 -.873267462E+02 -.873329946E+02 -.873378475E+02 -.873414627E+02 -.873439877E+02 -.873455612E+02 -.873463155E+02 -.873463787E+02 -.873458784E+02 -.873449450E+02 -.873437162E+02 -.873423417E+02 -.873409891E+02 -.873398503E+02 -.873391489E+02 -.873391489E+02
 -.873471253E+02 -.873471253E+02 -.873485524E+02 -.873509427E+02 -.873539212E+02 -.873571809E+02 -.873604684E+02 -.873635687E+02 -.873662937E+02 -.873684734E+02 -.873699466E+02 -.873705545E+02 -.873701358E+02 -.873685208E+02 -.873655289E+02 -.873609643E+02 -.873546138E+02 -.873462441E+02 -.873355999E+02 -.873224020E+02 -.873063469E+02 -.872871058E+02 -.872643253E+02 -.872376287E+02 -.872066192E+02 -.871708839E+02 -.871300007E+02 -.870835472E+02 -.870311131E+02 -.869723159E+02 -.869068205E+02 -.868343639E+02 -.867547834E+02 -.866680505E+02 -.865743073E+02 -.864739066E+02 -.863674525E+02 -.862558383E+02 -.861402790E+02 -.860223324E+02 -.859039049E+02 -.857872340E+02 -.856748440E+02 -.855694709E+02 -.854739549E+02 -.853911041E+02 -.853235372E+02 -.852735175E+02 -.852427963E+02 -.852324818E+02 -.852429539E+02 -.852738329E+02 -.853240104E+02 -.853917355E+02 -.854747446E+02 -.855704193E+02 -.856759516E+02 -.857885013E+02 -.859053325E+02 -.860239208E+02 -.861420288E+02 -.862577502E+02 -.863695272E+02 -.864761447E+02 -.865767096E+02 -.866706178E+02 -.867575164E+02 -.868372632E+02 -.869098868E+02 -.869755495E+02 -.870345144E+02 -.870871163E+02 -.871337375E+02 -.871747884E+02 -.872106910E+02 -.872418673E+02 -.872687297E+02 -.872916748E+02 -.873110786E+02 -.873272938E+02 -.873406484E+02 -.873514451E+02 -.873599617E+02 -.873664524E+02 -.873711484E+02 -.873742605E+02 -.873759808E+02 -.873764852E+02 -.873759365E+02 -.873744872E+02 -.873722843E+02 -.873694733E+02 -.873662044E+02 -.873626393E+02 -.873589593E+02 -.873553758E+02 -.873521423E+02 -.873495692E+02 -.873480417E+02 -.873480417E+02
 -.873575742E+02 -.873575742E+02 -.873599799E+02 -.873640731E+02 -.873692907E+02 -.873751904E+02 -.873814218E+02 -.873877017E+02 -.873937954E+02 -.873995011E+02 -.874046359E+02 -.874090262E+02 -.874124984E+02 -.874148722E+02 -.874159545E+02 -.874155338E+02 -.874133759E+02 -.874092198E+02 -.874027731E+02 -.873937088E+02 -.873816626E+02 -.873662291E+02 -.873469603E+02 -.873233645E+02 -.872949057E+02 -.872610060E+02 -.872210496E+02 -.871743902E+02 -.871203625E+02 -.870582989E+02 -.869875522E+02 -.869075260E+02 -.868177137E+02 -.867177457E+02 -.866074476E+02 -.864869058E+02 -.863565412E+02 -.862171859E+02 -.860701576E+02 -.859173240E+02 -.857611470E+02 -.856046929E+02 -.854515967E+02 -.853059687E+02 -.851722346E+02 -.850549104E+02 -.849583211E+02 -.848862875E+02 -.848418152E+02 -.848268290E+02 -.848419915E+02 -.848866401E+02 -.849588505E+02 -.850556169E+02 -.851731186E+02 -.853070310E+02 -.854528381E+02 -.856061144E+02 -.857627497E+02 -.859191090E+02 -.860721262E+02 -.862193396E+02 -.863588815E+02 -.864894341E+02 -.866101658E+02 -.867206557E+02 -.868208173E+02 -.869108254E+02 -.869910492E+02 -.870619957E+02 -.871242611E+02 -.871784925E+02 -.872253576E+02 -.872655217E+02 -.872996310E+02 -.873283013E+02 -.873521104E+02 -.873715939E+02 -.873872433E+02 -.873995062E+02 -.874087872E+02 -.874154501E+02 -.874198207E+02 -.874221900E+02 -.874228170E+02 -.874219329E+02 -.874197447E+02 -.874164390E+02 -.874121866E+02 -.874071478E+02 -.874014780E+02 -.873953350E+02 -.873888877E+02 -.873823261E+02 -.873758747E+02 -.873698079E+02 -.873644696E+02 -.873602971E+02 -.873578507E+02 -.873578507E+02
 -.873688987E+02 -.873688987E+02 -.873723743E+02 -.873783334E+02 -.873860138E+02 -.873948317E+02 -.874043364E+02 -.874141775E+02 -.874240767E+02 -.874338050E+02 -.874431649E+02 -.874519760E+02 -.874600626E+02 -.874672442E+02 -.874733271E+02 -.874780966E+02 -.874813110E+02 -.874826946E+02 -.874819317E+02 -.874786604E+02 -.874724663E+02 -.874628762E+02 -.874493521E+02 -.874312853E+02 -.874079912E+02 -.873787058E+02 -.873425840E+02 -.872987011E+02 -.872460591E+02 -.871835994E+02 -.871102236E+02 -.870248258E+02 -.869263379E+02 -.868137917E+02 -.866864004E+02 -.865436595E+02 -.863854704E+02 -.862122806E+02 -.860252370E+02 -.858263395E+02 -.856185766E+02 -.854060202E+02 -.851938477E+02 -.849882608E+02 -.847962712E+02 -.846253379E+02 -.844828607E+02 -.843755689E+02 -.843088763E+02 -.842863029E+02 -.843090706E+02 -.843759577E+02 -.844834443E+02 -.846261170E+02 -.847972465E+02 -.849894333E+02 -.851952187E+02 -.854075911E+02 -.856203490E+02 -.858283152E+02 -.860274180E+02 -.862146690E+02 -.863880687E+02 -.865464703E+02 -.866894263E+02 -.868170358E+02 -.869298033E+02 -.870285160E+02 -.871141421E+02 -.871877498E+02 -.872504453E+02 -.873033270E+02 -.873474538E+02 -.873838237E+02 -.874133616E+02 -.874369127E+02 -.874552412E+02 -.874690316E+02 -.874788925E+02 -.874853618E+02 -.874889122E+02 -.874899576E+02 -.874888591E+02 -.874859309E+02 -.874814467E+02 -.874756448E+02 -.874687343E+02 -.874609007E+02 -.874523123E+02 -.874431269E+02 -.874334999E+02 -.874235937E+02 -.874135895E+02 -.874037014E+02 -.873941938E+02 -.873854035E+02 -.873777671E+02 -.873718542E+02 -.873684104E+02 -.873684104E+02
 -.873808438E+02 -.873808438E+02 -.873854575E+02 -.873934064E+02 -.874037236E+02 -.874156797E+02 -.874287252E+02 -.874424452E+02 -.874565229E+02 -.874707100E+02 -.874848038E+02 -.874986280E+02 -.875120179E+02 -.875248079E+02 -.875368203E+02 -.875478564E+02 -.875576876E+02 -.875660463E+02 -.875726181E+02 -.875770318E+02 -.875788500E+02 -.875775580E+02 -.875725529E+02 -.875631303E+02 -.875484717E+02 -.875276318E+02 -.874995252E+02 -.874629166E+02 -.874164137E+02 -.873584661E+02 -.872873736E+02 -.872013083E+02 -.870983550E+02 -.869765771E+02 -.868341148E+02 -.866693240E+02 -.864809610E+02 -.862684186E+02 -.860320100E+02 -.857732920E+02 -.854953996E+02 -.852033537E+02 -.849042776E+02 -.846074463E+02 -.843240805E+02 -.840668118E+02 -.838487842E+02 -.836824308E+02 -.835780678E+02 -.835425486E+02 -.835782791E+02 -.836828538E+02 -.838494193E+02 -.840676598E+02 -.843251425E+02 -.846087236E+02 -.849057718E+02 -.852050667E+02 -.854973336E+02 -.857754493E+02 -.860343934E+02 -.862710309E+02 -.864838057E+02 -.866724044E+02 -.868374348E+02 -.869801409E+02 -.871021671E+02 -.872053734E+02 -.872916967E+02 -.873630526E+02 -.874212694E+02 -.874680474E+02 -.875049373E+02 -.875333318E+02 -.875544667E+02 -.875694275E+02 -.875791601E+02 -.875844831E+02 -.875861009E+02 -.875846169E+02 -.875805455E+02 -.875743238E+02 -.875663222E+02 -.875568540E+02 -.875461845E+02 -.875345384E+02 -.875221083E+02 -.875090617E+02 -.874955492E+02 -.874817131E+02 -.874676972E+02 -.874536588E+02 -.874397833E+02 -.874263018E+02 -.874135141E+02 -.874018165E+02 -.873917371E+02 -.873839803E+02 -.873794822E+02 -.873794822E+02
 -.873930727E+02 -.873930727E+02 -.873988605E+02 -.874088687E+02 -.874219239E+02 -.874371532E+02 -.874539119E+02 -.874717266E+02 -.874902492E+02 -.875092219E+02 -.875284477E+02 -.875477684E+02 -.875670463E+02 -.875861488E+02 -.876049362E+02 -.876232504E+02 -.876409045E+02 -.876576721E+02 -.876732774E+02 -.876873821E+02 -.876995725E+02 -.877093443E+02 -.877160841E+02 -.877190494E+02 -.877173450E+02 -.877098965E+02 -.876954217E+02 -.876723995E+02 -.876390385E+02 -.875932479E+02 -.875326133E+02 -.874543841E+02 -.873554813E+02 -.872325349E+02 -.870819686E+02 -.869001489E+02 -.866836208E+02 -.864294532E+02 -.861357109E+02 -.858020612E+02 -.854304980E+02 -.850261306E+02 -.845979309E+02 -.841592724E+02 -.837280359E+02 -.833260263E+02 -.829774880E+02 -.827066515E+02 -.825345243E+02 -.824755100E+02 -.825347514E+02 -.827071062E+02 -.829781709E+02 -.833269383E+02 -.837291784E+02 -.841606471E+02 -.845995397E+02 -.850279760E+02 -.854325826E+02 -.858043879E+02 -.861382832E+02 -.864322748E+02 -.866866957E+02 -.869034816E+02 -.870855641E+02 -.872363984E+02 -.873596185E+02 -.874588012E+02 -.875373168E+02 -.875982449E+02 -.876443365E+02 -.876780063E+02 -.877013460E+02 -.877161472E+02 -.877239316E+02 -.877259820E+02 -.877233734E+02 -.877170016E+02 -.877076096E+02 -.876958111E+02 -.876821108E+02 -.876669223E+02 -.876505833E+02 -.876333686E+02 -.876155023E+02 -.875971669E+02 -.875785134E+02 -.875596700E+02 -.875407511E+02 -.875218676E+02 -.875031383E+02 -.874847037E+02 -.874667434E+02 -.874494979E+02 -.874332953E+02 -.874185861E+02 -.874059866E+02 -.873963334E+02 -.873907537E+02 -.873907537E+02
 -.874051704E+02 -.874051704E+02 -.874121288E+02 -.874241950E+02 -.874399952E+02 -.874585194E+02 -.874790350E+02 -.875010180E+02 -.875240984E+02 -.875480191E+02 -.875726016E+02 -.875977200E+02 -.876232807E+02 -.876492046E+02 -.876754143E+02 -.877018217E+02 -.877283161E+02 -.877547547E+02 -.877809491E+02 -.878066528E+02 -.878315448E+02 -.878552110E+02 -.878771204E+02 -.878965974E+02 -.879127871E+02 -.879246143E+02 -.879307333E+02 -.879294697E+02 -.879187520E+02 -.878960346E+02 -.878582138E+02 -.878015410E+02 -.877215437E+02 -.876129671E+02 -.874697618E+02 -.872851529E+02 -.870518383E+02 -.867623798E+02 -.864098585E+02 -.859888669E+02 -.854968850E+02 -.849360323E+02 -.843150771E+02 -.836514218E+02 -.829725623E+02 -.823163017E+02 -.817288726E+02 -.812602706E+02 -.809567358E+02 -.808515605E+02 -.809569773E+02 -.812607540E+02 -.817295987E+02 -.823172718E+02 -.829737780E+02 -.836528851E+02 -.843167903E+02 -.849379982E+02 -.854991068E+02 -.859913481E+02 -.864126031E+02 -.867653922E+02 -.870551234E+02 -.872887161E+02 -.874736088E+02 -.876171044E+02 -.877259783E+02 -.878062802E+02 -.878632657E+02 -.879014079E+02 -.879244559E+02 -.879355141E+02 -.879371288E+02 -.879313721E+02 -.879199193E+02 -.879041167E+02 -.878850407E+02 -.878635466E+02 -.878403112E+02 -.878158659E+02 -.877906257E+02 -.877649117E+02 -.877389703E+02 -.877129887E+02 -.876871076E+02 -.876614328E+02 -.876360445E+02 -.876110071E+02 -.875863785E+02 -.875622213E+02 -.875386148E+02 -.875156709E+02 -.874935533E+02 -.874725025E+02 -.874528675E+02 -.874351458E+02 -.874200350E+02 -.874084978E+02 -.874018458E+02 -.874018458E+02
 -.874166580E+02 -.874166580E+02 -.874247360E+02 -.874387747E+02 -.874572131E+02 -.874789160E+02 -.875030733E+02 -.875291193E+02 -.875566724E+02 -.875854862E+02 -.876154118E+02 -.876463691E+02 -.876783241E+02 -.877112708E+02 -.877452178E+02 -.877801760E+02 -.878161485E+02 -.878531206E+02 -.878910484E+02 -.879298468E+02 -.879693736E+02 -.880094103E+02 -.880496371E+02 -.880896015E+02 -.881286764E+02 -.881660073E+02 -.882004434E+02 -.882304504E+02 -.882539978E+02 -.882684191E+02 -.882702365E+02 -.882549503E+02 -.882167925E+02 -.881484551E+02 -.880408177E+02 -.878827230E+02 -.876608808E+02 -.873600290E+02 -.869635298E+02 -.864546309E+02 -.858186506E+02 -.850463137E+02 -.841383304E+02 -.831109896E+02 -.820019726E+02 -.808747593E+02 -.798190113E+02 -.789436236E+02 -.783596903E+02 -.781538972E+02 -.783599443E+02 -.789441322E+02 -.798197754E+02 -.808757805E+02 -.820032526E+02 -.831125307E+02 -.841401355E+02 -.850483858E+02 -.858209935E+02 -.864572485E+02 -.869664265E+02 -.873632101E+02 -.876643518E+02 -.878864900E+02 -.880448874E+02 -.881528349E+02 -.882214904E+02 -.882599751E+02 -.882755975E+02 -.882741264E+02 -.882600624E+02 -.882368838E+02 -.882072583E+02 -.881732170E+02 -.881362954E+02 -.880976451E+02 -.880581218E+02 -.880183535E+02 -.879787942E+02 -.879397644E+02 -.879014836E+02 -.878640947E+02 -.878276829E+02 -.877922912E+02 -.877579320E+02 -.877245972E+02 -.876922670E+02 -.876609181E+02 -.876305332E+02 -.876011106E+02 -.875726778E+02 -.875453070E+02 -.875191370E+02 -.874944000E+02 -.874714574E+02 -.874508454E+02 -.874333337E+02 -.874200003E+02 -.874123279E+02 -.874123279E+02
 -.874270192E+02 -.874270192E+02 -.874361137E+02 -.874519461E+02 -.874727896E+02 -.874974004E+02 -.875249028E+02 -.875547003E+02 -.875864080E+02 -.876197979E+02 -.876547593E+02 -.876912667E+02 -.877293568E+02 -.877691105E+02 -.878106405E+02 -.878540802E+02 -.878995770E+02 -.879472844E+02 -.879973552E+02 -.880499335E+02 -.881051438E+02 -.881630777E+02 -.882237738E+02 -.882871915E+02 -.883531729E+02 -.884213900E+02 -.884912701E+02 -.885618914E+02 -.886318373E+02 -.886989930E+02 -.887602666E+02 -.888112109E+02 -.888455234E+02 -.888544055E+02 -.888257784E+02 -.887433846E+02 -.885858651E+02 -.883259938E+02 -.879303869E+02 -.873601890E+02 -.865734415E+02 -.855300374E+02 -.842002472E+02 -.825775747E+02 -.806958427E+02 -.786484327E+02 -.766039654E+02 -.748073442E+02 -.735497309E+02 -.730921630E+02 -.735499952E+02 -.748078734E+02 -.766047607E+02 -.786494959E+02 -.806971759E+02 -.825791806E+02 -.842021290E+02 -.855321986E+02 -.865758861E+02 -.873629215E+02 -.879334122E+02 -.883293176E+02 -.885894935E+02 -.887473243E+02 -.888300370E+02 -.888589912E+02 -.888504451E+02 -.888164784E+02 -.887658905E+02 -.887049847E+02 -.886382091E+02 -.885686565E+02 -.884984428E+02 -.884289857E+02 -.883612080E+02 -.882956837E+02 -.882327420E+02 -.881725423E+02 -.881151264E+02 -.880604569E+02 -.880084438E+02 -.879589633E+02 -.879118717E+02 -.878670157E+02 -.878242392E+02 -.877833899E+02 -.877443244E+02 -.877069144E+02 -.876710531E+02 -.876366644E+02 -.876037150E+02 -.875722309E+02 -.875423190E+02 -.875141969E+02 -.874882313E+02 -.874649880E+02 -.874452974E+02 -.874303377E+02 -.874217431E+02 -.874217431E+02
 -.874357401E+02 -.874357401E+02 -.874456947E+02 -.874630470E+02 -.874859334E+02 -.875130212E+02 -.875433832E+02 -.875764022E+02 -.876116953E+02 -.876490578E+02 -.876884194E+02 -.877298116E+02 -.877733444E+02 -.878191897E+02 -.878675700E+02 -.879187511E+02 -.879730389E+02 -.880307768E+02 -.880923454E+02 -.881581628E+02 -.882286837E+02 -.883043984E+02 -.883858279E+02 -.884735141E+02 -.885680023E+02 -.886698089E+02 -.887793671E+02 -.888969369E+02 -.890224591E+02 -.891553250E+02 -.892940181E+02 -.894355727E+02 -.895747759E+02 -.897030288E+02 -.898067816E+02 -.898654749E+02 -.898489849E+02 -.897146922E+02 -.894045186E+02 -.888426386E+02 -.879351231E+02 -.865735555E+02 -.846456828E+02 -.820572917E+02 -.787702106E+02 -.748602380E+02 -.705926694E+02 -.664957917E+02 -.633753537E+02 -.621529278E+02 -.633756256E+02 -.664963361E+02 -.705934879E+02 -.748613327E+02 -.787715842E+02 -.820589474E+02 -.846476241E+02 -.865757863E+02 -.879376479E+02 -.888454621E+02 -.894076463E+02 -.897181299E+02 -.898527392E+02 -.898695530E+02 -.898111916E+02 -.897077796E+02 -.895798772E+02 -.894410351E+02 -.892998531E+02 -.891615451E+02 -.890290778E+02 -.889039687E+02 -.887868278E+02 -.886777154E+02 -.885763727E+02 -.884823680E+02 -.883951864E+02 -.883142842E+02 -.882391207E+02 -.881691768E+02 -.881039636E+02 -.880430276E+02 -.879859513E+02 -.879323537E+02 -.878818889E+02 -.878342460E+02 -.877891488E+02 -.877463577E+02 -.877056731E+02 -.876669425E+02 -.876300707E+02 -.875950355E+02 -.875619106E+02 -.875308953E+02 -.875023562E+02 -.874768803E+02 -.874553459E+02 -.874390129E+02 -.874296407E+02 -.874296407E+02
 -.874423531E+02 -.874423531E+02 -.874529625E+02 -.874714736E+02 -.874959203E+02 -.875249042E+02 -.875574618E+02 -.875929625E+02 -.876310291E+02 -.876714787E+02 -.877142773E+02 -.877595068E+02 -.878073423E+02 -.878580366E+02 -.879119113E+02 -.879693532E+02 -.880308153E+02 -.880968204E+02 -.881679693E+02 -.882449510E+02 -.883285553E+02 -.884196889E+02 -.885193924E+02 -.886288588E+02 -.887494501E+02 -.888827076E+02 -.890303466E+02 -.891942204E+02 -.893762258E+02 -.895781080E+02 -.898010978E+02 -.900452811E+02 -.903085645E+02 -.905850502E+02 -.908625900E+02 -.911192537E+02 -.913184399E+02 -.914024131E+02 -.912842099E+02 -.908382078E+02 -.898903421E+02 -.882102721E+02 -.855102638E+02 -.814600650E+02 -.757349004E+02 -.681261258E+02 -.587595457E+02 -.484713245E+02 -.393301400E+02 -.349795549E+02 -.393304171E+02 -.484718795E+02 -.587603803E+02 -.681272426E+02 -.757363025E+02 -.814617559E+02 -.855122475E+02 -.882125530E+02 -.898929249E+02 -.908410974E+02 -.912874120E+02 -.914059339E+02 -.913222861E+02 -.911234329E+02 -.908671108E+02 -.905899218E+02 -.903137973E+02 -.900508861E+02 -.898070873E+02 -.895844953E+02 -.893830252E+02 -.892014476E+02 -.890380183E+02 -.888908419E+02 -.887580665E+02 -.886379783E+02 -.885290376E+02 -.884298841E+02 -.883393266E+02 -.882563261E+02 -.881799777E+02 -.881094928E+02 -.880441834E+02 -.879834485E+02 -.879267627E+02 -.878736677E+02 -.878237663E+02 -.877767188E+02 -.877322433E+02 -.876901198E+02 -.876501989E+02 -.876124165E+02 -.875768162E+02 -.875435802E+02 -.875130719E+02 -.874858922E+02 -.874629536E+02 -.874455764E+02 -.874356137E+02 -.874356137E+02
 -.874464825E+02 -.874464825E+02 -.874575019E+02 -.874767395E+02 -.875021655E+02 -.875323414E+02 -.875662822E+02 -.876033500E+02 -.876431728E+02 -.876855835E+02 -.877305731E+02 -.877782587E+02 -.878288605E+02 -.878826873E+02 -.879401305E+02 -.880016626E+02 -.880678418E+02 -.881393215E+02 -.882168649E+02 -.883013635E+02 -.883938630E+02 -.884955944E+02 -.886080123E+02 -.887328408E+02 -.888721272E+02 -.890282977E+02 -.892042118E+02 -.894031963E+02 -.896290317E+02 -.898858393E+02 -.901777853E+02 -.905084709E+02 -.908798135E+02 -.912901422E+02 -.917311290E+02 -.921830565E+02 -.926077852E+02 -.929386188E+02 -.930660599E+02 -.928181950E+02 -.919341454E+02 -.900288233E+02 -.865477382E+02 -.807136403E+02 -.714776434E+02 -.575202941E+02 -.374401246E+02 -.105152837E+02 0.209227364E+02 0.447648118E+02 0.209224559E+02 -.105158456E+02 -.374409698E+02 -.575214252E+02 -.714790636E+02 -.807153533E+02 -.865497483E+02 -.900311350E+02 -.919367635E+02 -.928211249E+02 -.930693072E+02 -.929421900E+02 -.926116873E+02 -.921872972E+02 -.917357172E+02 -.912950874E+02 -.908851261E+02 -.905141627E+02 -.901838690E+02 -.898923285E+02 -.896359413E+02 -.894105425E+02 -.892120121E+02 -.890365709E+02 -.888808936E+02 -.887421224E+02 -.886178326E+02 -.885059788E+02 -.884048387E+02 -.883129595E+02 -.882291121E+02 -.881522523E+02 -.880814893E+02 -.880160599E+02 -.879553086E+02 -.878986713E+02 -.878456651E+02 -.877958802E+02 -.877489774E+02 -.877046902E+02 -.876628320E+02 -.876233099E+02 -.875861466E+02 -.875515119E+02 -.875197661E+02 -.874915176E+02 -.874676995E+02 -.874496690E+02 -.874393371E+02 -.874393371E+02
 -.874478850E+02 -.874478850E+02 -.874590438E+02 -.874785287E+02 -.875042883E+02 -.875348707E+02 -.875692836E+02 -.876068870E+02 -.876473111E+02 -.876903942E+02 -.877361366E+02 -.877846678E+02 -.878362241E+02 -.878911346E+02 -.879498157E+02 -.880127712E+02 -.880805975E+02 -.881539963E+02 -.882337905E+02 -.883209476E+02 -.884166098E+02 -.885221317E+02 -.886391278E+02 -.887695305E+02 -.889156590E+02 -.890802973E+02 -.892667757E+02 -.894790394E+02 -.897216780E+02 -.899998604E+02 -.903190896E+02 -.906846352E+02 -.911004315E+02 -.915671323E+02 -.920788896E+02 -.926182632E+02 -.931484526E+02 -.936017251E+02 -.938623746E+02 -.937415549E+02 -.929393563E+02 -.909854500E+02 -.871411589E+02 -.802277299E+02 -.683061052E+02 -.480452858E+02 -.134148493E+02 0.471325255E+02 0.156935772E+03 0.365478469E+03 0.156935489E+03 0.471319602E+02 -.134156993E+02 -.480464230E+02 -.683075329E+02 -.802294516E+02 -.871431787E+02 -.909877726E+02 -.929419867E+02 -.937444984E+02 -.938656371E+02 -.936053131E+02 -.931523732E+02 -.926225243E+02 -.920835001E+02 -.915721018E+02 -.911057707E+02 -.906903559E+02 -.903252045E+02 -.900063835E+02 -.897286243E+02 -.894864254E+02 -.892746189E+02 -.890886169E+02 -.889244755E+02 -.887788662E+02 -.886490066E+02 -.885325794E+02 -.884276539E+02 -.883326177E+02 -.882461178E+02 -.881670138E+02 -.880943389E+02 -.880272701E+02 -.879651036E+02 -.879072373E+02 -.878531568E+02 -.878024271E+02 -.877546886E+02 -.877096580E+02 -.876671355E+02 -.876270178E+02 -.875893204E+02 -.875542084E+02 -.875220408E+02 -.874934283E+02 -.874693108E+02 -.874510581E+02 -.874406008E+02 -.874406008E+02
 -.874464772E+02 -.874464772E+02 -.874574958E+02 -.874767325E+02 -.875021572E+02 -.875323317E+02 -.875662711E+02 -.876033376E+02 -.876431592E+02 -.876855686E+02 -.877305570E+02 -.877782414E+02 -.878288417E+02 -.878826670E+02 -.879401088E+02 -.880016393E+02 -.880678171E+02 -.881392956E+02 -.882168376E+02 -.883013350E+02 -.883938334E+02 -.884955636E+02 -.886079802E+02 -.887328077E+02 -.888720928E+02 -.890282622E+02 -.892041752E+02 -.894031586E+02 -.896289930E+02 -.898857996E+02 -.901777448E+02 -.905084295E+02 -.908797713E+02 -.912900993E+02 -.917310854E+02 -.921830122E+02 -.926077403E+02 -.929385733E+02 -.930660137E+02 -.928181482E+02 -.919340977E+02 -.900287748E+02 -.865476888E+02 -.807135899E+02 -.714775922E+02 -.575202423E+02 -.374400723E+02 -.105152312E+02 0.209227888E+02 0.447648636E+02 0.209225072E+02 -.105157951E+02 -.374409201E+02 -.575213762E+02 -.714790152E+02 -.807153054E+02 -.865497008E+02 -.900310878E+02 -.919367165E+02 -.928210782E+02 -.930692608E+02 -.929421439E+02 -.926116416E+02 -.921872521E+02 -.917356727E+02 -.912950435E+02 -.908850830E+02 -.905141204E+02 -.901838275E+02 -.898922879E+02 -.896359017E+02 -.894105039E+02 -.892119744E+02 -.890365343E+02 -.888808581E+02 -.887420881E+02 -.886177993E+02 -.885059468E+02 -.884048079E+02 -.883129300E+02 -.882290838E+02 -.881522253E+02 -.880814637E+02 -.880160357E+02 -.879552857E+02 -.878986499E+02 -.878456451E+02 -.877958616E+02 -.877489603E+02 -.877046746E+02 -.876628179E+02 -.876232972E+02 -.875861353E+02 -.875515021E+02 -.875197576E+02 -.874915103E+02 -.874676932E+02 -.874496634E+02 -.874393321E+02 -.874393321E+02
 -.874423445E+02 -.874423445E+02 -.874529524E+02 -.874714614E+02 -.874959052E+02 -.875248861E+02 -.875574407E+02 -.875929385E+02 -.876310025E+02 -.876714496E+02 -.877142455E+02 -.877594723E+02 -.878073050E+02 -.878579963E+02 -.879118680E+02 -.879693069E+02 -.880307661E+02 -.880967685E+02 -.881679149E+02 -.882448941E+02 -.883284960E+02 -.884196271E+02 -.885193282E+02 -.886287923E+02 -.887493813E+02 -.888826365E+02 -.890302733E+02 -.891941449E+02 -.893761482E+02 -.895780285E+02 -.898010164E+02 -.900451980E+02 -.903084799E+02 -.905849640E+02 -.908625024E+02 -.911191648E+02 -.913183497E+02 -.914023218E+02 -.912841174E+02 -.908381140E+02 -.898902470E+02 -.882101755E+02 -.855101656E+02 -.814599652E+02 -.757347991E+02 -.681260232E+02 -.587594421E+02 -.484712205E+02 -.393300359E+02 -.349794512E+02 -.393303142E+02 -.484717778E+02 -.587602799E+02 -.681271434E+02 -.757362044E+02 -.814616588E+02 -.855121514E+02 -.882124576E+02 -.898928301E+02 -.908410034E+02 -.912873187E+02 -.914058414E+02 -.913221946E+02 -.911233425E+02 -.908670216E+02 -.905898340E+02 -.903137109E+02 -.900508013E+02 -.898070042E+02 -.895844140E+02 -.893829458E+02 -.892013701E+02 -.890379429E+02 -.888907685E+02 -.887579953E+02 -.886379094E+02 -.885289710E+02 -.884298200E+02 -.883392649E+02 -.882562669E+02 -.881799211E+02 -.881094388E+02 -.880441321E+02 -.879833999E+02 -.879267169E+02 -.878736248E+02 -.878237263E+02 -.877766817E+02 -.877322091E+02 -.876900886E+02 -.876501706E+02 -.876123911E+02 -.875767937E+02 -.875435605E+02 -.875130548E+02 -.874858775E+02 -.874629409E+02 -.874455653E+02 -.874356036E+02 -.874356036E+02
 -.874357300E+02 -.874357300E+02 -.874456824E+02 -.874630312E+02 -.874859132E+02 -.875129961E+02 -.875433533E+02 -.875763676E+02 -.876116564E+02 -.876490148E+02 -.876883723E+02 -.877297602E+02 -.877732887E+02 -.878191295E+02 -.878675052E+02 -.879186819E+02 -.879729654E+02 -.880306991E+02 -.880922638E+02 -.881580773E+02 -.882285945E+02 -.883043056E+02 -.883857314E+02 -.884734140E+02 -.885678987E+02 -.886697019E+02 -.887792568E+02 -.888968233E+02 -.890223424E+02 -.891552054E+02 -.892938957E+02 -.894354476E+02 -.895746482E+02 -.897028988E+02 -.898066494E+02 -.898653407E+02 -.898488488E+02 -.897145544E+02 -.894043790E+02 -.888424973E+02 -.879349801E+02 -.865734108E+02 -.846455363E+02 -.820571433E+02 -.787700604E+02 -.748600861E+02 -.705925162E+02 -.664956375E+02 -.633751990E+02 -.621527731E+02 -.633754714E+02 -.664961829E+02 -.705933359E+02 -.748611821E+02 -.787714350E+02 -.820587996E+02 -.846474777E+02 -.865756412E+02 -.879375041E+02 -.888453197E+02 -.894075051E+02 -.897179903E+02 -.898526011E+02 -.898694167E+02 -.898110573E+02 -.897076474E+02 -.895797472E+02 -.894409075E+02 -.892997281E+02 -.891614227E+02 -.890289582E+02 -.889038521E+02 -.887867143E+02 -.886776050E+02 -.885762656E+02 -.884822643E+02 -.883950862E+02 -.883141876E+02 -.882390278E+02 -.881690877E+02 -.881038784E+02 -.880429463E+02 -.879858741E+02 -.879322806E+02 -.878818201E+02 -.878341814E+02 -.877890885E+02 -.877463018E+02 -.877056216E+02 -.876668955E+02 -.876300280E+02 -.875949973E+02 -.875618767E+02 -.875308656E+02 -.875023304E+02 -.874768581E+02 -.874553268E+02 -.874389962E+02 -.874296255E+02 -.874296255E+02
 -.874270080E+02 -.874270080E+02 -.874360998E+02 -.874519275E+02 -.874727652E+02 -.874973696E+02 -.875248652E+02 -.875546563E+02 -.875863576E+02 -.876197414E+02 -.876546969E+02 -.876911983E+02 -.877292824E+02 -.877690302E+02 -.878105541E+02 -.878539879E+02 -.878994789E+02 -.879471807E+02 -.879972462E+02 -.880498192E+02 -.881050245E+02 -.881629533E+02 -.882236446E+02 -.882870575E+02 -.883530342E+02 -.884212467E+02 -.884911223E+02 -.885617393E+02 -.886316810E+02 -.886988327E+02 -.887601025E+02 -.888110431E+02 -.888453522E+02 -.888542311E+02 -.888256009E+02 -.887432043E+02 -.885856822E+02 -.883258085E+02 -.879301993E+02 -.873599993E+02 -.865732498E+02 -.855298437E+02 -.842000516E+02 -.825773772E+02 -.806956434E+02 -.786482317E+02 -.766037629E+02 -.748071405E+02 -.735495264E+02 -.730919582E+02 -.735497904E+02 -.748076692E+02 -.766045574E+02 -.786492937E+02 -.806969752E+02 -.825789814E+02 -.842019315E+02 -.855320028E+02 -.865756921E+02 -.873627295E+02 -.879332222E+02 -.883291297E+02 -.885893080E+02 -.887471413E+02 -.888298567E+02 -.888588138E+02 -.888502707E+02 -.888163073E+02 -.887657228E+02 -.887048206E+02 -.886380487E+02 -.885685002E+02 -.884982905E+02 -.884288377E+02 -.883610645E+02 -.882955447E+02 -.882326077E+02 -.881724128E+02 -.881150018E+02 -.880603375E+02 -.880083296E+02 -.879588544E+02 -.879117682E+02 -.878669177E+02 -.878241469E+02 -.877833033E+02 -.877442436E+02 -.877068395E+02 -.876709840E+02 -.876366013E+02 -.876036579E+02 -.875721796E+02 -.875422735E+02 -.875141570E+02 -.874881967E+02 -.874649583E+02 -.874452718E+02 -.874303153E+02 -.874217226E+02 -.874217226E+02
 -.874166449E+02 -.874166449E+02 -.874247199E+02 -.874387532E+02 -.874571848E+02 -.874788800E+02 -.875030290E+02 -.875290666E+02 -.875566113E+02 -.875854167E+02 -.876153343E+02 -.876462837E+02 -.876782309E+02 -.877111701E+02 -.877451095E+02 -.877800603E+02 -.878160256E+02 -.878529906E+02 -.878909116E+02 -.879297033E+02 -.879692235E+02 -.880092538E+02 -.880494744E+02 -.880894328E+02 -.881285018E+02 -.881658269E+02 -.882002575E+02 -.882302590E+02 -.882538013E+02 -.882682175E+02 -.882700300E+02 -.882547391E+02 -.882165769E+02 -.881482353E+02 -.880405941E+02 -.878824958E+02 -.876606502E+02 -.873597953E+02 -.869632931E+02 -.864543916E+02 -.858184089E+02 -.850460696E+02 -.841380842E+02 -.831107414E+02 -.820017226E+02 -.808745078E+02 -.798187584E+02 -.789433696E+02 -.783594354E+02 -.781536419E+02 -.783596889E+02 -.789438771E+02 -.798195210E+02 -.808755270E+02 -.820030004E+02 -.831122801E+02 -.841398867E+02 -.850481390E+02 -.858207488E+02 -.864570063E+02 -.869661869E+02 -.873629732E+02 -.876641179E+02 -.878862593E+02 -.880446602E+02 -.881526113E+02 -.882212708E+02 -.882597596E+02 -.882753863E+02 -.882739198E+02 -.882598606E+02 -.882366870E+02 -.882070666E+02 -.881730307E+02 -.881361146E+02 -.880974701E+02 -.880579527E+02 -.880181905E+02 -.879786374E+02 -.879396141E+02 -.879013399E+02 -.878639576E+02 -.878275527E+02 -.877921679E+02 -.877578158E+02 -.877244882E+02 -.876921652E+02 -.876608238E+02 -.876304463E+02 -.876010312E+02 -.875726059E+02 -.875452425E+02 -.875190798E+02 -.874943498E+02 -.874714139E+02 -.874508080E+02 -.874333016E+02 -.874199722E+02 -.874123021E+02 -.874123021E+02
 -.874051536E+02 -.874051536E+02 -.874121083E+02 -.874241686E+02 -.874399611E+02 -.874584767E+02 -.874789830E+02 -.875009560E+02 -.875240261E+02 -.875479365E+02 -.875725087E+02 -.875976172E+02 -.876231682E+02 -.876490829E+02 -.876752835E+02 -.877016820E+02 -.877281678E+02 -.877545978E+02 -.877807837E+02 -.878064791E+02 -.878313631E+02 -.878550214E+02 -.878769232E+02 -.878963929E+02 -.879125756E+02 -.879243959E+02 -.879305082E+02 -.879292381E+02 -.879185141E+02 -.878957906E+02 -.878579638E+02 -.878012854E+02 -.877212828E+02 -.876127011E+02 -.874694911E+02 -.872848778E+02 -.870515591E+02 -.867620967E+02 -.864095718E+02 -.859885769E+02 -.854965920E+02 -.849357365E+02 -.843147789E+02 -.836511214E+02 -.829722600E+02 -.823159977E+02 -.817285672E+02 -.812599642E+02 -.809564287E+02 -.808512529E+02 -.809566697E+02 -.812604466E+02 -.817292920E+02 -.823169660E+02 -.829734736E+02 -.836525823E+02 -.843164896E+02 -.849376997E+02 -.854988109E+02 -.859910550E+02 -.864123132E+02 -.867651056E+02 -.870548405E+02 -.872884370E+02 -.874733340E+02 -.876168340E+02 -.877257126E+02 -.878060195E+02 -.878630102E+02 -.879011580E+02 -.879242117E+02 -.879352759E+02 -.879368969E+02 -.879311467E+02 -.879197006E+02 -.879039050E+02 -.878848361E+02 -.878633494E+02 -.878401215E+02 -.878156840E+02 -.877904517E+02 -.877647458E+02 -.877388127E+02 -.877128395E+02 -.876869671E+02 -.876613010E+02 -.876359215E+02 -.876108929E+02 -.875862734E+02 -.875621252E+02 -.875385278E+02 -.875155928E+02 -.874934841E+02 -.874724418E+02 -.874528149E+02 -.874351006E+02 -.874199961E+02 -.874084638E+02 -.874018146E+02 -.874018146E+02
 -.873930489E+02 -.873930489E+02 -.873988321E+02 -.874088335E+02 -.874218803E+02 -.874371001E+02 -.874538487E+02 -.874716524E+02 -.874901635E+02 -.875091243E+02 -.875283381E+02 -.875476470E+02 -.875669135E+02 -.875860050E+02 -.876047818E+02 -.876230856E+02 -.876407295E+02 -.876574872E+02 -.876730825E+02 -.876871774E+02 -.876993582E+02 -.877091207E+02 -.877158515E+02 -.877188081E+02 -.877170954E+02 -.877096388E+02 -.876951562E+02 -.876721264E+02 -.876387580E+02 -.875929603E+02 -.875323187E+02 -.874540830E+02 -.873551739E+02 -.872322216E+02 -.870816497E+02 -.868998247E+02 -.866832917E+02 -.864291195E+02 -.861353729E+02 -.858017193E+02 -.854301525E+02 -.850257818E+02 -.845975792E+02 -.841589182E+02 -.837276795E+02 -.833256681E+02 -.829771284E+02 -.827062907E+02 -.825341627E+02 -.824751480E+02 -.825343894E+02 -.827067445E+02 -.829778100E+02 -.833265785E+02 -.837288201E+02 -.841602907E+02 -.845991856E+02 -.850276244E+02 -.854322340E+02 -.858040427E+02 -.861379416E+02 -.864319371E+02 -.866863624E+02 -.869031529E+02 -.870852403E+02 -.872360799E+02 -.873593056E+02 -.874584941E+02 -.875370159E+02 -.875979505E+02 -.876440489E+02 -.876777258E+02 -.877010728E+02 -.877158817E+02 -.877236740E+02 -.877257326E+02 -.877231324E+02 -.877167693E+02 -.877073862E+02 -.876955968E+02 -.876819059E+02 -.876667269E+02 -.876503976E+02 -.876331929E+02 -.876153367E+02 -.875970115E+02 -.875783684E+02 -.875595355E+02 -.875406273E+02 -.875217544E+02 -.875030358E+02 -.874846117E+02 -.874666619E+02 -.874494264E+02 -.874332333E+02 -.874185328E+02 -.874059407E+02 -.873962934E+02 -.873907170E+02 -.873907170E+02
 -.873808103E+02 -.873808103E+02 -.873854184E+02 -.873933593E+02 -.874036670E+02 -.874156127E+02 -.874286473E+02 -.874423557E+02 -.874564210E+02 -.874705952E+02 -.874846756E+02 -.874984865E+02 -.875118634E+02 -.875246407E+02 -.875366409E+02 -.875476652E+02 -.875574847E+02 -.875658320E+02 -.875723925E+02 -.875767949E+02 -.875786020E+02 -.875772994E+02 -.875722838E+02 -.875628512E+02 -.875481830E+02 -.875273337E+02 -.874992182E+02 -.874626009E+02 -.874160894E+02 -.873581335E+02 -.872870331E+02 -.872009602E+02 -.870979997E+02 -.869762149E+02 -.868337461E+02 -.866689493E+02 -.864805806E+02 -.862680328E+02 -.860316193E+02 -.857728967E+02 -.854950002E+02 -.852029505E+02 -.849038710E+02 -.846070368E+02 -.843236685E+02 -.840663978E+02 -.838483685E+02 -.836820139E+02 -.835776500E+02 -.835421304E+02 -.835778609E+02 -.836824360E+02 -.838490023E+02 -.840672441E+02 -.843247285E+02 -.846083117E+02 -.849053625E+02 -.852046603E+02 -.854969306E+02 -.857750501E+02 -.860339984E+02 -.862706405E+02 -.864834202E+02 -.866720243E+02 -.868370605E+02 -.869797726E+02 -.871018053E+02 -.872050184E+02 -.872913489E+02 -.873627124E+02 -.874209370E+02 -.874677232E+02 -.875046216E+02 -.875330250E+02 -.875541690E+02 -.875691392E+02 -.875788815E+02 -.875842146E+02 -.875858427E+02 -.875843693E+02 -.875803086E+02 -.875740979E+02 -.875661076E+02 -.875566510E+02 -.875459931E+02 -.875343589E+02 -.875219407E+02 -.875089063E+02 -.874954060E+02 -.874815822E+02 -.874675787E+02 -.874535525E+02 -.874396890E+02 -.874262191E+02 -.874134424E+02 -.874017549E+02 -.873916842E+02 -.873839340E+02 -.873794398E+02 -.873794398E+02
 -.873688553E+02 -.873688553E+02 -.873723252E+02 -.873782750E+02 -.873859447E+02 -.873947508E+02 -.874042434E+02 -.874140719E+02 -.874239577E+02 -.874336720E+02 -.874430174E+02 -.874518138E+02 -.874598857E+02 -.874670530E+02 -.874731219E+02 -.874778779E+02 -.874810792E+02 -.874824498E+02 -.874816741E+02 -.874783901E+02 -.874721835E+02 -.874625813E+02 -.874490454E+02 -.874309672E+02 -.874076622E+02 -.873783662E+02 -.873422342E+02 -.872983413E+02 -.872456896E+02 -.871832205E+02 -.871098357E+02 -.870244292E+02 -.869259330E+02 -.868133791E+02 -.866859803E+02 -.865432326E+02 -.863850370E+02 -.862118411E+02 -.860247919E+02 -.858258891E+02 -.856181215E+02 -.854055608E+02 -.851933845E+02 -.849877942E+02 -.847958018E+02 -.846248662E+02 -.844823871E+02 -.843750939E+02 -.843084004E+02 -.842858265E+02 -.843085942E+02 -.843754817E+02 -.844829693E+02 -.846256434E+02 -.847967749E+02 -.849889641E+02 -.851947524E+02 -.854071281E+02 -.856198898E+02 -.858278603E+02 -.860269679E+02 -.862142241E+02 -.863876294E+02 -.865460371E+02 -.866889996E+02 -.868166161E+02 -.869293910E+02 -.870281115E+02 -.871137457E+02 -.871873620E+02 -.872500665E+02 -.873029576E+02 -.873470941E+02 -.873834740E+02 -.874130223E+02 -.874365842E+02 -.874549238E+02 -.874687256E+02 -.874785983E+02 -.874850796E+02 -.874886423E+02 -.874897003E+02 -.874886146E+02 -.874856995E+02 -.874812286E+02 -.874754402E+02 -.874685434E+02 -.874607237E+02 -.874521492E+02 -.874429779E+02 -.874333648E+02 -.874234726E+02 -.874134821E+02 -.874036072E+02 -.873941121E+02 -.873853333E+02 -.873777068E+02 -.873718015E+02 -.873683621E+02 -.873683621E+02
 -.873575225E+02 -.873575225E+02 -.873599225E+02 -.873640057E+02 -.873692111E+02 -.873750977E+02 -.873813153E+02 -.873875809E+02 -.873936601E+02 -.873993503E+02 -.874044692E+02 -.874088432E+02 -.874122991E+02 -.874146568E+02 -.874157234E+02 -.874152874E+02 -.874131146E+02 -.874089437E+02 -.874024824E+02 -.873934040E+02 -.873813437E+02 -.873658965E+02 -.873466146E+02 -.873230059E+02 -.872945348E+02 -.872606232E+02 -.872206553E+02 -.871739847E+02 -.871199462E+02 -.870578720E+02 -.869871150E+02 -.869070791E+02 -.868172574E+02 -.867172806E+02 -.866069742E+02 -.864864247E+02 -.863560528E+02 -.862166907E+02 -.860696559E+02 -.859168165E+02 -.857606342E+02 -.856041752E+02 -.854510747E+02 -.853054429E+02 -.851717057E+02 -.850543788E+02 -.849577874E+02 -.848857521E+02 -.848412789E+02 -.848262921E+02 -.848414546E+02 -.848861038E+02 -.849583153E+02 -.850550833E+02 -.851725873E+02 -.853065023E+02 -.854523127E+02 -.856055927E+02 -.857622323E+02 -.859185964E+02 -.860716190E+02 -.862188382E+02 -.863583864E+02 -.864889460E+02 -.866096850E+02 -.867201827E+02 -.868203526E+02 -.869103694E+02 -.869906025E+02 -.870615586E+02 -.871238341E+02 -.871780761E+02 -.872249522E+02 -.872651276E+02 -.872992487E+02 -.873279311E+02 -.873517527E+02 -.873712491E+02 -.873869118E+02 -.873991882E+02 -.874084831E+02 -.874151602E+02 -.874195453E+02 -.874219292E+02 -.874225712E+02 -.874217024E+02 -.874195296E+02 -.874162395E+02 -.874120028E+02 -.874069798E+02 -.874013258E+02 -.873951986E+02 -.873887666E+02 -.873822200E+02 -.873757827E+02 -.873697288E+02 -.873644016E+02 -.873602376E+02 -.873577962E+02 -.873577962E+02
 -.873470647E+02 -.873470647E+02 -.873484860E+02 -.873508662E+02 -.873538315E+02 -.873570767E+02 -.873603487E+02 -.873634329E+02 -.873661416E+02 -.873683043E+02 -.873697601E+02 -.873703503E+02 -.873699136E+02 -.873682809E+02 -.873652714E+02 -.873606897E+02 -.873543223E+02 -.873459361E+02 -.873352755E+02 -.873220616E+02 -.873059908E+02 -.872867343E+02 -.872639389E+02 -.872372279E+02 -.872062046E+02 -.871704560E+02 -.871295599E+02 -.870830940E+02 -.870306479E+02 -.869718389E+02 -.869063322E+02 -.868338647E+02 -.867542738E+02 -.866675310E+02 -.865737784E+02 -.864733691E+02 -.863669068E+02 -.862552850E+02 -.861397186E+02 -.860217655E+02 -.859033320E+02 -.857866557E+02 -.856742609E+02 -.855688836E+02 -.854733640E+02 -.853905103E+02 -.853229409E+02 -.852729195E+02 -.852421970E+02 -.852318820E+02 -.852423541E+02 -.852732337E+02 -.853234125E+02 -.853911394E+02 -.854741510E+02 -.855698288E+02 -.856753647E+02 -.857879186E+02 -.859047545E+02 -.860233482E+02 -.861414622E+02 -.862571901E+02 -.863689742E+02 -.864755994E+02 -.865761724E+02 -.866700894E+02 -.867569973E+02 -.868367539E+02 -.869093878E+02 -.869750613E+02 -.870340375E+02 -.870866511E+02 -.871332846E+02 -.871743482E+02 -.872102639E+02 -.872414538E+02 -.872683302E+02 -.872912897E+02 -.873107082E+02 -.873269386E+02 -.873403086E+02 -.873511211E+02 -.873596540E+02 -.873661611E+02 -.873708738E+02 -.873740030E+02 -.873757405E+02 -.873762624E+02 -.873757312E+02 -.873742996E+02 -.873721143E+02 -.873693209E+02 -.873660692E+02 -.873625207E+02 -.873588565E+02 -.873552874E+02 -.873520663E+02 -.873495028E+02 -.873479808E+02 -.873479808E+02
 -.873376512E+02 -.873376512E+02 -.873381993E+02 -.873390642E+02 -.873400438E+02 -.873409590E+02 -.873416486E+02 -.873419645E+02 -.873417664E+02 -.873409187E+02 -.873392859E+02 -.873367300E+02 -.873331075E+02 -.873282672E+02 -.873220478E+02 -.873142767E+02 -.873047687E+02 -.872933244E+02 -.872797306E+02 -.872637593E+02 -.872451686E+02 -.872237035E+02 -.871990978E+02 -.871710767E+02 -.871393610E+02 -.871036720E+02 -.870637386E+02 -.870193060E+02 -.869701463E+02 -.869160716E+02 -.868569490E+02 -.867927189E+02 -.867234140E+02 -.866491811E+02 -.865703033E+02 -.864872223E+02 -.864005590E+02 -.863111304E+02 -.862199606E+02 -.861282837E+02 -.860375345E+02 -.859493268E+02 -.858654150E+02 -.857876402E+02 -.857178605E+02 -.856578686E+02 -.856093024E+02 -.855735540E+02 -.855516867E+02 -.855443678E+02 -.855518248E+02 -.855738302E+02 -.856097167E+02 -.856584211E+02 -.857185512E+02 -.857884692E+02 -.858663824E+02 -.859504326E+02 -.860387787E+02 -.861296663E+02 -.862214818E+02 -.863127899E+02 -.864023569E+02 -.864891583E+02 -.865723773E+02 -.866513928E+02 -.867257629E+02 -.867952044E+02 -.868595704E+02 -.869188279E+02 -.869730364E+02 -.870223285E+02 -.870668918E+02 -.871069537E+02 -.871427689E+02 -.871746079E+02 -.872027489E+02 -.872274705E+02 -.872490468E+02 -.872677432E+02 -.872838139E+02 -.872974997E+02 -.873090273E+02 -.873186088E+02 -.873264416E+02 -.873327089E+02 -.873375809E+02 -.873412154E+02 -.873437600E+02 -.873453531E+02 -.873461269E+02 -.873462095E+02 -.873457284E+02 -.873448135E+02 -.873436022E+02 -.873422437E+02 -.873409048E+02 -.873397766E+02 -.873390814E+02 -.873390814E+02
 -.873293758E+02 -.873293758E+02 -.873291632E+02 -.873287118E+02 -.873279731E+02 -.873268823E+02 -.873253628E+02 -.873233289E+02 -.873206869E+02 -.873173361E+02 -.873131688E+02 -.873080703E+02 -.873019183E+02 -.872945830E+02 -.872859262E+02 -.872758012E+02 -.872640529E+02 -.872505174E+02 -.872350228E+02 -.872173898E+02 -.871974329E+02 -.871749619E+02 -.871497848E+02 -.871217103E+02 -.870905524E+02 -.870561351E+02 -.870182986E+02 -.869769064E+02 -.869318542E+02 -.868830792E+02 -.868305719E+02 -.867743871E+02 -.867146574E+02 -.866516059E+02 -.865855589E+02 -.865169574E+02 -.864463666E+02 -.863744814E+02 -.863021283E+02 -.862302600E+02 -.861599442E+02 -.860923428E+02 -.860286836E+02 -.859702228E+02 -.859182005E+02 -.858737902E+02 -.858380472E+02 -.858118563E+02 -.857958869E+02 -.857905562E+02 -.857960059E+02 -.858120943E+02 -.858384040E+02 -.858742658E+02 -.859187947E+02 -.859709354E+02 -.860295143E+02 -.860932913E+02 -.861610100E+02 -.862314426E+02 -.863034271E+02 -.863758959E+02 -.864478957E+02 -.865186004E+02 -.865873145E+02 -.866534729E+02 -.867166343E+02 -.867764723E+02 -.868327634E+02 -.868853748E+02 -.869342513E+02 -.869794022E+02 -.870208896E+02 -.870588177E+02 -.870933222E+02 -.871245625E+02 -.871527139E+02 -.871779618E+02 -.872004965E+02 -.872205093E+02 -.872381892E+02 -.872537207E+02 -.872672820E+02 -.872790435E+02 -.872891677E+02 -.872978082E+02 -.873051100E+02 -.873112095E+02 -.873162351E+02 -.873203077E+02 -.873235412E+02 -.873260436E+02 -.873279175E+02 -.873292610E+02 -.873301686E+02 -.873307310E+02 -.873310354E+02 -.873311648E+02 -.873311959E+02 -.873311959E+02
 -.873222686E+02 -.873222686E+02 -.873214088E+02 -.873198409E+02 -.873176505E+02 -.873148740E+02 -.873115106E+02 -.873075318E+02 -.873028872E+02 -.872975104E+02 -.872913212E+02 -.872842290E+02 -.872761341E+02 -.872669289E+02 -.872564991E+02 -.872447240E+02 -.872314779E+02 -.872166301E+02 -.872000466E+02 -.871815909E+02 -.871611257E+02 -.871385147E+02 -.871136254E+02 -.870863318E+02 -.870565181E+02 -.870240830E+02 -.869889446E+02 -.869510462E+02 -.869103627E+02 -.868669073E+02 -.868207394E+02 -.867719719E+02 -.867207795E+02 -.866674058E+02 -.866121701E+02 -.865554725E+02 -.864977978E+02 -.864397155E+02 -.863818773E+02 -.863250108E+02 -.862699076E+02 -.862174081E+02 -.861683799E+02 -.861236932E+02 -.860841919E+02 -.860506625E+02 -.860238032E+02 -.860041932E+02 -.859922673E+02 -.859882950E+02 -.859923674E+02 -.860043934E+02 -.860241032E+02 -.860510621E+02 -.860846906E+02 -.861242906E+02 -.861690755E+02 -.862182011E+02 -.862707973E+02 -.863259960E+02 -.863829571E+02 -.864408885E+02 -.864990626E+02 -.865568274E+02 -.866136131E+02 -.866689349E+02 -.867223923E+02 -.867736658E+02 -.868225113E+02 -.868687539E+02 -.869122802E+02 -.869530304E+02 -.869909908E+02 -.870261859E+02 -.870586720E+02 -.870885302E+02 -.871158610E+02 -.871407795E+02 -.871634108E+02 -.871838865E+02 -.872023418E+02 -.872189128E+02 -.872337349E+02 -.872469409E+02 -.872586602E+02 -.872690176E+02 -.872781328E+02 -.872861199E+02 -.872930869E+02 -.872991355E+02 -.873043599E+02 -.873088469E+02 -.873126742E+02 -.873159085E+02 -.873186037E+02 -.873207969E+02 -.873225034E+02 -.873237098E+02 -.873243645E+02 -.873243645E+02
 -.873163097E+02 -.873163097E+02 -.873149126E+02 -.873124207E+02 -.873090342E+02 -.873048767E+02 -.873000136E+02 -.872944673E+02 -.872882271E+02 -.872812580E+02 -.872735063E+02 -.872649047E+02 -.872553754E+02 -.872448326E+02 -.872331845E+02 -.872203351E+02 -.872061851E+02 -.871906336E+02 -.871735790E+02 -.871549207E+02 -.871345609E+02 -.871124059E+02 -.870883692E+02 -.870623733E+02 -.870343533E+02 -.870042600E+02 -.869720639E+02 -.869377591E+02 -.869013684E+02 -.868629474E+02 -.868225897E+02 -.867804319E+02 -.867366575E+02 -.866915016E+02 -.866452535E+02 -.865982590E+02 -.865509202E+02 -.865036946E+02 -.864570906E+02 -.864116613E+02 -.863679953E+02 -.863267042E+02 -.862884085E+02 -.862537202E+02 -.862232244E+02 -.861974597E+02 -.861768992E+02 -.861619320E+02 -.861528485E+02 -.861498277E+02 -.861529301E+02 -.861620952E+02 -.861771436E+02 -.861977849E+02 -.862236299E+02 -.862542052E+02 -.862889722E+02 -.863273456E+02 -.863687132E+02 -.864124543E+02 -.864579571E+02 -.865046328E+02 -.865519281E+02 -.865993342E+02 -.866463937E+02 -.866927037E+02 -.867379184E+02 -.867817481E+02 -.868239574E+02 -.868643621E+02 -.869028254E+02 -.869392531E+02 -.869735890E+02 -.870058099E+02 -.870359209E+02 -.870639507E+02 -.870899478E+02 -.871139764E+02 -.871361128E+02 -.871564427E+02 -.871750586E+02 -.871920573E+02 -.872075383E+02 -.872216020E+02 -.872343485E+02 -.872458763E+02 -.872562817E+02 -.872656571E+02 -.872740908E+02 -.872816649E+02 -.872884546E+02 -.872945254E+02 -.872999310E+02 -.873047090E+02 -.873088759E+02 -.873124206E+02 -.873152952E+02 -.873174026E+02 -.873185806E+02 -.873185806E+02
 -.873114415E+02 -.873114415E+02 -.873096103E+02 -.873063742E+02 -.873020290E+02 -.872967715E+02 -.872907240E+02 -.872839525E+02 -.872764815E+02 -.872683041E+02 -.872593911E+02 -.872496965E+02 -.872391629E+02 -.872277245E+02 -.872153102E+02 -.872018454E+02 -.871872543E+02 -.871714609E+02 -.871543907E+02 -.871359721E+02 -.871161380E+02 -.870948278E+02 -.870719887E+02 -.870475785E+02 -.870215676E+02 -.869939416E+02 -.869647043E+02 -.869338807E+02 -.869015198E+02 -.868676980E+02 -.868325219E+02 -.867961313E+02 -.867587017E+02 -.867204459E+02 -.866816153E+02 -.866425000E+02 -.866034282E+02 -.865647630E+02 -.865268994E+02 -.864902581E+02 -.864552787E+02 -.864224104E+02 -.863921021E+02 -.863647909E+02 -.863408894E+02 -.863207739E+02 -.863047719E+02 -.862931510E+02 -.862861098E+02 -.862837702E+02 -.862861736E+02 -.862932784E+02 -.863049626E+02 -.863210274E+02 -.863412049E+02 -.863651675E+02 -.863925388E+02 -.864229057E+02 -.864558312E+02 -.864908661E+02 -.865275609E+02 -.865654758E+02 -.866041897E+02 -.866433075E+02 -.866824655E+02 -.867213355E+02 -.867596268E+02 -.867970878E+02 -.868335050E+02 -.868687026E+02 -.869025404E+02 -.869349112E+02 -.869657379E+02 -.869949709E+02 -.870225845E+02 -.870485743E+02 -.870729537E+02 -.870957515E+02 -.871170089E+02 -.871367778E+02 -.871551177E+02 -.871720948E+02 -.871877795E+02 -.872022454E+02 -.872155678E+02 -.872278226E+02 -.872390849E+02 -.872494276E+02 -.872589205E+02 -.872676278E+02 -.872756062E+02 -.872829016E+02 -.872895454E+02 -.872955485E+02 -.873008945E+02 -.873055304E+02 -.873093535E+02 -.873121956E+02 -.873138017E+02 -.873138017E+02
 -.873075811E+02 -.873075811E+02 -.873054098E+02 -.873015932E+02 -.872965043E+02 -.872904000E+02 -.872834495E+02 -.872757560E+02 -.872673738E+02 -.872583209E+02 -.872485893E+02 -.872381523E+02 -.872269705E+02 -.872149958E+02 -.872021752E+02 -.871884527E+02 -.871737719E+02 -.871580774E+02 -.871413164E+02 -.871234401E+02 -.871044050E+02 -.870841745E+02 -.870627205E+02 -.870400252E+02 -.870160825E+02 -.869909003E+02 -.869645024E+02 -.869369305E+02 -.869082463E+02 -.868785334E+02 -.868478989E+02 -.868164753E+02 -.867844215E+02 -.867519235E+02 -.867191944E+02 -.866864737E+02 -.866540261E+02 -.866221390E+02 -.865911186E+02 -.865612862E+02 -.865329721E+02 -.865065095E+02 -.864822270E+02 -.864604410E+02 -.864414476E+02 -.864255141E+02 -.864128719E+02 -.864037088E+02 -.863981636E+02 -.863963212E+02 -.863982103E+02 -.864038021E+02 -.864130113E+02 -.864256990E+02 -.864416771E+02 -.864607141E+02 -.864825424E+02 -.865068657E+02 -.865333673E+02 -.865617183E+02 -.865915853E+02 -.866226377E+02 -.866545540E+02 -.866870275E+02 -.867197705E+02 -.867525180E+02 -.867850301E+02 -.868170931E+02 -.868485207E+02 -.868791536E+02 -.869088587E+02 -.869375282E+02 -.869650780E+02 -.869914457E+02 -.870165890E+02 -.870404833E+02 -.870631198E+02 -.870845038E+02 -.871046521E+02 -.871235920E+02 -.871413590E+02 -.871579956E+02 -.871735497E+02 -.871880734E+02 -.872016218E+02 -.872142516E+02 -.872260197E+02 -.872369823E+02 -.872471923E+02 -.872566980E+02 -.872655393E+02 -.872737445E+02 -.872813249E+02 -.872882681E+02 -.872945292E+02 -.873000192E+02 -.873045897E+02 -.873080139E+02 -.873099603E+02 -.873099603E+02
 -.873046303E+02 -.873046303E+02 -.873022029E+02 -.872979513E+02 -.872923092E+02 -.872855812E+02 -.872779741E+02 -.872696217E+02 -.872606031E+02 -.872509572E+02 -.872406944E+02 -.872298046E+02 -.872182638E+02 -.872060394E+02 -.871930933E+02 -.871793854E+02 -.871648750E+02 -.871495234E+02 -.871332945E+02 -.871161569E+02 -.870980847E+02 -.870790587E+02 -.870590679E+02 -.870381107E+02 -.870161962E+02 -.869933455E+02 -.869695933E+02 -.869449891E+02 -.869195983E+02 -.868935039E+02 -.868668069E+02 -.868396273E+02 -.868121047E+02 -.867843978E+02 -.867566846E+02 -.867291611E+02 -.867020397E+02 -.866755473E+02 -.866499222E+02 -.866254105E+02 -.866022624E+02 -.865807273E+02 -.865610486E+02 -.865434586E+02 -.865281726E+02 -.865153841E+02 -.865052591E+02 -.864979319E+02 -.864935015E+02 -.864920281E+02 -.864935321E+02 -.864979930E+02 -.865053500E+02 -.865155043E+02 -.865283211E+02 -.865436341E+02 -.865612498E+02 -.865809524E+02 -.866025095E+02 -.866256772E+02 -.866502060E+02 -.866758453E+02 -.867023487E+02 -.867294775E+02 -.867570046E+02 -.867847170E+02 -.868124183E+02 -.868399303E+02 -.868670936E+02 -.868937681E+02 -.869198334E+02 -.869451877E+02 -.869697477E+02 -.869934471E+02 -.870162358E+02 -.870380784E+02 -.870589528E+02 -.870788493E+02 -.870977685E+02 -.871157204E+02 -.871327234E+02 -.871488025E+02 -.871639884E+02 -.871783165E+02 -.871918256E+02 -.872045568E+02 -.872165521E+02 -.872278530E+02 -.872384984E+02 -.872485223E+02 -.872579501E+02 -.872667945E+02 -.872750495E+02 -.872826828E+02 -.872896253E+02 -.872957584E+02 -.873008966E+02 -.873047654E+02 -.873069730E+02 -.873069730E+02
 -.873024836E+02 -.873024836E+02 -.872998737E+02 -.872953143E+02 -.872892847E+02 -.872821258E+02 -.872740740E+02 -.872652870E+02 -.872558639E+02 -.872458611E+02 -.872353039E+02 -.872241963E+02 -.872125274E+02 -.872002773E+02 -.871874206E+02 -.871739298E+02 -.871597770E+02 -.871449363E+02 -.871293848E+02 -.871131037E+02 -.870960799E+02 -.870783065E+02 -.870597839E+02 -.870405209E+02 -.870205355E+02 -.869998562E+02 -.869785224E+02 -.869565855E+02 -.869341100E+02 -.869111735E+02 -.868878678E+02 -.868642986E+02 -.868405860E+02 -.868168639E+02 -.867932795E+02 -.867699923E+02 -.867471724E+02 -.867249992E+02 -.867036585E+02 -.866833403E+02 -.866642353E+02 -.866465320E+02 -.866304127E+02 -.866160500E+02 -.866036029E+02 -.865932132E+02 -.865850022E+02 -.865790675E+02 -.865754806E+02 -.865742853E+02 -.865754962E+02 -.865790984E+02 -.865850480E+02 -.865932731E+02 -.866036758E+02 -.866161346E+02 -.866305075E+02 -.866466351E+02 -.866643446E+02 -.866834533E+02 -.867037725E+02 -.867251111E+02 -.867472788E+02 -.867700893E+02 -.867933630E+02 -.868169293E+02 -.868406283E+02 -.868643124E+02 -.868878472E+02 -.869111121E+02 -.869340008E+02 -.869564210E+02 -.869782944E+02 -.869995560E+02 -.870201537E+02 -.870400473E+02 -.870592076E+02 -.870776157E+02 -.870952622E+02 -.871121455E+02 -.871282719E+02 -.871436537E+02 -.871583091E+02 -.871722606E+02 -.871855342E+02 -.871981588E+02 -.872101641E+02 -.872215795E+02 -.872324320E+02 -.872427435E+02 -.872525270E+02 -.872617820E+02 -.872704880E+02 -.872785958E+02 -.872860170E+02 -.872926089E+02 -.872981567E+02 -.873023491E+02 -.873047479E+02 -.873047479E+02
 -.873010348E+02 -.873010348E+02 -.872983057E+02 -.872935478E+02 -.872872723E+02 -.872798466E+02 -.872715290E+02 -.872624953E+02 -.872528605E+02 -.872426945E+02 -.872320350E+02 -.872208973E+02 -.872092814E+02 -.871971777E+02 -.871845710E+02 -.871714440E+02 -.871577788E+02 -.871435595E+02 -.871287727E+02 -.871134092E+02 -.870974647E+02 -.870809405E+02 -.870638446E+02 -.870461918E+02 -.870280051E+02 -.870093159E+02 -.869901648E+02 -.869706019E+02 -.869506874E+02 -.869304918E+02 -.869100965E+02 -.868895929E+02 -.868690832E+02 -.868486792E+02 -.868285021E+02 -.868086813E+02 -.867893533E+02 -.867706599E+02 -.867527469E+02 -.867357616E+02 -.867198508E+02 -.867051581E+02 -.866918215E+02 -.866799708E+02 -.866697247E+02 -.866611888E+02 -.866544528E+02 -.866495887E+02 -.866466492E+02 -.866456663E+02 -.866466509E+02 -.866495918E+02 -.866544568E+02 -.866611930E+02 -.866697279E+02 -.866799716E+02 -.866918183E+02 -.867051490E+02 -.867198335E+02 -.867357335E+02 -.867527052E+02 -.867706013E+02 -.867892742E+02 -.868085779E+02 -.868283700E+02 -.868485136E+02 -.868688790E+02 -.868893446E+02 -.869097979E+02 -.869301365E+02 -.869502681E+02 -.869701112E+02 -.869895944E+02 -.870086570E+02 -.870272482E+02 -.870453268E+02 -.870628606E+02 -.870798260E+02 -.870962072E+02 -.871119955E+02 -.871271890E+02 -.871417912E+02 -.871558110E+02 -.871692613E+02 -.871821587E+02 -.871945220E+02 -.872063713E+02 -.872177262E+02 -.872286039E+02 -.872390163E+02 -.872489661E+02 -.872584417E+02 -.872674107E+02 -.872758106E+02 -.872835371E+02 -.872904295E+02 -.872962506E+02 -.873006617E+02 -.873031909E+02 -.873031909E+02
 -.873001819E+02 -.873001819E+02 -.872973872E+02 -.872925227E+02 -.872861203E+02 -.872785652E+02 -.872701306E+02 -.872610056E+02 -.872513166E+02 -.872411442E+02 -.872305356E+02 -.872195151E+02 -.872080914E+02 -.871962634E+02 -.871840239E+02 -.871713634E+02 -.871582721E+02 -.871447411E+02 -.871307645E+02 -.871163396E+02 -.871014683E+02 -.870861571E+02 -.870704185E+02 -.870542708E+02 -.870377389E+02 -.870208547E+02 -.870036575E+02 -.869861943E+02 -.869685197E+02 -.869506965E+02 -.869327954E+02 -.869148948E+02 -.868970808E+02 -.868794465E+02 -.868620912E+02 -.868451199E+02 -.868286422E+02 -.868127709E+02 -.867976206E+02 -.867833065E+02 -.867699421E+02 -.867576381E+02 -.867464998E+02 -.867366259E+02 -.867281063E+02 -.867210202E+02 -.867154350E+02 -.867114046E+02 -.867089683E+02 -.867081499E+02 -.867089573E+02 -.867113824E+02 -.867154011E+02 -.867209736E+02 -.867280460E+02 -.867365505E+02 -.867464076E+02 -.867575270E+02 -.867698099E+02 -.867831504E+02 -.867974378E+02 -.868125580E+02 -.868283957E+02 -.868448357E+02 -.868617649E+02 -.868790733E+02 -.868966556E+02 -.869144119E+02 -.869322487E+02 -.869500794E+02 -.869678252E+02 -.869854148E+02 -.870027849E+02 -.870198802E+02 -.870366532E+02 -.870530639E+02 -.870690799E+02 -.870846755E+02 -.870998316E+02 -.871145352E+02 -.871287790E+02 -.871425608E+02 -.871558826E+02 -.871687506E+02 -.871811739E+02 -.871931640E+02 -.872047332E+02 -.872158935E+02 -.872266540E+02 -.872370184E+02 -.872469812E+02 -.872565218E+02 -.872655983E+02 -.872741378E+02 -.872820242E+02 -.872890832E+02 -.872950616E+02 -.872996020E+02 -.873022096E+02 -.873022096E+02
 -.872998295E+02 -.872998295E+02 -.872970138E+02 -.872921191E+02 -.872856885E+02 -.872781170E+02 -.872696873E+02 -.872605970E+02 -.872509807E+02 -.872409264E+02 -.872304888E+02 -.872196991E+02 -.872085727E+02 -.871971150E+02 -.871853254E+02 -.871732003E+02 -.871607357E+02 -.871479285E+02 -.871347776E+02 -.871212851E+02 -.871074568E+02 -.870933026E+02 -.870788374E+02 -.870640807E+02 -.870490579E+02 -.870337998E+02 -.870183430E+02 -.870027304E+02 -.869870107E+02 -.869712389E+02 -.869554760E+02 -.869397886E+02 -.869242489E+02 -.869089341E+02 -.868939256E+02 -.868793087E+02 -.868651716E+02 -.868516042E+02 -.868386973E+02 -.868265414E+02 -.868152250E+02 -.868048341E+02 -.867954498E+02 -.867871478E+02 -.867799970E+02 -.867740576E+02 -.867693807E+02 -.867660071E+02 -.867639665E+02 -.867632769E+02 -.867639442E+02 -.867659622E+02 -.867693125E+02 -.867739654E+02 -.867798796E+02 -.867870039E+02 -.867952775E+02 -.868046314E+02 -.868149898E+02 -.868262708E+02 -.868383885E+02 -.868512537E+02 -.868647759E+02 -.868788637E+02 -.868934270E+02 -.869083771E+02 -.869236284E+02 -.869390989E+02 -.869547111E+02 -.869703924E+02 -.869860755E+02 -.870016992E+02 -.870172078E+02 -.870325521E+02 -.870476888E+02 -.870625805E+02 -.870771957E+02 -.870915089E+02 -.871054994E+02 -.871191521E+02 -.871324563E+02 -.871454059E+02 -.871579987E+02 -.871702356E+02 -.871821205E+02 -.871936591E+02 -.872048579E+02 -.872157228E+02 -.872262565E+02 -.872364564E+02 -.872463101E+02 -.872557903E+02 -.872648476E+02 -.872734013E+02 -.872813271E+02 -.872884411E+02 -.872944799E+02 -.872990745E+02 -.873017167E+02 -.873017167E+02
 -.872998906E+02 -.872998906E+02 -.872970904E+02 -.872922282E+02 -.872858496E+02 -.872783535E+02 -.872700268E+02 -.872610720E+02 -.872516286E+02 -.872417898E+02 -.872316156E+02 -.872211422E+02 -.872103903E+02 -.871993702E+02 -.871880862E+02 -.871765393E+02 -.871647298E+02 -.871526587E+02 -.871403284E+02 -.871277442E+02 -.871149142E+02 -.871018504E+02 -.870885684E+02 -.870750881E+02 -.870614339E+02 -.870476347E+02 -.870337240E+02 -.870197400E+02 -.870057259E+02 -.869917292E+02 -.869778020E+02 -.869640009E+02 -.869503861E+02 -.869370216E+02 -.869239742E+02 -.869113133E+02 -.868991100E+02 -.868874364E+02 -.868763648E+02 -.868659665E+02 -.868563114E+02 -.868474664E+02 -.868394948E+02 -.868324553E+02 -.868264008E+02 -.868213779E+02 -.868174256E+02 -.868145752E+02 -.868128494E+02 -.868122618E+02 -.868128169E+02 -.868145100E+02 -.868173271E+02 -.868212452E+02 -.868262329E+02 -.868322507E+02 -.868392518E+02 -.868471829E+02 -.868559852E+02 -.868655950E+02 -.868759449E+02 -.868869650E+02 -.868985833E+02 -.869107275E+02 -.869233249E+02 -.869363042E+02 -.869495956E+02 -.869631318E+02 -.869768484E+02 -.869906847E+02 -.870045839E+02 -.870184933E+02 -.870323649E+02 -.870461551E+02 -.870598252E+02 -.870733410E+02 -.870866732E+02 -.870997970E+02 -.871126917E+02 -.871253413E+02 -.871377335E+02 -.871498596E+02 -.871617143E+02 -.871732954E+02 -.871846027E+02 -.871956378E+02 -.872064027E+02 -.872168984E+02 -.872271229E+02 -.872370686E+02 -.872467178E+02 -.872560380E+02 -.872649744E+02 -.872734410E+02 -.872813077E+02 -.872883852E+02 -.872944046E+02 -.872989913E+02 -.873016319E+02 -.873016319E+02
 -.873002879E+02 -.873002879E+02 -.872975328E+02 -.872927533E+02 -.872864910E+02 -.872791433E+02 -.872709973E+02 -.872622570E+02 -.872530643E+02 -.872435156E+02 -.872336740E+02 -.872235798E+02 -.872132572E+02 -.872027202E+02 -.871919767E+02 -.871810313E+02 -.871698874E+02 -.871585486E+02 -.871470200E+02 -.871353087E+02 -.871234244E+02 -.871113797E+02 -.870991905E+02 -.870868760E+02 -.870744591E+02 -.870619663E+02 -.870494277E+02 -.870368772E+02 -.870243523E+02 -.870118942E+02 -.869995472E+02 -.869873589E+02 -.869753797E+02 -.869636626E+02 -.869522625E+02 -.869412360E+02 -.869306407E+02 -.869205345E+02 -.869109753E+02 -.869020199E+02 -.868937234E+02 -.868861387E+02 -.868793154E+02 -.868732992E+02 -.868681315E+02 -.868638483E+02 -.868604800E+02 -.868580506E+02 -.868565777E+02 -.868560719E+02 -.868565364E+02 -.868579677E+02 -.868603549E+02 -.868636803E+02 -.868679194E+02 -.868730416E+02 -.868790107E+02 -.868857849E+02 -.868933182E+02 -.869015607E+02 -.869104593E+02 -.869199585E+02 -.869300011E+02 -.869405290E+02 -.869514840E+02 -.869628080E+02 -.869744441E+02 -.869863370E+02 -.869984334E+02 -.870106825E+02 -.870230362E+02 -.870354498E+02 -.870478818E+02 -.870602942E+02 -.870726526E+02 -.870849264E+02 -.870970887E+02 -.871091161E+02 -.871209890E+02 -.871326910E+02 -.871442092E+02 -.871555336E+02 -.871666571E+02 -.871775751E+02 -.871882846E+02 -.871987841E+02 -.872090724E+02 -.872191468E+02 -.872290018E+02 -.872386258E+02 -.872479973E+02 -.872570799E+02 -.872658154E+02 -.872741140E+02 -.872818428E+02 -.872888100E+02 -.872947451E+02 -.872992733E+02 -.873018827E+02 -.873018827E+02
 -.873009537E+02 -.873009537E+02 -.872982671E+02 -.872936100E+02 -.872875146E+02 -.872803723E+02 -.872724671E+02 -.872640020E+02 -.872551190E+02 -.872459158E+02 -.872364576E+02 -.872267869E+02 -.872169305E+02 -.872069052E+02 -.871967215E+02 -.871863864E+02 -.871759054E+02 -.871652843E+02 -.871545296E+02 -.871436497E+02 -.871326548E+02 -.871215577E+02 -.871103739E+02 -.870991215E+02 -.870878215E+02 -.870764980E+02 -.870651777E+02 -.870538903E+02 -.870426685E+02 -.870315475E+02 -.870205650E+02 -.870097611E+02 -.869991780E+02 -.869888594E+02 -.869788508E+02 -.869691982E+02 -.869599486E+02 -.869511487E+02 -.869428452E+02 -.869350833E+02 -.869279071E+02 -.869213585E+02 -.869154766E+02 -.869102975E+02 -.869058537E+02 -.869021734E+02 -.868992803E+02 -.868971932E+02 -.868959257E+02 -.868954860E+02 -.868958768E+02 -.868970951E+02 -.868991325E+02 -.869019751E+02 -.869056039E+02 -.869099947E+02 -.869151192E+02 -.869209446E+02 -.869274346E+02 -.869345497E+02 -.869422476E+02 -.869504841E+02 -.869592135E+02 -.869683891E+02 -.869779635E+02 -.869878898E+02 -.869981212E+02 -.870086122E+02 -.870193186E+02 -.870301978E+02 -.870412095E+02 -.870523155E+02 -.870634801E+02 -.870746705E+02 -.870858565E+02 -.870970108E+02 -.871081092E+02 -.871191300E+02 -.871300549E+02 -.871408679E+02 -.871515562E+02 -.871621092E+02 -.871725186E+02 -.871827783E+02 -.871928836E+02 -.872028308E+02 -.872126161E+02 -.872222344E+02 -.872316772E+02 -.872409302E+02 -.872499692E+02 -.872587552E+02 -.872672277E+02 -.872752952E+02 -.872828239E+02 -.872896222E+02 -.872954214E+02 -.872998506E+02 -.873024050E+02 -.873024050E+02
 -.873018295E+02 -.873018295E+02 -.872992295E+02 -.872947254E+02 -.872888357E+02 -.872819424E+02 -.872743236E+02 -.872661789E+02 -.872576491E+02 -.872488314E+02 -.872397920E+02 -.872305745E+02 -.872212075E+02 -.872117095E+02 -.872020929E+02 -.871923662E+02 -.871825367E+02 -.871726113E+02 -.871625975E+02 -.871525042E+02 -.871423419E+02 -.871321231E+02 -.871218624E+02 -.871115767E+02 -.871012850E+02 -.870910087E+02 -.870807717E+02 -.870705999E+02 -.870605214E+02 -.870505663E+02 -.870407668E+02 -.870311565E+02 -.870217707E+02 -.870126459E+02 -.870038193E+02 -.869953289E+02 -.869872129E+02 -.869795095E+02 -.869722560E+02 -.869654892E+02 -.869592441E+02 -.869535543E+02 -.869484510E+02 -.869439627E+02 -.869401152E+02 -.869369307E+02 -.869344279E+02 -.869326217E+02 -.869315226E+02 -.869311371E+02 -.869314674E+02 -.869325109E+02 -.869342611E+02 -.869367071E+02 -.869398337E+02 -.869436221E+02 -.869480497E+02 -.869530905E+02 -.869587156E+02 -.869648937E+02 -.869715908E+02 -.869787717E+02 -.869863993E+02 -.869944359E+02 -.870028431E+02 -.870115824E+02 -.870206156E+02 -.870299049E+02 -.870394137E+02 -.870491063E+02 -.870589488E+02 -.870689087E+02 -.870789555E+02 -.870890608E+02 -.870991981E+02 -.871093436E+02 -.871194753E+02 -.871295738E+02 -.871396219E+02 -.871496049E+02 -.871595099E+02 -.871693264E+02 -.871790457E+02 -.871886606E+02 -.871981654E+02 -.872075548E+02 -.872168232E+02 -.872259637E+02 -.872349658E+02 -.872438133E+02 -.872524801E+02 -.872609257E+02 -.872690884E+02 -.872768766E+02 -.872841572E+02 -.872907410E+02 -.872963639E+02 -.873006624E+02 -.873031432E+02 -.873031432E+02
 -.873028659E+02 -.873028659E+02 -.873003661E+02 -.872960381E+02 -.872903830E+02 -.872837709E+02 -.872764718E+02 -.872686803E+02 -.872605342E+02 -.872521296E+02 -.872435321E+02 -.872347860E+02 -.872259206E+02 -.872169556E+02 -.872079045E+02 -.871987770E+02 -.871895814E+02 -.871803252E+02 -.871710166E+02 -.871616646E+02 -.871522795E+02 -.871428733E+02 -.871334596E+02 -.871240537E+02 -.871146730E+02 -.871053364E+02 -.870960649E+02 -.870868810E+02 -.870778090E+02 -.870688746E+02 -.870601052E+02 -.870515290E+02 -.870431756E+02 -.870350753E+02 -.870272591E+02 -.870197581E+02 -.870126037E+02 -.870058269E+02 -.869994581E+02 -.869935271E+02 -.869880621E+02 -.869830901E+02 -.869786360E+02 -.869747227E+02 -.869713706E+02 -.869685976E+02 -.869664184E+02 -.869648448E+02 -.869638851E+02 -.869635446E+02 -.869638247E+02 -.869647236E+02 -.869662361E+02 -.869683534E+02 -.869710635E+02 -.869743514E+02 -.869781990E+02 -.869825857E+02 -.869874884E+02 -.869928818E+02 -.869987387E+02 -.870050305E+02 -.870117274E+02 -.870187985E+02 -.870262127E+02 -.870339382E+02 -.870419436E+02 -.870501978E+02 -.870586699E+02 -.870673304E+02 -.870761505E+02 -.870851026E+02 -.870941607E+02 -.871033002E+02 -.871124982E+02 -.871217337E+02 -.871309871E+02 -.871402411E+02 -.871494799E+02 -.871586897E+02 -.871678585E+02 -.871769759E+02 -.871860330E+02 -.871950223E+02 -.872039372E+02 -.872127715E+02 -.872215186E+02 -.872301700E+02 -.872387141E+02 -.872471333E+02 -.872554004E+02 -.872634742E+02 -.872712931E+02 -.872787661E+02 -.872857626E+02 -.872920974E+02 -.872975131E+02 -.873016565E+02 -.873040492E+02 -.873040492E+02
 -.873040212E+02 -.873040212E+02 -.873016315E+02 -.872974963E+02 -.872920966E+02 -.872857886E+02 -.872788326E+02 -.872714167E+02 -.872636748E+02 -.872557005E+02 -.872475585E+02 -.872392928E+02 -.872309331E+02 -.872224994E+02 -.872140059E+02 -.872054631E+02 -.871968797E+02 -.871882639E+02 -.871796239E+02 -.871709685E+02 -.871623078E+02 -.871536529E+02 -.871450165E+02 -.871364125E+02 -.871278563E+02 -.871193648E+02 -.871109563E+02 -.871026503E+02 -.870944679E+02 -.870864310E+02 -.870785627E+02 -.870708871E+02 -.870634288E+02 -.870562131E+02 -.870492658E+02 -.870426126E+02 -.870362793E+02 -.870302913E+02 -.870246734E+02 -.870194498E+02 -.870146435E+02 -.870102761E+02 -.870063679E+02 -.870029372E+02 -.870000005E+02 -.869975719E+02 -.869956633E+02 -.869942841E+02 -.869934410E+02 -.869931381E+02 -.869933765E+02 -.869941549E+02 -.869954688E+02 -.869973115E+02 -.869996732E+02 -.870025420E+02 -.870059033E+02 -.870097404E+02 -.870140349E+02 -.870187662E+02 -.870239124E+02 -.870294502E+02 -.870353554E+02 -.870416028E+02 -.870481668E+02 -.870550212E+02 -.870621402E+02 -.870694977E+02 -.870770681E+02 -.870848266E+02 -.870927489E+02 -.871008115E+02 -.871089922E+02 -.871172699E+02 -.871256246E+02 -.871340378E+02 -.871424925E+02 -.871509730E+02 -.871594650E+02 -.871679559E+02 -.871764343E+02 -.871848904E+02 -.871933154E+02 -.872017017E+02 -.872100423E+02 -.872183304E+02 -.872265585E+02 -.872347176E+02 -.872427950E+02 -.872507723E+02 -.872586220E+02 -.872663030E+02 -.872737541E+02 -.872808865E+02 -.872875726E+02 -.872936330E+02 -.872988186E+02 -.873027888E+02 -.873050826E+02 -.873050826E+02
 -.873052610E+02 -.873052610E+02 -.873029883E+02 -.872990572E+02 -.872939272E+02 -.872879386E+02 -.872813409E+02 -.872743148E+02 -.872669891E+02 -.872594546E+02 -.872517742E+02 -.872439910E+02 -.872361345E+02 -.872282249E+02 -.872202767E+02 -.872123007E+02 -.872043058E+02 -.871963004E+02 -.871882925E+02 -.871802908E+02 -.871723049E+02 -.871643450E+02 -.871564226E+02 -.871485505E+02 -.871407424E+02 -.871330131E+02 -.871253786E+02 -.871178559E+02 -.871104631E+02 -.871032190E+02 -.870961433E+02 -.870892561E+02 -.870825783E+02 -.870761311E+02 -.870699358E+02 -.870640139E+02 -.870583866E+02 -.870530748E+02 -.870480990E+02 -.870434787E+02 -.870392329E+02 -.870353790E+02 -.870319335E+02 -.870289113E+02 -.870263256E+02 -.870241879E+02 -.870225076E+02 -.870212924E+02 -.870205477E+02 -.870202766E+02 -.870204801E+02 -.870211571E+02 -.870223041E+02 -.870239155E+02 -.870259836E+02 -.870284985E+02 -.870314486E+02 -.870348204E+02 -.870385989E+02 -.870427674E+02 -.870473081E+02 -.870522020E+02 -.870574292E+02 -.870629691E+02 -.870688005E+02 -.870749019E+02 -.870812517E+02 -.870878283E+02 -.870946103E+02 -.871015767E+02 -.871087069E+02 -.871159812E+02 -.871233804E+02 -.871308863E+02 -.871384818E+02 -.871461505E+02 -.871538774E+02 -.871616486E+02 -.871694513E+02 -.871772740E+02 -.871851060E+02 -.871929381E+02 -.872007619E+02 -.872085698E+02 -.872163547E+02 -.872241095E+02 -.872318263E+02 -.872394955E+02 -.872471041E+02 -.872546334E+02 -.872620559E+02 -.872693309E+02 -.872763989E+02 -.872831733E+02 -.872895310E+02 -.872952991E+02 -.873002384E+02 -.873040222E+02 -.873062094E+02 -.873062094E+02
 -.873065568E+02 -.873065568E+02 -.873044056E+02 -.873006860E+02 -.872958344E+02 -.872901745E+02 -.872839439E+02 -.872773151E+02 -.872704113E+02 -.872633197E+02 -.872561010E+02 -.872487971E+02 -.872414369E+02 -.872340405E+02 -.872266221E+02 -.872191928E+02 -.872117615E+02 -.872043363E+02 -.871969253E+02 -.871895367E+02 -.871821794E+02 -.871748629E+02 -.871675978E+02 -.871603953E+02 -.871532677E+02 -.871462280E+02 -.871392904E+02 -.871324695E+02 -.871257809E+02 -.871192406E+02 -.871128654E+02 -.871066725E+02 -.871006794E+02 -.870949039E+02 -.870893637E+02 -.870840769E+02 -.870790609E+02 -.870743330E+02 -.870699101E+02 -.870658084E+02 -.870620431E+02 -.870586288E+02 -.870555788E+02 -.870529052E+02 -.870506186E+02 -.870487286E+02 -.870472427E+02 -.870461671E+02 -.870455060E+02 -.870452622E+02 -.870454365E+02 -.870460277E+02 -.870470332E+02 -.870484483E+02 -.870502667E+02 -.870524807E+02 -.870550805E+02 -.870580553E+02 -.870613928E+02 -.870650794E+02 -.870691005E+02 -.870734404E+02 -.870780830E+02 -.870830110E+02 -.870882071E+02 -.870936534E+02 -.870993319E+02 -.871052245E+02 -.871113133E+02 -.871175805E+02 -.871240088E+02 -.871305812E+02 -.871372814E+02 -.871440938E+02 -.871510034E+02 -.871579960E+02 -.871650584E+02 -.871721782E+02 -.871793440E+02 -.871865452E+02 -.871937723E+02 -.872010164E+02 -.872082696E+02 -.872155246E+02 -.872227743E+02 -.872300114E+02 -.872372280E+02 -.872444143E+02 -.872515571E+02 -.872586378E+02 -.872656293E+02 -.872724918E+02 -.872791677E+02 -.872855736E+02 -.872915914E+02 -.872970556E+02 -.873017377E+02 -.873053264E+02 -.873074015E+02 -.873074015E+02
 -.873078861E+02 -.873078861E+02 -.873058588E+02 -.873023546E+02 -.872977859E+02 -.872924591E+02 -.872865993E+02 -.872803701E+02 -.872738888E+02 -.872672385E+02 -.872604773E+02 -.872536457E+02 -.872467716E+02 -.872398745E+02 -.872329687E+02 -.872260648E+02 -.872191718E+02 -.872122975E+02 -.872054496E+02 -.871986360E+02 -.871918648E+02 -.871851449E+02 -.871784858E+02 -.871718975E+02 -.871653910E+02 -.871589778E+02 -.871526701E+02 -.871464807E+02 -.871404230E+02 -.871345108E+02 -.871287583E+02 -.871231803E+02 -.871177914E+02 -.871126067E+02 -.871076410E+02 -.871029094E+02 -.870984264E+02 -.870942064E+02 -.870902633E+02 -.870866105E+02 -.870832606E+02 -.870802255E+02 -.870775161E+02 -.870751424E+02 -.870731130E+02 -.870714357E+02 -.870701166E+02 -.870691608E+02 -.870685718E+02 -.870683517E+02 -.870685011E+02 -.870690192E+02 -.870699038E+02 -.870711511E+02 -.870727559E+02 -.870747117E+02 -.870770109E+02 -.870796444E+02 -.870826022E+02 -.870858730E+02 -.870894449E+02 -.870933051E+02 -.870974399E+02 -.871018354E+02 -.871064770E+02 -.871113498E+02 -.871164387E+02 -.871217287E+02 -.871272045E+02 -.871328512E+02 -.871386542E+02 -.871445988E+02 -.871506712E+02 -.871568577E+02 -.871631456E+02 -.871695223E+02 -.871759763E+02 -.871824966E+02 -.871890729E+02 -.871956958E+02 -.872023564E+02 -.872090467E+02 -.872157592E+02 -.872224868E+02 -.872292226E+02 -.872359596E+02 -.872426897E+02 -.872494031E+02 -.872560868E+02 -.872627225E+02 -.872692837E+02 -.872757323E+02 -.872820125E+02 -.872880447E+02 -.872937163E+02 -.872988698E+02 -.873032883E+02 -.873066764E+02 -.873086362E+02 -.873086362E+02
 -.873092307E+02 -.873092307E+02 -.873073282E+02 -.873040407E+02 -.872997562E+02 -.872947631E+02 -.872892737E+02 -.872834425E+02 -.872773803E+02 -.872711661E+02 -.872648551E+02 -.872584858E+02 -.872520852E+02 -.872456722E+02 -.872392604E+02 -.872328604E+02 -.872264807E+02 -.872201289E+02 -.872138123E+02 -.872075383E+02 -.872013144E+02 -.871951487E+02 -.871890497E+02 -.871830265E+02 -.871770888E+02 -.871712467E+02 -.871655108E+02 -.871598923E+02 -.871544027E+02 -.871490540E+02 -.871438582E+02 -.871388279E+02 -.871339756E+02 -.871293138E+02 -.871248552E+02 -.871206123E+02 -.871165973E+02 -.871128222E+02 -.871092986E+02 -.871060375E+02 -.871030493E+02 -.871003439E+02 -.870979303E+02 -.870958167E+02 -.870940102E+02 -.870925171E+02 -.870913425E+02 -.870904904E+02 -.870899639E+02 -.870897646E+02 -.870898929E+02 -.870903483E+02 -.870911289E+02 -.870922315E+02 -.870936520E+02 -.870953850E+02 -.870974241E+02 -.870997620E+02 -.871023903E+02 -.871052999E+02 -.871084807E+02 -.871119223E+02 -.871156133E+02 -.871195420E+02 -.871236963E+02 -.871280638E+02 -.871326318E+02 -.871373876E+02 -.871423184E+02 -.871474115E+02 -.871526544E+02 -.871580348E+02 -.871635406E+02 -.871691601E+02 -.871748821E+02 -.871806959E+02 -.871865912E+02 -.871925583E+02 -.871985880E+02 -.872046718E+02 -.872108017E+02 -.872169703E+02 -.872231706E+02 -.872293959E+02 -.872356395E+02 -.872418947E+02 -.872481534E+02 -.872544061E+02 -.872606401E+02 -.872668375E+02 -.872729730E+02 -.872790098E+02 -.872848948E+02 -.872905524E+02 -.872958756E+02 -.873007156E+02 -.873048674E+02 -.873080523E+02 -.873098950E+02 -.873098950E+02
 -.873105766E+02 -.873105766E+02 -.873087985E+02 -.873057270E+02 -.873017252E+02 -.872970636E+02 -.872919413E+02 -.872865034E+02 -.872808543E+02 -.872750683E+02 -.872691977E+02 -.872632791E+02 -.872573380E+02 -.872513926E+02 -.872454560E+02 -.872395382E+02 -.872336476E+02 -.872277913E+02 -.872219762E+02 -.872162091E+02 -.872104970E+02 -.872048473E+02 -.871992675E+02 -.871937659E+02 -.871883509E+02 -.871830315E+02 -.871778171E+02 -.871727172E+02 -.871677418E+02 -.871629013E+02 -.871582060E+02 -.871536665E+02 -.871492935E+02 -.871450976E+02 -.871410896E+02 -.871372799E+02 -.871336787E+02 -.871302962E+02 -.871271419E+02 -.871242251E+02 -.871215544E+02 -.871191379E+02 -.871169832E+02 -.871150970E+02 -.871134852E+02 -.871121529E+02 -.871111045E+02 -.871103432E+02 -.871098713E+02 -.871096904E+02 -.871098009E+02 -.871102021E+02 -.871108924E+02 -.871118695E+02 -.871131298E+02 -.871146688E+02 -.871164813E+02 -.871185613E+02 -.871209017E+02 -.871234950E+02 -.871263330E+02 -.871294067E+02 -.871327069E+02 -.871362238E+02 -.871399471E+02 -.871438665E+02 -.871479713E+02 -.871522508E+02 -.871566942E+02 -.871612906E+02 -.871660294E+02 -.871709000E+02 -.871758920E+02 -.871809955E+02 -.871862006E+02 -.871914979E+02 -.871968784E+02 -.872023336E+02 -.872078552E+02 -.872134357E+02 -.872190678E+02 -.872247446E+02 -.872304598E+02 -.872362069E+02 -.872419797E+02 -.872477717E+02 -.872535751E+02 -.872593807E+02 -.872651761E+02 -.872709444E+02 -.872766610E+02 -.872822912E+02 -.872877846E+02 -.872930697E+02 -.872980457E+02 -.873025724E+02 -.873064571E+02 -.873094382E+02 -.873111634E+02 -.873111634E+02
 -.873119129E+02 -.873119129E+02 -.873102583E+02 -.873074003E+02 -.873036779E+02 -.872993434E+02 -.872945826E+02 -.872895312E+02 -.872842869E+02 -.872789195E+02 -.872734781E+02 -.872679971E+02 -.872625007E+02 -.872570061E+02 -.872515258E+02 -.872460693E+02 -.872406445E+02 -.872352582E+02 -.872299169E+02 -.872246268E+02 -.872193943E+02 -.872142261E+02 -.872091290E+02 -.872041103E+02 -.871991776E+02 -.871943388E+02 -.871896018E+02 -.871849753E+02 -.871804678E+02 -.871760881E+02 -.871718453E+02 -.871677483E+02 -.871638062E+02 -.871600282E+02 -.871564231E+02 -.871530000E+02 -.871497674E+02 -.871467337E+02 -.871439070E+02 -.871412950E+02 -.871389051E+02 -.871367438E+02 -.871348175E+02 -.871331317E+02 -.871316914E+02 -.871305008E+02 -.871295634E+02 -.871288820E+02 -.871284586E+02 -.871282942E+02 -.871283893E+02 -.871287433E+02 -.871293550E+02 -.871302223E+02 -.871313422E+02 -.871327112E+02 -.871343248E+02 -.871361780E+02 -.871382650E+02 -.871405795E+02 -.871431146E+02 -.871458629E+02 -.871488167E+02 -.871519676E+02 -.871553072E+02 -.871588266E+02 -.871625170E+02 -.871663692E+02 -.871703740E+02 -.871745222E+02 -.871788048E+02 -.871832125E+02 -.871877365E+02 -.871923682E+02 -.871970989E+02 -.872019206E+02 -.872068252E+02 -.872118053E+02 -.872168535E+02 -.872219630E+02 -.872271273E+02 -.872323401E+02 -.872375954E+02 -.872428875E+02 -.872482103E+02 -.872535576E+02 -.872589221E+02 -.872642948E+02 -.872696641E+02 -.872750137E+02 -.872803204E+02 -.872855512E+02 -.872906588E+02 -.872955760E+02 -.873002082E+02 -.873044241E+02 -.873080435E+02 -.873108218E+02 -.873124300E+02 -.873124300E+02
 -.873132319E+02 -.873132319E+02 -.873116987E+02 -.873090509E+02 -.873056032E+02 -.873015897E+02 -.872971833E+02 -.872925101E+02 -.872876612E+02 -.872827015E+02 -.872776770E+02 -.872726199E+02 -.872675530E+02 -.872624924E+02 -.872574499E+02 -.872524345E+02 -.872474536E+02 -.872425135E+02 -.872376203E+02 -.872327798E+02 -.872279977E+02 -.872232801E+02 -.872186331E+02 -.872140633E+02 -.872095772E+02 -.872051819E+02 -.872008844E+02 -.871966920E+02 -.871926124E+02 -.871886529E+02 -.871848215E+02 -.871811258E+02 -.871775736E+02 -.871741726E+02 -.871709304E+02 -.871678546E+02 -.871649524E+02 -.871622310E+02 -.871596971E+02 -.871573572E+02 -.871552173E+02 -.871532832E+02 -.871515599E+02 -.871500522E+02 -.871487641E+02 -.871476993E+02 -.871468605E+02 -.871462502E+02 -.871458699E+02 -.871457205E+02 -.871458024E+02 -.871461151E+02 -.871466577E+02 -.871474282E+02 -.871484244E+02 -.871496431E+02 -.871510808E+02 -.871527331E+02 -.871545954E+02 -.871566622E+02 -.871589279E+02 -.871613863E+02 -.871640308E+02 -.871668544E+02 -.871698500E+02 -.871730103E+02 -.871763275E+02 -.871797939E+02 -.871834019E+02 -.871871434E+02 -.871910106E+02 -.871949959E+02 -.871990915E+02 -.872032898E+02 -.872075834E+02 -.872119653E+02 -.872164284E+02 -.872209661E+02 -.872255719E+02 -.872302397E+02 -.872349635E+02 -.872397377E+02 -.872445569E+02 -.872494156E+02 -.872543083E+02 -.872592290E+02 -.872641709E+02 -.872691255E+02 -.872740816E+02 -.872790239E+02 -.872839307E+02 -.872887708E+02 -.872935001E+02 -.872980557E+02 -.873023493E+02 -.873062587E+02 -.873096161E+02 -.873121939E+02 -.873136864E+02 -.873136864E+02
 -.873145278E+02 -.873145278E+02 -.873131136E+02 -.873106719E+02 -.873074931E+02 -.873037936E+02 -.872997334E+02 -.872954291E+02 -.872909651E+02 -.872864017E+02 -.872817815E+02 -.872771345E+02 -.872724819E+02 -.872678388E+02 -.872632162E+02 -.872586226E+02 -.872540650E+02 -.872495491E+02 -.872450805E+02 -.872406646E+02 -.872363065E+02 -.872320118E+02 -.872277860E+02 -.872236348E+02 -.872195640E+02 -.872155799E+02 -.872116886E+02 -.872078965E+02 -.872042101E+02 -.872006360E+02 -.871971808E+02 -.871938512E+02 -.871906538E+02 -.871875952E+02 -.871846820E+02 -.871819203E+02 -.871793166E+02 -.871768766E+02 -.871746062E+02 -.871725108E+02 -.871705955E+02 -.871688650E+02 -.871673237E+02 -.871659754E+02 -.871648237E+02 -.871638713E+02 -.871631209E+02 -.871625742E+02 -.871622327E+02 -.871620971E+02 -.871621676E+02 -.871624440E+02 -.871629253E+02 -.871636100E+02 -.871644961E+02 -.871655812E+02 -.871668621E+02 -.871683352E+02 -.871699967E+02 -.871718421E+02 -.871738664E+02 -.871760646E+02 -.871784310E+02 -.871809599E+02 -.871836452E+02 -.871864806E+02 -.871894597E+02 -.871925758E+02 -.871958224E+02 -.871991927E+02 -.872026800E+02 -.872062777E+02 -.872099790E+02 -.872137774E+02 -.872176665E+02 -.872216401E+02 -.872256921E+02 -.872298164E+02 -.872340075E+02 -.872382599E+02 -.872425681E+02 -.872469272E+02 -.872513321E+02 -.872557778E+02 -.872602592E+02 -.872647708E+02 -.872693060E+02 -.872738570E+02 -.872784131E+02 -.872829601E+02 -.872874777E+02 -.872919368E+02 -.872962962E+02 -.873004976E+02 -.873044592E+02 -.873080675E+02 -.873111672E+02 -.873135477E+02 -.873149262E+02 -.873149262E+02
 -.873157968E+02 -.873157968E+02 -.873144991E+02 -.873122586E+02 -.873093424E+02 -.873059494E+02 -.873022266E+02 -.872982814E+02 -.872941916E+02 -.872900126E+02 -.872857838E+02 -.872815331E+02 -.872772800E+02 -.872730386E+02 -.872688190E+02 -.872646292E+02 -.872604755E+02 -.872563634E+02 -.872522979E+02 -.872482839E+02 -.872443262E+02 -.872404296E+02 -.872365991E+02 -.872328398E+02 -.872291568E+02 -.872255556E+02 -.872220415E+02 -.872186202E+02 -.872152973E+02 -.872120784E+02 -.872089693E+02 -.872059757E+02 -.872031034E+02 -.872003578E+02 -.871977446E+02 -.871952691E+02 -.871929366E+02 -.871907522E+02 -.871887207E+02 -.871868467E+02 -.871851345E+02 -.871835880E+02 -.871822110E+02 -.871810066E+02 -.871799777E+02 -.871791269E+02 -.871784562E+02 -.871779671E+02 -.871776608E+02 -.871775379E+02 -.871775986E+02 -.871778426E+02 -.871782693E+02 -.871788773E+02 -.871796649E+02 -.871806301E+02 -.871817703E+02 -.871830825E+02 -.871845633E+02 -.871862090E+02 -.871880155E+02 -.871899785E+02 -.871920933E+02 -.871943550E+02 -.871967584E+02 -.871992982E+02 -.872019689E+02 -.872047649E+02 -.872076806E+02 -.872107102E+02 -.872138479E+02 -.872170880E+02 -.872204247E+02 -.872238524E+02 -.872273654E+02 -.872309584E+02 -.872346259E+02 -.872383628E+02 -.872421639E+02 -.872460245E+02 -.872499397E+02 -.872539049E+02 -.872579156E+02 -.872619672E+02 -.872660551E+02 -.872701739E+02 -.872743179E+02 -.872784794E+02 -.872826487E+02 -.872868125E+02 -.872909518E+02 -.872950400E+02 -.872990387E+02 -.873028942E+02 -.873065309E+02 -.873098443E+02 -.873126915E+02 -.873148784E+02 -.873161450E+02 -.873161450E+02
 -.873170369E+02 -.873170369E+02 -.873158527E+02 -.873138086E+02 -.873111484E+02 -.873080538E+02 -.873046594E+02 -.873010633E+02 -.872973367E+02 -.872935304E+02 -.872896806E+02 -.872858128E+02 -.872819450E+02 -.872780901E+02 -.872742575E+02 -.872704546E+02 -.872666871E+02 -.872629601E+02 -.872592782E+02 -.872556457E+02 -.872520670E+02 -.872485464E+02 -.872450883E+02 -.872416973E+02 -.872383778E+02 -.872351347E+02 -.872319727E+02 -.872288966E+02 -.872259113E+02 -.872230218E+02 -.872202329E+02 -.872175496E+02 -.872149767E+02 -.872125190E+02 -.872101814E+02 -.872079682E+02 -.872058842E+02 -.872039334E+02 -.872021200E+02 -.872004479E+02 -.871989207E+02 -.871975418E+02 -.871963142E+02 -.871952406E+02 -.871943236E+02 -.871935651E+02 -.871929668E+02 -.871925302E+02 -.871922560E+02 -.871921450E+02 -.871921972E+02 -.871924124E+02 -.871927900E+02 -.871933289E+02 -.871940277E+02 -.871948846E+02 -.871958975E+02 -.871970639E+02 -.871983810E+02 -.871998455E+02 -.872014541E+02 -.872032031E+02 -.872050886E+02 -.872071063E+02 -.872092519E+02 -.872115209E+02 -.872139087E+02 -.872164104E+02 -.872190212E+02 -.872217362E+02 -.872245505E+02 -.872274590E+02 -.872304568E+02 -.872335390E+02 -.872367008E+02 -.872399374E+02 -.872432441E+02 -.872466163E+02 -.872500495E+02 -.872535395E+02 -.872570819E+02 -.872606726E+02 -.872643075E+02 -.872679825E+02 -.872716932E+02 -.872754349E+02 -.872792021E+02 -.872829878E+02 -.872867831E+02 -.872905755E+02 -.872943477E+02 -.872980751E+02 -.873017225E+02 -.873052406E+02 -.873085602E+02 -.873115855E+02 -.873141855E+02 -.873161830E+02 -.873173401E+02 -.873173401E+02
 -.873182469E+02 -.873182469E+02 -.873171734E+02 -.873153206E+02 -.873129097E+02 -.873101057E+02 -.873070306E+02 -.873037737E+02 -.873003997E+02 -.872969547E+02 -.872934717E+02 -.872899740E+02 -.872864780E+02 -.872829955E+02 -.872795350E+02 -.872761034E+02 -.872727058E+02 -.872693468E+02 -.872660307E+02 -.872627613E+02 -.872595425E+02 -.872563783E+02 -.872532724E+02 -.872502289E+02 -.872472518E+02 -.872443452E+02 -.872415133E+02 -.872387602E+02 -.872360903E+02 -.872335077E+02 -.872310167E+02 -.872286215E+02 -.872263264E+02 -.872241352E+02 -.872220523E+02 -.872200813E+02 -.872182261E+02 -.872164904E+02 -.872148777E+02 -.872133911E+02 -.872120337E+02 -.872108084E+02 -.872097178E+02 -.872087642E+02 -.872079495E+02 -.872072756E+02 -.872067438E+02 -.872063553E+02 -.872061109E+02 -.872060110E+02 -.872060558E+02 -.872062450E+02 -.872065782E+02 -.872070544E+02 -.872076724E+02 -.872084309E+02 -.872093279E+02 -.872103613E+02 -.872115288E+02 -.872128278E+02 -.872142552E+02 -.872158081E+02 -.872174830E+02 -.872192765E+02 -.872211849E+02 -.872232042E+02 -.872253307E+02 -.872275601E+02 -.872298883E+02 -.872323112E+02 -.872348245E+02 -.872374238E+02 -.872401051E+02 -.872428639E+02 -.872456961E+02 -.872485976E+02 -.872515641E+02 -.872545918E+02 -.872576767E+02 -.872608150E+02 -.872640028E+02 -.872672365E+02 -.872705123E+02 -.872738266E+02 -.872771754E+02 -.872805544E+02 -.872839585E+02 -.872873813E+02 -.872908147E+02 -.872942473E+02 -.872976632E+02 -.873010398E+02 -.873043453E+02 -.873075347E+02 -.873105449E+02 -.873132889E+02 -.873156476E+02 -.873174600E+02 -.873185099E+02 -.873185099E+02
 -.873194270E+02 -.873194270E+02 -.873184614E+02 -.873167949E+02 -.873146268E+02 -.873121055E+02 -.873093410E+02 -.873064137E+02 -.873033819E+02 -.873002874E+02 -.872971598E+02 -.872940201E+02 -.872908833E+02 -.872877599E+02 -.872846579E+02 -.872815832E+02 -.872785407E+02 -.872755344E+02 -.872725681E+02 -.872696453E+02 -.872667696E+02 -.872639442E+02 -.872611726E+02 -.872584584E+02 -.872558050E+02 -.872532161E+02 -.872506952E+02 -.872482460E+02 -.872458722E+02 -.872435773E+02 -.872413651E+02 -.872392392E+02 -.872372031E+02 -.872352603E+02 -.872334142E+02 -.872316682E+02 -.872300256E+02 -.872284892E+02 -.872270622E+02 -.872257472E+02 -.872245469E+02 -.872234636E+02 -.872224995E+02 -.872216565E+02 -.872209364E+02 -.872203405E+02 -.872198702E+02 -.872195263E+02 -.872193095E+02 -.872192202E+02 -.872192584E+02 -.872194241E+02 -.872197168E+02 -.872201357E+02 -.872206799E+02 -.872213480E+02 -.872221386E+02 -.872230499E+02 -.872240798E+02 -.872252263E+02 -.872264867E+02 -.872278586E+02 -.872293390E+02 -.872309250E+02 -.872326134E+02 -.872344011E+02 -.872362847E+02 -.872382606E+02 -.872403254E+02 -.872424754E+02 -.872447070E+02 -.872470166E+02 -.872494005E+02 -.872518550E+02 -.872543765E+02 -.872569614E+02 -.872596061E+02 -.872623071E+02 -.872650609E+02 -.872678643E+02 -.872707137E+02 -.872736061E+02 -.872765380E+02 -.872795060E+02 -.872825068E+02 -.872855363E+02 -.872885900E+02 -.872916620E+02 -.872947450E+02 -.872978286E+02 -.873008985E+02 -.873039342E+02 -.873069070E+02 -.873097760E+02 -.873124845E+02 -.873149541E+02 -.873170772E+02 -.873187088E+02 -.873196540E+02 -.873196540E+02
 -.873205781E+02 -.873205781E+02 -.873197177E+02 -.873182328E+02 -.873163011E+02 -.873140551E+02 -.873115928E+02 -.873089861E+02 -.873062868E+02 -.873035325E+02 -.873007495E+02 -.872979567E+02 -.872951674E+02 -.872923912E+02 -.872896350E+02 -.872869044E+02 -.872842035E+02 -.872815360E+02 -.872789054E+02 -.872763146E+02 -.872737668E+02 -.872712649E+02 -.872688120E+02 -.872664111E+02 -.872640653E+02 -.872617776E+02 -.872595513E+02 -.872573894E+02 -.872552950E+02 -.872532714E+02 -.872513216E+02 -.872494487E+02 -.872476558E+02 -.872459457E+02 -.872443215E+02 -.872427860E+02 -.872413418E+02 -.872399916E+02 -.872387378E+02 -.872375827E+02 -.872365286E+02 -.872355775E+02 -.872347310E+02 -.872339910E+02 -.872333588E+02 -.872328356E+02 -.872324225E+02 -.872321201E+02 -.872319292E+02 -.872318500E+02 -.872318825E+02 -.872320267E+02 -.872322822E+02 -.872326483E+02 -.872331243E+02 -.872337090E+02 -.872344012E+02 -.872351994E+02 -.872361019E+02 -.872371069E+02 -.872382123E+02 -.872394159E+02 -.872407152E+02 -.872421079E+02 -.872435913E+02 -.872451626E+02 -.872468189E+02 -.872485574E+02 -.872503750E+02 -.872522686E+02 -.872542353E+02 -.872562717E+02 -.872583749E+02 -.872605416E+02 -.872627688E+02 -.872650532E+02 -.872673919E+02 -.872697817E+02 -.872722198E+02 -.872747030E+02 -.872772286E+02 -.872797935E+02 -.872823950E+02 -.872850299E+02 -.872876952E+02 -.872903873E+02 -.872931022E+02 -.872958346E+02 -.872985779E+02 -.873013227E+02 -.873040563E+02 -.873067603E+02 -.873094089E+02 -.873119658E+02 -.873143802E+02 -.873165818E+02 -.873184749E+02 -.873199299E+02 -.873207729E+02 -.873207729E+02
 -.873217018E+02 -.873217018E+02 -.873209439E+02 -.873196362E+02 -.873179350E+02 -.873159573E+02 -.873137894E+02 -.873114947E+02 -.873091191E+02 -.873066955E+02 -.873042472E+02 -.873017911E+02 -.872993388E+02 -.872968987E+02 -.872944772E+02 -.872920789E+02 -.872897077E+02 -.872873668E+02 -.872850592E+02 -.872827875E+02 -.872805544E+02 -.872783626E+02 -.872762147E+02 -.872741132E+02 -.872720609E+02 -.872700604E+02 -.872681143E+02 -.872662254E+02 -.872643964E+02 -.872626298E+02 -.872609285E+02 -.872592949E+02 -.872577316E+02 -.872562412E+02 -.872548260E+02 -.872534886E+02 -.872522311E+02 -.872510558E+02 -.872499647E+02 -.872489597E+02 -.872480427E+02 -.872472154E+02 -.872464793E+02 -.872458357E+02 -.872452859E+02 -.872448308E+02 -.872444713E+02 -.872442081E+02 -.872440416E+02 -.872439720E+02 -.872439995E+02 -.872441239E+02 -.872443450E+02 -.872446621E+02 -.872450746E+02 -.872455817E+02 -.872461822E+02 -.872468750E+02 -.872476586E+02 -.872485314E+02 -.872494918E+02 -.872505378E+02 -.872516676E+02 -.872528789E+02 -.872541696E+02 -.872555374E+02 -.872569799E+02 -.872584945E+02 -.872600788E+02 -.872617302E+02 -.872634460E+02 -.872652236E+02 -.872670603E+02 -.872689535E+02 -.872709004E+02 -.872728984E+02 -.872749448E+02 -.872770371E+02 -.872791726E+02 -.872813488E+02 -.872835631E+02 -.872858130E+02 -.872880960E+02 -.872904095E+02 -.872927506E+02 -.872951162E+02 -.872975028E+02 -.872999057E+02 -.873023190E+02 -.873047345E+02 -.873071407E+02 -.873095216E+02 -.873118543E+02 -.873141066E+02 -.873162337E+02 -.873181738E+02 -.873198421E+02 -.873211244E+02 -.873218674E+02 -.873218674E+02
 -.873228001E+02 -.873228001E+02 -.873221424E+02 -.873210077E+02 -.873195316E+02 -.873178158E+02 -.873159351E+02 -.873139447E+02 -.873118845E+02 -.873097830E+02 -.873076607E+02 -.873055319E+02 -.873034071E+02 -.873012935E+02 -.872991965E+02 -.872971203E+02 -.872950682E+02 -.872930430E+02 -.872910473E+02 -.872890835E+02 -.872871537E+02 -.872852602E+02 -.872834054E+02 -.872815914E+02 -.872798205E+02 -.872780949E+02 -.872764170E+02 -.872747890E+02 -.872732131E+02 -.872716917E+02 -.872702268E+02 -.872688208E+02 -.872674758E+02 -.872661938E+02 -.872649770E+02 -.872638273E+02 -.872627466E+02 -.872617368E+02 -.872607995E+02 -.872599364E+02 -.872591490E+02 -.872584386E+02 -.872578066E+02 -.872572541E+02 -.872567820E+02 -.872563912E+02 -.872560825E+02 -.872558562E+02 -.872557129E+02 -.872556526E+02 -.872556756E+02 -.872557817E+02 -.872559706E+02 -.872562419E+02 -.872565951E+02 -.872570293E+02 -.872575438E+02 -.872581375E+02 -.872588092E+02 -.872595576E+02 -.872603814E+02 -.872612789E+02 -.872622486E+02 -.872632887E+02 -.872643972E+02 -.872655724E+02 -.872668122E+02 -.872681146E+02 -.872694773E+02 -.872708983E+02 -.872723753E+02 -.872739062E+02 -.872754886E+02 -.872771204E+02 -.872787992E+02 -.872805227E+02 -.872822888E+02 -.872840953E+02 -.872859398E+02 -.872878202E+02 -.872897344E+02 -.872916802E+02 -.872936553E+02 -.872956575E+02 -.872976844E+02 -.872997333E+02 -.873018009E+02 -.873038834E+02 -.873059756E+02 -.873080701E+02 -.873101573E+02 -.873122228E+02 -.873142470E+02 -.873162018E+02 -.873180482E+02 -.873197323E+02 -.873211808E+02 -.873222942E+02 -.873229394E+02 -.873229394E+02
 -.873238751E+02 -.873238751E+02 -.873233155E+02 -.873223500E+02 -.873210941E+02 -.873196343E+02 -.873180344E+02 -.873163414E+02 -.873145891E+02 -.873128021E+02 -.873109976E+02 -.873091881E+02 -.873073823E+02 -.873055864E+02 -.873038051E+02 -.873020419E+02 -.873002997E+02 -.872985808E+02 -.872968875E+02 -.872952216E+02 -.872935851E+02 -.872919800E+02 -.872904081E+02 -.872888713E+02 -.872873715E+02 -.872859105E+02 -.872844904E+02 -.872831128E+02 -.872817799E+02 -.872804933E+02 -.872792550E+02 -.872780668E+02 -.872769304E+02 -.872758475E+02 -.872748200E+02 -.872738493E+02 -.872729372E+02 -.872720849E+02 -.872712941E+02 -.872705659E+02 -.872699017E+02 -.872693026E+02 -.872687696E+02 -.872683036E+02 -.872679054E+02 -.872675758E+02 -.872673152E+02 -.872671242E+02 -.872670030E+02 -.872669519E+02 -.872669708E+02 -.872670597E+02 -.872672184E+02 -.872674465E+02 -.872677436E+02 -.872681091E+02 -.872685421E+02 -.872690421E+02 -.872696078E+02 -.872702384E+02 -.872709326E+02 -.872716891E+02 -.872725067E+02 -.872733839E+02 -.872743191E+02 -.872753108E+02 -.872763574E+02 -.872774571E+02 -.872786082E+02 -.872798089E+02 -.872810573E+02 -.872823517E+02 -.872836902E+02 -.872850709E+02 -.872864919E+02 -.872879513E+02 -.872894472E+02 -.872909779E+02 -.872925413E+02 -.872941358E+02 -.872957595E+02 -.872974104E+02 -.872990869E+02 -.873007868E+02 -.873025083E+02 -.873042489E+02 -.873060061E+02 -.873077762E+02 -.873095550E+02 -.873113364E+02 -.873131117E+02 -.873148690E+02 -.873165914E+02 -.873182550E+02 -.873198266E+02 -.873212602E+02 -.873224933E+02 -.873234411E+02 -.873239904E+02 -.873239904E+02
 -.873249282E+02 -.873249282E+02 -.873244647E+02 -.873236649E+02 -.873226246E+02 -.873214154E+02 -.873200903E+02 -.873186882E+02 -.873172372E+02 -.873157576E+02 -.873142638E+02 -.873127660E+02 -.873112715E+02 -.873097856E+02 -.873083120E+02 -.873068538E+02 -.873054132E+02 -.873039922E+02 -.873025926E+02 -.873012161E+02 -.872998643E+02 -.872985387E+02 -.872972408E+02 -.872959722E+02 -.872947345E+02 -.872935292E+02 -.872923579E+02 -.872912220E+02 -.872901231E+02 -.872890628E+02 -.872880424E+02 -.872870636E+02 -.872861276E+02 -.872852360E+02 -.872843901E+02 -.872835911E+02 -.872828404E+02 -.872821392E+02 -.872814886E+02 -.872808896E+02 -.872803433E+02 -.872798505E+02 -.872794121E+02 -.872790289E+02 -.872787014E+02 -.872784303E+02 -.872782159E+02 -.872780587E+02 -.872779588E+02 -.872779165E+02 -.872779317E+02 -.872780045E+02 -.872781346E+02 -.872783217E+02 -.872785655E+02 -.872788655E+02 -.872792211E+02 -.872796316E+02 -.872800964E+02 -.872806145E+02 -.872811850E+02 -.872818069E+02 -.872824791E+02 -.872832005E+02 -.872839698E+02 -.872847858E+02 -.872856471E+02 -.872865524E+02 -.872875002E+02 -.872884892E+02 -.872895178E+02 -.872905845E+02 -.872916879E+02 -.872928264E+02 -.872939984E+02 -.872952026E+02 -.872964372E+02 -.872977008E+02 -.872989919E+02 -.873003090E+02 -.873016506E+02 -.873030151E+02 -.873044010E+02 -.873058068E+02 -.873072306E+02 -.873086707E+02 -.873101248E+02 -.873115900E+02 -.873130626E+02 -.873145376E+02 -.873160079E+02 -.873174635E+02 -.873188904E+02 -.873202687E+02 -.873215709E+02 -.873227589E+02 -.873237807E+02 -.873245662E+02 -.873250214E+02 -.873250214E+02
 -.873259556E+02 -.873259556E+02 -.873255861E+02 -.873249485E+02 -.873241191E+02 -.873231550E+02 -.873220985E+02 -.873209805E+02 -.873198237E+02 -.873186441E+02 -.873174534E+02 -.873162596E+02 -.873150686E+02 -.873138846E+02 -.873127106E+02 -.873115490E+02 -.873104017E+02 -.873092702E+02 -.873081560E+02 -.873070603E+02 -.873059845E+02 -.873049298E+02 -.873038973E+02 -.873028884E+02 -.873019043E+02 -.873009460E+02 -.873000150E+02 -.872991124E+02 -.872982393E+02 -.872973970E+02 -.872965866E+02 -.872958094E+02 -.872950663E+02 -.872943586E+02 -.872936872E+02 -.872930532E+02 -.872924576E+02 -.872919013E+02 -.872913852E+02 -.872909101E+02 -.872904769E+02 -.872900861E+02 -.872897384E+02 -.872894345E+02 -.872891748E+02 -.872889598E+02 -.872887898E+02 -.872886650E+02 -.872885857E+02 -.872885520E+02 -.872885638E+02 -.872886213E+02 -.872887241E+02 -.872888722E+02 -.872890652E+02 -.872893027E+02 -.872895843E+02 -.872899095E+02 -.872902778E+02 -.872906883E+02 -.872911404E+02 -.872916334E+02 -.872921663E+02 -.872927384E+02 -.872933485E+02 -.872939958E+02 -.872946792E+02 -.872953976E+02 -.872961500E+02 -.872969352E+02 -.872977520E+02 -.872985993E+02 -.872994759E+02 -.873003806E+02 -.873013123E+02 -.873022696E+02 -.873032514E+02 -.873042565E+02 -.873052837E+02 -.873063318E+02 -.873073996E+02 -.873084859E+02 -.873095896E+02 -.873107092E+02 -.873118435E+02 -.873129909E+02 -.873141497E+02 -.873153175E+02 -.873164914E+02 -.873176674E+02 -.873188398E+02 -.873200006E+02 -.873211386E+02 -.873222380E+02 -.873232766E+02 -.873242242E+02 -.873250391E+02 -.873256656E+02 -.873260285E+02 -.873260285E+02
 -.873269374E+02 -.873269374E+02 -.873266591E+02 -.873261785E+02 -.873255530E+02 -.873248256E+02 -.873240282E+02 -.873231843E+02 -.873223108E+02 -.873214201E+02 -.873205209E+02 -.873196194E+02 -.873187200E+02 -.873178259E+02 -.873169394E+02 -.873160624E+02 -.873151963E+02 -.873143422E+02 -.873135013E+02 -.873126745E+02 -.873118628E+02 -.873110671E+02 -.873102883E+02 -.873095275E+02 -.873087854E+02 -.873080630E+02 -.873073612E+02 -.873066809E+02 -.873060230E+02 -.873053884E+02 -.873047780E+02 -.873041925E+02 -.873036329E+02 -.873031000E+02 -.873025945E+02 -.873021172E+02 -.873016689E+02 -.873012502E+02 -.873008618E+02 -.873005043E+02 -.873001782E+02 -.872998842E+02 -.872996226E+02 -.872993939E+02 -.872991985E+02 -.872990367E+02 -.872989087E+02 -.872988148E+02 -.872987550E+02 -.872987295E+02 -.872987384E+02 -.872987814E+02 -.872988586E+02 -.872989699E+02 -.872991149E+02 -.872992934E+02 -.872995051E+02 -.872997495E+02 -.873000264E+02 -.873003351E+02 -.873006751E+02 -.873010459E+02 -.873014469E+02 -.873018772E+02 -.873023364E+02 -.873028235E+02 -.873033380E+02 -.873038789E+02 -.873044454E+02 -.873050367E+02 -.873056520E+02 -.873062904E+02 -.873069509E+02 -.873076328E+02 -.873083350E+02 -.873090568E+02 -.873097971E+02 -.873105552E+02 -.873113301E+02 -.873121208E+02 -.873129266E+02 -.873137465E+02 -.873145795E+02 -.873154248E+02 -.873162813E+02 -.873171478E+02 -.873180229E+02 -.873189050E+02 -.873197917E+02 -.873206800E+02 -.873215656E+02 -.873224424E+02 -.873233019E+02 -.873241320E+02 -.873249161E+02 -.873256312E+02 -.873262460E+02 -.873267183E+02 -.873269918E+02 -.873269918E+02
 -.873278075E+02 -.873278075E+02 -.873276139E+02 -.873272787E+02 -.873268412E+02 -.873263313E+02 -.873257713E+02 -.873251776E+02 -.873245624E+02 -.873239345E+02 -.873233001E+02 -.873226637E+02 -.873220287E+02 -.873213972E+02 -.873207711E+02 -.873201517E+02 -.873195399E+02 -.873189366E+02 -.873183427E+02 -.873177588E+02 -.873171856E+02 -.873166239E+02 -.873160741E+02 -.873155370E+02 -.873150132E+02 -.873145034E+02 -.873140082E+02 -.873135282E+02 -.873130641E+02 -.873126165E+02 -.873121859E+02 -.873117731E+02 -.873113785E+02 -.873110027E+02 -.873106463E+02 -.873103099E+02 -.873099938E+02 -.873096987E+02 -.873094250E+02 -.873091730E+02 -.873089433E+02 -.873087360E+02 -.873085517E+02 -.873083906E+02 -.873082529E+02 -.873081388E+02 -.873080486E+02 -.873079824E+02 -.873079403E+02 -.873079223E+02 -.873079284E+02 -.873079587E+02 -.873080130E+02 -.873080912E+02 -.873081933E+02 -.873083190E+02 -.873084680E+02 -.873086402E+02 -.873088352E+02 -.873090526E+02 -.873092921E+02 -.873095533E+02 -.873098358E+02 -.873101391E+02 -.873104626E+02 -.873108060E+02 -.873111686E+02 -.873115499E+02 -.873119494E+02 -.873123663E+02 -.873128003E+02 -.873132505E+02 -.873137165E+02 -.873141976E+02 -.873146932E+02 -.873152025E+02 -.873157251E+02 -.873162603E+02 -.873168073E+02 -.873173657E+02 -.873179348E+02 -.873185138E+02 -.873191023E+02 -.873196994E+02 -.873203044E+02 -.873209166E+02 -.873215348E+02 -.873221579E+02 -.873227841E+02 -.873234112E+02 -.873240361E+02 -.873246544E+02 -.873252598E+02 -.873258439E+02 -.873263947E+02 -.873268961E+02 -.873273263E+02 -.873276558E+02 -.873278461E+02 -.873278461E+02
 -.873283983E+02 -.873283983E+02 -.873282710E+02 -.873280475E+02 -.873277525E+02 -.873274053E+02 -.873270212E+02 -.873266117E+02 -.873261854E+02 -.873257489E+02 -.873253069E+02 -.873248627E+02 -.873244190E+02 -.873239775E+02 -.873235395E+02 -.873231060E+02 -.873226778E+02 -.873222556E+02 -.873218399E+02 -.873214312E+02 -.873210301E+02 -.873206369E+02 -.873202522E+02 -.873198764E+02 -.873195099E+02 -.873191532E+02 -.873188068E+02 -.873184711E+02 -.873181464E+02 -.873178334E+02 -.873175323E+02 -.873172436E+02 -.873169677E+02 -.873167050E+02 -.873164558E+02 -.873162206E+02 -.873159997E+02 -.873157934E+02 -.873156021E+02 -.873154260E+02 -.873152654E+02 -.873151206E+02 -.873149918E+02 -.873148792E+02 -.873147830E+02 -.873147033E+02 -.873146402E+02 -.873145939E+02 -.873145644E+02 -.873145518E+02 -.873145561E+02 -.873145772E+02 -.873146151E+02 -.873146697E+02 -.873147410E+02 -.873148288E+02 -.873149329E+02 -.873150531E+02 -.873151893E+02 -.873153412E+02 -.873155086E+02 -.873156911E+02 -.873158885E+02 -.873161004E+02 -.873163265E+02 -.873165665E+02 -.873168200E+02 -.873170866E+02 -.873173658E+02 -.873176574E+02 -.873179608E+02 -.873182757E+02 -.873186016E+02 -.873189382E+02 -.873192848E+02 -.873196412E+02 -.873200068E+02 -.873203813E+02 -.873207642E+02 -.873211550E+02 -.873215533E+02 -.873219586E+02 -.873223705E+02 -.873227885E+02 -.873232120E+02 -.873236404E+02 -.873240730E+02 -.873245087E+02 -.873249463E+02 -.873253841E+02 -.873258196E+02 -.873262494E+02 -.873266690E+02 -.873270720E+02 -.873274499E+02 -.873277913E+02 -.873280814E+02 -.873283012E+02 -.873284263E+02 -.873284263E+02
 -.873283983E+02 -.873283983E+02 -.873282710E+02 -.873280475E+02 -.873277525E+02 -.873274053E+02 -.873270212E+02 -.873266117E+02 -.873261854E+02 -.873257489E+02 -.873253069E+02 -.873248627E+02 -.873244190E+02 -.873239775E+02 -.873235395E+02 -.873231060E+02 -.873226778E+02 -.873222556E+02 -.873218399E+02 -.873214312E+02 -.873210301E+02 -.873206369E+02 -.873202522E+02 -.873198764E+02 -.873195099E+02 -.873191532E+02 -.873188068E+02 -.873184711E+02 -.873181464E+02 -.873178334E+02 -.873175323E+02 -.873172436E+02 -.873169677E+02 -.873167050E+02 -.873164558E+02 -.873162206E+02 -.873159997E+02 -.873157934E+02 -.873156021E+02 -.873154260E+02 -.873152654E+02 -.873151206E+02 -.873149918E+02 -.873148792E+02 -.873147830E+02 -.873147033E+02 -.873146402E+02 -.873145939E+02 -.873145644E+02 -.873145518E+02 -.873145561E+02 -.873145772E+02 -.873146151E+02 -.873146697E+02 -.873147410E+02 -.873148288E+02 -.873149329E+02 -.873150531E+02 -.873151893E+02 -.873153412E+02 -.873155086E+02 -.873156911E+02 -.873158885E+02 -.873161004E+02 -.873163265E+02 -.873165665E+02 -.873168200E+02 -.873170866E+02 -.873173658E+02 -.873176574E+02 -.873179608E+02 -.873182757E+02 -.873186016E+02 -.873189382E+02 -.873192848E+02 -.873196412E+02 -.873200068E+02 -.873203813E+02 -.873207642E+02 -.873211550E+02 -.873215533E+02 -.873219586E+02 -.873223705E+02 -.873227885E+02 -.873232120E+02 -.873236404E+02 -.873240730E+02 -.873245087E+02 -.873249463E+02 -.873253841E+02 -.873258196E+02 -.873262494E+02 -.873266690E+02 -.873270720E+02 -.873274499E+02 -.873277913E+02 -.873280814E+02 -.873283012E+02 -.873284263E+02 -.873284263E+02
