# Supplementary material for: Electrical Pacing of Cardiac Tissue Including Potassium Inward Rectification
Source: PLoS One. 2015 Jun 9;10(6):e0127837. doi: 10.1371/journal.pone.0127837 (PMC4461281; doi:10.1371/journal.pone.0127837)
Supplement: S1 Data — (ZIP) [file pone.0127837.s001.zip › All-Data/Data-without-IK1/BDT42/Vm50ms.txt]

 -.873300171E+02 -.873257256E+02 -.873255414E+02 -.873252137E+02 -.873247721E+02 -.873242406E+02 -.873236385E+02 -.873229816E+02 -.873222829E+02 -.873215530E+02 -.873208005E+02 -.873200321E+02 -.873192532E+02 -.873184680E+02 -.873176803E+02 -.873168932E+02 -.873161095E+02 -.873153317E+02 -.873145620E+02 -.873138023E+02 -.873130540E+02 -.873123187E+02 -.873115975E+02 -.873108915E+02 -.873102018E+02 -.873095295E+02 -.873088757E+02 -.873082415E+02 -.873076277E+02 -.873070354E+02 -.873064655E+02 -.873059187E+02 -.873053959E+02 -.873048978E+02 -.873044252E+02 -.873039789E+02 -.873035596E+02 -.873031679E+02 -.873028045E+02 -.873024701E+02 -.873021651E+02 -.873018900E+02 -.873016453E+02 -.873014314E+02 -.873012486E+02 -.873010972E+02 -.873009775E+02 -.873008897E+02 -.873008340E+02 -.873008104E+02 -.873008188E+02 -.873008594E+02 -.873009319E+02 -.873010363E+02 -.873011723E+02 -.873013397E+02 -.873015381E+02 -.873017672E+02 -.873020266E+02 -.873023158E+02 -.873026343E+02 -.873029815E+02 -.873033568E+02 -.873037596E+02 -.873041893E+02 -.873046450E+02 -.873051261E+02 -.873056318E+02 -.873061612E+02 -.873067137E+02 -.873072882E+02 -.873078840E+02 -.873085001E+02 -.873091356E+02 -.873097895E+02 -.873104609E+02 -.873111488E+02 -.873118521E+02 -.873125696E+02 -.873133001E+02 -.873140425E+02 -.873147952E+02 -.873155568E+02 -.873163254E+02 -.873170992E+02 -.873178758E+02 -.873186525E+02 -.873194263E+02 -.873201933E+02 -.873209488E+02 -.873216875E+02 -.873224024E+02 -.873230852E+02 -.873237258E+02 -.873243116E+02 -.873248273E+02 -.873252541E+02 -.873255690E+02 -.873257439E+02 -.873257439E+02
 -.873257256E+02 -.873257256E+02 -.873255414E+02 -.873252137E+02 -.873247721E+02 -.873242406E+02 -.873236385E+02 -.873229816E+02 -.873222829E+02 -.873215530E+02 -.873208005E+02 -.873200321E+02 -.873192532E+02 -.873184680E+02 -.873176803E+02 -.873168932E+02 -.873161095E+02 -.873153317E+02 -.873145620E+02 -.873138023E+02 -.873130540E+02 -.873123187E+02 -.873115975E+02 -.873108915E+02 -.873102018E+02 -.873095295E+02 -.873088757E+02 -.873082415E+02 -.873076277E+02 -.873070354E+02 -.873064655E+02 -.873059187E+02 -.873053959E+02 -.873048978E+02 -.873044252E+02 -.873039789E+02 -.873035596E+02 -.873031679E+02 -.873028045E+02 -.873024701E+02 -.873021651E+02 -.873018900E+02 -.873016453E+02 -.873014314E+02 -.873012486E+02 -.873010972E+02 -.873009775E+02 -.873008897E+02 -.873008340E+02 -.873008104E+02 -.873008188E+02 -.873008594E+02 -.873009319E+02 -.873010363E+02 -.873011723E+02 -.873013397E+02 -.873015381E+02 -.873017672E+02 -.873020266E+02 -.873023158E+02 -.873026343E+02 -.873029815E+02 -.873033568E+02 -.873037596E+02 -.873041893E+02 -.873046450E+02 -.873051261E+02 -.873056318E+02 -.873061612E+02 -.873067137E+02 -.873072882E+02 -.873078840E+02 -.873085001E+02 -.873091356E+02 -.873097895E+02 -.873104609E+02 -.873111488E+02 -.873118521E+02 -.873125696E+02 -.873133001E+02 -.873140425E+02 -.873147952E+02 -.873155568E+02 -.873163254E+02 -.873170992E+02 -.873178758E+02 -.873186525E+02 -.873194263E+02 -.873201933E+02 -.873209488E+02 -.873216875E+02 -.873224024E+02 -.873230852E+02 -.873237258E+02 -.873243116E+02 -.873248273E+02 -.873252541E+02 -.873255690E+02 -.873257439E+02 -.873257439E+02
 -.873247961E+02 -.873247961E+02 -.873245353E+02 -.873240775E+02 -.873234681E+02 -.873227422E+02 -.873219268E+02 -.873210434E+02 -.873201097E+02 -.873191395E+02 -.873181437E+02 -.873171308E+02 -.873161073E+02 -.873150781E+02 -.873140474E+02 -.873130189E+02 -.873119958E+02 -.873109813E+02 -.873099781E+02 -.873089884E+02 -.873080143E+02 -.873070574E+02 -.873061192E+02 -.873052009E+02 -.873043039E+02 -.873034295E+02 -.873025791E+02 -.873017540E+02 -.873009557E+02 -.873001853E+02 -.872994439E+02 -.872987326E+02 -.872980524E+02 -.872974044E+02 -.872967895E+02 -.872962088E+02 -.872956630E+02 -.872951533E+02 -.872946803E+02 -.872942450E+02 -.872938480E+02 -.872934899E+02 -.872931714E+02 -.872928929E+02 -.872926549E+02 -.872924579E+02 -.872923022E+02 -.872921880E+02 -.872921155E+02 -.872920848E+02 -.872920959E+02 -.872921489E+02 -.872922435E+02 -.872923795E+02 -.872925568E+02 -.872927748E+02 -.872930334E+02 -.872933318E+02 -.872936697E+02 -.872940463E+02 -.872944610E+02 -.872949131E+02 -.872954018E+02 -.872959262E+02 -.872964855E+02 -.872970786E+02 -.872977048E+02 -.872983628E+02 -.872990517E+02 -.872997705E+02 -.873005179E+02 -.873012929E+02 -.873020943E+02 -.873029209E+02 -.873037715E+02 -.873046449E+02 -.873055397E+02 -.873064545E+02 -.873073881E+02 -.873083389E+02 -.873093053E+02 -.873102857E+02 -.873112782E+02 -.873122806E+02 -.873132908E+02 -.873143059E+02 -.873153227E+02 -.873163376E+02 -.873173460E+02 -.873183424E+02 -.873193201E+02 -.873202706E+02 -.873211834E+02 -.873220455E+02 -.873228403E+02 -.873235467E+02 -.873241380E+02 -.873245800E+02 -.873248291E+02 -.873248291E+02
 -.873232976E+02 -.873232976E+02 -.873229379E+02 -.873223067E+02 -.873214686E+02 -.873204731E+02 -.873193586E+02 -.873181552E+02 -.873168871E+02 -.873155731E+02 -.873142274E+02 -.873128609E+02 -.873114818E+02 -.873100965E+02 -.873087103E+02 -.873073283E+02 -.873059546E+02 -.873045933E+02 -.873032479E+02 -.873019212E+02 -.873006157E+02 -.872993333E+02 -.872980759E+02 -.872968452E+02 -.872956429E+02 -.872944709E+02 -.872933311E+02 -.872922253E+02 -.872911552E+02 -.872901224E+02 -.872891284E+02 -.872881747E+02 -.872872626E+02 -.872863934E+02 -.872855686E+02 -.872847894E+02 -.872840572E+02 -.872833733E+02 -.872827386E+02 -.872821545E+02 -.872816217E+02 -.872811411E+02 -.872807136E+02 -.872803398E+02 -.872800204E+02 -.872797560E+02 -.872795470E+02 -.872793938E+02 -.872792966E+02 -.872792556E+02 -.872792708E+02 -.872793421E+02 -.872794694E+02 -.872796523E+02 -.872798905E+02 -.872801836E+02 -.872805309E+02 -.872809318E+02 -.872813856E+02 -.872818915E+02 -.872824484E+02 -.872830554E+02 -.872837114E+02 -.872844153E+02 -.872851659E+02 -.872859619E+02 -.872868019E+02 -.872876847E+02 -.872886087E+02 -.872895727E+02 -.872905749E+02 -.872916140E+02 -.872926884E+02 -.872937964E+02 -.872949365E+02 -.872961069E+02 -.872973061E+02 -.872985322E+02 -.872997833E+02 -.873010577E+02 -.873023532E+02 -.873036677E+02 -.873049988E+02 -.873063439E+02 -.873077000E+02 -.873090638E+02 -.873104311E+02 -.873117973E+02 -.873131566E+02 -.873145019E+02 -.873158244E+02 -.873171131E+02 -.873183540E+02 -.873195295E+02 -.873206169E+02 -.873215872E+02 -.873224027E+02 -.873230152E+02 -.873233620E+02 -.873233620E+02
 -.873214736E+02 -.873214736E+02 -.873210069E+02 -.873201852E+02 -.873190937E+02 -.873177976E+02 -.873163477E+02 -.873147840E+02 -.873131378E+02 -.873114332E+02 -.873096883E+02 -.873079170E+02 -.873061295E+02 -.873043344E+02 -.873025388E+02 -.873007491E+02 -.872989709E+02 -.872972093E+02 -.872954685E+02 -.872937520E+02 -.872920627E+02 -.872904031E+02 -.872887756E+02 -.872871823E+02 -.872856258E+02 -.872841084E+02 -.872826325E+02 -.872812004E+02 -.872798145E+02 -.872784766E+02 -.872771888E+02 -.872759528E+02 -.872747706E+02 -.872736438E+02 -.872725744E+02 -.872715640E+02 -.872706145E+02 -.872697275E+02 -.872689044E+02 -.872681466E+02 -.872674553E+02 -.872668318E+02 -.872662771E+02 -.872657921E+02 -.872653777E+02 -.872650347E+02 -.872647637E+02 -.872645650E+02 -.872644392E+02 -.872643862E+02 -.872644062E+02 -.872644991E+02 -.872646646E+02 -.872649024E+02 -.872652120E+02 -.872655928E+02 -.872660440E+02 -.872665647E+02 -.872671541E+02 -.872678108E+02 -.872685338E+02 -.872693217E+02 -.872701731E+02 -.872710864E+02 -.872720601E+02 -.872730926E+02 -.872741820E+02 -.872753266E+02 -.872765245E+02 -.872777738E+02 -.872790726E+02 -.872804188E+02 -.872818105E+02 -.872832456E+02 -.872847219E+02 -.872862373E+02 -.872877896E+02 -.872893766E+02 -.872909958E+02 -.872926450E+02 -.872943214E+02 -.872960224E+02 -.872977449E+02 -.872994857E+02 -.873012410E+02 -.873030065E+02 -.873047772E+02 -.873065471E+02 -.873083088E+02 -.873100533E+02 -.873117694E+02 -.873134429E+02 -.873150559E+02 -.873165854E+02 -.873180018E+02 -.873192672E+02 -.873203322E+02 -.873211332E+02 -.873215875E+02 -.873215875E+02
 -.873194645E+02 -.873194645E+02 -.873188865E+02 -.873178659E+02 -.873165088E+02 -.873148969E+02 -.873130940E+02 -.873111499E+02 -.873091034E+02 -.873069842E+02 -.873048143E+02 -.873026109E+02 -.873003870E+02 -.872981535E+02 -.872959195E+02 -.872936931E+02 -.872914813E+02 -.872892901E+02 -.872871246E+02 -.872849888E+02 -.872828864E+02 -.872808204E+02 -.872787938E+02 -.872768095E+02 -.872748707E+02 -.872729802E+02 -.872711413E+02 -.872693566E+02 -.872676290E+02 -.872659609E+02 -.872643548E+02 -.872628130E+02 -.872613378E+02 -.872599317E+02 -.872585969E+02 -.872573357E+02 -.872561502E+02 -.872550426E+02 -.872540146E+02 -.872530681E+02 -.872522046E+02 -.872514256E+02 -.872507326E+02 -.872501266E+02 -.872496090E+02 -.872491805E+02 -.872488420E+02 -.872485941E+02 -.872484371E+02 -.872483713E+02 -.872483967E+02 -.872485133E+02 -.872487207E+02 -.872490185E+02 -.872494060E+02 -.872498826E+02 -.872504471E+02 -.872510985E+02 -.872518355E+02 -.872526567E+02 -.872535606E+02 -.872545453E+02 -.872556092E+02 -.872567503E+02 -.872579665E+02 -.872592558E+02 -.872606160E+02 -.872620447E+02 -.872635396E+02 -.872650982E+02 -.872667182E+02 -.872683970E+02 -.872701320E+02 -.872719206E+02 -.872737602E+02 -.872756480E+02 -.872775814E+02 -.872795575E+02 -.872815734E+02 -.872836260E+02 -.872857122E+02 -.872878286E+02 -.872899716E+02 -.872921369E+02 -.872943201E+02 -.872965159E+02 -.872987181E+02 -.873009192E+02 -.873031102E+02 -.873052801E+02 -.873074150E+02 -.873094972E+02 -.873115046E+02 -.873134085E+02 -.873151723E+02 -.873167485E+02 -.873180758E+02 -.873190745E+02 -.873196411E+02 -.873196411E+02
 -.873173457E+02 -.873173457E+02 -.873166529E+02 -.873154272E+02 -.873137964E+02 -.873118589E+02 -.873096916E+02 -.873073543E+02 -.873048932E+02 -.873023436E+02 -.872997319E+02 -.872970787E+02 -.872944002E+02 -.872917097E+02 -.872890186E+02 -.872863365E+02 -.872836718E+02 -.872810314E+02 -.872784213E+02 -.872758463E+02 -.872733105E+02 -.872708178E+02 -.872683719E+02 -.872659766E+02 -.872636355E+02 -.872613525E+02 -.872591310E+02 -.872569746E+02 -.872548864E+02 -.872528695E+02 -.872509270E+02 -.872490617E+02 -.872472766E+02 -.872455747E+02 -.872439588E+02 -.872424316E+02 -.872409960E+02 -.872396543E+02 -.872384089E+02 -.872372619E+02 -.872362155E+02 -.872352714E+02 -.872344314E+02 -.872336969E+02 -.872330695E+02 -.872325503E+02 -.872321402E+02 -.872318399E+02 -.872316500E+02 -.872315708E+02 -.872316023E+02 -.872317444E+02 -.872319966E+02 -.872323586E+02 -.872328294E+02 -.872334081E+02 -.872340935E+02 -.872348842E+02 -.872357786E+02 -.872367749E+02 -.872378712E+02 -.872390653E+02 -.872403551E+02 -.872417381E+02 -.872432119E+02 -.872447737E+02 -.872464209E+02 -.872481506E+02 -.872499599E+02 -.872518458E+02 -.872538053E+02 -.872558352E+02 -.872579325E+02 -.872600939E+02 -.872623162E+02 -.872645961E+02 -.872669303E+02 -.872693152E+02 -.872717475E+02 -.872742233E+02 -.872767390E+02 -.872792904E+02 -.872818730E+02 -.872844821E+02 -.872871120E+02 -.872897566E+02 -.872924083E+02 -.872950584E+02 -.872976959E+02 -.873003077E+02 -.873028771E+02 -.873053830E+02 -.873077987E+02 -.873100900E+02 -.873122126E+02 -.873141097E+02 -.873157073E+02 -.873169096E+02 -.873175919E+02 -.873175919E+02
 -.873151559E+02 -.873151559E+02 -.873143442E+02 -.873129075E+02 -.873109956E+02 -.873087239E+02 -.873061825E+02 -.873034411E+02 -.873005533E+02 -.872975601E+02 -.872944926E+02 -.872913753E+02 -.872882274E+02 -.872850649E+02 -.872819013E+02 -.872787478E+02 -.872756141E+02 -.872725081E+02 -.872694365E+02 -.872664050E+02 -.872634184E+02 -.872604815E+02 -.872575988E+02 -.872547748E+02 -.872520140E+02 -.872493208E+02 -.872466993E+02 -.872441537E+02 -.872416877E+02 -.872393050E+02 -.872370093E+02 -.872348042E+02 -.872326933E+02 -.872306802E+02 -.872287683E+02 -.872269611E+02 -.872252617E+02 -.872236731E+02 -.872221982E+02 -.872208396E+02 -.872195999E+02 -.872184813E+02 -.872174860E+02 -.872166158E+02 -.872158724E+02 -.872152573E+02 -.872147715E+02 -.872144161E+02 -.872141917E+02 -.872140985E+02 -.872141367E+02 -.872143061E+02 -.872146062E+02 -.872150365E+02 -.872155959E+02 -.872162832E+02 -.872170969E+02 -.872180353E+02 -.872190966E+02 -.872202784E+02 -.872215784E+02 -.872229941E+02 -.872245226E+02 -.872261612E+02 -.872279067E+02 -.872297560E+02 -.872317056E+02 -.872337522E+02 -.872358922E+02 -.872381220E+02 -.872404379E+02 -.872428362E+02 -.872453131E+02 -.872478647E+02 -.872504872E+02 -.872531766E+02 -.872559289E+02 -.872587400E+02 -.872616058E+02 -.872645218E+02 -.872674837E+02 -.872704865E+02 -.872735251E+02 -.872765937E+02 -.872796859E+02 -.872827943E+02 -.872859103E+02 -.872890235E+02 -.872921213E+02 -.872951881E+02 -.872982045E+02 -.873011460E+02 -.873039812E+02 -.873066699E+02 -.873091607E+02 -.873113866E+02 -.873132611E+02 -.873146717E+02 -.873154723E+02 -.873154723E+02
 -.873129128E+02 -.873129128E+02 -.873119778E+02 -.873103239E+02 -.873081232E+02 -.873055085E+02 -.873025830E+02 -.872994264E+02 -.872960999E+02 -.872926503E+02 -.872891138E+02 -.872855185E+02 -.872818871E+02 -.872782381E+02 -.872745871E+02 -.872709470E+02 -.872673284E+02 -.872637404E+02 -.872601905E+02 -.872566851E+02 -.872532303E+02 -.872498315E+02 -.872464941E+02 -.872432235E+02 -.872400249E+02 -.872369033E+02 -.872338636E+02 -.872309104E+02 -.872280484E+02 -.872252819E+02 -.872226154E+02 -.872200531E+02 -.872175994E+02 -.872152586E+02 -.872130348E+02 -.872109320E+02 -.872089541E+02 -.872071047E+02 -.872053872E+02 -.872038048E+02 -.872023606E+02 -.872010573E+02 -.871998975E+02 -.871988835E+02 -.871980173E+02 -.871973007E+02 -.871967350E+02 -.871963213E+02 -.871960604E+02 -.871959528E+02 -.871959984E+02 -.871961973E+02 -.871965487E+02 -.871970519E+02 -.871977057E+02 -.871985087E+02 -.871994590E+02 -.872005545E+02 -.872017930E+02 -.872031717E+02 -.872046879E+02 -.872063384E+02 -.872081199E+02 -.872100289E+02 -.872120618E+02 -.872142145E+02 -.872164833E+02 -.872188638E+02 -.872213520E+02 -.872239434E+02 -.872266337E+02 -.872294185E+02 -.872322931E+02 -.872352532E+02 -.872382940E+02 -.872414109E+02 -.872445992E+02 -.872478542E+02 -.872511709E+02 -.872545442E+02 -.872579690E+02 -.872614397E+02 -.872649501E+02 -.872684938E+02 -.872720634E+02 -.872756503E+02 -.872792446E+02 -.872828345E+02 -.872864056E+02 -.872899399E+02 -.872934152E+02 -.872968034E+02 -.873000685E+02 -.873031644E+02 -.873060319E+02 -.873085942E+02 -.873107517E+02 -.873123753E+02 -.873132967E+02 -.873132967E+02
 -.873106220E+02 -.873106220E+02 -.873095594E+02 -.873076818E+02 -.873051843E+02 -.873022172E+02 -.872988970E+02 -.872953136E+02 -.872915358E+02 -.872876166E+02 -.872835971E+02 -.872795097E+02 -.872753801E+02 -.872712296E+02 -.872670756E+02 -.872629323E+02 -.872588119E+02 -.872547242E+02 -.872506778E+02 -.872466801E+02 -.872427381E+02 -.872388581E+02 -.872350466E+02 -.872313095E+02 -.872276530E+02 -.872240827E+02 -.872206043E+02 -.872172233E+02 -.872139448E+02 -.872107743E+02 -.872077168E+02 -.872047776E+02 -.872019618E+02 -.871992745E+02 -.871967205E+02 -.871943046E+02 -.871920313E+02 -.871899050E+02 -.871879298E+02 -.871861095E+02 -.871844478E+02 -.871829480E+02 -.871816132E+02 -.871804461E+02 -.871794492E+02 -.871786246E+02 -.871779738E+02 -.871774983E+02 -.871771989E+02 -.871770761E+02 -.871771302E+02 -.871773609E+02 -.871777675E+02 -.871783491E+02 -.871791042E+02 -.871800310E+02 -.871811275E+02 -.871823910E+02 -.871838189E+02 -.871854079E+02 -.871871546E+02 -.871890552E+02 -.871911059E+02 -.871933025E+02 -.871956404E+02 -.871981152E+02 -.872007221E+02 -.872034561E+02 -.872063122E+02 -.872092854E+02 -.872123704E+02 -.872155620E+02 -.872188549E+02 -.872222437E+02 -.872257230E+02 -.872292875E+02 -.872329316E+02 -.872366498E+02 -.872404365E+02 -.872442858E+02 -.872481917E+02 -.872521478E+02 -.872561473E+02 -.872601827E+02 -.872642455E+02 -.872683263E+02 -.872724138E+02 -.872764946E+02 -.872805524E+02 -.872845671E+02 -.872885136E+02 -.872923599E+02 -.872960655E+02 -.872995784E+02 -.873028315E+02 -.873057378E+02 -.873081848E+02 -.873100260E+02 -.873110708E+02 -.873110708E+02
 -.873082829E+02 -.873082829E+02 -.873070887E+02 -.873049810E+02 -.873021783E+02 -.872988489E+02 -.872951229E+02 -.872911004E+02 -.872868581E+02 -.872824554E+02 -.872779385E+02 -.872733439E+02 -.872687006E+02 -.872640321E+02 -.872593579E+02 -.872546936E+02 -.872500525E+02 -.872454457E+02 -.872408827E+02 -.872363721E+02 -.872319218E+02 -.872275391E+02 -.872232314E+02 -.872190055E+02 -.872148682E+02 -.872108261E+02 -.872068857E+02 -.872030532E+02 -.871993349E+02 -.871957369E+02 -.871922654E+02 -.871889264E+02 -.871857260E+02 -.871826702E+02 -.871797647E+02 -.871770150E+02 -.871744267E+02 -.871720047E+02 -.871697540E+02 -.871676793E+02 -.871657847E+02 -.871640745E+02 -.871625522E+02 -.871612211E+02 -.871600841E+02 -.871591437E+02 -.871584019E+02 -.871578602E+02 -.871575198E+02 -.871573814E+02 -.871574450E+02 -.871577104E+02 -.871581769E+02 -.871588432E+02 -.871597077E+02 -.871607682E+02 -.871620222E+02 -.871634666E+02 -.871650981E+02 -.871669130E+02 -.871689071E+02 -.871710760E+02 -.871734150E+02 -.871759191E+02 -.871785831E+02 -.871814015E+02 -.871843687E+02 -.871874788E+02 -.871907260E+02 -.871941043E+02 -.871976075E+02 -.872012294E+02 -.872049640E+02 -.872088049E+02 -.872127459E+02 -.872167807E+02 -.872209030E+02 -.872251064E+02 -.872293845E+02 -.872337306E+02 -.872381378E+02 -.872425990E+02 -.872471064E+02 -.872516517E+02 -.872562254E+02 -.872608169E+02 -.872654135E+02 -.872700005E+02 -.872745596E+02 -.872790683E+02 -.872834988E+02 -.872878153E+02 -.872919727E+02 -.872959128E+02 -.872995606E+02 -.873028189E+02 -.873055619E+02 -.873076255E+02 -.873087963E+02 -.873087963E+02
 -.873058920E+02 -.873058920E+02 -.873045627E+02 -.873022187E+02 -.872991026E+02 -.872954010E+02 -.872912577E+02 -.872867833E+02 -.872820628E+02 -.872771622E+02 -.872721328E+02 -.872670150E+02 -.872618410E+02 -.872566368E+02 -.872514234E+02 -.872462183E+02 -.872410359E+02 -.872358884E+02 -.872307865E+02 -.872257400E+02 -.872207577E+02 -.872158480E+02 -.872110190E+02 -.872062785E+02 -.872016344E+02 -.871970939E+02 -.871926645E+02 -.871883536E+02 -.871841682E+02 -.871801156E+02 -.871762031E+02 -.871724376E+02 -.871688264E+02 -.871653763E+02 -.871620941E+02 -.871589865E+02 -.871560597E+02 -.871533198E+02 -.871507727E+02 -.871484238E+02 -.871462784E+02 -.871443412E+02 -.871426166E+02 -.871411085E+02 -.871398203E+02 -.871387549E+02 -.871379149E+02 -.871373021E+02 -.871369177E+02 -.871367627E+02 -.871368371E+02 -.871371408E+02 -.871376727E+02 -.871384314E+02 -.871394149E+02 -.871406206E+02 -.871420456E+02 -.871436862E+02 -.871455383E+02 -.871475976E+02 -.871498592E+02 -.871523177E+02 -.871549676E+02 -.871578030E+02 -.871608176E+02 -.871640050E+02 -.871673586E+02 -.871708715E+02 -.871745367E+02 -.871783472E+02 -.871822959E+02 -.871863756E+02 -.871905790E+02 -.871948989E+02 -.871993281E+02 -.872038594E+02 -.872084855E+02 -.872131991E+02 -.872179929E+02 -.872228593E+02 -.872277906E+02 -.872327789E+02 -.872378153E+02 -.872428906E+02 -.872479944E+02 -.872531149E+02 -.872582381E+02 -.872633477E+02 -.872684236E+02 -.872734411E+02 -.872783692E+02 -.872831687E+02 -.872877896E+02 -.872921676E+02 -.872962196E+02 -.872998382E+02 -.873028838E+02 -.873051747E+02 -.873064744E+02 -.873064744E+02
 -.873034458E+02 -.873034458E+02 -.873019787E+02 -.872993927E+02 -.872959552E+02 -.872918714E+02 -.872872994E+02 -.872823602E+02 -.872771477E+02 -.872717342E+02 -.872661763E+02 -.872605183E+02 -.872547955E+02 -.872490361E+02 -.872432631E+02 -.872374954E+02 -.872317489E+02 -.872260369E+02 -.872203714E+02 -.872147632E+02 -.872092222E+02 -.872037578E+02 -.871983791E+02 -.871930950E+02 -.871879139E+02 -.871828445E+02 -.871778952E+02 -.871730744E+02 -.871683905E+02 -.871638518E+02 -.871594667E+02 -.871552436E+02 -.871511907E+02 -.871473161E+02 -.871436277E+02 -.871401334E+02 -.871368406E+02 -.871337566E+02 -.871308882E+02 -.871282420E+02 -.871258242E+02 -.871236403E+02 -.871216957E+02 -.871199950E+02 -.871185423E+02 -.871173411E+02 -.871163944E+02 -.871157043E+02 -.871152724E+02 -.871150998E+02 -.871151867E+02 -.871155326E+02 -.871161366E+02 -.871169968E+02 -.871181108E+02 -.871194756E+02 -.871210876E+02 -.871229425E+02 -.871250355E+02 -.871273613E+02 -.871299141E+02 -.871326876E+02 -.871356751E+02 -.871388697E+02 -.871422640E+02 -.871458503E+02 -.871496209E+02 -.871535677E+02 -.871576825E+02 -.871619571E+02 -.871663831E+02 -.871709522E+02 -.871756559E+02 -.871804860E+02 -.871854340E+02 -.871904917E+02 -.871956508E+02 -.872009031E+02 -.872062401E+02 -.872116534E+02 -.872171344E+02 -.872226741E+02 -.872282630E+02 -.872338906E+02 -.872395456E+02 -.872452150E+02 -.872508837E+02 -.872565336E+02 -.872621429E+02 -.872676846E+02 -.872731248E+02 -.872784205E+02 -.872835170E+02 -.872883438E+02 -.872928098E+02 -.872967970E+02 -.873001520E+02 -.873026752E+02 -.873041065E+02 -.873041065E+02
 -.873009435E+02 -.873009435E+02 -.872993360E+02 -.872965028E+02 -.872927363E+02 -.872882609E+02 -.872832486E+02 -.872778320E+02 -.872721134E+02 -.872661718E+02 -.872600687E+02 -.872538526E+02 -.872475616E+02 -.872412263E+02 -.872348715E+02 -.872285177E+02 -.872221820E+02 -.872158794E+02 -.872096228E+02 -.872034242E+02 -.871972946E+02 -.871912444E+02 -.871852838E+02 -.871794225E+02 -.871736703E+02 -.871680369E+02 -.871625320E+02 -.871571652E+02 -.871519461E+02 -.871468846E+02 -.871419904E+02 -.871372730E+02 -.871327422E+02 -.871284075E+02 -.871242782E+02 -.871203634E+02 -.871166721E+02 -.871132128E+02 -.871099937E+02 -.871070225E+02 -.871043066E+02 -.871018528E+02 -.870996672E+02 -.870977554E+02 -.870961223E+02 -.870947722E+02 -.870937085E+02 -.870929338E+02 -.870924503E+02 -.870922589E+02 -.870923600E+02 -.870927532E+02 -.870934371E+02 -.870944096E+02 -.870956678E+02 -.870972083E+02 -.870990264E+02 -.871011173E+02 -.871034752E+02 -.871060936E+02 -.871089658E+02 -.871120843E+02 -.871154411E+02 -.871190280E+02 -.871228362E+02 -.871268567E+02 -.871310804E+02 -.871354976E+02 -.871400990E+02 -.871448747E+02 -.871498151E+02 -.871549104E+02 -.871601510E+02 -.871655270E+02 -.871710290E+02 -.871766475E+02 -.871823730E+02 -.871881961E+02 -.871941075E+02 -.872000976E+02 -.872061569E+02 -.872122753E+02 -.872184424E+02 -.872246468E+02 -.872308760E+02 -.872371160E+02 -.872433503E+02 -.872495594E+02 -.872557196E+02 -.872618016E+02 -.872677687E+02 -.872735742E+02 -.872791586E+02 -.872844451E+02 -.872893347E+02 -.872936987E+02 -.872973697E+02 -.873001301E+02 -.873016956E+02 -.873016956E+02
 -.872983877E+02 -.872983877E+02 -.872966376E+02 -.872935524E+02 -.872894499E+02 -.872845735E+02 -.872791102E+02 -.872732038E+02 -.872669651E+02 -.872604798E+02 -.872538147E+02 -.872470218E+02 -.872401422E+02 -.872332089E+02 -.872262485E+02 -.872192831E+02 -.872123314E+02 -.872054094E+02 -.871985314E+02 -.871917105E+02 -.871849588E+02 -.871782878E+02 -.871717086E+02 -.871652323E+02 -.871588699E+02 -.871526324E+02 -.871465307E+02 -.871405761E+02 -.871347796E+02 -.871291526E+02 -.871237062E+02 -.871184519E+02 -.871134008E+02 -.871085641E+02 -.871039529E+02 -.870995778E+02 -.870954495E+02 -.870915780E+02 -.870879731E+02 -.870846441E+02 -.870815997E+02 -.870788479E+02 -.870763962E+02 -.870742511E+02 -.870724187E+02 -.870709040E+02 -.870697111E+02 -.870688433E+02 -.870683029E+02 -.870680913E+02 -.870682088E+02 -.870686550E+02 -.870694283E+02 -.870705261E+02 -.870719450E+02 -.870736806E+02 -.870757279E+02 -.870780805E+02 -.870807318E+02 -.870836742E+02 -.870868994E+02 -.870903985E+02 -.870941621E+02 -.870981803E+02 -.871024429E+02 -.871069392E+02 -.871116583E+02 -.871165890E+02 -.871217201E+02 -.871270403E+02 -.871325382E+02 -.871382025E+02 -.871440219E+02 -.871499854E+02 -.871560818E+02 -.871623003E+02 -.871686301E+02 -.871750607E+02 -.871815815E+02 -.871881819E+02 -.871948513E+02 -.872015785E+02 -.872083522E+02 -.872151600E+02 -.872219884E+02 -.872288221E+02 -.872356434E+02 -.872424315E+02 -.872491607E+02 -.872557995E+02 -.872623085E+02 -.872686373E+02 -.872747217E+02 -.872804787E+02 -.872858011E+02 -.872905496E+02 -.872945429E+02 -.872975448E+02 -.872992469E+02 -.872992469E+02
 -.872957856E+02 -.872957856E+02 -.872938909E+02 -.872905494E+02 -.872861043E+02 -.872808185E+02 -.872748940E+02 -.872684858E+02 -.872617135E+02 -.872546694E+02 -.872474250E+02 -.872400362E+02 -.872325469E+02 -.872249924E+02 -.872174013E+02 -.872097972E+02 -.872022002E+02 -.871946277E+02 -.871870951E+02 -.871796166E+02 -.871722053E+02 -.871648740E+02 -.871576351E+02 -.871505009E+02 -.871434837E+02 -.871365959E+02 -.871298503E+02 -.871232595E+02 -.871168365E+02 -.871105942E+02 -.871045458E+02 -.870987044E+02 -.870930832E+02 -.870876953E+02 -.870825537E+02 -.870776711E+02 -.870730601E+02 -.870687327E+02 -.870647005E+02 -.870609744E+02 -.870575650E+02 -.870544819E+02 -.870517340E+02 -.870493292E+02 -.870472747E+02 -.870455765E+02 -.870442397E+02 -.870432682E+02 -.870426649E+02 -.870424313E+02 -.870425679E+02 -.870430741E+02 -.870439480E+02 -.870451866E+02 -.870467858E+02 -.870487403E+02 -.870510438E+02 -.870536892E+02 -.870566681E+02 -.870599715E+02 -.870635896E+02 -.870675117E+02 -.870717267E+02 -.870762227E+02 -.870809875E+02 -.870860086E+02 -.870912730E+02 -.870967675E+02 -.871024791E+02 -.871083943E+02 -.871145000E+02 -.871207829E+02 -.871272300E+02 -.871338284E+02 -.871405655E+02 -.871474288E+02 -.871544062E+02 -.871614856E+02 -.871686553E+02 -.871759034E+02 -.871832181E+02 -.871905873E+02 -.871979986E+02 -.872054386E+02 -.872128928E+02 -.872203448E+02 -.872277756E+02 -.872351630E+02 -.872424797E+02 -.872496920E+02 -.872567577E+02 -.872636229E+02 -.872702187E+02 -.872764560E+02 -.872822197E+02 -.872873596E+02 -.872916806E+02 -.872949278E+02 -.872967687E+02 -.872967687E+02
 -.872931493E+02 -.872931493E+02 -.872911081E+02 -.872875063E+02 -.872827130E+02 -.872770105E+02 -.872706156E+02 -.872636948E+02 -.872563762E+02 -.872487585E+02 -.872409179E+02 -.872329140E+02 -.872247936E+02 -.872165942E+02 -.872083461E+02 -.872000746E+02 -.871918012E+02 -.871835443E+02 -.871753207E+02 -.871671456E+02 -.871590332E+02 -.871509976E+02 -.871430525E+02 -.871352115E+02 -.871274887E+02 -.871198982E+02 -.871124542E+02 -.871051715E+02 -.870980649E+02 -.870911494E+02 -.870844404E+02 -.870779532E+02 -.870717032E+02 -.870657060E+02 -.870599769E+02 -.870545310E+02 -.870493830E+02 -.870445475E+02 -.870400382E+02 -.870358683E+02 -.870320504E+02 -.870285959E+02 -.870255156E+02 -.870228193E+02 -.870205153E+02 -.870186110E+02 -.870171126E+02 -.870160248E+02 -.870153510E+02 -.870150933E+02 -.870152521E+02 -.870158266E+02 -.870168148E+02 -.870182128E+02 -.870200158E+02 -.870222174E+02 -.870248101E+02 -.870277851E+02 -.870311325E+02 -.870348415E+02 -.870389001E+02 -.870432958E+02 -.870480151E+02 -.870530439E+02 -.870583678E+02 -.870639716E+02 -.870698401E+02 -.870759579E+02 -.870823093E+02 -.870888787E+02 -.870956507E+02 -.871026098E+02 -.871097409E+02 -.871170292E+02 -.871244600E+02 -.871320193E+02 -.871396932E+02 -.871474682E+02 -.871553309E+02 -.871632683E+02 -.871712674E+02 -.871793151E+02 -.871873976E+02 -.871955008E+02 -.872036090E+02 -.872117049E+02 -.872197685E+02 -.872277759E+02 -.872356984E+02 -.872435004E+02 -.872511368E+02 -.872585505E+02 -.872656679E+02 -.872723943E+02 -.872786061E+02 -.872841431E+02 -.872887960E+02 -.872922914E+02 -.872942725E+02 -.872942725E+02
 -.872904957E+02 -.872904957E+02 -.872883064E+02 -.872844415E+02 -.872792955E+02 -.872731704E+02 -.872662978E+02 -.872588551E+02 -.872509789E+02 -.872427739E+02 -.872343211E+02 -.872256835E+02 -.872169107E+02 -.872080422E+02 -.871991103E+02 -.871901414E+02 -.871811584E+02 -.871721810E+02 -.871632268E+02 -.871543121E+02 -.871454526E+02 -.871366635E+02 -.871279599E+02 -.871193571E+02 -.871108709E+02 -.871025172E+02 -.870943123E+02 -.870862731E+02 -.870784167E+02 -.870707605E+02 -.870633224E+02 -.870561203E+02 -.870491726E+02 -.870424974E+02 -.870361129E+02 -.870300371E+02 -.870242876E+02 -.870188817E+02 -.870138359E+02 -.870091660E+02 -.870048871E+02 -.870010132E+02 -.869975572E+02 -.869945307E+02 -.869919442E+02 -.869898065E+02 -.869881251E+02 -.869869056E+02 -.869861524E+02 -.869858677E+02 -.869860524E+02 -.869867054E+02 -.869878241E+02 -.869894041E+02 -.869914393E+02 -.869939221E+02 -.869968433E+02 -.870001924E+02 -.870039575E+02 -.870081253E+02 -.870126817E+02 -.870176114E+02 -.870228982E+02 -.870285255E+02 -.870344756E+02 -.870407310E+02 -.870472732E+02 -.870540841E+02 -.870611451E+02 -.870684380E+02 -.870759446E+02 -.870836468E+02 -.870915272E+02 -.870995686E+02 -.871077541E+02 -.871160678E+02 -.871244937E+02 -.871330167E+02 -.871416219E+02 -.871502949E+02 -.871590214E+02 -.871677870E+02 -.871765772E+02 -.871853765E+02 -.871941685E+02 -.872029349E+02 -.872116546E+02 -.872203026E+02 -.872288487E+02 -.872372553E+02 -.872454751E+02 -.872534478E+02 -.872610954E+02 -.872683173E+02 -.872749824E+02 -.872809201E+02 -.872859073E+02 -.872896525E+02 -.872917745E+02 -.872917745E+02
 -.872878469E+02 -.872878469E+02 -.872855087E+02 -.872813790E+02 -.872758779E+02 -.872693267E+02 -.872619711E+02 -.872539997E+02 -.872455567E+02 -.872367529E+02 -.872276736E+02 -.872183851E+02 -.872089394E+02 -.871993782E+02 -.871897351E+02 -.871800380E+02 -.871703106E+02 -.871605738E+02 -.871508462E+02 -.871411452E+02 -.871314877E+02 -.871218903E+02 -.871123696E+02 -.871029427E+02 -.870936272E+02 -.870844412E+02 -.870754034E+02 -.870665329E+02 -.870578496E+02 -.870493737E+02 -.870411262E+02 -.870331281E+02 -.870254010E+02 -.870179664E+02 -.870108459E+02 -.870040610E+02 -.869976327E+02 -.869915817E+02 -.869859280E+02 -.869806905E+02 -.869758876E+02 -.869715361E+02 -.869676517E+02 -.869642487E+02 -.869613395E+02 -.869589351E+02 -.869570445E+02 -.869556748E+02 -.869548310E+02 -.869545161E+02 -.869547311E+02 -.869554748E+02 -.869567438E+02 -.869585329E+02 -.869608347E+02 -.869636399E+02 -.869669374E+02 -.869707144E+02 -.869749563E+02 -.869796472E+02 -.869847699E+02 -.869903061E+02 -.869962362E+02 -.870025402E+02 -.870091971E+02 -.870161855E+02 -.870234839E+02 -.870310705E+02 -.870389234E+02 -.870470210E+02 -.870553419E+02 -.870638653E+02 -.870725705E+02 -.870814378E+02 -.870904480E+02 -.870995824E+02 -.871088233E+02 -.871181535E+02 -.871275565E+02 -.871370163E+02 -.871465172E+02 -.871560437E+02 -.871655802E+02 -.871751105E+02 -.871846171E+02 -.871940809E+02 -.872034800E+02 -.872127883E+02 -.872219744E+02 -.872309990E+02 -.872398128E+02 -.872483523E+02 -.872565358E+02 -.872642570E+02 -.872713777E+02 -.872777171E+02 -.872830387E+02 -.872870334E+02 -.872892959E+02 -.872892959E+02
 -.872852306E+02 -.872852306E+02 -.872827437E+02 -.872783499E+02 -.872724941E+02 -.872655163E+02 -.872576762E+02 -.872491724E+02 -.872401568E+02 -.872307456E+02 -.872210281E+02 -.872110737E+02 -.872009365E+02 -.871906599E+02 -.871802787E+02 -.871698220E+02 -.871593142E+02 -.871487770E+02 -.871382301E+02 -.871276919E+02 -.871171805E+02 -.871067139E+02 -.870963104E+02 -.870859890E+02 -.870757693E+02 -.870656719E+02 -.870557180E+02 -.870459295E+02 -.870363296E+02 -.870269417E+02 -.870177904E+02 -.870089004E+02 -.870002971E+02 -.869920063E+02 -.869840537E+02 -.869764648E+02 -.869692651E+02 -.869624793E+02 -.869561315E+02 -.869502449E+02 -.869448415E+02 -.869399419E+02 -.869355653E+02 -.869317290E+02 -.869284483E+02 -.869257367E+02 -.869236051E+02 -.869220623E+02 -.869211144E+02 -.869207652E+02 -.869210159E+02 -.869218649E+02 -.869233084E+02 -.869253397E+02 -.869279499E+02 -.869311276E+02 -.869348592E+02 -.869391291E+02 -.869439195E+02 -.869492112E+02 -.869549832E+02 -.869612131E+02 -.869678775E+02 -.869749520E+02 -.869824116E+02 -.869902306E+02 -.869983831E+02 -.870068432E+02 -.870155849E+02 -.870245827E+02 -.870338115E+02 -.870432467E+02 -.870528645E+02 -.870626419E+02 -.870725566E+02 -.870825877E+02 -.870927148E+02 -.871029186E+02 -.871131809E+02 -.871234838E+02 -.871338105E+02 -.871441443E+02 -.871544684E+02 -.871647658E+02 -.871750184E+02 -.871852064E+02 -.871953071E+02 -.872052938E+02 -.872151341E+02 -.872247874E+02 -.872342025E+02 -.872433133E+02 -.872520347E+02 -.872602553E+02 -.872678299E+02 -.872745684E+02 -.872802216E+02 -.872844630E+02 -.872868643E+02 -.872868643E+02
 -.872826812E+02 -.872826812E+02 -.872800476E+02 -.872753932E+02 -.872691870E+02 -.872617865E+02 -.872534647E+02 -.872444298E+02 -.872348403E+02 -.872248174E+02 -.872144542E+02 -.872038223E+02 -.871929778E+02 -.871819652E+02 -.871708203E+02 -.871595727E+02 -.871482477E+02 -.871368674E+02 -.871254524E+02 -.871140220E+02 -.871025955E+02 -.870911923E+02 -.870798325E+02 -.870685371E+02 -.870573281E+02 -.870462285E+02 -.870352625E+02 -.870244557E+02 -.870138343E+02 -.870034262E+02 -.869932597E+02 -.869833644E+02 -.869737702E+02 -.869645078E+02 -.869556079E+02 -.869471013E+02 -.869390185E+02 -.869313894E+02 -.869242434E+02 -.869176085E+02 -.869115117E+02 -.869059782E+02 -.869010313E+02 -.868966924E+02 -.868929805E+02 -.868899118E+02 -.868875001E+02 -.868857561E+02 -.868846875E+02 -.868842988E+02 -.868845916E+02 -.868855641E+02 -.868872114E+02 -.868895254E+02 -.868924950E+02 -.868961064E+02 -.869003428E+02 -.869051849E+02 -.869106112E+02 -.869165979E+02 -.869231195E+02 -.869301487E+02 -.869376572E+02 -.869456153E+02 -.869539927E+02 -.869627587E+02 -.869718820E+02 -.869813318E+02 -.869910771E+02 -.870010877E+02 -.870113339E+02 -.870217869E+02 -.870324190E+02 -.870432034E+02 -.870541147E+02 -.870651287E+02 -.870762225E+02 -.870873745E+02 -.870985642E+02 -.871097724E+02 -.871209805E+02 -.871321708E+02 -.871433257E+02 -.871544275E+02 -.871654574E+02 -.871763954E+02 -.871872183E+02 -.871978989E+02 -.872084042E+02 -.872186929E+02 -.872287122E+02 -.872383941E+02 -.872476503E+02 -.872563652E+02 -.872643873E+02 -.872715178E+02 -.872774957E+02 -.872819779E+02 -.872845144E+02 -.872845144E+02
 -.872802410E+02 -.872802410E+02 -.872774653E+02 -.872725579E+02 -.872660103E+02 -.872581969E+02 -.872494024E+02 -.872398437E+02 -.872296852E+02 -.872190525E+02 -.872080413E+02 -.871967253E+02 -.871851618E+02 -.871733960E+02 -.871614640E+02 -.871493957E+02 -.871372166E+02 -.871249493E+02 -.871126148E+02 -.871002333E+02 -.870878250E+02 -.870754110E+02 -.870630130E+02 -.870506541E+02 -.870383587E+02 -.870261531E+02 -.870140646E+02 -.870021225E+02 -.869903574E+02 -.869788017E+02 -.869674889E+02 -.869564537E+02 -.869457318E+02 -.869353597E+02 -.869253744E+02 -.869158128E+02 -.869067119E+02 -.868981081E+02 -.868900370E+02 -.868825331E+02 -.868756293E+02 -.868693566E+02 -.868637438E+02 -.868588173E+02 -.868546003E+02 -.868511133E+02 -.868483732E+02 -.868463933E+02 -.868451832E+02 -.868447487E+02 -.868450915E+02 -.868462096E+02 -.868480968E+02 -.868507432E+02 -.868541351E+02 -.868582553E+02 -.868630830E+02 -.868685946E+02 -.868747634E+02 -.868815602E+02 -.868889537E+02 -.868969105E+02 -.869053960E+02 -.869143741E+02 -.869238081E+02 -.869336607E+02 -.869438945E+02 -.869544722E+02 -.869653572E+02 -.869765133E+02 -.869879056E+02 -.869995003E+02 -.870112648E+02 -.870231683E+02 -.870351815E+02 -.870472766E+02 -.870594280E+02 -.870716113E+02 -.870838041E+02 -.870959851E+02 -.871081346E+02 -.871202337E+02 -.871322641E+02 -.871442076E+02 -.871560453E+02 -.871677569E+02 -.871793194E+02 -.871907055E+02 -.872018820E+02 -.872128073E+02 -.872234279E+02 -.872336744E+02 -.872434560E+02 -.872526536E+02 -.872611104E+02 -.872686200E+02 -.872749104E+02 -.872796238E+02 -.872822898E+02 -.872822898E+02
 -.872779626E+02 -.872779626E+02 -.872750522E+02 -.872699043E+02 -.872630310E+02 -.872548216E+02 -.872455713E+02 -.872355042E+02 -.872247898E+02 -.872135568E+02 -.872019029E+02 -.871899030E+02 -.871776148E+02 -.871650833E+02 -.871523446E+02 -.871394283E+02 -.871263596E+02 -.871131610E+02 -.870998538E+02 -.870864587E+02 -.870729968E+02 -.870594905E+02 -.870459631E+02 -.870324401E+02 -.870189486E+02 -.870055178E+02 -.869921792E+02 -.869789662E+02 -.869659144E+02 -.869530615E+02 -.869404469E+02 -.869281118E+02 -.869160987E+02 -.869044513E+02 -.868932139E+02 -.868824314E+02 -.868721486E+02 -.868624100E+02 -.868532590E+02 -.868447380E+02 -.868368877E+02 -.868297462E+02 -.868233494E+02 -.868177298E+02 -.868129167E+02 -.868089353E+02 -.868058067E+02 -.868035477E+02 -.868021703E+02 -.868016818E+02 -.868020843E+02 -.868033754E+02 -.868055473E+02 -.868085877E+02 -.868124795E+02 -.868172012E+02 -.868227272E+02 -.868290279E+02 -.868360704E+02 -.868438184E+02 -.868522334E+02 -.868612744E+02 -.868708987E+02 -.868810624E+02 -.868917205E+02 -.869028280E+02 -.869143396E+02 -.869262105E+02 -.869383968E+02 -.869508556E+02 -.869635454E+02 -.869764264E+02 -.869894608E+02 -.870026126E+02 -.870158483E+02 -.870291362E+02 -.870424473E+02 -.870557547E+02 -.870690334E+02 -.870822606E+02 -.870954153E+02 -.871084776E+02 -.871214289E+02 -.871342507E+02 -.871469243E+02 -.871594298E+02 -.871717446E+02 -.871838420E+02 -.871956895E+02 -.872072456E+02 -.872184568E+02 -.872292531E+02 -.872395424E+02 -.872492029E+02 -.872580737E+02 -.872659420E+02 -.872725267E+02 -.872774568E+02 -.872802435E+02 -.872802435E+02
 -.872759104E+02 -.872759104E+02 -.872728764E+02 -.872675067E+02 -.872603313E+02 -.872517520E+02 -.872420727E+02 -.872315230E+02 -.872202760E+02 -.872084624E+02 -.871961808E+02 -.871835061E+02 -.871704953E+02 -.871571929E+02 -.871436336E+02 -.871298463E+02 -.871158551E+02 -.871016821E+02 -.870873482E+02 -.870728742E+02 -.870582819E+02 -.870435945E+02 -.870288372E+02 -.870140375E+02 -.869992254E+02 -.869844336E+02 -.869696978E+02 -.869550563E+02 -.869405504E+02 -.869262240E+02 -.869121236E+02 -.868982979E+02 -.868847978E+02 -.868716755E+02 -.868589847E+02 -.868467797E+02 -.868351152E+02 -.868240456E+02 -.868136246E+02 -.868039042E+02 -.867949349E+02 -.867867643E+02 -.867794368E+02 -.867729933E+02 -.867674703E+02 -.867628994E+02 -.867593074E+02 -.867567153E+02 -.867551382E+02 -.867545853E+02 -.867550595E+02 -.867565576E+02 -.867590699E+02 -.867625809E+02 -.867670693E+02 -.867725080E+02 -.867788649E+02 -.867861030E+02 -.867941813E+02 -.868030547E+02 -.868126753E+02 -.868229924E+02 -.868339533E+02 -.868455041E+02 -.868575898E+02 -.868701555E+02 -.868831463E+02 -.868965082E+02 -.869101884E+02 -.869241358E+02 -.869383013E+02 -.869526381E+02 -.869671019E+02 -.869816511E+02 -.869962471E+02 -.870108542E+02 -.870254397E+02 -.870399736E+02 -.870544289E+02 -.870687811E+02 -.870830080E+02 -.870970892E+02 -.871110060E+02 -.871247402E+02 -.871382740E+02 -.871515882E+02 -.871646615E+02 -.871774685E+02 -.871899779E+02 -.872021495E+02 -.872139306E+02 -.872252518E+02 -.872360205E+02 -.872461138E+02 -.872553680E+02 -.872635657E+02 -.872704184E+02 -.872755447E+02 -.872784403E+02 -.872784403E+02
 -.872741628E+02 -.872741628E+02 -.872710206E+02 -.872654552E+02 -.872580110E+02 -.872490991E+02 -.872390298E+02 -.872280361E+02 -.872162930E+02 -.872039314E+02 -.871910496E+02 -.871777208E+02 -.871640007E+02 -.871499315E+02 -.871355462E+02 -.871208715E+02 -.871059300E+02 -.870907424E+02 -.870753286E+02 -.870597089E+02 -.870439051E+02 -.870279411E+02 -.870118435E+02 -.869956418E+02 -.869793688E+02 -.869630612E+02 -.869467589E+02 -.869305060E+02 -.869143501E+02 -.868983425E+02 -.868825379E+02 -.868669940E+02 -.868517716E+02 -.868369335E+02 -.868225448E+02 -.868086715E+02 -.867953807E+02 -.867827392E+02 -.867708133E+02 -.867596679E+02 -.867493655E+02 -.867399657E+02 -.867315245E+02 -.867240930E+02 -.867177174E+02 -.867124379E+02 -.867082880E+02 -.867052946E+02 -.867034768E+02 -.867028464E+02 -.867034072E+02 -.867051549E+02 -.867080775E+02 -.867121554E+02 -.867173614E+02 -.867236615E+02 -.867310150E+02 -.867393755E+02 -.867486913E+02 -.867589062E+02 -.867699600E+02 -.867817898E+02 -.867943303E+02 -.868075148E+02 -.868212759E+02 -.868355463E+02 -.868502593E+02 -.868653495E+02 -.868807534E+02 -.868964102E+02 -.869122614E+02 -.869282520E+02 -.869443303E+02 -.869604484E+02 -.869765621E+02 -.869926309E+02 -.870086183E+02 -.870244915E+02 -.870402213E+02 -.870557817E+02 -.870711498E+02 -.870863053E+02 -.871012298E+02 -.871159062E+02 -.871303181E+02 -.871444480E+02 -.871582767E+02 -.871717811E+02 -.871849321E+02 -.871976917E+02 -.872100094E+02 -.872218173E+02 -.872330242E+02 -.872435074E+02 -.872531023E+02 -.872615889E+02 -.872686743E+02 -.872739690E+02 -.872769573E+02 -.872769573E+02
 -.872728141E+02 -.872728141E+02 -.872695842E+02 -.872638583E+02 -.872561900E+02 -.872469967E+02 -.872365913E+02 -.872252081E+02 -.872130215E+02 -.872001608E+02 -.871867218E+02 -.871727750E+02 -.871583729E+02 -.871435543E+02 -.871283489E+02 -.871127805E+02 -.870968688E+02 -.870806320E+02 -.870640881E+02 -.870472563E+02 -.870301574E+02 -.870128155E+02 -.869952579E+02 -.869775158E+02 -.869596250E+02 -.869416257E+02 -.869235630E+02 -.869054868E+02 -.868874520E+02 -.868695183E+02 -.868517499E+02 -.868342156E+02 -.868169877E+02 -.868001422E+02 -.867837579E+02 -.867679155E+02 -.867526974E+02 -.867381862E+02 -.867244643E+02 -.867116125E+02 -.866997093E+02 -.866888298E+02 -.866790445E+02 -.866704184E+02 -.866630101E+02 -.866568706E+02 -.866520431E+02 -.866485618E+02 -.866464512E+02 -.866457265E+02 -.866463924E+02 -.866484438E+02 -.866518652E+02 -.866566314E+02 -.866627080E+02 -.866700515E+02 -.866786103E+02 -.866883253E+02 -.866991313E+02 -.867109571E+02 -.867237274E+02 -.867373633E+02 -.867517832E+02 -.867669046E+02 -.867826441E+02 -.867989190E+02 -.868156481E+02 -.868327520E+02 -.868501544E+02 -.868677823E+02 -.868855666E+02 -.869034425E+02 -.869213500E+02 -.869392337E+02 -.869570433E+02 -.869747335E+02 -.869922639E+02 -.870095988E+02 -.870267072E+02 -.870435622E+02 -.870601408E+02 -.870764233E+02 -.870923926E+02 -.871080336E+02 -.871233321E+02 -.871382737E+02 -.871528422E+02 -.871670180E+02 -.871807754E+02 -.871940801E+02 -.872068850E+02 -.872191256E+02 -.872307135E+02 -.872415280E+02 -.872514062E+02 -.872601281E+02 -.872673991E+02 -.872728260E+02 -.872758859E+02 -.872758859E+02
 -.872719758E+02 -.872719758E+02 -.872686848E+02 -.872628438E+02 -.872550105E+02 -.872456031E+02 -.872349339E+02 -.872232349E+02 -.872106772E+02 -.871973862E+02 -.871834532E+02 -.871689438E+02 -.871539054E+02 -.871383720E+02 -.871223685E+02 -.871059139E+02 -.870890238E+02 -.870717128E+02 -.870539955E+02 -.870358885E+02 -.870174109E+02 -.869985857E+02 -.869794403E+02 -.869600071E+02 -.869403241E+02 -.869204351E+02 -.869003904E+02 -.868802461E+02 -.868600654E+02 -.868399172E+02 -.868198772E+02 -.868000265E+02 -.867804518E+02 -.867612448E+02 -.867425012E+02 -.867243201E+02 -.867068028E+02 -.866900521E+02 -.866741708E+02 -.866592603E+02 -.866454197E+02 -.866327440E+02 -.866213230E+02 -.866112397E+02 -.866025691E+02 -.865953770E+02 -.865897187E+02 -.865856385E+02 -.865831682E+02 -.865823273E+02 -.865831221E+02 -.865855459E+02 -.865895788E+02 -.865951884E+02 -.866023303E+02 -.866109486E+02 -.866209771E+02 -.866323404E+02 -.866449549E+02 -.866587306E+02 -.866735718E+02 -.866893791E+02 -.867060505E+02 -.867234828E+02 -.867415727E+02 -.867602183E+02 -.867793200E+02 -.867987815E+02 -.868185108E+02 -.868384206E+02 -.868584290E+02 -.868784602E+02 -.868984443E+02 -.869183182E+02 -.869380249E+02 -.869575139E+02 -.869767413E+02 -.869956689E+02 -.870142645E+02 -.870325010E+02 -.870503564E+02 -.870678125E+02 -.870848549E+02 -.871014716E+02 -.871176520E+02 -.871333860E+02 -.871486621E+02 -.871634653E+02 -.871777751E+02 -.871915625E+02 -.872047855E+02 -.872173847E+02 -.872292766E+02 -.872403453E+02 -.872504317E+02 -.872593193E+02 -.872667155E+02 -.872722280E+02 -.872753327E+02 -.872753327E+02
 -.872717780E+02 -.872717780E+02 -.872684594E+02 -.872625613E+02 -.872546382E+02 -.872451037E+02 -.872342646E+02 -.872223468E+02 -.872095147E+02 -.871958870E+02 -.871815477E+02 -.871665554E+02 -.871509503E+02 -.871347594E+02 -.871180008E+02 -.871006871E+02 -.870828280E+02 -.870644321E+02 -.870455095E+02 -.870260721E+02 -.870061360E+02 -.869857217E+02 -.869648552E+02 -.869435691E+02 -.869219028E+02 -.868999033E+02 -.868776254E+02 -.868551321E+02 -.868324949E+02 -.868097936E+02 -.867871163E+02 -.867645591E+02 -.867422256E+02 -.867202264E+02 -.866986780E+02 -.866777022E+02 -.866574244E+02 -.866379727E+02 -.866194760E+02 -.866020625E+02 -.865858580E+02 -.865709837E+02 -.865575548E+02 -.865456782E+02 -.865354507E+02 -.865269578E+02 -.865202714E+02 -.865154490E+02 -.865125324E+02 -.865115469E+02 -.865125008E+02 -.865153855E+02 -.865201752E+02 -.865268276E+02 -.865352848E+02 -.865454745E+02 -.865573108E+02 -.865706965E+02 -.865855241E+02 -.866016781E+02 -.866190367E+02 -.866374738E+02 -.866568605E+02 -.866770674E+02 -.866979661E+02 -.867194304E+02 -.867413381E+02 -.867635720E+02 -.867860212E+02 -.868085812E+02 -.868311556E+02 -.868536555E+02 -.868760007E+02 -.868981190E+02 -.869199471E+02 -.869414297E+02 -.869625194E+02 -.869831767E+02 -.870033690E+02 -.870230707E+02 -.870422617E+02 -.870609274E+02 -.870790572E+02 -.870966441E+02 -.871136830E+02 -.871301696E+02 -.871460988E+02 -.871614624E+02 -.871762468E+02 -.871904301E+02 -.872039776E+02 -.872168373E+02 -.872289330E+02 -.872401561E+02 -.872503548E+02 -.872593195E+02 -.872667648E+02 -.872723044E+02 -.872754203E+02 -.872754203E+02
 -.872723696E+02 -.872723696E+02 -.872690650E+02 -.872631822E+02 -.872552639E+02 -.872457122E+02 -.872348228E+02 -.872228107E+02 -.872098302E+02 -.871959892E+02 -.871813619E+02 -.871659969E+02 -.871499247E+02 -.871331629E+02 -.871157205E+02 -.870976013E+02 -.870788064E+02 -.870593368E+02 -.870391950E+02 -.870183868E+02 -.869969224E+02 -.869748178E+02 -.869520961E+02 -.869287880E+02 -.869049329E+02 -.868805796E+02 -.868557869E+02 -.868306243E+02 -.868051719E+02 -.867795210E+02 -.867537737E+02 -.867280434E+02 -.867024535E+02 -.866771373E+02 -.866522370E+02 -.866279022E+02 -.866042888E+02 -.865815570E+02 -.865598695E+02 -.865393892E+02 -.865202768E+02 -.865026883E+02 -.864867726E+02 -.864726686E+02 -.864605027E+02 -.864503867E+02 -.864424150E+02 -.864366635E+02 -.864331873E+02 -.864320198E+02 -.864331722E+02 -.864366329E+02 -.864423682E+02 -.864503223E+02 -.864604192E+02 -.864725638E+02 -.864866441E+02 -.865025331E+02 -.865200915E+02 -.865391700E+02 -.865596121E+02 -.865812566E+02 -.866039401E+02 -.866274993E+02 -.866517735E+02 -.866766064E+02 -.867018476E+02 -.867273544E+02 -.867529930E+02 -.867786392E+02 -.868041792E+02 -.868295101E+02 -.868545400E+02 -.868791882E+02 -.869033847E+02 -.869270702E+02 -.869501954E+02 -.869727207E+02 -.869946153E+02 -.870158562E+02 -.870364281E+02 -.870563214E+02 -.870755322E+02 -.870940603E+02 -.871119084E+02 -.871290805E+02 -.871455799E+02 -.871614075E+02 -.871765588E+02 -.871910213E+02 -.872047701E+02 -.872177630E+02 -.872299341E+02 -.872411854E+02 -.872513759E+02 -.872603077E+02 -.872677074E+02 -.872732021E+02 -.872762877E+02 -.872762877E+02
 -.872739181E+02 -.872739181E+02 -.872706783E+02 -.872648998E+02 -.872571031E+02 -.872476706E+02 -.872368804E+02 -.872249315E+02 -.872119627E+02 -.871980681E+02 -.871833080E+02 -.871677182E+02 -.871513164E+02 -.871341079E+02 -.871160897E+02 -.870972537E+02 -.870775900E+02 -.870570886E+02 -.870357417E+02 -.870135456E+02 -.869905019E+02 -.869666193E+02 -.869419146E+02 -.869164143E+02 -.868901552E+02 -.868631859E+02 -.868355676E+02 -.868073749E+02 -.867786961E+02 -.867496342E+02 -.867203069E+02 -.866908465E+02 -.866613997E+02 -.866321269E+02 -.866032011E+02 -.865748068E+02 -.865471379E+02 -.865203959E+02 -.864947870E+02 -.864705193E+02 -.864477999E+02 -.864268311E+02 -.864078070E+02 -.863909098E+02 -.863763062E+02 -.863641440E+02 -.863545490E+02 -.863476219E+02 -.863434364E+02 -.863420374E+02 -.863434397E+02 -.863476280E+02 -.863545572E+02 -.863641531E+02 -.863763145E+02 -.863909153E+02 -.864078074E+02 -.864268235E+02 -.864477810E+02 -.864704853E+02 -.864947337E+02 -.865203186E+02 -.865470314E+02 -.865746652E+02 -.866030183E+02 -.866318960E+02 -.866611133E+02 -.866904965E+02 -.867198846E+02 -.867491304E+02 -.867781007E+02 -.868066774E+02 -.868347567E+02 -.868622496E+02 -.868890808E+02 -.869151887E+02 -.869405242E+02 -.869650499E+02 -.869887393E+02 -.870115755E+02 -.870335502E+02 -.870546624E+02 -.870749174E+02 -.870943251E+02 -.871128988E+02 -.871306532E+02 -.871476033E+02 -.871637613E+02 -.871791349E+02 -.871937234E+02 -.872075146E+02 -.872204790E+02 -.872325642E+02 -.872436865E+02 -.872537201E+02 -.872624837E+02 -.872697225E+02 -.872750845E+02 -.872780896E+02 -.872780896E+02
 -.872766077E+02 -.872766077E+02 -.872734942E+02 -.872679276E+02 -.872603944E+02 -.872512480E+02 -.872407411E+02 -.872290503E+02 -.872162944E+02 -.872025486E+02 -.871878558E+02 -.871722350E+02 -.871556879E+02 -.871382042E+02 -.871197654E+02 -.871003483E+02 -.870799279E+02 -.870584799E+02 -.870359823E+02 -.870124178E+02 -.869877754E+02 -.869620523E+02 -.869352550E+02 -.869074017E+02 -.868785229E+02 -.868486634E+02 -.868178838E+02 -.867862612E+02 -.867538907E+02 -.867208863E+02 -.866873813E+02 -.866535289E+02 -.866195021E+02 -.865854928E+02 -.865517117E+02 -.865183858E+02 -.864857570E+02 -.864540793E+02 -.864236154E+02 -.863946330E+02 -.863674008E+02 -.863421833E+02 -.863192361E+02 -.862988007E+02 -.862810993E+02 -.862663299E+02 -.862546614E+02 -.862462301E+02 -.862411354E+02 -.862394382E+02 -.862411587E+02 -.862462764E+02 -.862547301E+02 -.862664196E+02 -.862812086E+02 -.862989277E+02 -.863193785E+02 -.863423384E+02 -.863675654E+02 -.863948035E+02 -.864237877E+02 -.864542490E+02 -.864859191E+02 -.865185346E+02 -.865518413E+02 -.865855965E+02 -.866195726E+02 -.866535584E+02 -.866873613E+02 -.867208077E+02 -.867537437E+02 -.867860353E+02 -.868175678E+02 -.868482453E+02 -.868779899E+02 -.869067407E+02 -.869344521E+02 -.869610929E+02 -.869866449E+02 -.870111013E+02 -.870344650E+02 -.870567477E+02 -.870779677E+02 -.870981487E+02 -.871173182E+02 -.871355056E+02 -.871527401E+02 -.871690491E+02 -.871844549E+02 -.871989723E+02 -.872126045E+02 -.872253382E+02 -.872371382E+02 -.872479388E+02 -.872576346E+02 -.872660666E+02 -.872730057E+02 -.872781299E+02 -.872809947E+02 -.872809947E+02
 -.872806363E+02 -.872806363E+02 -.872777221E+02 -.872724959E+02 -.872653963E+02 -.872567367E+02 -.872467362E+02 -.872355419E+02 -.872232466E+02 -.872099021E+02 -.871955295E+02 -.871801270E+02 -.871636766E+02 -.871461482E+02 -.871275041E+02 -.871077021E+02 -.870866977E+02 -.870644476E+02 -.870409108E+02 -.870160513E+02 -.869898402E+02 -.869622573E+02 -.869332934E+02 -.869029523E+02 -.868712525E+02 -.868382297E+02 -.868039385E+02 -.867684543E+02 -.867318752E+02 -.866943237E+02 -.866559477E+02 -.866169218E+02 -.865774476E+02 -.865377534E+02 -.864980941E+02 -.864587488E+02 -.864200195E+02 -.863822272E+02 -.863457082E+02 -.863108088E+02 -.862778802E+02 -.862472714E+02 -.862193224E+02 -.861943569E+02 -.861726747E+02 -.861545442E+02 -.861401960E+02 -.861298161E+02 -.861235415E+02 -.861214557E+02 -.861235867E+02 -.861299062E+02 -.861403302E+02 -.861547216E+02 -.861728938E+02 -.861946160E+02 -.862196193E+02 -.862476036E+02 -.862782448E+02 -.863112024E+02 -.863461270E+02 -.863826671E+02 -.864204758E+02 -.864592162E+02 -.864985668E+02 -.865382253E+02 -.865779117E+02 -.866173707E+02 -.866563732E+02 -.866947171E+02 -.867322270E+02 -.867687544E+02 -.868041760E+02 -.868383928E+02 -.868713288E+02 -.869029286E+02 -.869331560E+02 -.869619915E+02 -.869894312E+02 -.870154838E+02 -.870401695E+02 -.870635175E+02 -.870855646E+02 -.871063531E+02 -.871259290E+02 -.871443405E+02 -.871616352E+02 -.871778589E+02 -.871930525E+02 -.872072492E+02 -.872204714E+02 -.872327255E+02 -.872439972E+02 -.872542437E+02 -.872633848E+02 -.872712906E+02 -.872777656E+02 -.872825279E+02 -.872851819E+02 -.872851819E+02
 -.872862103E+02 -.872862103E+02 -.872835808E+02 -.872788458E+02 -.872723802E+02 -.872644455E+02 -.872552175E+02 -.872448064E+02 -.872332727E+02 -.872206396E+02 -.872069018E+02 -.871920327E+02 -.871759900E+02 -.871587201E+02 -.871401616E+02 -.871202483E+02 -.870989117E+02 -.870760836E+02 -.870516983E+02 -.870256945E+02 -.869980184E+02 -.869686249E+02 -.869374811E+02 -.869045683E+02 -.868698848E+02 -.868334484E+02 -.867952999E+02 -.867555055E+02 -.867141595E+02 -.866713875E+02 -.866273481E+02 -.865822355E+02 -.865362807E+02 -.864897521E+02 -.864429555E+02 -.863962332E+02 -.863499610E+02 -.863045457E+02 -.862604189E+02 -.862180317E+02 -.861778463E+02 -.861403275E+02 -.861059325E+02 -.860751002E+02 -.860482405E+02 -.860257229E+02 -.860078662E+02 -.859949291E+02 -.859871026E+02 -.859845036E+02 -.859871713E+02 -.859950661E+02 -.860080709E+02 -.860259944E+02 -.860485776E+02 -.860755012E+02 -.861063955E+02 -.861408503E+02 -.861784262E+02 -.862186658E+02 -.862611037E+02 -.863052774E+02 -.863507354E+02 -.863970455E+02 -.864438005E+02 -.864906240E+02 -.865371732E+02 -.865831417E+02 -.866282604E+02 -.866722977E+02 -.867150589E+02 -.867563843E+02 -.867961479E+02 -.868342544E+02 -.868706369E+02 -.869052538E+02 -.869380865E+02 -.869691359E+02 -.869984201E+02 -.870259719E+02 -.870518355E+02 -.870760652E+02 -.870987225E+02 -.871198741E+02 -.871395902E+02 -.871579423E+02 -.871750011E+02 -.871908349E+02 -.872055067E+02 -.872190723E+02 -.872315762E+02 -.872430488E+02 -.872535006E+02 -.872629164E+02 -.872712470E+02 -.872783982E+02 -.872842173E+02 -.872884738E+02 -.872908354E+02 -.872908354E+02
 -.872935362E+02 -.872935362E+02 -.872912898E+02 -.872872199E+02 -.872816207E+02 -.872746885E+02 -.872665454E+02 -.872572567E+02 -.872468445E+02 -.872352978E+02 -.872225800E+02 -.872086356E+02 -.871933938E+02 -.871767732E+02 -.871586839E+02 -.871390308E+02 -.871177154E+02 -.870946386E+02 -.870697025E+02 -.870428129E+02 -.870138817E+02 -.869828297E+02 -.869495895E+02 -.869141087E+02 -.868763531E+02 -.868363111E+02 -.867939968E+02 -.867494551E+02 -.867027654E+02 -.866540458E+02 -.866034576E+02 -.865512084E+02 -.864975559E+02 -.864428094E+02 -.863873317E+02 -.863315383E+02 -.862758962E+02 -.862209197E+02 -.861671649E+02 -.861152215E+02 -.860657029E+02 -.860192337E+02 -.859764356E+02 -.859379117E+02 -.859042301E+02 -.858759073E+02 -.858533918E+02 -.858370497E+02 -.858271520E+02 -.858238652E+02 -.858272454E+02 -.858372364E+02 -.858536712E+02 -.858762786E+02 -.859046923E+02 -.859384634E+02 -.859770751E+02 -.860199592E+02 -.860665121E+02 -.861161118E+02 -.861681333E+02 -.862219631E+02 -.862770107E+02 -.863327198E+02 -.863885756E+02 -.864441107E+02 -.864989090E+02 -.865526072E+02 -.866048952E+02 -.866555149E+02 -.867042580E+02 -.867509626E+02 -.867955095E+02 -.868378188E+02 -.868778448E+02 -.869155723E+02 -.869510124E+02 -.869841982E+02 -.870151814E+02 -.870440289E+02 -.870708194E+02 -.870956405E+02 -.871185865E+02 -.871397557E+02 -.871592486E+02 -.871771657E+02 -.871936056E+02 -.872086635E+02 -.872224285E+02 -.872349821E+02 -.872463955E+02 -.872567260E+02 -.872660134E+02 -.872742747E+02 -.872814974E+02 -.872876307E+02 -.872925737E+02 -.872961598E+02 -.872981361E+02 -.872981361E+02
 -.873028092E+02 -.873028092E+02 -.873010569E+02 -.872978493E+02 -.872933811E+02 -.872877692E+02 -.872810715E+02 -.872733002E+02 -.872644323E+02 -.872544174E+02 -.872431837E+02 -.872306420E+02 -.872166895E+02 -.872012124E+02 -.871840879E+02 -.871651867E+02 -.871443743E+02 -.871215134E+02 -.870964659E+02 -.870690950E+02 -.870392678E+02 -.870068585E+02 -.869717516E+02 -.869338458E+02 -.868930583E+02 -.868493300E+02 -.868026308E+02 -.867529653E+02 -.867003793E+02 -.866449665E+02 -.865868743E+02 -.865263111E+02 -.864635515E+02 -.863989415E+02 -.863329021E+02 -.862659315E+02 -.861986044E+02 -.861315695E+02 -.860655431E+02 -.860012994E+02 -.859396578E+02 -.858814654E+02 -.858275775E+02 -.857788341E+02 -.857360353E+02 -.856999151E+02 -.856711163E+02 -.856501668E+02 -.856374593E+02 -.856332360E+02 -.856375788E+02 -.856504056E+02 -.856714740E+02 -.857003911E+02 -.857366287E+02 -.857795440E+02 -.858284024E+02 -.858824039E+02 -.859407081E+02 -.860024594E+02 -.860668104E+02 -.861329415E+02 -.862000781E+02 -.862675034E+02 -.863345685E+02 -.864006982E+02 -.864653938E+02 -.865282339E+02 -.865888718E+02 -.866470324E+02 -.867025068E+02 -.867551467E+02 -.868048578E+02 -.868515936E+02 -.868953486E+02 -.869361519E+02 -.869740620E+02 -.870091606E+02 -.870415482E+02 -.870713394E+02 -.870986593E+02 -.871236401E+02 -.871464182E+02 -.871671317E+02 -.871859182E+02 -.872029132E+02 -.872182483E+02 -.872320496E+02 -.872444365E+02 -.872555197E+02 -.872653997E+02 -.872741647E+02 -.872818872E+02 -.872886213E+02 -.872943968E+02 -.872992137E+02 -.873030325E+02 -.873057636E+02 -.873072508E+02 -.873072508E+02
 -.873141979E+02 -.873141979E+02 -.873130624E+02 -.873109357E+02 -.873078935E+02 -.873039588E+02 -.872991143E+02 -.872933110E+02 -.872864750E+02 -.872785120E+02 -.872693106E+02 -.872587452E+02 -.872466771E+02 -.872329568E+02 -.872174245E+02 -.871999115E+02 -.871802414E+02 -.871582317E+02 -.871336949E+02 -.871064409E+02 -.870762795E+02 -.870430234E+02 -.870064917E+02 -.869665149E+02 -.869229397E+02 -.868756356E+02 -.868245016E+02 -.867694749E+02 -.867105391E+02 -.866477344E+02 -.865811674E+02 -.865110215E+02 -.864375673E+02 -.863611720E+02 -.862823079E+02 -.862015579E+02 -.861196195E+02 -.860373040E+02 -.859555314E+02 -.858753199E+02 -.857977698E+02 -.857240407E+02 -.856553228E+02 -.855928033E+02 -.855376276E+02 -.854908589E+02 -.854534372E+02 -.854261405E+02 -.854095510E+02 -.854040294E+02 -.854096975E+02 -.854264333E+02 -.854538761E+02 -.854914435E+02 -.855383572E+02 -.855936773E+02 -.856563402E+02 -.857252005E+02 -.857990707E+02 -.858767605E+02 -.859571099E+02 -.860390186E+02 -.861214679E+02 -.862035377E+02 -.862844162E+02 -.863634058E+02 -.864399228E+02 -.865134949E+02 -.865837542E+02 -.866504296E+02 -.867133372E+02 -.867723697E+02 -.868274864E+02 -.868787027E+02 -.869260810E+02 -.869697211E+02 -.870097527E+02 -.870463280E+02 -.870796158E+02 -.871097958E+02 -.871370543E+02 -.871615806E+02 -.871835638E+02 -.872031905E+02 -.872206430E+02 -.872360974E+02 -.872497230E+02 -.872616807E+02 -.872721232E+02 -.872811930E+02 -.872890229E+02 -.872957341E+02 -.873014355E+02 -.873062217E+02 -.873101703E+02 -.873133390E+02 -.873157600E+02 -.873174335E+02 -.873183181E+02 -.873183181E+02
 -.873278249E+02 -.873278249E+02 -.873274382E+02 -.873266292E+02 -.873253343E+02 -.873234679E+02 -.873209273E+02 -.873175951E+02 -.873133413E+02 -.873080241E+02 -.873014901E+02 -.872935746E+02 -.872841017E+02 -.872728834E+02 -.872597201E+02 -.872444002E+02 -.872267001E+02 -.872063851E+02 -.871832097E+02 -.871569197E+02 -.871272533E+02 -.870939449E+02 -.870567280E+02 -.870153404E+02 -.869695305E+02 -.869190641E+02 -.868637338E+02 -.868033694E+02 -.867378497E+02 -.866671168E+02 -.865911907E+02 -.865101858E+02 -.864243278E+02 -.863339702E+02 -.862396109E+02 -.861419058E+02 -.860416793E+02 -.859399302E+02 -.858378307E+02 -.857367172E+02 -.856380724E+02 -.855434955E+02 -.854546624E+02 -.853732758E+02 -.853010053E+02 -.852394227E+02 -.851899339E+02 -.851537140E+02 -.851316487E+02 -.851242893E+02 -.851318228E+02 -.851540621E+02 -.851904559E+02 -.852401183E+02 -.853018744E+02 -.853743180E+02 -.854558772E+02 -.855448824E+02 -.856396307E+02 -.857384462E+02 -.858397293E+02 -.859419975E+02 -.860439140E+02 -.861443065E+02 -.862421758E+02 -.863366974E+02 -.864272150E+02 -.865132305E+02 -.865943898E+02 -.866704669E+02 -.867413470E+02 -.868070095E+02 -.868675118E+02 -.869229743E+02 -.869735665E+02 -.870194950E+02 -.870609929E+02 -.870983111E+02 -.871317107E+02 -.871614568E+02 -.871878139E+02 -.872110423E+02 -.872313950E+02 -.872491157E+02 -.872644379E+02 -.872775835E+02 -.872887629E+02 -.872981747E+02 -.873060061E+02 -.873124334E+02 -.873176224E+02 -.873217292E+02 -.873249004E+02 -.873272745E+02 -.873289812E+02 -.873301421E+02 -.873308704E+02 -.873312693E+02 -.873314304E+02 -.873314304E+02
 -.873437436E+02 -.873437436E+02 -.873442438E+02 -.873450011E+02 -.873457930E+02 -.873464117E+02 -.873466598E+02 -.873463455E+02 -.873452790E+02 -.873432691E+02 -.873401196E+02 -.873356270E+02 -.873295776E+02 -.873217456E+02 -.873118906E+02 -.872997565E+02 -.872850696E+02 -.872675382E+02 -.872468517E+02 -.872226812E+02 -.871946802E+02 -.871624865E+02 -.871257256E+02 -.870840148E+02 -.870369696E+02 -.869842119E+02 -.869253799E+02 -.868601416E+02 -.867882101E+02 -.867093623E+02 -.866234601E+02 -.865304751E+02 -.864305146E+02 -.863238505E+02 -.862109475E+02 -.860924909E+02 -.859694112E+02 -.858429029E+02 -.857144343E+02 -.855857462E+02 -.854588350E+02 -.853359182E+02 -.852193812E+02 -.851117024E+02 -.850153626E+02 -.849327373E+02 -.848659836E+02 -.848169253E+02 -.847869503E+02 -.847769274E+02 -.847871523E+02 -.848173293E+02 -.848665896E+02 -.849335455E+02 -.850163728E+02 -.851129149E+02 -.852207958E+02 -.853375352E+02 -.854606542E+02 -.855877678E+02 -.857166581E+02 -.858453288E+02 -.859720390E+02 -.860953202E+02 -.862139779E+02 -.863270815E+02 -.864339454E+02 -.865341046E+02 -.866272871E+02 -.867133851E+02 -.867924268E+02 -.868645499E+02 -.869299768E+02 -.869889941E+02 -.870419331E+02 -.870891546E+02 -.871310360E+02 -.871679607E+02 -.872003104E+02 -.872284582E+02 -.872527648E+02 -.872735749E+02 -.872912155E+02 -.873059948E+02 -.873182021E+02 -.873281080E+02 -.873359653E+02 -.873420104E+02 -.873464651E+02 -.873495381E+02 -.873514279E+02 -.873523245E+02 -.873524130E+02 -.873518766E+02 -.873509003E+02 -.873496748E+02 -.873484023E+02 -.873473012E+02 -.873466137E+02 -.873466137E+02
 -.873619124E+02 -.873619124E+02 -.873634383E+02 -.873660134E+02 -.873692382E+02 -.873727706E+02 -.873763109E+02 -.873795891E+02 -.873823541E+02 -.873843657E+02 -.873853867E+02 -.873851775E+02 -.873834902E+02 -.873800640E+02 -.873746211E+02 -.873668627E+02 -.873564662E+02 -.873430817E+02 -.873263301E+02 -.873058011E+02 -.872810522E+02 -.872516091E+02 -.872169665E+02 -.871765915E+02 -.871299285E+02 -.870764069E+02 -.870154514E+02 -.869464971E+02 -.868690075E+02 -.867824981E+02 -.866865655E+02 -.865809211E+02 -.864654312E+02 -.863401618E+02 -.862054266E+02 -.860618382E+02 -.859103570E+02 -.857523361E+02 -.855895561E+02 -.854242433E+02 -.852590671E+02 -.850971068E+02 -.849417849E+02 -.847967629E+02 -.846657984E+02 -.845525703E+02 -.844604812E+02 -.843924525E+02 -.843507331E+02 -.843367415E+02 -.843509629E+02 -.843929123E+02 -.844611710E+02 -.845534906E+02 -.846669495E+02 -.847981454E+02 -.849433994E+02 -.850989538E+02 -.852611475E+02 -.854265578E+02 -.855921055E+02 -.857551215E+02 -.859133792E+02 -.860650982E+02 -.862089253E+02 -.863439000E+02 -.864694099E+02 -.865851410E+02 -.866910271E+02 -.867872019E+02 -.868739537E+02 -.869516856E+02 -.870208817E+02 -.870820781E+02 -.871358393E+02 -.871827396E+02 -.872233490E+02 -.872582221E+02 -.872878907E+02 -.873128584E+02 -.873335980E+02 -.873505497E+02 -.873641214E+02 -.873746891E+02 -.873825988E+02 -.873881686E+02 -.873916916E+02 -.873934388E+02 -.873936625E+02 -.873926003E+02 -.873904794E+02 -.873875211E+02 -.873839466E+02 -.873799830E+02 -.873758713E+02 -.873718751E+02 -.873682916E+02 -.873654654E+02 -.873638053E+02 -.873638053E+02
 -.873821677E+02 -.873821677E+02 -.873848519E+02 -.873894867E+02 -.873954802E+02 -.874023467E+02 -.874096794E+02 -.874171281E+02 -.874243822E+02 -.874311558E+02 -.874371761E+02 -.874421736E+02 -.874458735E+02 -.874479879E+02 -.874482096E+02 -.874462050E+02 -.874416092E+02 -.874340199E+02 -.874229926E+02 -.874080356E+02 -.873886065E+02 -.873641084E+02 -.873338882E+02 -.872972361E+02 -.872533873E+02 -.872015267E+02 -.871407976E+02 -.870703152E+02 -.869891858E+02 -.868965333E+02 -.867915350E+02 -.866734661E+02 -.865417551E+02 -.863960512E+02 -.862363005E+02 -.860628330E+02 -.858764540E+02 -.856785365E+02 -.854711059E+02 -.852569075E+02 -.850394424E+02 -.848229604E+02 -.846123927E+02 -.844132146E+02 -.842312309E+02 -.840722868E+02 -.839419192E+02 -.838449765E+02 -.837852474E+02 -.837651468E+02 -.837855046E+02 -.838454911E+02 -.839426916E+02 -.840733175E+02 -.842325207E+02 -.844147645E+02 -.846142039E+02 -.848250341E+02 -.850417801E+02 -.852595109E+02 -.854739769E+02 -.856816770E+02 -.858798662E+02 -.860665192E+02 -.862402631E+02 -.864002926E+02 -.865462779E+02 -.866782729E+02 -.867966285E+02 -.869019160E+02 -.869948603E+02 -.870762839E+02 -.871470626E+02 -.872080899E+02 -.872602502E+02 -.873043996E+02 -.873413526E+02 -.873718728E+02 -.873966691E+02 -.874163929E+02 -.874316391E+02 -.874429479E+02 -.874508075E+02 -.874556587E+02 -.874578985E+02 -.874578859E+02 -.874559460E+02 -.874523761E+02 -.874474510E+02 -.874414292E+02 -.874345593E+02 -.874270878E+02 -.874192666E+02 -.874113637E+02 -.874036744E+02 -.873965360E+02 -.873903451E+02 -.873855805E+02 -.873828308E+02 -.873828308E+02
 -.874041988E+02 -.874041988E+02 -.874081588E+02 -.874150699E+02 -.874241363E+02 -.874347226E+02 -.874463132E+02 -.874584799E+02 -.874708568E+02 -.874831194E+02 -.874949682E+02 -.875061146E+02 -.875162691E+02 -.875251302E+02 -.875323756E+02 -.875376523E+02 -.875405683E+02 -.875406838E+02 -.875375027E+02 -.875304637E+02 -.875189320E+02 -.875021911E+02 -.874794349E+02 -.874497614E+02 -.874121679E+02 -.873655488E+02 -.873086977E+02 -.872403152E+02 -.871590233E+02 -.870633907E+02 -.869519697E+02 -.868233486E+02 -.866762225E+02 -.865094845E+02 -.863223399E+02 -.861144434E+02 -.858860575E+02 -.856382266E+02 -.853729569E+02 -.850933856E+02 -.848039180E+02 -.845103028E+02 -.842196139E+02 -.839401034E+02 -.836809004E+02 -.834515419E+02 -.832613504E+02 -.831187038E+02 -.830302829E+02 -.830004057E+02 -.830305666E+02 -.831192714E+02 -.832622026E+02 -.834526795E+02 -.836823245E+02 -.839418155E+02 -.842216157E+02 -.845125963E+02 -.848065054E+02 -.850962696E+02 -.853761403E+02 -.856417124E+02 -.858898492E+02 -.861185446E+02 -.863267546E+02 -.865142168E+02 -.866812768E+02 -.868287294E+02 -.869576817E+02 -.870694389E+02 -.871654126E+02 -.872470507E+02 -.873157844E+02 -.873729915E+02 -.874199713E+02 -.874579297E+02 -.874879716E+02 -.875110989E+02 -.875282126E+02 -.875401170E+02 -.875475266E+02 -.875510733E+02 -.875513146E+02 -.875487419E+02 -.875437886E+02 -.875368387E+02 -.875282343E+02 -.875182843E+02 -.875072721E+02 -.874954645E+02 -.874831204E+02 -.874705010E+02 -.874578811E+02 -.874455629E+02 -.874338919E+02 -.874232768E+02 -.874142153E+02 -.874073250E+02 -.874033843E+02 -.874033843E+02
 -.874275293E+02 -.874275293E+02 -.874328571E+02 -.874422165E+02 -.874546017E+02 -.874692260E+02 -.874854671E+02 -.875028241E+02 -.875208837E+02 -.875392934E+02 -.875577398E+02 -.875759304E+02 -.875935783E+02 -.876103884E+02 -.876260449E+02 -.876401994E+02 -.876524586E+02 -.876623726E+02 -.876694217E+02 -.876730031E+02 -.876724165E+02 -.876668490E+02 -.876553594E+02 -.876368620E+02 -.876101109E+02 -.875736859E+02 -.875259808E+02 -.874651968E+02 -.873893434E+02 -.872962505E+02 -.871835955E+02 -.870489522E+02 -.868898666E+02 -.867039669E+02 -.864891153E+02 -.862436078E+02 -.859664248E+02 -.856575337E+02 -.853182337E+02 -.849515244E+02 -.845624647E+02 -.841584703E+02 -.837494804E+02 -.833479120E+02 -.829683135E+02 -.826266512E+02 -.823392048E+02 -.821211318E+02 -.819848611E+02 -.819385857E+02 -.819851700E+02 -.821217498E+02 -.823401329E+02 -.826278903E+02 -.829698653E+02 -.833497783E+02 -.837516636E+02 -.841609730E+02 -.845652900E+02 -.849546757E+02 -.853217149E+02 -.856613491E+02 -.859705790E+02 -.862481058E+02 -.864939626E+02 -.867091692E+02 -.868954302E+02 -.870548837E+02 -.871899017E+02 -.873029388E+02 -.873964212E+02 -.874726719E+02 -.875338610E+02 -.875819793E+02 -.876188252E+02 -.876460049E+02 -.876649381E+02 -.876768699E+02 -.876828848E+02 -.876839225E+02 -.876807936E+02 -.876741952E+02 -.876647257E+02 -.876528992E+02 -.876391581E+02 -.876238855E+02 -.876074167E+02 -.875900500E+02 -.875720577E+02 -.875536970E+02 -.875352213E+02 -.875168933E+02 -.874989991E+02 -.874818656E+02 -.874658811E+02 -.874515215E+02 -.874393828E+02 -.874302226E+02 -.874250138E+02 -.874250138E+02
 -.874515087E+02 -.874515087E+02 -.874582592E+02 -.874701733E+02 -.874860353E+02 -.875049105E+02 -.875260762E+02 -.875489670E+02 -.875731337E+02 -.875982092E+02 -.876238825E+02 -.876498760E+02 -.876759276E+02 -.877017738E+02 -.877271346E+02 -.877516988E+02 -.877751092E+02 -.877969467E+02 -.878167133E+02 -.878338137E+02 -.878475335E+02 -.878570167E+02 -.878612386E+02 -.878589774E+02 -.878487821E+02 -.878289397E+02 -.877974407E+02 -.877519464E+02 -.876897603E+02 -.876078086E+02 -.875026355E+02 -.873704218E+02 -.872070388E+02 -.870081505E+02 -.867693804E+02 -.864865631E+02 -.861560978E+02 -.857754216E+02 -.853436083E+02 -.848620861E+02 -.843354401E+02 -.837722235E+02 -.831856561E+02 -.825940289E+02 -.820205831E+02 -.814926196E+02 -.810396454E+02 -.806905260E+02 -.804699006E+02 -.803944899E+02 -.804702329E+02 -.806911910E+02 -.810406441E+02 -.814939535E+02 -.820222539E+02 -.825960391E+02 -.831880085E+02 -.837749213E+02 -.843384874E+02 -.848654871E+02 -.853473677E+02 -.857795450E+02 -.861605910E+02 -.864914324E+02 -.867746328E+02 -.870137935E+02 -.872130804E+02 -.873768705E+02 -.875095004E+02 -.876150993E+02 -.876974868E+02 -.877601191E+02 -.878060704E+02 -.878380374E+02 -.878583590E+02 -.878690446E+02 -.878718070E+02 -.878680963E+02 -.878591335E+02 -.878459414E+02 -.878293739E+02 -.878101415E+02 -.877888351E+02 -.877659459E+02 -.877418842E+02 -.877169954E+02 -.876915746E+02 -.876658810E+02 -.876401499E+02 -.876146069E+02 -.875894809E+02 -.875650193E+02 -.875415055E+02 -.875192792E+02 -.874987621E+02 -.874804892E+02 -.874651491E+02 -.874536362E+02 -.874471170E+02 -.874471170E+02
 -.874753208E+02 -.874753208E+02 -.874835004E+02 -.874979882E+02 -.875173661E+02 -.875405601E+02 -.875667565E+02 -.875953374E+02 -.876258304E+02 -.876578694E+02 -.876911634E+02 -.877254712E+02 -.877605801E+02 -.877962870E+02 -.878323820E+02 -.878686310E+02 -.879047589E+02 -.879404315E+02 -.879752343E+02 -.880086496E+02 -.880400287E+02 -.880685598E+02 -.880932303E+02 -.881127824E+02 -.881256618E+02 -.881299589E+02 -.881233418E+02 -.881029837E+02 -.880654842E+02 -.880067918E+02 -.879221301E+02 -.878059424E+02 -.876518662E+02 -.874527620E+02 -.872008253E+02 -.868878206E+02 -.865054848E+02 -.860461567E+02 -.855036861E+02 -.848746693E+02 -.841600241E+02 -.833668514E+02 -.825104267E+02 -.816160026E+02 -.807199053E+02 -.798692122E+02 -.791192037E+02 -.785279575E+02 -.781481105E+02 -.780170629E+02 -.781484640E+02 -.785286652E+02 -.791202667E+02 -.798706320E+02 -.807216842E+02 -.816181435E+02 -.825129329E+02 -.833697268E+02 -.841632733E+02 -.848782975E+02 -.855076990E+02 -.860505608E+02 -.865102871E+02 -.868930287E+02 -.872064477E+02 -.874588077E+02 -.876583449E+02 -.878128646E+02 -.879295069E+02 -.880146349E+02 -.880738062E+02 -.881117975E+02 -.881326611E+02 -.881397976E+02 -.881360344E+02 -.881237033E+02 -.881047138E+02 -.880806198E+02 -.880526780E+02 -.880218994E+02 -.879890932E+02 -.879549044E+02 -.879198455E+02 -.878843235E+02 -.878486626E+02 -.878131242E+02 -.877779238E+02 -.877432469E+02 -.877092635E+02 -.876761427E+02 -.876440677E+02 -.876132533E+02 -.875839645E+02 -.875565411E+02 -.875314263E+02 -.875092042E+02 -.874906476E+02 -.874767791E+02 -.874689513E+02 -.874689513E+02
 -.874980130E+02 -.874980130E+02 -.875075693E+02 -.875245431E+02 -.875473289E+02 -.875747268E+02 -.876058455E+02 -.876400270E+02 -.876767898E+02 -.877157837E+02 -.877567551E+02 -.877995189E+02 -.878439356E+02 -.878898916E+02 -.879372808E+02 -.879859879E+02 -.880358702E+02 -.880867381E+02 -.881383331E+02 -.881903009E+02 -.882421598E+02 -.882932615E+02 -.883427433E+02 -.883894688E+02 -.884319560E+02 -.884682898E+02 -.884960156E+02 -.885120142E+02 -.885123539E+02 -.884921227E+02 -.884452417E+02 -.883642677E+02 -.882402002E+02 -.880623167E+02 -.878180772E+02 -.874931582E+02 -.870717039E+02 -.865369157E+02 -.858721345E+02 -.850626015E+02 -.840980874E+02 -.829765372E+02 -.817087289E+02 -.803236412E+02 -.788736882E+02 -.774381929E+02 -.761225505E+02 -.750498983E+02 -.743427099E+02 -.740950236E+02 -.743430822E+02 -.750506436E+02 -.761236700E+02 -.774396885E+02 -.788755625E+02 -.803258974E+02 -.817113707E+02 -.829795692E+02 -.841015149E+02 -.850664303E+02 -.858763713E+02 -.865415677E+02 -.870767794E+02 -.874986660E+02 -.878240271E+02 -.880687190E+02 -.882470663E+02 -.883716098E+02 -.884530727E+02 -.885004566E+02 -.885212052E+02 -.885213985E+02 -.885059491E+02 -.884787892E+02 -.884430388E+02 -.884011524E+02 -.883550455E+02 -.883061996E+02 -.882557501E+02 -.882045581E+02 -.881532694E+02 -.881023616E+02 -.880521833E+02 -.880029849E+02 -.879549449E+02 -.879081905E+02 -.878628162E+02 -.878189000E+02 -.877765180E+02 -.877357594E+02 -.876967426E+02 -.876596326E+02 -.876246621E+02 -.875921580E+02 -.875625736E+02 -.875365308E+02 -.875148746E+02 -.874987434E+02 -.874896620E+02 -.874896620E+02
 -.875185495E+02 -.875185495E+02 -.875293639E+02 -.875486151E+02 -.875745325E+02 -.876058084E+02 -.876414886E+02 -.876808882E+02 -.877235285E+02 -.877690872E+02 -.878173613E+02 -.878682369E+02 -.879216656E+02 -.879776449E+02 -.880362003E+02 -.880973694E+02 -.881611851E+02 -.882276570E+02 -.882967505E+02 -.883683602E+02 -.884422773E+02 -.885181480E+02 -.885954197E+02 -.886732726E+02 -.887505309E+02 -.888255504E+02 -.888960747E+02 -.889590538E+02 -.890104177E+02 -.890447961E+02 -.890551771E+02 -.890325011E+02 -.889651886E+02 -.888386161E+02 -.886345687E+02 -.883307313E+02 -.879003292E+02 -.873121012E+02 -.865308926E+02 -.855192940E+02 -.842409143E+02 -.826660322E+02 -.807804328E+02 -.785980214E+02 -.761770057E+02 -.736375470E+02 -.711752774E+02 -.690598308E+02 -.676022882E+02 -.670766236E+02 -.676026764E+02 -.690606079E+02 -.711764448E+02 -.736391067E+02 -.761789606E+02 -.786003751E+02 -.807831894E+02 -.826691969E+02 -.842444928E+02 -.855232928E+02 -.865353190E+02 -.873169635E+02 -.879056365E+02 -.883364935E+02 -.886407966E+02 -.888453215E+02 -.889723841E+02 -.890402004E+02 -.890633950E+02 -.890535481E+02 -.890197205E+02 -.889689249E+02 -.889065327E+02 -.888366146E+02 -.887622212E+02 -.886856095E+02 -.886084238E+02 -.885318395E+02 -.884566758E+02 -.883834837E+02 -.883126141E+02 -.882442719E+02 -.881785562E+02 -.881154930E+02 -.880550603E+02 -.879972086E+02 -.879418773E+02 -.878890096E+02 -.878385663E+02 -.877905398E+02 -.877449690E+02 -.877019576E+02 -.876616955E+02 -.876244865E+02 -.875907836E+02 -.875612352E+02 -.875367451E+02 -.875185514E+02 -.875083297E+02 -.875083297E+02
 -.875358866E+02 -.875358866E+02 -.875477721E+02 -.875689661E+02 -.875975622E+02 -.876321662E+02 -.876717763E+02 -.877156921E+02 -.877634459E+02 -.878147500E+02 -.878694574E+02 -.879275307E+02 -.879890193E+02 -.880540399E+02 -.881227613E+02 -.881953902E+02 -.882721575E+02 -.883533035E+02 -.884390604E+02 -.885296299E+02 -.886251544E+02 -.887256786E+02 -.888310974E+02 -.889410860E+02 -.890550063E+02 -.891717806E+02 -.892897239E+02 -.894063198E+02 -.895179258E+02 -.896193861E+02 -.897035265E+02 -.897605050E+02 -.897769831E+02 -.897350890E+02 -.896111479E+02 -.893741792E+02 -.889842058E+02 -.883905177E+02 -.875301952E+02 -.863274870E+02 -.846951016E+02 -.825391754E+02 -.797706564E+02 -.763269824E+02 -.722087314E+02 -.675349836E+02 -.626152278E+02 -.580185726E+02 -.545838524E+02 -.532542109E+02 -.545842532E+02 -.580193751E+02 -.626164334E+02 -.675365945E+02 -.722107508E+02 -.763294140E+02 -.797735048E+02 -.825424460E+02 -.846988007E+02 -.863316217E+02 -.875347735E+02 -.883955484E+02 -.889896988E+02 -.893801451E+02 -.896175987E+02 -.897420372E+02 -.897844427E+02 -.897684910E+02 -.897120548E+02 -.896284739E+02 -.895275914E+02 -.894165825E+02 -.893006041E+02 -.891832996E+02 -.890671863E+02 -.889539497E+02 -.888446679E+02 -.887399789E+02 -.886402066E+02 -.885454545E+02 -.884556753E+02 -.883707222E+02 -.882903871E+02 -.882144286E+02 -.881425934E+02 -.880746325E+02 -.880103145E+02 -.879494368E+02 -.878918375E+02 -.878374062E+02 -.877860986E+02 -.877379530E+02 -.876931123E+02 -.876518520E+02 -.876146180E+02 -.875820748E+02 -.875551713E+02 -.875352252E+02 -.875240366E+02 -.875240366E+02
 -.875490658E+02 -.875490658E+02 -.875617709E+02 -.875844541E+02 -.876151078E+02 -.876522749E+02 -.876949210E+02 -.877423385E+02 -.877940736E+02 -.878498720E+02 -.879096378E+02 -.879734034E+02 -.880413061E+02 -.881135711E+02 -.881904983E+02 -.882724515E+02 -.883598482E+02 -.884531500E+02 -.885528504E+02 -.886594594E+02 -.887734816E+02 -.888953863E+02 -.890255636E+02 -.891642629E+02 -.893115058E+02 -.894669633E+02 -.896297850E+02 -.897983603E+02 -.899699895E+02 -.901404297E+02 -.903032718E+02 -.904490894E+02 -.905642812E+02 -.906295047E+02 -.906175734E+02 -.904906590E+02 -.901966232E+02 -.896643085E+02 -.887976942E+02 -.874690540E+02 -.855118015E+02 -.827148945E+02 -.788230505E+02 -.735515398E+02 -.666323067E+02 -.579208296E+02 -.476089548E+02 -.365942297E+02 -.269952971E+02 -.224883862E+02 -.269957072E+02 -.365950507E+02 -.476101882E+02 -.579224779E+02 -.666343730E+02 -.735540282E+02 -.788259658E+02 -.827182424E+02 -.855155886E+02 -.874732878E+02 -.888023831E+02 -.896694620E+02 -.902022516E+02 -.904967737E+02 -.906241868E+02 -.906366304E+02 -.905719338E+02 -.904572849E+02 -.903120272E+02 -.901497633E+02 -.899799207E+02 -.898089097E+02 -.896409745E+02 -.894788157E+02 -.893240449E+02 -.891775133E+02 -.890395501E+02 -.889101338E+02 -.887890143E+02 -.886757998E+02 -.885700184E+02 -.884711609E+02 -.883787108E+02 -.882921649E+02 -.882110481E+02 -.881349237E+02 -.880634020E+02 -.879961476E+02 -.879328871E+02 -.878734184E+02 -.878176226E+02 -.877654797E+02 -.877170896E+02 -.876727010E+02 -.876327493E+02 -.875979080E+02 -.875691568E+02 -.875478718E+02 -.875359457E+02 -.875359457E+02
 -.875573105E+02 -.875573105E+02 -.875705308E+02 -.875941512E+02 -.876261015E+02 -.876648867E+02 -.877094537E+02 -.877590923E+02 -.878133601E+02 -.878720268E+02 -.879350329E+02 -.880024593E+02 -.880745052E+02 -.881514721E+02 -.882337530E+02 -.883218238E+02 -.884162369E+02 -.885176157E+02 -.886266476E+02 -.887440747E+02 -.888706798E+02 -.890072645E+02 -.891546166E+02 -.893134595E+02 -.894843781E+02 -.896677098E+02 -.898633861E+02 -.900707044E+02 -.902880009E+02 -.905121849E+02 -.907380755E+02 -.909574608E+02 -.911577609E+02 -.913201303E+02 -.914167566E+02 -.914070119E+02 -.912319523E+02 -.908064417E+02 -.900078603E+02 -.886599380E+02 -.865097614E+02 -.831956189E+02 -.782037316E+02 -.708149590E+02 -.600535911E+02 -.446835016E+02 -.233894830E+02 0.446984648E+01 0.364973272E+02 0.605408340E+02 0.364969116E+02 0.446901430E+01 -.233907333E+02 -.446851725E+02 -.600556859E+02 -.708174818E+02 -.782066875E+02 -.831990137E+02 -.865136019E+02 -.886642321E+02 -.900126165E+02 -.908116698E+02 -.912376629E+02 -.914132169E+02 -.914234688E+02 -.913273638E+02 -.911655310E+02 -.909657838E+02 -.907469691E+02 -.905216680E+02 -.902980938E+02 -.900814285E+02 -.898747641E+02 -.896797655E+02 -.894971363E+02 -.893269459E+02 -.891688572E+02 -.890222853E+02 -.888865062E+02 -.887607305E+02 -.886441539E+02 -.885359890E+02 -.884354871E+02 -.883419507E+02 -.882547426E+02 -.881732908E+02 -.880970924E+02 -.880257178E+02 -.879588156E+02 -.878961197E+02 -.878374592E+02 -.877827734E+02 -.877321323E+02 -.876857650E+02 -.876440984E+02 -.876078098E+02 -.875778969E+02 -.875557713E+02 -.875433826E+02 -.875433826E+02
 -.875601141E+02 -.875601141E+02 -.875735101E+02 -.875974501E+02 -.876298432E+02 -.876691814E+02 -.877144056E+02 -.877648051E+02 -.878199419E+02 -.878795946E+02 -.879437167E+02 -.880124065E+02 -.880858856E+02 -.881644831E+02 -.882486257E+02 -.883388301E+02 -.884356982E+02 -.885399129E+02 -.886522336E+02 -.887734892E+02 -.889045674E+02 -.890463970E+02 -.891999191E+02 -.893660430E+02 -.895455786E+02 -.897391347E+02 -.899469697E+02 -.901687733E+02 -.904033487E+02 -.906481560E+02 -.908986528E+02 -.911473481E+02 -.913824405E+02 -.915858538E+02 -.917303921E+02 -.917755905E+02 -.916616086E+02 -.913001284E+02 -.905605628E+02 -.892487038E+02 -.870727531E+02 -.835874221E+02 -.780981879E+02 -.694896958E+02 -.559030123E+02 -.340985991E+02 0.185912301E+01 0.634288918E+02 0.173877290E+03 0.382640495E+03 0.173876873E+03 0.634280559E+02 0.185786709E+01 -.341002776E+02 -.559051165E+02 -.694922301E+02 -.781011572E+02 -.835908325E+02 -.870766113E+02 -.892530178E+02 -.905653413E+02 -.913053812E+02 -.916673465E+02 -.917818255E+02 -.917371372E+02 -.915931232E+02 -.913902496E+02 -.911557135E+02 -.909075924E+02 -.906576889E+02 -.904134955E+02 -.901795556E+02 -.899584107E+02 -.897512583E+02 -.895584100E+02 -.893796083E+02 -.892142446E+02 -.890615092E+02 -.889204921E+02 -.887902506E+02 -.886698532E+02 -.885584077E+02 -.884550783E+02 -.883590957E+02 -.882697629E+02 -.881864582E+02 -.881086377E+02 -.880358377E+02 -.879676786E+02 -.879038711E+02 -.878442259E+02 -.877886677E+02 -.877372554E+02 -.876902112E+02 -.876479587E+02 -.876111762E+02 -.875808672E+02 -.875584553E+02 -.875459090E+02 -.875459090E+02
 -.875573005E+02 -.875573005E+02 -.875705203E+02 -.875941398E+02 -.876260890E+02 -.876648726E+02 -.877094380E+02 -.877590747E+02 -.878133406E+02 -.878720054E+02 -.879350096E+02 -.880024340E+02 -.880744779E+02 -.881514428E+02 -.882337216E+02 -.883217904E+02 -.884162015E+02 -.885175784E+02 -.886266083E+02 -.887440336E+02 -.888706368E+02 -.890072197E+02 -.891545700E+02 -.893134111E+02 -.894843280E+02 -.896676581E+02 -.898633329E+02 -.900706496E+02 -.902879447E+02 -.905121272E+02 -.907380165E+02 -.909574005E+02 -.911576994E+02 -.913200675E+02 -.914166927E+02 -.914069470E+02 -.912318864E+02 -.908063749E+02 -.900077926E+02 -.886598696E+02 -.865096922E+02 -.831955491E+02 -.782036612E+02 -.708148881E+02 -.600535198E+02 -.446834299E+02 -.233894110E+02 0.446991869E+01 0.364973996E+02 0.605409064E+02 0.364969840E+02 0.446908664E+01 -.233906611E+02 -.446851005E+02 -.600556142E+02 -.708174105E+02 -.782066166E+02 -.831989434E+02 -.865135321E+02 -.886641629E+02 -.900125480E+02 -.908116021E+02 -.912375961E+02 -.914131510E+02 -.914234039E+02 -.913273000E+02 -.911654683E+02 -.909657222E+02 -.907469088E+02 -.905216090E+02 -.902980362E+02 -.900813723E+02 -.898747094E+02 -.896797123E+02 -.894970847E+02 -.893268959E+02 -.891688089E+02 -.890222388E+02 -.888864614E+02 -.887606876E+02 -.886441128E+02 -.885359498E+02 -.884354498E+02 -.883419154E+02 -.882547093E+02 -.881732594E+02 -.880970630E+02 -.880256905E+02 -.879587904E+02 -.878960964E+02 -.878374379E+02 -.877827541E+02 -.877321149E+02 -.876857493E+02 -.876440844E+02 -.876077973E+02 -.875778856E+02 -.875557610E+02 -.875433728E+02 -.875433728E+02
 -.875490458E+02 -.875490458E+02 -.875617500E+02 -.875844314E+02 -.876150826E+02 -.876522467E+02 -.876948895E+02 -.877423034E+02 -.877940347E+02 -.878498292E+02 -.879095911E+02 -.879733527E+02 -.880412513E+02 -.881135123E+02 -.881904355E+02 -.882723846E+02 -.883597773E+02 -.884530752E+02 -.885527717E+02 -.886593769E+02 -.887733954E+02 -.888952964E+02 -.890254702E+02 -.891641660E+02 -.893114055E+02 -.894668598E+02 -.896296783E+02 -.897982505E+02 -.899698768E+02 -.901403141E+02 -.903031535E+02 -.904489685E+02 -.905641578E+02 -.906293790E+02 -.906174454E+02 -.904905289E+02 -.901964911E+02 -.896641746E+02 -.887975585E+02 -.874689167E+02 -.855116628E+02 -.827147546E+02 -.788229094E+02 -.735513977E+02 -.666321637E+02 -.579206859E+02 -.476088105E+02 -.365940850E+02 -.269951521E+02 -.224882410E+02 -.269955620E+02 -.365949057E+02 -.476100435E+02 -.579223336E+02 -.666342293E+02 -.735538853E+02 -.788258237E+02 -.827181014E+02 -.855154487E+02 -.874731492E+02 -.888022460E+02 -.896693264E+02 -.902021177E+02 -.904966416E+02 -.906240568E+02 -.906365025E+02 -.905718081E+02 -.904571616E+02 -.903119064E+02 -.901496450E+02 -.899798052E+02 -.898087971E+02 -.896408648E+02 -.894787091E+02 -.893239415E+02 -.891774131E+02 -.890394533E+02 -.889100405E+02 -.887889245E+02 -.886757137E+02 -.885699360E+02 -.884710823E+02 -.883786361E+02 -.882920941E+02 -.882109813E+02 -.881348609E+02 -.880633433E+02 -.879960929E+02 -.879328365E+02 -.878733718E+02 -.878175800E+02 -.877654410E+02 -.877170547E+02 -.876726697E+02 -.876327213E+02 -.875978829E+02 -.875691342E+02 -.875478511E+02 -.875359261E+02 -.875359261E+02
 -.875358568E+02 -.875358568E+02 -.875477408E+02 -.875689320E+02 -.875975244E+02 -.876321238E+02 -.876717289E+02 -.877156393E+02 -.877633874E+02 -.878146857E+02 -.878693870E+02 -.879274543E+02 -.879889368E+02 -.880539513E+02 -.881226666E+02 -.881952894E+02 -.882720507E+02 -.883531908E+02 -.884389419E+02 -.885295057E+02 -.886250246E+02 -.887255434E+02 -.888309567E+02 -.889409401E+02 -.890548553E+02 -.891716248E+02 -.892895632E+02 -.894061545E+02 -.895177561E+02 -.896192120E+02 -.897033483E+02 -.897603229E+02 -.897767973E+02 -.897348996E+02 -.896109552E+02 -.893739833E+02 -.889840069E+02 -.883903161E+02 -.875299910E+02 -.863272803E+02 -.846948928E+02 -.825389646E+02 -.797704439E+02 -.763267684E+02 -.722085161E+02 -.675347672E+02 -.626150105E+02 -.580183547E+02 -.545836340E+02 -.532539923E+02 -.545840346E+02 -.580191567E+02 -.626162155E+02 -.675363773E+02 -.722105344E+02 -.763291987E+02 -.797732909E+02 -.825422336E+02 -.846985901E+02 -.863314130E+02 -.875345670E+02 -.883953443E+02 -.889894972E+02 -.893799463E+02 -.896174028E+02 -.897418446E+02 -.897842535E+02 -.897683053E+02 -.897118729E+02 -.896282959E+02 -.895274175E+02 -.894164129E+02 -.893004389E+02 -.891831391E+02 -.890670305E+02 -.889537989E+02 -.888445222E+02 -.887398384E+02 -.886400714E+02 -.885453248E+02 -.884555512E+02 -.883706039E+02 -.882902746E+02 -.882143220E+02 -.881424928E+02 -.880745380E+02 -.880102260E+02 -.879493545E+02 -.878917613E+02 -.878373361E+02 -.877860345E+02 -.877378947E+02 -.876930597E+02 -.876518048E+02 -.876145757E+02 -.875820371E+02 -.875551373E+02 -.875351940E+02 -.875240071E+02 -.875240071E+02
 -.875185098E+02 -.875185098E+02 -.875293221E+02 -.875485695E+02 -.875744819E+02 -.876057518E+02 -.876414252E+02 -.876808176E+02 -.877234502E+02 -.877690010E+02 -.878172671E+02 -.878681345E+02 -.879215551E+02 -.879775262E+02 -.880360734E+02 -.880972344E+02 -.881610420E+02 -.882275060E+02 -.882965917E+02 -.883681937E+02 -.884421033E+02 -.885179666E+02 -.885952312E+02 -.886730771E+02 -.887503286E+02 -.888253415E+02 -.888958593E+02 -.889588322E+02 -.890101902E+02 -.890445628E+02 -.890549384E+02 -.890322570E+02 -.889649395E+02 -.888383623E+02 -.886343104E+02 -.883304687E+02 -.879000626E+02 -.873118308E+02 -.865306188E+02 -.855190171E+02 -.842406345E+02 -.826657498E+02 -.807801479E+02 -.785977346E+02 -.761767170E+02 -.736372569E+02 -.711749862E+02 -.690595387E+02 -.676019955E+02 -.670763306E+02 -.676023834E+02 -.690603152E+02 -.711761527E+02 -.736388155E+02 -.761786706E+02 -.786000865E+02 -.807829026E+02 -.826689122E+02 -.842442104E+02 -.855230130E+02 -.865350422E+02 -.873166899E+02 -.879053663E+02 -.883362271E+02 -.886405342E+02 -.888450633E+02 -.889721304E+02 -.890399515E+02 -.890631511E+02 -.890533095E+02 -.890194874E+02 -.889686976E+02 -.889063113E+02 -.888363994E+02 -.887620125E+02 -.886854073E+02 -.886082284E+02 -.885316512E+02 -.884564947E+02 -.883833099E+02 -.883124479E+02 -.882441133E+02 -.881784054E+02 -.881153501E+02 -.880549255E+02 -.879970819E+02 -.879417587E+02 -.878888992E+02 -.878384641E+02 -.877904457E+02 -.877448830E+02 -.877018795E+02 -.876616250E+02 -.876244232E+02 -.875907270E+02 -.875611846E+02 -.875366996E+02 -.875185097E+02 -.875082902E+02 -.875082902E+02
 -.874979634E+02 -.874979634E+02 -.875075170E+02 -.875244860E+02 -.875472654E+02 -.875746557E+02 -.876057658E+02 -.876399382E+02 -.876766914E+02 -.877156753E+02 -.877566365E+02 -.877993901E+02 -.878437965E+02 -.878897422E+02 -.879371211E+02 -.879858180E+02 -.880356901E+02 -.880865481E+02 -.881381332E+02 -.881900914E+02 -.882419408E+02 -.882930333E+02 -.883425060E+02 -.883892227E+02 -.884317014E+02 -.884680268E+02 -.884957446E+02 -.885117353E+02 -.885120675E+02 -.884918291E+02 -.884449412E+02 -.883639605E+02 -.882398867E+02 -.880619972E+02 -.878177521E+02 -.874928277E+02 -.870713683E+02 -.865365754E+02 -.858717899E+02 -.850622529E+02 -.840977352E+02 -.829761817E+02 -.817083704E+02 -.803232802E+02 -.788733250E+02 -.774378278E+02 -.761221840E+02 -.750495306E+02 -.743423415E+02 -.740946549E+02 -.743427135E+02 -.750502752E+02 -.761233024E+02 -.774393220E+02 -.788751975E+02 -.803255342E+02 -.817110098E+02 -.829792109E+02 -.841011595E+02 -.850660782E+02 -.858760228E+02 -.865412233E+02 -.870764393E+02 -.874983306E+02 -.878236967E+02 -.880683941E+02 -.882467471E+02 -.883712965E+02 -.884527658E+02 -.885001563E+02 -.885209119E+02 -.885211124E+02 -.885056705E+02 -.884785184E+02 -.884427760E+02 -.884008980E+02 -.883547997E+02 -.883059626E+02 -.882555221E+02 -.882043394E+02 -.881530601E+02 -.881021620E+02 -.880519935E+02 -.880028051E+02 -.879547752E+02 -.879080310E+02 -.878626670E+02 -.878187611E+02 -.877763894E+02 -.877356411E+02 -.876966344E+02 -.876595342E+02 -.876245733E+02 -.875920783E+02 -.875625024E+02 -.875364672E+02 -.875148173E+02 -.874986910E+02 -.874896123E+02 -.874896123E+02
 -.874752612E+02 -.874752612E+02 -.874834374E+02 -.874979193E+02 -.875172894E+02 -.875404742E+02 -.875666603E+02 -.875952300E+02 -.876257114E+02 -.876577383E+02 -.876910200E+02 -.877253154E+02 -.877604118E+02 -.877961063E+02 -.878321888E+02 -.878684254E+02 -.879045411E+02 -.879402016E+02 -.879749925E+02 -.880083961E+02 -.880397638E+02 -.880682837E+02 -.880929432E+02 -.881124846E+02 -.881253537E+02 -.881296407E+02 -.881230139E+02 -.881026463E+02 -.880651378E+02 -.880064365E+02 -.879217665E+02 -.878055708E+02 -.876514869E+02 -.874523754E+02 -.872004319E+02 -.868874206E+02 -.865050788E+02 -.860457450E+02 -.855032691E+02 -.848742475E+02 -.841595979E+02 -.833664212E+02 -.825099930E+02 -.816155658E+02 -.807194657E+02 -.798687704E+02 -.791187602E+02 -.785275126E+02 -.781476647E+02 -.780166167E+02 -.781480178E+02 -.785282195E+02 -.791198218E+02 -.798701885E+02 -.807212426E+02 -.816177041E+02 -.825124962E+02 -.833692932E+02 -.841628433E+02 -.848778715E+02 -.855072774E+02 -.860501440E+02 -.865098756E+02 -.868926229E+02 -.872060480E+02 -.874584145E+02 -.876579586E+02 -.878124856E+02 -.879291355E+02 -.880142716E+02 -.880734513E+02 -.881114513E+02 -.881323240E+02 -.881394700E+02 -.881357165E+02 -.881233954E+02 -.881044164E+02 -.880803330E+02 -.880524022E+02 -.880216347E+02 -.879888400E+02 -.879546628E+02 -.879196158E+02 -.878841059E+02 -.878484573E+02 -.878129312E+02 -.877777433E+02 -.877430788E+02 -.877091079E+02 -.876759995E+02 -.876439368E+02 -.876131343E+02 -.875838571E+02 -.875564447E+02 -.875313401E+02 -.875091272E+02 -.874905783E+02 -.874767156E+02 -.874688911E+02 -.874688911E+02
 -.874514387E+02 -.874514387E+02 -.874581851E+02 -.874700922E+02 -.874859450E+02 -.875048093E+02 -.875259628E+02 -.875488406E+02 -.875729935E+02 -.875980548E+02 -.876237136E+02 -.876496924E+02 -.876757293E+02 -.877015608E+02 -.877269070E+02 -.877514566E+02 -.877748526E+02 -.877966759E+02 -.878164285E+02 -.878335150E+02 -.878472214E+02 -.878566914E+02 -.878609004E+02 -.878586266E+02 -.878484191E+02 -.878285648E+02 -.877970543E+02 -.877515489E+02 -.876893521E+02 -.876073901E+02 -.875022071E+02 -.873699839E+02 -.872065920E+02 -.870076951E+02 -.867689169E+02 -.864860919E+02 -.861556195E+02 -.857749366E+02 -.853431170E+02 -.848615892E+02 -.843349380E+02 -.837717166E+02 -.831851451E+02 -.825935143E+02 -.820200653E+02 -.814920992E+02 -.810391229E+02 -.806900019E+02 -.804693754E+02 -.803939642E+02 -.804697072E+02 -.806906659E+02 -.810401201E+02 -.814934310E+02 -.820217336E+02 -.825955214E+02 -.831874939E+02 -.837744105E+02 -.843379808E+02 -.848649852E+02 -.853468710E+02 -.857790540E+02 -.861601062E+02 -.864909543E+02 -.867741619E+02 -.870133303E+02 -.872126253E+02 -.873764240E+02 -.875090629E+02 -.876146713E+02 -.876970686E+02 -.877597112E+02 -.878056733E+02 -.878376514E+02 -.878579845E+02 -.878686820E+02 -.878714566E+02 -.878677585E+02 -.878588085E+02 -.878456296E+02 -.878290756E+02 -.878098570E+02 -.877885646E+02 -.877656896E+02 -.877416423E+02 -.877167680E+02 -.876913619E+02 -.876656829E+02 -.876399666E+02 -.876144382E+02 -.875893266E+02 -.875648791E+02 -.875413789E+02 -.875191657E+02 -.874986606E+02 -.874803984E+02 -.874650675E+02 -.874535614E+02 -.874470461E+02 -.874470461E+02
 -.874274485E+02 -.874274485E+02 -.874327715E+02 -.874421227E+02 -.874544973E+02 -.874691090E+02 -.874853361E+02 -.875026780E+02 -.875207217E+02 -.875391150E+02 -.875575446E+02 -.875757183E+02 -.875933492E+02 -.876101423E+02 -.876257818E+02 -.876399195E+02 -.876521621E+02 -.876620596E+02 -.876690925E+02 -.876726579E+02 -.876720557E+02 -.876664730E+02 -.876549685E+02 -.876364566E+02 -.876096914E+02 -.875732527E+02 -.875255343E+02 -.874647374E+02 -.873888716E+02 -.872957668E+02 -.871831003E+02 -.870484461E+02 -.868893501E+02 -.867034405E+02 -.864885796E+02 -.862430632E+02 -.859658720E+02 -.856569731E+02 -.853176659E+02 -.849509500E+02 -.845618844E+02 -.841578845E+02 -.837488898E+02 -.833473171E+02 -.829677150E+02 -.826260497E+02 -.823386009E+02 -.821205260E+02 -.819842542E+02 -.819379781E+02 -.819845624E+02 -.821211429E+02 -.823395272E+02 -.826272865E+02 -.829692639E+02 -.833491800E+02 -.837510689E+02 -.841603826E+02 -.845647045E+02 -.849540956E+02 -.853211408E+02 -.856607816E+02 -.859700187E+02 -.862475533E+02 -.864934184E+02 -.867086338E+02 -.868949042E+02 -.870543676E+02 -.871893961E+02 -.873024440E+02 -.873959380E+02 -.874722005E+02 -.875334021E+02 -.875815331E+02 -.876183924E+02 -.876455858E+02 -.876645331E+02 -.876764794E+02 -.876825092E+02 -.876835622E+02 -.876804489E+02 -.876738663E+02 -.876644130E+02 -.876526030E+02 -.876388785E+02 -.876236228E+02 -.876071709E+02 -.875898211E+02 -.875718458E+02 -.875535020E+02 -.875350430E+02 -.875167313E+02 -.874988529E+02 -.874817343E+02 -.874657637E+02 -.874514166E+02 -.874392884E+02 -.874301361E+02 -.874249318E+02 -.874249318E+02
 -.874041064E+02 -.874041064E+02 -.874080611E+02 -.874149629E+02 -.874240172E+02 -.874345892E+02 -.874461638E+02 -.874583133E+02 -.874706722E+02 -.874829161E+02 -.874947458E+02 -.875058730E+02 -.875160080E+02 -.875248498E+02 -.875320759E+02 -.875373334E+02 -.875402304E+02 -.875403272E+02 -.875371276E+02 -.875300704E+02 -.875185210E+02 -.875017627E+02 -.874789895E+02 -.874492995E+02 -.874116899E+02 -.873650551E+02 -.873081889E+02 -.872397918E+02 -.871584857E+02 -.870628396E+02 -.869514055E+02 -.868227720E+02 -.866756341E+02 -.865088848E+02 -.863217295E+02 -.861138229E+02 -.858854276E+02 -.856375879E+02 -.853723100E+02 -.850927313E+02 -.848032568E+02 -.845096354E+02 -.842189410E+02 -.839394257E+02 -.836802185E+02 -.834508566E+02 -.832606623E+02 -.831180136E+02 -.830295913E+02 -.829997134E+02 -.830298743E+02 -.831185799E+02 -.832615124E+02 -.834519915E+02 -.836816393E+02 -.839411338E+02 -.842209381E+02 -.845119236E+02 -.848058383E+02 -.850956086E+02 -.853754862E+02 -.856410659E+02 -.858892108E+02 -.861179151E+02 -.863261345E+02 -.865136068E+02 -.866806775E+02 -.868281414E+02 -.869571056E+02 -.870688752E+02 -.871648620E+02 -.872465137E+02 -.873152615E+02 -.873724832E+02 -.874194781E+02 -.874574521E+02 -.874875101E+02 -.875106541E+02 -.875277847E+02 -.875397065E+02 -.875471338E+02 -.875506986E+02 -.875509584E+02 -.875484044E+02 -.875434701E+02 -.875365393E+02 -.875279542E+02 -.875180235E+02 -.875070307E+02 -.874952424E+02 -.874829173E+02 -.874703164E+02 -.874577145E+02 -.874454134E+02 -.874337582E+02 -.874231573E+02 -.874141078E+02 -.874072265E+02 -.874032909E+02 -.874032909E+02
 -.873820631E+02 -.873820631E+02 -.873847414E+02 -.873893659E+02 -.873953458E+02 -.874021962E+02 -.874095108E+02 -.874169403E+02 -.874241740E+02 -.874309266E+02 -.874369255E+02 -.874419013E+02 -.874455793E+02 -.874476719E+02 -.874478718E+02 -.874458456E+02 -.874412284E+02 -.874336180E+02 -.874225698E+02 -.874075925E+02 -.873881433E+02 -.873636256E+02 -.873333863E+02 -.872967156E+02 -.872528486E+02 -.872009703E+02 -.871402243E+02 -.870697254E+02 -.869885800E+02 -.868959123E+02 -.867908993E+02 -.866728163E+02 -.865410920E+02 -.863953753E+02 -.862356126E+02 -.860621338E+02 -.858757441E+02 -.856778167E+02 -.854703770E+02 -.852561701E+02 -.850386973E+02 -.848222083E+02 -.846116344E+02 -.844124509E+02 -.842304625E+02 -.840715145E+02 -.839411438E+02 -.838441988E+02 -.837844681E+02 -.837643667E+02 -.837847246E+02 -.838447118E+02 -.839419139E+02 -.840725422E+02 -.842317486E+02 -.844139963E+02 -.846134404E+02 -.848242761E+02 -.850410283E+02 -.852587661E+02 -.854732399E+02 -.856809485E+02 -.858791469E+02 -.860658098E+02 -.862395643E+02 -.863996052E+02 -.865456026E+02 -.866776103E+02 -.867959793E+02 -.869012809E+02 -.869942398E+02 -.870756787E+02 -.871464733E+02 -.872075171E+02 -.872596945E+02 -.873038616E+02 -.873408326E+02 -.873713715E+02 -.873961869E+02 -.874159303E+02 -.874311965E+02 -.874425257E+02 -.874504061E+02 -.874552783E+02 -.874575396E+02 -.874575485E+02 -.874556304E+02 -.874520823E+02 -.874471790E+02 -.874411788E+02 -.874343304E+02 -.874268798E+02 -.874190788E+02 -.874111952E+02 -.874035238E+02 -.873964013E+02 -.873902239E+02 -.873854695E+02 -.873827256E+02 -.873827256E+02
 -.873617950E+02 -.873617950E+02 -.873633145E+02 -.873658782E+02 -.873690877E+02 -.873726022E+02 -.873761225E+02 -.873793791E+02 -.873821214E+02 -.873841095E+02 -.873851066E+02 -.873848732E+02 -.873831615E+02 -.873797109E+02 -.873742436E+02 -.873664611E+02 -.873560407E+02 -.873426326E+02 -.873258578E+02 -.873053060E+02 -.872805348E+02 -.872510697E+02 -.872164058E+02 -.871760100E+02 -.871293267E+02 -.870757853E+02 -.870148108E+02 -.869458381E+02 -.868683307E+02 -.867818043E+02 -.866858553E+02 -.865801952E+02 -.864646904E+02 -.863394067E+02 -.862046581E+02 -.860610570E+02 -.859095640E+02 -.857515320E+02 -.855887417E+02 -.854234195E+02 -.852582346E+02 -.850962665E+02 -.849409378E+02 -.847959097E+02 -.846649399E+02 -.845517075E+02 -.844596149E+02 -.843915836E+02 -.843498624E+02 -.843358700E+02 -.843500914E+02 -.843920417E+02 -.844603022E+02 -.845526245E+02 -.846660869E+02 -.847972872E+02 -.849425464E+02 -.850981069E+02 -.852603076E+02 -.854257257E+02 -.855912821E+02 -.857543076E+02 -.859125756E+02 -.860643057E+02 -.862081447E+02 -.863431321E+02 -.864686555E+02 -.865844007E+02 -.866903019E+02 -.867864924E+02 -.868732605E+02 -.869510095E+02 -.870202234E+02 -.870814382E+02 -.871352185E+02 -.871821385E+02 -.872227682E+02 -.872576621E+02 -.872873520E+02 -.873123416E+02 -.873331035E+02 -.873500781E+02 -.873636730E+02 -.873742643E+02 -.873821978E+02 -.873877917E+02 -.873913390E+02 -.873931106E+02 -.873933586E+02 -.873923207E+02 -.873902237E+02 -.873872888E+02 -.873837368E+02 -.873797947E+02 -.873757030E+02 -.873717247E+02 -.873681563E+02 -.873653414E+02 -.873636877E+02 -.873636877E+02
 -.873436129E+02 -.873436129E+02 -.873441061E+02 -.873448509E+02 -.873456259E+02 -.873462247E+02 -.873464505E+02 -.873461123E+02 -.873450207E+02 -.873429848E+02 -.873398088E+02 -.873352893E+02 -.873292129E+02 -.873213538E+02 -.873114718E+02 -.872993109E+02 -.872845975E+02 -.872670399E+02 -.872463276E+02 -.872221318E+02 -.871941060E+02 -.871618881E+02 -.871251035E+02 -.870833696E+02 -.870363019E+02 -.869835223E+02 -.869246691E+02 -.868594104E+02 -.867874592E+02 -.867085925E+02 -.866226721E+02 -.865296697E+02 -.864296927E+02 -.863230128E+02 -.862100948E+02 -.860916242E+02 -.859685313E+02 -.858420107E+02 -.857135308E+02 -.855848322E+02 -.854579114E+02 -.853349860E+02 -.852184412E+02 -.851107558E+02 -.850144101E+02 -.849317801E+02 -.848650224E+02 -.848159613E+02 -.847859844E+02 -.847759605E+02 -.847861855E+02 -.848163634E+02 -.848656257E+02 -.849325845E+02 -.850154158E+02 -.851119627E+02 -.852198495E+02 -.853365957E+02 -.854597224E+02 -.855868446E+02 -.857157446E+02 -.858444258E+02 -.859711474E+02 -.860944410E+02 -.862131119E+02 -.863262296E+02 -.864331084E+02 -.865332833E+02 -.866264825E+02 -.867125979E+02 -.867916578E+02 -.868637998E+02 -.869292465E+02 -.869882842E+02 -.870412443E+02 -.870884877E+02 -.871303916E+02 -.871673394E+02 -.871997128E+02 -.872278849E+02 -.872522163E+02 -.872730516E+02 -.872907180E+02 -.873055235E+02 -.873177573E+02 -.873276899E+02 -.873355741E+02 -.873416463E+02 -.873461280E+02 -.873492279E+02 -.873511441E+02 -.873520667E+02 -.873521803E+02 -.873516678E+02 -.873507135E+02 -.873495080E+02 -.873482521E+02 -.873471636E+02 -.873464833E+02 -.873464833E+02
 -.873276806E+02 -.873276806E+02 -.873272861E+02 -.873264634E+02 -.873251500E+02 -.873232616E+02 -.873206964E+02 -.873173378E+02 -.873130563E+02 -.873077103E+02 -.873011471E+02 -.872932020E+02 -.872836993E+02 -.872724511E+02 -.872592581E+02 -.872439086E+02 -.872261792E+02 -.872058353E+02 -.871826315E+02 -.871563136E+02 -.871266199E+02 -.870932847E+02 -.870560416E+02 -.870146286E+02 -.869687939E+02 -.869183034E+02 -.868629497E+02 -.868025627E+02 -.867370213E+02 -.866662675E+02 -.865903213E+02 -.865092973E+02 -.864234209E+02 -.863330460E+02 -.862386702E+02 -.861409496E+02 -.860407086E+02 -.859389459E+02 -.858368338E+02 -.857357088E+02 -.856370535E+02 -.855424670E+02 -.854536255E+02 -.853722314E+02 -.852999545E+02 -.852383665E+02 -.851888735E+02 -.851526504E+02 -.851305831E+02 -.851232226E+02 -.851307561E+02 -.851529965E+02 -.851893925E+02 -.852390582E+02 -.853008186E+02 -.853732675E+02 -.854548332E+02 -.855438458E+02 -.856386028E+02 -.857374278E+02 -.858387215E+02 -.859410013E+02 -.860429304E+02 -.861433365E+02 -.862412204E+02 -.863357575E+02 -.864262916E+02 -.865123245E+02 -.865935021E+02 -.866695985E+02 -.867404987E+02 -.868061821E+02 -.868667062E+02 -.869221912E+02 -.869728067E+02 -.870187592E+02 -.870602820E+02 -.870976257E+02 -.871310514E+02 -.871608243E+02 -.871872088E+02 -.872104651E+02 -.872308461E+02 -.872485958E+02 -.872639472E+02 -.872771223E+02 -.872883314E+02 -.872977730E+02 -.873056343E+02 -.873120912E+02 -.873173095E+02 -.873214448E+02 -.873246437E+02 -.873270441E+02 -.873287752E+02 -.873299580E+02 -.873307048E+02 -.873311175E+02 -.873312865E+02 -.873312865E+02
 -.873140397E+02 -.873140397E+02 -.873128956E+02 -.873107538E+02 -.873076913E+02 -.873037325E+02 -.872988609E+02 -.872930285E+02 -.872861619E+02 -.872781674E+02 -.872689339E+02 -.872583360E+02 -.872462352E+02 -.872324821E+02 -.872169171E+02 -.871993716E+02 -.871796694E+02 -.871576280E+02 -.871330599E+02 -.871057753E+02 -.870755839E+02 -.870422983E+02 -.870057380E+02 -.869657332E+02 -.869221307E+02 -.868748001E+02 -.868236405E+02 -.867685890E+02 -.867096294E+02 -.866468018E+02 -.865802127E+02 -.865100457E+02 -.864365714E+02 -.863601571E+02 -.862812749E+02 -.862005078E+02 -.861185535E+02 -.860362231E+02 -.859544367E+02 -.858742125E+02 -.857966508E+02 -.857229112E+02 -.856541841E+02 -.855916564E+02 -.855364737E+02 -.854896992E+02 -.854522728E+02 -.854249725E+02 -.854083808E+02 -.854028580E+02 -.854085261E+02 -.854252631E+02 -.854527083E+02 -.854902793E+02 -.855371977E+02 -.855925237E+02 -.856551938E+02 -.857240622E+02 -.857979418E+02 -.858756421E+02 -.859560032E+02 -.860379246E+02 -.861203878E+02 -.862024725E+02 -.862833671E+02 -.863623737E+02 -.864389088E+02 -.865125000E+02 -.865827794E+02 -.866494760E+02 -.867124056E+02 -.867714611E+02 -.868266017E+02 -.868778428E+02 -.869252467E+02 -.869689132E+02 -.870089720E+02 -.870455754E+02 -.870788919E+02 -.871091013E+02 -.871363898E+02 -.871609467E+02 -.871829611E+02 -.872026195E+02 -.872201041E+02 -.872355909E+02 -.872492491E+02 -.872612397E+02 -.872717148E+02 -.872808172E+02 -.872886792E+02 -.872954219E+02 -.873011536E+02 -.873059687E+02 -.873099442E+02 -.873131369E+02 -.873155781E+02 -.873172668E+02 -.873181602E+02 -.873181602E+02
 -.873026368E+02 -.873026368E+02 -.873008750E+02 -.872976507E+02 -.872931602E+02 -.872875219E+02 -.872807946E+02 -.872729913E+02 -.872640899E+02 -.872540405E+02 -.872427716E+02 -.872301943E+02 -.872162061E+02 -.872006931E+02 -.871835329E+02 -.871645962E+02 -.871437486E+02 -.871208530E+02 -.870957713E+02 -.870683668E+02 -.870385068E+02 -.870060654E+02 -.869709271E+02 -.869329906E+02 -.868921733E+02 -.868484161E+02 -.868016888E+02 -.867519962E+02 -.866993841E+02 -.866439461E+02 -.865858299E+02 -.865252437E+02 -.864624621E+02 -.863978312E+02 -.863317721E+02 -.862647828E+02 -.861974382E+02 -.861303871E+02 -.860643455E+02 -.860000880E+02 -.859384337E+02 -.858802299E+02 -.858263317E+02 -.857775794E+02 -.857347729E+02 -.856986463E+02 -.856698424E+02 -.856488891E+02 -.856361790E+02 -.856319546E+02 -.856362973E+02 -.856491255E+02 -.856701965E+02 -.856991175E+02 -.857353603E+02 -.857782820E+02 -.858271483E+02 -.858811587E+02 -.859394732E+02 -.860012360E+02 -.860655997E+02 -.861317448E+02 -.861988965E+02 -.862663382E+02 -.863334208E+02 -.863995692E+02 -.864642846E+02 -.865271456E+02 -.865878055E+02 -.866459892E+02 -.867014877E+02 -.867541527E+02 -.868038900E+02 -.868506529E+02 -.868944359E+02 -.869352682E+02 -.869732081E+02 -.870083373E+02 -.870407563E+02 -.870705796E+02 -.870979324E+02 -.871229468E+02 -.871457590E+02 -.871665071E+02 -.871853287E+02 -.872023592E+02 -.872177300E+02 -.872315672E+02 -.872439898E+02 -.872551086E+02 -.872650238E+02 -.872738231E+02 -.872815789E+02 -.872883446E+02 -.872941495E+02 -.872989925E+02 -.873028336E+02 -.873055814E+02 -.873070781E+02 -.873070781E+02
 -.872933491E+02 -.872933491E+02 -.872910922E+02 -.872870039E+02 -.872813803E+02 -.872744192E+02 -.872662438E+02 -.872569202E+02 -.872464714E+02 -.872348869E+02 -.872221308E+02 -.872081475E+02 -.871928667E+02 -.871762070E+02 -.871580788E+02 -.871383869E+02 -.871170332E+02 -.870939185E+02 -.870689451E+02 -.870420189E+02 -.870130518E+02 -.869819648E+02 -.869486904E+02 -.869131761E+02 -.868753881E+02 -.868353145E+02 -.867929696E+02 -.867483984E+02 -.867016802E+02 -.866529332E+02 -.866023187E+02 -.865500444E+02 -.864963679E+02 -.864415987E+02 -.863860994E+02 -.863302857E+02 -.862746246E+02 -.862196303E+02 -.861658590E+02 -.861139004E+02 -.860643680E+02 -.860178864E+02 -.859750771E+02 -.859365435E+02 -.859028536E+02 -.858745238E+02 -.858520027E+02 -.858356564E+02 -.858257559E+02 -.858224678E+02 -.858258481E+02 -.858358405E+02 -.858522782E+02 -.858748898E+02 -.859033091E+02 -.859370873E+02 -.859757075E+02 -.860186014E+02 -.860651655E+02 -.861147777E+02 -.861668132E+02 -.862206581E+02 -.862757223E+02 -.863314492E+02 -.863873241E+02 -.864428796E+02 -.864976995E+02 -.865514205E+02 -.866037325E+02 -.866543774E+02 -.867031468E+02 -.867498788E+02 -.867944542E+02 -.868367931E+02 -.868768496E+02 -.869146087E+02 -.869500812E+02 -.869833004E+02 -.870143180E+02 -.870432006E+02 -.870700268E+02 -.870948845E+02 -.871178677E+02 -.871390747E+02 -.871586059E+02 -.871765616E+02 -.871930405E+02 -.872081374E+02 -.872219414E+02 -.872345339E+02 -.872459856E+02 -.872563536E+02 -.872656772E+02 -.872739729E+02 -.872812276E+02 -.872873896E+02 -.872923568E+02 -.872959611E+02 -.872979477E+02 -.872979477E+02
 -.872860078E+02 -.872860078E+02 -.872833667E+02 -.872786115E+02 -.872721192E+02 -.872641530E+02 -.872548898E+02 -.872444407E+02 -.872328672E+02 -.872201930E+02 -.872064133E+02 -.871915019E+02 -.871754167E+02 -.871581044E+02 -.871395035E+02 -.871195482E+02 -.870981699E+02 -.870753006E+02 -.870508747E+02 -.870248311E+02 -.869971159E+02 -.869676843E+02 -.869365033E+02 -.869035542E+02 -.868688353E+02 -.868323646E+02 -.867941829E+02 -.867543563E+02 -.867129793E+02 -.866701774E+02 -.866261095E+02 -.865809696E+02 -.865349887E+02 -.864884354E+02 -.864416154E+02 -.863948709E+02 -.863485780E+02 -.863031433E+02 -.862589986E+02 -.862165949E+02 -.861763945E+02 -.861388622E+02 -.861044551E+02 -.860736122E+02 -.860467435E+02 -.860242182E+02 -.860063554E+02 -.859934139E+02 -.859855843E+02 -.859829838E+02 -.859856516E+02 -.859935480E+02 -.860065559E+02 -.860244840E+02 -.860470734E+02 -.860740047E+02 -.861049082E+02 -.861393737E+02 -.861769618E+02 -.862172150E+02 -.862596680E+02 -.863038583E+02 -.863493343E+02 -.863956637E+02 -.864424396E+02 -.864892852E+02 -.865358579E+02 -.865818512E+02 -.866269960E+02 -.866710607E+02 -.867138505E+02 -.867552058E+02 -.867950004E+02 -.868331390E+02 -.868695547E+02 -.869042059E+02 -.869370739E+02 -.869681596E+02 -.869974812E+02 -.870250710E+02 -.870509737E+02 -.870752431E+02 -.870979409E+02 -.871191336E+02 -.871388913E+02 -.871572854E+02 -.871743865E+02 -.871902628E+02 -.872049772E+02 -.872185849E+02 -.872311305E+02 -.872426438E+02 -.872531350E+02 -.872625883E+02 -.872709536E+02 -.872781361E+02 -.872839814E+02 -.872882577E+02 -.872906305E+02 -.872906305E+02
 -.872804171E+02 -.872804171E+02 -.872774901E+02 -.872722419E+02 -.872651133E+02 -.872564195E+02 -.872463808E+02 -.872351454E+02 -.872228069E+02 -.872094177E+02 -.871949996E+02 -.871795512E+02 -.871630546E+02 -.871454801E+02 -.871267902E+02 -.871069424E+02 -.870858929E+02 -.870635980E+02 -.870400172E+02 -.870151145E+02 -.869888610E+02 -.869612367E+02 -.869322324E+02 -.869018519E+02 -.868701138E+02 -.868370537E+02 -.868027264E+02 -.867672073E+02 -.867305946E+02 -.866930107E+02 -.866546037E+02 -.866155482E+02 -.865760457E+02 -.865363246E+02 -.864966398E+02 -.864572706E+02 -.864185188E+02 -.863807056E+02 -.863441671E+02 -.863092498E+02 -.862763049E+02 -.862456814E+02 -.862177193E+02 -.861927423E+02 -.861710502E+02 -.861529115E+02 -.861385567E+02 -.861281720E+02 -.861218941E+02 -.861198067E+02 -.861219377E+02 -.861282590E+02 -.861386864E+02 -.861530828E+02 -.861712616E+02 -.861929922E+02 -.862180055E+02 -.862460014E+02 -.862766558E+02 -.863096282E+02 -.863445692E+02 -.863811273E+02 -.864189554E+02 -.864577169E+02 -.864970901E+02 -.865367726E+02 -.865764845E+02 -.866159704E+02 -.866550013E+02 -.866933749E+02 -.867309159E+02 -.867674756E+02 -.868029308E+02 -.868371826E+02 -.868701547E+02 -.869017917E+02 -.869320574E+02 -.869609324E+02 -.869884124E+02 -.870145065E+02 -.870392344E+02 -.870626256E+02 -.870847166E+02 -.871055496E+02 -.871251707E+02 -.871436278E+02 -.871609684E+02 -.871772383E+02 -.871924779E+02 -.872067205E+02 -.872199878E+02 -.872322861E+02 -.872436006E+02 -.872538877E+02 -.872630665E+02 -.872710061E+02 -.872775096E+02 -.872822935E+02 -.872849597E+02 -.872849597E+02
 -.872763703E+02 -.872763703E+02 -.872732429E+02 -.872676524E+02 -.872600878E+02 -.872509043E+02 -.872403562E+02 -.872286210E+02 -.872158183E+02 -.872020241E+02 -.871872820E+02 -.871716114E+02 -.871550144E+02 -.871374807E+02 -.871189921E+02 -.870995256E+02 -.870790563E+02 -.870575599E+02 -.870350146E+02 -.870114033E+02 -.869867150E+02 -.869609470E+02 -.869341060E+02 -.869062099E+02 -.868772896E+02 -.868473898E+02 -.868165711E+02 -.867849107E+02 -.867525038E+02 -.867194643E+02 -.866859257E+02 -.866520413E+02 -.866179838E+02 -.865839455E+02 -.865501368E+02 -.865167849E+02 -.864841318E+02 -.864524313E+02 -.864219464E+02 -.863929447E+02 -.863656948E+02 -.863404613E+02 -.863174999E+02 -.862970521E+02 -.862793400E+02 -.862645617E+02 -.862528861E+02 -.862444494E+02 -.862393512E+02 -.862376523E+02 -.862393729E+02 -.862444925E+02 -.862529498E+02 -.862646448E+02 -.862794411E+02 -.862971692E+02 -.863176308E+02 -.863406032E+02 -.863658446E+02 -.863930987E+02 -.864221007E+02 -.864525814E+02 -.864842727E+02 -.865169110E+02 -.865502421E+02 -.865840234E+02 -.866180271E+02 -.866520421E+02 -.866858757E+02 -.867193542E+02 -.867523239E+02 -.867846505E+02 -.868162194E+02 -.868469347E+02 -.868767185E+02 -.869055095E+02 -.869332624E+02 -.869599460E+02 -.869855418E+02 -.870100430E+02 -.870334525E+02 -.870557819E+02 -.870770494E+02 -.870972787E+02 -.871164971E+02 -.871347339E+02 -.871520182E+02 -.871683771E+02 -.871838328E+02 -.871983998E+02 -.872120809E+02 -.872248625E+02 -.872367087E+02 -.872475534E+02 -.872572900E+02 -.872657586E+02 -.872727286E+02 -.872778760E+02 -.872807540E+02 -.872807540E+02
 -.872736608E+02 -.872736608E+02 -.872704060E+02 -.872646017E+02 -.872567710E+02 -.872472986E+02 -.872364639E+02 -.872244670E+02 -.872114478E+02 -.871975011E+02 -.871826878E+02 -.871670441E+02 -.871505882E+02 -.871333257E+02 -.871152536E+02 -.870963642E+02 -.870766476E+02 -.870560939E+02 -.870346955E+02 -.870124487E+02 -.869893554E+02 -.869654243E+02 -.869406722E+02 -.869151257E+02 -.868888217E+02 -.868618089E+02 -.868341484E+02 -.868059147E+02 -.867771965E+02 -.867480968E+02 -.867187332E+02 -.866892380E+02 -.866597581E+02 -.866304538E+02 -.866014982E+02 -.865730759E+02 -.865453807E+02 -.865186141E+02 -.864929824E+02 -.864686938E+02 -.864459553E+02 -.864249693E+02 -.864059298E+02 -.863890192E+02 -.863744040E+02 -.863622323E+02 -.863526295E+02 -.863456967E+02 -.863415074E+02 -.863401064E+02 -.863415088E+02 -.863456992E+02 -.863526323E+02 -.863622341E+02 -.863744034E+02 -.863890140E+02 -.864059178E+02 -.864249475E+02 -.864459204E+02 -.864686421E+02 -.864929097E+02 -.865185157E+02 -.865452513E+02 -.865729099E+02 -.866012893E+02 -.866301952E+02 -.866594424E+02 -.866888571E+02 -.867182784E+02 -.867475590E+02 -.867765657E+02 -.868051803E+02 -.868332990E+02 -.868608327E+02 -.868877062E+02 -.869138577E+02 -.869392381E+02 -.869638100E+02 -.869875467E+02 -.870104314E+02 -.870324556E+02 -.870536183E+02 -.870739247E+02 -.870933846E+02 -.871120111E+02 -.871298190E+02 -.871468228E+02 -.871630348E+02 -.871784623E+02 -.871931045E+02 -.872069485E+02 -.872199647E+02 -.872321000E+02 -.872432698E+02 -.872533476E+02 -.872621508E+02 -.872694229E+02 -.872748100E+02 -.872778295E+02 -.872778295E+02
 -.872720904E+02 -.872720904E+02 -.872687698E+02 -.872628594E+02 -.872549047E+02 -.872453099E+02 -.872343726E+02 -.872223089E+02 -.872092740E+02 -.871953768E+02 -.871806921E+02 -.871652690E+02 -.871491384E+02 -.871323182E+02 -.871148177E+02 -.870966408E+02 -.870777887E+02 -.870582627E+02 -.870380653E+02 -.870172025E+02 -.869956845E+02 -.869735275E+02 -.869507547E+02 -.869273967E+02 -.869034931E+02 -.868790928E+02 -.868542545E+02 -.868290478E+02 -.868035529E+02 -.867778610E+02 -.867520746E+02 -.867263067E+02 -.867006810E+02 -.866753309E+02 -.866503984E+02 -.866260333E+02 -.866023915E+02 -.865796332E+02 -.865579211E+02 -.865374182E+02 -.865182852E+02 -.865006781E+02 -.864847458E+02 -.864706273E+02 -.864584490E+02 -.864483225E+02 -.864403426E+02 -.864345848E+02 -.864311045E+02 -.864299350E+02 -.864310875E+02 -.864345504E+02 -.864402899E+02 -.864482505E+02 -.864583558E+02 -.864705110E+02 -.864846040E+02 -.865005077E+02 -.865180828E+02 -.865371801E+02 -.865576429E+02 -.865793101E+02 -.866020183E+02 -.866256042E+02 -.866499069E+02 -.866747702E+02 -.867000437E+02 -.867255846E+02 -.867512590E+02 -.867769428E+02 -.868025220E+02 -.868278939E+02 -.868529663E+02 -.868776586E+02 -.869019007E+02 -.869256333E+02 -.869488070E+02 -.869713822E+02 -.869933278E+02 -.870146211E+02 -.870352464E+02 -.870551943E+02 -.870744605E+02 -.870930450E+02 -.871109502E+02 -.871281799E+02 -.871447374E+02 -.871606232E+02 -.871758328E+02 -.871903532E+02 -.872041591E+02 -.872172079E+02 -.872294330E+02 -.872407356E+02 -.872509738E+02 -.872599483E+02 -.872673840E+02 -.872729059E+02 -.872760069E+02 -.872760069E+02
 -.872714751E+02 -.872714751E+02 -.872681397E+02 -.872622121E+02 -.872542499E+02 -.872446692E+02 -.872337785E+02 -.872218051E+02 -.872089146E+02 -.871952263E+02 -.871808252E+02 -.871657703E+02 -.871501023E+02 -.871338484E+02 -.871170272E+02 -.870996512E+02 -.870817304E+02 -.870632738E+02 -.870442911E+02 -.870247949E+02 -.870048011E+02 -.869843302E+02 -.869634086E+02 -.869420688E+02 -.869203502E+02 -.868982999E+02 -.868759728E+02 -.868534320E+02 -.868307489E+02 -.868080035E+02 -.867852839E+02 -.867626863E+02 -.867403142E+02 -.867182783E+02 -.866966953E+02 -.866756868E+02 -.866553783E+02 -.866358980E+02 -.866173748E+02 -.865999370E+02 -.865837102E+02 -.865688159E+02 -.865553691E+02 -.865434768E+02 -.865332359E+02 -.865247318E+02 -.865180365E+02 -.865132074E+02 -.865102863E+02 -.865092986E+02 -.865102527E+02 -.865131398E+02 -.865179340E+02 -.865245933E+02 -.865330598E+02 -.865432608E+02 -.865551108E+02 -.865685123E+02 -.865833580E+02 -.865995322E+02 -.866169132E+02 -.866353748E+02 -.866547882E+02 -.866750238E+02 -.866959533E+02 -.867174504E+02 -.867393929E+02 -.867616636E+02 -.867841514E+02 -.868067520E+02 -.868293687E+02 -.868519128E+02 -.868743038E+02 -.868964697E+02 -.869183470E+02 -.869398803E+02 -.869610223E+02 -.869817334E+02 -.870019809E+02 -.870217390E+02 -.870409877E+02 -.870597121E+02 -.870779017E+02 -.870955494E+02 -.871126498E+02 -.871291986E+02 -.871451904E+02 -.871606168E+02 -.871754641E+02 -.871897097E+02 -.872033188E+02 -.872162387E+02 -.872283926E+02 -.872396711E+02 -.872499212E+02 -.872589320E+02 -.872664161E+02 -.872719850E+02 -.872751175E+02 -.872751175E+02
 -.872716481E+02 -.872716481E+02 -.872683393E+02 -.872624668E+02 -.872545916E+02 -.872451345E+02 -.872344098E+02 -.872226509E+02 -.872100302E+02 -.871966742E+02 -.871826746E+02 -.871680979E+02 -.871529918E+02 -.871373906E+02 -.871213195E+02 -.871047978E+02 -.870878414E+02 -.870704648E+02 -.870526830E+02 -.870345125E+02 -.870159727E+02 -.869970867E+02 -.869778819E+02 -.869583908E+02 -.869386514E+02 -.869187078E+02 -.868986100E+02 -.868784146E+02 -.868581844E+02 -.868379888E+02 -.868179032E+02 -.867980089E+02 -.867783927E+02 -.867591462E+02 -.867403652E+02 -.867221489E+02 -.867045986E+02 -.866878171E+02 -.866719072E+02 -.866569705E+02 -.866431059E+02 -.866304086E+02 -.866189683E+02 -.866088682E+02 -.866001831E+02 -.865929789E+02 -.865873110E+02 -.865832236E+02 -.865807486E+02 -.865799053E+02 -.865807003E+02 -.865831266E+02 -.865871645E+02 -.865927816E+02 -.865999334E+02 -.866085639E+02 -.866186071E+02 -.866299875E+02 -.866426215E+02 -.866564189E+02 -.866712843E+02 -.866871181E+02 -.867038182E+02 -.867212814E+02 -.867394045E+02 -.867580854E+02 -.867772247E+02 -.867967258E+02 -.868164968E+02 -.868364502E+02 -.868565043E+02 -.868765830E+02 -.868966166E+02 -.869165417E+02 -.869363014E+02 -.869558451E+02 -.869751289E+02 -.869941144E+02 -.870127693E+02 -.870310667E+02 -.870489841E+02 -.870665036E+02 -.870836104E+02 -.871002925E+02 -.871165392E+02 -.871323402E+02 -.871476837E+02 -.871625546E+02 -.871769321E+02 -.871907866E+02 -.872040759E+02 -.872167400E+02 -.872286947E+02 -.872398230E+02 -.872499648E+02 -.872589019E+02 -.872663400E+02 -.872718840E+02 -.872750066E+02 -.872750066E+02
 -.872724608E+02 -.872724608E+02 -.872692120E+02 -.872634523E+02 -.872557391E+02 -.872464923E+02 -.872360271E+02 -.872245793E+02 -.872123249E+02 -.871993941E+02 -.871858836E+02 -.871718645E+02 -.871573895E+02 -.871424980E+02 -.871272199E+02 -.871115793E+02 -.870955960E+02 -.870792887E+02 -.870626754E+02 -.870457752E+02 -.870286095E+02 -.870112021E+02 -.869935806E+02 -.869757762E+02 -.869578248E+02 -.869397666E+02 -.869216468E+02 -.869035154E+02 -.868854275E+02 -.868674426E+02 -.868496253E+02 -.868320440E+02 -.868147714E+02 -.867978834E+02 -.867814589E+02 -.867655786E+02 -.867503249E+02 -.867357806E+02 -.867220279E+02 -.867091479E+02 -.866972189E+02 -.866863162E+02 -.866765102E+02 -.866678659E+02 -.866604420E+02 -.866542895E+02 -.866494517E+02 -.866459625E+02 -.866438469E+02 -.866431197E+02 -.866437857E+02 -.866458398E+02 -.866492666E+02 -.866540409E+02 -.866601282E+02 -.866674849E+02 -.866760595E+02 -.866857930E+02 -.866966199E+02 -.867084692E+02 -.867212655E+02 -.867349298E+02 -.867493807E+02 -.867645354E+02 -.867803106E+02 -.867966236E+02 -.868133931E+02 -.868305396E+02 -.868479869E+02 -.868656618E+02 -.868834952E+02 -.869014223E+02 -.869193830E+02 -.869373219E+02 -.869551886E+02 -.869729377E+02 -.869905287E+02 -.870079259E+02 -.870250982E+02 -.870420187E+02 -.870586641E+02 -.870750147E+02 -.870910534E+02 -.871067648E+02 -.871221347E+02 -.871371483E+02 -.871517894E+02 -.871660380E+02 -.871798682E+02 -.871932452E+02 -.872061216E+02 -.872184320E+02 -.872300873E+02 -.872409661E+02 -.872509038E+02 -.872596791E+02 -.872669951E+02 -.872724558E+02 -.872755350E+02 -.872755350E+02
 -.872737837E+02 -.872737837E+02 -.872706210E+02 -.872650193E+02 -.872575266E+02 -.872485572E+02 -.872384233E+02 -.872273600E+02 -.872155438E+02 -.872031069E+02 -.871901480E+02 -.871767415E+02 -.871629431E+02 -.871487956E+02 -.871343321E+02 -.871195797E+02 -.871045614E+02 -.870892978E+02 -.870738092E+02 -.870581160E+02 -.870422403E+02 -.870262060E+02 -.870100397E+02 -.869937709E+02 -.869774328E+02 -.869610617E+02 -.869446981E+02 -.869283859E+02 -.869121728E+02 -.868961102E+02 -.868802528E+02 -.868646585E+02 -.868493880E+02 -.868345042E+02 -.868200722E+02 -.868061582E+02 -.867928291E+02 -.867801519E+02 -.867681930E+02 -.867570172E+02 -.867466870E+02 -.867372623E+02 -.867287988E+02 -.867213478E+02 -.867149554E+02 -.867096619E+02 -.867055009E+02 -.867024991E+02 -.867006759E+02 -.867000428E+02 -.867006037E+02 -.867023544E+02 -.867052829E+02 -.867093694E+02 -.867145869E+02 -.867209012E+02 -.867282717E+02 -.867366521E+02 -.867459904E+02 -.867562305E+02 -.867673124E+02 -.867791728E+02 -.867917466E+02 -.868049670E+02 -.868187665E+02 -.868330779E+02 -.868478343E+02 -.868629703E+02 -.868784226E+02 -.868941299E+02 -.869100339E+02 -.869260796E+02 -.869422152E+02 -.869583927E+02 -.869745677E+02 -.869906998E+02 -.870067524E+02 -.870226927E+02 -.870384912E+02 -.870541219E+02 -.870695620E+02 -.870847908E+02 -.870997898E+02 -.871145420E+02 -.871290306E+02 -.871432380E+02 -.871571447E+02 -.871707274E+02 -.871839567E+02 -.871967940E+02 -.872091885E+02 -.872210715E+02 -.872323510E+02 -.872429032E+02 -.872525621E+02 -.872611061E+02 -.872682399E+02 -.872735710E+02 -.872765801E+02 -.872765801E+02
 -.872755050E+02 -.872755050E+02 -.872724486E+02 -.872670396E+02 -.872598119E+02 -.872511705E+02 -.872414217E+02 -.872307970E+02 -.872194713E+02 -.872075764E+02 -.871952120E+02 -.871824536E+02 -.871693588E+02 -.871559722E+02 -.871423290E+02 -.871284582E+02 -.871143843E+02 -.871001297E+02 -.870857153E+02 -.870711624E+02 -.870564928E+02 -.870417298E+02 -.870268986E+02 -.870120269E+02 -.869971446E+02 -.869822848E+02 -.869674830E+02 -.869527777E+02 -.869382103E+02 -.869238248E+02 -.869096677E+02 -.868957878E+02 -.868822360E+02 -.868690645E+02 -.868563272E+02 -.868440784E+02 -.868323727E+02 -.868212648E+02 -.868108082E+02 -.868010553E+02 -.867920562E+02 -.867838586E+02 -.867765072E+02 -.867700427E+02 -.867645017E+02 -.867599158E+02 -.867563119E+02 -.867537108E+02 -.867521278E+02 -.867515720E+02 -.867520464E+02 -.867535477E+02 -.867560663E+02 -.867595866E+02 -.867640873E+02 -.867695414E+02 -.867759166E+02 -.867831760E+02 -.867912785E+02 -.868001792E+02 -.868098298E+02 -.868201799E+02 -.868311766E+02 -.868427659E+02 -.868548930E+02 -.868675027E+02 -.868805402E+02 -.868939514E+02 -.869076836E+02 -.869216854E+02 -.869359077E+02 -.869503037E+02 -.869648290E+02 -.869794420E+02 -.869941040E+02 -.870087792E+02 -.870234347E+02 -.870380407E+02 -.870525699E+02 -.870669977E+02 -.870813018E+02 -.870954618E+02 -.871094588E+02 -.871232744E+02 -.871368906E+02 -.871502881E+02 -.871634452E+02 -.871763364E+02 -.871889299E+02 -.872011851E+02 -.872130486E+02 -.872244505E+02 -.872352972E+02 -.872454646E+02 -.872547876E+02 -.872630469E+02 -.872699517E+02 -.872751171E+02 -.872780350E+02 -.872780350E+02
 -.872775302E+02 -.872775302E+02 -.872745952E+02 -.872694045E+02 -.872624748E+02 -.872541984E+02 -.872448733E+02 -.872347254E+02 -.872239262E+02 -.872126056E+02 -.872008627E+02 -.871887728E+02 -.871763942E+02 -.871637724E+02 -.871509436E+02 -.871379377E+02 -.871247801E+02 -.871114938E+02 -.870981002E+02 -.870846202E+02 -.870710752E+02 -.870574876E+02 -.870438809E+02 -.870302805E+02 -.870167138E+02 -.870032099E+02 -.869898003E+02 -.869765188E+02 -.869634009E+02 -.869504845E+02 -.869378090E+02 -.869254156E+02 -.869133470E+02 -.869016467E+02 -.868903594E+02 -.868795298E+02 -.868692028E+02 -.868594229E+02 -.868502338E+02 -.868416777E+02 -.868337953E+02 -.868266250E+02 -.868202025E+02 -.868145604E+02 -.868097279E+02 -.868057304E+02 -.868025889E+02 -.868003203E+02 -.867989366E+02 -.867984450E+02 -.867988477E+02 -.868001422E+02 -.868023209E+02 -.868053713E+02 -.868092764E+02 -.868140146E+02 -.868195603E+02 -.868258840E+02 -.868329525E+02 -.868407298E+02 -.868491771E+02 -.868582535E+02 -.868679163E+02 -.868781214E+02 -.868888240E+02 -.868999788E+02 -.869115406E+02 -.869234646E+02 -.869357066E+02 -.869482238E+02 -.869609747E+02 -.869739193E+02 -.869870198E+02 -.870002402E+02 -.870135467E+02 -.870269078E+02 -.870402942E+02 -.870536789E+02 -.870670370E+02 -.870803455E+02 -.870935831E+02 -.871067301E+02 -.871197674E+02 -.871326767E+02 -.871454388E+02 -.871580337E+02 -.871704385E+02 -.871826264E+02 -.871945642E+02 -.872062100E+02 -.872175098E+02 -.872283927E+02 -.872387657E+02 -.872485058E+02 -.872574506E+02 -.872653850E+02 -.872720255E+02 -.872769977E+02 -.872798083E+02 -.872798083E+02
 -.872797798E+02 -.872797798E+02 -.872769770E+02 -.872720231E+02 -.872654145E+02 -.872575291E+02 -.872486542E+02 -.872390087E+02 -.872287590E+02 -.872180321E+02 -.872069250E+02 -.871955122E+02 -.871838517E+02 -.871719889E+02 -.871599602E+02 -.871477958E+02 -.871355214E+02 -.871231598E+02 -.871107325E+02 -.870982597E+02 -.870857622E+02 -.870732609E+02 -.870607776E+02 -.870483357E+02 -.870359596E+02 -.870236754E+02 -.870115108E+02 -.869994950E+02 -.869876590E+02 -.869760350E+02 -.869646567E+02 -.869535589E+02 -.869427774E+02 -.869323487E+02 -.869223097E+02 -.869126975E+02 -.869035491E+02 -.868949011E+02 -.868867890E+02 -.868792474E+02 -.868723092E+02 -.868660055E+02 -.868603651E+02 -.868554143E+02 -.868511766E+02 -.868476724E+02 -.868449184E+02 -.868429282E+02 -.868417113E+02 -.868412735E+02 -.868416165E+02 -.868427384E+02 -.868446329E+02 -.868472901E+02 -.868506962E+02 -.868548341E+02 -.868596831E+02 -.868652193E+02 -.868714161E+02 -.868782443E+02 -.868856725E+02 -.868936675E+02 -.869021943E+02 -.869112170E+02 -.869206987E+02 -.869306021E+02 -.869408898E+02 -.869515245E+02 -.869624693E+02 -.869736882E+02 -.869851461E+02 -.869968091E+02 -.870086447E+02 -.870206217E+02 -.870327110E+02 -.870448847E+02 -.870571169E+02 -.870693833E+02 -.870816613E+02 -.870939295E+02 -.871061681E+02 -.871183581E+02 -.871304809E+02 -.871425182E+02 -.871544510E+02 -.871662586E+02 -.871779177E+02 -.871894008E+02 -.872006743E+02 -.872116959E+02 -.872224115E+02 -.872327510E+02 -.872426224E+02 -.872519055E+02 -.872604416E+02 -.872680222E+02 -.872743725E+02 -.872791311E+02 -.872818227E+02 -.872818227E+02
 -.872821880E+02 -.872821880E+02 -.872795249E+02 -.872748203E+02 -.872685483E+02 -.872610705E+02 -.872526626E+02 -.872435346E+02 -.872338472E+02 -.872237232E+02 -.872132568E+02 -.872025209E+02 -.871915722E+02 -.871804554E+02 -.871692068E+02 -.871578561E+02 -.871464289E+02 -.871349475E+02 -.871234328E+02 -.871119045E+02 -.871003820E+02 -.870888851E+02 -.870774338E+02 -.870660493E+02 -.870547535E+02 -.870435697E+02 -.870325221E+02 -.870216362E+02 -.870109386E+02 -.870004571E+02 -.869902204E+02 -.869802579E+02 -.869705997E+02 -.869612765E+02 -.869523190E+02 -.869437580E+02 -.869356243E+02 -.869279477E+02 -.869207576E+02 -.869140823E+02 -.869079486E+02 -.869023817E+02 -.868974052E+02 -.868930404E+02 -.868893062E+02 -.868862190E+02 -.868837925E+02 -.868820374E+02 -.868809614E+02 -.868805693E+02 -.868808624E+02 -.868818389E+02 -.868834940E+02 -.868858196E+02 -.868888046E+02 -.868924350E+02 -.868966941E+02 -.869015627E+02 -.869070191E+02 -.869130396E+02 -.869195985E+02 -.869266687E+02 -.869342215E+02 -.869422275E+02 -.869506562E+02 -.869594767E+02 -.869686580E+02 -.869781688E+02 -.869879784E+02 -.869980564E+02 -.870083730E+02 -.870188994E+02 -.870296077E+02 -.870404711E+02 -.870514641E+02 -.870625624E+02 -.870737430E+02 -.870849842E+02 -.870962654E+02 -.871075671E+02 -.871188709E+02 -.871301587E+02 -.871414127E+02 -.871526152E+02 -.871637471E+02 -.871747881E+02 -.871857147E+02 -.871964994E+02 -.872071087E+02 -.872175007E+02 -.872276219E+02 -.872374036E+02 -.872467562E+02 -.872555627E+02 -.872636699E+02 -.872708767E+02 -.872769188E+02 -.872814494E+02 -.872840135E+02 -.872840135E+02
 -.872847014E+02 -.872847014E+02 -.872821825E+02 -.872777347E+02 -.872718086E+02 -.872647480E+02 -.872568157E+02 -.872482125E+02 -.872390921E+02 -.872295724E+02 -.872197442E+02 -.872096781E+02 -.871994289E+02 -.871890405E+02 -.871785481E+02 -.871679808E+02 -.871573634E+02 -.871467178E+02 -.871360640E+02 -.871254208E+02 -.871148064E+02 -.871042391E+02 -.870937374E+02 -.870833204E+02 -.870730077E+02 -.870628199E+02 -.870527783E+02 -.870429051E+02 -.870332233E+02 -.870237568E+02 -.870145300E+02 -.870055679E+02 -.869968959E+02 -.869885398E+02 -.869805254E+02 -.869728782E+02 -.869656239E+02 -.869587871E+02 -.869523920E+02 -.869464620E+02 -.869410189E+02 -.869360836E+02 -.869316752E+02 -.869278110E+02 -.869245065E+02 -.869217750E+02 -.869196275E+02 -.869180728E+02 -.869171171E+02 -.869167642E+02 -.869170151E+02 -.869178686E+02 -.869193204E+02 -.869213642E+02 -.869239909E+02 -.869271890E+02 -.869309451E+02 -.869352434E+02 -.869400662E+02 -.869453942E+02 -.869512062E+02 -.869574801E+02 -.869641921E+02 -.869713181E+02 -.869788327E+02 -.869867103E+02 -.869949249E+02 -.870034506E+02 -.870122614E+02 -.870213316E+02 -.870306359E+02 -.870401499E+02 -.870498495E+02 -.870597116E+02 -.870697140E+02 -.870798355E+02 -.870900557E+02 -.871003553E+02 -.871107156E+02 -.871211190E+02 -.871315483E+02 -.871419865E+02 -.871524170E+02 -.871628224E+02 -.871731844E+02 -.871834829E+02 -.871936948E+02 -.872037932E+02 -.872137449E+02 -.872235090E+02 -.872330334E+02 -.872422513E+02 -.872510760E+02 -.872593948E+02 -.872670607E+02 -.872738809E+02 -.872796031E+02 -.872838963E+02 -.872863271E+02 -.872863271E+02
 -.872872765E+02 -.872872765E+02 -.872849043E+02 -.872807171E+02 -.872751410E+02 -.872685014E+02 -.872610475E+02 -.872529699E+02 -.872444149E+02 -.872354950E+02 -.872262971E+02 -.872168887E+02 -.872073229E+02 -.871976417E+02 -.871878792E+02 -.871780636E+02 -.871682188E+02 -.871583658E+02 -.871485236E+02 -.871387100E+02 -.871289420E+02 -.871192366E+02 -.871096105E+02 -.871000810E+02 -.870906657E+02 -.870813828E+02 -.870722509E+02 -.870632895E+02 -.870545185E+02 -.870459583E+02 -.870376298E+02 -.870295543E+02 -.870217534E+02 -.870142487E+02 -.870070620E+02 -.870002145E+02 -.869937276E+02 -.869876220E+02 -.869819175E+02 -.869766335E+02 -.869717880E+02 -.869673982E+02 -.869634797E+02 -.869600467E+02 -.869571120E+02 -.869546862E+02 -.869527786E+02 -.869513962E+02 -.869505440E+02 -.869502252E+02 -.869504405E+02 -.869511889E+02 -.869524670E+02 -.869542695E+02 -.869565890E+02 -.869594162E+02 -.869627400E+02 -.869665474E+02 -.869708241E+02 -.869755540E+02 -.869807198E+02 -.869863030E+02 -.869922844E+02 -.869986435E+02 -.870053594E+02 -.870124108E+02 -.870197759E+02 -.870274329E+02 -.870353599E+02 -.870435351E+02 -.870519372E+02 -.870605450E+02 -.870693380E+02 -.870782962E+02 -.870874004E+02 -.870966319E+02 -.871059727E+02 -.871154055E+02 -.871249137E+02 -.871344812E+02 -.871440921E+02 -.871537307E+02 -.871633813E+02 -.871730274E+02 -.871826513E+02 -.871922335E+02 -.872017518E+02 -.872111798E+02 -.872204854E+02 -.872296288E+02 -.872385598E+02 -.872472139E+02 -.872555082E+02 -.872633348E+02 -.872705533E+02 -.872769802E+02 -.872823758E+02 -.872864261E+02 -.872887202E+02 -.872887202E+02
 -.872898791E+02 -.872898791E+02 -.872876542E+02 -.872837284E+02 -.872785026E+02 -.872722834E+02 -.872653058E+02 -.872577499E+02 -.872497541E+02 -.872414251E+02 -.872328454E+02 -.872240795E+02 -.872151778E+02 -.872061806E+02 -.871971206E+02 -.871880247E+02 -.871789158E+02 -.871698139E+02 -.871607370E+02 -.871517016E+02 -.871427237E+02 -.871338187E+02 -.871250021E+02 -.871162893E+02 -.871076960E+02 -.870992383E+02 -.870909327E+02 -.870827960E+02 -.870748455E+02 -.870670988E+02 -.870595739E+02 -.870522888E+02 -.870452619E+02 -.870385116E+02 -.870320560E+02 -.870259131E+02 -.870201008E+02 -.870146362E+02 -.870095360E+02 -.870048161E+02 -.870004916E+02 -.869965766E+02 -.869930840E+02 -.869900255E+02 -.869874115E+02 -.869852509E+02 -.869835512E+02 -.869823182E+02 -.869815559E+02 -.869812670E+02 -.869814521E+02 -.869821102E+02 -.869832386E+02 -.869848330E+02 -.869868872E+02 -.869893937E+02 -.869923432E+02 -.869957251E+02 -.869995275E+02 -.870037371E+02 -.870083397E+02 -.870133200E+02 -.870186618E+02 -.870243482E+02 -.870303618E+02 -.870366847E+02 -.870432985E+02 -.870501849E+02 -.870573255E+02 -.870647016E+02 -.870722952E+02 -.870800881E+02 -.870880626E+02 -.870962015E+02 -.871044879E+02 -.871129056E+02 -.871214386E+02 -.871300717E+02 -.871387897E+02 -.871475782E+02 -.871564226E+02 -.871653084E+02 -.871742208E+02 -.871831443E+02 -.871920620E+02 -.872009553E+02 -.872098028E+02 -.872185790E+02 -.872272532E+02 -.872357871E+02 -.872441326E+02 -.872522281E+02 -.872599944E+02 -.872673292E+02 -.872740992E+02 -.872801307E+02 -.872851970E+02 -.872890018E+02 -.872911576E+02 -.872911576E+02
 -.872924824E+02 -.872924824E+02 -.872904041E+02 -.872867382E+02 -.872818600E+02 -.872760572E+02 -.872695503E+02 -.872625086E+02 -.872550624E+02 -.872473122E+02 -.872393360E+02 -.872311947E+02 -.872229363E+02 -.872145989E+02 -.872062135E+02 -.871978058E+02 -.871893975E+02 -.871810073E+02 -.871726522E+02 -.871643478E+02 -.871561086E+02 -.871479489E+02 -.871398825E+02 -.871319235E+02 -.871240859E+02 -.871163839E+02 -.871088319E+02 -.871014447E+02 -.870942372E+02 -.870872247E+02 -.870804226E+02 -.870738464E+02 -.870675116E+02 -.870614337E+02 -.870556283E+02 -.870501105E+02 -.870448951E+02 -.870399967E+02 -.870354291E+02 -.870312056E+02 -.870273387E+02 -.870238402E+02 -.870207207E+02 -.870179899E+02 -.870156565E+02 -.870137277E+02 -.870122098E+02 -.870111074E+02 -.870104240E+02 -.870101617E+02 -.870103209E+02 -.870109010E+02 -.870118996E+02 -.870133131E+02 -.870151366E+02 -.870173636E+02 -.870199866E+02 -.870229968E+02 -.870263843E+02 -.870301382E+02 -.870342465E+02 -.870386965E+02 -.870434747E+02 -.870485671E+02 -.870539590E+02 -.870596352E+02 -.870655806E+02 -.870717795E+02 -.870782161E+02 -.870848749E+02 -.870917401E+02 -.870987964E+02 -.871060285E+02 -.871134214E+02 -.871209604E+02 -.871286313E+02 -.871364200E+02 -.871443129E+02 -.871522966E+02 -.871603578E+02 -.871684833E+02 -.871766598E+02 -.871848734E+02 -.871931096E+02 -.872013525E+02 -.872095844E+02 -.872177849E+02 -.872259297E+02 -.872339895E+02 -.872419278E+02 -.872496987E+02 -.872572440E+02 -.872644887E+02 -.872713360E+02 -.872776601E+02 -.872832976E+02 -.872880352E+02 -.872915945E+02 -.872936118E+02 -.872936118E+02
 -.872950660E+02 -.872950660E+02 -.872931327E+02 -.872897233E+02 -.872851879E+02 -.872797951E+02 -.872737508E+02 -.872672132E+02 -.872603045E+02 -.872531189E+02 -.872457296E+02 -.872381938E+02 -.872305568E+02 -.872228545E+02 -.872151162E+02 -.872073661E+02 -.871996245E+02 -.871919092E+02 -.871842358E+02 -.871766188E+02 -.871690717E+02 -.871616074E+02 -.871542386E+02 -.871469778E+02 -.871398375E+02 -.871328303E+02 -.871259688E+02 -.871192660E+02 -.871127349E+02 -.871063886E+02 -.871002404E+02 -.870943035E+02 -.870885913E+02 -.870831169E+02 -.870778935E+02 -.870729339E+02 -.870682506E+02 -.870638557E+02 -.870597609E+02 -.870559774E+02 -.870525155E+02 -.870493851E+02 -.870465951E+02 -.870441535E+02 -.870420674E+02 -.870403429E+02 -.870389852E+02 -.870379981E+02 -.870373845E+02 -.870371460E+02 -.870372832E+02 -.870377953E+02 -.870386805E+02 -.870399357E+02 -.870415569E+02 -.870435387E+02 -.870458748E+02 -.870485580E+02 -.870515800E+02 -.870549316E+02 -.870586029E+02 -.870625833E+02 -.870668616E+02 -.870714258E+02 -.870762636E+02 -.870813625E+02 -.870867093E+02 -.870922908E+02 -.870980938E+02 -.871041049E+02 -.871103106E+02 -.871166978E+02 -.871232531E+02 -.871299637E+02 -.871368167E+02 -.871437997E+02 -.871509001E+02 -.871581060E+02 -.871654053E+02 -.871727861E+02 -.871802362E+02 -.871877435E+02 -.871952953E+02 -.872028778E+02 -.872104762E+02 -.872180739E+02 -.872256514E+02 -.872331860E+02 -.872406497E+02 -.872480080E+02 -.872552178E+02 -.872622240E+02 -.872689560E+02 -.872753228E+02 -.872812067E+02 -.872864542E+02 -.872908659E+02 -.872941816E+02 -.872960613E+02 -.872960613E+02
 -.872976150E+02 -.872976150E+02 -.872958242E+02 -.872926667E+02 -.872884678E+02 -.872834767E+02 -.872778849E+02 -.872718398E+02 -.872654549E+02 -.872588183E+02 -.872519982E+02 -.872450482E+02 -.872380105E+02 -.872309190E+02 -.872238009E+02 -.872166790E+02 -.872095723E+02 -.872024972E+02 -.871954684E+02 -.871884992E+02 -.871816020E+02 -.871747885E+02 -.871680703E+02 -.871614584E+02 -.871549640E+02 -.871485983E+02 -.871423724E+02 -.871362977E+02 -.871303854E+02 -.871246468E+02 -.871190935E+02 -.871137369E+02 -.871085882E+02 -.871036588E+02 -.870989598E+02 -.870945021E+02 -.870902962E+02 -.870863523E+02 -.870826804E+02 -.870792898E+02 -.870761891E+02 -.870733866E+02 -.870708897E+02 -.870687052E+02 -.870668389E+02 -.870652960E+02 -.870640806E+02 -.870631961E+02 -.870626448E+02 -.870624280E+02 -.870625462E+02 -.870629988E+02 -.870637842E+02 -.870648999E+02 -.870663424E+02 -.870681074E+02 -.870701896E+02 -.870725829E+02 -.870752805E+02 -.870782745E+02 -.870815569E+02 -.870851186E+02 -.870889501E+02 -.870930416E+02 -.870973825E+02 -.871019622E+02 -.871067697E+02 -.871117937E+02 -.871170230E+02 -.871224459E+02 -.871280512E+02 -.871338272E+02 -.871397628E+02 -.871458464E+02 -.871520671E+02 -.871584138E+02 -.871648756E+02 -.871714418E+02 -.871781015E+02 -.871848440E+02 -.871916585E+02 -.871985336E+02 -.872054577E+02 -.872124182E+02 -.872194011E+02 -.872263908E+02 -.872333693E+02 -.872403149E+02 -.872472015E+02 -.872539968E+02 -.872606601E+02 -.872671398E+02 -.872733700E+02 -.872792656E+02 -.872847167E+02 -.872895804E+02 -.872936709E+02 -.872967460E+02 -.872984897E+02 -.872984897E+02
 -.873001185E+02 -.873001185E+02 -.872984672E+02 -.872955565E+02 -.872916865E+02 -.872870878E+02 -.872819374E+02 -.872763718E+02 -.872704963E+02 -.872643923E+02 -.872581233E+02 -.872517391E+02 -.872452790E+02 -.872387744E+02 -.872322509E+02 -.872257293E+02 -.872192275E+02 -.872127608E+02 -.872063426E+02 -.871999851E+02 -.871936997E+02 -.871874970E+02 -.871813873E+02 -.871753807E+02 -.871694871E+02 -.871637164E+02 -.871580783E+02 -.871525827E+02 -.871472394E+02 -.871420584E+02 -.871370495E+02 -.871322224E+02 -.871275870E+02 -.871231529E+02 -.871189295E+02 -.871149260E+02 -.871111515E+02 -.871076146E+02 -.871043236E+02 -.871012863E+02 -.870985101E+02 -.870960019E+02 -.870937679E+02 -.870918138E+02 -.870901444E+02 -.870887640E+02 -.870876763E+02 -.870868838E+02 -.870863885E+02 -.870861916E+02 -.870862934E+02 -.870866935E+02 -.870873905E+02 -.870883822E+02 -.870896659E+02 -.870912378E+02 -.870930936E+02 -.870952281E+02 -.870976356E+02 -.871003096E+02 -.871032432E+02 -.871064289E+02 -.871098586E+02 -.871135240E+02 -.871174163E+02 -.871215263E+02 -.871258448E+02 -.871303622E+02 -.871350688E+02 -.871399548E+02 -.871450103E+02 -.871502254E+02 -.871555904E+02 -.871610954E+02 -.871667307E+02 -.871724865E+02 -.871783534E+02 -.871843218E+02 -.871903820E+02 -.871965244E+02 -.872027391E+02 -.872090159E+02 -.872153441E+02 -.872217120E+02 -.872281068E+02 -.872345138E+02 -.872409163E+02 -.872472942E+02 -.872536229E+02 -.872598723E+02 -.872660045E+02 -.872719716E+02 -.872777120E+02 -.872831470E+02 -.872881743E+02 -.872926616E+02 -.872964366E+02 -.872992753E+02 -.873008853E+02 -.873008853E+02
 -.873025695E+02 -.873025695E+02 -.873010546E+02 -.872983846E+02 -.872948354E+02 -.872906190E+02 -.872858984E+02 -.872807990E+02 -.872754178E+02 -.872698299E+02 -.872640941E+02 -.872582561E+02 -.872523523E+02 -.872464119E+02 -.872404583E+02 -.872345110E+02 -.872285864E+02 -.872226985E+02 -.872168598E+02 -.872110813E+02 -.872053733E+02 -.871997456E+02 -.871942073E+02 -.871887675E+02 -.871834349E+02 -.871782183E+02 -.871731262E+02 -.871681673E+02 -.871633502E+02 -.871586834E+02 -.871541754E+02 -.871498347E+02 -.871456696E+02 -.871416884E+02 -.871378991E+02 -.871343097E+02 -.871309276E+02 -.871277604E+02 -.871248149E+02 -.871220978E+02 -.871196153E+02 -.871173732E+02 -.871153767E+02 -.871136305E+02 -.871121389E+02 -.871109054E+02 -.871099328E+02 -.871092235E+02 -.871087792E+02 -.871086007E+02 -.871086884E+02 -.871090418E+02 -.871096598E+02 -.871105407E+02 -.871116821E+02 -.871130808E+02 -.871147332E+02 -.871166350E+02 -.871187813E+02 -.871211667E+02 -.871237854E+02 -.871266310E+02 -.871296968E+02 -.871329757E+02 -.871364602E+02 -.871401426E+02 -.871440150E+02 -.871480691E+02 -.871522968E+02 -.871566896E+02 -.871612391E+02 -.871659366E+02 -.871707738E+02 -.871757421E+02 -.871808329E+02 -.871860379E+02 -.871913485E+02 -.871967563E+02 -.872022528E+02 -.872078292E+02 -.872134768E+02 -.872191861E+02 -.872249475E+02 -.872307502E+02 -.872365824E+02 -.872424307E+02 -.872482794E+02 -.872541099E+02 -.872598996E+02 -.872656204E+02 -.872712373E+02 -.872767059E+02 -.872819695E+02 -.872869550E+02 -.872915684E+02 -.872956875E+02 -.872991538E+02 -.873017609E+02 -.873032398E+02 -.873032398E+02
 -.873049638E+02 -.873049638E+02 -.873035818E+02 -.873011464E+02 -.872979097E+02 -.872940654E+02 -.872897624E+02 -.872851157E+02 -.872802139E+02 -.872751259E+02 -.872699055E+02 -.872645948E+02 -.872592271E+02 -.872538292E+02 -.872484226E+02 -.872430253E+02 -.872376522E+02 -.872323162E+02 -.872270286E+02 -.872217995E+02 -.872166383E+02 -.872115535E+02 -.872065536E+02 -.872016465E+02 -.871968400E+02 -.871921417E+02 -.871875593E+02 -.871831003E+02 -.871787721E+02 -.871745821E+02 -.871705378E+02 -.871666463E+02 -.871629148E+02 -.871593505E+02 -.871559601E+02 -.871527504E+02 -.871497278E+02 -.871468987E+02 -.871442688E+02 -.871418439E+02 -.871396292E+02 -.871376295E+02 -.871358492E+02 -.871342924E+02 -.871329625E+02 -.871318625E+02 -.871309948E+02 -.871303614E+02 -.871299637E+02 -.871298024E+02 -.871298778E+02 -.871301895E+02 -.871307366E+02 -.871315176E+02 -.871325305E+02 -.871337727E+02 -.871352410E+02 -.871369319E+02 -.871388413E+02 -.871409647E+02 -.871432971E+02 -.871458330E+02 -.871485670E+02 -.871514928E+02 -.871546043E+02 -.871578947E+02 -.871613575E+02 -.871649855E+02 -.871687718E+02 -.871727091E+02 -.871767902E+02 -.871810076E+02 -.871853541E+02 -.871898221E+02 -.871944044E+02 -.871990935E+02 -.872038819E+02 -.872087622E+02 -.872137268E+02 -.872187679E+02 -.872238775E+02 -.872290474E+02 -.872342686E+02 -.872395313E+02 -.872448247E+02 -.872501366E+02 -.872554526E+02 -.872607554E+02 -.872660243E+02 -.872712334E+02 -.872763506E+02 -.872813351E+02 -.872861347E+02 -.872906825E+02 -.872948921E+02 -.872986519E+02 -.873018164E+02 -.873041971E+02 -.873055477E+02 -.873055477E+02
 -.873072995E+02 -.873072995E+02 -.873060470E+02 -.873038400E+02 -.873009074E+02 -.872974248E+02 -.872935277E+02 -.872893203E+02 -.872848834E+02 -.872802795E+02 -.872755576E+02 -.872707561E+02 -.872659054E+02 -.872610297E+02 -.872561488E+02 -.872512790E+02 -.872464339E+02 -.872416252E+02 -.872368631E+02 -.872321568E+02 -.872275147E+02 -.872229445E+02 -.872184537E+02 -.872140492E+02 -.872097381E+02 -.872055270E+02 -.872014226E+02 -.871974314E+02 -.871935600E+02 -.871898147E+02 -.871862018E+02 -.871827277E+02 -.871793984E+02 -.871762201E+02 -.871731985E+02 -.871703395E+02 -.871676485E+02 -.871651307E+02 -.871627913E+02 -.871606350E+02 -.871586661E+02 -.871568888E+02 -.871553069E+02 -.871539236E+02 -.871527419E+02 -.871517643E+02 -.871509929E+02 -.871504293E+02 -.871500746E+02 -.871499294E+02 -.871499941E+02 -.871502683E+02 -.871507511E+02 -.871514415E+02 -.871523375E+02 -.871534372E+02 -.871547378E+02 -.871562363E+02 -.871579293E+02 -.871598130E+02 -.871618831E+02 -.871641352E+02 -.871665644E+02 -.871691656E+02 -.871719335E+02 -.871748625E+02 -.871779468E+02 -.871811805E+02 -.871845575E+02 -.871880717E+02 -.871917168E+02 -.871954865E+02 -.871993743E+02 -.872033740E+02 -.872074790E+02 -.872116828E+02 -.872159790E+02 -.872203610E+02 -.872248219E+02 -.872293551E+02 -.872339532E+02 -.872386089E+02 -.872433140E+02 -.872480598E+02 -.872528365E+02 -.872576328E+02 -.872624356E+02 -.872672292E+02 -.872719947E+02 -.872767085E+02 -.872813411E+02 -.872858554E+02 -.872902039E+02 -.872943256E+02 -.872981419E+02 -.873015512E+02 -.873044213E+02 -.873065808E+02 -.873078062E+02 -.873078062E+02
 -.873095766E+02 -.873095766E+02 -.873084501E+02 -.873064655E+02 -.873038286E+02 -.873006978E+02 -.872971950E+02 -.872934141E+02 -.872894281E+02 -.872852933E+02 -.872810540E+02 -.872767447E+02 -.872723929E+02 -.872680206E+02 -.872636457E+02 -.872592829E+02 -.872549443E+02 -.872506407E+02 -.872463811E+02 -.872421738E+02 -.872380262E+02 -.872339453E+02 -.872299377E+02 -.872260095E+02 -.872221669E+02 -.872184157E+02 -.872147617E+02 -.872112106E+02 -.872077681E+02 -.872044396E+02 -.872012306E+02 -.871981465E+02 -.871951926E+02 -.871923739E+02 -.871896956E+02 -.871871625E+02 -.871847792E+02 -.871825503E+02 -.871804799E+02 -.871785721E+02 -.871768306E+02 -.871752590E+02 -.871738602E+02 -.871726372E+02 -.871715924E+02 -.871707279E+02 -.871700455E+02 -.871695464E+02 -.871692317E+02 -.871691019E+02 -.871691572E+02 -.871693973E+02 -.871698216E+02 -.871704290E+02 -.871712181E+02 -.871721870E+02 -.871733336E+02 -.871746553E+02 -.871761491E+02 -.871778120E+02 -.871796403E+02 -.871816303E+02 -.871837778E+02 -.871860785E+02 -.871885279E+02 -.871911213E+02 -.871938538E+02 -.871967203E+02 -.871997157E+02 -.872028346E+02 -.872060717E+02 -.872094215E+02 -.872128787E+02 -.872164375E+02 -.872200926E+02 -.872238381E+02 -.872276684E+02 -.872315777E+02 -.872355601E+02 -.872396096E+02 -.872437198E+02 -.872478840E+02 -.872520949E+02 -.872563448E+02 -.872606247E+02 -.872649246E+02 -.872692325E+02 -.872735342E+02 -.872778127E+02 -.872820465E+02 -.872862091E+02 -.872902668E+02 -.872941766E+02 -.872978836E+02 -.873013167E+02 -.873043843E+02 -.873069673E+02 -.873089110E+02 -.873100140E+02 -.873100140E+02
 -.873117958E+02 -.873117958E+02 -.873107921E+02 -.873090239E+02 -.873066749E+02 -.873038863E+02 -.873007668E+02 -.872974004E+02 -.872938520E+02 -.872901722E+02 -.872864004E+02 -.872825675E+02 -.872786982E+02 -.872748121E+02 -.872709251E+02 -.872670504E+02 -.872631991E+02 -.872593804E+02 -.872556026E+02 -.872518730E+02 -.872481981E+02 -.872445842E+02 -.872410370E+02 -.872375619E+02 -.872341642E+02 -.872308491E+02 -.872276215E+02 -.872244865E+02 -.872214488E+02 -.872185132E+02 -.872156843E+02 -.872129668E+02 -.872103652E+02 -.872078838E+02 -.872055269E+02 -.872032985E+02 -.872012028E+02 -.871992434E+02 -.871974239E+02 -.871957478E+02 -.871942181E+02 -.871928378E+02 -.871916095E+02 -.871905356E+02 -.871896182E+02 -.871888589E+02 -.871882593E+02 -.871878205E+02 -.871875433E+02 -.871874281E+02 -.871874751E+02 -.871876841E+02 -.871880546E+02 -.871885856E+02 -.871892760E+02 -.871901241E+02 -.871911283E+02 -.871922862E+02 -.871935956E+02 -.871950536E+02 -.871966574E+02 -.871984036E+02 -.872002890E+02 -.872023097E+02 -.872044621E+02 -.872067420E+02 -.872091454E+02 -.872116679E+02 -.872143052E+02 -.872170527E+02 -.872199059E+02 -.872228601E+02 -.872259107E+02 -.872290527E+02 -.872322815E+02 -.872355921E+02 -.872389796E+02 -.872424390E+02 -.872459651E+02 -.872495525E+02 -.872531957E+02 -.872568887E+02 -.872606252E+02 -.872643981E+02 -.872681995E+02 -.872720204E+02 -.872758502E+02 -.872796762E+02 -.872834828E+02 -.872872512E+02 -.872909573E+02 -.872945711E+02 -.872980542E+02 -.873013574E+02 -.873044172E+02 -.873071516E+02 -.873094544E+02 -.873111875E+02 -.873121710E+02 -.873121710E+02
 -.873139583E+02 -.873139583E+02 -.873130743E+02 -.873115171E+02 -.873094484E+02 -.873069929E+02 -.873042465E+02 -.873012830E+02 -.872981600E+02 -.872949220E+02 -.872916038E+02 -.872882327E+02 -.872848306E+02 -.872814148E+02 -.872779993E+02 -.872745959E+02 -.872712141E+02 -.872678624E+02 -.872645479E+02 -.872612769E+02 -.872580554E+02 -.872548887E+02 -.872517817E+02 -.872487393E+02 -.872457660E+02 -.872428662E+02 -.872400442E+02 -.872373043E+02 -.872346507E+02 -.872320872E+02 -.872296181E+02 -.872272470E+02 -.872249779E+02 -.872228145E+02 -.872207603E+02 -.872188188E+02 -.872169934E+02 -.872152872E+02 -.872137033E+02 -.872122445E+02 -.872109134E+02 -.872097124E+02 -.872086438E+02 -.872077095E+02 -.872069113E+02 -.872062507E+02 -.872057287E+02 -.872053465E+02 -.872051046E+02 -.872050035E+02 -.872050432E+02 -.872052236E+02 -.872055443E+02 -.872060044E+02 -.872066030E+02 -.872073388E+02 -.872082103E+02 -.872092156E+02 -.872103528E+02 -.872116196E+02 -.872130134E+02 -.872145316E+02 -.872161714E+02 -.872179296E+02 -.872198031E+02 -.872217884E+02 -.872238821E+02 -.872260805E+02 -.872283800E+02 -.872307767E+02 -.872332668E+02 -.872358462E+02 -.872385110E+02 -.872412572E+02 -.872440804E+02 -.872469767E+02 -.872499417E+02 -.872529710E+02 -.872560603E+02 -.872592048E+02 -.872623997E+02 -.872656397E+02 -.872689194E+02 -.872722325E+02 -.872755720E+02 -.872789299E+02 -.872822970E+02 -.872856618E+02 -.872890108E+02 -.872923271E+02 -.872955895E+02 -.872987715E+02 -.873018391E+02 -.873047488E+02 -.873074446E+02 -.873098540E+02 -.873118833E+02 -.873134107E+02 -.873142776E+02 -.873142776E+02
 -.873160640E+02 -.873160640E+02 -.873152968E+02 -.873139452E+02 -.873121500E+02 -.873100191E+02 -.873076359E+02 -.873050647E+02 -.873023555E+02 -.872995470E+02 -.872966694E+02 -.872937467E+02 -.872907977E+02 -.872878375E+02 -.872848785E+02 -.872819308E+02 -.872790028E+02 -.872761016E+02 -.872732337E+02 -.872704044E+02 -.872676189E+02 -.872648817E+02 -.872621972E+02 -.872595694E+02 -.872570022E+02 -.872544995E+02 -.872520648E+02 -.872497019E+02 -.872474140E+02 -.872452048E+02 -.872430776E+02 -.872410356E+02 -.872390820E+02 -.872372199E+02 -.872354524E+02 -.872337824E+02 -.872322126E+02 -.872307456E+02 -.872293841E+02 -.872281303E+02 -.872269865E+02 -.872259546E+02 -.872250365E+02 -.872242338E+02 -.872235480E+02 -.872229803E+02 -.872225317E+02 -.872222029E+02 -.872219946E+02 -.872219070E+02 -.872219402E+02 -.872220941E+02 -.872223683E+02 -.872227622E+02 -.872232750E+02 -.872239056E+02 -.872246527E+02 -.872255149E+02 -.872264904E+02 -.872275773E+02 -.872287737E+02 -.872300773E+02 -.872314857E+02 -.872329963E+02 -.872346065E+02 -.872363134E+02 -.872381141E+02 -.872400056E+02 -.872419848E+02 -.872440486E+02 -.872461935E+02 -.872484163E+02 -.872507136E+02 -.872530820E+02 -.872555180E+02 -.872580180E+02 -.872605783E+02 -.872631953E+02 -.872658652E+02 -.872685839E+02 -.872713472E+02 -.872741507E+02 -.872769895E+02 -.872798583E+02 -.872827510E+02 -.872856607E+02 -.872885791E+02 -.872914964E+02 -.872944009E+02 -.872972776E+02 -.873001084E+02 -.873028699E+02 -.873055325E+02 -.873080585E+02 -.873103991E+02 -.873124913E+02 -.873142535E+02 -.873155799E+02 -.873163328E+02 -.873163328E+02
 -.873181091E+02 -.873181091E+02 -.873174559E+02 -.873163051E+02 -.873147764E+02 -.873129619E+02 -.873109327E+02 -.873087435E+02 -.873064370E+02 -.873040462E+02 -.873015969E+02 -.872991096E+02 -.872966003E+02 -.872940821E+02 -.872915653E+02 -.872890587E+02 -.872865694E+02 -.872841037E+02 -.872816668E+02 -.872792634E+02 -.872768979E+02 -.872745741E+02 -.872722957E+02 -.872700661E+02 -.872678887E+02 -.872657665E+02 -.872637027E+02 -.872617002E+02 -.872597621E+02 -.872578911E+02 -.872560900E+02 -.872543615E+02 -.872527084E+02 -.872511331E+02 -.872496382E+02 -.872482260E+02 -.872468988E+02 -.872456589E+02 -.872445083E+02 -.872434489E+02 -.872424825E+02 -.872416107E+02 -.872408352E+02 -.872401572E+02 -.872395778E+02 -.872390982E+02 -.872387190E+02 -.872384410E+02 -.872382646E+02 -.872381901E+02 -.872382175E+02 -.872383467E+02 -.872385774E+02 -.872389091E+02 -.872393412E+02 -.872398727E+02 -.872405026E+02 -.872412297E+02 -.872420527E+02 -.872429699E+02 -.872439797E+02 -.872450802E+02 -.872462696E+02 -.872475456E+02 -.872489062E+02 -.872503489E+02 -.872518713E+02 -.872534710E+02 -.872551455E+02 -.872568919E+02 -.872587078E+02 -.872605902E+02 -.872625363E+02 -.872645434E+02 -.872666084E+02 -.872687284E+02 -.872709004E+02 -.872731212E+02 -.872753876E+02 -.872776962E+02 -.872800435E+02 -.872824256E+02 -.872848386E+02 -.872872777E+02 -.872897378E+02 -.872922129E+02 -.872946961E+02 -.872971790E+02 -.872996515E+02 -.873021008E+02 -.873045113E+02 -.873068632E+02 -.873091312E+02 -.873112830E+02 -.873132770E+02 -.873150594E+02 -.873165607E+02 -.873176907E+02 -.873183321E+02 -.873183321E+02
 -.873200814E+02 -.873200814E+02 -.873195393E+02 -.873185841E+02 -.873173150E+02 -.873158086E+02 -.873141236E+02 -.873123058E+02 -.873103905E+02 -.873084052E+02 -.873063714E+02 -.873043062E+02 -.873022228E+02 -.873001323E+02 -.872980432E+02 -.872959628E+02 -.872938971E+02 -.872918514E+02 -.872898299E+02 -.872878366E+02 -.872858752E+02 -.872839488E+02 -.872820604E+02 -.872802130E+02 -.872784091E+02 -.872766515E+02 -.872749427E+02 -.872732850E+02 -.872716810E+02 -.872701329E+02 -.872686430E+02 -.872672135E+02 -.872658466E+02 -.872645444E+02 -.872633088E+02 -.872621419E+02 -.872610454E+02 -.872600211E+02 -.872590707E+02 -.872581958E+02 -.872573977E+02 -.872566780E+02 -.872560376E+02 -.872554778E+02 -.872549994E+02 -.872546033E+02 -.872542901E+02 -.872540604E+02 -.872539145E+02 -.872538525E+02 -.872538747E+02 -.872539808E+02 -.872541706E+02 -.872544438E+02 -.872547998E+02 -.872552378E+02 -.872557570E+02 -.872563566E+02 -.872570353E+02 -.872577919E+02 -.872586250E+02 -.872595333E+02 -.872605150E+02 -.872615685E+02 -.872626921E+02 -.872638838E+02 -.872651417E+02 -.872664638E+02 -.872678480E+02 -.872692921E+02 -.872707940E+02 -.872723514E+02 -.872739620E+02 -.872756235E+02 -.872773334E+02 -.872790894E+02 -.872808888E+02 -.872827293E+02 -.872846080E+02 -.872865222E+02 -.872884689E+02 -.872904451E+02 -.872924472E+02 -.872944715E+02 -.872965135E+02 -.872985685E+02 -.873006305E+02 -.873026924E+02 -.873047459E+02 -.873067805E+02 -.873087829E+02 -.873107367E+02 -.873126208E+02 -.873144083E+02 -.873160646E+02 -.873175451E+02 -.873187920E+02 -.873197304E+02 -.873202629E+02 -.873202629E+02
 -.873219507E+02 -.873219507E+02 -.873215165E+02 -.873207508E+02 -.873197332E+02 -.873185246E+02 -.873171723E+02 -.873157129E+02 -.873141747E+02 -.873125800E+02 -.873109460E+02 -.873092864E+02 -.873076121E+02 -.873059319E+02 -.873042528E+02 -.873025806E+02 -.873009203E+02 -.872992761E+02 -.872976516E+02 -.872960498E+02 -.872944739E+02 -.872929262E+02 -.872914094E+02 -.872899257E+02 -.872884772E+02 -.872870661E+02 -.872856944E+02 -.872843641E+02 -.872830770E+02 -.872818350E+02 -.872806399E+02 -.872794935E+02 -.872783975E+02 -.872773535E+02 -.872763631E+02 -.872754278E+02 -.872745492E+02 -.872737285E+02 -.872729671E+02 -.872722662E+02 -.872716270E+02 -.872710505E+02 -.872705376E+02 -.872700892E+02 -.872697061E+02 -.872693888E+02 -.872691379E+02 -.872689537E+02 -.872688366E+02 -.872687868E+02 -.872688042E+02 -.872688888E+02 -.872690404E+02 -.872692587E+02 -.872695432E+02 -.872698935E+02 -.872703088E+02 -.872707885E+02 -.872713315E+02 -.872719370E+02 -.872726039E+02 -.872733310E+02 -.872741170E+02 -.872749608E+02 -.872758608E+02 -.872768156E+02 -.872778236E+02 -.872788833E+02 -.872799929E+02 -.872811509E+02 -.872823555E+02 -.872836049E+02 -.872848972E+02 -.872862306E+02 -.872876032E+02 -.872890131E+02 -.872904581E+02 -.872919364E+02 -.872934457E+02 -.872949838E+02 -.872965483E+02 -.872981366E+02 -.872997459E+02 -.873013732E+02 -.873030150E+02 -.873046671E+02 -.873063249E+02 -.873079827E+02 -.873096336E+02 -.873112690E+02 -.873128783E+02 -.873144483E+02 -.873159619E+02 -.873173975E+02 -.873187273E+02 -.873199155E+02 -.873209158E+02 -.873216682E+02 -.873220950E+02 -.873220950E+02
 -.873236525E+02 -.873236525E+02 -.873233211E+02 -.873227360E+02 -.873219571E+02 -.873210309E+02 -.873199933E+02 -.873188722E+02 -.873176894E+02 -.873164620E+02 -.873152034E+02 -.873139241E+02 -.873126328E+02 -.873113363E+02 -.873100401E+02 -.873087488E+02 -.873074665E+02 -.873061963E+02 -.873049411E+02 -.873037035E+02 -.873024858E+02 -.873012900E+02 -.873001180E+02 -.872989716E+02 -.872978526E+02 -.872967626E+02 -.872957031E+02 -.872946756E+02 -.872936818E+02 -.872927228E+02 -.872918002E+02 -.872909153E+02 -.872900694E+02 -.872892638E+02 -.872884996E+02 -.872877780E+02 -.872871002E+02 -.872864671E+02 -.872858799E+02 -.872853393E+02 -.872848464E+02 -.872844018E+02 -.872840063E+02 -.872836605E+02 -.872833651E+02 -.872831204E+02 -.872829268E+02 -.872827847E+02 -.872826943E+02 -.872826557E+02 -.872826689E+02 -.872827339E+02 -.872828505E+02 -.872830185E+02 -.872832376E+02 -.872835074E+02 -.872838272E+02 -.872841967E+02 -.872846151E+02 -.872850817E+02 -.872855957E+02 -.872861561E+02 -.872867621E+02 -.872874127E+02 -.872881068E+02 -.872888432E+02 -.872896208E+02 -.872904384E+02 -.872912947E+02 -.872921884E+02 -.872931183E+02 -.872940829E+02 -.872950808E+02 -.872961106E+02 -.872971708E+02 -.872982599E+02 -.872993764E+02 -.873005187E+02 -.873016850E+02 -.873028736E+02 -.873040826E+02 -.873053101E+02 -.873065538E+02 -.873078112E+02 -.873090795E+02 -.873103556E+02 -.873116357E+02 -.873129152E+02 -.873141888E+02 -.873154498E+02 -.873166898E+02 -.873178985E+02 -.873190628E+02 -.873201659E+02 -.873211866E+02 -.873220975E+02 -.873228633E+02 -.873234385E+02 -.873237642E+02 -.873237642E+02
 -.873250579E+02 -.873250579E+02 -.873248200E+02 -.873243979E+02 -.873238335E+02 -.873231595E+02 -.873224015E+02 -.873215797E+02 -.873207100E+02 -.873198051E+02 -.873188751E+02 -.873179280E+02 -.873169704E+02 -.873160076E+02 -.873150439E+02 -.873140831E+02 -.873131282E+02 -.873121817E+02 -.873112461E+02 -.873103232E+02 -.873094149E+02 -.873085227E+02 -.873076482E+02 -.873067928E+02 -.873059578E+02 -.873051444E+02 -.873043538E+02 -.873035872E+02 -.873028456E+02 -.873021302E+02 -.873014419E+02 -.873007819E+02 -.873001509E+02 -.872995501E+02 -.872989802E+02 -.872984421E+02 -.872979367E+02 -.872974648E+02 -.872970270E+02 -.872966240E+02 -.872962566E+02 -.872959252E+02 -.872956304E+02 -.872953727E+02 -.872951524E+02 -.872949700E+02 -.872948257E+02 -.872947197E+02 -.872946522E+02 -.872946233E+02 -.872946331E+02 -.872946813E+02 -.872947681E+02 -.872948931E+02 -.872950562E+02 -.872952570E+02 -.872954952E+02 -.872957704E+02 -.872960820E+02 -.872964296E+02 -.872968125E+02 -.872972301E+02 -.872976817E+02 -.872981666E+02 -.872986839E+02 -.872992329E+02 -.872998127E+02 -.873004223E+02 -.873010609E+02 -.873017275E+02 -.873024212E+02 -.873031408E+02 -.873038853E+02 -.873046537E+02 -.873054449E+02 -.873062577E+02 -.873070909E+02 -.873079433E+02 -.873088136E+02 -.873097005E+02 -.873106025E+02 -.873115179E+02 -.873124452E+02 -.873133823E+02 -.873143270E+02 -.873152768E+02 -.873162286E+02 -.873171790E+02 -.873181238E+02 -.873190576E+02 -.873199741E+02 -.873208655E+02 -.873217218E+02 -.873225307E+02 -.873232765E+02 -.873239396E+02 -.873244947E+02 -.873249097E+02 -.873251436E+02 -.873251436E+02
 -.873259336E+02 -.873259336E+02 -.873257667E+02 -.873254662E+02 -.873250590E+02 -.873245671E+02 -.873240087E+02 -.873233983E+02 -.873227481E+02 -.873220678E+02 -.873213654E+02 -.873206475E+02 -.873199194E+02 -.873191856E+02 -.873184497E+02 -.873177148E+02 -.873169835E+02 -.873162580E+02 -.873155401E+02 -.873148316E+02 -.873141340E+02 -.873134485E+02 -.873127765E+02 -.873121189E+02 -.873114770E+02 -.873108516E+02 -.873102437E+02 -.873096542E+02 -.873090840E+02 -.873085340E+02 -.873080048E+02 -.873074973E+02 -.873070122E+02 -.873065503E+02 -.873061122E+02 -.873056986E+02 -.873053102E+02 -.873049475E+02 -.873046110E+02 -.873043013E+02 -.873040189E+02 -.873037643E+02 -.873035377E+02 -.873033397E+02 -.873031704E+02 -.873030302E+02 -.873029193E+02 -.873028379E+02 -.873027859E+02 -.873027637E+02 -.873027711E+02 -.873028081E+02 -.873028746E+02 -.873029706E+02 -.873030958E+02 -.873032499E+02 -.873034328E+02 -.873036442E+02 -.873038835E+02 -.873041505E+02 -.873044446E+02 -.873047654E+02 -.873051124E+02 -.873054849E+02 -.873058825E+02 -.873063044E+02 -.873067500E+02 -.873072186E+02 -.873077095E+02 -.873082220E+02 -.873087552E+02 -.873093085E+02 -.873098810E+02 -.873104719E+02 -.873110802E+02 -.873117051E+02 -.873123457E+02 -.873130010E+02 -.873136700E+02 -.873143514E+02 -.873150443E+02 -.873157472E+02 -.873164587E+02 -.873171772E+02 -.873179008E+02 -.873186274E+02 -.873193544E+02 -.873200790E+02 -.873207974E+02 -.873215054E+02 -.873221978E+02 -.873228681E+02 -.873235085E+02 -.873241094E+02 -.873246591E+02 -.873251431E+02 -.873255437E+02 -.873258394E+02 -.873260035E+02 -.873260035E+02
 -.873259336E+02 -.873259336E+02 -.873257667E+02 -.873254662E+02 -.873250590E+02 -.873245671E+02 -.873240087E+02 -.873233983E+02 -.873227481E+02 -.873220678E+02 -.873213654E+02 -.873206475E+02 -.873199194E+02 -.873191856E+02 -.873184497E+02 -.873177148E+02 -.873169835E+02 -.873162580E+02 -.873155401E+02 -.873148316E+02 -.873141340E+02 -.873134485E+02 -.873127765E+02 -.873121189E+02 -.873114770E+02 -.873108516E+02 -.873102437E+02 -.873096542E+02 -.873090840E+02 -.873085340E+02 -.873080048E+02 -.873074973E+02 -.873070122E+02 -.873065503E+02 -.873061122E+02 -.873056986E+02 -.873053102E+02 -.873049475E+02 -.873046110E+02 -.873043013E+02 -.873040189E+02 -.873037643E+02 -.873035377E+02 -.873033397E+02 -.873031704E+02 -.873030302E+02 -.873029193E+02 -.873028379E+02 -.873027859E+02 -.873027637E+02 -.873027711E+02 -.873028081E+02 -.873028746E+02 -.873029706E+02 -.873030958E+02 -.873032499E+02 -.873034328E+02 -.873036442E+02 -.873038835E+02 -.873041505E+02 -.873044446E+02 -.873047654E+02 -.873051124E+02 -.873054849E+02 -.873058825E+02 -.873063044E+02 -.873067500E+02 -.873072186E+02 -.873077095E+02 -.873082220E+02 -.873087552E+02 -.873093085E+02 -.873098810E+02 -.873104719E+02 -.873110802E+02 -.873117051E+02 -.873123457E+02 -.873130010E+02 -.873136700E+02 -.873143514E+02 -.873150443E+02 -.873157472E+02 -.873164587E+02 -.873171772E+02 -.873179008E+02 -.873186274E+02 -.873193544E+02 -.873200790E+02 -.873207974E+02 -.873215054E+02 -.873221978E+02 -.873228681E+02 -.873235085E+02 -.873241094E+02 -.873246591E+02 -.873251431E+02 -.873255437E+02 -.873258394E+02 -.873260035E+02 -.873260035E+02
