# Supplementary material for: Electrical Pacing of Cardiac Tissue Including Potassium Inward Rectification
Source: PLoS One. 2015 Jun 9;10(6):e0127837. doi: 10.1371/journal.pone.0127837 (PMC4461281; doi:10.1371/journal.pone.0127837)
Supplement: S1 Data — (ZIP) [file pone.0127837.s001.zip › All-Data/Data-without-IK1/BDT42/Vm5ms.txt]

 -.873300171E+02 -.873264241E+02 -.873262581E+02 -.873259809E+02 -.873255640E+02 -.873250684E+02 -.873244980E+02 -.873238757E+02 -.873232026E+02 -.873225206E+02 -.873218182E+02 -.873211097E+02 -.873203921E+02 -.873196785E+02 -.873189543E+02 -.873182308E+02 -.873175071E+02 -.873167920E+02 -.873160807E+02 -.873153851E+02 -.873147029E+02 -.873140366E+02 -.873133825E+02 -.873127459E+02 -.873121214E+02 -.873115116E+02 -.873109168E+02 -.873103407E+02 -.873097814E+02 -.873092436E+02 -.873087272E+02 -.873082332E+02 -.873077606E+02 -.873073115E+02 -.873068845E+02 -.873064807E+02 -.873061006E+02 -.873057455E+02 -.873054155E+02 -.873051123E+02 -.873048361E+02 -.873045874E+02 -.873043663E+02 -.873041732E+02 -.873040080E+02 -.873038711E+02 -.873037627E+02 -.873036829E+02 -.873036322E+02 -.873036106E+02 -.873036183E+02 -.873036551E+02 -.873037210E+02 -.873038157E+02 -.873039389E+02 -.873040904E+02 -.873042700E+02 -.873044773E+02 -.873047120E+02 -.873049738E+02 -.873052621E+02 -.873055764E+02 -.873059162E+02 -.873062809E+02 -.873066699E+02 -.873070824E+02 -.873075179E+02 -.873079757E+02 -.873084551E+02 -.873089554E+02 -.873094758E+02 -.873100156E+02 -.873105739E+02 -.873111501E+02 -.873117432E+02 -.873123524E+02 -.873129769E+02 -.873136159E+02 -.873142684E+02 -.873149335E+02 -.873156101E+02 -.873162972E+02 -.873169934E+02 -.873176975E+02 -.873184077E+02 -.873191221E+02 -.873198385E+02 -.873205541E+02 -.873212656E+02 -.873219688E+02 -.873226586E+02 -.873233287E+02 -.873239710E+02 -.873245759E+02 -.873251312E+02 -.873256219E+02 -.873260295E+02 -.873263313E+02 -.873264994E+02 -.873264994E+02
 -.873264241E+02 -.873264241E+02 -.873262581E+02 -.873259809E+02 -.873255640E+02 -.873250684E+02 -.873244980E+02 -.873238757E+02 -.873232026E+02 -.873225206E+02 -.873218182E+02 -.873211097E+02 -.873203921E+02 -.873196785E+02 -.873189543E+02 -.873182308E+02 -.873175071E+02 -.873167920E+02 -.873160807E+02 -.873153851E+02 -.873147029E+02 -.873140366E+02 -.873133825E+02 -.873127459E+02 -.873121214E+02 -.873115116E+02 -.873109168E+02 -.873103407E+02 -.873097814E+02 -.873092436E+02 -.873087272E+02 -.873082332E+02 -.873077606E+02 -.873073115E+02 -.873068845E+02 -.873064807E+02 -.873061006E+02 -.873057455E+02 -.873054155E+02 -.873051123E+02 -.873048361E+02 -.873045874E+02 -.873043663E+02 -.873041732E+02 -.873040080E+02 -.873038711E+02 -.873037627E+02 -.873036829E+02 -.873036322E+02 -.873036106E+02 -.873036183E+02 -.873036551E+02 -.873037210E+02 -.873038157E+02 -.873039389E+02 -.873040904E+02 -.873042700E+02 -.873044773E+02 -.873047120E+02 -.873049738E+02 -.873052621E+02 -.873055764E+02 -.873059162E+02 -.873062809E+02 -.873066699E+02 -.873070824E+02 -.873075179E+02 -.873079757E+02 -.873084551E+02 -.873089554E+02 -.873094758E+02 -.873100156E+02 -.873105739E+02 -.873111501E+02 -.873117432E+02 -.873123524E+02 -.873129769E+02 -.873136159E+02 -.873142684E+02 -.873149335E+02 -.873156101E+02 -.873162972E+02 -.873169934E+02 -.873176975E+02 -.873184077E+02 -.873191221E+02 -.873198385E+02 -.873205541E+02 -.873212656E+02 -.873219688E+02 -.873226586E+02 -.873233287E+02 -.873239710E+02 -.873245759E+02 -.873251312E+02 -.873256219E+02 -.873260295E+02 -.873263313E+02 -.873264994E+02 -.873264994E+02
 -.873255299E+02 -.873255299E+02 -.873253168E+02 -.873249034E+02 -.873243230E+02 -.873236298E+02 -.873228417E+02 -.873219794E+02 -.873210792E+02 -.873201614E+02 -.873192261E+02 -.873182817E+02 -.873173349E+02 -.873163807E+02 -.873154173E+02 -.873144528E+02 -.873134930E+02 -.873125397E+02 -.873116002E+02 -.873106809E+02 -.873097814E+02 -.873088997E+02 -.873080378E+02 -.873071941E+02 -.873063665E+02 -.873055572E+02 -.873047698E+02 -.873040048E+02 -.873032653E+02 -.873025540E+02 -.873018717E+02 -.873012176E+02 -.873005931E+02 -.872999978E+02 -.872994317E+02 -.872988959E+02 -.872983920E+02 -.872979207E+02 -.872974838E+02 -.872970823E+02 -.872967168E+02 -.872963875E+02 -.872960948E+02 -.872958388E+02 -.872956198E+02 -.872954381E+02 -.872952941E+02 -.872951884E+02 -.872951213E+02 -.872950929E+02 -.872951034E+02 -.872951525E+02 -.872952400E+02 -.872953656E+02 -.872955290E+02 -.872957299E+02 -.872959680E+02 -.872962429E+02 -.872965542E+02 -.872969013E+02 -.872972836E+02 -.872977003E+02 -.872981508E+02 -.872986341E+02 -.872991495E+02 -.872996962E+02 -.873002732E+02 -.873008797E+02 -.873015147E+02 -.873021773E+02 -.873028665E+02 -.873035813E+02 -.873043205E+02 -.873050832E+02 -.873058683E+02 -.873066747E+02 -.873075013E+02 -.873083470E+02 -.873092106E+02 -.873100909E+02 -.873109866E+02 -.873118963E+02 -.873128184E+02 -.873137513E+02 -.873146929E+02 -.873156410E+02 -.873165929E+02 -.873175452E+02 -.873184938E+02 -.873194338E+02 -.873203588E+02 -.873212610E+02 -.873221302E+02 -.873229539E+02 -.873237158E+02 -.873243953E+02 -.873249659E+02 -.873253940E+02 -.873256359E+02 -.873256359E+02
 -.873241372E+02 -.873241372E+02 -.873238157E+02 -.873232327E+02 -.873224258E+02 -.873214635E+02 -.873203688E+02 -.873191987E+02 -.873179735E+02 -.873167231E+02 -.873154481E+02 -.873141665E+02 -.873128706E+02 -.873115671E+02 -.873102539E+02 -.873089443E+02 -.873076383E+02 -.873063483E+02 -.873050781E+02 -.873038344E+02 -.873026136E+02 -.873014196E+02 -.873002482E+02 -.872991004E+02 -.872979750E+02 -.872968769E+02 -.872958068E+02 -.872947697E+02 -.872937675E+02 -.872928033E+02 -.872918766E+02 -.872909890E+02 -.872901398E+02 -.872893300E+02 -.872885598E+02 -.872878314E+02 -.872871461E+02 -.872865062E+02 -.872859128E+02 -.872853676E+02 -.872848709E+02 -.872844234E+02 -.872840253E+02 -.872836770E+02 -.872833788E+02 -.872831316E+02 -.872829359E+02 -.872827924E+02 -.872827014E+02 -.872826632E+02 -.872826777E+02 -.872827447E+02 -.872828639E+02 -.872830348E+02 -.872832572E+02 -.872835306E+02 -.872838547E+02 -.872842288E+02 -.872846524E+02 -.872851247E+02 -.872856447E+02 -.872862116E+02 -.872868241E+02 -.872874813E+02 -.872881820E+02 -.872889250E+02 -.872897092E+02 -.872905334E+02 -.872913962E+02 -.872922964E+02 -.872932325E+02 -.872942031E+02 -.872952069E+02 -.872962423E+02 -.872973079E+02 -.872984024E+02 -.872995241E+02 -.873006715E+02 -.873018433E+02 -.873030376E+02 -.873042527E+02 -.873054869E+02 -.873067382E+02 -.873080042E+02 -.873092825E+02 -.873105702E+02 -.873118637E+02 -.873131588E+02 -.873144502E+02 -.873157314E+02 -.873169942E+02 -.873182280E+02 -.873194195E+02 -.873205515E+02 -.873216018E+02 -.873225416E+02 -.873233340E+02 -.873239308E+02 -.873242696E+02 -.873242696E+02
 -.873224529E+02 -.873224529E+02 -.873220245E+02 -.873212521E+02 -.873201961E+02 -.873189301E+02 -.873175154E+02 -.873159959E+02 -.873144050E+02 -.873127738E+02 -.873111154E+02 -.873094363E+02 -.873077412E+02 -.873060368E+02 -.873043272E+02 -.873026192E+02 -.873009233E+02 -.872992485E+02 -.872975991E+02 -.872959787E+02 -.872943903E+02 -.872928320E+02 -.872913026E+02 -.872898037E+02 -.872883372E+02 -.872869048E+02 -.872855114E+02 -.872841610E+02 -.872828561E+02 -.872815984E+02 -.872803901E+02 -.872792309E+02 -.872781214E+02 -.872770630E+02 -.872760573E+02 -.872751059E+02 -.872742117E+02 -.872733766E+02 -.872726025E+02 -.872718905E+02 -.872712419E+02 -.872706569E+02 -.872701364E+02 -.872696808E+02 -.872692911E+02 -.872689681E+02 -.872687127E+02 -.872685255E+02 -.872684071E+02 -.872683576E+02 -.872683769E+02 -.872684646E+02 -.872686205E+02 -.872688442E+02 -.872691351E+02 -.872694928E+02 -.872699167E+02 -.872704061E+02 -.872709601E+02 -.872715776E+02 -.872722574E+02 -.872729982E+02 -.872737987E+02 -.872746572E+02 -.872755725E+02 -.872765430E+02 -.872775671E+02 -.872786432E+02 -.872797695E+02 -.872809442E+02 -.872821657E+02 -.872834319E+02 -.872847410E+02 -.872860912E+02 -.872874805E+02 -.872889070E+02 -.872903689E+02 -.872918640E+02 -.872933905E+02 -.872949461E+02 -.872965287E+02 -.872981359E+02 -.872997652E+02 -.873014136E+02 -.873030781E+02 -.873047548E+02 -.873064393E+02 -.873081261E+02 -.873098086E+02 -.873114785E+02 -.873131250E+02 -.873147347E+02 -.873162901E+02 -.873177690E+02 -.873191423E+02 -.873203725E+02 -.873214107E+02 -.873221936E+02 -.873226387E+02 -.873226387E+02
 -.873206239E+02 -.873206239E+02 -.873200844E+02 -.873191163E+02 -.873177945E+02 -.873162293E+02 -.873144731E+02 -.873125846E+02 -.873106025E+02 -.873085699E+02 -.873064934E+02 -.873043916E+02 -.873022713E+02 -.873001438E+02 -.872980090E+02 -.872958822E+02 -.872937713E+02 -.872916852E+02 -.872896270E+02 -.872876056E+02 -.872856197E+02 -.872836699E+02 -.872817564E+02 -.872798830E+02 -.872780490E+02 -.872762598E+02 -.872745198E+02 -.872728330E+02 -.872712011E+02 -.872696284E+02 -.872681153E+02 -.872666629E+02 -.872652726E+02 -.872639468E+02 -.872626866E+02 -.872614954E+02 -.872603758E+02 -.872593302E+02 -.872583603E+02 -.872574683E+02 -.872566548E+02 -.872559211E+02 -.872552680E+02 -.872546966E+02 -.872542079E+02 -.872538031E+02 -.872534832E+02 -.872532491E+02 -.872531011E+02 -.872530394E+02 -.872530638E+02 -.872531742E+02 -.872533701E+02 -.872536510E+02 -.872540164E+02 -.872544657E+02 -.872549980E+02 -.872556124E+02 -.872563077E+02 -.872570825E+02 -.872579352E+02 -.872588643E+02 -.872598679E+02 -.872609443E+02 -.872620915E+02 -.872633077E+02 -.872645907E+02 -.872659386E+02 -.872673490E+02 -.872688197E+02 -.872703485E+02 -.872719328E+02 -.872735705E+02 -.872752590E+02 -.872769961E+02 -.872787792E+02 -.872806060E+02 -.872824740E+02 -.872843806E+02 -.872863231E+02 -.872882989E+02 -.872903049E+02 -.872923381E+02 -.872943948E+02 -.872964712E+02 -.872985625E+02 -.873006633E+02 -.873027669E+02 -.873048649E+02 -.873069471E+02 -.873090003E+02 -.873110076E+02 -.873129475E+02 -.873147922E+02 -.873165055E+02 -.873180406E+02 -.873193366E+02 -.873203142E+02 -.873208702E+02 -.873208702E+02
 -.873187215E+02 -.873187215E+02 -.873180704E+02 -.873168949E+02 -.873153163E+02 -.873134358E+02 -.873113254E+02 -.873090496E+02 -.873066641E+02 -.873042055E+02 -.873016962E+02 -.872991562E+02 -.872965984E+02 -.872940291E+02 -.872914575E+02 -.872888958E+02 -.872863522E+02 -.872838343E+02 -.872813515E+02 -.872789084E+02 -.872765062E+02 -.872741472E+02 -.872718341E+02 -.872695672E+02 -.872673501E+02 -.872651876E+02 -.872630839E+02 -.872610423E+02 -.872590676E+02 -.872571622E+02 -.872553280E+02 -.872535668E+02 -.872518812E+02 -.872502730E+02 -.872487452E+02 -.872473010E+02 -.872459433E+02 -.872446750E+02 -.872434984E+02 -.872424154E+02 -.872414276E+02 -.872405363E+02 -.872397430E+02 -.872390489E+02 -.872384557E+02 -.872379645E+02 -.872375766E+02 -.872372928E+02 -.872371136E+02 -.872370391E+02 -.872370693E+02 -.872372038E+02 -.872374423E+02 -.872377843E+02 -.872382290E+02 -.872387756E+02 -.872394231E+02 -.872401702E+02 -.872410154E+02 -.872419570E+02 -.872429930E+02 -.872441215E+02 -.872453402E+02 -.872466470E+02 -.872480394E+02 -.872495152E+02 -.872510717E+02 -.872527063E+02 -.872544162E+02 -.872561987E+02 -.872580508E+02 -.872599698E+02 -.872619527E+02 -.872639966E+02 -.872660985E+02 -.872682555E+02 -.872704645E+02 -.872727226E+02 -.872750267E+02 -.872773734E+02 -.872797596E+02 -.872821816E+02 -.872846356E+02 -.872871174E+02 -.872896222E+02 -.872921444E+02 -.872946775E+02 -.872972134E+02 -.872997422E+02 -.873022514E+02 -.873047253E+02 -.873071437E+02 -.873094807E+02 -.873117027E+02 -.873137665E+02 -.873156157E+02 -.873171769E+02 -.873183546E+02 -.873190246E+02 -.873190246E+02
 -.873167872E+02 -.873167872E+02 -.873160109E+02 -.873146367E+02 -.873127851E+02 -.873105775E+02 -.873080953E+02 -.873054229E+02 -.873026134E+02 -.872997186E+02 -.872967649E+02 -.872937785E+02 -.872907683E+02 -.872877484E+02 -.872847263E+02 -.872817144E+02 -.872787204E+02 -.872757577E+02 -.872728326E+02 -.872699518E+02 -.872671187E+02 -.872643374E+02 -.872616075E+02 -.872589334E+02 -.872563181E+02 -.872537661E+02 -.872512816E+02 -.872488707E+02 -.872465366E+02 -.872442829E+02 -.872421126E+02 -.872400287E+02 -.872380331E+02 -.872361293E+02 -.872343206E+02 -.872326106E+02 -.872310024E+02 -.872294998E+02 -.872281052E+02 -.872268211E+02 -.872256495E+02 -.872245923E+02 -.872236512E+02 -.872228282E+02 -.872221249E+02 -.872215428E+02 -.872210832E+02 -.872207471E+02 -.872205350E+02 -.872204473E+02 -.872204837E+02 -.872206442E+02 -.872209281E+02 -.872213349E+02 -.872218637E+02 -.872225135E+02 -.872232830E+02 -.872241705E+02 -.872251741E+02 -.872262919E+02 -.872275214E+02 -.872288602E+02 -.872303057E+02 -.872318552E+02 -.872335059E+02 -.872352547E+02 -.872370985E+02 -.872390341E+02 -.872410582E+02 -.872431673E+02 -.872453581E+02 -.872476271E+02 -.872499707E+02 -.872523855E+02 -.872548678E+02 -.872574142E+02 -.872600210E+02 -.872626847E+02 -.872654014E+02 -.872681675E+02 -.872709789E+02 -.872738314E+02 -.872767206E+02 -.872796415E+02 -.872825886E+02 -.872855551E+02 -.872885336E+02 -.872915144E+02 -.872944861E+02 -.872974341E+02 -.873003400E+02 -.873031801E+02 -.873059242E+02 -.873085330E+02 -.873109557E+02 -.873131262E+02 -.873149586E+02 -.873163409E+02 -.873171273E+02 -.873171273E+02
 -.873148126E+02 -.873148126E+02 -.873139227E+02 -.873123351E+02 -.873101998E+02 -.873076470E+02 -.873047854E+02 -.873016980E+02 -.872984568E+02 -.872951164E+02 -.872917127E+02 -.872882666E+02 -.872847956E+02 -.872813115E+02 -.872778241E+02 -.872743444E+02 -.872708870E+02 -.872674624E+02 -.872640796E+02 -.872607468E+02 -.872574694E+02 -.872542484E+02 -.872510872E+02 -.872479897E+02 -.872449590E+02 -.872419996E+02 -.872391185E+02 -.872363206E+02 -.872336102E+02 -.872309921E+02 -.872284703E+02 -.872260471E+02 -.872237264E+02 -.872215121E+02 -.872194077E+02 -.872174173E+02 -.872155453E+02 -.872137952E+02 -.872121705E+02 -.872106739E+02 -.872093083E+02 -.872080758E+02 -.872069789E+02 -.872060195E+02 -.872051998E+02 -.872045215E+02 -.872039862E+02 -.872035949E+02 -.872033483E+02 -.872032467E+02 -.872032902E+02 -.872034785E+02 -.872038110E+02 -.872042870E+02 -.872049054E+02 -.872056649E+02 -.872065639E+02 -.872076004E+02 -.872087722E+02 -.872100766E+02 -.872115111E+02 -.872130726E+02 -.872147579E+02 -.872165639E+02 -.872184870E+02 -.872205237E+02 -.872226701E+02 -.872249225E+02 -.872272767E+02 -.872297289E+02 -.872322748E+02 -.872349104E+02 -.872376314E+02 -.872404337E+02 -.872433130E+02 -.872462653E+02 -.872492862E+02 -.872523715E+02 -.872555167E+02 -.872587176E+02 -.872619695E+02 -.872652675E+02 -.872686064E+02 -.872719806E+02 -.872753835E+02 -.872788077E+02 -.872822443E+02 -.872856825E+02 -.872891090E+02 -.872925072E+02 -.872958558E+02 -.872991280E+02 -.873022887E+02 -.873052931E+02 -.873080827E+02 -.873105817E+02 -.873126911E+02 -.873142823E+02 -.873151875E+02 -.873151875E+02
 -.873128086E+02 -.873128086E+02 -.873117947E+02 -.873099845E+02 -.873075467E+02 -.873046426E+02 -.873013846E+02 -.872978759E+02 -.872941944E+02 -.872904046E+02 -.872865376E+02 -.872826227E+02 -.872786763E+02 -.872747127E+02 -.872707409E+02 -.872667793E+02 -.872628407E+02 -.872589382E+02 -.872550822E+02 -.872512828E+02 -.872475426E+02 -.872438656E+02 -.872402551E+02 -.872367150E+02 -.872332489E+02 -.872298640E+02 -.872265664E+02 -.872233623E+02 -.872202571E+02 -.872172565E+02 -.872143640E+02 -.872115839E+02 -.872089203E+02 -.872063775E+02 -.872039601E+02 -.872016731E+02 -.871995212E+02 -.871975088E+02 -.871956397E+02 -.871939178E+02 -.871923460E+02 -.871909274E+02 -.871896646E+02 -.871885602E+02 -.871876168E+02 -.871868362E+02 -.871862203E+02 -.871857703E+02 -.871854872E+02 -.871853713E+02 -.871854227E+02 -.871856412E+02 -.871860260E+02 -.871865762E+02 -.871872907E+02 -.871881677E+02 -.871892052E+02 -.871904008E+02 -.871917520E+02 -.871932556E+02 -.871949085E+02 -.871967070E+02 -.871986474E+02 -.872007258E+02 -.872029381E+02 -.872052799E+02 -.872077467E+02 -.872103339E+02 -.872130369E+02 -.872158508E+02 -.872187708E+02 -.872217919E+02 -.872249093E+02 -.872281181E+02 -.872314133E+02 -.872347901E+02 -.872382434E+02 -.872417683E+02 -.872453598E+02 -.872490127E+02 -.872527219E+02 -.872564817E+02 -.872602863E+02 -.872641290E+02 -.872680027E+02 -.872718987E+02 -.872758072E+02 -.872797159E+02 -.872836098E+02 -.872874701E+02 -.872912729E+02 -.872949877E+02 -.872985752E+02 -.873019844E+02 -.873051493E+02 -.873079839E+02 -.873103764E+02 -.873121809E+02 -.873132073E+02 -.873132073E+02
 -.873107621E+02 -.873107621E+02 -.873096152E+02 -.873075650E+02 -.873048209E+02 -.873015500E+02 -.872978899E+02 -.872939530E+02 -.872898293E+02 -.872855767E+02 -.872812370E+02 -.872768383E+02 -.872724003E+02 -.872679363E+02 -.872634650E+02 -.872590030E+02 -.872545663E+02 -.872501691E+02 -.872458243E+02 -.872415384E+02 -.872373168E+02 -.872331634E+02 -.872290821E+02 -.872250768E+02 -.872211545E+02 -.872173216E+02 -.872135857E+02 -.872099539E+02 -.872064328E+02 -.872030274E+02 -.871997430E+02 -.871965844E+02 -.871935564E+02 -.871906643E+02 -.871879139E+02 -.871853107E+02 -.871828603E+02 -.871805678E+02 -.871784380E+02 -.871764751E+02 -.871746829E+02 -.871730649E+02 -.871716245E+02 -.871703649E+02 -.871692887E+02 -.871683985E+02 -.871676964E+02 -.871671838E+02 -.871668618E+02 -.871667309E+02 -.871667914E+02 -.871670427E+02 -.871674843E+02 -.871681149E+02 -.871689329E+02 -.871699365E+02 -.871711232E+02 -.871724902E+02 -.871740343E+02 -.871757518E+02 -.871776390E+02 -.871796916E+02 -.871819051E+02 -.871842749E+02 -.871867959E+02 -.871894632E+02 -.871922713E+02 -.871952148E+02 -.871982882E+02 -.872014858E+02 -.872048019E+02 -.872082307E+02 -.872117666E+02 -.872154038E+02 -.872191366E+02 -.872229592E+02 -.872268659E+02 -.872308510E+02 -.872349088E+02 -.872390335E+02 -.872432189E+02 -.872474589E+02 -.872517468E+02 -.872560752E+02 -.872604360E+02 -.872648196E+02 -.872692150E+02 -.872736085E+02 -.872779834E+02 -.872823187E+02 -.872865879E+02 -.872907568E+02 -.872947816E+02 -.872986053E+02 -.873021542E+02 -.873053321E+02 -.873080139E+02 -.873100364E+02 -.873111866E+02 -.873111866E+02
 -.873086575E+02 -.873086575E+02 -.873073669E+02 -.873050768E+02 -.873020125E+02 -.872983702E+02 -.872943039E+02 -.872899382E+02 -.872853585E+02 -.872806337E+02 -.872758058E+02 -.872709058E+02 -.872659537E+02 -.872609736E+02 -.872559835E+02 -.872510031E+02 -.872460500E+02 -.872411414E+02 -.872362861E+02 -.872314928E+02 -.872267671E+02 -.872221135E+02 -.872175359E+02 -.872130418E+02 -.872086379E+02 -.872043323E+02 -.872001333E+02 -.871960492E+02 -.871920860E+02 -.871882506E+02 -.871845488E+02 -.871809861E+02 -.871775686E+02 -.871743030E+02 -.871711957E+02 -.871682533E+02 -.871654825E+02 -.871628892E+02 -.871604788E+02 -.871582563E+02 -.871562265E+02 -.871543936E+02 -.871527615E+02 -.871513341E+02 -.871501147E+02 -.871491062E+02 -.871483111E+02 -.871477311E+02 -.871473675E+02 -.871472209E+02 -.871472916E+02 -.871475792E+02 -.871480827E+02 -.871488008E+02 -.871497317E+02 -.871508729E+02 -.871522215E+02 -.871537743E+02 -.871555273E+02 -.871574764E+02 -.871596168E+02 -.871619437E+02 -.871644517E+02 -.871671352E+02 -.871699883E+02 -.871730051E+02 -.871761791E+02 -.871795040E+02 -.871829733E+02 -.871865803E+02 -.871903183E+02 -.871941807E+02 -.871981607E+02 -.872022518E+02 -.872064471E+02 -.872107402E+02 -.872151245E+02 -.872195935E+02 -.872241405E+02 -.872287590E+02 -.872334422E+02 -.872381831E+02 -.872429742E+02 -.872478073E+02 -.872526733E+02 -.872575618E+02 -.872624605E+02 -.872673544E+02 -.872722250E+02 -.872770493E+02 -.872817978E+02 -.872864329E+02 -.872909061E+02 -.872951546E+02 -.872990965E+02 -.873026256E+02 -.873056032E+02 -.873078484E+02 -.873091251E+02 -.873091251E+02
 -.873064863E+02 -.873064863E+02 -.873050548E+02 -.873025132E+02 -.872991263E+02 -.872951118E+02 -.872906387E+02 -.872858308E+02 -.872807859E+02 -.872755732E+02 -.872702382E+02 -.872648136E+02 -.872593313E+02 -.872538151E+02 -.872482871E+02 -.872427694E+02 -.872372826E+02 -.872318392E+02 -.872264505E+02 -.872211251E+02 -.872158692E+02 -.872106872E+02 -.872055869E+02 -.872005758E+02 -.871956624E+02 -.871908557E+02 -.871861652E+02 -.871815988E+02 -.871771642E+02 -.871728687E+02 -.871687192E+02 -.871647226E+02 -.871608865E+02 -.871572184E+02 -.871537264E+02 -.871504180E+02 -.871473009E+02 -.871443817E+02 -.871416672E+02 -.871391632E+02 -.871368753E+02 -.871348086E+02 -.871329682E+02 -.871313583E+02 -.871299831E+02 -.871288460E+02 -.871279497E+02 -.871272966E+02 -.871268881E+02 -.871267249E+02 -.871268074E+02 -.871271350E+02 -.871277068E+02 -.871285210E+02 -.871295755E+02 -.871308674E+02 -.871323933E+02 -.871341490E+02 -.871361302E+02 -.871383317E+02 -.871407480E+02 -.871433732E+02 -.871462010E+02 -.871492247E+02 -.871524374E+02 -.871558319E+02 -.871594009E+02 -.871631368E+02 -.871670318E+02 -.871710783E+02 -.871752684E+02 -.871795944E+02 -.871840484E+02 -.871886226E+02 -.871933096E+02 -.871981015E+02 -.872029911E+02 -.872079707E+02 -.872130330E+02 -.872181705E+02 -.872233757E+02 -.872286405E+02 -.872339569E+02 -.872393157E+02 -.872447070E+02 -.872501194E+02 -.872555392E+02 -.872609502E+02 -.872663323E+02 -.872716601E+02 -.872769016E+02 -.872820156E+02 -.872869489E+02 -.872916325E+02 -.872959768E+02 -.872998651E+02 -.873031450E+02 -.873056177E+02 -.873070236E+02 -.873070236E+02
 -.873042558E+02 -.873042558E+02 -.873026743E+02 -.872998826E+02 -.872961751E+02 -.872917882E+02 -.872868969E+02 -.872816386E+02 -.872761128E+02 -.872703923E+02 -.872645274E+02 -.872585620E+02 -.872525290E+02 -.872464574E+02 -.872403728E+02 -.872342998E+02 -.872282547E+02 -.872222523E+02 -.872163038E+02 -.872104180E+02 -.872046009E+02 -.871988614E+02 -.871932075E+02 -.871876483E+02 -.871821935E+02 -.871768536E+02 -.871716376E+02 -.871665548E+02 -.871616138E+02 -.871568230E+02 -.871521906E+02 -.871477254E+02 -.871434362E+02 -.871393323E+02 -.871354227E+02 -.871317164E+02 -.871282220E+02 -.871249477E+02 -.871219010E+02 -.871190891E+02 -.871165187E+02 -.871141961E+02 -.871121273E+02 -.871103174E+02 -.871087714E+02 -.871074932E+02 -.871064863E+02 -.871057532E+02 -.871052956E+02 -.871051147E+02 -.871052107E+02 -.871055830E+02 -.871062305E+02 -.871071512E+02 -.871083424E+02 -.871098006E+02 -.871115218E+02 -.871135012E+02 -.871157332E+02 -.871182120E+02 -.871209309E+02 -.871238829E+02 -.871270605E+02 -.871304557E+02 -.871340605E+02 -.871378663E+02 -.871418644E+02 -.871460459E+02 -.871504018E+02 -.871549229E+02 -.871596003E+02 -.871644247E+02 -.871693871E+02 -.871744786E+02 -.871796904E+02 -.871850138E+02 -.871904402E+02 -.871959611E+02 -.872015681E+02 -.872072529E+02 -.872130070E+02 -.872188217E+02 -.872246878E+02 -.872305955E+02 -.872365338E+02 -.872424904E+02 -.872484506E+02 -.872543966E+02 -.872603067E+02 -.872661535E+02 -.872719020E+02 -.872775077E+02 -.872829127E+02 -.872880420E+02 -.872927980E+02 -.872970534E+02 -.873006420E+02 -.873033468E+02 -.873048845E+02 -.873048845E+02
 -.873019665E+02 -.873019665E+02 -.873002395E+02 -.872972013E+02 -.872931742E+02 -.872884068E+02 -.872830903E+02 -.872773661E+02 -.872713398E+02 -.872650900E+02 -.872586787E+02 -.872521524E+02 -.872455502E+02 -.872389052E+02 -.872322457E+02 -.872255924E+02 -.872189640E+02 -.872123749E+02 -.872058362E+02 -.871993569E+02 -.871929475E+02 -.871866170E+02 -.871803752E+02 -.871742326E+02 -.871682007E+02 -.871622892E+02 -.871565088E+02 -.871508696E+02 -.871453816E+02 -.871400544E+02 -.871348985E+02 -.871299241E+02 -.871251418E+02 -.871205624E+02 -.871161966E+02 -.871120546E+02 -.871081464E+02 -.871044817E+02 -.871010695E+02 -.870979184E+02 -.870950366E+02 -.870924316E+02 -.870901105E+02 -.870880798E+02 -.870863449E+02 -.870849109E+02 -.870837816E+02 -.870829602E+02 -.870824488E+02 -.870822487E+02 -.870823602E+02 -.870827828E+02 -.870835150E+02 -.870845544E+02 -.870858978E+02 -.870875411E+02 -.870894794E+02 -.870917068E+02 -.870942170E+02 -.870970026E+02 -.871000559E+02 -.871033686E+02 -.871069315E+02 -.871107355E+02 -.871147708E+02 -.871190273E+02 -.871234947E+02 -.871281625E+02 -.871330202E+02 -.871380571E+02 -.871432626E+02 -.871486260E+02 -.871541368E+02 -.871597848E+02 -.871655598E+02 -.871714517E+02 -.871774509E+02 -.871835477E+02 -.871897328E+02 -.871959966E+02 -.872023298E+02 -.872087227E+02 -.872151654E+02 -.872216472E+02 -.872281562E+02 -.872346789E+02 -.872411997E+02 -.872476994E+02 -.872541547E+02 -.872605361E+02 -.872668060E+02 -.872729162E+02 -.872788045E+02 -.872843896E+02 -.872895660E+02 -.872941959E+02 -.872980991E+02 -.873010404E+02 -.873027121E+02 -.873027121E+02
 -.872996353E+02 -.872996353E+02 -.872977659E+02 -.872944841E+02 -.872901329E+02 -.872849797E+02 -.872792239E+02 -.872730161E+02 -.872664698E+02 -.872596750E+02 -.872526988E+02 -.872455949E+02 -.872384068E+02 -.872311705E+02 -.872239116E+02 -.872166531E+02 -.872094130E+02 -.872022056E+02 -.871950426E+02 -.871879369E+02 -.871808993E+02 -.871739408E+02 -.871670729E+02 -.871603077E+02 -.871536560E+02 -.871471294E+02 -.871407395E+02 -.871344976E+02 -.871284153E+02 -.871225046E+02 -.871167777E+02 -.871112468E+02 -.871059244E+02 -.871008230E+02 -.870959550E+02 -.870913325E+02 -.870869671E+02 -.870828703E+02 -.870790529E+02 -.870755254E+02 -.870722976E+02 -.870693786E+02 -.870667768E+02 -.870644999E+02 -.870625547E+02 -.870609469E+02 -.870596813E+02 -.870587616E+02 -.870581905E+02 -.870579695E+02 -.870580990E+02 -.870585785E+02 -.870594061E+02 -.870605790E+02 -.870620933E+02 -.870639441E+02 -.870661253E+02 -.870686301E+02 -.870714508E+02 -.870745786E+02 -.870780043E+02 -.870817178E+02 -.870857085E+02 -.870899652E+02 -.870944764E+02 -.870992301E+02 -.871042142E+02 -.871094163E+02 -.871148239E+02 -.871204245E+02 -.871262057E+02 -.871321551E+02 -.871382606E+02 -.871445102E+02 -.871508923E+02 -.871573953E+02 -.871640082E+02 -.871707202E+02 -.871775205E+02 -.871843987E+02 -.871913444E+02 -.871983471E+02 -.872053958E+02 -.872124789E+02 -.872195837E+02 -.872266958E+02 -.872337984E+02 -.872408712E+02 -.872478891E+02 -.872548207E+02 -.872616259E+02 -.872682532E+02 -.872746355E+02 -.872806858E+02 -.872862907E+02 -.872913016E+02 -.872955247E+02 -.872987061E+02 -.873005139E+02 -.873005139E+02
 -.872972763E+02 -.872972763E+02 -.872952699E+02 -.872917435E+02 -.872870648E+02 -.872815143E+02 -.872753047E+02 -.872685965E+02 -.872615160E+02 -.872541607E+02 -.872466055E+02 -.872389093E+02 -.872311191E+02 -.872232691E+02 -.872153870E+02 -.872074952E+02 -.871996117E+02 -.871917515E+02 -.871839300E+02 -.871761605E+02 -.871684558E+02 -.871608287E+02 -.871532922E+02 -.871458579E+02 -.871385385E+02 -.871313465E+02 -.871242948E+02 -.871173966E+02 -.871106660E+02 -.871041168E+02 -.870977635E+02 -.870916206E+02 -.870857027E+02 -.870800243E+02 -.870745998E+02 -.870694434E+02 -.870645692E+02 -.870599906E+02 -.870557209E+02 -.870517725E+02 -.870481573E+02 -.870448863E+02 -.870419696E+02 -.870394163E+02 -.870372347E+02 -.870354315E+02 -.870340127E+02 -.870329827E+02 -.870323448E+02 -.870321008E+02 -.870322514E+02 -.870327957E+02 -.870337316E+02 -.870350558E+02 -.870367633E+02 -.870388484E+02 -.870413037E+02 -.870441211E+02 -.870472911E+02 -.870508033E+02 -.870546467E+02 -.870588091E+02 -.870632778E+02 -.870680395E+02 -.870730804E+02 -.870783865E+02 -.870839431E+02 -.870897357E+02 -.870957496E+02 -.871019701E+02 -.871083826E+02 -.871149728E+02 -.871217264E+02 -.871286297E+02 -.871356691E+02 -.871428317E+02 -.871501048E+02 -.871574760E+02 -.871649335E+02 -.871724657E+02 -.871800609E+02 -.871877076E+02 -.871953941E+02 -.872031078E+02 -.872108352E+02 -.872185610E+02 -.872262672E+02 -.872339325E+02 -.872415304E+02 -.872490275E+02 -.872563813E+02 -.872635368E+02 -.872704229E+02 -.872769466E+02 -.872829865E+02 -.872883838E+02 -.872929306E+02 -.872963548E+02 -.872983001E+02 -.872983001E+02
 -.872949150E+02 -.872949150E+02 -.872927714E+02 -.872889980E+02 -.872839827E+02 -.872780239E+02 -.872713466E+02 -.872641267E+02 -.872565002E+02 -.872485738E+02 -.872404280E+02 -.872321262E+02 -.872237147E+02 -.872152291E+02 -.872066971E+02 -.871981414E+02 -.871895808E+02 -.871810334E+02 -.871725155E+02 -.871640422E+02 -.871556282E+02 -.871472873E+02 -.871390325E+02 -.871308771E+02 -.871228347E+02 -.871149194E+02 -.871071459E+02 -.870995301E+02 -.870920882E+02 -.870848367E+02 -.870777924E+02 -.870709723E+02 -.870643934E+02 -.870580726E+02 -.870520270E+02 -.870462736E+02 -.870408289E+02 -.870357094E+02 -.870309308E+02 -.870265082E+02 -.870224560E+02 -.870187873E+02 -.870155143E+02 -.870126481E+02 -.870101985E+02 -.870081740E+02 -.870065815E+02 -.870054266E+02 -.870047133E+02 -.870044438E+02 -.870046189E+02 -.870052377E+02 -.870062975E+02 -.870077942E+02 -.870097220E+02 -.870120737E+02 -.870148406E+02 -.870180128E+02 -.870215788E+02 -.870255262E+02 -.870298415E+02 -.870345102E+02 -.870395170E+02 -.870448460E+02 -.870504808E+02 -.870564043E+02 -.870625996E+02 -.870690491E+02 -.870757356E+02 -.870826417E+02 -.870897504E+02 -.870970447E+02 -.871045084E+02 -.871121253E+02 -.871198799E+02 -.871277574E+02 -.871357432E+02 -.871438236E+02 -.871519851E+02 -.871602149E+02 -.871685003E+02 -.871768286E+02 -.871851872E+02 -.871935626E+02 -.872019406E+02 -.872103050E+02 -.872186370E+02 -.872269142E+02 -.872351087E+02 -.872431854E+02 -.872510996E+02 -.872587932E+02 -.872661908E+02 -.872731939E+02 -.872796735E+02 -.872854604E+02 -.872903333E+02 -.872940017E+02 -.872960851E+02 -.872960851E+02
 -.872925719E+02 -.872925719E+02 -.872902886E+02 -.872862614E+02 -.872809024E+02 -.872745248E+02 -.872673725E+02 -.872596337E+02 -.872514557E+02 -.872429508E+02 -.872342058E+02 -.872252836E+02 -.872162323E+02 -.872070876E+02 -.871978781E+02 -.871886270E+02 -.871793561E+02 -.871700847E+02 -.871608308E+02 -.871516108E+02 -.871424407E+02 -.871333342E+02 -.871243058E+02 -.871153697E+02 -.871065412E+02 -.870978363E+02 -.870892726E+02 -.870808683E+02 -.870726423E+02 -.870646139E+02 -.870568027E+02 -.870492284E+02 -.870419109E+02 -.870348702E+02 -.870281268E+02 -.870217007E+02 -.870156122E+02 -.870098808E+02 -.870045256E+02 -.869995647E+02 -.869950155E+02 -.869908939E+02 -.869872146E+02 -.869839912E+02 -.869812355E+02 -.869789579E+02 -.869771670E+02 -.869758694E+02 -.869750702E+02 -.869747721E+02 -.869749760E+02 -.869756808E+02 -.869768833E+02 -.869785784E+02 -.869807591E+02 -.869834167E+02 -.869865406E+02 -.869901185E+02 -.869941369E+02 -.869985805E+02 -.870034329E+02 -.870086768E+02 -.870142937E+02 -.870202644E+02 -.870265693E+02 -.870331880E+02 -.870401001E+02 -.870472850E+02 -.870547221E+02 -.870623910E+02 -.870702716E+02 -.870783441E+02 -.870865895E+02 -.870949892E+02 -.871035253E+02 -.871121806E+02 -.871209389E+02 -.871297844E+02 -.871387023E+02 -.871476782E+02 -.871566982E+02 -.871657487E+02 -.871748160E+02 -.871838860E+02 -.871929436E+02 -.872019720E+02 -.872109516E+02 -.872198590E+02 -.872286654E+02 -.872373341E+02 -.872458184E+02 -.872540573E+02 -.872619716E+02 -.872694574E+02 -.872763785E+02 -.872825559E+02 -.872877547E+02 -.872916668E+02 -.872938879E+02 -.872938879E+02
 -.872902658E+02 -.872902658E+02 -.872878399E+02 -.872835558E+02 -.872778460E+02 -.872710468E+02 -.872634178E+02 -.872551602E+02 -.872464286E+02 -.872373427E+02 -.872279894E+02 -.872184338E+02 -.872087241E+02 -.871988973E+02 -.871889826E+02 -.871790062E+02 -.871689910E+02 -.871589578E+02 -.871489259E+02 -.871389127E+02 -.871289337E+02 -.871190042E+02 -.871091393E+02 -.870993551E+02 -.870896688E+02 -.870800993E+02 -.870706666E+02 -.870613919E+02 -.870522970E+02 -.870434044E+02 -.870347366E+02 -.870263169E+02 -.870181688E+02 -.870103162E+02 -.870027833E+02 -.869955946E+02 -.869887740E+02 -.869823455E+02 -.869763319E+02 -.869707553E+02 -.869656364E+02 -.869609948E+02 -.869568485E+02 -.869532138E+02 -.869501056E+02 -.869475363E+02 -.869455166E+02 -.869440548E+02 -.869431568E+02 -.869428262E+02 -.869430640E+02 -.869438688E+02 -.869452368E+02 -.869471618E+02 -.869496352E+02 -.869526463E+02 -.869561821E+02 -.869602279E+02 -.869647667E+02 -.869697803E+02 -.869752488E+02 -.869811508E+02 -.869874643E+02 -.869941660E+02 -.870012322E+02 -.870086386E+02 -.870163606E+02 -.870243738E+02 -.870326537E+02 -.870411760E+02 -.870499172E+02 -.870588541E+02 -.870679644E+02 -.870772266E+02 -.870866201E+02 -.870961252E+02 -.871057234E+02 -.871153970E+02 -.871251294E+02 -.871349048E+02 -.871447080E+02 -.871545243E+02 -.871643392E+02 -.871741379E+02 -.871839047E+02 -.871936221E+02 -.872032701E+02 -.872128247E+02 -.872222560E+02 -.872315264E+02 -.872405872E+02 -.872493753E+02 -.872578077E+02 -.872657758E+02 -.872731365E+02 -.872797014E+02 -.872852231E+02 -.872893761E+02 -.872917330E+02 -.872917330E+02
 -.872880247E+02 -.872880247E+02 -.872854552E+02 -.872809102E+02 -.872748510E+02 -.872676341E+02 -.872595344E+02 -.872507627E+02 -.872414821E+02 -.872318135E+02 -.872218458E+02 -.872116449E+02 -.872012605E+02 -.871907300E+02 -.871800856E+02 -.871693546E+02 -.871585613E+02 -.871477275E+02 -.871368730E+02 -.871260147E+02 -.871151691E+02 -.871043523E+02 -.870935807E+02 -.870828724E+02 -.870722474E+02 -.870617273E+02 -.870513349E+02 -.870410948E+02 -.870310320E+02 -.870211724E+02 -.870115424E+02 -.870021694E+02 -.869930813E+02 -.869843069E+02 -.869758751E+02 -.869678155E+02 -.869601570E+02 -.869529283E+02 -.869461573E+02 -.869398706E+02 -.869340937E+02 -.869288503E+02 -.869241627E+02 -.869200509E+02 -.869165331E+02 -.869136249E+02 -.869113392E+02 -.869096864E+02 -.869086738E+02 -.869083057E+02 -.869085836E+02 -.869095056E+02 -.869110671E+02 -.869132604E+02 -.869160751E+02 -.869194979E+02 -.869235130E+02 -.869281020E+02 -.869332444E+02 -.869389177E+02 -.869450976E+02 -.869517582E+02 -.869588726E+02 -.869664127E+02 -.869743497E+02 -.869826544E+02 -.869912974E+02 -.870002492E+02 -.870094808E+02 -.870189635E+02 -.870286694E+02 -.870385712E+02 -.870486430E+02 -.870588598E+02 -.870691978E+02 -.870796345E+02 -.870901489E+02 -.871007211E+02 -.871113327E+02 -.871219661E+02 -.871326051E+02 -.871432338E+02 -.871538371E+02 -.871643994E+02 -.871749047E+02 -.871853351E+02 -.871956705E+02 -.872058864E+02 -.872159525E+02 -.872258303E+02 -.872354699E+02 -.872448062E+02 -.872537534E+02 -.872621983E+02 -.872699918E+02 -.872769370E+02 -.872827744E+02 -.872871623E+02 -.872896515E+02 -.872896515E+02
 -.872858814E+02 -.872858814E+02 -.872831659E+02 -.872783653E+02 -.872719665E+02 -.872643443E+02 -.872557863E+02 -.872465134E+02 -.872366913E+02 -.872264426E+02 -.872158579E+02 -.872050044E+02 -.871939320E+02 -.871826814E+02 -.871712855E+02 -.871597731E+02 -.871481687E+02 -.871364945E+02 -.871247692E+02 -.871130104E+02 -.871012348E+02 -.870894595E+02 -.870777030E+02 -.870659857E+02 -.870543303E+02 -.870427612E+02 -.870313049E+02 -.870199889E+02 -.870088422E+02 -.869978946E+02 -.869871775E+02 -.869767232E+02 -.869665649E+02 -.869567373E+02 -.869472754E+02 -.869382145E+02 -.869295898E+02 -.869214360E+02 -.869137870E+02 -.869066753E+02 -.869001322E+02 -.868941868E+02 -.868888667E+02 -.868841967E+02 -.868801992E+02 -.868768937E+02 -.868742961E+02 -.868724193E+02 -.868712723E+02 -.868708607E+02 -.868711860E+02 -.868722463E+02 -.868740357E+02 -.868765448E+02 -.868797606E+02 -.868836666E+02 -.868882433E+02 -.868934680E+02 -.868993155E+02 -.869057580E+02 -.869127657E+02 -.869203070E+02 -.869283489E+02 -.869368571E+02 -.869457968E+02 -.869551327E+02 -.869648292E+02 -.869748512E+02 -.869851638E+02 -.869957330E+02 -.870065257E+02 -.870175100E+02 -.870286555E+02 -.870399331E+02 -.870513155E+02 -.870627769E+02 -.870742936E+02 -.870858432E+02 -.870974053E+02 -.871089608E+02 -.871204920E+02 -.871319824E+02 -.871434160E+02 -.871547769E+02 -.871660490E+02 -.871772145E+02 -.871882532E+02 -.871991407E+02 -.872098467E+02 -.872203324E+02 -.872305472E+02 -.872404247E+02 -.872498767E+02 -.872587866E+02 -.872670000E+02 -.872743123E+02 -.872804533E+02 -.872850665E+02 -.872876822E+02 -.872876822E+02
 -.872838716E+02 -.872838716E+02 -.872810181E+02 -.872759764E+02 -.872692564E+02 -.872612496E+02 -.872522555E+02 -.872424992E+02 -.872321489E+02 -.872213289E+02 -.872101311E+02 -.871986231E+02 -.871868575E+02 -.871748756E+02 -.871627115E+02 -.871503937E+02 -.871379465E+02 -.871253907E+02 -.871127449E+02 -.871000261E+02 -.870872518E+02 -.870744404E+02 -.870616126E+02 -.870487911E+02 -.870360015E+02 -.870232713E+02 -.870106302E+02 -.869981097E+02 -.869857432E+02 -.869735655E+02 -.869616134E+02 -.869499254E+02 -.869385416E+02 -.869275033E+02 -.869168529E+02 -.869066330E+02 -.868968863E+02 -.868876550E+02 -.868789806E+02 -.868709029E+02 -.868634606E+02 -.868566899E+02 -.868506247E+02 -.868452963E+02 -.868407323E+02 -.868369569E+02 -.868339902E+02 -.868318483E+02 -.868305424E+02 -.868300794E+02 -.868304614E+02 -.868316861E+02 -.868337460E+02 -.868366295E+02 -.868403202E+02 -.868447979E+02 -.868500380E+02 -.868560125E+02 -.868626899E+02 -.868700360E+02 -.868780140E+02 -.868865849E+02 -.868957081E+02 -.869053420E+02 -.869154438E+02 -.869259709E+02 -.869368802E+02 -.869481293E+02 -.869596766E+02 -.869714815E+02 -.869835049E+02 -.869957091E+02 -.870080586E+02 -.870205197E+02 -.870330608E+02 -.870456528E+02 -.870582685E+02 -.870708832E+02 -.870834742E+02 -.870960210E+02 -.871085047E+02 -.871209078E+02 -.871332142E+02 -.871454079E+02 -.871574729E+02 -.871693919E+02 -.871811452E+02 -.871927090E+02 -.872040537E+02 -.872151408E+02 -.872259196E+02 -.872363232E+02 -.872462621E+02 -.872556171E+02 -.872642295E+02 -.872718887E+02 -.872783150E+02 -.872831389E+02 -.872858724E+02 -.872858724E+02
 -.872820556E+02 -.872820556E+02 -.872790773E+02 -.872738156E+02 -.872668017E+02 -.872584412E+02 -.872490397E+02 -.872388256E+02 -.872279691E+02 -.872165956E+02 -.872047971E+02 -.871926434E+02 -.871801876E+02 -.871674713E+02 -.871545281E+02 -.871413854E+02 -.871280655E+02 -.871145880E+02 -.871009702E+02 -.870872293E+02 -.870733831E+02 -.870594517E+02 -.870454574E+02 -.870314255E+02 -.870173843E+02 -.870033644E+02 -.869893992E+02 -.869755247E+02 -.869617791E+02 -.869482035E+02 -.869348413E+02 -.869217384E+02 -.869089428E+02 -.868965043E+02 -.868844739E+02 -.868729033E+02 -.868618444E+02 -.868513490E+02 -.868414679E+02 -.868322506E+02 -.868237448E+02 -.868159958E+02 -.868090460E+02 -.868029343E+02 -.867976955E+02 -.867933598E+02 -.867899526E+02 -.867874938E+02 -.867859980E+02 -.867854738E+02 -.867859240E+02 -.867873454E+02 -.867897290E+02 -.867930599E+02 -.867973178E+02 -.868024771E+02 -.868085070E+02 -.868153725E+02 -.868230344E+02 -.868314499E+02 -.868405734E+02 -.868503567E+02 -.868607496E+02 -.868717010E+02 -.868831586E+02 -.868950702E+02 -.869073838E+02 -.869200481E+02 -.869330132E+02 -.869462306E+02 -.869596538E+02 -.869732388E+02 -.869869437E+02 -.870007296E+02 -.870145603E+02 -.870284025E+02 -.870422257E+02 -.870560025E+02 -.870697081E+02 -.870833204E+02 -.870968195E+02 -.871101877E+02 -.871234086E+02 -.871364667E+02 -.871493467E+02 -.871620324E+02 -.871745051E+02 -.871867425E+02 -.871987162E+02 -.872103888E+02 -.872217107E+02 -.872326153E+02 -.872430128E+02 -.872527827E+02 -.872617638E+02 -.872697405E+02 -.872764261E+02 -.872814403E+02 -.872842797E+02 -.872842797E+02
 -.872805072E+02 -.872805072E+02 -.872774205E+02 -.872719683E+02 -.872646983E+02 -.872560233E+02 -.872462529E+02 -.872356179E+02 -.872242890E+02 -.872123916E+02 -.872000188E+02 -.871872406E+02 -.871741094E+02 -.871606656E+02 -.871469406E+02 -.871329592E+02 -.871187413E+02 -.871043041E+02 -.870896639E+02 -.870748373E+02 -.870598428E+02 -.870447012E+02 -.870294367E+02 -.870140764E+02 -.869986512E+02 -.869831950E+02 -.869677452E+02 -.869523427E+02 -.869370319E+02 -.869218608E+02 -.869068809E+02 -.868921467E+02 -.868777158E+02 -.868636480E+02 -.868500050E+02 -.868368497E+02 -.868242457E+02 -.868122565E+02 -.868009450E+02 -.867903728E+02 -.867805995E+02 -.867716817E+02 -.867636727E+02 -.867566214E+02 -.867505717E+02 -.867455619E+02 -.867416240E+02 -.867387835E+02 -.867370587E+02 -.867364608E+02 -.867369932E+02 -.867386521E+02 -.867414260E+02 -.867452961E+02 -.867502366E+02 -.867562151E+02 -.867631929E+02 -.867711258E+02 -.867799644E+02 -.867896552E+02 -.868001412E+02 -.868113622E+02 -.868232563E+02 -.868357599E+02 -.868488092E+02 -.868623399E+02 -.868762889E+02 -.868905942E+02 -.869051955E+02 -.869200350E+02 -.869350577E+02 -.869502114E+02 -.869654476E+02 -.869807210E+02 -.869959902E+02 -.870112175E+02 -.870263689E+02 -.870414143E+02 -.870563268E+02 -.870710830E+02 -.870856625E+02 -.871000475E+02 -.871142220E+02 -.871281718E+02 -.871418828E+02 -.871553406E+02 -.871685285E+02 -.871814265E+02 -.871940084E+02 -.872062389E+02 -.872180705E+02 -.872294382E+02 -.872402533E+02 -.872503957E+02 -.872597030E+02 -.872679572E+02 -.872748668E+02 -.872800438E+02 -.872829730E+02 -.872829730E+02
 -.872793108E+02 -.872793108E+02 -.872761397E+02 -.872705365E+02 -.872630567E+02 -.872541175E+02 -.872440303E+02 -.872330258E+02 -.872212738E+02 -.872088997E+02 -.871959957E+02 -.871826300E+02 -.871688527E+02 -.871547009E+02 -.871402023E+02 -.871253776E+02 -.871102432E+02 -.870948140E+02 -.870791043E+02 -.870631297E+02 -.870469083E+02 -.870304616E+02 -.870138143E+02 -.869969953E+02 -.869800377E+02 -.869629786E+02 -.869458599E+02 -.869287281E+02 -.869116346E+02 -.868946354E+02 -.868777912E+02 -.868611670E+02 -.868448316E+02 -.868288570E+02 -.868133181E+02 -.867982917E+02 -.867838557E+02 -.867700889E+02 -.867570694E+02 -.867448742E+02 -.867335781E+02 -.867232525E+02 -.867139647E+02 -.867057766E+02 -.866987440E+02 -.866929158E+02 -.866883329E+02 -.866850279E+02 -.866830244E+02 -.866823365E+02 -.866829691E+02 -.866849169E+02 -.866881655E+02 -.866926909E+02 -.866984600E+02 -.867054315E+02 -.867135562E+02 -.867227778E+02 -.867330341E+02 -.867442573E+02 -.867563757E+02 -.867693140E+02 -.867829949E+02 -.867973396E+02 -.868122690E+02 -.868277044E+02 -.868435685E+02 -.868597862E+02 -.868762848E+02 -.868929954E+02 -.869098524E+02 -.869267947E+02 -.869437656E+02 -.869607130E+02 -.869775897E+02 -.869943534E+02 -.870109664E+02 -.870273959E+02 -.870436134E+02 -.870595947E+02 -.870753193E+02 -.870907700E+02 -.871059323E+02 -.871207937E+02 -.871353425E+02 -.871495671E+02 -.871634540E+02 -.871769862E+02 -.871901409E+02 -.872028867E+02 -.872151791E+02 -.872269562E+02 -.872381323E+02 -.872485893E+02 -.872581660E+02 -.872666445E+02 -.872737317E+02 -.872790355E+02 -.872820337E+02 -.872820337E+02
 -.872785725E+02 -.872785725E+02 -.872753461E+02 -.872696381E+02 -.872620061E+02 -.872528678E+02 -.872425327E+02 -.872312287E+02 -.872191240E+02 -.872063412E+02 -.871929694E+02 -.871790727E+02 -.871646965E+02 -.871498725E+02 -.871346229E+02 -.871189632E+02 -.871029057E+02 -.870864613E+02 -.870696418E+02 -.870524606E+02 -.870349347E+02 -.870170844E+02 -.869989344E+02 -.869805145E+02 -.869618596E+02 -.869430100E+02 -.869240121E+02 -.869049188E+02 -.868857889E+02 -.868666878E+02 -.868476867E+02 -.868288628E+02 -.868102982E+02 -.867920799E+02 -.867742987E+02 -.867570489E+02 -.867404266E+02 -.867245295E+02 -.867094555E+02 -.866953012E+02 -.866821611E+02 -.866701257E+02 -.866592806E+02 -.866497050E+02 -.866414705E+02 -.866346398E+02 -.866292656E+02 -.866253901E+02 -.866230438E+02 -.866222453E+02 -.866230005E+02 -.866253031E+02 -.866291341E+02 -.866344627E+02 -.866412463E+02 -.866494318E+02 -.866589558E+02 -.866697465E+02 -.866817243E+02 -.866948032E+02 -.867088921E+02 -.867238964E+02 -.867397187E+02 -.867562609E+02 -.867734248E+02 -.867911133E+02 -.868092319E+02 -.868276891E+02 -.868463975E+02 -.868652744E+02 -.868842423E+02 -.869032293E+02 -.869221697E+02 -.869410039E+02 -.869596785E+02 -.869781463E+02 -.869963663E+02 -.870143033E+02 -.870319279E+02 -.870492157E+02 -.870661470E+02 -.870827065E+02 -.870988820E+02 -.871146640E+02 -.871300445E+02 -.871450158E+02 -.871595689E+02 -.871736915E+02 -.871873657E+02 -.872005649E+02 -.872132498E+02 -.872253636E+02 -.872368249E+02 -.872475203E+02 -.872572924E+02 -.872659265E+02 -.872731315E+02 -.872785160E+02 -.872815566E+02 -.872815566E+02
 -.872784116E+02 -.872784116E+02 -.872751628E+02 -.872694057E+02 -.872616946E+02 -.872524407E+02 -.872419476E+02 -.872304385E+02 -.872180764E+02 -.872049781E+02 -.871912266E+02 -.871768790E+02 -.871619736E+02 -.871465344E+02 -.871305764E+02 -.871141089E+02 -.870971383E+02 -.870796704E+02 -.870617126E+02 -.870432748E+02 -.870243706E+02 -.870050180E+02 -.869852404E+02 -.869650672E+02 -.869445342E+02 -.869236848E+02 -.869025699E+02 -.868812484E+02 -.868597877E+02 -.868382631E+02 -.868167581E+02 -.867953635E+02 -.867741777E+02 -.867533056E+02 -.867328578E+02 -.867129500E+02 -.866937013E+02 -.866752339E+02 -.866576703E+02 -.866411330E+02 -.866257417E+02 -.866116122E+02 -.865988544E+02 -.865875701E+02 -.865778520E+02 -.865697815E+02 -.865634273E+02 -.865588443E+02 -.865560724E+02 -.865551360E+02 -.865560429E+02 -.865587848E+02 -.865633371E+02 -.865696595E+02 -.865776966E+02 -.865873794E+02 -.865986259E+02 -.866113432E+02 -.866254288E+02 -.866407725E+02 -.866572581E+02 -.866747653E+02 -.866931715E+02 -.867123534E+02 -.867321885E+02 -.867525570E+02 -.867733426E+02 -.867944340E+02 -.868157258E+02 -.868371190E+02 -.868585223E+02 -.868798516E+02 -.869010310E+02 -.869219929E+02 -.869426776E+02 -.869630333E+02 -.869830161E+02 -.870025895E+02 -.870217239E+02 -.870403960E+02 -.870585884E+02 -.870762890E+02 -.870934894E+02 -.871101849E+02 -.871263726E+02 -.871420507E+02 -.871572160E+02 -.871718628E+02 -.871859799E+02 -.871995473E+02 -.872125329E+02 -.872248868E+02 -.872365348E+02 -.872473705E+02 -.872572436E+02 -.872659461E+02 -.872731937E+02 -.872786013E+02 -.872816510E+02 -.872816510E+02
 -.872789578E+02 -.872789578E+02 -.872757267E+02 -.872699915E+02 -.872622923E+02 -.872530287E+02 -.872424941E+02 -.872309028E+02 -.872184078E+02 -.872051169E+02 -.871911031E+02 -.871764139E+02 -.871610772E+02 -.871451076E+02 -.871285112E+02 -.871112889E+02 -.870934390E+02 -.870749606E+02 -.870558544E+02 -.870361241E+02 -.870157778E+02 -.869948293E+02 -.869732984E+02 -.869512126E+02 -.869286077E+02 -.869055287E+02 -.868820302E+02 -.868581774E+02 -.868340458E+02 -.868097216E+02 -.867853015E+02 -.867608927E+02 -.867366123E+02 -.867125867E+02 -.866889508E+02 -.866658470E+02 -.866434235E+02 -.866218331E+02 -.866012307E+02 -.865817718E+02 -.865636097E+02 -.865468934E+02 -.865317648E+02 -.865183568E+02 -.865067900E+02 -.864971713E+02 -.864895910E+02 -.864841216E+02 -.864808158E+02 -.864797056E+02 -.864808018E+02 -.864840932E+02 -.864895475E+02 -.864971115E+02 -.865067125E+02 -.865182595E+02 -.865316454E+02 -.865467491E+02 -.865634373E+02 -.865815676E+02 -.866009906E+02 -.866215524E+02 -.866430972E+02 -.866654696E+02 -.866885163E+02 -.867120886E+02 -.867360434E+02 -.867602452E+02 -.867845668E+02 -.868088905E+02 -.868331086E+02 -.868571236E+02 -.868808489E+02 -.869042083E+02 -.869271363E+02 -.869495774E+02 -.869714860E+02 -.869928254E+02 -.870135676E+02 -.870336925E+02 -.870531869E+02 -.870720435E+02 -.870902604E+02 -.871078394E+02 -.871247852E+02 -.871411034E+02 -.871567994E+02 -.871718758E+02 -.871863302E+02 -.872001517E+02 -.872133174E+02 -.872257868E+02 -.872374957E+02 -.872483477E+02 -.872582034E+02 -.872668660E+02 -.872740631E+02 -.872794225E+02 -.872824404E+02 -.872824404E+02
 -.872803585E+02 -.872803585E+02 -.872771954E+02 -.872715675E+02 -.872639933E+02 -.872548529E+02 -.872444244E+02 -.872329058E+02 -.872204365E+02 -.872071104E+02 -.871929873E+02 -.871781010E+02 -.871624670E+02 -.871460880E+02 -.871289586E+02 -.871110687E+02 -.870924066E+02 -.870729612E+02 -.870527233E+02 -.870316877E+02 -.870098541E+02 -.869872287E+02 -.869638256E+02 -.869396676E+02 -.869147884E+02 -.868892326E+02 -.868630570E+02 -.868363316E+02 -.868091397E+02 -.867815784E+02 -.867537589E+02 -.867258065E+02 -.866978601E+02 -.866700718E+02 -.866426060E+02 -.866156382E+02 -.865893531E+02 -.865639427E+02 -.865396035E+02 -.865165345E+02 -.864949330E+02 -.864749925E+02 -.864568984E+02 -.864408249E+02 -.864269314E+02 -.864153594E+02 -.864062292E+02 -.863996372E+02 -.863956540E+02 -.863943227E+02 -.863956574E+02 -.863996435E+02 -.864062377E+02 -.864153690E+02 -.864269406E+02 -.864408318E+02 -.864569008E+02 -.864749876E+02 -.864949178E+02 -.865165052E+02 -.865395562E+02 -.865638728E+02 -.865892557E+02 -.866155078E+02 -.866424367E+02 -.866698571E+02 -.866975930E+02 -.867254793E+02 -.867533632E+02 -.867811050E+02 -.868085787E+02 -.868356724E+02 -.868622884E+02 -.868883429E+02 -.869137653E+02 -.869384982E+02 -.869624960E+02 -.869857247E+02 -.870081603E+02 -.870297885E+02 -.870506029E+02 -.870706045E+02 -.870898001E+02 -.871082012E+02 -.871258222E+02 -.871426796E+02 -.871587893E+02 -.871741649E+02 -.871888154E+02 -.872027415E+02 -.872159321E+02 -.872283590E+02 -.872399711E+02 -.872506857E+02 -.872603781E+02 -.872688680E+02 -.872759010E+02 -.872811257E+02 -.872840622E+02 -.872840622E+02
 -.872827779E+02 -.872827779E+02 -.872797408E+02 -.872743248E+02 -.872670137E+02 -.872581613E+02 -.872480195E+02 -.872367661E+02 -.872245201E+02 -.872113574E+02 -.871973197E+02 -.871824248E+02 -.871666726E+02 -.871500509E+02 -.871325398E+02 -.871141154E+02 -.870947520E+02 -.870744247E+02 -.870531111E+02 -.870307927E+02 -.870074569E+02 -.869830988E+02 -.869577225E+02 -.869313430E+02 -.869039876E+02 -.868756974E+02 -.868465286E+02 -.868165533E+02 -.867858609E+02 -.867545588E+02 -.867227729E+02 -.866906479E+02 -.866583475E+02 -.866260541E+02 -.865939676E+02 -.865623040E+02 -.865312940E+02 -.865011796E+02 -.864722114E+02 -.864446453E+02 -.864187378E+02 -.863947417E+02 -.863729017E+02 -.863534488E+02 -.863365959E+02 -.863225325E+02 -.863114207E+02 -.863033909E+02 -.862985386E+02 -.862969221E+02 -.862985610E+02 -.863034353E+02 -.863114864E+02 -.863226184E+02 -.863367005E+02 -.863535704E+02 -.863730381E+02 -.863948904E+02 -.864188958E+02 -.864448092E+02 -.864723774E+02 -.865013432E+02 -.865314505E+02 -.865624481E+02 -.865940934E+02 -.866261555E+02 -.866584176E+02 -.866906793E+02 -.867227575E+02 -.867544876E+02 -.867857242E+02 -.868163405E+02 -.868462286E+02 -.868752984E+02 -.869034771E+02 -.869307080E+02 -.869569492E+02 -.869821727E+02 -.870063627E+02 -.870295142E+02 -.870516321E+02 -.870727290E+02 -.870928244E+02 -.871119429E+02 -.871301125E+02 -.871473631E+02 -.871637247E+02 -.871792249E+02 -.871938868E+02 -.872077256E+02 -.872207450E+02 -.872329324E+02 -.872442531E+02 -.872546420E+02 -.872639940E+02 -.872721508E+02 -.872788835E+02 -.872838701E+02 -.872866662E+02 -.872866662E+02
 -.872863867E+02 -.872863867E+02 -.872835477E+02 -.872784687E+02 -.872715891E+02 -.872632215E+02 -.872535864E+02 -.872428316E+02 -.872310517E+02 -.872182979E+02 -.872045913E+02 -.871899295E+02 -.871742936E+02 -.871576528E+02 -.871399698E+02 -.871212025E+02 -.871013070E+02 -.870802404E+02 -.870579620E+02 -.870344353E+02 -.870096305E+02 -.869835261E+02 -.869561110E+02 -.869273865E+02 -.868973684E+02 -.868660890E+02 -.868335984E+02 -.867999668E+02 -.867652861E+02 -.867296713E+02 -.866932617E+02 -.866562221E+02 -.866187433E+02 -.865810420E+02 -.865433600E+02 -.865059633E+02 -.864691395E+02 -.864331946E+02 -.863984496E+02 -.863652358E+02 -.863338886E+02 -.863047420E+02 -.862781218E+02 -.862543381E+02 -.862336783E+02 -.862164000E+02 -.862027244E+02 -.861928301E+02 -.861868486E+02 -.861848601E+02 -.861868916E+02 -.861929158E+02 -.862028521E+02 -.862165687E+02 -.862338866E+02 -.862545845E+02 -.862784042E+02 -.863050580E+02 -.863342355E+02 -.863656104E+02 -.863988484E+02 -.864336135E+02 -.864695739E+02 -.865064084E+02 -.865438101E+02 -.865814912E+02 -.866191852E+02 -.866566497E+02 -.866936672E+02 -.867300462E+02 -.867656212E+02 -.868002519E+02 -.868338225E+02 -.868662406E+02 -.868974352E+02 -.869273554E+02 -.869559683E+02 -.869832575E+02 -.870092208E+02 -.870338684E+02 -.870572213E+02 -.870793092E+02 -.871001690E+02 -.871198428E+02 -.871383765E+02 -.871558175E+02 -.871722134E+02 -.871876091E+02 -.872020452E+02 -.872155546E+02 -.872281590E+02 -.872398649E+02 -.872506575E+02 -.872604939E+02 -.872692938E+02 -.872769271E+02 -.872831980E+02 -.872878247E+02 -.872904110E+02 -.872904110E+02
 -.872913685E+02 -.872913685E+02 -.872888105E+02 -.872842186E+02 -.872779667E+02 -.872703183E+02 -.872614500E+02 -.872514744E+02 -.872404526E+02 -.872284087E+02 -.872153378E+02 -.872012141E+02 -.871859954E+02 -.871696297E+02 -.871520571E+02 -.871332130E+02 -.871130307E+02 -.870914439E+02 -.870683878E+02 -.870438020E+02 -.870176328E+02 -.869898352E+02 -.869603753E+02 -.869292329E+02 -.868964045E+02 -.868619049E+02 -.868257706E+02 -.867880626E+02 -.867488685E+02 -.867083055E+02 -.866665227E+02 -.866237030E+02 -.865800647E+02 -.865358621E+02 -.864913858E+02 -.864469610E+02 -.864029462E+02 -.863597289E+02 -.863177218E+02 -.862773558E+02 -.862390733E+02 -.862033197E+02 -.861705331E+02 -.861411350E+02 -.861155186E+02 -.860940391E+02 -.860770028E+02 -.860646586E+02 -.860571901E+02 -.860547097E+02 -.860572552E+02 -.860647886E+02 -.860771970E+02 -.860942966E+02 -.861158383E+02 -.861415153E+02 -.861709723E+02 -.862038156E+02 -.862396235E+02 -.862779574E+02 -.863183717E+02 -.863604235E+02 -.864036812E+02 -.864477319E+02 -.864921876E+02 -.865366894E+02 -.865809113E+02 -.866245626E+02 -.866673880E+02 -.867091688E+02 -.867497212E+02 -.867888952E+02 -.868265728E+02 -.868626655E+02 -.868971117E+02 -.869298741E+02 -.869609370E+02 -.869903035E+02 -.870179928E+02 -.870440379E+02 -.870684831E+02 -.870913818E+02 -.871127943E+02 -.871327862E+02 -.871514257E+02 -.871687828E+02 -.871849264E+02 -.871999229E+02 -.872138339E+02 -.872267132E+02 -.872386041E+02 -.872495355E+02 -.872595167E+02 -.872685315E+02 -.872765296E+02 -.872834163E+02 -.872890377E+02 -.872931631E+02 -.872954594E+02 -.872954594E+02
 -.872979053E+02 -.872979053E+02 -.872957268E+02 -.872917917E+02 -.872863965E+02 -.872797384E+02 -.872719426E+02 -.872630750E+02 -.872531604E+02 -.872421890E+02 -.872301264E+02 -.872169185E+02 -.872024976E+02 -.871867848E+02 -.871696938E+02 -.871511327E+02 -.871310066E+02 -.871092193E+02 -.870856757E+02 -.870602841E+02 -.870329584E+02 -.870036209E+02 -.869722049E+02 -.869386582E+02 -.869029457E+02 -.868650536E+02 -.868249928E+02 -.867828027E+02 -.867385560E+02 -.866923621E+02 -.866443715E+02 -.865947791E+02 -.865438278E+02 -.864918103E+02 -.864390705E+02 -.863860033E+02 -.863330534E+02 -.862807114E+02 -.862295083E+02 -.861800085E+02 -.861327993E+02 -.860884798E+02 -.860476467E+02 -.860108796E+02 -.859787248E+02 -.859516792E+02 -.859301748E+02 -.859145640E+02 -.859051082E+02 -.859019677E+02 -.859051967E+02 -.859147409E+02 -.859304395E+02 -.859520310E+02 -.859791626E+02 -.860114022E+02 -.860482526E+02 -.860891671E+02 -.861335659E+02 -.861808519E+02 -.862304259E+02 -.862817000E+02 -.863341095E+02 -.863871229E+02 -.864402492E+02 -.864930433E+02 -.865451097E+02 -.865961041E+02 -.866457332E+02 -.866937535E+02 -.867399695E+02 -.867842297E+02 -.868264239E+02 -.868664788E+02 -.869043538E+02 -.869400373E+02 -.869735425E+02 -.870049034E+02 -.870341716E+02 -.870614128E+02 -.870867040E+02 -.871101305E+02 -.871317837E+02 -.871517589E+02 -.871701532E+02 -.871870636E+02 -.872025854E+02 -.872168103E+02 -.872298244E+02 -.872417061E+02 -.872525235E+02 -.872623314E+02 -.872711672E+02 -.872790459E+02 -.872859530E+02 -.872918361E+02 -.872965930E+02 -.873000558E+02 -.873019708E+02 -.873019708E+02
 -.873061705E+02 -.873061705E+02 -.873044793E+02 -.873013958E+02 -.872971154E+02 -.872917588E+02 -.872853844E+02 -.872780081E+02 -.872696092E+02 -.872601408E+02 -.872495336E+02 -.872377033E+02 -.872245511E+02 -.872099682E+02 -.871938371E+02 -.871760339E+02 -.871564294E+02 -.871348915E+02 -.871112872E+02 -.870854843E+02 -.870573543E+02 -.870267752E+02 -.869936348E+02 -.869578337E+02 -.869192903E+02 -.868779448E+02 -.868337649E+02 -.867867508E+02 -.867369420E+02 -.866844230E+02 -.866293300E+02 -.865718572E+02 -.865122620E+02 -.864508706E+02 -.863880813E+02 -.863243668E+02 -.862602739E+02 -.861964210E+02 -.861334922E+02 -.860722288E+02 -.860134159E+02 -.859578669E+02 -.859064038E+02 -.858598349E+02 -.858189309E+02 -.857843993E+02 -.857568602E+02 -.857368232E+02 -.857246675E+02 -.857206269E+02 -.857247806E+02 -.857370492E+02 -.857571988E+02 -.857848498E+02 -.858194926E+02 -.858605068E+02 -.859071846E+02 -.859587552E+02 -.860144100E+02 -.860733267E+02 -.861346919E+02 -.861977197E+02 -.862616690E+02 -.863258550E+02 -.863896590E+02 -.864525337E+02 -.865140060E+02 -.865736773E+02 -.866312208E+02 -.866863784E+02 -.867389555E+02 -.867888151E+02 -.868358719E+02 -.868800857E+02 -.869214553E+02 -.869600121E+02 -.869958150E+02 -.870289449E+02 -.870595001E+02 -.870875920E+02 -.871133418E+02 -.871368770E+02 -.871583289E+02 -.871778303E+02 -.871955134E+02 -.872115080E+02 -.872259402E+02 -.872389310E+02 -.872505945E+02 -.872610367E+02 -.872703537E+02 -.872786293E+02 -.872859326E+02 -.872923140E+02 -.872978006E+02 -.873023896E+02 -.873060398E+02 -.873086596E+02 -.873100916E+02 -.873100916E+02
 -.873163097E+02 -.873163097E+02 -.873152280E+02 -.873132090E+02 -.873103326E+02 -.873066224E+02 -.873020653E+02 -.872966152E+02 -.872902030E+02 -.872827380E+02 -.872741151E+02 -.872642142E+02 -.872529037E+02 -.872400407E+02 -.872254736E+02 -.872090410E+02 -.871905746E+02 -.871698998E+02 -.871468371E+02 -.871212043E+02 -.870928187E+02 -.870615000E+02 -.870270736E+02 -.869893752E+02 -.869482552E+02 -.869035851E+02 -.868552639E+02 -.868032262E+02 -.867474505E+02 -.866879685E+02 -.866248750E+02 -.865583382E+02 -.864886093E+02 -.864160322E+02 -.863410516E+02 -.862642191E+02 -.861861970E+02 -.861077580E+02 -.860297807E+02 -.859532397E+02 -.858791903E+02 -.858087467E+02 -.857430546E+02 -.856832577E+02 -.856304615E+02 -.855856928E+02 -.855498601E+02 -.855237162E+02 -.855078245E+02 -.855025340E+02 -.855079630E+02 -.855239931E+02 -.855502752E+02 -.855862457E+02 -.856311516E+02 -.856840844E+02 -.857440170E+02 -.858098438E+02 -.858804209E+02 -.859546024E+02 -.860312739E+02 -.861093801E+02 -.861879458E+02 -.862660922E+02 -.863430464E+02 -.864181458E+02 -.864908382E+02 -.865606786E+02 -.866273226E+02 -.866905186E+02 -.867500980E+02 -.868059653E+02 -.868580880E+02 -.869064870E+02 -.869512268E+02 -.869924075E+02 -.870301567E+02 -.870646230E+02 -.870959698E+02 -.871243706E+02 -.871500048E+02 -.871730539E+02 -.871936991E+02 -.872121187E+02 -.872284867E+02 -.872429710E+02 -.872557329E+02 -.872669259E+02 -.872766950E+02 -.872851761E+02 -.872924956E+02 -.872987688E+02 -.873040992E+02 -.873085768E+02 -.873122752E+02 -.873152482E+02 -.873175253E+02 -.873191044E+02 -.873199424E+02 -.873199424E+02
 -.873284319E+02 -.873284319E+02 -.873280870E+02 -.873273649E+02 -.873262023E+02 -.873245185E+02 -.873222133E+02 -.873191751E+02 -.873152784E+02 -.873103887E+02 -.873043597E+02 -.872970354E+02 -.872882484E+02 -.872778210E+02 -.872655635E+02 -.872512751E+02 -.872347434E+02 -.872157452E+02 -.871940469E+02 -.871694059E+02 -.871415724E+02 -.871102920E+02 -.870753089E+02 -.870363705E+02 -.869932330E+02 -.869456682E+02 -.868934726E+02 -.868364764E+02 -.867745561E+02 -.867076471E+02 -.866357582E+02 -.865589880E+02 -.864775405E+02 -.863917426E+02 -.863020590E+02 -.862091071E+02 -.861136669E+02 -.860166878E+02 -.859192880E+02 -.858227464E+02 -.857284853E+02 -.856380427E+02 -.855530335E+02 -.854751009E+02 -.854058590E+02 -.853468290E+02 -.852993729E+02 -.852646301E+02 -.852434601E+02 -.852363977E+02 -.852436246E+02 -.852649592E+02 -.852998664E+02 -.853474867E+02 -.854066807E+02 -.854760863E+02 -.855541821E+02 -.856393540E+02 -.857299587E+02 -.858243811E+02 -.859210832E+02 -.860186426E+02 -.861157801E+02 -.862113774E+02 -.863044848E+02 -.863943220E+02 -.864802714E+02 -.865618679E+02 -.866387844E+02 -.867108163E+02 -.867778648E+02 -.868399205E+02 -.868970474E+02 -.869493686E+02 -.869970527E+02 -.870403028E+02 -.870793460E+02 -.871144250E+02 -.871457915E+02 -.871737002E+02 -.871984042E+02 -.872201521E+02 -.872391850E+02 -.872557347E+02 -.872700229E+02 -.872822601E+02 -.872926457E+02 -.873013679E+02 -.873086040E+02 -.873145211E+02 -.873192765E+02 -.873230183E+02 -.873258865E+02 -.873280130E+02 -.873295222E+02 -.873305311E+02 -.873311489E+02 -.873314760E+02 -.873316019E+02 -.873316019E+02
 -.873425775E+02 -.873425775E+02 -.873431060E+02 -.873439199E+02 -.873448014E+02 -.873455452E+02 -.873459596E+02 -.873458579E+02 -.873450586E+02 -.873433781E+02 -.873406304E+02 -.873366223E+02 -.873311525E+02 -.873240070E+02 -.873149593E+02 -.873037676E+02 -.872901734E+02 -.872739007E+02 -.872546558E+02 -.872321266E+02 -.872059840E+02 -.871758829E+02 -.871414655E+02 -.871023647E+02 -.870582103E+02 -.870086364E+02 -.869532910E+02 -.868918483E+02 -.868240234E+02 -.867495903E+02 -.866684022E+02 -.865804154E+02 -.864857146E+02 -.863845409E+02 -.862773201E+02 -.861646902E+02 -.860475257E+02 -.859269574E+02 -.858043826E+02 -.856814652E+02 -.855601202E+02 -.854424813E+02 -.853308490E+02 -.852276194E+02 -.851351948E+02 -.850558794E+02 -.849917679E+02 -.849446334E+02 -.849158259E+02 -.849061911E+02 -.849160168E+02 -.849450151E+02 -.849923406E+02 -.850566431E+02 -.851361496E+02 -.852287653E+02 -.853321861E+02 -.854440096E+02 -.855618398E+02 -.856833760E+02 -.858064846E+02 -.859292504E+02 -.860500098E+02 -.861673649E+02 -.862801852E+02 -.863875959E+02 -.864889587E+02 -.865838478E+02 -.866720216E+02 -.867533953E+02 -.868280123E+02 -.868960190E+02 -.869576411E+02 -.870131629E+02 -.870629095E+02 -.871072322E+02 -.871464962E+02 -.871810706E+02 -.872113213E+02 -.872376051E+02 -.872602656E+02 -.872796304E+02 -.872960095E+02 -.873096946E+02 -.873209589E+02 -.873300576E+02 -.873372292E+02 -.873426962E+02 -.873466677E+02 -.873493406E+02 -.873509022E+02 -.873515331E+02 -.873514092E+02 -.873507059E+02 -.873496013E+02 -.873482806E+02 -.873469409E+02 -.873457973E+02 -.873450894E+02 -.873450894E+02
 -.873587068E+02 -.873587068E+02 -.873602411E+02 -.873628361E+02 -.873660941E+02 -.873696789E+02 -.873732952E+02 -.873766817E+02 -.873795955E+02 -.873818071E+02 -.873830909E+02 -.873832213E+02 -.873819642E+02 -.873790750E+02 -.873742930E+02 -.873673383E+02 -.873579078E+02 -.873456733E+02 -.873302782E+02 -.873113358E+02 -.872884281E+02 -.872611057E+02 -.872288883E+02 -.871912675E+02 -.871477114E+02 -.870976707E+02 -.870405894E+02 -.869759174E+02 -.869031286E+02 -.868217424E+02 -.867313518E+02 -.866316559E+02 -.865224987E+02 -.864039124E+02 -.862761654E+02 -.861398122E+02 -.859957426E+02 -.858452269E+02 -.856899515E+02 -.855320391E+02 -.853740473E+02 -.852189387E+02 -.850700175E+02 -.849308279E+02 -.848050160E+02 -.846961581E+02 -.846075669E+02 -.845420902E+02 -.845019220E+02 -.844884471E+02 -.845021391E+02 -.845425246E+02 -.846082187E+02 -.846970276E+02 -.848061036E+02 -.849321342E+02 -.850715429E+02 -.852206840E+02 -.853760130E+02 -.855342262E+02 -.856923607E+02 -.858478591E+02 -.859985987E+02 -.861428932E+02 -.862794723E+02 -.864074461E+02 -.865262601E+02 -.866356458E+02 -.867355708E+02 -.868261910E+02 -.869078073E+02 -.869808264E+02 -.870457285E+02 -.871030395E+02 -.871533090E+02 -.871970925E+02 -.872349384E+02 -.872673778E+02 -.872949180E+02 -.873180380E+02 -.873371857E+02 -.873527771E+02 -.873651967E+02 -.873747980E+02 -.873819057E+02 -.873868181E+02 -.873898094E+02 -.873911332E+02 -.873910260E+02 -.873897105E+02 -.873874004E+02 -.873843050E+02 -.873806347E+02 -.873766071E+02 -.873724550E+02 -.873684350E+02 -.873648389E+02 -.873620068E+02 -.873603445E+02 -.873603445E+02
 -.873766668E+02 -.873766668E+02 -.873793368E+02 -.873839446E+02 -.873899031E+02 -.873967305E+02 -.874040281E+02 -.874114536E+02 -.874187076E+02 -.874255159E+02 -.874316207E+02 -.874367677E+02 -.874406999E+02 -.874431491E+02 -.874438294E+02 -.874424308E+02 -.874386141E+02 -.874320049E+02 -.874221885E+02 -.874087055E+02 -.873910473E+02 -.873686525E+02 -.873409045E+02 -.873071307E+02 -.872666029E+02 -.872185418E+02 -.871621238E+02 -.870964932E+02 -.870207796E+02 -.869341230E+02 -.868357068E+02 -.867248006E+02 -.866008140E+02 -.864633609E+02 -.863123354E+02 -.861479968E+02 -.859710607E+02 -.857827918E+02 -.855850893E+02 -.853805562E+02 -.851725389E+02 -.849651226E+02 -.847630699E+02 -.845716879E+02 -.843966197E+02 -.842435610E+02 -.841179171E+02 -.840244281E+02 -.839668017E+02 -.839474028E+02 -.839670446E+02 -.840249141E+02 -.841186467E+02 -.842445345E+02 -.843978380E+02 -.845731520E+02 -.847647808E+02 -.849670815E+02 -.851747473E+02 -.853830158E+02 -.855878017E+02 -.857857590E+02 -.859742848E+02 -.861514799E+02 -.863160800E+02 -.864673694E+02 -.866050890E+02 -.867293447E+02 -.868405227E+02 -.869392133E+02 -.870261471E+02 -.871021404E+02 -.871680534E+02 -.872247560E+02 -.872731039E+02 -.873139202E+02 -.873479837E+02 -.873760217E+02 -.873987058E+02 -.874166512E+02 -.874304178E+02 -.874405120E+02 -.874473904E+02 -.874514638E+02 -.874531020E+02 -.874526380E+02 -.874503737E+02 -.874465848E+02 -.874415264E+02 -.874354394E+02 -.874285564E+02 -.874211092E+02 -.874133374E+02 -.874054976E+02 -.873978758E+02 -.873908010E+02 -.873846637E+02 -.873799376E+02 -.873772081E+02 -.873772081E+02
 -.873961789E+02 -.873961789E+02 -.874000964E+02 -.874069258E+02 -.874158740E+02 -.874263129E+02 -.874377336E+02 -.874497186E+02 -.874619133E+02 -.874740082E+02 -.874857194E+02 -.874967773E+02 -.875069131E+02 -.875158491E+02 -.875232886E+02 -.875289084E+02 -.875323485E+02 -.875332049E+02 -.875310209E+02 -.875252779E+02 -.875153876E+02 -.875006829E+02 -.874804103E+02 -.874537226E+02 -.874196730E+02 -.873772120E+02 -.873251878E+02 -.872623514E+02 -.871873695E+02 -.870988461E+02 -.869953567E+02 -.868754973E+02 -.867379518E+02 -.865815796E+02 -.864055278E+02 -.862093653E+02 -.859932402E+02 -.857580539E+02 -.855056410E+02 -.852389421E+02 -.849621441E+02 -.846807617E+02 -.844016252E+02 -.841327421E+02 -.838830043E+02 -.836617284E+02 -.834780419E+02 -.833401612E+02 -.832546466E+02 -.832257413E+02 -.832549145E+02 -.833406973E+02 -.834788466E+02 -.836628027E+02 -.838843492E+02 -.841343589E+02 -.844035157E+02 -.846829278E+02 -.849645879E+02 -.852416660E+02 -.855086478E+02 -.857613466E+02 -.859968221E+02 -.862132398E+02 -.864096989E+02 -.865860513E+02 -.867427283E+02 -.868805833E+02 -.870007569E+02 -.871045653E+02 -.871934130E+02 -.872687244E+02 -.873318956E+02 -.873842601E+02 -.874270666E+02 -.874614669E+02 -.874885101E+02 -.875091421E+02 -.875242095E+02 -.875344645E+02 -.875405721E+02 -.875431186E+02 -.875426189E+02 -.875395255E+02 -.875342366E+02 -.875271040E+02 -.875184408E+02 -.875085299E+02 -.874976313E+02 -.874859907E+02 -.874738485E+02 -.874614494E+02 -.874490536E+02 -.874369507E+02 -.874254754E+02 -.874150278E+02 -.874060982E+02 -.873992989E+02 -.873954046E+02 -.873954046E+02
 -.874168150E+02 -.874168150E+02 -.874220690E+02 -.874312823E+02 -.874434548E+02 -.874578052E+02 -.874737202E+02 -.874907091E+02 -.875083729E+02 -.875263742E+02 -.875444183E+02 -.875622340E+02 -.875795585E+02 -.875961243E+02 -.876116472E+02 -.876258141E+02 -.876382723E+02 -.876486170E+02 -.876563794E+02 -.876610132E+02 -.876618810E+02 -.876582384E+02 -.876492185E+02 -.876338149E+02 -.876108651E+02 -.875790346E+02 -.875368030E+02 -.874824547E+02 -.874140759E+02 -.873295624E+02 -.872266428E+02 -.871029208E+02 -.869559468E+02 -.867833217E+02 -.865828445E+02 -.863527075E+02 -.860917444E+02 -.857997314E+02 -.854777331E+02 -.851284741E+02 -.847567034E+02 -.843694993E+02 -.839764476E+02 -.835896066E+02 -.832231750E+02 -.828927916E+02 -.826144457E+02 -.824030532E+02 -.822708624E+02 -.822259538E+02 -.822711540E+02 -.824036368E+02 -.826153219E+02 -.828939616E+02 -.832246402E+02 -.835913689E+02 -.839785091E+02 -.843718626E+02 -.847593713E+02 -.851314501E+02 -.854810208E+02 -.858033348E+02 -.860956680E+02 -.863569563E+02 -.865874237E+02 -.867882369E+02 -.869612041E+02 -.871085268E+02 -.872326042E+02 -.873358867E+02 -.874207704E+02 -.874895276E+02 -.875442625E+02 -.875868892E+02 -.876191235E+02 -.876424858E+02 -.876583104E+02 -.876677594E+02 -.876718383E+02 -.876714129E+02 -.876672256E+02 -.876599113E+02 -.876500126E+02 -.876379931E+02 -.876242503E+02 -.876091277E+02 -.875929252E+02 -.875759101E+02 -.875583273E+02 -.875404098E+02 -.875223898E+02 -.875045114E+02 -.874870447E+02 -.874703027E+02 -.874546621E+02 -.874405891E+02 -.874286719E+02 -.874196626E+02 -.874145302E+02 -.874145302E+02
 -.874379988E+02 -.874379988E+02 -.874446396E+02 -.874563375E+02 -.874718804E+02 -.874903407E+02 -.875110041E+02 -.875333178E+02 -.875568460E+02 -.875812394E+02 -.876062071E+02 -.876314955E+02 -.876568698E+02 -.876820989E+02 -.877069397E+02 -.877311240E+02 -.877543440E+02 -.877762377E+02 -.877963724E+02 -.878142269E+02 -.878291710E+02 -.878404423E+02 -.878471199E+02 -.878480952E+02 -.878420385E+02 -.878273645E+02 -.878021944E+02 -.877643197E+02 -.877111682E+02 -.876397785E+02 -.875467878E+02 -.874284430E+02 -.872806460E+02 -.870990468E+02 -.868792031E+02 -.866168246E+02 -.863081214E+02 -.859502742E+02 -.855420338E+02 -.850844428E+02 -.845816450E+02 -.840417086E+02 -.834773398E+02 -.829063050E+02 -.823513305E+02 -.818392334E+02 -.813990892E+02 -.810594042E+02 -.808445476E+02 -.807710725E+02 -.808448613E+02 -.810600320E+02 -.814000320E+02 -.818404926E+02 -.823529078E+02 -.829082027E+02 -.834795606E+02 -.840442557E+02 -.845845221E+02 -.850876540E+02 -.855455837E+02 -.859541679E+02 -.863123647E+02 -.866214236E+02 -.868841644E+02 -.871043777E+02 -.872863544E+02 -.874345373E+02 -.875532769E+02 -.876466720E+02 -.877184763E+02 -.877720529E+02 -.878103640E+02 -.878359821E+02 -.878511163E+02 -.878576453E+02 -.878571547E+02 -.878509739E+02 -.878402108E+02 -.878257853E+02 -.878084578E+02 -.877888557E+02 -.877674961E+02 -.877448058E+02 -.877211387E+02 -.876967912E+02 -.876720162E+02 -.876470361E+02 -.876220547E+02 -.875972700E+02 -.875728875E+02 -.875491342E+02 -.875262761E+02 -.875046381E+02 -.874846296E+02 -.874667752E+02 -.874517560E+02 -.874404601E+02 -.874340503E+02 -.874340503E+02
 -.874590079E+02 -.874590079E+02 -.874670407E+02 -.874812366E+02 -.875001819E+02 -.875228093E+02 -.875483147E+02 -.875760918E+02 -.876056837E+02 -.876367425E+02 -.876689995E+02 -.877022393E+02 -.877362805E+02 -.877709566E+02 -.878061010E+02 -.878415310E+02 -.878770321E+02 -.879123408E+02 -.879471261E+02 -.879809665E+02 -.880133245E+02 -.880435147E+02 -.880706670E+02 -.880936817E+02 -.881111770E+02 -.881214277E+02 -.881222946E+02 -.881111462E+02 -.880847735E+02 -.880393027E+02 -.879701118E+02 -.878717627E+02 -.877379634E+02 -.875615834E+02 -.873347533E+02 -.870490873E+02 -.866960785E+02 -.862677228E+02 -.857574273E+02 -.851612512E+02 -.844794898E+02 -.837185536E+02 -.828929813E+02 -.820272685E+02 -.811569946E+02 -.803285327E+02 -.795965332E+02 -.790185478E+02 -.786468174E+02 -.785184967E+02 -.786471512E+02 -.790192157E+02 -.795975365E+02 -.803298729E+02 -.811586737E+02 -.820292893E+02 -.828953470E+02 -.837212680E+02 -.844825571E+02 -.851646764E+02 -.857612160E+02 -.862718811E+02 -.867006131E+02 -.870540057E+02 -.873400635E+02 -.875672943E+02 -.877440844E+02 -.878783040E+02 -.879770844E+02 -.880467184E+02 -.880926448E+02 -.881194864E+02 -.881311176E+02 -.881307483E+02 -.881210105E+02 -.881040439E+02 -.880815740E+02 -.880549825E+02 -.880253687E+02 -.879936017E+02 -.879603648E+02 -.879261928E+02 -.878915026E+02 -.878566187E+02 -.878217954E+02 -.877872340E+02 -.877530998E+02 -.877195353E+02 -.876866744E+02 -.876546557E+02 -.876236366E+02 -.875938097E+02 -.875654220E+02 -.875387976E+02 -.875143671E+02 -.874927042E+02 -.874745737E+02 -.874609923E+02 -.874533090E+02 -.874533090E+02
 -.874790055E+02 -.874790055E+02 -.874883766E+02 -.875049817E+02 -.875272190E+02 -.875538959E+02 -.875841298E+02 -.876172754E+02 -.876528667E+02 -.876905729E+02 -.877301635E+02 -.877714824E+02 -.878144243E+02 -.878589170E+02 -.879049050E+02 -.879523336E+02 -.880011332E+02 -.880512020E+02 -.881023857E+02 -.881544536E+02 -.882070683E+02 -.882597486E+02 -.883118229E+02 -.883623694E+02 -.884101441E+02 -.884534891E+02 -.884902226E+02 -.885175059E+02 -.885316862E+02 -.885281165E+02 -.885009537E+02 -.884429450E+02 -.883452156E+02 -.881970855E+02 -.879859545E+02 -.876973201E+02 -.873150146E+02 -.868217865E+02 -.862003802E+02 -.854353027E+02 -.845154664E+02 -.834378566E+02 -.822122208E+02 -.808664745E+02 -.794519787E+02 -.780470604E+02 -.767562214E+02 -.757018520E+02 -.750058629E+02 -.747619423E+02 -.750062142E+02 -.757025553E+02 -.767572779E+02 -.780484718E+02 -.794537476E+02 -.808686037E+02 -.822147142E+02 -.834407184E+02 -.845187016E+02 -.854389169E+02 -.862043798E+02 -.868261784E+02 -.873198068E+02 -.877025210E+02 -.879915735E+02 -.882031327E+02 -.883517022E+02 -.884498828E+02 -.885083555E+02 -.885359961E+02 -.885400583E+02 -.885263861E+02 -.884996277E+02 -.884634366E+02 -.884206524E+02 -.883734576E+02 -.883235105E+02 -.882720555E+02 -.882200138E+02 -.881680563E+02 -.881166623E+02 -.880661660E+02 -.880167935E+02 -.879686918E+02 -.879219526E+02 -.878766311E+02 -.878327619E+02 -.877903734E+02 -.877495009E+02 -.877101998E+02 -.876725604E+02 -.876367246E+02 -.876029061E+02 -.875714158E+02 -.875426943E+02 -.875173533E+02 -.874962297E+02 -.874804565E+02 -.874715549E+02 -.874715549E+02
 -.874970836E+02 -.874970836E+02 -.875076761E+02 -.875264847E+02 -.875517429E+02 -.875821491E+02 -.876167582E+02 -.876548982E+02 -.876961059E+02 -.877400789E+02 -.877866392E+02 -.878357033E+02 -.878872607E+02 -.879413555E+02 -.879980710E+02 -.880575159E+02 -.881198100E+02 -.881850694E+02 -.882533878E+02 -.883248140E+02 -.883993220E+02 -.884767723E+02 -.885568598E+02 -.886390461E+02 -.887224702E+02 -.888058320E+02 -.888872431E+02 -.889640365E+02 -.890325267E+02 -.890877135E+02 -.891229210E+02 -.891293674E+02 -.890956684E+02 -.890072858E+02 -.888459536E+02 -.885891457E+02 -.882096966E+02 -.876757620E+02 -.869514074E+02 -.859982533E+02 -.847787660E+02 -.832619397E+02 -.814321737E+02 -.793019391E+02 -.769280188E+02 -.744292233E+02 -.719999712E+02 -.699088804E+02 -.684662654E+02 -.679456233E+02 -.684666317E+02 -.699096136E+02 -.720010727E+02 -.744306950E+02 -.769298634E+02 -.793041601E+02 -.814347751E+02 -.832649263E+02 -.847821433E+02 -.860020275E+02 -.869555856E+02 -.876803521E+02 -.882147072E+02 -.885945863E+02 -.888518348E+02 -.890136189E+02 -.891024658E+02 -.891366424E+02 -.891306881E+02 -.890959883E+02 -.890413258E+02 -.889733777E+02 -.888971454E+02 -.888163154E+02 -.887335559E+02 -.886507562E+02 -.885692168E+02 -.884897994E+02 -.884130421E+02 -.883392492E+02 -.882685584E+02 -.882009925E+02 -.881364977E+02 -.880749725E+02 -.880162900E+02 -.879603145E+02 -.879069154E+02 -.878559794E+02 -.878074214E+02 -.877611966E+02 -.877173141E+02 -.876758532E+02 -.876369842E+02 -.876009949E+02 -.875683258E+02 -.875396153E+02 -.875157595E+02 -.874979912E+02 -.874879828E+02 -.874879828E+02
 -.875123311E+02 -.875123311E+02 -.875239621E+02 -.875446484E+02 -.875724867E+02 -.876060892E+02 -.876444632E+02 -.876869206E+02 -.877330094E+02 -.877824625E+02 -.878351586E+02 -.878910930E+02 -.879503561E+02 -.880131165E+02 -.880796079E+02 -.881501184E+02 -.882249803E+02 -.883045593E+02 -.883892407E+02 -.884794125E+02 -.885754400E+02 -.886776314E+02 -.887861888E+02 -.889011395E+02 -.890222417E+02 -.891488543E+02 -.892797623E+02 -.894129416E+02 -.895452483E+02 -.896720104E+02 -.897864977E+02 -.898792422E+02 -.899371765E+02 -.899425619E+02 -.898716845E+02 -.896933201E+02 -.893670182E+02 -.888413469E+02 -.880524103E+02 -.869232337E+02 -.853650771E+02 -.832824414E+02 -.805845056E+02 -.772068710E+02 -.731482886E+02 -.685261032E+02 -.636482430E+02 -.590825085E+02 -.556667466E+02 -.543434866E+02 -.556671248E+02 -.590832655E+02 -.636493803E+02 -.685276231E+02 -.731501938E+02 -.772091652E+02 -.805871933E+02 -.832855277E+02 -.853685679E+02 -.869271359E+02 -.880567314E+02 -.888460955E+02 -.893722036E+02 -.896989527E+02 -.898777757E+02 -.899491240E+02 -.899442231E+02 -.898867878E+02 -.897945581E+02 -.896806026E+02 -.895543906E+02 -.894226536E+02 -.892900648E+02 -.891597695E+02 -.890337929E+02 -.889133513E+02 -.887990863E+02 -.886912406E+02 -.885897867E+02 -.884945218E+02 -.884051359E+02 -.883212604E+02 -.882425023E+02 -.881684679E+02 -.880987800E+02 -.880330895E+02 -.879710847E+02 -.879124993E+02 -.878571205E+02 -.878047978E+02 -.877554551E+02 -.877091054E+02 -.876658715E+02 -.876260134E+02 -.875899641E+02 -.875583788E+02 -.875321991E+02 -.875127378E+02 -.875017922E+02 -.875017922E+02
 -.875239130E+02 -.875239130E+02 -.875363383E+02 -.875584621E+02 -.875882804E+02 -.876243421E+02 -.876656218E+02 -.877114237E+02 -.877613101E+02 -.878150475E+02 -.878725665E+02 -.879339339E+02 -.879993309E+02 -.880690388E+02 -.881434291E+02 -.882229561E+02 -.883081514E+02 -.883996187E+02 -.884980275E+02 -.886041023E+02 -.887186071E+02 -.888423192E+02 -.889759902E+02 -.891202857E+02 -.892756978E+02 -.894424188E+02 -.896201616E+02 -.898079085E+02 -.900035629E+02 -.902034706E+02 -.904017666E+02 -.905894872E+02 -.907533730E+02 -.908742601E+02 -.909249346E+02 -.908672962E+02 -.906486576E+02 -.901970128E+02 -.894151850E+02 -.881739913E+02 -.863051149E+02 -.835955548E+02 -.797879052E+02 -.745952291E+02 -.677472713E+02 -.590974196E+02 -.488356381E+02 -.378578961E+02 -.282816444E+02 -.237823700E+02 -.282820313E+02 -.378586705E+02 -.488368016E+02 -.590989745E+02 -.677492206E+02 -.745975767E+02 -.797906558E+02 -.835987137E+02 -.863086885E+02 -.881779867E+02 -.894196103E+02 -.902018770E+02 -.906539705E+02 -.908730689E+02 -.909311791E+02 -.908809896E+02 -.907606017E+02 -.905972306E+02 -.904100414E+02 -.902122951E+02 -.900129564E+02 -.898178919E+02 -.896307573E+02 -.894536505E+02 -.892875905E+02 -.891328657E+02 -.889892848E+02 -.888563563E+02 -.887334146E+02 -.886197077E+02 -.885144564E+02 -.884168935E+02 -.883262889E+02 -.882419649E+02 -.881633055E+02 -.880897615E+02 -.880208538E+02 -.879561768E+02 -.878954022E+02 -.878382849E+02 -.877846728E+02 -.877345196E+02 -.876879051E+02 -.876450622E+02 -.876064142E+02 -.875726252E+02 -.875446681E+02 -.875239145E+02 -.875122545E+02 -.875122545E+02
 -.875311551E+02 -.875311551E+02 -.875440787E+02 -.875671065E+02 -.875981718E+02 -.876357851E+02 -.876789019E+02 -.877268242E+02 -.877791254E+02 -.878355960E+02 -.878962040E+02 -.879610655E+02 -.880304257E+02 -.881046454E+02 -.881841936E+02 -.882696431E+02 -.883616692E+02 -.884610496E+02 -.885686631E+02 -.886854867E+02 -.888125878E+02 -.889511081E+02 -.891022349E+02 -.892671531E+02 -.894469713E+02 -.896426080E+02 -.898546246E+02 -.900829828E+02 -.903266966E+02 -.905833390E+02 -.908483447E+02 -.911140281E+02 -.913682022E+02 -.915922326E+02 -.917582887E+02 -.918254506E+02 -.917341719E+02 -.913983782E+02 -.906941648E+02 -.894436390E+02 -.873919555E+02 -.841752130E+02 -.792772558E+02 -.719764702E+02 -.612946811E+02 -.459934163E+02 -.247553564E+02 0.306265217E+01 0.350647884E+02 0.590997605E+02 0.350643963E+02 0.306186723E+01 -.247565357E+02 -.459949924E+02 -.612966571E+02 -.719788502E+02 -.792800444E+02 -.841784160E+02 -.873955794E+02 -.894476911E+02 -.906986534E+02 -.914033126E+02 -.917395624E+02 -.918313085E+02 -.917646264E+02 -.915990638E+02 -.913755417E+02 -.911218918E+02 -.908567500E+02 -.905923049E+02 -.903362431E+02 -.900931317E+02 -.898653991E+02 -.896540327E+02 -.894590724E+02 -.892799579E+02 -.891157719E+02 -.889654066E+02 -.888276771E+02 -.887013955E+02 -.885854187E+02 -.884786757E+02 -.883801840E+02 -.882890561E+02 -.882045021E+02 -.881258283E+02 -.880524365E+02 -.879838223E+02 -.879195764E+02 -.878593879E+02 -.878030515E+02 -.877504799E+02 -.877017226E+02 -.876569931E+02 -.876167062E+02 -.875815304E+02 -.875524567E+02 -.875308923E+02 -.875187845E+02 -.875187845E+02
 -.875336170E+02 -.875336170E+02 -.875467105E+02 -.875700466E+02 -.876015375E+02 -.876396807E+02 -.876834261E+02 -.877320746E+02 -.877852042E+02 -.878426142E+02 -.879042859E+02 -.879703534E+02 -.880410847E+02 -.881168697E+02 -.881982123E+02 -.882857287E+02 -.883801469E+02 -.884823083E+02 -.885931692E+02 -.887138010E+02 -.888453853E+02 -.889892021E+02 -.891466061E+02 -.893189848E+02 -.895076907E+02 -.897139355E+02 -.899386318E+02 -.901821595E+02 -.904440270E+02 -.907223852E+02 -.910133332E+02 -.913099300E+02 -.916007853E+02 -.918680461E+02 -.920845015E+02 -.922093876E+02 -.921822421E+02 -.919137759E+02 -.912720702E+02 -.900612341E+02 -.879874639E+02 -.846031970E+02 -.792114414E+02 -.706942726E+02 -.571901946E+02 -.354572306E+02 0.442394645E+00 0.619692612E+02 0.172391344E+03 0.381145686E+03 0.172390950E+03 0.619684727E+02 0.441210008E+00 -.354588138E+02 -.571921795E+02 -.706966634E+02 -.792142427E+02 -.846064147E+02 -.879911044E+02 -.900653050E+02 -.912765798E+02 -.919187336E+02 -.921876584E+02 -.922152738E+02 -.920908702E+02 -.918749111E+02 -.916081615E+02 -.913178337E+02 -.910217821E+02 -.907313982E+02 -.904536246E+02 -.901923636E+02 -.899494660E+02 -.897254247E+02 -.895198614E+02 -.893318648E+02 -.891602242E+02 -.890035880E+02 -.888605688E+02 -.887298115E+02 -.886100342E+02 -.885000520E+02 -.883987881E+02 -.883052775E+02 -.882186659E+02 -.881382072E+02 -.880632595E+02 -.879932828E+02 -.879278387E+02 -.878665925E+02 -.878093198E+02 -.877559186E+02 -.877064275E+02 -.876610528E+02 -.876202062E+02 -.875845572E+02 -.875551029E+02 -.875332625E+02 -.875210022E+02 -.875210022E+02
 -.875311464E+02 -.875311464E+02 -.875440693E+02 -.875670961E+02 -.875981601E+02 -.876357720E+02 -.876788875E+02 -.877268082E+02 -.877791076E+02 -.878355764E+02 -.878961823E+02 -.879610418E+02 -.880304000E+02 -.881046177E+02 -.881841639E+02 -.882696115E+02 -.883616359E+02 -.884610144E+02 -.885686261E+02 -.886854478E+02 -.888125472E+02 -.889510658E+02 -.891021908E+02 -.892671074E+02 -.894469240E+02 -.896425591E+02 -.898545743E+02 -.900829310E+02 -.903266434E+02 -.905832845E+02 -.908482889E+02 -.911139710E+02 -.913681440E+02 -.915921733E+02 -.917582283E+02 -.918253892E+02 -.917341096E+02 -.913983150E+02 -.906941008E+02 -.894435742E+02 -.873918900E+02 -.841751469E+02 -.792771891E+02 -.719764031E+02 -.612946135E+02 -.459933483E+02 -.247552881E+02 0.306272062E+01 0.350648570E+02 0.590998291E+02 0.350644649E+02 0.306193579E+01 -.247564673E+02 -.459949243E+02 -.612965893E+02 -.719787827E+02 -.792799774E+02 -.841783494E+02 -.873955133E+02 -.894476257E+02 -.906985887E+02 -.914032486E+02 -.917394993E+02 -.918312462E+02 -.917645651E+02 -.915990035E+02 -.913754824E+02 -.911218336E+02 -.908566931E+02 -.905922491E+02 -.903361887E+02 -.900930786E+02 -.898653474E+02 -.896539824E+02 -.894590236E+02 -.892799107E+02 -.891157263E+02 -.889653626E+02 -.888276347E+02 -.887013550E+02 -.885853798E+02 -.884786387E+02 -.883801488E+02 -.882890228E+02 -.882044707E+02 -.881257988E+02 -.880524089E+02 -.879837966E+02 -.879195527E+02 -.878593661E+02 -.878030316E+02 -.877504619E+02 -.877017065E+02 -.876569787E+02 -.876166934E+02 -.875815190E+02 -.875524465E+02 -.875308831E+02 -.875187758E+02 -.875187758E+02
 -.875238959E+02 -.875238959E+02 -.875363196E+02 -.875584412E+02 -.875882571E+02 -.876243161E+02 -.876655929E+02 -.877113915E+02 -.877612745E+02 -.878150080E+02 -.878725231E+02 -.879338864E+02 -.879992793E+02 -.880689832E+02 -.881433697E+02 -.882228929E+02 -.883080845E+02 -.883995482E+02 -.884979533E+02 -.886040245E+02 -.887185257E+02 -.888422343E+02 -.889759019E+02 -.891201941E+02 -.892756030E+02 -.894423209E+02 -.896200607E+02 -.898078047E+02 -.900034563E+02 -.902033614E+02 -.904016547E+02 -.905893729E+02 -.907532563E+02 -.908741412E+02 -.909248135E+02 -.908671731E+02 -.906485326E+02 -.901968861E+02 -.894150566E+02 -.881738614E+02 -.863049836E+02 -.835954223E+02 -.797877716E+02 -.745950944E+02 -.677471358E+02 -.590972834E+02 -.488355013E+02 -.378577589E+02 -.282815070E+02 -.237822325E+02 -.282818937E+02 -.378585331E+02 -.488366645E+02 -.590988378E+02 -.677490845E+02 -.745974414E+02 -.797905213E+02 -.835985803E+02 -.863085561E+02 -.881778556E+02 -.894194806E+02 -.902017488E+02 -.906538440E+02 -.908729441E+02 -.909310562E+02 -.908808687E+02 -.907604829E+02 -.905971140E+02 -.904099272E+02 -.902121833E+02 -.900128472E+02 -.898177855E+02 -.896306536E+02 -.894535497E+02 -.892874927E+02 -.891327710E+02 -.889891933E+02 -.888562681E+02 -.887333298E+02 -.886196264E+02 -.885143786E+02 -.884168193E+02 -.883262184E+02 -.882418981E+02 -.881632425E+02 -.880897023E+02 -.880207985E+02 -.879561254E+02 -.878953547E+02 -.878382413E+02 -.877846330E+02 -.877344836E+02 -.876878728E+02 -.876450333E+02 -.876063885E+02 -.875726024E+02 -.875446478E+02 -.875238961E+02 -.875122371E+02 -.875122371E+02
 -.875123054E+02 -.875123054E+02 -.875239344E+02 -.875446174E+02 -.875724520E+02 -.876060504E+02 -.876444197E+02 -.876868721E+02 -.877329556E+02 -.877824031E+02 -.878350932E+02 -.878910216E+02 -.879502787E+02 -.880130330E+02 -.880795186E+02 -.881500234E+02 -.882248797E+02 -.883044530E+02 -.883891290E+02 -.884792953E+02 -.885753174E+02 -.886775036E+02 -.887860559E+02 -.889010016E+02 -.890220990E+02 -.891487069E+02 -.892796104E+02 -.894127854E+02 -.895450879E+02 -.896718459E+02 -.897863293E+02 -.898790701E+02 -.899370008E+02 -.899423828E+02 -.898715022E+02 -.896931348E+02 -.893668300E+02 -.888411561E+02 -.880522171E+02 -.869230382E+02 -.853648795E+02 -.832822419E+02 -.805843044E+02 -.772066683E+02 -.731480847E+02 -.685258982E+02 -.636480372E+02 -.590823021E+02 -.556665398E+02 -.543432795E+02 -.556669177E+02 -.590830587E+02 -.636491740E+02 -.685274174E+02 -.731499890E+02 -.772089615E+02 -.805869908E+02 -.832853267E+02 -.853683686E+02 -.869269384E+02 -.880565361E+02 -.888459024E+02 -.893720130E+02 -.896987648E+02 -.898775906E+02 -.899489419E+02 -.899440442E+02 -.898866123E+02 -.897943862E+02 -.896804343E+02 -.895542263E+02 -.894224932E+02 -.892899086E+02 -.891596177E+02 -.890336457E+02 -.889132087E+02 -.887989486E+02 -.886911078E+02 -.885896590E+02 -.884943993E+02 -.884050187E+02 -.883211487E+02 -.882423961E+02 -.881683674E+02 -.880986852E+02 -.880330004E+02 -.879710014E+02 -.879124219E+02 -.878570490E+02 -.878047321E+02 -.877553952E+02 -.877090511E+02 -.876658228E+02 -.876259699E+02 -.875899255E+02 -.875583446E+02 -.875321685E+02 -.875127100E+02 -.875017660E+02 -.875017660E+02
 -.874970493E+02 -.874970493E+02 -.875076393E+02 -.875264440E+02 -.875516969E+02 -.875820973E+02 -.876167002E+02 -.876548333E+02 -.876960336E+02 -.877399992E+02 -.877865515E+02 -.878356076E+02 -.878871570E+02 -.879412439E+02 -.879979515E+02 -.880573886E+02 -.881196752E+02 -.881849270E+02 -.882532380E+02 -.883246569E+02 -.883991578E+02 -.884766010E+02 -.885566817E+02 -.886388613E+02 -.887222789E+02 -.888056345E+02 -.888870396E+02 -.889638271E+02 -.890323116E+02 -.890874930E+02 -.891226952E+02 -.891291366E+02 -.890954329E+02 -.890070458E+02 -.888457093E+02 -.885888973E+02 -.882094445E+02 -.876755063E+02 -.869511484E+02 -.859979913E+02 -.847785013E+02 -.832616724E+02 -.814319042E+02 -.793016676E+02 -.769277456E+02 -.744289487E+02 -.719996955E+02 -.699086038E+02 -.684659883E+02 -.679453458E+02 -.684663543E+02 -.699093365E+02 -.720007962E+02 -.744304194E+02 -.769295889E+02 -.793038870E+02 -.814345038E+02 -.832646569E+02 -.847818762E+02 -.860017629E+02 -.869553238E+02 -.876800933E+02 -.882144517E+02 -.885943344E+02 -.888515866E+02 -.890133748E+02 -.891022259E+02 -.891364071E+02 -.891304575E+02 -.890957627E+02 -.890411054E+02 -.889731628E+02 -.888969361E+02 -.888161120E+02 -.887333586E+02 -.886505651E+02 -.885690322E+02 -.884896214E+02 -.884128710E+02 -.883390850E+02 -.882684013E+02 -.882008427E+02 -.881363553E+02 -.880748377E+02 -.880161629E+02 -.879601951E+02 -.879068039E+02 -.878558757E+02 -.878073255E+02 -.877611086E+02 -.877172339E+02 -.876757805E+02 -.876369189E+02 -.876009366E+02 -.875682741E+02 -.875395694E+02 -.875157186E+02 -.874979540E+02 -.874879478E+02 -.874879478E+02
 -.874789626E+02 -.874789626E+02 -.874883308E+02 -.875049309E+02 -.875271619E+02 -.875538311E+02 -.875840568E+02 -.876171937E+02 -.876527757E+02 -.876904723E+02 -.877300532E+02 -.877713621E+02 -.878142940E+02 -.878587767E+02 -.879047548E+02 -.879521736E+02 -.880009635E+02 -.880510228E+02 -.881021971E+02 -.881542558E+02 -.882068615E+02 -.882595331E+02 -.883115987E+02 -.883621369E+02 -.884099034E+02 -.884532405E+02 -.884899664E+02 -.885172423E+02 -.885314155E+02 -.885278390E+02 -.885006696E+02 -.884426546E+02 -.883449193E+02 -.881967834E+02 -.879856471E+02 -.876970075E+02 -.873146973E+02 -.868214647E+02 -.862000543E+02 -.854349730E+02 -.845151332E+02 -.834375203E+02 -.822118817E+02 -.808661329E+02 -.794516350E+02 -.780467149E+02 -.767558745E+02 -.757015040E+02 -.750055142E+02 -.747615933E+02 -.750058652E+02 -.757022067E+02 -.767569300E+02 -.780481250E+02 -.794534022E+02 -.808682601E+02 -.822143727E+02 -.834403794E+02 -.845183654E+02 -.854385839E+02 -.862040502E+02 -.868258527E+02 -.873194852E+02 -.877022038E+02 -.879912612E+02 -.882028255E+02 -.883514003E+02 -.884495866E+02 -.885080653E+02 -.885357122E+02 -.885397809E+02 -.885261156E+02 -.884993643E+02 -.884631806E+02 -.884204040E+02 -.883732171E+02 -.883232781E+02 -.882718315E+02 -.882197984E+02 -.881678496E+02 -.881164646E+02 -.880659775E+02 -.880166143E+02 -.879685221E+02 -.879217926E+02 -.878764808E+02 -.878326214E+02 -.877902429E+02 -.877493802E+02 -.877100890E+02 -.876724594E+02 -.876366331E+02 -.876028239E+02 -.875713424E+02 -.875426292E+02 -.875172955E+02 -.874961782E+02 -.874804097E+02 -.874715107E+02 -.874715107E+02
 -.874589563E+02 -.874589563E+02 -.874669856E+02 -.874811756E+02 -.875001132E+02 -.875227315E+02 -.875482266E+02 -.875759929E+02 -.876055736E+02 -.876366208E+02 -.876688659E+02 -.877020938E+02 -.877361228E+02 -.877707869E+02 -.878059193E+02 -.878413374E+02 -.878768267E+02 -.879121240E+02 -.879468979E+02 -.879807272E+02 -.880130743E+02 -.880432538E+02 -.880703957E+02 -.880934003E+02 -.881108858E+02 -.881211269E+02 -.881219846E+02 -.881108273E+02 -.880844460E+02 -.880389668E+02 -.879697680E+02 -.878714113E+02 -.877376047E+02 -.875612179E+02 -.873343813E+02 -.870487091E+02 -.866956946E+02 -.862673334E+02 -.857570330E+02 -.851608523E+02 -.844790867E+02 -.837181467E+02 -.828925711E+02 -.820268553E+02 -.811565788E+02 -.803281148E+02 -.795961136E+02 -.790181269E+02 -.786463957E+02 -.785180745E+02 -.786467290E+02 -.790187940E+02 -.795971156E+02 -.803294533E+02 -.811582559E+02 -.820288736E+02 -.828949339E+02 -.837208578E+02 -.844821504E+02 -.851642735E+02 -.857608173E+02 -.862714869E+02 -.867002240E+02 -.870536219E+02 -.873396856E+02 -.875669225E+02 -.877437191E+02 -.878779456E+02 -.879767333E+02 -.880463749E+02 -.880923092E+02 -.881191591E+02 -.881307989E+02 -.881304385E+02 -.881207100E+02 -.881037529E+02 -.880812928E+02 -.880547115E+02 -.880251080E+02 -.879933516E+02 -.879601256E+02 -.879259648E+02 -.878912858E+02 -.878564134E+02 -.878216017E+02 -.877870522E+02 -.877529299E+02 -.877193773E+02 -.876865284E+02 -.876545216E+02 -.876235143E+02 -.875936990E+02 -.875653225E+02 -.875387088E+02 -.875142882E+02 -.874926343E+02 -.874745114E+02 -.874609357E+02 -.874532556E+02 -.874532556E+02
 -.874379375E+02 -.874379375E+02 -.874445748E+02 -.874562657E+02 -.874717995E+02 -.874902489E+02 -.875109005E+02 -.875332012E+02 -.875567162E+02 -.875810960E+02 -.876060497E+02 -.876313240E+02 -.876566842E+02 -.876818990E+02 -.877067256E+02 -.877308958E+02 -.877541020E+02 -.877759821E+02 -.877961035E+02 -.878139450E+02 -.878288763E+02 -.878401350E+02 -.878468004E+02 -.878477637E+02 -.878416954E+02 -.878270101E+02 -.878018291E+02 -.877639439E+02 -.877107823E+02 -.876393828E+02 -.875463827E+02 -.874280290E+02 -.872802235E+02 -.870986161E+02 -.868787648E+02 -.866163791E+02 -.863076691E+02 -.859498155E+02 -.855415693E+02 -.850839729E+02 -.845811701E+02 -.840412293E+02 -.834768565E+02 -.829058182E+02 -.823508407E+02 -.818387411E+02 -.813985950E+02 -.810589084E+02 -.808440508E+02 -.807705753E+02 -.808443640E+02 -.810595352E+02 -.813995363E+02 -.818399984E+02 -.823524156E+02 -.829077130E+02 -.834790740E+02 -.840437726E+02 -.845840429E+02 -.850871793E+02 -.855451139E+02 -.859537036E+02 -.863119063E+02 -.866209715E+02 -.868837192E+02 -.871039397E+02 -.872859241E+02 -.874341151E+02 -.875528632E+02 -.876462673E+02 -.877180809E+02 -.877716673E+02 -.878099885E+02 -.878356172E+02 -.878507622E+02 -.878573024E+02 -.878568235E+02 -.878506545E+02 -.878399037E+02 -.878254907E+02 -.878081760E+02 -.877885869E+02 -.877672407E+02 -.877445639E+02 -.877209106E+02 -.876965770E+02 -.876718160E+02 -.876468500E+02 -.876218827E+02 -.875971121E+02 -.875727435E+02 -.875490038E+02 -.875261589E+02 -.875045335E+02 -.874845367E+02 -.874666929E+02 -.874516825E+02 -.874403933E+02 -.874339874E+02 -.874339874E+02
 -.874167442E+02 -.874167442E+02 -.874219935E+02 -.874311994E+02 -.874433610E+02 -.874576990E+02 -.874736000E+02 -.874905745E+02 -.875082228E+02 -.875262084E+02 -.875442365E+02 -.875620358E+02 -.875793438E+02 -.875958932E+02 -.876113996E+02 -.876255503E+02 -.876379925E+02 -.876483216E+02 -.876560686E+02 -.876606874E+02 -.876615403E+02 -.876578832E+02 -.876488491E+02 -.876334317E+02 -.876104685E+02 -.875786249E+02 -.875363808E+02 -.874820203E+02 -.874136298E+02 -.873291051E+02 -.872261746E+02 -.871024424E+02 -.869554584E+02 -.867828239E+02 -.865823379E+02 -.863521925E+02 -.860912216E+02 -.857992013E+02 -.854771962E+02 -.851279310E+02 -.847561545E+02 -.843689453E+02 -.839758891E+02 -.835890440E+02 -.832226089E+02 -.828922227E+02 -.826138745E+02 -.824024803E+02 -.822702883E+02 -.822253791E+02 -.822705793E+02 -.824030627E+02 -.826147491E+02 -.828933905E+02 -.832240714E+02 -.835908030E+02 -.839779467E+02 -.843713042E+02 -.847588175E+02 -.851309015E+02 -.854804779E+02 -.858027982E+02 -.860951382E+02 -.863564338E+02 -.865869090E+02 -.867877306E+02 -.869607067E+02 -.871080388E+02 -.872321261E+02 -.873354189E+02 -.874203135E+02 -.874890819E+02 -.875438286E+02 -.875864674E+02 -.876187143E+02 -.876420896E+02 -.876579276E+02 -.876673903E+02 -.876714834E+02 -.876710724E+02 -.876668999E+02 -.876596008E+02 -.876497174E+02 -.876377136E+02 -.876239867E+02 -.876088801E+02 -.875926938E+02 -.875756950E+02 -.875581285E+02 -.875402272E+02 -.875222233E+02 -.875043607E+02 -.874869092E+02 -.874701818E+02 -.874545547E+02 -.874404939E+02 -.874285870E+02 -.874195854E+02 -.874144575E+02 -.874144575E+02
 -.873960974E+02 -.873960974E+02 -.874000101E+02 -.874068301E+02 -.874157666E+02 -.874261910E+02 -.874375962E+02 -.874495645E+02 -.874617421E+02 -.874738191E+02 -.874855121E+02 -.874965515E+02 -.875066685E+02 -.875155855E+02 -.875230064E+02 -.875286076E+02 -.875320295E+02 -.875328682E+02 -.875306667E+02 -.875249066E+02 -.875149994E+02 -.875002782E+02 -.874799895E+02 -.874532860E+02 -.874192210E+02 -.873767452E+02 -.873247066E+02 -.872618564E+02 -.871868612E+02 -.870983250E+02 -.869948233E+02 -.868749522E+02 -.867373953E+02 -.865810125E+02 -.864049505E+02 -.862087785E+02 -.859926445E+02 -.857574498E+02 -.855050292E+02 -.852383232E+02 -.849615188E+02 -.846801306E+02 -.844009888E+02 -.841321011E+02 -.838823594E+02 -.836610803E+02 -.834773911E+02 -.833395085E+02 -.832539925E+02 -.832250866E+02 -.832542598E+02 -.833400433E+02 -.834781939E+02 -.836621520E+02 -.838837011E+02 -.841337142E+02 -.844028749E+02 -.846822916E+02 -.849639570E+02 -.852410410E+02 -.855080293E+02 -.857607352E+02 -.859962185E+02 -.862126445E+02 -.864091125E+02 -.865854745E+02 -.867421616E+02 -.868800273E+02 -.870002121E+02 -.871040324E+02 -.871928923E+02 -.872682166E+02 -.873314012E+02 -.873837795E+02 -.874266004E+02 -.874610155E+02 -.874880739E+02 -.875087216E+02 -.875238051E+02 -.875340765E+02 -.875402011E+02 -.875427647E+02 -.875422826E+02 -.875392071E+02 -.875339363E+02 -.875268219E+02 -.875181772E+02 -.875082848E+02 -.874974048E+02 -.874857828E+02 -.874736589E+02 -.874612776E+02 -.874488993E+02 -.874368129E+02 -.874253531E+02 -.874149194E+02 -.874060015E+02 -.873992110E+02 -.873953217E+02 -.873953217E+02
 -.873765750E+02 -.873765750E+02 -.873792388E+02 -.873838366E+02 -.873897809E+02 -.873965926E+02 -.874038723E+02 -.874112795E+02 -.874185141E+02 -.874253027E+02 -.874313869E+02 -.874365131E+02 -.874404241E+02 -.874428521E+02 -.874435112E+02 -.874420917E+02 -.874382546E+02 -.874316253E+02 -.874217892E+02 -.874082870E+02 -.873906099E+02 -.873681965E+02 -.873404303E+02 -.873066386E+02 -.872660936E+02 -.872180157E+02 -.871615816E+02 -.870959354E+02 -.870202068E+02 -.869335358E+02 -.868351057E+02 -.867241863E+02 -.866001870E+02 -.864627218E+02 -.863116849E+02 -.861473355E+02 -.859703894E+02 -.857821111E+02 -.855844000E+02 -.853798589E+02 -.851718342E+02 -.849644114E+02 -.847623528E+02 -.845709656E+02 -.843958930E+02 -.842428306E+02 -.841171838E+02 -.840236925E+02 -.839660646E+02 -.839466651E+02 -.839663069E+02 -.840241772E+02 -.841179112E+02 -.842438013E+02 -.843971078E+02 -.845724255E+02 -.847640587E+02 -.849663647E+02 -.851740363E+02 -.853823114E+02 -.855871047E+02 -.857850700E+02 -.859736045E+02 -.861508091E+02 -.863154193E+02 -.864667194E+02 -.866044504E+02 -.867287182E+02 -.868399088E+02 -.869386127E+02 -.870255603E+02 -.871015682E+02 -.871674962E+02 -.872242145E+02 -.872725785E+02 -.873134115E+02 -.873474922E+02 -.873755478E+02 -.873982500E+02 -.874162141E+02 -.874299997E+02 -.874401133E+02 -.874470114E+02 -.874511050E+02 -.874527635E+02 -.874523202E+02 -.874500766E+02 -.874463086E+02 -.874412712E+02 -.874352051E+02 -.874283427E+02 -.874209157E+02 -.874131635E+02 -.874053424E+02 -.873977379E+02 -.873906788E+02 -.873845547E+02 -.873798386E+02 -.873771148E+02 -.873771148E+02
 -.873586032E+02 -.873586032E+02 -.873601314E+02 -.873627145E+02 -.873659573E+02 -.873695237E+02 -.873731207E+02 -.873764863E+02 -.873793786E+02 -.873815680E+02 -.873828294E+02 -.873829365E+02 -.873816559E+02 -.873787430E+02 -.873739374E+02 -.873669593E+02 -.873575060E+02 -.873452491E+02 -.873298320E+02 -.873108681E+02 -.872879393E+02 -.872605962E+02 -.872283584E+02 -.871907179E+02 -.871471424E+02 -.870970830E+02 -.870399835E+02 -.869752942E+02 -.869024886E+02 -.868210863E+02 -.867306803E+02 -.866309696E+02 -.865217982E+02 -.864031984E+02 -.862754387E+02 -.861390734E+02 -.859949926E+02 -.858444665E+02 -.856891814E+02 -.855312600E+02 -.853732601E+02 -.852181441E+02 -.850692163E+02 -.849300210E+02 -.848042041E+02 -.846953421E+02 -.846067476E+02 -.845412685E+02 -.845010986E+02 -.844876229E+02 -.845013150E+02 -.845417013E+02 -.846073971E+02 -.846962085E+02 -.848052878E+02 -.849313225E+02 -.850707363E+02 -.852198831E+02 -.853752188E+02 -.855334393E+02 -.856915820E+02 -.858470894E+02 -.859978388E+02 -.861421438E+02 -.862787342E+02 -.864067199E+02 -.865255467E+02 -.866349458E+02 -.867348850E+02 -.868255201E+02 -.869071518E+02 -.869801871E+02 -.870451060E+02 -.871024345E+02 -.871527221E+02 -.871965242E+02 -.872343893E+02 -.872668484E+02 -.872944089E+02 -.873175497E+02 -.873367186E+02 -.873523317E+02 -.873647734E+02 -.873743971E+02 -.873815276E+02 -.873864630E+02 -.873894775E+02 -.873908248E+02 -.873907409E+02 -.873894487E+02 -.873871617E+02 -.873840889E+02 -.873804404E+02 -.873764337E+02 -.873723011E+02 -.873682985E+02 -.873647171E+02 -.873618961E+02 -.873602402E+02 -.873602402E+02
 -.873424627E+02 -.873424627E+02 -.873429834E+02 -.873437851E+02 -.873446493E+02 -.873453733E+02 -.873457654E+02 -.873456407E+02 -.873448172E+02 -.873431121E+02 -.873403393E+02 -.873363059E+02 -.873308101E+02 -.873236386E+02 -.873145648E+02 -.873033472E+02 -.872897275E+02 -.872734299E+02 -.872541606E+02 -.872316075E+02 -.872054415E+02 -.871753176E+02 -.871408776E+02 -.871017548E+02 -.870575791E+02 -.870079844E+02 -.869526188E+02 -.868911567E+02 -.868233132E+02 -.867488623E+02 -.866676571E+02 -.865796539E+02 -.864849374E+02 -.863837488E+02 -.862765138E+02 -.861638705E+02 -.860466936E+02 -.859261136E+02 -.858035281E+02 -.856806008E+02 -.855592468E+02 -.854415997E+02 -.853299601E+02 -.852267242E+02 -.851342941E+02 -.850549741E+02 -.849908589E+02 -.849437217E+02 -.849149124E+02 -.849052767E+02 -.849151024E+02 -.849441017E+02 -.849914291E+02 -.850557344E+02 -.851352445E+02 -.852278649E+02 -.853312912E+02 -.854431211E+02 -.855609586E+02 -.856825030E+02 -.858056207E+02 -.859283965E+02 -.860491666E+02 -.861665335E+02 -.862793663E+02 -.863867902E+02 -.864881672E+02 -.865830712E+02 -.866712608E+02 -.867526509E+02 -.868272851E+02 -.868953098E+02 -.869569506E+02 -.870124917E+02 -.870622583E+02 -.871066017E+02 -.871458870E+02 -.871804833E+02 -.872107565E+02 -.872370634E+02 -.872597474E+02 -.872791362E+02 -.872955398E+02 -.873092498E+02 -.873205394E+02 -.873296637E+02 -.873368610E+02 -.873423540E+02 -.873463514E+02 -.873490501E+02 -.873506374E+02 -.873512933E+02 -.873511937E+02 -.873505135E+02 -.873494305E+02 -.873481291E+02 -.873468058E+02 -.873456746E+02 -.873449737E+02 -.873449737E+02
 -.873283039E+02 -.873283039E+02 -.873279519E+02 -.873272157E+02 -.873260352E+02 -.873243292E+02 -.873219998E+02 -.873189353E+02 -.873150119E+02 -.873100946E+02 -.873040379E+02 -.872966855E+02 -.872878703E+02 -.872774144E+02 -.872651283E+02 -.872508115E+02 -.872342517E+02 -.872152258E+02 -.871935004E+02 -.871688329E+02 -.871409737E+02 -.871096680E+02 -.870746603E+02 -.870356977E+02 -.869925366E+02 -.869449489E+02 -.868927311E+02 -.868357135E+02 -.867737726E+02 -.867068438E+02 -.866349361E+02 -.865581478E+02 -.864766831E+02 -.863908686E+02 -.863011695E+02 -.862082029E+02 -.861127489E+02 -.860157569E+02 -.859183452E+02 -.858217927E+02 -.857275217E+02 -.856370701E+02 -.855520529E+02 -.854741133E+02 -.854048653E+02 -.853458302E+02 -.852983701E+02 -.852636243E+02 -.852424522E+02 -.852353889E+02 -.852426159E+02 -.852639515E+02 -.852988607E+02 -.853464841E+02 -.854056822E+02 -.854750929E+02 -.855531948E+02 -.856383738E+02 -.857289866E+02 -.858234180E+02 -.859201302E+02 -.860177006E+02 -.861148500E+02 -.862104601E+02 -.863035813E+02 -.863934332E+02 -.864793982E+02 -.865610112E+02 -.866379450E+02 -.867099951E+02 -.867770626E+02 -.868391381E+02 -.868962856E+02 -.869486281E+02 -.869963344E+02 -.870396073E+02 -.870786739E+02 -.871137771E+02 -.871451685E+02 -.871731025E+02 -.871978326E+02 -.872196070E+02 -.872386669E+02 -.872552440E+02 -.872695601E+02 -.872818255E+02 -.872922395E+02 -.873009903E+02 -.873082551E+02 -.873142007E+02 -.873189843E+02 -.873227538E+02 -.873256488E+02 -.873278008E+02 -.873293337E+02 -.873303640E+02 -.873309999E+02 -.873313406E+02 -.873314743E+02 -.873314743E+02
 -.873161689E+02 -.873161689E+02 -.873150787E+02 -.873130460E+02 -.873101495E+02 -.873064161E+02 -.873018322E+02 -.872963535E+02 -.872899109E+02 -.872824153E+02 -.872737614E+02 -.872638295E+02 -.872524880E+02 -.872395941E+02 -.872249958E+02 -.872085322E+02 -.871900350E+02 -.871693297E+02 -.871462371E+02 -.871205750E+02 -.870921609E+02 -.870608145E+02 -.870263611E+02 -.869886363E+02 -.869474905E+02 -.869027953E+02 -.868544498E+02 -.868023885E+02 -.867465901E+02 -.866870864E+02 -.866239721E+02 -.865574155E+02 -.864876676E+02 -.864150725E+02 -.863400748E+02 -.862632262E+02 -.861851889E+02 -.861067358E+02 -.860287454E+02 -.859521924E+02 -.858781321E+02 -.858076786E+02 -.857419777E+02 -.856821731E+02 -.856293703E+02 -.855845960E+02 -.855487589E+02 -.855226116E+02 -.855067177E+02 -.855014262E+02 -.855068552E+02 -.855228865E+02 -.855491709E+02 -.855851447E+02 -.856300552E+02 -.856829935E+02 -.857429328E+02 -.858087674E+02 -.858793533E+02 -.859535448E+02 -.860302273E+02 -.861083455E+02 -.861869244E+02 -.862650850E+02 -.863420543E+02 -.864171698E+02 -.864898793E+02 -.865597378E+02 -.866264009E+02 -.866896168E+02 -.867492171E+02 -.868051061E+02 -.868572515E+02 -.869056739E+02 -.869504380E+02 -.869916437E+02 -.870294188E+02 -.870639115E+02 -.870952856E+02 -.871237143E+02 -.871493771E+02 -.871724553E+02 -.871931302E+02 -.872115800E+02 -.872279785E+02 -.872424938E+02 -.872552869E+02 -.872665113E+02 -.872763118E+02 -.872848243E+02 -.872921747E+02 -.872984783E+02 -.873038382E+02 -.873083438E+02 -.873120683E+02 -.873150647E+02 -.873173617E+02 -.873189557E+02 -.873198022E+02 -.873198022E+02
 -.873060147E+02 -.873060147E+02 -.873043151E+02 -.873012163E+02 -.872969158E+02 -.872915337E+02 -.872851310E+02 -.872777233E+02 -.872692912E+02 -.872597883E+02 -.872491468E+02 -.872372821E+02 -.872240958E+02 -.872094792E+02 -.871933145E+02 -.871754776E+02 -.871558395E+02 -.871342683E+02 -.871106311E+02 -.870847960E+02 -.870566346E+02 -.870260251E+02 -.869928550E+02 -.869570252E+02 -.869184537E+02 -.868770809E+02 -.868328744E+02 -.867858345E+02 -.867360009E+02 -.866834580E+02 -.866283422E+02 -.865708476E+02 -.865112317E+02 -.864498206E+02 -.863870127E+02 -.863232806E+02 -.862591712E+02 -.861953028E+02 -.861323597E+02 -.860710831E+02 -.860122582E+02 -.859566984E+02 -.859052257E+02 -.858586484E+02 -.858177371E+02 -.857831995E+02 -.857556556E+02 -.857356149E+02 -.857234567E+02 -.857194150E+02 -.857235687E+02 -.857358386E+02 -.857559907E+02 -.857836454E+02 -.858182931E+02 -.858593134E+02 -.859059985E+02 -.859575776E+02 -.860132421E+02 -.860721698E+02 -.861335470E+02 -.861965880E+02 -.862605516E+02 -.863247531E+02 -.863885737E+02 -.864514660E+02 -.865129571E+02 -.865726481E+02 -.866302125E+02 -.866853919E+02 -.867379918E+02 -.867878752E+02 -.868349568E+02 -.868791963E+02 -.869205923E+02 -.869591766E+02 -.869950077E+02 -.870281667E+02 -.870587516E+02 -.870868741E+02 -.871126551E+02 -.871362222E+02 -.871577066E+02 -.871772410E+02 -.871949575E+02 -.872109860E+02 -.872254524E+02 -.872384775E+02 -.872501754E+02 -.872606519E+02 -.872700027E+02 -.872783116E+02 -.872856470E+02 -.872920591E+02 -.872975742E+02 -.873021889E+02 -.873058608E+02 -.873084970E+02 -.873099383E+02 -.873099383E+02
 -.872977355E+02 -.872977355E+02 -.872955466E+02 -.872915950E+02 -.872861777E+02 -.872794936E+02 -.872716672E+02 -.872627663E+02 -.872528155E+02 -.872418065E+02 -.872297054E+02 -.872164594E+02 -.872020009E+02 -.871862511E+02 -.871691235E+02 -.871505261E+02 -.871303637E+02 -.871085403E+02 -.870849610E+02 -.870595341E+02 -.870321739E+02 -.870028028E+02 -.869713544E+02 -.869377763E+02 -.869020333E+02 -.868641116E+02 -.868240218E+02 -.867818038E+02 -.867375300E+02 -.866913099E+02 -.866432943E+02 -.865936781E+02 -.865427042E+02 -.864906653E+02 -.864379051E+02 -.863848188E+02 -.863318509E+02 -.862794921E+02 -.862282734E+02 -.861787592E+02 -.861315369E+02 -.860872056E+02 -.860463620E+02 -.860095857E+02 -.859774230E+02 -.859503709E+02 -.859288612E+02 -.859132465E+02 -.859037880E+02 -.859006462E+02 -.859038753E+02 -.859134208E+02 -.859291221E+02 -.859507176E+02 -.859778546E+02 -.860101009E+02 -.860469592E+02 -.860878830E+02 -.861322924E+02 -.861795903E+02 -.862291775E+02 -.862804659E+02 -.863328911E+02 -.863859214E+02 -.864390657E+02 -.864918790E+02 -.865439659E+02 -.865949819E+02 -.866446337E+02 -.866926779E+02 -.867389187E+02 -.867832049E+02 -.868254261E+02 -.868655089E+02 -.869034129E+02 -.869391263E+02 -.869726622E+02 -.870040548E+02 -.870333555E+02 -.870606301E+02 -.870859553E+02 -.871094165E+02 -.871311051E+02 -.871511163E+02 -.871695471E+02 -.871864944E+02 -.872020535E+02 -.872163159E+02 -.872293675E+02 -.872412865E+02 -.872521408E+02 -.872619850E+02 -.872708559E+02 -.872787680E+02 -.872857062E+02 -.872916173E+02 -.872963978E+02 -.872998784E+02 -.873018036E+02 -.873018036E+02
 -.872911840E+02 -.872911840E+02 -.872886145E+02 -.872840030E+02 -.872777271E+02 -.872700504E+02 -.872611506E+02 -.872511394E+02 -.872400792E+02 -.872279945E+02 -.872148817E+02 -.872007155E+02 -.871854552E+02 -.871690487E+02 -.871514362E+02 -.871325527E+02 -.871123316E+02 -.870907059E+02 -.870676110E+02 -.870429870E+02 -.870167801E+02 -.869889458E+02 -.869594503E+02 -.869282736E+02 -.868954120E+02 -.868608802E+02 -.868247147E+02 -.867869764E+02 -.867477528E+02 -.867071614E+02 -.866653513E+02 -.866225056E+02 -.865788426E+02 -.865346167E+02 -.864901183E+02 -.864456728E+02 -.864016384E+02 -.863584029E+02 -.863163788E+02 -.862759971E+02 -.862377004E+02 -.862019339E+02 -.861691359E+02 -.861397278E+02 -.861141029E+02 -.860926162E+02 -.860755742E+02 -.860632257E+02 -.860557543E+02 -.860532725E+02 -.860558181E+02 -.860633529E+02 -.860757643E+02 -.860928683E+02 -.861144158E+02 -.861401001E+02 -.861695658E+02 -.862024192E+02 -.862382386E+02 -.862765854E+02 -.863170140E+02 -.863590814E+02 -.864023561E+02 -.864464252E+02 -.864909005E+02 -.865354233E+02 -.865796675E+02 -.866233422E+02 -.866661924E+02 -.867079990E+02 -.867485785E+02 -.867877807E+02 -.868254876E+02 -.868616108E+02 -.868960885E+02 -.869288834E+02 -.869599798E+02 -.869893807E+02 -.870171053E+02 -.870431867E+02 -.870676689E+02 -.870906054E+02 -.871120564E+02 -.871320874E+02 -.871507666E+02 -.871681638E+02 -.871843480E+02 -.871993852E+02 -.872133370E+02 -.872262569E+02 -.872381880E+02 -.872491587E+02 -.872591781E+02 -.872682293E+02 -.872762613E+02 -.872831783E+02 -.872888255E+02 -.872929703E+02 -.872952776E+02 -.872952776E+02
 -.872861883E+02 -.872861883E+02 -.872833347E+02 -.872782338E+02 -.872713265E+02 -.872629281E+02 -.872532591E+02 -.872424675E+02 -.872306469E+02 -.872178498E+02 -.872040979E+02 -.871893899E+02 -.871737079E+02 -.871570222E+02 -.871392953E+02 -.871204852E+02 -.871005478E+02 -.870794395E+02 -.870571195E+02 -.870335516E+02 -.870087059E+02 -.869825615E+02 -.869551075E+02 -.869263454E+02 -.868962912E+02 -.868649768E+02 -.868324524E+02 -.867987881E+02 -.867640757E+02 -.867284301E+02 -.866919909E+02 -.866549231E+02 -.866174173E+02 -.865796905E+02 -.865419846E+02 -.865045654E+02 -.864677204E+02 -.864317557E+02 -.863969924E+02 -.863637616E+02 -.863323989E+02 -.863032384E+02 -.862766058E+02 -.862528112E+02 -.862321420E+02 -.862148560E+02 -.862011742E+02 -.861912753E+02 -.861852907E+02 -.861833007E+02 -.861853322E+02 -.861913580E+02 -.862012975E+02 -.862150189E+02 -.862323432E+02 -.862530489E+02 -.862768780E+02 -.863035428E+02 -.863327328E+02 -.863641217E+02 -.863973753E+02 -.864321573E+02 -.864681362E+02 -.865049905E+02 -.865424137E+02 -.865801175E+02 -.866178356E+02 -.866553256E+02 -.866923699E+02 -.867287770E+02 -.867643814E+02 -.867990427E+02 -.868326452E+02 -.868650963E+02 -.868963250E+02 -.869262805E+02 -.869549298E+02 -.869822563E+02 -.870082580E+02 -.870329448E+02 -.870563379E+02 -.870784668E+02 -.870993684E+02 -.871190847E+02 -.871376614E+02 -.871551460E+02 -.871715858E+02 -.871870257E+02 -.872015061E+02 -.872150595E+02 -.872277075E+02 -.872394562E+02 -.872502902E+02 -.872601661E+02 -.872690027E+02 -.872766689E+02 -.872829678E+02 -.872876155E+02 -.872902138E+02 -.872902138E+02
 -.872825657E+02 -.872825657E+02 -.872795122E+02 -.872740699E+02 -.872667275E+02 -.872578402E+02 -.872476616E+02 -.872363687E+02 -.872240805E+02 -.872108722E+02 -.871967864E+02 -.871818418E+02 -.871660394E+02 -.871493681E+02 -.871318088E+02 -.871133376E+02 -.870939286E+02 -.870735565E+02 -.870521984E+02 -.870298357E+02 -.870064561E+02 -.869820547E+02 -.869566361E+02 -.869302157E+02 -.869028208E+02 -.868744926E+02 -.868452872E+02 -.868152765E+02 -.867845499E+02 -.867532147E+02 -.867213968E+02 -.866892412E+02 -.866569116E+02 -.866245905E+02 -.865924779E+02 -.865607900E+02 -.865297570E+02 -.864996212E+02 -.864706332E+02 -.864430488E+02 -.864171245E+02 -.863931133E+02 -.863712598E+02 -.863517951E+02 -.863349321E+02 -.863208603E+02 -.863097418E+02 -.863017070E+02 -.862968514E+02 -.862952333E+02 -.862968722E+02 -.863017482E+02 -.863098028E+02 -.863209400E+02 -.863350290E+02 -.863519074E+02 -.863713854E+02 -.863932496E+02 -.864172685E+02 -.864431971E+02 -.864707820E+02 -.864997662E+02 -.865298935E+02 -.865609127E+02 -.865925811E+02 -.866246678E+02 -.866569561E+02 -.866892454E+02 -.867213526E+02 -.867531132E+02 -.867843816E+02 -.868150311E+02 -.868449537E+02 -.868740592E+02 -.869022749E+02 -.869295440E+02 -.869558246E+02 -.869810886E+02 -.870053200E+02 -.870285141E+02 -.870506755E+02 -.870718168E+02 -.870919575E+02 -.871111219E+02 -.871293381E+02 -.871466360E+02 -.871630451E+02 -.871785932E+02 -.871933030E+02 -.872071895E+02 -.872202561E+02 -.872324898E+02 -.872438553E+02 -.872542870E+02 -.872636788E+02 -.872718713E+02 -.872786341E+02 -.872836435E+02 -.872864527E+02 -.872864527E+02
 -.872801333E+02 -.872801333E+02 -.872769520E+02 -.872712946E+02 -.872636841E+02 -.872545044E+02 -.872440343E+02 -.872324728E+02 -.872199584E+02 -.872065846E+02 -.871924109E+02 -.871774718E+02 -.871617838E+02 -.871453509E+02 -.871281686E+02 -.871102273E+02 -.870915154E+02 -.870720214E+02 -.870517357E+02 -.870306527E+02 -.870087721E+02 -.869861003E+02 -.869626515E+02 -.869384491E+02 -.869135270E+02 -.868879298E+02 -.868617145E+02 -.868349508E+02 -.868077220E+02 -.867801250E+02 -.867522712E+02 -.867242858E+02 -.866963078E+02 -.866684895E+02 -.866409954E+02 -.866140011E+02 -.865876912E+02 -.865622577E+02 -.865378971E+02 -.865148083E+02 -.864931888E+02 -.864732319E+02 -.864551232E+02 -.864390369E+02 -.864251325E+02 -.864135514E+02 -.864044139E+02 -.863978165E+02 -.863938298E+02 -.863924967E+02 -.863938315E+02 -.863978195E+02 -.864044174E+02 -.864135543E+02 -.864251334E+02 -.864390338E+02 -.864551138E+02 -.864732135E+02 -.864931583E+02 -.865147622E+02 -.865378314E+02 -.865621679E+02 -.865875724E+02 -.866138478E+02 -.866408017E+02 -.866682487E+02 -.866960129E+02 -.867239291E+02 -.867518444E+02 -.867796190E+02 -.868071271E+02 -.868342567E+02 -.868609101E+02 -.868870032E+02 -.869124656E+02 -.869372398E+02 -.869612802E+02 -.869845526E+02 -.870070332E+02 -.870287073E+02 -.870495688E+02 -.870696184E+02 -.870888629E+02 -.871073137E+02 -.871249852E+02 -.871418936E+02 -.871580547E+02 -.871734821E+02 -.871881844E+02 -.872021620E+02 -.872154036E+02 -.872278806E+02 -.872395412E+02 -.872503019E+02 -.872600374E+02 -.872685658E+02 -.872756315E+02 -.872808808E+02 -.872838314E+02 -.872838314E+02
 -.872787156E+02 -.872787156E+02 -.872754671E+02 -.872697008E+02 -.872619617E+02 -.872526533E+02 -.872420719E+02 -.872304324E+02 -.872178881E+02 -.872045463E+02 -.871904794E+02 -.871757347E+02 -.871603408E+02 -.871443134E+02 -.871276595E+02 -.871103808E+02 -.870924764E+02 -.870739450E+02 -.870547870E+02 -.870350058E+02 -.870146093E+02 -.869936111E+02 -.869720312E+02 -.869498975E+02 -.869272461E+02 -.869041221E+02 -.868805805E+02 -.868566862E+02 -.868325147E+02 -.868081521E+02 -.867836951E+02 -.867592508E+02 -.867349364E+02 -.867108784E+02 -.866872120E+02 -.866640794E+02 -.866416291E+02 -.866200137E+02 -.865993882E+02 -.865799080E+02 -.865617264E+02 -.865449925E+02 -.865298482E+02 -.865164263E+02 -.865048477E+02 -.864952192E+02 -.864876310E+02 -.864821558E+02 -.864788461E+02 -.864777341E+02 -.864788303E+02 -.864821238E+02 -.864875822E+02 -.864951522E+02 -.865047612E+02 -.865163182E+02 -.865297161E+02 -.865448337E+02 -.865615377E+02 -.865796857E+02 -.865991283E+02 -.866197116E+02 -.866412798E+02 -.866636774E+02 -.866867511E+02 -.867103521E+02 -.867343375E+02 -.867585715E+02 -.867829271E+02 -.868072863E+02 -.868315415E+02 -.868555953E+02 -.868793608E+02 -.869027620E+02 -.869257332E+02 -.869482189E+02 -.869701734E+02 -.869915600E+02 -.870123508E+02 -.870325254E+02 -.870520705E+02 -.870709790E+02 -.870892487E+02 -.871068814E+02 -.871238816E+02 -.871402549E+02 -.871560064E+02 -.871711387E+02 -.871856490E+02 -.871995262E+02 -.872127469E+02 -.872252703E+02 -.872370315E+02 -.872479335E+02 -.872578356E+02 -.872665398E+02 -.872737722E+02 -.872791581E+02 -.872821912E+02 -.872821912E+02
 -.872781491E+02 -.872781491E+02 -.872748837E+02 -.872690962E+02 -.872613434E+02 -.872520404E+02 -.872414943E+02 -.872299308E+02 -.872175135E+02 -.872043595E+02 -.871905512E+02 -.871761453E+02 -.871611798E+02 -.871456794E+02 -.871296599E+02 -.871131313E+02 -.870961008E+02 -.870785748E+02 -.870605605E+02 -.870420677E+02 -.870231095E+02 -.870037039E+02 -.869838740E+02 -.869636494E+02 -.869430664E+02 -.869221684E+02 -.869010066E+02 -.868796402E+02 -.868581363E+02 -.868365703E+02 -.868150254E+02 -.867935928E+02 -.867723705E+02 -.867514636E+02 -.867309828E+02 -.867110439E+02 -.866917662E+02 -.866732717E+02 -.866556832E+02 -.866391229E+02 -.866237107E+02 -.866095623E+02 -.865967875E+02 -.865854884E+02 -.865757575E+02 -.865676763E+02 -.865613137E+02 -.865567243E+02 -.865539483E+02 -.865530098E+02 -.865539169E+02 -.865566610E+02 -.865612177E+02 -.865675466E+02 -.865755924E+02 -.865852860E+02 -.865965454E+02 -.866092776E+02 -.866233803E+02 -.866387431E+02 -.866552500E+02 -.866727804E+02 -.866912118E+02 -.867104208E+02 -.867302851E+02 -.867506846E+02 -.867715031E+02 -.867926293E+02 -.868139576E+02 -.868353892E+02 -.868568325E+02 -.868782036E+02 -.868994265E+02 -.869204335E+02 -.869411647E+02 -.869615685E+02 -.869816009E+02 -.870012252E+02 -.870204118E+02 -.870391375E+02 -.870573848E+02 -.870751412E+02 -.870923986E+02 -.871091519E+02 -.871253984E+02 -.871411358E+02 -.871563610E+02 -.871710680E+02 -.871852454E+02 -.871988729E+02 -.872119179E+02 -.872243299E+02 -.872360344E+02 -.872469238E+02 -.872568470E+02 -.872655944E+02 -.872728800E+02 -.872783163E+02 -.872813823E+02 -.872813823E+02
 -.872782854E+02 -.872782854E+02 -.872750443E+02 -.872693069E+02 -.872616335E+02 -.872524438E+02 -.872420505E+02 -.872306852E+02 -.872185180E+02 -.872056728E+02 -.871922389E+02 -.871782798E+02 -.871638404E+02 -.871489522E+02 -.871336374E+02 -.871179123E+02 -.871017899E+02 -.870852820E+02 -.870684006E+02 -.870511594E+02 -.870335752E+02 -.870156679E+02 -.869974622E+02 -.869789876E+02 -.869602790E+02 -.869413770E+02 -.869223285E+02 -.869031864E+02 -.868840097E+02 -.868648638E+02 -.868458199E+02 -.868269549E+02 -.868083512E+02 -.867900956E+02 -.867722790E+02 -.867549957E+02 -.867383420E+02 -.867224157E+02 -.867073147E+02 -.866931357E+02 -.866799730E+02 -.866679172E+02 -.866570540E+02 -.866474625E+02 -.866392142E+02 -.866323720E+02 -.866269887E+02 -.866231063E+02 -.866207556E+02 -.866199548E+02 -.866207102E+02 -.866230152E+02 -.866268510E+02 -.866321866E+02 -.866389796E+02 -.866471766E+02 -.866567146E+02 -.866675214E+02 -.866795176E+02 -.866926171E+02 -.867067289E+02 -.867217582E+02 -.867376077E+02 -.867541792E+02 -.867713744E+02 -.867890964E+02 -.868072504E+02 -.868257451E+02 -.868444929E+02 -.868634111E+02 -.868824222E+02 -.869014542E+02 -.869204415E+02 -.869393242E+02 -.869580489E+02 -.869765685E+02 -.869948419E+02 -.870128338E+02 -.870305147E+02 -.870478602E+02 -.870648506E+02 -.870814702E+02 -.870977070E+02 -.871135514E+02 -.871289951E+02 -.871440304E+02 -.871586480E+02 -.871728355E+02 -.871865746E+02 -.871998385E+02 -.872125874E+02 -.872247638E+02 -.872362860E+02 -.872470392E+02 -.872568652E+02 -.872655477E+02 -.872727936E+02 -.872782091E+02 -.872812673E+02 -.872812673E+02
 -.872789924E+02 -.872789924E+02 -.872758085E+02 -.872701784E+02 -.872626586E+02 -.872536677E+02 -.872435194E+02 -.872324475E+02 -.872206253E+02 -.872081806E+02 -.871952073E+02 -.871817734E+02 -.871679287E+02 -.871537094E+02 -.871391424E+02 -.871242485E+02 -.871090447E+02 -.870935466E+02 -.870777692E+02 -.870617290E+02 -.870454442E+02 -.870289360E+02 -.870122290E+02 -.869953517E+02 -.869783368E+02 -.869612218E+02 -.869440486E+02 -.869268641E+02 -.869097198E+02 -.868926720E+02 -.868757816E+02 -.868591132E+02 -.868427358E+02 -.868267213E+02 -.868111444E+02 -.867960820E+02 -.867816122E+02 -.867678139E+02 -.867547652E+02 -.867425433E+02 -.867312228E+02 -.867208753E+02 -.867115680E+02 -.867033628E+02 -.866963155E+02 -.866904750E+02 -.866858823E+02 -.866825699E+02 -.866805615E+02 -.866798713E+02 -.866805039E+02 -.866824545E+02 -.866857082E+02 -.866902411E+02 -.866960203E+02 -.867030043E+02 -.867111439E+02 -.867203830E+02 -.867306590E+02 -.867419045E+02 -.867540475E+02 -.867670128E+02 -.867807229E+02 -.867950992E+02 -.868100623E+02 -.868255337E+02 -.868414360E+02 -.868576940E+02 -.868742351E+02 -.868909901E+02 -.869078937E+02 -.869248844E+02 -.869419057E+02 -.869589053E+02 -.869758361E+02 -.869926555E+02 -.870093260E+02 -.870258145E+02 -.870420927E+02 -.870581361E+02 -.870739241E+02 -.870894396E+02 -.871046680E+02 -.871195965E+02 -.871342134E+02 -.871485068E+02 -.871624631E+02 -.871760651E+02 -.871892897E+02 -.872021050E+02 -.872144662E+02 -.872263109E+02 -.872375524E+02 -.872480716E+02 -.872577064E+02 -.872662370E+02 -.872733682E+02 -.872787052E+02 -.872817224E+02 -.872817224E+02
 -.872801548E+02 -.872801548E+02 -.872770541E+02 -.872715759E+02 -.872642676E+02 -.872555420E+02 -.872457097E+02 -.872350036E+02 -.872235976E+02 -.872116213E+02 -.871991705E+02 -.871863165E+02 -.871731120E+02 -.871595963E+02 -.871457995E+02 -.871317456E+02 -.871174542E+02 -.871029432E+02 -.870882298E+02 -.870733316E+02 -.870582678E+02 -.870430595E+02 -.870277306E+02 -.870123079E+02 -.869968218E+02 -.869813059E+02 -.869657978E+02 -.869503386E+02 -.869349730E+02 -.869197494E+02 -.869047193E+02 -.868899375E+02 -.868754614E+02 -.868613508E+02 -.868476671E+02 -.868344733E+02 -.868218330E+02 -.868098099E+02 -.867984669E+02 -.867878659E+02 -.867780663E+02 -.867691249E+02 -.867610950E+02 -.867540253E+02 -.867479598E+02 -.867429368E+02 -.867389883E+02 -.867361399E+02 -.867344099E+02 -.867338093E+02 -.867343419E+02 -.867360037E+02 -.867387831E+02 -.867426614E+02 -.867476128E+02 -.867536048E+02 -.867605987E+02 -.867685502E+02 -.867774102E+02 -.867871249E+02 -.867976373E+02 -.868088873E+02 -.868208129E+02 -.868333505E+02 -.868464361E+02 -.868600056E+02 -.868739957E+02 -.868883443E+02 -.869029912E+02 -.869178786E+02 -.869329513E+02 -.869481572E+02 -.869634475E+02 -.869787771E+02 -.869941045E+02 -.870093918E+02 -.870246050E+02 -.870397139E+02 -.870546916E+02 -.870695146E+02 -.870841624E+02 -.870986170E+02 -.871128626E+02 -.871268845E+02 -.871406687E+02 -.871542005E+02 -.871674631E+02 -.871804362E+02 -.871930931E+02 -.872053985E+02 -.872173041E+02 -.872287443E+02 -.872396298E+02 -.872498391E+02 -.872592088E+02 -.872675190E+02 -.872744759E+02 -.872796887E+02 -.872826383E+02 -.872826383E+02
 -.872816730E+02 -.872816730E+02 -.872786755E+02 -.872733838E+02 -.872663311E+02 -.872579209E+02 -.872484578E+02 -.872381712E+02 -.872272333E+02 -.872157734E+02 -.872038880E+02 -.871916496E+02 -.871791126E+02 -.871663183E+02 -.871532988E+02 -.871400799E+02 -.871266830E+02 -.871131273E+02 -.870994311E+02 -.870856125E+02 -.870716909E+02 -.870576867E+02 -.870436226E+02 -.870295236E+02 -.870154173E+02 -.870013340E+02 -.869873067E+02 -.869733715E+02 -.869595670E+02 -.869459346E+02 -.869325182E+02 -.869193639E+02 -.869065196E+02 -.868940350E+02 -.868819610E+02 -.868703492E+02 -.868592515E+02 -.868487197E+02 -.868388047E+02 -.868295562E+02 -.868210221E+02 -.868132477E+02 -.868062754E+02 -.868001439E+02 -.867948882E+02 -.867905384E+02 -.867871198E+02 -.867846526E+02 -.867831511E+02 -.867826242E+02 -.867830745E+02 -.867844989E+02 -.867868885E+02 -.867902282E+02 -.867944978E+02 -.867996716E+02 -.868057188E+02 -.868126045E+02 -.868202893E+02 -.868287306E+02 -.868378825E+02 -.868476969E+02 -.868581237E+02 -.868691116E+02 -.868806083E+02 -.868925616E+02 -.869049193E+02 -.869176303E+02 -.869306444E+02 -.869439133E+02 -.869573903E+02 -.869710313E+02 -.869847945E+02 -.869986408E+02 -.870125340E+02 -.870264406E+02 -.870403302E+02 -.870541753E+02 -.870679510E+02 -.870816351E+02 -.870952077E+02 -.871086507E+02 -.871219479E+02 -.871350836E+02 -.871480422E+02 -.871608074E+02 -.871733603E+02 -.871856784E+02 -.871977328E+02 -.872094858E+02 -.872208873E+02 -.872318698E+02 -.872423428E+02 -.872521848E+02 -.872612329E+02 -.872692697E+02 -.872760062E+02 -.872810588E+02 -.872839201E+02 -.872839201E+02
 -.872834626E+02 -.872834626E+02 -.872805833E+02 -.872755037E+02 -.872687394E+02 -.872606815E+02 -.872516262E+02 -.872417972E+02 -.872313634E+02 -.872204522E+02 -.872091594E+02 -.871975575E+02 -.871857015E+02 -.871736337E+02 -.871613872E+02 -.871489886E+02 -.871364604E+02 -.871238225E+02 -.871110935E+02 -.870982915E+02 -.870854354E+02 -.870725449E+02 -.870596411E+02 -.870467470E+02 -.870338875E+02 -.870210896E+02 -.870083824E+02 -.869957973E+02 -.869833677E+02 -.869711290E+02 -.869591184E+02 -.869473747E+02 -.869359383E+02 -.869248505E+02 -.869141533E+02 -.869038893E+02 -.868941010E+02 -.868848308E+02 -.868761200E+02 -.868680089E+02 -.868605360E+02 -.868537379E+02 -.868476484E+02 -.868422988E+02 -.868377167E+02 -.868339261E+02 -.868309474E+02 -.868287963E+02 -.868274843E+02 -.868270183E+02 -.868274006E+02 -.868286284E+02 -.868306948E+02 -.868335878E+02 -.868372911E+02 -.868417844E+02 -.868470432E+02 -.868530393E+02 -.868597414E+02 -.868671151E+02 -.868751237E+02 -.868837281E+02 -.868928877E+02 -.869025608E+02 -.869127047E+02 -.869232765E+02 -.869342333E+02 -.869455325E+02 -.869571326E+02 -.869689928E+02 -.869810739E+02 -.869933383E+02 -.870057504E+02 -.870182764E+02 -.870308846E+02 -.870435459E+02 -.870562329E+02 -.870689210E+02 -.870815874E+02 -.870942112E+02 -.871067737E+02 -.871192574E+02 -.871316456E+02 -.871439226E+02 -.871560721E+02 -.871680765E+02 -.871799159E+02 -.871915664E+02 -.872029978E+02 -.872141712E+02 -.872250354E+02 -.872355227E+02 -.872455427E+02 -.872549750E+02 -.872636594E+02 -.872713831E+02 -.872778641E+02 -.872827292E+02 -.872854862E+02 -.872854862E+02
 -.872854530E+02 -.872854530E+02 -.872827027E+02 -.872778535E+02 -.872714008E+02 -.872637211E+02 -.872551001E+02 -.872457544E+02 -.872358480E+02 -.872255052E+02 -.872148201E+02 -.872038641E+02 -.871926921E+02 -.871813463E+02 -.871698601E+02 -.871582606E+02 -.871465705E+02 -.871348097E+02 -.871229969E+02 -.871111498E+02 -.870992865E+02 -.870874255E+02 -.870755865E+02 -.870637904E+02 -.870520595E+02 -.870404178E+02 -.870288909E+02 -.870175061E+02 -.870062921E+02 -.869952793E+02 -.869844993E+02 -.869739849E+02 -.869637699E+02 -.869538888E+02 -.869443766E+02 -.869352683E+02 -.869265992E+02 -.869184038E+02 -.869107159E+02 -.869035683E+02 -.868969923E+02 -.868910175E+02 -.868856711E+02 -.868809784E+02 -.868769614E+02 -.868736396E+02 -.868710291E+02 -.868691425E+02 -.868679891E+02 -.868675743E+02 -.868678998E+02 -.868689636E+02 -.868707598E+02 -.868732791E+02 -.868765084E+02 -.868804313E+02 -.868850280E+02 -.868902761E+02 -.868961500E+02 -.869026222E+02 -.869096628E+02 -.869172401E+02 -.869253210E+02 -.869338714E+02 -.869428562E+02 -.869522402E+02 -.869619878E+02 -.869720636E+02 -.869824329E+02 -.869930614E+02 -.870039162E+02 -.870149652E+02 -.870261779E+02 -.870375252E+02 -.870489796E+02 -.870605155E+02 -.870721088E+02 -.870837372E+02 -.870953801E+02 -.871070183E+02 -.871186342E+02 -.871302109E+02 -.871417325E+02 -.871531828E+02 -.871645456E+02 -.871758028E+02 -.871869339E+02 -.871979144E+02 -.872087134E+02 -.872192918E+02 -.872295983E+02 -.872395656E+02 -.872491047E+02 -.872580976E+02 -.872663882E+02 -.872737698E+02 -.872799694E+02 -.872846269E+02 -.872872677E+02 -.872872677E+02
 -.872875854E+02 -.872875854E+02 -.872849717E+02 -.872803654E+02 -.872742398E+02 -.872669552E+02 -.872587854E+02 -.872499385E+02 -.872405727E+02 -.872308081E+02 -.872207362E+02 -.872104269E+02 -.871999337E+02 -.871892986E+02 -.871785545E+02 -.871677284E+02 -.871568427E+02 -.871459174E+02 -.871349704E+02 -.871240189E+02 -.871130801E+02 -.871021713E+02 -.870913106E+02 -.870805167E+02 -.870698099E+02 -.870592113E+02 -.870487434E+02 -.870384298E+02 -.870282954E+02 -.870183661E+02 -.870086688E+02 -.869992313E+02 -.869900820E+02 -.869812498E+02 -.869727639E+02 -.869646534E+02 -.869569472E+02 -.869496740E+02 -.869428614E+02 -.869365363E+02 -.869307242E+02 -.869254491E+02 -.869207332E+02 -.869165969E+02 -.869130581E+02 -.869101325E+02 -.869078330E+02 -.869061698E+02 -.869051503E+02 -.869047788E+02 -.869050568E+02 -.869059826E+02 -.869075515E+02 -.869097558E+02 -.869125850E+02 -.869160259E+02 -.869200625E+02 -.869246765E+02 -.869298474E+02 -.869355526E+02 -.869417678E+02 -.869484671E+02 -.869556235E+02 -.869632089E+02 -.869711944E+02 -.869795507E+02 -.869882485E+02 -.869972581E+02 -.870065506E+02 -.870160970E+02 -.870258695E+02 -.870358408E+02 -.870459847E+02 -.870562763E+02 -.870666916E+02 -.870772082E+02 -.870878049E+02 -.870984617E+02 -.871091599E+02 -.871198822E+02 -.871306120E+02 -.871413334E+02 -.871520310E+02 -.871626893E+02 -.871732918E+02 -.871838207E+02 -.871942553E+02 -.872045709E+02 -.872147369E+02 -.872247141E+02 -.872344520E+02 -.872438847E+02 -.872529252E+02 -.872614592E+02 -.872693355E+02 -.872763551E+02 -.872822553E+02 -.872866908E+02 -.872892070E+02 -.872892070E+02
 -.872898121E+02 -.872898121E+02 -.872873395E+02 -.872829839E+02 -.872771948E+02 -.872703150E+02 -.872626055E+02 -.872542650E+02 -.872454450E+02 -.872362608E+02 -.872268006E+02 -.872171318E+02 -.872073067E+02 -.871973659E+02 -.871873418E+02 -.871772608E+02 -.871671448E+02 -.871570132E+02 -.871468833E+02 -.871367715E+02 -.871266939E+02 -.871166666E+02 -.871067061E+02 -.870968294E+02 -.870870545E+02 -.870774000E+02 -.870678858E+02 -.870585323E+02 -.870493609E+02 -.870403940E+02 -.870316544E+02 -.870231656E+02 -.870149518E+02 -.870070370E+02 -.869994456E+02 -.869922021E+02 -.869853303E+02 -.869788540E+02 -.869727959E+02 -.869671781E+02 -.869620216E+02 -.869573460E+02 -.869531694E+02 -.869495084E+02 -.869463776E+02 -.869437896E+02 -.869417550E+02 -.869402821E+02 -.869393767E+02 -.869390425E+02 -.869392806E+02 -.869400894E+02 -.869414654E+02 -.869434021E+02 -.869458911E+02 -.869489216E+02 -.869524806E+02 -.869565533E+02 -.869611228E+02 -.869661706E+02 -.869716769E+02 -.869776205E+02 -.869839791E+02 -.869907294E+02 -.869978476E+02 -.870053094E+02 -.870130903E+02 -.870211656E+02 -.870295107E+02 -.870381015E+02 -.870469142E+02 -.870559256E+02 -.870651134E+02 -.870744558E+02 -.870839323E+02 -.870935231E+02 -.871032096E+02 -.871129739E+02 -.871227994E+02 -.871326701E+02 -.871425707E+02 -.871524864E+02 -.871624026E+02 -.871723042E+02 -.871821752E+02 -.871919982E+02 -.872017526E+02 -.872114141E+02 -.872209525E+02 -.872303295E+02 -.872394958E+02 -.872483872E+02 -.872569198E+02 -.872649833E+02 -.872724328E+02 -.872790775E+02 -.872846666E+02 -.872888704E+02 -.872912563E+02 -.872912563E+02
 -.872920945E+02 -.872920945E+02 -.872897655E+02 -.872856644E+02 -.872802162E+02 -.872737453E+02 -.872664992E+02 -.872586665E+02 -.872503914E+02 -.872417839E+02 -.872329283E+02 -.872238893E+02 -.872147171E+02 -.872054511E+02 -.871961226E+02 -.871867570E+02 -.871773757E+02 -.871679970E+02 -.871586377E+02 -.871493133E+02 -.871400386E+02 -.871308286E+02 -.871216983E+02 -.871126631E+02 -.871037388E+02 -.870949421E+02 -.870862902E+02 -.870778010E+02 -.870694930E+02 -.870613852E+02 -.870534973E+02 -.870458493E+02 -.870384614E+02 -.870313540E+02 -.870245476E+02 -.870180626E+02 -.870119188E+02 -.870061360E+02 -.870007331E+02 -.869957283E+02 -.869911388E+02 -.869869807E+02 -.869832690E+02 -.869800173E+02 -.869772373E+02 -.869749396E+02 -.869731327E+02 -.869718232E+02 -.869710161E+02 -.869707143E+02 -.869709185E+02 -.869716276E+02 -.869728386E+02 -.869745464E+02 -.869767439E+02 -.869794223E+02 -.869825711E+02 -.869861779E+02 -.869902291E+02 -.869947095E+02 -.869996027E+02 -.870048911E+02 -.870105564E+02 -.870165793E+02 -.870229401E+02 -.870296183E+02 -.870365935E+02 -.870438451E+02 -.870513522E+02 -.870590946E+02 -.870670519E+02 -.870752044E+02 -.870835328E+02 -.870920186E+02 -.871006437E+02 -.871093910E+02 -.871182439E+02 -.871271868E+02 -.871362045E+02 -.871452825E+02 -.871544070E+02 -.871635641E+02 -.871727400E+02 -.871819203E+02 -.871910898E+02 -.872002313E+02 -.872093250E+02 -.872183471E+02 -.872272683E+02 -.872360513E+02 -.872446485E+02 -.872529983E+02 -.872610199E+02 -.872686081E+02 -.872756243E+02 -.872818871E+02 -.872871582E+02 -.872911249E+02 -.872933770E+02 -.872933770E+02
 -.872944019E+02 -.872944019E+02 -.872922173E+02 -.872883716E+02 -.872832649E+02 -.872772026E+02 -.872704183E+02 -.872630901E+02 -.872553544E+02 -.872473154E+02 -.872390534E+02 -.872306299E+02 -.872220929E+02 -.872134800E+02 -.872048213E+02 -.871961411E+02 -.871874599E+02 -.871787951E+02 -.871701626E+02 -.871615769E+02 -.871530519E+02 -.871446012E+02 -.871362384E+02 -.871279774E+02 -.871198323E+02 -.871118179E+02 -.871039491E+02 -.870962415E+02 -.870887112E+02 -.870813746E+02 -.870742484E+02 -.870673496E+02 -.870606955E+02 -.870543033E+02 -.870481902E+02 -.870423732E+02 -.870368691E+02 -.870316943E+02 -.870268645E+02 -.870223947E+02 -.870182993E+02 -.870145917E+02 -.870112840E+02 -.870083874E+02 -.870059118E+02 -.870038656E+02 -.870022560E+02 -.870010882E+02 -.870003665E+02 -.870000930E+02 -.870002685E+02 -.870008920E+02 -.870019610E+02 -.870034713E+02 -.870054171E+02 -.870077912E+02 -.870105849E+02 -.870137880E+02 -.870173893E+02 -.870213763E+02 -.870257352E+02 -.870304518E+02 -.870355106E+02 -.870408956E+02 -.870465903E+02 -.870525778E+02 -.870588407E+02 -.870653617E+02 -.870721234E+02 -.870791083E+02 -.870862993E+02 -.870936794E+02 -.871012322E+02 -.871089414E+02 -.871167916E+02 -.871247676E+02 -.871328550E+02 -.871410397E+02 -.871493083E+02 -.871576476E+02 -.871660450E+02 -.871744876E+02 -.871829625E+02 -.871914563E+02 -.871999542E+02 -.872084398E+02 -.872168941E+02 -.872252942E+02 -.872336116E+02 -.872418108E+02 -.872498461E+02 -.872576585E+02 -.872651711E+02 -.872722838E+02 -.872788654E+02 -.872847439E+02 -.872896942E+02 -.872934211E+02 -.872955377E+02 -.872955377E+02
 -.872967105E+02 -.872967105E+02 -.872946696E+02 -.872910780E+02 -.872863103E+02 -.872806532E+02 -.872743255E+02 -.872674949E+02 -.872602896E+02 -.872528080E+02 -.872451257E+02 -.872373012E+02 -.872293797E+02 -.872213972E+02 -.872133821E+02 -.872053576E+02 -.871973430E+02 -.871893550E+02 -.871814083E+02 -.871735166E+02 -.871656926E+02 -.871579487E+02 -.871502975E+02 -.871427512E+02 -.871353224E+02 -.871280242E+02 -.871208697E+02 -.871138724E+02 -.871070463E+02 -.871004055E+02 -.870939643E+02 -.870877373E+02 -.870817392E+02 -.870759844E+02 -.870704876E+02 -.870652632E+02 -.870603251E+02 -.870556870E+02 -.870513621E+02 -.870473630E+02 -.870437016E+02 -.870403888E+02 -.870374350E+02 -.870348492E+02 -.870326397E+02 -.870308134E+02 -.870293760E+02 -.870283322E+02 -.870276853E+02 -.870274370E+02 -.870275880E+02 -.870281375E+02 -.870290833E+02 -.870304221E+02 -.870321490E+02 -.870342581E+02 -.870367421E+02 -.870395928E+02 -.870428007E+02 -.870463554E+02 -.870502456E+02 -.870544594E+02 -.870589839E+02 -.870638057E+02 -.870689110E+02 -.870742856E+02 -.870799149E+02 -.870857842E+02 -.870918788E+02 -.870981838E+02 -.871046846E+02 -.871113667E+02 -.871182159E+02 -.871252182E+02 -.871323601E+02 -.871396284E+02 -.871470103E+02 -.871544934E+02 -.871620656E+02 -.871697152E+02 -.871774305E+02 -.871851997E+02 -.871930109E+02 -.872008514E+02 -.872087072E+02 -.872165629E+02 -.872244002E+02 -.872321972E+02 -.872399268E+02 -.872475551E+02 -.872550387E+02 -.872623214E+02 -.872693307E+02 -.872759718E+02 -.872821210E+02 -.872876163E+02 -.872922461E+02 -.872957329E+02 -.872977138E+02 -.872977138E+02
 -.872990021E+02 -.872990021E+02 -.872971033E+02 -.872937627E+02 -.872893295E+02 -.872840713E+02 -.872781927E+02 -.872718502E+02 -.872651641E+02 -.872582264E+02 -.872511083E+02 -.872438646E+02 -.872365382E+02 -.872291628E+02 -.872217652E+02 -.872143674E+02 -.872069876E+02 -.871996414E+02 -.871923425E+02 -.871851037E+02 -.871779365E+02 -.871708525E+02 -.871638627E+02 -.871569784E+02 -.871502106E+02 -.871435709E+02 -.871370708E+02 -.871307221E+02 -.871245368E+02 -.871185273E+02 -.871127057E+02 -.871070846E+02 -.871016765E+02 -.870964936E+02 -.870915484E+02 -.870868529E+02 -.870824191E+02 -.870782583E+02 -.870743816E+02 -.870707996E+02 -.870675221E+02 -.870645584E+02 -.870619168E+02 -.870596052E+02 -.870576301E+02 -.870559975E+02 -.870547121E+02 -.870537776E+02 -.870531967E+02 -.870529711E+02 -.870531011E+02 -.870535862E+02 -.870544245E+02 -.870556132E+02 -.870571483E+02 -.870590249E+02 -.870612369E+02 -.870637775E+02 -.870666388E+02 -.870698122E+02 -.870732883E+02 -.870770569E+02 -.870811074E+02 -.870854287E+02 -.870900089E+02 -.870948362E+02 -.870998982E+02 -.871051826E+02 -.871106767E+02 -.871163680E+02 -.871222439E+02 -.871282920E+02 -.871345000E+02 -.871408558E+02 -.871473477E+02 -.871539640E+02 -.871606936E+02 -.871675254E+02 -.871744487E+02 -.871814528E+02 -.871885272E+02 -.871956611E+02 -.872028435E+02 -.872100623E+02 -.872173048E+02 -.872245561E+02 -.872317990E+02 -.872390128E+02 -.872461719E+02 -.872532441E+02 -.872601882E+02 -.872669517E+02 -.872734659E+02 -.872796421E+02 -.872853639E+02 -.872904799E+02 -.872947917E+02 -.872980402E+02 -.872998862E+02 -.872998862E+02
 -.873012632E+02 -.873012632E+02 -.872995042E+02 -.872964102E+02 -.872923055E+02 -.872874384E+02 -.872819993E+02 -.872761338E+02 -.872699539E+02 -.872635454E+02 -.872569747E+02 -.872502932E+02 -.872435410E+02 -.872367496E+02 -.872299442E+02 -.872231453E+02 -.872163701E+02 -.872096330E+02 -.872029468E+02 -.871963233E+02 -.871897730E+02 -.871833065E+02 -.871769336E+02 -.871706645E+02 -.871645091E+02 -.871584773E+02 -.871525795E+02 -.871468259E+02 -.871412270E+02 -.871357933E+02 -.871305354E+02 -.871254640E+02 -.871205897E+02 -.871159232E+02 -.871114749E+02 -.871072550E+02 -.871032735E+02 -.870995402E+02 -.870960642E+02 -.870928545E+02 -.870899193E+02 -.870872663E+02 -.870849026E+02 -.870828347E+02 -.870810680E+02 -.870796074E+02 -.870784569E+02 -.870776196E+02 -.870770978E+02 -.870768927E+02 -.870770047E+02 -.870774333E+02 -.870781770E+02 -.870792334E+02 -.870805992E+02 -.870822703E+02 -.870842417E+02 -.870865075E+02 -.870890613E+02 -.870918959E+02 -.870950033E+02 -.870983751E+02 -.871020023E+02 -.871058755E+02 -.871099849E+02 -.871143203E+02 -.871188714E+02 -.871236275E+02 -.871285780E+02 -.871337122E+02 -.871390192E+02 -.871444883E+02 -.871501091E+02 -.871558709E+02 -.871617636E+02 -.871677770E+02 -.871739013E+02 -.871801266E+02 -.871864434E+02 -.871928421E+02 -.871993132E+02 -.872058467E+02 -.872124326E+02 -.872190598E+02 -.872257162E+02 -.872323880E+02 -.872390591E+02 -.872457099E+02 -.872523163E+02 -.872588482E+02 -.872652669E+02 -.872715230E+02 -.872775525E+02 -.872832722E+02 -.872885739E+02 -.872933162E+02 -.872973145E+02 -.873003276E+02 -.873020402E+02 -.873020402E+02
 -.873034842E+02 -.873034842E+02 -.873018622E+02 -.872990096E+02 -.872952262E+02 -.872907413E+02 -.872857311E+02 -.872803303E+02 -.872746427E+02 -.872687479E+02 -.872627076E+02 -.872565693E+02 -.872503706E+02 -.872441406E+02 -.872379030E+02 -.872316767E+02 -.872254777E+02 -.872193195E+02 -.872132138E+02 -.872071713E+02 -.872012019E+02 -.871953148E+02 -.871895193E+02 -.871838241E+02 -.871782381E+02 -.871727702E+02 -.871674293E+02 -.871622244E+02 -.871571646E+02 -.871522590E+02 -.871475168E+02 -.871429471E+02 -.871385591E+02 -.871343617E+02 -.871303639E+02 -.871265744E+02 -.871230016E+02 -.871196538E+02 -.871165387E+02 -.871136638E+02 -.871110360E+02 -.871086619E+02 -.871065473E+02 -.871046976E+02 -.871031175E+02 -.871018109E+02 -.871007813E+02 -.871000312E+02 -.870995625E+02 -.870993763E+02 -.870994728E+02 -.870998516E+02 -.871005115E+02 -.871014504E+02 -.871026657E+02 -.871041538E+02 -.871059106E+02 -.871079312E+02 -.871102102E+02 -.871127415E+02 -.871155184E+02 -.871185340E+02 -.871217805E+02 -.871252501E+02 -.871289344E+02 -.871328249E+02 -.871369127E+02 -.871411889E+02 -.871456444E+02 -.871502698E+02 -.871550561E+02 -.871599939E+02 -.871650741E+02 -.871702878E+02 -.871756258E+02 -.871810793E+02 -.871866397E+02 -.871922983E+02 -.871980466E+02 -.872038759E+02 -.872097777E+02 -.872157430E+02 -.872217624E+02 -.872278258E+02 -.872339221E+02 -.872400383E+02 -.872461594E+02 -.872522672E+02 -.872583391E+02 -.872643469E+02 -.872702548E+02 -.872760166E+02 -.872815728E+02 -.872868462E+02 -.872917363E+02 -.872961120E+02 -.872998023E+02 -.873025840E+02 -.873041654E+02 -.873041654E+02
 -.873056589E+02 -.873056589E+02 -.873041707E+02 -.873015539E+02 -.872980839E+02 -.872939716E+02 -.872893789E+02 -.872844301E+02 -.872792205E+02 -.872738236E+02 -.872682964E+02 -.872626828E+02 -.872570174E+02 -.872513273E+02 -.872456342E+02 -.872399558E+02 -.872343067E+02 -.872286994E+02 -.872231446E+02 -.872176522E+02 -.872122311E+02 -.872068897E+02 -.872016361E+02 -.871964783E+02 -.871914240E+02 -.871864813E+02 -.871816577E+02 -.871769613E+02 -.871723999E+02 -.871679814E+02 -.871637137E+02 -.871596046E+02 -.871556620E+02 -.871518937E+02 -.871483071E+02 -.871449097E+02 -.871417087E+02 -.871387110E+02 -.871359232E+02 -.871333515E+02 -.871310020E+02 -.871288799E+02 -.871269903E+02 -.871253377E+02 -.871239259E+02 -.871227585E+02 -.871218380E+02 -.871211668E+02 -.871207463E+02 -.871205775E+02 -.871206606E+02 -.871209952E+02 -.871215803E+02 -.871224142E+02 -.871234946E+02 -.871248186E+02 -.871263827E+02 -.871281828E+02 -.871302143E+02 -.871324722E+02 -.871349509E+02 -.871376443E+02 -.871405461E+02 -.871436495E+02 -.871469476E+02 -.871504331E+02 -.871540984E+02 -.871579358E+02 -.871619377E+02 -.871660960E+02 -.871704029E+02 -.871748505E+02 -.871794308E+02 -.871841360E+02 -.871889582E+02 -.871938897E+02 -.871989229E+02 -.872040500E+02 -.872092636E+02 -.872145560E+02 -.872199193E+02 -.872253455E+02 -.872308261E+02 -.872363517E+02 -.872419121E+02 -.872474953E+02 -.872530875E+02 -.872586716E+02 -.872642269E+02 -.872697271E+02 -.872751391E+02 -.872804201E+02 -.872855152E+02 -.872903530E+02 -.872948409E+02 -.872988579E+02 -.873022467E+02 -.873048016E+02 -.873062543E+02 -.873062543E+02
 -.873077836E+02 -.873077836E+02 -.873064259E+02 -.873040389E+02 -.873008741E+02 -.872971244E+02 -.872929378E+02 -.872884279E+02 -.872836821E+02 -.872787677E+02 -.872737368E+02 -.872686298E+02 -.872634784E+02 -.872583075E+02 -.872531372E+02 -.872479836E+02 -.872428601E+02 -.872377781E+02 -.872327475E+02 -.872277772E+02 -.872228752E+02 -.872180491E+02 -.872133061E+02 -.872086534E+02 -.872040978E+02 -.871996463E+02 -.871953057E+02 -.871910828E+02 -.871869845E+02 -.871830176E+02 -.871791890E+02 -.871755054E+02 -.871719735E+02 -.871685999E+02 -.871653911E+02 -.871623533E+02 -.871594928E+02 -.871568152E+02 -.871543264E+02 -.871520315E+02 -.871499355E+02 -.871480430E+02 -.871463583E+02 -.871448849E+02 -.871436263E+02 -.871425853E+02 -.871417642E+02 -.871411649E+02 -.871407885E+02 -.871406360E+02 -.871407074E+02 -.871410025E+02 -.871415204E+02 -.871422597E+02 -.871432184E+02 -.871443941E+02 -.871457838E+02 -.871473843E+02 -.871491914E+02 -.871512011E+02 -.871534085E+02 -.871558087E+02 -.871583961E+02 -.871611653E+02 -.871641100E+02 -.871672243E+02 -.871705017E+02 -.871739356E+02 -.871775194E+02 -.871812464E+02 -.871851097E+02 -.871891026E+02 -.871932180E+02 -.871974494E+02 -.872017897E+02 -.872062324E+02 -.872107706E+02 -.872153976E+02 -.872201067E+02 -.872248911E+02 -.872297438E+02 -.872346574E+02 -.872396243E+02 -.872446360E+02 -.872496830E+02 -.872547545E+02 -.872598376E+02 -.872649167E+02 -.872699727E+02 -.872749814E+02 -.872799123E+02 -.872847262E+02 -.872893726E+02 -.872937860E+02 -.872978814E+02 -.873015483E+02 -.873046423E+02 -.873069754E+02 -.873083022E+02 -.873083022E+02
 -.873098567E+02 -.873098567E+02 -.873086262E+02 -.873064629E+02 -.873035953E+02 -.873001983E+02 -.872964063E+02 -.872923226E+02 -.872880265E+02 -.872835794E+02 -.872790287E+02 -.872744111E+02 -.872697555E+02 -.872650847E+02 -.872604168E+02 -.872557667E+02 -.872511465E+02 -.872465665E+02 -.872420358E+02 -.872375624E+02 -.872331534E+02 -.872288156E+02 -.872245556E+02 -.872203795E+02 -.872162936E+02 -.872123037E+02 -.872084160E+02 -.872046363E+02 -.872009706E+02 -.871974249E+02 -.871940049E+02 -.871907165E+02 -.871875655E+02 -.871845575E+02 -.871816979E+02 -.871789922E+02 -.871764456E+02 -.871740630E+02 -.871718492E+02 -.871698086E+02 -.871679454E+02 -.871662636E+02 -.871647666E+02 -.871634576E+02 -.871623394E+02 -.871614143E+02 -.871606844E+02 -.871601511E+02 -.871598155E+02 -.871596782E+02 -.871597395E+02 -.871599990E+02 -.871604561E+02 -.871611094E+02 -.871619575E+02 -.871629982E+02 -.871642291E+02 -.871656473E+02 -.871672495E+02 -.871690322E+02 -.871709913E+02 -.871731226E+02 -.871754215E+02 -.871778832E+02 -.871805026E+02 -.871832746E+02 -.871861936E+02 -.871892540E+02 -.871924503E+02 -.871957766E+02 -.871992271E+02 -.872027958E+02 -.872064770E+02 -.872102646E+02 -.872141528E+02 -.872181356E+02 -.872222072E+02 -.872263618E+02 -.872305932E+02 -.872348955E+02 -.872392624E+02 -.872436874E+02 -.872481635E+02 -.872526831E+02 -.872572376E+02 -.872618170E+02 -.872664097E+02 -.872710014E+02 -.872755746E+02 -.872801074E+02 -.872845716E+02 -.872889318E+02 -.872931417E+02 -.872971419E+02 -.873008549E+02 -.873041801E+02 -.873069864E+02 -.873091029E+02 -.873103067E+02 -.873103067E+02
 -.873118784E+02 -.873118784E+02 -.873107717E+02 -.873088263E+02 -.873062478E+02 -.873031938E+02 -.872997854E+02 -.872961155E+02 -.872922559E+02 -.872882618E+02 -.872841759E+02 -.872800315E+02 -.872758547E+02 -.872716660E+02 -.872674819E+02 -.872633158E+02 -.872591786E+02 -.872550796E+02 -.872510270E+02 -.872470278E+02 -.872430886E+02 -.872392153E+02 -.872354137E+02 -.872316894E+02 -.872280475E+02 -.872244936E+02 -.872210326E+02 -.872176699E+02 -.872144105E+02 -.872112596E+02 -.872082221E+02 -.872053031E+02 -.872025075E+02 -.871998401E+02 -.871973055E+02 -.871949084E+02 -.871926532E+02 -.871905441E+02 -.871885850E+02 -.871867798E+02 -.871851320E+02 -.871836448E+02 -.871823213E+02 -.871811641E+02 -.871801755E+02 -.871793575E+02 -.871787118E+02 -.871782396E+02 -.871779419E+02 -.871778192E+02 -.871778716E+02 -.871780989E+02 -.871785004E+02 -.871790752E+02 -.871798220E+02 -.871807389E+02 -.871818239E+02 -.871830746E+02 -.871844883E+02 -.871860618E+02 -.871877919E+02 -.871896750E+02 -.871917071E+02 -.871938843E+02 -.871962022E+02 -.871986564E+02 -.872012422E+02 -.872039550E+02 -.872067898E+02 -.872097417E+02 -.872128058E+02 -.872159770E+02 -.872192501E+02 -.872226201E+02 -.872260819E+02 -.872296304E+02 -.872332604E+02 -.872369667E+02 -.872407442E+02 -.872445874E+02 -.872484908E+02 -.872524487E+02 -.872564547E+02 -.872605021E+02 -.872645830E+02 -.872686886E+02 -.872728081E+02 -.872769288E+02 -.872810348E+02 -.872851062E+02 -.872891176E+02 -.872930369E+02 -.872968224E+02 -.873004202E+02 -.873037605E+02 -.873067526E+02 -.873092782E+02 -.873111833E+02 -.873122669E+02 -.873122669E+02
 -.873138501E+02 -.873138501E+02 -.873128640E+02 -.873111308E+02 -.873088338E+02 -.873061136E+02 -.873030781E+02 -.872998105E+02 -.872963747E+02 -.872928200E+02 -.872891847E+02 -.872854986E+02 -.872817848E+02 -.872780619E+02 -.872743446E+02 -.872706447E+02 -.872669722E+02 -.872633352E+02 -.872597411E+02 -.872561962E+02 -.872527061E+02 -.872492762E+02 -.872459116E+02 -.872426170E+02 -.872393971E+02 -.872362565E+02 -.872331997E+02 -.872302312E+02 -.872273554E+02 -.872245766E+02 -.872218993E+02 -.872193275E+02 -.872168655E+02 -.872145175E+02 -.872122873E+02 -.872101789E+02 -.872081960E+02 -.872063422E+02 -.872046207E+02 -.872030349E+02 -.872015877E+02 -.872002817E+02 -.871991197E+02 -.871981036E+02 -.871972356E+02 -.871965173E+02 -.871959501E+02 -.871955349E+02 -.871952727E+02 -.871951638E+02 -.871952084E+02 -.871954062E+02 -.871957568E+02 -.871962592E+02 -.871969125E+02 -.871977150E+02 -.871986651E+02 -.871997608E+02 -.872009997E+02 -.872023792E+02 -.872038966E+02 -.872055489E+02 -.872073328E+02 -.872092448E+02 -.872112813E+02 -.872134386E+02 -.872157127E+02 -.872180997E+02 -.872205954E+02 -.872231956E+02 -.872258960E+02 -.872286924E+02 -.872315803E+02 -.872345554E+02 -.872376133E+02 -.872407495E+02 -.872439596E+02 -.872472391E+02 -.872505835E+02 -.872539880E+02 -.872574478E+02 -.872609577E+02 -.872645122E+02 -.872681052E+02 -.872717298E+02 -.872753780E+02 -.872790403E+02 -.872827052E+02 -.872863584E+02 -.872899821E+02 -.872935537E+02 -.872970443E+02 -.873004166E+02 -.873036225E+02 -.873065996E+02 -.873092667E+02 -.873115184E+02 -.873132170E+02 -.873141833E+02 -.873141833E+02
 -.873157738E+02 -.873157738E+02 -.873149053E+02 -.873133790E+02 -.873113562E+02 -.873089611E+02 -.873062888E+02 -.873034125E+02 -.873003887E+02 -.872972610E+02 -.872940632E+02 -.872908214E+02 -.872875564E+02 -.872842843E+02 -.872810183E+02 -.872777687E+02 -.872745443E+02 -.872713525E+02 -.872681995E+02 -.872650910E+02 -.872620319E+02 -.872590269E+02 -.872560803E+02 -.872531963E+02 -.872503790E+02 -.872476324E+02 -.872449602E+02 -.872423663E+02 -.872398545E+02 -.872374285E+02 -.872350919E+02 -.872328484E+02 -.872307016E+02 -.872286548E+02 -.872267115E+02 -.872248749E+02 -.872231481E+02 -.872215341E+02 -.872200358E+02 -.872186558E+02 -.872173967E+02 -.872162607E+02 -.872152499E+02 -.872143662E+02 -.872136112E+02 -.872129863E+02 -.872124926E+02 -.872121311E+02 -.872119023E+02 -.872118067E+02 -.872118444E+02 -.872120151E+02 -.872123184E+02 -.872127537E+02 -.872133200E+02 -.872140161E+02 -.872148405E+02 -.872157916E+02 -.872168674E+02 -.872180657E+02 -.872193842E+02 -.872208205E+02 -.872223716E+02 -.872240349E+02 -.872258072E+02 -.872276854E+02 -.872296661E+02 -.872317460E+02 -.872339217E+02 -.872361894E+02 -.872385457E+02 -.872409869E+02 -.872435092E+02 -.872461089E+02 -.872487823E+02 -.872515256E+02 -.872543348E+02 -.872572062E+02 -.872601359E+02 -.872631196E+02 -.872661532E+02 -.872692322E+02 -.872723518E+02 -.872755065E+02 -.872786903E+02 -.872818962E+02 -.872851156E+02 -.872883385E+02 -.872915522E+02 -.872947409E+02 -.872978848E+02 -.873009580E+02 -.873039278E+02 -.873067517E+02 -.873093744E+02 -.873117245E+02 -.873137087E+02 -.873152056E+02 -.873160572E+02 -.873160572E+02
 -.873176512E+02 -.873176512E+02 -.873168976E+02 -.873155731E+02 -.873138179E+02 -.873117397E+02 -.873094213E+02 -.873069262E+02 -.873043036E+02 -.873015913E+02 -.872988188E+02 -.872960088E+02 -.872931794E+02 -.872903446E+02 -.872875158E+02 -.872847021E+02 -.872819111E+02 -.872791493E+02 -.872764219E+02 -.872737340E+02 -.872710898E+02 -.872684932E+02 -.872659481E+02 -.872634581E+02 -.872610265E+02 -.872586568E+02 -.872563522E+02 -.872541159E+02 -.872519513E+02 -.872498612E+02 -.872478490E+02 -.872459176E+02 -.872440700E+02 -.872423090E+02 -.872406375E+02 -.872390583E+02 -.872375739E+02 -.872361868E+02 -.872348993E+02 -.872337138E+02 -.872326323E+02 -.872316566E+02 -.872307885E+02 -.872300296E+02 -.872293811E+02 -.872288444E+02 -.872284202E+02 -.872281094E+02 -.872279124E+02 -.872278296E+02 -.872278611E+02 -.872280067E+02 -.872282660E+02 -.872286385E+02 -.872291235E+02 -.872297198E+02 -.872304262E+02 -.872312415E+02 -.872321640E+02 -.872331918E+02 -.872343232E+02 -.872355558E+02 -.872368876E+02 -.872383161E+02 -.872398387E+02 -.872414528E+02 -.872431558E+02 -.872449446E+02 -.872468165E+02 -.872487684E+02 -.872507974E+02 -.872529003E+02 -.872550739E+02 -.872573153E+02 -.872596210E+02 -.872619881E+02 -.872644131E+02 -.872668928E+02 -.872694238E+02 -.872720027E+02 -.872746257E+02 -.872772890E+02 -.872799884E+02 -.872827193E+02 -.872854763E+02 -.872882533E+02 -.872910430E+02 -.872938366E+02 -.872966230E+02 -.872993885E+02 -.873021157E+02 -.873047823E+02 -.873073595E+02 -.873098105E+02 -.873120873E+02 -.873141276E+02 -.873158504E+02 -.873171502E+02 -.873178897E+02 -.873178897E+02
 -.873194818E+02 -.873194818E+02 -.873188403E+02 -.873177128E+02 -.873162188E+02 -.873144499E+02 -.873124767E+02 -.873103533E+02 -.873081215E+02 -.873058138E+02 -.873034552E+02 -.873010652E+02 -.872986590E+02 -.872962489E+02 -.872938443E+02 -.872914533E+02 -.872890821E+02 -.872867363E+02 -.872844205E+02 -.872821388E+02 -.872798949E+02 -.872776922E+02 -.872755337E+02 -.872734226E+02 -.872713618E+02 -.872693539E+02 -.872674019E+02 -.872655083E+02 -.872636759E+02 -.872619073E+02 -.872602049E+02 -.872585714E+02 -.872570092E+02 -.872555206E+02 -.872541081E+02 -.872527737E+02 -.872515198E+02 -.872503483E+02 -.872492612E+02 -.872482603E+02 -.872473473E+02 -.872465237E+02 -.872457910E+02 -.872451504E+02 -.872446031E+02 -.872441500E+02 -.872437918E+02 -.872435292E+02 -.872433626E+02 -.872432922E+02 -.872433181E+02 -.872434402E+02 -.872436583E+02 -.872439717E+02 -.872443800E+02 -.872448822E+02 -.872454773E+02 -.872461644E+02 -.872469419E+02 -.872478085E+02 -.872487626E+02 -.872498025E+02 -.872509262E+02 -.872521319E+02 -.872534174E+02 -.872547806E+02 -.872562192E+02 -.872577309E+02 -.872593132E+02 -.872609638E+02 -.872626801E+02 -.872644595E+02 -.872662994E+02 -.872681973E+02 -.872701504E+02 -.872721562E+02 -.872742118E+02 -.872763144E+02 -.872784614E+02 -.872806496E+02 -.872828761E+02 -.872851375E+02 -.872874303E+02 -.872897506E+02 -.872920937E+02 -.872944546E+02 -.872968268E+02 -.872992029E+02 -.873015735E+02 -.873039268E+02 -.873062479E+02 -.873085178E+02 -.873107121E+02 -.873127990E+02 -.873147378E+02 -.873164753E+02 -.873179425E+02 -.873190495E+02 -.873196793E+02 -.873196793E+02
 -.873212579E+02 -.873212579E+02 -.873207259E+02 -.873197908E+02 -.873185515E+02 -.873170841E+02 -.873154472E+02 -.873136857E+02 -.873118344E+02 -.873099202E+02 -.873079639E+02 -.873059818E+02 -.873039865E+02 -.873019883E+02 -.872999950E+02 -.872980133E+02 -.872960485E+02 -.872941050E+02 -.872921869E+02 -.872902974E+02 -.872884397E+02 -.872866165E+02 -.872848304E+02 -.872830839E+02 -.872813794E+02 -.872797192E+02 -.872781056E+02 -.872765407E+02 -.872750267E+02 -.872735657E+02 -.872721599E+02 -.872708112E+02 -.872695216E+02 -.872682931E+02 -.872671276E+02 -.872660269E+02 -.872649926E+02 -.872640265E+02 -.872631301E+02 -.872623049E+02 -.872615522E+02 -.872608733E+02 -.872602694E+02 -.872597414E+02 -.872592902E+02 -.872589167E+02 -.872586213E+02 -.872584047E+02 -.872582671E+02 -.872582087E+02 -.872582296E+02 -.872583298E+02 -.872585089E+02 -.872587666E+02 -.872591023E+02 -.872595155E+02 -.872600053E+02 -.872605708E+02 -.872612110E+02 -.872619246E+02 -.872627105E+02 -.872635672E+02 -.872644932E+02 -.872654870E+02 -.872665468E+02 -.872676709E+02 -.872688575E+02 -.872701048E+02 -.872714107E+02 -.872727732E+02 -.872741904E+02 -.872756601E+02 -.872771803E+02 -.872787488E+02 -.872803634E+02 -.872820220E+02 -.872837223E+02 -.872854620E+02 -.872872389E+02 -.872890504E+02 -.872908941E+02 -.872927673E+02 -.872946669E+02 -.872965897E+02 -.872985319E+02 -.873004892E+02 -.873024564E+02 -.873044271E+02 -.873063936E+02 -.873083460E+02 -.873102719E+02 -.873121555E+02 -.873139765E+02 -.873157085E+02 -.873173175E+02 -.873187595E+02 -.873199771E+02 -.873208957E+02 -.873214182E+02 -.873214182E+02
 -.873229562E+02 -.873229562E+02 -.873225306E+02 -.873217822E+02 -.873207900E+02 -.873196149E+02 -.873183036E+02 -.873168922E+02 -.873154086E+02 -.873138745E+02 -.873123065E+02 -.873107177E+02 -.873091183E+02 -.873075166E+02 -.873059190E+02 -.873043307E+02 -.873027561E+02 -.873011988E+02 -.872996621E+02 -.872981485E+02 -.872966606E+02 -.872952006E+02 -.872937707E+02 -.872923727E+02 -.872910086E+02 -.872896802E+02 -.872883893E+02 -.872871376E+02 -.872859269E+02 -.872847589E+02 -.872836351E+02 -.872825572E+02 -.872815268E+02 -.872805453E+02 -.872796143E+02 -.872787352E+02 -.872779093E+02 -.872771379E+02 -.872764222E+02 -.872757635E+02 -.872751627E+02 -.872746208E+02 -.872741388E+02 -.872737174E+02 -.872733573E+02 -.872730591E+02 -.872728232E+02 -.872726502E+02 -.872725402E+02 -.872724934E+02 -.872725098E+02 -.872725893E+02 -.872727319E+02 -.872729371E+02 -.872732046E+02 -.872735338E+02 -.872739242E+02 -.872743751E+02 -.872748855E+02 -.872754547E+02 -.872760815E+02 -.872767650E+02 -.872775039E+02 -.872782970E+02 -.872791430E+02 -.872800405E+02 -.872809881E+02 -.872819843E+02 -.872830276E+02 -.872841164E+02 -.872852491E+02 -.872864241E+02 -.872876397E+02 -.872888942E+02 -.872901859E+02 -.872915131E+02 -.872928740E+02 -.872942668E+02 -.872956896E+02 -.872971404E+02 -.872986174E+02 -.873001181E+02 -.873016404E+02 -.873031815E+02 -.873047383E+02 -.873063075E+02 -.873078847E+02 -.873094648E+02 -.873110415E+02 -.873126070E+02 -.873141512E+02 -.873156614E+02 -.873171211E+02 -.873185093E+02 -.873197988E+02 -.873209540E+02 -.873219292E+02 -.873226646E+02 -.873230828E+02 -.873230828E+02
 -.873245200E+02 -.873245200E+02 -.873241962E+02 -.873236260E+02 -.873228692E+02 -.873219718E+02 -.873209694E+02 -.873198897E+02 -.873187538E+02 -.873175783E+02 -.873163763E+02 -.873151577E+02 -.873139306E+02 -.873127013E+02 -.873114749E+02 -.873102555E+02 -.873090465E+02 -.873078508E+02 -.873066708E+02 -.873055087E+02 -.873043663E+02 -.873032455E+02 -.873021479E+02 -.873010749E+02 -.873000281E+02 -.872990088E+02 -.872980185E+02 -.872970584E+02 -.872961299E+02 -.872952342E+02 -.872943726E+02 -.872935463E+02 -.872927565E+02 -.872920044E+02 -.872912910E+02 -.872906174E+02 -.872899847E+02 -.872893938E+02 -.872888456E+02 -.872883411E+02 -.872878810E+02 -.872874660E+02 -.872870969E+02 -.872867742E+02 -.872864984E+02 -.872862700E+02 -.872860894E+02 -.872859568E+02 -.872858725E+02 -.872858365E+02 -.872858488E+02 -.872859095E+02 -.872860184E+02 -.872861753E+02 -.872863798E+02 -.872866316E+02 -.872869302E+02 -.872872752E+02 -.872876657E+02 -.872881013E+02 -.872885810E+02 -.872891042E+02 -.872896699E+02 -.872902772E+02 -.872909251E+02 -.872916126E+02 -.872923386E+02 -.872931019E+02 -.872939014E+02 -.872947360E+02 -.872956044E+02 -.872965053E+02 -.872974376E+02 -.872983998E+02 -.872993908E+02 -.873004092E+02 -.873014536E+02 -.873025227E+02 -.873036149E+02 -.873047289E+02 -.873058630E+02 -.873070155E+02 -.873081845E+02 -.873093681E+02 -.873105637E+02 -.873117687E+02 -.873129797E+02 -.873141927E+02 -.873154028E+02 -.873166038E+02 -.873177879E+02 -.873189453E+02 -.873200633E+02 -.873211257E+02 -.873221116E+02 -.873229940E+02 -.873237381E+02 -.873242986E+02 -.873246168E+02 -.873246168E+02
 -.873258286E+02 -.873258286E+02 -.873255975E+02 -.873251888E+02 -.873246439E+02 -.873239954E+02 -.873232686E+02 -.873224833E+02 -.873216550E+02 -.873207959E+02 -.873199157E+02 -.873190220E+02 -.873181209E+02 -.873172173E+02 -.873163151E+02 -.873154174E+02 -.873145271E+02 -.873136462E+02 -.873127767E+02 -.873119202E+02 -.873110783E+02 -.873102522E+02 -.873094432E+02 -.873086524E+02 -.873078809E+02 -.873071298E+02 -.873064001E+02 -.873056928E+02 -.873050088E+02 -.873043490E+02 -.873037145E+02 -.873031060E+02 -.873025245E+02 -.873019707E+02 -.873014455E+02 -.873009497E+02 -.873004840E+02 -.873000491E+02 -.872996457E+02 -.872992745E+02 -.872989359E+02 -.872986306E+02 -.872983590E+02 -.872981216E+02 -.872979187E+02 -.872977506E+02 -.872976177E+02 -.872975201E+02 -.872974579E+02 -.872974313E+02 -.872974403E+02 -.872974848E+02 -.872975648E+02 -.872976800E+02 -.872978303E+02 -.872980154E+02 -.872982349E+02 -.872984885E+02 -.872987757E+02 -.872990960E+02 -.872994488E+02 -.872998336E+02 -.873002498E+02 -.873006966E+02 -.873011733E+02 -.873016792E+02 -.873022136E+02 -.873027755E+02 -.873033641E+02 -.873039786E+02 -.873046181E+02 -.873052817E+02 -.873059684E+02 -.873066774E+02 -.873074076E+02 -.873081580E+02 -.873089278E+02 -.873097157E+02 -.873105209E+02 -.873113420E+02 -.873121780E+02 -.873130275E+02 -.873138890E+02 -.873147611E+02 -.873156418E+02 -.873165290E+02 -.873174201E+02 -.873183119E+02 -.873192007E+02 -.873200817E+02 -.873209490E+02 -.873217951E+02 -.873226106E+02 -.873233835E+02 -.873240986E+02 -.873247364E+02 -.873252722E+02 -.873256742E+02 -.873259014E+02 -.873259014E+02
 -.873266551E+02 -.873266551E+02 -.873264946E+02 -.873262065E+02 -.873258176E+02 -.873253495E+02 -.873248200E+02 -.873242435E+02 -.873236316E+02 -.873229938E+02 -.873223377E+02 -.873216693E+02 -.873209937E+02 -.873203148E+02 -.873196359E+02 -.873189596E+02 -.873182883E+02 -.873176236E+02 -.873169672E+02 -.873163204E+02 -.873156844E+02 -.873150603E+02 -.873144490E+02 -.873138515E+02 -.873132686E+02 -.873127011E+02 -.873121498E+02 -.873116154E+02 -.873110987E+02 -.873106004E+02 -.873101211E+02 -.873096616E+02 -.873092224E+02 -.873088042E+02 -.873084077E+02 -.873080333E+02 -.873076818E+02 -.873073535E+02 -.873070490E+02 -.873067688E+02 -.873065132E+02 -.873062828E+02 -.873060778E+02 -.873058986E+02 -.873057454E+02 -.873056186E+02 -.873055182E+02 -.873054445E+02 -.873053976E+02 -.873053775E+02 -.873053842E+02 -.873054177E+02 -.873054780E+02 -.873055648E+02 -.873056782E+02 -.873058177E+02 -.873059833E+02 -.873061745E+02 -.873063912E+02 -.873066328E+02 -.873068990E+02 -.873071894E+02 -.873075034E+02 -.873078407E+02 -.873082005E+02 -.873085824E+02 -.873089858E+02 -.873094100E+02 -.873098545E+02 -.873103186E+02 -.873108015E+02 -.873113028E+02 -.873118215E+02 -.873123571E+02 -.873129088E+02 -.873134759E+02 -.873140575E+02 -.873146529E+02 -.873152613E+02 -.873158817E+02 -.873165132E+02 -.873171548E+02 -.873178053E+02 -.873184635E+02 -.873191277E+02 -.873197961E+02 -.873204668E+02 -.873211369E+02 -.873218035E+02 -.873224625E+02 -.873231092E+02 -.873237375E+02 -.873243400E+02 -.873249075E+02 -.873254286E+02 -.873258891E+02 -.873262717E+02 -.873265551E+02 -.873267129E+02 -.873267129E+02
 -.873266551E+02 -.873266551E+02 -.873264946E+02 -.873262065E+02 -.873258176E+02 -.873253495E+02 -.873248200E+02 -.873242435E+02 -.873236316E+02 -.873229938E+02 -.873223377E+02 -.873216693E+02 -.873209937E+02 -.873203148E+02 -.873196359E+02 -.873189596E+02 -.873182883E+02 -.873176236E+02 -.873169672E+02 -.873163204E+02 -.873156844E+02 -.873150603E+02 -.873144490E+02 -.873138515E+02 -.873132686E+02 -.873127011E+02 -.873121498E+02 -.873116154E+02 -.873110987E+02 -.873106004E+02 -.873101211E+02 -.873096616E+02 -.873092224E+02 -.873088042E+02 -.873084077E+02 -.873080333E+02 -.873076818E+02 -.873073535E+02 -.873070490E+02 -.873067688E+02 -.873065132E+02 -.873062828E+02 -.873060778E+02 -.873058986E+02 -.873057454E+02 -.873056186E+02 -.873055182E+02 -.873054445E+02 -.873053976E+02 -.873053775E+02 -.873053842E+02 -.873054177E+02 -.873054780E+02 -.873055648E+02 -.873056782E+02 -.873058177E+02 -.873059833E+02 -.873061745E+02 -.873063912E+02 -.873066328E+02 -.873068990E+02 -.873071894E+02 -.873075034E+02 -.873078407E+02 -.873082005E+02 -.873085824E+02 -.873089858E+02 -.873094100E+02 -.873098545E+02 -.873103186E+02 -.873108015E+02 -.873113028E+02 -.873118215E+02 -.873123571E+02 -.873129088E+02 -.873134759E+02 -.873140575E+02 -.873146529E+02 -.873152613E+02 -.873158817E+02 -.873165132E+02 -.873171548E+02 -.873178053E+02 -.873184635E+02 -.873191277E+02 -.873197961E+02 -.873204668E+02 -.873211369E+02 -.873218035E+02 -.873224625E+02 -.873231092E+02 -.873237375E+02 -.873243400E+02 -.873249075E+02 -.873254286E+02 -.873258891E+02 -.873262717E+02 -.873265551E+02 -.873267129E+02 -.873267129E+02
