# Supplementary material for: Electrical Pacing of Cardiac Tissue Including Potassium Inward Rectification
Source: PLoS One. 2015 Jun 9;10(6):e0127837. doi: 10.1371/journal.pone.0127837 (PMC4461281; doi:10.1371/journal.pone.0127837)
Supplement: S1 Data — (ZIP) [file pone.0127837.s001.zip › All-Data/Data-without-IK1/BDT42/Vmpoint5ms.txt]

 -.873300171E+02 -.873297796E+02 -.873296960E+02 -.873295648E+02 -.873294079E+02 -.873292426E+02 -.873290809E+02 -.873289292E+02 -.873287888E+02 -.873286584E+02 -.873285348E+02 -.873284134E+02 -.873282902E+02 -.873281643E+02 -.873280367E+02 -.873279082E+02 -.873277788E+02 -.873276487E+02 -.873275186E+02 -.873273887E+02 -.873272590E+02 -.873271302E+02 -.873270043E+02 -.873268830E+02 -.873267673E+02 -.873266568E+02 -.873265511E+02 -.873264500E+02 -.873263531E+02 -.873262595E+02 -.873261687E+02 -.873260807E+02 -.873259960E+02 -.873259145E+02 -.873258365E+02 -.873257622E+02 -.873256920E+02 -.873256263E+02 -.873255655E+02 -.873255094E+02 -.873254584E+02 -.873254126E+02 -.873253720E+02 -.873253365E+02 -.873253061E+02 -.873252809E+02 -.873252610E+02 -.873252467E+02 -.873252377E+02 -.873252342E+02 -.873252360E+02 -.873252430E+02 -.873252553E+02 -.873252727E+02 -.873252951E+02 -.873253225E+02 -.873253550E+02 -.873253925E+02 -.873254351E+02 -.873254827E+02 -.873255350E+02 -.873255921E+02 -.873256537E+02 -.873257198E+02 -.873257903E+02 -.873258651E+02 -.873259441E+02 -.873260272E+02 -.873261141E+02 -.873262050E+02 -.873262994E+02 -.873263974E+02 -.873264987E+02 -.873266032E+02 -.873267108E+02 -.873268214E+02 -.873269347E+02 -.873270507E+02 -.873271693E+02 -.873272902E+02 -.873274133E+02 -.873275386E+02 -.873276658E+02 -.873277950E+02 -.873279258E+02 -.873280582E+02 -.873281922E+02 -.873283274E+02 -.873284639E+02 -.873286016E+02 -.873287402E+02 -.873288796E+02 -.873290194E+02 -.873291591E+02 -.873292971E+02 -.873294305E+02 -.873295536E+02 -.873296558E+02 -.873297200E+02 -.873297200E+02
 -.873297796E+02 -.873297796E+02 -.873296960E+02 -.873295648E+02 -.873294079E+02 -.873292426E+02 -.873290809E+02 -.873289292E+02 -.873287888E+02 -.873286584E+02 -.873285348E+02 -.873284134E+02 -.873282902E+02 -.873281643E+02 -.873280367E+02 -.873279082E+02 -.873277788E+02 -.873276487E+02 -.873275186E+02 -.873273887E+02 -.873272590E+02 -.873271302E+02 -.873270043E+02 -.873268830E+02 -.873267673E+02 -.873266568E+02 -.873265511E+02 -.873264500E+02 -.873263531E+02 -.873262595E+02 -.873261687E+02 -.873260807E+02 -.873259960E+02 -.873259145E+02 -.873258365E+02 -.873257622E+02 -.873256920E+02 -.873256263E+02 -.873255655E+02 -.873255094E+02 -.873254584E+02 -.873254126E+02 -.873253720E+02 -.873253365E+02 -.873253061E+02 -.873252809E+02 -.873252610E+02 -.873252467E+02 -.873252377E+02 -.873252342E+02 -.873252360E+02 -.873252430E+02 -.873252553E+02 -.873252727E+02 -.873252951E+02 -.873253225E+02 -.873253550E+02 -.873253925E+02 -.873254351E+02 -.873254827E+02 -.873255350E+02 -.873255921E+02 -.873256537E+02 -.873257198E+02 -.873257903E+02 -.873258651E+02 -.873259441E+02 -.873260272E+02 -.873261141E+02 -.873262050E+02 -.873262994E+02 -.873263974E+02 -.873264987E+02 -.873266032E+02 -.873267108E+02 -.873268214E+02 -.873269347E+02 -.873270507E+02 -.873271693E+02 -.873272902E+02 -.873274133E+02 -.873275386E+02 -.873276658E+02 -.873277950E+02 -.873279258E+02 -.873280582E+02 -.873281922E+02 -.873283274E+02 -.873284639E+02 -.873286016E+02 -.873287402E+02 -.873288796E+02 -.873290194E+02 -.873291591E+02 -.873292971E+02 -.873294305E+02 -.873295536E+02 -.873296558E+02 -.873297200E+02 -.873297200E+02
 -.873295311E+02 -.873295311E+02 -.873293953E+02 -.873291853E+02 -.873289437E+02 -.873286969E+02 -.873284576E+02 -.873282278E+02 -.873280043E+02 -.873277829E+02 -.873275603E+02 -.873273354E+02 -.873271084E+02 -.873268803E+02 -.873266520E+02 -.873264239E+02 -.873261962E+02 -.873259691E+02 -.873257432E+02 -.873255197E+02 -.873252999E+02 -.873250854E+02 -.873248777E+02 -.873246774E+02 -.873244845E+02 -.873242987E+02 -.873241195E+02 -.873239463E+02 -.873237785E+02 -.873236160E+02 -.873234586E+02 -.873233065E+02 -.873231597E+02 -.873230189E+02 -.873228845E+02 -.873227573E+02 -.873226376E+02 -.873225259E+02 -.873224225E+02 -.873223278E+02 -.873222416E+02 -.873221641E+02 -.873220951E+02 -.873220348E+02 -.873219833E+02 -.873219407E+02 -.873219073E+02 -.873218831E+02 -.873218681E+02 -.873218622E+02 -.873218653E+02 -.873218773E+02 -.873218979E+02 -.873219273E+02 -.873219653E+02 -.873220120E+02 -.873220675E+02 -.873221317E+02 -.873222045E+02 -.873222858E+02 -.873223753E+02 -.873224728E+02 -.873225781E+02 -.873226910E+02 -.873228114E+02 -.873229392E+02 -.873230741E+02 -.873232159E+02 -.873233645E+02 -.873235195E+02 -.873236807E+02 -.873238479E+02 -.873240208E+02 -.873241991E+02 -.873243826E+02 -.873245712E+02 -.873247645E+02 -.873249623E+02 -.873251644E+02 -.873253705E+02 -.873255805E+02 -.873257941E+02 -.873260110E+02 -.873262311E+02 -.873264541E+02 -.873266798E+02 -.873269081E+02 -.873271386E+02 -.873273712E+02 -.873276058E+02 -.873278420E+02 -.873280796E+02 -.873283180E+02 -.873285562E+02 -.873287919E+02 -.873290202E+02 -.873292316E+02 -.873294084E+02 -.873295205E+02 -.873295205E+02
 -.873292320E+02 -.873292320E+02 -.873290551E+02 -.873287773E+02 -.873284545E+02 -.873281163E+02 -.873277745E+02 -.873274326E+02 -.873270894E+02 -.873267430E+02 -.873263933E+02 -.873260424E+02 -.873256921E+02 -.873253430E+02 -.873249954E+02 -.873246500E+02 -.873243074E+02 -.873239682E+02 -.873236333E+02 -.873233045E+02 -.873229837E+02 -.873226719E+02 -.873223692E+02 -.873220754E+02 -.873217906E+02 -.873215142E+02 -.873212456E+02 -.873209842E+02 -.873207303E+02 -.873204843E+02 -.873202461E+02 -.873200161E+02 -.873197951E+02 -.873195838E+02 -.873193831E+02 -.873191937E+02 -.873190162E+02 -.873188509E+02 -.873186983E+02 -.873185582E+02 -.873184306E+02 -.873183156E+02 -.873182131E+02 -.873181235E+02 -.873180470E+02 -.873179838E+02 -.873179342E+02 -.873178981E+02 -.873178757E+02 -.873178667E+02 -.873178710E+02 -.873178884E+02 -.873179188E+02 -.873179624E+02 -.873180191E+02 -.873180890E+02 -.873181721E+02 -.873182682E+02 -.873183771E+02 -.873184986E+02 -.873186323E+02 -.873187779E+02 -.873189352E+02 -.873191040E+02 -.873192839E+02 -.873194748E+02 -.873196763E+02 -.873198882E+02 -.873201099E+02 -.873203412E+02 -.873205817E+02 -.873208310E+02 -.873210888E+02 -.873213547E+02 -.873216284E+02 -.873219095E+02 -.873221976E+02 -.873224925E+02 -.873227936E+02 -.873231008E+02 -.873234137E+02 -.873237319E+02 -.873240550E+02 -.873243828E+02 -.873247149E+02 -.873250511E+02 -.873253909E+02 -.873257341E+02 -.873260804E+02 -.873264295E+02 -.873267810E+02 -.873271346E+02 -.873274894E+02 -.873278439E+02 -.873281946E+02 -.873285344E+02 -.873288491E+02 -.873291124E+02 -.873292794E+02 -.873292794E+02
 -.873289890E+02 -.873289890E+02 -.873287625E+02 -.873284063E+02 -.873279841E+02 -.873275314E+02 -.873270669E+02 -.873265976E+02 -.873261248E+02 -.873256485E+02 -.873251698E+02 -.873246901E+02 -.873242121E+02 -.873237378E+02 -.873232688E+02 -.873228061E+02 -.873223502E+02 -.873219011E+02 -.873214596E+02 -.873210272E+02 -.873206046E+02 -.873201918E+02 -.873197892E+02 -.873193969E+02 -.873190141E+02 -.873186405E+02 -.873182760E+02 -.873179210E+02 -.873175761E+02 -.873172418E+02 -.873169190E+02 -.873166088E+02 -.873163121E+02 -.873160295E+02 -.873157620E+02 -.873155100E+02 -.873152740E+02 -.873150542E+02 -.873148506E+02 -.873146633E+02 -.873144924E+02 -.873143381E+02 -.873142007E+02 -.873140803E+02 -.873139775E+02 -.873138925E+02 -.873138256E+02 -.873137767E+02 -.873137460E+02 -.873137333E+02 -.873137384E+02 -.873137614E+02 -.873138022E+02 -.873138609E+02 -.873139374E+02 -.873140317E+02 -.873141437E+02 -.873142733E+02 -.873144200E+02 -.873145835E+02 -.873147634E+02 -.873149594E+02 -.873151710E+02 -.873153980E+02 -.873156400E+02 -.873158967E+02 -.873161675E+02 -.873164520E+02 -.873167497E+02 -.873170603E+02 -.873173831E+02 -.873177177E+02 -.873180636E+02 -.873184204E+02 -.873187876E+02 -.873191646E+02 -.873195511E+02 -.873199464E+02 -.873203503E+02 -.873207620E+02 -.873211813E+02 -.873216076E+02 -.873220405E+02 -.873224795E+02 -.873229242E+02 -.873233742E+02 -.873238291E+02 -.873242885E+02 -.873247520E+02 -.873252191E+02 -.873256894E+02 -.873261624E+02 -.873266370E+02 -.873271110E+02 -.873275801E+02 -.873280345E+02 -.873284553E+02 -.873288073E+02 -.873290307E+02 -.873290307E+02
 -.873287656E+02 -.873287656E+02 -.873284770E+02 -.873280263E+02 -.873274938E+02 -.873269234E+02 -.873263340E+02 -.873257339E+02 -.873251274E+02 -.873245164E+02 -.873239031E+02 -.873232913E+02 -.873226855E+02 -.873220888E+02 -.873215030E+02 -.873209276E+02 -.873203618E+02 -.873198056E+02 -.873192588E+02 -.873187210E+02 -.873181922E+02 -.873176736E+02 -.873171657E+02 -.873166680E+02 -.873161808E+02 -.873157050E+02 -.873152412E+02 -.873147900E+02 -.873143523E+02 -.873139296E+02 -.873135230E+02 -.873131333E+02 -.873127611E+02 -.873124072E+02 -.873120721E+02 -.873117562E+02 -.873114597E+02 -.873111828E+02 -.873109259E+02 -.873106891E+02 -.873104727E+02 -.873102771E+02 -.873101028E+02 -.873099501E+02 -.873098196E+02 -.873097116E+02 -.873096265E+02 -.873095643E+02 -.873095250E+02 -.873095085E+02 -.873095148E+02 -.873095439E+02 -.873095958E+02 -.873096704E+02 -.873097677E+02 -.873098876E+02 -.873100299E+02 -.873101941E+02 -.873103800E+02 -.873105869E+02 -.873108146E+02 -.873110625E+02 -.873113301E+02 -.873116172E+02 -.873119231E+02 -.873122473E+02 -.873125894E+02 -.873129488E+02 -.873133248E+02 -.873137168E+02 -.873141243E+02 -.873145466E+02 -.873149832E+02 -.873154333E+02 -.873158964E+02 -.873163719E+02 -.873168591E+02 -.873173574E+02 -.873178661E+02 -.873183848E+02 -.873189127E+02 -.873194494E+02 -.873199942E+02 -.873205466E+02 -.873211060E+02 -.873216720E+02 -.873222440E+02 -.873228216E+02 -.873234041E+02 -.873239911E+02 -.873245821E+02 -.873251764E+02 -.873257725E+02 -.873263679E+02 -.873269570E+02 -.873275277E+02 -.873280561E+02 -.873284981E+02 -.873287786E+02 -.873287786E+02
 -.873285346E+02 -.873285346E+02 -.873281787E+02 -.873276319E+02 -.873269862E+02 -.873262886E+02 -.873255639E+02 -.873248249E+02 -.873240782E+02 -.873233298E+02 -.873225855E+02 -.873218494E+02 -.873211248E+02 -.873204137E+02 -.873197155E+02 -.873190286E+02 -.873183526E+02 -.873176861E+02 -.873170277E+02 -.873163777E+02 -.873157371E+02 -.873151065E+02 -.873144862E+02 -.873138780E+02 -.873132834E+02 -.873127034E+02 -.873121388E+02 -.873115911E+02 -.873110614E+02 -.873105503E+02 -.873100587E+02 -.873095874E+02 -.873091374E+02 -.873087090E+02 -.873083030E+02 -.873079196E+02 -.873075593E+02 -.873072223E+02 -.873069090E+02 -.873066198E+02 -.873063553E+02 -.873061162E+02 -.873059032E+02 -.873057168E+02 -.873055577E+02 -.873054262E+02 -.873053225E+02 -.873052467E+02 -.873051987E+02 -.873051787E+02 -.873051867E+02 -.873052225E+02 -.873052862E+02 -.873053777E+02 -.873054969E+02 -.873056435E+02 -.873058171E+02 -.873060173E+02 -.873062436E+02 -.873064955E+02 -.873067726E+02 -.873070743E+02 -.873074000E+02 -.873077493E+02 -.873081214E+02 -.873085159E+02 -.873089320E+02 -.873093689E+02 -.873098260E+02 -.873103025E+02 -.873107976E+02 -.873113106E+02 -.873118407E+02 -.873123871E+02 -.873129490E+02 -.873135256E+02 -.873141163E+02 -.873147202E+02 -.873153367E+02 -.873159648E+02 -.873166041E+02 -.873172537E+02 -.873179129E+02 -.873185812E+02 -.873192578E+02 -.873199422E+02 -.873206336E+02 -.873213315E+02 -.873220353E+02 -.873227443E+02 -.873234581E+02 -.873241755E+02 -.873248952E+02 -.873256139E+02 -.873263248E+02 -.873270135E+02 -.873276511E+02 -.873281844E+02 -.873285228E+02 -.873285228E+02
 -.873282740E+02 -.873282740E+02 -.873278549E+02 -.873272057E+02 -.873264341E+02 -.873256017E+02 -.873247396E+02 -.873238636E+02 -.873229850E+02 -.873221113E+02 -.873212468E+02 -.873203950E+02 -.873195572E+02 -.873187320E+02 -.873179185E+02 -.873171163E+02 -.873163230E+02 -.873155368E+02 -.873147582E+02 -.873139884E+02 -.873132273E+02 -.873124769E+02 -.873117402E+02 -.873110192E+02 -.873103152E+02 -.873096296E+02 -.873089639E+02 -.873083186E+02 -.873076940E+02 -.873070913E+02 -.873065114E+02 -.873059552E+02 -.873054234E+02 -.873049167E+02 -.873044357E+02 -.873039807E+02 -.873035523E+02 -.873031511E+02 -.873027779E+02 -.873024334E+02 -.873021186E+02 -.873018342E+02 -.873015811E+02 -.873013599E+02 -.873011712E+02 -.873010152E+02 -.873008922E+02 -.873008024E+02 -.873007458E+02 -.873007225E+02 -.873007324E+02 -.873007755E+02 -.873008517E+02 -.873009609E+02 -.873011028E+02 -.873012770E+02 -.873014831E+02 -.873017208E+02 -.873019894E+02 -.873022885E+02 -.873026173E+02 -.873029755E+02 -.873033622E+02 -.873037768E+02 -.873042185E+02 -.873046865E+02 -.873051799E+02 -.873056979E+02 -.873062395E+02 -.873068039E+02 -.873073901E+02 -.873079972E+02 -.873086242E+02 -.873092702E+02 -.873099344E+02 -.873106157E+02 -.873113132E+02 -.873120261E+02 -.873127536E+02 -.873134946E+02 -.873142483E+02 -.873150140E+02 -.873157908E+02 -.873165779E+02 -.873173746E+02 -.873181800E+02 -.873189935E+02 -.873198144E+02 -.873206420E+02 -.873214757E+02 -.873223145E+02 -.873231576E+02 -.873240030E+02 -.873248472E+02 -.873256822E+02 -.873264908E+02 -.873272395E+02 -.873278657E+02 -.873282629E+02 -.873282629E+02
 -.873279592E+02 -.873279592E+02 -.873274817E+02 -.873267327E+02 -.873258407E+02 -.873248787E+02 -.873238872E+02 -.873228882E+02 -.873218913E+02 -.873209014E+02 -.873199227E+02 -.873189557E+02 -.873179986E+02 -.873170514E+02 -.873161137E+02 -.873151824E+02 -.873142568E+02 -.873133385E+02 -.873124285E+02 -.873115279E+02 -.873106405E+02 -.873097697E+02 -.873089165E+02 -.873080823E+02 -.873072690E+02 -.873064774E+02 -.873057077E+02 -.873049607E+02 -.873042378E+02 -.873035396E+02 -.873028667E+02 -.873022203E+02 -.873016013E+02 -.873010103E+02 -.873004482E+02 -.872999162E+02 -.872994150E+02 -.872989458E+02 -.872985095E+02 -.872981071E+02 -.872977396E+02 -.872974081E+02 -.872971134E+02 -.872968561E+02 -.872966366E+02 -.872964554E+02 -.872963127E+02 -.872962086E+02 -.872961431E+02 -.872961162E+02 -.872961281E+02 -.872961787E+02 -.872962679E+02 -.872963953E+02 -.872965609E+02 -.872967642E+02 -.872970048E+02 -.872972821E+02 -.872975957E+02 -.872979448E+02 -.872983289E+02 -.872987470E+02 -.872991983E+02 -.872996819E+02 -.873001968E+02 -.873007421E+02 -.873013167E+02 -.873019196E+02 -.873025498E+02 -.873032061E+02 -.873038874E+02 -.873045928E+02 -.873053210E+02 -.873060709E+02 -.873068415E+02 -.873076316E+02 -.873084402E+02 -.873092662E+02 -.873101086E+02 -.873109663E+02 -.873118384E+02 -.873127239E+02 -.873136218E+02 -.873145312E+02 -.873154512E+02 -.873163811E+02 -.873173199E+02 -.873182669E+02 -.873192213E+02 -.873201823E+02 -.873211490E+02 -.873221203E+02 -.873230942E+02 -.873240664E+02 -.873250277E+02 -.873259586E+02 -.873268204E+02 -.873275411E+02 -.873279984E+02 -.873279984E+02
 -.873276150E+02 -.873276150E+02 -.873270857E+02 -.873262472E+02 -.873252446E+02 -.873241664E+02 -.873230591E+02 -.873219430E+02 -.873208279E+02 -.873197192E+02 -.873186165E+02 -.873175187E+02 -.873164276E+02 -.873153423E+02 -.873142602E+02 -.873131838E+02 -.873121166E+02 -.873110594E+02 -.873100147E+02 -.873089865E+02 -.873079769E+02 -.873069859E+02 -.873060156E+02 -.873050676E+02 -.873041418E+02 -.873032388E+02 -.873023600E+02 -.873015061E+02 -.873006776E+02 -.872998757E+02 -.872991022E+02 -.872983580E+02 -.872976444E+02 -.872969630E+02 -.872963151E+02 -.872957017E+02 -.872951241E+02 -.872945836E+02 -.872940815E+02 -.872936189E+02 -.872931970E+02 -.872928168E+02 -.872924789E+02 -.872921840E+02 -.872919324E+02 -.872917244E+02 -.872915603E+02 -.872914402E+02 -.872913645E+02 -.872913334E+02 -.872913469E+02 -.872914050E+02 -.872915076E+02 -.872916547E+02 -.872918459E+02 -.872920806E+02 -.872923584E+02 -.872926786E+02 -.872930406E+02 -.872934435E+02 -.872938864E+02 -.872943682E+02 -.872948880E+02 -.872954447E+02 -.872960371E+02 -.872966642E+02 -.872973246E+02 -.872980173E+02 -.872987409E+02 -.872994942E+02 -.873002758E+02 -.873010845E+02 -.873019189E+02 -.873027777E+02 -.873036597E+02 -.873045636E+02 -.873054880E+02 -.873064318E+02 -.873073938E+02 -.873083728E+02 -.873093677E+02 -.873103772E+02 -.873114003E+02 -.873124361E+02 -.873134834E+02 -.873145414E+02 -.873156091E+02 -.873166856E+02 -.873177701E+02 -.873188617E+02 -.873199594E+02 -.873210620E+02 -.873221671E+02 -.873232700E+02 -.873243603E+02 -.873254161E+02 -.873263932E+02 -.873272104E+02 -.873277287E+02 -.873277287E+02
 -.873273132E+02 -.873273132E+02 -.873267276E+02 -.873257978E+02 -.873246873E+02 -.873234906E+02 -.873222574E+02 -.873210136E+02 -.873197698E+02 -.873185257E+02 -.873172814E+02 -.873160393E+02 -.873147983E+02 -.873135590E+02 -.873123273E+02 -.873111070E+02 -.873098985E+02 -.873087053E+02 -.873075308E+02 -.873063750E+02 -.873052385E+02 -.873041243E+02 -.873030330E+02 -.873019639E+02 -.873009180E+02 -.872998967E+02 -.872988999E+02 -.872979290E+02 -.872969863E+02 -.872960738E+02 -.872951925E+02 -.872943446E+02 -.872935319E+02 -.872927559E+02 -.872920176E+02 -.872913191E+02 -.872906617E+02 -.872900469E+02 -.872894761E+02 -.872889506E+02 -.872884714E+02 -.872880392E+02 -.872876546E+02 -.872873185E+02 -.872870312E+02 -.872867931E+02 -.872866048E+02 -.872864669E+02 -.872863799E+02 -.872863441E+02 -.872863596E+02 -.872864266E+02 -.872865448E+02 -.872867139E+02 -.872869333E+02 -.872872025E+02 -.872875207E+02 -.872878872E+02 -.872883011E+02 -.872887614E+02 -.872892671E+02 -.872898171E+02 -.872904101E+02 -.872910448E+02 -.872917200E+02 -.872924343E+02 -.872931863E+02 -.872939745E+02 -.872947974E+02 -.872956535E+02 -.872965413E+02 -.872974592E+02 -.872984058E+02 -.872993794E+02 -.873003786E+02 -.873014019E+02 -.873024478E+02 -.873035150E+02 -.873046020E+02 -.873057074E+02 -.873068300E+02 -.873079684E+02 -.873091216E+02 -.873102882E+02 -.873114672E+02 -.873126575E+02 -.873138581E+02 -.873150680E+02 -.873162863E+02 -.873175120E+02 -.873187440E+02 -.873199810E+02 -.873212205E+02 -.873224571E+02 -.873236794E+02 -.873248626E+02 -.873259575E+02 -.873268730E+02 -.873274537E+02 -.873274537E+02
 -.873270615E+02 -.873270615E+02 -.873264027E+02 -.873253698E+02 -.873241399E+02 -.873228157E+02 -.873214521E+02 -.873200724E+02 -.873186822E+02 -.873172853E+02 -.873158860E+02 -.873144846E+02 -.873130854E+02 -.873116958E+02 -.873103180E+02 -.873089529E+02 -.873076053E+02 -.873062776E+02 -.873049692E+02 -.873036819E+02 -.873024176E+02 -.873011751E+02 -.872999537E+02 -.872987555E+02 -.872975810E+02 -.872964304E+02 -.872953065E+02 -.872942122E+02 -.872931488E+02 -.872921184E+02 -.872911237E+02 -.872901669E+02 -.872892493E+02 -.872883730E+02 -.872875403E+02 -.872867525E+02 -.872860108E+02 -.872853172E+02 -.872846730E+02 -.872840791E+02 -.872835366E+02 -.872830467E+02 -.872826102E+02 -.872822279E+02 -.872819007E+02 -.872816296E+02 -.872814156E+02 -.872812593E+02 -.872811613E+02 -.872811218E+02 -.872811409E+02 -.872812185E+02 -.872813540E+02 -.872815469E+02 -.872817968E+02 -.872821028E+02 -.872824644E+02 -.872828806E+02 -.872833504E+02 -.872838728E+02 -.872844464E+02 -.872850699E+02 -.872857418E+02 -.872864607E+02 -.872872250E+02 -.872880330E+02 -.872888832E+02 -.872897737E+02 -.872907028E+02 -.872916687E+02 -.872926697E+02 -.872937038E+02 -.872947694E+02 -.872958646E+02 -.872969878E+02 -.872981372E+02 -.872993112E+02 -.873005080E+02 -.873017261E+02 -.873029639E+02 -.873042201E+02 -.873054930E+02 -.873067814E+02 -.873080840E+02 -.873093996E+02 -.873107268E+02 -.873120648E+02 -.873134123E+02 -.873147683E+02 -.873161319E+02 -.873175019E+02 -.873188768E+02 -.873202539E+02 -.873216274E+02 -.873229844E+02 -.873242978E+02 -.873255130E+02 -.873265289E+02 -.873271733E+02 -.873271733E+02
 -.873268109E+02 -.873268109E+02 -.873260868E+02 -.873249540E+02 -.873236036E+02 -.873221430E+02 -.873206272E+02 -.873190819E+02 -.873175230E+02 -.873159607E+02 -.873143971E+02 -.873128384E+02 -.873112904E+02 -.873097541E+02 -.873082321E+02 -.873067296E+02 -.873052471E+02 -.873037837E+02 -.873023412E+02 -.873009196E+02 -.872995164E+02 -.872981330E+02 -.872967717E+02 -.872954323E+02 -.872941165E+02 -.872928282E+02 -.872915697E+02 -.872903424E+02 -.872891500E+02 -.872879960E+02 -.872868820E+02 -.872858099E+02 -.872847825E+02 -.872838017E+02 -.872828684E+02 -.872819843E+02 -.872811516E+02 -.872803715E+02 -.872796452E+02 -.872789746E+02 -.872783615E+02 -.872778071E+02 -.872773129E+02 -.872768803E+02 -.872765108E+02 -.872762054E+02 -.872759648E+02 -.872757897E+02 -.872756805E+02 -.872756373E+02 -.872756601E+02 -.872757484E+02 -.872759021E+02 -.872761206E+02 -.872764034E+02 -.872767498E+02 -.872771588E+02 -.872776294E+02 -.872781604E+02 -.872787506E+02 -.872793983E+02 -.872801019E+02 -.872808598E+02 -.872816701E+02 -.872825310E+02 -.872834405E+02 -.872843967E+02 -.872853975E+02 -.872864409E+02 -.872875248E+02 -.872886469E+02 -.872898054E+02 -.872909981E+02 -.872922230E+02 -.872934780E+02 -.872947611E+02 -.872960705E+02 -.872974041E+02 -.872987604E+02 -.873001374E+02 -.873015336E+02 -.873029472E+02 -.873043769E+02 -.873058211E+02 -.873072785E+02 -.873087479E+02 -.873102279E+02 -.873117175E+02 -.873132156E+02 -.873147211E+02 -.873162328E+02 -.873177492E+02 -.873192672E+02 -.873207807E+02 -.873222756E+02 -.873237219E+02 -.873250598E+02 -.873261782E+02 -.873268874E+02 -.873268874E+02
 -.873265662E+02 -.873265662E+02 -.873257731E+02 -.873245246E+02 -.873230264E+02 -.873213997E+02 -.873197100E+02 -.873179952E+02 -.873162746E+02 -.873145531E+02 -.873128385E+02 -.873111354E+02 -.873094443E+02 -.873077686E+02 -.873061116E+02 -.873044713E+02 -.873028468E+02 -.873012401E+02 -.872996500E+02 -.872980754E+02 -.872965194E+02 -.872949837E+02 -.872934680E+02 -.872919759E+02 -.872905115E+02 -.872890766E+02 -.872876743E+02 -.872863092E+02 -.872849839E+02 -.872837001E+02 -.872824604E+02 -.872812675E+02 -.872801222E+02 -.872790259E+02 -.872779809E+02 -.872769896E+02 -.872760533E+02 -.872751744E+02 -.872743561E+02 -.872736008E+02 -.872729102E+02 -.872722863E+02 -.872717311E+02 -.872712459E+02 -.872708316E+02 -.872704892E+02 -.872702198E+02 -.872700238E+02 -.872699017E+02 -.872698537E+02 -.872698799E+02 -.872699801E+02 -.872701539E+02 -.872704009E+02 -.872707204E+02 -.872711114E+02 -.872715730E+02 -.872721038E+02 -.872727024E+02 -.872733671E+02 -.872740962E+02 -.872748877E+02 -.872757396E+02 -.872766498E+02 -.872776161E+02 -.872786361E+02 -.872797076E+02 -.872808281E+02 -.872819952E+02 -.872832065E+02 -.872844594E+02 -.872857517E+02 -.872870808E+02 -.872884444E+02 -.872898402E+02 -.872912658E+02 -.872927190E+02 -.872941979E+02 -.872957002E+02 -.872972240E+02 -.872987674E+02 -.873003287E+02 -.873019062E+02 -.873034983E+02 -.873051034E+02 -.873067203E+02 -.873083475E+02 -.873099840E+02 -.873116286E+02 -.873132801E+02 -.873149375E+02 -.873165989E+02 -.873182613E+02 -.873199179E+02 -.873215535E+02 -.873231355E+02 -.873245985E+02 -.873258212E+02 -.873265966E+02 -.873265966E+02
 -.873262510E+02 -.873262510E+02 -.873253898E+02 -.873240213E+02 -.873223765E+02 -.873205909E+02 -.873187428E+02 -.873168724E+02 -.873149948E+02 -.873131245E+02 -.873112664E+02 -.873094205E+02 -.873075887E+02 -.873057717E+02 -.873039664E+02 -.873021730E+02 -.873003934E+02 -.872986262E+02 -.872968720E+02 -.872951342E+02 -.872934139E+02 -.872917119E+02 -.872900336E+02 -.872883826E+02 -.872867610E+02 -.872851731E+02 -.872836232E+02 -.872821134E+02 -.872806455E+02 -.872792226E+02 -.872778464E+02 -.872765174E+02 -.872752380E+02 -.872740113E+02 -.872728400E+02 -.872717269E+02 -.872706760E+02 -.872696912E+02 -.872687749E+02 -.872679293E+02 -.872671568E+02 -.872664594E+02 -.872658381E+02 -.872652943E+02 -.872648298E+02 -.872644457E+02 -.872641432E+02 -.872639232E+02 -.872637864E+02 -.872637329E+02 -.872637630E+02 -.872638765E+02 -.872640731E+02 -.872643519E+02 -.872647123E+02 -.872651532E+02 -.872656732E+02 -.872662708E+02 -.872669442E+02 -.872676915E+02 -.872685105E+02 -.872693991E+02 -.872703547E+02 -.872713748E+02 -.872724569E+02 -.872735981E+02 -.872747957E+02 -.872760469E+02 -.872773488E+02 -.872786986E+02 -.872800934E+02 -.872815304E+02 -.872830068E+02 -.872845197E+02 -.872860665E+02 -.872876447E+02 -.872892516E+02 -.872908849E+02 -.872925422E+02 -.872942213E+02 -.872959201E+02 -.872976367E+02 -.872993691E+02 -.873011157E+02 -.873028749E+02 -.873046451E+02 -.873064250E+02 -.873082134E+02 -.873100091E+02 -.873118110E+02 -.873136179E+02 -.873154279E+02 -.873172379E+02 -.873190407E+02 -.873208197E+02 -.873225398E+02 -.873241300E+02 -.873254588E+02 -.873263013E+02 -.873263013E+02
 -.873259243E+02 -.873259243E+02 -.873249879E+02 -.873234994E+02 -.873217064E+02 -.873197652E+02 -.873177612E+02 -.873157346E+02 -.873137120E+02 -.873116990E+02 -.873096965E+02 -.873077047E+02 -.873057231E+02 -.873037485E+02 -.873017813E+02 -.872998226E+02 -.872978712E+02 -.872959288E+02 -.872939993E+02 -.872920845E+02 -.872901872E+02 -.872883133E+02 -.872864660E+02 -.872846480E+02 -.872828645E+02 -.872811186E+02 -.872794115E+02 -.872777454E+02 -.872761224E+02 -.872745437E+02 -.872730108E+02 -.872715278E+02 -.872700988E+02 -.872687277E+02 -.872674186E+02 -.872661765E+02 -.872650050E+02 -.872639064E+02 -.872628834E+02 -.872619389E+02 -.872610747E+02 -.872602926E+02 -.872595951E+02 -.872589845E+02 -.872584624E+02 -.872580306E+02 -.872576909E+02 -.872574440E+02 -.872572907E+02 -.872572313E+02 -.872572663E+02 -.872573951E+02 -.872576172E+02 -.872579320E+02 -.872583385E+02 -.872588353E+02 -.872594208E+02 -.872600931E+02 -.872608502E+02 -.872616898E+02 -.872626091E+02 -.872636057E+02 -.872646764E+02 -.872658185E+02 -.872670286E+02 -.872683036E+02 -.872696402E+02 -.872710350E+02 -.872724849E+02 -.872739863E+02 -.872755359E+02 -.872771303E+02 -.872787664E+02 -.872804409E+02 -.872821507E+02 -.872838928E+02 -.872856643E+02 -.872874625E+02 -.872892848E+02 -.872911288E+02 -.872929919E+02 -.872948722E+02 -.872967675E+02 -.872986760E+02 -.873005959E+02 -.873025258E+02 -.873044641E+02 -.873064095E+02 -.873083610E+02 -.873103174E+02 -.873122775E+02 -.873142395E+02 -.873162001E+02 -.873181516E+02 -.873200765E+02 -.873219367E+02 -.873236559E+02 -.873250921E+02 -.873260026E+02 -.873260026E+02
 -.873255930E+02 -.873255930E+02 -.873245688E+02 -.873229456E+02 -.873210091E+02 -.873189245E+02 -.873167768E+02 -.873146144E+02 -.873124504E+02 -.873102907E+02 -.873081359E+02 -.873059855E+02 -.873038359E+02 -.873016874E+02 -.872995414E+02 -.872973979E+02 -.872952603E+02 -.872931333E+02 -.872910194E+02 -.872889223E+02 -.872868482E+02 -.872847997E+02 -.872827804E+02 -.872807940E+02 -.872788415E+02 -.872769236E+02 -.872750416E+02 -.872731979E+02 -.872713948E+02 -.872696365E+02 -.872679288E+02 -.872662771E+02 -.872646859E+02 -.872631599E+02 -.872617039E+02 -.872603211E+02 -.872590143E+02 -.872577873E+02 -.872566431E+02 -.872555845E+02 -.872546144E+02 -.872537363E+02 -.872529530E+02 -.872522667E+02 -.872516803E+02 -.872511960E+02 -.872508148E+02 -.872505381E+02 -.872503669E+02 -.872503016E+02 -.872503421E+02 -.872504883E+02 -.872507398E+02 -.872510956E+02 -.872515543E+02 -.872521143E+02 -.872527739E+02 -.872535307E+02 -.872543821E+02 -.872553252E+02 -.872563572E+02 -.872574748E+02 -.872586744E+02 -.872599525E+02 -.872613054E+02 -.872627292E+02 -.872642200E+02 -.872657740E+02 -.872673870E+02 -.872690551E+02 -.872707743E+02 -.872725410E+02 -.872743511E+02 -.872762011E+02 -.872780874E+02 -.872800066E+02 -.872819553E+02 -.872839305E+02 -.872859292E+02 -.872879486E+02 -.872899861E+02 -.872920393E+02 -.872941060E+02 -.872961842E+02 -.872982721E+02 -.873003679E+02 -.873024703E+02 -.873045780E+02 -.873066898E+02 -.873088047E+02 -.873109215E+02 -.873130386E+02 -.873151523E+02 -.873172548E+02 -.873193272E+02 -.873213291E+02 -.873231785E+02 -.873247230E+02 -.873257019E+02 -.873257019E+02
 -.873252316E+02 -.873252316E+02 -.873241237E+02 -.873223924E+02 -.873203336E+02 -.873181158E+02 -.873158347E+02 -.873135270E+02 -.873112121E+02 -.873088926E+02 -.873065704E+02 -.873042419E+02 -.873019089E+02 -.872995741E+02 -.872972384E+02 -.872949058E+02 -.872925810E+02 -.872902670E+02 -.872879682E+02 -.872856911E+02 -.872834371E+02 -.872812085E+02 -.872790063E+02 -.872768297E+02 -.872746800E+02 -.872725594E+02 -.872704727E+02 -.872684253E+02 -.872664230E+02 -.872644726E+02 -.872625793E+02 -.872607476E+02 -.872589820E+02 -.872572870E+02 -.872556663E+02 -.872541237E+02 -.872526638E+02 -.872512906E+02 -.872500079E+02 -.872488201E+02 -.872477315E+02 -.872467453E+02 -.872458652E+02 -.872450948E+02 -.872444366E+02 -.872438923E+02 -.872434643E+02 -.872431543E+02 -.872429628E+02 -.872428903E+02 -.872429375E+02 -.872431042E+02 -.872433893E+02 -.872437916E+02 -.872443100E+02 -.872449422E+02 -.872456859E+02 -.872465384E+02 -.872474967E+02 -.872485575E+02 -.872497169E+02 -.872509712E+02 -.872523160E+02 -.872537472E+02 -.872552601E+02 -.872568504E+02 -.872585132E+02 -.872602440E+02 -.872620380E+02 -.872638906E+02 -.872657972E+02 -.872677533E+02 -.872697544E+02 -.872717963E+02 -.872738748E+02 -.872759861E+02 -.872781263E+02 -.872802918E+02 -.872824795E+02 -.872846861E+02 -.872869088E+02 -.872891450E+02 -.872913922E+02 -.872936484E+02 -.872959116E+02 -.872981801E+02 -.873004525E+02 -.873027274E+02 -.873050039E+02 -.873072810E+02 -.873095575E+02 -.873118319E+02 -.873141007E+02 -.873163555E+02 -.873185766E+02 -.873207208E+02 -.873227008E+02 -.873243539E+02 -.873254014E+02 -.873254014E+02
 -.873248562E+02 -.873248562E+02 -.873236931E+02 -.873218687E+02 -.873196943E+02 -.873173533E+02 -.873149326E+02 -.873124767E+02 -.873099978E+02 -.873075054E+02 -.873049983E+02 -.873024810E+02 -.872999562E+02 -.872974251E+02 -.872948928E+02 -.872923658E+02 -.872898486E+02 -.872873461E+02 -.872848632E+02 -.872823975E+02 -.872799485E+02 -.872775152E+02 -.872750978E+02 -.872727000E+02 -.872703266E+02 -.872679852E+02 -.872656820E+02 -.872634231E+02 -.872612145E+02 -.872590611E+02 -.872569668E+02 -.872549363E+02 -.872529749E+02 -.872510868E+02 -.872492774E+02 -.872475524E+02 -.872459173E+02 -.872443771E+02 -.872429377E+02 -.872416041E+02 -.872403805E+02 -.872392717E+02 -.872382823E+02 -.872374153E+02 -.872366739E+02 -.872360615E+02 -.872355803E+02 -.872352315E+02 -.872350167E+02 -.872349370E+02 -.872349922E+02 -.872351818E+02 -.872355054E+02 -.872359616E+02 -.872365484E+02 -.872372634E+02 -.872381038E+02 -.872390663E+02 -.872401470E+02 -.872413418E+02 -.872426463E+02 -.872440558E+02 -.872455651E+02 -.872471693E+02 -.872488630E+02 -.872506408E+02 -.872524969E+02 -.872544260E+02 -.872564224E+02 -.872584807E+02 -.872605953E+02 -.872627610E+02 -.872649725E+02 -.872672251E+02 -.872695138E+02 -.872718341E+02 -.872741817E+02 -.872765528E+02 -.872789434E+02 -.872813502E+02 -.872837701E+02 -.872862001E+02 -.872886377E+02 -.872910805E+02 -.872935268E+02 -.872959746E+02 -.872984226E+02 -.873008696E+02 -.873033147E+02 -.873057569E+02 -.873081955E+02 -.873106289E+02 -.873130537E+02 -.873154612E+02 -.873178309E+02 -.873201170E+02 -.873222270E+02 -.873239879E+02 -.873251034E+02 -.873251034E+02
 -.873245542E+02 -.873245542E+02 -.873233385E+02 -.873214254E+02 -.873191386E+02 -.873166561E+02 -.873140754E+02 -.873114391E+02 -.873087742E+02 -.873060852E+02 -.873033803E+02 -.873006623E+02 -.872979356E+02 -.872952082E+02 -.872924886E+02 -.872897804E+02 -.872870845E+02 -.872844001E+02 -.872817203E+02 -.872790438E+02 -.872763704E+02 -.872737039E+02 -.872710506E+02 -.872684173E+02 -.872658128E+02 -.872632421E+02 -.872607109E+02 -.872582249E+02 -.872557881E+02 -.872534047E+02 -.872510803E+02 -.872488213E+02 -.872466333E+02 -.872445233E+02 -.872424990E+02 -.872405665E+02 -.872387324E+02 -.872370035E+02 -.872353858E+02 -.872338849E+02 -.872325071E+02 -.872312580E+02 -.872301420E+02 -.872291638E+02 -.872283279E+02 -.872276370E+02 -.872270935E+02 -.872267003E+02 -.872264590E+02 -.872263702E+02 -.872264343E+02 -.872266515E+02 -.872270203E+02 -.872275389E+02 -.872282051E+02 -.872290160E+02 -.872299678E+02 -.872310566E+02 -.872322778E+02 -.872336266E+02 -.872350974E+02 -.872366846E+02 -.872383824E+02 -.872401843E+02 -.872420839E+02 -.872440745E+02 -.872461496E+02 -.872483025E+02 -.872505264E+02 -.872528149E+02 -.872551616E+02 -.872575602E+02 -.872600047E+02 -.872624893E+02 -.872650086E+02 -.872675574E+02 -.872701307E+02 -.872727242E+02 -.872753335E+02 -.872779549E+02 -.872805849E+02 -.872832204E+02 -.872858587E+02 -.872884974E+02 -.872911344E+02 -.872937681E+02 -.872963972E+02 -.872990205E+02 -.873016372E+02 -.873042468E+02 -.873068487E+02 -.873094416E+02 -.873120221E+02 -.873145815E+02 -.873170982E+02 -.873195244E+02 -.873217623E+02 -.873236293E+02 -.873248117E+02 -.873248117E+02
 -.873243135E+02 -.873243135E+02 -.873230310E+02 -.873210030E+02 -.873185643E+02 -.873159127E+02 -.873131516E+02 -.873103365E+02 -.873074834E+02 -.873046072E+02 -.873017148E+02 -.872988157E+02 -.872959191E+02 -.872930302E+02 -.872901464E+02 -.872872615E+02 -.872843709E+02 -.872814676E+02 -.872785535E+02 -.872756315E+02 -.872727092E+02 -.872697943E+02 -.872668941E+02 -.872640169E+02 -.872611661E+02 -.872583468E+02 -.872555634E+02 -.872528198E+02 -.872501212E+02 -.872474747E+02 -.872448882E+02 -.872423687E+02 -.872399251E+02 -.872375658E+02 -.872352978E+02 -.872331293E+02 -.872310683E+02 -.872291225E+02 -.872272992E+02 -.872256064E+02 -.872240511E+02 -.872226392E+02 -.872213770E+02 -.872202702E+02 -.872193230E+02 -.872185398E+02 -.872179245E+02 -.872174798E+02 -.872172074E+02 -.872171089E+02 -.872171846E+02 -.872174335E+02 -.872178545E+02 -.872184457E+02 -.872192040E+02 -.872201258E+02 -.872212071E+02 -.872224430E+02 -.872238277E+02 -.872253553E+02 -.872270192E+02 -.872288123E+02 -.872307273E+02 -.872327563E+02 -.872348917E+02 -.872371254E+02 -.872394495E+02 -.872418560E+02 -.872443369E+02 -.872468846E+02 -.872494915E+02 -.872521502E+02 -.872548539E+02 -.872575956E+02 -.872603692E+02 -.872631686E+02 -.872659883E+02 -.872688232E+02 -.872716686E+02 -.872745203E+02 -.872773746E+02 -.872802280E+02 -.872830778E+02 -.872859214E+02 -.872887569E+02 -.872915827E+02 -.872943975E+02 -.872972005E+02 -.872999912E+02 -.873027692E+02 -.873055343E+02 -.873082855E+02 -.873110198E+02 -.873137283E+02 -.873163889E+02 -.873189516E+02 -.873213137E+02 -.873232833E+02 -.873245303E+02 -.873245303E+02
 -.873240048E+02 -.873240048E+02 -.873226626E+02 -.873205343E+02 -.873179712E+02 -.873151754E+02 -.873122563E+02 -.873092641E+02 -.873062337E+02 -.873031848E+02 -.873001317E+02 -.872970794E+02 -.872940264E+02 -.872909636E+02 -.872878819E+02 -.872847774E+02 -.872816464E+02 -.872784942E+02 -.872753266E+02 -.872721529E+02 -.872689803E+02 -.872658150E+02 -.872626627E+02 -.872595243E+02 -.872564041E+02 -.872533057E+02 -.872502344E+02 -.872471975E+02 -.872442033E+02 -.872412611E+02 -.872383790E+02 -.872355668E+02 -.872328335E+02 -.872301883E+02 -.872276411E+02 -.872252016E+02 -.872228793E+02 -.872206831E+02 -.872186228E+02 -.872167071E+02 -.872149437E+02 -.872133415E+02 -.872119080E+02 -.872106495E+02 -.872095725E+02 -.872086823E+02 -.872079829E+02 -.872074774E+02 -.872071686E+02 -.872070579E+02 -.872071454E+02 -.872074311E+02 -.872079135E+02 -.872085899E+02 -.872094569E+02 -.872105103E+02 -.872117446E+02 -.872131535E+02 -.872147301E+02 -.872164669E+02 -.872183557E+02 -.872203878E+02 -.872225541E+02 -.872248455E+02 -.872272524E+02 -.872297652E+02 -.872323744E+02 -.872350703E+02 -.872378435E+02 -.872406848E+02 -.872435852E+02 -.872465362E+02 -.872495294E+02 -.872525571E+02 -.872556120E+02 -.872586873E+02 -.872617765E+02 -.872648741E+02 -.872679748E+02 -.872710740E+02 -.872741676E+02 -.872772520E+02 -.872803244E+02 -.872833822E+02 -.872864235E+02 -.872894468E+02 -.872924513E+02 -.872954362E+02 -.872984016E+02 -.873013473E+02 -.873042737E+02 -.873071803E+02 -.873100643E+02 -.873129171E+02 -.873157159E+02 -.873184090E+02 -.873208894E+02 -.873229565E+02 -.873242646E+02 -.873242646E+02
 -.873238289E+02 -.873238289E+02 -.873224151E+02 -.873201674E+02 -.873174485E+02 -.873144744E+02 -.873113693E+02 -.873082065E+02 -.873050243E+02 -.873018380E+02 -.872986461E+02 -.872954410E+02 -.872922096E+02 -.872889424E+02 -.872856370E+02 -.872822932E+02 -.872789190E+02 -.872755221E+02 -.872721118E+02 -.872686922E+02 -.872652665E+02 -.872618367E+02 -.872584027E+02 -.872549693E+02 -.872515413E+02 -.872481264E+02 -.872447323E+02 -.872413679E+02 -.872380431E+02 -.872347666E+02 -.872315497E+02 -.872284033E+02 -.872253382E+02 -.872223662E+02 -.872194983E+02 -.872167456E+02 -.872141190E+02 -.872116307E+02 -.872092919E+02 -.872071132E+02 -.872051064E+02 -.872032809E+02 -.872016457E+02 -.872002089E+02 -.871989783E+02 -.871979596E+02 -.871971584E+02 -.871965796E+02 -.871962262E+02 -.871961003E+02 -.871962030E+02 -.871965336E+02 -.871970900E+02 -.871978691E+02 -.871988664E+02 -.872000759E+02 -.872014909E+02 -.872031039E+02 -.872049063E+02 -.872068885E+02 -.872090406E+02 -.872113522E+02 -.872138121E+02 -.872164088E+02 -.872191310E+02 -.872219668E+02 -.872249047E+02 -.872279330E+02 -.872310404E+02 -.872342161E+02 -.872374492E+02 -.872407297E+02 -.872440480E+02 -.872473949E+02 -.872507621E+02 -.872541417E+02 -.872575267E+02 -.872609105E+02 -.872642876E+02 -.872676527E+02 -.872710016E+02 -.872743307E+02 -.872776368E+02 -.872809176E+02 -.872841713E+02 -.872873968E+02 -.872905933E+02 -.872937608E+02 -.872968996E+02 -.873000104E+02 -.873030938E+02 -.873061501E+02 -.873091771E+02 -.873121664E+02 -.873150950E+02 -.873179097E+02 -.873204998E+02 -.873226568E+02 -.873240213E+02 -.873240213E+02
 -.873236245E+02 -.873236245E+02 -.873221120E+02 -.873197153E+02 -.873168364E+02 -.873137191E+02 -.873104966E+02 -.873072349E+02 -.873039538E+02 -.873006509E+02 -.872973155E+02 -.872939333E+02 -.872904963E+02 -.872870063E+02 -.872834685E+02 -.872798935E+02 -.872762889E+02 -.872726593E+02 -.872690043E+02 -.872653231E+02 -.872616164E+02 -.872578855E+02 -.872541361E+02 -.872503738E+02 -.872466065E+02 -.872428409E+02 -.872390867E+02 -.872353547E+02 -.872316548E+02 -.872280003E+02 -.872244029E+02 -.872208749E+02 -.872174288E+02 -.872140775E+02 -.872108347E+02 -.872077141E+02 -.872047312E+02 -.872018998E+02 -.871992337E+02 -.871967470E+02 -.871944517E+02 -.871923598E+02 -.871904826E+02 -.871888308E+02 -.871874137E+02 -.871862403E+02 -.871853180E+02 -.871846524E+02 -.871842476E+02 -.871841063E+02 -.871842288E+02 -.871846141E+02 -.871852596E+02 -.871861611E+02 -.871873128E+02 -.871887078E+02 -.871903379E+02 -.871921934E+02 -.871942635E+02 -.871965368E+02 -.871990008E+02 -.872016422E+02 -.872044474E+02 -.872074024E+02 -.872104929E+02 -.872137048E+02 -.872170237E+02 -.872204359E+02 -.872239276E+02 -.872274857E+02 -.872310976E+02 -.872347514E+02 -.872384358E+02 -.872421403E+02 -.872458551E+02 -.872495715E+02 -.872532814E+02 -.872569776E+02 -.872606539E+02 -.872643049E+02 -.872679259E+02 -.872715132E+02 -.872750639E+02 -.872785757E+02 -.872820473E+02 -.872854777E+02 -.872888669E+02 -.872922153E+02 -.872955239E+02 -.872987941E+02 -.873020274E+02 -.873052246E+02 -.873083845E+02 -.873114991E+02 -.873145456E+02 -.873174696E+02 -.873201574E+02 -.873223941E+02 -.873238083E+02 -.873238083E+02
 -.873232897E+02 -.873232897E+02 -.873217256E+02 -.873192595E+02 -.873163147E+02 -.873131347E+02 -.873098487E+02 -.873065034E+02 -.873031085E+02 -.872996561E+02 -.872961368E+02 -.872925494E+02 -.872889022E+02 -.872852044E+02 -.872814633E+02 -.872776811E+02 -.872738551E+02 -.872699816E+02 -.872660585E+02 -.872620873E+02 -.872580703E+02 -.872540119E+02 -.872499173E+02 -.872457935E+02 -.872416478E+02 -.872374911E+02 -.872333347E+02 -.872291895E+02 -.872250687E+02 -.872209843E+02 -.872169495E+02 -.872129789E+02 -.872090882E+02 -.872052942E+02 -.872016134E+02 -.871980643E+02 -.871946629E+02 -.871914260E+02 -.871883708E+02 -.871855130E+02 -.871828692E+02 -.871804550E+02 -.871782862E+02 -.871763760E+02 -.871747373E+02 -.871733808E+02 -.871723150E+02 -.871715467E+02 -.871710809E+02 -.871709201E+02 -.871710651E+02 -.871715151E+02 -.871722667E+02 -.871733148E+02 -.871746526E+02 -.871762711E+02 -.871781598E+02 -.871803066E+02 -.871826981E+02 -.871853194E+02 -.871881549E+02 -.871911883E+02 -.871944025E+02 -.871977801E+02 -.872013037E+02 -.872049559E+02 -.872087192E+02 -.872125768E+02 -.872165124E+02 -.872205102E+02 -.872245553E+02 -.872286336E+02 -.872327319E+02 -.872368380E+02 -.872409409E+02 -.872450304E+02 -.872490976E+02 -.872531348E+02 -.872571350E+02 -.872610925E+02 -.872650026E+02 -.872688617E+02 -.872726670E+02 -.872764166E+02 -.872801096E+02 -.872837456E+02 -.872873254E+02 -.872908501E+02 -.872943216E+02 -.872977421E+02 -.873011141E+02 -.873044397E+02 -.873077182E+02 -.873109427E+02 -.873140907E+02 -.873171074E+02 -.873198771E+02 -.873221799E+02 -.873236350E+02 -.873236350E+02
 -.873230497E+02 -.873230497E+02 -.873214624E+02 -.873189685E+02 -.873159939E+02 -.873127770E+02 -.873094236E+02 -.873059726E+02 -.873024327E+02 -.872988101E+02 -.872951134E+02 -.872913550E+02 -.872875416E+02 -.872836725E+02 -.872797438E+02 -.872757487E+02 -.872716830E+02 -.872675444E+02 -.872633336E+02 -.872590514E+02 -.872547001E+02 -.872502851E+02 -.872458130E+02 -.872412922E+02 -.872367329E+02 -.872321457E+02 -.872275405E+02 -.872229296E+02 -.872183261E+02 -.872137452E+02 -.872092041E+02 -.872047213E+02 -.872003156E+02 -.871960055E+02 -.871918116E+02 -.871877525E+02 -.871838491E+02 -.871801234E+02 -.871765968E+02 -.871732919E+02 -.871702294E+02 -.871674305E+02 -.871649129E+02 -.871626939E+02 -.871607885E+02 -.871592094E+02 -.871579675E+02 -.871570720E+02 -.871565290E+02 -.871563426E+02 -.871565143E+02 -.871570428E+02 -.871579240E+02 -.871591515E+02 -.871607162E+02 -.871626068E+02 -.871648096E+02 -.871673092E+02 -.871700884E+02 -.871731287E+02 -.871764104E+02 -.871799127E+02 -.871836145E+02 -.871874943E+02 -.871915303E+02 -.871957011E+02 -.871999855E+02 -.872043631E+02 -.872088141E+02 -.872133196E+02 -.872178618E+02 -.872224243E+02 -.872269917E+02 -.872315499E+02 -.872360863E+02 -.872405897E+02 -.872450501E+02 -.872494590E+02 -.872538091E+02 -.872580947E+02 -.872623109E+02 -.872664544E+02 -.872705227E+02 -.872745146E+02 -.872784299E+02 -.872822691E+02 -.872860338E+02 -.872897262E+02 -.872933494E+02 -.872969067E+02 -.873004018E+02 -.873038380E+02 -.873072159E+02 -.873105298E+02 -.873137579E+02 -.873168458E+02 -.873196768E+02 -.873220280E+02 -.873235127E+02 -.873235127E+02
 -.873229286E+02 -.873229286E+02 -.873213621E+02 -.873188888E+02 -.873159108E+02 -.873126433E+02 -.873091921E+02 -.873056105E+02 -.873019319E+02 -.872981762E+02 -.872943559E+02 -.872904722E+02 -.872865176E+02 -.872824842E+02 -.872783630E+02 -.872741485E+02 -.872698357E+02 -.872654233E+02 -.872609096E+02 -.872562965E+02 -.872515894E+02 -.872467941E+02 -.872419182E+02 -.872369690E+02 -.872319546E+02 -.872268843E+02 -.872217700E+02 -.872166270E+02 -.872114725E+02 -.872063247E+02 -.872012031E+02 -.871961269E+02 -.871911159E+02 -.871861932E+02 -.871813824E+02 -.871767100E+02 -.871722042E+02 -.871678930E+02 -.871638045E+02 -.871599653E+02 -.871564017E+02 -.871531370E+02 -.871501947E+02 -.871475960E+02 -.871453603E+02 -.871435049E+02 -.871420447E+02 -.871409913E+02 -.871403534E+02 -.871401363E+02 -.871403416E+02 -.871409676E+02 -.871420090E+02 -.871434574E+02 -.871453009E+02 -.871475248E+02 -.871501117E+02 -.871530417E+02 -.871562929E+02 -.871598417E+02 -.871636629E+02 -.871677306E+02 -.871720181E+02 -.871764983E+02 -.871811443E+02 -.871859296E+02 -.871908282E+02 -.871958153E+02 -.872008669E+02 -.872059606E+02 -.872110754E+02 -.872161917E+02 -.872212918E+02 -.872263597E+02 -.872313811E+02 -.872363435E+02 -.872412359E+02 -.872460494E+02 -.872507764E+02 -.872554112E+02 -.872599492E+02 -.872643877E+02 -.872687249E+02 -.872729605E+02 -.872770952E+02 -.872811309E+02 -.872850702E+02 -.872889168E+02 -.872926751E+02 -.872963500E+02 -.872999467E+02 -.873034699E+02 -.873069220E+02 -.873102985E+02 -.873135793E+02 -.873167107E+02 -.873195769E+02 -.873219544E+02 -.873234545E+02 -.873234545E+02
 -.873230587E+02 -.873230587E+02 -.873214947E+02 -.873190019E+02 -.873159684E+02 -.873126156E+02 -.873090716E+02 -.873054078E+02 -.873016591E+02 -.872978389E+02 -.872939438E+02 -.872899619E+02 -.872858823E+02 -.872816935E+02 -.872773874E+02 -.872729561E+02 -.872683954E+02 -.872637030E+02 -.872588799E+02 -.872539304E+02 -.872488577E+02 -.872436654E+02 -.872383564E+02 -.872329371E+02 -.872274160E+02 -.872218063E+02 -.872161242E+02 -.872103859E+02 -.872046082E+02 -.871988090E+02 -.871930076E+02 -.871872268E+02 -.871814941E+02 -.871758394E+02 -.871702953E+02 -.871648956E+02 -.871596739E+02 -.871546633E+02 -.871498966E+02 -.871454070E+02 -.871412259E+02 -.871373856E+02 -.871339158E+02 -.871308452E+02 -.871281995E+02 -.871260017E+02 -.871242709E+02 -.871230224E+02 -.871222674E+02 -.871220125E+02 -.871222598E+02 -.871230070E+02 -.871242474E+02 -.871259696E+02 -.871281583E+02 -.871307945E+02 -.871338554E+02 -.871373153E+02 -.871411461E+02 -.871453170E+02 -.871497961E+02 -.871545502E+02 -.871595455E+02 -.871647482E+02 -.871701245E+02 -.871756416E+02 -.871812679E+02 -.871869727E+02 -.871927274E+02 -.871985050E+02 -.872042807E+02 -.872100317E+02 -.872157376E+02 -.872213802E+02 -.872269434E+02 -.872324138E+02 -.872377796E+02 -.872430315E+02 -.872481622E+02 -.872531661E+02 -.872580396E+02 -.872627805E+02 -.872673885E+02 -.872718644E+02 -.872762104E+02 -.872804299E+02 -.872845273E+02 -.872885081E+02 -.872923783E+02 -.872961447E+02 -.872998145E+02 -.873033941E+02 -.873068879E+02 -.873102932E+02 -.873135918E+02 -.873167324E+02 -.873196012E+02 -.873219774E+02 -.873234753E+02 -.873234753E+02
 -.873231995E+02 -.873231995E+02 -.873216320E+02 -.873191217E+02 -.873160590E+02 -.873126861E+02 -.873091386E+02 -.873054824E+02 -.873017387E+02 -.872979055E+02 -.872939698E+02 -.872899182E+02 -.872857376E+02 -.872814155E+02 -.872769408E+02 -.872723066E+02 -.872675107E+02 -.872625524E+02 -.872574320E+02 -.872521473E+02 -.872466957E+02 -.872410769E+02 -.872352968E+02 -.872293646E+02 -.872232924E+02 -.872170929E+02 -.872107773E+02 -.872043592E+02 -.871978549E+02 -.871912863E+02 -.871846806E+02 -.871780702E+02 -.871714897E+02 -.871649751E+02 -.871585643E+02 -.871522954E+02 -.871462076E+02 -.871403417E+02 -.871347401E+02 -.871294447E+02 -.871244985E+02 -.871199427E+02 -.871158175E+02 -.871121597E+02 -.871090033E+02 -.871063778E+02 -.871043084E+02 -.871028151E+02 -.871019126E+02 -.871016096E+02 -.871019092E+02 -.871028085E+02 -.871042983E+02 -.871063638E+02 -.871089849E+02 -.871121361E+02 -.871157876E+02 -.871199059E+02 -.871244538E+02 -.871293919E+02 -.871346791E+02 -.871402727E+02 -.871461298E+02 -.871522075E+02 -.871584636E+02 -.871648574E+02 -.871713494E+02 -.871779027E+02 -.871844827E+02 -.871910570E+02 -.871975968E+02 -.872040755E+02 -.872104698E+02 -.872167595E+02 -.872229270E+02 -.872289577E+02 -.872348398E+02 -.872405639E+02 -.872461232E+02 -.872515131E+02 -.872567312E+02 -.872617769E+02 -.872666514E+02 -.872713576E+02 -.872758997E+02 -.872802830E+02 -.872845143E+02 -.872886010E+02 -.872925517E+02 -.872963753E+02 -.873000811E+02 -.873036779E+02 -.873071723E+02 -.873105641E+02 -.873138377E+02 -.873169450E+02 -.873197766E+02 -.873221179E+02 -.873235920E+02 -.873235920E+02
 -.873233607E+02 -.873233607E+02 -.873218129E+02 -.873193403E+02 -.873163422E+02 -.873130547E+02 -.873095992E+02 -.873060223E+02 -.873023346E+02 -.872985279E+02 -.872945883E+02 -.872904997E+02 -.872862447E+02 -.872818109E+02 -.872771910E+02 -.872723826E+02 -.872673802E+02 -.872621762E+02 -.872567612E+02 -.872511283E+02 -.872452771E+02 -.872392128E+02 -.872329417E+02 -.872264688E+02 -.872197984E+02 -.872129358E+02 -.872058919E+02 -.871986843E+02 -.871913379E+02 -.871838822E+02 -.871763508E+02 -.871687795E+02 -.871612052E+02 -.871536688E+02 -.871462133E+02 -.871388855E+02 -.871317352E+02 -.871248156E+02 -.871181810E+02 -.871118872E+02 -.871059894E+02 -.871005417E+02 -.870955956E+02 -.870912000E+02 -.870873988E+02 -.870842315E+02 -.870817319E+02 -.870799269E+02 -.870788362E+02 -.870784719E+02 -.870788381E+02 -.870799304E+02 -.870817366E+02 -.870842370E+02 -.870874042E+02 -.870912049E+02 -.870955994E+02 -.871005431E+02 -.871059875E+02 -.871118809E+02 -.871181693E+02 -.871247980E+02 -.871317115E+02 -.871388555E+02 -.871461770E+02 -.871536249E+02 -.871611512E+02 -.871687104E+02 -.871762610E+02 -.871837651E+02 -.871911884E+02 -.871985008E+02 -.872056763E+02 -.872126924E+02 -.872195304E+02 -.872261756E+02 -.872326161E+02 -.872388435E+02 -.872448524E+02 -.872506397E+02 -.872562051E+02 -.872615503E+02 -.872666789E+02 -.872715963E+02 -.872763096E+02 -.872808268E+02 -.872851575E+02 -.872893120E+02 -.872933013E+02 -.872971374E+02 -.873008322E+02 -.873043970E+02 -.873078413E+02 -.873111676E+02 -.873143639E+02 -.873173866E+02 -.873201329E+02 -.873223988E+02 -.873238233E+02 -.873238233E+02
 -.873237303E+02 -.873237303E+02 -.873222324E+02 -.873198579E+02 -.873169956E+02 -.873138575E+02 -.873105422E+02 -.873070877E+02 -.873034981E+02 -.872997608E+02 -.872958567E+02 -.872917667E+02 -.872874796E+02 -.872829878E+02 -.872782838E+02 -.872733526E+02 -.872681772E+02 -.872627437E+02 -.872570448E+02 -.872510794E+02 -.872448468E+02 -.872383435E+02 -.872315629E+02 -.872245009E+02 -.872171591E+02 -.872095473E+02 -.872016834E+02 -.871935914E+02 -.871852982E+02 -.871768345E+02 -.871682337E+02 -.871595323E+02 -.871507730E+02 -.871420036E+02 -.871332779E+02 -.871246554E+02 -.871162006E+02 -.871079811E+02 -.871000664E+02 -.870925281E+02 -.870854373E+02 -.870788643E+02 -.870728776E+02 -.870675417E+02 -.870629166E+02 -.870590555E+02 -.870560038E+02 -.870537980E+02 -.870524649E+02 -.870520207E+02 -.870524711E+02 -.870538104E+02 -.870560223E+02 -.870590800E+02 -.870629468E+02 -.870675769E+02 -.870729171E+02 -.870789074E+02 -.870854831E+02 -.870925757E+02 -.871001145E+02 -.871080278E+02 -.871162448E+02 -.871246958E+02 -.871333137E+02 -.871420351E+02 -.871508005E+02 -.871595549E+02 -.871682487E+02 -.871768370E+02 -.871852809E+02 -.871935463E+02 -.872016044E+02 -.872094315E+02 -.872170087E+02 -.872243214E+02 -.872313591E+02 -.872381155E+02 -.872445871E+02 -.872507741E+02 -.872566790E+02 -.872623070E+02 -.872676651E+02 -.872727625E+02 -.872776095E+02 -.872822181E+02 -.872866012E+02 -.872907725E+02 -.872947466E+02 -.872985384E+02 -.873021632E+02 -.873056354E+02 -.873089675E+02 -.873121656E+02 -.873152217E+02 -.873180985E+02 -.873207025E+02 -.873228451E+02 -.873241897E+02 -.873241897E+02
 -.873241793E+02 -.873241793E+02 -.873227962E+02 -.873206071E+02 -.873179612E+02 -.873150458E+02 -.873119466E+02 -.873086900E+02 -.873052688E+02 -.873016654E+02 -.872978639E+02 -.872938542E+02 -.872896252E+02 -.872851591E+02 -.872804317E+02 -.872754206E+02 -.872701117E+02 -.872644972E+02 -.872585692E+02 -.872523148E+02 -.872457174E+02 -.872387596E+02 -.872314313E+02 -.872237308E+02 -.872156647E+02 -.872072466E+02 -.871984939E+02 -.871894269E+02 -.871800684E+02 -.871704461E+02 -.871605933E+02 -.871505523E+02 -.871403743E+02 -.871301187E+02 -.871198528E+02 -.871096506E+02 -.870995914E+02 -.870897595E+02 -.870802442E+02 -.870711374E+02 -.870625332E+02 -.870545253E+02 -.870472052E+02 -.870406598E+02 -.870349701E+02 -.870302084E+02 -.870264371E+02 -.870237072E+02 -.870220560E+02 -.870215066E+02 -.870220667E+02 -.870237288E+02 -.870264699E+02 -.870302525E+02 -.870350258E+02 -.870407272E+02 -.870472836E+02 -.870546141E+02 -.870626310E+02 -.870712431E+02 -.870803562E+02 -.870898770E+02 -.870997128E+02 -.871097745E+02 -.871199773E+02 -.871302419E+02 -.871404954E+02 -.871506715E+02 -.871607111E+02 -.871705627E+02 -.871801817E+02 -.871895309E+02 -.871985799E+02 -.872073046E+02 -.872156869E+02 -.872237144E+02 -.872313796E+02 -.872386792E+02 -.872456142E+02 -.872521888E+02 -.872584104E+02 -.872642888E+02 -.872698359E+02 -.872750654E+02 -.872799927E+02 -.872846340E+02 -.872890067E+02 -.872931288E+02 -.872970189E+02 -.873006956E+02 -.873041779E+02 -.873074837E+02 -.873106291E+02 -.873136241E+02 -.873164659E+02 -.873191246E+02 -.873215196E+02 -.873234832E+02 -.873247123E+02 -.873247123E+02
 -.873247643E+02 -.873247643E+02 -.873235665E+02 -.873216565E+02 -.873193269E+02 -.873167309E+02 -.873139338E+02 -.873109476E+02 -.873077670E+02 -.873043844E+02 -.873007899E+02 -.872969654E+02 -.872928824E+02 -.872885111E+02 -.872838282E+02 -.872788197E+02 -.872734716E+02 -.872677633E+02 -.872616675E+02 -.872551552E+02 -.872482010E+02 -.872407882E+02 -.872329096E+02 -.872245649E+02 -.872157586E+02 -.872064966E+02 -.871967862E+02 -.871866375E+02 -.871760686E+02 -.871651068E+02 -.871537911E+02 -.871421718E+02 -.871303084E+02 -.871182704E+02 -.871061367E+02 -.870939963E+02 -.870819479E+02 -.870700993E+02 -.870585654E+02 -.870474665E+02 -.870369262E+02 -.870270693E+02 -.870180190E+02 -.870098946E+02 -.870028080E+02 -.869968608E+02 -.869921407E+02 -.869887190E+02 -.869866482E+02 -.869859603E+02 -.869866662E+02 -.869887548E+02 -.869921937E+02 -.869969304E+02 -.870028937E+02 -.870099960E+02 -.870181362E+02 -.870272025E+02 -.870370754E+02 -.870476311E+02 -.870587443E+02 -.870702908E+02 -.870821502E+02 -.870942077E+02 -.871063558E+02 -.871184958E+02 -.871305384E+02 -.871424043E+02 -.871540249E+02 -.871653413E+02 -.871763049E+02 -.871868764E+02 -.871970255E+02 -.872067298E+02 -.872159747E+02 -.872247517E+02 -.872330586E+02 -.872408980E+02 -.872482772E+02 -.872552067E+02 -.872617006E+02 -.872677752E+02 -.872734489E+02 -.872787417E+02 -.872836748E+02 -.872882703E+02 -.872925509E+02 -.872965395E+02 -.873002595E+02 -.873037340E+02 -.873069858E+02 -.873100370E+02 -.873129073E+02 -.873156115E+02 -.873181526E+02 -.873205101E+02 -.873226194E+02 -.873243399E+02 -.873254132E+02 -.873254132E+02
 -.873256739E+02 -.873256739E+02 -.873246950E+02 -.873231220E+02 -.873211782E+02 -.873189748E+02 -.873165551E+02 -.873139333E+02 -.873111119E+02 -.873080798E+02 -.873048109E+02 -.873012696E+02 -.872974254E+02 -.872932561E+02 -.872887436E+02 -.872838634E+02 -.872785811E+02 -.872728567E+02 -.872666506E+02 -.872599295E+02 -.872526690E+02 -.872448547E+02 -.872364761E+02 -.872275226E+02 -.872179817E+02 -.872078416E+02 -.871970965E+02 -.871857518E+02 -.871738247E+02 -.871613434E+02 -.871483477E+02 -.871348883E+02 -.871210295E+02 -.871068499E+02 -.870924436E+02 -.870779187E+02 -.870633971E+02 -.870490141E+02 -.870349162E+02 -.870212607E+02 -.870082131E+02 -.869959428E+02 -.869846203E+02 -.869744113E+02 -.869654724E+02 -.869579463E+02 -.869519573E+02 -.869476070E+02 -.869449707E+02 -.869440950E+02 -.869449954E+02 -.869476560E+02 -.869520304E+02 -.869580429E+02 -.869655917E+02 -.869745525E+02 -.869847826E+02 -.869961256E+02 -.870084161E+02 -.870214844E+02 -.870351610E+02 -.870492804E+02 -.870636844E+02 -.870782251E+02 -.870927666E+02 -.871071867E+02 -.871213775E+02 -.871352461E+02 -.871487141E+02 -.871617170E+02 -.871742041E+02 -.871861367E+02 -.871974876E+02 -.872082397E+02 -.872183848E+02 -.872279227E+02 -.872368594E+02 -.872452069E+02 -.872529815E+02 -.872602032E+02 -.872668952E+02 -.872730827E+02 -.872787924E+02 -.872840523E+02 -.872888912E+02 -.872933380E+02 -.872974218E+02 -.873011714E+02 -.873046155E+02 -.873077821E+02 -.873106986E+02 -.873133910E+02 -.873158836E+02 -.873181957E+02 -.873203373E+02 -.873222991E+02 -.873240359E+02 -.873254413E+02 -.873263132E+02 -.873263132E+02
 -.873268595E+02 -.873268595E+02 -.873261479E+02 -.873249803E+02 -.873234980E+02 -.873217749E+02 -.873198464E+02 -.873177258E+02 -.873154017E+02 -.873128423E+02 -.873100106E+02 -.873068780E+02 -.873034220E+02 -.872996168E+02 -.872954265E+02 -.872908050E+02 -.872857009E+02 -.872800646E+02 -.872738549E+02 -.872670412E+02 -.872595998E+02 -.872515048E+02 -.872427234E+02 -.872332200E+02 -.872229621E+02 -.872119268E+02 -.872001014E+02 -.871874830E+02 -.871740780E+02 -.871599050E+02 -.871449973E+02 -.871294050E+02 -.871131963E+02 -.870964573E+02 -.870792936E+02 -.870618310E+02 -.870442181E+02 -.870266247E+02 -.870092418E+02 -.869922782E+02 -.869759561E+02 -.869605073E+02 -.869461669E+02 -.869331673E+02 -.869217311E+02 -.869120633E+02 -.869043446E+02 -.868987236E+02 -.868953111E+02 -.868941758E+02 -.868953408E+02 -.868987832E+02 -.869044344E+02 -.869121836E+02 -.869218818E+02 -.869333485E+02 -.869463779E+02 -.869607472E+02 -.869762238E+02 -.869925725E+02 -.870095618E+02 -.870269701E+02 -.870445894E+02 -.870622293E+02 -.870797190E+02 -.870969091E+02 -.871136715E+02 -.871298998E+02 -.871455082E+02 -.871604299E+02 -.871746163E+02 -.871880344E+02 -.872006655E+02 -.872125032E+02 -.872235512E+02 -.872338222E+02 -.872433358E+02 -.872521175E+02 -.872601967E+02 -.872676066E+02 -.872743825E+02 -.872805610E+02 -.872861799E+02 -.872912769E+02 -.872958899E+02 -.873000559E+02 -.873038116E+02 -.873071923E+02 -.873102326E+02 -.873129657E+02 -.873154238E+02 -.873176372E+02 -.873196344E+02 -.873214399E+02 -.873230712E+02 -.873245319E+02 -.873258001E+02 -.873268109E+02 -.873274314E+02 -.873274314E+02
 -.873282981E+02 -.873282981E+02 -.873278958E+02 -.873272045E+02 -.873262871E+02 -.873251812E+02 -.873239019E+02 -.873224340E+02 -.873207425E+02 -.873187929E+02 -.873165587E+02 -.873140155E+02 -.873111298E+02 -.873078575E+02 -.873041427E+02 -.872999235E+02 -.872951427E+02 -.872897551E+02 -.872837253E+02 -.872770160E+02 -.872695800E+02 -.872613604E+02 -.872522993E+02 -.872423447E+02 -.872314509E+02 -.872195779E+02 -.872066922E+02 -.871927694E+02 -.871777988E+02 -.871617851E+02 -.871447487E+02 -.871267280E+02 -.871077830E+02 -.870879990E+02 -.870674907E+02 -.870464052E+02 -.870249223E+02 -.870032548E+02 -.869816471E+02 -.869603731E+02 -.869397315E+02 -.869200410E+02 -.869016311E+02 -.868848333E+02 -.868699700E+02 -.868573426E+02 -.868472195E+02 -.868398240E+02 -.868353242E+02 -.868338246E+02 -.868353606E+02 -.868398968E+02 -.868473291E+02 -.868574893E+02 -.868701542E+02 -.868850551E+02 -.869018905E+02 -.869203374E+02 -.869400640E+02 -.869607403E+02 -.869820480E+02 -.870036883E+02 -.870253877E+02 -.870469022E+02 -.870680200E+02 -.870885616E+02 -.871083802E+02 -.871273594E+02 -.871454116E+02 -.871624753E+02 -.871785115E+02 -.871935017E+02 -.872074439E+02 -.872203506E+02 -.872322454E+02 -.872431610E+02 -.872531371E+02 -.872622184E+02 -.872704530E+02 -.872778911E+02 -.872845840E+02 -.872905831E+02 -.872959392E+02 -.873007021E+02 -.873049201E+02 -.873086399E+02 -.873119060E+02 -.873147612E+02 -.873172461E+02 -.873193993E+02 -.873212575E+02 -.873228554E+02 -.873242255E+02 -.873253974E+02 -.873263967E+02 -.873272415E+02 -.873279371E+02 -.873284676E+02 -.873287830E+02 -.873287830E+02
 -.873300991E+02 -.873300991E+02 -.873300341E+02 -.873298875E+02 -.873296482E+02 -.873292975E+02 -.873287995E+02 -.873281108E+02 -.873271970E+02 -.873260311E+02 -.873245858E+02 -.873228236E+02 -.873206940E+02 -.873181319E+02 -.873150679E+02 -.873114428E+02 -.873072111E+02 -.873023300E+02 -.872967452E+02 -.872903887E+02 -.872831839E+02 -.872750545E+02 -.872659256E+02 -.872557225E+02 -.872443720E+02 -.872318059E+02 -.872179640E+02 -.872027953E+02 -.871862591E+02 -.871683266E+02 -.871489862E+02 -.871282507E+02 -.871061624E+02 -.870827984E+02 -.870582754E+02 -.870327536E+02 -.870064409E+02 -.869795953E+02 -.869525254E+02 -.869255884E+02 -.868991866E+02 -.868737600E+02 -.868497762E+02 -.868277168E+02 -.868080597E+02 -.867912591E+02 -.867777246E+02 -.867678004E+02 -.867617468E+02 -.867597260E+02 -.867617930E+02 -.867678922E+02 -.867778607E+02 -.867914380E+02 -.868082804E+02 -.868279791E+02 -.868500806E+02 -.868741078E+02 -.868995791E+02 -.869260259E+02 -.869530073E+02 -.869801200E+02 -.870070065E+02 -.870333587E+02 -.870589196E+02 -.870834822E+02 -.871068866E+02 -.871290167E+02 -.871497950E+02 -.871691782E+02 -.871871512E+02 -.872037231E+02 -.872189221E+02 -.872327913E+02 -.872453852E+02 -.872567665E+02 -.872670031E+02 -.872761663E+02 -.872843287E+02 -.872915627E+02 -.872979395E+02 -.873035284E+02 -.873083957E+02 -.873126051E+02 -.873162166E+02 -.873192871E+02 -.873218697E+02 -.873240145E+02 -.873257681E+02 -.873271743E+02 -.873282738E+02 -.873291050E+02 -.873297039E+02 -.873301050E+02 -.873303421E+02 -.873304492E+02 -.873304626E+02 -.873304230E+02 -.873303769E+02 -.873303769E+02
 -.873318982E+02 -.873318982E+02 -.873322722E+02 -.873328351E+02 -.873334514E+02 -.873340182E+02 -.873344597E+02 -.873347269E+02 -.873347875E+02 -.873346120E+02 -.873341622E+02 -.873333819E+02 -.873322006E+02 -.873305483E+02 -.873283695E+02 -.873256187E+02 -.873222451E+02 -.873181811E+02 -.873133448E+02 -.873076460E+02 -.873009903E+02 -.872932789E+02 -.872844086E+02 -.872742752E+02 -.872627751E+02 -.872498062E+02 -.872352661E+02 -.872190548E+02 -.872010797E+02 -.871812613E+02 -.871595409E+02 -.871358860E+02 -.871102988E+02 -.870828245E+02 -.870535605E+02 -.870226634E+02 -.869903570E+02 -.869569385E+02 -.869227845E+02 -.868883543E+02 -.868541884E+02 -.868209008E+02 -.867891641E+02 -.867596885E+02 -.867331941E+02 -.867103789E+02 -.866918833E+02 -.866782539E+02 -.866699098E+02 -.866671149E+02 -.866699595E+02 -.866783540E+02 -.866920348E+02 -.867105827E+02 -.867334503E+02 -.867599964E+02 -.867895224E+02 -.868213081E+02 -.868546446E+02 -.868888605E+02 -.869233427E+02 -.869575506E+02 -.869910232E+02 -.870233818E+02 -.870543282E+02 -.870836392E+02 -.871111601E+02 -.871367955E+02 -.871605010E+02 -.871822741E+02 -.872021462E+02 -.872201748E+02 -.872364368E+02 -.872510231E+02 -.872640335E+02 -.872755727E+02 -.872857475E+02 -.872946638E+02 -.873024253E+02 -.873091318E+02 -.873148785E+02 -.873197549E+02 -.873238452E+02 -.873272277E+02 -.873299749E+02 -.873321537E+02 -.873338258E+02 -.873350478E+02 -.873358716E+02 -.873363451E+02 -.873365123E+02 -.873364139E+02 -.873360887E+02 -.873355751E+02 -.873349150E+02 -.873341594E+02 -.873333789E+02 -.873326781E+02 -.873322139E+02 -.873322139E+02
 -.873341198E+02 -.873341198E+02 -.873349949E+02 -.873363504E+02 -.873379135E+02 -.873395058E+02 -.873410233E+02 -.873424088E+02 -.873436240E+02 -.873446262E+02 -.873453546E+02 -.873457389E+02 -.873457141E+02 -.873452301E+02 -.873442423E+02 -.873426967E+02 -.873405208E+02 -.873376260E+02 -.873339129E+02 -.873292733E+02 -.873235912E+02 -.873167428E+02 -.873085982E+02 -.872990206E+02 -.872878645E+02 -.872749742E+02 -.872601874E+02 -.872433393E+02 -.872242671E+02 -.872028163E+02 -.871788496E+02 -.871522565E+02 -.871229640E+02 -.870909472E+02 -.870562407E+02 -.870189549E+02 -.869792935E+02 -.869375723E+02 -.868942332E+02 -.868498541E+02 -.868051505E+02 -.867609712E+02 -.867182824E+02 -.866781410E+02 -.866416546E+02 -.866099277E+02 -.865839986E+02 -.865647709E+02 -.865529469E+02 -.865489731E+02 -.865530026E+02 -.865648825E+02 -.865841669E+02 -.866101537E+02 -.866419399E+02 -.866784871E+02 -.867186902E+02 -.867614405E+02 -.868056797E+02 -.868504407E+02 -.868948757E+02 -.869382709E+02 -.869800509E+02 -.870197745E+02 -.870571246E+02 -.870918941E+02 -.871239705E+02 -.871533194E+02 -.871799686E+02 -.872039945E+02 -.872255087E+02 -.872446475E+02 -.872615629E+02 -.872764152E+02 -.872893676E+02 -.873005815E+02 -.873102133E+02 -.873184126E+02 -.873253202E+02 -.873310676E+02 -.873357764E+02 -.873395585E+02 -.873425160E+02 -.873447417E+02 -.873463200E+02 -.873473268E+02 -.873478307E+02 -.873478934E+02 -.873475705E+02 -.873469121E+02 -.873459635E+02 -.873447664E+02 -.873433607E+02 -.873417874E+02 -.873400957E+02 -.873383543E+02 -.873366708E+02 -.873352208E+02 -.873342836E+02 -.873342836E+02
 -.873365400E+02 -.873365400E+02 -.873379724E+02 -.873402057E+02 -.873428259E+02 -.873455847E+02 -.873483459E+02 -.873510323E+02 -.873535845E+02 -.873559381E+02 -.873580257E+02 -.873597895E+02 -.873611861E+02 -.873621783E+02 -.873627170E+02 -.873627321E+02 -.873621352E+02 -.873608259E+02 -.873586934E+02 -.873556152E+02 -.873514570E+02 -.873460728E+02 -.873393025E+02 -.873309676E+02 -.873208692E+02 -.873087889E+02 -.872944916E+02 -.872777271E+02 -.872582372E+02 -.872357627E+02 -.872100520E+02 -.871808682E+02 -.871479994E+02 -.871112769E+02 -.870705993E+02 -.870259627E+02 -.869774887E+02 -.869254543E+02 -.868703208E+02 -.868127609E+02 -.867536809E+02 -.866942314E+02 -.866358002E+02 -.865799808E+02 -.865285132E+02 -.864831954E+02 -.864457689E+02 -.864177869E+02 -.864004808E+02 -.863946429E+02 -.864005468E+02 -.864179183E+02 -.864459646E+02 -.864834544E+02 -.865288350E+02 -.865803659E+02 -.866362501E+02 -.866947483E+02 -.867542670E+02 -.868134174E+02 -.868710472E+02 -.869262483E+02 -.869783481E+02 -.870268872E+02 -.870715917E+02 -.871123416E+02 -.871491397E+02 -.871820832E+02 -.872113377E+02 -.872371153E+02 -.872596576E+02 -.872792204E+02 -.872960639E+02 -.873104441E+02 -.873226071E+02 -.873327855E+02 -.873411961E+02 -.873480385E+02 -.873534948E+02 -.873577301E+02 -.873608929E+02 -.873631161E+02 -.873645181E+02 -.873652042E+02 -.873652674E+02 -.873647902E+02 -.873638450E+02 -.873624957E+02 -.873607985E+02 -.873588032E+02 -.873565538E+02 -.873540905E+02 -.873514519E+02 -.873486801E+02 -.873458302E+02 -.873429885E+02 -.873403018E+02 -.873380219E+02 -.873365622E+02 -.873365622E+02
 -.873392327E+02 -.873392327E+02 -.873412528E+02 -.873444224E+02 -.873481903E+02 -.873522329E+02 -.873563700E+02 -.873604923E+02 -.873645170E+02 -.873683724E+02 -.873720060E+02 -.873753852E+02 -.873784847E+02 -.873812658E+02 -.873836680E+02 -.873856133E+02 -.873870118E+02 -.873877609E+02 -.873877435E+02 -.873868296E+02 -.873848747E+02 -.873817132E+02 -.873771526E+02 -.873709706E+02 -.873629132E+02 -.873526943E+02 -.873399950E+02 -.873244671E+02 -.873057373E+02 -.872834066E+02 -.872570516E+02 -.872262336E+02 -.871905183E+02 -.871495021E+02 -.871028428E+02 -.870502951E+02 -.869917547E+02 -.869273123E+02 -.868573168E+02 -.867824413E+02 -.867037463E+02 -.866227288E+02 -.865413457E+02 -.864619964E+02 -.863874514E+02 -.863207141E+02 -.862648159E+02 -.862225553E+02 -.861962120E+02 -.861872812E+02 -.861962846E+02 -.862227004E+02 -.862650332E+02 -.863210029E+02 -.863878107E+02 -.864624252E+02 -.865418438E+02 -.866232975E+02 -.867043880E+02 -.867831593E+02 -.868581141E+02 -.869281904E+02 -.869927129E+02 -.870513310E+02 -.871039539E+02 -.871506885E+02 -.871917835E+02 -.872275833E+02 -.872584896E+02 -.872849317E+02 -.873073452E+02 -.873261555E+02 -.873417675E+02 -.873545590E+02 -.873648769E+02 -.873730357E+02 -.873793181E+02 -.873839754E+02 -.873872302E+02 -.873892779E+02 -.873902897E+02 -.873904147E+02 -.873897823E+02 -.873885045E+02 -.873866782E+02 -.873843865E+02 -.873817011E+02 -.873786836E+02 -.873753867E+02 -.873718557E+02 -.873681301E+02 -.873642453E+02 -.873602358E+02 -.873561422E+02 -.873520240E+02 -.873479843E+02 -.873442101E+02 -.873410335E+02 -.873390103E+02 -.873390103E+02
 -.873418927E+02 -.873418927E+02 -.873445638E+02 -.873487712E+02 -.873538059E+02 -.873592548E+02 -.873648832E+02 -.873705487E+02 -.873761590E+02 -.873816605E+02 -.873870305E+02 -.873922568E+02 -.873973171E+02 -.874021699E+02 -.874067568E+02 -.874110065E+02 -.874148355E+02 -.874181473E+02 -.874208338E+02 -.874227698E+02 -.874238061E+02 -.874237626E+02 -.874224245E+02 -.874195365E+02 -.874147981E+02 -.874078619E+02 -.873983328E+02 -.873857631E+02 -.873696415E+02 -.873493861E+02 -.873243476E+02 -.872938208E+02 -.872570591E+02 -.872132937E+02 -.871617639E+02 -.871017633E+02 -.870327064E+02 -.869542182E+02 -.868662461E+02 -.867691934E+02 -.866640636E+02 -.865526040E+02 -.864374237E+02 -.863220549E+02 -.862109171E+02 -.861091397E+02 -.860222111E+02 -.859554530E+02 -.859133735E+02 -.858990131E+02 -.859134483E+02 -.859556039E+02 -.860224401E+02 -.861094491E+02 -.862113085E+02 -.863225282E+02 -.864379772E+02 -.865532349E+02 -.866647699E+02 -.867699760E+02 -.868671088E+02 -.869551666E+02 -.870337453E+02 -.871028944E+02 -.871629861E+02 -.872146042E+02 -.872584561E+02 -.872953061E+02 -.873259265E+02 -.873510648E+02 -.873714228E+02 -.873876446E+02 -.874003108E+02 -.874099380E+02 -.874169808E+02 -.874218354E+02 -.874248451E+02 -.874263050E+02 -.874264677E+02 -.874255485E+02 -.874237302E+02 -.874211672E+02 -.874179897E+02 -.874143072E+02 -.874102114E+02 -.874057787E+02 -.874010729E+02 -.873961469E+02 -.873910443E+02 -.873858013E+02 -.873804483E+02 -.873750121E+02 -.873695200E+02 -.873640081E+02 -.873585383E+02 -.873532288E+02 -.873483068E+02 -.873441867E+02 -.873415718E+02 -.873415718E+02
 -.873446177E+02 -.873446177E+02 -.873479582E+02 -.873532382E+02 -.873595836E+02 -.873664817E+02 -.873736411E+02 -.873808995E+02 -.873881759E+02 -.873954449E+02 -.874027064E+02 -.874099583E+02 -.874171824E+02 -.874243446E+02 -.874314002E+02 -.874382960E+02 -.874449687E+02 -.874513444E+02 -.874573351E+02 -.874628315E+02 -.874676952E+02 -.874717519E+02 -.874747850E+02 -.874765282E+02 -.874766640E+02 -.874748163E+02 -.874705362E+02 -.874632823E+02 -.874524046E+02 -.874371367E+02 -.874165882E+02 -.873897372E+02 -.873554243E+02 -.873123581E+02 -.872591329E+02 -.871942734E+02 -.871163120E+02 -.870239107E+02 -.869160316E+02 -.867921646E+02 -.866526160E+02 -.864988519E+02 -.863338652E+02 -.861625053E+02 -.859916672E+02 -.858302053E+02 -.856884242E+02 -.855770461E+02 -.855056884E+02 -.854811147E+02 -.855057740E+02 -.855772160E+02 -.856886765E+02 -.858305390E+02 -.859920826E+02 -.861630048E+02 -.863344525E+02 -.864995294E+02 -.866533833E+02 -.867930185E+02 -.869169694E+02 -.870249331E+02 -.871174246E+02 -.871954842E+02 -.872604479E+02 -.873137779E+02 -.873569461E+02 -.873913579E+02 -.874183089E+02 -.874389619E+02 -.874543415E+02 -.874653360E+02 -.874727072E+02 -.874771018E+02 -.874790649E+02 -.874790525E+02 -.874774443E+02 -.874745550E+02 -.874706442E+02 -.874659249E+02 -.874605715E+02 -.874547263E+02 -.874485044E+02 -.874419988E+02 -.874352841E+02 -.874284196E+02 -.874214522E+02 -.874144183E+02 -.874073460E+02 -.874002567E+02 -.873931668E+02 -.873860904E+02 -.873790441E+02 -.873720565E+02 -.873651891E+02 -.873585736E+02 -.873524760E+02 -.873473922E+02 -.873441741E+02 -.873441741E+02
 -.873473861E+02 -.873473861E+02 -.873513874E+02 -.873577273E+02 -.873653658E+02 -.873736909E+02 -.873823631E+02 -.873912158E+02 -.874001911E+02 -.874092883E+02 -.874185208E+02 -.874278934E+02 -.874374002E+02 -.874470282E+02 -.874567587E+02 -.874665669E+02 -.874764231E+02 -.874862902E+02 -.874961161E+02 -.875058251E+02 -.875153122E+02 -.875244369E+02 -.875330168E+02 -.875408226E+02 -.875475700E+02 -.875529007E+02 -.875563576E+02 -.875573611E+02 -.875551886E+02 -.875489483E+02 -.875375488E+02 -.875196605E+02 -.874936743E+02 -.874576659E+02 -.874093746E+02 -.873462100E+02 -.872652951E+02 -.871635637E+02 -.870379470E+02 -.868856912E+02 -.867048503E+02 -.864949819E+02 -.862580456E+02 -.859994398E+02 -.857290050E+02 -.854616609E+02 -.852171649E+02 -.850183928E+02 -.848877554E+02 -.848421174E+02 -.848878399E+02 -.850185636E+02 -.852174245E+02 -.854620112E+02 -.857294467E+02 -.859999724E+02 -.862586689E+02 -.864956977E+02 -.867056622E+02 -.868866024E+02 -.870389574E+02 -.871646699E+02 -.872664938E+02 -.873475032E+02 -.874107706E+02 -.874591748E+02 -.874953012E+02 -.875214037E+02 -.875394043E+02 -.875509157E+02 -.875572731E+02 -.875595710E+02 -.875586992E+02 -.875553761E+02 -.875501781E+02 -.875435652E+02 -.875359027E+02 -.875274790E+02 -.875185205E+02 -.875092040E+02 -.874996662E+02 -.874900119E+02 -.874803205E+02 -.874706508E+02 -.874610457E+02 -.874515353E+02 -.874421392E+02 -.874328693E+02 -.874237310E+02 -.874147252E+02 -.874058495E+02 -.873971015E+02 -.873884834E+02 -.873800138E+02 -.873717511E+02 -.873638381E+02 -.873565769E+02 -.873505420E+02 -.873467296E+02 -.873467296E+02
 -.873500432E+02 -.873500432E+02 -.873546695E+02 -.873620114E+02 -.873708697E+02 -.873805432E+02 -.873906611E+02 -.874010635E+02 -.874117117E+02 -.874226182E+02 -.874338063E+02 -.874452954E+02 -.874571022E+02 -.874692422E+02 -.874817316E+02 -.874945873E+02 -.875078261E+02 -.875214588E+02 -.875354838E+02 -.875498825E+02 -.875646135E+02 -.875796083E+02 -.875947683E+02 -.876099597E+02 -.876249957E+02 -.876396106E+02 -.876534357E+02 -.876659739E+02 -.876765680E+02 -.876843555E+02 -.876882041E+02 -.876866316E+02 -.876777148E+02 -.876589889E+02 -.876273386E+02 -.875788800E+02 -.875088520E+02 -.874115531E+02 -.872803888E+02 -.871081164E+02 -.868874085E+02 -.866119016E+02 -.862779198E+02 -.858870258E+02 -.854493614E+02 -.849872751E+02 -.845379058E+02 -.841522905E+02 -.838879292E+02 -.837932459E+02 -.838880224E+02 -.841524763E+02 -.845381840E+02 -.849876466E+02 -.854498283E+02 -.858875905E+02 -.862785833E+02 -.866126636E+02 -.868882684E+02 -.871090756E+02 -.872814511E+02 -.874127214E+02 -.875101261E+02 -.875802572E+02 -.876288185E+02 -.876605782E+02 -.876794244E+02 -.876884701E+02 -.876901727E+02 -.876864508E+02 -.876787884E+02 -.876683242E+02 -.876559255E+02 -.876422482E+02 -.876277842E+02 -.876128991E+02 -.875978616E+02 -.875828660E+02 -.875680505E+02 -.875535101E+02 -.875393072E+02 -.875254800E+02 -.875120481E+02 -.874990175E+02 -.874863841E+02 -.874741363E+02 -.874622571E+02 -.874507258E+02 -.874395192E+02 -.874286126E+02 -.874179810E+02 -.874076021E+02 -.873974614E+02 -.873875652E+02 -.873779667E+02 -.873688169E+02 -.873604504E+02 -.873535144E+02 -.873491398E+02 -.873491398E+02
 -.873524541E+02 -.873524541E+02 -.873576408E+02 -.873658786E+02 -.873758273E+02 -.873867142E+02 -.873981500E+02 -.874099835E+02 -.874221869E+02 -.874347806E+02 -.874477987E+02 -.874612814E+02 -.874752741E+02 -.874898273E+02 -.875049982E+02 -.875208516E+02 -.875374574E+02 -.875548851E+02 -.875731998E+02 -.875924600E+02 -.876127169E+02 -.876340155E+02 -.876563934E+02 -.876798710E+02 -.877044321E+02 -.877300069E+02 -.877564536E+02 -.877835360E+02 -.878108830E+02 -.878379287E+02 -.878638283E+02 -.878873497E+02 -.879067334E+02 -.879195068E+02 -.879222325E+02 -.879101774E+02 -.878769011E+02 -.878137847E+02 -.877095341E+02 -.875497603E+02 -.873168480E+02 -.869905223E+02 -.865498076E+02 -.859774293E+02 -.852679625E+02 -.844406313E+02 -.835554664E+02 -.827260910E+02 -.821139223E+02 -.818834067E+02 -.821140281E+02 -.827263006E+02 -.835557760E+02 -.844410362E+02 -.852684588E+02 -.859780170E+02 -.865504909E+02 -.869913068E+02 -.873177376E+02 -.875507567E+02 -.877106385E+02 -.878149998E+02 -.878782301E+02 -.879116208E+02 -.879237886E+02 -.879211752E+02 -.879085205E+02 -.878892669E+02 -.878658847E+02 -.878401266E+02 -.878132200E+02 -.877860117E+02 -.877590735E+02 -.877327810E+02 -.877073694E+02 -.876829756E+02 -.876596671E+02 -.876374635E+02 -.876163519E+02 -.875962979E+02 -.875772530E+02 -.875591603E+02 -.875419584E+02 -.875255840E+02 -.875099734E+02 -.874950642E+02 -.874807955E+02 -.874671087E+02 -.874539480E+02 -.874412600E+02 -.874289953E+02 -.874171100E+02 -.874055717E+02 -.873943730E+02 -.873835607E+02 -.873732917E+02 -.873639279E+02 -.873561806E+02 -.873513007E+02 -.873513007E+02
 -.873544764E+02 -.873544764E+02 -.873601347E+02 -.873691234E+02 -.873799863E+02 -.873918999E+02 -.874044640E+02 -.874175301E+02 -.874310735E+02 -.874451218E+02 -.874597251E+02 -.874749469E+02 -.874908615E+02 -.875075555E+02 -.875251295E+02 -.875436971E+02 -.875633813E+02 -.875843137E+02 -.876066344E+02 -.876304936E+02 -.876560558E+02 -.876835068E+02 -.877130538E+02 -.877449165E+02 -.877793193E+02 -.878164896E+02 -.878566543E+02 -.879000276E+02 -.879467826E+02 -.879970052E+02 -.880506260E+02 -.881073283E+02 -.881664065E+02 -.882265413E+02 -.882854497E+02 -.883393629E+02 -.883822640E+02 -.884047794E+02 -.883925922E+02 -.883242437E+02 -.881682742E+02 -.878799375E+02 -.873985234E+02 -.866481648E+02 -.855484039E+02 -.840450913E+02 -.821731087E+02 -.801489476E+02 -.784467621E+02 -.777297236E+02 -.784468368E+02 -.801491092E+02 -.821733746E+02 -.840454747E+02 -.855489069E+02 -.866487797E+02 -.873992406E+02 -.878807542E+02 -.881691945E+02 -.883252739E+02 -.883937355E+02 -.884060371E+02 -.883836384E+02 -.883408574E+02 -.882870656E+02 -.882282772E+02 -.881682627E+02 -.881093120E+02 -.880527498E+02 -.879992789E+02 -.879492086E+02 -.879026036E+02 -.878593815E+02 -.878193755E+02 -.877823753E+02 -.877481517E+02 -.877164724E+02 -.876871120E+02 -.876598561E+02 -.876345048E+02 -.876108736E+02 -.875887929E+02 -.875681080E+02 -.875486778E+02 -.875303739E+02 -.875130792E+02 -.874966871E+02 -.874811003E+02 -.874662295E+02 -.874519934E+02 -.874383182E+02 -.874251393E+02 -.874124070E+02 -.874001009E+02 -.873882607E+02 -.873770468E+02 -.873668434E+02 -.873584144E+02 -.873531104E+02 -.873531104E+02
 -.873560509E+02 -.873560509E+02 -.873620546E+02 -.873715952E+02 -.873831388E+02 -.873958300E+02 -.874092604E+02 -.874232774E+02 -.874378554E+02 -.874530279E+02 -.874688603E+02 -.874854375E+02 -.875028606E+02 -.875212480E+02 -.875407368E+02 -.875614823E+02 -.875836555E+02 -.876074449E+02 -.876330606E+02 -.876607417E+02 -.876907670E+02 -.877234634E+02 -.877592079E+02 -.877984293E+02 -.878416196E+02 -.878893512E+02 -.879422949E+02 -.880012325E+02 -.880670649E+02 -.881408207E+02 -.882236649E+02 -.883169002E+02 -.884219368E+02 -.885402012E+02 -.886729441E+02 -.888208690E+02 -.889834317E+02 -.891575159E+02 -.893349533E+02 -.894979199E+02 -.896105350E+02 -.896041550E+02 -.893538538E+02 -.886471737E+02 -.871587822E+02 -.844724537E+02 -.802334042E+02 -.745414348E+02 -.686225793E+02 -.654346293E+02 -.686226538E+02 -.745415869E+02 -.802336452E+02 -.844728049E+02 -.871592650E+02 -.886477956E+02 -.893546037E+02 -.896050143E+02 -.896114930E+02 -.894989788E+02 -.893361221E+02 -.891588015E+02 -.889848375E+02 -.888223981E+02 -.886745997E+02 -.885419843E+02 -.884238466E+02 -.883189391E+02 -.882258419E+02 -.881431481E+02 -.880695516E+02 -.880038801E+02 -.879451027E+02 -.878923225E+02 -.878447640E+02 -.878017587E+02 -.877627312E+02 -.877271853E+02 -.876946929E+02 -.876648838E+02 -.876374367E+02 -.876120722E+02 -.875885463E+02 -.875666450E+02 -.875461802E+02 -.875269857E+02 -.875089138E+02 -.874918330E+02 -.874756256E+02 -.874601858E+02 -.874454193E+02 -.874312440E+02 -.874175959E+02 -.874044433E+02 -.873918198E+02 -.873798878E+02 -.873690476E+02 -.873601022E+02 -.873544773E+02 -.873544773E+02
 -.873570582E+02 -.873570582E+02 -.873632694E+02 -.873731434E+02 -.873851058E+02 -.873982847E+02 -.874122628E+02 -.874268807E+02 -.874421111E+02 -.874579937E+02 -.874746047E+02 -.874920437E+02 -.875104309E+02 -.875299074E+02 -.875506355E+02 -.875727968E+02 -.875965947E+02 -.876222585E+02 -.876500500E+02 -.876802750E+02 -.877132975E+02 -.877495489E+02 -.877895342E+02 -.878338468E+02 -.878831957E+02 -.879384406E+02 -.880006300E+02 -.880710460E+02 -.881512621E+02 -.882432267E+02 -.883493829E+02 -.884728272E+02 -.886175107E+02 -.887885012E+02 -.889923314E+02 -.892374344E+02 -.895345943E+02 -.898971332E+02 -.903399949E+02 -.908754468E+02 -.914999424E+02 -.921608288E+02 -.926834931E+02 -.926348161E+02 -.911140209E+02 -.865290893E+02 -.765811062E+02 -.590034085E+02 -.342481183E+02 -.128413455E+02 -.342482391E+02 -.590036299E+02 -.765814048E+02 -.865294596E+02 -.911144838E+02 -.926354037E+02 -.926842232E+02 -.921616940E+02 -.915009234E+02 -.908765317E+02 -.903411855E+02 -.898984376E+02 -.895360192E+02 -.892389838E+02 -.889940094E+02 -.887903112E+02 -.886194532E+02 -.884749020E+02 -.883515947E+02 -.882455869E+02 -.881537833E+02 -.880737347E+02 -.880034863E+02 -.879414654E+02 -.878863957E+02 -.878372338E+02 -.877931201E+02 -.877533412E+02 -.877173012E+02 -.876844989E+02 -.876545105E+02 -.876269748E+02 -.876015828E+02 -.875780683E+02 -.875562006E+02 -.875357787E+02 -.875166268E+02 -.874985896E+02 -.874815298E+02 -.874653252E+02 -.874498676E+02 -.874350634E+02 -.874208387E+02 -.874071546E+02 -.873940403E+02 -.873816592E+02 -.873704211E+02 -.873611536E+02 -.873553286E+02 -.873553286E+02
 -.873573763E+02 -.873573763E+02 -.873636573E+02 -.873736447E+02 -.873857528E+02 -.873991057E+02 -.874132799E+02 -.874281096E+02 -.874435655E+02 -.874596902E+02 -.874765656E+02 -.874942980E+02 -.875130155E+02 -.875328680E+02 -.875540260E+02 -.875766802E+02 -.876010442E+02 -.876273608E+02 -.876559114E+02 -.876870290E+02 -.877211107E+02 -.877586249E+02 -.878001225E+02 -.878462598E+02 -.878978320E+02 -.879558134E+02 -.880214041E+02 -.880960889E+02 -.881817227E+02 -.882806562E+02 -.883959165E+02 -.885314586E+02 -.886925239E+02 -.888861794E+02 -.891221461E+02 -.894140712E+02 -.897814289E+02 -.902521473E+02 -.908654431E+02 -.916721964E+02 -.927243488E+02 -.940317645E+02 -.954409273E+02 -.963544276E+02 -.951707063E+02 -.882862294E+02 -.684235718E+02 -.217228603E+02 0.780708250E+02 0.282945426E+03 0.780706916E+02 -.217231082E+02 -.684239067E+02 -.882866329E+02 -.951711843E+02 -.963550083E+02 -.954416403E+02 -.940326187E+02 -.927253309E+02 -.916732896E+02 -.908666421E+02 -.902534584E+02 -.897828603E+02 -.894156277E+02 -.891238315E+02 -.888879976E+02 -.886944773E+02 -.885335474E+02 -.883981429E+02 -.882830283E+02 -.881842531E+02 -.880987877E+02 -.880242750E+02 -.879588569E+02 -.879010520E+02 -.878496661E+02 -.878037279E+02 -.877624397E+02 -.877251416E+02 -.876912829E+02 -.876604013E+02 -.876321054E+02 -.876060624E+02 -.875819867E+02 -.875596324E+02 -.875387860E+02 -.875192614E+02 -.875008949E+02 -.874835423E+02 -.874670755E+02 -.874513814E+02 -.874363623E+02 -.874219409E+02 -.874080756E+02 -.873947943E+02 -.873822604E+02 -.873708872E+02 -.873615103E+02 -.873556174E+02 -.873556174E+02
 -.873570364E+02 -.873570364E+02 -.873632364E+02 -.873730968E+02 -.873850555E+02 -.873982458E+02 -.874122432E+02 -.874268775E+02 -.874421160E+02 -.874579987E+02 -.874746039E+02 -.874920355E+02 -.875104180E+02 -.875298950E+02 -.875506269E+02 -.875727926E+02 -.875965925E+02 -.876222532E+02 -.876500380E+02 -.876802586E+02 -.877132829E+02 -.877495388E+02 -.877895253E+02 -.878338346E+02 -.878831797E+02 -.879384248E+02 -.880006191E+02 -.880710397E+02 -.881512542E+02 -.882432115E+02 -.883493615E+02 -.884728062E+02 -.886174942E+02 -.887884875E+02 -.889923173E+02 -.892374192E+02 -.895345786E+02 -.898971156E+02 -.903399735E+02 -.908754251E+02 -.914999301E+02 -.921608308E+02 -.926834983E+02 -.926348025E+02 -.911139770E+02 -.865290275E+02 -.765810525E+02 -.590033798E+02 -.342481126E+02 -.128413492E+02 -.342482401E+02 -.590036233E+02 -.765813916E+02 -.865294428E+02 -.911144657E+02 -.926353853E+02 -.926842048E+02 -.921616756E+02 -.915009049E+02 -.908765133E+02 -.903411674E+02 -.898984200E+02 -.895360020E+02 -.892389671E+02 -.889939931E+02 -.887902952E+02 -.886194376E+02 -.884748867E+02 -.883515795E+02 -.882455720E+02 -.881537687E+02 -.880737204E+02 -.880034724E+02 -.879414518E+02 -.878863826E+02 -.878372211E+02 -.877931078E+02 -.877533294E+02 -.877172899E+02 -.876844881E+02 -.876545001E+02 -.876269650E+02 -.876015735E+02 -.875780594E+02 -.875561922E+02 -.875357709E+02 -.875166194E+02 -.874985828E+02 -.874815235E+02 -.874653195E+02 -.874498625E+02 -.874350588E+02 -.874208347E+02 -.874071511E+02 -.873940374E+02 -.873816568E+02 -.873704193E+02 -.873611522E+02 -.873553274E+02 -.873553274E+02
 -.873560957E+02 -.873560957E+02 -.873620667E+02 -.873715622E+02 -.873830775E+02 -.873957717E+02 -.874092263E+02 -.874232684E+02 -.874378602E+02 -.874530337E+02 -.874688568E+02 -.874854204E+02 -.875028340E+02 -.875212212E+02 -.875407178E+02 -.875614725E+02 -.875836497E+02 -.876074340E+02 -.876330383E+02 -.876607110E+02 -.876907376E+02 -.877234409E+02 -.877591884E+02 -.877984052E+02 -.878415887E+02 -.878893197E+02 -.879422709E+02 -.880012165E+02 -.880670483E+02 -.881407932E+02 -.882236258E+02 -.883168585E+02 -.884219010E+02 -.885401716E+02 -.886729157E+02 -.888208395E+02 -.889834018E+02 -.891574830E+02 -.893349121E+02 -.894978721E+02 -.896104954E+02 -.896041401E+02 -.893538610E+02 -.886471747E+02 -.871587438E+02 -.844723687E+02 -.802332982E+02 -.745413447E+02 -.686225263E+02 -.654346101E+02 -.686226502E+02 -.745415811E+02 -.802336282E+02 -.844727762E+02 -.871592288E+02 -.886477563E+02 -.893545643E+02 -.896049763E+02 -.896114565E+02 -.894989434E+02 -.893360874E+02 -.891587672E+02 -.889848036E+02 -.888223646E+02 -.886745665E+02 -.885419516E+02 -.884238145E+02 -.883189077E+02 -.882258111E+02 -.881431181E+02 -.880695223E+02 -.880038517E+02 -.879450751E+02 -.878922956E+02 -.878447379E+02 -.878017335E+02 -.877627067E+02 -.877271617E+02 -.876946702E+02 -.876648620E+02 -.876374159E+02 -.876120524E+02 -.875885274E+02 -.875666272E+02 -.875461634E+02 -.875269699E+02 -.875088991E+02 -.874918194E+02 -.874756131E+02 -.874601744E+02 -.874454089E+02 -.874312348E+02 -.874175878E+02 -.874044363E+02 -.873918140E+02 -.873798831E+02 -.873690438E+02 -.873600993E+02 -.873544749E+02 -.873544749E+02
 -.873545752E+02 -.873545752E+02 -.873601897E+02 -.873691136E+02 -.873799266E+02 -.873918283E+02 -.874044145E+02 -.874175129E+02 -.874310784E+02 -.874451309E+02 -.874597229E+02 -.874749262E+02 -.874908260E+02 -.875075161E+02 -.875250972E+02 -.875436763E+02 -.875633677E+02 -.875842964E+02 -.876066039E+02 -.876304506E+02 -.876560109E+02 -.876834690E+02 -.877130217E+02 -.877448812E+02 -.877792757E+02 -.878164426E+02 -.878566141E+02 -.878999983E+02 -.879467563E+02 -.879969684E+02 -.880505736E+02 -.881072681E+02 -.881663501E+02 -.882264929E+02 -.882854052E+02 -.883393180E+02 -.883822188E+02 -.884047334E+02 -.883925398E+02 -.883241799E+02 -.881682048E+02 -.878798798E+02 -.873984914E+02 -.866481530E+02 -.855483874E+02 -.840450450E+02 -.821730258E+02 -.801488427E+02 -.784466581E+02 -.777296374E+02 -.784467729E+02 -.801490623E+02 -.821733360E+02 -.840454370E+02 -.855488659E+02 -.866487343E+02 -.873991915E+02 -.878807026E+02 -.881691418E+02 -.883252209E+02 -.883936828E+02 -.884059851E+02 -.883835871E+02 -.883408070E+02 -.882870160E+02 -.882282285E+02 -.881682149E+02 -.881092652E+02 -.880527039E+02 -.879992341E+02 -.879491648E+02 -.879025609E+02 -.878593398E+02 -.878193350E+02 -.877823360E+02 -.877481135E+02 -.877164356E+02 -.876870765E+02 -.876598219E+02 -.876344721E+02 -.876108423E+02 -.875887630E+02 -.875680797E+02 -.875486510E+02 -.875303486E+02 -.875130555E+02 -.874966650E+02 -.874810797E+02 -.874662106E+02 -.874519762E+02 -.874383026E+02 -.874251254E+02 -.874123949E+02 -.874000905E+02 -.873882520E+02 -.873770397E+02 -.873668378E+02 -.873584100E+02 -.873531068E+02 -.873531068E+02
 -.873525558E+02 -.873525558E+02 -.873577035E+02 -.873658790E+02 -.873757705E+02 -.873866325E+02 -.873980819E+02 -.874099501E+02 -.874221846E+02 -.874347900E+02 -.874477998E+02 -.874612628E+02 -.874752360E+02 -.874897791E+02 -.875049527E+02 -.875208173E+02 -.875374329E+02 -.875548600E+02 -.875731634E+02 -.875924100E+02 -.876126602E+02 -.876339617E+02 -.876563455E+02 -.876798235E+02 -.877043785E+02 -.877299478E+02 -.877563972E+02 -.877834889E+02 -.878108420E+02 -.878378827E+02 -.878637688E+02 -.878872778E+02 -.879066577E+02 -.879194355E+02 -.879221676E+02 -.879101156E+02 -.878768399E+02 -.878137228E+02 -.877094690E+02 -.875496877E+02 -.873167666E+02 -.869904380E+02 -.865497310E+02 -.859773675E+02 -.852679126E+02 -.844405822E+02 -.835554066E+02 -.827260158E+02 -.821138343E+02 -.818833129E+02 -.821139349E+02 -.827262121E+02 -.835556932E+02 -.844409583E+02 -.852683847E+02 -.859779454E+02 -.865504207E+02 -.869912375E+02 -.873176689E+02 -.875506885E+02 -.877105707E+02 -.878149324E+02 -.878781632E+02 -.879115546E+02 -.879237230E+02 -.879211104E+02 -.879084567E+02 -.878892040E+02 -.878658230E+02 -.878400661E+02 -.878131610E+02 -.877859541E+02 -.877590175E+02 -.877327265E+02 -.877073166E+02 -.876829245E+02 -.876596178E+02 -.876374159E+02 -.876163062E+02 -.875962541E+02 -.875772110E+02 -.875591203E+02 -.875419204E+02 -.875255480E+02 -.875099395E+02 -.874950324E+02 -.874807658E+02 -.874670812E+02 -.874539227E+02 -.874412370E+02 -.874289745E+02 -.874170914E+02 -.874055553E+02 -.873943590E+02 -.873835490E+02 -.873732821E+02 -.873639203E+02 -.873561747E+02 -.873512959E+02 -.873512959E+02
 -.873501680E+02 -.873501680E+02 -.873547596E+02 -.873620435E+02 -.873708392E+02 -.873804690E+02 -.873905784E+02 -.874010047E+02 -.874116880E+02 -.874226182E+02 -.874338082E+02 -.874452824E+02 -.874570689E+02 -.874691941E+02 -.874816799E+02 -.874945422E+02 -.875077900E+02 -.875214251E+02 -.875354437E+02 -.875498311E+02 -.875645517E+02 -.875795416E+02 -.875947029E+02 -.876098968E+02 -.876249315E+02 -.876395424E+02 -.876533656E+02 -.876659071E+02 -.876765066E+02 -.876842950E+02 -.876881372E+02 -.876865536E+02 -.876776267E+02 -.876588967E+02 -.876272489E+02 -.875787960E+02 -.875087724E+02 -.874114743E+02 -.872803072E+02 -.871080295E+02 -.868873159E+02 -.866118052E+02 -.862778231E+02 -.858869325E+02 -.854492728E+02 -.849871898E+02 -.845378209E+02 -.841522035E+02 -.838878392E+02 -.837931532E+02 -.838879282E+02 -.841523816E+02 -.845380892E+02 -.849875519E+02 -.854497338E+02 -.858874961E+02 -.862784892E+02 -.866125701E+02 -.868881759E+02 -.871089843E+02 -.872813612E+02 -.874126331E+02 -.875100394E+02 -.875801720E+02 -.876287349E+02 -.876604962E+02 -.876793439E+02 -.876883912E+02 -.876900955E+02 -.876863753E+02 -.876787146E+02 -.876682522E+02 -.876558554E+02 -.876421800E+02 -.876277180E+02 -.876128349E+02 -.875977995E+02 -.875828062E+02 -.875679930E+02 -.875534549E+02 -.875392544E+02 -.875254297E+02 -.875120003E+02 -.874989723E+02 -.874863414E+02 -.874740962E+02 -.874622197E+02 -.874506912E+02 -.874394874E+02 -.874285835E+02 -.874179548E+02 -.874075787E+02 -.873974409E+02 -.873875475E+02 -.873779519E+02 -.873688049E+02 -.873604409E+02 -.873535070E+02 -.873491338E+02 -.873491338E+02
 -.873475271E+02 -.873475271E+02 -.873515027E+02 -.873577990E+02 -.873653822E+02 -.873736530E+02 -.873822921E+02 -.873911456E+02 -.874001476E+02 -.874092742E+02 -.874185203E+02 -.874278877E+02 -.874373779E+02 -.874469875E+02 -.874567058E+02 -.874665119E+02 -.874763727E+02 -.874862434E+02 -.874960673E+02 -.875057698E+02 -.875152479E+02 -.875243633E+02 -.875329364E+02 -.875407402E+02 -.875474886E+02 -.875528202E+02 -.875562765E+02 -.875572790E+02 -.875551054E+02 -.875488645E+02 -.875374644E+02 -.875195739E+02 -.874935817E+02 -.874575636E+02 -.874092640E+02 -.873460979E+02 -.872651884E+02 -.871634644E+02 -.870378506E+02 -.868855910E+02 -.867047425E+02 -.864948679E+02 -.862579300E+02 -.859993265E+02 -.857288952E+02 -.854615530E+02 -.852170563E+02 -.850182817E+02 -.848876418E+02 -.848420024E+02 -.848877252E+02 -.850184501E+02 -.852173128E+02 -.854619011E+02 -.857293378E+02 -.859998642E+02 -.862585611E+02 -.864955899E+02 -.867055546E+02 -.868864950E+02 -.870388505E+02 -.871645638E+02 -.872663888E+02 -.873473996E+02 -.874106686E+02 -.874590745E+02 -.874952028E+02 -.875213072E+02 -.875393099E+02 -.875508234E+02 -.875571829E+02 -.875594831E+02 -.875586137E+02 -.875552931E+02 -.875500976E+02 -.875434873E+02 -.875358274E+02 -.875274064E+02 -.875184508E+02 -.875091371E+02 -.874996023E+02 -.874899510E+02 -.874802626E+02 -.874705960E+02 -.874609941E+02 -.874514868E+02 -.874420940E+02 -.874328274E+02 -.874236924E+02 -.874146900E+02 -.874058178E+02 -.873970732E+02 -.873884585E+02 -.873799924E+02 -.873717332E+02 -.873638235E+02 -.873565654E+02 -.873505331E+02 -.873467223E+02 -.873467223E+02
 -.873447376E+02 -.873447376E+02 -.873480659E+02 -.873533259E+02 -.873596396E+02 -.873664923E+02 -.873736039E+02 -.873808331E+02 -.873881108E+02 -.873954018E+02 -.874026854E+02 -.874099450E+02 -.874171612E+02 -.874243070E+02 -.874313463E+02 -.874382314E+02 -.874449002E+02 -.874512759E+02 -.874572675E+02 -.874627638E+02 -.874676243E+02 -.874716731E+02 -.874746945E+02 -.874764281E+02 -.874765609E+02 -.874747164E+02 -.874704407E+02 -.874631873E+02 -.874523058E+02 -.874370324E+02 -.874164804E+02 -.873896295E+02 -.873553182E+02 -.873122500E+02 -.872590170E+02 -.871941470E+02 -.871161791E+02 -.870237791E+02 -.869159068E+02 -.867920457E+02 -.866524974E+02 -.864987278E+02 -.863337339E+02 -.861623695E+02 -.859915314E+02 -.858300724E+02 -.856882945E+02 -.855769178E+02 -.855055591E+02 -.854809830E+02 -.855056396E+02 -.855770800E+02 -.856885404E+02 -.858304039E+02 -.859919494E+02 -.861628738E+02 -.863343234E+02 -.864994019E+02 -.866532572E+02 -.867928937E+02 -.869168457E+02 -.870248105E+02 -.871173033E+02 -.871953643E+02 -.872603295E+02 -.873136612E+02 -.873568313E+02 -.873912452E+02 -.874181984E+02 -.874388538E+02 -.874542358E+02 -.874652329E+02 -.874726069E+02 -.874770043E+02 -.874789703E+02 -.874789608E+02 -.874773558E+02 -.874744697E+02 -.874705621E+02 -.874658461E+02 -.874604962E+02 -.874546545E+02 -.874484362E+02 -.874419342E+02 -.874352232E+02 -.874283625E+02 -.874213989E+02 -.874143689E+02 -.874073006E+02 -.874002153E+02 -.873931294E+02 -.873860571E+02 -.873790148E+02 -.873720313E+02 -.873651680E+02 -.873585564E+02 -.873524624E+02 -.873473817E+02 -.873441655E+02 -.873441655E+02
 -.873419082E+02 -.873419082E+02 -.873445830E+02 -.873487984E+02 -.873538366E+02 -.873592705E+02 -.873648621E+02 -.873704849E+02 -.873760702E+02 -.873815748E+02 -.873869661E+02 -.873922135E+02 -.873972825E+02 -.874021302E+02 -.874067035E+02 -.874109380E+02 -.874147543E+02 -.874180589E+02 -.874207438E+02 -.874226822E+02 -.874237209E+02 -.874236758E+02 -.874223295E+02 -.874194286E+02 -.874146786E+02 -.874077387E+02 -.873982147E+02 -.873856520E+02 -.873695311E+02 -.873492686E+02 -.873242209E+02 -.872936892E+02 -.872569286E+02 -.872131666E+02 -.871616370E+02 -.871016309E+02 -.870325649E+02 -.869540683E+02 -.868660928E+02 -.867690418E+02 -.866639164E+02 -.865524602E+02 -.864372798E+02 -.863219078E+02 -.862107657E+02 -.861089850E+02 -.860220552E+02 -.859552980E+02 -.859132202E+02 -.858988614E+02 -.859132972E+02 -.859554523E+02 -.860222876E+02 -.861092957E+02 -.862111547E+02 -.863223747E+02 -.864378247E+02 -.865530840E+02 -.866646209E+02 -.867698290E+02 -.868669639E+02 -.869550236E+02 -.870336042E+02 -.871027553E+02 -.871628491E+02 -.872144693E+02 -.872583236E+02 -.872951761E+02 -.873257990E+02 -.873509400E+02 -.873713009E+02 -.873875256E+02 -.874001949E+02 -.874098254E+02 -.874168715E+02 -.874217296E+02 -.874247429E+02 -.874262064E+02 -.874263729E+02 -.874254576E+02 -.874236433E+02 -.874210843E+02 -.874179110E+02 -.874142327E+02 -.874101411E+02 -.874057128E+02 -.874010115E+02 -.873960899E+02 -.873909918E+02 -.873857535E+02 -.873804051E+02 -.873749736E+02 -.873694862E+02 -.873639790E+02 -.873585139E+02 -.873532089E+02 -.873482912E+02 -.873441746E+02 -.873415619E+02 -.873415619E+02
 -.873391379E+02 -.873391379E+02 -.873411752E+02 -.873443737E+02 -.873481733E+02 -.873522360E+02 -.873563674E+02 -.873604576E+02 -.873644408E+02 -.873682699E+02 -.873719046E+02 -.873753051E+02 -.873784268E+02 -.873812176E+02 -.873836159E+02 -.873855492E+02 -.873869317E+02 -.873876644E+02 -.873876361E+02 -.873867207E+02 -.873847703E+02 -.873816124E+02 -.873770494E+02 -.873708582E+02 -.873627878E+02 -.873525569E+02 -.873398526E+02 -.873243287E+02 -.873056058E+02 -.872832766E+02 -.872569146E+02 -.872260859E+02 -.871903636E+02 -.871493471E+02 -.871026914E+02 -.870501457E+02 -.869916027E+02 -.869271538E+02 -.868571507E+02 -.867822697E+02 -.867035723E+02 -.866225552E+02 -.865411737E+02 -.864618260E+02 -.863872816E+02 -.863205437E+02 -.862646439E+02 -.862223815E+02 -.861960367E+02 -.861871051E+02 -.861961085E+02 -.862225250E+02 -.862648588E+02 -.863208296E+02 -.863876384E+02 -.864622537E+02 -.865416730E+02 -.866231274E+02 -.867042189E+02 -.867829915E+02 -.868579479E+02 -.869280262E+02 -.869925510E+02 -.870511715E+02 -.871037970E+02 -.871505341E+02 -.871916320E+02 -.872274347E+02 -.872583439E+02 -.872847892E+02 -.873072060E+02 -.873260198E+02 -.873416354E+02 -.873544306E+02 -.873647523E+02 -.873729151E+02 -.873792015E+02 -.873838630E+02 -.873871221E+02 -.873891743E+02 -.873901906E+02 -.873903202E+02 -.873896925E+02 -.873884195E+02 -.873865980E+02 -.873843113E+02 -.873816311E+02 -.873786187E+02 -.873753269E+02 -.873718012E+02 -.873680809E+02 -.873642014E+02 -.873601972E+02 -.873561090E+02 -.873519962E+02 -.873479617E+02 -.873441923E+02 -.873410197E+02 -.873389990E+02 -.873389990E+02
 -.873365069E+02 -.873365069E+02 -.873379408E+02 -.873401786E+02 -.873428122E+02 -.873455897E+02 -.873483603E+02 -.873510333E+02 -.873535475E+02 -.873558548E+02 -.873579112E+02 -.873596724E+02 -.873610889E+02 -.873621046E+02 -.873626553E+02 -.873626680E+02 -.873620584E+02 -.873607307E+02 -.873585797E+02 -.873554896E+02 -.873513293E+02 -.873459491E+02 -.873391819E+02 -.873308446E+02 -.873207379E+02 -.873086460E+02 -.872943373E+02 -.872775664E+02 -.872580766E+02 -.872356064E+02 -.872098982E+02 -.871807109E+02 -.871478336E+02 -.871111025E+02 -.870704208E+02 -.870257846E+02 -.869773127E+02 -.869252788E+02 -.868701425E+02 -.868125774E+02 -.867534918E+02 -.866940378E+02 -.866356039E+02 -.865797835E+02 -.865283160E+02 -.864829989E+02 -.864455733E+02 -.864175919E+02 -.864002860E+02 -.863944479E+02 -.864003511E+02 -.864177220E+02 -.864457678E+02 -.864832576E+02 -.865286388E+02 -.865801708E+02 -.866360566E+02 -.866945567E+02 -.867540773E+02 -.868132297E+02 -.868708614E+02 -.869260645E+02 -.869781665E+02 -.870267079E+02 -.870714150E+02 -.871121676E+02 -.871489688E+02 -.871819155E+02 -.872111734E+02 -.872369546E+02 -.872595006E+02 -.872790673E+02 -.872959149E+02 -.873102992E+02 -.873224665E+02 -.873326495E+02 -.873410647E+02 -.873479118E+02 -.873533730E+02 -.873576133E+02 -.873607812E+02 -.873630096E+02 -.873644169E+02 -.873651084E+02 -.873651772E+02 -.873647056E+02 -.873637660E+02 -.873624225E+02 -.873607311E+02 -.873587417E+02 -.873564983E+02 -.873540410E+02 -.873514085E+02 -.873486427E+02 -.873457989E+02 -.873429630E+02 -.873402817E+02 -.873380063E+02 -.873365495E+02 -.873365495E+02
 -.873340764E+02 -.873340764E+02 -.873349534E+02 -.873363073E+02 -.873378726E+02 -.873394782E+02 -.873410159E+02 -.873424141E+02 -.873436192E+02 -.873445843E+02 -.873452644E+02 -.873456141E+02 -.873455838E+02 -.873451175E+02 -.873441529E+02 -.873426210E+02 -.873404443E+02 -.873375364E+02 -.873338033E+02 -.873291444E+02 -.873234500E+02 -.873165983E+02 -.873084557E+02 -.872988798E+02 -.872877212E+02 -.872748241E+02 -.872600279E+02 -.872431701E+02 -.872240900E+02 -.872026348E+02 -.871786672E+02 -.871520747E+02 -.871227817E+02 -.870907612E+02 -.870560485E+02 -.870187561E+02 -.869790903E+02 -.869373674E+02 -.868940286E+02 -.868496496E+02 -.868049448E+02 -.867607625E+02 -.867180696E+02 -.866779242E+02 -.866414346E+02 -.866097059E+02 -.865837762E+02 -.865645487E+02 -.865527256E+02 -.865487528E+02 -.865527833E+02 -.865646641E+02 -.865839491E+02 -.866099363E+02 -.866417228E+02 -.866782705E+02 -.867184743E+02 -.867612257E+02 -.868054664E+02 -.868502295E+02 -.868946669E+02 -.869380648E+02 -.869798477E+02 -.870195744E+02 -.870569276E+02 -.870917004E+02 -.871237802E+02 -.871531325E+02 -.871797855E+02 -.872038153E+02 -.872253335E+02 -.872444766E+02 -.872613965E+02 -.872762535E+02 -.872892107E+02 -.873004295E+02 -.873100665E+02 -.873182711E+02 -.873251841E+02 -.873309370E+02 -.873356515E+02 -.873394395E+02 -.873424029E+02 -.873446347E+02 -.873462191E+02 -.873472322E+02 -.873477425E+02 -.873478116E+02 -.873474953E+02 -.873468434E+02 -.873459015E+02 -.873447112E+02 -.873433122E+02 -.873417457E+02 -.873400608E+02 -.873383258E+02 -.873366484E+02 -.873352034E+02 -.873342694E+02 -.873342694E+02
 -.873318857E+02 -.873318857E+02 -.873322622E+02 -.873328232E+02 -.873334335E+02 -.873339976E+02 -.873344463E+02 -.873347273E+02 -.873347957E+02 -.873346083E+02 -.873341216E+02 -.873332910E+02 -.873320695E+02 -.873304048E+02 -.873282394E+02 -.873255112E+02 -.873221520E+02 -.873180877E+02 -.873132385E+02 -.873075207E+02 -.873008463E+02 -.872931208E+02 -.872842431E+02 -.872741078E+02 -.872626081E+02 -.872496377E+02 -.872350927E+02 -.872188738E+02 -.872008901E+02 -.871810638E+02 -.871593368E+02 -.871356772E+02 -.871100872E+02 -.870826118E+02 -.870533468E+02 -.870224476E+02 -.869901372E+02 -.869567134E+02 -.869225543E+02 -.868881207E+02 -.868539534E+02 -.868206657E+02 -.867889290E+02 -.867594525E+02 -.867329560E+02 -.867101379E+02 -.866916394E+02 -.866780078E+02 -.866696626E+02 -.866668676E+02 -.866697130E+02 -.866781087E+02 -.866917909E+02 -.867103402E+02 -.867332093E+02 -.867597568E+02 -.867892843E+02 -.868210716E+02 -.868544097E+02 -.868886274E+02 -.869231117E+02 -.869573220E+02 -.869907973E+02 -.870231589E+02 -.870541087E+02 -.870834235E+02 -.871109483E+02 -.871365878E+02 -.871602976E+02 -.871820752E+02 -.872019520E+02 -.872199854E+02 -.872362524E+02 -.872508438E+02 -.872638595E+02 -.872754043E+02 -.872855847E+02 -.872945068E+02 -.873022744E+02 -.873089871E+02 -.873147400E+02 -.873196229E+02 -.873237198E+02 -.873271090E+02 -.873298630E+02 -.873320488E+02 -.873337279E+02 -.873349570E+02 -.873357881E+02 -.873362690E+02 -.873364435E+02 -.873363526E+02 -.873360349E+02 -.873355289E+02 -.873348762E+02 -.873341278E+02 -.873333539E+02 -.873326588E+02 -.873321982E+02 -.873321982E+02
 -.873299548E+02 -.873299548E+02 -.873298929E+02 -.873297604E+02 -.873295382E+02 -.873291986E+02 -.873287090E+02 -.873280351E+02 -.873271413E+02 -.873259895E+02 -.873245395E+02 -.873227500E+02 -.873205774E+02 -.873179750E+02 -.873148921E+02 -.873112747E+02 -.873070651E+02 -.873022019E+02 -.872966202E+02 -.872902529E+02 -.872830318E+02 -.872748866E+02 -.872657445E+02 -.872555314E+02 -.872441748E+02 -.872316064E+02 -.872177643E+02 -.872025946E+02 -.871860542E+02 -.871681144E+02 -.871487657E+02 -.871280224E+02 -.871059278E+02 -.870825593E+02 -.870580332E+02 -.870325097E+02 -.870061960E+02 -.869793489E+02 -.869522762E+02 -.869253352E+02 -.868989287E+02 -.868734980E+02 -.868495117E+02 -.868274513E+02 -.868077942E+02 -.867909939E+02 -.867774591E+02 -.867675338E+02 -.867614785E+02 -.867594561E+02 -.867615220E+02 -.867676207E+02 -.867775898E+02 -.867911683E+02 -.868080124E+02 -.868277131E+02 -.868498168E+02 -.868738461E+02 -.868993197E+02 -.869257691E+02 -.869527531E+02 -.869798687E+02 -.870067583E+02 -.870331138E+02 -.870586783E+02 -.870832446E+02 -.871066530E+02 -.871287874E+02 -.871495704E+02 -.871689584E+02 -.871869365E+02 -.872035138E+02 -.872187183E+02 -.872325933E+02 -.872451932E+02 -.872565806E+02 -.872668235E+02 -.872759932E+02 -.872841622E+02 -.872914030E+02 -.872977868E+02 -.873033827E+02 -.873082574E+02 -.873124742E+02 -.873160932E+02 -.873191713E+02 -.873217618E+02 -.873239144E+02 -.873256761E+02 -.873270903E+02 -.873281980E+02 -.873290373E+02 -.873296445E+02 -.873300540E+02 -.873302992E+02 -.873304143E+02 -.873304351E+02 -.873304017E+02 -.873303595E+02 -.873303595E+02
 -.873282908E+02 -.873282908E+02 -.873278538E+02 -.873271297E+02 -.873261994E+02 -.873250946E+02 -.873238158E+02 -.873223459E+02 -.873206583E+02 -.873187208E+02 -.873164977E+02 -.873139519E+02 -.873110445E+02 -.873077350E+02 -.873039801E+02 -.872997342E+02 -.872949500E+02 -.872895783E+02 -.872835679E+02 -.872768672E+02 -.872694247E+02 -.872611901E+02 -.872521134E+02 -.872421457E+02 -.872312408E+02 -.872193585E+02 -.872064659E+02 -.871925400E+02 -.871775688E+02 -.871615538E+02 -.871445134E+02 -.871264855E+02 -.871075317E+02 -.870877392E+02 -.870672245E+02 -.870461347E+02 -.870246492E+02 -.870029800E+02 -.869813709E+02 -.869600951E+02 -.869394512E+02 -.869197576E+02 -.869013441E+02 -.868845429E+02 -.868696768E+02 -.868570477E+02 -.868469240E+02 -.868395287E+02 -.868350294E+02 -.868335301E+02 -.868350662E+02 -.868396022E+02 -.868470343E+02 -.868571946E+02 -.868698601E+02 -.868847623E+02 -.869015995E+02 -.869200487E+02 -.869397780E+02 -.869604573E+02 -.869817682E+02 -.870034118E+02 -.870251148E+02 -.870466332E+02 -.870677550E+02 -.870883010E+02 -.871081241E+02 -.871271082E+02 -.871451655E+02 -.871622344E+02 -.871782761E+02 -.871932720E+02 -.872072203E+02 -.872201332E+02 -.872320344E+02 -.872429567E+02 -.872529398E+02 -.872620282E+02 -.872702701E+02 -.872777157E+02 -.872844162E+02 -.872904232E+02 -.872957872E+02 -.873005583E+02 -.873047846E+02 -.873085128E+02 -.873117875E+02 -.873146513E+02 -.873171449E+02 -.873193070E+02 -.873211742E+02 -.873227812E+02 -.873241603E+02 -.873253414E+02 -.873263497E+02 -.873272032E+02 -.873279070E+02 -.873284442E+02 -.873287639E+02 -.873287639E+02
 -.873268926E+02 -.873268926E+02 -.873261419E+02 -.873249243E+02 -.873234059E+02 -.873216692E+02 -.873197434E+02 -.873176270E+02 -.873153024E+02 -.873127433E+02 -.873099190E+02 -.873067968E+02 -.873033434E+02 -.872995243E+02 -.872953035E+02 -.872906438E+02 -.872855071E+02 -.872798550E+02 -.872736486E+02 -.872668494E+02 -.872594202E+02 -.872513258E+02 -.872425338E+02 -.872330142E+02 -.872227409E+02 -.872116930E+02 -.871998576E+02 -.871872309E+02 -.871738198E+02 -.871596432E+02 -.871447337E+02 -.871291395E+02 -.871129268E+02 -.870961812E+02 -.870790091E+02 -.870615384E+02 -.870439188E+02 -.870263211E+02 -.870089357E+02 -.869919704E+02 -.869756469E+02 -.869601964E+02 -.869458539E+02 -.869328519E+02 -.869214131E+02 -.869117430E+02 -.869040222E+02 -.868983996E+02 -.868949864E+02 -.868938509E+02 -.868950165E+02 -.868984598E+02 -.869041123E+02 -.869118627E+02 -.869215622E+02 -.869330302E+02 -.869460611E+02 -.869604323E+02 -.869759112E+02 -.869922626E+02 -.870092552E+02 -.870266670E+02 -.870442903E+02 -.870619345E+02 -.870794287E+02 -.870966236E+02 -.871133911E+02 -.871296247E+02 -.871452386E+02 -.871601662E+02 -.871743587E+02 -.871877832E+02 -.872004210E+02 -.872122655E+02 -.872233207E+02 -.872335990E+02 -.872431202E+02 -.872519095E+02 -.872599967E+02 -.872674148E+02 -.872741990E+02 -.872803861E+02 -.872860137E+02 -.872911196E+02 -.872957416E+02 -.872999169E+02 -.873036819E+02 -.873070721E+02 -.873101220E+02 -.873128648E+02 -.873153327E+02 -.873175560E+02 -.873195631E+02 -.873213786E+02 -.873230197E+02 -.873244900E+02 -.873257671E+02 -.873267853E+02 -.873274106E+02 -.873274106E+02
 -.873257499E+02 -.873257499E+02 -.873247433E+02 -.873231242E+02 -.873211297E+02 -.873188850E+02 -.873164435E+02 -.873138174E+02 -.873109972E+02 -.873079627E+02 -.873046881E+02 -.873011455E+02 -.872973066E+02 -.872931428E+02 -.872886250E+02 -.872837234E+02 -.872784081E+02 -.872726499E+02 -.872664200E+02 -.872596908E+02 -.872524365E+02 -.872446337E+02 -.872362626E+02 -.872273068E+02 -.872177543E+02 -.872075979E+02 -.871968374E+02 -.871854804E+02 -.871735443E+02 -.871610564E+02 -.871480553E+02 -.871345918E+02 -.871207296E+02 -.871065468E+02 -.870921363E+02 -.870776057E+02 -.870630775E+02 -.870486873E+02 -.870345832E+02 -.870209231E+02 -.870078723E+02 -.869956003E+02 -.869842764E+02 -.869740661E+02 -.869651256E+02 -.869575979E+02 -.869516072E+02 -.869472554E+02 -.869446181E+02 -.869437416E+02 -.869446416E+02 -.869473025E+02 -.869516776E+02 -.869576913E+02 -.869652419E+02 -.869742048E+02 -.869844373E+02 -.869957829E+02 -.870080763E+02 -.870211477E+02 -.870348276E+02 -.870489506E+02 -.870633586E+02 -.870779037E+02 -.870924499E+02 -.871068751E+02 -.871210715E+02 -.871349459E+02 -.871484200E+02 -.871614294E+02 -.871739231E+02 -.871858626E+02 -.871972208E+02 -.872079804E+02 -.872181333E+02 -.872276791E+02 -.872366242E+02 -.872449801E+02 -.872527634E+02 -.872599941E+02 -.872666952E+02 -.872728920E+02 -.872786112E+02 -.872838809E+02 -.872887296E+02 -.872931864E+02 -.872972804E+02 -.873010403E+02 -.873044949E+02 -.873076721E+02 -.873105992E+02 -.873133025E+02 -.873158058E+02 -.873181288E+02 -.873202812E+02 -.873222534E+02 -.873239999E+02 -.873254134E+02 -.873262905E+02 -.873262905E+02
 -.873248441E+02 -.873248441E+02 -.873236351E+02 -.873216992E+02 -.873193308E+02 -.873166904E+02 -.873138515E+02 -.873108377E+02 -.873076468E+02 -.873042641E+02 -.873006688E+02 -.872968376E+02 -.872927467E+02 -.872883729E+02 -.872836930E+02 -.872786840E+02 -.872733229E+02 -.872675880E+02 -.872614584E+02 -.872549152E+02 -.872479416E+02 -.872405230E+02 -.872326487E+02 -.872243115E+02 -.872155086E+02 -.872062420E+02 -.871965193E+02 -.871863547E+02 -.871757704E+02 -.871647966E+02 -.871534727E+02 -.871418475E+02 -.871299794E+02 -.871179368E+02 -.871057986E+02 -.870936538E+02 -.870816010E+02 -.870697477E+02 -.870582086E+02 -.870471042E+02 -.870365585E+02 -.870266969E+02 -.870176431E+02 -.870095163E+02 -.870024283E+02 -.869964802E+02 -.869917593E+02 -.869883369E+02 -.869862654E+02 -.869855770E+02 -.869862826E+02 -.869883713E+02 -.869918108E+02 -.869965485E+02 -.870025132E+02 -.870096173E+02 -.870177598E+02 -.870268288E+02 -.870367050E+02 -.870472644E+02 -.870583816E+02 -.870699324E+02 -.870817965E+02 -.870938588E+02 -.871060121E+02 -.871181576E+02 -.871302059E+02 -.871420781E+02 -.871537051E+02 -.871650284E+02 -.871759993E+02 -.871865784E+02 -.871967353E+02 -.872064478E+02 -.872157011E+02 -.872244868E+02 -.872328027E+02 -.872406513E+02 -.872480399E+02 -.872549792E+02 -.872614830E+02 -.872675677E+02 -.872732518E+02 -.872785552E+02 -.872834991E+02 -.872881055E+02 -.872923971E+02 -.872963970E+02 -.873001284E+02 -.873036143E+02 -.873068778E+02 -.873099407E+02 -.873128228E+02 -.873155388E+02 -.873180916E+02 -.873204605E+02 -.873225803E+02 -.873243096E+02 -.873253885E+02 -.873253885E+02
 -.873241503E+02 -.873241503E+02 -.873227876E+02 -.873206119E+02 -.873179618E+02 -.873150255E+02 -.873118934E+02 -.873085988E+02 -.873051452E+02 -.873015230E+02 -.872977159E+02 -.872937052E+02 -.872894713E+02 -.872849953E+02 -.872802591E+02 -.872752453E+02 -.872699371E+02 -.872643184E+02 -.872583747E+02 -.872520937E+02 -.872454649E+02 -.872384809E+02 -.872311368E+02 -.872234318E+02 -.872153688E+02 -.872069552E+02 -.871982031E+02 -.871891301E+02 -.871797598E+02 -.871701225E+02 -.871602552E+02 -.871502026E+02 -.871400161E+02 -.871297546E+02 -.871194840E+02 -.871092770E+02 -.870992129E+02 -.870893763E+02 -.870798563E+02 -.870707452E+02 -.870621369E+02 -.870541249E+02 -.870468007E+02 -.870402515E+02 -.870345584E+02 -.870297941E+02 -.870260213E+02 -.870232905E+02 -.870216392E+02 -.870210899E+02 -.870216505E+02 -.870233132E+02 -.870260550E+02 -.870298387E+02 -.870346136E+02 -.870403169E+02 -.870468757E+02 -.870542090E+02 -.870622292E+02 -.870708448E+02 -.870799622E+02 -.870894874E+02 -.870993282E+02 -.871093954E+02 -.871196040E+02 -.871298749E+02 -.871401349E+02 -.871503178E+02 -.871603646E+02 -.871702236E+02 -.871798504E+02 -.871892078E+02 -.871982652E+02 -.872069986E+02 -.872153901E+02 -.872234270E+02 -.872311019E+02 -.872384115E+02 -.872453568E+02 -.872519420E+02 -.872581743E+02 -.872640637E+02 -.872696220E+02 -.872748630E+02 -.872798019E+02 -.872844551E+02 -.872888399E+02 -.872929742E+02 -.872968765E+02 -.873005658E+02 -.873040606E+02 -.873073792E+02 -.873105374E+02 -.873135452E+02 -.873163997E+02 -.873190708E+02 -.873214772E+02 -.873234503E+02 -.873246855E+02 -.873246855E+02
 -.873236423E+02 -.873236423E+02 -.873221691E+02 -.873198219E+02 -.873169714E+02 -.873138268E+02 -.873104918E+02 -.873070077E+02 -.873033835E+02 -.872996131E+02 -.872956845E+02 -.872915830E+02 -.872872931E+02 -.872827996E+02 -.872780885E+02 -.872731467E+02 -.872679623E+02 -.872625241E+02 -.872568226E+02 -.872508500E+02 -.872446006E+02 -.872380717E+02 -.872312629E+02 -.872241772E+02 -.872168209E+02 -.872092043E+02 -.872013416E+02 -.871932516E+02 -.871849576E+02 -.871764880E+02 -.871678765E+02 -.871591624E+02 -.871503903E+02 -.871416098E+02 -.871328756E+02 -.871242470E+02 -.871157873E+02 -.871075633E+02 -.870996444E+02 -.870921016E+02 -.870850066E+02 -.870784298E+02 -.870724396E+02 -.870671006E+02 -.870624727E+02 -.870586089E+02 -.870555548E+02 -.870533471E+02 -.870520127E+02 -.870515680E+02 -.870520185E+02 -.870533587E+02 -.870555720E+02 -.870586315E+02 -.870625003E+02 -.870671328E+02 -.870724756E+02 -.870784691E+02 -.870850483E+02 -.870921448E+02 -.870996880E+02 -.871076062E+02 -.871158285E+02 -.871242852E+02 -.871329093E+02 -.871416372E+02 -.871504096E+02 -.871591714E+02 -.871678730E+02 -.871764696E+02 -.871849221E+02 -.871931964E+02 -.872012637E+02 -.872091004E+02 -.872166875E+02 -.872240103E+02 -.872310586E+02 -.872378257E+02 -.872443085E+02 -.872505068E+02 -.872564234E+02 -.872620633E+02 -.872674336E+02 -.872725433E+02 -.872774030E+02 -.872820244E+02 -.872864205E+02 -.872906050E+02 -.872945924E+02 -.872983978E+02 -.873020362E+02 -.873055223E+02 -.873088682E+02 -.873120801E+02 -.873151500E+02 -.873180401E+02 -.873206565E+02 -.873228095E+02 -.873241606E+02 -.873241606E+02
 -.873232959E+02 -.873232959E+02 -.873217492E+02 -.873192891E+02 -.873163085E+02 -.873130309E+02 -.873095698E+02 -.873059735E+02 -.873022552E+02 -.872984123E+02 -.872944359E+02 -.872903148E+02 -.872860372E+02 -.872815912E+02 -.872769662E+02 -.872721523E+02 -.872671414E+02 -.872619262E+02 -.872565009E+02 -.872508612E+02 -.872450049E+02 -.872389320E+02 -.872326452E+02 -.872261499E+02 -.872194543E+02 -.872125698E+02 -.872055113E+02 -.871982971E+02 -.871909493E+02 -.871834938E+02 -.871759605E+02 -.871683833E+02 -.871608000E+02 -.871532523E+02 -.871457853E+02 -.871384470E+02 -.871312882E+02 -.871243617E+02 -.871177220E+02 -.871114238E+02 -.871055222E+02 -.871000709E+02 -.870951214E+02 -.870907224E+02 -.870869184E+02 -.870837488E+02 -.870812472E+02 -.870794406E+02 -.870783489E+02 -.870779839E+02 -.870783496E+02 -.870794421E+02 -.870812492E+02 -.870837510E+02 -.870869205E+02 -.870907239E+02 -.870951216E+02 -.871000690E+02 -.871055174E+02 -.871114152E+02 -.871177085E+02 -.871243424E+02 -.871312616E+02 -.871384119E+02 -.871457400E+02 -.871531950E+02 -.871607287E+02 -.871682959E+02 -.871758549E+02 -.871833677E+02 -.871908002E+02 -.871981223E+02 -.872053077E+02 -.872123342E+02 -.872191830E+02 -.872258392E+02 -.872322911E+02 -.872385303E+02 -.872445512E+02 -.872503509E+02 -.872559289E+02 -.872612869E+02 -.872664286E+02 -.872713595E+02 -.872760863E+02 -.872806175E+02 -.872849622E+02 -.872891309E+02 -.872931348E+02 -.872969854E+02 -.873006949E+02 -.873042747E+02 -.873077339E+02 -.873110752E+02 -.873142864E+02 -.873173235E+02 -.873200832E+02 -.873223603E+02 -.873237919E+02 -.873237919E+02
 -.873230891E+02 -.873230891E+02 -.873215000E+02 -.873189760E+02 -.873159241E+02 -.873125770E+02 -.873090545E+02 -.873054099E+02 -.873016604E+02 -.872978064E+02 -.872938414E+02 -.872897570E+02 -.872855444E+02 -.872811948E+02 -.872767003E+02 -.872720539E+02 -.872672498E+02 -.872622837E+02 -.872571527E+02 -.872518551E+02 -.872463909E+02 -.872407622E+02 -.872349734E+02 -.872290309E+02 -.872229441E+02 -.872167246E+02 -.872103867E+02 -.872039478E+02 -.871974279E+02 -.871908503E+02 -.871842409E+02 -.871776289E+02 -.871710460E+02 -.871645269E+02 -.871581085E+02 -.871518300E+02 -.871457320E+02 -.871398565E+02 -.871342463E+02 -.871289442E+02 -.871239926E+02 -.871194327E+02 -.871153040E+02 -.871116433E+02 -.871084842E+02 -.871058564E+02 -.871037850E+02 -.871022901E+02 -.871013865E+02 -.871010830E+02 -.871013827E+02 -.871022824E+02 -.871037731E+02 -.871058401E+02 -.871084630E+02 -.871116167E+02 -.871152714E+02 -.871193933E+02 -.871239456E+02 -.871288887E+02 -.871341812E+02 -.871397807E+02 -.871456441E+02 -.871517286E+02 -.871579920E+02 -.871643933E+02 -.871708935E+02 -.871774554E+02 -.871840443E+02 -.871906282E+02 -.871971779E+02 -.872036669E+02 -.872100721E+02 -.872163729E+02 -.872225519E+02 -.872285945E+02 -.872344888E+02 -.872402256E+02 -.872457979E+02 -.872512011E+02 -.872564329E+02 -.872614925E+02 -.872663813E+02 -.872711019E+02 -.872756587E+02 -.872800570E+02 -.872843035E+02 -.872884056E+02 -.872923719E+02 -.872962112E+02 -.872999329E+02 -.873035459E+02 -.873070564E+02 -.873104644E+02 -.873137540E+02 -.873168769E+02 -.873197229E+02 -.873220763E+02 -.873235581E+02 -.873235581E+02
 -.873230010E+02 -.873230010E+02 -.873213952E+02 -.873188480E+02 -.873157734E+02 -.873124091E+02 -.873088784E+02 -.873052379E+02 -.873015079E+02 -.872976915E+02 -.872937845E+02 -.872897806E+02 -.872856731E+02 -.872814559E+02 -.872771234E+02 -.872726708E+02 -.872680943E+02 -.872633916E+02 -.872585616E+02 -.872536047E+02 -.872485225E+02 -.872433183E+02 -.872379973E+02 -.872325667E+02 -.872270356E+02 -.872214155E+02 -.872157199E+02 -.872099646E+02 -.872041675E+02 -.871983490E+02 -.871925315E+02 -.871867398E+02 -.871810005E+02 -.871753423E+02 -.871697955E+02 -.871643919E+02 -.871591640E+02 -.871541456E+02 -.871493703E+02 -.871448718E+02 -.871406831E+02 -.871368362E+02 -.871333614E+02 -.871302868E+02 -.871276382E+02 -.871254381E+02 -.871237056E+02 -.871224558E+02 -.871216999E+02 -.871214445E+02 -.871216919E+02 -.871224397E+02 -.871236812E+02 -.871254050E+02 -.871275961E+02 -.871302350E+02 -.871332993E+02 -.871367632E+02 -.871405984E+02 -.871447744E+02 -.871492591E+02 -.871540194E+02 -.871590214E+02 -.871642314E+02 -.871696156E+02 -.871751411E+02 -.871807762E+02 -.871864904E+02 -.871922548E+02 -.871980427E+02 -.872038291E+02 -.872095912E+02 -.872153087E+02 -.872209633E+02 -.872265391E+02 -.872320222E+02 -.872374013E+02 -.872426669E+02 -.872478116E+02 -.872528298E+02 -.872577179E+02 -.872624739E+02 -.872670971E+02 -.872715886E+02 -.872759505E+02 -.872801862E+02 -.872843000E+02 -.872882974E+02 -.872921844E+02 -.872959679E+02 -.872996548E+02 -.873032518E+02 -.873067629E+02 -.873101857E+02 -.873135016E+02 -.873166590E+02 -.873195433E+02 -.873219326E+02 -.873234387E+02 -.873234387E+02
 -.873230108E+02 -.873230108E+02 -.873214099E+02 -.873188730E+02 -.873158156E+02 -.873124764E+02 -.873089807E+02 -.873053865E+02 -.873017165E+02 -.872979760E+02 -.872941627E+02 -.872902723E+02 -.872862997E+02 -.872822406E+02 -.872780914E+02 -.872738491E+02 -.872695115E+02 -.872650776E+02 -.872605478E+02 -.872559234E+02 -.872512073E+02 -.872464036E+02 -.872415178E+02 -.872365571E+02 -.872315305E+02 -.872264485E+02 -.872213236E+02 -.872161699E+02 -.872110034E+02 -.872058416E+02 -.872007038E+02 -.871956108E+02 -.871905851E+02 -.871856504E+02 -.871808314E+02 -.871761540E+02 -.871716445E+02 -.871673298E+02 -.871632367E+02 -.871593919E+02 -.871558212E+02 -.871525496E+02 -.871496006E+02 -.871469962E+02 -.871447559E+02 -.871428971E+02 -.871414345E+02 -.871403796E+02 -.871397410E+02 -.871395236E+02 -.871397292E+02 -.871403561E+02 -.871413989E+02 -.871428491E+02 -.871446951E+02 -.871469221E+02 -.871495126E+02 -.871524470E+02 -.871557031E+02 -.871592574E+02 -.871630847E+02 -.871671591E+02 -.871714537E+02 -.871759417E+02 -.871805960E+02 -.871853902E+02 -.871902984E+02 -.871952955E+02 -.872003577E+02 -.872054625E+02 -.872105888E+02 -.872157172E+02 -.872208299E+02 -.872259108E+02 -.872309456E+02 -.872359217E+02 -.872408284E+02 -.872456566E+02 -.872503987E+02 -.872550489E+02 -.872596028E+02 -.872640575E+02 -.872684112E+02 -.872726636E+02 -.872768154E+02 -.872808684E+02 -.872848253E+02 -.872886898E+02 -.872924662E+02 -.872961594E+02 -.872997747E+02 -.873033166E+02 -.873067874E+02 -.873101828E+02 -.873134821E+02 -.873166317E+02 -.873195145E+02 -.873219061E+02 -.873234151E+02 -.873234151E+02
 -.873230997E+02 -.873230997E+02 -.873215213E+02 -.873190223E+02 -.873160141E+02 -.873127343E+02 -.873093078E+02 -.873057933E+02 -.873022150E+02 -.872985797E+02 -.872948872E+02 -.872911344E+02 -.872873178E+02 -.872834345E+02 -.872794822E+02 -.872754593E+02 -.872713650E+02 -.872671992E+02 -.872629631E+02 -.872586590E+02 -.872542900E+02 -.872498609E+02 -.872453772E+02 -.872408459E+02 -.872362754E+02 -.872316754E+02 -.872270570E+02 -.872224329E+02 -.872178168E+02 -.872132241E+02 -.872086710E+02 -.872041753E+02 -.871997556E+02 -.871954315E+02 -.871912234E+02 -.871871523E+02 -.871832396E+02 -.871795068E+02 -.871759754E+02 -.871726665E+02 -.871696007E+02 -.871667975E+02 -.871642754E+02 -.871620515E+02 -.871601410E+02 -.871585574E+02 -.871573120E+02 -.871564138E+02 -.871558692E+02 -.871556823E+02 -.871558542E+02 -.871563837E+02 -.871572666E+02 -.871584964E+02 -.871600640E+02 -.871619580E+02 -.871641648E+02 -.871666691E+02 -.871694536E+02 -.871724998E+02 -.871757880E+02 -.871792976E+02 -.871830072E+02 -.871868954E+02 -.871909405E+02 -.871951209E+02 -.871994155E+02 -.872038038E+02 -.872082660E+02 -.872127834E+02 -.872173381E+02 -.872219135E+02 -.872264944E+02 -.872310666E+02 -.872356175E+02 -.872401358E+02 -.872446116E+02 -.872490363E+02 -.872534027E+02 -.872577049E+02 -.872619381E+02 -.872660990E+02 -.872701850E+02 -.872741951E+02 -.872781287E+02 -.872819867E+02 -.872857704E+02 -.872894821E+02 -.872931247E+02 -.872967017E+02 -.873002167E+02 -.873036730E+02 -.873070711E+02 -.873104052E+02 -.873136534E+02 -.873167607E+02 -.873196097E+02 -.873219761E+02 -.873234704E+02 -.873234704E+02
 -.873232513E+02 -.873232513E+02 -.873217096E+02 -.873192703E+02 -.873163371E+02 -.873131436E+02 -.873098129E+02 -.873064041E+02 -.873029417E+02 -.872994339E+02 -.872958818E+02 -.872922838E+02 -.872886376E+02 -.872849413E+02 -.872811935E+02 -.872773938E+02 -.872735421E+02 -.872696394E+02 -.872656872E+02 -.872616883E+02 -.872576463E+02 -.872535656E+02 -.872494519E+02 -.872453119E+02 -.872411531E+02 -.872369845E+02 -.872328159E+02 -.872286583E+02 -.872245238E+02 -.872204254E+02 -.872163771E+02 -.872123938E+02 -.872084910E+02 -.872046849E+02 -.872009924E+02 -.871974306E+02 -.871940169E+02 -.871907686E+02 -.871877031E+02 -.871848371E+02 -.871821871E+02 -.871797686E+02 -.871775961E+02 -.871756830E+02 -.871740415E+02 -.871726818E+02 -.871716130E+02 -.871708420E+02 -.871703738E+02 -.871702114E+02 -.871703560E+02 -.871708063E+02 -.871715593E+02 -.871726097E+02 -.871739506E+02 -.871755729E+02 -.871774661E+02 -.871796181E+02 -.871820153E+02 -.871846430E+02 -.871874857E+02 -.871905268E+02 -.871937494E+02 -.871971361E+02 -.872006694E+02 -.872043319E+02 -.872081062E+02 -.872119754E+02 -.872159232E+02 -.872199338E+02 -.872239923E+02 -.872280845E+02 -.872321972E+02 -.872363184E+02 -.872404367E+02 -.872445423E+02 -.872486261E+02 -.872526802E+02 -.872566979E+02 -.872606733E+02 -.872646018E+02 -.872684796E+02 -.872723040E+02 -.872760730E+02 -.872797858E+02 -.872834420E+02 -.872870421E+02 -.872905875E+02 -.872940799E+02 -.872975217E+02 -.873009151E+02 -.873042623E+02 -.873075625E+02 -.873108088E+02 -.873139783E+02 -.873170160E+02 -.873198051E+02 -.873221241E+02 -.873235895E+02 -.873235895E+02
 -.873234523E+02 -.873234523E+02 -.873219581E+02 -.873195955E+02 -.873167571E+02 -.873136705E+02 -.873104562E+02 -.873071724E+02 -.873038440E+02 -.873004799E+02 -.872970823E+02 -.872936507E+02 -.872901839E+02 -.872866807E+02 -.872831406E+02 -.872795638E+02 -.872759508E+02 -.872723033E+02 -.872686232E+02 -.872649133E+02 -.872611774E+02 -.872574198E+02 -.872536460E+02 -.872498620E+02 -.872460750E+02 -.872422927E+02 -.872385239E+02 -.872347783E+02 -.872310661E+02 -.872273986E+02 -.872237877E+02 -.872202458E+02 -.872167861E+02 -.872134219E+02 -.872101671E+02 -.872070358E+02 -.872040421E+02 -.872012001E+02 -.871985238E+02 -.871960268E+02 -.871937221E+02 -.871916221E+02 -.871897384E+02 -.871880816E+02 -.871866613E+02 -.871854857E+02 -.871845617E+02 -.871838949E+02 -.871834892E+02 -.871833470E+02 -.871834691E+02 -.871838546E+02 -.871845010E+02 -.871854042E+02 -.871865588E+02 -.871879576E+02 -.871895922E+02 -.871914532E+02 -.871935296E+02 -.871958099E+02 -.871982815E+02 -.872009313E+02 -.872037456E+02 -.872067103E+02 -.872098113E+02 -.872130343E+02 -.872163650E+02 -.872197896E+02 -.872232944E+02 -.872268663E+02 -.872304926E+02 -.872341614E+02 -.872378613E+02 -.872415820E+02 -.872453135E+02 -.872490471E+02 -.872527748E+02 -.872564893E+02 -.872601843E+02 -.872638545E+02 -.872674952E+02 -.872711026E+02 -.872746738E+02 -.872782065E+02 -.872816993E+02 -.872851514E+02 -.872885625E+02 -.872919332E+02 -.872952643E+02 -.872985573E+02 -.873018135E+02 -.873050340E+02 -.873082172E+02 -.873113552E+02 -.873144248E+02 -.873173713E+02 -.873200799E+02 -.873223341E+02 -.873237593E+02 -.873237593E+02
 -.873236914E+02 -.873236914E+02 -.873222530E+02 -.873199798E+02 -.873172510E+02 -.873142867E+02 -.873112038E+02 -.873080592E+02 -.873048776E+02 -.873016686E+02 -.872984350E+02 -.872951771E+02 -.872918945E+02 -.872885868E+02 -.872852542E+02 -.872818971E+02 -.872785167E+02 -.872751148E+02 -.872716937E+02 -.872682562E+02 -.872648061E+02 -.872613476E+02 -.872578856E+02 -.872544258E+02 -.872509745E+02 -.872475388E+02 -.872441263E+02 -.872407453E+02 -.872374049E+02 -.872341145E+02 -.872308842E+02 -.872277246E+02 -.872246466E+02 -.872216614E+02 -.872187804E+02 -.872160153E+02 -.872133776E+02 -.872108788E+02 -.872085302E+02 -.872063428E+02 -.872043271E+02 -.872024930E+02 -.872008499E+02 -.871994063E+02 -.871981696E+02 -.871971465E+02 -.871963425E+02 -.871957620E+02 -.871954080E+02 -.871952824E+02 -.871953860E+02 -.871957178E+02 -.871962761E+02 -.871970575E+02 -.871980576E+02 -.871992709E+02 -.872006906E+02 -.872023092E+02 -.872041179E+02 -.872061075E+02 -.872082678E+02 -.872105884E+02 -.872130580E+02 -.872156653E+02 -.872183987E+02 -.872212466E+02 -.872241971E+02 -.872272389E+02 -.872303605E+02 -.872335509E+02 -.872367994E+02 -.872400960E+02 -.872434310E+02 -.872467953E+02 -.872501804E+02 -.872535786E+02 -.872569826E+02 -.872603861E+02 -.872637833E+02 -.872671691E+02 -.872705392E+02 -.872738898E+02 -.872772179E+02 -.872805212E+02 -.872837977E+02 -.872870464E+02 -.872902665E+02 -.872934579E+02 -.872966208E+02 -.872997561E+02 -.873028642E+02 -.873059454E+02 -.873089975E+02 -.873120118E+02 -.873149654E+02 -.873178042E+02 -.873204166E+02 -.873225924E+02 -.873239688E+02 -.873239688E+02
 -.873239593E+02 -.873239593E+02 -.873225826E+02 -.873204080E+02 -.873177994E+02 -.873149684E+02 -.873120276E+02 -.873090321E+02 -.873060061E+02 -.873029594E+02 -.872998954E+02 -.872968150E+02 -.872937185E+02 -.872906060E+02 -.872874781E+02 -.872843356E+02 -.872811801E+02 -.872780133E+02 -.872748378E+02 -.872716565E+02 -.872684728E+02 -.872652908E+02 -.872621149E+02 -.872589505E+02 -.872558030E+02 -.872526788E+02 -.872495846E+02 -.872465277E+02 -.872435156E+02 -.872405566E+02 -.872376593E+02 -.872348324E+02 -.872320852E+02 -.872294270E+02 -.872268673E+02 -.872244158E+02 -.872220818E+02 -.872198749E+02 -.872178042E+02 -.872158786E+02 -.872141067E+02 -.872124966E+02 -.872110556E+02 -.872097906E+02 -.872087078E+02 -.872078123E+02 -.872071085E+02 -.872066000E+02 -.872062892E+02 -.872061776E+02 -.872062656E+02 -.872065528E+02 -.872070376E+02 -.872077173E+02 -.872085884E+02 -.872096464E+02 -.872108860E+02 -.872123011E+02 -.872138846E+02 -.872156291E+02 -.872175264E+02 -.872195679E+02 -.872217446E+02 -.872240472E+02 -.872264662E+02 -.872289919E+02 -.872316147E+02 -.872343250E+02 -.872371134E+02 -.872399706E+02 -.872428877E+02 -.872458559E+02 -.872488671E+02 -.872519135E+02 -.872549876E+02 -.872580828E+02 -.872611925E+02 -.872643112E+02 -.872674335E+02 -.872705549E+02 -.872736712E+02 -.872767788E+02 -.872798748E+02 -.872829567E+02 -.872860225E+02 -.872890708E+02 -.872921005E+02 -.872951111E+02 -.872981024E+02 -.873010744E+02 -.873040273E+02 -.873069606E+02 -.873098715E+02 -.873127512E+02 -.873155768E+02 -.873182957E+02 -.873208002E+02 -.873228873E+02 -.873242082E+02 -.873242082E+02
 -.873242475E+02 -.873242475E+02 -.873229369E+02 -.873208675E+02 -.873183865E+02 -.873156962E+02 -.873129046E+02 -.873100644E+02 -.873071993E+02 -.873043191E+02 -.873014275E+02 -.872985258E+02 -.872956147E+02 -.872926950E+02 -.872897674E+02 -.872868332E+02 -.872838938E+02 -.872809513E+02 -.872780081E+02 -.872750671E+02 -.872721316E+02 -.872692053E+02 -.872662924E+02 -.872633975E+02 -.872605256E+02 -.872576824E+02 -.872548736E+02 -.872521055E+02 -.872493848E+02 -.872467184E+02 -.872441136E+02 -.872415780E+02 -.872391191E+02 -.872367448E+02 -.872344630E+02 -.872322818E+02 -.872302088E+02 -.872282519E+02 -.872264186E+02 -.872247162E+02 -.872231516E+02 -.872217314E+02 -.872204617E+02 -.872193479E+02 -.872183949E+02 -.872176070E+02 -.872169878E+02 -.872165399E+02 -.872162655E+02 -.872161657E+02 -.872162408E+02 -.872164905E+02 -.872169135E+02 -.872175076E+02 -.872182700E+02 -.872191971E+02 -.872202846E+02 -.872215275E+02 -.872229201E+02 -.872244564E+02 -.872261298E+02 -.872279331E+02 -.872298591E+02 -.872319001E+02 -.872340483E+02 -.872362957E+02 -.872386344E+02 -.872410563E+02 -.872435535E+02 -.872461182E+02 -.872487429E+02 -.872514203E+02 -.872541432E+02 -.872569050E+02 -.872596992E+02 -.872625200E+02 -.872653617E+02 -.872682193E+02 -.872710879E+02 -.872739634E+02 -.872768420E+02 -.872797203E+02 -.872825955E+02 -.872854650E+02 -.872883268E+02 -.872911793E+02 -.872940213E+02 -.872968518E+02 -.872996703E+02 -.873024765E+02 -.873052700E+02 -.873080499E+02 -.873108130E+02 -.873135504E+02 -.873162397E+02 -.873188301E+02 -.873212180E+02 -.873232091E+02 -.873244698E+02 -.873244698E+02
 -.873245492E+02 -.873245492E+02 -.873233076E+02 -.873213477E+02 -.873189992E+02 -.873164543E+02 -.873138160E+02 -.873111347E+02 -.873084332E+02 -.873057211E+02 -.873030022E+02 -.873002784E+02 -.872975505E+02 -.872948197E+02 -.872920869E+02 -.872893535E+02 -.872866212E+02 -.872838920E+02 -.872811682E+02 -.872784526E+02 -.872757483E+02 -.872730587E+02 -.872703877E+02 -.872677394E+02 -.872651182E+02 -.872625291E+02 -.872599771E+02 -.872574678E+02 -.872550067E+02 -.872526000E+02 -.872502538E+02 -.872479744E+02 -.872457682E+02 -.872436420E+02 -.872416022E+02 -.872396555E+02 -.872378083E+02 -.872360672E+02 -.872344383E+02 -.872329275E+02 -.872315406E+02 -.872302829E+02 -.872291593E+02 -.872281744E+02 -.872273321E+02 -.872266358E+02 -.872260884E+02 -.872256921E+02 -.872254487E+02 -.872253590E+02 -.872254233E+02 -.872256412E+02 -.872260118E+02 -.872265334E+02 -.872272035E+02 -.872280193E+02 -.872289773E+02 -.872300734E+02 -.872313030E+02 -.872326611E+02 -.872341424E+02 -.872357411E+02 -.872374510E+02 -.872392660E+02 -.872411795E+02 -.872431849E+02 -.872452757E+02 -.872474450E+02 -.872496864E+02 -.872519931E+02 -.872543588E+02 -.872567773E+02 -.872592425E+02 -.872617486E+02 -.872642901E+02 -.872668618E+02 -.872694588E+02 -.872720765E+02 -.872747108E+02 -.872773577E+02 -.872800138E+02 -.872826760E+02 -.872853415E+02 -.872880079E+02 -.872906732E+02 -.872933356E+02 -.872959937E+02 -.872986465E+02 -.873012931E+02 -.873039329E+02 -.873065653E+02 -.873091889E+02 -.873118004E+02 -.873143907E+02 -.873169382E+02 -.873193942E+02 -.873216597E+02 -.873235498E+02 -.873247468E+02 -.873247468E+02
 -.873248588E+02 -.873248588E+02 -.873236879E+02 -.873218401E+02 -.873196269E+02 -.873172299E+02 -.873147468E+02 -.873122256E+02 -.873096883E+02 -.873071440E+02 -.873045967E+02 -.873020483E+02 -.872995001E+02 -.872969532E+02 -.872944089E+02 -.872918687E+02 -.872893342E+02 -.872868074E+02 -.872842907E+02 -.872817865E+02 -.872792978E+02 -.872768277E+02 -.872743797E+02 -.872719575E+02 -.872695651E+02 -.872672067E+02 -.872648868E+02 -.872626102E+02 -.872603818E+02 -.872582067E+02 -.872560901E+02 -.872540375E+02 -.872520543E+02 -.872501461E+02 -.872483184E+02 -.872465766E+02 -.872449263E+02 -.872433727E+02 -.872419209E+02 -.872405760E+02 -.872393425E+02 -.872382249E+02 -.872372272E+02 -.872363531E+02 -.872356057E+02 -.872349881E+02 -.872345023E+02 -.872341504E+02 -.872339335E+02 -.872338525E+02 -.872339077E+02 -.872340986E+02 -.872344245E+02 -.872348840E+02 -.872354752E+02 -.872361957E+02 -.872370425E+02 -.872380125E+02 -.872391018E+02 -.872403064E+02 -.872416218E+02 -.872430432E+02 -.872445657E+02 -.872461840E+02 -.872478927E+02 -.872496865E+02 -.872515597E+02 -.872535066E+02 -.872555218E+02 -.872575997E+02 -.872597348E+02 -.872619218E+02 -.872641555E+02 -.872664310E+02 -.872687435E+02 -.872710884E+02 -.872734613E+02 -.872758584E+02 -.872782758E+02 -.872807100E+02 -.872831578E+02 -.872856164E+02 -.872880832E+02 -.872905559E+02 -.872930323E+02 -.872955109E+02 -.872979902E+02 -.873004688E+02 -.873029458E+02 -.873054204E+02 -.873078917E+02 -.873103581E+02 -.873128160E+02 -.873152568E+02 -.873176593E+02 -.873199774E+02 -.873221169E+02 -.873239027E+02 -.873250339E+02 -.873250339E+02
 -.873251719E+02 -.873251719E+02 -.873240726E+02 -.873223380E+02 -.873202610E+02 -.873180128E+02 -.873156852E+02 -.873133238E+02 -.873109496E+02 -.873085714E+02 -.873061931E+02 -.873038167E+02 -.873014436E+02 -.872990751E+02 -.872967126E+02 -.872943576E+02 -.872920118E+02 -.872896771E+02 -.872873556E+02 -.872850499E+02 -.872827624E+02 -.872804962E+02 -.872782544E+02 -.872760401E+02 -.872738571E+02 -.872717090E+02 -.872695998E+02 -.872675335E+02 -.872655144E+02 -.872635470E+02 -.872616357E+02 -.872597850E+02 -.872579997E+02 -.872562844E+02 -.872546438E+02 -.872530823E+02 -.872516047E+02 -.872502153E+02 -.872489183E+02 -.872477180E+02 -.872466180E+02 -.872456222E+02 -.872447337E+02 -.872439556E+02 -.872432905E+02 -.872427409E+02 -.872423085E+02 -.872419948E+02 -.872418011E+02 -.872417278E+02 -.872417751E+02 -.872419429E+02 -.872422304E+02 -.872426364E+02 -.872431595E+02 -.872437977E+02 -.872445485E+02 -.872454093E+02 -.872463770E+02 -.872474482E+02 -.872486192E+02 -.872498861E+02 -.872512448E+02 -.872526908E+02 -.872542198E+02 -.872558271E+02 -.872575081E+02 -.872592581E+02 -.872610723E+02 -.872629460E+02 -.872648747E+02 -.872668538E+02 -.872688787E+02 -.872709453E+02 -.872730494E+02 -.872751870E+02 -.872773543E+02 -.872795478E+02 -.872817640E+02 -.872840000E+02 -.872862527E+02 -.872885196E+02 -.872907981E+02 -.872930862E+02 -.872953818E+02 -.872976833E+02 -.872999891E+02 -.873022979E+02 -.873046087E+02 -.873069205E+02 -.873092320E+02 -.873115418E+02 -.873138461E+02 -.873161365E+02 -.873183928E+02 -.873205712E+02 -.873225829E+02 -.873242625E+02 -.873253269E+02 -.873253269E+02
 -.873254854E+02 -.873254854E+02 -.873244575E+02 -.873228361E+02 -.873208951E+02 -.873187949E+02 -.873166219E+02 -.873144188E+02 -.873122054E+02 -.873099905E+02 -.873077777E+02 -.873055691E+02 -.873033661E+02 -.873011701E+02 -.872989825E+02 -.872968048E+02 -.872946387E+02 -.872924861E+02 -.872903490E+02 -.872882296E+02 -.872861304E+02 -.872840540E+02 -.872820031E+02 -.872799808E+02 -.872779902E+02 -.872760346E+02 -.872741173E+02 -.872722421E+02 -.872704124E+02 -.872686322E+02 -.872669053E+02 -.872652356E+02 -.872636270E+02 -.872620835E+02 -.872606089E+02 -.872592073E+02 -.872578823E+02 -.872566376E+02 -.872554769E+02 -.872544036E+02 -.872534208E+02 -.872525315E+02 -.872517385E+02 -.872510444E+02 -.872504512E+02 -.872499609E+02 -.872495750E+02 -.872492949E+02 -.872491213E+02 -.872490548E+02 -.872490955E+02 -.872492433E+02 -.872494975E+02 -.872498572E+02 -.872503212E+02 -.872508877E+02 -.872515549E+02 -.872523205E+02 -.872531820E+02 -.872541365E+02 -.872551810E+02 -.872563122E+02 -.872575267E+02 -.872588208E+02 -.872601909E+02 -.872616329E+02 -.872631431E+02 -.872647175E+02 -.872663520E+02 -.872680427E+02 -.872697856E+02 -.872715769E+02 -.872734126E+02 -.872752892E+02 -.872772029E+02 -.872791504E+02 -.872811282E+02 -.872831334E+02 -.872851627E+02 -.872872136E+02 -.872892833E+02 -.872913694E+02 -.872934696E+02 -.872955819E+02 -.872977045E+02 -.872998357E+02 -.873019739E+02 -.873041179E+02 -.873062665E+02 -.873084186E+02 -.873105729E+02 -.873127278E+02 -.873148796E+02 -.873170201E+02 -.873191303E+02 -.873211689E+02 -.873230522E+02 -.873246252E+02 -.873256222E+02 -.873256222E+02
 -.873257967E+02 -.873257967E+02 -.873248397E+02 -.873233304E+02 -.873215241E+02 -.873195704E+02 -.873175498E+02 -.873155025E+02 -.873134471E+02 -.873113918E+02 -.873093404E+02 -.873072948E+02 -.873052565E+02 -.873032269E+02 -.873012072E+02 -.872991992E+02 -.872972044E+02 -.872952245E+02 -.872932615E+02 -.872913175E+02 -.872893947E+02 -.872874954E+02 -.872856221E+02 -.872837774E+02 -.872819643E+02 -.872801855E+02 -.872784440E+02 -.872767431E+02 -.872750857E+02 -.872734753E+02 -.872719150E+02 -.872704083E+02 -.872689585E+02 -.872675689E+02 -.872662429E+02 -.872649837E+02 -.872637946E+02 -.872626786E+02 -.872616387E+02 -.872606778E+02 -.872597985E+02 -.872590033E+02 -.872582945E+02 -.872576743E+02 -.872571444E+02 -.872567063E+02 -.872563614E+02 -.872561108E+02 -.872559550E+02 -.872558946E+02 -.872559297E+02 -.872560600E+02 -.872562852E+02 -.872566044E+02 -.872570166E+02 -.872575204E+02 -.872581143E+02 -.872587962E+02 -.872595642E+02 -.872604159E+02 -.872613487E+02 -.872623599E+02 -.872634466E+02 -.872646059E+02 -.872658344E+02 -.872671291E+02 -.872684866E+02 -.872699035E+02 -.872713764E+02 -.872729020E+02 -.872744768E+02 -.872760976E+02 -.872777610E+02 -.872794639E+02 -.872812030E+02 -.872829754E+02 -.872847782E+02 -.872866085E+02 -.872884638E+02 -.872903415E+02 -.872922392E+02 -.872941547E+02 -.872960859E+02 -.872980310E+02 -.872999882E+02 -.873019558E+02 -.873039325E+02 -.873059168E+02 -.873079077E+02 -.873099039E+02 -.873119042E+02 -.873139067E+02 -.873159081E+02 -.873179004E+02 -.873198657E+02 -.873217652E+02 -.873235207E+02 -.873249874E+02 -.873259171E+02 -.873259171E+02
 -.873261040E+02 -.873261040E+02 -.873252169E+02 -.873238181E+02 -.873221445E+02 -.873203348E+02 -.873184639E+02 -.873165692E+02 -.873146682E+02 -.873127686E+02 -.873108740E+02 -.873089864E+02 -.873071073E+02 -.873052378E+02 -.873033794E+02 -.873015336E+02 -.872997020E+02 -.872978861E+02 -.872960879E+02 -.872943091E+02 -.872925519E+02 -.872908183E+02 -.872891105E+02 -.872874310E+02 -.872857822E+02 -.872841666E+02 -.872825868E+02 -.872810457E+02 -.872795458E+02 -.872780901E+02 -.872766813E+02 -.872753224E+02 -.872740162E+02 -.872727655E+02 -.872715732E+02 -.872704420E+02 -.872693746E+02 -.872683736E+02 -.872674416E+02 -.872665810E+02 -.872657938E+02 -.872650824E+02 -.872644485E+02 -.872638939E+02 -.872634201E+02 -.872630284E+02 -.872627199E+02 -.872624954E+02 -.872623555E+02 -.872623006E+02 -.872623308E+02 -.872624460E+02 -.872626456E+02 -.872629292E+02 -.872632957E+02 -.872637442E+02 -.872642731E+02 -.872648811E+02 -.872655662E+02 -.872663266E+02 -.872671601E+02 -.872680644E+02 -.872690372E+02 -.872700758E+02 -.872711776E+02 -.872723399E+02 -.872735599E+02 -.872748347E+02 -.872761615E+02 -.872775373E+02 -.872789592E+02 -.872804244E+02 -.872819301E+02 -.872834735E+02 -.872850518E+02 -.872866624E+02 -.872883027E+02 -.872899704E+02 -.872916630E+02 -.872933782E+02 -.872951140E+02 -.872968683E+02 -.872986393E+02 -.873004251E+02 -.873022241E+02 -.873040349E+02 -.873058559E+02 -.873076860E+02 -.873095238E+02 -.873113683E+02 -.873132182E+02 -.873150717E+02 -.873169253E+02 -.873187717E+02 -.873205941E+02 -.873223561E+02 -.873239853E+02 -.873253467E+02 -.873262098E+02 -.873262098E+02
 -.873264059E+02 -.873264059E+02 -.873255875E+02 -.873242971E+02 -.873227535E+02 -.873210849E+02 -.873193605E+02 -.873176149E+02 -.873158643E+02 -.873141161E+02 -.873123737E+02 -.873106390E+02 -.873089133E+02 -.873071980E+02 -.873054944E+02 -.873038038E+02 -.873021278E+02 -.873004678E+02 -.872988256E+02 -.872972029E+02 -.872956016E+02 -.872940234E+02 -.872924705E+02 -.872909450E+02 -.872894489E+02 -.872879846E+02 -.872865543E+02 -.872851604E+02 -.872838053E+02 -.872824914E+02 -.872812211E+02 -.872799970E+02 -.872788214E+02 -.872776968E+02 -.872766256E+02 -.872756101E+02 -.872746527E+02 -.872737554E+02 -.872729205E+02 -.872721499E+02 -.872714455E+02 -.872708090E+02 -.872702422E+02 -.872697463E+02 -.872693227E+02 -.872689725E+02 -.872686965E+02 -.872684955E+02 -.872683699E+02 -.872683201E+02 -.872683461E+02 -.872684478E+02 -.872686249E+02 -.872688768E+02 -.872692028E+02 -.872696020E+02 -.872700732E+02 -.872706151E+02 -.872712262E+02 -.872719050E+02 -.872726496E+02 -.872734580E+02 -.872743284E+02 -.872752584E+02 -.872762459E+02 -.872772886E+02 -.872783841E+02 -.872795299E+02 -.872807236E+02 -.872819627E+02 -.872832448E+02 -.872845674E+02 -.872859280E+02 -.872873242E+02 -.872887537E+02 -.872902141E+02 -.872917032E+02 -.872932189E+02 -.872947590E+02 -.872963215E+02 -.872979045E+02 -.872995062E+02 -.873011249E+02 -.873027590E+02 -.873044068E+02 -.873060670E+02 -.873077383E+02 -.873094194E+02 -.873111091E+02 -.873128063E+02 -.873145097E+02 -.873162176E+02 -.873179267E+02 -.873196301E+02 -.873213120E+02 -.873229390E+02 -.873244436E+02 -.873257012E+02 -.873264987E+02 -.873264987E+02
 -.873267017E+02 -.873267017E+02 -.873259504E+02 -.873247660E+02 -.873233496E+02 -.873218188E+02 -.873202373E+02 -.873186369E+02 -.873170328E+02 -.873154315E+02 -.873138365E+02 -.873122495E+02 -.873106719E+02 -.873091050E+02 -.873075498E+02 -.873060078E+02 -.873044803E+02 -.873029688E+02 -.873014748E+02 -.872999998E+02 -.872985456E+02 -.872971138E+02 -.872957063E+02 -.872943248E+02 -.872929713E+02 -.872916478E+02 -.872903563E+02 -.872890988E+02 -.872878774E+02 -.872866942E+02 -.872855514E+02 -.872844509E+02 -.872833949E+02 -.872823856E+02 -.872814248E+02 -.872805147E+02 -.872796571E+02 -.872788539E+02 -.872781069E+02 -.872774179E+02 -.872767883E+02 -.872762196E+02 -.872757133E+02 -.872752704E+02 -.872748921E+02 -.872745792E+02 -.872743326E+02 -.872741528E+02 -.872740401E+02 -.872739950E+02 -.872740174E+02 -.872741072E+02 -.872742641E+02 -.872744878E+02 -.872747775E+02 -.872751325E+02 -.872755519E+02 -.872760345E+02 -.872765791E+02 -.872771843E+02 -.872778487E+02 -.872785706E+02 -.872793482E+02 -.872801799E+02 -.872810636E+02 -.872819974E+02 -.872829794E+02 -.872840074E+02 -.872850793E+02 -.872861930E+02 -.872873464E+02 -.872885374E+02 -.872897639E+02 -.872910237E+02 -.872923148E+02 -.872936353E+02 -.872949830E+02 -.872963562E+02 -.872977529E+02 -.872991715E+02 -.873006100E+02 -.873020670E+02 -.873035408E+02 -.873050300E+02 -.873065332E+02 -.873080489E+02 -.873095761E+02 -.873111134E+02 -.873126597E+02 -.873142141E+02 -.873157751E+02 -.873173412E+02 -.873189092E+02 -.873204727E+02 -.873220172E+02 -.873235116E+02 -.873248941E+02 -.873260498E+02 -.873267827E+02 -.873267827E+02
 -.873269907E+02 -.873269907E+02 -.873263051E+02 -.873252242E+02 -.873239317E+02 -.873225353E+02 -.873210929E+02 -.873196339E+02 -.873181720E+02 -.873167133E+02 -.873152611E+02 -.873138169E+02 -.873123821E+02 -.873109579E+02 -.873095454E+02 -.873081458E+02 -.873067603E+02 -.873053903E+02 -.873040373E+02 -.873027025E+02 -.873013876E+02 -.873000940E+02 -.872988233E+02 -.872975773E+02 -.872963575E+02 -.872951657E+02 -.872940037E+02 -.872928731E+02 -.872917759E+02 -.872907139E+02 -.872896888E+02 -.872887025E+02 -.872877567E+02 -.872868533E+02 -.872859940E+02 -.872851804E+02 -.872844142E+02 -.872836970E+02 -.872830304E+02 -.872824156E+02 -.872818541E+02 -.872813472E+02 -.872808958E+02 -.872805011E+02 -.872801639E+02 -.872798851E+02 -.872796651E+02 -.872795046E+02 -.872794038E+02 -.872793631E+02 -.872793823E+02 -.872794615E+02 -.872796003E+02 -.872797986E+02 -.872800556E+02 -.872803707E+02 -.872807432E+02 -.872811721E+02 -.872816564E+02 -.872821950E+02 -.872827865E+02 -.872834295E+02 -.872841228E+02 -.872848646E+02 -.872856535E+02 -.872864876E+02 -.872873655E+02 -.872882851E+02 -.872892448E+02 -.872902428E+02 -.872912773E+02 -.872923463E+02 -.872934481E+02 -.872945809E+02 -.872957428E+02 -.872969322E+02 -.872981473E+02 -.872993864E+02 -.873006479E+02 -.873019302E+02 -.873032318E+02 -.873045511E+02 -.873058868E+02 -.873072376E+02 -.873086021E+02 -.873099791E+02 -.873113674E+02 -.873127660E+02 -.873141737E+02 -.873155895E+02 -.873170123E+02 -.873184404E+02 -.873198709E+02 -.873212979E+02 -.873227080E+02 -.873240729E+02 -.873253357E+02 -.873263916E+02 -.873270613E+02 -.873270613E+02
 -.873272728E+02 -.873272728E+02 -.873266511E+02 -.873256712E+02 -.873244996E+02 -.873232340E+02 -.873219271E+02 -.873206055E+02 -.873192816E+02 -.873179613E+02 -.873166473E+02 -.873153412E+02 -.873140443E+02 -.873127575E+02 -.873114821E+02 -.873102192E+02 -.873089697E+02 -.873077351E+02 -.873065165E+02 -.873053151E+02 -.873041325E+02 -.873029698E+02 -.873018286E+02 -.873007103E+02 -.872996164E+02 -.872985483E+02 -.872975077E+02 -.872964959E+02 -.872955147E+02 -.872945656E+02 -.872936501E+02 -.872927697E+02 -.872919261E+02 -.872911208E+02 -.872903551E+02 -.872896306E+02 -.872889487E+02 -.872883106E+02 -.872877178E+02 -.872871713E+02 -.872866723E+02 -.872862219E+02 -.872858210E+02 -.872854704E+02 -.872851709E+02 -.872849231E+02 -.872847277E+02 -.872845849E+02 -.872844950E+02 -.872844584E+02 -.872844749E+02 -.872845445E+02 -.872846670E+02 -.872848421E+02 -.872850694E+02 -.872853483E+02 -.872856781E+02 -.872860581E+02 -.872864874E+02 -.872869649E+02 -.872874897E+02 -.872880607E+02 -.872886764E+02 -.872893358E+02 -.872900373E+02 -.872907796E+02 -.872915613E+02 -.872923808E+02 -.872932365E+02 -.872941271E+02 -.872950508E+02 -.872960061E+02 -.872969915E+02 -.872980054E+02 -.872990461E+02 -.873001123E+02 -.873012024E+02 -.873023149E+02 -.873034483E+02 -.873046014E+02 -.873057726E+02 -.873069607E+02 -.873081645E+02 -.873093827E+02 -.873106141E+02 -.873118576E+02 -.873131122E+02 -.873143768E+02 -.873156503E+02 -.873169319E+02 -.873182204E+02 -.873195143E+02 -.873208110E+02 -.873221048E+02 -.873233838E+02 -.873246220E+02 -.873257679E+02 -.873267261E+02 -.873273340E+02 -.873273340E+02
 -.873275479E+02 -.873275479E+02 -.873269886E+02 -.873261071E+02 -.873250533E+02 -.873239150E+02 -.873227399E+02 -.873215519E+02 -.873203622E+02 -.873191760E+02 -.873179960E+02 -.873168236E+02 -.873156598E+02 -.873145058E+02 -.873133624E+02 -.873122308E+02 -.873111120E+02 -.873100070E+02 -.873089169E+02 -.873078430E+02 -.873067863E+02 -.873057482E+02 -.873047299E+02 -.873037326E+02 -.873027577E+02 -.873018064E+02 -.873008801E+02 -.872999801E+02 -.872991077E+02 -.872982644E+02 -.872974514E+02 -.872966701E+02 -.872959217E+02 -.872952077E+02 -.872945292E+02 -.872938875E+02 -.872932837E+02 -.872927190E+02 -.872921945E+02 -.872917111E+02 -.872912699E+02 -.872908717E+02 -.872905173E+02 -.872902074E+02 -.872899427E+02 -.872897237E+02 -.872895508E+02 -.872894244E+02 -.872893448E+02 -.872893120E+02 -.872893261E+02 -.872893870E+02 -.872894946E+02 -.872896487E+02 -.872898488E+02 -.872900944E+02 -.872903851E+02 -.872907201E+02 -.872910988E+02 -.872915202E+02 -.872919836E+02 -.872924879E+02 -.872930321E+02 -.872936151E+02 -.872942357E+02 -.872948928E+02 -.872955852E+02 -.872963114E+02 -.872970703E+02 -.872978605E+02 -.872986806E+02 -.872995294E+02 -.873004055E+02 -.873013074E+02 -.873022340E+02 -.873031838E+02 -.873041555E+02 -.873051479E+02 -.873061597E+02 -.873071897E+02 -.873082366E+02 -.873092993E+02 -.873103767E+02 -.873114676E+02 -.873125710E+02 -.873136860E+02 -.873148114E+02 -.873159464E+02 -.873170901E+02 -.873182415E+02 -.873193995E+02 -.873205629E+02 -.873217292E+02 -.873228933E+02 -.873240443E+02 -.873251589E+02 -.873261905E+02 -.873270533E+02 -.873276007E+02 -.873276007E+02
 -.873278162E+02 -.873278162E+02 -.873273178E+02 -.873265322E+02 -.873255932E+02 -.873245791E+02 -.873235323E+02 -.873224742E+02 -.873214149E+02 -.873203590E+02 -.873193089E+02 -.873182660E+02 -.873172311E+02 -.873162053E+02 -.873151894E+02 -.873141844E+02 -.873131912E+02 -.873122107E+02 -.873112440E+02 -.873102921E+02 -.873093560E+02 -.873084368E+02 -.873075355E+02 -.873066534E+02 -.873057915E+02 -.873049509E+02 -.873041329E+02 -.873033385E+02 -.873025689E+02 -.873018253E+02 -.873011087E+02 -.873004205E+02 -.872997615E+02 -.872991331E+02 -.872985362E+02 -.872979718E+02 -.872974410E+02 -.872969448E+02 -.872964840E+02 -.872960594E+02 -.872956720E+02 -.872953224E+02 -.872950113E+02 -.872947393E+02 -.872945069E+02 -.872943146E+02 -.872941628E+02 -.872940517E+02 -.872939815E+02 -.872939524E+02 -.872939644E+02 -.872940175E+02 -.872941114E+02 -.872942460E+02 -.872944210E+02 -.872946360E+02 -.872948904E+02 -.872951839E+02 -.872955156E+02 -.872958851E+02 -.872962914E+02 -.872967338E+02 -.872972114E+02 -.872977233E+02 -.872982685E+02 -.872988461E+02 -.872994548E+02 -.873000937E+02 -.873007617E+02 -.873014577E+02 -.873021804E+02 -.873029288E+02 -.873037016E+02 -.873044978E+02 -.873053161E+02 -.873061555E+02 -.873070148E+02 -.873078929E+02 -.873087886E+02 -.873097009E+02 -.873106288E+02 -.873115712E+02 -.873125272E+02 -.873134956E+02 -.873144757E+02 -.873154665E+02 -.873164671E+02 -.873174767E+02 -.873184943E+02 -.873195193E+02 -.873205506E+02 -.873215869E+02 -.873226262E+02 -.873236638E+02 -.873246899E+02 -.873256838E+02 -.873266038E+02 -.873273733E+02 -.873278615E+02 -.873278615E+02
 -.873280782E+02 -.873280782E+02 -.873276391E+02 -.873269472E+02 -.873261201E+02 -.873252270E+02 -.873243053E+02 -.873233737E+02 -.873224413E+02 -.873215122E+02 -.873205884E+02 -.873196711E+02 -.873187612E+02 -.873178596E+02 -.873169670E+02 -.873160843E+02 -.873152124E+02 -.873143519E+02 -.873135039E+02 -.873126693E+02 -.873118488E+02 -.873110436E+02 -.873102544E+02 -.873094823E+02 -.873087282E+02 -.873079932E+02 -.873072782E+02 -.873065841E+02 -.873059120E+02 -.873052629E+02 -.873046377E+02 -.873040374E+02 -.873034629E+02 -.873029152E+02 -.873023951E+02 -.873019036E+02 -.873014415E+02 -.873010096E+02 -.873006086E+02 -.873002392E+02 -.872999022E+02 -.872995982E+02 -.872993276E+02 -.872990911E+02 -.872988890E+02 -.872987218E+02 -.872985897E+02 -.872984929E+02 -.872984317E+02 -.872984062E+02 -.872984163E+02 -.872984621E+02 -.872985433E+02 -.872986599E+02 -.872988116E+02 -.872989980E+02 -.872992187E+02 -.872994734E+02 -.872997614E+02 -.873000822E+02 -.873004352E+02 -.873008197E+02 -.873012350E+02 -.873016802E+02 -.873021545E+02 -.873026572E+02 -.873031874E+02 -.873037440E+02 -.873043262E+02 -.873049331E+02 -.873055636E+02 -.873062168E+02 -.873068917E+02 -.873075873E+02 -.873083027E+02 -.873090368E+02 -.873097887E+02 -.873105574E+02 -.873113420E+02 -.873121415E+02 -.873129550E+02 -.873137817E+02 -.873146206E+02 -.873154709E+02 -.873163318E+02 -.873172024E+02 -.873180820E+02 -.873189699E+02 -.873198652E+02 -.873207672E+02 -.873216750E+02 -.873225876E+02 -.873235030E+02 -.873244171E+02 -.873253213E+02 -.873261971E+02 -.873270080E+02 -.873276863E+02 -.873281167E+02 -.873281167E+02
 -.873283342E+02 -.873283342E+02 -.873279532E+02 -.873273527E+02 -.873266350E+02 -.873258601E+02 -.873250604E+02 -.873242524E+02 -.873234437E+02 -.873226380E+02 -.873218371E+02 -.873210421E+02 -.873202537E+02 -.873194727E+02 -.873186998E+02 -.873179356E+02 -.873171810E+02 -.873164366E+02 -.873157033E+02 -.873149817E+02 -.873142727E+02 -.873135771E+02 -.873128956E+02 -.873122292E+02 -.873115785E+02 -.873109445E+02 -.873103280E+02 -.873097299E+02 -.873091508E+02 -.873085918E+02 -.873080535E+02 -.873075369E+02 -.873070426E+02 -.873065716E+02 -.873061244E+02 -.873057019E+02 -.873053048E+02 -.873049337E+02 -.873045892E+02 -.873042720E+02 -.873039827E+02 -.873037216E+02 -.873034894E+02 -.873032863E+02 -.873031128E+02 -.873029692E+02 -.873028557E+02 -.873027726E+02 -.873027199E+02 -.873026978E+02 -.873027063E+02 -.873027453E+02 -.873028148E+02 -.873029145E+02 -.873030443E+02 -.873032039E+02 -.873033930E+02 -.873036112E+02 -.873038581E+02 -.873041332E+02 -.873044360E+02 -.873047659E+02 -.873051222E+02 -.873055045E+02 -.873059119E+02 -.873063438E+02 -.873067994E+02 -.873072780E+02 -.873077787E+02 -.873083009E+02 -.873088437E+02 -.873094062E+02 -.873099876E+02 -.873105872E+02 -.873112040E+02 -.873118373E+02 -.873124861E+02 -.873131498E+02 -.873138274E+02 -.873145183E+02 -.873152215E+02 -.873159364E+02 -.873166622E+02 -.873173981E+02 -.873181434E+02 -.873188975E+02 -.873196596E+02 -.873204290E+02 -.873212052E+02 -.873219874E+02 -.873227749E+02 -.873235666E+02 -.873243610E+02 -.873251544E+02 -.873259393E+02 -.873266998E+02 -.873274039E+02 -.873279929E+02 -.873283666E+02 -.873283666E+02
 -.873285850E+02 -.873285850E+02 -.873282607E+02 -.873277498E+02 -.873271391E+02 -.873264798E+02 -.873257995E+02 -.873251122E+02 -.873244244E+02 -.873237393E+02 -.873230584E+02 -.873223826E+02 -.873217126E+02 -.873210491E+02 -.873203925E+02 -.873197436E+02 -.873191030E+02 -.873184713E+02 -.873178490E+02 -.873172370E+02 -.873166358E+02 -.873160462E+02 -.873154687E+02 -.873149041E+02 -.873143531E+02 -.873138164E+02 -.873132947E+02 -.873127886E+02 -.873122988E+02 -.873118262E+02 -.873113712E+02 -.873109346E+02 -.873105171E+02 -.873101192E+02 -.873097416E+02 -.873093850E+02 -.873090498E+02 -.873087366E+02 -.873084460E+02 -.873081785E+02 -.873079344E+02 -.873077143E+02 -.873075184E+02 -.873073472E+02 -.873072009E+02 -.873070797E+02 -.873069840E+02 -.873069138E+02 -.873068693E+02 -.873068505E+02 -.873068575E+02 -.873068902E+02 -.873069485E+02 -.873070324E+02 -.873071416E+02 -.873072759E+02 -.873074350E+02 -.873076188E+02 -.873078267E+02 -.873080584E+02 -.873083135E+02 -.873085916E+02 -.873088920E+02 -.873092144E+02 -.873095580E+02 -.873099224E+02 -.873103070E+02 -.873107111E+02 -.873111340E+02 -.873115752E+02 -.873120339E+02 -.873125095E+02 -.873130013E+02 -.873135085E+02 -.873140306E+02 -.873145667E+02 -.873151163E+02 -.873156786E+02 -.873162530E+02 -.873168387E+02 -.873174352E+02 -.873180417E+02 -.873186577E+02 -.873192825E+02 -.873199154E+02 -.873205560E+02 -.873212036E+02 -.873218576E+02 -.873225175E+02 -.873231827E+02 -.873238525E+02 -.873245261E+02 -.873252020E+02 -.873258773E+02 -.873265454E+02 -.873271927E+02 -.873277921E+02 -.873282936E+02 -.873286118E+02 -.873286118E+02
 -.873288310E+02 -.873288310E+02 -.873285625E+02 -.873281394E+02 -.873276337E+02 -.873270878E+02 -.873265245E+02 -.873259555E+02 -.873253861E+02 -.873248191E+02 -.873242557E+02 -.873236965E+02 -.873231423E+02 -.873225935E+02 -.873220506E+02 -.873215141E+02 -.873209846E+02 -.873204625E+02 -.873199485E+02 -.873194430E+02 -.873189466E+02 -.873184598E+02 -.873179832E+02 -.873175174E+02 -.873170628E+02 -.873166202E+02 -.873161901E+02 -.873157729E+02 -.873153694E+02 -.873149799E+02 -.873146052E+02 -.873142457E+02 -.873139020E+02 -.873135745E+02 -.873132638E+02 -.873129704E+02 -.873126946E+02 -.873124371E+02 -.873121981E+02 -.873119781E+02 -.873117774E+02 -.873115965E+02 -.873114354E+02 -.873112947E+02 -.873111744E+02 -.873110748E+02 -.873109961E+02 -.873109383E+02 -.873109017E+02 -.873108862E+02 -.873108918E+02 -.873109185E+02 -.873109663E+02 -.873110350E+02 -.873111246E+02 -.873112348E+02 -.873113655E+02 -.873115163E+02 -.873116870E+02 -.873118773E+02 -.873120869E+02 -.873123153E+02 -.873125623E+02 -.873128272E+02 -.873131098E+02 -.873134095E+02 -.873137259E+02 -.873140584E+02 -.873144065E+02 -.873147697E+02 -.873151475E+02 -.873155393E+02 -.873159445E+02 -.873163626E+02 -.873167930E+02 -.873172352E+02 -.873176886E+02 -.873181526E+02 -.873186267E+02 -.873191103E+02 -.873196030E+02 -.873201041E+02 -.873206131E+02 -.873211295E+02 -.873216529E+02 -.873221826E+02 -.873227183E+02 -.873232594E+02 -.873238055E+02 -.873243561E+02 -.873249106E+02 -.873254684E+02 -.873260281E+02 -.873265874E+02 -.873271408E+02 -.873276770E+02 -.873281736E+02 -.873285891E+02 -.873288527E+02 -.873288527E+02
 -.873290731E+02 -.873290731E+02 -.873288594E+02 -.873285226E+02 -.873281201E+02 -.873276857E+02 -.873272375E+02 -.873267847E+02 -.873263317E+02 -.873258807E+02 -.873254325E+02 -.873249878E+02 -.873245471E+02 -.873241107E+02 -.873236791E+02 -.873232527E+02 -.873228319E+02 -.873224171E+02 -.873220088E+02 -.873216073E+02 -.873212131E+02 -.873208266E+02 -.873204483E+02 -.873200787E+02 -.873197181E+02 -.873193670E+02 -.873190258E+02 -.873186951E+02 -.873183751E+02 -.873180665E+02 -.873177695E+02 -.873174847E+02 -.873172124E+02 -.873169530E+02 -.873167070E+02 -.873164747E+02 -.873162564E+02 -.873160525E+02 -.873158634E+02 -.873156893E+02 -.873155305E+02 -.873153873E+02 -.873152599E+02 -.873151485E+02 -.873150533E+02 -.873149745E+02 -.873149122E+02 -.873148665E+02 -.873148374E+02 -.873148251E+02 -.873148294E+02 -.873148505E+02 -.873148882E+02 -.873149425E+02 -.873150132E+02 -.873151003E+02 -.873152035E+02 -.873153227E+02 -.873154577E+02 -.873156082E+02 -.873157739E+02 -.873159546E+02 -.873161499E+02 -.873163596E+02 -.873165832E+02 -.873168204E+02 -.873170709E+02 -.873173341E+02 -.873176099E+02 -.873178976E+02 -.873181969E+02 -.873185074E+02 -.873188287E+02 -.873191602E+02 -.873195015E+02 -.873198523E+02 -.873202121E+02 -.873205803E+02 -.873209567E+02 -.873213407E+02 -.873217320E+02 -.873221300E+02 -.873225345E+02 -.873229449E+02 -.873233609E+02 -.873237821E+02 -.873242080E+02 -.873246384E+02 -.873250728E+02 -.873255108E+02 -.873259520E+02 -.873263959E+02 -.873268414E+02 -.873272865E+02 -.873277271E+02 -.873281540E+02 -.873285493E+02 -.873288801E+02 -.873290900E+02 -.873290900E+02
 -.873293114E+02 -.873293114E+02 -.873291517E+02 -.873289000E+02 -.873285992E+02 -.873282744E+02 -.873279394E+02 -.873276011E+02 -.873272626E+02 -.873269255E+02 -.873265907E+02 -.873262584E+02 -.873259292E+02 -.873256033E+02 -.873252810E+02 -.873249626E+02 -.873246484E+02 -.873243388E+02 -.873240340E+02 -.873237343E+02 -.873234402E+02 -.873231519E+02 -.873228697E+02 -.873225940E+02 -.873223251E+02 -.873220633E+02 -.873218090E+02 -.873215625E+02 -.873213241E+02 -.873210941E+02 -.873208728E+02 -.873206607E+02 -.873204578E+02 -.873202647E+02 -.873200815E+02 -.873199085E+02 -.873197460E+02 -.873195943E+02 -.873194535E+02 -.873193239E+02 -.873192057E+02 -.873190991E+02 -.873190043E+02 -.873189214E+02 -.873188506E+02 -.873187920E+02 -.873187456E+02 -.873187115E+02 -.873186899E+02 -.873186807E+02 -.873186839E+02 -.873186995E+02 -.873187275E+02 -.873187678E+02 -.873188204E+02 -.873188851E+02 -.873189619E+02 -.873190505E+02 -.873191508E+02 -.873192628E+02 -.873193860E+02 -.873195204E+02 -.873196658E+02 -.873198218E+02 -.873199882E+02 -.873201648E+02 -.873203512E+02 -.873205473E+02 -.873207526E+02 -.873209669E+02 -.873211899E+02 -.873214213E+02 -.873216606E+02 -.873219077E+02 -.873221622E+02 -.873224238E+02 -.873226920E+02 -.873229667E+02 -.873232475E+02 -.873235340E+02 -.873238260E+02 -.873241231E+02 -.873244251E+02 -.873247315E+02 -.873250421E+02 -.873253567E+02 -.873256749E+02 -.873259964E+02 -.873263210E+02 -.873266483E+02 -.873269780E+02 -.873273098E+02 -.873276428E+02 -.873279755E+02 -.873283049E+02 -.873286240E+02 -.873289196E+02 -.873291670E+02 -.873293239E+02 -.873293239E+02
 -.873295422E+02 -.873295422E+02 -.873294350E+02 -.873292661E+02 -.873290641E+02 -.873288460E+02 -.873286210E+02 -.873283936E+02 -.873281663E+02 -.873279398E+02 -.873277149E+02 -.873274917E+02 -.873272706E+02 -.873270517E+02 -.873268353E+02 -.873266215E+02 -.873264105E+02 -.873262027E+02 -.873259981E+02 -.873257970E+02 -.873255996E+02 -.873254061E+02 -.873252167E+02 -.873250318E+02 -.873248514E+02 -.873246758E+02 -.873245052E+02 -.873243399E+02 -.873241801E+02 -.873240259E+02 -.873238775E+02 -.873237353E+02 -.873235994E+02 -.873234699E+02 -.873233472E+02 -.873232313E+02 -.873231224E+02 -.873230207E+02 -.873229264E+02 -.873228396E+02 -.873227604E+02 -.873226890E+02 -.873226255E+02 -.873225700E+02 -.873225226E+02 -.873224833E+02 -.873224522E+02 -.873224294E+02 -.873224149E+02 -.873224087E+02 -.873224108E+02 -.873224212E+02 -.873224400E+02 -.873224669E+02 -.873225021E+02 -.873225454E+02 -.873225968E+02 -.873226561E+02 -.873227233E+02 -.873227982E+02 -.873228808E+02 -.873229708E+02 -.873230681E+02 -.873231726E+02 -.873232841E+02 -.873234024E+02 -.873235273E+02 -.873236587E+02 -.873237963E+02 -.873239400E+02 -.873240895E+02 -.873242446E+02 -.873244051E+02 -.873245708E+02 -.873247414E+02 -.873249169E+02 -.873250969E+02 -.873252812E+02 -.873254696E+02 -.873256619E+02 -.873258578E+02 -.873260573E+02 -.873262600E+02 -.873264657E+02 -.873266743E+02 -.873268856E+02 -.873270993E+02 -.873273152E+02 -.873275333E+02 -.873277531E+02 -.873279747E+02 -.873281976E+02 -.873284213E+02 -.873286449E+02 -.873288662E+02 -.873290806E+02 -.873292792E+02 -.873294452E+02 -.873295505E+02 -.873295505E+02
 -.873297331E+02 -.873297331E+02 -.873296717E+02 -.873295740E+02 -.873294565E+02 -.873293291E+02 -.873291973E+02 -.873290641E+02 -.873289307E+02 -.873287979E+02 -.873286659E+02 -.873285349E+02 -.873284052E+02 -.873282768E+02 -.873281498E+02 -.873280244E+02 -.873279006E+02 -.873277787E+02 -.873276587E+02 -.873275407E+02 -.873274249E+02 -.873273115E+02 -.873272004E+02 -.873270920E+02 -.873269862E+02 -.873268833E+02 -.873267833E+02 -.873266864E+02 -.873265927E+02 -.873265023E+02 -.873264154E+02 -.873263320E+02 -.873262524E+02 -.873261765E+02 -.873261046E+02 -.873260367E+02 -.873259729E+02 -.873259133E+02 -.873258581E+02 -.873258072E+02 -.873257608E+02 -.873257190E+02 -.873256818E+02 -.873256493E+02 -.873256215E+02 -.873255985E+02 -.873255803E+02 -.873255669E+02 -.873255584E+02 -.873255548E+02 -.873255560E+02 -.873255621E+02 -.873255731E+02 -.873255889E+02 -.873256094E+02 -.873256348E+02 -.873256649E+02 -.873256996E+02 -.873257390E+02 -.873257828E+02 -.873258312E+02 -.873258839E+02 -.873259409E+02 -.873260021E+02 -.873260674E+02 -.873261367E+02 -.873262099E+02 -.873262869E+02 -.873263675E+02 -.873264517E+02 -.873265393E+02 -.873266302E+02 -.873267243E+02 -.873268214E+02 -.873269215E+02 -.873270244E+02 -.873271299E+02 -.873272379E+02 -.873273484E+02 -.873274612E+02 -.873275762E+02 -.873276931E+02 -.873278120E+02 -.873279327E+02 -.873280551E+02 -.873281791E+02 -.873283045E+02 -.873284312E+02 -.873285591E+02 -.873286882E+02 -.873288182E+02 -.873289490E+02 -.873290802E+02 -.873292113E+02 -.873293408E+02 -.873294661E+02 -.873295817E+02 -.873296777E+02 -.873297380E+02 -.873297380E+02
 -.873297331E+02 -.873297331E+02 -.873296717E+02 -.873295740E+02 -.873294565E+02 -.873293291E+02 -.873291973E+02 -.873290641E+02 -.873289307E+02 -.873287979E+02 -.873286659E+02 -.873285349E+02 -.873284052E+02 -.873282768E+02 -.873281498E+02 -.873280244E+02 -.873279006E+02 -.873277787E+02 -.873276587E+02 -.873275407E+02 -.873274249E+02 -.873273115E+02 -.873272004E+02 -.873270920E+02 -.873269862E+02 -.873268833E+02 -.873267833E+02 -.873266864E+02 -.873265927E+02 -.873265023E+02 -.873264154E+02 -.873263320E+02 -.873262524E+02 -.873261765E+02 -.873261046E+02 -.873260367E+02 -.873259729E+02 -.873259133E+02 -.873258581E+02 -.873258072E+02 -.873257608E+02 -.873257190E+02 -.873256818E+02 -.873256493E+02 -.873256215E+02 -.873255985E+02 -.873255803E+02 -.873255669E+02 -.873255584E+02 -.873255548E+02 -.873255560E+02 -.873255621E+02 -.873255731E+02 -.873255889E+02 -.873256094E+02 -.873256348E+02 -.873256649E+02 -.873256996E+02 -.873257390E+02 -.873257828E+02 -.873258312E+02 -.873258839E+02 -.873259409E+02 -.873260021E+02 -.873260674E+02 -.873261367E+02 -.873262099E+02 -.873262869E+02 -.873263675E+02 -.873264517E+02 -.873265393E+02 -.873266302E+02 -.873267243E+02 -.873268214E+02 -.873269215E+02 -.873270244E+02 -.873271299E+02 -.873272379E+02 -.873273484E+02 -.873274612E+02 -.873275762E+02 -.873276931E+02 -.873278120E+02 -.873279327E+02 -.873280551E+02 -.873281791E+02 -.873283045E+02 -.873284312E+02 -.873285591E+02 -.873286882E+02 -.873288182E+02 -.873289490E+02 -.873290802E+02 -.873292113E+02 -.873293408E+02 -.873294661E+02 -.873295817E+02 -.873296777E+02 -.873297380E+02 -.873297380E+02
