# Supplementary material for: Electrical Pacing of Cardiac Tissue Including Potassium Inward Rectification
Source: PLoS One. 2015 Jun 9;10(6):e0127837. doi: 10.1371/journal.pone.0127837 (PMC4461281; doi:10.1371/journal.pone.0127837)
Supplement: S1 Data — (ZIP) [file pone.0127837.s001.zip › All-Data/Data-without-IK1/BDT43/Vm10ms.txt]

 -.873300171E+02 -.873342986E+02 -.873344816E+02 -.873348031E+02 -.873352353E+02 -.873357565E+02 -.873363487E+02 -.873369971E+02 -.873376893E+02 -.873384144E+02 -.873391633E+02 -.873399284E+02 -.873407035E+02 -.873414839E+02 -.873422661E+02 -.873430474E+02 -.873438254E+02 -.873445983E+02 -.873453638E+02 -.873461201E+02 -.873468649E+02 -.873475968E+02 -.873483140E+02 -.873490156E+02 -.873497005E+02 -.873503680E+02 -.873510173E+02 -.873516476E+02 -.873522578E+02 -.873528469E+02 -.873534137E+02 -.873539574E+02 -.873544769E+02 -.873549717E+02 -.873554410E+02 -.873558842E+02 -.873563007E+02 -.873566899E+02 -.873570511E+02 -.873573836E+02 -.873576869E+02 -.873579603E+02 -.873582034E+02 -.873584159E+02 -.873585974E+02 -.873587477E+02 -.873588665E+02 -.873589538E+02 -.873590092E+02 -.873590328E+02 -.873590244E+02 -.873589841E+02 -.873589120E+02 -.873588083E+02 -.873586731E+02 -.873585067E+02 -.873583096E+02 -.873580819E+02 -.873578242E+02 -.873575369E+02 -.873572204E+02 -.873568754E+02 -.873565024E+02 -.873561021E+02 -.873556751E+02 -.873552222E+02 -.873547441E+02 -.873542416E+02 -.873537154E+02 -.873531664E+02 -.873525953E+02 -.873520031E+02 -.873513907E+02 -.873507590E+02 -.873501088E+02 -.873494413E+02 -.873487573E+02 -.873480580E+02 -.873473444E+02 -.873466178E+02 -.873458793E+02 -.873451305E+02 -.873443727E+02 -.873436077E+02 -.873428376E+02 -.873420644E+02 -.873412910E+02 -.873405204E+02 -.873397565E+02 -.873390037E+02 -.873382676E+02 -.873375551E+02 -.873368744E+02 -.873362356E+02 -.873356514E+02 -.873351369E+02 -.873347111E+02 -.873343968E+02 -.873342223E+02 -.873342223E+02
 -.873342986E+02 -.873342986E+02 -.873344816E+02 -.873348031E+02 -.873352353E+02 -.873357565E+02 -.873363487E+02 -.873369971E+02 -.873376893E+02 -.873384144E+02 -.873391633E+02 -.873399284E+02 -.873407035E+02 -.873414839E+02 -.873422661E+02 -.873430474E+02 -.873438254E+02 -.873445983E+02 -.873453638E+02 -.873461201E+02 -.873468649E+02 -.873475968E+02 -.873483140E+02 -.873490156E+02 -.873497005E+02 -.873503680E+02 -.873510173E+02 -.873516476E+02 -.873522578E+02 -.873528469E+02 -.873534137E+02 -.873539574E+02 -.873544769E+02 -.873549717E+02 -.873554410E+02 -.873558842E+02 -.873563007E+02 -.873566899E+02 -.873570511E+02 -.873573836E+02 -.873576869E+02 -.873579603E+02 -.873582034E+02 -.873584159E+02 -.873585974E+02 -.873587477E+02 -.873588665E+02 -.873589538E+02 -.873590092E+02 -.873590328E+02 -.873590244E+02 -.873589841E+02 -.873589120E+02 -.873588083E+02 -.873586731E+02 -.873585067E+02 -.873583096E+02 -.873580819E+02 -.873578242E+02 -.873575369E+02 -.873572204E+02 -.873568754E+02 -.873565024E+02 -.873561021E+02 -.873556751E+02 -.873552222E+02 -.873547441E+02 -.873542416E+02 -.873537154E+02 -.873531664E+02 -.873525953E+02 -.873520031E+02 -.873513907E+02 -.873507590E+02 -.873501088E+02 -.873494413E+02 -.873487573E+02 -.873480580E+02 -.873473444E+02 -.873466178E+02 -.873458793E+02 -.873451305E+02 -.873443727E+02 -.873436077E+02 -.873428376E+02 -.873420644E+02 -.873412910E+02 -.873405204E+02 -.873397565E+02 -.873390037E+02 -.873382676E+02 -.873375551E+02 -.873368744E+02 -.873362356E+02 -.873356514E+02 -.873351369E+02 -.873347111E+02 -.873343968E+02 -.873342223E+02 -.873342223E+02
 -.873352377E+02 -.873352377E+02 -.873354933E+02 -.873359397E+02 -.873365357E+02 -.873372492E+02 -.873380543E+02 -.873389301E+02 -.873398588E+02 -.873408256E+02 -.873418183E+02 -.873428276E+02 -.873438463E+02 -.873448695E+02 -.873458936E+02 -.873469157E+02 -.873479332E+02 -.873489433E+02 -.873499432E+02 -.873509298E+02 -.873519007E+02 -.873528538E+02 -.873537874E+02 -.873547004E+02 -.873555920E+02 -.873564613E+02 -.873573072E+02 -.873581284E+02 -.873589234E+02 -.873596907E+02 -.873604290E+02 -.873611368E+02 -.873618133E+02 -.873624576E+02 -.873630688E+02 -.873636463E+02 -.873641892E+02 -.873646965E+02 -.873651674E+02 -.873656008E+02 -.873659959E+02 -.873663522E+02 -.873666689E+02 -.873669458E+02 -.873671823E+02 -.873673782E+02 -.873675331E+02 -.873676469E+02 -.873677191E+02 -.873677497E+02 -.873677387E+02 -.873676860E+02 -.873675918E+02 -.873674564E+02 -.873672800E+02 -.873670630E+02 -.873668058E+02 -.873665089E+02 -.873661728E+02 -.873657981E+02 -.873653855E+02 -.873649357E+02 -.873644494E+02 -.873639276E+02 -.873633712E+02 -.873627810E+02 -.873621580E+02 -.873615033E+02 -.873608178E+02 -.873601026E+02 -.873593588E+02 -.873585876E+02 -.873577900E+02 -.873569673E+02 -.873561207E+02 -.873552514E+02 -.873543608E+02 -.873534500E+02 -.873525206E+02 -.873515739E+02 -.873506116E+02 -.873496352E+02 -.873486467E+02 -.873476481E+02 -.873466418E+02 -.873456303E+02 -.873446169E+02 -.873436054E+02 -.873426001E+02 -.873416066E+02 -.873406317E+02 -.873396837E+02 -.873387730E+02 -.873379129E+02 -.873371197E+02 -.873364147E+02 -.873358244E+02 -.873353831E+02 -.873351343E+02 -.873351343E+02
 -.873367381E+02 -.873367381E+02 -.873370878E+02 -.873377038E+02 -.873385263E+02 -.873395085E+02 -.873406130E+02 -.873418095E+02 -.873430734E+02 -.873443846E+02 -.873457273E+02 -.873470897E+02 -.873484632E+02 -.873498417E+02 -.873512206E+02 -.873525962E+02 -.873539646E+02 -.873553219E+02 -.873566642E+02 -.873579880E+02 -.873592899E+02 -.873605677E+02 -.873618196E+02 -.873630443E+02 -.873642407E+02 -.873654073E+02 -.873665425E+02 -.873676446E+02 -.873687113E+02 -.873697408E+02 -.873707311E+02 -.873716809E+02 -.873725888E+02 -.873734537E+02 -.873742746E+02 -.873750503E+02 -.873757796E+02 -.873764610E+02 -.873770934E+02 -.873776755E+02 -.873782062E+02 -.873786846E+02 -.873791101E+02 -.873794821E+02 -.873797999E+02 -.873800632E+02 -.873802713E+02 -.873804240E+02 -.873805210E+02 -.873805619E+02 -.873805468E+02 -.873804757E+02 -.873803489E+02 -.873801666E+02 -.873799293E+02 -.873796375E+02 -.873792916E+02 -.873788924E+02 -.873784405E+02 -.873779368E+02 -.873773822E+02 -.873767776E+02 -.873761243E+02 -.873754232E+02 -.873746757E+02 -.873738830E+02 -.873730464E+02 -.873721672E+02 -.873712469E+02 -.873702868E+02 -.873692885E+02 -.873682535E+02 -.873671834E+02 -.873660796E+02 -.873649439E+02 -.873637779E+02 -.873625832E+02 -.873613616E+02 -.873601150E+02 -.873588451E+02 -.873575540E+02 -.873562439E+02 -.873549171E+02 -.873535762E+02 -.873522242E+02 -.873508644E+02 -.873495009E+02 -.873481383E+02 -.873467825E+02 -.873454404E+02 -.873441208E+02 -.873428348E+02 -.873415963E+02 -.873404228E+02 -.873393372E+02 -.873383684E+02 -.873375540E+02 -.873369422E+02 -.873365958E+02 -.873365958E+02
 -.873385494E+02 -.873385494E+02 -.873390030E+02 -.873398080E+02 -.873408840E+02 -.873421676E+02 -.873436086E+02 -.873451667E+02 -.873468097E+02 -.873485120E+02 -.873502539E+02 -.873520207E+02 -.873538020E+02 -.873555897E+02 -.873573780E+02 -.873591612E+02 -.873609344E+02 -.873626922E+02 -.873644299E+02 -.873661429E+02 -.873678279E+02 -.873694820E+02 -.873711032E+02 -.873726898E+02 -.873742400E+02 -.873757519E+02 -.873772231E+02 -.873786512E+02 -.873800334E+02 -.873813673E+02 -.873826509E+02 -.873838822E+02 -.873850596E+02 -.873861817E+02 -.873872469E+02 -.873882536E+02 -.873891999E+02 -.873900842E+02 -.873909048E+02 -.873916602E+02 -.873923489E+02 -.873929700E+02 -.873935224E+02 -.873940054E+02 -.873944181E+02 -.873947599E+02 -.873950301E+02 -.873952282E+02 -.873953538E+02 -.873954066E+02 -.873953866E+02 -.873952940E+02 -.873951289E+02 -.873948919E+02 -.873945833E+02 -.873942039E+02 -.873937544E+02 -.873932356E+02 -.873926484E+02 -.873919940E+02 -.873912735E+02 -.873904884E+02 -.873896400E+02 -.873887299E+02 -.873877596E+02 -.873867308E+02 -.873856453E+02 -.873845047E+02 -.873833110E+02 -.873820660E+02 -.873807716E+02 -.873794300E+02 -.873780430E+02 -.873766127E+02 -.873751413E+02 -.873736308E+02 -.873720835E+02 -.873705016E+02 -.873688873E+02 -.873672432E+02 -.873655718E+02 -.873638757E+02 -.873621580E+02 -.873604219E+02 -.873586712E+02 -.873569101E+02 -.873551437E+02 -.873533779E+02 -.873516200E+02 -.873498790E+02 -.873481662E+02 -.873464956E+02 -.873448853E+02 -.873433581E+02 -.873419437E+02 -.873406799E+02 -.873396161E+02 -.873388159E+02 -.873383621E+02 -.873383621E+02
 -.873405318E+02 -.873405318E+02 -.873410963E+02 -.873421014E+02 -.873434450E+02 -.873450466E+02 -.873468427E+02 -.873487828E+02 -.873508272E+02 -.873529447E+02 -.873551116E+02 -.873573102E+02 -.873595274E+02 -.873617533E+02 -.873639798E+02 -.873661999E+02 -.873684067E+02 -.873705939E+02 -.873727558E+02 -.873748872E+02 -.873769843E+02 -.873790440E+02 -.873810635E+02 -.873830406E+02 -.873849728E+02 -.873868574E+02 -.873886913E+02 -.873904715E+02 -.873921946E+02 -.873938580E+02 -.873954590E+02 -.873969955E+02 -.873984653E+02 -.873998663E+02 -.874011966E+02 -.874024538E+02 -.874036357E+02 -.874047402E+02 -.874057652E+02 -.874067088E+02 -.874075693E+02 -.874083455E+02 -.874090360E+02 -.874096397E+02 -.874101556E+02 -.874105828E+02 -.874109203E+02 -.874111676E+02 -.874113242E+02 -.874113898E+02 -.874113643E+02 -.874112480E+02 -.874110412E+02 -.874107443E+02 -.874103580E+02 -.874098831E+02 -.874093204E+02 -.874086712E+02 -.874079366E+02 -.874071181E+02 -.874062171E+02 -.874052355E+02 -.874041750E+02 -.874030376E+02 -.874018253E+02 -.874005402E+02 -.873991844E+02 -.873977603E+02 -.873962701E+02 -.873947163E+02 -.873931014E+02 -.873914278E+02 -.873896982E+02 -.873879150E+02 -.873860810E+02 -.873841988E+02 -.873822711E+02 -.873803007E+02 -.873782905E+02 -.873762436E+02 -.873741630E+02 -.873720521E+02 -.873699147E+02 -.873677547E+02 -.873655767E+02 -.873633859E+02 -.873611886E+02 -.873589920E+02 -.873568053E+02 -.873546394E+02 -.873525082E+02 -.873504294E+02 -.873484250E+02 -.873465237E+02 -.873447621E+02 -.873431877E+02 -.873418618E+02 -.873408640E+02 -.873402978E+02 -.873402978E+02
 -.873426148E+02 -.873426148E+02 -.873432958E+02 -.873445090E+02 -.873461297E+02 -.873480601E+02 -.873502230E+02 -.873525583E+02 -.873550184E+02 -.873575668E+02 -.873601754E+02 -.873628233E+02 -.873654947E+02 -.873681773E+02 -.873708609E+02 -.873735365E+02 -.873761960E+02 -.873788318E+02 -.873814374E+02 -.873840071E+02 -.873865366E+02 -.873890220E+02 -.873914601E+02 -.873938478E+02 -.873961817E+02 -.873984585E+02 -.874006743E+02 -.874028254E+02 -.874049082E+02 -.874069194E+02 -.874088560E+02 -.874107152E+02 -.874124943E+02 -.874141907E+02 -.874158017E+02 -.874173243E+02 -.874187560E+02 -.874200939E+02 -.874213357E+02 -.874224792E+02 -.874235222E+02 -.874244632E+02 -.874253004E+02 -.874260324E+02 -.874266579E+02 -.874271757E+02 -.874275847E+02 -.874278841E+02 -.874280735E+02 -.874281524E+02 -.874281209E+02 -.874279792E+02 -.874277276E+02 -.874273667E+02 -.874268974E+02 -.874263205E+02 -.874256373E+02 -.874248490E+02 -.874239574E+02 -.874229641E+02 -.874218712E+02 -.874206806E+02 -.874193948E+02 -.874180160E+02 -.874165468E+02 -.874149897E+02 -.874133475E+02 -.874116230E+02 -.874098192E+02 -.874079388E+02 -.874059851E+02 -.874039611E+02 -.874018699E+02 -.873997148E+02 -.873974988E+02 -.873952254E+02 -.873928977E+02 -.873905193E+02 -.873880935E+02 -.873856241E+02 -.873831149E+02 -.873805699E+02 -.873779934E+02 -.873753905E+02 -.873727665E+02 -.873701276E+02 -.873674814E+02 -.873648365E+02 -.873622038E+02 -.873595966E+02 -.873570315E+02 -.873545294E+02 -.873521170E+02 -.873498288E+02 -.873477086E+02 -.873458136E+02 -.873442175E+02 -.873430163E+02 -.873423345E+02 -.873423345E+02
 -.873447661E+02 -.873447661E+02 -.873455693E+02 -.873469973E+02 -.873489028E+02 -.873511705E+02 -.873537102E+02 -.873564513E+02 -.873593390E+02 -.873623309E+02 -.873653948E+02 -.873685063E+02 -.873716466E+02 -.873748008E+02 -.873779567E+02 -.873811033E+02 -.873842312E+02 -.873873318E+02 -.873903978E+02 -.873934229E+02 -.873964020E+02 -.873993307E+02 -.874022049E+02 -.874050207E+02 -.874077738E+02 -.874104600E+02 -.874130749E+02 -.874156142E+02 -.874180738E+02 -.874204498E+02 -.874227386E+02 -.874249369E+02 -.874270413E+02 -.874290483E+02 -.874309546E+02 -.874327568E+02 -.874344515E+02 -.874360357E+02 -.874375063E+02 -.874388608E+02 -.874400966E+02 -.874412117E+02 -.874422040E+02 -.874430715E+02 -.874438128E+02 -.874444262E+02 -.874449106E+02 -.874452650E+02 -.874454888E+02 -.874455816E+02 -.874455435E+02 -.874453745E+02 -.874450752E+02 -.874446462E+02 -.874440885E+02 -.874434033E+02 -.874425920E+02 -.874416564E+02 -.874405983E+02 -.874394200E+02 -.874381238E+02 -.874367123E+02 -.874351882E+02 -.874335545E+02 -.874318141E+02 -.874299703E+02 -.874280264E+02 -.874259858E+02 -.874238520E+02 -.874216286E+02 -.874193193E+02 -.874169278E+02 -.874144579E+02 -.874119134E+02 -.874092982E+02 -.874066162E+02 -.874038713E+02 -.874010676E+02 -.873982092E+02 -.873953005E+02 -.873923460E+02 -.873893504E+02 -.873863190E+02 -.873832573E+02 -.873801718E+02 -.873770699E+02 -.873739602E+02 -.873708529E+02 -.873677607E+02 -.873646990E+02 -.873616874E+02 -.873587503E+02 -.873559189E+02 -.873532335E+02 -.873507456E+02 -.873485220E+02 -.873466493E+02 -.873452398E+02 -.873444398E+02 -.873444398E+02
 -.873469746E+02 -.873469746E+02 -.873479045E+02 -.873495532E+02 -.873517506E+02 -.873543640E+02 -.873572897E+02 -.873604470E+02 -.873637736E+02 -.873672212E+02 -.873707534E+02 -.873743419E+02 -.873779650E+02 -.873816053E+02 -.873852481E+02 -.873888809E+02 -.873924928E+02 -.873960743E+02 -.873996174E+02 -.874031149E+02 -.874065612E+02 -.874099509E+02 -.874132790E+02 -.874165407E+02 -.874197309E+02 -.874228445E+02 -.874258765E+02 -.874288221E+02 -.874316765E+02 -.874344353E+02 -.874370941E+02 -.874396489E+02 -.874420953E+02 -.874444294E+02 -.874466469E+02 -.874487438E+02 -.874507162E+02 -.874525604E+02 -.874542730E+02 -.874558507E+02 -.874572906E+02 -.874585900E+02 -.874597463E+02 -.874607574E+02 -.874616211E+02 -.874623357E+02 -.874628998E+02 -.874633123E+02 -.874635724E+02 -.874636797E+02 -.874636341E+02 -.874634358E+02 -.874630854E+02 -.874625837E+02 -.874619318E+02 -.874611312E+02 -.874601837E+02 -.874590914E+02 -.874578565E+02 -.874564817E+02 -.874549699E+02 -.874533242E+02 -.874515479E+02 -.874496444E+02 -.874476175E+02 -.874454709E+02 -.874432087E+02 -.874408349E+02 -.874383539E+02 -.874357698E+02 -.874330870E+02 -.874303100E+02 -.874274433E+02 -.874244914E+02 -.874214588E+02 -.874183503E+02 -.874151704E+02 -.874119238E+02 -.874086156E+02 -.874052506E+02 -.874018341E+02 -.873983717E+02 -.873948693E+02 -.873913335E+02 -.873877716E+02 -.873841920E+02 -.873806047E+02 -.873770215E+02 -.873734568E+02 -.873699284E+02 -.873664584E+02 -.873630752E+02 -.873598145E+02 -.873567223E+02 -.873538581E+02 -.873512984E+02 -.873491428E+02 -.873475205E+02 -.873465997E+02 -.873465997E+02
 -.873492383E+02 -.873492383E+02 -.873502983E+02 -.873521731E+02 -.873546696E+02 -.873576370E+02 -.873609582E+02 -.873645423E+02 -.873683193E+02 -.873722353E+02 -.873762491E+02 -.873803287E+02 -.873844493E+02 -.873885907E+02 -.873927361E+02 -.873968712E+02 -.874009839E+02 -.874050638E+02 -.874091019E+02 -.874130905E+02 -.874170229E+02 -.874208927E+02 -.874246941E+02 -.874284213E+02 -.874320683E+02 -.874356295E+02 -.874390989E+02 -.874424712E+02 -.874457408E+02 -.874489026E+02 -.874519514E+02 -.874548822E+02 -.874576900E+02 -.874603697E+02 -.874629166E+02 -.874653257E+02 -.874675926E+02 -.874697128E+02 -.874716824E+02 -.874734974E+02 -.874751543E+02 -.874766497E+02 -.874779807E+02 -.874791444E+02 -.874801385E+02 -.874809608E+02 -.874816097E+02 -.874820839E+02 -.874823824E+02 -.874825047E+02 -.874824507E+02 -.874822207E+02 -.874818153E+02 -.874812354E+02 -.874804825E+02 -.874795583E+02 -.874784650E+02 -.874772051E+02 -.874757814E+02 -.874741970E+02 -.874724553E+02 -.874705601E+02 -.874685152E+02 -.874663250E+02 -.874639937E+02 -.874615260E+02 -.874589265E+02 -.874562003E+02 -.874533521E+02 -.874503873E+02 -.874473109E+02 -.874441281E+02 -.874408442E+02 -.874374646E+02 -.874339946E+02 -.874304396E+02 -.874268050E+02 -.874230963E+02 -.874193192E+02 -.874154794E+02 -.874115829E+02 -.874076361E+02 -.874036457E+02 -.873996192E+02 -.873955650E+02 -.873914925E+02 -.873874129E+02 -.873833397E+02 -.873792890E+02 -.873752809E+02 -.873713406E+02 -.873674997E+02 -.873637990E+02 -.873602904E+02 -.873570410E+02 -.873541375E+02 -.873516928E+02 -.873498531E+02 -.873488090E+02 -.873488090E+02
 -.873515584E+02 -.873515584E+02 -.873527514E+02 -.873548576E+02 -.873576601E+02 -.873609900E+02 -.873647165E+02 -.873687386E+02 -.873729784E+02 -.873773761E+02 -.873818858E+02 -.873864717E+02 -.873911055E+02 -.873957644E+02 -.874004293E+02 -.874050846E+02 -.874097167E+02 -.874143142E+02 -.874188673E+02 -.874233675E+02 -.874278070E+02 -.874321785E+02 -.874364751E+02 -.874406901E+02 -.874448166E+02 -.874488482E+02 -.874527784E+02 -.874566007E+02 -.874603090E+02 -.874638971E+02 -.874673590E+02 -.874706886E+02 -.874738800E+02 -.874769272E+02 -.874798246E+02 -.874825665E+02 -.874851476E+02 -.874875627E+02 -.874898070E+02 -.874918758E+02 -.874937649E+02 -.874954703E+02 -.874969882E+02 -.874983155E+02 -.874994492E+02 -.875003870E+02 -.875011266E+02 -.875016667E+02 -.875020061E+02 -.875021442E+02 -.875020808E+02 -.875018161E+02 -.875013510E+02 -.875006865E+02 -.874998245E+02 -.874987671E+02 -.874975167E+02 -.874960764E+02 -.874944495E+02 -.874926399E+02 -.874906515E+02 -.874884887E+02 -.874861564E+02 -.874836594E+02 -.874810029E+02 -.874781925E+02 -.874752337E+02 -.874721323E+02 -.874688942E+02 -.874655253E+02 -.874620318E+02 -.874584198E+02 -.874546954E+02 -.874508649E+02 -.874469344E+02 -.874429102E+02 -.874387986E+02 -.874346060E+02 -.874303386E+02 -.874260032E+02 -.874216065E+02 -.874171558E+02 -.874126585E+02 -.874081232E+02 -.874035592E+02 -.873989771E+02 -.873943893E+02 -.873898108E+02 -.873852597E+02 -.873807584E+02 -.873763347E+02 -.873720244E+02 -.873678724E+02 -.873639371E+02 -.873602934E+02 -.873570383E+02 -.873542979E+02 -.873522359E+02 -.873510659E+02 -.873510659E+02
 -.873539368E+02 -.873539368E+02 -.873552650E+02 -.873576076E+02 -.873607231E+02 -.873644242E+02 -.873685662E+02 -.873730379E+02 -.873777536E+02 -.873826475E+02 -.873876686E+02 -.873927770E+02 -.873979411E+02 -.874031352E+02 -.874083384E+02 -.874135333E+02 -.874187053E+02 -.874238419E+02 -.874289324E+02 -.874339672E+02 -.874389374E+02 -.874438349E+02 -.874486516E+02 -.874533798E+02 -.874580120E+02 -.874625405E+02 -.874669582E+02 -.874712576E+02 -.874754317E+02 -.874794732E+02 -.874833750E+02 -.874871300E+02 -.874907312E+02 -.874941716E+02 -.874974445E+02 -.875005434E+02 -.875034620E+02 -.875061941E+02 -.875087340E+02 -.875110762E+02 -.875132156E+02 -.875151473E+02 -.875168670E+02 -.875183708E+02 -.875196553E+02 -.875207176E+02 -.875215552E+02 -.875221663E+02 -.875225495E+02 -.875227042E+02 -.875226299E+02 -.875223272E+02 -.875217968E+02 -.875210402E+02 -.875200595E+02 -.875188571E+02 -.875174362E+02 -.875158003E+02 -.875139534E+02 -.875119000E+02 -.875096449E+02 -.875071933E+02 -.875045509E+02 -.875017235E+02 -.874987174E+02 -.874955390E+02 -.874921949E+02 -.874886918E+02 -.874850368E+02 -.874812368E+02 -.874772990E+02 -.874732305E+02 -.874690385E+02 -.874647302E+02 -.874603128E+02 -.874557934E+02 -.874511793E+02 -.874464777E+02 -.874416960E+02 -.874368415E+02 -.874319219E+02 -.874269454E+02 -.874219203E+02 -.874168561E+02 -.874117631E+02 -.874066531E+02 -.874015398E+02 -.873964396E+02 -.873913726E+02 -.873863634E+02 -.873814428E+02 -.873766502E+02 -.873720354E+02 -.873676627E+02 -.873636152E+02 -.873600002E+02 -.873569574E+02 -.873546683E+02 -.873533695E+02 -.873533695E+02
 -.873563733E+02 -.873563733E+02 -.873578388E+02 -.873604227E+02 -.873638581E+02 -.873679392E+02 -.873725076E+02 -.873774413E+02 -.873826470E+02 -.873880523E+02 -.873936011E+02 -.873992493E+02 -.874049618E+02 -.874107104E+02 -.874164722E+02 -.874222282E+02 -.874279627E+02 -.874336622E+02 -.874393149E+02 -.874449100E+02 -.874504377E+02 -.874558887E+02 -.874612538E+02 -.874665244E+02 -.874716919E+02 -.874767479E+02 -.874816840E+02 -.874864919E+02 -.874911632E+02 -.874956896E+02 -.875000627E+02 -.875042742E+02 -.875083158E+02 -.875121796E+02 -.875158575E+02 -.875193419E+02 -.875226254E+02 -.875257008E+02 -.875285611E+02 -.875311999E+02 -.875336109E+02 -.875357886E+02 -.875377277E+02 -.875394235E+02 -.875408720E+02 -.875420697E+02 -.875430138E+02 -.875437020E+02 -.875441326E+02 -.875443048E+02 -.875442181E+02 -.875438732E+02 -.875432709E+02 -.875424131E+02 -.875413022E+02 -.875399412E+02 -.875383338E+02 -.875364842E+02 -.875343971E+02 -.875320779E+02 -.875295324E+02 -.875267667E+02 -.875237876E+02 -.875206020E+02 -.875172173E+02 -.875136410E+02 -.875098810E+02 -.875059452E+02 -.875018418E+02 -.874975790E+02 -.874931652E+02 -.874886086E+02 -.874839176E+02 -.874791005E+02 -.874741656E+02 -.874691212E+02 -.874639754E+02 -.874587366E+02 -.874534130E+02 -.874480129E+02 -.874425450E+02 -.874370183E+02 -.874314421E+02 -.874258268E+02 -.874201838E+02 -.874145259E+02 -.874088682E+02 -.874032288E+02 -.873976293E+02 -.873920967E+02 -.873866650E+02 -.873813768E+02 -.873762871E+02 -.873714662E+02 -.873670052E+02 -.873630220E+02 -.873596700E+02 -.873571488E+02 -.873557185E+02 -.873557185E+02
 -.873588648E+02 -.873588648E+02 -.873604699E+02 -.873632999E+02 -.873670624E+02 -.873715327E+02 -.873765385E+02 -.873819474E+02 -.873876576E+02 -.873935902E+02 -.873996837E+02 -.874058898E+02 -.874121700E+02 -.874184936E+02 -.874248359E+02 -.874311765E+02 -.874374984E+02 -.874437870E+02 -.874500293E+02 -.874562136E+02 -.874623287E+02 -.874683641E+02 -.874743098E+02 -.874801560E+02 -.874858930E+02 -.874915114E+02 -.874970016E+02 -.875023541E+02 -.875075591E+02 -.875126070E+02 -.875174879E+02 -.875221923E+02 -.875267105E+02 -.875310330E+02 -.875351507E+02 -.875390544E+02 -.875427353E+02 -.875461849E+02 -.875493951E+02 -.875523579E+02 -.875550662E+02 -.875575131E+02 -.875596925E+02 -.875615988E+02 -.875632272E+02 -.875645735E+02 -.875656342E+02 -.875664066E+02 -.875668889E+02 -.875670797E+02 -.875669789E+02 -.875665868E+02 -.875659049E+02 -.875649351E+02 -.875636803E+02 -.875621442E+02 -.875603312E+02 -.875582462E+02 -.875558950E+02 -.875532839E+02 -.875504198E+02 -.875473101E+02 -.875439627E+02 -.875403860E+02 -.875365884E+02 -.875325791E+02 -.875283673E+02 -.875239623E+02 -.875193737E+02 -.875146111E+02 -.875096843E+02 -.875046029E+02 -.874993766E+02 -.874940149E+02 -.874885275E+02 -.874829238E+02 -.874772131E+02 -.874714048E+02 -.874655083E+02 -.874595329E+02 -.874534882E+02 -.874473841E+02 -.874412310E+02 -.874350403E+02 -.874288242E+02 -.874225970E+02 -.874163748E+02 -.874101772E+02 -.874040279E+02 -.873979559E+02 -.873919981E+02 -.873862010E+02 -.873806240E+02 -.873753439E+02 -.873704598E+02 -.873661003E+02 -.873624326E+02 -.873596745E+02 -.873581101E+02 -.873581101E+02
 -.873614057E+02 -.873614057E+02 -.873631530E+02 -.873662339E+02 -.873703305E+02 -.873751994E+02 -.873806541E+02 -.873865513E+02 -.873927808E+02 -.873992567E+02 -.874059122E+02 -.874126947E+02 -.874195627E+02 -.874264831E+02 -.874334294E+02 -.874403798E+02 -.874473162E+02 -.874542227E+02 -.874610851E+02 -.874678903E+02 -.874746262E+02 -.874812811E+02 -.874878437E+02 -.874943032E+02 -.875006488E+02 -.875068697E+02 -.875129551E+02 -.875188938E+02 -.875246748E+02 -.875302867E+02 -.875357183E+02 -.875409582E+02 -.875459952E+02 -.875508183E+02 -.875554165E+02 -.875597793E+02 -.875638961E+02 -.875677568E+02 -.875713516E+02 -.875746714E+02 -.875777073E+02 -.875804513E+02 -.875828961E+02 -.875850350E+02 -.875868622E+02 -.875883726E+02 -.875895622E+02 -.875904276E+02 -.875909665E+02 -.875911775E+02 -.875910602E+02 -.875906153E+02 -.875898442E+02 -.875887494E+02 -.875873345E+02 -.875856037E+02 -.875835622E+02 -.875812162E+02 -.875785723E+02 -.875756382E+02 -.875724221E+02 -.875689328E+02 -.875651798E+02 -.875611727E+02 -.875569221E+02 -.875524383E+02 -.875477324E+02 -.875428154E+02 -.875376985E+02 -.875323929E+02 -.875269101E+02 -.875212612E+02 -.875154575E+02 -.875095101E+02 -.875034299E+02 -.874972277E+02 -.874909142E+02 -.874845000E+02 -.874779956E+02 -.874714114E+02 -.874647582E+02 -.874580467E+02 -.874512884E+02 -.874444957E+02 -.874376819E+02 -.874308621E+02 -.874240541E+02 -.874172788E+02 -.874105614E+02 -.874039336E+02 -.873974348E+02 -.873911152E+02 -.873850390E+02 -.873792890E+02 -.873739726E+02 -.873692290E+02 -.873652393E+02 -.873622399E+02 -.873605390E+02 -.873605390E+02
 -.873639877E+02 -.873639877E+02 -.873658794E+02 -.873692159E+02 -.873736537E+02 -.873789304E+02 -.873848452E+02 -.873912437E+02 -.873980067E+02 -.874050415E+02 -.874122761E+02 -.874196538E+02 -.874271303E+02 -.874346702E+02 -.874422455E+02 -.874498330E+02 -.874574131E+02 -.874649688E+02 -.874724845E+02 -.874799460E+02 -.874873400E+02 -.874946534E+02 -.875018741E+02 -.875089898E+02 -.875159884E+02 -.875228578E+02 -.875295854E+02 -.875361587E+02 -.875425646E+02 -.875487902E+02 -.875548222E+02 -.875606475E+02 -.875662531E+02 -.875716259E+02 -.875767531E+02 -.875816219E+02 -.875862201E+02 -.875905356E+02 -.875945566E+02 -.875982723E+02 -.876016722E+02 -.876047466E+02 -.876074868E+02 -.876098847E+02 -.876119334E+02 -.876136268E+02 -.876149599E+02 -.876159287E+02 -.876165304E+02 -.876167633E+02 -.876166271E+02 -.876161222E+02 -.876152507E+02 -.876140156E+02 -.876124209E+02 -.876104718E+02 -.876081747E+02 -.876055368E+02 -.876025662E+02 -.875992720E+02 -.875956641E+02 -.875917529E+02 -.875875497E+02 -.875830662E+02 -.875783146E+02 -.875733076E+02 -.875680578E+02 -.875625784E+02 -.875568826E+02 -.875509837E+02 -.875448947E+02 -.875386289E+02 -.875321992E+02 -.875256185E+02 -.875188993E+02 -.875120540E+02 -.875050947E+02 -.874980334E+02 -.874908818E+02 -.874836515E+02 -.874763545E+02 -.874690025E+02 -.874616082E+02 -.874541847E+02 -.874467465E+02 -.874393099E+02 -.874318936E+02 -.874245201E+02 -.874172164E+02 -.874100162E+02 -.874029616E+02 -.873961065E+02 -.873895196E+02 -.873832900E+02 -.873775329E+02 -.873723982E+02 -.873680812E+02 -.873648367E+02 -.873629972E+02 -.873629972E+02
 -.873665989E+02 -.873665989E+02 -.873686374E+02 -.873722337E+02 -.873770191E+02 -.873827122E+02 -.873890973E+02 -.873960087E+02 -.874033183E+02 -.874109268E+02 -.874187570E+02 -.874267486E+02 -.874348545E+02 -.874430377E+02 -.874512682E+02 -.874595215E+02 -.874677768E+02 -.874760154E+02 -.874842208E+02 -.874923775E+02 -.875004707E+02 -.875084867E+02 -.875164116E+02 -.875242321E+02 -.875319345E+02 -.875395049E+02 -.875469291E+02 -.875541926E+02 -.875612803E+02 -.875681772E+02 -.875748680E+02 -.875813374E+02 -.875875700E+02 -.875935505E+02 -.875992637E+02 -.876046945E+02 -.876098281E+02 -.876146503E+02 -.876191472E+02 -.876233055E+02 -.876271128E+02 -.876305576E+02 -.876336292E+02 -.876363180E+02 -.876386155E+02 -.876405144E+02 -.876420087E+02 -.876430935E+02 -.876437654E+02 -.876440224E+02 -.876438641E+02 -.876432910E+02 -.876423056E+02 -.876409114E+02 -.876391135E+02 -.876369180E+02 -.876343325E+02 -.876313658E+02 -.876280277E+02 -.876243290E+02 -.876202817E+02 -.876158982E+02 -.876111920E+02 -.876061772E+02 -.876008681E+02 -.875952799E+02 -.875894276E+02 -.875833267E+02 -.875769928E+02 -.875704414E+02 -.875636879E+02 -.875567477E+02 -.875496359E+02 -.875423671E+02 -.875349560E+02 -.875274166E+02 -.875197626E+02 -.875120076E+02 -.875041647E+02 -.874962469E+02 -.874882671E+02 -.874802385E+02 -.874721745E+02 -.874640893E+02 -.874559986E+02 -.874479194E+02 -.874398719E+02 -.874318795E+02 -.874239712E+02 -.874161825E+02 -.874085581E+02 -.874011554E+02 -.873940476E+02 -.873873297E+02 -.873811249E+02 -.873755937E+02 -.873709452E+02 -.873674527E+02 -.873654730E+02 -.873654730E+02
 -.873692245E+02 -.873692245E+02 -.873714115E+02 -.873752710E+02 -.873804092E+02 -.873865254E+02 -.873933891E+02 -.874008231E+02 -.874086906E+02 -.874168859E+02 -.874253270E+02 -.874339506E+02 -.874427072E+02 -.874515576E+02 -.874604705E+02 -.874694199E+02 -.874783833E+02 -.874873413E+02 -.874962757E+02 -.875051700E+02 -.875140085E+02 -.875227759E+02 -.875314572E+02 -.875400375E+02 -.875485014E+02 -.875568331E+02 -.875650163E+02 -.875730343E+02 -.875808699E+02 -.875885055E+02 -.875959234E+02 -.876031057E+02 -.876100342E+02 -.876166909E+02 -.876230577E+02 -.876291167E+02 -.876348504E+02 -.876402414E+02 -.876452734E+02 -.876499303E+02 -.876541973E+02 -.876580604E+02 -.876615068E+02 -.876645248E+02 -.876671042E+02 -.876692359E+02 -.876709127E+02 -.876721288E+02 -.876728800E+02 -.876731639E+02 -.876729797E+02 -.876723284E+02 -.876712128E+02 -.876696371E+02 -.876676076E+02 -.876651316E+02 -.876622185E+02 -.876588786E+02 -.876551240E+02 -.876509677E+02 -.876464239E+02 -.876415079E+02 -.876362357E+02 -.876306240E+02 -.876246903E+02 -.876184522E+02 -.876119280E+02 -.876051359E+02 -.875980943E+02 -.875908213E+02 -.875833353E+02 -.875756539E+02 -.875677948E+02 -.875597750E+02 -.875516111E+02 -.875433194E+02 -.875349154E+02 -.875264142E+02 -.875178307E+02 -.875091792E+02 -.875004739E+02 -.874917291E+02 -.874829593E+02 -.874741797E+02 -.874654067E+02 -.874566586E+02 -.874479563E+02 -.874393248E+02 -.874307941E+02 -.874224018E+02 -.874141951E+02 -.874062344E+02 -.873985973E+02 -.873913845E+02 -.873847271E+02 -.873787956E+02 -.873738131E+02 -.873700711E+02 -.873679507E+02 -.873679507E+02
 -.873718447E+02 -.873718447E+02 -.873741810E+02 -.873783055E+02 -.873837996E+02 -.873903431E+02 -.873976908E+02 -.874056541E+02 -.874140881E+02 -.874228811E+02 -.874319471E+02 -.874412198E+02 -.874506473E+02 -.874601889E+02 -.874698116E+02 -.874794880E+02 -.874891945E+02 -.874989102E+02 -.875086162E+02 -.875182947E+02 -.875279290E+02 -.875375025E+02 -.875469988E+02 -.875564011E+02 -.875656921E+02 -.875748540E+02 -.875838681E+02 -.875927152E+02 -.876013754E+02 -.876098285E+02 -.876180536E+02 -.876260298E+02 -.876337356E+02 -.876411498E+02 -.876482507E+02 -.876550170E+02 -.876614276E+02 -.876674620E+02 -.876731003E+02 -.876783233E+02 -.876831129E+02 -.876874524E+02 -.876913260E+02 -.876947197E+02 -.876976208E+02 -.877000186E+02 -.877019040E+02 -.877032700E+02 -.877041114E+02 -.877044254E+02 -.877042110E+02 -.877034693E+02 -.877022037E+02 -.877004196E+02 -.876981241E+02 -.876953266E+02 -.876920382E+02 -.876882716E+02 -.876840414E+02 -.876793633E+02 -.876742547E+02 -.876687338E+02 -.876628200E+02 -.876565334E+02 -.876498949E+02 -.876429256E+02 -.876356473E+02 -.876280815E+02 -.876202501E+02 -.876121746E+02 -.876038763E+02 -.875953761E+02 -.875866943E+02 -.875778508E+02 -.875688646E+02 -.875597542E+02 -.875505373E+02 -.875412311E+02 -.875318519E+02 -.875224157E+02 -.875129380E+02 -.875034341E+02 -.874939198E+02 -.874844110E+02 -.874749251E+02 -.874654812E+02 -.874561011E+02 -.874468107E+02 -.874376413E+02 -.874286322E+02 -.874198327E+02 -.874113060E+02 -.874031339E+02 -.873954226E+02 -.873883103E+02 -.873819776E+02 -.873766610E+02 -.873726698E+02 -.873704090E+02 -.873704090E+02
 -.873744340E+02 -.873744340E+02 -.873769190E+02 -.873813083E+02 -.873871582E+02 -.873941295E+02 -.874019624E+02 -.874104579E+02 -.874194635E+02 -.874288623E+02 -.874385646E+02 -.874485013E+02 -.874586187E+02 -.874688743E+02 -.874792338E+02 -.874896686E+02 -.875001539E+02 -.875106680E+02 -.875211911E+02 -.875317045E+02 -.875421903E+02 -.875526307E+02 -.875630075E+02 -.875733021E+02 -.875834951E+02 -.875935661E+02 -.876034939E+02 -.876132565E+02 -.876228308E+02 -.876321934E+02 -.876413200E+02 -.876501857E+02 -.876587654E+02 -.876670335E+02 -.876749644E+02 -.876825326E+02 -.876897127E+02 -.876964800E+02 -.877028104E+02 -.877086809E+02 -.877140695E+02 -.877189556E+02 -.877233202E+02 -.877271461E+02 -.877304177E+02 -.877331220E+02 -.877352477E+02 -.877367864E+02 -.877377316E+02 -.877380798E+02 -.877378298E+02 -.877369831E+02 -.877355435E+02 -.877335177E+02 -.877309147E+02 -.877277456E+02 -.877240242E+02 -.877197660E+02 -.877149886E+02 -.877097114E+02 -.877039552E+02 -.876977424E+02 -.876910962E+02 -.876840410E+02 -.876766019E+02 -.876688043E+02 -.876606741E+02 -.876522372E+02 -.876435193E+02 -.876345460E+02 -.876253422E+02 -.876159326E+02 -.876063407E+02 -.875965895E+02 -.875867011E+02 -.875766965E+02 -.875665958E+02 -.875564183E+02 -.875461821E+02 -.875359049E+02 -.875256035E+02 -.875152945E+02 -.875049946E+02 -.874947206E+02 -.874844905E+02 -.874743241E+02 -.874642439E+02 -.874542765E+02 -.874444544E+02 -.874348179E+02 -.874254183E+02 -.874163213E+02 -.874076123E+02 -.873994024E+02 -.873918367E+02 -.873851055E+02 -.873794577E+02 -.873752200E+02 -.873728206E+02 -.873728206E+02
 -.873769595E+02 -.873769595E+02 -.873795912E+02 -.873842416E+02 -.873904429E+02 -.873978375E+02 -.874061520E+02 -.874151778E+02 -.874247556E+02 -.874347640E+02 -.874451102E+02 -.874557226E+02 -.874665460E+02 -.874775365E+02 -.874886584E+02 -.874998824E+02 -.875111831E+02 -.875225381E+02 -.875339268E+02 -.875453299E+02 -.875567283E+02 -.875681028E+02 -.875794335E+02 -.875906997E+02 -.876018796E+02 -.876129501E+02 -.876238872E+02 -.876346655E+02 -.876452584E+02 -.876556386E+02 -.876657775E+02 -.876756460E+02 -.876852140E+02 -.876944512E+02 -.877033270E+02 -.877118105E+02 -.877198714E+02 -.877274797E+02 -.877346064E+02 -.877412232E+02 -.877473034E+02 -.877528219E+02 -.877577553E+02 -.877620824E+02 -.877657843E+02 -.877688447E+02 -.877712498E+02 -.877729891E+02 -.877740548E+02 -.877744424E+02 -.877741504E+02 -.877731805E+02 -.877715376E+02 -.877692299E+02 -.877662683E+02 -.877626667E+02 -.877584417E+02 -.877536127E+02 -.877482012E+02 -.877422307E+02 -.877357268E+02 -.877287167E+02 -.877212286E+02 -.877132922E+02 -.877049376E+02 -.876961956E+02 -.876870971E+02 -.876776730E+02 -.876679542E+02 -.876579708E+02 -.876477524E+02 -.876373276E+02 -.876267241E+02 -.876159686E+02 -.876050863E+02 -.875941014E+02 -.875830366E+02 -.875719134E+02 -.875607522E+02 -.875495722E+02 -.875383917E+02 -.875272284E+02 -.875160997E+02 -.875050234E+02 -.874940179E+02 -.874831033E+02 -.874723027E+02 -.874616430E+02 -.874511573E+02 -.874408868E+02 -.874308842E+02 -.874212172E+02 -.874119743E+02 -.874032709E+02 -.873952585E+02 -.873881357E+02 -.873821638E+02 -.873776855E+02 -.873751509E+02 -.873751509E+02
 -.873793794E+02 -.873793794E+02 -.873821531E+02 -.873870570E+02 -.873936000E+02 -.874014074E+02 -.874101936E+02 -.874197415E+02 -.874298863E+02 -.874405026E+02 -.874514949E+02 -.874627901E+02 -.874743314E+02 -.874860738E+02 -.874979814E+02 -.875100242E+02 -.875221767E+02 -.875344162E+02 -.875467217E+02 -.875590733E+02 -.875714507E+02 -.875838334E+02 -.875961998E+02 -.876085268E+02 -.876207902E+02 -.876329639E+02 -.876450205E+02 -.876569309E+02 -.876686644E+02 -.876801890E+02 -.876914714E+02 -.877024768E+02 -.877131697E+02 -.877235138E+02 -.877334722E+02 -.877430079E+02 -.877520842E+02 -.877606648E+02 -.877687141E+02 -.877761977E+02 -.877830829E+02 -.877893388E+02 -.877949365E+02 -.877998498E+02 -.878040554E+02 -.878075330E+02 -.878102658E+02 -.878122404E+02 -.878134472E+02 -.878138806E+02 -.878135386E+02 -.878124235E+02 -.878105413E+02 -.878079020E+02 -.878045192E+02 -.878004100E+02 -.877955952E+02 -.877900984E+02 -.877839463E+02 -.877771677E+02 -.877697942E+02 -.877618588E+02 -.877533962E+02 -.877444424E+02 -.877350339E+02 -.877252080E+02 -.877150020E+02 -.877044529E+02 -.876935974E+02 -.876824715E+02 -.876711100E+02 -.876595466E+02 -.876478136E+02 -.876359420E+02 -.876239608E+02 -.876118976E+02 -.875997781E+02 -.875876263E+02 -.875754648E+02 -.875633146E+02 -.875511952E+02 -.875391255E+02 -.875271237E+02 -.875152078E+02 -.875033966E+02 -.874917103E+02 -.874801720E+02 -.874688085E+02 -.874576531E+02 -.874467474E+02 -.874361447E+02 -.874259144E+02 -.874161470E+02 -.874069618E+02 -.873985153E+02 -.873910141E+02 -.873847301E+02 -.873800208E+02 -.873773570E+02 -.873773570E+02
 -.873816410E+02 -.873816410E+02 -.873845493E+02 -.873896939E+02 -.873965623E+02 -.874047645E+02 -.874140048E+02 -.874240591E+02 -.874347577E+02 -.874459725E+02 -.874576062E+02 -.874695841E+02 -.874818490E+02 -.874943557E+02 -.875070682E+02 -.875199567E+02 -.875329962E+02 -.875461642E+02 -.875594396E+02 -.875728020E+02 -.875862303E+02 -.875997025E+02 -.876131953E+02 -.876266835E+02 -.876401398E+02 -.876535353E+02 -.876668386E+02 -.876800164E+02 -.876930333E+02 -.877058517E+02 -.877184324E+02 -.877307344E+02 -.877427152E+02 -.877543314E+02 -.877655386E+02 -.877762921E+02 -.877865473E+02 -.877962599E+02 -.878053864E+02 -.878138846E+02 -.878217140E+02 -.878288364E+02 -.878352162E+02 -.878408208E+02 -.878456212E+02 -.878495920E+02 -.878527123E+02 -.878549653E+02 -.878563390E+02 -.878568262E+02 -.878564247E+02 -.878551371E+02 -.878529709E+02 -.878499385E+02 -.878460570E+02 -.878413478E+02 -.878358364E+02 -.878295525E+02 -.878225288E+02 -.878148014E+02 -.878064089E+02 -.877973921E+02 -.877877935E+02 -.877776572E+02 -.877670277E+02 -.877559501E+02 -.877444695E+02 -.877326306E+02 -.877204771E+02 -.877080520E+02 -.876953964E+02 -.876825500E+02 -.876695506E+02 -.876564340E+02 -.876432336E+02 -.876299808E+02 -.876167046E+02 -.876034319E+02 -.875901874E+02 -.875769937E+02 -.875638719E+02 -.875508416E+02 -.875379214E+02 -.875251295E+02 -.875124847E+02 -.875000066E+02 -.874877178E+02 -.874756448E+02 -.874638201E+02 -.874522851E+02 -.874410931E+02 -.874303141E+02 -.874200402E+02 -.874103929E+02 -.874015332E+02 -.873936739E+02 -.873870960E+02 -.873821704E+02 -.873793859E+02 -.873793859E+02
 -.873836792E+02 -.873836792E+02 -.873867112E+02 -.873920774E+02 -.873992468E+02 -.874078172E+02 -.874174845E+02 -.874280193E+02 -.874392487E+02 -.874510427E+02 -.874633029E+02 -.874759547E+02 -.874889406E+02 -.875022166E+02 -.875157473E+02 -.875295043E+02 -.875434635E+02 -.875576029E+02 -.875719022E+02 -.875863405E+02 -.876008963E+02 -.876155466E+02 -.876302661E+02 -.876450275E+02 -.876598009E+02 -.876745536E+02 -.876892503E+02 -.877038527E+02 -.877183199E+02 -.877326080E+02 -.877466707E+02 -.877604594E+02 -.877739236E+02 -.877870108E+02 -.877996678E+02 -.878118402E+02 -.878234736E+02 -.878345138E+02 -.878449072E+02 -.878546018E+02 -.878635475E+02 -.878716966E+02 -.878790048E+02 -.878854314E+02 -.878909399E+02 -.878954987E+02 -.878990813E+02 -.879016666E+02 -.879032395E+02 -.879037910E+02 -.879033180E+02 -.879018239E+02 -.878993181E+02 -.878958162E+02 -.878913396E+02 -.878859151E+02 -.878795749E+02 -.878723558E+02 -.878642988E+02 -.878554488E+02 -.878458536E+02 -.878355639E+02 -.878246320E+02 -.878131120E+02 -.878010585E+02 -.877885264E+02 -.877755704E+02 -.877622443E+02 -.877486008E+02 -.877346909E+02 -.877205634E+02 -.877062651E+02 -.876918402E+02 -.876773299E+02 -.876627727E+02 -.876482043E+02 -.876336573E+02 -.876191614E+02 -.876047435E+02 -.875904280E+02 -.875762370E+02 -.875621906E+02 -.875483075E+02 -.875346057E+02 -.875211031E+02 -.875078185E+02 -.874947733E+02 -.874819926E+02 -.874695076E+02 -.874573587E+02 -.874455982E+02 -.874342956E+02 -.874235433E+02 -.874134642E+02 -.874042218E+02 -.873960338E+02 -.873891882E+02 -.873840667E+02 -.873811736E+02 -.873811736E+02
 -.873854151E+02 -.873854151E+02 -.873885553E+02 -.873941164E+02 -.874015533E+02 -.874104543E+02 -.874205096E+02 -.874314866E+02 -.874432109E+02 -.874555518E+02 -.874684113E+02 -.874817157E+02 -.874954094E+02 -.875094499E+02 -.875238041E+02 -.875384457E+02 -.875533521E+02 -.875685033E+02 -.875838795E+02 -.875994605E+02 -.876152246E+02 -.876311479E+02 -.876472041E+02 -.876633636E+02 -.876795937E+02 -.876958582E+02 -.877121171E+02 -.877283267E+02 -.877444395E+02 -.877604045E+02 -.877761671E+02 -.877916697E+02 -.878068517E+02 -.878216504E+02 -.878360010E+02 -.878498375E+02 -.878630933E+02 -.878757015E+02 -.878875961E+02 -.878987124E+02 -.879089880E+02 -.879183633E+02 -.879267826E+02 -.879341947E+02 -.879405538E+02 -.879458197E+02 -.879499588E+02 -.879529445E+02 -.879547576E+02 -.879553863E+02 -.879548270E+02 -.879530838E+02 -.879501686E+02 -.879461012E+02 -.879409086E+02 -.879346249E+02 -.879272904E+02 -.879189516E+02 -.879096600E+02 -.878994718E+02 -.878884469E+02 -.878766481E+02 -.878641405E+02 -.878509908E+02 -.878372661E+02 -.878230335E+02 -.878083597E+02 -.877933097E+02 -.877779469E+02 -.877623320E+02 -.877465233E+02 -.877305755E+02 -.877145402E+02 -.876984652E+02 -.876823946E+02 -.876663685E+02 -.876504233E+02 -.876345918E+02 -.876189030E+02 -.876033827E+02 -.875880537E+02 -.875729361E+02 -.875580482E+02 -.875434069E+02 -.875290287E+02 -.875149308E+02 -.875011323E+02 -.874876562E+02 -.874745315E+02 -.874617961E+02 -.874495005E+02 -.874377124E+02 -.874265230E+02 -.874160550E+02 -.874064727E+02 -.873979963E+02 -.873909186E+02 -.873856290E+02 -.873826433E+02 -.873826433E+02
 -.873867540E+02 -.873867540E+02 -.873899818E+02 -.873957027E+02 -.874033620E+02 -.874125427E+02 -.874229324E+02 -.874342977E+02 -.874464646E+02 -.874593037E+02 -.874727192E+02 -.874866401E+02 -.875010137E+02 -.875158011E+02 -.875309726E+02 -.875465049E+02 -.875623786E+02 -.875785759E+02 -.875950790E+02 -.876118688E+02 -.876289244E+02 -.876462219E+02 -.876637340E+02 -.876814294E+02 -.876992729E+02 -.877172243E+02 -.877352390E+02 -.877532671E+02 -.877712540E+02 -.877891401E+02 -.878068614E+02 -.878243494E+02 -.878415318E+02 -.878583328E+02 -.878746741E+02 -.878904749E+02 -.879056533E+02 -.879201267E+02 -.879338131E+02 -.879466318E+02 -.879585043E+02 -.879693558E+02 -.879791161E+02 -.879877201E+02 -.879951095E+02 -.880012333E+02 -.880060485E+02 -.880095211E+02 -.880116262E+02 -.880123491E+02 -.880116848E+02 -.880096387E+02 -.880062259E+02 -.880014717E+02 -.879954106E+02 -.879880858E+02 -.879795489E+02 -.879698586E+02 -.879590804E+02 -.879472850E+02 -.879345477E+02 -.879209472E+02 -.879065648E+02 -.878914829E+02 -.878757846E+02 -.878595525E+02 -.878428675E+02 -.878258089E+02 -.878084527E+02 -.877908718E+02 -.877731350E+02 -.877553068E+02 -.877374473E+02 -.877196114E+02 -.877018494E+02 -.876842063E+02 -.876667225E+02 -.876494334E+02 -.876323699E+02 -.876155587E+02 -.875990227E+02 -.875827814E+02 -.875668518E+02 -.875512489E+02 -.875359867E+02 -.875210796E+02 -.875065436E+02 -.874923982E+02 -.874786690E+02 -.874653902E+02 -.874526089E+02 -.874403894E+02 -.874288202E+02 -.874180217E+02 -.874081570E+02 -.873994460E+02 -.873921831E+02 -.873867617E+02 -.873837045E+02 -.873837045E+02
 -.873875847E+02 -.873875847E+02 -.873908734E+02 -.873967083E+02 -.874045314E+02 -.874139249E+02 -.874245775E+02 -.874362579E+02 -.874487951E+02 -.874620636E+02 -.874759717E+02 -.874904532E+02 -.875054607E+02 -.875209601E+02 -.875369269E+02 -.875533424E+02 -.875701915E+02 -.875874599E+02 -.876051330E+02 -.876231944E+02 -.876416247E+02 -.876604011E+02 -.876794963E+02 -.876988781E+02 -.877185087E+02 -.877383446E+02 -.877583360E+02 -.877784267E+02 -.877985541E+02 -.878186489E+02 -.878386361E+02 -.878584346E+02 -.878779579E+02 -.878971146E+02 -.879158093E+02 -.879339433E+02 -.879514153E+02 -.879681230E+02 -.879839637E+02 -.879988363E+02 -.880126418E+02 -.880252854E+02 -.880366776E+02 -.880467355E+02 -.880553843E+02 -.880625584E+02 -.880682025E+02 -.880722726E+02 -.880747367E+02 -.880755755E+02 -.880747826E+02 -.880723649E+02 -.880683420E+02 -.880627463E+02 -.880556223E+02 -.880470256E+02 -.880370223E+02 -.880256876E+02 -.880131050E+02 -.879993643E+02 -.879845608E+02 -.879687939E+02 -.879521654E+02 -.879347781E+02 -.879167352E+02 -.878981382E+02 -.878790865E+02 -.878596761E+02 -.878399989E+02 -.878201419E+02 -.878001867E+02 -.877802090E+02 -.877602782E+02 -.877404576E+02 -.877208037E+02 -.877013668E+02 -.876821908E+02 -.876633135E+02 -.876447671E+02 -.876265785E+02 -.876087696E+02 -.875913582E+02 -.875743589E+02 -.875577834E+02 -.875416422E+02 -.875259452E+02 -.875107041E+02 -.874959335E+02 -.874816537E+02 -.874678941E+02 -.874546962E+02 -.874421195E+02 -.874302474E+02 -.874191957E+02 -.874091236E+02 -.874002475E+02 -.873928599E+02 -.873873531E+02 -.873842513E+02 -.873842513E+02
 -.873877778E+02 -.873877778E+02 -.873910939E+02 -.873969850E+02 -.874048970E+02 -.874144171E+02 -.874252392E+02 -.874371380E+02 -.874499489E+02 -.874635530E+02 -.874778656E+02 -.874928278E+02 -.875083994E+02 -.875245535E+02 -.875412724E+02 -.875585441E+02 -.875763592E+02 -.875947091E+02 -.876135839E+02 -.876329715E+02 -.876528559E+02 -.876732166E+02 -.876940277E+02 -.877152570E+02 -.877368653E+02 -.877588060E+02 -.877810246E+02 -.878034581E+02 -.878260354E+02 -.878486769E+02 -.878712946E+02 -.878937927E+02 -.879160680E+02 -.879380101E+02 -.879595028E+02 -.879804248E+02 -.880006509E+02 -.880200533E+02 -.880385034E+02 -.880558732E+02 -.880720373E+02 -.880868746E+02 -.881002702E+02 -.881121175E+02 -.881223197E+02 -.881307918E+02 -.881374618E+02 -.881422724E+02 -.881451819E+02 -.881461650E+02 -.881452133E+02 -.881423357E+02 -.881375577E+02 -.881309216E+02 -.881224850E+02 -.881123204E+02 -.881005133E+02 -.880871607E+02 -.880723700E+02 -.880562563E+02 -.880389412E+02 -.880205507E+02 -.880012132E+02 -.879810578E+02 -.879602128E+02 -.879388039E+02 -.879169530E+02 -.878947771E+02 -.878723869E+02 -.878498864E+02 -.878273719E+02 -.878049319E+02 -.877826465E+02 -.877605874E+02 -.877388180E+02 -.877173932E+02 -.876963602E+02 -.876757583E+02 -.876556199E+02 -.876359706E+02 -.876168302E+02 -.875982132E+02 -.875801301E+02 -.875625877E+02 -.875455910E+02 -.875291442E+02 -.875132524E+02 -.874979236E+02 -.874831713E+02 -.874690175E+02 -.874554967E+02 -.874426608E+02 -.874305861E+02 -.874193810E+02 -.874091974E+02 -.874002447E+02 -.873928085E+02 -.873872749E+02 -.873841620E+02 -.873841620E+02
 -.873871862E+02 -.873871862E+02 -.873904878E+02 -.873963632E+02 -.874042702E+02 -.874138074E+02 -.874246798E+02 -.874366725E+02 -.874496310E+02 -.874634468E+02 -.874780454E+02 -.874933779E+02 -.875094139E+02 -.875261362E+02 -.875435362E+02 -.875616105E+02 -.875803581E+02 -.875997781E+02 -.876198680E+02 -.876406219E+02 -.876620296E+02 -.876840751E+02 -.877067358E+02 -.877299812E+02 -.877537721E+02 -.877780601E+02 -.878027865E+02 -.878278822E+02 -.878532673E+02 -.878788508E+02 -.879045305E+02 -.879301938E+02 -.879557174E+02 -.879809685E+02 -.880058052E+02 -.880300783E+02 -.880536323E+02 -.880763073E+02 -.880979409E+02 -.881183707E+02 -.881374362E+02 -.881549817E+02 -.881708587E+02 -.881849286E+02 -.881970651E+02 -.882071569E+02 -.882151095E+02 -.882208472E+02 -.882243152E+02 -.882254799E+02 -.882243302E+02 -.882208777E+02 -.882151561E+02 -.882072210E+02 -.881971483E+02 -.881850329E+02 -.881709867E+02 -.881551362E+02 -.881376207E+02 -.881185890E+02 -.880981974E+02 -.880766067E+02 -.880539800E+02 -.880304801E+02 -.880062674E+02 -.879814980E+02 -.879563218E+02 -.879308810E+02 -.879053094E+02 -.878797306E+02 -.878542581E+02 -.878289946E+02 -.878040317E+02 -.877794498E+02 -.877553186E+02 -.877316972E+02 -.877086346E+02 -.876861703E+02 -.876643351E+02 -.876431514E+02 -.876226347E+02 -.876027942E+02 -.875836340E+02 -.875651539E+02 -.875473511E+02 -.875302218E+02 -.875137623E+02 -.874979718E+02 -.874828547E+02 -.874684234E+02 -.874547028E+02 -.874417350E+02 -.874295860E+02 -.874183537E+02 -.874081790E+02 -.873992598E+02 -.873918696E+02 -.873863812E+02 -.873832988E+02 -.873832988E+02
 -.873856443E+02 -.873856443E+02 -.873888808E+02 -.873946517E+02 -.874024373E+02 -.874118556E+02 -.874226288E+02 -.874345578E+02 -.874475034E+02 -.874613711E+02 -.874761003E+02 -.874916552E+02 -.875080184E+02 -.875251848E+02 -.875431580E+02 -.875619459E+02 -.875815589E+02 -.876020068E+02 -.876232972E+02 -.876454339E+02 -.876684154E+02 -.876922331E+02 -.877168705E+02 -.877423015E+02 -.877684894E+02 -.877953859E+02 -.878229301E+02 -.878510478E+02 -.878796506E+02 -.879086360E+02 -.879378866E+02 -.879672706E+02 -.879966416E+02 -.880258398E+02 -.880546925E+02 -.880830157E+02 -.881106159E+02 -.881372921E+02 -.881628384E+02 -.881870472E+02 -.882097119E+02 -.882306306E+02 -.882496094E+02 -.882664667E+02 -.882810359E+02 -.882931695E+02 -.883027421E+02 -.883096531E+02 -.883138288E+02 -.883152246E+02 -.883138256E+02 -.883096470E+02 -.883027339E+02 -.882931604E+02 -.882810275E+02 -.882664610E+02 -.882496089E+02 -.882306380E+02 -.882097307E+02 -.881870810E+02 -.881628915E+02 -.881373691E+02 -.881107221E+02 -.880831569E+02 -.880548750E+02 -.880260703E+02 -.879969276E+02 -.879676200E+02 -.879383082E+02 -.879091390E+02 -.878802452E+02 -.878517446E+02 -.878237405E+02 -.877963219E+02 -.877695635E+02 -.877435268E+02 -.877182607E+02 -.876938023E+02 -.876701780E+02 -.876474044E+02 -.876254898E+02 -.876044350E+02 -.875842346E+02 -.875648786E+02 -.875463537E+02 -.875286449E+02 -.875117374E+02 -.874956188E+02 -.874802814E+02 -.874657258E+02 -.874519644E+02 -.874390264E+02 -.874269643E+02 -.874158618E+02 -.874058448E+02 -.873970943E+02 -.873898654E+02 -.873845100E+02 -.873815081E+02 -.873815081E+02
 -.873829703E+02 -.873829703E+02 -.873860803E+02 -.873916394E+02 -.873991619E+02 -.874082943E+02 -.874187840E+02 -.874304541E+02 -.874431855E+02 -.874569026E+02 -.874715624E+02 -.874871461E+02 -.875036523E+02 -.875210915E+02 -.875394826E+02 -.875588485E+02 -.875792144E+02 -.876006045E+02 -.876230407E+02 -.876465404E+02 -.876711145E+02 -.876967664E+02 -.877234894E+02 -.877512660E+02 -.877800656E+02 -.878098438E+02 -.878405403E+02 -.878720781E+02 -.879043626E+02 -.879372801E+02 -.879706976E+02 -.880044625E+02 -.880384023E+02 -.880723255E+02 -.881060222E+02 -.881392656E+02 -.881718145E+02 -.882034154E+02 -.882338061E+02 -.882627195E+02 -.882898874E+02 -.883150459E+02 -.883379398E+02 -.883583280E+02 -.883759888E+02 -.883907245E+02 -.884023664E+02 -.884107787E+02 -.884158619E+02 -.884175552E+02 -.884158385E+02 -.884107324E+02 -.884022980E+02 -.883906350E+02 -.883758797E+02 -.883582013E+02 -.883377977E+02 -.883148912E+02 -.882897232E+02 -.882625494E+02 -.882336342E+02 -.882032461E+02 -.881716529E+02 -.881391172E+02 -.881058931E+02 -.880722224E+02 -.880383324E+02 -.880044335E+02 -.879707180E+02 -.879373590E+02 -.879045100E+02 -.878723046E+02 -.878408571E+02 -.878102629E+02 -.877805997E+02 -.877519283E+02 -.877242938E+02 -.876977273E+02 -.876722468E+02 -.876478589E+02 -.876245606E+02 -.876023402E+02 -.875811791E+02 -.875610537E+02 -.875419363E+02 -.875237976E+02 -.875066083E+02 -.874903410E+02 -.874749733E+02 -.874604905E+02 -.874468895E+02 -.874341833E+02 -.874224074E+02 -.874116274E+02 -.874019487E+02 -.873935304E+02 -.873866015E+02 -.873814841E+02 -.873786226E+02 -.873786226E+02
 -.873789684E+02 -.873789684E+02 -.873818790E+02 -.873870980E+02 -.873941873E+02 -.874028329E+02 -.874128157E+02 -.874239882E+02 -.874362575E+02 -.874495716E+02 -.874639095E+02 -.874792730E+02 -.874956805E+02 -.875131621E+02 -.875317556E+02 -.875515032E+02 -.875724490E+02 -.875946365E+02 -.876181067E+02 -.876428954E+02 -.876690318E+02 -.876965363E+02 -.877254183E+02 -.877556743E+02 -.877872858E+02 -.878202174E+02 -.878544150E+02 -.878898032E+02 -.879262844E+02 -.879637366E+02 -.880020124E+02 -.880409376E+02 -.880803113E+02 -.881199057E+02 -.881594668E+02 -.881987157E+02 -.882373514E+02 -.882750534E+02 -.883114863E+02 -.883463042E+02 -.883791567E+02 -.884096955E+02 -.884375812E+02 -.884624906E+02 -.884841245E+02 -.885022147E+02 -.885165313E+02 -.885268883E+02 -.885331492E+02 -.885352304E+02 -.885331041E+02 -.885267984E+02 -.885163974E+02 -.885020378E+02 -.884839059E+02 -.884622322E+02 -.884372851E+02 -.884093642E+02 -.883787931E+02 -.883459116E+02 -.883110686E+02 -.882746148E+02 -.882368965E+02 -.881982498E+02 -.881589956E+02 -.881194355E+02 -.880798489E+02 -.880404905E+02 -.880015886E+02 -.879633451E+02 -.879259345E+02 -.878895051E+02 -.878541797E+02 -.878200567E+02 -.877872121E+02 -.877557008E+02 -.877255589E+02 -.876968055E+02 -.876694444E+02 -.876434668E+02 -.876188523E+02 -.875955717E+02 -.875735881E+02 -.875528592E+02 -.875333388E+02 -.875149791E+02 -.874977321E+02 -.874815523E+02 -.874663987E+02 -.874522381E+02 -.874390483E+02 -.874268228E+02 -.874155760E+02 -.874053506E+02 -.873962271E+02 -.873883353E+02 -.873818708E+02 -.873771153E+02 -.873744648E+02 -.873744648E+02
 -.873734341E+02 -.873734341E+02 -.873760600E+02 -.873807882E+02 -.873872435E+02 -.873951639E+02 -.874043735E+02 -.874147618E+02 -.874262680E+02 -.874388693E+02 -.874525710E+02 -.874673997E+02 -.874833977E+02 -.875006186E+02 -.875191237E+02 -.875389789E+02 -.875602527E+02 -.875830132E+02 -.876073263E+02 -.876332529E+02 -.876608474E+02 -.876901547E+02 -.877212079E+02 -.877540260E+02 -.877886108E+02 -.878249446E+02 -.878629871E+02 -.879026724E+02 -.879439065E+02 -.879865646E+02 -.880304883E+02 -.880754843E+02 -.881213222E+02 -.881677344E+02 -.882144157E+02 -.882610248E+02 -.883071863E+02 -.883524948E+02 -.883965192E+02 -.884388094E+02 -.884789040E+02 -.885163391E+02 -.885506582E+02 -.885814231E+02 -.886082246E+02 -.886306938E+02 -.886485124E+02 -.886614219E+02 -.886692318E+02 -.886718254E+02 -.886691634E+02 -.886612853E+02 -.886483083E+02 -.886304231E+02 -.886078885E+02 -.885810232E+02 -.885501965E+02 -.885158178E+02 -.884783257E+02 -.884381771E+02 -.883958363E+02 -.883517652E+02 -.883064142E+02 -.882602148E+02 -.882135733E+02 -.881668653E+02 -.881204327E+02 -.880745812E+02 -.880295792E+02 -.879856576E+02 -.879430106E+02 -.879017970E+02 -.878621428E+02 -.878241425E+02 -.877878629E+02 -.877533451E+02 -.877206075E+02 -.876896490E+02 -.876604512E+02 -.876329815E+02 -.876071953E+02 -.875830384E+02 -.875604494E+02 -.875393615E+02 -.875197045E+02 -.875014071E+02 -.874843985E+02 -.874686106E+02 -.874539803E+02 -.874404523E+02 -.874279816E+02 -.874165384E+02 -.874061121E+02 -.873967179E+02 -.873884052E+02 -.873812681E+02 -.873754596E+02 -.873712101E+02 -.873688520E+02 -.873688520E+02
 -.873661624E+02 -.873661624E+02 -.873684055E+02 -.873724686E+02 -.873780573E+02 -.873849747E+02 -.873930986E+02 -.874023635E+02 -.874127474E+02 -.874242615E+02 -.874369421E+02 -.874508450E+02 -.874660404E+02 -.874826099E+02 -.875006428E+02 -.875202343E+02 -.875414825E+02 -.875644866E+02 -.875893444E+02 -.876161502E+02 -.876449920E+02 -.876759491E+02 -.877090889E+02 -.877444640E+02 -.877821086E+02 -.878220347E+02 -.878642284E+02 -.879086452E+02 -.879552064E+02 -.880037943E+02 -.880542483E+02 -.881063615E+02 -.881598770E+02 -.882144864E+02 -.882698278E+02 -.883254866E+02 -.883809970E+02 -.884358457E+02 -.884894778E+02 -.885413046E+02 -.885907137E+02 -.886370817E+02 -.886797880E+02 -.887182302E+02 -.887518410E+02 -.887801050E+02 -.888025740E+02 -.888188826E+02 -.888287601E+02 -.888320402E+02 -.888286669E+02 -.888186964E+02 -.888022954E+02 -.887797347E+02 -.887513802E+02 -.887176801E+02 -.886791503E+02 -.886363584E+02 -.885899069E+02 -.885404169E+02 -.884885122E+02 -.884348055E+02 -.883798858E+02 -.883243086E+02 -.882685876E+02 -.882131890E+02 -.881585281E+02 -.881049672E+02 -.880528154E+02 -.880023300E+02 -.879537188E+02 -.879071430E+02 -.878627211E+02 -.878205326E+02 -.877806228E+02 -.877430066E+02 -.877076727E+02 -.876745876E+02 -.876436997E+02 -.876149420E+02 -.875882358E+02 -.875634934E+02 -.875406206E+02 -.875195192E+02 -.875000889E+02 -.874822293E+02 -.874658418E+02 -.874508317E+02 -.874371096E+02 -.874245943E+02 -.874132150E+02 -.874029143E+02 -.873936527E+02 -.873854132E+02 -.873782084E+02 -.873720892E+02 -.873671568E+02 -.873635777E+02 -.873616048E+02 -.873616048E+02
 -.873569593E+02 -.873569593E+02 -.873587084E+02 -.873619092E+02 -.873663666E+02 -.873719632E+02 -.873786411E+02 -.873863882E+02 -.873952275E+02 -.874052094E+02 -.874164055E+02 -.874289048E+02 -.874428095E+02 -.874582334E+02 -.874752986E+02 -.874941346E+02 -.875148753E+02 -.875376581E+02 -.875626210E+02 -.875899007E+02 -.876196299E+02 -.876519343E+02 -.876869295E+02 -.877247168E+02 -.877653790E+02 -.878089754E+02 -.878555367E+02 -.879050585E+02 -.879574956E+02 -.880127551E+02 -.880706901E+02 -.881310932E+02 -.881936907E+02 -.882581377E+02 -.883240143E+02 -.883908236E+02 -.884579921E+02 -.885248727E+02 -.885907503E+02 -.886548522E+02 -.887163605E+02 -.887744292E+02 -.888282046E+02 -.888768477E+02 -.889195596E+02 -.889556073E+02 -.889843489E+02 -.890052571E+02 -.890179397E+02 -.890221547E+02 -.890178205E+02 -.890050190E+02 -.889839922E+02 -.889551327E+02 -.889189679E+02 -.888761399E+02 -.888273820E+02 -.887734935E+02 -.887153133E+02 -.886536956E+02 -.885894868E+02 -.885235047E+02 -.884565229E+02 -.883892563E+02 -.883223528E+02 -.882563862E+02 -.881918539E+02 -.881291763E+02 -.880686988E+02 -.880106957E+02 -.879553749E+02 -.879028841E+02 -.878533169E+02 -.878067193E+02 -.877630964E+02 -.877224187E+02 -.876846276E+02 -.876496411E+02 -.876173589E+02 -.875876661E+02 -.875604378E+02 -.875355420E+02 -.875128423E+02 -.874922010E+02 -.874734804E+02 -.874565455E+02 -.874412649E+02 -.874275126E+02 -.874151697E+02 -.874041255E+02 -.873942798E+02 -.873855448E+02 -.873778478E+02 -.873711353E+02 -.873653774E+02 -.873605746E+02 -.873567660E+02 -.873540417E+02 -.873525578E+02 -.873525578E+02
 -.873456570E+02 -.873456570E+02 -.873467895E+02 -.873489093E+02 -.873519404E+02 -.873558596E+02 -.873606843E+02 -.873664636E+02 -.873732712E+02 -.873812015E+02 -.873903652E+02 -.874008876E+02 -.874129067E+02 -.874265718E+02 -.874420422E+02 -.874594863E+02 -.874790801E+02 -.875010062E+02 -.875254516E+02 -.875526061E+02 -.875826597E+02 -.876157995E+02 -.876522061E+02 -.876920491E+02 -.877354818E+02 -.877826350E+02 -.878336098E+02 -.878884696E+02 -.879472314E+02 -.880098558E+02 -.880762369E+02 -.881461923E+02 -.882194526E+02 -.882956519E+02 -.883743194E+02 -.884548738E+02 -.885366191E+02 -.886187460E+02 -.887003361E+02 -.887803732E+02 -.888577587E+02 -.889313349E+02 -.889999132E+02 -.890623082E+02 -.891173758E+02 -.891640541E+02 -.892014044E+02 -.892286496E+02 -.892452079E+02 -.892507193E+02 -.892450618E+02 -.892283576E+02 -.892009668E+02 -.891634713E+02 -.891166483E+02 -.890614368E+02 -.889988988E+02 -.889301785E+02 -.888564616E+02 -.887789369E+02 -.886987623E+02 -.886170365E+02 -.885347761E+02 -.884528998E+02 -.883722173E+02 -.882934247E+02 -.882171040E+02 -.881437262E+02 -.880736578E+02 -.880071687E+02 -.879444418E+02 -.878855836E+02 -.878306341E+02 -.877795771E+02 -.877323501E+02 -.876888529E+02 -.876489554E+02 -.876125056E+02 -.875793346E+02 -.875492629E+02 -.875221043E+02 -.874976698E+02 -.874757706E+02 -.874562203E+02 -.874388372E+02 -.874234453E+02 -.874098759E+02 -.873979682E+02 -.873875702E+02 -.873785394E+02 -.873707437E+02 -.873640619E+02 -.873583856E+02 -.873536204E+02 -.873496888E+02 -.873465335E+02 -.873441223E+02 -.873424553E+02 -.873415739E+02 -.873415739E+02
 -.873321336E+02 -.873321336E+02 -.873325173E+02 -.873333194E+02 -.873346034E+02 -.873364546E+02 -.873389761E+02 -.873422850E+02 -.873465114E+02 -.873517965E+02 -.873582932E+02 -.873661654E+02 -.873755885E+02 -.873867498E+02 -.873998485E+02 -.874150959E+02 -.874327151E+02 -.874529404E+02 -.874760166E+02 -.875021978E+02 -.875317449E+02 -.875649233E+02 -.876019992E+02 -.876432344E+02 -.876888808E+02 -.877391725E+02 -.877943173E+02 -.878544860E+02 -.879198001E+02 -.879903184E+02 -.880660219E+02 -.881467975E+02 -.882324208E+02 -.883225399E+02 -.884166588E+02 -.885141236E+02 -.886141121E+02 -.887156278E+02 -.888175007E+02 -.889183968E+02 -.890168360E+02 -.891112214E+02 -.891998793E+02 -.892811092E+02 -.893532435E+02 -.894147122E+02 -.894641108E+02 -.895002655E+02 -.895222913E+02 -.895296377E+02 -.895221178E+02 -.894999185E+02 -.894635904E+02 -.894140186E+02 -.893523770E+02 -.892800702E+02 -.891986681E+02 -.891098387E+02 -.890152823E+02 -.889166730E+02 -.888156077E+02 -.887135666E+02 -.886118840E+02 -.885117301E+02 -.884141014E+02 -.883198207E+02 -.882295420E+02 -.881437616E+02 -.880628321E+02 -.879869780E+02 -.879163130E+02 -.878508565E+02 -.877905504E+02 -.877352737E+02 -.876848564E+02 -.876390917E+02 -.875977464E+02 -.875605696E+02 -.875273005E+02 -.874976742E+02 -.874714264E+02 -.874482975E+02 -.874280348E+02 -.874103951E+02 -.873951456E+02 -.873820648E+02 -.873709428E+02 -.873615817E+02 -.873537947E+02 -.873474061E+02 -.873422505E+02 -.873381722E+02 -.873350249E+02 -.873326707E+02 -.873309801E+02 -.873298315E+02 -.873291124E+02 -.873287195E+02 -.873285613E+02 -.873285613E+02
 -.873163358E+02 -.873163358E+02 -.873158328E+02 -.873150689E+02 -.873142667E+02 -.873136338E+02 -.873133679E+02 -.873136605E+02 -.873147009E+02 -.873166799E+02 -.873197927E+02 -.873242421E+02 -.873302410E+02 -.873380145E+02 -.873478024E+02 -.873598603E+02 -.873744611E+02 -.873918958E+02 -.874124742E+02 -.874365245E+02 -.874643924E+02 -.874964393E+02 -.875330394E+02 -.875745750E+02 -.876214304E+02 -.876739838E+02 -.877325971E+02 -.877976027E+02 -.878692882E+02 -.879478775E+02 -.880335098E+02 -.881262151E+02 -.882258878E+02 -.883322581E+02 -.884448636E+02 -.885630215E+02 -.886858041E+02 -.888120199E+02 -.889402037E+02 -.890686178E+02 -.891952691E+02 -.893179430E+02 -.894342576E+02 -.895417369E+02 -.896379031E+02 -.897203829E+02 -.897870215E+02 -.898359963E+02 -.898659209E+02 -.898759271E+02 -.898657195E+02 -.898355936E+02 -.897864173E+02 -.897195773E+02 -.896368959E+02 -.895405280E+02 -.894328471E+02 -.893163308E+02 -.891934552E+02 -.890666022E+02 -.889379865E+02 -.888096012E+02 -.886831841E+02 -.885602005E+02 -.884418420E+02 -.883290365E+02 -.882224670E+02 -.881225961E+02 -.880296938E+02 -.879438661E+02 -.878650834E+02 -.877932069E+02 -.877280131E+02 -.876692149E+02 -.876164806E+02 -.875694491E+02 -.875277432E+02 -.874909795E+02 -.874587769E+02 -.874307627E+02 -.874065768E+02 -.873858751E+02 -.873683314E+02 -.873536382E+02 -.873415070E+02 -.873316682E+02 -.873238694E+02 -.873178752E+02 -.873134644E+02 -.873104290E+02 -.873085713E+02 -.873077016E+02 -.873076354E+02 -.873081900E+02 -.873091809E+02 -.873104175E+02 -.873116982E+02 -.873128046E+02 -.873134946E+02 -.873134946E+02
 -.872983053E+02 -.872983053E+02 -.872967768E+02 -.872941958E+02 -.872909618E+02 -.872874168E+02 -.872838605E+02 -.872805627E+02 -.872777735E+02 -.872757325E+02 -.872746758E+02 -.872748420E+02 -.872764783E+02 -.872798446E+02 -.872852178E+02 -.872928957E+02 -.873032000E+02 -.873164794E+02 -.873331120E+02 -.873535068E+02 -.873781052E+02 -.874073807E+02 -.874418377E+02 -.874820086E+02 -.875284485E+02 -.875817280E+02 -.876424221E+02 -.877110964E+02 -.877882877E+02 -.878744817E+02 -.879700831E+02 -.880753823E+02 -.881905152E+02 -.883154185E+02 -.884497811E+02 -.885929941E+02 -.887441005E+02 -.889017511E+02 -.890641695E+02 -.892291333E+02 -.893939776E+02 -.895556273E+02 -.897106638E+02 -.898554297E+02 -.899861710E+02 -.900992118E+02 -.901911523E+02 -.902590733E+02 -.903007277E+02 -.903146976E+02 -.903004985E+02 -.902586150E+02 -.901904645E+02 -.900982942E+02 -.899850233E+02 -.898540514E+02 -.897090542E+02 -.895537858E+02 -.893919035E+02 -.892268257E+02 -.890616276E+02 -.888989740E+02 -.887410872E+02 -.885897437E+02 -.884462927E+02 -.883116910E+02 -.881865479E+02 -.880711745E+02 -.879656341E+02 -.878697910E+02 -.877833553E+02 -.877059222E+02 -.876370067E+02 -.875760720E+02 -.875225534E+02 -.874758764E+02 -.874354713E+02 -.874007840E+02 -.873712833E+02 -.873464663E+02 -.873258612E+02 -.873090287E+02 -.872955622E+02 -.872850867E+02 -.872772573E+02 -.872717568E+02 -.872682934E+02 -.872665970E+02 -.872664163E+02 -.872675146E+02 -.872696656E+02 -.872726486E+02 -.872762433E+02 -.872802230E+02 -.872843473E+02 -.872883530E+02 -.872919433E+02 -.872947738E+02 -.872964361E+02 -.872964361E+02
 -.872782045E+02 -.872782045E+02 -.872755182E+02 -.872708785E+02 -.872648773E+02 -.872580003E+02 -.872506541E+02 -.872431880E+02 -.872359118E+02 -.872291105E+02 -.872230557E+02 -.872180157E+02 -.872142644E+02 -.872120883E+02 -.872117938E+02 -.872137126E+02 -.872182085E+02 -.872256822E+02 -.872365766E+02 -.872513816E+02 -.872706384E+02 -.872949424E+02 -.873249455E+02 -.873613567E+02 -.874049399E+02 -.874565098E+02 -.875169228E+02 -.875870640E+02 -.876678279E+02 -.877600914E+02 -.878646791E+02 -.879823179E+02 -.881135820E+02 -.882588255E+02 -.884181060E+02 -.885910979E+02 -.887770006E+02 -.889744461E+02 -.891814142E+02 -.893951655E+02 -.896122042E+02 -.898282864E+02 -.900384862E+02 -.902373337E+02 -.904190287E+02 -.905777304E+02 -.907079055E+02 -.908047087E+02 -.908643533E+02 -.908844259E+02 -.908640969E+02 -.908041957E+02 -.907071355E+02 -.905767028E+02 -.904177428E+02 -.902357885E+02 -.900366806E+02 -.898262190E+02 -.896098735E+02 -.893925698E+02 -.891785517E+02 -.889713148E+02 -.887735984E+02 -.885874225E+02 -.884141550E+02 -.882545963E+02 -.881090721E+02 -.879775247E+02 -.878595998E+02 -.877547235E+02 -.876621688E+02 -.875811114E+02 -.875106744E+02 -.874499637E+02 -.873980945E+02 -.873542109E+02 -.873174991E+02 -.872871960E+02 -.872625940E+02 -.872430426E+02 -.872279484E+02 -.872167727E+02 -.872090287E+02 -.872042772E+02 -.872021225E+02 -.872022075E+02 -.872042083E+02 -.872078290E+02 -.872127960E+02 -.872188520E+02 -.872257495E+02 -.872332432E+02 -.872410818E+02 -.872489982E+02 -.872566977E+02 -.872638436E+02 -.872700396E+02 -.872748075E+02 -.872775588E+02 -.872775588E+02
 -.872563421E+02 -.872563421E+02 -.872523805E+02 -.872454658E+02 -.872363937E+02 -.872257992E+02 -.872141976E+02 -.872020159E+02 -.871896192E+02 -.871773307E+02 -.871654485E+02 -.871542601E+02 -.871440534E+02 -.871351284E+02 -.871278057E+02 -.871224364E+02 -.871194105E+02 -.871191657E+02 -.871221960E+02 -.871290606E+02 -.871403921E+02 -.871569053E+02 -.871794044E+02 -.872087901E+02 -.872460639E+02 -.872923305E+02 -.873487957E+02 -.874167593E+02 -.874975996E+02 -.875927493E+02 -.877036582E+02 -.878317404E+02 -.879783044E+02 -.881444612E+02 -.883310103E+02 -.885383026E+02 -.887660816E+02 -.890133095E+02 -.892779871E+02 -.895569847E+02 -.898459043E+02 -.901390046E+02 -.904292192E+02 -.907083028E+02 -.909671327E+02 -.911961775E+02 -.913861199E+02 -.915285857E+02 -.916168971E+02 -.916467379E+02 -.916166143E+02 -.915280198E+02 -.913852703E+02 -.911950434E+02 -.909657129E+02 -.907065959E+02 -.904272235E+02 -.901367181E+02 -.898433246E+02 -.895541093E+02 -.892748133E+02 -.890098339E+02 -.887623011E+02 -.885342134E+02 -.883266085E+02 -.881397425E+02 -.879732645E+02 -.878263747E+02 -.876979619E+02 -.875867176E+02 -.874912273E+02 -.874100415E+02 -.873417273E+02 -.872849066E+02 -.872382798E+02 -.872006414E+02 -.871708875E+02 -.871480172E+02 -.871311312E+02 -.871194268E+02 -.871121916E+02 -.871087955E+02 -.871086832E+02 -.871113653E+02 -.871164105E+02 -.871234369E+02 -.871321041E+02 -.871421051E+02 -.871531582E+02 -.871649980E+02 -.871773672E+02 -.871900058E+02 -.872026400E+02 -.872149687E+02 -.872266472E+02 -.872372674E+02 -.872463323E+02 -.872532246E+02 -.872571662E+02 -.872571662E+02
 -.872331908E+02 -.872331908E+02 -.872278621E+02 -.872185005E+02 -.872061116E+02 -.871914815E+02 -.871752317E+02 -.871578622E+02 -.871397850E+02 -.871213511E+02 -.871028724E+02 -.870846397E+02 -.870669380E+02 -.870500605E+02 -.870343207E+02 -.870200644E+02 -.870076822E+02 -.869976214E+02 -.869903988E+02 -.869866145E+02 -.869869660E+02 -.869922636E+02 -.870034461E+02 -.870215972E+02 -.870479609E+02 -.870839561E+02 -.871311883E+02 -.871914561E+02 -.872667505E+02 -.873592433E+02 -.874712593E+02 -.876052278E+02 -.877636074E+02 -.879487748E+02 -.881628740E+02 -.884076162E+02 -.886840287E+02 -.889921527E+02 -.893306982E+02 -.896966750E+02 -.900850340E+02 -.904883693E+02 -.908967512E+02 -.912977718E+02 -.916768910E+02 -.920181503E+02 -.923052762E+02 -.925231166E+02 -.926592463E+02 -.927054748E+02 -.926589384E+02 -.925225005E+02 -.923043510E+02 -.920169149E+02 -.916753440E+02 -.912959111E+02 -.908945746E+02 -.904858742E+02 -.900822172E+02 -.896935331E+02 -.893272273E+02 -.889883486E+02 -.886798867E+02 -.884031313E+02 -.881580408E+02 -.879435873E+02 -.877580595E+02 -.875993129E+02 -.874649703E+02 -.873525730E+02 -.872596914E+02 -.871840003E+02 -.871233279E+02 -.870756832E+02 -.870392674E+02 -.870124754E+02 -.869938887E+02 -.869822639E+02 -.869765187E+02 -.869757158E+02 -.869790473E+02 -.869858187E+02 -.869954343E+02 -.870073830E+02 -.870212250E+02 -.870365797E+02 -.870531145E+02 -.870705332E+02 -.870885658E+02 -.871069571E+02 -.871254552E+02 -.871437994E+02 -.871617047E+02 -.871788455E+02 -.871948345E+02 -.872091967E+02 -.872213369E+02 -.872304977E+02 -.872357067E+02 -.872357067E+02
 -.872093960E+02 -.872093960E+02 -.872026453E+02 -.871907303E+02 -.871748665E+02 -.871559876E+02 -.871348156E+02 -.871119144E+02 -.870877320E+02 -.870626336E+02 -.870369285E+02 -.870108921E+02 -.869847841E+02 -.869588654E+02 -.869334130E+02 -.869087348E+02 -.868851849E+02 -.868631786E+02 -.868432105E+02 -.868258722E+02 -.868118745E+02 -.868020701E+02 -.867974803E+02 -.867993242E+02 -.868090501E+02 -.868283693E+02 -.868592900E+02 -.869041506E+02 -.869656480E+02 -.870468579E+02 -.871512388E+02 -.872826137E+02 -.874451166E+02 -.876430902E+02 -.878809184E+02 -.881627758E+02 -.884922728E+02 -.888719836E+02 -.893028460E+02 -.897834436E+02 -.903092043E+02 -.908715874E+02 -.914573850E+02 -.920483180E+02 -.926211562E+02 -.931486084E+02 -.936011759E+02 -.939499999E+02 -.941704463E+02 -.942457973E+02 -.941701150E+02 -.939493369E+02 -.936001802E+02 -.931472786E+02 -.926194905E+02 -.920463140E+02 -.914550398E+02 -.908688976E+02 -.903061663E+02 -.897800529E+02 -.892990977E+02 -.888678724E+02 -.884877929E+02 -.881579206E+02 -.878756811E+02 -.876374632E+02 -.874390920E+02 -.872761828E+02 -.871443925E+02 -.870395866E+02 -.869579417E+02 -.868959986E+02 -.868506816E+02 -.868192933E+02 -.867994953E+02 -.867892793E+02 -.867869344E+02 -.867910129E+02 -.868002967E+02 -.868137662E+02 -.868305710E+02 -.868500041E+02 -.868714783E+02 -.868945059E+02 -.869186801E+02 -.869436590E+02 -.869691504E+02 -.869948983E+02 -.870206699E+02 -.870462422E+02 -.870713885E+02 -.870958634E+02 -.871193851E+02 -.871416155E+02 -.871621342E+02 -.871804072E+02 -.871957466E+02 -.872072588E+02 -.872137775E+02 -.872137775E+02
 -.871857672E+02 -.871857672E+02 -.871775879E+02 -.871631004E+02 -.871437223E+02 -.871205265E+02 -.870943257E+02 -.870657363E+02 -.870352290E+02 -.870031680E+02 -.869698419E+02 -.869354893E+02 -.869003199E+02 -.868645334E+02 -.868283362E+02 -.867919583E+02 -.867556706E+02 -.867198030E+02 -.866847654E+02 -.866510710E+02 -.866193639E+02 -.865904515E+02 -.865653423E+02 -.865452903E+02 -.865318464E+02 -.865269178E+02 -.865328346E+02 -.865524232E+02 -.865890841E+02 -.866468711E+02 -.867305636E+02 -.868457231E+02 -.869987185E+02 -.871966972E+02 -.874474732E+02 -.877592933E+02 -.881404327E+02 -.885985664E+02 -.891398591E+02 -.897677298E+02 -.904812765E+02 -.912734140E+02 -.921288822E+02 -.930224432E+02 -.939177847E+02 -.947678413E+02 -.955173434E+02 -.961082217E+02 -.964878457E+02 -.966188188E+02 -.964874932E+02 -.961075162E+02 -.955162837E+02 -.947664258E+02 -.939160111E+02 -.930203088E+02 -.921263836E+02 -.912705473E+02 -.904780371E+02 -.897641125E+02 -.891358581E+02 -.885941753E+02 -.881356445E+02 -.877541002E+02 -.874418670E+02 -.871906686E+02 -.869922578E+02 -.868388199E+02 -.867232067E+02 -.866390487E+02 -.865807836E+02 -.865436314E+02 -.865235380E+02 -.865171021E+02 -.865214972E+02 -.865343930E+02 -.865538824E+02 -.865784150E+02 -.866067377E+02 -.866378437E+02 -.866709281E+02 -.867053506E+02 -.867406032E+02 -.867762834E+02 -.868120714E+02 -.868477100E+02 -.868829876E+02 -.869177224E+02 -.869517477E+02 -.869848974E+02 -.870169910E+02 -.870478164E+02 -.870771102E+02 -.871045349E+02 -.871296485E+02 -.871518681E+02 -.871704221E+02 -.871842885E+02 -.871921150E+02 -.871921150E+02
 -.871632492E+02 -.871632492E+02 -.871536937E+02 -.871367212E+02 -.871139365E+02 -.870865382E+02 -.870554167E+02 -.870212280E+02 -.869844518E+02 -.869454360E+02 -.869044314E+02 -.868616198E+02 -.868171370E+02 -.867710928E+02 -.867235886E+02 -.866747352E+02 -.866246700E+02 -.865735774E+02 -.865217104E+02 -.864694177E+02 -.864171752E+02 -.863656259E+02 -.863156274E+02 -.862683111E+02 -.862251550E+02 -.861880711E+02 -.861595116E+02 -.861425949E+02 -.861412529E+02 -.861603999E+02 -.862061185E+02 -.862858575E+02 -.864086250E+02 -.865851531E+02 -.868279934E+02 -.871514826E+02 -.875714917E+02 -.881048357E+02 -.887681915E+02 -.895763368E+02 -.905395198E+02 -.916598150E+02 -.929264630E+02 -.943105034E+02 -.957595388E+02 -.971942612E+02 -.985092885E+02 -.995814937E+02 -.100288411E+03 -.100536007E+03 -.100288040E+03 -.995807507E+02 -.985081724E+02 -.971927702E+02 -.957576702E+02 -.943082541E+02 -.929238292E+02 -.916567921E+02 -.905361027E+02 -.895725195E+02 -.887639674E+02 -.881001974E+02 -.875664310E+02 -.871459907E+02 -.868220605E+02 -.865787689E+02 -.864017780E+02 -.862785354E+02 -.861983084E+02 -.861520878E+02 -.861324241E+02 -.861332337E+02 -.861496018E+02 -.861775958E+02 -.862140967E+02 -.862566520E+02 -.863033496E+02 -.863527121E+02 -.864036087E+02 -.864551834E+02 -.865067961E+02 -.865579745E+02 -.866083758E+02 -.866577551E+02 -.867059392E+02 -.867528061E+02 -.867982658E+02 -.868422449E+02 -.868846713E+02 -.869254593E+02 -.869644940E+02 -.870016131E+02 -.870365864E+02 -.870690891E+02 -.870986698E+02 -.871247080E+02 -.871463598E+02 -.871624876E+02 -.871715672E+02 -.871715672E+02
 -.871428697E+02 -.871428697E+02 -.871320565E+02 -.871128073E+02 -.870868919E+02 -.870556167E+02 -.870199347E+02 -.869805288E+02 -.869378756E+02 -.868922944E+02 -.868439851E+02 -.867930578E+02 -.867395564E+02 -.866834791E+02 -.866247949E+02 -.865634608E+02 -.864994379E+02 -.864327102E+02 -.863633060E+02 -.862913239E+02 -.862169659E+02 -.861405795E+02 -.860627108E+02 -.859841741E+02 -.859061402E+02 -.858302494E+02 -.857587553E+02 -.856947066E+02 -.856421737E+02 -.856065291E+02 -.855947890E+02 -.856160197E+02 -.856818093E+02 -.858067927E+02 -.860091981E+02 -.863113565E+02 -.867400604E+02 -.873265904E+02 -.881061223E+02 -.891160874E+02 -.903928997E+02 -.919663032E+02 -.938505354E+02 -.960317122E+02 -.984516459E+02 -.100990193E+03 -.103451737E+03 -.105566656E+03 -.107023879E+03 -.107549437E+03 -.107023492E+03 -.105565882E+03 -.103450573E+03 -.100988638E+03 -.984496970E+02 -.960293657E+02 -.938477872E+02 -.919631482E+02 -.903893320E+02 -.891121006E+02 -.881017089E+02 -.873217424E+02 -.867347686E+02 -.863056110E+02 -.860029880E+02 -.858001061E+02 -.856746337E+02 -.856083412E+02 -.855865930E+02 -.855977998E+02 -.856328944E+02 -.856848596E+02 -.857483220E+02 -.858192103E+02 -.858944752E+02 -.859718626E+02 -.860497319E+02 -.861269127E+02 -.862025916E+02 -.862762237E+02 -.863474644E+02 -.864161158E+02 -.864820853E+02 -.865453535E+02 -.866059485E+02 -.866639260E+02 -.867193521E+02 -.867722887E+02 -.868227798E+02 -.868708372E+02 -.869164258E+02 -.869594452E+02 -.869997084E+02 -.870369141E+02 -.870706113E+02 -.871001532E+02 -.871246373E+02 -.871428266E+02 -.871530459E+02 -.871530459E+02
 -.871256642E+02 -.871256642E+02 -.871137803E+02 -.870925887E+02 -.870639952E+02 -.870293928E+02 -.869897816E+02 -.869458600E+02 -.868980932E+02 -.868467656E+02 -.867920206E+02 -.867338912E+02 -.866723233E+02 -.866071948E+02 -.865383310E+02 -.864655191E+02 -.863885212E+02 -.863070899E+02 -.862209856E+02 -.861299989E+02 -.860339797E+02 -.859328758E+02 -.858267851E+02 -.857160258E+02 -.856012304E+02 -.854834717E+02 -.853644319E+02 -.852466254E+02 -.851336951E+02 -.850307994E+02 -.849451172E+02 -.848864978E+02 -.848682898E+02 -.849083776E+02 -.850304514E+02 -.852655098E+02 -.856535500E+02 -.862453043E+02 -.871037167E+02 -.883045635E+02 -.899351621E+02 -.920894024E+02 -.948563619E+02 -.982986274E+02 -.102415644E+03 -.107088351E+03 -.112007279E+03 -.116603332E+03 -.120037687E+03 -.121367207E+03 -.120037288E+03 -.116602532E+03 -.112006077E+03 -.107086745E+03 -.102413631E+03 -.982962032E+02 -.948535221E+02 -.920861416E+02 -.899314741E+02 -.883004411E+02 -.870991520E+02 -.862402885E+02 -.856480731E+02 -.852595610E+02 -.850240190E+02 -.849014488E+02 -.848608507E+02 -.848785334E+02 -.849366114E+02 -.850217350E+02 -.851240537E+02 -.852363876E+02 -.853535771E+02 -.854719785E+02 -.855890764E+02 -.857031880E+02 -.858132403E+02 -.859186008E+02 -.860189521E+02 -.861141979E+02 -.862043929E+02 -.862896916E+02 -.863703098E+02 -.864464963E+02 -.865185116E+02 -.865866114E+02 -.866510336E+02 -.867119865E+02 -.867696374E+02 -.868241016E+02 -.868754275E+02 -.869235806E+02 -.869684214E+02 -.870096768E+02 -.870469036E+02 -.870794388E+02 -.871063353E+02 -.871262761E+02 -.871374618E+02 -.871374618E+02
 -.871125846E+02 -.871125846E+02 -.870998812E+02 -.870772006E+02 -.870465499E+02 -.870093849E+02 -.869667382E+02 -.869193151E+02 -.868675667E+02 -.868117436E+02 -.867519378E+02 -.866881122E+02 -.866201243E+02 -.865477429E+02 -.864706618E+02 -.863885104E+02 -.863008636E+02 -.862072520E+02 -.861071738E+02 -.860001107E+02 -.858855493E+02 -.857630122E+02 -.856321013E+02 -.854925599E+02 -.853443601E+02 -.851878257E+02 -.850238035E+02 -.848539022E+02 -.846808216E+02 -.845088075E+02 -.843442740E+02 -.841966556E+02 -.840795646E+02 -.840123572E+02 -.840222370E+02 -.841470519E+02 -.844389625E+02 -.849691510E+02 -.858336643E+02 -.871602567E+02 -.891155431E+02 -.919105947E+02 -.958007222E+02 -.101070682E+03 -.107988556E+03 -.116698888E+03 -.127009851E+03 -.138023913E+03 -.147622443E+03 -.152129220E+03 -.147622035E+03 -.138023095E+03 -.127008621E+03 -.116697245E+03 -.107986496E+03 -.101068202E+03 -.957978158E+02 -.919072569E+02 -.891117674E+02 -.871560355E+02 -.858289893E+02 -.849640127E+02 -.844333506E+02 -.841409549E+02 -.840156424E+02 -.840052515E+02 -.840719329E+02 -.841884822E+02 -.843355417E+02 -.844994979E+02 -.846709153E+02 -.848433782E+02 -.850126400E+02 -.851759996E+02 -.853318475E+02 -.854793359E+02 -.856181409E+02 -.857482902E+02 -.858700413E+02 -.859837939E+02 -.860900280E+02 -.861892614E+02 -.862820190E+02 -.863688122E+02 -.864501240E+02 -.865263985E+02 -.865980325E+02 -.866653677E+02 -.867286834E+02 -.867881869E+02 -.868440018E+02 -.868961522E+02 -.869445416E+02 -.869889245E+02 -.870288679E+02 -.870637002E+02 -.870924435E+02 -.871137226E+02 -.871256457E+02 -.871256457E+02
 -.871044017E+02 -.871044017E+02 -.870911831E+02 -.870675657E+02 -.870356186E+02 -.869968357E+02 -.869522684E+02 -.869026243E+02 -.868483428E+02 -.867896506E+02 -.867266027E+02 -.866591135E+02 -.865869783E+02 -.865098892E+02 -.864274468E+02 -.863391677E+02 -.862444915E+02 -.861427866E+02 -.860333567E+02 -.859154508E+02 -.857882772E+02 -.856510252E+02 -.855028988E+02 -.853431669E+02 -.851712376E+02 -.849867680E+02 -.847898227E+02 -.845811024E+02 -.843622710E+02 -.841364221E+02 -.839087417E+02 -.836874505E+02 -.834851397E+02 -.833206699E+02 -.832218711E+02 -.832293920E+02 -.834022003E+02 -.838254580E+02 -.846218131E+02 -.859675651E+02 -.881156580E+02 -.914278337E+02 -.964179013E+02 -.103805030E+03 -.114564957E+03 -.129933832E+03 -.151226884E+03 -.179085510E+03 -.211112564E+03 -.235155929E+03 -.211112150E+03 -.179084681E+03 -.151225637E+03 -.129932166E+03 -.114562869E+03 -.103802515E+03 -.964149545E+02 -.914244492E+02 -.881118290E+02 -.859632840E+02 -.846170711E+02 -.838202454E+02 -.833965063E+02 -.832232049E+02 -.832151779E+02 -.833134566E+02 -.834773910E+02 -.836791499E+02 -.838998715E+02 -.841269632E+02 -.843522032E+02 -.845704041E+02 -.847784710E+02 -.849747389E+02 -.851585061E+02 -.853297072E+02 -.854886846E+02 -.856360302E+02 -.857724757E+02 -.858988187E+02 -.860158725E+02 -.861244334E+02 -.862252591E+02 -.863190557E+02 -.864064687E+02 -.864880782E+02 -.865643944E+02 -.866358537E+02 -.867028135E+02 -.867655457E+02 -.868242260E+02 -.868789193E+02 -.869295595E+02 -.869759206E+02 -.870175783E+02 -.870538574E+02 -.870837618E+02 -.871058811E+02 -.871182666E+02 -.871182666E+02
 -.871016188E+02 -.871016188E+02 -.870882246E+02 -.870642875E+02 -.870318978E+02 -.869925622E+02 -.869473378E+02 -.868969328E+02 -.868417822E+02 -.867821036E+02 -.867179392E+02 -.866491855E+02 -.865756156E+02 -.864968939E+02 -.864125870E+02 -.863221708E+02 -.862250351E+02 -.861204885E+02 -.860077628E+02 -.858860198E+02 -.857543627E+02 -.856118537E+02 -.854575431E+02 -.852905136E+02 -.851099485E+02 -.849152332E+02 -.847061054E+02 -.844828733E+02 -.842467338E+02 -.840002297E+02 -.837479089E+02 -.834972709E+02 -.832601291E+02 -.830545746E+02 -.829078216E+02 -.828603560E+02 -.829720426E+02 -.833312258E+02 -.840685214E+02 -.853781673E+02 -.875519932E+02 -.910353186E+02 -.965226972E+02 -.105129513E+03 -.118714727E+03 -.140517901E+03 -.176474637E+03 -.238043689E+03 -.348491653E+03 -.557254712E+03 -.348491236E+03 -.238042856E+03 -.176473385E+03 -.140516228E+03 -.118712629E+03 -.105126986E+03 -.965197369E+02 -.910319185E+02 -.875481466E+02 -.853738663E+02 -.840637571E+02 -.833259885E+02 -.829663214E+02 -.828541390E+02 -.829010956E+02 -.830473255E+02 -.832523415E+02 -.834889280E+02 -.837389928E+02 -.839907211E+02 -.842366122E+02 -.844721168E+02 -.846946909E+02 -.849031364E+02 -.850971439E+02 -.852769751E+02 -.854432440E+02 -.855967674E+02 -.857384629E+02 -.858692820E+02 -.859901652E+02 -.861020138E+02 -.862056726E+02 -.863019199E+02 -.863914612E+02 -.864749263E+02 -.865528665E+02 -.866257525E+02 -.866939702E+02 -.867578145E+02 -.868174798E+02 -.868730457E+02 -.869244569E+02 -.869714947E+02 -.870137381E+02 -.870505109E+02 -.870808112E+02 -.871032169E+02 -.871157598E+02 -.871157598E+02
 -.871044111E+02 -.871044111E+02 -.870911930E+02 -.870675765E+02 -.870356307E+02 -.869968495E+02 -.869522840E+02 -.869026419E+02 -.868483623E+02 -.867896719E+02 -.867266259E+02 -.866591386E+02 -.865870054E+02 -.865099183E+02 -.864274780E+02 -.863392009E+02 -.862445268E+02 -.861428238E+02 -.860333959E+02 -.859154919E+02 -.857883201E+02 -.856510698E+02 -.855029452E+02 -.853432150E+02 -.851712874E+02 -.849868195E+02 -.847898758E+02 -.845811570E+02 -.843623271E+02 -.841364795E+02 -.839088005E+02 -.836875106E+02 -.834852011E+02 -.833207325E+02 -.832219348E+02 -.832294568E+02 -.834022660E+02 -.838255246E+02 -.846218806E+02 -.859676334E+02 -.881157270E+02 -.914279033E+02 -.964179715E+02 -.103805101E+03 -.114565028E+03 -.129933904E+03 -.151226955E+03 -.179085582E+03 -.211112637E+03 -.235156001E+03 -.211112222E+03 -.179084753E+03 -.151225709E+03 -.129932238E+03 -.114562940E+03 -.103802586E+03 -.964150251E+02 -.914245193E+02 -.881118986E+02 -.859633529E+02 -.846171393E+02 -.838203128E+02 -.833965729E+02 -.832232706E+02 -.832152426E+02 -.833135203E+02 -.834774536E+02 -.836792112E+02 -.838999316E+02 -.841270220E+02 -.843522607E+02 -.845704601E+02 -.847785255E+02 -.849747919E+02 -.851585575E+02 -.853297570E+02 -.854887327E+02 -.856360766E+02 -.857725203E+02 -.858988615E+02 -.860159135E+02 -.861244725E+02 -.862252963E+02 -.863190909E+02 -.864065019E+02 -.864881095E+02 -.865644236E+02 -.866358808E+02 -.867028387E+02 -.867655689E+02 -.868242471E+02 -.868789385E+02 -.869295768E+02 -.869759362E+02 -.870175922E+02 -.870538698E+02 -.870837730E+02 -.871058914E+02 -.871182763E+02 -.871182763E+02
 -.871126036E+02 -.871126036E+02 -.870999010E+02 -.870772224E+02 -.870465743E+02 -.870094126E+02 -.869667695E+02 -.869193502E+02 -.868676056E+02 -.868117864E+02 -.867519843E+02 -.866881626E+02 -.866201786E+02 -.865478013E+02 -.864707243E+02 -.863885770E+02 -.863009343E+02 -.862073267E+02 -.861072523E+02 -.860001929E+02 -.858856352E+02 -.857631017E+02 -.856321943E+02 -.854926564E+02 -.853444600E+02 -.851879289E+02 -.850239099E+02 -.848540116E+02 -.846809341E+02 -.845089227E+02 -.843443919E+02 -.841967761E+02 -.840796876E+02 -.840124826E+02 -.840223646E+02 -.841471817E+02 -.844390943E+02 -.849692845E+02 -.858337996E+02 -.871603935E+02 -.891156814E+02 -.919107342E+02 -.958008629E+02 -.101070824E+03 -.107988699E+03 -.116699031E+03 -.127009995E+03 -.138024057E+03 -.147622588E+03 -.152129365E+03 -.147622179E+03 -.138023239E+03 -.127008766E+03 -.116697389E+03 -.107986640E+03 -.101068344E+03 -.957979575E+02 -.919073976E+02 -.891119069E+02 -.871561737E+02 -.858291261E+02 -.849641479E+02 -.844334841E+02 -.841410866E+02 -.840157721E+02 -.840053790E+02 -.840720583E+02 -.841886051E+02 -.843356621E+02 -.844996158E+02 -.846710304E+02 -.848434905E+02 -.850127493E+02 -.851761059E+02 -.853319506E+02 -.854794358E+02 -.856182373E+02 -.857483832E+02 -.858701308E+02 -.859838797E+02 -.860901101E+02 -.861893398E+02 -.862820935E+02 -.863688828E+02 -.864501906E+02 -.865264611E+02 -.865980910E+02 -.866654222E+02 -.867287338E+02 -.867882333E+02 -.868440442E+02 -.868961907E+02 -.869445764E+02 -.869889557E+02 -.870288958E+02 -.870637252E+02 -.870924659E+02 -.871137431E+02 -.871256651E+02 -.871256651E+02
 -.871256931E+02 -.871256931E+02 -.871138106E+02 -.870926217E+02 -.870640321E+02 -.870294345E+02 -.869898287E+02 -.869459127E+02 -.868981517E+02 -.868468299E+02 -.867920907E+02 -.867339671E+02 -.866724052E+02 -.866072827E+02 -.865384252E+02 -.864656194E+02 -.863886276E+02 -.863072023E+02 -.862211038E+02 -.861301228E+02 -.860341091E+02 -.859330106E+02 -.858269252E+02 -.857161712E+02 -.856013808E+02 -.854836271E+02 -.853645921E+02 -.852467902E+02 -.851338644E+02 -.850309729E+02 -.849452948E+02 -.848866793E+02 -.848684750E+02 -.849085664E+02 -.850306435E+02 -.852657051E+02 -.856537483E+02 -.862455054E+02 -.871039203E+02 -.883047695E+02 -.899353702E+02 -.920896125E+02 -.948565737E+02 -.982988408E+02 -.102415859E+03 -.107088567E+03 -.112007496E+03 -.116603550E+03 -.120037905E+03 -.121367425E+03 -.120037506E+03 -.116602750E+03 -.112006294E+03 -.107086962E+03 -.102413846E+03 -.982964179E+02 -.948537354E+02 -.920863534E+02 -.899316841E+02 -.883006492E+02 -.870993579E+02 -.862404920E+02 -.856482740E+02 -.852597592E+02 -.850242142E+02 -.849016409E+02 -.848610393E+02 -.848787185E+02 -.849367927E+02 -.850219125E+02 -.851242271E+02 -.852365567E+02 -.853537418E+02 -.854721386E+02 -.855892316E+02 -.857033384E+02 -.858133856E+02 -.859187408E+02 -.860190868E+02 -.861143271E+02 -.862045166E+02 -.862898096E+02 -.863704220E+02 -.864466025E+02 -.865186118E+02 -.865867056E+02 -.866511218E+02 -.867120685E+02 -.867697134E+02 -.868241714E+02 -.868754914E+02 -.869236387E+02 -.869684737E+02 -.870097238E+02 -.870469456E+02 -.870794763E+02 -.871063690E+02 -.871263070E+02 -.871374911E+02 -.871374911E+02
 -.871429088E+02 -.871429088E+02 -.871320976E+02 -.871128520E+02 -.870869416E+02 -.870556726E+02 -.870199977E+02 -.869805993E+02 -.869379538E+02 -.868923805E+02 -.868440791E+02 -.867931597E+02 -.867396664E+02 -.866835972E+02 -.866249212E+02 -.865635952E+02 -.864995804E+02 -.864328608E+02 -.863634643E+02 -.862914899E+02 -.862171394E+02 -.861407602E+02 -.860628986E+02 -.859843690E+02 -.859063419E+02 -.858304577E+02 -.857589701E+02 -.856949275E+02 -.856424005E+02 -.856067617E+02 -.855950270E+02 -.856162630E+02 -.856820576E+02 -.858070457E+02 -.860094557E+02 -.863116184E+02 -.867403262E+02 -.873268600E+02 -.881063953E+02 -.891163635E+02 -.903931787E+02 -.919665849E+02 -.938508194E+02 -.960319982E+02 -.984519337E+02 -.100990482E+03 -.103452027E+03 -.105566948E+03 -.107024171E+03 -.107549729E+03 -.107023784E+03 -.105566173E+03 -.103450864E+03 -.100988928E+03 -.984499862E+02 -.960296534E+02 -.938480731E+02 -.919634321E+02 -.903896136E+02 -.891123795E+02 -.881019850E+02 -.873220152E+02 -.867350380E+02 -.863058767E+02 -.860032497E+02 -.858003636E+02 -.856748866E+02 -.856085894E+02 -.855868361E+02 -.855980377E+02 -.856331268E+02 -.856850863E+02 -.857485427E+02 -.858194248E+02 -.858946833E+02 -.859720641E+02 -.860499267E+02 -.861271005E+02 -.862027721E+02 -.862763969E+02 -.863476301E+02 -.864162739E+02 -.864822357E+02 -.865454959E+02 -.866060829E+02 -.866640523E+02 -.867194703E+02 -.867723987E+02 -.868228816E+02 -.868709309E+02 -.869165114E+02 -.869595230E+02 -.869997786E+02 -.870369771E+02 -.870706675E+02 -.871002034E+02 -.871246825E+02 -.871428680E+02 -.871530851E+02 -.871530851E+02
 -.871632988E+02 -.871632988E+02 -.871537459E+02 -.871367779E+02 -.871139994E+02 -.870866088E+02 -.870554958E+02 -.870213164E+02 -.869845500E+02 -.869455442E+02 -.869045496E+02 -.868617482E+02 -.868172756E+02 -.867712416E+02 -.867237476E+02 -.866749044E+02 -.866248494E+02 -.865737668E+02 -.865219097E+02 -.864696266E+02 -.864173936E+02 -.863658535E+02 -.863158639E+02 -.862685564E+02 -.862254088E+02 -.861883332E+02 -.861597818E+02 -.861428729E+02 -.861415384E+02 -.861606926E+02 -.862064181E+02 -.862861637E+02 -.864089376E+02 -.865854717E+02 -.868283176E+02 -.871518121E+02 -.875718262E+02 -.881051749E+02 -.887685351E+02 -.895766844E+02 -.905398710E+02 -.916601695E+02 -.929268204E+02 -.943108633E+02 -.957599009E+02 -.971946253E+02 -.985096540E+02 -.995818603E+02 -.100288778E+03 -.100536374E+03 -.100288408E+03 -.995811180E+02 -.985085390E+02 -.971931356E+02 -.957580342E+02 -.943086162E+02 -.929241891E+02 -.916571494E+02 -.905364571E+02 -.895728705E+02 -.887643148E+02 -.881005408E+02 -.875667701E+02 -.871463251E+02 -.868223899E+02 -.865790929E+02 -.864020963E+02 -.862788477E+02 -.861986144E+02 -.861523872E+02 -.861327166E+02 -.861335190E+02 -.861498796E+02 -.861778658E+02 -.862143586E+02 -.862569056E+02 -.863035947E+02 -.863529484E+02 -.864038359E+02 -.864554014E+02 -.865070047E+02 -.865581735E+02 -.866085650E+02 -.866579343E+02 -.867061084E+02 -.867529650E+02 -.867984145E+02 -.868423833E+02 -.868847994E+02 -.869255772E+02 -.869646017E+02 -.870017110E+02 -.870366747E+02 -.870691684E+02 -.870987406E+02 -.871247712E+02 -.871464167E+02 -.871625397E+02 -.871716165E+02 -.871716165E+02
 -.871858274E+02 -.871858274E+02 -.871776514E+02 -.871631695E+02 -.871437989E+02 -.871206121E+02 -.870944215E+02 -.870658431E+02 -.870353475E+02 -.870032986E+02 -.869699848E+02 -.869356446E+02 -.869004877E+02 -.868647136E+02 -.868285287E+02 -.867921631E+02 -.867558876E+02 -.867200321E+02 -.866850064E+02 -.866513237E+02 -.866196281E+02 -.865907269E+02 -.865656286E+02 -.865455871E+02 -.865321535E+02 -.865272350E+02 -.865331615E+02 -.865527595E+02 -.865894296E+02 -.866472253E+02 -.867309261E+02 -.868460936E+02 -.869990967E+02 -.871970826E+02 -.874478655E+02 -.877596920E+02 -.881408375E+02 -.885989768E+02 -.891402749E+02 -.897681504E+02 -.904817015E+02 -.912738430E+02 -.921293146E+02 -.930228788E+02 -.939182229E+02 -.947682818E+02 -.955177856E+02 -.961086653E+02 -.964882902E+02 -.966192637E+02 -.964879381E+02 -.961079606E+02 -.955167272E+02 -.947668680E+02 -.939164515E+02 -.930207470E+02 -.921268190E+02 -.912709796E+02 -.904784659E+02 -.897645373E+02 -.891362785E+02 -.885945908E+02 -.881360547E+02 -.877545048E+02 -.874422655E+02 -.871910606E+02 -.869926430E+02 -.868391978E+02 -.867235769E+02 -.866394109E+02 -.865811375E+02 -.865439766E+02 -.865238740E+02 -.865174288E+02 -.865218141E+02 -.865346999E+02 -.865541790E+02 -.865787009E+02 -.866070127E+02 -.866381075E+02 -.866711805E+02 -.867055914E+02 -.867408321E+02 -.867765003E+02 -.868122761E+02 -.868479024E+02 -.868831675E+02 -.869178898E+02 -.869519027E+02 -.869850401E+02 -.870171214E+02 -.870479348E+02 -.870772171E+02 -.871046308E+02 -.871297342E+02 -.871519446E+02 -.871704909E+02 -.871843515E+02 -.871921748E+02 -.871921748E+02
 -.872094670E+02 -.872094670E+02 -.872027201E+02 -.871908120E+02 -.871749571E+02 -.871560887E+02 -.871349285E+02 -.871120402E+02 -.870878714E+02 -.870627872E+02 -.870370967E+02 -.870110751E+02 -.869849819E+02 -.869590778E+02 -.869336400E+02 -.869089763E+02 -.868854406E+02 -.868634485E+02 -.868434943E+02 -.868261699E+02 -.868121857E+02 -.868023945E+02 -.867978176E+02 -.867996740E+02 -.868094121E+02 -.868287430E+02 -.868596752E+02 -.869045468E+02 -.869660550E+02 -.870472751E+02 -.871516659E+02 -.872830503E+02 -.874455622E+02 -.876435443E+02 -.878813806E+02 -.881632456E+02 -.884927498E+02 -.888724672E+02 -.893033357E+02 -.897839391E+02 -.903097050E+02 -.908720927E+02 -.914578945E+02 -.920488312E+02 -.926216725E+02 -.931491273E+02 -.936016969E+02 -.939505225E+02 -.941709699E+02 -.942463214E+02 -.941706391E+02 -.939498605E+02 -.936007027E+02 -.931477996E+02 -.926200093E+02 -.920468302E+02 -.914555528E+02 -.908694070E+02 -.903066714E+02 -.897805533E+02 -.892995929E+02 -.888683620E+02 -.884882762E+02 -.881583973E+02 -.878761506E+02 -.876379251E+02 -.874395458E+02 -.872766280E+02 -.871448287E+02 -.870400134E+02 -.869583586E+02 -.868964053E+02 -.868510775E+02 -.868196782E+02 -.867998687E+02 -.867896409E+02 -.867872838E+02 -.867913497E+02 -.868006207E+02 -.868140770E+02 -.868308684E+02 -.868502877E+02 -.868717479E+02 -.868947613E+02 -.869189212E+02 -.869438856E+02 -.869693623E+02 -.869950956E+02 -.870208525E+02 -.870464102E+02 -.870715421E+02 -.870960029E+02 -.871195111E+02 -.871417285E+02 -.871622352E+02 -.871804974E+02 -.871958277E+02 -.872073330E+02 -.872138478E+02 -.872138478E+02
 -.872332725E+02 -.872332725E+02 -.872279485E+02 -.872185949E+02 -.872062165E+02 -.871915986E+02 -.871753625E+02 -.871580077E+02 -.871399461E+02 -.871215285E+02 -.871030666E+02 -.870848509E+02 -.870671665E+02 -.870503061E+02 -.870345831E+02 -.870203435E+02 -.870079778E+02 -.869979333E+02 -.869907269E+02 -.869869584E+02 -.869873256E+02 -.869926384E+02 -.870038359E+02 -.870220015E+02 -.870483792E+02 -.870843881E+02 -.871316335E+02 -.871919141E+02 -.872672209E+02 -.873597256E+02 -.874717529E+02 -.876057324E+02 -.877641223E+02 -.879492997E+02 -.881634082E+02 -.884081592E+02 -.886845799E+02 -.889927116E+02 -.893312643E+02 -.896972476E+02 -.900856126E+02 -.904889534E+02 -.908973401E+02 -.912983649E+02 -.916774878E+02 -.920187501E+02 -.923058784E+02 -.925237206E+02 -.926598515E+02 -.927060806E+02 -.926595442E+02 -.925231056E+02 -.923049549E+02 -.920175170E+02 -.916759436E+02 -.912965077E+02 -.908951675E+02 -.904864628E+02 -.900828010E+02 -.896941115E+02 -.893277997E+02 -.889889144E+02 -.886804454E+02 -.884036822E+02 -.881585834E+02 -.879441211E+02 -.877585839E+02 -.875998274E+02 -.874654744E+02 -.873530663E+02 -.872601732E+02 -.871844702E+02 -.871237855E+02 -.870761280E+02 -.870396989E+02 -.870128932E+02 -.869942924E+02 -.869826532E+02 -.869768931E+02 -.869760750E+02 -.869793909E+02 -.869861465E+02 -.869957460E+02 -.870076783E+02 -.870215036E+02 -.870368416E+02 -.870533595E+02 -.870707612E+02 -.870887769E+02 -.871071512E+02 -.871256328E+02 -.871439606E+02 -.871618502E+02 -.871789761E+02 -.871949512E+02 -.872093010E+02 -.872214306E+02 -.872305835E+02 -.872357880E+02 -.872357880E+02
 -.872564346E+02 -.872564346E+02 -.872524783E+02 -.872455730E+02 -.872365131E+02 -.872259329E+02 -.872143469E+02 -.872021819E+02 -.871898029E+02 -.871775328E+02 -.871656696E+02 -.871545006E+02 -.871443135E+02 -.871354080E+02 -.871281047E+02 -.871227545E+02 -.871197475E+02 -.871195212E+02 -.871225698E+02 -.871294524E+02 -.871408017E+02 -.871573323E+02 -.871798485E+02 -.872092508E+02 -.872465406E+02 -.872928227E+02 -.873493030E+02 -.874172811E+02 -.874981355E+02 -.875932988E+02 -.877042206E+02 -.878323153E+02 -.879788911E+02 -.881450592E+02 -.883316190E+02 -.885389213E+02 -.887667097E+02 -.890139463E+02 -.892786321E+02 -.895576371E+02 -.898465636E+02 -.901396701E+02 -.904298902E+02 -.907089786E+02 -.909678126E+02 -.911968609E+02 -.913868060E+02 -.915292738E+02 -.916175866E+02 -.916474281E+02 -.916173045E+02 -.915287092E+02 -.913859584E+02 -.911957294E+02 -.909663961E+02 -.907072756E+02 -.904278991E+02 -.901373888E+02 -.898439898E+02 -.895547683E+02 -.892754654E+02 -.890104786E+02 -.887629375E+02 -.885348410E+02 -.883272267E+02 -.881403507E+02 -.879738621E+02 -.878269610E+02 -.876985363E+02 -.875872796E+02 -.874917763E+02 -.874105769E+02 -.873422487E+02 -.872854133E+02 -.872387714E+02 -.872011175E+02 -.871713475E+02 -.871484607E+02 -.871315578E+02 -.871198361E+02 -.871125831E+02 -.871091690E+02 -.871090383E+02 -.871117017E+02 -.871167280E+02 -.871237353E+02 -.871323832E+02 -.871423649E+02 -.871533986E+02 -.871652193E+02 -.871775695E+02 -.871901895E+02 -.872028058E+02 -.872151174E+02 -.872267802E+02 -.872373861E+02 -.872464390E+02 -.872533223E+02 -.872572588E+02 -.872572588E+02
 -.872783082E+02 -.872783082E+02 -.872756277E+02 -.872709986E+02 -.872650115E+02 -.872581509E+02 -.872508226E+02 -.872433754E+02 -.872361191E+02 -.872293384E+02 -.872233048E+02 -.872182865E+02 -.872145572E+02 -.872124033E+02 -.872121306E+02 -.872140712E+02 -.872185884E+02 -.872260830E+02 -.872369979E+02 -.872518232E+02 -.872711000E+02 -.872954235E+02 -.873254458E+02 -.873618757E+02 -.874054771E+02 -.874570645E+02 -.875174945E+02 -.875876521E+02 -.876684318E+02 -.877607106E+02 -.878653129E+02 -.879829657E+02 -.881142431E+02 -.882594994E+02 -.884187919E+02 -.885917951E+02 -.887777084E+02 -.889751637E+02 -.891821410E+02 -.893959007E+02 -.896129472E+02 -.898290363E+02 -.900392423E+02 -.902380952E+02 -.904197949E+02 -.905785005E+02 -.907086787E+02 -.908054842E+02 -.908651304E+02 -.908852037E+02 -.908648747E+02 -.908049726E+02 -.907079109E+02 -.905774759E+02 -.904185127E+02 -.902365544E+02 -.900374418E+02 -.898269748E+02 -.896106231E+02 -.893933124E+02 -.891792866E+02 -.889720412E+02 -.887743156E+02 -.885881298E+02 -.884148517E+02 -.882552817E+02 -.881097454E+02 -.879781853E+02 -.878602471E+02 -.877553568E+02 -.876627875E+02 -.875817148E+02 -.875112619E+02 -.874505348E+02 -.873986486E+02 -.873547474E+02 -.873180175E+02 -.872876958E+02 -.872630747E+02 -.872435038E+02 -.872283896E+02 -.872171935E+02 -.872094288E+02 -.872046562E+02 -.872024803E+02 -.872025437E+02 -.872045228E+02 -.872081217E+02 -.872130669E+02 -.872191013E+02 -.872259775E+02 -.872334503E+02 -.872412686E+02 -.872491658E+02 -.872568474E+02 -.872639774E+02 -.872701600E+02 -.872749177E+02 -.872776631E+02 -.872776631E+02
 -.872984207E+02 -.872984207E+02 -.872968985E+02 -.872943293E+02 -.872911111E+02 -.872875848E+02 -.872840488E+02 -.872807724E+02 -.872780055E+02 -.872759874E+02 -.872749542E+02 -.872751445E+02 -.872768052E+02 -.872801962E+02 -.872855940E+02 -.872932962E+02 -.873036244E+02 -.873169273E+02 -.873335828E+02 -.873540002E+02 -.873786208E+02 -.874079182E+02 -.874423966E+02 -.874825884E+02 -.875290486E+02 -.875823477E+02 -.876430609E+02 -.877117534E+02 -.877889625E+02 -.878751734E+02 -.879707912E+02 -.880761060E+02 -.881912538E+02 -.883161713E+02 -.884505474E+02 -.885937730E+02 -.887448912E+02 -.889025529E+02 -.890649815E+02 -.892299547E+02 -.893948076E+02 -.895564650E+02 -.897115084E+02 -.898562804E+02 -.899870269E+02 -.901000720E+02 -.901920161E+02 -.902599397E+02 -.903015957E+02 -.903155666E+02 -.903013674E+02 -.902594830E+02 -.901913307E+02 -.900991578E+02 -.899858833E+02 -.898549071E+02 -.897099046E+02 -.895546301E+02 -.893927409E+02 -.892276553E+02 -.890624485E+02 -.888997855E+02 -.887418885E+02 -.885905339E+02 -.884470710E+02 -.883124566E+02 -.881873001E+02 -.880719125E+02 -.879663572E+02 -.878704985E+02 -.877840464E+02 -.877065962E+02 -.876376630E+02 -.875767100E+02 -.875231724E+02 -.874764757E+02 -.874360504E+02 -.874013423E+02 -.873718203E+02 -.873469815E+02 -.873263541E+02 -.873094989E+02 -.872960092E+02 -.872855102E+02 -.872776569E+02 -.872721324E+02 -.872686447E+02 -.872669240E+02 -.872667190E+02 -.872677931E+02 -.872699202E+02 -.872728799E+02 -.872764520E+02 -.872804102E+02 -.872845146E+02 -.872885024E+02 -.872920777E+02 -.872948968E+02 -.872965526E+02 -.872965526E+02
 -.873164639E+02 -.873164639E+02 -.873159677E+02 -.873152166E+02 -.873144318E+02 -.873138196E+02 -.873135766E+02 -.873138933E+02 -.873149587E+02 -.873169632E+02 -.873201020E+02 -.873245778E+02 -.873306036E+02 -.873384043E+02 -.873482195E+02 -.873603044E+02 -.873749319E+02 -.873923927E+02 -.874129967E+02 -.874370721E+02 -.874649645E+02 -.874970356E+02 -.875336594E+02 -.875752181E+02 -.876220961E+02 -.876746714E+02 -.877333058E+02 -.877983318E+02 -.878700368E+02 -.879486449E+02 -.880342953E+02 -.881270180E+02 -.882267073E+02 -.883330933E+02 -.884457137E+02 -.885638856E+02 -.886866814E+02 -.888129094E+02 -.889411046E+02 -.890695291E+02 -.891961899E+02 -.893188724E+02 -.894351947E+02 -.895426807E+02 -.896388528E+02 -.897213374E+02 -.897879798E+02 -.898369575E+02 -.898668840E+02 -.898768912E+02 -.898666835E+02 -.898365566E+02 -.897873783E+02 -.897205354E+02 -.896378501E+02 -.895414774E+02 -.894337906E+02 -.893172676E+02 -.891943842E+02 -.890675226E+02 -.889388973E+02 -.888105015E+02 -.886840730E+02 -.885610771E+02 -.884427055E+02 -.883298859E+02 -.882233015E+02 -.881234148E+02 -.880304960E+02 -.879446510E+02 -.878658501E+02 -.877939547E+02 -.877287412E+02 -.876699227E+02 -.876171672E+02 -.875701140E+02 -.875283856E+02 -.874915989E+02 -.874593727E+02 -.874313342E+02 -.874071236E+02 -.873863966E+02 -.873688272E+02 -.873541080E+02 -.873419504E+02 -.873320848E+02 -.873242592E+02 -.873182380E+02 -.873138002E+02 -.873107380E+02 -.873088538E+02 -.873079582E+02 -.873078669E+02 -.873083977E+02 -.873093665E+02 -.873105833E+02 -.873118473E+02 -.873129411E+02 -.873136239E+02 -.873136239E+02
 -.873322754E+02 -.873322754E+02 -.873326664E+02 -.873334823E+02 -.873347851E+02 -.873366592E+02 -.873392060E+02 -.873425418E+02 -.873467960E+02 -.873521094E+02 -.873586348E+02 -.873665361E+02 -.873759887E+02 -.873871798E+02 -.874003085E+02 -.874155857E+02 -.874332343E+02 -.874534886E+02 -.874765932E+02 -.875028020E+02 -.875323762E+02 -.875655813E+02 -.876026832E+02 -.876439438E+02 -.876896151E+02 -.877399310E+02 -.877950992E+02 -.878552903E+02 -.879206261E+02 -.879911652E+02 -.880668887E+02 -.881476833E+02 -.882333248E+02 -.883234613E+02 -.884175966E+02 -.885150770E+02 -.886150800E+02 -.887166092E+02 -.888184946E+02 -.889194023E+02 -.890178520E+02 -.891122468E+02 -.892009132E+02 -.892821505E+02 -.893542912E+02 -.894157652E+02 -.894651680E+02 -.895013259E+02 -.895233539E+02 -.895307013E+02 -.895231813E+02 -.895009809E+02 -.894646506E+02 -.894150756E+02 -.893534297E+02 -.892811175E+02 -.891997090E+02 -.891108721E+02 -.890163073E+02 -.889176884E+02 -.888166125E+02 -.887145598E+02 -.886128647E+02 -.885126972E+02 -.884150540E+02 -.883207577E+02 -.882304626E+02 -.881446649E+02 -.880637172E+02 -.879878439E+02 -.879171588E+02 -.878516815E+02 -.877913536E+02 -.877360544E+02 -.876856139E+02 -.876398252E+02 -.875984551E+02 -.875612529E+02 -.875279577E+02 -.874983047E+02 -.874720296E+02 -.874488729E+02 -.874285819E+02 -.874109134E+02 -.873956347E+02 -.873825244E+02 -.873713728E+02 -.873619819E+02 -.873541652E+02 -.873477469E+02 -.873425621E+02 -.873384553E+02 -.873352803E+02 -.873328999E+02 -.873311848E+02 -.873300145E+02 -.873292769E+02 -.873288701E+02 -.873287040E+02 -.873287040E+02
 -.873458137E+02 -.873458137E+02 -.873469542E+02 -.873490887E+02 -.873521400E+02 -.873560838E+02 -.873609363E+02 -.873667452E+02 -.873735837E+02 -.873815453E+02 -.873907407E+02 -.874012951E+02 -.874133465E+02 -.874270441E+02 -.874425472E+02 -.874600239E+02 -.874796501E+02 -.875016080E+02 -.875260847E+02 -.875532698E+02 -.875833532E+02 -.876165222E+02 -.876529573E+02 -.876928282E+02 -.877362882E+02 -.877834678E+02 -.878344683E+02 -.878893529E+02 -.879481385E+02 -.880107857E+02 -.880771887E+02 -.881471651E+02 -.882204454E+02 -.882966637E+02 -.883753493E+02 -.884559207E+02 -.885376820E+02 -.886198237E+02 -.887014276E+02 -.887814773E+02 -.888588744E+02 -.889324610E+02 -.890010486E+02 -.890634517E+02 -.891185263E+02 -.891652105E+02 -.892025654E+02 -.892298141E+02 -.892463747E+02 -.892518872E+02 -.892462298E+02 -.892295243E+02 -.892021312E+02 -.891646321E+02 -.891178043E+02 -.890625869E+02 -.890000419E+02 -.889313134E+02 -.888575872E+02 -.887800519E+02 -.886998657E+02 -.886181272E+02 -.885358531E+02 -.884539618E+02 -.883732634E+02 -.882944537E+02 -.882181150E+02 -.881447181E+02 -.880746297E+02 -.880081195E+02 -.879453707E+02 -.878864895E+02 -.878315162E+02 -.877804345E+02 -.877331820E+02 -.876896583E+02 -.876497337E+02 -.876132559E+02 -.875800563E+02 -.875499552E+02 -.875227667E+02 -.874983016E+02 -.874763713E+02 -.874567894E+02 -.874393742E+02 -.874239500E+02 -.874103480E+02 -.873984076E+02 -.873879769E+02 -.873789137E+02 -.873710859E+02 -.873643727E+02 -.873586660E+02 -.873538720E+02 -.873499136E+02 -.873467343E+02 -.873443029E+02 -.873426207E+02 -.873417305E+02 -.873417305E+02
 -.873571318E+02 -.873571318E+02 -.873588898E+02 -.873621065E+02 -.873665856E+02 -.873722085E+02 -.873789163E+02 -.873866958E+02 -.873955689E+02 -.874055854E+02 -.874168165E+02 -.874293510E+02 -.874432911E+02 -.874587504E+02 -.874758512E+02 -.874947227E+02 -.875154987E+02 -.875383164E+02 -.875633135E+02 -.875906267E+02 -.876203886E+02 -.876527251E+02 -.876877515E+02 -.877255692E+02 -.877662611E+02 -.878098865E+02 -.878564758E+02 -.879060247E+02 -.879584879E+02 -.880137725E+02 -.880717315E+02 -.881321575E+02 -.881947769E+02 -.882592447E+02 -.883251410E+02 -.883919689E+02 -.884591549E+02 -.885260517E+02 -.885919444E+02 -.886560601E+02 -.887175810E+02 -.887756611E+02 -.888294466E+02 -.888780986E+02 -.889208183E+02 -.889568723E+02 -.889856190E+02 -.890065310E+02 -.890192161E+02 -.890234324E+02 -.890190982E+02 -.890062953E+02 -.889852660E+02 -.889564026E+02 -.889202326E+02 -.888773981E+02 -.888286325E+02 -.887747350E+02 -.887165446E+02 -.886549154E+02 -.885906938E+02 -.885246979E+02 -.884577009E+02 -.883904181E+02 -.883234971E+02 -.882575119E+02 -.881929598E+02 -.881302613E+02 -.880697619E+02 -.880117358E+02 -.879563910E+02 -.879038751E+02 -.878542818E+02 -.878076572E+02 -.877640063E+02 -.877232997E+02 -.876854789E+02 -.876504619E+02 -.876181483E+02 -.875884235E+02 -.875611624E+02 -.875362331E+02 -.875134994E+02 -.874928235E+02 -.874740679E+02 -.874570976E+02 -.874417814E+02 -.874279933E+02 -.874156146E+02 -.874045349E+02 -.873946541E+02 -.873858848E+02 -.873781546E+02 -.873714106E+02 -.873656234E+02 -.873607942E+02 -.873569635E+02 -.873542226E+02 -.873527292E+02 -.873527292E+02
 -.873663512E+02 -.873663512E+02 -.873686043E+02 -.873726849E+02 -.873782970E+02 -.873852426E+02 -.873933985E+02 -.874026983E+02 -.874131190E+02 -.874246711E+02 -.874373902E+02 -.874513318E+02 -.874665660E+02 -.874831741E+02 -.875012457E+02 -.875208757E+02 -.875421622E+02 -.875652042E+02 -.875900994E+02 -.876169418E+02 -.876458194E+02 -.876768115E+02 -.877099853E+02 -.877453937E+02 -.877830706E+02 -.878230282E+02 -.878652524E+02 -.879096988E+02 -.879562885E+02 -.880049037E+02 -.880553839E+02 -.881075221E+02 -.881610615E+02 -.882156936E+02 -.882710565E+02 -.883267355E+02 -.883822649E+02 -.884371314E+02 -.884907799E+02 -.885426218E+02 -.885920447E+02 -.886384251E+02 -.886811424E+02 -.887195943E+02 -.887532135E+02 -.887814844E+02 -.888039590E+02 -.888202718E+02 -.888301521E+02 -.888334335E+02 -.888300602E+02 -.888200882E+02 -.888036843E+02 -.887811194E+02 -.887527592E+02 -.887190521E+02 -.886805138E+02 -.886377121E+02 -.885912495E+02 -.885417470E+02 -.884898285E+02 -.884361066E+02 -.883811704E+02 -.883255754E+02 -.882698353E+02 -.882144165E+02 -.881597341E+02 -.881061504E+02 -.880539746E+02 -.880034642E+02 -.879548267E+02 -.879082236E+02 -.878637732E+02 -.878215553E+02 -.877816150E+02 -.877439673E+02 -.877086010E+02 -.876754826E+02 -.876445605E+02 -.876157678E+02 -.875890258E+02 -.875642469E+02 -.875413371E+02 -.875201980E+02 -.875007295E+02 -.874828313E+02 -.874664050E+02 -.874513558E+02 -.874375947E+02 -.874250407E+02 -.874136231E+02 -.874032851E+02 -.873939872E+02 -.873857133E+02 -.873784765E+02 -.873723288E+02 -.873673722E+02 -.873637749E+02 -.873617917E+02 -.873617917E+02
 -.873736394E+02 -.873736394E+02 -.873762767E+02 -.873810243E+02 -.873875052E+02 -.873954560E+02 -.874046999E+02 -.874151256E+02 -.874266716E+02 -.874393141E+02 -.874530578E+02 -.874679290E+02 -.874839695E+02 -.875012326E+02 -.875197797E+02 -.875396768E+02 -.875609920E+02 -.875837936E+02 -.876081472E+02 -.876341137E+02 -.876617472E+02 -.876910926E+02 -.877221830E+02 -.877550372E+02 -.877896572E+02 -.878260252E+02 -.878641008E+02 -.879038181E+02 -.879450832E+02 -.879877710E+02 -.880317233E+02 -.880767466E+02 -.881226105E+02 -.881690473E+02 -.882157519E+02 -.882623830E+02 -.883085652E+02 -.883538930E+02 -.883979353E+02 -.884402419E+02 -.884803515E+02 -.885178001E+02 -.885521312E+02 -.885829067E+02 -.886097172E+02 -.886321940E+02 -.886500187E+02 -.886629327E+02 -.886707456E+02 -.886733407E+02 -.886706786E+02 -.886627990E+02 -.886498188E+02 -.886319290E+02 -.886093883E+02 -.885825153E+02 -.885516794E+02 -.885172900E+02 -.884797858E+02 -.884396236E+02 -.883972678E+02 -.883531801E+02 -.883078112E+02 -.882615925E+02 -.882149302E+02 -.881682001E+02 -.881217441E+02 -.880758679E+02 -.880308399E+02 -.879868909E+02 -.879442154E+02 -.879029721E+02 -.878632869E+02 -.878252547E+02 -.877889419E+02 -.877543898E+02 -.877216170E+02 -.876906222E+02 -.876613872E+02 -.876338795E+02 -.876080544E+02 -.875838579E+02 -.875612285E+02 -.875400996E+02 -.875204011E+02 -.875020617E+02 -.874850109E+02 -.874691805E+02 -.874545079E+02 -.874409377E+02 -.874284255E+02 -.874169415E+02 -.874064758E+02 -.873970442E+02 -.873886968E+02 -.873815286E+02 -.873756938E+02 -.873714245E+02 -.873690552E+02 -.873690552E+02
 -.873791903E+02 -.873791903E+02 -.873821136E+02 -.873873544E+02 -.873944718E+02 -.874031506E+02 -.874131704E+02 -.874243830E+02 -.874366949E+02 -.874500535E+02 -.874644370E+02 -.874798468E+02 -.874963007E+02 -.875138285E+02 -.875324678E+02 -.875522607E+02 -.875732514E+02 -.875954833E+02 -.876189973E+02 -.876438291E+02 -.876700080E+02 -.876975539E+02 -.877264763E+02 -.877567716E+02 -.877884213E+02 -.878213900E+02 -.878556235E+02 -.878910464E+02 -.879275612E+02 -.879650457E+02 -.880033524E+02 -.880423072E+02 -.880817092E+02 -.881213304E+02 -.881609168E+02 -.882001896E+02 -.882388476E+02 -.882765706E+02 -.883130228E+02 -.883478585E+02 -.883807274E+02 -.884112809E+02 -.884391796E+02 -.884641004E+02 -.884857442E+02 -.885038426E+02 -.885181657E+02 -.885285276E+02 -.885347918E+02 -.885368746E+02 -.885347482E+02 -.885284409E+02 -.885180364E+02 -.885036718E+02 -.884855333E+02 -.884638512E+02 -.884388942E+02 -.884109617E+02 -.883803775E+02 -.883474812E+02 -.883126218E+02 -.882761500E+02 -.882384123E+02 -.881997446E+02 -.881604679E+02 -.881208839E+02 -.880812719E+02 -.880418866E+02 -.880029565E+02 -.879646833E+02 -.879272417E+02 -.878907801E+02 -.878554211E+02 -.878212634E+02 -.877883828E+02 -.877568343E+02 -.877266542E+02 -.876978614E+02 -.876704600E+02 -.876444411E+02 -.876197844E+02 -.875964608E+02 -.875744334E+02 -.875536600E+02 -.875340946E+02 -.875156893E+02 -.874983965E+02 -.874821706E+02 -.874669710E+02 -.874527647E+02 -.874395298E+02 -.874272601E+02 -.874159706E+02 -.874057047E+02 -.873965435E+02 -.873886179E+02 -.873821249E+02 -.873773480E+02 -.873746852E+02 -.873746852E+02
 -.873832093E+02 -.873832093E+02 -.873863331E+02 -.873919163E+02 -.873994701E+02 -.874086390E+02 -.874191689E+02 -.874308821E+02 -.874436592E+02 -.874574240E+02 -.874721331E+02 -.874877669E+02 -.875043235E+02 -.875218131E+02 -.875402540E+02 -.875596692E+02 -.875800836E+02 -.876015217E+02 -.876240052E+02 -.876475515E+02 -.876721715E+02 -.876978683E+02 -.877246351E+02 -.877524544E+02 -.877812955E+02 -.878111138E+02 -.878418491E+02 -.878734245E+02 -.879057453E+02 -.879386977E+02 -.879721488E+02 -.880059457E+02 -.880399162E+02 -.880738684E+02 -.881075925E+02 -.881408618E+02 -.881734349E+02 -.882050584E+02 -.882354702E+02 -.882644028E+02 -.882915884E+02 -.883167628E+02 -.883396708E+02 -.883600715E+02 -.883777429E+02 -.883924875E+02 -.884041365E+02 -.884125541E+02 -.884176408E+02 -.884193359E+02 -.884176191E+02 -.884125111E+02 -.884040730E+02 -.883924046E+02 -.883776421E+02 -.883599547E+02 -.883395403E+02 -.883166212E+02 -.882914390E+02 -.882642491E+02 -.882353162E+02 -.882049087E+02 -.881732944E+02 -.881407360E+02 -.881074876E+02 -.880737909E+02 -.880398733E+02 -.880059453E+02 -.879721992E+02 -.879388082E+02 -.879059256E+02 -.878736852E+02 -.878422014E+02 -.878115695E+02 -.877818674E+02 -.877531557E+02 -.877254799E+02 -.876988707E+02 -.876733465E+02 -.876489140E+02 -.876255700E+02 -.876033029E+02 -.875820945E+02 -.875619208E+02 -.875427547E+02 -.875245667E+02 -.875073277E+02 -.874910105E+02 -.874755931E+02 -.874610608E+02 -.874474108E+02 -.874346569E+02 -.874228348E+02 -.874120108E+02 -.874022913E+02 -.873938364E+02 -.873868766E+02 -.873817360E+02 -.873788613E+02 -.873788613E+02
 -.873859011E+02 -.873859011E+02 -.873891524E+02 -.873949497E+02 -.874027699E+02 -.874122283E+02 -.874230455E+02 -.874350214E+02 -.874480161E+02 -.874619349E+02 -.874767168E+02 -.874923257E+02 -.875087434E+02 -.875259645E+02 -.875439919E+02 -.875628333E+02 -.875824989E+02 -.876029986E+02 -.876243400E+02 -.876465271E+02 -.876695580E+02 -.876934243E+02 -.877181091E+02 -.877435863E+02 -.877698191E+02 -.877967591E+02 -.878243453E+02 -.878525036E+02 -.878811456E+02 -.879101687E+02 -.879394556E+02 -.879688743E+02 -.879982784E+02 -.880275080E+02 -.880563904E+02 -.880847416E+02 -.881123680E+02 -.881390686E+02 -.881646376E+02 -.881888673E+02 -.882115510E+02 -.882324869E+02 -.882514811E+02 -.882683517E+02 -.882829324E+02 -.882950757E+02 -.883046560E+02 -.883115726E+02 -.883157522E+02 -.883171499E+02 -.883157507E+02 -.883115701E+02 -.883046531E+02 -.882950737E+02 -.882829330E+02 -.882683567E+02 -.882514930E+02 -.882325085E+02 -.882115857E+02 -.881889187E+02 -.881647100E+02 -.881391667E+02 -.881124969E+02 -.880849071E+02 -.880565988E+02 -.880277660E+02 -.879985935E+02 -.879692545E+02 -.879399096E+02 -.879107057E+02 -.878817756E+02 -.878532372E+02 -.878251939E+02 -.877977345E+02 -.877709340E+02 -.877448538E+02 -.877195429E+02 -.876950385E+02 -.876713669E+02 -.876485450E+02 -.876265810E+02 -.876054758E+02 -.875852241E+02 -.875658160E+02 -.875472384E+02 -.875294763E+02 -.875125151E+02 -.874963426E+02 -.874809514E+02 -.874663423E+02 -.874525280E+02 -.874395383E+02 -.874274262E+02 -.874162763E+02 -.874062151E+02 -.873974251E+02 -.873901628E+02 -.873847823E+02 -.873817661E+02 -.873817661E+02
 -.873874623E+02 -.873874623E+02 -.873907796E+02 -.873966833E+02 -.874046280E+02 -.874142094E+02 -.874251301E+02 -.874371737E+02 -.874501854E+02 -.874640561E+02 -.874787112E+02 -.874941015E+02 -.875101962E+02 -.875269774E+02 -.875444361E+02 -.875625685E+02 -.875813732E+02 -.876008492E+02 -.876209941E+02 -.876418022E+02 -.876632631E+02 -.876853609E+02 -.877080728E+02 -.877313682E+02 -.877552076E+02 -.877795426E+02 -.878043145E+02 -.878294541E+02 -.878548815E+02 -.878805056E+02 -.879062245E+02 -.879319252E+02 -.879574846E+02 -.879827696E+02 -.880076384E+02 -.880319417E+02 -.880555240E+02 -.880782254E+02 -.880998835E+02 -.881203358E+02 -.881394219E+02 -.881569859E+02 -.881728795E+02 -.881869639E+02 -.881991129E+02 -.882092150E+02 -.882171758E+02 -.882229198E+02 -.882263918E+02 -.882275585E+02 -.882264087E+02 -.882229540E+02 -.882172282E+02 -.882092867E+02 -.881992056E+02 -.881870797E+02 -.881730208E+02 -.881571557E+02 -.881396235E+02 -.881205731E+02 -.881001608E+02 -.880785474E+02 -.880558961E+02 -.880323696E+02 -.880081285E+02 -.879833288E+02 -.879581204E+02 -.879326456E+02 -.879070382E+02 -.878814220E+02 -.878559104E+02 -.878306061E+02 -.878056007E+02 -.877809748E+02 -.877567981E+02 -.877331297E+02 -.877100188E+02 -.876875048E+02 -.876656186E+02 -.876443827E+02 -.876238126E+02 -.876039178E+02 -.875847022E+02 -.875661658E+02 -.875483062E+02 -.875311193E+02 -.875146018E+02 -.874987532E+02 -.874835779E+02 -.874690888E+02 -.874553112E+02 -.874422876E+02 -.874300847E+02 -.874188011E+02 -.874085787E+02 -.873996169E+02 -.873921907E+02 -.873866752E+02 -.873835774E+02 -.873835774E+02
 -.873880756E+02 -.873880756E+02 -.873914078E+02 -.873973290E+02 -.874052817E+02 -.874148497E+02 -.874257246E+02 -.874376791E+02 -.874505476E+02 -.874642108E+02 -.874785840E+02 -.874936081E+02 -.875092425E+02 -.875254600E+02 -.875422423E+02 -.875595768E+02 -.875774537E+02 -.875958642E+02 -.876147985E+02 -.876342444E+02 -.876541861E+02 -.876746031E+02 -.876954693E+02 -.877167525E+02 -.877384132E+02 -.877604047E+02 -.877826724E+02 -.878051533E+02 -.878277762E+02 -.878504615E+02 -.878731213E+02 -.878956598E+02 -.879179736E+02 -.879399523E+02 -.879614797E+02 -.879824343E+02 -.880026910E+02 -.880221219E+02 -.880405984E+02 -.880579924E+02 -.880741787E+02 -.880890359E+02 -.881024494E+02 -.881143123E+02 -.881245280E+02 -.881330112E+02 -.881396902E+02 -.881445075E+02 -.881474214E+02 -.881484066E+02 -.881474548E+02 -.881445748E+02 -.881397922E+02 -.881331492E+02 -.881247035E+02 -.881145275E+02 -.881027068E+02 -.880893385E+02 -.880745297E+02 -.880583959E+02 -.880410585E+02 -.880226435E+02 -.880032794E+02 -.879830953E+02 -.879622196E+02 -.879407780E+02 -.879188925E+02 -.878966799E+02 -.878742511E+02 -.878517102E+02 -.878291535E+02 -.878066694E+02 -.877843383E+02 -.877622318E+02 -.877404132E+02 -.877189378E+02 -.876978527E+02 -.876771972E+02 -.876570038E+02 -.876372982E+02 -.876181003E+02 -.875994247E+02 -.875812818E+02 -.875636788E+02 -.875466207E+02 -.875301119E+02 -.875141576E+02 -.874987661E+02 -.874839511E+02 -.874697350E+02 -.874561526E+02 -.874432566E+02 -.874311238E+02 -.874198633E+02 -.874096283E+02 -.874006297E+02 -.873931547E+02 -.873875918E+02 -.873844624E+02 -.873844624E+02
 -.873879064E+02 -.873879064E+02 -.873912122E+02 -.873970787E+02 -.874049448E+02 -.874143899E+02 -.874250997E+02 -.874368407E+02 -.874494407E+02 -.874627732E+02 -.874767466E+02 -.874912944E+02 -.875063691E+02 -.875219364E+02 -.875379712E+02 -.875544544E+02 -.875713702E+02 -.875887042E+02 -.876064416E+02 -.876245659E+02 -.876430579E+02 -.876618948E+02 -.876810493E+02 -.877004890E+02 -.877201761E+02 -.877400668E+02 -.877601111E+02 -.877802529E+02 -.878004294E+02 -.878205715E+02 -.878406041E+02 -.878604460E+02 -.878800107E+02 -.878992069E+02 -.879179390E+02 -.879361081E+02 -.879536131E+02 -.879703514E+02 -.879862206E+02 -.880011193E+02 -.880149487E+02 -.880276138E+02 -.880390252E+02 -.880491000E+02 -.880577633E+02 -.880649494E+02 -.880706031E+02 -.880746804E+02 -.880771492E+02 -.880779903E+02 -.880771973E+02 -.880747770E+02 -.880707492E+02 -.880651461E+02 -.880580122E+02 -.880494032E+02 -.880393852E+02 -.880280336E+02 -.880154315E+02 -.880016690E+02 -.879868416E+02 -.879710483E+02 -.879543911E+02 -.879369730E+02 -.879188969E+02 -.879002647E+02 -.878811756E+02 -.878617257E+02 -.878420070E+02 -.878221064E+02 -.878021057E+02 -.877820805E+02 -.877621005E+02 -.877422288E+02 -.877225220E+02 -.877030305E+02 -.876837983E+02 -.876648633E+02 -.876462577E+02 -.876280084E+02 -.876101375E+02 -.875926630E+02 -.875755994E+02 -.875589586E+02 -.875427512E+02 -.875269875E+02 -.875116790E+02 -.874968408E+02 -.874824936E+02 -.874686668E+02 -.874554027E+02 -.874427612E+02 -.874308264E+02 -.874197152E+02 -.874095877E+02 -.874006621E+02 -.873932327E+02 -.873876945E+02 -.873845747E+02 -.873845747E+02
 -.873871022E+02 -.873871022E+02 -.873903482E+02 -.873961022E+02 -.874038069E+02 -.874130424E+02 -.874234935E+02 -.874349245E+02 -.874471595E+02 -.874600682E+02 -.874735542E+02 -.874875463E+02 -.875019920E+02 -.875168519E+02 -.875320963E+02 -.875477013E+02 -.875636470E+02 -.875799150E+02 -.875964875E+02 -.876133452E+02 -.876304673E+02 -.876478298E+02 -.876654055E+02 -.876831632E+02 -.877010673E+02 -.877190777E+02 -.877371494E+02 -.877552326E+02 -.877732725E+02 -.877912096E+02 -.878089796E+02 -.878265143E+02 -.878437413E+02 -.878605848E+02 -.878769662E+02 -.878928049E+02 -.879080188E+02 -.879225253E+02 -.879362423E+02 -.879490891E+02 -.879609873E+02 -.879718620E+02 -.879816429E+02 -.879902650E+02 -.879976700E+02 -.880038068E+02 -.880086323E+02 -.880121126E+02 -.880142229E+02 -.880149482E+02 -.880142838E+02 -.880122349E+02 -.880088168E+02 -.880040546E+02 -.879979828E+02 -.879906448E+02 -.879820921E+02 -.879723835E+02 -.879615844E+02 -.879497656E+02 -.879370023E+02 -.879233735E+02 -.879089602E+02 -.878938451E+02 -.878781112E+02 -.878618411E+02 -.878451159E+02 -.878280147E+02 -.878106138E+02 -.877929860E+02 -.877752002E+02 -.877573210E+02 -.877394084E+02 -.877215175E+02 -.877036985E+02 -.876859968E+02 -.876684525E+02 -.876511012E+02 -.876339739E+02 -.876170975E+02 -.876004948E+02 -.875841855E+02 -.875681867E+02 -.875525135E+02 -.875371801E+02 -.875222011E+02 -.875075926E+02 -.874933745E+02 -.874795727E+02 -.874662217E+02 -.874533691E+02 -.874410799E+02 -.874294433E+02 -.874185807E+02 -.874086565E+02 -.873998921E+02 -.873925843E+02 -.873871290E+02 -.873840525E+02 -.873840525E+02
 -.873857916E+02 -.873857916E+02 -.873889516E+02 -.873945480E+02 -.874020326E+02 -.874109915E+02 -.874211121E+02 -.874321597E+02 -.874439576E+02 -.874563740E+02 -.874693099E+02 -.874826913E+02 -.874964623E+02 -.875105805E+02 -.875250127E+02 -.875397321E+02 -.875547158E+02 -.875699431E+02 -.875853941E+02 -.876010484E+02 -.876168841E+02 -.876328774E+02 -.876490020E+02 -.876652283E+02 -.876815236E+02 -.876978514E+02 -.877141716E+02 -.877304405E+02 -.877466104E+02 -.877626302E+02 -.877784454E+02 -.877939982E+02 -.878092281E+02 -.878240724E+02 -.878384662E+02 -.878523434E+02 -.878656374E+02 -.878782812E+02 -.878902088E+02 -.879013553E+02 -.879116585E+02 -.879210587E+02 -.879295002E+02 -.879369318E+02 -.879433076E+02 -.879485875E+02 -.879527377E+02 -.879557317E+02 -.879575503E+02 -.879581817E+02 -.879576222E+02 -.879558760E+02 -.879529550E+02 -.879488790E+02 -.879436750E+02 -.879373770E+02 -.879300256E+02 -.879216670E+02 -.879123529E+02 -.879021395E+02 -.878910867E+02 -.878792573E+02 -.878667166E+02 -.878535311E+02 -.878397680E+02 -.878254947E+02 -.878107775E+02 -.877956818E+02 -.877802709E+02 -.877646056E+02 -.877487441E+02 -.877327414E+02 -.877166490E+02 -.877005148E+02 -.876843830E+02 -.876682937E+02 -.876522835E+02 -.876363852E+02 -.876206278E+02 -.876050373E+02 -.875896365E+02 -.875744458E+02 -.875594834E+02 -.875447666E+02 -.875303119E+02 -.875161366E+02 -.875022602E+02 -.874887059E+02 -.874755032E+02 -.874626902E+02 -.874503179E+02 -.874384548E+02 -.874271929E+02 -.874166559E+02 -.874070097E+02 -.873984760E+02 -.873913500E+02 -.873860239E+02 -.873830175E+02 -.873830175E+02
 -.873840854E+02 -.873840854E+02 -.873871393E+02 -.873925433E+02 -.873997635E+02 -.874083950E+02 -.874181314E+02 -.874287414E+02 -.874400501E+02 -.874519257E+02 -.874642687E+02 -.874770037E+02 -.874900731E+02 -.875034325E+02 -.875170467E+02 -.875308870E+02 -.875449288E+02 -.875591501E+02 -.875735298E+02 -.875880470E+02 -.876026800E+02 -.876174056E+02 -.876321987E+02 -.876470318E+02 -.876618751E+02 -.876766957E+02 -.876914584E+02 -.877061245E+02 -.877206531E+02 -.877350001E+02 -.877491194E+02 -.877629621E+02 -.877764777E+02 -.877896140E+02 -.878023173E+02 -.878145335E+02 -.878262080E+02 -.878372864E+02 -.878477153E+02 -.878574424E+02 -.878664178E+02 -.878745937E+02 -.878819257E+02 -.878883732E+02 -.878938997E+02 -.878984735E+02 -.879020680E+02 -.879046623E+02 -.879062411E+02 -.879067954E+02 -.879063222E+02 -.879048249E+02 -.879023128E+02 -.878988017E+02 -.878943127E+02 -.878888730E+02 -.878825145E+02 -.878752741E+02 -.878671930E+02 -.878583158E+02 -.878486907E+02 -.878383681E+02 -.878274006E+02 -.878158421E+02 -.878037473E+02 -.877911713E+02 -.877781688E+02 -.877647935E+02 -.877510983E+02 -.877371341E+02 -.877229499E+02 -.877085926E+02 -.876941063E+02 -.876795323E+02 -.876649094E+02 -.876502731E+02 -.876356562E+02 -.876210884E+02 -.876065968E+02 -.875922058E+02 -.875779377E+02 -.875638127E+02 -.875498497E+02 -.875360667E+02 -.875224818E+02 -.875091141E+02 -.874959852E+02 -.874831205E+02 -.874705516E+02 -.874583192E+02 -.874464764E+02 -.874350932E+02 -.874242630E+02 -.874141099E+02 -.874047988E+02 -.873965491E+02 -.873896516E+02 -.873844910E+02 -.873815756E+02 -.873815756E+02
 -.873820776E+02 -.873820776E+02 -.873850103E+02 -.873901963E+02 -.873971190E+02 -.874053861E+02 -.874146996E+02 -.874248337E+02 -.874356171E+02 -.874469197E+02 -.874586428E+02 -.874707109E+02 -.874830659E+02 -.874956625E+02 -.875084645E+02 -.875214421E+02 -.875345701E+02 -.875478257E+02 -.875611875E+02 -.875746347E+02 -.875881461E+02 -.876016995E+02 -.876152714E+02 -.876288366E+02 -.876423679E+02 -.876558363E+02 -.876692103E+02 -.876824565E+02 -.876955393E+02 -.877084212E+02 -.877210627E+02 -.877334227E+02 -.877454589E+02 -.877571277E+02 -.877683847E+02 -.877791852E+02 -.877894845E+02 -.877992382E+02 -.878084027E+02 -.878169359E+02 -.878247972E+02 -.878319484E+02 -.878383539E+02 -.878439810E+02 -.878488006E+02 -.878527875E+02 -.878559206E+02 -.878581831E+02 -.878595632E+02 -.878600535E+02 -.878596518E+02 -.878583607E+02 -.878561878E+02 -.878531454E+02 -.878492506E+02 -.878445250E+02 -.878389940E+02 -.878326872E+02 -.878256375E+02 -.878178809E+02 -.878094561E+02 -.878004040E+02 -.877907671E+02 -.877805894E+02 -.877699156E+02 -.877587908E+02 -.877472602E+02 -.877353684E+02 -.877231594E+02 -.877106760E+02 -.876979595E+02 -.876850496E+02 -.876719843E+02 -.876587993E+02 -.876455282E+02 -.876322025E+02 -.876188512E+02 -.876055013E+02 -.875921776E+02 -.875789029E+02 -.875656983E+02 -.875525836E+02 -.875395775E+02 -.875266984E+02 -.875139652E+02 -.875013979E+02 -.874890192E+02 -.874768559E+02 -.874649411E+02 -.874533165E+02 -.874420361E+02 -.874311706E+02 -.874208130E+02 -.874110862E+02 -.874021527E+02 -.873942273E+02 -.873875936E+02 -.873826260E+02 -.873798176E+02 -.873798176E+02
 -.873798470E+02 -.873798470E+02 -.873826476E+02 -.873875971E+02 -.873941991E+02 -.874020759E+02 -.874109400E+02 -.874205727E+02 -.874308076E+02 -.874415178E+02 -.874526064E+02 -.874639989E+02 -.874756376E+02 -.874874771E+02 -.874994810E+02 -.875116193E+02 -.875238665E+02 -.875361996E+02 -.875485978E+02 -.875610404E+02 -.875735071E+02 -.875859772E+02 -.875984286E+02 -.876108385E+02 -.876231824E+02 -.876354343E+02 -.876475667E+02 -.876595504E+02 -.876713548E+02 -.876829475E+02 -.876942952E+02 -.877053631E+02 -.877161154E+02 -.877265160E+02 -.877365279E+02 -.877461140E+02 -.877552377E+02 -.877638623E+02 -.877719525E+02 -.877794738E+02 -.877863933E+02 -.877926800E+02 -.877983052E+02 -.878032427E+02 -.878074690E+02 -.878109639E+02 -.878137104E+02 -.878156953E+02 -.878169089E+02 -.878173455E+02 -.878170033E+02 -.878158845E+02 -.878139951E+02 -.878113450E+02 -.878079479E+02 -.878038211E+02 -.877989852E+02 -.877934638E+02 -.877872837E+02 -.877804738E+02 -.877730656E+02 -.877650923E+02 -.877565885E+02 -.877475902E+02 -.877381342E+02 -.877282576E+02 -.877179978E+02 -.877073919E+02 -.876964768E+02 -.876852882E+02 -.876738613E+02 -.876622297E+02 -.876504260E+02 -.876384810E+02 -.876264239E+02 -.876142823E+02 -.876020821E+02 -.875898475E+02 -.875776010E+02 -.875653637E+02 -.875531555E+02 -.875409952E+02 -.875289011E+02 -.875168916E+02 -.875049855E+02 -.874932035E+02 -.874815686E+02 -.874701084E+02 -.874588562E+02 -.874478543E+02 -.874371567E+02 -.874268335E+02 -.874169764E+02 -.874077058E+02 -.873991802E+02 -.873916080E+02 -.873852641E+02 -.873805097E+02 -.873778203E+02 -.873778203E+02
 -.873774588E+02 -.873774588E+02 -.873801199E+02 -.873848204E+02 -.873910863E+02 -.873985560E+02 -.874069539E+02 -.874160700E+02 -.874257436E+02 -.874358521E+02 -.874463014E+02 -.874570185E+02 -.874679470E+02 -.874790421E+02 -.874902679E+02 -.875015945E+02 -.875129966E+02 -.875244519E+02 -.875359397E+02 -.875474404E+02 -.875589346E+02 -.875704029E+02 -.875818251E+02 -.875931804E+02 -.876044468E+02 -.876156013E+02 -.876266197E+02 -.876374766E+02 -.876481454E+02 -.876585987E+02 -.876688078E+02 -.876787433E+02 -.876883753E+02 -.876976732E+02 -.877066063E+02 -.877151440E+02 -.877232556E+02 -.877309113E+02 -.877380818E+02 -.877447390E+02 -.877508561E+02 -.877564078E+02 -.877613707E+02 -.877657237E+02 -.877694478E+02 -.877725266E+02 -.877749466E+02 -.877766969E+02 -.877777699E+02 -.877781609E+02 -.877778686E+02 -.877768947E+02 -.877752441E+02 -.877729248E+02 -.877699479E+02 -.877663272E+02 -.877620796E+02 -.877572242E+02 -.877517826E+02 -.877457785E+02 -.877392374E+02 -.877321865E+02 -.877246542E+02 -.877166700E+02 -.877082643E+02 -.876994678E+02 -.876903116E+02 -.876808266E+02 -.876710437E+02 -.876609931E+02 -.876507044E+02 -.876402064E+02 -.876295270E+02 -.876186926E+02 -.876077289E+02 -.875966599E+02 -.875855085E+02 -.875742964E+02 -.875630440E+02 -.875517706E+02 -.875404946E+02 -.875292341E+02 -.875180065E+02 -.875068297E+02 -.874957224E+02 -.874847051E+02 -.874738010E+02 -.874630374E+02 -.874524479E+02 -.874420742E+02 -.874319697E+02 -.874222032E+02 -.874128640E+02 -.874040690E+02 -.873959716E+02 -.873887728E+02 -.873827366E+02 -.873782099E+02 -.873756479E+02 -.873756479E+02
 -.873749662E+02 -.873749662E+02 -.873774832E+02 -.873819272E+02 -.873878476E+02 -.873949007E+02 -.874028237E+02 -.874114159E+02 -.874205235E+02 -.874300289E+02 -.874398411E+02 -.874498899E+02 -.874601203E+02 -.874704887E+02 -.874809600E+02 -.874915052E+02 -.875020994E+02 -.875127210E+02 -.875233501E+02 -.875339680E+02 -.875445565E+02 -.875550976E+02 -.875655727E+02 -.875759630E+02 -.875862490E+02 -.875964101E+02 -.876064251E+02 -.876162720E+02 -.876259277E+02 -.876353687E+02 -.876445705E+02 -.876535083E+02 -.876621566E+02 -.876704899E+02 -.876784825E+02 -.876861087E+02 -.876933432E+02 -.877001613E+02 -.877065388E+02 -.877124526E+02 -.877178807E+02 -.877228025E+02 -.877271989E+02 -.877310525E+02 -.877343480E+02 -.877370720E+02 -.877392136E+02 -.877407641E+02 -.877417171E+02 -.877420691E+02 -.877418188E+02 -.877409677E+02 -.877395197E+02 -.877374815E+02 -.877348620E+02 -.877316725E+02 -.877279267E+02 -.877236401E+02 -.877188305E+02 -.877135172E+02 -.877077210E+02 -.877014644E+02 -.876947707E+02 -.876876643E+02 -.876801703E+02 -.876723142E+02 -.876641220E+02 -.876556197E+02 -.876468330E+02 -.876377875E+02 -.876285084E+02 -.876190202E+02 -.876093468E+02 -.875995110E+02 -.875895352E+02 -.875794404E+02 -.875692468E+02 -.875589738E+02 -.875486398E+02 -.875382624E+02 -.875278587E+02 -.875174454E+02 -.875070393E+02 -.874966575E+02 -.874863183E+02 -.874760416E+02 -.874658504E+02 -.874557717E+02 -.874458382E+02 -.874360911E+02 -.874265823E+02 -.874173785E+02 -.874085662E+02 -.874002581E+02 -.873926014E+02 -.873857885E+02 -.873800719E+02 -.873757823E+02 -.873733534E+02 -.873733534E+02
 -.873724123E+02 -.873724123E+02 -.873747827E+02 -.873789663E+02 -.873845372E+02 -.873911698E+02 -.873986151E+02 -.874066825E+02 -.874152257E+02 -.874241323E+02 -.874333155E+02 -.874427078E+02 -.874522563E+02 -.874619191E+02 -.874716621E+02 -.874814573E+02 -.874912808E+02 -.875011117E+02 -.875109312E+02 -.875207216E+02 -.875304659E+02 -.875401473E+02 -.875497491E+02 -.875592542E+02 -.875686451E+02 -.875779037E+02 -.875870114E+02 -.875959489E+02 -.876046964E+02 -.876132335E+02 -.876215394E+02 -.876295928E+02 -.876373724E+02 -.876448565E+02 -.876520236E+02 -.876588521E+02 -.876653212E+02 -.876714100E+02 -.876770988E+02 -.876823683E+02 -.876872004E+02 -.876915781E+02 -.876954858E+02 -.876989093E+02 -.877018359E+02 -.877042550E+02 -.877061573E+02 -.877075359E+02 -.877083857E+02 -.877087037E+02 -.877084889E+02 -.877077426E+02 -.877064680E+02 -.877046705E+02 -.877023573E+02 -.876995379E+02 -.876962232E+02 -.876924262E+02 -.876881613E+02 -.876834445E+02 -.876782929E+02 -.876727250E+02 -.876667602E+02 -.876604186E+02 -.876537211E+02 -.876466892E+02 -.876393443E+02 -.876317083E+02 -.876238031E+02 -.876156502E+02 -.876072710E+02 -.875986865E+02 -.875899172E+02 -.875809829E+02 -.875719029E+02 -.875626958E+02 -.875533793E+02 -.875439708E+02 -.875344866E+02 -.875249429E+02 -.875153555E+02 -.875057398E+02 -.874961116E+02 -.874864873E+02 -.874768844E+02 -.874673222E+02 -.874578231E+02 -.874484132E+02 -.874391246E+02 -.874299969E+02 -.874210803E+02 -.874124391E+02 -.874041564E+02 -.873963398E+02 -.873891298E+02 -.873827097E+02 -.873773193E+02 -.873732724E+02 -.873709800E+02 -.873709800E+02
 -.873698310E+02 -.873698310E+02 -.873720542E+02 -.873759767E+02 -.873811977E+02 -.873874104E+02 -.873943801E+02 -.874019265E+02 -.874099114E+02 -.874182281E+02 -.874267942E+02 -.874355453E+02 -.874444311E+02 -.874534113E+02 -.874624533E+02 -.874715304E+02 -.874806197E+02 -.874897014E+02 -.874987575E+02 -.875077716E+02 -.875167278E+02 -.875256108E+02 -.875344053E+02 -.875430959E+02 -.875516669E+02 -.875601025E+02 -.875683861E+02 -.875765011E+02 -.875844302E+02 -.875921559E+02 -.875996604E+02 -.876069255E+02 -.876139331E+02 -.876206649E+02 -.876271027E+02 -.876332286E+02 -.876390249E+02 -.876444743E+02 -.876495604E+02 -.876542672E+02 -.876585797E+02 -.876624839E+02 -.876659668E+02 -.876690168E+02 -.876716236E+02 -.876737781E+02 -.876754731E+02 -.876767027E+02 -.876774628E+02 -.876777509E+02 -.876775664E+02 -.876769100E+02 -.876757847E+02 -.876741947E+02 -.876721462E+02 -.876696467E+02 -.876667053E+02 -.876633328E+02 -.876595409E+02 -.876553430E+02 -.876507531E+02 -.876457866E+02 -.876404596E+02 -.876347889E+02 -.876287920E+02 -.876224866E+02 -.876158910E+02 -.876090235E+02 -.876019026E+02 -.875945466E+02 -.875869738E+02 -.875792021E+02 -.875712491E+02 -.875631320E+02 -.875548676E+02 -.875464720E+02 -.875379612E+02 -.875293503E+02 -.875206542E+02 -.875118875E+02 -.875030646E+02 -.874941999E+02 -.874853080E+02 -.874764046E+02 -.874675061E+02 -.874586313E+02 -.874498015E+02 -.874410419E+02 -.874323834E+02 -.874238640E+02 -.874155319E+02 -.874074485E+02 -.873996928E+02 -.873923673E+02 -.873856051E+02 -.873795800E+02 -.873745184E+02 -.873707168E+02 -.873685625E+02 -.873685625E+02
 -.873672488E+02 -.873672488E+02 -.873693256E+02 -.873729885E+02 -.873778622E+02 -.873836590E+02 -.873901586E+02 -.873971915E+02 -.874046277E+02 -.874123666E+02 -.874203302E+02 -.874284579E+02 -.874367017E+02 -.874450235E+02 -.874533924E+02 -.874617828E+02 -.874701732E+02 -.874785448E+02 -.874868808E+02 -.874951657E+02 -.875033851E+02 -.875115248E+02 -.875195709E+02 -.875275096E+02 -.875353269E+02 -.875430088E+02 -.875505408E+02 -.875579083E+02 -.875650963E+02 -.875720898E+02 -.875788734E+02 -.875854316E+02 -.875917490E+02 -.875978101E+02 -.876035994E+02 -.876091020E+02 -.876143028E+02 -.876191877E+02 -.876237426E+02 -.876279543E+02 -.876318104E+02 -.876352992E+02 -.876384100E+02 -.876411331E+02 -.876434600E+02 -.876453834E+02 -.876468971E+02 -.876479964E+02 -.876486779E+02 -.876489395E+02 -.876487806E+02 -.876482022E+02 -.876472063E+02 -.876457967E+02 -.876439783E+02 -.876417575E+02 -.876391418E+02 -.876361399E+02 -.876327619E+02 -.876290185E+02 -.876249216E+02 -.876204840E+02 -.876157191E+02 -.876106408E+02 -.876052640E+02 -.875996034E+02 -.875936745E+02 -.875874928E+02 -.875810739E+02 -.875744334E+02 -.875675869E+02 -.875605497E+02 -.875533372E+02 -.875459641E+02 -.875384451E+02 -.875307944E+02 -.875230259E+02 -.875151532E+02 -.875071896E+02 -.874991484E+02 -.874910425E+02 -.874828853E+02 -.874746906E+02 -.874664727E+02 -.874582475E+02 -.874500326E+02 -.874418484E+02 -.874337189E+02 -.874256736E+02 -.874177487E+02 -.874099900E+02 -.874024558E+02 -.873952210E+02 -.873883823E+02 -.873820654E+02 -.873764338E+02 -.873717006E+02 -.873681442E+02 -.873661284E+02 -.873661284E+02
 -.873646862E+02 -.873646862E+02 -.873666181E+02 -.873700247E+02 -.873745560E+02 -.873799433E+02 -.873859809E+02 -.873925104E+02 -.873994098E+02 -.874065851E+02 -.874139629E+02 -.874214861E+02 -.874291097E+02 -.874367976E+02 -.874445208E+02 -.874522551E+02 -.874599802E+02 -.874676786E+02 -.874753345E+02 -.874829337E+02 -.874904627E+02 -.874979087E+02 -.875052590E+02 -.875125014E+02 -.875196232E+02 -.875266121E+02 -.875334554E+02 -.875401403E+02 -.875466538E+02 -.875529829E+02 -.875591143E+02 -.875650349E+02 -.875707314E+02 -.875761906E+02 -.875813995E+02 -.875863453E+02 -.875910156E+02 -.875953982E+02 -.875994815E+02 -.876032545E+02 -.876067066E+02 -.876098283E+02 -.876126105E+02 -.876150453E+02 -.876171255E+02 -.876188451E+02 -.876201990E+02 -.876211833E+02 -.876217952E+02 -.876220330E+02 -.876218962E+02 -.876213855E+02 -.876205028E+02 -.876192510E+02 -.876176344E+02 -.876156581E+02 -.876133285E+02 -.876106529E+02 -.876076394E+02 -.876042971E+02 -.876006361E+02 -.875966668E+02 -.875924005E+02 -.875878490E+02 -.875830246E+02 -.875779400E+02 -.875726081E+02 -.875670420E+02 -.875612550E+02 -.875552604E+02 -.875490717E+02 -.875427019E+02 -.875361643E+02 -.875294717E+02 -.875226368E+02 -.875156723E+02 -.875085902E+02 -.875014027E+02 -.874941218E+02 -.874867592E+02 -.874793270E+02 -.874718374E+02 -.874643029E+02 -.874567372E+02 -.874491550E+02 -.874415730E+02 -.874340103E+02 -.874264899E+02 -.874190394E+02 -.874116934E+02 -.874044949E+02 -.873974990E+02 -.873907761E+02 -.873844171E+02 -.873785399E+02 -.873732978E+02 -.873688901E+02 -.873655772E+02 -.873636988E+02 -.873636988E+02
 -.873621579E+02 -.873621579E+02 -.873639474E+02 -.873671023E+02 -.873712974E+02 -.873762835E+02 -.873818691E+02 -.873879068E+02 -.873942832E+02 -.874009103E+02 -.874077199E+02 -.874146584E+02 -.874216837E+02 -.874287622E+02 -.874358664E+02 -.874429738E+02 -.874500655E+02 -.874571251E+02 -.874641379E+02 -.874710908E+02 -.874779716E+02 -.874847684E+02 -.874914699E+02 -.874980650E+02 -.875045426E+02 -.875108916E+02 -.875171010E+02 -.875231595E+02 -.875290559E+02 -.875347788E+02 -.875403169E+02 -.875456588E+02 -.875507933E+02 -.875557090E+02 -.875603949E+02 -.875648402E+02 -.875690344E+02 -.875729672E+02 -.875766288E+02 -.875800099E+02 -.875831018E+02 -.875858965E+02 -.875883863E+02 -.875905647E+02 -.875924257E+02 -.875939643E+02 -.875951762E+02 -.875960582E+02 -.875966080E+02 -.875968241E+02 -.875967063E+02 -.875962549E+02 -.875954717E+02 -.875943592E+02 -.875929207E+02 -.875911606E+02 -.875890843E+02 -.875866977E+02 -.875840078E+02 -.875810221E+02 -.875777489E+02 -.875741972E+02 -.875703764E+02 -.875662965E+02 -.875619677E+02 -.875574007E+02 -.875526066E+02 -.875475966E+02 -.875423818E+02 -.875369738E+02 -.875313839E+02 -.875256236E+02 -.875197041E+02 -.875136367E+02 -.875074325E+02 -.875011025E+02 -.874946574E+02 -.874881081E+02 -.874814650E+02 -.874747391E+02 -.874679410E+02 -.874610820E+02 -.874541736E+02 -.874472286E+02 -.874402605E+02 -.874332850E+02 -.874263202E+02 -.874193875E+02 -.874125131E+02 -.874057291E+02 -.873990762E+02 -.873926059E+02 -.873863840E+02 -.873804956E+02 -.873750506E+02 -.873701919E+02 -.873661051E+02 -.873630326E+02 -.873612901E+02 -.873612901E+02
 -.873596746E+02 -.873596746E+02 -.873613247E+02 -.873642331E+02 -.873680996E+02 -.873726938E+02 -.873778384E+02 -.873833972E+02 -.873892650E+02 -.873953603E+02 -.874016196E+02 -.874079933E+02 -.874144422E+02 -.874209348E+02 -.874274458E+02 -.874339541E+02 -.874404422E+02 -.874468948E+02 -.874532985E+02 -.874596412E+02 -.874659116E+02 -.874720992E+02 -.874781936E+02 -.874841849E+02 -.874900633E+02 -.874958190E+02 -.875014422E+02 -.875069231E+02 -.875122519E+02 -.875174188E+02 -.875224140E+02 -.875272278E+02 -.875318503E+02 -.875362721E+02 -.875404838E+02 -.875444760E+02 -.875482400E+02 -.875517669E+02 -.875550487E+02 -.875580774E+02 -.875608457E+02 -.875633469E+02 -.875655745E+02 -.875675232E+02 -.875691878E+02 -.875705643E+02 -.875716490E+02 -.875724392E+02 -.875729331E+02 -.875731294E+02 -.875730278E+02 -.875726289E+02 -.875719339E+02 -.875709449E+02 -.875696648E+02 -.875680973E+02 -.875662468E+02 -.875641183E+02 -.875617176E+02 -.875590511E+02 -.875561258E+02 -.875529491E+02 -.875495290E+02 -.875458739E+02 -.875419926E+02 -.875378940E+02 -.875335876E+02 -.875290828E+02 -.875243892E+02 -.875195168E+02 -.875144751E+02 -.875092742E+02 -.875039237E+02 -.874984335E+02 -.874928132E+02 -.874870724E+02 -.874812207E+02 -.874752676E+02 -.874692225E+02 -.874630952E+02 -.874568954E+02 -.874506332E+02 -.874443194E+02 -.874379655E+02 -.874315843E+02 -.874251903E+02 -.874188003E+02 -.874124343E+02 -.874061166E+02 -.873998776E+02 -.873937548E+02 -.873877964E+02 -.873820635E+02 -.873766352E+02 -.873716135E+02 -.873671308E+02 -.873633591E+02 -.873605227E+02 -.873589139E+02 -.873589139E+02
 -.873572434E+02 -.873572434E+02 -.873587572E+02 -.873614251E+02 -.873649711E+02 -.873691832E+02 -.873738987E+02 -.873789920E+02 -.873843661E+02 -.873899460E+02 -.873956731E+02 -.874015015E+02 -.874073950E+02 -.874133246E+02 -.874192667E+02 -.874252020E+02 -.874311142E+02 -.874369892E+02 -.874428148E+02 -.874485799E+02 -.874542742E+02 -.874598882E+02 -.874654127E+02 -.874708387E+02 -.874761576E+02 -.874813606E+02 -.874864392E+02 -.874913848E+02 -.874961889E+02 -.875008430E+02 -.875053386E+02 -.875096673E+02 -.875138208E+02 -.875177909E+02 -.875215696E+02 -.875251490E+02 -.875285215E+02 -.875316799E+02 -.875346171E+02 -.875373265E+02 -.875398019E+02 -.875420377E+02 -.875440285E+02 -.875457697E+02 -.875472571E+02 -.875484871E+02 -.875494569E+02 -.875501642E+02 -.875506072E+02 -.875507852E+02 -.875506978E+02 -.875503453E+02 -.875497290E+02 -.875488506E+02 -.875477125E+02 -.875463178E+02 -.875446700E+02 -.875427737E+02 -.875406334E+02 -.875382548E+02 -.875356435E+02 -.875328059E+02 -.875297487E+02 -.875264791E+02 -.875230044E+02 -.875193323E+02 -.875154708E+02 -.875114279E+02 -.875072120E+02 -.875028313E+02 -.874982944E+02 -.874936096E+02 -.874887855E+02 -.874838306E+02 -.874787533E+02 -.874735620E+02 -.874682651E+02 -.874628710E+02 -.874573883E+02 -.874518255E+02 -.874461915E+02 -.874404955E+02 -.874347472E+02 -.874289572E+02 -.874231373E+02 -.874173009E+02 -.874114635E+02 -.874056437E+02 -.873998642E+02 -.873941528E+02 -.873885445E+02 -.873830837E+02 -.873778271E+02 -.873728476E+02 -.873682394E+02 -.873641244E+02 -.873606613E+02 -.873580563E+02 -.873565784E+02 -.873565784E+02
 -.873548683E+02 -.873548683E+02 -.873562493E+02 -.873586828E+02 -.873619166E+02 -.873657571E+02 -.873700553E+02 -.873746965E+02 -.873795919E+02 -.873846726E+02 -.873898851E+02 -.873951871E+02 -.874005455E+02 -.874059336E+02 -.874113298E+02 -.874167162E+02 -.874220781E+02 -.874274024E+02 -.874326782E+02 -.874378951E+02 -.874430441E+02 -.874481164E+02 -.874531039E+02 -.874579986E+02 -.874627927E+02 -.874674786E+02 -.874720489E+02 -.874764960E+02 -.874808125E+02 -.874849910E+02 -.874890242E+02 -.874929050E+02 -.874966261E+02 -.875001805E+02 -.875035614E+02 -.875067620E+02 -.875097760E+02 -.875125972E+02 -.875152196E+02 -.875176376E+02 -.875198460E+02 -.875218401E+02 -.875236153E+02 -.875251677E+02 -.875264938E+02 -.875275907E+02 -.875284558E+02 -.875290874E+02 -.875294840E+02 -.875296448E+02 -.875295696E+02 -.875292588E+02 -.875287133E+02 -.875279345E+02 -.875269245E+02 -.875256858E+02 -.875242216E+02 -.875225355E+02 -.875206315E+02 -.875185142E+02 -.875161885E+02 -.875136597E+02 -.875109335E+02 -.875080159E+02 -.875049132E+02 -.875016320E+02 -.874981790E+02 -.874945611E+02 -.874907853E+02 -.874868589E+02 -.874827891E+02 -.874785832E+02 -.874742485E+02 -.874697924E+02 -.874652223E+02 -.874605456E+02 -.874557696E+02 -.874509017E+02 -.874459495E+02 -.874409208E+02 -.874358233E+02 -.874306655E+02 -.874254561E+02 -.874202049E+02 -.874149226E+02 -.874096215E+02 -.874043158E+02 -.873990227E+02 -.873937630E+02 -.873885624E+02 -.873834530E+02 -.873784757E+02 -.873736825E+02 -.873691402E+02 -.873649351E+02 -.873611792E+02 -.873580174E+02 -.873556387E+02 -.873542890E+02 -.873542890E+02
 -.873525511E+02 -.873525511E+02 -.873538028E+02 -.873560080E+02 -.873589381E+02 -.873624172E+02 -.873663101E+02 -.873705124E+02 -.873749436E+02 -.873795409E+02 -.873842556E+02 -.873890493E+02 -.873938917E+02 -.873987585E+02 -.874036300E+02 -.874084900E+02 -.874133250E+02 -.874181232E+02 -.874228746E+02 -.874275699E+02 -.874322010E+02 -.874367600E+02 -.874412397E+02 -.874456330E+02 -.874499330E+02 -.874541330E+02 -.874582265E+02 -.874622070E+02 -.874660679E+02 -.874698030E+02 -.874734059E+02 -.874768704E+02 -.874801904E+02 -.874833598E+02 -.874863729E+02 -.874892239E+02 -.874919073E+02 -.874944179E+02 -.874967506E+02 -.874989008E+02 -.875008641E+02 -.875026363E+02 -.875042137E+02 -.875055930E+02 -.875067714E+02 -.875077461E+02 -.875085153E+02 -.875090774E+02 -.875094310E+02 -.875095757E+02 -.875095112E+02 -.875092379E+02 -.875087564E+02 -.875080680E+02 -.875071745E+02 -.875060780E+02 -.875047811E+02 -.875032868E+02 -.875015987E+02 -.874997204E+02 -.874976561E+02 -.874954105E+02 -.874929882E+02 -.874903943E+02 -.874876343E+02 -.874847135E+02 -.874816379E+02 -.874784133E+02 -.874750457E+02 -.874715412E+02 -.874679062E+02 -.874641468E+02 -.874602695E+02 -.874562806E+02 -.874521866E+02 -.874479937E+02 -.874437087E+02 -.874393379E+02 -.874348881E+02 -.874303661E+02 -.874257789E+02 -.874211341E+02 -.874164396E+02 -.874117041E+02 -.874069375E+02 -.874021510E+02 -.873973574E+02 -.873925726E+02 -.873878154E+02 -.873831093E+02 -.873784837E+02 -.873739758E+02 -.873696331E+02 -.873655164E+02 -.873617042E+02 -.873582984E+02 -.873554308E+02 -.873532730E+02 -.873520485E+02 -.873520485E+02
 -.873502920E+02 -.873502920E+02 -.873514177E+02 -.873534008E+02 -.873560353E+02 -.873591630E+02 -.873626620E+02 -.873664383E+02 -.873704192E+02 -.873745481E+02 -.873787810E+02 -.873830833E+02 -.873874275E+02 -.873917918E+02 -.873961583E+02 -.874005124E+02 -.874048419E+02 -.874091361E+02 -.874133861E+02 -.874175837E+02 -.874217214E+02 -.874257923E+02 -.874297899E+02 -.874337081E+02 -.874375408E+02 -.874412821E+02 -.874449264E+02 -.874484679E+02 -.874519011E+02 -.874552204E+02 -.874584205E+02 -.874614960E+02 -.874644417E+02 -.874672524E+02 -.874699231E+02 -.874724491E+02 -.874748256E+02 -.874770482E+02 -.874791127E+02 -.874810150E+02 -.874827515E+02 -.874843186E+02 -.874857134E+02 -.874869329E+02 -.874879747E+02 -.874888367E+02 -.874895172E+02 -.874900148E+02 -.874903285E+02 -.874904580E+02 -.874904028E+02 -.874901634E+02 -.874897403E+02 -.874891347E+02 -.874883479E+02 -.874873817E+02 -.874862384E+02 -.874849205E+02 -.874834309E+02 -.874817728E+02 -.874799497E+02 -.874779655E+02 -.874758241E+02 -.874735299E+02 -.874710875E+02 -.874685014E+02 -.874657766E+02 -.874629182E+02 -.874599312E+02 -.874568210E+02 -.874535929E+02 -.874502522E+02 -.874468045E+02 -.874432552E+02 -.874396100E+02 -.874358743E+02 -.874320540E+02 -.874281546E+02 -.874241822E+02 -.874201426E+02 -.874160423E+02 -.874118878E+02 -.874076864E+02 -.874034458E+02 -.873991749E+02 -.873948838E+02 -.873905842E+02 -.873862903E+02 -.873820193E+02 -.873777924E+02 -.873736361E+02 -.873695843E+02 -.873656796E+02 -.873619771E+02 -.873585477E+02 -.873554831E+02 -.873529025E+02 -.873509604E+02 -.873498581E+02 -.873498581E+02
 -.873480900E+02 -.873480900E+02 -.873490930E+02 -.873508597E+02 -.873532066E+02 -.873559925E+02 -.873591086E+02 -.873624709E+02 -.873660146E+02 -.873696892E+02 -.873734553E+02 -.873772819E+02 -.873811445E+02 -.873850235E+02 -.873889030E+02 -.873927698E+02 -.873966131E+02 -.874004234E+02 -.874041927E+02 -.874079136E+02 -.874115797E+02 -.874151847E+02 -.874187231E+02 -.874221893E+02 -.874255781E+02 -.874288845E+02 -.874321034E+02 -.874352299E+02 -.874382593E+02 -.874411868E+02 -.874440078E+02 -.874467177E+02 -.874493120E+02 -.874517864E+02 -.874541366E+02 -.874563586E+02 -.874584483E+02 -.874604021E+02 -.874622163E+02 -.874638876E+02 -.874654129E+02 -.874667892E+02 -.874680139E+02 -.874690847E+02 -.874699995E+02 -.874707566E+02 -.874713545E+02 -.874717920E+02 -.874720684E+02 -.874721832E+02 -.874721363E+02 -.874719279E+02 -.874715585E+02 -.874710291E+02 -.874703407E+02 -.874694950E+02 -.874684937E+02 -.874673391E+02 -.874660335E+02 -.874645797E+02 -.874629806E+02 -.874612393E+02 -.874593594E+02 -.874573445E+02 -.874551983E+02 -.874529248E+02 -.874505283E+02 -.874480129E+02 -.874453831E+02 -.874426432E+02 -.874397980E+02 -.874368519E+02 -.874338098E+02 -.874306762E+02 -.874274561E+02 -.874241543E+02 -.874207756E+02 -.874173251E+02 -.874138079E+02 -.874102293E+02 -.874065949E+02 -.874029105E+02 -.873991825E+02 -.873954179E+02 -.873916245E+02 -.873878113E+02 -.873839890E+02 -.873801701E+02 -.873763701E+02 -.873726079E+02 -.873689075E+02 -.873652988E+02 -.873618203E+02 -.873585211E+02 -.873554647E+02 -.873527330E+02 -.873504322E+02 -.873487006E+02 -.873477177E+02 -.873477177E+02
 -.873459437E+02 -.873459437E+02 -.873468271E+02 -.873483831E+02 -.873504498E+02 -.873529029E+02 -.873556463E+02 -.873586061E+02 -.873617250E+02 -.873649584E+02 -.873682715E+02 -.873716370E+02 -.873750332E+02 -.873784427E+02 -.873818515E+02 -.873852480E+02 -.873886226E+02 -.873919669E+02 -.873952739E+02 -.873985371E+02 -.874017508E+02 -.874049097E+02 -.874080088E+02 -.874110434E+02 -.874140089E+02 -.874169009E+02 -.874197153E+02 -.874224476E+02 -.874250940E+02 -.874276503E+02 -.874301125E+02 -.874324768E+02 -.874347395E+02 -.874368967E+02 -.874389450E+02 -.874408809E+02 -.874427010E+02 -.874444022E+02 -.874459815E+02 -.874474361E+02 -.874487633E+02 -.874499608E+02 -.874510263E+02 -.874519578E+02 -.874527537E+02 -.874534124E+02 -.874539328E+02 -.874543139E+02 -.874545550E+02 -.874546559E+02 -.874546162E+02 -.874544364E+02 -.874541167E+02 -.874536579E+02 -.874530610E+02 -.874523274E+02 -.874514584E+02 -.874504560E+02 -.874493222E+02 -.874480591E+02 -.874466693E+02 -.874451555E+02 -.874435205E+02 -.874417674E+02 -.874398994E+02 -.874379198E+02 -.874358321E+02 -.874336400E+02 -.874313470E+02 -.874289571E+02 -.874264740E+02 -.874239018E+02 -.874212444E+02 -.874185058E+02 -.874156902E+02 -.874128017E+02 -.874098445E+02 -.874068230E+02 -.874037416E+02 -.874006049E+02 -.873974178E+02 -.873941854E+02 -.873909132E+02 -.873876075E+02 -.873842751E+02 -.873809240E+02 -.873775636E+02 -.873742050E+02 -.873708619E+02 -.873675511E+02 -.873642937E+02 -.873611163E+02 -.873580528E+02 -.873551467E+02 -.873524539E+02 -.873500469E+02 -.873480194E+02 -.873464933E+02 -.873456270E+02 -.873456270E+02
 -.873438532E+02 -.873438532E+02 -.873446198E+02 -.873459702E+02 -.873477639E+02 -.873498926E+02 -.873522731E+02 -.873548410E+02 -.873575466E+02 -.873603511E+02 -.873632241E+02 -.873661419E+02 -.873690857E+02 -.873720403E+02 -.873749934E+02 -.873779350E+02 -.873808567E+02 -.873837513E+02 -.873866126E+02 -.873894351E+02 -.873922138E+02 -.873949440E+02 -.873976216E+02 -.874002425E+02 -.874028028E+02 -.874052987E+02 -.874077267E+02 -.874100831E+02 -.874123644E+02 -.874145674E+02 -.874166885E+02 -.874187247E+02 -.874206726E+02 -.874225292E+02 -.874242915E+02 -.874259567E+02 -.874275218E+02 -.874289844E+02 -.874303419E+02 -.874315920E+02 -.874327324E+02 -.874337612E+02 -.874346766E+02 -.874354768E+02 -.874361606E+02 -.874367266E+02 -.874371739E+02 -.874375017E+02 -.874377094E+02 -.874377967E+02 -.874377636E+02 -.874376101E+02 -.874373367E+02 -.874369440E+02 -.874364327E+02 -.874358040E+02 -.874350592E+02 -.874341996E+02 -.874332270E+02 -.874321432E+02 -.874309504E+02 -.874296507E+02 -.874282465E+02 -.874267403E+02 -.874251349E+02 -.874234330E+02 -.874216376E+02 -.874197516E+02 -.874177781E+02 -.874157203E+02 -.874135816E+02 -.874113651E+02 -.874090742E+02 -.874067124E+02 -.874042832E+02 -.874017901E+02 -.873992366E+02 -.873966265E+02 -.873939635E+02 -.873912517E+02 -.873884952E+02 -.873856985E+02 -.873828662E+02 -.873800039E+02 -.873771175E+02 -.873742139E+02 -.873713014E+02 -.873683895E+02 -.873654903E+02 -.873626184E+02 -.873597921E+02 -.873570346E+02 -.873543756E+02 -.873518528E+02 -.873495149E+02 -.873474248E+02 -.873456642E+02 -.873443389E+02 -.873435866E+02 -.873435866E+02
 -.873418218E+02 -.873418218E+02 -.873424746E+02 -.873436244E+02 -.873451516E+02 -.873469642E+02 -.873489910E+02 -.873511774E+02 -.873534807E+02 -.873558679E+02 -.873583132E+02 -.873607962E+02 -.873633009E+02 -.873658142E+02 -.873683258E+02 -.873708270E+02 -.873733107E+02 -.873757708E+02 -.873782018E+02 -.873805992E+02 -.873829587E+02 -.873852765E+02 -.873875488E+02 -.873897723E+02 -.873919438E+02 -.873940600E+02 -.873961179E+02 -.873981146E+02 -.874000471E+02 -.874019126E+02 -.874037084E+02 -.874054317E+02 -.874070799E+02 -.874086504E+02 -.874101408E+02 -.874115487E+02 -.874128718E+02 -.874141079E+02 -.874152550E+02 -.874163112E+02 -.874172746E+02 -.874181436E+02 -.874189168E+02 -.874195927E+02 -.874201703E+02 -.874206484E+02 -.874210264E+02 -.874213035E+02 -.874214794E+02 -.874215537E+02 -.874215264E+02 -.874213976E+02 -.874211675E+02 -.874208368E+02 -.874204061E+02 -.874198763E+02 -.874192483E+02 -.874185234E+02 -.874177030E+02 -.874167886E+02 -.874157819E+02 -.874146847E+02 -.874134990E+02 -.874122269E+02 -.874108705E+02 -.874094322E+02 -.874079143E+02 -.874063194E+02 -.874046500E+02 -.874029088E+02 -.874010983E+02 -.873992215E+02 -.873972810E+02 -.873952797E+02 -.873932206E+02 -.873911066E+02 -.873889406E+02 -.873867259E+02 -.873844655E+02 -.873821630E+02 -.873798217E+02 -.873774454E+02 -.873750383E+02 -.873726049E+02 -.873701503E+02 -.873676805E+02 -.873652024E+02 -.873627243E+02 -.873602565E+02 -.873578114E+02 -.873554048E+02 -.873530565E+02 -.873507917E+02 -.873486427E+02 -.873466511E+02 -.873448705E+02 -.873433706E+02 -.873422416E+02 -.873416007E+02 -.873416007E+02
 -.873398617E+02 -.873398617E+02 -.873404034E+02 -.873413577E+02 -.873426255E+02 -.873441302E+02 -.873458131E+02 -.873476284E+02 -.873495409E+02 -.873515230E+02 -.873535533E+02 -.873556148E+02 -.873576940E+02 -.873597803E+02 -.873618649E+02 -.873639405E+02 -.873660013E+02 -.873680420E+02 -.873700584E+02 -.873720464E+02 -.873740026E+02 -.873759237E+02 -.873778067E+02 -.873796489E+02 -.873814474E+02 -.873831998E+02 -.873849035E+02 -.873865561E+02 -.873881552E+02 -.873896985E+02 -.873911837E+02 -.873926087E+02 -.873939712E+02 -.873952693E+02 -.873965009E+02 -.873976642E+02 -.873987571E+02 -.873997781E+02 -.874007254E+02 -.874015975E+02 -.874023929E+02 -.874031103E+02 -.874037486E+02 -.874043066E+02 -.874047834E+02 -.874051782E+02 -.874054903E+02 -.874057193E+02 -.874058648E+02 -.874059265E+02 -.874059044E+02 -.874057986E+02 -.874056094E+02 -.874053371E+02 -.874049823E+02 -.874045457E+02 -.874040282E+02 -.874034306E+02 -.874027541E+02 -.874020000E+02 -.874011695E+02 -.874002642E+02 -.873992857E+02 -.873982356E+02 -.873971156E+02 -.873959278E+02 -.873946739E+02 -.873933560E+02 -.873919762E+02 -.873905366E+02 -.873890394E+02 -.873874869E+02 -.873858812E+02 -.873842249E+02 -.873825201E+02 -.873807694E+02 -.873789752E+02 -.873771400E+02 -.873752666E+02 -.873733577E+02 -.873714162E+02 -.873694453E+02 -.873674482E+02 -.873654290E+02 -.873633918E+02 -.873613415E+02 -.873592840E+02 -.873572263E+02 -.873551768E+02 -.873531461E+02 -.873511471E+02 -.873491965E+02 -.873473152E+02 -.873455301E+02 -.873438758E+02 -.873423970E+02 -.873411514E+02 -.873402139E+02 -.873396818E+02 -.873396818E+02
 -.873380026E+02 -.873380026E+02 -.873384365E+02 -.873392013E+02 -.873402178E+02 -.873414249E+02 -.873427753E+02 -.873442325E+02 -.873457682E+02 -.873473601E+02 -.873489910E+02 -.873506472E+02 -.873523179E+02 -.873539944E+02 -.873556695E+02 -.873573375E+02 -.873589934E+02 -.873606332E+02 -.873622532E+02 -.873638504E+02 -.873654217E+02 -.873669646E+02 -.873684768E+02 -.873699558E+02 -.873713996E+02 -.873728061E+02 -.873741733E+02 -.873754992E+02 -.873767819E+02 -.873780197E+02 -.873792106E+02 -.873803531E+02 -.873814453E+02 -.873824856E+02 -.873834725E+02 -.873844045E+02 -.873852801E+02 -.873860978E+02 -.873868565E+02 -.873875549E+02 -.873881918E+02 -.873887663E+02 -.873892773E+02 -.873897241E+02 -.873901059E+02 -.873904220E+02 -.873906720E+02 -.873908555E+02 -.873909721E+02 -.873910218E+02 -.873910045E+02 -.873909202E+02 -.873907691E+02 -.873905516E+02 -.873902680E+02 -.873899190E+02 -.873895052E+02 -.873890273E+02 -.873884862E+02 -.873878829E+02 -.873872184E+02 -.873864939E+02 -.873857106E+02 -.873848698E+02 -.873839730E+02 -.873830216E+02 -.873820171E+02 -.873809612E+02 -.873798554E+02 -.873787014E+02 -.873775009E+02 -.873762559E+02 -.873749679E+02 -.873736390E+02 -.873722709E+02 -.873708657E+02 -.873694252E+02 -.873679516E+02 -.873664470E+02 -.873649136E+02 -.873633538E+02 -.873617700E+02 -.873601652E+02 -.873585423E+02 -.873569048E+02 -.873552568E+02 -.873536029E+02 -.873519489E+02 -.873503017E+02 -.873486696E+02 -.873470633E+02 -.873454961E+02 -.873439850E+02 -.873425515E+02 -.873412236E+02 -.873400368E+02 -.873390377E+02 -.873382861E+02 -.873378597E+02 -.873378597E+02
 -.873363088E+02 -.873363088E+02 -.873366398E+02 -.873372242E+02 -.873380020E+02 -.873389269E+02 -.873399628E+02 -.873410819E+02 -.873422624E+02 -.873434873E+02 -.873447432E+02 -.873460194E+02 -.873473075E+02 -.873486006E+02 -.873498933E+02 -.873511808E+02 -.873524593E+02 -.873537255E+02 -.873549766E+02 -.873562101E+02 -.873574237E+02 -.873586153E+02 -.873597831E+02 -.873609253E+02 -.873620401E+02 -.873631261E+02 -.873641815E+02 -.873652050E+02 -.873661950E+02 -.873671501E+02 -.873680690E+02 -.873689504E+02 -.873697929E+02 -.873705953E+02 -.873713564E+02 -.873720750E+02 -.873727500E+02 -.873733805E+02 -.873739653E+02 -.873745036E+02 -.873749945E+02 -.873754372E+02 -.873758311E+02 -.873761754E+02 -.873764696E+02 -.873767133E+02 -.873769061E+02 -.873770476E+02 -.873771376E+02 -.873771760E+02 -.873771629E+02 -.873770982E+02 -.873769820E+02 -.873768147E+02 -.873765965E+02 -.873763279E+02 -.873760093E+02 -.873756414E+02 -.873752247E+02 -.873747601E+02 -.873742482E+02 -.873736901E+02 -.873730866E+02 -.873724387E+02 -.873717475E+02 -.873710141E+02 -.873702396E+02 -.873694254E+02 -.873685725E+02 -.873676823E+02 -.873667562E+02 -.873657954E+02 -.873648014E+02 -.873637756E+02 -.873627195E+02 -.873616344E+02 -.873605221E+02 -.873593840E+02 -.873582219E+02 -.873570375E+02 -.873558326E+02 -.873546092E+02 -.873533696E+02 -.873521161E+02 -.873508516E+02 -.873495792E+02 -.873483027E+02 -.873470265E+02 -.873457561E+02 -.873444982E+02 -.873432609E+02 -.873420547E+02 -.873408927E+02 -.873397915E+02 -.873387724E+02 -.873378629E+02 -.873370981E+02 -.873365236E+02 -.873361982E+02 -.873361982E+02
 -.873349087E+02 -.873349087E+02 -.873351463E+02 -.873355677E+02 -.873361312E+02 -.873368039E+02 -.873375604E+02 -.873383804E+02 -.873392479E+02 -.873401505E+02 -.873410780E+02 -.873420223E+02 -.873429770E+02 -.873439367E+02 -.873448970E+02 -.873458544E+02 -.873468058E+02 -.873477486E+02 -.873486805E+02 -.873495997E+02 -.873505042E+02 -.873513925E+02 -.873522631E+02 -.873531147E+02 -.873539459E+02 -.873547555E+02 -.873555424E+02 -.873563054E+02 -.873570433E+02 -.873577553E+02 -.873584402E+02 -.873590970E+02 -.873597248E+02 -.873603227E+02 -.873608897E+02 -.873614251E+02 -.873619279E+02 -.873623975E+02 -.873628331E+02 -.873632339E+02 -.873635995E+02 -.873639292E+02 -.873642225E+02 -.873644789E+02 -.873646980E+02 -.873648795E+02 -.873650231E+02 -.873651285E+02 -.873651956E+02 -.873652244E+02 -.873652147E+02 -.873651667E+02 -.873650803E+02 -.873649560E+02 -.873647937E+02 -.873645939E+02 -.873643569E+02 -.873640832E+02 -.873637731E+02 -.873634273E+02 -.873630463E+02 -.873626309E+02 -.873621815E+02 -.873616991E+02 -.873611844E+02 -.873606382E+02 -.873600613E+02 -.873594547E+02 -.873588193E+02 -.873581559E+02 -.873574657E+02 -.873567496E+02 -.873560087E+02 -.873552439E+02 -.873544565E+02 -.873536475E+02 -.873528181E+02 -.873519695E+02 -.873511030E+02 -.873502200E+02 -.873493218E+02 -.873484101E+02 -.873474866E+02 -.873465531E+02 -.873456119E+02 -.873446655E+02 -.873437169E+02 -.873427696E+02 -.873418278E+02 -.873408968E+02 -.873399827E+02 -.873390937E+02 -.873382395E+02 -.873374324E+02 -.873366880E+02 -.873360262E+02 -.873354721E+02 -.873350577E+02 -.873348241E+02 -.873348241E+02
 -.873340357E+02 -.873340357E+02 -.873342023E+02 -.873345022E+02 -.873349085E+02 -.873353991E+02 -.873359561E+02 -.873365647E+02 -.873372130E+02 -.873378911E+02 -.873385910E+02 -.873393063E+02 -.873400315E+02 -.873407624E+02 -.873414951E+02 -.873422267E+02 -.873429547E+02 -.873436767E+02 -.873443910E+02 -.873450959E+02 -.873457899E+02 -.873464717E+02 -.873471401E+02 -.873477940E+02 -.873484323E+02 -.873490541E+02 -.873496584E+02 -.873502444E+02 -.873508112E+02 -.873513580E+02 -.873518839E+02 -.873523883E+02 -.873528704E+02 -.873533295E+02 -.873537648E+02 -.873541758E+02 -.873545618E+02 -.873549223E+02 -.873552566E+02 -.873555643E+02 -.873558449E+02 -.873560980E+02 -.873563231E+02 -.873565199E+02 -.873566880E+02 -.873568273E+02 -.873569375E+02 -.873570185E+02 -.873570701E+02 -.873570922E+02 -.873570849E+02 -.873570481E+02 -.873569820E+02 -.873568866E+02 -.873567622E+02 -.873566090E+02 -.873564273E+02 -.873562173E+02 -.873559795E+02 -.873557142E+02 -.873554219E+02 -.873551031E+02 -.873547583E+02 -.873543881E+02 -.873539931E+02 -.873535738E+02 -.873531310E+02 -.873526652E+02 -.873521774E+02 -.873516680E+02 -.873511380E+02 -.873505880E+02 -.873500190E+02 -.873494316E+02 -.873488269E+02 -.873482055E+02 -.873475686E+02 -.873469169E+02 -.873462517E+02 -.873455738E+02 -.873448846E+02 -.873441853E+02 -.873434773E+02 -.873427623E+02 -.873420421E+02 -.873413187E+02 -.873405948E+02 -.873398732E+02 -.873391576E+02 -.873384522E+02 -.873377622E+02 -.873370941E+02 -.873364556E+02 -.873358564E+02 -.873353082E+02 -.873348254E+02 -.873344257E+02 -.873341307E+02 -.873339669E+02 -.873339669E+02
 -.873340357E+02 -.873340357E+02 -.873342023E+02 -.873345022E+02 -.873349085E+02 -.873353991E+02 -.873359561E+02 -.873365647E+02 -.873372130E+02 -.873378911E+02 -.873385910E+02 -.873393063E+02 -.873400315E+02 -.873407624E+02 -.873414951E+02 -.873422267E+02 -.873429547E+02 -.873436767E+02 -.873443910E+02 -.873450959E+02 -.873457899E+02 -.873464717E+02 -.873471401E+02 -.873477940E+02 -.873484323E+02 -.873490541E+02 -.873496584E+02 -.873502444E+02 -.873508112E+02 -.873513580E+02 -.873518839E+02 -.873523883E+02 -.873528704E+02 -.873533295E+02 -.873537648E+02 -.873541758E+02 -.873545618E+02 -.873549223E+02 -.873552566E+02 -.873555643E+02 -.873558449E+02 -.873560980E+02 -.873563231E+02 -.873565199E+02 -.873566880E+02 -.873568273E+02 -.873569375E+02 -.873570185E+02 -.873570701E+02 -.873570922E+02 -.873570849E+02 -.873570481E+02 -.873569820E+02 -.873568866E+02 -.873567622E+02 -.873566090E+02 -.873564273E+02 -.873562173E+02 -.873559795E+02 -.873557142E+02 -.873554219E+02 -.873551031E+02 -.873547583E+02 -.873543881E+02 -.873539931E+02 -.873535738E+02 -.873531310E+02 -.873526652E+02 -.873521774E+02 -.873516680E+02 -.873511380E+02 -.873505880E+02 -.873500190E+02 -.873494316E+02 -.873488269E+02 -.873482055E+02 -.873475686E+02 -.873469169E+02 -.873462517E+02 -.873455738E+02 -.873448846E+02 -.873441853E+02 -.873434773E+02 -.873427623E+02 -.873420421E+02 -.873413187E+02 -.873405948E+02 -.873398732E+02 -.873391576E+02 -.873384522E+02 -.873377622E+02 -.873370941E+02 -.873364556E+02 -.873358564E+02 -.873353082E+02 -.873348254E+02 -.873344257E+02 -.873341307E+02 -.873339669E+02 -.873339669E+02
