# Supplementary material for: Electrical Pacing of Cardiac Tissue Including Potassium Inward Rectification
Source: PLoS One. 2015 Jun 9;10(6):e0127837. doi: 10.1371/journal.pone.0127837 (PMC4461281; doi:10.1371/journal.pone.0127837)
Supplement: S1 Data — (ZIP) [file pone.0127837.s001.zip › All-Data/Data-without-IK1/BDT43/Vm1ms.txt]

 -.873300171E+02 -.873307837E+02 -.873308730E+02 -.873310181E+02 -.873312088E+02 -.873314339E+02 -.873316819E+02 -.873319514E+02 -.873322410E+02 -.873325384E+02 -.873328305E+02 -.873331163E+02 -.873334008E+02 -.873336826E+02 -.873339558E+02 -.873342196E+02 -.873344761E+02 -.873347242E+02 -.873349607E+02 -.873351876E+02 -.873354111E+02 -.873356354E+02 -.873358612E+02 -.873360878E+02 -.873363152E+02 -.873365417E+02 -.873367629E+02 -.873369746E+02 -.873371750E+02 -.873373644E+02 -.873375435E+02 -.873377130E+02 -.873378744E+02 -.873380291E+02 -.873381776E+02 -.873383197E+02 -.873384543E+02 -.873385807E+02 -.873386983E+02 -.873388063E+02 -.873389047E+02 -.873389933E+02 -.873390722E+02 -.873391411E+02 -.873391999E+02 -.873392483E+02 -.873392864E+02 -.873393142E+02 -.873393316E+02 -.873393389E+02 -.873393360E+02 -.873393232E+02 -.873393003E+02 -.873392673E+02 -.873392240E+02 -.873391704E+02 -.873391066E+02 -.873390330E+02 -.873389497E+02 -.873388569E+02 -.873387547E+02 -.873386434E+02 -.873385232E+02 -.873383942E+02 -.873382567E+02 -.873381108E+02 -.873379568E+02 -.873377949E+02 -.873376255E+02 -.873374487E+02 -.873372648E+02 -.873370740E+02 -.873368766E+02 -.873366729E+02 -.873364632E+02 -.873362477E+02 -.873360268E+02 -.873358007E+02 -.873355696E+02 -.873353339E+02 -.873350939E+02 -.873348497E+02 -.873346016E+02 -.873343499E+02 -.873340948E+02 -.873338366E+02 -.873335756E+02 -.873333120E+02 -.873330462E+02 -.873327786E+02 -.873325100E+02 -.873322415E+02 -.873319747E+02 -.873317127E+02 -.873314604E+02 -.873312250E+02 -.873310179E+02 -.873308551E+02 -.873307588E+02 -.873307588E+02
 -.873307837E+02 -.873307837E+02 -.873308730E+02 -.873310181E+02 -.873312088E+02 -.873314339E+02 -.873316819E+02 -.873319514E+02 -.873322410E+02 -.873325384E+02 -.873328305E+02 -.873331163E+02 -.873334008E+02 -.873336826E+02 -.873339558E+02 -.873342196E+02 -.873344761E+02 -.873347242E+02 -.873349607E+02 -.873351876E+02 -.873354111E+02 -.873356354E+02 -.873358612E+02 -.873360878E+02 -.873363152E+02 -.873365417E+02 -.873367629E+02 -.873369746E+02 -.873371750E+02 -.873373644E+02 -.873375435E+02 -.873377130E+02 -.873378744E+02 -.873380291E+02 -.873381776E+02 -.873383197E+02 -.873384543E+02 -.873385807E+02 -.873386983E+02 -.873388063E+02 -.873389047E+02 -.873389933E+02 -.873390722E+02 -.873391411E+02 -.873391999E+02 -.873392483E+02 -.873392864E+02 -.873393142E+02 -.873393316E+02 -.873393389E+02 -.873393360E+02 -.873393232E+02 -.873393003E+02 -.873392673E+02 -.873392240E+02 -.873391704E+02 -.873391066E+02 -.873390330E+02 -.873389497E+02 -.873388569E+02 -.873387547E+02 -.873386434E+02 -.873385232E+02 -.873383942E+02 -.873382567E+02 -.873381108E+02 -.873379568E+02 -.873377949E+02 -.873376255E+02 -.873374487E+02 -.873372648E+02 -.873370740E+02 -.873368766E+02 -.873366729E+02 -.873364632E+02 -.873362477E+02 -.873360268E+02 -.873358007E+02 -.873355696E+02 -.873353339E+02 -.873350939E+02 -.873348497E+02 -.873346016E+02 -.873343499E+02 -.873340948E+02 -.873338366E+02 -.873335756E+02 -.873333120E+02 -.873330462E+02 -.873327786E+02 -.873325100E+02 -.873322415E+02 -.873319747E+02 -.873317127E+02 -.873314604E+02 -.873312250E+02 -.873310179E+02 -.873308551E+02 -.873307588E+02 -.873307588E+02
 -.873311348E+02 -.873311348E+02 -.873312788E+02 -.873315257E+02 -.873318471E+02 -.873322243E+02 -.873326453E+02 -.873330956E+02 -.873335549E+02 -.873340077E+02 -.873344498E+02 -.873348830E+02 -.873353084E+02 -.873357265E+02 -.873361384E+02 -.873365435E+02 -.873369388E+02 -.873373217E+02 -.873376937E+02 -.873380585E+02 -.873384192E+02 -.873387785E+02 -.873391385E+02 -.873394993E+02 -.873398575E+02 -.873402087E+02 -.873405485E+02 -.873408741E+02 -.873411836E+02 -.873414768E+02 -.873417552E+02 -.873420212E+02 -.873422764E+02 -.873425215E+02 -.873427561E+02 -.873429797E+02 -.873431913E+02 -.873433893E+02 -.873435728E+02 -.873437413E+02 -.873438951E+02 -.873440338E+02 -.873441571E+02 -.873442648E+02 -.873443566E+02 -.873444324E+02 -.873444920E+02 -.873445355E+02 -.873445629E+02 -.873445744E+02 -.873445702E+02 -.873445502E+02 -.873445142E+02 -.873444621E+02 -.873443939E+02 -.873443098E+02 -.873442100E+02 -.873440947E+02 -.873439644E+02 -.873438193E+02 -.873436597E+02 -.873434858E+02 -.873432979E+02 -.873430962E+02 -.873428811E+02 -.873426530E+02 -.873424122E+02 -.873421592E+02 -.873418942E+02 -.873416178E+02 -.873413302E+02 -.873410319E+02 -.873407233E+02 -.873404050E+02 -.873400773E+02 -.873397406E+02 -.873393955E+02 -.873390423E+02 -.873386815E+02 -.873383135E+02 -.873379386E+02 -.873375574E+02 -.873371701E+02 -.873367771E+02 -.873363789E+02 -.873359759E+02 -.873355685E+02 -.873351571E+02 -.873347422E+02 -.873343244E+02 -.873339048E+02 -.873334849E+02 -.873330673E+02 -.873326563E+02 -.873322589E+02 -.873318866E+02 -.873315566E+02 -.873312947E+02 -.873311380E+02 -.873311380E+02
 -.873316162E+02 -.873316162E+02 -.873318498E+02 -.873322414E+02 -.873327482E+02 -.873333403E+02 -.873339791E+02 -.873346268E+02 -.873352646E+02 -.873358895E+02 -.873365002E+02 -.873370977E+02 -.873376903E+02 -.873382867E+02 -.873388863E+02 -.873394814E+02 -.873400672E+02 -.873406432E+02 -.873412082E+02 -.873417605E+02 -.873423019E+02 -.873428371E+02 -.873433684E+02 -.873438939E+02 -.873444103E+02 -.873449148E+02 -.873454041E+02 -.873458748E+02 -.873463247E+02 -.873467545E+02 -.873471660E+02 -.873475606E+02 -.873479390E+02 -.873483019E+02 -.873486486E+02 -.873489778E+02 -.873492877E+02 -.873495771E+02 -.873498454E+02 -.873500922E+02 -.873503171E+02 -.873505198E+02 -.873507001E+02 -.873508578E+02 -.873509924E+02 -.873511033E+02 -.873511906E+02 -.873512543E+02 -.873512947E+02 -.873513118E+02 -.873513055E+02 -.873512758E+02 -.873512225E+02 -.873511456E+02 -.873510454E+02 -.873509219E+02 -.873507756E+02 -.873506067E+02 -.873504159E+02 -.873502033E+02 -.873499694E+02 -.873497144E+02 -.873494388E+02 -.873491431E+02 -.873488277E+02 -.873484933E+02 -.873481403E+02 -.873477693E+02 -.873473809E+02 -.873469757E+02 -.873465544E+02 -.873461174E+02 -.873456656E+02 -.873451995E+02 -.873447198E+02 -.873442271E+02 -.873437221E+02 -.873432054E+02 -.873426776E+02 -.873421392E+02 -.873415909E+02 -.873410333E+02 -.873404669E+02 -.873398924E+02 -.873393103E+02 -.873387213E+02 -.873381258E+02 -.873375245E+02 -.873369182E+02 -.873363077E+02 -.873356945E+02 -.873350808E+02 -.873344703E+02 -.873338693E+02 -.873332881E+02 -.873327430E+02 -.873322595E+02 -.873318752E+02 -.873316449E+02 -.873316449E+02
 -.873321601E+02 -.873321601E+02 -.873324937E+02 -.873330538E+02 -.873337648E+02 -.873345583E+02 -.873353791E+02 -.873361979E+02 -.873370045E+02 -.873377963E+02 -.873385784E+02 -.873393627E+02 -.873401588E+02 -.873409670E+02 -.873417813E+02 -.873425948E+02 -.873434004E+02 -.873441899E+02 -.873449585E+02 -.873457065E+02 -.873464375E+02 -.873471547E+02 -.873478597E+02 -.873485541E+02 -.873492371E+02 -.873499052E+02 -.873505540E+02 -.873511805E+02 -.873517836E+02 -.873523625E+02 -.873529175E+02 -.873534498E+02 -.873539607E+02 -.873544498E+02 -.873549155E+02 -.873553561E+02 -.873557706E+02 -.873561578E+02 -.873565166E+02 -.873568463E+02 -.873571467E+02 -.873574178E+02 -.873576591E+02 -.873578698E+02 -.873580495E+02 -.873581979E+02 -.873583150E+02 -.873584007E+02 -.873584550E+02 -.873584778E+02 -.873584691E+02 -.873584289E+02 -.873583571E+02 -.873582538E+02 -.873581192E+02 -.873579536E+02 -.873577575E+02 -.873575313E+02 -.873572755E+02 -.873569904E+02 -.873566765E+02 -.873563343E+02 -.873559646E+02 -.873555679E+02 -.873551450E+02 -.873546966E+02 -.873542234E+02 -.873537262E+02 -.873532059E+02 -.873526632E+02 -.873520990E+02 -.873515141E+02 -.873509094E+02 -.873502858E+02 -.873496441E+02 -.873489851E+02 -.873483098E+02 -.873476188E+02 -.873469131E+02 -.873461934E+02 -.873454607E+02 -.873447156E+02 -.873439590E+02 -.873431918E+02 -.873424145E+02 -.873416280E+02 -.873408331E+02 -.873400305E+02 -.873392213E+02 -.873384067E+02 -.873375885E+02 -.873367698E+02 -.873359554E+02 -.873351538E+02 -.873343785E+02 -.873336514E+02 -.873330064E+02 -.873324937E+02 -.873321863E+02 -.873321863E+02
 -.873327564E+02 -.873327564E+02 -.873331902E+02 -.873339044E+02 -.873347765E+02 -.873357256E+02 -.873367077E+02 -.873376978E+02 -.873386835E+02 -.873396688E+02 -.873406656E+02 -.873416802E+02 -.873427096E+02 -.873437493E+02 -.873447939E+02 -.873458334E+02 -.873468546E+02 -.873478493E+02 -.873488165E+02 -.873497580E+02 -.873506760E+02 -.873515744E+02 -.873524584E+02 -.873533300E+02 -.873541866E+02 -.873550243E+02 -.873558397E+02 -.873566295E+02 -.873573906E+02 -.873581221E+02 -.873588251E+02 -.873595005E+02 -.873601478E+02 -.873607659E+02 -.873613539E+02 -.873619104E+02 -.873624334E+02 -.873629210E+02 -.873633727E+02 -.873637882E+02 -.873641671E+02 -.873645089E+02 -.873648127E+02 -.873650784E+02 -.873653053E+02 -.873654932E+02 -.873656416E+02 -.873657502E+02 -.873658190E+02 -.873658479E+02 -.873658368E+02 -.873657857E+02 -.873656946E+02 -.873655637E+02 -.873653934E+02 -.873651840E+02 -.873649359E+02 -.873646497E+02 -.873643258E+02 -.873639648E+02 -.873635675E+02 -.873631346E+02 -.873626669E+02 -.873621653E+02 -.873616307E+02 -.873610640E+02 -.873604663E+02 -.873598385E+02 -.873591815E+02 -.873584965E+02 -.873577846E+02 -.873570467E+02 -.873562840E+02 -.873554977E+02 -.873546887E+02 -.873538581E+02 -.873530070E+02 -.873521365E+02 -.873512476E+02 -.873503415E+02 -.873494191E+02 -.873484815E+02 -.873475297E+02 -.873465645E+02 -.873455871E+02 -.873445983E+02 -.873435990E+02 -.873425904E+02 -.873415736E+02 -.873405501E+02 -.873395224E+02 -.873384942E+02 -.873374716E+02 -.873364650E+02 -.873354917E+02 -.873345790E+02 -.873337692E+02 -.873331257E+02 -.873327398E+02 -.873327398E+02
 -.873333692E+02 -.873333692E+02 -.873338779E+02 -.873346985E+02 -.873357012E+02 -.873368085E+02 -.873379724E+02 -.873391650E+02 -.873403771E+02 -.873416091E+02 -.873428588E+02 -.873441205E+02 -.873453891E+02 -.873466599E+02 -.873479240E+02 -.873491701E+02 -.873503911E+02 -.873515837E+02 -.873527463E+02 -.873538797E+02 -.873549885E+02 -.873560786E+02 -.873571520E+02 -.873582080E+02 -.873592451E+02 -.873602600E+02 -.873612478E+02 -.873622037E+02 -.873631263E+02 -.873640158E+02 -.873648718E+02 -.873656935E+02 -.873664807E+02 -.873672328E+02 -.873679480E+02 -.873686236E+02 -.873692576E+02 -.873698493E+02 -.873703979E+02 -.873709026E+02 -.873713627E+02 -.873717778E+02 -.873721474E+02 -.873724710E+02 -.873727477E+02 -.873729769E+02 -.873731580E+02 -.873732908E+02 -.873733749E+02 -.873734102E+02 -.873733965E+02 -.873733338E+02 -.873732225E+02 -.873730626E+02 -.873728548E+02 -.873725992E+02 -.873722966E+02 -.873719473E+02 -.873715523E+02 -.873711123E+02 -.873706283E+02 -.873701010E+02 -.873695316E+02 -.873689211E+02 -.873682707E+02 -.873675815E+02 -.873668546E+02 -.873660913E+02 -.873652928E+02 -.873644604E+02 -.873635956E+02 -.873626995E+02 -.873617737E+02 -.873608193E+02 -.873598377E+02 -.873588303E+02 -.873577984E+02 -.873567433E+02 -.873556664E+02 -.873545689E+02 -.873534521E+02 -.873523172E+02 -.873511654E+02 -.873499979E+02 -.873488158E+02 -.873476203E+02 -.873464125E+02 -.873451936E+02 -.873439652E+02 -.873427291E+02 -.873414881E+02 -.873402466E+02 -.873390121E+02 -.873377972E+02 -.873366225E+02 -.873355211E+02 -.873345440E+02 -.873337675E+02 -.873333019E+02 -.873333019E+02
 -.873339393E+02 -.873339393E+02 -.873345054E+02 -.873354334E+02 -.873365927E+02 -.873378934E+02 -.873392794E+02 -.873407208E+02 -.873421978E+02 -.873436923E+02 -.873451907E+02 -.873466876E+02 -.873481799E+02 -.873496608E+02 -.873511237E+02 -.873525657E+02 -.873539845E+02 -.873553758E+02 -.873567376E+02 -.873580733E+02 -.873593866E+02 -.873606786E+02 -.873619494E+02 -.873631995E+02 -.873644260E+02 -.873656233E+02 -.873667871E+02 -.873679156E+02 -.873690072E+02 -.873700599E+02 -.873710730E+02 -.873720466E+02 -.873729801E+02 -.873738710E+02 -.873747168E+02 -.873755158E+02 -.873762666E+02 -.873769677E+02 -.873776177E+02 -.873782160E+02 -.873787621E+02 -.873792554E+02 -.873796949E+02 -.873800797E+02 -.873804089E+02 -.873806816E+02 -.873808973E+02 -.873810551E+02 -.873811548E+02 -.873811962E+02 -.873811792E+02 -.873811040E+02 -.873809710E+02 -.873807804E+02 -.873805328E+02 -.873802286E+02 -.873798685E+02 -.873794533E+02 -.873789840E+02 -.873784614E+02 -.873778865E+02 -.873772606E+02 -.873765849E+02 -.873758605E+02 -.873750890E+02 -.873742715E+02 -.873734097E+02 -.873725049E+02 -.873715589E+02 -.873705732E+02 -.873695493E+02 -.873684889E+02 -.873673936E+02 -.873662651E+02 -.873651048E+02 -.873639146E+02 -.873626959E+02 -.873614503E+02 -.873601795E+02 -.873588850E+02 -.873575682E+02 -.873562305E+02 -.873548734E+02 -.873534982E+02 -.873521064E+02 -.873506992E+02 -.873492781E+02 -.873478444E+02 -.873463999E+02 -.873449467E+02 -.873434881E+02 -.873420293E+02 -.873405790E+02 -.873391519E+02 -.873377723E+02 -.873364789E+02 -.873353316E+02 -.873344199E+02 -.873338733E+02 -.873338733E+02
 -.873345084E+02 -.873345084E+02 -.873351514E+02 -.873362189E+02 -.873375642E+02 -.873390864E+02 -.873407201E+02 -.873424189E+02 -.873441459E+02 -.873458766E+02 -.873476004E+02 -.873493135E+02 -.873510116E+02 -.873526923E+02 -.873543571E+02 -.873560047E+02 -.873576299E+02 -.873592301E+02 -.873608065E+02 -.873623591E+02 -.873638867E+02 -.873653900E+02 -.873668699E+02 -.873683229E+02 -.873697441E+02 -.873711303E+02 -.873724795E+02 -.873737884E+02 -.873750542E+02 -.873762761E+02 -.873774541E+02 -.873785868E+02 -.873796716E+02 -.873807065E+02 -.873816901E+02 -.873826202E+02 -.873834945E+02 -.873843113E+02 -.873850695E+02 -.873857683E+02 -.873864064E+02 -.873869827E+02 -.873874963E+02 -.873879458E+02 -.873883302E+02 -.873886483E+02 -.873888994E+02 -.873890829E+02 -.873891982E+02 -.873892453E+02 -.873892244E+02 -.873891358E+02 -.873889799E+02 -.873887568E+02 -.873884673E+02 -.873881118E+02 -.873876914E+02 -.873872067E+02 -.873866587E+02 -.873860487E+02 -.873853778E+02 -.873846477E+02 -.873838596E+02 -.873830150E+02 -.873821156E+02 -.873811632E+02 -.873801595E+02 -.873791063E+02 -.873780056E+02 -.873768592E+02 -.873756690E+02 -.873744369E+02 -.873731649E+02 -.873718548E+02 -.873705086E+02 -.873691283E+02 -.873677157E+02 -.873662727E+02 -.873648010E+02 -.873633026E+02 -.873617790E+02 -.873602321E+02 -.873586633E+02 -.873570745E+02 -.873554671E+02 -.873538426E+02 -.873522026E+02 -.873505488E+02 -.873488830E+02 -.873472077E+02 -.873455267E+02 -.873438459E+02 -.873421753E+02 -.873405318E+02 -.873389433E+02 -.873374542E+02 -.873361335E+02 -.873350841E+02 -.873344549E+02 -.873344549E+02
 -.873351406E+02 -.873351406E+02 -.873358780E+02 -.873370990E+02 -.873386390E+02 -.873403834E+02 -.873422484E+02 -.873441723E+02 -.873461168E+02 -.873480642E+02 -.873500051E+02 -.873519322E+02 -.873538444E+02 -.873557450E+02 -.873576319E+02 -.873594995E+02 -.873613468E+02 -.873631741E+02 -.873649783E+02 -.873667566E+02 -.873685096E+02 -.873702366E+02 -.873719330E+02 -.873735944E+02 -.873752190E+02 -.873768043E+02 -.873783460E+02 -.873798414E+02 -.873812901E+02 -.873826911E+02 -.873840420E+02 -.873853406E+02 -.873865853E+02 -.873877743E+02 -.873889049E+02 -.873899743E+02 -.873909805E+02 -.873919218E+02 -.873927962E+02 -.873936019E+02 -.873943377E+02 -.873950021E+02 -.873955936E+02 -.873961108E+02 -.873965525E+02 -.873969179E+02 -.873972059E+02 -.873974158E+02 -.873975475E+02 -.873976011E+02 -.873975767E+02 -.873974743E+02 -.873972941E+02 -.873970366E+02 -.873967025E+02 -.873962925E+02 -.873958072E+02 -.873952479E+02 -.873946158E+02 -.873939124E+02 -.873931392E+02 -.873922979E+02 -.873913901E+02 -.873904178E+02 -.873893830E+02 -.873882877E+02 -.873871340E+02 -.873859241E+02 -.873846602E+02 -.873833444E+02 -.873819791E+02 -.873805665E+02 -.873791089E+02 -.873776086E+02 -.873760678E+02 -.873744889E+02 -.873728739E+02 -.873712251E+02 -.873695445E+02 -.873678342E+02 -.873660962E+02 -.873643326E+02 -.873625450E+02 -.873607355E+02 -.873589057E+02 -.873570573E+02 -.873551922E+02 -.873533121E+02 -.873514193E+02 -.873495163E+02 -.873476075E+02 -.873456996E+02 -.873438038E+02 -.873419392E+02 -.873401373E+02 -.873384485E+02 -.873369509E+02 -.873357610E+02 -.873350477E+02 -.873350477E+02
 -.873358164E+02 -.873358164E+02 -.873366462E+02 -.873380195E+02 -.873397459E+02 -.873416905E+02 -.873437573E+02 -.873458866E+02 -.873480480E+02 -.873502218E+02 -.873523934E+02 -.873545579E+02 -.873567143E+02 -.873588569E+02 -.873609803E+02 -.873630854E+02 -.873651721E+02 -.873672366E+02 -.873692769E+02 -.873712934E+02 -.873732827E+02 -.873752385E+02 -.873771569E+02 -.873790363E+02 -.873808732E+02 -.873826635E+02 -.873844055E+02 -.873860992E+02 -.873877423E+02 -.873893319E+02 -.873908659E+02 -.873923426E+02 -.873937593E+02 -.873951129E+02 -.873964005E+02 -.873976196E+02 -.873987675E+02 -.873998412E+02 -.874008386E+02 -.874017577E+02 -.874025966E+02 -.874033536E+02 -.874040271E+02 -.874046161E+02 -.874051191E+02 -.874055349E+02 -.874058627E+02 -.874061019E+02 -.874062524E+02 -.874063136E+02 -.874062853E+02 -.874061678E+02 -.874059615E+02 -.874056667E+02 -.874052841E+02 -.874048144E+02 -.874042589E+02 -.874036191E+02 -.874028965E+02 -.874020928E+02 -.874012096E+02 -.874002492E+02 -.873992135E+02 -.873981048E+02 -.873969254E+02 -.873956778E+02 -.873943643E+02 -.873929876E+02 -.873915502E+02 -.873900548E+02 -.873885040E+02 -.873869005E+02 -.873852471E+02 -.873835463E+02 -.873818009E+02 -.873800133E+02 -.873781861E+02 -.873763218E+02 -.873744229E+02 -.873724917E+02 -.873705306E+02 -.873685416E+02 -.873665270E+02 -.873644888E+02 -.873624289E+02 -.873603494E+02 -.873582521E+02 -.873561391E+02 -.873540127E+02 -.873518760E+02 -.873497335E+02 -.873475929E+02 -.873454665E+02 -.873433758E+02 -.873413558E+02 -.873394630E+02 -.873377847E+02 -.873364515E+02 -.873356523E+02 -.873356523E+02
 -.873364902E+02 -.873364902E+02 -.873374045E+02 -.873389203E+02 -.873408188E+02 -.873429494E+02 -.873452186E+02 -.873475729E+02 -.873499748E+02 -.873523974E+02 -.873548279E+02 -.873572571E+02 -.873596722E+02 -.873620666E+02 -.873644413E+02 -.873667962E+02 -.873691287E+02 -.873714394E+02 -.873737284E+02 -.873759906E+02 -.873782186E+02 -.873804085E+02 -.873825577E+02 -.873846618E+02 -.873867172E+02 -.873887237E+02 -.873906810E+02 -.873925862E+02 -.873944361E+02 -.873962285E+02 -.873979608E+02 -.873996292E+02 -.874012299E+02 -.874027601E+02 -.874042163E+02 -.874055949E+02 -.874068926E+02 -.874081067E+02 -.874092347E+02 -.874102741E+02 -.874112228E+02 -.874120795E+02 -.874128424E+02 -.874135097E+02 -.874140797E+02 -.874145512E+02 -.874149233E+02 -.874151949E+02 -.874153652E+02 -.874154339E+02 -.874154010E+02 -.874152667E+02 -.874150312E+02 -.874146949E+02 -.874142590E+02 -.874137245E+02 -.874130931E+02 -.874123661E+02 -.874115455E+02 -.874106332E+02 -.874096315E+02 -.874085426E+02 -.874073690E+02 -.874061133E+02 -.874047784E+02 -.874033670E+02 -.874018821E+02 -.874003267E+02 -.873987038E+02 -.873970166E+02 -.873952683E+02 -.873934619E+02 -.873916006E+02 -.873896875E+02 -.873877255E+02 -.873857176E+02 -.873836669E+02 -.873815762E+02 -.873794482E+02 -.873772857E+02 -.873750913E+02 -.873728674E+02 -.873706164E+02 -.873683406E+02 -.873660422E+02 -.873637234E+02 -.873613862E+02 -.873590329E+02 -.873566660E+02 -.873542889E+02 -.873519065E+02 -.873495271E+02 -.873471645E+02 -.873448423E+02 -.873425994E+02 -.873404981E+02 -.873386353E+02 -.873371558E+02 -.873362689E+02 -.873362689E+02
 -.873371270E+02 -.873371270E+02 -.873381245E+02 -.873397808E+02 -.873418542E+02 -.873441902E+02 -.873466949E+02 -.873493017E+02 -.873519657E+02 -.873546611E+02 -.873573671E+02 -.873600632E+02 -.873627397E+02 -.873653951E+02 -.873680276E+02 -.873706363E+02 -.873732242E+02 -.873757922E+02 -.873783347E+02 -.873808446E+02 -.873833180E+02 -.873857509E+02 -.873881379E+02 -.873904762E+02 -.873927661E+02 -.873950069E+02 -.873971952E+02 -.873993283E+02 -.874014031E+02 -.874034155E+02 -.874053605E+02 -.874072338E+02 -.874090316E+02 -.874107499E+02 -.874123847E+02 -.874139325E+02 -.874153905E+02 -.874167554E+02 -.874180243E+02 -.874191949E+02 -.874202649E+02 -.874212319E+02 -.874220932E+02 -.874228467E+02 -.874234906E+02 -.874240232E+02 -.874244430E+02 -.874247487E+02 -.874249398E+02 -.874250161E+02 -.874249776E+02 -.874248241E+02 -.874245561E+02 -.874241746E+02 -.874236806E+02 -.874230756E+02 -.874223611E+02 -.874215389E+02 -.874206114E+02 -.874195808E+02 -.874184497E+02 -.874172210E+02 -.874158974E+02 -.874144823E+02 -.874129787E+02 -.874113902E+02 -.874097201E+02 -.874079720E+02 -.874061497E+02 -.874042567E+02 -.874022966E+02 -.874002732E+02 -.873981899E+02 -.873960505E+02 -.873938583E+02 -.873916169E+02 -.873893297E+02 -.873869999E+02 -.873846307E+02 -.873822251E+02 -.873797860E+02 -.873773163E+02 -.873748185E+02 -.873722954E+02 -.873697491E+02 -.873671821E+02 -.873645967E+02 -.873619952E+02 -.873593803E+02 -.873567557E+02 -.873541268E+02 -.873515025E+02 -.873488979E+02 -.873463388E+02 -.873438679E+02 -.873415537E+02 -.873395026E+02 -.873378736E+02 -.873368974E+02 -.873368974E+02
 -.873377430E+02 -.873377430E+02 -.873388318E+02 -.873406392E+02 -.873429128E+02 -.873454876E+02 -.873482487E+02 -.873511217E+02 -.873540617E+02 -.873570332E+02 -.873600068E+02 -.873629676E+02 -.873659096E+02 -.873688282E+02 -.873717221E+02 -.873745953E+02 -.873774493E+02 -.873802794E+02 -.873830801E+02 -.873858481E+02 -.873885782E+02 -.873912642E+02 -.873939039E+02 -.873964971E+02 -.873990423E+02 -.874015361E+02 -.874039754E+02 -.874063562E+02 -.874086730E+02 -.874109197E+02 -.874130912E+02 -.874151829E+02 -.874171902E+02 -.874191093E+02 -.874209367E+02 -.874226690E+02 -.874243025E+02 -.874258336E+02 -.874272592E+02 -.874285759E+02 -.874297800E+02 -.874308681E+02 -.874318373E+02 -.874326852E+02 -.874334094E+02 -.874340077E+02 -.874344787E+02 -.874348215E+02 -.874350354E+02 -.874351200E+02 -.874350748E+02 -.874349001E+02 -.874345967E+02 -.874341654E+02 -.874336074E+02 -.874329242E+02 -.874321180E+02 -.874311909E+02 -.874301456E+02 -.874289849E+02 -.874277118E+02 -.874263297E+02 -.874248421E+02 -.874232526E+02 -.874215650E+02 -.874197836E+02 -.874179123E+02 -.874159553E+02 -.874139170E+02 -.874118016E+02 -.874096132E+02 -.874073562E+02 -.874050347E+02 -.874026529E+02 -.874002150E+02 -.873977248E+02 -.873951862E+02 -.873926029E+02 -.873899786E+02 -.873873166E+02 -.873846202E+02 -.873818926E+02 -.873791367E+02 -.873763553E+02 -.873735510E+02 -.873707262E+02 -.873678835E+02 -.873650254E+02 -.873621548E+02 -.873592754E+02 -.873563932E+02 -.873535177E+02 -.873506653E+02 -.873478640E+02 -.873451602E+02 -.873426286E+02 -.873403854E+02 -.873386043E+02 -.873375370E+02 -.873375370E+02
 -.873383996E+02 -.873383996E+02 -.873395819E+02 -.873415550E+02 -.873440473E+02 -.873468663E+02 -.873498871E+02 -.873530311E+02 -.873562423E+02 -.873594789E+02 -.873627179E+02 -.873659468E+02 -.873691562E+02 -.873723429E+02 -.873755101E+02 -.873786592E+02 -.873817861E+02 -.873848875E+02 -.873879610E+02 -.873910015E+02 -.873940026E+02 -.873969619E+02 -.873998784E+02 -.874027492E+02 -.874055704E+02 -.874083382E+02 -.874110475E+02 -.874136917E+02 -.874162645E+02 -.874187601E+02 -.874211734E+02 -.874234996E+02 -.874257347E+02 -.874278747E+02 -.874299156E+02 -.874318528E+02 -.874336817E+02 -.874353980E+02 -.874369971E+02 -.874384743E+02 -.874398249E+02 -.874410455E+02 -.874421330E+02 -.874430841E+02 -.874438959E+02 -.874445667E+02 -.874450950E+02 -.874454795E+02 -.874457188E+02 -.874458123E+02 -.874457599E+02 -.874455619E+02 -.874452188E+02 -.874447317E+02 -.874441020E+02 -.874433319E+02 -.874424237E+02 -.874413801E+02 -.874402042E+02 -.874388994E+02 -.874374693E+02 -.874359179E+02 -.874342492E+02 -.874324678E+02 -.874305782E+02 -.874285853E+02 -.874264938E+02 -.874243087E+02 -.874220351E+02 -.874196777E+02 -.874172417E+02 -.874147320E+02 -.874121535E+02 -.874095111E+02 -.874068093E+02 -.874040527E+02 -.874012458E+02 -.873983928E+02 -.873954978E+02 -.873925645E+02 -.873895968E+02 -.873865979E+02 -.873835712E+02 -.873805198E+02 -.873774463E+02 -.873743536E+02 -.873712442E+02 -.873681207E+02 -.873649862E+02 -.873618447E+02 -.873587024E+02 -.873555694E+02 -.873524636E+02 -.873494149E+02 -.873464736E+02 -.873437207E+02 -.873412821E+02 -.873393462E+02 -.873381863E+02 -.873381863E+02
 -.873390922E+02 -.873390922E+02 -.873403756E+02 -.873425232E+02 -.873452307E+02 -.873482932E+02 -.873515764E+02 -.873549877E+02 -.873584629E+02 -.873619661E+02 -.873654753E+02 -.873689750E+02 -.873724581E+02 -.873759259E+02 -.873793785E+02 -.873828122E+02 -.873862250E+02 -.873896160E+02 -.873929802E+02 -.873963115E+02 -.873996076E+02 -.874028660E+02 -.874060819E+02 -.874092504E+02 -.874123667E+02 -.874154253E+02 -.874184193E+02 -.874213424E+02 -.874241891E+02 -.874269539E+02 -.874296317E+02 -.874322175E+02 -.874347064E+02 -.874370930E+02 -.874393716E+02 -.874415364E+02 -.874435818E+02 -.874455023E+02 -.874472917E+02 -.874489448E+02 -.874504574E+02 -.874518252E+02 -.874530439E+02 -.874541099E+02 -.874550206E+02 -.874557736E+02 -.874563664E+02 -.874567972E+02 -.874570648E+02 -.874571683E+02 -.874571076E+02 -.874568827E+02 -.874564946E+02 -.874559446E+02 -.874552346E+02 -.874543670E+02 -.874533446E+02 -.874521706E+02 -.874508488E+02 -.874493832E+02 -.874477781E+02 -.874460382E+02 -.874441685E+02 -.874421744E+02 -.874400613E+02 -.874378349E+02 -.874355009E+02 -.874330650E+02 -.874305332E+02 -.874279113E+02 -.874252052E+02 -.874224207E+02 -.874195634E+02 -.874166389E+02 -.874136526E+02 -.874106097E+02 -.874075153E+02 -.874043741E+02 -.874011908E+02 -.873979697E+02 -.873947148E+02 -.873914301E+02 -.873881189E+02 -.873847846E+02 -.873814303E+02 -.873780587E+02 -.873746726E+02 -.873712748E+02 -.873678683E+02 -.873644573E+02 -.873610483E+02 -.873576521E+02 -.873542875E+02 -.873509868E+02 -.873478041E+02 -.873448265E+02 -.873421896E+02 -.873400968E+02 -.873388432E+02 -.873388432E+02
 -.873397978E+02 -.873397978E+02 -.873411888E+02 -.873435078E+02 -.873464323E+02 -.873497424E+02 -.873532867E+02 -.873569606E+02 -.873607037E+02 -.873644786E+02 -.873682607E+02 -.873720378E+02 -.873758079E+02 -.873795693E+02 -.873833174E+02 -.873870514E+02 -.873907712E+02 -.873944715E+02 -.873981466E+02 -.874017936E+02 -.874054084E+02 -.874089847E+02 -.874125168E+02 -.874159994E+02 -.874194270E+02 -.874227932E+02 -.874260923E+02 -.874293190E+02 -.874324673E+02 -.874355311E+02 -.874385040E+02 -.874413798E+02 -.874441514E+02 -.874468113E+02 -.874493527E+02 -.874517692E+02 -.874540538E+02 -.874561996E+02 -.874582006E+02 -.874600512E+02 -.874617458E+02 -.874632787E+02 -.874646454E+02 -.874658418E+02 -.874668644E+02 -.874677096E+02 -.874683746E+02 -.874688574E+02 -.874691565E+02 -.874692709E+02 -.874692001E+02 -.874689446E+02 -.874685055E+02 -.874678843E+02 -.874670834E+02 -.874661055E+02 -.874649541E+02 -.874636332E+02 -.874621470E+02 -.874605004E+02 -.874586987E+02 -.874567476E+02 -.874546532E+02 -.874524217E+02 -.874500596E+02 -.874475737E+02 -.874449706E+02 -.874422573E+02 -.874394407E+02 -.874365278E+02 -.874335254E+02 -.874304403E+02 -.874272789E+02 -.874240479E+02 -.874207533E+02 -.874174013E+02 -.874139975E+02 -.874105474E+02 -.874070562E+02 -.874035287E+02 -.873999694E+02 -.873963825E+02 -.873927719E+02 -.873891412E+02 -.873854935E+02 -.873818318E+02 -.873781589E+02 -.873744776E+02 -.873707911E+02 -.873671036E+02 -.873634218E+02 -.873597571E+02 -.873561293E+02 -.873525729E+02 -.873491456E+02 -.873459407E+02 -.873431036E+02 -.873408526E+02 -.873395044E+02 -.873395044E+02
 -.873405072E+02 -.873405072E+02 -.873420006E+02 -.873444934E+02 -.873476393E+02 -.873511963E+02 -.873549959E+02 -.873589355E+02 -.873629498E+02 -.873669982E+02 -.873710593E+02 -.873751270E+02 -.873791967E+02 -.873832629E+02 -.873873248E+02 -.873913817E+02 -.873954276E+02 -.873994561E+02 -.874034636E+02 -.874074446E+02 -.874113924E+02 -.874153014E+02 -.874191668E+02 -.874229835E+02 -.874267457E+02 -.874304481E+02 -.874340848E+02 -.874376490E+02 -.874411332E+02 -.874445297E+02 -.874478303E+02 -.874510263E+02 -.874541092E+02 -.874570711E+02 -.874599044E+02 -.874626010E+02 -.874651527E+02 -.874675523E+02 -.874697928E+02 -.874718667E+02 -.874737667E+02 -.874754868E+02 -.874770216E+02 -.874783658E+02 -.874795146E+02 -.874804640E+02 -.874812109E+02 -.874817527E+02 -.874820873E+02 -.874822135E+02 -.874821311E+02 -.874818405E+02 -.874813429E+02 -.874806404E+02 -.874797357E+02 -.874786323E+02 -.874773341E+02 -.874758460E+02 -.874741732E+02 -.874723216E+02 -.874702977E+02 -.874681083E+02 -.874657607E+02 -.874632623E+02 -.874606210E+02 -.874578445E+02 -.874549411E+02 -.874519190E+02 -.874487865E+02 -.874455515E+02 -.874422221E+02 -.874388063E+02 -.874353117E+02 -.874317458E+02 -.874281158E+02 -.874244285E+02 -.874206905E+02 -.874169080E+02 -.874130868E+02 -.874092323E+02 -.874053496E+02 -.874014431E+02 -.873975171E+02 -.873935753E+02 -.873896212E+02 -.873856578E+02 -.873816880E+02 -.873777144E+02 -.873737403E+02 -.873697700E+02 -.873658101E+02 -.873618726E+02 -.873579783E+02 -.873541637E+02 -.873504899E+02 -.873470564E+02 -.873440183E+02 -.873416085E+02 -.873401656E+02 -.873401656E+02
 -.873412022E+02 -.873412022E+02 -.873428009E+02 -.873454705E+02 -.873488362E+02 -.873526321E+02 -.873566883E+02 -.873608936E+02 -.873651791E+02 -.873695064E+02 -.873738609E+02 -.873782335E+02 -.873826168E+02 -.873870085E+02 -.873914060E+02 -.873958016E+02 -.874001875E+02 -.874045592E+02 -.874089112E+02 -.874132377E+02 -.874175342E+02 -.874217969E+02 -.874260217E+02 -.874302028E+02 -.874343342E+02 -.874384092E+02 -.874424195E+02 -.874463564E+02 -.874502108E+02 -.874539734E+02 -.874576343E+02 -.874611840E+02 -.874646134E+02 -.874679136E+02 -.874710747E+02 -.874740872E+02 -.874769421E+02 -.874796304E+02 -.874821426E+02 -.874844696E+02 -.874866038E+02 -.874885377E+02 -.874902642E+02 -.874917768E+02 -.874930700E+02 -.874941390E+02 -.874949796E+02 -.874955886E+02 -.874959635E+02 -.874961031E+02 -.874960070E+02 -.874956757E+02 -.874951108E+02 -.874943148E+02 -.874932909E+02 -.874920432E+02 -.874905767E+02 -.874888971E+02 -.874870110E+02 -.874849256E+02 -.874826486E+02 -.874801882E+02 -.874775533E+02 -.874747527E+02 -.874717958E+02 -.874686922E+02 -.874654515E+02 -.874620835E+02 -.874585979E+02 -.874550043E+02 -.874513121E+02 -.874475306E+02 -.874436689E+02 -.874397354E+02 -.874357386E+02 -.874316864E+02 -.874275861E+02 -.874234449E+02 -.874192692E+02 -.874150651E+02 -.874108380E+02 -.874065929E+02 -.874023344E+02 -.873980665E+02 -.873937926E+02 -.873895158E+02 -.873852390E+02 -.873809648E+02 -.873766963E+02 -.873724376E+02 -.873681956E+02 -.873639824E+02 -.873598199E+02 -.873557460E+02 -.873518257E+02 -.873481640E+02 -.873449256E+02 -.873423580E+02 -.873408210E+02 -.873408210E+02
 -.873418844E+02 -.873418844E+02 -.873435868E+02 -.873464284E+02 -.873500025E+02 -.873540361E+02 -.873583458E+02 -.873628160E+02 -.873673783E+02 -.873720008E+02 -.873766649E+02 -.873813577E+02 -.873860731E+02 -.873908057E+02 -.873955456E+02 -.874002839E+02 -.874050161E+02 -.874097380E+02 -.874144456E+02 -.874191363E+02 -.874238078E+02 -.874284562E+02 -.874330750E+02 -.874376573E+02 -.874421950E+02 -.874466785E+02 -.874510979E+02 -.874554436E+02 -.874597056E+02 -.874638731E+02 -.874679356E+02 -.874718826E+02 -.874757033E+02 -.874793860E+02 -.874829189E+02 -.874862913E+02 -.874894918E+02 -.874925086E+02 -.874953308E+02 -.874979484E+02 -.875003516E+02 -.875025310E+02 -.875044780E+02 -.875061848E+02 -.875076446E+02 -.875088513E+02 -.875097998E+02 -.875104861E+02 -.875109075E+02 -.875110623E+02 -.875109502E+02 -.875105716E+02 -.875099287E+02 -.875090242E+02 -.875078621E+02 -.875064475E+02 -.875047864E+02 -.875028861E+02 -.875007544E+02 -.874984001E+02 -.874958326E+02 -.874930620E+02 -.874900986E+02 -.874869533E+02 -.874836376E+02 -.874801629E+02 -.874765407E+02 -.874727827E+02 -.874689003E+02 -.874649051E+02 -.874608081E+02 -.874566202E+02 -.874523519E+02 -.874480133E+02 -.874436140E+02 -.874391630E+02 -.874346687E+02 -.874301392E+02 -.874255817E+02 -.874210028E+02 -.874164087E+02 -.874118047E+02 -.874071956E+02 -.874025856E+02 -.873979783E+02 -.873933767E+02 -.873887835E+02 -.873842012E+02 -.873796326E+02 -.873750817E+02 -.873705553E+02 -.873660655E+02 -.873616349E+02 -.873573033E+02 -.873531385E+02 -.873492514E+02 -.873458156E+02 -.873430927E+02 -.873414631E+02 -.873414631E+02
 -.873425619E+02 -.873425619E+02 -.873443615E+02 -.873473591E+02 -.873511342E+02 -.873553963E+02 -.873599556E+02 -.873646936E+02 -.873695470E+02 -.873744774E+02 -.873794603E+02 -.873844820E+02 -.873895331E+02 -.873946018E+02 -.873996791E+02 -.874047620E+02 -.874098481E+02 -.874149358E+02 -.874200240E+02 -.874251114E+02 -.874301935E+02 -.874352632E+02 -.874403123E+02 -.874453315E+02 -.874503108E+02 -.874552399E+02 -.874601088E+02 -.874649070E+02 -.874696230E+02 -.874742450E+02 -.874787607E+02 -.874831576E+02 -.874874215E+02 -.874915385E+02 -.874954958E+02 -.874992794E+02 -.875028750E+02 -.875062692E+02 -.875094492E+02 -.875124024E+02 -.875151166E+02 -.875175803E+02 -.875197830E+02 -.875217154E+02 -.875233687E+02 -.875247354E+02 -.875258094E+02 -.875265858E+02 -.875270613E+02 -.875272338E+02 -.875271027E+02 -.875266689E+02 -.875259345E+02 -.875249032E+02 -.875235798E+02 -.875219706E+02 -.875200832E+02 -.875179262E+02 -.875155095E+02 -.875128436E+02 -.875099401E+02 -.875068111E+02 -.875034695E+02 -.874999285E+02 -.874962020E+02 -.874923035E+02 -.874882471E+02 -.874840467E+02 -.874797160E+02 -.874752686E+02 -.874707176E+02 -.874660758E+02 -.874613554E+02 -.874565682E+02 -.874517252E+02 -.874468368E+02 -.874419126E+02 -.874369616E+02 -.874319919E+02 -.874270109E+02 -.874220251E+02 -.874170404E+02 -.874120618E+02 -.874070936E+02 -.874021394E+02 -.873972021E+02 -.873922841E+02 -.873873877E+02 -.873825152E+02 -.873776703E+02 -.873728594E+02 -.873680947E+02 -.873633992E+02 -.873588141E+02 -.873544101E+02 -.873503031E+02 -.873466754E+02 -.873438017E+02 -.873420825E+02 -.873420825E+02
 -.873432307E+02 -.873432307E+02 -.873451083E+02 -.873482468E+02 -.873522074E+02 -.873566897E+02 -.873614974E+02 -.873665134E+02 -.873716641E+02 -.873769027E+02 -.873822020E+02 -.873875459E+02 -.873929208E+02 -.873983180E+02 -.874037366E+02 -.874091765E+02 -.874146378E+02 -.874201201E+02 -.874256222E+02 -.874311389E+02 -.874366629E+02 -.874421854E+02 -.874476973E+02 -.874531886E+02 -.874586494E+02 -.874640693E+02 -.874694375E+02 -.874747414E+02 -.874799677E+02 -.874851025E+02 -.874901314E+02 -.874950379E+02 -.874998061E+02 -.875044205E+02 -.875088643E+02 -.875131205E+02 -.875171724E+02 -.875210040E+02 -.875245993E+02 -.875279425E+02 -.875310189E+02 -.875338144E+02 -.875363164E+02 -.875385128E+02 -.875403928E+02 -.875419474E+02 -.875431689E+02 -.875440514E+02 -.875445906E+02 -.875447838E+02 -.875446305E+02 -.875441314E+02 -.875432893E+02 -.875421085E+02 -.875405953E+02 -.875387574E+02 -.875366041E+02 -.875341462E+02 -.875313959E+02 -.875283660E+02 -.875250709E+02 -.875215254E+02 -.875177455E+02 -.875137473E+02 -.875095471E+02 -.875051619E+02 -.875006084E+02 -.874959033E+02 -.874910630E+02 -.874861036E+02 -.874810407E+02 -.874758893E+02 -.874706638E+02 -.874653777E+02 -.874600438E+02 -.874546741E+02 -.874492794E+02 -.874438698E+02 -.874384544E+02 -.874330412E+02 -.874276374E+02 -.874222492E+02 -.874168817E+02 -.874115393E+02 -.874062253E+02 -.874009426E+02 -.873956931E+02 -.873904785E+02 -.873853008E+02 -.873801627E+02 -.873750705E+02 -.873700360E+02 -.873650824E+02 -.873602518E+02 -.873556174E+02 -.873512998E+02 -.873474888E+02 -.873444718E+02 -.873426675E+02 -.873426675E+02
 -.873438170E+02 -.873438170E+02 -.873457719E+02 -.873490492E+02 -.873531957E+02 -.873579017E+02 -.873629666E+02 -.873682599E+02 -.873736973E+02 -.873792288E+02 -.873848273E+02 -.873904752E+02 -.873961641E+02 -.874018944E+02 -.874076677E+02 -.874134851E+02 -.874193460E+02 -.874252490E+02 -.874311889E+02 -.874371589E+02 -.874431511E+02 -.874491575E+02 -.874551688E+02 -.874611757E+02 -.874671676E+02 -.874731332E+02 -.874790589E+02 -.874849301E+02 -.874907316E+02 -.874964470E+02 -.875020579E+02 -.875075461E+02 -.875128933E+02 -.875180797E+02 -.875230850E+02 -.875278889E+02 -.875324716E+02 -.875368130E+02 -.875408934E+02 -.875446936E+02 -.875481956E+02 -.875513822E+02 -.875542370E+02 -.875567452E+02 -.875588937E+02 -.875606710E+02 -.875620677E+02 -.875630761E+02 -.875636909E+02 -.875639088E+02 -.875637287E+02 -.875631517E+02 -.875621812E+02 -.875608228E+02 -.875590842E+02 -.875569751E+02 -.875545073E+02 -.875516941E+02 -.875485504E+02 -.875450925E+02 -.875413381E+02 -.875373055E+02 -.875330141E+02 -.875284835E+02 -.875237340E+02 -.875187860E+02 -.875136596E+02 -.875083751E+02 -.875029521E+02 -.874974098E+02 -.874917668E+02 -.874860406E+02 -.874802482E+02 -.874744052E+02 -.874685265E+02 -.874626256E+02 -.874567149E+02 -.874508056E+02 -.874449077E+02 -.874390301E+02 -.874331804E+02 -.874273649E+02 -.874215890E+02 -.874158568E+02 -.874101716E+02 -.874045355E+02 -.873989500E+02 -.873934161E+02 -.873879348E+02 -.873825084E+02 -.873771421E+02 -.873718472E+02 -.873666467E+02 -.873615834E+02 -.873567322E+02 -.873522176E+02 -.873482363E+02 -.873450865E+02 -.873432037E+02 -.873432037E+02
 -.873443325E+02 -.873443325E+02 -.873463705E+02 -.873497883E+02 -.873541192E+02 -.873590435E+02 -.873643467E+02 -.873698868E+02 -.873755778E+02 -.873813733E+02 -.873872471E+02 -.873931873E+02 -.873991935E+02 -.874052676E+02 -.874114099E+02 -.874176200E+02 -.874238963E+02 -.874302350E+02 -.874366305E+02 -.874430770E+02 -.874495683E+02 -.874560964E+02 -.874626526E+02 -.874692268E+02 -.874758072E+02 -.874823797E+02 -.874889290E+02 -.874954387E+02 -.875018910E+02 -.875082655E+02 -.875145417E+02 -.875206985E+02 -.875267130E+02 -.875325612E+02 -.875382190E+02 -.875436622E+02 -.875488662E+02 -.875538063E+02 -.875584583E+02 -.875627988E+02 -.875668052E+02 -.875704558E+02 -.875737305E+02 -.875766106E+02 -.875790798E+02 -.875811235E+02 -.875827296E+02 -.875838887E+02 -.875845938E+02 -.875848407E+02 -.875846280E+02 -.875839571E+02 -.875828326E+02 -.875812614E+02 -.875792533E+02 -.875768208E+02 -.875739782E+02 -.875707423E+02 -.875671317E+02 -.875631669E+02 -.875588696E+02 -.875542625E+02 -.875493695E+02 -.875442150E+02 -.875388237E+02 -.875332205E+02 -.875274300E+02 -.875214765E+02 -.875153838E+02 -.875091747E+02 -.875028713E+02 -.874964942E+02 -.874900633E+02 -.874835968E+02 -.874771116E+02 -.874706231E+02 -.874641454E+02 -.874576909E+02 -.874512706E+02 -.874448940E+02 -.874385690E+02 -.874323022E+02 -.874260988E+02 -.874199627E+02 -.874138966E+02 -.874079019E+02 -.874019793E+02 -.873961288E+02 -.873903504E+02 -.873846451E+02 -.873790171E+02 -.873734766E+02 -.873680462E+02 -.873627687E+02 -.873577201E+02 -.873530278E+02 -.873488940E+02 -.873456260E+02 -.873436736E+02 -.873436736E+02
 -.873447895E+02 -.873447895E+02 -.873469067E+02 -.873504543E+02 -.873549479E+02 -.873600552E+02 -.873655505E+02 -.873712936E+02 -.873772047E+02 -.873832395E+02 -.873893761E+02 -.873956083E+02 -.874019353E+02 -.874083561E+02 -.874148699E+02 -.874214764E+02 -.874281739E+02 -.874349596E+02 -.874418303E+02 -.874487819E+02 -.874558083E+02 -.874629019E+02 -.874700537E+02 -.874772522E+02 -.874844837E+02 -.874917327E+02 -.874989819E+02 -.875062128E+02 -.875134032E+02 -.875205306E+02 -.875275713E+02 -.875344992E+02 -.875412868E+02 -.875479058E+02 -.875543273E+02 -.875605214E+02 -.875664579E+02 -.875721065E+02 -.875774375E+02 -.875824217E+02 -.875870306E+02 -.875912370E+02 -.875950155E+02 -.875983427E+02 -.876011977E+02 -.876035620E+02 -.876054205E+02 -.876067610E+02 -.876075747E+02 -.876078563E+02 -.876076042E+02 -.876068203E+02 -.876055101E+02 -.876036826E+02 -.876013503E+02 -.875985285E+02 -.875952354E+02 -.875914923E+02 -.875873228E+02 -.875827522E+02 -.875778077E+02 -.875725181E+02 -.875669128E+02 -.875610220E+02 -.875548763E+02 -.875485061E+02 -.875419414E+02 -.875352117E+02 -.875283455E+02 -.875213701E+02 -.875143117E+02 -.875071947E+02 -.875000421E+02 -.874928752E+02 -.874857132E+02 -.874785736E+02 -.874714722E+02 -.874644227E+02 -.874574369E+02 -.874505247E+02 -.874436945E+02 -.874369528E+02 -.874303045E+02 -.874237526E+02 -.874172992E+02 -.874109446E+02 -.874046884E+02 -.873985292E+02 -.873924655E+02 -.873864969E+02 -.873806260E+02 -.873748618E+02 -.873692255E+02 -.873637594E+02 -.873585398E+02 -.873536957E+02 -.873494332E+02 -.873460665E+02 -.873440564E+02 -.873440564E+02
 -.873451461E+02 -.873451461E+02 -.873473279E+02 -.873509759E+02 -.873555915E+02 -.873608311E+02 -.873664738E+02 -.873723866E+02 -.873784928E+02 -.873847498E+02 -.873911388E+02 -.873976526E+02 -.874042871E+02 -.874110417E+02 -.874179178E+02 -.874249169E+02 -.874320395E+02 -.874392855E+02 -.874466537E+02 -.874541405E+02 -.874617402E+02 -.874694455E+02 -.874772466E+02 -.874851310E+02 -.874930837E+02 -.875010877E+02 -.875091242E+02 -.875171701E+02 -.875252015E+02 -.875331924E+02 -.875411143E+02 -.875489360E+02 -.875566250E+02 -.875641476E+02 -.875714682E+02 -.875785504E+02 -.875853570E+02 -.875918507E+02 -.875979945E+02 -.876037512E+02 -.876090851E+02 -.876139618E+02 -.876183492E+02 -.876222177E+02 -.876255405E+02 -.876282944E+02 -.876304601E+02 -.876320219E+02 -.876329686E+02 -.876332933E+02 -.876329939E+02 -.876320727E+02 -.876305366E+02 -.876283972E+02 -.876256702E+02 -.876223750E+02 -.876185355E+02 -.876141786E+02 -.876093340E+02 -.876040339E+02 -.875983130E+02 -.875922069E+02 -.875857526E+02 -.875789877E+02 -.875719499E+02 -.875646765E+02 -.875572043E+02 -.875495690E+02 -.875418050E+02 -.875339451E+02 -.875260201E+02 -.875180591E+02 -.875100886E+02 -.875021331E+02 -.874942147E+02 -.874863532E+02 -.874785657E+02 -.874708671E+02 -.874632701E+02 -.874557851E+02 -.874484202E+02 -.874411816E+02 -.874340731E+02 -.874270973E+02 -.874202547E+02 -.874135444E+02 -.874069642E+02 -.874005109E+02 -.873941812E+02 -.873879727E+02 -.873818860E+02 -.873759281E+02 -.873701185E+02 -.873644980E+02 -.873591422E+02 -.873541804E+02 -.873498203E+02 -.873463800E+02 -.873443275E+02 -.873443275E+02
 -.873453629E+02 -.873453629E+02 -.873475772E+02 -.873512806E+02 -.873559652E+02 -.873612917E+02 -.873670466E+02 -.873730997E+02 -.873793733E+02 -.873858263E+02 -.873924392E+02 -.873992030E+02 -.874061159E+02 -.874131810E+02 -.874204036E+02 -.874277878E+02 -.874353375E+02 -.874430548E+02 -.874509395E+02 -.874589893E+02 -.874671994E+02 -.874755628E+02 -.874840693E+02 -.874927057E+02 -.875014565E+02 -.875103037E+02 -.875192247E+02 -.875281949E+02 -.875371873E+02 -.875461714E+02 -.875551130E+02 -.875639760E+02 -.875727218E+02 -.875813092E+02 -.875896951E+02 -.875978344E+02 -.876056816E+02 -.876131897E+02 -.876203120E+02 -.876270019E+02 -.876332143E+02 -.876389059E+02 -.876440357E+02 -.876485660E+02 -.876524626E+02 -.876556958E+02 -.876582400E+02 -.876600750E+02 -.876611861E+02 -.876615643E+02 -.876612065E+02 -.876601158E+02 -.876583014E+02 -.876557780E+02 -.876525659E+02 -.876486908E+02 -.876441832E+02 -.876390775E+02 -.876334117E+02 -.876272273E+02 -.876205675E+02 -.876134778E+02 -.876060047E+02 -.875981948E+02 -.875900952E+02 -.875817520E+02 -.875732102E+02 -.875645133E+02 -.875557029E+02 -.875468180E+02 -.875378954E+02 -.875289690E+02 -.875200696E+02 -.875112254E+02 -.875024612E+02 -.874937989E+02 -.874852574E+02 -.874768525E+02 -.874685973E+02 -.874605022E+02 -.874525747E+02 -.874448200E+02 -.874372412E+02 -.874298389E+02 -.874226120E+02 -.874155574E+02 -.874086709E+02 -.874019470E+02 -.873953798E+02 -.873889644E+02 -.873826988E+02 -.873765875E+02 -.873706475E+02 -.873649172E+02 -.873594702E+02 -.873544340E+02 -.873500158E+02 -.873465339E+02 -.873444583E+02 -.873444583E+02
 -.873453871E+02 -.873453871E+02 -.873476034E+02 -.873513166E+02 -.873560251E+02 -.873613988E+02 -.873672264E+02 -.873733753E+02 -.873797689E+02 -.873863676E+02 -.873931523E+02 -.874001179E+02 -.874072684E+02 -.874146119E+02 -.874221569E+02 -.874299113E+02 -.874378818E+02 -.874460728E+02 -.874544861E+02 -.874631211E+02 -.874719749E+02 -.874810407E+02 -.874903091E+02 -.874997673E+02 -.875093997E+02 -.875191860E+02 -.875291024E+02 -.875391224E+02 -.875492148E+02 -.875593441E+02 -.875694709E+02 -.875795529E+02 -.875895433E+02 -.875993922E+02 -.876090464E+02 -.876184510E+02 -.876275489E+02 -.876362816E+02 -.876445905E+02 -.876524171E+02 -.876597043E+02 -.876663966E+02 -.876724416E+02 -.876777901E+02 -.876823980E+02 -.876862256E+02 -.876892398E+02 -.876914141E+02 -.876927290E+02 -.876931730E+02 -.876927421E+02 -.876914406E+02 -.876892804E+02 -.876862807E+02 -.876824684E+02 -.876778769E+02 -.876725453E+02 -.876665184E+02 -.876598455E+02 -.876525792E+02 -.876447754E+02 -.876364917E+02 -.876277869E+02 -.876187199E+02 -.876093492E+02 -.875997319E+02 -.875899234E+02 -.875799768E+02 -.875699420E+02 -.875598658E+02 -.875497917E+02 -.875397591E+02 -.875298038E+02 -.875199575E+02 -.875102480E+02 -.875006992E+02 -.874913312E+02 -.874821606E+02 -.874732004E+02 -.874644600E+02 -.874559461E+02 -.874476622E+02 -.874396094E+02 -.874317861E+02 -.874241887E+02 -.874168114E+02 -.874096469E+02 -.874026869E+02 -.873959223E+02 -.873893450E+02 -.873829497E+02 -.873767377E+02 -.873707225E+02 -.873649391E+02 -.873594574E+02 -.873544015E+02 -.873499743E+02 -.873464905E+02 -.873444159E+02 -.873444159E+02
 -.873452059E+02 -.873452059E+02 -.873473947E+02 -.873510714E+02 -.873557524E+02 -.873611143E+02 -.873669459E+02 -.873731172E+02 -.873795560E+02 -.873862259E+02 -.873931133E+02 -.874002200E+02 -.874075559E+02 -.874151330E+02 -.874229639E+02 -.874310607E+02 -.874394332E+02 -.874480888E+02 -.874570327E+02 -.874662671E+02 -.874757911E+02 -.874856002E+02 -.874956866E+02 -.875060392E+02 -.875166417E+02 -.875274736E+02 -.875385110E+02 -.875497242E+02 -.875610780E+02 -.875725320E+02 -.875840409E+02 -.875955537E+02 -.876070145E+02 -.876183627E+02 -.876295339E+02 -.876404605E+02 -.876510718E+02 -.876612950E+02 -.876710560E+02 -.876802808E+02 -.876888954E+02 -.876968284E+02 -.877040110E+02 -.877103794E+02 -.877158748E+02 -.877204456E+02 -.877240483E+02 -.877266479E+02 -.877282189E+02 -.877287460E+02 -.877282243E+02 -.877266590E+02 -.877240655E+02 -.877204699E+02 -.877159071E+02 -.877104210E+02 -.877040632E+02 -.876968924E+02 -.876889724E+02 -.876803721E+02 -.876711631E+02 -.876614195E+02 -.876512160E+02 -.876406270E+02 -.876297258E+02 -.876185835E+02 -.876072682E+02 -.875958446E+02 -.875843728E+02 -.875729088E+02 -.875615035E+02 -.875502026E+02 -.875390471E+02 -.875280723E+02 -.875173086E+02 -.875067817E+02 -.874965125E+02 -.874865172E+02 -.874768077E+02 -.874673921E+02 -.874582750E+02 -.874494574E+02 -.874409373E+02 -.874327099E+02 -.874247681E+02 -.874171025E+02 -.874097022E+02 -.874025547E+02 -.873956472E+02 -.873889675E+02 -.873825064E+02 -.873762610E+02 -.873702403E+02 -.873644746E+02 -.873590287E+02 -.873540201E+02 -.873496446E+02 -.873462074E+02 -.873441631E+02 -.873441631E+02
 -.873447725E+02 -.873447725E+02 -.873469005E+02 -.873504885E+02 -.873550718E+02 -.873603360E+02 -.873660774E+02 -.873721757E+02 -.873785657E+02 -.873852178E+02 -.873921267E+02 -.873993006E+02 -.874067543E+02 -.874145045E+02 -.874225689E+02 -.874309637E+02 -.874397033E+02 -.874487997E+02 -.874582626E+02 -.874680985E+02 -.874783101E+02 -.874888967E+02 -.874998539E+02 -.875111727E+02 -.875228383E+02 -.875348322E+02 -.875471290E+02 -.875596969E+02 -.875724967E+02 -.875854829E+02 -.875986029E+02 -.876117968E+02 -.876249985E+02 -.876381359E+02 -.876511314E+02 -.876639014E+02 -.876763582E+02 -.876884100E+02 -.876999623E+02 -.877109195E+02 -.877211859E+02 -.877306681E+02 -.877392766E+02 -.877469267E+02 -.877535416E+02 -.877590528E+02 -.877634022E+02 -.877665429E+02 -.877684408E+02 -.877690752E+02 -.877684389E+02 -.877665389E+02 -.877633963E+02 -.877590456E+02 -.877535337E+02 -.877469191E+02 -.877392706E+02 -.877306654E+02 -.877211882E+02 -.877109286E+02 -.876999801E+02 -.876884380E+02 -.876763982E+02 -.876639553E+02 -.876512014E+02 -.876382252E+02 -.876251105E+02 -.876119360E+02 -.875987742E+02 -.875856912E+02 -.875727465E+02 -.875599925E+02 -.875474750E+02 -.875352330E+02 -.875232989E+02 -.875116993E+02 -.875004543E+02 -.874895789E+02 -.874790831E+02 -.874689719E+02 -.874592464E+02 -.874499037E+02 -.874409376E+02 -.874323387E+02 -.874240952E+02 -.874161930E+02 -.874086162E+02 -.874013475E+02 -.873943693E+02 -.873876645E+02 -.873812190E+02 -.873750246E+02 -.873690850E+02 -.873634243E+02 -.873580999E+02 -.873532204E+02 -.873489696E+02 -.873456375E+02 -.873436587E+02 -.873436587E+02
 -.873440146E+02 -.873440146E+02 -.873460466E+02 -.873494810E+02 -.873538779E+02 -.873589407E+02 -.873644839E+02 -.873704000E+02 -.873766336E+02 -.873831650E+02 -.873899970E+02 -.873971440E+02 -.874046260E+02 -.874124660E+02 -.874206872E+02 -.874293119E+02 -.874383606E+02 -.874478519E+02 -.874578016E+02 -.874682221E+02 -.874791223E+02 -.874905077E+02 -.875023790E+02 -.875147308E+02 -.875275530E+02 -.875408287E+02 -.875545323E+02 -.875686305E+02 -.875830815E+02 -.875978352E+02 -.876128321E+02 -.876280043E+02 -.876432747E+02 -.876585578E+02 -.876737587E+02 -.876887745E+02 -.877034947E+02 -.877178028E+02 -.877315780E+02 -.877446967E+02 -.877570349E+02 -.877684704E+02 -.877788849E+02 -.877881661E+02 -.877962109E+02 -.878029270E+02 -.878082355E+02 -.878120726E+02 -.878143919E+02 -.878151646E+02 -.878143813E+02 -.878120516E+02 -.878082042E+02 -.878028858E+02 -.877961602E+02 -.877881066E+02 -.877788173E+02 -.877683960E+02 -.877569552E+02 -.877446135E+02 -.877314937E+02 -.877177198E+02 -.877034153E+02 -.876887010E+02 -.876736933E+02 -.876585025E+02 -.876432323E+02 -.876279777E+02 -.876128257E+02 -.875978539E+02 -.875831308E+02 -.875687156E+02 -.875546585E+02 -.875410011E+02 -.875277768E+02 -.875150109E+02 -.875027218E+02 -.874909213E+02 -.874796150E+02 -.874688034E+02 -.874584820E+02 -.874486423E+02 -.874392718E+02 -.874303553E+02 -.874218746E+02 -.874138093E+02 -.874061373E+02 -.873988355E+02 -.873918802E+02 -.873852486E+02 -.873789204E+02 -.873728814E+02 -.873671288E+02 -.873616788E+02 -.873565792E+02 -.873519263E+02 -.873478872E+02 -.873447297E+02 -.873428581E+02 -.873428581E+02
 -.873429138E+02 -.873429138E+02 -.873448011E+02 -.873479950E+02 -.873520934E+02 -.873568316E+02 -.873620475E+02 -.873676497E+02 -.873735964E+02 -.873798789E+02 -.873865078E+02 -.873935043E+02 -.874008956E+02 -.874087118E+02 -.874169834E+02 -.874257401E+02 -.874350109E+02 -.874448226E+02 -.874551994E+02 -.874661624E+02 -.874777297E+02 -.874899150E+02 -.875027262E+02 -.875161651E+02 -.875302273E+02 -.875448988E+02 -.875601570E+02 -.875759704E+02 -.875922973E+02 -.876090848E+02 -.876262687E+02 -.876437724E+02 -.876615066E+02 -.876793688E+02 -.876972437E+02 -.877150041E+02 -.877325119E+02 -.877496203E+02 -.877661743E+02 -.877820144E+02 -.877969782E+02 -.878109038E+02 -.878236326E+02 -.878350133E+02 -.878449057E+02 -.878531833E+02 -.878597379E+02 -.878644819E+02 -.878673506E+02 -.878683044E+02 -.878673303E+02 -.878644416E+02 -.878596778E+02 -.878531036E+02 -.878448070E+02 -.878348963E+02 -.878234980E+02 -.878107526E+02 -.877968116E+02 -.877818336E+02 -.877659811E+02 -.877494167E+02 -.877323007E+02 -.877147879E+02 -.876970256E+02 -.876791514E+02 -.876612925E+02 -.876435641E+02 -.876260689E+02 -.876088971E+02 -.875921260E+02 -.875758209E+02 -.875600350E+02 -.875448106E+02 -.875301793E+02 -.875161633E+02 -.875027761E+02 -.874900235E+02 -.874779045E+02 -.874664118E+02 -.874555330E+02 -.874452515E+02 -.874355465E+02 -.874263944E+02 -.874177689E+02 -.874096418E+02 -.874019834E+02 -.873947630E+02 -.873879498E+02 -.873815141E+02 -.873754287E+02 -.873696724E+02 -.873642341E+02 -.873591208E+02 -.873543684E+02 -.873500569E+02 -.873463316E+02 -.873434298E+02 -.873417142E+02 -.873417142E+02
 -.873414144E+02 -.873414144E+02 -.873430943E+02 -.873459437E+02 -.873496154E+02 -.873538870E+02 -.873586248E+02 -.873637586E+02 -.873692628E+02 -.873751399E+02 -.873814094E+02 -.873881008E+02 -.873952500E+02 -.874028951E+02 -.874110755E+02 -.874198308E+02 -.874292000E+02 -.874392208E+02 -.874499287E+02 -.874613571E+02 -.874735355E+02 -.874864884E+02 -.875002340E+02 -.875147849E+02 -.875301449E+02 -.875463090E+02 -.875632629E+02 -.875809813E+02 -.875994263E+02 -.876185451E+02 -.876382696E+02 -.876585150E+02 -.876791786E+02 -.877001401E+02 -.877212617E+02 -.877423883E+02 -.877633488E+02 -.877839571E+02 -.878040147E+02 -.878233129E+02 -.878416370E+02 -.878587696E+02 -.878744965E+02 -.878886110E+02 -.879009198E+02 -.879112478E+02 -.879194441E+02 -.879253856E+02 -.879289813E+02 -.879301757E+02 -.879289502E+02 -.879253236E+02 -.879193517E+02 -.879111256E+02 -.879007683E+02 -.878884312E+02 -.878742892E+02 -.878585357E+02 -.878413774E+02 -.878230289E+02 -.878037071E+02 -.877836273E+02 -.877629986E+02 -.877420200E+02 -.877208781E+02 -.876997444E+02 -.876787741E+02 -.876581051E+02 -.876378573E+02 -.876181331E+02 -.875990175E+02 -.875805795E+02 -.875628725E+02 -.875459357E+02 -.875297955E+02 -.875144668E+02 -.874999543E+02 -.874862538E+02 -.874733535E+02 -.874612349E+02 -.874498744E+02 -.874392438E+02 -.874293114E+02 -.874200426E+02 -.874114008E+02 -.874033479E+02 -.873958447E+02 -.873888519E+02 -.873823302E+02 -.873762417E+02 -.873705516E+02 -.873652301E+02 -.873602573E+02 -.873556290E+02 -.873513664E+02 -.873475295E+02 -.873442357E+02 -.873416828E+02 -.873401788E+02 -.873401788E+02
 -.873394267E+02 -.873394267E+02 -.873408318E+02 -.873432255E+02 -.873463324E+02 -.873499800E+02 -.873540700E+02 -.873585583E+02 -.873634371E+02 -.873687220E+02 -.873744430E+02 -.873806399E+02 -.873873577E+02 -.873946442E+02 -.874025498E+02 -.874111257E+02 -.874204238E+02 -.874304951E+02 -.874413897E+02 -.874531556E+02 -.874658366E+02 -.874794714E+02 -.874940946E+02 -.875097340E+02 -.875264096E+02 -.875441327E+02 -.875629033E+02 -.875827078E+02 -.876035161E+02 -.876252801E+02 -.876479316E+02 -.876713812E+02 -.876955160E+02 -.877201994E+02 -.877452696E+02 -.877705396E+02 -.877957977E+02 -.878208083E+02 -.878453151E+02 -.878690444E+02 -.878917096E+02 -.879130175E+02 -.879326746E+02 -.879503950E+02 -.879659085E+02 -.879789685E+02 -.879893603E+02 -.879969081E+02 -.880014819E+02 -.880030015E+02 -.880014400E+02 -.879968244E+02 -.879892350E+02 -.879788023E+02 -.879657020E+02 -.879501489E+02 -.879323896E+02 -.879126946E+02 -.878913498E+02 -.878686486E+02 -.878448844E+02 -.878203437E+02 -.877953004E+02 -.877700113E+02 -.877447120E+02 -.877196149E+02 -.876949078E+02 -.876707528E+02 -.876472866E+02 -.876246219E+02 -.876028481E+02 -.875820329E+02 -.875622246E+02 -.875434538E+02 -.875257355E+02 -.875090713E+02 -.874934511E+02 -.874788551E+02 -.874652555E+02 -.874526177E+02 -.874409025E+02 -.874300662E+02 -.874200625E+02 -.874108431E+02 -.874023583E+02 -.873945579E+02 -.873873916E+02 -.873808096E+02 -.873747632E+02 -.873692053E+02 -.873640924E+02 -.873593856E+02 -.873550546E+02 -.873510824E+02 -.873474731E+02 -.873442626E+02 -.873415337E+02 -.873394349E+02 -.873382054E+02 -.873382054E+02
 -.873369069E+02 -.873369069E+02 -.873379632E+02 -.873397794E+02 -.873421663E+02 -.873450118E+02 -.873482607E+02 -.873518990E+02 -.873559393E+02 -.873604119E+02 -.873653595E+02 -.873708323E+02 -.873768857E+02 -.873835792E+02 -.873909756E+02 -.873991400E+02 -.874081390E+02 -.874180396E+02 -.874289088E+02 -.874408117E+02 -.874538109E+02 -.874679669E+02 -.874833372E+02 -.874999733E+02 -.875179200E+02 -.875372120E+02 -.875578711E+02 -.875799027E+02 -.876032938E+02 -.876280099E+02 -.876539927E+02 -.876811559E+02 -.877093833E+02 -.877385251E+02 -.877683959E+02 -.877987735E+02 -.878293978E+02 -.878599725E+02 -.878901674E+02 -.879196221E+02 -.879479526E+02 -.879747591E+02 -.879996353E+02 -.880221801E+02 -.880420093E+02 -.880587691E+02 -.880721482E+02 -.880818901E+02 -.880878037E+02 -.880897708E+02 -.880877512E+02 -.880817850E+02 -.880719903E+02 -.880585586E+02 -.880417463E+02 -.880218649E+02 -.879992686E+02 -.879743418E+02 -.879474858E+02 -.879191069E+02 -.878896050E+02 -.878593641E+02 -.878287444E+02 -.877980761E+02 -.877676558E+02 -.877377436E+02 -.877085624E+02 -.876802980E+02 -.876531007E+02 -.876270876E+02 -.876023449E+02 -.875789310E+02 -.875568798E+02 -.875362042E+02 -.875168987E+02 -.874989425E+02 -.874823026E+02 -.874669359E+02 -.874527915E+02 -.874398128E+02 -.874279390E+02 -.874171067E+02 -.874072507E+02 -.873983056E+02 -.873902059E+02 -.873828869E+02 -.873762856E+02 -.873703402E+02 -.873649915E+02 -.873601828E+02 -.873558607E+02 -.873519769E+02 -.873484896E+02 -.873453679E+02 -.873425959E+02 -.873401814E+02 -.873381657E+02 -.873366376E+02 -.873357519E+02 -.873357519E+02
 -.873338278E+02 -.873338278E+02 -.873344546E+02 -.873355585E+02 -.873370520E+02 -.873388959E+02 -.873410859E+02 -.873436417E+02 -.873465989E+02 -.873500048E+02 -.873539148E+02 -.873583908E+02 -.873634996E+02 -.873693134E+02 -.873759086E+02 -.873833651E+02 -.873917654E+02 -.874011942E+02 -.874117380E+02 -.874234839E+02 -.874365208E+02 -.874509388E+02 -.874668258E+02 -.874842660E+02 -.875033372E+02 -.875241073E+02 -.875466312E+02 -.875709477E+02 -.875970758E+02 -.876250106E+02 -.876547179E+02 -.876861288E+02 -.877191346E+02 -.877535816E+02 -.877892662E+02 -.878259318E+02 -.878632660E+02 -.879009002E+02 -.879384112E+02 -.879753255E+02 -.880111263E+02 -.880452639E+02 -.880771692E+02 -.881062702E+02 -.881320112E+02 -.881538729E+02 -.881713939E+02 -.881841907E+02 -.881919752E+02 -.881945686E+02 -.881919104E+02 -.881840614E+02 -.881712001E+02 -.881536148E+02 -.881316889E+02 -.881058840E+02 -.880767192E+02 -.880447505E+02 -.880105500E+02 -.879746872E+02 -.879377118E+02 -.879001409E+02 -.878624480E+02 -.878250561E+02 -.877883339E+02 -.877525935E+02 -.877180918E+02 -.876850323E+02 -.876535695E+02 -.876238127E+02 -.875958315E+02 -.875696606E+02 -.875453053E+02 -.875227462E+02 -.875019440E+02 -.874828434E+02 -.874653768E+02 -.874494680E+02 -.874350342E+02 -.874219890E+02 -.874102439E+02 -.873997099E+02 -.873902990E+02 -.873819247E+02 -.873745033E+02 -.873679536E+02 -.873621979E+02 -.873571620E+02 -.873527752E+02 -.873489707E+02 -.873456856E+02 -.873428614E+02 -.873404448E+02 -.873383894E+02 -.873366575E+02 -.873352243E+02 -.873340829E+02 -.873332516E+02 -.873327845E+02 -.873327845E+02
 -.873301658E+02 -.873301658E+02 -.873302788E+02 -.873305251E+02 -.873309390E+02 -.873315662E+02 -.873324600E+02 -.873336779E+02 -.873352808E+02 -.873373339E+02 -.873399058E+02 -.873430701E+02 -.873469056E+02 -.873514969E+02 -.873569334E+02 -.873633095E+02 -.873707245E+02 -.873792829E+02 -.873890947E+02 -.874002757E+02 -.874129477E+02 -.874272363E+02 -.874432677E+02 -.874611677E+02 -.874810587E+02 -.875030563E+02 -.875272668E+02 -.875537820E+02 -.875826748E+02 -.876139918E+02 -.876477456E+02 -.876839076E+02 -.877223985E+02 -.877630803E+02 -.878057474E+02 -.878501191E+02 -.878958336E+02 -.879424430E+02 -.879894125E+02 -.880361230E+02 -.880818776E+02 -.881259154E+02 -.881674291E+02 -.882055904E+02 -.882395791E+02 -.882686167E+02 -.882920024E+02 -.883091469E+02 -.883196040E+02 -.883230955E+02 -.883195269E+02 -.883089926E+02 -.882917713E+02 -.882683091E+02 -.882391952E+02 -.882051306E+02 -.881668936E+02 -.881253040E+02 -.880811905E+02 -.880353600E+02 -.879885740E+02 -.879415294E+02 -.878948458E+02 -.878490583E+02 -.878046146E+02 -.877618765E+02 -.877211244E+02 -.876825636E+02 -.876463322E+02 -.876125098E+02 -.875811258E+02 -.875521680E+02 -.875255910E+02 -.875013225E+02 -.874792704E+02 -.874593279E+02 -.874413788E+02 -.874253006E+02 -.874109683E+02 -.873982568E+02 -.873870429E+02 -.873772065E+02 -.873686323E+02 -.873612099E+02 -.873548345E+02 -.873494074E+02 -.873448354E+02 -.873410312E+02 -.873379132E+02 -.873354047E+02 -.873334335E+02 -.873319318E+02 -.873308346E+02 -.873300796E+02 -.873296053E+02 -.873293508E+02 -.873292542E+02 -.873292526E+02 -.873292826E+02 -.873292826E+02
 -.873259528E+02 -.873259528E+02 -.873254608E+02 -.873246946E+02 -.873238298E+02 -.873230096E+02 -.873223515E+02 -.873219550E+02 -.873219080E+02 -.873222935E+02 -.873231931E+02 -.873246910E+02 -.873268762E+02 -.873298431E+02 -.873336924E+02 -.873385321E+02 -.873444790E+02 -.873516597E+02 -.873602114E+02 -.873702826E+02 -.873820315E+02 -.873956240E+02 -.874112332E+02 -.874290376E+02 -.874492195E+02 -.874719617E+02 -.874974437E+02 -.875258365E+02 -.875572950E+02 -.875919491E+02 -.876298940E+02 -.876711781E+02 -.877157907E+02 -.877636474E+02 -.878145760E+02 -.878683012E+02 -.879244306E+02 -.879824425E+02 -.880416778E+02 -.881013368E+02 -.881604839E+02 -.882180615E+02 -.882729141E+02 -.883238239E+02 -.883695568E+02 -.884089178E+02 -.884408118E+02 -.884643053E+02 -.884786837E+02 -.884834980E+02 -.884785949E+02 -.884641275E+02 -.884405450E+02 -.884085618E+02 -.883691116E+02 -.883232895E+02 -.882722908E+02 -.882173493E+02 -.881596829E+02 -.881004469E+02 -.880406986E+02 -.879813738E+02 -.879232721E+02 -.878670532E+02 -.878132389E+02 -.877622219E+02 -.877142776E+02 -.876695780E+02 -.876282069E+02 -.875901748E+02 -.875554333E+02 -.875238878E+02 -.874954090E+02 -.874698432E+02 -.874470202E+02 -.874267604E+02 -.874088807E+02 -.873931981E+02 -.873795335E+02 -.873677141E+02 -.873575750E+02 -.873489603E+02 -.873417237E+02 -.873357287E+02 -.873308487E+02 -.873269668E+02 -.873239751E+02 -.873217741E+02 -.873202721E+02 -.873193841E+02 -.873190304E+02 -.873191348E+02 -.873196220E+02 -.873204135E+02 -.873214234E+02 -.873225512E+02 -.873236741E+02 -.873246372E+02 -.873252438E+02 -.873252438E+02
 -.873211438E+02 -.873211438E+02 -.873199596E+02 -.873180328E+02 -.873156978E+02 -.873132052E+02 -.873107426E+02 -.873084540E+02 -.873064553E+02 -.873048460E+02 -.873037190E+02 -.873031661E+02 -.873032826E+02 -.873041690E+02 -.873059346E+02 -.873086998E+02 -.873125983E+02 -.873177789E+02 -.873244058E+02 -.873326598E+02 -.873427365E+02 -.873548474E+02 -.873692202E+02 -.873860984E+02 -.874057404E+02 -.874284165E+02 -.874544054E+02 -.874839877E+02 -.875174376E+02 -.875550131E+02 -.875969434E+02 -.876434128E+02 -.876945435E+02 -.877503728E+02 -.878108291E+02 -.878757053E+02 -.879446307E+02 -.880170447E+02 -.880921736E+02 -.881690146E+02 -.882463299E+02 -.883226552E+02 -.883963272E+02 -.884655314E+02 -.885283730E+02 -.885829684E+02 -.886275526E+02 -.886605936E+02 -.886809025E+02 -.886877247E+02 -.886808017E+02 -.886603921E+02 -.886272500E+02 -.885825646E+02 -.885278675E+02 -.884649239E+02 -.883956173E+02 -.883218427E+02 -.882454146E+02 -.881679963E+02 -.880910521E+02 -.880158194E+02 -.879433010E+02 -.878742705E+02 -.878092885E+02 -.877487259E+02 -.876927903E+02 -.876415535E+02 -.875949779E+02 -.875529412E+02 -.875152584E+02 -.874817001E+02 -.874520085E+02 -.874259100E+02 -.874031249E+02 -.873833757E+02 -.873663922E+02 -.873519159E+02 -.873397024E+02 -.873295233E+02 -.873211669E+02 -.873144384E+02 -.873091593E+02 -.873051672E+02 -.873023148E+02 -.873004687E+02 -.872995084E+02 -.872993250E+02 -.872998196E+02 -.873009018E+02 -.873024870E+02 -.873044933E+02 -.873068366E+02 -.873094241E+02 -.873121447E+02 -.873148563E+02 -.873173700E+02 -.873194298E+02 -.873206904E+02 -.873206904E+02
 -.873158000E+02 -.873158000E+02 -.873138429E+02 -.873106180E+02 -.873066325E+02 -.873022529E+02 -.872977419E+02 -.872932897E+02 -.872890391E+02 -.872851044E+02 -.872815852E+02 -.872785762E+02 -.872761732E+02 -.872744786E+02 -.872736064E+02 -.872736856E+02 -.872748628E+02 -.872773034E+02 -.872811941E+02 -.872867433E+02 -.872941829E+02 -.873037715E+02 -.873157963E+02 -.873305745E+02 -.873484533E+02 -.873698094E+02 -.873950457E+02 -.874245867E+02 -.874588717E+02 -.874983446E+02 -.875434400E+02 -.875945643E+02 -.876520712E+02 -.877162303E+02 -.877871900E+02 -.878649329E+02 -.879492270E+02 -.880395735E+02 -.881351546E+02 -.882347872E+02 -.883368885E+02 -.884394628E+02 -.885401189E+02 -.886361266E+02 -.887245200E+02 -.888022485E+02 -.888663688E+02 -.889142650E+02 -.889438691E+02 -.889538524E+02 -.889437563E+02 -.889140394E+02 -.888660302E+02 -.888017966E+02 -.887239545E+02 -.886354468E+02 -.885393241E+02 -.884385524E+02 -.883358617E+02 -.882336432E+02 -.881338927E+02 -.880381931E+02 -.879477273E+02 -.878633128E+02 -.877854482E+02 -.877143655E+02 -.876500819E+02 -.875924494E+02 -.875411985E+02 -.874959758E+02 -.874563744E+02 -.874219594E+02 -.873922863E+02 -.873669156E+02 -.873454233E+02 -.873274071E+02 -.873124915E+02 -.873003297E+02 -.872906043E+02 -.872830275E+02 -.872773399E+02 -.872733087E+02 -.872707263E+02 -.872694080E+02 -.872691901E+02 -.872699277E+02 -.872714926E+02 -.872737716E+02 -.872766634E+02 -.872800767E+02 -.872839264E+02 -.872881286E+02 -.872925940E+02 -.872972174E+02 -.873018635E+02 -.873063477E+02 -.873104110E+02 -.873136886E+02 -.873156737E+02 -.873156737E+02
 -.873100113E+02 -.873100113E+02 -.873072133E+02 -.873025723E+02 -.872967798E+02 -.872903248E+02 -.872835480E+02 -.872766857E+02 -.872699052E+02 -.872633307E+02 -.872570633E+02 -.872511936E+02 -.872458121E+02 -.872410171E+02 -.872369205E+02 -.872336519E+02 -.872313606E+02 -.872302191E+02 -.872304258E+02 -.872322075E+02 -.872358257E+02 -.872415801E+02 -.872498141E+02 -.872609174E+02 -.872753304E+02 -.872935459E+02 -.873161110E+02 -.873436264E+02 -.873767440E+02 -.874161598E+02 -.874626025E+02 -.875168132E+02 -.875795178E+02 -.876513873E+02 -.877329868E+02 -.878247089E+02 -.879266940E+02 -.880387361E+02 -.881601774E+02 -.882898005E+02 -.884257279E+02 -.885653450E+02 -.887052690E+02 -.888413869E+02 -.889689851E+02 -.890829875E+02 -.891783031E+02 -.892502582E+02 -.892950645E+02 -.893102457E+02 -.892949398E+02 -.892500088E+02 -.891779289E+02 -.890824882E+02 -.889683603E+02 -.888406361E+02 -.887043914E+02 -.885643395E+02 -.884245935E+02 -.882885358E+02 -.881587808E+02 -.880372062E+02 -.879250294E+02 -.878229081E+02 -.877310484E+02 -.876493094E+02 -.875772982E+02 -.875144495E+02 -.874600922E+02 -.874135009E+02 -.873739344E+02 -.873406640E+02 -.873129931E+02 -.872902692E+02 -.872718911E+02 -.872573119E+02 -.872460391E+02 -.872376335E+02 -.872317055E+02 -.872279123E+02 -.872259531E+02 -.872255655E+02 -.872265216E+02 -.872286234E+02 -.872317002E+02 -.872356043E+02 -.872402084E+02 -.872454023E+02 -.872510901E+02 -.872571861E+02 -.872636106E+02 -.872702831E+02 -.872771132E+02 -.872839869E+02 -.872907469E+02 -.872971664E+02 -.873029141E+02 -.873075114E+02 -.873102799E+02 -.873102799E+02
 -.873039415E+02 -.873039415E+02 -.873002504E+02 -.872941020E+02 -.872863799E+02 -.872776999E+02 -.872684813E+02 -.872590047E+02 -.872494575E+02 -.872399684E+02 -.872306325E+02 -.872215294E+02 -.872127370E+02 -.872043404E+02 -.871964389E+02 -.871891489E+02 -.871826082E+02 -.871769806E+02 -.871724593E+02 -.871692741E+02 -.871676982E+02 -.871680548E+02 -.871707250E+02 -.871761548E+02 -.871848641E+02 -.871974550E+02 -.872146209E+02 -.872371547E+02 -.872659551E+02 -.873020289E+02 -.873464883E+02 -.874005387E+02 -.874654563E+02 -.875425493E+02 -.876330981E+02 -.877382699E+02 -.878590015E+02 -.879958460E+02 -.881487834E+02 -.883169997E+02 -.884986471E+02 -.886906110E+02 -.888883263E+02 -.890856965E+02 -.892751850E+02 -.894481440E+02 -.895954217E+02 -.897082339E+02 -.897792065E+02 -.898033994E+02 -.897790709E+02 -.897079626E+02 -.895950143E+02 -.894476003E+02 -.892745043E+02 -.890848782E+02 -.888873696E+02 -.886895146E+02 -.884974097E+02 -.883156196E+02 -.881472586E+02 -.879941743E+02 -.878571807E+02 -.877362976E+02 -.876309721E+02 -.875402672E+02 -.874630155E+02 -.873979360E+02 -.873437203E+02 -.872990920E+02 -.872628457E+02 -.872338693E+02 -.872111560E+02 -.871938064E+02 -.871810271E+02 -.871721238E+02 -.871664941E+02 -.871636187E+02 -.871630519E+02 -.871644134E+02 -.871673799E+02 -.871716775E+02 -.871770750E+02 -.871833778E+02 -.871904227E+02 -.871980730E+02 -.872062144E+02 -.872147509E+02 -.872236014E+02 -.872326943E+02 -.872419630E+02 -.872513367E+02 -.872607297E+02 -.872700235E+02 -.872790421E+02 -.872875183E+02 -.872950488E+02 -.873010385E+02 -.873046317E+02 -.873046317E+02
 -.872977363E+02 -.872977363E+02 -.872931275E+02 -.872854266E+02 -.872757107E+02 -.872647219E+02 -.872529560E+02 -.872407335E+02 -.872282567E+02 -.872156520E+02 -.872030020E+02 -.871903679E+02 -.871778054E+02 -.871653753E+02 -.871531490E+02 -.871412135E+02 -.871296763E+02 -.871186708E+02 -.871083624E+02 -.870989570E+02 -.870907091E+02 -.870839311E+02 -.870790039E+02 -.870763901E+02 -.870766484E+02 -.870804514E+02 -.870886053E+02 -.871020708E+02 -.871219852E+02 -.871496829E+02 -.871867144E+02 -.872348579E+02 -.872961219E+02 -.873727283E+02 -.874670687E+02 -.875816211E+02 -.877188111E+02 -.878808021E+02 -.880691974E+02 -.882846430E+02 -.885263308E+02 -.887914276E+02 -.890744879E+02 -.893669651E+02 -.896569876E+02 -.899296139E+02 -.901677759E+02 -.903540201E+02 -.904729328E+02 -.905138056E+02 -.904727878E+02 -.903537298E+02 -.901673396E+02 -.899290308E+02 -.896562567E+02 -.893660854E+02 -.890734582E+02 -.887902465E+02 -.885249970E+02 -.882831546E+02 -.880675523E+02 -.878789976E+02 -.877168443E+02 -.875794888E+02 -.874647677E+02 -.873702553E+02 -.872934734E+02 -.872320303E+02 -.871837035E+02 -.871464843E+02 -.871185937E+02 -.870984814E+02 -.870848127E+02 -.870764504E+02 -.870724331E+02 -.870719538E+02 -.870743390E+02 -.870790293E+02 -.870855623E+02 -.870935576E+02 -.871027030E+02 -.871127440E+02 -.871234737E+02 -.871347249E+02 -.871463629E+02 -.871582804E+02 -.871703919E+02 -.871826292E+02 -.871949374E+02 -.872072695E+02 -.872195800E+02 -.872318156E+02 -.872439011E+02 -.872557189E+02 -.872670785E+02 -.872776757E+02 -.872870375E+02 -.872944530E+02 -.872988892E+02 -.872988892E+02
 -.872915818E+02 -.872915818E+02 -.872860638E+02 -.872768214E+02 -.872651195E+02 -.872518214E+02 -.872374933E+02 -.872224903E+02 -.872070237E+02 -.871912119E+02 -.871751182E+02 -.871587776E+02 -.871422134E+02 -.871254484E+02 -.871085104E+02 -.870914383E+02 -.870742879E+02 -.870571367E+02 -.870400922E+02 -.870232995E+02 -.870069505E+02 -.869912944E+02 -.869766519E+02 -.869634324E+02 -.869521559E+02 -.869434792E+02 -.869382280E+02 -.869374343E+02 -.869423800E+02 -.869546473E+02 -.869761742E+02 -.870093144E+02 -.870568953E+02 -.871222673E+02 -.872093310E+02 -.873225220E+02 -.874667245E+02 -.876470742E+02 -.878685965E+02 -.881356194E+02 -.884509015E+02 -.888144357E+02 -.892219559E+02 -.896632943E+02 -.901209291E+02 -.905693002E+02 -.909756722E+02 -.913033028E+02 -.915172000E+02 -.915916358E+02 -.915170463E+02 -.913029951E+02 -.909752096E+02 -.905686816E+02 -.901201531E+02 -.896623594E+02 -.892208602E+02 -.888131777E+02 -.884494793E+02 -.881340311E+02 -.878668398E+02 -.876451466E+02 -.874646228E+02 -.873202425E+02 -.872068697E+02 -.871196197E+02 -.870540570E+02 -.870062809E+02 -.869729406E+02 -.869512082E+02 -.869387295E+02 -.869335658E+02 -.869341347E+02 -.869391540E+02 -.869475916E+02 -.869586211E+02 -.869715845E+02 -.869859610E+02 -.870013401E+02 -.870174012E+02 -.870338949E+02 -.870506299E+02 -.870674605E+02 -.870842778E+02 -.871010022E+02 -.871175770E+02 -.871339638E+02 -.871501371E+02 -.871660810E+02 -.871817830E+02 -.871972278E+02 -.872123865E+02 -.872272008E+02 -.872415591E+02 -.872552615E+02 -.872679713E+02 -.872791502E+02 -.872879768E+02 -.872932455E+02 -.872932455E+02
 -.872857305E+02 -.872857305E+02 -.872793481E+02 -.872686369E+02 -.872550372E+02 -.872395232E+02 -.872227241E+02 -.872050232E+02 -.871866352E+02 -.871676654E+02 -.871481525E+02 -.871280977E+02 -.871074822E+02 -.870862785E+02 -.870644562E+02 -.870419891E+02 -.870188589E+02 -.869950609E+02 -.869706105E+02 -.869455491E+02 -.869199523E+02 -.868939404E+02 -.868676931E+02 -.868414689E+02 -.868156295E+02 -.867906727E+02 -.867672731E+02 -.867463342E+02 -.867290553E+02 -.867170157E+02 -.867122793E+02 -.867175232E+02 -.867361911E+02 -.867726689E+02 -.868324770E+02 -.869224598E+02 -.870509376E+02 -.872277572E+02 -.874641336E+02 -.877721222E+02 -.881634918E+02 -.886477216E+02 -.892288600E+02 -.899011570E+02 -.906438313E+02 -.914161527E+02 -.921551551E+02 -.927793286E+02 -.932015321E+02 -.933514970E+02 -.932013694E+02 -.927790029E+02 -.921546658E+02 -.914154990E+02 -.906430119E+02 -.899001703E+02 -.892277042E+02 -.886463945E+02 -.881619911E+02 -.877704456E+02 -.874622784E+02 -.872257206E+02 -.870487163E+02 -.869200498E+02 -.868298738E+02 -.867698674E+02 -.867331857E+02 -.867143083E+02 -.867088489E+02 -.867133636E+02 -.867251749E+02 -.867422178E+02 -.867629127E+02 -.867860597E+02 -.868107548E+02 -.868363231E+02 -.868622660E+02 -.868882204E+02 -.869139266E+02 -.869392039E+02 -.869639316E+02 -.869880339E+02 -.870114694E+02 -.870342220E+02 -.870562945E+02 -.870777031E+02 -.870984739E+02 -.871186387E+02 -.871382313E+02 -.871572834E+02 -.871758168E+02 -.871938332E+02 -.872112964E+02 -.872281057E+02 -.872440564E+02 -.872587847E+02 -.872716940E+02 -.872818608E+02 -.872879188E+02 -.872879188E+02
 -.872804554E+02 -.872804554E+02 -.872732918E+02 -.872612513E+02 -.872459298E+02 -.872283980E+02 -.872093387E+02 -.871891566E+02 -.871680657E+02 -.871461547E+02 -.871234340E+02 -.870998658E+02 -.870753827E+02 -.870498988E+02 -.870233162E+02 -.869955298E+02 -.869664308E+02 -.869359096E+02 -.869038585E+02 -.868701752E+02 -.868347664E+02 -.867975559E+02 -.867584948E+02 -.867175765E+02 -.866748579E+02 -.866304881E+02 -.865847481E+02 -.865381059E+02 -.864912922E+02 -.864454058E+02 -.864020566E+02 -.863635603E+02 -.863332004E+02 -.863155772E+02 -.863170668E+02 -.863464073E+02 -.864154191E+02 -.865398286E+02 -.867400829E+02 -.870418915E+02 -.874759792E+02 -.880761737E+02 -.888745653E+02 -.898922739E+02 -.911248098E+02 -.925228055E+02 -.939728046E+02 -.952890035E+02 -.962334434E+02 -.965822077E+02 -.962332739E+02 -.952886640E+02 -.939722944E+02 -.925221235E+02 -.911239548E+02 -.898912446E+02 -.888733599E+02 -.880747900E+02 -.874744144E+02 -.870401427E+02 -.867381468E+02 -.865377017E+02 -.864130977E+02 -.863438872E+02 -.863143434E+02 -.863126449E+02 -.863300531E+02 -.863601916E+02 -.863984594E+02 -.864415730E+02 -.864872162E+02 -.865337784E+02 -.865801602E+02 -.866256297E+02 -.866697185E+02 -.867121451E+02 -.867527597E+02 -.867915043E+02 -.868283840E+02 -.868634460E+02 -.868967657E+02 -.869284353E+02 -.869585572E+02 -.869872384E+02 -.870145874E+02 -.870407110E+02 -.870657131E+02 -.870896926E+02 -.871127411E+02 -.871349395E+02 -.871563516E+02 -.871770130E+02 -.871969126E+02 -.872159639E+02 -.872339617E+02 -.872505209E+02 -.872649949E+02 -.872763708E+02 -.872831399E+02 -.872831399E+02
 -.872760190E+02 -.872760190E+02 -.872681970E+02 -.872550345E+02 -.872382561E+02 -.872190120E+02 -.871980271E+02 -.871757218E+02 -.871523066E+02 -.871278525E+02 -.871023408E+02 -.870756941E+02 -.870477958E+02 -.870185004E+02 -.869876400E+02 -.869550275E+02 -.869204564E+02 -.868837010E+02 -.868445139E+02 -.868026242E+02 -.867577358E+02 -.867095266E+02 -.866576504E+02 -.866017392E+02 -.865414101E+02 -.864762766E+02 -.864059673E+02 -.863301586E+02 -.862486256E+02 -.861613240E+02 -.860685159E+02 -.859709654E+02 -.858702409E+02 -.857691819E+02 -.856726178E+02 -.855884658E+02 -.855293809E+02 -.855151549E+02 -.855760208E+02 -.857568020E+02 -.861212911E+02 -.867551676E+02 -.877640319E+02 -.892609063E+02 -.913356354E+02 -.939989812E+02 -.971007535E+02 -.100240606E+03 -.102730726E+03 -.103733018E+03 -.102730558E+03 -.100240268E+03 -.971002417E+02 -.939982917E+02 -.913347645E+02 -.892598514E+02 -.877627911E+02 -.867537396E+02 -.861196741E+02 -.857549938E+02 -.855740182E+02 -.855129543E+02 -.855269783E+02 -.855858565E+02 -.856697969E+02 -.857661439E+02 -.858669792E+02 -.859674728E+02 -.860647847E+02 -.861573461E+02 -.862443925E+02 -.863256613E+02 -.864011960E+02 -.864712205E+02 -.865360575E+02 -.865960775E+02 -.866516666E+02 -.867032067E+02 -.867510641E+02 -.867955835E+02 -.868370852E+02 -.868758639E+02 -.869121898E+02 -.869463099E+02 -.869784489E+02 -.870088116E+02 -.870375842E+02 -.870649350E+02 -.870910144E+02 -.871159531E+02 -.871398561E+02 -.871627927E+02 -.871847773E+02 -.872057384E+02 -.872254730E+02 -.872435806E+02 -.872593745E+02 -.872717685E+02 -.872791355E+02 -.872791355E+02
 -.872726510E+02 -.872726510E+02 -.872643298E+02 -.872503154E+02 -.872324289E+02 -.872118787E+02 -.871894204E+02 -.871654845E+02 -.871402772E+02 -.871138539E+02 -.870861702E+02 -.870571144E+02 -.870265267E+02 -.869942100E+02 -.869599351E+02 -.869234406E+02 -.868844316E+02 -.868425739E+02 -.867974877E+02 -.867487389E+02 -.866958298E+02 -.866381890E+02 -.865751580E+02 -.865059771E+02 -.864297675E+02 -.863455112E+02 -.862520293E+02 -.861479599E+02 -.860317381E+02 -.859015839E+02 -.857555113E+02 -.855913807E+02 -.854070461E+02 -.852006890E+02 -.849715160E+02 -.847211323E+02 -.844561181E+02 -.841926096E+02 -.839639655E+02 -.838326729E+02 -.839071234E+02 -.843621138E+02 -.854580412E+02 -.875468029E+02 -.910416506E+02 -.963137689E+02 -.103463354E+03 -.111912215E+03 -.119833494E+03 -.123756540E+03 -.119833328E+03 -.111911880E+03 -.103462845E+03 -.963130781E+02 -.910407726E+02 -.875457328E+02 -.854567763E+02 -.843606531E+02 -.839054663E+02 -.838308187E+02 -.839619120E+02 -.841903535E+02 -.844536551E+02 -.847184574E+02 -.849686237E+02 -.851975734E+02 -.854037003E+02 -.855877973E+02 -.857516820E+02 -.858975000E+02 -.860273902E+02 -.861433383E+02 -.862471236E+02 -.863403099E+02 -.864242582E+02 -.865001463E+02 -.865689914E+02 -.866316714E+02 -.866889448E+02 -.867414681E+02 -.867898111E+02 -.868344693E+02 -.868758755E+02 -.869144088E+02 -.869504025E+02 -.869841506E+02 -.870159132E+02 -.870459201E+02 -.870743733E+02 -.871014461E+02 -.871272794E+02 -.871519712E+02 -.871755575E+02 -.871979804E+02 -.872190405E+02 -.872383266E+02 -.872551231E+02 -.872682893E+02 -.872761093E+02 -.872761093E+02
 -.872705469E+02 -.872705469E+02 -.872619140E+02 -.872473672E+02 -.872287869E+02 -.872074174E+02 -.871840326E+02 -.871590692E+02 -.871327298E+02 -.871050589E+02 -.870759945E+02 -.870454011E+02 -.870130895E+02 -.869788271E+02 -.869423424E+02 -.869033226E+02 -.868614098E+02 -.868161923E+02 -.867671936E+02 -.867138594E+02 -.866555415E+02 -.865914778E+02 -.865207672E+02 -.864423366E+02 -.863549003E+02 -.862569055E+02 -.861464645E+02 -.860212653E+02 -.858784566E+02 -.857144991E+02 -.855249794E+02 -.853043905E+02 -.850459105E+02 -.847412731E+02 -.843809602E+02 -.839552127E+02 -.834568198E+02 -.828873838E+02 -.822697633E+02 -.816705077E+02 -.812368812E+02 -.812526860E+02 -.822142522E+02 -.849205726E+02 -.905552791E+02 -.100701158E+03 -.117136151E+03 -.141018869E+03 -.170431422E+03 -.193562235E+03 -.170431249E+03 -.141018524E+03 -.117135629E+03 -.100700456E+03 -.905543910E+02 -.849194923E+02 -.822129749E+02 -.812512090E+02 -.812352030E+02 -.816686276E+02 -.822676799E+02 -.828850944E+02 -.834543202E+02 -.839524980E+02 -.843780244E+02 -.847381101E+02 -.850425135E+02 -.853007518E+02 -.855210904E+02 -.857103507E+02 -.858740389E+02 -.860165682E+02 -.861414770E+02 -.862516158E+02 -.863492955E+02 -.864364027E+02 -.865144890E+02 -.865848395E+02 -.866485258E+02 -.867064475E+02 -.867593648E+02 -.868079237E+02 -.868526766E+02 -.868940986E+02 -.869326008E+02 -.869685403E+02 -.870022288E+02 -.870339390E+02 -.870639079E+02 -.870923384E+02 -.871193955E+02 -.871451964E+02 -.871697920E+02 -.871931339E+02 -.872150252E+02 -.872350493E+02 -.872524727E+02 -.872661213E+02 -.872742241E+02 -.872742241E+02
 -.872698396E+02 -.872698396E+02 -.872611004E+02 -.872463720E+02 -.872275546E+02 -.872059046E+02 -.871822024E+02 -.871568868E+02 -.871301597E+02 -.871020616E+02 -.870725238E+02 -.870414020E+02 -.870084962E+02 -.869735617E+02 -.869363115E+02 -.868964148E+02 -.868534910E+02 -.868070997E+02 -.867567289E+02 -.867017797E+02 -.866415477E+02 -.865751991E+02 -.865017402E+02 -.864199770E+02 -.863284635E+02 -.862254327E+02 -.861087065E+02 -.859755733E+02 -.858226229E+02 -.856455231E+02 -.854387179E+02 -.851950349E+02 -.849052070E+02 -.845573797E+02 -.841368261E+02 -.836264194E+02 -.830090150E+02 -.822739262E+02 -.814312336E+02 -.805397974E+02 -.797575160E+02 -.794258080E+02 -.802058925E+02 -.832970350E+02 -.907993887E+02 -.106366708E+03 -.136495872E+03 -.193278778E+03 -.300572104E+03 -.508232792E+03 -.300571925E+03 -.193278420E+03 -.136495336E+03 -.106365993E+03 -.907984902E+02 -.832959476E+02 -.802046103E+02 -.794243265E+02 -.797558324E+02 -.805379103E+02 -.814291414E+02 -.822716264E+02 -.830065037E+02 -.836236917E+02 -.841338761E+02 -.845542010E+02 -.849017928E+02 -.851913775E+02 -.854348089E+02 -.856413532E+02 -.858181822E+02 -.859708511E+02 -.861036919E+02 -.862201136E+02 -.863228269E+02 -.864140088E+02 -.864954249E+02 -.865685204E+02 -.866344880E+02 -.866943202E+02 -.867488488E+02 -.867987760E+02 -.868446985E+02 -.868871267E+02 -.869264999E+02 -.869631982E+02 -.869975519E+02 -.870298489E+02 -.870603391E+02 -.870892354E+02 -.871167116E+02 -.871428917E+02 -.871678318E+02 -.871914870E+02 -.872136615E+02 -.872339366E+02 -.872515732E+02 -.872653856E+02 -.872735844E+02 -.872735844E+02
 -.872705613E+02 -.872705613E+02 -.872619289E+02 -.872473825E+02 -.872288019E+02 -.872074311E+02 -.871840443E+02 -.871590792E+02 -.871327394E+02 -.871050696E+02 -.870760069E+02 -.870454147E+02 -.870131034E+02 -.869788409E+02 -.869423557E+02 -.869033363E+02 -.868614247E+02 -.868162089E+02 -.867672117E+02 -.867138784E+02 -.866555610E+02 -.865914976E+02 -.865207873E+02 -.864423575E+02 -.863549220E+02 -.862569280E+02 -.861464876E+02 -.860212890E+02 -.858784810E+02 -.857145244E+02 -.855250057E+02 -.853044177E+02 -.850459382E+02 -.847413010E+02 -.843809883E+02 -.839552410E+02 -.834568483E+02 -.828874124E+02 -.822697917E+02 -.816705356E+02 -.812369087E+02 -.812527140E+02 -.822142823E+02 -.849206066E+02 -.905553178E+02 -.100701201E+03 -.117136195E+03 -.141018912E+03 -.170431460E+03 -.193562268E+03 -.170431278E+03 -.141018550E+03 -.117135654E+03 -.100700481E+03 -.905544176E+02 -.849195204E+02 -.822130043E+02 -.812512392E+02 -.812352336E+02 -.816686583E+02 -.822677104E+02 -.828851246E+02 -.834543500E+02 -.839525273E+02 -.843780533E+02 -.847381384E+02 -.850425413E+02 -.853007790E+02 -.855211171E+02 -.857103767E+02 -.858740644E+02 -.860165930E+02 -.861415011E+02 -.862516393E+02 -.863493182E+02 -.864364247E+02 -.865145103E+02 -.865848600E+02 -.866485455E+02 -.867064665E+02 -.867593830E+02 -.868079410E+02 -.868526930E+02 -.868941142E+02 -.869326154E+02 -.869685540E+02 -.870022416E+02 -.870339508E+02 -.870639189E+02 -.870923484E+02 -.871194045E+02 -.871452045E+02 -.871697990E+02 -.871931400E+02 -.872150304E+02 -.872350536E+02 -.872524763E+02 -.872661242E+02 -.872742267E+02 -.872742267E+02
 -.872726586E+02 -.872726586E+02 -.872643400E+02 -.872503294E+02 -.872324459E+02 -.872118968E+02 -.871894378E+02 -.871655011E+02 -.871402945E+02 -.871138741E+02 -.870861941E+02 -.870571411E+02 -.870265545E+02 -.869942376E+02 -.869599620E+02 -.869234681E+02 -.868844613E+02 -.868426068E+02 -.867975237E+02 -.867487769E+02 -.866958690E+02 -.866382289E+02 -.865751988E+02 -.865060194E+02 -.864298114E+02 -.863455566E+02 -.862520759E+02 -.861480076E+02 -.860317871E+02 -.859016346E+02 -.857555638E+02 -.855914349E+02 -.854071014E+02 -.852007451E+02 -.849715724E+02 -.847211892E+02 -.844561757E+02 -.841926678E+02 -.839640238E+02 -.838327305E+02 -.839071797E+02 -.843621697E+02 -.854580986E+02 -.875468648E+02 -.910417196E+02 -.963138452E+02 -.103463436E+03 -.111912297E+03 -.119833574E+03 -.123756612E+03 -.119833394E+03 -.111911939E+03 -.103462901E+03 -.963131330E+02 -.910408282E+02 -.875457900E+02 -.854568352E+02 -.843607133E+02 -.839055272E+02 -.838308797E+02 -.839619727E+02 -.841904136E+02 -.844537144E+02 -.847185159E+02 -.849686813E+02 -.851976300E+02 -.854037559E+02 -.855878518E+02 -.857517354E+02 -.858975522E+02 -.860274412E+02 -.861433881E+02 -.862471720E+02 -.863403570E+02 -.864243039E+02 -.865001905E+02 -.865690341E+02 -.866317126E+02 -.866889844E+02 -.867415061E+02 -.867898474E+02 -.868345039E+02 -.868759084E+02 -.869144399E+02 -.869504318E+02 -.869841781E+02 -.870159389E+02 -.870459439E+02 -.870743952E+02 -.871014661E+02 -.871272975E+02 -.871519873E+02 -.871755716E+02 -.871979927E+02 -.872190509E+02 -.872383353E+02 -.872551303E+02 -.872682952E+02 -.872761145E+02 -.872761145E+02
 -.872760136E+02 -.872760136E+02 -.872681967E+02 -.872550418E+02 -.872382707E+02 -.872190312E+02 -.871980481E+02 -.871757436E+02 -.871523303E+02 -.871278806E+02 -.871023745E+02 -.870757326E+02 -.870478367E+02 -.870185417E+02 -.869876811E+02 -.869550692E+02 -.869205010E+02 -.868837499E+02 -.868445674E+02 -.868026813E+02 -.867577951E+02 -.867095873E+02 -.866577125E+02 -.866018032E+02 -.865414765E+02 -.864763452E+02 -.864060378E+02 -.863302306E+02 -.862486994E+02 -.861614001E+02 -.860685945E+02 -.859710466E+02 -.858703241E+02 -.857692663E+02 -.856727029E+02 -.855885517E+02 -.855294679E+02 -.855152432E+02 -.855761104E+02 -.857568919E+02 -.861213801E+02 -.867552552E+02 -.877641188E+02 -.892609947E+02 -.913357281E+02 -.939990805E+02 -.971008598E+02 -.100240718E+03 -.102730839E+03 -.103733129E+03 -.102730665E+03 -.100240370E+03 -.971003379E+02 -.939983841E+02 -.913348548E+02 -.892599409E+02 -.877628808E+02 -.867538295E+02 -.861197644E+02 -.857550841E+02 -.855741082E+02 -.855130437E+02 -.855270668E+02 -.855859440E+02 -.856698832E+02 -.857662288E+02 -.858670626E+02 -.859675547E+02 -.860648649E+02 -.861574246E+02 -.862444692E+02 -.863257361E+02 -.864012689E+02 -.864712913E+02 -.865361262E+02 -.865961440E+02 -.866517309E+02 -.867032687E+02 -.867511237E+02 -.867956407E+02 -.868371398E+02 -.868759160E+02 -.869122394E+02 -.869463567E+02 -.869784930E+02 -.870088531E+02 -.870376229E+02 -.870649708E+02 -.870910474E+02 -.871159832E+02 -.871398833E+02 -.871628170E+02 -.871847986E+02 -.872057569E+02 -.872254887E+02 -.872435937E+02 -.872593852E+02 -.872717774E+02 -.872791433E+02 -.872791433E+02
 -.872804417E+02 -.872804417E+02 -.872732850E+02 -.872612551E+02 -.872459438E+02 -.872284195E+02 -.872093640E+02 -.871891839E+02 -.871680956E+02 -.871461897E+02 -.871234758E+02 -.870999142E+02 -.870754357E+02 -.870499538E+02 -.870233718E+02 -.869955865E+02 -.869664905E+02 -.869359741E+02 -.869039288E+02 -.868702504E+02 -.868348453E+02 -.867976373E+02 -.867585783E+02 -.867176624E+02 -.866749467E+02 -.866305799E+02 -.865848426E+02 -.865382026E+02 -.864913912E+02 -.864455075E+02 -.864021615E+02 -.863636684E+02 -.863333113E+02 -.863156903E+02 -.863171813E+02 -.863465228E+02 -.864155359E+02 -.865399471E+02 -.867402034E+02 -.870420138E+02 -.874761023E+02 -.880762967E+02 -.888746873E+02 -.898923952E+02 -.911249317E+02 -.925229298E+02 -.939729329E+02 -.952891363E+02 -.962335798E+02 -.965823462E+02 -.962334125E+02 -.952888012E+02 -.939724291E+02 -.925222555E+02 -.911240844E+02 -.898913721E+02 -.888734858E+02 -.880749147E+02 -.874745380E+02 -.870402652E+02 -.867382681E+02 -.865378218E+02 -.864132163E+02 -.863440043E+02 -.863144588E+02 -.863127585E+02 -.863301648E+02 -.863603012E+02 -.863985669E+02 -.864416781E+02 -.864873189E+02 -.865338787E+02 -.865802578E+02 -.866257246E+02 -.866698106E+02 -.867122343E+02 -.867528459E+02 -.867915874E+02 -.868284639E+02 -.868635227E+02 -.868968390E+02 -.869285052E+02 -.869586236E+02 -.869873013E+02 -.870146466E+02 -.870407666E+02 -.870657649E+02 -.870897406E+02 -.871127853E+02 -.871349799E+02 -.871563881E+02 -.871770455E+02 -.871969412E+02 -.872159887E+02 -.872339828E+02 -.872505385E+02 -.872650093E+02 -.872763828E+02 -.872831504E+02 -.872831504E+02
 -.872857050E+02 -.872857050E+02 -.872793311E+02 -.872686330E+02 -.872550468E+02 -.872395434E+02 -.872227513E+02 -.872050546E+02 -.871866705E+02 -.871677062E+02 -.871482007E+02 -.871281541E+02 -.871075456E+02 -.870863462E+02 -.870645265E+02 -.870420614E+02 -.870189341E+02 -.869951409E+02 -.869706966E+02 -.869456414E+02 -.869200499E+02 -.868940420E+02 -.868677981E+02 -.868415770E+02 -.868157411E+02 -.867907879E+02 -.867673918E+02 -.867464561E+02 -.867291803E+02 -.867171438E+02 -.867124109E+02 -.867176586E+02 -.867363301E+02 -.867728111E+02 -.868326215E+02 -.869226060E+02 -.870510853E+02 -.872279065E+02 -.874642850E+02 -.877722758E+02 -.881636476E+02 -.886478790E+02 -.892290180E+02 -.899013150E+02 -.906439892E+02 -.914163108E+02 -.921553142E+02 -.927794894E+02 -.932016948E+02 -.933516613E+02 -.932015347E+02 -.927791685E+02 -.921548309E+02 -.914156631E+02 -.906431748E+02 -.899003319E+02 -.892278645E+02 -.886465535E+02 -.881621487E+02 -.877706016E+02 -.874624328E+02 -.872258732E+02 -.870488669E+02 -.869201982E+02 -.868300199E+02 -.867700111E+02 -.867333268E+02 -.867144467E+02 -.867089844E+02 -.867134963E+02 -.867253044E+02 -.867423442E+02 -.867630357E+02 -.867861793E+02 -.868108708E+02 -.868364354E+02 -.868623745E+02 -.868883250E+02 -.869140272E+02 -.869393004E+02 -.869640238E+02 -.869881219E+02 -.870115530E+02 -.870343012E+02 -.870563690E+02 -.870777731E+02 -.870985392E+02 -.871186991E+02 -.871382870E+02 -.871573342E+02 -.871758627E+02 -.871938742E+02 -.872113325E+02 -.872281369E+02 -.872440829E+02 -.872588068E+02 -.872717122E+02 -.872818759E+02 -.872879320E+02 -.872879320E+02
 -.872915441E+02 -.872915441E+02 -.872860359E+02 -.872768083E+02 -.872651222E+02 -.872518378E+02 -.872375201E+02 -.872225247E+02 -.872070641E+02 -.871912586E+02 -.871751726E+02 -.871588410E+02 -.871422857E+02 -.871255279E+02 -.871085951E+02 -.870915270E+02 -.870743801E+02 -.870572335E+02 -.870401950E+02 -.870234092E+02 -.870070668E+02 -.869914166E+02 -.869767791E+02 -.869635639E+02 -.869522914E+02 -.869436188E+02 -.869383717E+02 -.869375821E+02 -.869425318E+02 -.869548029E+02 -.869763337E+02 -.870094778E+02 -.870570627E+02 -.871224387E+02 -.872095058E+02 -.873226995E+02 -.874669042E+02 -.876472559E+02 -.878687800E+02 -.881358051E+02 -.884510895E+02 -.888146259E+02 -.892221478E+02 -.896634876E+02 -.901211231E+02 -.905694947E+02 -.909758671E+02 -.913034983E+02 -.915173961E+02 -.915918326E+02 -.915172435E+02 -.913031923E+02 -.909754065E+02 -.905688777E+02 -.901203481E+02 -.896625531E+02 -.892210526E+02 -.888133685E+02 -.884496686E+02 -.881342187E+02 -.878670257E+02 -.876453305E+02 -.874648045E+02 -.873204218E+02 -.872070464E+02 -.871197936E+02 -.870542279E+02 -.870064485E+02 -.869731048E+02 -.869513688E+02 -.869388863E+02 -.869337187E+02 -.869342836E+02 -.869392988E+02 -.869477320E+02 -.869587570E+02 -.869717159E+02 -.869860875E+02 -.870014619E+02 -.870175179E+02 -.870340066E+02 -.870507363E+02 -.870675616E+02 -.870843735E+02 -.871010924E+02 -.871176616E+02 -.871340427E+02 -.871502103E+02 -.871661483E+02 -.871818445E+02 -.871972833E+02 -.872124360E+02 -.872272444E+02 -.872415968E+02 -.872552936E+02 -.872679980E+02 -.872791722E+02 -.872879950E+02 -.872932615E+02 -.872932615E+02
 -.872977022E+02 -.872977022E+02 -.872931028E+02 -.872854162E+02 -.872757158E+02 -.872647416E+02 -.872529881E+02 -.872407758E+02 -.872283073E+02 -.872157099E+02 -.872030674E+02 -.871904417E+02 -.871778886E+02 -.871654676E+02 -.871532492E+02 -.871413202E+02 -.871297882E+02 -.871187875E+02 -.871084846E+02 -.870990858E+02 -.870908451E+02 -.870840745E+02 -.870791541E+02 -.870765462E+02 -.870768095E+02 -.870806170E+02 -.870887753E+02 -.871022454E+02 -.871221644E+02 -.871498668E+02 -.871869027E+02 -.872350506E+02 -.872963189E+02 -.873729294E+02 -.874672738E+02 -.875818298E+02 -.877190231E+02 -.878810169E+02 -.880694146E+02 -.882848625E+02 -.885265525E+02 -.887916513E+02 -.890747136E+02 -.893671925E+02 -.896572164E+02 -.899298438E+02 -.901680066E+02 -.903542515E+02 -.904731647E+02 -.905140378E+02 -.904730203E+02 -.903539622E+02 -.901675716E+02 -.899292620E+02 -.896564869E+02 -.893663141E+02 -.890736852E+02 -.887904717E+02 -.885252201E+02 -.882833754E+02 -.880677708E+02 -.878792136E+02 -.877170576E+02 -.875796993E+02 -.874649751E+02 -.873704594E+02 -.872936741E+02 -.872322273E+02 -.871838966E+02 -.871466732E+02 -.871187783E+02 -.870986614E+02 -.870849880E+02 -.870766208E+02 -.870725984E+02 -.870721139E+02 -.870744937E+02 -.870791784E+02 -.870857057E+02 -.870936951E+02 -.871028345E+02 -.871128694E+02 -.871235929E+02 -.871348376E+02 -.871464692E+02 -.871583801E+02 -.871704849E+02 -.871827154E+02 -.871950167E+02 -.872073419E+02 -.872196454E+02 -.872318740E+02 -.872439525E+02 -.872557633E+02 -.872671163E+02 -.872777072E+02 -.872870634E+02 -.872944745E+02 -.872989080E+02 -.872989080E+02
 -.873039377E+02 -.873039377E+02 -.873002538E+02 -.872941162E+02 -.872864056E+02 -.872777370E+02 -.872685294E+02 -.872590632E+02 -.872495254E+02 -.872400443E+02 -.872307153E+02 -.872216191E+02 -.872128345E+02 -.872044469E+02 -.871965548E+02 -.871892737E+02 -.871827408E+02 -.871771194E+02 -.871726036E+02 -.871694243E+02 -.871678551E+02 -.871682195E+02 -.871708978E+02 -.871763354E+02 -.871850514E+02 -.871976479E+02 -.872148186E+02 -.872373572E+02 -.872661625E+02 -.873022417E+02 -.873467063E+02 -.874007618E+02 -.874656841E+02 -.875427815E+02 -.876333345E+02 -.877385104E+02 -.878592459E+02 -.879960940E+02 -.881490348E+02 -.883172540E+02 -.884989039E+02 -.886908702E+02 -.888885875E+02 -.890859594E+02 -.892754493E+02 -.894484095E+02 -.895956881E+02 -.897085012E+02 -.897794743E+02 -.898036676E+02 -.897793393E+02 -.897082309E+02 -.895952823E+02 -.894478676E+02 -.892747706E+02 -.890851431E+02 -.888876327E+02 -.886897758E+02 -.884976684E+02 -.883158758E+02 -.881475120E+02 -.879944246E+02 -.878574278E+02 -.877365413E+02 -.876312120E+02 -.875405032E+02 -.874632474E+02 -.873981636E+02 -.873439433E+02 -.872993103E+02 -.872630589E+02 -.872340773E+02 -.872113585E+02 -.871940033E+02 -.871812180E+02 -.871723087E+02 -.871666728E+02 -.871637910E+02 -.871632176E+02 -.871645723E+02 -.871675319E+02 -.871718224E+02 -.871772127E+02 -.871835081E+02 -.871905455E+02 -.871981882E+02 -.872063218E+02 -.872148506E+02 -.872236930E+02 -.872327780E+02 -.872420385E+02 -.872514042E+02 -.872607891E+02 -.872700749E+02 -.872790858E+02 -.872875547E+02 -.872950788E+02 -.873010633E+02 -.873046534E+02 -.873046534E+02
 -.873100379E+02 -.873100379E+02 -.873072445E+02 -.873026103E+02 -.872968250E+02 -.872903775E+02 -.872836093E+02 -.872767568E+02 -.872699866E+02 -.872634220E+02 -.872571628E+02 -.872513000E+02 -.872459251E+02 -.872411380E+02 -.872370510E+02 -.872337929E+02 -.872315120E+02 -.872303795E+02 -.872305932E+02 -.872323809E+02 -.872360052E+02 -.872417669E+02 -.872500091E+02 -.872611214E+02 -.872755430E+02 -.872937661E+02 -.873163375E+02 -.873438583E+02 -.873769810E+02 -.874164023E+02 -.874628507E+02 -.875170674E+02 -.875797776E+02 -.876516523E+02 -.877332563E+02 -.878249826E+02 -.879269719E+02 -.880390179E+02 -.881604631E+02 -.882900899E+02 -.884260205E+02 -.885656404E+02 -.887055669E+02 -.888416869E+02 -.889692867E+02 -.890832904E+02 -.891786069E+02 -.892505627E+02 -.892953695E+02 -.893105509E+02 -.892952451E+02 -.892503139E+02 -.891782335E+02 -.890827921E+02 -.889686632E+02 -.888409376E+02 -.887046911E+02 -.885646371E+02 -.884248886E+02 -.882888280E+02 -.881590699E+02 -.880374919E+02 -.879253114E+02 -.878231861E+02 -.877313222E+02 -.876495788E+02 -.875775627E+02 -.875147090E+02 -.874603466E+02 -.874137497E+02 -.873741774E+02 -.873409011E+02 -.873132239E+02 -.872904936E+02 -.872721088E+02 -.872575227E+02 -.872462428E+02 -.872378298E+02 -.872318943E+02 -.872280933E+02 -.872261262E+02 -.872257306E+02 -.872266784E+02 -.872287719E+02 -.872318401E+02 -.872357355E+02 -.872403308E+02 -.872455158E+02 -.872511946E+02 -.872572814E+02 -.872636967E+02 -.872703599E+02 -.872771809E+02 -.872840455E+02 -.872907967E+02 -.872972078E+02 -.873029482E+02 -.873075397E+02 -.873103046E+02 -.873103046E+02
 -.873158284E+02 -.873158284E+02 -.873138755E+02 -.873106569E+02 -.873066784E+02 -.873023063E+02 -.872978043E+02 -.872933631E+02 -.872891252E+02 -.872852038E+02 -.872816967E+02 -.872786975E+02 -.872763022E+02 -.872746151E+02 -.872737517E+02 -.872738416E+02 -.872750307E+02 -.872774833E+02 -.872813843E+02 -.872869414E+02 -.872943876E+02 -.873039827E+02 -.873160150E+02 -.873308019E+02 -.873486904E+02 -.873700560E+02 -.873953008E+02 -.874248489E+02 -.874591401E+02 -.874986186E+02 -.875437197E+02 -.875948501E+02 -.876523633E+02 -.877165286E+02 -.877874939E+02 -.878652418E+02 -.879495404E+02 -.880398909E+02 -.881354759E+02 -.882351124E+02 -.883372174E+02 -.884397951E+02 -.885404543E+02 -.886364646E+02 -.887248602E+02 -.888025902E+02 -.888667118E+02 -.889146088E+02 -.889442133E+02 -.889541967E+02 -.889441005E+02 -.889143831E+02 -.888663732E+02 -.888021385E+02 -.887242952E+02 -.886357859E+02 -.885396613E+02 -.884388873E+02 -.883361939E+02 -.882339724E+02 -.881342185E+02 -.880385150E+02 -.879480451E+02 -.878636262E+02 -.877857569E+02 -.877146691E+02 -.876503801E+02 -.875927419E+02 -.875414852E+02 -.874962562E+02 -.874566484E+02 -.874222266E+02 -.873925464E+02 -.873671685E+02 -.873456686E+02 -.873276447E+02 -.873127211E+02 -.873005509E+02 -.872908170E+02 -.872832316E+02 -.872775351E+02 -.872734948E+02 -.872709031E+02 -.872695754E+02 -.872693478E+02 -.872700756E+02 -.872716306E+02 -.872738995E+02 -.872767811E+02 -.872801841E+02 -.872840234E+02 -.872882152E+02 -.872926703E+02 -.872972834E+02 -.873019196E+02 -.873063945E+02 -.873104494E+02 -.873137205E+02 -.873157016E+02 -.873157016E+02
 -.873211780E+02 -.873211780E+02 -.873199971E+02 -.873180760E+02 -.873157477E+02 -.873132624E+02 -.873108085E+02 -.873085307E+02 -.873065451E+02 -.873049508E+02 -.873038388E+02 -.873032995E+02 -.873034269E+02 -.873043222E+02 -.873060963E+02 -.873088713E+02 -.873127817E+02 -.873179757E+02 -.873246161E+02 -.873328817E+02 -.873429676E+02 -.873550859E+02 -.873694658E+02 -.873863518E+02 -.874060028E+02 -.874286890E+02 -.874546881E+02 -.874842798E+02 -.875177380E+02 -.875553205E+02 -.875972570E+02 -.876437325E+02 -.876948694E+02 -.877507051E+02 -.878111680E+02 -.878760503E+02 -.879449813E+02 -.880174001E+02 -.880925332E+02 -.881693780E+02 -.882466969E+02 -.883230257E+02 -.883967010E+02 -.884659083E+02 -.885287526E+02 -.885833502E+02 -.886279360E+02 -.886609781E+02 -.886812875E+02 -.886881099E+02 -.886811867E+02 -.886607765E+02 -.886276336E+02 -.885829468E+02 -.885282481E+02 -.884653026E+02 -.883959937E+02 -.883222165E+02 -.882457853E+02 -.881683637E+02 -.880914157E+02 -.880161789E+02 -.879436560E+02 -.878746206E+02 -.878096333E+02 -.877490651E+02 -.876931236E+02 -.876418804E+02 -.875952982E+02 -.875532545E+02 -.875155644E+02 -.874819986E+02 -.874522991E+02 -.874261924E+02 -.874033990E+02 -.873836411E+02 -.873666486E+02 -.873521631E+02 -.873399401E+02 -.873297513E+02 -.873213850E+02 -.873146463E+02 -.873093568E+02 -.873053541E+02 -.873024910E+02 -.873006339E+02 -.872996625E+02 -.872994678E+02 -.872999511E+02 -.873010218E+02 -.873025954E+02 -.873045900E+02 -.873069217E+02 -.873094978E+02 -.873122073E+02 -.873149086E+02 -.873174130E+02 -.873194654E+02 -.873207216E+02 -.873207216E+02
 -.873259989E+02 -.873259989E+02 -.873255097E+02 -.873247481E+02 -.873238896E+02 -.873230768E+02 -.873224272E+02 -.873220408E+02 -.873220063E+02 -.873224063E+02 -.873233219E+02 -.873248358E+02 -.873270355E+02 -.873300146E+02 -.873338741E+02 -.873387236E+02 -.873446813E+02 -.873518747E+02 -.873604410E+02 -.873705268E+02 -.873822885E+02 -.873958916E+02 -.874115095E+02 -.874293219E+02 -.874495119E+02 -.874722631E+02 -.874977553E+02 -.875261587E+02 -.875576274E+02 -.875922908E+02 -.876302437E+02 -.876715348E+02 -.877161537E+02 -.877640166E+02 -.878149515E+02 -.878686831E+02 -.879248189E+02 -.879828368E+02 -.880420775E+02 -.881017410E+02 -.881608921E+02 -.882184731E+02 -.882733287E+02 -.883242414E+02 -.883699770E+02 -.884093405E+02 -.884412366E+02 -.884647316E+02 -.884791110E+02 -.884839257E+02 -.884790224E+02 -.884645545E+02 -.884409709E+02 -.884089863E+02 -.883695342E+02 -.883237099E+02 -.882727086E+02 -.882177641E+02 -.881600943E+02 -.881008544E+02 -.880411019E+02 -.879817724E+02 -.879236658E+02 -.878674414E+02 -.878136213E+02 -.877625981E+02 -.877146472E+02 -.876699406E+02 -.876285622E+02 -.875905224E+02 -.875557729E+02 -.875242190E+02 -.874957315E+02 -.874701566E+02 -.874473242E+02 -.874270549E+02 -.874091651E+02 -.873934723E+02 -.873797972E+02 -.873679670E+02 -.873578169E+02 -.873491909E+02 -.873419428E+02 -.873359360E+02 -.873310442E+02 -.873271502E+02 -.873241461E+02 -.873219326E+02 -.873204180E+02 -.873195172E+02 -.873191507E+02 -.873192422E+02 -.873197164E+02 -.873204953E+02 -.873214929E+02 -.873226092E+02 -.873237217E+02 -.873246767E+02 -.873252785E+02 -.873252785E+02
 -.873302422E+02 -.873302422E+02 -.873303580E+02 -.873306082E+02 -.873310275E+02 -.873316616E+02 -.873325629E+02 -.873337894E+02 -.873354026E+02 -.873374677E+02 -.873400536E+02 -.873432334E+02 -.873470847E+02 -.873516908E+02 -.873571404E+02 -.873635279E+02 -.873709535E+02 -.873795230E+02 -.873893474E+02 -.874005430E+02 -.874132300E+02 -.874275323E+02 -.874435757E+02 -.874614859E+02 -.874813856E+02 -.875033917E+02 -.875276112E+02 -.875541365E+02 -.875830399E+02 -.876143673E+02 -.876481311E+02 -.876843021E+02 -.877228009E+02 -.877634897E+02 -.878061631E+02 -.878505410E+02 -.878962615E+02 -.879428770E+02 -.879898526E+02 -.880365686E+02 -.880823283E+02 -.881263703E+02 -.881678876E+02 -.882060518E+02 -.882400429E+02 -.882690827E+02 -.882924703E+02 -.883096163E+02 -.883200746E+02 -.883235668E+02 -.883199983E+02 -.883094637E+02 -.882922414E+02 -.882687777E+02 -.882396618E+02 -.882055947E+02 -.881673547E+02 -.881257618E+02 -.880816444E+02 -.880358097E+02 -.879890190E+02 -.879419693E+02 -.878952801E+02 -.878494866E+02 -.878050364E+02 -.877622915E+02 -.877215321E+02 -.876829636E+02 -.876467242E+02 -.876128933E+02 -.875815003E+02 -.875525334E+02 -.875259467E+02 -.875016682E+02 -.874796058E+02 -.874596527E+02 -.874416926E+02 -.874256031E+02 -.874112592E+02 -.873985358E+02 -.873873097E+02 -.873774609E+02 -.873688740E+02 -.873614387E+02 -.873550501E+02 -.873496096E+02 -.873450240E+02 -.873412061E+02 -.873380742E+02 -.873355515E+02 -.873335662E+02 -.873320502E+02 -.873309388E+02 -.873301698E+02 -.873296820E+02 -.873294147E+02 -.873293068E+02 -.873292962E+02 -.873293207E+02 -.873293207E+02
 -.873338911E+02 -.873338911E+02 -.873345238E+02 -.873356361E+02 -.873371401E+02 -.873389958E+02 -.873411980E+02 -.873437658E+02 -.873467353E+02 -.873501541E+02 -.873540780E+02 -.873585691E+02 -.873636943E+02 -.873695249E+02 -.873761364E+02 -.873836078E+02 -.873920213E+02 -.874014620E+02 -.874120172E+02 -.874237755E+02 -.874368266E+02 -.874512594E+02 -.874671611E+02 -.874846151E+02 -.875036983E+02 -.875244787E+02 -.875470120E+02 -.875713378E+02 -.875974757E+02 -.876254209E+02 -.876551387E+02 -.876865600E+02 -.877195756E+02 -.877540315E+02 -.877897241E+02 -.878263967E+02 -.878637372E+02 -.879013773E+02 -.879388940E+02 -.879758138E+02 -.880116200E+02 -.880457626E+02 -.880776723E+02 -.881067772E+02 -.881325213E+02 -.881543855E+02 -.881719083E+02 -.881847064E+02 -.881924917E+02 -.881950855E+02 -.881924274E+02 -.881845779E+02 -.881717158E+02 -.881541291E+02 -.881322012E+02 -.881063937E+02 -.880772258E+02 -.880452534E+02 -.880110487E+02 -.879751811E+02 -.879382005E+02 -.879006239E+02 -.878629249E+02 -.878255265E+02 -.877887972E+02 -.877530493E+02 -.877185395E+02 -.876854716E+02 -.876539999E+02 -.876242338E+02 -.875962428E+02 -.875700618E+02 -.875456959E+02 -.875231259E+02 -.875023123E+02 -.874832000E+02 -.874657214E+02 -.874498002E+02 -.874353537E+02 -.874222954E+02 -.874105369E+02 -.873999893E+02 -.873905644E+02 -.873821760E+02 -.873747400E+02 -.873681756E+02 -.873624050E+02 -.873573540E+02 -.873529519E+02 -.873491320E+02 -.873458313E+02 -.873429914E+02 -.873405593E+02 -.873384884E+02 -.873367417E+02 -.873352945E+02 -.873341406E+02 -.873332995E+02 -.873328264E+02 -.873328264E+02
 -.873369541E+02 -.873369541E+02 -.873380177E+02 -.873398468E+02 -.873422489E+02 -.873451108E+02 -.873483765E+02 -.873520308E+02 -.873560863E+02 -.873605739E+02 -.873655367E+02 -.873710251E+02 -.873770950E+02 -.873838060E+02 -.873912205E+02 -.873994029E+02 -.874084188E+02 -.874183349E+02 -.874292176E+02 -.874411328E+02 -.874541445E+02 -.874683142E+02 -.874836990E+02 -.875003506E+02 -.875183125E+02 -.875376186E+02 -.875582899E+02 -.875803323E+02 -.876037333E+02 -.876284592E+02 -.876544519E+02 -.876816255E+02 -.877098633E+02 -.877390154E+02 -.877688958E+02 -.877992821E+02 -.878299143E+02 -.878604959E+02 -.878906969E+02 -.879201571E+02 -.879484927E+02 -.879753040E+02 -.880001847E+02 -.880227337E+02 -.880425667E+02 -.880593296E+02 -.880727112E+02 -.880824549E+02 -.880883696E+02 -.880903369E+02 -.880883171E+02 -.880823501E+02 -.880725542E+02 -.880591207E+02 -.880423062E+02 -.880224220E+02 -.879998224E+02 -.879748917E+02 -.879480312E+02 -.879196473E+02 -.878901398E+02 -.878598927E+02 -.878292662E+02 -.877985907E+02 -.877681627E+02 -.877382422E+02 -.877090522E+02 -.876807785E+02 -.876535716E+02 -.876275483E+02 -.876027949E+02 -.875793698E+02 -.875573072E+02 -.875366196E+02 -.875173017E+02 -.874993327E+02 -.874826796E+02 -.874672993E+02 -.874531409E+02 -.874401479E+02 -.874282595E+02 -.874174122E+02 -.874075411E+02 -.873985804E+02 -.873904648E+02 -.873831298E+02 -.873765121E+02 -.873705503E+02 -.873651848E+02 -.873603592E+02 -.873560201E+02 -.873521191E+02 -.873486148E+02 -.873454762E+02 -.873426880E+02 -.873402582E+02 -.873382289E+02 -.873366900E+02 -.873357978E+02 -.873357978E+02
 -.873394588E+02 -.873394588E+02 -.873408724E+02 -.873432817E+02 -.873464078E+02 -.873500756E+02 -.873541862E+02 -.873586947E+02 -.873635928E+02 -.873688960E+02 -.873746351E+02 -.873808497E+02 -.873875850E+02 -.873948897E+02 -.874028139E+02 -.874114089E+02 -.874207261E+02 -.874308160E+02 -.874417279E+02 -.874535092E+02 -.874662039E+02 -.874798521E+02 -.874944887E+02 -.875101424E+02 -.875268334E+02 -.875445725E+02 -.875633586E+02 -.875831772E+02 -.876039979E+02 -.876257728E+02 -.876484344E+02 -.876718936E+02 -.876960384E+02 -.877207319E+02 -.877458124E+02 -.877710925E+02 -.877963598E+02 -.878213789E+02 -.878458932E+02 -.878696290E+02 -.878922999E+02 -.879136127E+02 -.879332743E+02 -.879509987E+02 -.879665157E+02 -.879795788E+02 -.879899732E+02 -.879975232E+02 -.880020985E+02 -.880036190E+02 -.880020575E+02 -.879974413E+02 -.879898505E+02 -.879794157E+02 -.879663127E+02 -.879507564E+02 -.879329933E+02 -.879132939E+02 -.878919442E+02 -.878692376E+02 -.878454673E+02 -.878209200E+02 -.877958695E+02 -.877705725E+02 -.877452647E+02 -.877201587E+02 -.876954420E+02 -.876712768E+02 -.876478001E+02 -.876251243E+02 -.876033388E+02 -.875825115E+02 -.875626906E+02 -.875439067E+02 -.875261749E+02 -.875094968E+02 -.874938622E+02 -.874792514E+02 -.874656365E+02 -.874529832E+02 -.874412520E+02 -.874303994E+02 -.874203791E+02 -.874111427E+02 -.874026407E+02 -.873948228E+02 -.873876387E+02 -.873810386E+02 -.873749739E+02 -.873693977E+02 -.873642662E+02 -.873595407E+02 -.873551911E+02 -.873512005E+02 -.873475735E+02 -.873443463E+02 -.873416026E+02 -.873394920E+02 -.873382554E+02 -.873382554E+02
 -.873414468E+02 -.873414468E+02 -.873431360E+02 -.873460008E+02 -.873496921E+02 -.873539846E+02 -.873587439E+02 -.873638998E+02 -.873694260E+02 -.873753245E+02 -.873816148E+02 -.873883266E+02 -.873954956E+02 -.874031600E+02 -.874113596E+02 -.874201344E+02 -.874295232E+02 -.874395638E+02 -.874502916E+02 -.874617392E+02 -.874739354E+02 -.874869045E+02 -.875006655E+02 -.875152307E+02 -.875306050E+02 -.875467842E+02 -.875637541E+02 -.875814886E+02 -.875999488E+02 -.876190817E+02 -.876388188E+02 -.876590751E+02 -.876797488E+02 -.877007200E+02 -.877218512E+02 -.877429877E+02 -.877639580E+02 -.877845758E+02 -.878046421E+02 -.878239482E+02 -.878422790E+02 -.878594176E+02 -.878751496E+02 -.878892685E+02 -.879015809E+02 -.879119121E+02 -.879201108E+02 -.879260541E+02 -.879296512E+02 -.879308464E+02 -.879296210E+02 -.879259939E+02 -.879200209E+02 -.879117929E+02 -.879014329E+02 -.878890924E+02 -.878749462E+02 -.878591879E+02 -.878420241E+02 -.878236694E+02 -.878043409E+02 -.877842538E+02 -.877636171E+02 -.877426300E+02 -.877214790E+02 -.877003356E+02 -.876793550E+02 -.876586750E+02 -.876384157E+02 -.876186793E+02 -.875995512E+02 -.875811000E+02 -.875633792E+02 -.875464282E+02 -.875302733E+02 -.875149294E+02 -.875004013E+02 -.874866847E+02 -.874737678E+02 -.874616323E+02 -.874502544E+02 -.874396061E+02 -.874296556E+02 -.874203684E+02 -.874117079E+02 -.874036359E+02 -.873961134E+02 -.873891009E+02 -.873825593E+02 -.873764508E+02 -.873707405E+02 -.873653988E+02 -.873604058E+02 -.873557575E+02 -.873514755E+02 -.873476206E+02 -.873443106E+02 -.873417448E+02 -.873402332E+02 -.873402332E+02
 -.873429685E+02 -.873429685E+02 -.873448666E+02 -.873480750E+02 -.873521899E+02 -.873569464E+02 -.873621816E+02 -.873678046E+02 -.873737740E+02 -.873800799E+02 -.873867321E+02 -.873937516E+02 -.874011651E+02 -.874090025E+02 -.874172943E+02 -.874260709E+02 -.874353612E+02 -.874451924E+02 -.874555891E+02 -.874665726E+02 -.874781604E+02 -.874903655E+02 -.875031956E+02 -.875166523E+02 -.875307303E+02 -.875454167E+02 -.875606899E+02 -.875765185E+02 -.875928608E+02 -.876096639E+02 -.876268630E+02 -.876443808E+02 -.876621276E+02 -.876800009E+02 -.876978859E+02 -.877156557E+02 -.877331728E+02 -.877502902E+02 -.877668532E+02 -.877827019E+02 -.877976737E+02 -.878116062E+02 -.878243411E+02 -.878357271E+02 -.878456237E+02 -.878539049E+02 -.878604622E+02 -.878652081E+02 -.878680779E+02 -.878690323E+02 -.878680581E+02 -.878651685E+02 -.878604033E+02 -.878538271E+02 -.878455276E+02 -.878356134E+02 -.878242109E+02 -.878114604E+02 -.877975136E+02 -.877825290E+02 -.877666692E+02 -.877500968E+02 -.877329721E+02 -.877154500E+02 -.876976776E+02 -.876797928E+02 -.876619226E+02 -.876441823E+02 -.876266747E+02 -.876094897E+02 -.875927049E+02 -.875763856E+02 -.875605849E+02 -.875453450E+02 -.875306977E+02 -.875166652E+02 -.875032611E+02 -.874904911E+02 -.874783541E+02 -.874668430E+02 -.874559454E+02 -.874456446E+02 -.874359200E+02 -.874267479E+02 -.874181021E+02 -.874099543E+02 -.874022749E+02 -.873950332E+02 -.873881985E+02 -.873817410E+02 -.873756337E+02 -.873698553E+02 -.873643951E+02 -.873592602E+02 -.873544869E+02 -.873501557E+02 -.873464129E+02 -.873434971E+02 -.873417731E+02 -.873417731E+02
 -.873440780E+02 -.873440780E+02 -.873461261E+02 -.873495799E+02 -.873539947E+02 -.873590756E+02 -.873646374E+02 -.873705732E+02 -.873768289E+02 -.873833848E+02 -.873902425E+02 -.873974151E+02 -.874049221E+02 -.874127859E+02 -.874210295E+02 -.874296752E+02 -.874387442E+02 -.874482552E+02 -.874582246E+02 -.874686652E+02 -.874795863E+02 -.874909931E+02 -.875028855E+02 -.875152584E+02 -.875281006E+02 -.875413940E+02 -.875551138E+02 -.875692271E+02 -.875836929E+02 -.875984612E+02 -.876134731E+02 -.876286605E+02 -.876439459E+02 -.876592430E+02 -.876744565E+02 -.876894834E+02 -.877042134E+02 -.877185305E+02 -.877323141E+02 -.877454408E+02 -.877577869E+02 -.877692298E+02 -.877796510E+02 -.877889383E+02 -.877969882E+02 -.878037085E+02 -.878090202E+02 -.878128596E+02 -.878151802E+02 -.878159536E+02 -.878151701E+02 -.878128394E+02 -.878089903E+02 -.878036694E+02 -.877969406E+02 -.877888829E+02 -.877795889E+02 -.877691621E+02 -.877577150E+02 -.877453664E+02 -.877322388E+02 -.877184564E+02 -.877041426E+02 -.876894182E+02 -.876743996E+02 -.876591974E+02 -.876439148E+02 -.876286473E+02 -.876134817E+02 -.875984957E+02 -.875837577E+02 -.875693270E+02 -.875552538E+02 -.875415798E+02 -.875283381E+02 -.875155544E+02 -.875032470E+02 -.874914275E+02 -.874801018E+02 -.874692703E+02 -.874589286E+02 -.874490680E+02 -.874396763E+02 -.874307381E+02 -.874222353E+02 -.874141476E+02 -.874064530E+02 -.873991281E+02 -.873921495E+02 -.873854943E+02 -.873791423E+02 -.873730796E+02 -.873673032E+02 -.873618297E+02 -.873567075E+02 -.873520332E+02 -.873479752E+02 -.873448026E+02 -.873429220E+02 -.873429220E+02
 -.873448294E+02 -.873448294E+02 -.873469769E+02 -.873505915E+02 -.873551999E+02 -.873604858E+02 -.873662477E+02 -.873723662E+02 -.873787774E+02 -.873854537E+02 -.873923894E+02 -.873995915E+02 -.874070732E+02 -.874148506E+02 -.874229407E+02 -.874313594E+02 -.874401214E+02 -.874492392E+02 -.874587228E+02 -.874685791E+02 -.874788115E+02 -.874894196E+02 -.875003988E+02 -.875117396E+02 -.875234276E+02 -.875354427E+02 -.875477591E+02 -.875603447E+02 -.875731608E+02 -.875861623E+02 -.875992967E+02 -.876125051E+02 -.876257216E+02 -.876388739E+02 -.876518836E+02 -.876646672E+02 -.876771363E+02 -.876891990E+02 -.877007608E+02 -.877117264E+02 -.877220003E+02 -.877314895E+02 -.877401043E+02 -.877477605E+02 -.877543808E+02 -.877598967E+02 -.877642499E+02 -.877673935E+02 -.877692933E+02 -.877699285E+02 -.877692920E+02 -.877673911E+02 -.877642467E+02 -.877598932E+02 -.877543777E+02 -.877477587E+02 -.877401050E+02 -.877314938E+02 -.877220096E+02 -.877117424E+02 -.877007854E+02 -.876892341E+02 -.876771842E+02 -.876647304E+02 -.876519650E+02 -.876389763E+02 -.876258485E+02 -.876126601E+02 -.875994836E+02 -.875863853E+02 -.875734244E+02 -.875606536E+02 -.875481187E+02 -.875358586E+02 -.875239059E+02 -.875122868E+02 -.875010220E+02 -.874901262E+02 -.874796093E+02 -.874694767E+02 -.874597291E+02 -.874503639E+02 -.874413748E+02 -.874327525E+02 -.874244852E+02 -.874165588E+02 -.874089574E+02 -.874016638E+02 -.873946604E+02 -.873879301E+02 -.873814589E+02 -.873752388E+02 -.873692735E+02 -.873635875E+02 -.873582386E+02 -.873533360E+02 -.873490647E+02 -.873457163E+02 -.873437278E+02 -.873437278E+02
 -.873452746E+02 -.873452746E+02 -.873474784E+02 -.873511822E+02 -.873558948E+02 -.873612855E+02 -.873671417E+02 -.873733352E+02 -.873797946E+02 -.873864860E+02 -.873933979E+02 -.874005321E+02 -.874078967E+02 -.874155029E+02 -.874233625E+02 -.874314864E+02 -.874398845E+02 -.874485645E+02 -.874575316E+02 -.874667884E+02 -.874763344E+02 -.874861657E+02 -.874962746E+02 -.875066495E+02 -.875172745E+02 -.875281292E+02 -.875391885E+02 -.875504222E+02 -.875617952E+02 -.875732671E+02 -.875847925E+02 -.875963206E+02 -.876077960E+02 -.876191586E+02 -.876303441E+02 -.876412846E+02 -.876519093E+02 -.876621451E+02 -.876719178E+02 -.876811528E+02 -.876897765E+02 -.876977173E+02 -.877049066E+02 -.877112806E+02 -.877167810E+02 -.877213562E+02 -.877249625E+02 -.877275651E+02 -.877291383E+02 -.877296667E+02 -.877291451E+02 -.877275789E+02 -.877249837E+02 -.877213852E+02 -.877168186E+02 -.877113278E+02 -.877049644E+02 -.876977869E+02 -.876898595E+02 -.876812508E+02 -.876720327E+02 -.876622790E+02 -.876520645E+02 -.876414638E+02 -.876305500E+02 -.876193942E+02 -.876080648E+02 -.875966261E+02 -.875851385E+02 -.875736580E+02 -.875622353E+02 -.875509164E+02 -.875397420E+02 -.875287477E+02 -.875179639E+02 -.875074162E+02 -.874971255E+02 -.874871080E+02 -.874773758E+02 -.874679370E+02 -.874587961E+02 -.874499542E+02 -.874414092E+02 -.874331566E+02 -.874251891E+02 -.874174974E+02 -.874100705E+02 -.874028961E+02 -.873959613E+02 -.873892542E+02 -.873827655E+02 -.873764922E+02 -.873704438E+02 -.873646508E+02 -.873591784E+02 -.873541449E+02 -.873497473E+02 -.873462925E+02 -.873442376E+02 -.873442376E+02
 -.873454622E+02 -.873454622E+02 -.873476862E+02 -.873514198E+02 -.873561622E+02 -.873615749E+02 -.873674387E+02 -.873736192E+02 -.873800402E+02 -.873866626E+02 -.873934706E+02 -.874004617E+02 -.874076400E+02 -.874150125E+02 -.874225870E+02 -.874303708E+02 -.874383698E+02 -.874465880E+02 -.874550274E+02 -.874636877E+02 -.874725655E+02 -.874816548E+02 -.874909465E+02 -.875004279E+02 -.875100829E+02 -.875198917E+02 -.875298309E+02 -.875398728E+02 -.875499861E+02 -.875601354E+02 -.875702814E+02 -.875803812E+02 -.875903882E+02 -.876002526E+02 -.876099216E+02 -.876193401E+02 -.876284511E+02 -.876371965E+02 -.876455175E+02 -.876533555E+02 -.876606532E+02 -.876673549E+02 -.876734081E+02 -.876787637E+02 -.876833770E+02 -.876872091E+02 -.876902267E+02 -.876924035E+02 -.876937201E+02 -.876941650E+02 -.876937342E+02 -.876924319E+02 -.876902698E+02 -.876872674E+02 -.876834513E+02 -.876788548E+02 -.876735172E+02 -.876674833E+02 -.876608022E+02 -.876535270E+02 -.876457132E+02 -.876374187E+02 -.876287021E+02 -.876196224E+02 -.876102380E+02 -.876006062E+02 -.875907824E+02 -.875808195E+02 -.875707676E+02 -.875606735E+02 -.875505807E+02 -.875405286E+02 -.875305530E+02 -.875206857E+02 -.875109544E+02 -.875013832E+02 -.874919921E+02 -.874827977E+02 -.874738130E+02 -.874650476E+02 -.874565080E+02 -.874481979E+02 -.874401184E+02 -.874322678E+02 -.874246426E+02 -.874172371E+02 -.874100441E+02 -.874030550E+02 -.873962611E+02 -.873896541E+02 -.873832290E+02 -.873769870E+02 -.873709419E+02 -.873651290E+02 -.873596188E+02 -.873545360E+02 -.873500850E+02 -.873465822E+02 -.873444963E+02 -.873444963E+02
 -.873454365E+02 -.873454365E+02 -.873476514E+02 -.873513659E+02 -.873560774E+02 -.873614447E+02 -.873672457E+02 -.873733429E+02 -.873796564E+02 -.873861440E+02 -.873927864E+02 -.873995776E+02 -.874065184E+02 -.874136128E+02 -.874208655E+02 -.874282806E+02 -.874358612E+02 -.874436089E+02 -.874515231E+02 -.874596014E+02 -.874678391E+02 -.874762287E+02 -.874847605E+02 -.874934216E+02 -.875021965E+02 -.875110667E+02 -.875200106E+02 -.875290036E+02 -.875380179E+02 -.875470229E+02 -.875559850E+02 -.875648678E+02 -.875736323E+02 -.875822373E+02 -.875906396E+02 -.875987944E+02 -.876066556E+02 -.876141767E+02 -.876213109E+02 -.876280120E+02 -.876342350E+02 -.876399364E+02 -.876450753E+02 -.876496137E+02 -.876535173E+02 -.876567560E+02 -.876593044E+02 -.876611424E+02 -.876622552E+02 -.876626339E+02 -.876622758E+02 -.876611838E+02 -.876593670E+02 -.876568403E+02 -.876536240E+02 -.876497437E+02 -.876452298E+02 -.876401166E+02 -.876344424E+02 -.876282483E+02 -.876215779E+02 -.876144765E+02 -.876069906E+02 -.875991671E+02 -.875910528E+02 -.875826939E+02 -.875741356E+02 -.875654212E+02 -.875565923E+02 -.875476881E+02 -.875387454E+02 -.875297979E+02 -.875208767E+02 -.875120098E+02 -.875032221E+02 -.874945356E+02 -.874859692E+02 -.874775386E+02 -.874692571E+02 -.874611350E+02 -.874531798E+02 -.874453970E+02 -.874377893E+02 -.874303577E+02 -.874231009E+02 -.874160160E+02 -.874090987E+02 -.874023435E+02 -.873957447E+02 -.873892974E+02 -.873829996E+02 -.873768561E+02 -.873708838E+02 -.873651218E+02 -.873596440E+02 -.873545789E+02 -.873501350E+02 -.873466327E+02 -.873445449E+02 -.873445449E+02
 -.873452376E+02 -.873452376E+02 -.873474194E+02 -.873510753E+02 -.873557070E+02 -.873609750E+02 -.873666574E+02 -.873726156E+02 -.873787681E+02 -.873850704E+02 -.873915005E+02 -.873980500E+02 -.874047171E+02 -.874115031E+02 -.874184106E+02 -.874254413E+02 -.874325962E+02 -.874398750E+02 -.874472756E+02 -.874547942E+02 -.874624250E+02 -.874701603E+02 -.874779899E+02 -.874859016E+02 -.874938808E+02 -.875019103E+02 -.875099709E+02 -.875180407E+02 -.875260955E+02 -.875341088E+02 -.875420521E+02 -.875498946E+02 -.875576038E+02 -.875651455E+02 -.875724843E+02 -.875795836E+02 -.875864062E+02 -.875929146E+02 -.875990714E+02 -.876048400E+02 -.876101846E+02 -.876150712E+02 -.876194675E+02 -.876233441E+02 -.876266741E+02 -.876294342E+02 -.876316049E+02 -.876331704E+02 -.876341195E+02 -.876344454E+02 -.876341458E+02 -.876332232E+02 -.876316845E+02 -.876295412E+02 -.876268092E+02 -.876235081E+02 -.876196616E+02 -.876152965E+02 -.876104427E+02 -.876051325E+02 -.875994001E+02 -.875932816E+02 -.875868137E+02 -.875800341E+02 -.875729805E+02 -.875656903E+02 -.875582003E+02 -.875505461E+02 -.875427623E+02 -.875348816E+02 -.875269349E+02 -.875189512E+02 -.875109572E+02 -.875029773E+02 -.874950337E+02 -.874871460E+02 -.874793317E+02 -.874716055E+02 -.874639802E+02 -.874564661E+02 -.874490715E+02 -.874418024E+02 -.874346629E+02 -.874276556E+02 -.874207808E+02 -.874140379E+02 -.874074245E+02 -.874009376E+02 -.873945739E+02 -.873883310E+02 -.873822097E+02 -.873762170E+02 -.873703728E+02 -.873647181E+02 -.873593292E+02 -.873543363E+02 -.873499486E+02 -.873464864E+02 -.873444207E+02 -.873444207E+02
 -.873449004E+02 -.873449004E+02 -.873470301E+02 -.873505962E+02 -.873551094E+02 -.873602358E+02 -.873657560E+02 -.873715325E+02 -.873774831E+02 -.873835620E+02 -.873897458E+02 -.873960238E+02 -.874023924E+02 -.874088511E+02 -.874154003E+02 -.874220404E+02 -.874287707E+02 -.874355896E+02 -.874424940E+02 -.874494792E+02 -.874565391E+02 -.874636657E+02 -.874708492E+02 -.874780781E+02 -.874853388E+02 -.874926159E+02 -.874998922E+02 -.875071486E+02 -.875143640E+02 -.875215157E+02 -.875285794E+02 -.875355292E+02 -.875423380E+02 -.875489774E+02 -.875554183E+02 -.875616308E+02 -.875675846E+02 -.875732495E+02 -.875785955E+02 -.875835931E+02 -.875882140E+02 -.875924311E+02 -.875962191E+02 -.875995546E+02 -.876024168E+02 -.876047872E+02 -.876066507E+02 -.876079950E+02 -.876088113E+02 -.876090944E+02 -.876088425E+02 -.876080575E+02 -.876067449E+02 -.876049137E+02 -.876025761E+02 -.875997477E+02 -.875964470E+02 -.875926950E+02 -.875885153E+02 -.875839335E+02 -.875789766E+02 -.875736735E+02 -.875680535E+02 -.875621470E+02 -.875559844E+02 -.875495962E+02 -.875430124E+02 -.875362624E+02 -.875293749E+02 -.875223772E+02 -.875152954E+02 -.875081540E+02 -.875009762E+02 -.874937829E+02 -.874865938E+02 -.874794262E+02 -.874722959E+02 -.874652167E+02 -.874582004E+02 -.874512570E+02 -.874443949E+02 -.874376205E+02 -.874309387E+02 -.874243528E+02 -.874178648E+02 -.874114751E+02 -.874051832E+02 -.873989879E+02 -.873928876E+02 -.873868821E+02 -.873809740E+02 -.873751724E+02 -.873694989E+02 -.873639960E+02 -.873587408E+02 -.873538634E+02 -.873495712E+02 -.873461808E+02 -.873441566E+02 -.873441566E+02
 -.873444548E+02 -.873444548E+02 -.873465177E+02 -.873499696E+02 -.873543346E+02 -.873592870E+02 -.873646121E+02 -.873701745E+02 -.873758929E+02 -.873817211E+02 -.873876344E+02 -.873936209E+02 -.873996754E+02 -.874057961E+02 -.874119819E+02 -.874182319E+02 -.874245447E+02 -.874309175E+02 -.874373466E+02 -.874438269E+02 -.874503522E+02 -.874569145E+02 -.874635048E+02 -.874701121E+02 -.874767243E+02 -.874833276E+02 -.874899066E+02 -.874964447E+02 -.875029238E+02 -.875093243E+02 -.875156257E+02 -.875218062E+02 -.875278430E+02 -.875337127E+02 -.875393911E+02 -.875448538E+02 -.875500761E+02 -.875550335E+02 -.875597016E+02 -.875640569E+02 -.875680766E+02 -.875717392E+02 -.875750244E+02 -.875779138E+02 -.875803908E+02 -.875824410E+02 -.875840523E+02 -.875852152E+02 -.875859227E+02 -.875861707E+02 -.875859580E+02 -.875852859E+02 -.875841588E+02 -.875825837E+02 -.875805704E+02 -.875781312E+02 -.875752805E+02 -.875720353E+02 -.875684140E+02 -.875644370E+02 -.875601262E+02 -.875555045E+02 -.875505956E+02 -.875454240E+02 -.875400144E+02 -.875343918E+02 -.875285807E+02 -.875226055E+02 -.875164899E+02 -.875102569E+02 -.875039283E+02 -.874975252E+02 -.874910670E+02 -.874845723E+02 -.874780579E+02 -.874715393E+02 -.874650305E+02 -.874585441E+02 -.874520910E+02 -.874456808E+02 -.874393214E+02 -.874330195E+02 -.874267803E+02 -.874206077E+02 -.874145044E+02 -.874084720E+02 -.874025111E+02 -.873966217E+02 -.873908040E+02 -.873850590E+02 -.873793909E+02 -.873738104E+02 -.873683400E+02 -.873630230E+02 -.873579362E+02 -.873532079E+02 -.873490422E+02 -.873457488E+02 -.873437812E+02 -.873437812E+02
 -.873439263E+02 -.873439263E+02 -.873459111E+02 -.873492307E+02 -.873534252E+02 -.873581793E+02 -.873632848E+02 -.873686099E+02 -.873740745E+02 -.873796328E+02 -.873852596E+02 -.873909422E+02 -.873966742E+02 -.874024527E+02 -.874082757E+02 -.874141415E+02 -.874200477E+02 -.874259911E+02 -.874319676E+02 -.874379721E+02 -.874439983E+02 -.874500386E+02 -.874560845E+02 -.874621261E+02 -.874681523E+02 -.874741510E+02 -.874801087E+02 -.874860109E+02 -.874918418E+02 -.874975850E+02 -.875032228E+02 -.875087370E+02 -.875141084E+02 -.875193177E+02 -.875243447E+02 -.875291694E+02 -.875337716E+02 -.875381312E+02 -.875422286E+02 -.875460446E+02 -.875495610E+02 -.875527604E+02 -.875556266E+02 -.875581449E+02 -.875603020E+02 -.875620866E+02 -.875634890E+02 -.875645017E+02 -.875651193E+02 -.875653383E+02 -.875651579E+02 -.875645791E+02 -.875636055E+02 -.875622426E+02 -.875604982E+02 -.875583820E+02 -.875559056E+02 -.875530825E+02 -.875499274E+02 -.875464568E+02 -.875426881E+02 -.875386399E+02 -.875343314E+02 -.875297824E+02 -.875250132E+02 -.875200442E+02 -.875148956E+02 -.875095876E+02 -.875041400E+02 -.874985719E+02 -.874929019E+02 -.874871477E+02 -.874813260E+02 -.874754528E+02 -.874695428E+02 -.874636095E+02 -.874576654E+02 -.874517219E+02 -.874457888E+02 -.874398751E+02 -.874339884E+02 -.874281352E+02 -.874223208E+02 -.874165494E+02 -.874108243E+02 -.874051476E+02 -.873995210E+02 -.873939453E+02 -.873884219E+02 -.873829529E+02 -.873775436E+02 -.873722056E+02 -.873669622E+02 -.873618564E+02 -.873569642E+02 -.873524110E+02 -.873483955E+02 -.873452184E+02 -.873433192E+02 -.873433192E+02
 -.873433363E+02 -.873433363E+02 -.873452348E+02 -.873484087E+02 -.873524164E+02 -.873569550E+02 -.873618238E+02 -.873668952E+02 -.873720915E+02 -.873773676E+02 -.873826985E+02 -.873880707E+02 -.873934772E+02 -.873989143E+02 -.874043794E+02 -.874098699E+02 -.874153831E+02 -.874209156E+02 -.874264630E+02 -.874320202E+02 -.874375811E+02 -.874431387E+02 -.874486851E+02 -.874542112E+02 -.874597072E+02 -.874651623E+02 -.874705647E+02 -.874759018E+02 -.874811601E+02 -.874863254E+02 -.874913828E+02 -.874963169E+02 -.875011117E+02 -.875057510E+02 -.875102180E+02 -.875144963E+02 -.875185691E+02 -.875224202E+02 -.875260334E+02 -.875293933E+02 -.875324849E+02 -.875352942E+02 -.875378083E+02 -.875400153E+02 -.875419046E+02 -.875434669E+02 -.875446948E+02 -.875455820E+02 -.875461243E+02 -.875463191E+02 -.875461656E+02 -.875456646E+02 -.875448190E+02 -.875436333E+02 -.875421137E+02 -.875402679E+02 -.875381053E+02 -.875356366E+02 -.875328738E+02 -.875298302E+02 -.875265198E+02 -.875229577E+02 -.875191596E+02 -.875151417E+02 -.875109205E+02 -.875065129E+02 -.875019355E+02 -.874972052E+02 -.874923384E+02 -.874873512E+02 -.874822593E+02 -.874770777E+02 -.874718208E+02 -.874665021E+02 -.874611346E+02 -.874557301E+02 -.874502996E+02 -.874448532E+02 -.874394000E+02 -.874339481E+02 -.874285047E+02 -.874230760E+02 -.874176672E+02 -.874122826E+02 -.874069259E+02 -.874015996E+02 -.873963059E+02 -.873910466E+02 -.873858235E+02 -.873806397E+02 -.873755014E+02 -.873704207E+02 -.873654209E+02 -.873605449E+02 -.873558664E+02 -.873515074E+02 -.873476596E+02 -.873446133E+02 -.873427915E+02 -.873427915E+02
 -.873427024E+02 -.873427024E+02 -.873445089E+02 -.873475278E+02 -.873513376E+02 -.873556489E+02 -.873602696E+02 -.873650770E+02 -.873699962E+02 -.873749834E+02 -.873800137E+02 -.873850737E+02 -.873901559E+02 -.873952560E+02 -.874003708E+02 -.874054975E+02 -.874106329E+02 -.874157736E+02 -.874209151E+02 -.874260525E+02 -.874311801E+02 -.874362912E+02 -.874413786E+02 -.874464342E+02 -.874514493E+02 -.874564142E+02 -.874613186E+02 -.874661517E+02 -.874709019E+02 -.874755568E+02 -.874801041E+02 -.874845304E+02 -.874888226E+02 -.874929668E+02 -.874969494E+02 -.875007565E+02 -.875043745E+02 -.875077897E+02 -.875109892E+02 -.875139601E+02 -.875166904E+02 -.875191688E+02 -.875213845E+02 -.875233282E+02 -.875249911E+02 -.875263659E+02 -.875274465E+02 -.875282280E+02 -.875287069E+02 -.875288812E+02 -.875287501E+02 -.875283145E+02 -.875275766E+02 -.875265400E+02 -.875252097E+02 -.875235921E+02 -.875216946E+02 -.875195259E+02 -.875170957E+02 -.875144149E+02 -.875114948E+02 -.875083478E+02 -.875049866E+02 -.875014246E+02 -.874976754E+02 -.874937529E+02 -.874896710E+02 -.874854436E+02 -.874810845E+02 -.874766073E+02 -.874720252E+02 -.874673510E+02 -.874625969E+02 -.874577748E+02 -.874528956E+02 -.874479699E+02 -.874430072E+02 -.874380167E+02 -.874330064E+02 -.874279838E+02 -.874229555E+02 -.874179273E+02 -.874129044E+02 -.874078910E+02 -.874028908E+02 -.873979068E+02 -.873929415E+02 -.873879970E+02 -.873830760E+02 -.873781819E+02 -.873733216E+02 -.873685073E+02 -.873637624E+02 -.873591285E+02 -.873546772E+02 -.873505258E+02 -.873468586E+02 -.873439536E+02 -.873422155E+02 -.873422155E+02
 -.873420393E+02 -.873420393E+02 -.873437500E+02 -.873466079E+02 -.873502128E+02 -.873542896E+02 -.873586552E+02 -.873631929E+02 -.873678307E+02 -.873725264E+02 -.873772557E+02 -.873820051E+02 -.873867672E+02 -.873915371E+02 -.873963114E+02 -.874010870E+02 -.874058607E+02 -.874106287E+02 -.874153870E+02 -.874201307E+02 -.874248545E+02 -.874295522E+02 -.874342174E+02 -.874388426E+02 -.874434202E+02 -.874479416E+02 -.874523978E+02 -.874567795E+02 -.874610766E+02 -.874652786E+02 -.874693750E+02 -.874733544E+02 -.874772058E+02 -.874809176E+02 -.874844783E+02 -.874878764E+02 -.874911006E+02 -.874941397E+02 -.874969829E+02 -.874996198E+02 -.875020404E+02 -.875042355E+02 -.875061965E+02 -.875079155E+02 -.875093856E+02 -.875106008E+02 -.875115562E+02 -.875122477E+02 -.875126726E+02 -.875128293E+02 -.875127171E+02 -.875123368E+02 -.875116901E+02 -.875107801E+02 -.875096106E+02 -.875081870E+02 -.875065152E+02 -.875046023E+02 -.875024564E+02 -.875000860E+02 -.874975008E+02 -.874947106E+02 -.874917261E+02 -.874885581E+02 -.874852181E+02 -.874817175E+02 -.874780678E+02 -.874742808E+02 -.874703680E+02 -.874663408E+02 -.874622105E+02 -.874579878E+02 -.874536834E+02 -.874493074E+02 -.874448693E+02 -.874403782E+02 -.874358427E+02 -.874312708E+02 -.874266697E+02 -.874220462E+02 -.874174065E+02 -.874127558E+02 -.874080992E+02 -.874034407E+02 -.873987840E+02 -.873941324E+02 -.873894883E+02 -.873848546E+02 -.873802339E+02 -.873756304E+02 -.873710509E+02 -.873665079E+02 -.873620242E+02 -.873576403E+02 -.873534249E+02 -.873494902E+02 -.873460121E+02 -.873432555E+02 -.873416057E+02 -.873416057E+02
 -.873413588E+02 -.873413588E+02 -.873429716E+02 -.873456650E+02 -.873490612E+02 -.873528998E+02 -.873570074E+02 -.873612733E+02 -.873656288E+02 -.873700336E+02 -.873744642E+02 -.873789075E+02 -.873833557E+02 -.873878040E+02 -.873922489E+02 -.873966870E+02 -.874011150E+02 -.874055294E+02 -.874099260E+02 -.874143005E+02 -.874186477E+02 -.874229623E+02 -.874272380E+02 -.874314686E+02 -.874356469E+02 -.874397656E+02 -.874438168E+02 -.874477923E+02 -.874516835E+02 -.874554816E+02 -.874591772E+02 -.874627610E+02 -.874662235E+02 -.874695550E+02 -.874727459E+02 -.874757866E+02 -.874786676E+02 -.874813797E+02 -.874839139E+02 -.874862617E+02 -.874884148E+02 -.874903656E+02 -.874921072E+02 -.874936330E+02 -.874949375E+02 -.874960157E+02 -.874968635E+02 -.874974779E+02 -.874978564E+02 -.874979978E+02 -.874979017E+02 -.874975684E+02 -.874969997E+02 -.874961977E+02 -.874951659E+02 -.874939085E+02 -.874924304E+02 -.874907374E+02 -.874888360E+02 -.874867335E+02 -.874844375E+02 -.874819563E+02 -.874792987E+02 -.874764737E+02 -.874734907E+02 -.874703593E+02 -.874670891E+02 -.874636900E+02 -.874601716E+02 -.874565436E+02 -.874528156E+02 -.874489968E+02 -.874450963E+02 -.874411226E+02 -.874370843E+02 -.874329891E+02 -.874288447E+02 -.874246580E+02 -.874204356E+02 -.874161836E+02 -.874119076E+02 -.874076125E+02 -.874033030E+02 -.873989831E+02 -.873946563E+02 -.873903259E+02 -.873859946E+02 -.873816652E+02 -.873773408E+02 -.873730257E+02 -.873687268E+02 -.873644566E+02 -.873602372E+02 -.873561072E+02 -.873521325E+02 -.873484199E+02 -.873451362E+02 -.873425325E+02 -.873409738E+02 -.873409738E+02
 -.873406702E+02 -.873406702E+02 -.873421842E+02 -.873447120E+02 -.873478982E+02 -.873514976E+02 -.873553471E+02 -.873593417E+02 -.873634169E+02 -.873675339E+02 -.873716704E+02 -.873758136E+02 -.873799559E+02 -.873840925E+02 -.873882196E+02 -.873923340E+02 -.873964324E+02 -.874005113E+02 -.874045668E+02 -.874085947E+02 -.874125905E+02 -.874165490E+02 -.874204649E+02 -.874243323E+02 -.874281450E+02 -.874318967E+02 -.874355803E+02 -.874391887E+02 -.874427146E+02 -.874461502E+02 -.874494877E+02 -.874527192E+02 -.874558365E+02 -.874588315E+02 -.874616961E+02 -.874644222E+02 -.874670020E+02 -.874694277E+02 -.874716920E+02 -.874737876E+02 -.874757078E+02 -.874774464E+02 -.874789975E+02 -.874803558E+02 -.874815168E+02 -.874824764E+02 -.874832312E+02 -.874837787E+02 -.874841171E+02 -.874842451E+02 -.874841625E+02 -.874838697E+02 -.874833679E+02 -.874826591E+02 -.874817460E+02 -.874806321E+02 -.874793214E+02 -.874778188E+02 -.874761295E+02 -.874742596E+02 -.874722153E+02 -.874700037E+02 -.874676318E+02 -.874651072E+02 -.874624378E+02 -.874596316E+02 -.874566966E+02 -.874536411E+02 -.874504734E+02 -.874472016E+02 -.874438338E+02 -.874403779E+02 -.874368416E+02 -.874332326E+02 -.874295579E+02 -.874258246E+02 -.874220392E+02 -.874182080E+02 -.874143367E+02 -.874104310E+02 -.874064957E+02 -.874025357E+02 -.873985550E+02 -.873945576E+02 -.873905468E+02 -.873865259E+02 -.873824976E+02 -.873784649E+02 -.873744309E+02 -.873704001E+02 -.873663793E+02 -.873623807E+02 -.873584255E+02 -.873545507E+02 -.873508187E+02 -.873473305E+02 -.873442438E+02 -.873417955E+02 -.873403293E+02 -.873403293E+02
 -.873399808E+02 -.873399808E+02 -.873413961E+02 -.873437586E+02 -.873467355E+02 -.873500971E+02 -.873536903E+02 -.873574166E+02 -.873612151E+02 -.873650492E+02 -.873688978E+02 -.873727484E+02 -.873765937E+02 -.873804290E+02 -.873842505E+02 -.873880550E+02 -.873918393E+02 -.873956000E+02 -.873993335E+02 -.874030359E+02 -.874067029E+02 -.874103300E+02 -.874139124E+02 -.874174447E+02 -.874209215E+02 -.874243372E+02 -.874276857E+02 -.874309608E+02 -.874341560E+02 -.874372649E+02 -.874402806E+02 -.874431964E+02 -.874460053E+02 -.874487006E+02 -.874512754E+02 -.874537228E+02 -.874560363E+02 -.874582095E+02 -.874602361E+02 -.874621101E+02 -.874638261E+02 -.874653787E+02 -.874667631E+02 -.874679751E+02 -.874690108E+02 -.874698668E+02 -.874705404E+02 -.874710296E+02 -.874713327E+02 -.874714489E+02 -.874713778E+02 -.874711199E+02 -.874706761E+02 -.874700482E+02 -.874692383E+02 -.874682492E+02 -.874670844E+02 -.874657478E+02 -.874642438E+02 -.874625774E+02 -.874607538E+02 -.874587788E+02 -.874566584E+02 -.874543989E+02 -.874520068E+02 -.874494888E+02 -.874468518E+02 -.874441027E+02 -.874412485E+02 -.874382962E+02 -.874352525E+02 -.874321244E+02 -.874289184E+02 -.874256410E+02 -.874222986E+02 -.874188972E+02 -.874154426E+02 -.874119402E+02 -.874083953E+02 -.874048128E+02 -.874011973E+02 -.873975529E+02 -.873938838E+02 -.873901933E+02 -.873864849E+02 -.873827616E+02 -.873790261E+02 -.873752814E+02 -.873715308E+02 -.873677785E+02 -.873640315E+02 -.873603013E+02 -.873566083E+02 -.873529875E+02 -.873494978E+02 -.873462343E+02 -.873433452E+02 -.873410528E+02 -.873396798E+02 -.873396798E+02
 -.873392962E+02 -.873392962E+02 -.873406137E+02 -.873428125E+02 -.873455823E+02 -.873487089E+02 -.873520494E+02 -.873555118E+02 -.873590388E+02 -.873625963E+02 -.873661640E+02 -.873697304E+02 -.873732882E+02 -.873768329E+02 -.873803608E+02 -.873838689E+02 -.873873540E+02 -.873908129E+02 -.873942422E+02 -.873976383E+02 -.874009973E+02 -.874043152E+02 -.874075874E+02 -.874108095E+02 -.874139765E+02 -.874170834E+02 -.874201250E+02 -.874230959E+02 -.874259904E+02 -.874288030E+02 -.874315278E+02 -.874341591E+02 -.874366909E+02 -.874391176E+02 -.874414331E+02 -.874436319E+02 -.874457084E+02 -.874476572E+02 -.874494730E+02 -.874511509E+02 -.874526862E+02 -.874540747E+02 -.874553122E+02 -.874563952E+02 -.874573205E+02 -.874580854E+02 -.874586876E+02 -.874591253E+02 -.874593973E+02 -.874595028E+02 -.874594416E+02 -.874592141E+02 -.874588210E+02 -.874582637E+02 -.874575440E+02 -.874566644E+02 -.874556276E+02 -.874544369E+02 -.874530960E+02 -.874516090E+02 -.874499803E+02 -.874482146E+02 -.874463171E+02 -.874442929E+02 -.874421476E+02 -.874398869E+02 -.874375164E+02 -.874350421E+02 -.874324699E+02 -.874298057E+02 -.874270554E+02 -.874242248E+02 -.874213197E+02 -.874183455E+02 -.874153079E+02 -.874122121E+02 -.874090632E+02 -.874058660E+02 -.874026252E+02 -.873993452E+02 -.873960300E+02 -.873926837E+02 -.873893097E+02 -.873859115E+02 -.873824921E+02 -.873790544E+02 -.873756013E+02 -.873721356E+02 -.873686604E+02 -.873651800E+02 -.873617011E+02 -.873582348E+02 -.873548003E+02 -.873514307E+02 -.873481812E+02 -.873451409E+02 -.873424483E+02 -.873403113E+02 -.873390310E+02 -.873390310E+02
 -.873386204E+02 -.873386204E+02 -.873398415E+02 -.873418790E+02 -.873444451E+02 -.873473408E+02 -.873504334E+02 -.873536372E+02 -.873568990E+02 -.873601868E+02 -.873634816E+02 -.873667724E+02 -.873700525E+02 -.873733174E+02 -.873765636E+02 -.873797882E+02 -.873829882E+02 -.873861605E+02 -.873893021E+02 -.873924095E+02 -.873954794E+02 -.873985078E+02 -.874014910E+02 -.874044247E+02 -.874073048E+02 -.874101268E+02 -.874128860E+02 -.874155779E+02 -.874181975E+02 -.874207400E+02 -.874232004E+02 -.874255737E+02 -.874278549E+02 -.874300391E+02 -.874321214E+02 -.874340969E+02 -.874359608E+02 -.874377088E+02 -.874393363E+02 -.874408393E+02 -.874422138E+02 -.874434562E+02 -.874445631E+02 -.874455316E+02 -.874463589E+02 -.874470429E+02 -.874475817E+02 -.874479737E+02 -.874482179E+02 -.874483138E+02 -.874482611E+02 -.874480601E+02 -.874477116E+02 -.874472165E+02 -.874465765E+02 -.874457935E+02 -.874448699E+02 -.874438083E+02 -.874426120E+02 -.874412843E+02 -.874398288E+02 -.874382497E+02 -.874365510E+02 -.874347373E+02 -.874328132E+02 -.874307835E+02 -.874286529E+02 -.874264266E+02 -.874241096E+02 -.874217068E+02 -.874192234E+02 -.874166643E+02 -.874140345E+02 -.874113389E+02 -.874085821E+02 -.874057688E+02 -.874029035E+02 -.873999904E+02 -.873970338E+02 -.873940374E+02 -.873910050E+02 -.873879402E+02 -.873848463E+02 -.873817263E+02 -.873785832E+02 -.873754197E+02 -.873722385E+02 -.873690423E+02 -.873658342E+02 -.873626184E+02 -.873594012E+02 -.873561933E+02 -.873530126E+02 -.873498901E+02 -.873468773E+02 -.873440573E+02 -.873415590E+02 -.873395757E+02 -.873383874E+02 -.873383874E+02
 -.873379564E+02 -.873379564E+02 -.873390828E+02 -.873409622E+02 -.873433286E+02 -.873459983E+02 -.873488485E+02 -.873517999E+02 -.873548033E+02 -.873578288E+02 -.873608589E+02 -.873638832E+02 -.873668953E+02 -.873698909E+02 -.873728669E+02 -.873758203E+02 -.873787484E+02 -.873816484E+02 -.873845173E+02 -.873873521E+02 -.873901497E+02 -.873929065E+02 -.873956193E+02 -.873982842E+02 -.874008975E+02 -.874034553E+02 -.874059536E+02 -.874083883E+02 -.874107552E+02 -.874130501E+02 -.874152687E+02 -.874174067E+02 -.874194599E+02 -.874214240E+02 -.874232949E+02 -.874250684E+02 -.874267405E+02 -.874283075E+02 -.874297656E+02 -.874311114E+02 -.874323415E+02 -.874334529E+02 -.874344429E+02 -.874353088E+02 -.874360486E+02 -.874366602E+02 -.874371422E+02 -.874374932E+02 -.874377125E+02 -.874377996E+02 -.874377542E+02 -.874375766E+02 -.874372674E+02 -.874368276E+02 -.874362583E+02 -.874355613E+02 -.874347385E+02 -.874337922E+02 -.874327250E+02 -.874315397E+02 -.874302394E+02 -.874288276E+02 -.874273077E+02 -.874256835E+02 -.874239589E+02 -.874221379E+02 -.874202248E+02 -.874182236E+02 -.874161388E+02 -.874139746E+02 -.874117354E+02 -.874094253E+02 -.874070489E+02 -.874046101E+02 -.874021132E+02 -.873995622E+02 -.873969610E+02 -.873943133E+02 -.873916230E+02 -.873888933E+02 -.873861278E+02 -.873833296E+02 -.873805016E+02 -.873776468E+02 -.873747679E+02 -.873718674E+02 -.873689478E+02 -.873660118E+02 -.873630624E+02 -.873601036E+02 -.873571412E+02 -.873541854E+02 -.873512529E+02 -.873483725E+02 -.873455922E+02 -.873429888E+02 -.873406818E+02 -.873388499E+02 -.873377521E+02 -.873377521E+02
 -.873373061E+02 -.873373061E+02 -.873383399E+02 -.873400647E+02 -.873422360E+02 -.873446850E+02 -.873472987E+02 -.873500044E+02 -.873527564E+02 -.873555274E+02 -.873583010E+02 -.873610676E+02 -.873638212E+02 -.873665578E+02 -.873692744E+02 -.873719683E+02 -.873746369E+02 -.873772775E+02 -.873798877E+02 -.873824644E+02 -.873850049E+02 -.873875062E+02 -.873899650E+02 -.873923783E+02 -.873947426E+02 -.873970544E+02 -.873993104E+02 -.874015070E+02 -.874036404E+02 -.874057070E+02 -.874077033E+02 -.874096254E+02 -.874114697E+02 -.874132327E+02 -.874149107E+02 -.874165003E+02 -.874179981E+02 -.874194008E+02 -.874207054E+02 -.874219088E+02 -.874230084E+02 -.874240015E+02 -.874248859E+02 -.874256593E+02 -.874263201E+02 -.874268664E+02 -.874272972E+02 -.874276112E+02 -.874278079E+02 -.874278868E+02 -.874278478E+02 -.874276909E+02 -.874274169E+02 -.874270263E+02 -.874265204E+02 -.874259005E+02 -.874251681E+02 -.874243253E+02 -.874233743E+02 -.874223173E+02 -.874211571E+02 -.874198964E+02 -.874185382E+02 -.874170858E+02 -.874155424E+02 -.874139114E+02 -.874121964E+02 -.874104010E+02 -.874085288E+02 -.874065836E+02 -.874045689E+02 -.874024886E+02 -.874003464E+02 -.873981458E+02 -.873958904E+02 -.873935839E+02 -.873912295E+02 -.873888308E+02 -.873863908E+02 -.873839127E+02 -.873813995E+02 -.873788542E+02 -.873762793E+02 -.873736775E+02 -.873710514E+02 -.873684033E+02 -.873657356E+02 -.873630507E+02 -.873603515E+02 -.873576418E+02 -.873549272E+02 -.873522169E+02 -.873495266E+02 -.873468830E+02 -.873443302E+02 -.873419391E+02 -.873398197E+02 -.873381364E+02 -.873371276E+02 -.873371276E+02
 -.873366706E+02 -.873366706E+02 -.873376141E+02 -.873391879E+02 -.873411689E+02 -.873434028E+02 -.873457864E+02 -.873482529E+02 -.873507608E+02 -.873532849E+02 -.873558102E+02 -.873583278E+02 -.873608321E+02 -.873633194E+02 -.873657869E+02 -.873682321E+02 -.873706525E+02 -.873730459E+02 -.873754097E+02 -.873777416E+02 -.873800388E+02 -.873822986E+02 -.873845183E+02 -.873866951E+02 -.873888259E+02 -.873909078E+02 -.873929377E+02 -.873949124E+02 -.873968290E+02 -.873986841E+02 -.874004746E+02 -.874021975E+02 -.874038494E+02 -.874054273E+02 -.874069283E+02 -.874083493E+02 -.874096875E+02 -.874109401E+02 -.874121045E+02 -.874131782E+02 -.874141589E+02 -.874150444E+02 -.874158327E+02 -.874165220E+02 -.874171109E+02 -.874175980E+02 -.874179821E+02 -.874182625E+02 -.874184385E+02 -.874185097E+02 -.874184762E+02 -.874183379E+02 -.874180954E+02 -.874177493E+02 -.874173004E+02 -.874167501E+02 -.874160995E+02 -.874153505E+02 -.874145046E+02 -.874135641E+02 -.874125311E+02 -.874114079E+02 -.874101972E+02 -.874089015E+02 -.874075238E+02 -.874060668E+02 -.874045336E+02 -.874029273E+02 -.874012510E+02 -.873995078E+02 -.873977010E+02 -.873958337E+02 -.873939091E+02 -.873919303E+02 -.873899006E+02 -.873878229E+02 -.873857003E+02 -.873835356E+02 -.873813319E+02 -.873790917E+02 -.873768179E+02 -.873745130E+02 -.873721793E+02 -.873698195E+02 -.873674356E+02 -.873650299E+02 -.873626047E+02 -.873601621E+02 -.873577050E+02 -.873552368E+02 -.873527627E+02 -.873502913E+02 -.873478370E+02 -.873454244E+02 -.873430939E+02 -.873409104E+02 -.873389745E+02 -.873374368E+02 -.873365151E+02 -.873365151E+02
 -.873360504E+02 -.873360504E+02 -.873369058E+02 -.873383325E+02 -.873401281E+02 -.873421525E+02 -.873443121E+02 -.873465463E+02 -.873488172E+02 -.873511019E+02 -.873533867E+02 -.873556635E+02 -.873579272E+02 -.873601743E+02 -.873624023E+02 -.873646088E+02 -.873667916E+02 -.873689486E+02 -.873710776E+02 -.873731763E+02 -.873752424E+02 -.873772735E+02 -.873792671E+02 -.873812207E+02 -.873831317E+02 -.873849975E+02 -.873868154E+02 -.873885827E+02 -.873902967E+02 -.873919547E+02 -.873935539E+02 -.873950916E+02 -.873965652E+02 -.873979719E+02 -.873993093E+02 -.874005747E+02 -.874017658E+02 -.874028803E+02 -.874039158E+02 -.874048703E+02 -.874057418E+02 -.874065286E+02 -.874072289E+02 -.874078412E+02 -.874083643E+02 -.874087970E+02 -.874091384E+02 -.874093878E+02 -.874095448E+02 -.874096089E+02 -.874095801E+02 -.874094585E+02 -.874092445E+02 -.874089387E+02 -.874085418E+02 -.874080547E+02 -.874074787E+02 -.874068150E+02 -.874060653E+02 -.874052312E+02 -.874043146E+02 -.874033174E+02 -.874022419E+02 -.874010903E+02 -.873998650E+02 -.873985684E+02 -.873972031E+02 -.873957717E+02 -.873942769E+02 -.873927214E+02 -.873911079E+02 -.873894391E+02 -.873877179E+02 -.873859468E+02 -.873841287E+02 -.873822662E+02 -.873803620E+02 -.873784185E+02 -.873764384E+02 -.873744241E+02 -.873723779E+02 -.873703021E+02 -.873681990E+02 -.873660708E+02 -.873639194E+02 -.873617469E+02 -.873595554E+02 -.873573469E+02 -.873551239E+02 -.873528898E+02 -.873506492E+02 -.873484101E+02 -.873461857E+02 -.873439982E+02 -.873418846E+02 -.873399038E+02 -.873381474E+02 -.873367521E+02 -.873359156E+02 -.873359156E+02
 -.873354456E+02 -.873354456E+02 -.873362151E+02 -.873374984E+02 -.873391134E+02 -.873409339E+02 -.873428756E+02 -.873448839E+02 -.873469246E+02 -.873489771E+02 -.873510289E+02 -.873530727E+02 -.873551039E+02 -.873571193E+02 -.873591166E+02 -.873610935E+02 -.873630482E+02 -.873649788E+02 -.873668831E+02 -.873687593E+02 -.873706052E+02 -.873724188E+02 -.873741978E+02 -.873759400E+02 -.873776431E+02 -.873793050E+02 -.873809232E+02 -.873824954E+02 -.873840192E+02 -.873854924E+02 -.873869125E+02 -.873882774E+02 -.873895845E+02 -.873908318E+02 -.873920170E+02 -.873931379E+02 -.873941926E+02 -.873951789E+02 -.873960951E+02 -.873969394E+02 -.873977100E+02 -.873984056E+02 -.873990246E+02 -.873995658E+02 -.874000282E+02 -.874004107E+02 -.874007127E+02 -.874009335E+02 -.874010726E+02 -.874011300E+02 -.874011053E+02 -.874009989E+02 -.874008110E+02 -.874005419E+02 -.874001925E+02 -.873997635E+02 -.873992558E+02 -.873986707E+02 -.873980093E+02 -.873972732E+02 -.873964638E+02 -.873955830E+02 -.873946325E+02 -.873936142E+02 -.873925301E+02 -.873913823E+02 -.873901730E+02 -.873889045E+02 -.873875789E+02 -.873861986E+02 -.873847659E+02 -.873832833E+02 -.873817529E+02 -.873801773E+02 -.873785587E+02 -.873768995E+02 -.873752019E+02 -.873734682E+02 -.873717006E+02 -.873699013E+02 -.873680723E+02 -.873662156E+02 -.873643334E+02 -.873624274E+02 -.873604996E+02 -.873585518E+02 -.873565858E+02 -.873546036E+02 -.873526075E+02 -.873506003E+02 -.873485866E+02 -.873465734E+02 -.873445727E+02 -.873426047E+02 -.873407027E+02 -.873389198E+02 -.873373386E+02 -.873360824E+02 -.873353292E+02 -.873353292E+02
 -.873348556E+02 -.873348556E+02 -.873355414E+02 -.873366850E+02 -.873381239E+02 -.873397458E+02 -.873414754E+02 -.873432640E+02 -.873450810E+02 -.873469079E+02 -.873487338E+02 -.873505519E+02 -.873523581E+02 -.873541495E+02 -.873559241E+02 -.873576799E+02 -.873594151E+02 -.873611280E+02 -.873628169E+02 -.873644800E+02 -.873661154E+02 -.873677212E+02 -.873692957E+02 -.873708367E+02 -.873723424E+02 -.873738109E+02 -.873752399E+02 -.873766277E+02 -.873779721E+02 -.873792711E+02 -.873805228E+02 -.873817251E+02 -.873828761E+02 -.873839739E+02 -.873850165E+02 -.873860023E+02 -.873869295E+02 -.873877963E+02 -.873886013E+02 -.873893428E+02 -.873900196E+02 -.873906302E+02 -.873911737E+02 -.873916488E+02 -.873920547E+02 -.873923905E+02 -.873926558E+02 -.873928498E+02 -.873929724E+02 -.873930232E+02 -.873930023E+02 -.873929097E+02 -.873927456E+02 -.873925105E+02 -.873922049E+02 -.873918295E+02 -.873913850E+02 -.873908725E+02 -.873902930E+02 -.873896477E+02 -.873889380E+02 -.873881652E+02 -.873873310E+02 -.873864368E+02 -.873854845E+02 -.873844757E+02 -.873834123E+02 -.873822963E+02 -.873811294E+02 -.873799138E+02 -.873786513E+02 -.873773440E+02 -.873759939E+02 -.873746031E+02 -.873731735E+02 -.873717071E+02 -.873702060E+02 -.873686720E+02 -.873671072E+02 -.873655133E+02 -.873638922E+02 -.873622458E+02 -.873605757E+02 -.873588837E+02 -.873571714E+02 -.873554404E+02 -.873536925E+02 -.873519294E+02 -.873501532E+02 -.873483665E+02 -.873465732E+02 -.873447799E+02 -.873429972E+02 -.873412431E+02 -.873395475E+02 -.873379579E+02 -.873365479E+02 -.873354275E+02 -.873347557E+02 -.873347557E+02
 -.873342797E+02 -.873342797E+02 -.873348837E+02 -.873358910E+02 -.873371583E+02 -.873385866E+02 -.873401095E+02 -.873416840E+02 -.873432833E+02 -.873448910E+02 -.873464973E+02 -.873480963E+02 -.873496843E+02 -.873512588E+02 -.873528180E+02 -.873543600E+02 -.873558834E+02 -.873573867E+02 -.873588682E+02 -.873603264E+02 -.873617598E+02 -.873631666E+02 -.873645453E+02 -.873658941E+02 -.873672114E+02 -.873684955E+02 -.873697446E+02 -.873709571E+02 -.873721311E+02 -.873732651E+02 -.873743573E+02 -.873754059E+02 -.873764095E+02 -.873773662E+02 -.873782747E+02 -.873791332E+02 -.873799405E+02 -.873806950E+02 -.873813955E+02 -.873820407E+02 -.873826293E+02 -.873831605E+02 -.873836330E+02 -.873840462E+02 -.873843992E+02 -.873846913E+02 -.873849221E+02 -.873850911E+02 -.873851980E+02 -.873852426E+02 -.873852249E+02 -.873851450E+02 -.873850031E+02 -.873847994E+02 -.873845345E+02 -.873842090E+02 -.873838234E+02 -.873833786E+02 -.873828755E+02 -.873823151E+02 -.873816985E+02 -.873810269E+02 -.873803016E+02 -.873795239E+02 -.873786953E+02 -.873778172E+02 -.873768912E+02 -.873759189E+02 -.873749018E+02 -.873738417E+02 -.873727403E+02 -.873715992E+02 -.873704202E+02 -.873692050E+02 -.873679553E+02 -.873666729E+02 -.873653593E+02 -.873640164E+02 -.873626457E+02 -.873612489E+02 -.873598277E+02 -.873583834E+02 -.873569178E+02 -.873554322E+02 -.873539282E+02 -.873524072E+02 -.873508706E+02 -.873493201E+02 -.873477574E+02 -.873461851E+02 -.873446065E+02 -.873430273E+02 -.873414572E+02 -.873399120E+02 -.873384179E+02 -.873370171E+02 -.873357744E+02 -.873347869E+02 -.873341947E+02 -.873341947E+02
 -.873337167E+02 -.873337167E+02 -.873342409E+02 -.873351150E+02 -.873362147E+02 -.873374539E+02 -.873387751E+02 -.873401409E+02 -.873415279E+02 -.873429219E+02 -.873443144E+02 -.873457003E+02 -.873470763E+02 -.873484402E+02 -.873497904E+02 -.873511253E+02 -.873524437E+02 -.873537442E+02 -.873550254E+02 -.873562860E+02 -.873575247E+02 -.873587400E+02 -.873599305E+02 -.873610948E+02 -.873622314E+02 -.873633390E+02 -.873644160E+02 -.873654610E+02 -.873664725E+02 -.873674491E+02 -.873683894E+02 -.873692919E+02 -.873701553E+02 -.873709782E+02 -.873717593E+02 -.873724974E+02 -.873731911E+02 -.873738394E+02 -.873744411E+02 -.873749951E+02 -.873755006E+02 -.873759566E+02 -.873763623E+02 -.873767170E+02 -.873770201E+02 -.873772709E+02 -.873774692E+02 -.873776144E+02 -.873777064E+02 -.873777450E+02 -.873777303E+02 -.873776621E+02 -.873775408E+02 -.873773666E+02 -.873771399E+02 -.873768611E+02 -.873765308E+02 -.873761496E+02 -.873757184E+02 -.873752379E+02 -.873747090E+02 -.873741328E+02 -.873735103E+02 -.873728426E+02 -.873721309E+02 -.873713765E+02 -.873705806E+02 -.873697446E+02 -.873688698E+02 -.873679576E+02 -.873670095E+02 -.873660268E+02 -.873650111E+02 -.873639637E+02 -.873628862E+02 -.873617799E+02 -.873606463E+02 -.873594869E+02 -.873583030E+02 -.873570961E+02 -.873558674E+02 -.873546185E+02 -.873533505E+02 -.873520648E+02 -.873507626E+02 -.873494453E+02 -.873481141E+02 -.873467703E+02 -.873454156E+02 -.873440521E+02 -.873426828E+02 -.873413128E+02 -.873399502E+02 -.873386091E+02 -.873373121E+02 -.873360960E+02 -.873350170E+02 -.873341595E+02 -.873336453E+02 -.873336453E+02
 -.873331654E+02 -.873331654E+02 -.873336115E+02 -.873343552E+02 -.873352909E+02 -.873363452E+02 -.873374691E+02 -.873386308E+02 -.873398105E+02 -.873409959E+02 -.873421798E+02 -.873433577E+02 -.873445271E+02 -.873456859E+02 -.873468328E+02 -.873479664E+02 -.873490856E+02 -.873501893E+02 -.873512764E+02 -.873523456E+02 -.873533959E+02 -.873544261E+02 -.873554350E+02 -.873564213E+02 -.873573839E+02 -.873583215E+02 -.873592330E+02 -.873601171E+02 -.873609726E+02 -.873617984E+02 -.873625932E+02 -.873633559E+02 -.873640853E+02 -.873647803E+02 -.873654399E+02 -.873660629E+02 -.873666484E+02 -.873671955E+02 -.873677031E+02 -.873681705E+02 -.873685969E+02 -.873689814E+02 -.873693236E+02 -.873696227E+02 -.873698783E+02 -.873700899E+02 -.873702571E+02 -.873703797E+02 -.873704575E+02 -.873704903E+02 -.873704781E+02 -.873704210E+02 -.873703191E+02 -.873701727E+02 -.873699820E+02 -.873697473E+02 -.873694693E+02 -.873691484E+02 -.873687852E+02 -.873683804E+02 -.873679348E+02 -.873674491E+02 -.873669243E+02 -.873663612E+02 -.873657609E+02 -.873651243E+02 -.873644525E+02 -.873637466E+02 -.873630078E+02 -.873622371E+02 -.873614358E+02 -.873606050E+02 -.873597459E+02 -.873588597E+02 -.873579477E+02 -.873570111E+02 -.873560510E+02 -.873550686E+02 -.873540652E+02 -.873530419E+02 -.873519998E+02 -.873509401E+02 -.873498640E+02 -.873487724E+02 -.873476665E+02 -.873465474E+02 -.873454162E+02 -.873442740E+02 -.873431223E+02 -.873419627E+02 -.873407981E+02 -.873396325E+02 -.873384731E+02 -.873373318E+02 -.873362279E+02 -.873351927E+02 -.873342741E+02 -.873335441E+02 -.873331063E+02 -.873331063E+02
 -.873326245E+02 -.873326245E+02 -.873329939E+02 -.873336098E+02 -.873343846E+02 -.873352577E+02 -.873361882E+02 -.873371501E+02 -.873381266E+02 -.873391077E+02 -.873400874E+02 -.873410621E+02 -.873420295E+02 -.873429880E+02 -.873439363E+02 -.873448736E+02 -.873457987E+02 -.873467108E+02 -.873476089E+02 -.873484921E+02 -.873493595E+02 -.873502099E+02 -.873510426E+02 -.873518564E+02 -.873526505E+02 -.873534237E+02 -.873541752E+02 -.873549040E+02 -.873556090E+02 -.873562894E+02 -.873569440E+02 -.873575721E+02 -.873581726E+02 -.873587447E+02 -.873592874E+02 -.873598001E+02 -.873602817E+02 -.873607317E+02 -.873611491E+02 -.873615335E+02 -.873618840E+02 -.873622002E+02 -.873624815E+02 -.873627274E+02 -.873629375E+02 -.873631115E+02 -.873632490E+02 -.873633499E+02 -.873634140E+02 -.873634411E+02 -.873634313E+02 -.873633846E+02 -.873633011E+02 -.873631810E+02 -.873630246E+02 -.873628321E+02 -.873626039E+02 -.873623404E+02 -.873620421E+02 -.873617097E+02 -.873613436E+02 -.873609445E+02 -.873605132E+02 -.873600503E+02 -.873595567E+02 -.873590331E+02 -.873584804E+02 -.873578996E+02 -.873572914E+02 -.873566569E+02 -.873559969E+02 -.873553125E+02 -.873546046E+02 -.873538741E+02 -.873531222E+02 -.873523496E+02 -.873515575E+02 -.873507469E+02 -.873499186E+02 -.873490736E+02 -.873482129E+02 -.873473374E+02 -.873464480E+02 -.873455457E+02 -.873446314E+02 -.873437058E+02 -.873427701E+02 -.873418250E+02 -.873408718E+02 -.873399120E+02 -.873389478E+02 -.873379827E+02 -.873370225E+02 -.873360772E+02 -.873351628E+02 -.873343052E+02 -.873335443E+02 -.873329394E+02 -.873325767E+02 -.873325767E+02
 -.873320931E+02 -.873320931E+02 -.873323872E+02 -.873328775E+02 -.873334944E+02 -.873341894E+02 -.873349302E+02 -.873356958E+02 -.873364729E+02 -.873372537E+02 -.873380333E+02 -.873388088E+02 -.873395783E+02 -.873403406E+02 -.873410948E+02 -.873418400E+02 -.873425754E+02 -.873433004E+02 -.873440141E+02 -.873447158E+02 -.873454047E+02 -.873460801E+02 -.873467413E+02 -.873473873E+02 -.873480176E+02 -.873486312E+02 -.873492274E+02 -.873498054E+02 -.873503646E+02 -.873509040E+02 -.873514229E+02 -.873519207E+02 -.873523966E+02 -.873528498E+02 -.873532798E+02 -.873536858E+02 -.873540673E+02 -.873544236E+02 -.873547541E+02 -.873550584E+02 -.873553359E+02 -.873555861E+02 -.873558088E+02 -.873560034E+02 -.873561697E+02 -.873563075E+02 -.873564164E+02 -.873564963E+02 -.873565470E+02 -.873565686E+02 -.873565610E+02 -.873565242E+02 -.873564583E+02 -.873563635E+02 -.873562399E+02 -.873560877E+02 -.873559073E+02 -.873556990E+02 -.873554632E+02 -.873552002E+02 -.873549106E+02 -.873545949E+02 -.873542535E+02 -.873538872E+02 -.873534964E+02 -.873530818E+02 -.873526441E+02 -.873521840E+02 -.873517022E+02 -.873511993E+02 -.873506762E+02 -.873501336E+02 -.873495722E+02 -.873489928E+02 -.873483962E+02 -.873477832E+02 -.873471544E+02 -.873465108E+02 -.873458530E+02 -.873451819E+02 -.873444981E+02 -.873438024E+02 -.873430955E+02 -.873423782E+02 -.873416511E+02 -.873409150E+02 -.873401706E+02 -.873394188E+02 -.873386603E+02 -.873378964E+02 -.873371290E+02 -.873363607E+02 -.873355962E+02 -.873348435E+02 -.873341154E+02 -.873334324E+02 -.873328264E+02 -.873323447E+02 -.873320558E+02 -.873320558E+02
 -.873315741E+02 -.873315741E+02 -.873317944E+02 -.873321617E+02 -.873326239E+02 -.873331447E+02 -.873336999E+02 -.873342735E+02 -.873348559E+02 -.873354409E+02 -.873360249E+02 -.873366059E+02 -.873371823E+02 -.873377532E+02 -.873383180E+02 -.873388760E+02 -.873394266E+02 -.873399693E+02 -.873405035E+02 -.873410286E+02 -.873415441E+02 -.873420494E+02 -.873425439E+02 -.873430271E+02 -.873434984E+02 -.873439571E+02 -.873444028E+02 -.873448349E+02 -.873452527E+02 -.873456557E+02 -.873460434E+02 -.873464153E+02 -.873467707E+02 -.873471092E+02 -.873474302E+02 -.873477334E+02 -.873480181E+02 -.873482841E+02 -.873485308E+02 -.873487578E+02 -.873489649E+02 -.873491517E+02 -.873493178E+02 -.873494631E+02 -.873495872E+02 -.873496900E+02 -.873497713E+02 -.873498309E+02 -.873498689E+02 -.873498850E+02 -.873498794E+02 -.873498521E+02 -.873498030E+02 -.873497323E+02 -.873496402E+02 -.873495268E+02 -.873493923E+02 -.873492370E+02 -.873490612E+02 -.873488651E+02 -.873486491E+02 -.873484135E+02 -.873481589E+02 -.873478855E+02 -.873475939E+02 -.873472844E+02 -.873469577E+02 -.873466141E+02 -.873462543E+02 -.873458787E+02 -.873454880E+02 -.873450825E+02 -.873446630E+02 -.873442300E+02 -.873437840E+02 -.873433256E+02 -.873428555E+02 -.873423741E+02 -.873418820E+02 -.873413798E+02 -.873408681E+02 -.873403474E+02 -.873398182E+02 -.873392812E+02 -.873387367E+02 -.873381854E+02 -.873376279E+02 -.873370646E+02 -.873364964E+02 -.873359240E+02 -.873353489E+02 -.873347730E+02 -.873342001E+02 -.873336359E+02 -.873330901E+02 -.873325782E+02 -.873321240E+02 -.873317630E+02 -.873315466E+02 -.873315466E+02
 -.873310889E+02 -.873310889E+02 -.873312387E+02 -.873314890E+02 -.873318043E+02 -.873321599E+02 -.873325392E+02 -.873329314E+02 -.873333297E+02 -.873337299E+02 -.873341294E+02 -.873345269E+02 -.873349212E+02 -.873353118E+02 -.873356981E+02 -.873360798E+02 -.873364564E+02 -.873368275E+02 -.873371928E+02 -.873375518E+02 -.873379042E+02 -.873382496E+02 -.873385876E+02 -.873389179E+02 -.873392399E+02 -.873395534E+02 -.873398578E+02 -.873401530E+02 -.873404384E+02 -.873407136E+02 -.873409784E+02 -.873412323E+02 -.873414749E+02 -.873417060E+02 -.873419251E+02 -.873421320E+02 -.873423264E+02 -.873425079E+02 -.873426762E+02 -.873428312E+02 -.873429725E+02 -.873430999E+02 -.873432133E+02 -.873433124E+02 -.873433971E+02 -.873434672E+02 -.873435227E+02 -.873435634E+02 -.873435893E+02 -.873436004E+02 -.873435966E+02 -.873435780E+02 -.873435446E+02 -.873434964E+02 -.873434336E+02 -.873433563E+02 -.873432646E+02 -.873431587E+02 -.873430388E+02 -.873429051E+02 -.873427577E+02 -.873425971E+02 -.873424233E+02 -.873422368E+02 -.873420378E+02 -.873418266E+02 -.873416036E+02 -.873413691E+02 -.873411235E+02 -.873408671E+02 -.873406002E+02 -.873403234E+02 -.873400368E+02 -.873397410E+02 -.873394363E+02 -.873391231E+02 -.873388018E+02 -.873384728E+02 -.873381365E+02 -.873377932E+02 -.873374433E+02 -.873370872E+02 -.873367253E+02 -.873363580E+02 -.873359856E+02 -.873356085E+02 -.873352270E+02 -.873348416E+02 -.873344528E+02 -.873340612E+02 -.873336676E+02 -.873332737E+02 -.873328817E+02 -.873324959E+02 -.873321229E+02 -.873317733E+02 -.873314634E+02 -.873312174E+02 -.873310702E+02 -.873310702E+02
 -.873307262E+02 -.873307262E+02 -.873308182E+02 -.873309737E+02 -.873311715E+02 -.873313962E+02 -.873316371E+02 -.873318870E+02 -.873321414E+02 -.873323973E+02 -.873326530E+02 -.873329075E+02 -.873331601E+02 -.873334103E+02 -.873336578E+02 -.873339023E+02 -.873341435E+02 -.873343812E+02 -.873346152E+02 -.873348451E+02 -.873350708E+02 -.873352920E+02 -.873355084E+02 -.873357198E+02 -.873359259E+02 -.873361266E+02 -.873363215E+02 -.873365104E+02 -.873366930E+02 -.873368692E+02 -.873370386E+02 -.873372010E+02 -.873373563E+02 -.873375041E+02 -.873376443E+02 -.873377767E+02 -.873379010E+02 -.873380171E+02 -.873381248E+02 -.873382239E+02 -.873383142E+02 -.873383957E+02 -.873384682E+02 -.873385316E+02 -.873385858E+02 -.873386306E+02 -.873386661E+02 -.873386922E+02 -.873387087E+02 -.873387158E+02 -.873387134E+02 -.873387015E+02 -.873386802E+02 -.873386494E+02 -.873386093E+02 -.873385599E+02 -.873385013E+02 -.873384336E+02 -.873383569E+02 -.873382714E+02 -.873381772E+02 -.873380745E+02 -.873379634E+02 -.873378441E+02 -.873377168E+02 -.873375818E+02 -.873374391E+02 -.873372891E+02 -.873371320E+02 -.873369679E+02 -.873367972E+02 -.873366200E+02 -.873364366E+02 -.873362473E+02 -.873360523E+02 -.873358518E+02 -.873356461E+02 -.873354354E+02 -.873352200E+02 -.873350002E+02 -.873347761E+02 -.873345481E+02 -.873343163E+02 -.873340810E+02 -.873338424E+02 -.873336008E+02 -.873333564E+02 -.873331095E+02 -.873328605E+02 -.873326096E+02 -.873323577E+02 -.873321058E+02 -.873318554E+02 -.873316096E+02 -.873313726E+02 -.873311517E+02 -.873309572E+02 -.873308043E+02 -.873307139E+02 -.873307139E+02
 -.873307262E+02 -.873307262E+02 -.873308182E+02 -.873309737E+02 -.873311715E+02 -.873313962E+02 -.873316371E+02 -.873318870E+02 -.873321414E+02 -.873323973E+02 -.873326530E+02 -.873329075E+02 -.873331601E+02 -.873334103E+02 -.873336578E+02 -.873339023E+02 -.873341435E+02 -.873343812E+02 -.873346152E+02 -.873348451E+02 -.873350708E+02 -.873352920E+02 -.873355084E+02 -.873357198E+02 -.873359259E+02 -.873361266E+02 -.873363215E+02 -.873365104E+02 -.873366930E+02 -.873368692E+02 -.873370386E+02 -.873372010E+02 -.873373563E+02 -.873375041E+02 -.873376443E+02 -.873377767E+02 -.873379010E+02 -.873380171E+02 -.873381248E+02 -.873382239E+02 -.873383142E+02 -.873383957E+02 -.873384682E+02 -.873385316E+02 -.873385858E+02 -.873386306E+02 -.873386661E+02 -.873386922E+02 -.873387087E+02 -.873387158E+02 -.873387134E+02 -.873387015E+02 -.873386802E+02 -.873386494E+02 -.873386093E+02 -.873385599E+02 -.873385013E+02 -.873384336E+02 -.873383569E+02 -.873382714E+02 -.873381772E+02 -.873380745E+02 -.873379634E+02 -.873378441E+02 -.873377168E+02 -.873375818E+02 -.873374391E+02 -.873372891E+02 -.873371320E+02 -.873369679E+02 -.873367972E+02 -.873366200E+02 -.873364366E+02 -.873362473E+02 -.873360523E+02 -.873358518E+02 -.873356461E+02 -.873354354E+02 -.873352200E+02 -.873350002E+02 -.873347761E+02 -.873345481E+02 -.873343163E+02 -.873340810E+02 -.873338424E+02 -.873336008E+02 -.873333564E+02 -.873331095E+02 -.873328605E+02 -.873326096E+02 -.873323577E+02 -.873321058E+02 -.873318554E+02 -.873316096E+02 -.873313726E+02 -.873311517E+02 -.873309572E+02 -.873308043E+02 -.873307139E+02 -.873307139E+02
