# Supplementary material for: Electrical Pacing of Cardiac Tissue Including Potassium Inward Rectification
Source: PLoS One. 2015 Jun 9;10(6):e0127837. doi: 10.1371/journal.pone.0127837 (PMC4461281; doi:10.1371/journal.pone.0127837)
Supplement: S1 Data — (ZIP) [file pone.0127837.s001.zip › All-Data/Data-without-IK1/BDT43/Vm20ms.txt]

 -.873300171E+02 -.873343862E+02 -.873345707E+02 -.873349021E+02 -.873353451E+02 -.873358715E+02 -.873364609E+02 -.873371003E+02 -.873377816E+02 -.873384982E+02 -.873392438E+02 -.873400112E+02 -.873407927E+02 -.873415811E+02 -.873423704E+02 -.873431566E+02 -.873439372E+02 -.873447110E+02 -.873454772E+02 -.873462347E+02 -.873469821E+02 -.873477177E+02 -.873484396E+02 -.873491461E+02 -.873498358E+02 -.873505075E+02 -.873511604E+02 -.873517938E+02 -.873524069E+02 -.873529989E+02 -.873535688E+02 -.873541156E+02 -.873546385E+02 -.873551365E+02 -.873556089E+02 -.873560550E+02 -.873564742E+02 -.873568657E+02 -.873572291E+02 -.873575635E+02 -.873578686E+02 -.873581436E+02 -.873583882E+02 -.873586021E+02 -.873587848E+02 -.873589361E+02 -.873590558E+02 -.873591436E+02 -.873591994E+02 -.873592231E+02 -.873592146E+02 -.873591740E+02 -.873591014E+02 -.873589970E+02 -.873588610E+02 -.873586937E+02 -.873584953E+02 -.873582662E+02 -.873580068E+02 -.873577177E+02 -.873573992E+02 -.873570520E+02 -.873566766E+02 -.873562738E+02 -.873558442E+02 -.873553885E+02 -.873549074E+02 -.873544018E+02 -.873538723E+02 -.873533199E+02 -.873527454E+02 -.873521496E+02 -.873515335E+02 -.873508980E+02 -.873502441E+02 -.873495727E+02 -.873488848E+02 -.873481816E+02 -.873474641E+02 -.873467336E+02 -.873459912E+02 -.873452385E+02 -.873444770E+02 -.873437083E+02 -.873429346E+02 -.873421580E+02 -.873413812E+02 -.873406075E+02 -.873398405E+02 -.873390849E+02 -.873383463E+02 -.873376314E+02 -.873369486E+02 -.873363080E+02 -.873357222E+02 -.873352065E+02 -.873347797E+02 -.873344648E+02 -.873342899E+02 -.873342899E+02
 -.873343862E+02 -.873343862E+02 -.873345707E+02 -.873349021E+02 -.873353451E+02 -.873358715E+02 -.873364609E+02 -.873371003E+02 -.873377816E+02 -.873384982E+02 -.873392438E+02 -.873400112E+02 -.873407927E+02 -.873415811E+02 -.873423704E+02 -.873431566E+02 -.873439372E+02 -.873447110E+02 -.873454772E+02 -.873462347E+02 -.873469821E+02 -.873477177E+02 -.873484396E+02 -.873491461E+02 -.873498358E+02 -.873505075E+02 -.873511604E+02 -.873517938E+02 -.873524069E+02 -.873529989E+02 -.873535688E+02 -.873541156E+02 -.873546385E+02 -.873551365E+02 -.873556089E+02 -.873560550E+02 -.873564742E+02 -.873568657E+02 -.873572291E+02 -.873575635E+02 -.873578686E+02 -.873581436E+02 -.873583882E+02 -.873586021E+02 -.873587848E+02 -.873589361E+02 -.873590558E+02 -.873591436E+02 -.873591994E+02 -.873592231E+02 -.873592146E+02 -.873591740E+02 -.873591014E+02 -.873589970E+02 -.873588610E+02 -.873586937E+02 -.873584953E+02 -.873582662E+02 -.873580068E+02 -.873577177E+02 -.873573992E+02 -.873570520E+02 -.873566766E+02 -.873562738E+02 -.873558442E+02 -.873553885E+02 -.873549074E+02 -.873544018E+02 -.873538723E+02 -.873533199E+02 -.873527454E+02 -.873521496E+02 -.873515335E+02 -.873508980E+02 -.873502441E+02 -.873495727E+02 -.873488848E+02 -.873481816E+02 -.873474641E+02 -.873467336E+02 -.873459912E+02 -.873452385E+02 -.873444770E+02 -.873437083E+02 -.873429346E+02 -.873421580E+02 -.873413812E+02 -.873406075E+02 -.873398405E+02 -.873390849E+02 -.873383463E+02 -.873376314E+02 -.873369486E+02 -.873363080E+02 -.873357222E+02 -.873352065E+02 -.873347797E+02 -.873344648E+02 -.873342899E+02 -.873342899E+02
 -.873353374E+02 -.873353374E+02 -.873356058E+02 -.873360715E+02 -.873366804E+02 -.873373932E+02 -.873381847E+02 -.873390401E+02 -.873399496E+02 -.873409048E+02 -.873418961E+02 -.873429124E+02 -.873439428E+02 -.873449776E+02 -.873460101E+02 -.873470360E+02 -.873480535E+02 -.873490618E+02 -.873500603E+02 -.873510476E+02 -.873520216E+02 -.873529798E+02 -.873539197E+02 -.873548388E+02 -.873557357E+02 -.873566091E+02 -.873574580E+02 -.873582818E+02 -.873590793E+02 -.873598494E+02 -.873605908E+02 -.873613022E+02 -.873619825E+02 -.873626305E+02 -.873632452E+02 -.873638257E+02 -.873643712E+02 -.873648808E+02 -.873653536E+02 -.873657889E+02 -.873661859E+02 -.873665439E+02 -.873668623E+02 -.873671407E+02 -.873673786E+02 -.873675756E+02 -.873677314E+02 -.873678456E+02 -.873679181E+02 -.873679488E+02 -.873679376E+02 -.873678846E+02 -.873677899E+02 -.873676538E+02 -.873674766E+02 -.873672586E+02 -.873670001E+02 -.873667017E+02 -.873663638E+02 -.873659872E+02 -.873655724E+02 -.873651203E+02 -.873646316E+02 -.873641072E+02 -.873635480E+02 -.873629549E+02 -.873623288E+02 -.873616707E+02 -.873609818E+02 -.873602631E+02 -.873595156E+02 -.873587406E+02 -.873579392E+02 -.873571126E+02 -.873562620E+02 -.873553887E+02 -.873544940E+02 -.873535791E+02 -.873526456E+02 -.873516948E+02 -.873507284E+02 -.873497480E+02 -.873487555E+02 -.873477531E+02 -.873467429E+02 -.873457279E+02 -.873447110E+02 -.873436961E+02 -.873426877E+02 -.873416913E+02 -.873407137E+02 -.873397632E+02 -.873388504E+02 -.873379883E+02 -.873371935E+02 -.873364871E+02 -.873358959E+02 -.873354538E+02 -.873352047E+02 -.873352047E+02
 -.873368650E+02 -.873368650E+02 -.873372350E+02 -.873378701E+02 -.873386971E+02 -.873396664E+02 -.873407460E+02 -.873419154E+02 -.873431594E+02 -.873444630E+02 -.873458104E+02 -.873471854E+02 -.873485737E+02 -.873499641E+02 -.873513494E+02 -.873527259E+02 -.873540919E+02 -.873554463E+02 -.873567877E+02 -.873581136E+02 -.873594207E+02 -.873607055E+02 -.873619647E+02 -.873631959E+02 -.873643973E+02 -.873655676E+02 -.873667056E+02 -.873678102E+02 -.873688797E+02 -.873699124E+02 -.873709067E+02 -.873718607E+02 -.873727729E+02 -.873736419E+02 -.873744664E+02 -.873752452E+02 -.873759771E+02 -.873766610E+02 -.873772955E+02 -.873778796E+02 -.873784124E+02 -.873788929E+02 -.873793203E+02 -.873796940E+02 -.873800133E+02 -.873802777E+02 -.873804867E+02 -.873806399E+02 -.873807371E+02 -.873807780E+02 -.873807628E+02 -.873806914E+02 -.873805641E+02 -.873803811E+02 -.873801429E+02 -.873798499E+02 -.873795026E+02 -.873791017E+02 -.873786479E+02 -.873781420E+02 -.873775851E+02 -.873769780E+02 -.873763220E+02 -.873756181E+02 -.873748676E+02 -.873740717E+02 -.873732316E+02 -.873723489E+02 -.873714248E+02 -.873704609E+02 -.873694586E+02 -.873684195E+02 -.873673452E+02 -.873662372E+02 -.873650971E+02 -.873639267E+02 -.873627275E+02 -.873615015E+02 -.873602503E+02 -.873589760E+02 -.873576805E+02 -.873563660E+02 -.873550349E+02 -.873536898E+02 -.873523337E+02 -.873509699E+02 -.873496026E+02 -.873482364E+02 -.873468771E+02 -.873455319E+02 -.873442094E+02 -.873429207E+02 -.873416798E+02 -.873405043E+02 -.873394169E+02 -.873384466E+02 -.873376311E+02 -.873370186E+02 -.873366718E+02 -.873366718E+02
 -.873386959E+02 -.873386959E+02 -.873391711E+02 -.873399883E+02 -.873410581E+02 -.873423197E+02 -.873437319E+02 -.873452650E+02 -.873468945E+02 -.873485968E+02 -.873503493E+02 -.873521316E+02 -.873539272E+02 -.873557244E+02 -.873575160E+02 -.873592981E+02 -.873610686E+02 -.873628249E+02 -.873645639E+02 -.873662817E+02 -.873679738E+02 -.873696360E+02 -.873712649E+02 -.873728578E+02 -.873744129E+02 -.873759284E+02 -.873774028E+02 -.873788340E+02 -.873802199E+02 -.873815582E+02 -.873828464E+02 -.873840826E+02 -.873852648E+02 -.873863912E+02 -.873874603E+02 -.873884703E+02 -.873894196E+02 -.873903066E+02 -.873911298E+02 -.873918876E+02 -.873925787E+02 -.873932021E+02 -.873937567E+02 -.873942416E+02 -.873946559E+02 -.873949989E+02 -.873952700E+02 -.873954687E+02 -.873955945E+02 -.873956474E+02 -.873956273E+02 -.873955344E+02 -.873953688E+02 -.873951310E+02 -.873948214E+02 -.873944407E+02 -.873939895E+02 -.873934688E+02 -.873928794E+02 -.873922226E+02 -.873914996E+02 -.873907117E+02 -.873898603E+02 -.873889470E+02 -.873879733E+02 -.873869409E+02 -.873858515E+02 -.873847070E+02 -.873835090E+02 -.873822597E+02 -.873809609E+02 -.873796146E+02 -.873782230E+02 -.873767880E+02 -.873753117E+02 -.873737963E+02 -.873722440E+02 -.873706570E+02 -.873690378E+02 -.873673886E+02 -.873657122E+02 -.873640112E+02 -.873622887E+02 -.873605479E+02 -.873587927E+02 -.873570272E+02 -.873552565E+02 -.873534866E+02 -.873517250E+02 -.873499804E+02 -.873482643E+02 -.873465908E+02 -.873449778E+02 -.873434484E+02 -.873420319E+02 -.873407666E+02 -.873397016E+02 -.873389006E+02 -.873384463E+02 -.873384463E+02
 -.873406789E+02 -.873406789E+02 -.873412611E+02 -.873422709E+02 -.873436024E+02 -.873451814E+02 -.873469540E+02 -.873488782E+02 -.873509185E+02 -.873530429E+02 -.873552232E+02 -.873574363E+02 -.873596648E+02 -.873618968E+02 -.873641249E+02 -.873663441E+02 -.873685504E+02 -.873707392E+02 -.873729055E+02 -.873750440E+02 -.873771495E+02 -.873792174E+02 -.873812444E+02 -.873832277E+02 -.873851649E+02 -.873870538E+02 -.873888920E+02 -.873906766E+02 -.873924047E+02 -.873940734E+02 -.873956800E+02 -.873972218E+02 -.873986967E+02 -.874001025E+02 -.874014370E+02 -.874026980E+02 -.874038835E+02 -.874049913E+02 -.874060193E+02 -.874069658E+02 -.874078292E+02 -.874086080E+02 -.874093009E+02 -.874099068E+02 -.874104245E+02 -.874108530E+02 -.874111916E+02 -.874114396E+02 -.874115965E+02 -.874116622E+02 -.874116367E+02 -.874115200E+02 -.874113126E+02 -.874110148E+02 -.874106273E+02 -.874101509E+02 -.874095864E+02 -.874089349E+02 -.874081979E+02 -.874073766E+02 -.874064728E+02 -.874054880E+02 -.874044241E+02 -.874032831E+02 -.874020669E+02 -.874007776E+02 -.873994175E+02 -.873979888E+02 -.873964939E+02 -.873949352E+02 -.873933152E+02 -.873916364E+02 -.873899015E+02 -.873881129E+02 -.873862733E+02 -.873843855E+02 -.873824521E+02 -.873804761E+02 -.873784602E+02 -.873764076E+02 -.873743213E+02 -.873722049E+02 -.873700620E+02 -.873678967E+02 -.873657135E+02 -.873635177E+02 -.873613156E+02 -.873591145E+02 -.873569234E+02 -.873547535E+02 -.873526187E+02 -.873505365E+02 -.873485291E+02 -.873466252E+02 -.873448614E+02 -.873432852E+02 -.873419580E+02 -.873409593E+02 -.873403926E+02 -.873403926E+02
 -.873427440E+02 -.873427440E+02 -.873434383E+02 -.873446530E+02 -.873462639E+02 -.873481797E+02 -.873503307E+02 -.873526613E+02 -.873551252E+02 -.873576834E+02 -.873603043E+02 -.873629631E+02 -.873656422E+02 -.873683291E+02 -.873710147E+02 -.873736921E+02 -.873763545E+02 -.873789953E+02 -.873816079E+02 -.873841859E+02 -.873867239E+02 -.873892174E+02 -.873916627E+02 -.873940569E+02 -.873963968E+02 -.873986793E+02 -.874009008E+02 -.874030579E+02 -.874051468E+02 -.874071642E+02 -.874091068E+02 -.874109719E+02 -.874127567E+02 -.874144584E+02 -.874160742E+02 -.874176014E+02 -.874190373E+02 -.874203792E+02 -.874216247E+02 -.874227716E+02 -.874238179E+02 -.874247618E+02 -.874256018E+02 -.874263362E+02 -.874269637E+02 -.874274830E+02 -.874278932E+02 -.874281935E+02 -.874283833E+02 -.874284625E+02 -.874284309E+02 -.874282888E+02 -.874280365E+02 -.874276746E+02 -.874272038E+02 -.874266252E+02 -.874259398E+02 -.874251491E+02 -.874242547E+02 -.874232583E+02 -.874221620E+02 -.874209679E+02 -.874196781E+02 -.874182951E+02 -.874168215E+02 -.874152597E+02 -.874136125E+02 -.874118828E+02 -.874100735E+02 -.874081876E+02 -.874062281E+02 -.874041981E+02 -.874021009E+02 -.873999395E+02 -.873977172E+02 -.873954373E+02 -.873931032E+02 -.873907183E+02 -.873882860E+02 -.873858102E+02 -.873832945E+02 -.873807432E+02 -.873781605E+02 -.873755515E+02 -.873729216E+02 -.873702770E+02 -.873676253E+02 -.873649753E+02 -.873623377E+02 -.873597259E+02 -.873571566E+02 -.873546506E+02 -.873522349E+02 -.873499437E+02 -.873478211E+02 -.873459240E+02 -.873443264E+02 -.873431241E+02 -.873424418E+02 -.873424418E+02
 -.873448701E+02 -.873448701E+02 -.873456844E+02 -.873471174E+02 -.873490226E+02 -.873512885E+02 -.873538283E+02 -.873565731E+02 -.873594677E+02 -.873624681E+02 -.873655404E+02 -.873686589E+02 -.873718049E+02 -.873749639E+02 -.873781244E+02 -.873812765E+02 -.873844109E+02 -.873875190E+02 -.873905931E+02 -.873936265E+02 -.873966138E+02 -.873995505E+02 -.874024324E+02 -.874052556E+02 -.874080162E+02 -.874107098E+02 -.874133320E+02 -.874158784E+02 -.874183450E+02 -.874207279E+02 -.874230234E+02 -.874252282E+02 -.874273388E+02 -.874293519E+02 -.874312640E+02 -.874330715E+02 -.874347713E+02 -.874363600E+02 -.874378349E+02 -.874391934E+02 -.874404329E+02 -.874415514E+02 -.874425467E+02 -.874434170E+02 -.874441606E+02 -.874447758E+02 -.874452616E+02 -.874456170E+02 -.874458414E+02 -.874459345E+02 -.874458963E+02 -.874457269E+02 -.874454267E+02 -.874449965E+02 -.874444372E+02 -.874437500E+02 -.874429363E+02 -.874419978E+02 -.874409366E+02 -.874397547E+02 -.874384547E+02 -.874370390E+02 -.874355105E+02 -.874338719E+02 -.874321265E+02 -.874302772E+02 -.874283276E+02 -.874262810E+02 -.874241410E+02 -.874219112E+02 -.874195953E+02 -.874171971E+02 -.874147202E+02 -.874121686E+02 -.874095462E+02 -.874068568E+02 -.874041045E+02 -.874012934E+02 -.873984277E+02 -.873955116E+02 -.873925498E+02 -.873895470E+02 -.873865084E+02 -.873834398E+02 -.873803476E+02 -.873772392E+02 -.873741233E+02 -.873710101E+02 -.873679123E+02 -.873648455E+02 -.873618291E+02 -.873588876E+02 -.873560525E+02 -.873533637E+02 -.873508730E+02 -.873486471E+02 -.873467726E+02 -.873453619E+02 -.873445614E+02 -.873445614E+02
 -.873470604E+02 -.873470604E+02 -.873480036E+02 -.873496659E+02 -.873518751E+02 -.873544981E+02 -.873574316E+02 -.873605952E+02 -.873639268E+02 -.873673788E+02 -.873709152E+02 -.873745088E+02 -.873781382E+02 -.873817858E+02 -.873854370E+02 -.873890786E+02 -.873926992E+02 -.873962891E+02 -.873998402E+02 -.874033457E+02 -.874068000E+02 -.874101980E+02 -.874135350E+02 -.874168057E+02 -.874200050E+02 -.874231275E+02 -.874261681E+02 -.874291218E+02 -.874319839E+02 -.874347502E+02 -.874374164E+02 -.874399784E+02 -.874424321E+02 -.874447732E+02 -.874469973E+02 -.874491005E+02 -.874510786E+02 -.874529281E+02 -.874546455E+02 -.874562277E+02 -.874576718E+02 -.874589751E+02 -.874601350E+02 -.874611491E+02 -.874620154E+02 -.874627322E+02 -.874632979E+02 -.874637116E+02 -.874639724E+02 -.874640800E+02 -.874640343E+02 -.874638355E+02 -.874634841E+02 -.874629810E+02 -.874623272E+02 -.874615243E+02 -.874605740E+02 -.874594784E+02 -.874582400E+02 -.874568612E+02 -.874553450E+02 -.874536946E+02 -.874519131E+02 -.874500041E+02 -.874479713E+02 -.874458186E+02 -.874435499E+02 -.874411693E+02 -.874386812E+02 -.874360897E+02 -.874333995E+02 -.874306147E+02 -.874277401E+02 -.874247801E+02 -.874217393E+02 -.874186224E+02 -.874154341E+02 -.874121792E+02 -.874088625E+02 -.874054891E+02 -.874020644E+02 -.873985937E+02 -.873950833E+02 -.873915396E+02 -.873879701E+02 -.873843832E+02 -.873807888E+02 -.873771990E+02 -.873736280E+02 -.873700936E+02 -.873666183E+02 -.873632302E+02 -.873599651E+02 -.873568692E+02 -.873540017E+02 -.873514394E+02 -.873492819E+02 -.873476582E+02 -.873467369E+02 -.873467369E+02
 -.873493260E+02 -.873493260E+02 -.873504046E+02 -.873523023E+02 -.873548194E+02 -.873578019E+02 -.873611317E+02 -.873647190E+02 -.873684963E+02 -.873724125E+02 -.873764287E+02 -.873805141E+02 -.873846437E+02 -.873887960E+02 -.873929527E+02 -.873970984E+02 -.874012203E+02 -.874053082E+02 -.874093538E+02 -.874133501E+02 -.874172911E+02 -.874211706E+02 -.874249825E+02 -.874287205E+02 -.874323782E+02 -.874359494E+02 -.874394282E+02 -.874428092E+02 -.874460872E+02 -.874492573E+02 -.874523145E+02 -.874552536E+02 -.874580697E+02 -.874607575E+02 -.874633119E+02 -.874657280E+02 -.874680013E+02 -.874701275E+02 -.874721026E+02 -.874739227E+02 -.874755844E+02 -.874770842E+02 -.874784192E+02 -.874795864E+02 -.874805834E+02 -.874814082E+02 -.874820589E+02 -.874825344E+02 -.874828337E+02 -.874829564E+02 -.874829023E+02 -.874826717E+02 -.874822651E+02 -.874816836E+02 -.874809286E+02 -.874800018E+02 -.874789053E+02 -.874776417E+02 -.874762139E+02 -.874746249E+02 -.874728783E+02 -.874709776E+02 -.874689269E+02 -.874667304E+02 -.874643925E+02 -.874619177E+02 -.874593109E+02 -.874565769E+02 -.874537208E+02 -.874507476E+02 -.874476626E+02 -.874444711E+02 -.874411782E+02 -.874377895E+02 -.874343101E+02 -.874307457E+02 -.874271016E+02 -.874233834E+02 -.874195968E+02 -.874157475E+02 -.874118416E+02 -.874078855E+02 -.874038861E+02 -.873998507E+02 -.873957878E+02 -.873917071E+02 -.873876196E+02 -.873835388E+02 -.873794810E+02 -.873754663E+02 -.873715199E+02 -.873676736E+02 -.873639680E+02 -.873604551E+02 -.873572020E+02 -.873542957E+02 -.873518487E+02 -.873500075E+02 -.873489628E+02 -.873489628E+02
 -.873516736E+02 -.873516736E+02 -.873528903E+02 -.873550243E+02 -.873578491E+02 -.873611918E+02 -.873649217E+02 -.873689410E+02 -.873731766E+02 -.873775729E+02 -.873820863E+02 -.873866811E+02 -.873913274E+02 -.873959999E+02 -.874006776E+02 -.874053434E+02 -.874099839E+02 -.874145887E+02 -.874191492E+02 -.874236579E+02 -.874281075E+02 -.874324906E+02 -.874367995E+02 -.874410268E+02 -.874451651E+02 -.874492075E+02 -.874531476E+02 -.874569794E+02 -.874606970E+02 -.874642945E+02 -.874677660E+02 -.874711052E+02 -.874743060E+02 -.874773623E+02 -.874802681E+02 -.874830177E+02 -.874856060E+02 -.874880277E+02 -.874902782E+02 -.874923529E+02 -.874942474E+02 -.874959578E+02 -.874974803E+02 -.874988115E+02 -.874999485E+02 -.875008889E+02 -.875016306E+02 -.875021722E+02 -.875025126E+02 -.875026511E+02 -.875025875E+02 -.875023221E+02 -.875018557E+02 -.875011894E+02 -.875003249E+02 -.874992644E+02 -.874980105E+02 -.874965660E+02 -.874949345E+02 -.874931197E+02 -.874911256E+02 -.874889567E+02 -.874866178E+02 -.874841137E+02 -.874814497E+02 -.874786313E+02 -.874756642E+02 -.874725540E+02 -.874693069E+02 -.874659286E+02 -.874624255E+02 -.874588035E+02 -.874550690E+02 -.874512281E+02 -.874472872E+02 -.874432524E+02 -.874391301E+02 -.874349267E+02 -.874306487E+02 -.874263026E+02 -.874218954E+02 -.874174342E+02 -.874129268E+02 -.874083816E+02 -.874038079E+02 -.873992164E+02 -.873946198E+02 -.873900329E+02 -.873854738E+02 -.873809651E+02 -.873765346E+02 -.873722181E+02 -.873680607E+02 -.873641206E+02 -.873604729E+02 -.873572145E+02 -.873544716E+02 -.873524080E+02 -.873512371E+02 -.873512371E+02
 -.873541009E+02 -.873541009E+02 -.873554543E+02 -.873578225E+02 -.873609543E+02 -.873646598E+02 -.873687974E+02 -.873732612E+02 -.873779713E+02 -.873828656E+02 -.873878941E+02 -.873930154E+02 -.873981947E+02 -.874034034E+02 -.874086188E+02 -.874138230E+02 -.874190025E+02 -.874241464E+02 -.874292453E+02 -.874342905E+02 -.874392731E+02 -.874441842E+02 -.874490148E+02 -.874537563E+02 -.874584008E+02 -.874629407E+02 -.874673690E+02 -.874716790E+02 -.874758637E+02 -.874799161E+02 -.874838289E+02 -.874875948E+02 -.874912065E+02 -.874946568E+02 -.874979389E+02 -.875010464E+02 -.875039729E+02 -.875067125E+02 -.875092595E+02 -.875116084E+02 -.875137539E+02 -.875156912E+02 -.875174160E+02 -.875189241E+02 -.875202123E+02 -.875212775E+02 -.875221175E+02 -.875227303E+02 -.875231146E+02 -.875232697E+02 -.875231953E+02 -.875228917E+02 -.875223598E+02 -.875216011E+02 -.875206176E+02 -.875194118E+02 -.875179869E+02 -.875163463E+02 -.875144942E+02 -.875124349E+02 -.875101734E+02 -.875077149E+02 -.875050650E+02 -.875022296E+02 -.874992150E+02 -.874960276E+02 -.874926741E+02 -.874891613E+02 -.874854961E+02 -.874816856E+02 -.874777369E+02 -.874736573E+02 -.874694539E+02 -.874651340E+02 -.874607048E+02 -.874561736E+02 -.874515475E+02 -.874468339E+02 -.874420402E+02 -.874371738E+02 -.874322425E+02 -.874272543E+02 -.874222179E+02 -.874171426E+02 -.874120388E+02 -.874069184E+02 -.874017951E+02 -.873966856E+02 -.873916097E+02 -.873865922E+02 -.873816642E+02 -.873768646E+02 -.873722438E+02 -.873678658E+02 -.873638138E+02 -.873601952E+02 -.873571496E+02 -.873548587E+02 -.873535590E+02 -.873535590E+02
 -.873565963E+02 -.873565963E+02 -.873580831E+02 -.873606836E+02 -.873641240E+02 -.873681996E+02 -.873727572E+02 -.873776815E+02 -.873828841E+02 -.873882944E+02 -.873938553E+02 -.873995193E+02 -.874052479E+02 -.874110103E+02 -.874167826E+02 -.874225468E+02 -.874282887E+02 -.874339968E+02 -.874396602E+02 -.874452684E+02 -.874508108E+02 -.874562771E+02 -.874616571E+02 -.874669417E+02 -.874721220E+02 -.874771901E+02 -.874821381E+02 -.874869580E+02 -.874916416E+02 -.874961806E+02 -.875005661E+02 -.875047897E+02 -.875088429E+02 -.875127174E+02 -.875164054E+02 -.875198993E+02 -.875231918E+02 -.875262757E+02 -.875291441E+02 -.875317904E+02 -.875342084E+02 -.875363923E+02 -.875383369E+02 -.875400375E+02 -.875414901E+02 -.875426911E+02 -.875436379E+02 -.875443280E+02 -.875447598E+02 -.875449325E+02 -.875448457E+02 -.875444998E+02 -.875438958E+02 -.875430356E+02 -.875419215E+02 -.875405567E+02 -.875389447E+02 -.875370898E+02 -.875349969E+02 -.875326711E+02 -.875301184E+02 -.875273449E+02 -.875243574E+02 -.875211628E+02 -.875177685E+02 -.875141822E+02 -.875104117E+02 -.875064649E+02 -.875023501E+02 -.874980756E+02 -.874936496E+02 -.874890805E+02 -.874843768E+02 -.874795468E+02 -.874745988E+02 -.874695411E+02 -.874643820E+02 -.874591298E+02 -.874537929E+02 -.874483796E+02 -.874428986E+02 -.874373589E+02 -.874317701E+02 -.874261425E+02 -.874204875E+02 -.874148181E+02 -.874091495E+02 -.874034996E+02 -.873978903E+02 -.873923486E+02 -.873869085E+02 -.873816127E+02 -.873765163E+02 -.873716895E+02 -.873672235E+02 -.873632364E+02 -.873598814E+02 -.873573581E+02 -.873559268E+02 -.873559268E+02
 -.873591431E+02 -.873591431E+02 -.873607607E+02 -.873635945E+02 -.873673502E+02 -.873718076E+02 -.873768009E+02 -.873822034E+02 -.873879160E+02 -.873938592E+02 -.873999684E+02 -.874061913E+02 -.874124865E+02 -.874188219E+02 -.874251733E+02 -.874315219E+02 -.874378528E+02 -.874441526E+02 -.874504088E+02 -.874566089E+02 -.874627407E+02 -.874687926E+02 -.874747538E+02 -.874806144E+02 -.874863651E+02 -.874919969E+02 -.874975006E+02 -.875028670E+02 -.875080863E+02 -.875131484E+02 -.875180433E+02 -.875227609E+02 -.875272916E+02 -.875316259E+02 -.875357547E+02 -.875396690E+02 -.875433601E+02 -.875468194E+02 -.875500387E+02 -.875530100E+02 -.875557260E+02 -.875581799E+02 -.875603653E+02 -.875622770E+02 -.875639099E+02 -.875652599E+02 -.875663236E+02 -.875670983E+02 -.875675819E+02 -.875677734E+02 -.875676722E+02 -.875672791E+02 -.875665951E+02 -.875656226E+02 -.875643643E+02 -.875628239E+02 -.875610057E+02 -.875589149E+02 -.875565571E+02 -.875539386E+02 -.875510665E+02 -.875479480E+02 -.875445912E+02 -.875410043E+02 -.875371962E+02 -.875331756E+02 -.875289521E+02 -.875245348E+02 -.875199335E+02 -.875151578E+02 -.875102174E+02 -.875051221E+02 -.874998816E+02 -.874945056E+02 -.874890036E+02 -.874833852E+02 -.874776597E+02 -.874718366E+02 -.874659253E+02 -.874599352E+02 -.874538760E+02 -.874477576E+02 -.874415906E+02 -.874353862E+02 -.874291570E+02 -.874229170E+02 -.874166828E+02 -.874104737E+02 -.874043135E+02 -.873982315E+02 -.873922645E+02 -.873864590E+02 -.873808746E+02 -.873755881E+02 -.873706985E+02 -.873663346E+02 -.873626635E+02 -.873599032E+02 -.873583377E+02 -.873583377E+02
 -.873617243E+02 -.873617243E+02 -.873634729E+02 -.873665457E+02 -.873706278E+02 -.873754821E+02 -.873809279E+02 -.873868252E+02 -.873930636E+02 -.873995544E+02 -.874062270E+02 -.874130252E+02 -.874199060E+02 -.874268364E+02 -.874337916E+02 -.874407517E+02 -.874477000E+02 -.874546212E+02 -.874615006E+02 -.874683240E+02 -.874750779E+02 -.874817500E+02 -.874883287E+02 -.874948034E+02 -.875011640E+02 -.875074001E+02 -.875135011E+02 -.875194560E+02 -.875252532E+02 -.875308810E+02 -.875363278E+02 -.875415821E+02 -.875466327E+02 -.875514688E+02 -.875560795E+02 -.875604542E+02 -.875645825E+02 -.875684542E+02 -.875720593E+02 -.875753885E+02 -.875784329E+02 -.875811846E+02 -.875836361E+02 -.875857809E+02 -.875876132E+02 -.875891279E+02 -.875903209E+02 -.875911888E+02 -.875917293E+02 -.875919409E+02 -.875918233E+02 -.875913770E+02 -.875906037E+02 -.875895059E+02 -.875880870E+02 -.875863513E+02 -.875843042E+02 -.875819515E+02 -.875793003E+02 -.875763579E+02 -.875731328E+02 -.875696337E+02 -.875658700E+02 -.875618518E+02 -.875575893E+02 -.875530930E+02 -.875483740E+02 -.875434433E+02 -.875383122E+02 -.875329921E+02 -.875274942E+02 -.875218299E+02 -.875160105E+02 -.875100471E+02 -.875039508E+02 -.874977323E+02 -.874914025E+02 -.874849720E+02 -.874784512E+02 -.874718508E+02 -.874651815E+02 -.874584543E+02 -.874516807E+02 -.874448729E+02 -.874380446E+02 -.874312109E+02 -.874243896E+02 -.874176015E+02 -.874108724E+02 -.874042335E+02 -.873977246E+02 -.873913958E+02 -.873853114E+02 -.873795544E+02 -.873742320E+02 -.873694836E+02 -.873654903E+02 -.873624884E+02 -.873607862E+02 -.873607862E+02
 -.873643265E+02 -.873643265E+02 -.873662101E+02 -.873695315E+02 -.873739536E+02 -.873792200E+02 -.873851333E+02 -.873915393E+02 -.873983163E+02 -.874053680E+02 -.874126187E+02 -.874200099E+02 -.874274971E+02 -.874350467E+02 -.874426325E+02 -.874502327E+02 -.874578286E+02 -.874654024E+02 -.874729377E+02 -.874804189E+02 -.874878316E+02 -.874951628E+02 -.875024004E+02 -.875095327E+02 -.875165483E+02 -.875234353E+02 -.875301810E+02 -.875367726E+02 -.875431966E+02 -.875494396E+02 -.875554881E+02 -.875613291E+02 -.875669497E+02 -.875723369E+02 -.875774781E+02 -.875823605E+02 -.875869717E+02 -.875912994E+02 -.875953319E+02 -.875990581E+02 -.876024674E+02 -.876055503E+02 -.876082980E+02 -.876107025E+02 -.876127570E+02 -.876144552E+02 -.876157921E+02 -.876167637E+02 -.876173671E+02 -.876176007E+02 -.876174640E+02 -.876169577E+02 -.876160837E+02 -.876148451E+02 -.876132460E+02 -.876112915E+02 -.876089880E+02 -.876063427E+02 -.876033638E+02 -.876000604E+02 -.875964423E+02 -.875925202E+02 -.875883053E+02 -.875838093E+02 -.875790445E+02 -.875740235E+02 -.875687591E+02 -.875632646E+02 -.875575531E+02 -.875516379E+02 -.875455322E+02 -.875392494E+02 -.875328023E+02 -.875262040E+02 -.875194669E+02 -.875126037E+02 -.875056263E+02 -.874985469E+02 -.874913773E+02 -.874841293E+02 -.874768146E+02 -.874694454E+02 -.874620341E+02 -.874545941E+02 -.874471400E+02 -.874396881E+02 -.874322573E+02 -.874248699E+02 -.874175532E+02 -.874103409E+02 -.874032753E+02 -.873964101E+02 -.873898144E+02 -.873835770E+02 -.873778134E+02 -.873726735E+02 -.873683525E+02 -.873651053E+02 -.873632644E+02 -.873632644E+02
 -.873669407E+02 -.873669407E+02 -.873689662E+02 -.873725474E+02 -.873773223E+02 -.873830133E+02 -.873894052E+02 -.873963300E+02 -.874036561E+02 -.874112807E+02 -.874191246E+02 -.874271275E+02 -.874352438E+02 -.874434380E+02 -.874516821E+02 -.874599521E+02 -.874682267E+02 -.874764863E+02 -.874847129E+02 -.874928900E+02 -.875010027E+02 -.875090372E+02 -.875169805E+02 -.875248198E+02 -.875325417E+02 -.875401323E+02 -.875475770E+02 -.875548608E+02 -.875619683E+02 -.875688841E+02 -.875755928E+02 -.875820794E+02 -.875883287E+02 -.875943254E+02 -.876000543E+02 -.876055004E+02 -.876106487E+02 -.876154845E+02 -.876199940E+02 -.876241639E+02 -.876279816E+02 -.876314358E+02 -.876345158E+02 -.876372121E+02 -.876395161E+02 -.876414204E+02 -.876429190E+02 -.876440069E+02 -.876446807E+02 -.876449384E+02 -.876447795E+02 -.876442049E+02 -.876432167E+02 -.876418186E+02 -.876400157E+02 -.876378142E+02 -.876352215E+02 -.876322466E+02 -.876288992E+02 -.876251902E+02 -.876211315E+02 -.876167359E+02 -.876120166E+02 -.876069878E+02 -.876016640E+02 -.875960603E+02 -.875901918E+02 -.875840741E+02 -.875777227E+02 -.875711533E+02 -.875643814E+02 -.875574223E+02 -.875502913E+02 -.875430031E+02 -.875355722E+02 -.875280130E+02 -.875203391E+02 -.875125643E+02 -.875047016E+02 -.874967642E+02 -.874887651E+02 -.874807175E+02 -.874726350E+02 -.874645319E+02 -.874564237E+02 -.874483278E+02 -.874402643E+02 -.874322569E+02 -.874243344E+02 -.874165325E+02 -.874088961E+02 -.874014825E+02 -.873943650E+02 -.873876387E+02 -.873814268E+02 -.873758899E+02 -.873712370E+02 -.873677416E+02 -.873657605E+02 -.873657605E+02
 -.873695599E+02 -.873695599E+02 -.873717349E+02 -.873755853E+02 -.873807223E+02 -.873868455E+02 -.873937224E+02 -.874011726E+02 -.874090559E+02 -.874172649E+02 -.874257176E+02 -.874343519E+02 -.874431200E+02 -.874519846E+02 -.874609150E+02 -.874698846E+02 -.874788702E+02 -.874878507E+02 -.874968072E+02 -.875057226E+02 -.875145814E+02 -.875233689E+02 -.875320708E+02 -.875406725E+02 -.875491587E+02 -.875575131E+02 -.875657191E+02 -.875737593E+02 -.875816162E+02 -.875892723E+02 -.875967099E+02 -.876039113E+02 -.876108584E+02 -.876175334E+02 -.876239180E+02 -.876299941E+02 -.876357440E+02 -.876411501E+02 -.876461960E+02 -.876508657E+02 -.876551444E+02 -.876590181E+02 -.876624739E+02 -.876655003E+02 -.876680869E+02 -.876702248E+02 -.876719063E+02 -.876731258E+02 -.876738791E+02 -.876741637E+02 -.876739789E+02 -.876733258E+02 -.876722071E+02 -.876706272E+02 -.876685920E+02 -.876661093E+02 -.876631881E+02 -.876598390E+02 -.876560740E+02 -.876519061E+02 -.876473497E+02 -.876424201E+02 -.876371333E+02 -.876315061E+02 -.876255560E+02 -.876193007E+02 -.876127585E+02 -.876059477E+02 -.875988867E+02 -.875915938E+02 -.875840873E+02 -.875763851E+02 -.875685048E+02 -.875604635E+02 -.875522780E+02 -.875439644E+02 -.875355385E+02 -.875270156E+02 -.875184104E+02 -.875097374E+02 -.875010110E+02 -.874922454E+02 -.874834554E+02 -.874746561E+02 -.874658641E+02 -.874570977E+02 -.874483781E+02 -.874397301E+02 -.874311841E+02 -.874227775E+02 -.874145577E+02 -.874065851E+02 -.873989375E+02 -.873917156E+02 -.873850505E+02 -.873791128E+02 -.873741256E+02 -.873703804E+02 -.873682585E+02 -.873682585E+02
 -.873721747E+02 -.873721747E+02 -.873745048E+02 -.873786297E+02 -.873841320E+02 -.873906893E+02 -.873980530E+02 -.874060319E+02 -.874144793E+02 -.874232837E+02 -.874323604E+02 -.874416448E+02 -.874510869E+02 -.874606465E+02 -.874702903E+02 -.874799897E+02 -.874897199E+02 -.874994590E+02 -.875091875E+02 -.875188880E+02 -.875285442E+02 -.875381401E+02 -.875476597E+02 -.875570864E+02 -.875664024E+02 -.875755895E+02 -.875846283E+02 -.875934994E+02 -.876021828E+02 -.876106582E+02 -.876189051E+02 -.876269027E+02 -.876346295E+02 -.876420642E+02 -.876491849E+02 -.876559702E+02 -.876623987E+02 -.876684498E+02 -.876741035E+02 -.876793407E+02 -.876841434E+02 -.876884947E+02 -.876923791E+02 -.876957822E+02 -.876986914E+02 -.877010959E+02 -.877029866E+02 -.877043563E+02 -.877052001E+02 -.877055149E+02 -.877052998E+02 -.877045561E+02 -.877032871E+02 -.877014980E+02 -.876991963E+02 -.876963912E+02 -.876930937E+02 -.876893168E+02 -.876850749E+02 -.876803840E+02 -.876752612E+02 -.876697251E+02 -.876637950E+02 -.876574912E+02 -.876508343E+02 -.876438459E+02 -.876365476E+02 -.876289611E+02 -.876211082E+02 -.876130106E+02 -.876046897E+02 -.875961665E+02 -.875874613E+02 -.875785940E+02 -.875695840E+02 -.875604496E+02 -.875512088E+02 -.875418786E+02 -.875324757E+02 -.875230160E+02 -.875135151E+02 -.875039886E+02 -.874944522E+02 -.874849220E+02 -.874754154E+02 -.874659516E+02 -.874565526E+02 -.874472443E+02 -.874380583E+02 -.874290337E+02 -.874202199E+02 -.874116805E+02 -.874034970E+02 -.873957758E+02 -.873886551E+02 -.873823158E+02 -.873769941E+02 -.873729995E+02 -.873707370E+02 -.873707370E+02
 -.873747680E+02 -.873747680E+02 -.873772551E+02 -.873816537E+02 -.873875182E+02 -.873945058E+02 -.874023540E+02 -.874108624E+02 -.874198788E+02 -.874292878E+02 -.874390017E+02 -.874489531E+02 -.874590887E+02 -.874693659E+02 -.874797492E+02 -.874902085E+02 -.875007182E+02 -.875112562E+02 -.875218028E+02 -.875323398E+02 -.875428498E+02 -.875533155E+02 -.875637187E+02 -.875740406E+02 -.875842611E+02 -.875943594E+02 -.876043139E+02 -.876141024E+02 -.876237021E+02 -.876330894E+02 -.876422403E+02 -.876511300E+02 -.876597332E+02 -.876680242E+02 -.876759772E+02 -.876835663E+02 -.876907661E+02 -.876975518E+02 -.877038995E+02 -.877097858E+02 -.877151891E+02 -.877200886E+02 -.877244652E+02 -.877283017E+02 -.877315824E+02 -.877342941E+02 -.877364257E+02 -.877379685E+02 -.877389163E+02 -.877392654E+02 -.877390147E+02 -.877381657E+02 -.877367223E+02 -.877346910E+02 -.877320809E+02 -.877289032E+02 -.877251716E+02 -.877209018E+02 -.877161113E+02 -.877108197E+02 -.877050478E+02 -.876988179E+02 -.876921535E+02 -.876850791E+02 -.876776196E+02 -.876698006E+02 -.876616482E+02 -.876531882E+02 -.876444465E+02 -.876354487E+02 -.876262200E+02 -.876167848E+02 -.876071671E+02 -.875973898E+02 -.875874751E+02 -.875774441E+02 -.875673171E+02 -.875571133E+02 -.875468511E+02 -.875365482E+02 -.875262216E+02 -.875158879E+02 -.875055639E+02 -.874952665E+02 -.874850140E+02 -.874748260E+02 -.874647254E+02 -.874547387E+02 -.874448984E+02 -.874352452E+02 -.874258302E+02 -.874167193E+02 -.874079980E+02 -.873997775E+02 -.873922028E+02 -.873854643E+02 -.873798111E+02 -.873755698E+02 -.873731685E+02 -.873731685E+02
 -.873773110E+02 -.873773110E+02 -.873799519E+02 -.873846173E+02 -.873908350E+02 -.873982443E+02 -.874065707E+02 -.874156062E+02 -.874251934E+02 -.874352129E+02 -.874455735E+02 -.874562044E+02 -.874670496E+02 -.874780641E+02 -.874892113E+02 -.875004604E+02 -.875117860E+02 -.875231656E+02 -.875345794E+02 -.875460085E+02 -.875574342E+02 -.875688372E+02 -.875801974E+02 -.875914936E+02 -.876027033E+02 -.876138033E+02 -.876247693E+02 -.876355758E+02 -.876461966E+02 -.876566044E+02 -.876667706E+02 -.876766659E+02 -.876862602E+02 -.876955229E+02 -.877044230E+02 -.877129296E+02 -.877210124E+02 -.877286413E+02 -.877357871E+02 -.877424218E+02 -.877485186E+02 -.877540522E+02 -.877589991E+02 -.877633380E+02 -.877670500E+02 -.877701186E+02 -.877725303E+02 -.877742743E+02 -.877753429E+02 -.877757315E+02 -.877754387E+02 -.877744662E+02 -.877728190E+02 -.877705051E+02 -.877675354E+02 -.877639241E+02 -.877596877E+02 -.877548456E+02 -.877494194E+02 -.877434327E+02 -.877369112E+02 -.877298820E+02 -.877223736E+02 -.877144155E+02 -.877060382E+02 -.876972723E+02 -.876881490E+02 -.876786993E+02 -.876689541E+02 -.876589436E+02 -.876486974E+02 -.876382445E+02 -.876276125E+02 -.876168281E+02 -.876059169E+02 -.875949030E+02 -.875838093E+02 -.875726573E+02 -.875614677E+02 -.875502596E+02 -.875390515E+02 -.875278613E+02 -.875167064E+02 -.875056047E+02 -.874945748E+02 -.874836369E+02 -.874728141E+02 -.874621335E+02 -.874516282E+02 -.874413396E+02 -.874313204E+02 -.874216384E+02 -.874123823E+02 -.874036674E+02 -.873956453E+02 -.873885148E+02 -.873825370E+02 -.873780548E+02 -.873755183E+02 -.873755183E+02
 -.873797606E+02 -.873797606E+02 -.873825474E+02 -.873874669E+02 -.873940235E+02 -.874018413E+02 -.874106355E+02 -.874201913E+02 -.874303461E+02 -.874409762E+02 -.874519867E+02 -.874633039E+02 -.874748695E+02 -.874866375E+02 -.874985707E+02 -.875106390E+02 -.875228171E+02 -.875350829E+02 -.875474161E+02 -.875597968E+02 -.875722050E+02 -.875846195E+02 -.875970183E+02 -.876093778E+02 -.876216733E+02 -.876338788E+02 -.876459669E+02 -.876579084E+02 -.876696730E+02 -.876812286E+02 -.876925414E+02 -.877035768E+02 -.877142989E+02 -.877246711E+02 -.877346564E+02 -.877442179E+02 -.877533186E+02 -.877619222E+02 -.877699931E+02 -.877774969E+02 -.877844008E+02 -.877906736E+02 -.877962864E+02 -.878012130E+02 -.878054299E+02 -.878089168E+02 -.878116569E+02 -.878136367E+02 -.878148468E+02 -.878152814E+02 -.878149386E+02 -.878138205E+02 -.878119333E+02 -.878092869E+02 -.878058950E+02 -.878017749E+02 -.877969472E+02 -.877914356E+02 -.877852669E+02 -.877784702E+02 -.877710767E+02 -.877631199E+02 -.877546345E+02 -.877456565E+02 -.877362225E+02 -.877263700E+02 -.877161363E+02 -.877055586E+02 -.876946738E+02 -.876835177E+02 -.876721254E+02 -.876605309E+02 -.876487664E+02 -.876368630E+02 -.876248499E+02 -.876127548E+02 -.876006036E+02 -.875884203E+02 -.875762277E+02 -.875640467E+02 -.875518973E+02 -.875397983E+02 -.875277679E+02 -.875158245E+02 -.875039868E+02 -.874922753E+02 -.874807129E+02 -.874693268E+02 -.874581503E+02 -.874472251E+02 -.874366045E+02 -.874263581E+02 -.874165765E+02 -.874073789E+02 -.873989221E+02 -.873914126E+02 -.873851222E+02 -.873804088E+02 -.873777428E+02 -.873777428E+02
 -.873820588E+02 -.873820588E+02 -.873849796E+02 -.873901359E+02 -.873970124E+02 -.874052203E+02 -.874144661E+02 -.874245284E+02 -.874352396E+02 -.874464720E+02 -.874581275E+02 -.874701300E+02 -.874824207E+02 -.874949534E+02 -.875076917E+02 -.875206065E+02 -.875336733E+02 -.875468702E+02 -.875601766E+02 -.875735718E+02 -.875870343E+02 -.876005415E+02 -.876140694E+02 -.876275925E+02 -.876410837E+02 -.876545138E+02 -.876678517E+02 -.876810642E+02 -.876941158E+02 -.877069688E+02 -.877195836E+02 -.877319190E+02 -.877439321E+02 -.877555795E+02 -.877668166E+02 -.877775989E+02 -.877878814E+02 -.877976200E+02 -.878067709E+02 -.878152919E+02 -.878231423E+02 -.878302838E+02 -.878366806E+02 -.878423001E+02 -.878471131E+02 -.878510945E+02 -.878542230E+02 -.878564819E+02 -.878578593E+02 -.878583479E+02 -.878579454E+02 -.878566544E+02 -.878544825E+02 -.878514421E+02 -.878475503E+02 -.878428286E+02 -.878373026E+02 -.878310020E+02 -.878239596E+02 -.878162116E+02 -.878077967E+02 -.877987557E+02 -.877891315E+02 -.877789679E+02 -.877683098E+02 -.877572024E+02 -.877456909E+02 -.877338200E+02 -.877216338E+02 -.877091752E+02 -.876964855E+02 -.876836045E+02 -.876705702E+02 -.876574185E+02 -.876441830E+02 -.876308951E+02 -.876175840E+02 -.876042768E+02 -.875909982E+02 -.875777710E+02 -.875646164E+02 -.875515542E+02 -.875386030E+02 -.875257813E+02 -.875131077E+02 -.875006023E+02 -.874882876E+02 -.874761902E+02 -.874643427E+02 -.874527867E+02 -.874415755E+02 -.874307793E+02 -.874204900E+02 -.874108295E+02 -.874019587E+02 -.873940905E+02 -.873875059E+02 -.873825758E+02 -.873797890E+02 -.873797890E+02
 -.873841332E+02 -.873841332E+02 -.873871734E+02 -.873925448E+02 -.873997167E+02 -.874082893E+02 -.874179618E+02 -.874285070E+02 -.874397528E+02 -.874515682E+02 -.874638530E+02 -.874765307E+02 -.874895430E+02 -.875028451E+02 -.875164024E+02 -.875301873E+02 -.875441764E+02 -.875583483E+02 -.875726823E+02 -.875871571E+02 -.876017505E+02 -.876164386E+02 -.876311960E+02 -.876459953E+02 -.876608065E+02 -.876755974E+02 -.876903326E+02 -.877049739E+02 -.877194799E+02 -.877338066E+02 -.877479073E+02 -.877617330E+02 -.877752331E+02 -.877883551E+02 -.878010455E+02 -.878132502E+02 -.878249145E+02 -.878359840E+02 -.878464051E+02 -.878561255E+02 -.878650949E+02 -.878732655E+02 -.878805929E+02 -.878870363E+02 -.878925592E+02 -.878971299E+02 -.879007219E+02 -.879033140E+02 -.879048911E+02 -.879054441E+02 -.879049699E+02 -.879034719E+02 -.879009595E+02 -.878974485E+02 -.878929601E+02 -.878875215E+02 -.878811646E+02 -.878739266E+02 -.878658484E+02 -.878569750E+02 -.878473545E+02 -.878370375E+02 -.878260766E+02 -.878145259E+02 -.878024402E+02 -.877898746E+02 -.877768839E+02 -.877635222E+02 -.877498420E+02 -.877358947E+02 -.877217293E+02 -.877073926E+02 -.876929289E+02 -.876783798E+02 -.876637839E+02 -.876491769E+02 -.876345915E+02 -.876200577E+02 -.876056025E+02 -.875912504E+02 -.875770236E+02 -.875629425E+02 -.875490258E+02 -.875352916E+02 -.875217579E+02 -.875084438E+02 -.874953706E+02 -.874825636E+02 -.874700542E+02 -.874578827E+02 -.874461016E+02 -.874347805E+02 -.874240119E+02 -.874139186E+02 -.874046644E+02 -.873964668E+02 -.873896140E+02 -.873844878E+02 -.873815922E+02 -.873815922E+02
 -.873858981E+02 -.873858981E+02 -.873890403E+02 -.873946004E+02 -.874020357E+02 -.874109383E+02 -.874210009E+02 -.874319921E+02 -.874437365E+02 -.874561016E+02 -.874689873E+02 -.874823182E+02 -.874960384E+02 -.875101056E+02 -.875244880E+02 -.875391601E+02 -.875541001E+02 -.875692876E+02 -.875847024E+02 -.876003235E+02 -.876161283E+02 -.876320926E+02 -.876481897E+02 -.876643904E+02 -.876806623E+02 -.876969691E+02 -.877132710E+02 -.877295240E+02 -.877456803E+02 -.877616883E+02 -.877774931E+02 -.877930369E+02 -.878082590E+02 -.878230966E+02 -.878374849E+02 -.878513579E+02 -.878646487E+02 -.878772902E+02 -.878892162E+02 -.879003617E+02 -.879106641E+02 -.879200637E+02 -.879285048E+02 -.879359361E+02 -.879423115E+02 -.879475911E+02 -.879517409E+02 -.879547344E+02 -.879565522E+02 -.879571826E+02 -.879566219E+02 -.879548742E+02 -.879519515E+02 -.879478736E+02 -.879426676E+02 -.879363676E+02 -.879290141E+02 -.879206537E+02 -.879113380E+02 -.879011232E+02 -.878900694E+02 -.878782397E+02 -.878656993E+02 -.878525148E+02 -.878387538E+02 -.878244835E+02 -.878097707E+02 -.877946806E+02 -.877792767E+02 -.877636201E+02 -.877477690E+02 -.877317785E+02 -.877157003E+02 -.876995823E+02 -.876834687E+02 -.876674000E+02 -.876514127E+02 -.876355396E+02 -.876198100E+02 -.876042497E+02 -.875888816E+02 -.875737262E+02 -.875588018E+02 -.875441255E+02 -.875297137E+02 -.875155839E+02 -.875017553E+02 -.874882509E+02 -.874751000E+02 -.874623404E+02 -.874500228E+02 -.874382149E+02 -.874270080E+02 -.874165249E+02 -.874069300E+02 -.873984434E+02 -.873913581E+02 -.873860634E+02 -.873830751E+02 -.873830751E+02
 -.873872547E+02 -.873872547E+02 -.873904788E+02 -.873961944E+02 -.874038511E+02 -.874130354E+02 -.874234362E+02 -.874348196E+02 -.874470096E+02 -.874598746E+02 -.874733168E+02 -.874872643E+02 -.875016649E+02 -.875164806E+02 -.875316828E+02 -.875472493E+02 -.875631605E+02 -.875793982E+02 -.875959435E+02 -.876127768E+02 -.876298763E+02 -.876472180E+02 -.876647746E+02 -.876825154E+02 -.877004052E+02 -.877184040E+02 -.877364667E+02 -.877545433E+02 -.877725786E+02 -.877905126E+02 -.878082809E+02 -.878258149E+02 -.878430423E+02 -.878598873E+02 -.878762713E+02 -.878921135E+02 -.879073316E+02 -.879218430E+02 -.879355650E+02 -.879484168E+02 -.879603199E+02 -.879711992E+02 -.879809843E+02 -.879896102E+02 -.879970185E+02 -.880031579E+02 -.880079854E+02 -.880114668E+02 -.880135774E+02 -.880143022E+02 -.880136362E+02 -.880115848E+02 -.880081634E+02 -.880033971E+02 -.879973206E+02 -.879899772E+02 -.879814185E+02 -.879717035E+02 -.879608976E+02 -.879490718E+02 -.879363016E+02 -.879226659E+02 -.879082460E+02 -.878931247E+02 -.878773853E+02 -.878611105E+02 -.878443815E+02 -.878272777E+02 -.878098755E+02 -.877922477E+02 -.877744635E+02 -.877565877E+02 -.877386804E+02 -.877207968E+02 -.877029873E+02 -.876852972E+02 -.876677669E+02 -.876504321E+02 -.876333239E+02 -.876164690E+02 -.875998905E+02 -.875836081E+02 -.875676389E+02 -.875519980E+02 -.875366996E+02 -.875217581E+02 -.875071896E+02 -.874930139E+02 -.874792566E+02 -.874659519E+02 -.874531471E+02 -.874409065E+02 -.874293188E+02 -.874185042E+02 -.874086261E+02 -.873999042E+02 -.873926332E+02 -.873872064E+02 -.873841465E+02 -.873841465E+02
 -.873880907E+02 -.873880907E+02 -.873913721E+02 -.873972008E+02 -.874050233E+02 -.874144242E+02 -.874250919E+02 -.874367936E+02 -.874493557E+02 -.874626506E+02 -.874765854E+02 -.874910940E+02 -.875061298E+02 -.875216600E+02 -.875376610E+02 -.875541147E+02 -.875710052E+02 -.875883178E+02 -.876060367E+02 -.876241448E+02 -.876426225E+02 -.876614469E+02 -.876805911E+02 -.877000231E+02 -.877197054E+02 -.877395941E+02 -.877596392E+02 -.877797840E+02 -.877999652E+02 -.878201134E+02 -.878401532E+02 -.878600035E+02 -.878795776E+02 -.878987841E+02 -.879175275E+02 -.879357086E+02 -.879532259E+02 -.879699767E+02 -.879858581E+02 -.880007686E+02 -.880146090E+02 -.880272845E+02 -.880387053E+02 -.880487884E+02 -.880574590E+02 -.880646511E+02 -.880703094E+02 -.880743897E+02 -.880768599E+02 -.880777008E+02 -.880769060E+02 -.880744822E+02 -.880704493E+02 -.880648396E+02 -.880576978E+02 -.880490796E+02 -.880390512E+02 -.880276880E+02 -.880150735E+02 -.880012980E+02 -.879864568E+02 -.879706496E+02 -.879539783E+02 -.879365461E+02 -.879184564E+02 -.878998109E+02 -.878807093E+02 -.878612479E+02 -.878415187E+02 -.878216091E+02 -.878016008E+02 -.877815698E+02 -.877615858E+02 -.877417120E+02 -.877220055E+02 -.877025166E+02 -.876832893E+02 -.876643618E+02 -.876457664E+02 -.876275300E+02 -.876096748E+02 -.875922187E+02 -.875751765E+02 -.875585599E+02 -.875423796E+02 -.875266456E+02 -.875113697E+02 -.874965666E+02 -.874822568E+02 -.874684695E+02 -.874552466E+02 -.874426474E+02 -.874307556E+02 -.874196869E+02 -.874096005E+02 -.874007130E+02 -.873933168E+02 -.873878044E+02 -.873846996E+02 -.873846996E+02
 -.873882782E+02 -.873882782E+02 -.873915865E+02 -.873974736E+02 -.874053890E+02 -.874149207E+02 -.874257613E+02 -.874376832E+02 -.874505196E+02 -.874641500E+02 -.874784895E+02 -.874934798E+02 -.875090820E+02 -.875252702E+02 -.875420273E+02 -.875593411E+02 -.875772015E+02 -.875955990E+02 -.876145230E+02 -.876339608E+02 -.876538965E+02 -.876743098E+02 -.876951750E+02 -.877164602E+02 -.877381261E+02 -.877601258E+02 -.877824042E+02 -.878048979E+02 -.878275354E+02 -.878502366E+02 -.878729135E+02 -.878954701E+02 -.879178031E+02 -.879398020E+02 -.879613502E+02 -.879823261E+02 -.880026040E+02 -.880220558E+02 -.880405525E+02 -.880579658E+02 -.880741701E+02 -.880890441E+02 -.881024729E+02 -.881143494E+02 -.881245768E+02 -.881330697E+02 -.881397562E+02 -.881445786E+02 -.881474952E+02 -.881484807E+02 -.881475267E+02 -.881446419E+02 -.881398523E+02 -.881332000E+02 -.881247428E+02 -.881145532E+02 -.881027169E+02 -.880893314E+02 -.880745039E+02 -.880583499E+02 -.880409914E+02 -.880225545E+02 -.880031679E+02 -.879829611E+02 -.879620626E+02 -.879405984E+02 -.879186909E+02 -.878964570E+02 -.878740081E+02 -.878514481E+02 -.878288739E+02 -.878063742E+02 -.877840292E+02 -.877619110E+02 -.877400830E+02 -.877186006E+02 -.876975111E+02 -.876768539E+02 -.876566617E+02 -.876369602E+02 -.876177693E+02 -.875991038E+02 -.875809741E+02 -.875633873E+02 -.875463485E+02 -.875298620E+02 -.875139329E+02 -.874985694E+02 -.874837850E+02 -.874696018E+02 -.874560544E+02 -.874431948E+02 -.874310992E+02 -.874198761E+02 -.874096775E+02 -.874007127E+02 -.873932675E+02 -.873877279E+02 -.873846120E+02 -.873846120E+02
 -.873876729E+02 -.873876729E+02 -.873909689E+02 -.873968443E+02 -.874047592E+02 -.874143116E+02 -.874252045E+02 -.874372208E+02 -.874502047E+02 -.874640468E+02 -.874786731E+02 -.874940356E+02 -.875101052E+02 -.875268653E+02 -.875443073E+02 -.875624274E+02 -.875812238E+02 -.876006948E+02 -.876208373E+02 -.876416454E+02 -.876631090E+02 -.876852125E+02 -.877079332E+02 -.877312408E+02 -.877550959E+02 -.877794495E+02 -.878042426E+02 -.878294055E+02 -.878548579E+02 -.878805086E+02 -.879062553E+02 -.879319851E+02 -.879575746E+02 -.879828906E+02 -.880077909E+02 -.880321258E+02 -.880557392E+02 -.880784710E+02 -.881001583E+02 -.881206384E+02 -.881397506E+02 -.881573388E+02 -.881732544E+02 -.881873583E+02 -.881995242E+02 -.882096403E+02 -.882176119E+02 -.882233634E+02 -.882268397E+02 -.882280071E+02 -.882268546E+02 -.882233939E+02 -.882176587E+02 -.882097046E+02 -.881996078E+02 -.881874633E+02 -.881733831E+02 -.881574941E+02 -.881399358E+02 -.881208574E+02 -.881004154E+02 -.880787711E+02 -.880560878E+02 -.880325287E+02 -.880082546E+02 -.879834220E+02 -.879581809E+02 -.879326743E+02 -.879070358E+02 -.878813898E+02 -.878558500E+02 -.878305193E+02 -.878054895E+02 -.877808415E+02 -.877566452E+02 -.877329599E+02 -.877098348E+02 -.876873097E+02 -.876654153E+02 -.876441745E+02 -.876236028E+02 -.876037096E+02 -.875844990E+02 -.875659710E+02 -.875481230E+02 -.875309510E+02 -.875144517E+02 -.874986243E+02 -.874834730E+02 -.874690106E+02 -.874552618E+02 -.874422690E+02 -.874300980E+02 -.874188468E+02 -.874086563E+02 -.873997245E+02 -.873923249E+02 -.873868302E+02 -.873837446E+02 -.873837446E+02
 -.873861118E+02 -.873861118E+02 -.873893464E+02 -.873951219E+02 -.874029191E+02 -.874123546E+02 -.874231488E+02 -.874351012E+02 -.874480718E+02 -.874619662E+02 -.874767246E+02 -.874923122E+02 -.875087123E+02 -.875259201E+02 -.875439387E+02 -.875627758E+02 -.875824408E+02 -.876029430E+02 -.876242900E+02 -.876464856E+02 -.876695284E+02 -.876934101E+02 -.877181142E+02 -.877436144E+02 -.877698736E+02 -.877968432E+02 -.878244617E+02 -.878526546E+02 -.878813331E+02 -.879103946E+02 -.879397214E+02 -.879691814E+02 -.879986279E+02 -.880279006E+02 -.880568264E+02 -.880852207E+02 -.881128895E+02 -.881396314E+02 -.881652401E+02 -.881895075E+02 -.882122267E+02 -.882331953E+02 -.882522194E+02 -.882691165E+02 -.882837201E+02 -.882958822E+02 -.883054772E+02 -.883124043E+02 -.883165897E+02 -.883179887E+02 -.883165864E+02 -.883123981E+02 -.883054690E+02 -.882958731E+02 -.882837118E+02 -.882691111E+02 -.882522191E+02 -.882332031E+02 -.882122457E+02 -.881895415E+02 -.881652933E+02 -.881397085E+02 -.881129959E+02 -.880853622E+02 -.880570094E+02 -.880281319E+02 -.879989148E+02 -.879695318E+02 -.879401438E+02 -.879108983E+02 -.878819281E+02 -.878533517E+02 -.878252725E+02 -.877977799E+02 -.877709488E+02 -.877448411E+02 -.877195058E+02 -.876949803E+02 -.876712911E+02 -.876484551E+02 -.876264805E+02 -.876053685E+02 -.875851136E+02 -.875657061E+02 -.875471326E+02 -.875293782E+02 -.875124283E+02 -.874962704E+02 -.874808969E+02 -.874663085E+02 -.874525174E+02 -.874395530E+02 -.874274679E+02 -.874163457E+02 -.874063122E+02 -.873975486E+02 -.873903098E+02 -.873849478E+02 -.873819427E+02 -.873819427E+02
 -.873834140E+02 -.873834140E+02 -.873865261E+02 -.873920934E+02 -.873996295E+02 -.874087797E+02 -.874192899E+02 -.874309827E+02 -.874437391E+02 -.874574840E+02 -.874721752E+02 -.874877946E+02 -.875043408E+02 -.875218247E+02 -.875402642E+02 -.875596822E+02 -.875801033E+02 -.876015515E+02 -.876240488E+02 -.876476126E+02 -.876722542E+02 -.876979768E+02 -.877247737E+02 -.877526271E+02 -.877815061E+02 -.878113656E+02 -.878421453E+02 -.878737677E+02 -.879061378E+02 -.879391418E+02 -.879726464E+02 -.880064984E+02 -.880405251E+02 -.880745342E+02 -.881083153E+02 -.881416411E+02 -.881742697E+02 -.882059472E+02 -.882364109E+02 -.882653930E+02 -.882926250E+02 -.883178424E+02 -.883407895E+02 -.883612248E+02 -.883789262E+02 -.883936955E+02 -.884053639E+02 -.884137952E+02 -.884188899E+02 -.884205870E+02 -.884188665E+02 -.884137488E+02 -.884052952E+02 -.883936058E+02 -.883788168E+02 -.883610979E+02 -.883406472E+02 -.883176874E+02 -.882924605E+02 -.882652226E+02 -.882362385E+02 -.882057775E+02 -.881741076E+02 -.881414922E+02 -.881081858E+02 -.880744308E+02 -.880404550E+02 -.880064693E+02 -.879726666E+02 -.879392205E+02 -.879062847E+02 -.878739934E+02 -.878424611E+02 -.878117839E+02 -.877820394E+02 -.877532889E+02 -.877255777E+02 -.876989371E+02 -.876733853E+02 -.876489291E+02 -.876255656E+02 -.876032831E+02 -.875820633E+02 -.875618824E+02 -.875427130E+02 -.875245258E+02 -.875072914E+02 -.874909826E+02 -.874755769E+02 -.874610595E+02 -.874474275E+02 -.874346938E+02 -.874228940E+02 -.874120934E+02 -.874023977E+02 -.873939657E+02 -.873870266E+02 -.873819025E+02 -.873790377E+02 -.873790377E+02
 -.873793829E+02 -.873793829E+02 -.873822987E+02 -.873875278E+02 -.873946310E+02 -.874032936E+02 -.874132960E+02 -.874244909E+02 -.874367857E+02 -.874501292E+02 -.874645009E+02 -.874799028E+02 -.874963532E+02 -.875138820E+02 -.875325267E+02 -.875523292E+02 -.875733335E+02 -.875955834E+02 -.876191196E+02 -.876439785E+02 -.876701891E+02 -.876977717E+02 -.877267355E+02 -.877570767E+02 -.877887764E+02 -.878217991E+02 -.878560901E+02 -.878915740E+02 -.879281526E+02 -.879657038E+02 -.880040794E+02 -.880431050E+02 -.880825791E+02 -.881222731E+02 -.881619323E+02 -.882012773E+02 -.882400064E+02 -.882777984E+02 -.883143172E+02 -.883492163E+02 -.883821447E+02 -.884127534E+02 -.884407023E+02 -.884656677E+02 -.884873498E+02 -.885054802E+02 -.885198283E+02 -.885302081E+02 -.885364827E+02 -.885385685E+02 -.885364374E+02 -.885301180E+02 -.885196941E+02 -.885053028E+02 -.884871307E+02 -.884654086E+02 -.884404054E+02 -.884124212E+02 -.883817802E+02 -.883488228E+02 -.883138984E+02 -.882773585E+02 -.882395501E+02 -.882008100E+02 -.881614596E+02 -.881218014E+02 -.880821152E+02 -.880426565E+02 -.880036542E+02 -.879653106E+02 -.879278009E+02 -.878912739E+02 -.878558526E+02 -.878216359E+02 -.877887002E+02 -.877571006E+02 -.877268736E+02 -.876980382E+02 -.876705988E+02 -.876445464E+02 -.876198610E+02 -.875965132E+02 -.875744663E+02 -.875536780E+02 -.875341022E+02 -.875156909E+02 -.874983963E+02 -.874821728E+02 -.874669793E+02 -.874527827E+02 -.874395607E+02 -.874273066E+02 -.874160350E+02 -.874057886E+02 -.873966476E+02 -.873887418E+02 -.873822669E+02 -.873775045E+02 -.873748505E+02 -.873748505E+02
 -.873738118E+02 -.873738118E+02 -.873764442E+02 -.873811826E+02 -.873876508E+02 -.873955868E+02 -.874048151E+02 -.874152258E+02 -.874267587E+02 -.874393912E+02 -.874531289E+02 -.874679982E+02 -.874840413E+02 -.875013115E+02 -.875198701E+02 -.875397832E+02 -.875611193E+02 -.875839468E+02 -.876083317E+02 -.876343350E+02 -.876620110E+02 -.876914044E+02 -.877225480E+02 -.877554607E+02 -.877901441E+02 -.878265801E+02 -.878647281E+02 -.879045221E+02 -.879458677E+02 -.879886394E+02 -.880326785E+02 -.880777908E+02 -.881237454E+02 -.881702738E+02 -.882170700E+02 -.882637921E+02 -.883100639E+02 -.883554790E+02 -.883996055E+02 -.884419924E+02 -.884821776E+02 -.885196963E+02 -.885540911E+02 -.885849232E+02 -.886117828E+02 -.886343003E+02 -.886521569E+02 -.886650938E+02 -.886729203E+02 -.886755194E+02 -.886728517E+02 -.886649569E+02 -.886519522E+02 -.886340288E+02 -.886114457E+02 -.885845222E+02 -.885536281E+02 -.885191735E+02 -.884815977E+02 -.884413584E+02 -.883989207E+02 -.883547473E+02 -.883092895E+02 -.882629798E+02 -.882162250E+02 -.881694018E+02 -.881228529E+02 -.880768848E+02 -.880317664E+02 -.879877294E+02 -.879449686E+02 -.879036434E+02 -.878638801E+02 -.878257739E+02 -.877893918E+02 -.877547752E+02 -.877219428E+02 -.876908937E+02 -.876616097E+02 -.876340582E+02 -.876081948E+02 -.875839653E+02 -.875613083E+02 -.875401569E+02 -.875204410E+02 -.875020891E+02 -.874850304E+02 -.874691968E+02 -.874545251E+02 -.874409597E+02 -.874284559E+02 -.874169834E+02 -.874065317E+02 -.873971159E+02 -.873887854E+02 -.873816342E+02 -.873758152E+02 -.873715587E+02 -.873691971E+02 -.873691971E+02
 -.873664921E+02 -.873664921E+02 -.873687412E+02 -.873728132E+02 -.873784132E+02 -.873853449E+02 -.873934870E+02 -.874027748E+02 -.874131865E+02 -.874247334E+02 -.874374516E+02 -.874513967E+02 -.874666387E+02 -.874832593E+02 -.875013481E+02 -.875210006E+02 -.875423152E+02 -.875653914E+02 -.875903272E+02 -.876172167E+02 -.876461479E+02 -.876771998E+02 -.877104398E+02 -.877459202E+02 -.877836753E+02 -.878237168E+02 -.878660305E+02 -.879105718E+02 -.879572612E+02 -.880059805E+02 -.880565684E+02 -.881088173E+02 -.881624695E+02 -.882172156E+02 -.882726929E+02 -.883284858E+02 -.883841275E+02 -.884391037E+02 -.884928583E+02 -.885448014E+02 -.885943198E+02 -.886407887E+02 -.886835866E+02 -.887221104E+02 -.887557917E+02 -.887841144E+02 -.888066297E+02 -.888229718E+02 -.888328695E+02 -.888361563E+02 -.888327760E+02 -.888227852E+02 -.888063504E+02 -.887837431E+02 -.887553296E+02 -.887215587E+02 -.886829471E+02 -.886400632E+02 -.885935106E+02 -.885439112E+02 -.884918899E+02 -.884380605E+02 -.883830132E+02 -.883273044E+02 -.882714489E+02 -.882159142E+02 -.881611163E+02 -.881074185E+02 -.880551308E+02 -.880045115E+02 -.879557687E+02 -.879090646E+02 -.878645180E+02 -.878222091E+02 -.877821834E+02 -.877444563E+02 -.877090166E+02 -.876758311E+02 -.876448481E+02 -.876160009E+02 -.875892108E+02 -.875643899E+02 -.875414442E+02 -.875202752E+02 -.875007825E+02 -.874828656E+02 -.874664259E+02 -.874513683E+02 -.874376034E+02 -.874250499E+02 -.874136366E+02 -.874033063E+02 -.873940190E+02 -.873857578E+02 -.873785351E+02 -.873724019E+02 -.873674589E+02 -.873638729E+02 -.873618966E+02 -.873618966E+02
 -.873572261E+02 -.873572261E+02 -.873589798E+02 -.873621874E+02 -.873666543E+02 -.873722642E+02 -.873789603E+02 -.873867308E+02 -.873955989E+02 -.874056146E+02 -.874168492E+02 -.874293915E+02 -.874433439E+02 -.874588205E+02 -.874759440E+02 -.874948442E+02 -.875156559E+02 -.875385163E+02 -.875635637E+02 -.875909347E+02 -.876207619E+02 -.876531710E+02 -.876882775E+02 -.877261827E+02 -.877669695E+02 -.878106971E+02 -.878573958E+02 -.879070609E+02 -.879596466E+02 -.880150591E+02 -.880731510E+02 -.881337137E+02 -.881964728E+02 -.882610823E+02 -.883271212E+02 -.883940913E+02 -.884614180E+02 -.885284525E+02 -.885944786E+02 -.886587220E+02 -.887203634E+02 -.887785555E+02 -.888324431E+02 -.888811862E+02 -.889239848E+02 -.889601048E+02 -.889889035E+02 -.890098529E+02 -.890225604E+02 -.890267836E+02 -.890224409E+02 -.890096141E+02 -.889885458E+02 -.889596288E+02 -.889233914E+02 -.888804763E+02 -.888316181E+02 -.887776169E+02 -.887193130E+02 -.886575620E+02 -.885932114E+02 -.885270806E+02 -.884599445E+02 -.883925195E+02 -.883254548E+02 -.882593256E+02 -.881946304E+02 -.881317908E+02 -.880711533E+02 -.880129932E+02 -.879575192E+02 -.879048798E+02 -.878551691E+02 -.878084337E+02 -.877646792E+02 -.877238762E+02 -.876859665E+02 -.876508683E+02 -.876184811E+02 -.875886902E+02 -.875613707E+02 -.875363901E+02 -.875136123E+02 -.874928991E+02 -.874741129E+02 -.874571181E+02 -.874417832E+02 -.874279821E+02 -.874155954E+02 -.874045124E+02 -.873946325E+02 -.873858677E+02 -.873781453E+02 -.873714113E+02 -.873656358E+02 -.873608191E+02 -.873570003E+02 -.873542692E+02 -.873527820E+02 -.873527820E+02
 -.873458431E+02 -.873458431E+02 -.873469781E+02 -.873491026E+02 -.873521419E+02 -.873560739E+02 -.873609169E+02 -.873667199E+02 -.873735567E+02 -.873815210E+02 -.873907233E+02 -.874012890E+02 -.874133565E+02 -.874270758E+02 -.874426069E+02 -.874601189E+02 -.874797883E+02 -.875017979E+02 -.875263348E+02 -.875535889E+02 -.875837502E+02 -.876170059E+02 -.876535369E+02 -.876935129E+02 -.877370873E+02 -.877843908E+02 -.878355242E+02 -.878905505E+02 -.879494860E+02 -.880122903E+02 -.880788569E+02 -.881490022E+02 -.882224558E+02 -.882988504E+02 -.883777139E+02 -.884584634E+02 -.885404013E+02 -.886227164E+02 -.887044887E+02 -.887846998E+02 -.888622495E+02 -.889359782E+02 -.890046957E+02 -.890672149E+02 -.891223903E+02 -.891691588E+02 -.892065803E+02 -.892338770E+02 -.892504664E+02 -.892559881E+02 -.892503199E+02 -.892335842E+02 -.892061415E+02 -.891685743E+02 -.891216607E+02 -.890663409E+02 -.890036783E+02 -.889348184E+02 -.888609485E+02 -.887832591E+02 -.887029101E+02 -.886210018E+02 -.885385530E+02 -.884564837E+02 -.883756057E+02 -.882966166E+02 -.882201001E+02 -.881465286E+02 -.880762698E+02 -.880095949E+02 -.879466878E+02 -.878876559E+02 -.878325397E+02 -.877813238E+02 -.877339461E+02 -.876903065E+02 -.876502754E+02 -.876137005E+02 -.875804131E+02 -.875502335E+02 -.875229754E+02 -.874984495E+02 -.874764666E+02 -.874568402E+02 -.874393880E+02 -.874239339E+02 -.874103086E+02 -.873983510E+02 -.873879088E+02 -.873788392E+02 -.873710095E+02 -.873642984E+02 -.873585971E+02 -.873538111E+02 -.873498625E+02 -.873466939E+02 -.873442730E+02 -.873425995E+02 -.873417149E+02 -.873417149E+02
 -.873322191E+02 -.873322191E+02 -.873326035E+02 -.873334087E+02 -.873347000E+02 -.873365638E+02 -.873391034E+02 -.873424361E+02 -.873466911E+02 -.873520097E+02 -.873585444E+02 -.873664597E+02 -.873759316E+02 -.873871485E+02 -.874003105E+02 -.874156296E+02 -.874333293E+02 -.874536444E+02 -.874768199E+02 -.875031100E+02 -.875327761E+02 -.875660839E+02 -.876032999E+02 -.876446865E+02 -.876904955E+02 -.877409612E+02 -.877962910E+02 -.878566551E+02 -.879221744E+02 -.879929068E+02 -.880688322E+02 -.881498364E+02 -.882356937E+02 -.883260505E+02 -.884204091E+02 -.885181136E+02 -.886183395E+02 -.887200882E+02 -.888221873E+02 -.889233002E+02 -.890219445E+02 -.891165210E+02 -.892053536E+02 -.892867399E+02 -.893590101E+02 -.894205925E+02 -.894700811E+02 -.895063009E+02 -.895283660E+02 -.895357254E+02 -.895281919E+02 -.895059528E+02 -.894695591E+02 -.894198968E+02 -.893581410E+02 -.892856977E+02 -.892041388E+02 -.891151341E+02 -.890203861E+02 -.889215711E+02 -.888202885E+02 -.887180208E+02 -.886161049E+02 -.885157130E+02 -.884178443E+02 -.883233234E+02 -.882328064E+02 -.881467915E+02 -.880656328E+02 -.879895563E+02 -.879186768E+02 -.878530150E+02 -.877925133E+02 -.877370514E+02 -.876864598E+02 -.876405319E+02 -.875990345E+02 -.875617168E+02 -.875283177E+02 -.874985722E+02 -.874722155E+02 -.874489875E+02 -.874286352E+02 -.874109148E+02 -.873955930E+02 -.873824477E+02 -.873712686E+02 -.873618571E+02 -.873540259E+02 -.873475988E+02 -.873424100E+02 -.873383035E+02 -.873351324E+02 -.873327585E+02 -.873310519E+02 -.873298910E+02 -.873291628E+02 -.873287639E+02 -.873286028E+02 -.873286028E+02
 -.873163003E+02 -.873163003E+02 -.873157966E+02 -.873150350E+02 -.873142396E+02 -.873136190E+02 -.873133708E+02 -.873136862E+02 -.873147541E+02 -.873167652E+02 -.873199149E+02 -.873244068E+02 -.873304549E+02 -.873382855E+02 -.873481393E+02 -.873602729E+02 -.873749597E+02 -.873924912E+02 -.874131778E+02 -.874373481E+02 -.874653486E+02 -.874975414E+02 -.875343012E+02 -.875760110E+02 -.876230553E+02 -.876758125E+02 -.877346440E+02 -.877998817E+02 -.878718126E+02 -.879506598E+02 -.880365611E+02 -.881295452E+02 -.882295048E+02 -.883361681E+02 -.884490704E+02 -.885675263E+02 -.886906053E+02 -.888171130E+02 -.889455810E+02 -.890742685E+02 -.892011792E+02 -.893240953E+02 -.894406319E+02 -.895483102E+02 -.896446497E+02 -.897272746E+02 -.897940282E+02 -.898430863E+02 -.898730612E+02 -.898830841E+02 -.898728592E+02 -.898426823E+02 -.897934222E+02 -.897264665E+02 -.896436395E+02 -.895470978E+02 -.894392172E+02 -.893224783E+02 -.891993598E+02 -.890722469E+02 -.889433571E+02 -.888146871E+02 -.886879776E+02 -.885646970E+02 -.884460400E+02 -.883329372E+02 -.882260741E+02 -.881259156E+02 -.880327339E+02 -.879466366E+02 -.878675956E+02 -.877954734E+02 -.877300471E+02 -.876710306E+02 -.876180923E+02 -.875708715E+02 -.875289907E+02 -.874920666E+02 -.874597175E+02 -.874315703E+02 -.874072642E+02 -.873864546E+02 -.873688145E+02 -.873540356E+02 -.873418287E+02 -.873319232E+02 -.873240663E+02 -.873180214E+02 -.873135670E+02 -.873104942E+02 -.873086047E+02 -.873077083E+02 -.873076200E+02 -.873081565E+02 -.873091330E+02 -.873103585E+02 -.873116311E+02 -.873127323E+02 -.873134197E+02 -.873134197E+02
 -.872981289E+02 -.872981289E+02 -.872965992E+02 -.872940202E+02 -.872907928E+02 -.872872596E+02 -.872837199E+02 -.872804432E+02 -.872776795E+02 -.872756687E+02 -.872746473E+02 -.872748554E+02 -.872765413E+02 -.872799662E+02 -.872854083E+02 -.872931663E+02 -.873035629E+02 -.873169475E+02 -.873336990E+02 -.873542275E+02 -.873789756E+02 -.874084177E+02 -.874430591E+02 -.874834331E+02 -.875300953E+02 -.875836163E+02 -.876445711E+02 -.877135247E+02 -.877910136E+02 -.878775220E+02 -.879734537E+02 -.880790970E+02 -.881945859E+02 -.883198544E+02 -.884545887E+02 -.885981763E+02 -.887496567E+02 -.889076768E+02 -.890704562E+02 -.892357682E+02 -.894009437E+02 -.895629033E+02 -.897182246E+02 -.898632461E+02 -.899942103E+02 -.901074380E+02 -.901995269E+02 -.902675554E+02 -.903092747E+02 -.903232661E+02 -.903090448E+02 -.902670956E+02 -.901988370E+02 -.901065177E+02 -.899930591E+02 -.898618637E+02 -.897166102E+02 -.895610564E+02 -.893988633E+02 -.892334536E+02 -.890679066E+02 -.889048914E+02 -.887466345E+02 -.885949164E+02 -.884510901E+02 -.883161163E+02 -.881906073E+02 -.880748772E+02 -.879689919E+02 -.878728180E+02 -.877860672E+02 -.877083361E+02 -.876391409E+02 -.875779453E+02 -.875241850E+02 -.874772854E+02 -.874366768E+02 -.874018044E+02 -.873721366E+02 -.873471695E+02 -.873264305E+02 -.873094793E+02 -.872959082E+02 -.872853410E+02 -.872774318E+02 -.872718625E+02 -.872683399E+02 -.872665930E+02 -.872663697E+02 -.872674321E+02 -.872695533E+02 -.872725118E+02 -.872760866E+02 -.872800503E+02 -.872841621E+02 -.872881585E+02 -.872917420E+02 -.872945683E+02 -.872962284E+02 -.872962284E+02
 -.872778697E+02 -.872778697E+02 -.872751822E+02 -.872705446E+02 -.872645497E+02 -.872576834E+02 -.872503520E+02 -.872429047E+02 -.872356517E+02 -.872288783E+02 -.872228572E+02 -.872178584E+02 -.872141572E+02 -.872120417E+02 -.872118195E+02 -.872138239E+02 -.872184197E+02 -.872260089E+02 -.872370359E+02 -.872519921E+02 -.872714202E+02 -.872959171E+02 -.873261362E+02 -.873627873E+02 -.874066353E+02 -.874584951E+02 -.875192233E+02 -.875897048E+02 -.876708333E+02 -.877634846E+02 -.878684818E+02 -.879865495E+02 -.881182593E+02 -.882639622E+02 -.884237119E+02 -.885971784E+02 -.887835565E+02 -.889814731E+02 -.891889027E+02 -.894031003E+02 -.896205645E+02 -.898370457E+02 -.900476127E+02 -.902467903E+02 -.904287735E+02 -.905877172E+02 -.907180845E+02 -.908150269E+02 -.908747559E+02 -.908948564E+02 -.908744987E+02 -.908145123E+02 -.907173121E+02 -.905866865E+02 -.904274837E+02 -.902452404E+02 -.900458017E+02 -.898349721E+02 -.896182268E+02 -.894004968E+02 -.891860317E+02 -.889783325E+02 -.887801442E+02 -.885934923E+02 -.884197494E+02 -.882597210E+02 -.881137367E+02 -.879817428E+02 -.878633883E+02 -.877581018E+02 -.876651586E+02 -.875837361E+02 -.875129584E+02 -.874519321E+02 -.873997727E+02 -.873556242E+02 -.873186722E+02 -.872881528E+02 -.872633573E+02 -.872436343E+02 -.872283888E+02 -.872170807E+02 -.872092217E+02 -.872043712E+02 -.872021318E+02 -.872021450E+02 -.872040854E+02 -.872076557E+02 -.872125812E+02 -.872186033E+02 -.872254735E+02 -.872329453E+02 -.872407667E+02 -.872486698E+02 -.872563592E+02 -.872634978E+02 -.872696888E+02 -.872744535E+02 -.872772032E+02 -.872772032E+02
 -.872558346E+02 -.872558346E+02 -.872518724E+02 -.872449599E+02 -.872358934E+02 -.872253081E+02 -.872137189E+02 -.872015534E+02 -.871891770E+02 -.871769141E+02 -.871650643E+02 -.871539166E+02 -.871437611E+02 -.871348992E+02 -.871276534E+02 -.871223765E+02 -.871194604E+02 -.871193445E+02 -.871225249E+02 -.871295630E+02 -.871410935E+02 -.871578332E+02 -.871805882E+02 -.872102606E+02 -.872478532E+02 -.872944714E+02 -.873513214E+02 -.874197028E+02 -.875009935E+02 -.875966248E+02 -.877080444E+02 -.878366642E+02 -.879837890E+02 -.881505257E+02 -.883376692E+02 -.885455646E+02 -.887739494E+02 -.890217791E+02 -.892870477E+02 -.895666179E+02 -.898560846E+02 -.901496989E+02 -.904403870E+02 -.907198968E+02 -.909790993E+02 -.912084573E+02 -.913986484E+02 -.915412947E+02 -.916297155E+02 -.916595926E+02 -.916294318E+02 -.915407271E+02 -.913977962E+02 -.912073197E+02 -.909776752E+02 -.907181848E+02 -.904383853E+02 -.901474055E+02 -.898534972E+02 -.895637340E+02 -.892838644E+02 -.890182932E+02 -.887701576E+02 -.885414633E+02 -.883332546E+02 -.881457936E+02 -.879787349E+02 -.878312836E+02 -.877023325E+02 -.875905766E+02 -.874946041E+02 -.874129672E+02 -.873442347E+02 -.872870287E+02 -.872400501E+02 -.872020928E+02 -.871720520E+02 -.871489256E+02 -.871318129E+02 -.871199094E+02 -.871125006E+02 -.871089547E+02 -.871087142E+02 -.871112876E+02 -.871162415E+02 -.871231920E+02 -.871317969E+02 -.871417475E+02 -.871527600E+02 -.871645680E+02 -.871769125E+02 -.871895322E+02 -.872021523E+02 -.872144707E+02 -.872261420E+02 -.872367572E+02 -.872458188E+02 -.872527092E+02 -.872566499E+02 -.872566499E+02
 -.872325012E+02 -.872325012E+02 -.872271725E+02 -.872178130E+02 -.872054287E+02 -.871908056E+02 -.871745657E+02 -.871572095E+02 -.871391499E+02 -.871207395E+02 -.871022921E+02 -.870841004E+02 -.870664516E+02 -.870496410E+02 -.870339841E+02 -.870198293E+02 -.870075697E+02 -.869976550E+02 -.869906049E+02 -.869870224E+02 -.869876078E+02 -.869931740E+02 -.870046624E+02 -.870231586E+02 -.870499086E+02 -.870863324E+02 -.871340363E+02 -.871948189E+02 -.872706708E+02 -.873637623E+02 -.874764158E+02 -.876110575E+02 -.877701417E+02 -.879560400E+02 -.881708902E+02 -.884163963E+02 -.886935780E+02 -.890024678E+02 -.893417665E+02 -.897084746E+02 -.900975332E+02 -.905015266E+02 -.909105156E+02 -.913120832E+02 -.916916810E+02 -.920333428E+02 -.923207886E+02 -.925388614E+02 -.926751318E+02 -.927214072E+02 -.926748229E+02 -.925382433E+02 -.923198606E+02 -.920321036E+02 -.916901292E+02 -.913102169E+02 -.909083324E+02 -.904990239E+02 -.900947079E+02 -.897053233E+02 -.893382853E+02 -.889986524E+02 -.886894238E+02 -.884118983E+02 -.881660429E+02 -.879508378E+02 -.877645782E+02 -.876051262E+02 -.874701096E+02 -.873570741E+02 -.872635930E+02 -.871873438E+02 -.871261560E+02 -.870780391E+02 -.870411945E+02 -.870140161E+02 -.869950841E+02 -.869831535E+02 -.869771396E+02 -.869761030E+02 -.869792329E+02 -.869858322E+02 -.869953025E+02 -.870071298E+02 -.870208716E+02 -.870361449E+02 -.870526143E+02 -.870699816E+02 -.870879744E+02 -.871063356E+02 -.871248116E+02 -.871431400E+02 -.871610345E+02 -.871781683E+02 -.871941530E+02 -.872085127E+02 -.872206516E+02 -.872298119E+02 -.872350207E+02 -.872350207E+02
 -.872085206E+02 -.872085206E+02 -.872017703E+02 -.871898570E+02 -.871739962E+02 -.871551221E+02 -.871339573E+02 -.871110666E+02 -.870868995E+02 -.870618231E+02 -.870361490E+02 -.870101546E+02 -.869841024E+02 -.869582557E+02 -.869328945E+02 -.869083297E+02 -.868849185E+02 -.868630801E+02 -.868433123E+02 -.868262107E+02 -.868124895E+02 -.868030050E+02 -.867987818E+02 -.868010418E+02 -.868112358E+02 -.868310767E+02 -.868625742E+02 -.869080669E+02 -.869702513E+02 -.870522013E+02 -.871573727E+02 -.872895848E+02 -.874529661E+02 -.876518528E+02 -.878906212E+02 -.881734370E+02 -.885039007E+02 -.888845753E+02 -.893163873E+02 -.897979080E+02 -.903245527E+02 -.908877683E+02 -.914743346E+02 -.920659608E+02 -.926394058E+02 -.931673687E+02 -.936203424E+02 -.939694614E+02 -.941900866E+02 -.942654972E+02 -.941897543E+02 -.939687964E+02 -.936193436E+02 -.931660349E+02 -.926377350E+02 -.920639507E+02 -.914719823E+02 -.908850704E+02 -.903215056E+02 -.897945071E+02 -.893126278E+02 -.888804520E+02 -.884994075E+02 -.881685677E+02 -.878853689E+02 -.876462098E+02 -.874469246E+02 -.872831362E+02 -.871505079E+02 -.870449107E+02 -.869625249E+02 -.868998942E+02 -.868539445E+02 -.868219790E+02 -.868016589E+02 -.867909747E+02 -.867882137E+02 -.867919257E+02 -.868008898E+02 -.868140831E+02 -.868306517E+02 -.868498851E+02 -.868711925E+02 -.868940826E+02 -.869181451E+02 -.869430347E+02 -.869684561E+02 -.869941505E+02 -.870198821E+02 -.870454256E+02 -.870705521E+02 -.870950141E+02 -.871185282E+02 -.871407547E+02 -.871612721E+02 -.871795452E+02 -.871948854E+02 -.872063984E+02 -.872129177E+02 -.872129177E+02
 -.871847089E+02 -.871847089E+02 -.871765301E+02 -.871620435E+02 -.871426667E+02 -.871194734E+02 -.870932772E+02 -.870646960E+02 -.870342024E+02 -.870021627E+02 -.869688679E+02 -.869345595E+02 -.868994501E+02 -.868637425E+02 -.868276469E+02 -.867913971E+02 -.867552682E+02 -.867195944E+02 -.866847903E+02 -.866513736E+02 -.866199932E+02 -.865914607E+02 -.865667888E+02 -.865472352E+02 -.865343542E+02 -.865300555E+02 -.865366708E+02 -.865570271E+02 -.865945247E+02 -.866532153E+02 -.867378750E+02 -.868540609E+02 -.870081352E+02 -.872072376E+02 -.874591724E+02 -.877721753E+02 -.881545093E+02 -.886138357E+02 -.891563047E+02 -.897853199E+02 -.904999637E+02 -.912931351E+02 -.921495586E+02 -.930439816E+02 -.939400781E+02 -.947907704E+02 -.955407783E+02 -.961320241E+02 -.965118709E+02 -.966429183E+02 -.965115173E+02 -.961313164E+02 -.955397154E+02 -.947893506E+02 -.939382991E+02 -.930418408E+02 -.921470524E+02 -.912902597E+02 -.904967145E+02 -.897816918E+02 -.891522918E+02 -.886094317E+02 -.881497071E+02 -.877669672E+02 -.874535500E+02 -.872011919E+02 -.870016565E+02 -.868471387E+02 -.867304983E+02 -.866453722E+02 -.865862028E+02 -.865482134E+02 -.865273515E+02 -.865202167E+02 -.865239816E+02 -.865363144E+02 -.865553054E+02 -.865794009E+02 -.866073441E+02 -.866381241E+02 -.866709315E+02 -.867051215E+02 -.867401815E+02 -.867757045E+02 -.868113663E+02 -.868469056E+02 -.868821067E+02 -.869167843E+02 -.869507684E+02 -.869838898E+02 -.870159652E+02 -.870467801E+02 -.870760692E+02 -.871034930E+02 -.871286081E+02 -.871508303E+02 -.871693871E+02 -.871832557E+02 -.871910835E+02 -.871910835E+02
 -.871620184E+02 -.871620184E+02 -.871524631E+02 -.871354903E+02 -.871127051E+02 -.870853073E+02 -.870541883E+02 -.870200062E+02 -.869832427E+02 -.869442482E+02 -.869032763E+02 -.868605120E+02 -.868160947E+02 -.867701380E+02 -.867227479E+02 -.866740397E+02 -.866241562E+02 -.865732869E+02 -.865216906E+02 -.864697214E+02 -.864178611E+02 -.863667578E+02 -.863172745E+02 -.862705473E+02 -.862280582E+02 -.861917225E+02 -.861639947E+02 -.861479942E+02 -.861476524E+02 -.861678815E+02 -.862147605E+02 -.862957324E+02 -.864197978E+02 -.865976792E+02 -.868419166E+02 -.871668336E+02 -.875882859E+02 -.881230722E+02 -.887878516E+02 -.895973829E+02 -.905618954E+02 -.916834442E+02 -.929512512E+02 -.943363376E+02 -.957862897E+02 -.972217842E+02 -.985374259E+02 -.996100776E+02 -.100317266E+03 -.100564952E+03 -.100316893E+03 -.996093323E+02 -.985363064E+02 -.972202886E+02 -.957844154E+02 -.943340815E+02 -.929486094E+02 -.916804122E+02 -.905584680E+02 -.895935542E+02 -.887836149E+02 -.881184202E+02 -.875832105E+02 -.871613258E+02 -.868359668E+02 -.865912769E+02 -.864129317E+02 -.862883903E+02 -.862069295E+02 -.861595477E+02 -.861388012E+02 -.861386099E+02 -.861540613E+02 -.861812231E+02 -.862169754E+02 -.862588636E+02 -.863049722E+02 -.863538198E+02 -.864042708E+02 -.864554643E+02 -.865067544E+02 -.865576635E+02 -.866078430E+02 -.866570425E+02 -.867050835E+02 -.867518389E+02 -.867972140E+02 -.868411310E+02 -.868835138E+02 -.869242729E+02 -.869632903E+02 -.870004008E+02 -.870353717E+02 -.870678762E+02 -.870974608E+02 -.871235038E+02 -.871451603E+02 -.871612915E+02 -.871703730E+02 -.871703730E+02
 -.871414841E+02 -.871414841E+02 -.871306705E+02 -.871114198E+02 -.870855023E+02 -.870542259E+02 -.870185450E+02 -.869791447E+02 -.869365040E+02 -.868909448E+02 -.868426703E+02 -.867917942E+02 -.867383647E+02 -.866823845E+02 -.866238280E+02 -.865626576E+02 -.864988406E+02 -.864323672E+02 -.863632724E+02 -.862916612E+02 -.862177426E+02 -.861418703E+02 -.860645967E+02 -.859867419E+02 -.859094816E+02 -.858344600E+02 -.857639336E+02 -.857009523E+02 -.856495862E+02 -.856152056E+02 -.856048223E+02 -.856274961E+02 -.856948063E+02 -.858213764E+02 -.860254215E+02 -.863292567E+02 -.867596567E+02 -.873478827E+02 -.881290893E+02 -.891406860E+02 -.904190640E+02 -.919939444E+02 -.938795425E+02 -.960619525E+02 -.984829672E+02 -.101022425E+03 -.103484694E+03 -.105600140E+03 -.107057682E+03 -.107583347E+03 -.107057294E+03 -.105599363E+03 -.103483526E+03 -.101020865E+03 -.984810123E+02 -.960595989E+02 -.938767858E+02 -.919907798E+02 -.904154855E+02 -.891366872E+02 -.881246628E+02 -.873430203E+02 -.867543494E+02 -.863234946E+02 -.860191937E+02 -.858146711E+02 -.856876108E+02 -.856197967E+02 -.855966045E+02 -.856064537E+02 -.856402835E+02 -.856910813E+02 -.857534757E+02 -.858233959E+02 -.858977913E+02 -.859744050E+02 -.860515926E+02 -.861281786E+02 -.862033440E+02 -.862765378E+02 -.863474088E+02 -.864157525E+02 -.864814695E+02 -.865445339E+02 -.866049677E+02 -.866628204E+02 -.867181527E+02 -.867710212E+02 -.868214653E+02 -.868694925E+02 -.869150638E+02 -.869580758E+02 -.869983383E+02 -.870355478E+02 -.870692510E+02 -.870987996E+02 -.871232899E+02 -.871414837E+02 -.871517055E+02 -.871517055E+02
 -.871241490E+02 -.871241490E+02 -.871122638E+02 -.870910696E+02 -.870624728E+02 -.870278680E+02 -.869882571E+02 -.869443407E+02 -.868965866E+02 -.868452822E+02 -.867905744E+02 -.867325005E+02 -.866710110E+02 -.866059892E+02 -.865372665E+02 -.864646362E+02 -.863878675E+02 -.863067201E+02 -.862209618E+02 -.861303908E+02 -.860348646E+02 -.859343386E+02 -.858289179E+02 -.857189272E+02 -.856050048E+02 -.854882281E+02 -.853702826E+02 -.852536844E+02 -.851420760E+02 -.850406135E+02 -.849564706E+02 -.848994896E+02 -.848830091E+02 -.849249007E+02 -.850488393E+02 -.852858056E+02 -.856757767E+02 -.862694626E+02 -.871297830E+02 -.883324893E+02 -.899648728E+02 -.921207973E+02 -.948893147E+02 -.983329873E+02 -.102451237E+03 -.107124984E+03 -.112044739E+03 -.116641394E+03 -.120076114E+03 -.121405755E+03 -.120075713E+03 -.116640591E+03 -.112043533E+03 -.107123373E+03 -.102449218E+03 -.983305557E+02 -.948864663E+02 -.921175266E+02 -.899611736E+02 -.883283545E+02 -.871252047E+02 -.862644319E+02 -.856702838E+02 -.852798397E+02 -.850423886E+02 -.849179524E+02 -.848755494E+02 -.848915036E+02 -.849479422E+02 -.850315256E+02 -.851324105E+02 -.852434218E+02 -.853594025E+02 -.854767092E+02 -.855928248E+02 -.857060634E+02 -.858153472E+02 -.859200382E+02 -.860198123E+02 -.861145661E+02 -.862043469E+02 -.862893015E+02 -.863696380E+02 -.864455978E+02 -.865174342E+02 -.865853962E+02 -.866497153E+02 -.867105938E+02 -.867681939E+02 -.868226259E+02 -.868739342E+02 -.869220804E+02 -.869669216E+02 -.870081822E+02 -.870454166E+02 -.870779600E+02 -.871048638E+02 -.871248101E+02 -.871359986E+02 -.871359986E+02
 -.871109712E+02 -.871109712E+02 -.870982658E+02 -.870755817E+02 -.870449269E+02 -.870077589E+02 -.869651121E+02 -.869176943E+02 -.868659590E+02 -.868101604E+02 -.867503941E+02 -.866866277E+02 -.866187239E+02 -.865464576E+02 -.864695289E+02 -.863875743E+02 -.863001763E+02 -.862068731E+02 -.861071713E+02 -.860005608E+02 -.858865368E+02 -.857646302E+02 -.856344508E+02 -.854957492E+02 -.853485041E+02 -.851930442E+02 -.850302202E+02 -.848616425E+02 -.846900108E+02 -.845195681E+02 -.843567234E+02 -.842109032E+02 -.840957088E+02 -.840304827E+02 -.840424114E+02 -.841693233E+02 -.844633567E+02 -.849956691E+02 -.858622812E+02 -.871909194E+02 -.891481699E+02 -.919450750E+02 -.958369174E+02 -.101108427E+03 -.108027659E+03 -.116739135E+03 -.127051009E+03 -.138065733E+03 -.147664665E+03 -.152171576E+03 -.147664255E+03 -.138064912E+03 -.127049775E+03 -.116737486E+03 -.108025592E+03 -.101105938E+03 -.958340021E+02 -.919417271E+02 -.891443827E+02 -.871866855E+02 -.858575923E+02 -.849905157E+02 -.844577284E+02 -.841632088E+02 -.840357981E+02 -.840233570E+02 -.840880562E+02 -.842027077E+02 -.843479680E+02 -.845102345E+02 -.846800797E+02 -.848510931E+02 -.850190308E+02 -.851811919E+02 -.853359650E+02 -.854824988E+02 -.856204641E+02 -.857498824E+02 -.858710039E+02 -.859842202E+02 -.860900033E+02 -.861888623E+02 -.862813139E+02 -.863678611E+02 -.864489792E+02 -.865251048E+02 -.865966275E+02 -.866638829E+02 -.867271442E+02 -.867866137E+02 -.868424101E+02 -.868945537E+02 -.869429442E+02 -.869873333E+02 -.870272853E+02 -.870621269E+02 -.870908784E+02 -.871121635E+02 -.871240897E+02 -.871240897E+02
 -.871027269E+02 -.871027269E+02 -.870895057E+02 -.870658842E+02 -.870339326E+02 -.869951467E+02 -.869505793E+02 -.869009406E+02 -.868466727E+02 -.867880057E+02 -.867249990E+02 -.866575716E+02 -.865855245E+02 -.865085562E+02 -.864262739E+02 -.863382018E+02 -.862437873E+02 -.861424072E+02 -.860333738E+02 -.859159450E+02 -.857893381E+02 -.856527513E+02 -.855053970E+02 -.853465519E+02 -.851756310E+02 -.849922969E+02 -.847966182E+02 -.845892975E+02 -.843719984E+02 -.841478119E+02 -.839219186E+02 -.837025306E+02 -.835022277E+02 -.833398557E+02 -.832432268E+02 -.832529689E+02 -.834280260E+02 -.838535342E+02 -.846521134E+02 -.860000334E+02 -.881502081E+02 -.914643486E+02 -.964562343E+02 -.103845005E+03 -.114606372E+03 -.129976460E+03 -.151270478E+03 -.179129807E+03 -.211157287E+03 -.235200794E+03 -.211156872E+03 -.179128975E+03 -.151269228E+03 -.129974790E+03 -.114604277E+03 -.103842483E+03 -.964532784E+02 -.914609539E+02 -.881463675E+02 -.859957394E+02 -.846473572E+02 -.838483062E+02 -.834223154E+02 -.832467640E+02 -.832365146E+02 -.833326222E+02 -.834944577E+02 -.836942076E+02 -.839130249E+02 -.841383287E+02 -.843619055E+02 -.845785734E+02 -.847852402E+02 -.849802413E+02 -.851628729E+02 -.853330656E+02 -.854911564E+02 -.856377304E+02 -.857735115E+02 -.858992890E+02 -.860158674E+02 -.861240339E+02 -.862245374E+02 -.863180752E+02 -.864052845E+02 -.864867375E+02 -.865629370E+02 -.866343126E+02 -.867012157E+02 -.867639124E+02 -.868225736E+02 -.868772599E+02 -.869279016E+02 -.869742693E+02 -.870159363E+02 -.870522252E+02 -.870821383E+02 -.871042640E+02 -.871166528E+02 -.871166528E+02
 -.870999228E+02 -.870999228E+02 -.870865257E+02 -.870625844E+02 -.870301903E+02 -.869908517E+02 -.869456274E+02 -.868952279E+02 -.868400910E+02 -.867804380E+02 -.867163151E+02 -.866476242E+02 -.865741438E+02 -.864955449E+02 -.864114010E+02 -.863211954E+02 -.862243260E+02 -.861201099E+02 -.860077877E+02 -.858865304E+02 -.857554503E+02 -.856136186E+02 -.854600943E+02 -.852939681E+02 -.851144302E+02 -.849208718E+02 -.847130343E+02 -.844912283E+02 -.842566503E+02 -.840118404E+02 -.837613409E+02 -.835126428E+02 -.832775477E+02 -.830741317E+02 -.829295908E+02 -.828843898E+02 -.829983692E+02 -.833598470E+02 -.840994103E+02 -.854112670E+02 -.875872157E+02 -.910725448E+02 -.965617773E+02 -.105170268E+03 -.118756950E+03 -.140561362E+03 -.176519083E+03 -.238088852E+03 -.348537250E+03 -.557300454E+03 -.348536832E+03 -.238088016E+03 -.176517828E+03 -.140559684E+03 -.118754846E+03 -.105167734E+03 -.965588080E+02 -.910691344E+02 -.875833575E+02 -.854069530E+02 -.840946318E+02 -.833545942E+02 -.829926312E+02 -.828781548E+02 -.829228457E+02 -.830668623E+02 -.832697386E+02 -.835042774E+02 -.837524013E+02 -.840023074E+02 -.842465034E+02 -.844804459E+02 -.847015934E+02 -.849087483E+02 -.851015989E+02 -.852804029E+02 -.854457689E+02 -.855985064E+02 -.857395254E+02 -.858697688E+02 -.859901679E+02 -.861016151E+02 -.862049460E+02 -.863009300E+02 -.863902641E+02 -.864735700E+02 -.865513916E+02 -.866241926E+02 -.866923526E+02 -.867561609E+02 -.868158068E+02 -.868713657E+02 -.869227784E+02 -.869698231E+02 -.870120760E+02 -.870488588E+02 -.870791680E+02 -.871015801E+02 -.871141264E+02 -.871141264E+02
 -.871027353E+02 -.871027353E+02 -.870895144E+02 -.870658939E+02 -.870339442E+02 -.869951604E+02 -.869505952E+02 -.869009585E+02 -.868466924E+02 -.867880271E+02 -.867250220E+02 -.866575964E+02 -.865855513E+02 -.865085851E+02 -.864263051E+02 -.863382352E+02 -.862438228E+02 -.861424446E+02 -.860334131E+02 -.859159861E+02 -.857893810E+02 -.856527959E+02 -.855054435E+02 -.853466002E+02 -.851756810E+02 -.849923486E+02 -.847966715E+02 -.845893523E+02 -.843720547E+02 -.841478695E+02 -.839219775E+02 -.837025908E+02 -.835022892E+02 -.833399184E+02 -.832432907E+02 -.832530338E+02 -.834280919E+02 -.838536010E+02 -.846521810E+02 -.860001019E+02 -.881502772E+02 -.914644184E+02 -.964563046E+02 -.103845076E+03 -.114606443E+03 -.129976532E+03 -.151270550E+03 -.179129879E+03 -.211157360E+03 -.235200867E+03 -.211156944E+03 -.179129047E+03 -.151269300E+03 -.129974862E+03 -.114604349E+03 -.103842554E+03 -.964533493E+02 -.914610242E+02 -.881464373E+02 -.859958086E+02 -.846474256E+02 -.838483738E+02 -.834223822E+02 -.832468298E+02 -.832365795E+02 -.833326861E+02 -.834945204E+02 -.836942691E+02 -.839130852E+02 -.841383877E+02 -.843619631E+02 -.845786296E+02 -.847852950E+02 -.849802945E+02 -.851629245E+02 -.853331156E+02 -.854912047E+02 -.856377769E+02 -.857735563E+02 -.858993319E+02 -.860159085E+02 -.861240731E+02 -.862245747E+02 -.863181105E+02 -.864053178E+02 -.864867689E+02 -.865629664E+02 -.866343399E+02 -.867012409E+02 -.867639356E+02 -.868225948E+02 -.868772793E+02 -.869279190E+02 -.869742850E+02 -.870159503E+02 -.870522377E+02 -.870821496E+02 -.871042743E+02 -.871166626E+02 -.871166626E+02
 -.871109886E+02 -.871109886E+02 -.870982837E+02 -.870756017E+02 -.870449504E+02 -.870077865E+02 -.869651439E+02 -.869177300E+02 -.868659984E+02 -.868102032E+02 -.867504403E+02 -.866866775E+02 -.866187778E+02 -.865465157E+02 -.864695915E+02 -.863876413E+02 -.863002474E+02 -.862069481E+02 -.861072500E+02 -.860006431E+02 -.858866227E+02 -.857647197E+02 -.856345439E+02 -.854958460E+02 -.853486043E+02 -.851931478E+02 -.850303270E+02 -.848617523E+02 -.846901235E+02 -.845196836E+02 -.843568416E+02 -.842110240E+02 -.840958322E+02 -.840306084E+02 -.840425394E+02 -.841694535E+02 -.844634888E+02 -.849958031E+02 -.858624169E+02 -.871910565E+02 -.891483085E+02 -.919452149E+02 -.958370585E+02 -.101108569E+03 -.108027802E+03 -.116739278E+03 -.127051153E+03 -.138065878E+03 -.147664810E+03 -.152171721E+03 -.147664400E+03 -.138065057E+03 -.127049920E+03 -.116737631E+03 -.108025736E+03 -.101106081E+03 -.958341442E+02 -.919418682E+02 -.891445226E+02 -.871868241E+02 -.858577295E+02 -.849906513E+02 -.844578623E+02 -.841633408E+02 -.840359281E+02 -.840234850E+02 -.840881819E+02 -.842028310E+02 -.843480888E+02 -.845103527E+02 -.846801951E+02 -.848512057E+02 -.850191405E+02 -.851812985E+02 -.853360684E+02 -.854825990E+02 -.856205609E+02 -.857499757E+02 -.858710936E+02 -.859843063E+02 -.860900857E+02 -.861889409E+02 -.862813886E+02 -.863679319E+02 -.864490460E+02 -.865251676E+02 -.865966863E+02 -.866639376E+02 -.867271949E+02 -.867866603E+02 -.868424527E+02 -.868945924E+02 -.869429792E+02 -.869873646E+02 -.870273134E+02 -.870621520E+02 -.870909009E+02 -.871121842E+02 -.871241093E+02 -.871241093E+02
 -.871241765E+02 -.871241765E+02 -.871122922E+02 -.870911009E+02 -.870625088E+02 -.870279096E+02 -.869883047E+02 -.869443942E+02 -.868966456E+02 -.868453465E+02 -.867906442E+02 -.867325759E+02 -.866710924E+02 -.866060770E+02 -.865373607E+02 -.864647369E+02 -.863879744E+02 -.863068330E+02 -.862210804E+02 -.861305149E+02 -.860349941E+02 -.859344735E+02 -.858290582E+02 -.857190729E+02 -.856051556E+02 -.854883841E+02 -.853704434E+02 -.852538498E+02 -.851422458E+02 -.850407874E+02 -.849566486E+02 -.848996716E+02 -.848831948E+02 -.849250900E+02 -.850490320E+02 -.852860016E+02 -.856759756E+02 -.862696643E+02 -.871299872E+02 -.883326959E+02 -.899650815E+02 -.921210080E+02 -.948895272E+02 -.983332013E+02 -.102451452E+03 -.107125200E+03 -.112044956E+03 -.116641612E+03 -.120076332E+03 -.121405973E+03 -.120075931E+03 -.116640809E+03 -.112043751E+03 -.107123590E+03 -.102449434E+03 -.983307710E+02 -.948866802E+02 -.921177390E+02 -.899613843E+02 -.883285632E+02 -.871254113E+02 -.862646361E+02 -.856704854E+02 -.852800385E+02 -.850425844E+02 -.849181450E+02 -.848757386E+02 -.848916893E+02 -.849481241E+02 -.850317036E+02 -.851325844E+02 -.852435914E+02 -.853595677E+02 -.854768697E+02 -.855929805E+02 -.857062142E+02 -.858154929E+02 -.859201787E+02 -.860199474E+02 -.861146958E+02 -.862044710E+02 -.862894198E+02 -.863697505E+02 -.864457044E+02 -.865175348E+02 -.865854908E+02 -.866498037E+02 -.867106761E+02 -.867682702E+02 -.868226961E+02 -.868739984E+02 -.869221387E+02 -.869669742E+02 -.870082295E+02 -.870454589E+02 -.870779978E+02 -.871048978E+02 -.871248412E+02 -.871360281E+02 -.871360281E+02
 -.871415228E+02 -.871415228E+02 -.871307106E+02 -.871114635E+02 -.870855516E+02 -.870542820E+02 -.870186086E+02 -.869792159E+02 -.869365827E+02 -.868910311E+02 -.868427642E+02 -.867918959E+02 -.867384745E+02 -.866825026E+02 -.866239545E+02 -.865627925E+02 -.864989838E+02 -.864325184E+02 -.863634313E+02 -.862918277E+02 -.862179164E+02 -.861420513E+02 -.860647850E+02 -.859869373E+02 -.859096839E+02 -.858346690E+02 -.857641490E+02 -.857011739E+02 -.856498137E+02 -.856154388E+02 -.856050610E+02 -.856277400E+02 -.856950553E+02 -.858216303E+02 -.860256799E+02 -.863295194E+02 -.867599233E+02 -.873481530E+02 -.881293631E+02 -.891409629E+02 -.904193438E+02 -.919942269E+02 -.938798273E+02 -.960622394E+02 -.984832558E+02 -.101022715E+03 -.103484985E+03 -.105600432E+03 -.107057975E+03 -.107583640E+03 -.107057587E+03 -.105599655E+03 -.103483818E+03 -.101021156E+03 -.984813023E+02 -.960598874E+02 -.938770726E+02 -.919910645E+02 -.904157679E+02 -.891369670E+02 -.881249397E+02 -.873432940E+02 -.867546196E+02 -.863237610E+02 -.860194561E+02 -.858149293E+02 -.856878644E+02 -.856200456E+02 -.855968483E+02 -.856066922E+02 -.856405166E+02 -.856913086E+02 -.857536970E+02 -.858236110E+02 -.858980000E+02 -.859746071E+02 -.860517879E+02 -.861283669E+02 -.862035251E+02 -.862767116E+02 -.863475751E+02 -.864159111E+02 -.864816203E+02 -.865446768E+02 -.866051025E+02 -.866629471E+02 -.867182713E+02 -.867711316E+02 -.868215675E+02 -.868695865E+02 -.869151498E+02 -.869581539E+02 -.869984089E+02 -.870356111E+02 -.870693076E+02 -.870988502E+02 -.871233354E+02 -.871415254E+02 -.871517450E+02 -.871517450E+02
 -.871620690E+02 -.871620690E+02 -.871525158E+02 -.871355473E+02 -.871127684E+02 -.870853783E+02 -.870542680E+02 -.870200952E+02 -.869833414E+02 -.869443568E+02 -.869033948E+02 -.868606406E+02 -.868162334E+02 -.867702871E+02 -.867229073E+02 -.866742095E+02 -.866243362E+02 -.865734770E+02 -.865218905E+02 -.864699309E+02 -.864180800E+02 -.863669859E+02 -.863175116E+02 -.862707933E+02 -.862283128E+02 -.861919855E+02 -.861642658E+02 -.861482730E+02 -.861479388E+02 -.861681751E+02 -.862150610E+02 -.862960395E+02 -.864201113E+02 -.865979987E+02 -.868422418E+02 -.871671641E+02 -.875886215E+02 -.881234125E+02 -.887881962E+02 -.895977315E+02 -.905622476E+02 -.916837997E+02 -.929516096E+02 -.943366987E+02 -.957866529E+02 -.972221492E+02 -.985377924E+02 -.996104453E+02 -.100317634E+03 -.100565321E+03 -.100317262E+03 -.996097007E+02 -.985366740E+02 -.972206551E+02 -.957847804E+02 -.943344447E+02 -.929489703E+02 -.916807705E+02 -.905588234E+02 -.895939063E+02 -.887839633E+02 -.881187647E+02 -.875835506E+02 -.871616612E+02 -.868362971E+02 -.865916018E+02 -.864132510E+02 -.862887036E+02 -.862072364E+02 -.861598480E+02 -.861390945E+02 -.861388960E+02 -.861543399E+02 -.861814939E+02 -.862172382E+02 -.862591180E+02 -.863052180E+02 -.863540568E+02 -.864044988E+02 -.864556830E+02 -.865069637E+02 -.865578631E+02 -.866080328E+02 -.866572223E+02 -.867052533E+02 -.867519984E+02 -.867973633E+02 -.868412699E+02 -.868836424E+02 -.869243913E+02 -.869633985E+02 -.870004992E+02 -.870354605E+02 -.870679558E+02 -.870975321E+02 -.871235675E+02 -.871452176E+02 -.871613440E+02 -.871704228E+02 -.871704228E+02
 -.871847715E+02 -.871847715E+02 -.871765958E+02 -.871621144E+02 -.871427446E+02 -.871195599E+02 -.870933735E+02 -.870648032E+02 -.870343213E+02 -.870022938E+02 -.869690115E+02 -.869347156E+02 -.868996187E+02 -.868639235E+02 -.868278401E+02 -.867916026E+02 -.867554858E+02 -.867198242E+02 -.866850321E+02 -.866516272E+02 -.866202582E+02 -.865917369E+02 -.865670760E+02 -.865475330E+02 -.865346623E+02 -.865303736E+02 -.865369987E+02 -.865573645E+02 -.865948712E+02 -.866535705E+02 -.867382387E+02 -.868544326E+02 -.870085146E+02 -.872076241E+02 -.874595658E+02 -.877725752E+02 -.881549153E+02 -.886142474E+02 -.891567217E+02 -.897857417E+02 -.905003899E+02 -.912935653E+02 -.921499923E+02 -.930444185E+02 -.939405176E+02 -.947912122E+02 -.955412218E+02 -.961324690E+02 -.965123166E+02 -.966433645E+02 -.965119635E+02 -.961317621E+02 -.955401602E+02 -.947897941E+02 -.939387408E+02 -.930422802E+02 -.921474892E+02 -.912906933E+02 -.904971446E+02 -.897821178E+02 -.891527134E+02 -.886098484E+02 -.881501185E+02 -.877673730E+02 -.874539497E+02 -.872015851E+02 -.870020428E+02 -.868475178E+02 -.867308697E+02 -.866457356E+02 -.865865577E+02 -.865485595E+02 -.865276886E+02 -.865205444E+02 -.865242995E+02 -.865366222E+02 -.865556028E+02 -.865796877E+02 -.866076199E+02 -.866383887E+02 -.866711847E+02 -.867053630E+02 -.867404111E+02 -.867759221E+02 -.868115716E+02 -.868470986E+02 -.868822873E+02 -.869169524E+02 -.869509240E+02 -.869840330E+02 -.870160962E+02 -.870468991E+02 -.870761767E+02 -.871035894E+02 -.871286943E+02 -.871509074E+02 -.871694564E+02 -.871833192E+02 -.871911437E+02 -.871911437E+02
 -.872085945E+02 -.872085945E+02 -.872018486E+02 -.871899418E+02 -.871740892E+02 -.871552246E+02 -.871340707E+02 -.871111925E+02 -.870870392E+02 -.870619774E+02 -.870363182E+02 -.870103389E+02 -.869843015E+02 -.869584694E+02 -.869331225E+02 -.869085719E+02 -.868851749E+02 -.868633507E+02 -.868435970E+02 -.868265094E+02 -.868128018E+02 -.868033307E+02 -.867991203E+02 -.868013928E+02 -.868115988E+02 -.868314516E+02 -.868629605E+02 -.869084643E+02 -.869706595E+02 -.870526198E+02 -.871578012E+02 -.872900227E+02 -.874534130E+02 -.876523082E+02 -.878910848E+02 -.881739081E+02 -.885043790E+02 -.888850603E+02 -.893168785E+02 -.897984050E+02 -.903250549E+02 -.908882751E+02 -.914748456E+02 -.920664755E+02 -.926399236E+02 -.931678891E+02 -.936208649E+02 -.939699856E+02 -.941906117E+02 -.942660229E+02 -.941902800E+02 -.939693215E+02 -.936198677E+02 -.931665573E+02 -.926382554E+02 -.920644684E+02 -.914724968E+02 -.908855813E+02 -.903220122E+02 -.897950090E+02 -.893131245E+02 -.888809430E+02 -.884998923E+02 -.881690458E+02 -.878858397E+02 -.876466730E+02 -.874473797E+02 -.872835827E+02 -.871509454E+02 -.870453387E+02 -.869629430E+02 -.869003021E+02 -.868543416E+02 -.868223650E+02 -.868020334E+02 -.867913374E+02 -.867885641E+02 -.867922636E+02 -.868012148E+02 -.868143948E+02 -.868309500E+02 -.868501696E+02 -.868714630E+02 -.868943389E+02 -.869183870E+02 -.869432621E+02 -.869686689E+02 -.869943485E+02 -.870200654E+02 -.870455943E+02 -.870707064E+02 -.870951542E+02 -.871186548E+02 -.871408683E+02 -.871613736E+02 -.871796360E+02 -.871949671E+02 -.872064732E+02 -.872129886E+02 -.872129886E+02
 -.872325853E+02 -.872325853E+02 -.872272626E+02 -.872179114E+02 -.872055367E+02 -.871909247E+02 -.871746973E+02 -.871573550E+02 -.871393110E+02 -.871209174E+02 -.871024874E+02 -.870843134E+02 -.870666820E+02 -.870498882E+02 -.870342479E+02 -.870201095E+02 -.870078661E+02 -.869979676E+02 -.869909339E+02 -.869873675E+02 -.869879687E+02 -.869935504E+02 -.870050537E+02 -.870235644E+02 -.870503283E+02 -.870867657E+02 -.871344827E+02 -.871952782E+02 -.872711426E+02 -.873642460E+02 -.874769110E+02 -.876115637E+02 -.877706583E+02 -.879565665E+02 -.881714259E+02 -.884169409E+02 -.886941308E+02 -.890030283E+02 -.893423343E+02 -.897090490E+02 -.900981135E+02 -.905021124E+02 -.909111062E+02 -.913126780E+02 -.916922795E+02 -.920339442E+02 -.923213926E+02 -.925394671E+02 -.926757388E+02 -.927220147E+02 -.926754305E+02 -.925388502E+02 -.923204663E+02 -.920327074E+02 -.916907306E+02 -.913108152E+02 -.909089271E+02 -.904996143E+02 -.900952935E+02 -.897059034E+02 -.893388594E+02 -.889992198E+02 -.886899841E+02 -.884124509E+02 -.881665872E+02 -.879513731E+02 -.877651042E+02 -.876056423E+02 -.874706153E+02 -.873575688E+02 -.872640763E+02 -.871878151E+02 -.871266150E+02 -.870784853E+02 -.870416273E+02 -.870144352E+02 -.869954891E+02 -.869835440E+02 -.869775152E+02 -.869764633E+02 -.869795776E+02 -.869861611E+02 -.869956152E+02 -.870074260E+02 -.870211512E+02 -.870364077E+02 -.870528602E+02 -.870702104E+02 -.870881862E+02 -.871065305E+02 -.871249899E+02 -.871433020E+02 -.871611807E+02 -.871782995E+02 -.871942703E+02 -.872086176E+02 -.872207459E+02 -.872298983E+02 -.872351026E+02 -.872351026E+02
 -.872559277E+02 -.872559277E+02 -.872519731E+02 -.872450711E+02 -.872360166E+02 -.872254443E+02 -.872138694E+02 -.872017196E+02 -.871893606E+02 -.871771164E+02 -.871652864E+02 -.871541588E+02 -.871440233E+02 -.871351809E+02 -.871279542E+02 -.871226960E+02 -.871197983E+02 -.871197007E+02 -.871228996E+02 -.871299559E+02 -.871415045E+02 -.871582619E+02 -.871810340E+02 -.872107230E+02 -.872483315E+02 -.872949651E+02 -.873518301E+02 -.874202261E+02 -.875015309E+02 -.875971759E+02 -.877086086E+02 -.878372409E+02 -.879843776E+02 -.881511256E+02 -.883382797E+02 -.885461850E+02 -.887745792E+02 -.890224178E+02 -.892876945E+02 -.895672723E+02 -.898567459E+02 -.901503663E+02 -.904410600E+02 -.907205746E+02 -.909797812E+02 -.912091426E+02 -.913993365E+02 -.915419849E+02 -.916304070E+02 -.916602849E+02 -.916301240E+02 -.915414186E+02 -.913984864E+02 -.912080077E+02 -.909783604E+02 -.907188665E+02 -.904390629E+02 -.901480782E+02 -.898541644E+02 -.895643949E+02 -.892845184E+02 -.890189398E+02 -.887707960E+02 -.885420929E+02 -.883338746E+02 -.881464036E+02 -.879793342E+02 -.878318715E+02 -.877029086E+02 -.875911402E+02 -.874951547E+02 -.874135042E+02 -.873447576E+02 -.872875370E+02 -.872405432E+02 -.872025703E+02 -.871725134E+02 -.871493705E+02 -.871322408E+02 -.871203199E+02 -.871128934E+02 -.871093294E+02 -.871090704E+02 -.871116251E+02 -.871165600E+02 -.871234914E+02 -.871320770E+02 -.871420082E+02 -.871530014E+02 -.871647902E+02 -.871771156E+02 -.871897168E+02 -.872023189E+02 -.872146203E+02 -.872262757E+02 -.872368767E+02 -.872459263E+02 -.872528077E+02 -.872567433E+02 -.872567433E+02
 -.872779710E+02 -.872779710E+02 -.872752926E+02 -.872706678E+02 -.872646876E+02 -.872578370E+02 -.872505221E+02 -.872430926E+02 -.872358587E+02 -.872291059E+02 -.872231068E+02 -.872181306E+02 -.872144521E+02 -.872123589E+02 -.872121585E+02 -.872141841E+02 -.872188007E+02 -.872264105E+02 -.872374581E+02 -.872524347E+02 -.872718831E+02 -.872964000E+02 -.873266384E+02 -.873633082E+02 -.874071743E+02 -.874590515E+02 -.875197967E+02 -.875902945E+02 -.876714388E+02 -.877641055E+02 -.878691174E+02 -.879871994E+02 -.881189226E+02 -.882646382E+02 -.884243998E+02 -.885978777E+02 -.887842663E+02 -.889821928E+02 -.891896316E+02 -.894038377E+02 -.896213097E+02 -.898377979E+02 -.900483711E+02 -.902475540E+02 -.904295419E+02 -.905884895E+02 -.907188599E+02 -.908158047E+02 -.908755352E+02 -.908956365E+02 -.908752787E+02 -.908152916E+02 -.907180898E+02 -.905874618E+02 -.904282559E+02 -.902460086E+02 -.900465652E+02 -.898357301E+02 -.896189786E+02 -.894012416E+02 -.891867687E+02 -.889790610E+02 -.887808636E+02 -.885942016E+02 -.884204481E+02 -.882604083E+02 -.881144120E+02 -.879824054E+02 -.878640375E+02 -.877587369E+02 -.876657791E+02 -.875843412E+02 -.875135476E+02 -.874525049E+02 -.874003284E+02 -.873561623E+02 -.873191921E+02 -.872886541E+02 -.872638395E+02 -.872440969E+02 -.872288314E+02 -.872175029E+02 -.872096231E+02 -.872047515E+02 -.872024908E+02 -.872024824E+02 -.872044010E+02 -.872079495E+02 -.872128532E+02 -.872188537E+02 -.872257024E+02 -.872331533E+02 -.872409545E+02 -.872488383E+02 -.872565099E+02 -.872636325E+02 -.872698099E+02 -.872745645E+02 -.872773084E+02 -.872773084E+02
 -.872982388E+02 -.872982388E+02 -.872967191E+02 -.872941551E+02 -.872909453E+02 -.872874307E+02 -.872839104E+02 -.872806537E+02 -.872779113E+02 -.872759230E+02 -.872749256E+02 -.872751586E+02 -.872768699E+02 -.872803200E+02 -.872857868E+02 -.872935689E+02 -.873039888E+02 -.873173964E+02 -.873341707E+02 -.873547219E+02 -.873794925E+02 -.874089568E+02 -.874436200E+02 -.874840150E+02 -.875306975E+02 -.875842380E+02 -.876452117E+02 -.877141836E+02 -.877916901E+02 -.878782156E+02 -.879741637E+02 -.880798229E+02 -.881953268E+02 -.883206096E+02 -.884553573E+02 -.885989575E+02 -.887504497E+02 -.889084809E+02 -.890712705E+02 -.892365919E+02 -.894017761E+02 -.895637436E+02 -.897190718E+02 -.898640994E+02 -.899950687E+02 -.901083008E+02 -.902003932E+02 -.902684242E+02 -.903101453E+02 -.903241376E+02 -.903099163E+02 -.902679661E+02 -.901997058E+02 -.901073838E+02 -.899939217E+02 -.898627219E+02 -.897174632E+02 -.895619032E+02 -.893997032E+02 -.892342857E+02 -.890687300E+02 -.889057053E+02 -.887474381E+02 -.885957089E+02 -.884518707E+02 -.883168842E+02 -.881913617E+02 -.880756174E+02 -.879697171E+02 -.878735275E+02 -.877867603E+02 -.877090122E+02 -.876397991E+02 -.875785852E+02 -.875248058E+02 -.874778865E+02 -.874372576E+02 -.874023644E+02 -.873726752E+02 -.873476863E+02 -.873269250E+02 -.873099510E+02 -.872963566E+02 -.872857659E+02 -.872778328E+02 -.872722393E+02 -.872686924E+02 -.872669212E+02 -.872666735E+02 -.872677117E+02 -.872698090E+02 -.872727442E+02 -.872762963E+02 -.872802386E+02 -.872843304E+02 -.872883089E+02 -.872918774E+02 -.872946923E+02 -.872963460E+02 -.872963460E+02
 -.873164204E+02 -.873164204E+02 -.873159270E+02 -.873151820E+02 -.873144068E+02 -.873138080E+02 -.873135822E+02 -.873139204E+02 -.873150119E+02 -.873170476E+02 -.873202233E+02 -.873247425E+02 -.873308185E+02 -.873386772E+02 -.873485588E+02 -.873607194E+02 -.873754324E+02 -.873929896E+02 -.874137013E+02 -.874378966E+02 -.874659218E+02 -.874981392E+02 -.875349231E+02 -.875766564E+02 -.876237234E+02 -.876765023E+02 -.877353548E+02 -.878006128E+02 -.878725632E+02 -.879514292E+02 -.880373488E+02 -.881303505E+02 -.882303267E+02 -.883370059E+02 -.884499231E+02 -.885683930E+02 -.886914852E+02 -.888180051E+02 -.889464844E+02 -.890751824E+02 -.892021027E+02 -.893250275E+02 -.894415718E+02 -.895492569E+02 -.896456022E+02 -.897282319E+02 -.897949893E+02 -.898440503E+02 -.898740271E+02 -.898840509E+02 -.898738260E+02 -.898436482E+02 -.897943861E+02 -.897274275E+02 -.896445965E+02 -.895480499E+02 -.894401635E+02 -.893234178E+02 -.892002916E+02 -.890731700E+02 -.889442706E+02 -.888155901E+02 -.886888691E+02 -.885655763E+02 -.884469061E+02 -.883337891E+02 -.882269111E+02 -.881267369E+02 -.880335385E+02 -.879474238E+02 -.878683646E+02 -.877962234E+02 -.877307774E+02 -.876717404E+02 -.876187810E+02 -.875715383E+02 -.875296351E+02 -.874926879E+02 -.874603151E+02 -.874321436E+02 -.874078127E+02 -.873869778E+02 -.873693120E+02 -.873545069E+02 -.873422735E+02 -.873323413E+02 -.873244574E+02 -.873183855E+02 -.873139041E+02 -.873108044E+02 -.873088884E+02 -.873079661E+02 -.873078527E+02 -.873083653E+02 -.873093197E+02 -.873105254E+02 -.873117813E+02 -.873128698E+02 -.873135501E+02 -.873135501E+02
 -.873323522E+02 -.873323522E+02 -.873327465E+02 -.873335691E+02 -.873348825E+02 -.873367710E+02 -.873393362E+02 -.873426948E+02 -.873469762E+02 -.873523219E+02 -.873588849E+02 -.873668296E+02 -.873763321E+02 -.873875799E+02 -.874007727E+02 -.874161219E+02 -.874338509E+02 -.874541945E+02 -.874773978E+02 -.875037153E+02 -.875334085E+02 -.875667432E+02 -.876039857E+02 -.876453982E+02 -.876912324E+02 -.877417223E+02 -.877970754E+02 -.878574618E+02 -.879230026E+02 -.879937557E+02 -.880697012E+02 -.881507246E+02 -.882366004E+02 -.883269747E+02 -.884213498E+02 -.885190698E+02 -.886193103E+02 -.887210724E+02 -.888231840E+02 -.889243085E+02 -.890229633E+02 -.891175494E+02 -.892063905E+02 -.892877843E+02 -.893600609E+02 -.894216486E+02 -.894711414E+02 -.895073644E+02 -.895294317E+02 -.895367921E+02 -.895292586E+02 -.895070183E+02 -.894706225E+02 -.894209570E+02 -.893591968E+02 -.892867482E+02 -.892051828E+02 -.891161706E+02 -.890214141E+02 -.889225895E+02 -.888212963E+02 -.887190170E+02 -.886170885E+02 -.885166830E+02 -.884187997E+02 -.883242632E+02 -.882337298E+02 -.881476975E+02 -.880665205E+02 -.879904247E+02 -.879195252E+02 -.878538424E+02 -.877933190E+02 -.877378345E+02 -.876872196E+02 -.876412676E+02 -.875997454E+02 -.875624022E+02 -.875289770E+02 -.874992046E+02 -.874728206E+02 -.874495647E+02 -.874291840E+02 -.874114348E+02 -.873960838E+02 -.873829089E+02 -.873717001E+02 -.873622588E+02 -.873543978E+02 -.873479411E+02 -.873427230E+02 -.873385879E+02 -.873353891E+02 -.873329888E+02 -.873312578E+02 -.873300751E+02 -.873293284E+02 -.873289157E+02 -.873287467E+02 -.873287467E+02
 -.873459926E+02 -.873459926E+02 -.873471366E+02 -.873492785E+02 -.873523410E+02 -.873563000E+02 -.873611717E+02 -.873670040E+02 -.873738704E+02 -.873818647E+02 -.873910979E+02 -.874016956E+02 -.874137961E+02 -.874275490E+02 -.874431138E+02 -.874606590E+02 -.874803609E+02 -.875024021E+02 -.875269697E+02 -.875542540E+02 -.875844449E+02 -.876177300E+02 -.876542899E+02 -.876942943E+02 -.877378963E+02 -.877852264E+02 -.878363855E+02 -.878914365E+02 -.879503956E+02 -.880132227E+02 -.880798112E+02 -.881499777E+02 -.882234514E+02 -.882998652E+02 -.883787470E+02 -.884595135E+02 -.885414674E+02 -.886237973E+02 -.887055833E+02 -.887858071E+02 -.888633683E+02 -.889371076E+02 -.890058344E+02 -.890683618E+02 -.891235443E+02 -.891703186E+02 -.892077448E+02 -.892350449E+02 -.892516367E+02 -.892571594E+02 -.892514913E+02 -.892347543E+02 -.892073093E+02 -.891697385E+02 -.891228202E+02 -.890674945E+02 -.890048247E+02 -.889359566E+02 -.888620773E+02 -.887843775E+02 -.887040168E+02 -.886220958E+02 -.885396331E+02 -.884575489E+02 -.883766548E+02 -.882976487E+02 -.882211141E+02 -.881475234E+02 -.880772446E+02 -.880105485E+02 -.879476194E+02 -.878885645E+02 -.878334244E+02 -.877821838E+02 -.877347804E+02 -.876911144E+02 -.876510560E+02 -.876144531E+02 -.875811370E+02 -.875509280E+02 -.875236399E+02 -.874990833E+02 -.874770693E+02 -.874574112E+02 -.874399269E+02 -.874244404E+02 -.874107824E+02 -.873987921E+02 -.873883172E+02 -.873792150E+02 -.873713531E+02 -.873646106E+02 -.873588790E+02 -.873540641E+02 -.873500887E+02 -.873468961E+02 -.873444549E+02 -.873427662E+02 -.873418729E+02 -.873418729E+02
 -.873573951E+02 -.873573951E+02 -.873591569E+02 -.873623814E+02 -.873668721E+02 -.873725105E+02 -.873792378E+02 -.873870410E+02 -.873959422E+02 -.874059914E+02 -.874172601E+02 -.874298372E+02 -.874438253E+02 -.874593380E+02 -.874764981E+02 -.874954346E+02 -.875162820E+02 -.875391772E+02 -.875642586E+02 -.875916627E+02 -.876215224E+02 -.876539634E+02 -.876891014E+02 -.877270374E+02 -.877678544E+02 -.878116112E+02 -.878583380E+02 -.879080302E+02 -.879606418E+02 -.880160794E+02 -.880741951E+02 -.881347809E+02 -.881975621E+02 -.882621925E+02 -.883282513E+02 -.883952401E+02 -.884625843E+02 -.885296350E+02 -.885956762E+02 -.886599334E+02 -.887215874E+02 -.887797909E+02 -.888336888E+02 -.888824409E+02 -.889252472E+02 -.889613736E+02 -.889901774E+02 -.890111306E+02 -.890238406E+02 -.890280651E+02 -.890237223E+02 -.890108942E+02 -.889898233E+02 -.889609024E+02 -.889246598E+02 -.888817383E+02 -.888328723E+02 -.887788621E+02 -.887205479E+02 -.886587854E+02 -.885944220E+02 -.885282773E+02 -.884611260E+02 -.883936847E+02 -.883266025E+02 -.882604546E+02 -.881957396E+02 -.881328791E+02 -.880722196E+02 -.880140364E+02 -.879585383E+02 -.879058737E+02 -.878561368E+02 -.878093744E+02 -.877655918E+02 -.877247599E+02 -.876868204E+02 -.876516916E+02 -.876192730E+02 -.875894500E+02 -.875620975E+02 -.875370835E+02 -.875142715E+02 -.874935237E+02 -.874747023E+02 -.874576721E+02 -.874423015E+02 -.874284646E+02 -.874160421E+02 -.874049235E+02 -.873950085E+02 -.873862093E+02 -.873784536E+02 -.873716880E+02 -.873658832E+02 -.873610402E+02 -.873571992E+02 -.873544515E+02 -.873529548E+02 -.873529548E+02
 -.873666826E+02 -.873666826E+02 -.873689397E+02 -.873730282E+02 -.873786519E+02 -.873856131E+02 -.873937885E+02 -.874031119E+02 -.874135606E+02 -.874251449E+02 -.874379009E+02 -.874518841E+02 -.874671647E+02 -.874838242E+02 -.875019523E+02 -.875216439E+02 -.875429974E+02 -.875661118E+02 -.875910849E+02 -.876180109E+02 -.876469777E+02 -.876780644E+02 -.877113385E+02 -.877468524E+02 -.877846401E+02 -.878247134E+02 -.878670578E+02 -.879116287E+02 -.879583466E+02 -.880070932E+02 -.880577073E+02 -.881099812E+02 -.881636573E+02 -.882184262E+02 -.882739252E+02 -.883297385E+02 -.883853993E+02 -.884403932E+02 -.884941642E+02 -.885461225E+02 -.885956546E+02 -.886421360E+02 -.886849451E+02 -.887234785E+02 -.887571683E+02 -.887854979E+02 -.888080189E+02 -.888243651E+02 -.888342656E+02 -.888375537E+02 -.888341734E+02 -.888241811E+02 -.888077434E+02 -.887851319E+02 -.887567127E+02 -.887229347E+02 -.886843147E+02 -.886414210E+02 -.885948572E+02 -.885452452E+02 -.884932100E+02 -.884393654E+02 -.883843016E+02 -.883285749E+02 -.882727004E+02 -.882171453E+02 -.881623258E+02 -.881086052E+02 -.880562935E+02 -.880056490E+02 -.879568799E+02 -.879101484E+02 -.878655733E+02 -.878232348E+02 -.877831786E+02 -.877454199E+02 -.877099477E+02 -.876767288E+02 -.876457116E+02 -.876168293E+02 -.875900033E+02 -.875651459E+02 -.875421630E+02 -.875209562E+02 -.875014252E+02 -.874834697E+02 -.874669910E+02 -.874518943E+02 -.874380904E+02 -.874254981E+02 -.874140465E+02 -.874036787E+02 -.873943552E+02 -.873860595E+02 -.873788049E+02 -.873726430E+02 -.873676759E+02 -.873640716E+02 -.873620850E+02 -.873620850E+02
 -.873740239E+02 -.873740239E+02 -.873766653E+02 -.873814207E+02 -.873879131E+02 -.873958793E+02 -.874051424E+02 -.874155913E+02 -.874271647E+02 -.874398387E+02 -.874536183E+02 -.874685297E+02 -.874846147E+02 -.875019269E+02 -.875205276E+02 -.875404828E+02 -.875618609E+02 -.875847299E+02 -.876091556E+02 -.876351989E+02 -.876629138E+02 -.876923452E+02 -.877235259E+02 -.877564748E+02 -.877911934E+02 -.878276637E+02 -.878658452E+02 -.879056714E+02 -.879470481E+02 -.879898496E+02 -.880339173E+02 -.880790568E+02 -.881250374E+02 -.881715905E+02 -.882184102E+02 -.882651544E+02 -.883114469E+02 -.883568814E+02 -.884010258E+02 -.884434293E+02 -.884836294E+02 -.885211616E+02 -.885555685E+02 -.885864112E+02 -.886132798E+02 -.886358049E+02 -.886536676E+02 -.886666091E+02 -.886744386E+02 -.886770391E+02 -.886743714E+02 -.886664750E+02 -.886534672E+02 -.886355391E+02 -.886129499E+02 -.885860187E+02 -.885551154E+02 -.885206501E+02 -.884830622E+02 -.884428092E+02 -.884003564E+02 -.883561664E+02 -.883106907E+02 -.882643615E+02 -.882175860E+02 -.881707407E+02 -.881241683E+02 -.880781753E+02 -.880330308E+02 -.879889664E+02 -.879461770E+02 -.879048220E+02 -.878650277E+02 -.878268894E+02 -.877904740E+02 -.877558230E+02 -.877229553E+02 -.876918699E+02 -.876625486E+02 -.876349590E+02 -.876090566E+02 -.875847874E+02 -.875620899E+02 -.875408974E+02 -.875211399E+02 -.875027460E+02 -.874856450E+02 -.874697689E+02 -.874550547E+02 -.874414471E+02 -.874289016E+02 -.874173883E+02 -.874068972E+02 -.873974440E+02 -.873890788E+02 -.873818964E+02 -.873760511E+02 -.873717748E+02 -.873694020E+02 -.873694020E+02
 -.873796147E+02 -.873796147E+02 -.873825419E+02 -.873877902E+02 -.873949190E+02 -.874036127E+02 -.874136513E+02 -.874248865E+02 -.874372250E+02 -.874506140E+02 -.874650321E+02 -.874804804E+02 -.874969769E+02 -.875145512E+02 -.875332411E+02 -.875530886E+02 -.875741379E+02 -.875964326E+02 -.876200132E+02 -.876449157E+02 -.876711690E+02 -.876987931E+02 -.877277971E+02 -.877581774E+02 -.877899153E+02 -.878229750E+02 -.878573021E+02 -.878928209E+02 -.879294334E+02 -.879670170E+02 -.880054237E+02 -.880444789E+02 -.880839812E+02 -.881237020E+02 -.881633865E+02 -.882027555E+02 -.882415070E+02 -.882793201E+02 -.883158584E+02 -.883507754E+02 -.883837201E+02 -.884143434E+02 -.884423054E+02 -.884672823E+02 -.884889743E+02 -.885071128E+02 -.885214676E+02 -.885318523E+02 -.885381301E+02 -.885402175E+02 -.885380865E+02 -.885317653E+02 -.885213379E+02 -.885069416E+02 -.884887628E+02 -.884670324E+02 -.884420192E+02 -.884140235E+02 -.883833692E+02 -.883503970E+02 -.883154562E+02 -.882788983E+02 -.882410704E+02 -.882023092E+02 -.881629363E+02 -.881232540E+02 -.880835424E+02 -.880440567E+02 -.880050261E+02 -.879666528E+02 -.879291120E+02 -.878925526E+02 -.878570977E+02 -.878228462E+02 -.877898744E+02 -.877582376E+02 -.877279722E+02 -.876990974E+02 -.876716176E+02 -.876455238E+02 -.876207960E+02 -.875974051E+02 -.875753143E+02 -.875544814E+02 -.875348605E+02 -.875164036E+02 -.874990631E+02 -.874827934E+02 -.874675539E+02 -.874533114E+02 -.874400442E+02 -.874277460E+02 -.874164316E+02 -.874061446E+02 -.873969658E+02 -.873890262E+02 -.873825228E+02 -.873777390E+02 -.873750728E+02 -.873750728E+02
 -.873836616E+02 -.873836616E+02 -.873867892E+02 -.873923798E+02 -.873999444E+02 -.874091278E+02 -.874196758E+02 -.874314109E+02 -.874442136E+02 -.874580077E+02 -.874727497E+02 -.874884202E+02 -.875050171E+02 -.875225507E+02 -.875410391E+02 -.875605055E+02 -.875809746E+02 -.876024708E+02 -.876250159E+02 -.876486271E+02 -.876733152E+02 -.876990830E+02 -.877259238E+02 -.877538196E+02 -.877827398E+02 -.878126393E+02 -.878434577E+02 -.878751179E+02 -.879075246E+02 -.879405638E+02 -.879741022E+02 -.880079865E+02 -.880420437E+02 -.880760818E+02 -.881098903E+02 -.881432419E+02 -.881758949E+02 -.882075951E+02 -.882380799E+02 -.882670814E+02 -.882943311E+02 -.883195644E+02 -.883425257E+02 -.883629735E+02 -.883806854E+02 -.883954637E+02 -.884071392E+02 -.884155758E+02 -.884206740E+02 -.884223730E+02 -.884206523E+02 -.884155328E+02 -.884070755E+02 -.883953806E+02 -.883805844E+02 -.883628564E+02 -.883423949E+02 -.883194226E+02 -.882941814E+02 -.882669274E+02 -.882379256E+02 -.882074450E+02 -.881757540E+02 -.881431158E+02 -.881097849E+02 -.880760039E+02 -.880420004E+02 -.880079856E+02 -.879741523E+02 -.879406739E+02 -.879077045E+02 -.878753781E+02 -.878438095E+02 -.878130944E+02 -.877833109E+02 -.877545200E+02 -.877267674E+02 -.877000840E+02 -.876744884E+02 -.876499874E+02 -.876265781E+02 -.876042489E+02 -.875829815E+02 -.875627524E+02 -.875435341E+02 -.875252975E+02 -.875080134E+02 -.874916546E+02 -.874761990E+02 -.874616321E+02 -.874479511E+02 -.874351696E+02 -.874233234E+02 -.874124788E+02 -.874027423E+02 -.873942737E+02 -.873873038E+02 -.873821564E+02 -.873792783E+02 -.873792783E+02
 -.873863714E+02 -.873863714E+02 -.873896262E+02 -.873954305E+02 -.874032611E+02 -.874127335E+02 -.874235681E+02 -.874355649E+02 -.874485840E+02 -.874625307E+02 -.874773440E+02 -.874929876E+02 -.875094434E+02 -.875267058E+02 -.875447777E+02 -.875636669E+02 -.875833834E+02 -.876039370E+02 -.876253352E+02 -.876475818E+02 -.876706750E+02 -.876946059E+02 -.877193578E+02 -.877449041E+02 -.877712079E+02 -.877982206E+02 -.878258809E+02 -.878541143E+02 -.878828323E+02 -.879119318E+02 -.879412952E+02 -.879707902E+02 -.880002699E+02 -.880295740E+02 -.880585294E+02 -.880869516E+02 -.881146466E+02 -.881414130E+02 -.881670445E+02 -.881913330E+02 -.882140714E+02 -.882350573E+02 -.882540966E+02 -.882710072E+02 -.882856222E+02 -.882977939E+02 -.883073966E+02 -.883143294E+02 -.883185187E+02 -.883199196E+02 -.883185173E+02 -.883143269E+02 -.883073938E+02 -.882977921E+02 -.882856229E+02 -.882710123E+02 -.882541087E+02 -.882350791E+02 -.882141063E+02 -.881913847E+02 -.881671173E+02 -.881415114E+02 -.881147759E+02 -.880871176E+02 -.880587383E+02 -.880298326E+02 -.880005857E+02 -.879711711E+02 -.879417500E+02 -.879124696E+02 -.878834631E+02 -.878548487E+02 -.878267302E+02 -.877991967E+02 -.877723234E+02 -.877461721E+02 -.877207919E+02 -.876962202E+02 -.876724837E+02 -.876495992E+02 -.876275751E+02 -.876064125E+02 -.875861063E+02 -.875666466E+02 -.875480202E+02 -.875302125E+02 -.875132088E+02 -.874969969E+02 -.874815695E+02 -.874669274E+02 -.874530834E+02 -.874400673E+02 -.874279321E+02 -.874167624E+02 -.874066847E+02 -.873978815E+02 -.873906094E+02 -.873852223E+02 -.873822028E+02 -.873822028E+02
 -.873879419E+02 -.873879419E+02 -.873912625E+02 -.873971728E+02 -.874051275E+02 -.874147221E+02 -.874256594E+02 -.874377231E+02 -.874507579E+02 -.874646550E+02 -.874793397E+02 -.874947628E+02 -.875108932E+02 -.875277132E+02 -.875452136E+02 -.875633905E+02 -.875822424E+02 -.876017683E+02 -.876219655E+02 -.876428282E+02 -.876643461E+02 -.876865029E+02 -.877092755E+02 -.877326333E+02 -.877565368E+02 -.877809369E+02 -.878057750E+02 -.878309815E+02 -.878564763E+02 -.878821680E+02 -.879079543E+02 -.879337220E+02 -.879593475E+02 -.879846974E+02 -.880096298E+02 -.880339947E+02 -.880576364E+02 -.880803945E+02 -.881021065E+02 -.881226093E+02 -.881417422E+02 -.881593491E+02 -.881752813E+02 -.881893998E+02 -.882015780E+02 -.882117044E+02 -.882196843E+02 -.882254420E+02 -.882289224E+02 -.882300918E+02 -.882289394E+02 -.882254764E+02 -.882197369E+02 -.882117765E+02 -.882016711E+02 -.881895160E+02 -.881754232E+02 -.881595195E+02 -.881419445E+02 -.881228474E+02 -.881023846E+02 -.880807176E+02 -.880580096E+02 -.880344238E+02 -.880101212E+02 -.879852581E+02 -.879599848E+02 -.879344441E+02 -.879087698E+02 -.878830862E+02 -.878575071E+02 -.878321355E+02 -.878070632E+02 -.877823711E+02 -.877581292E+02 -.877343968E+02 -.877112232E+02 -.876886482E+02 -.876667027E+02 -.876454096E+02 -.876247845E+02 -.876048367E+02 -.875855706E+02 -.875669863E+02 -.875490812E+02 -.875318516E+02 -.875152942E+02 -.874994085E+02 -.874841990E+02 -.874696787E+02 -.874558729E+02 -.874428242E+02 -.874305991E+02 -.874192966E+02 -.874090584E+02 -.874000839E+02 -.873926482E+02 -.873871264E+02 -.873840254E+02 -.873840254E+02
 -.873885572E+02 -.873885572E+02 -.873918926E+02 -.873978201E+02 -.874057822E+02 -.874153629E+02 -.874262535E+02 -.874382269E+02 -.874511174E+02 -.874648056E+02 -.874792066E+02 -.874942614E+02 -.875099294E+02 -.875261831E+02 -.875430043E+02 -.875603801E+02 -.875783008E+02 -.875967574E+02 -.876157398E+02 -.876352359E+02 -.876552297E+02 -.876757004E+02 -.876966218E+02 -.877179615E+02 -.877396799E+02 -.877617301E+02 -.877840570E+02 -.878065977E+02 -.878292806E+02 -.878520258E+02 -.878747453E+02 -.878973428E+02 -.879197147E+02 -.879417504E+02 -.879633333E+02 -.879843417E+02 -.880046500E+02 -.880241302E+02 -.880426533E+02 -.880600910E+02 -.880763177E+02 -.880912119E+02 -.881046586E+02 -.881165509E+02 -.881267916E+02 -.881352957E+02 -.881419910E+02 -.881468201E+02 -.881497412E+02 -.881507288E+02 -.881497747E+02 -.881468877E+02 -.881420934E+02 -.881354342E+02 -.881269678E+02 -.881167668E+02 -.881049169E+02 -.880915155E+02 -.880766699E+02 -.880604958E+02 -.880431149E+02 -.880246534E+02 -.880052402E+02 -.879850046E+02 -.879640753E+02 -.879425784E+02 -.879206360E+02 -.878983655E+02 -.878758778E+02 -.878532774E+02 -.878306608E+02 -.878081169E+02 -.877857260E+02 -.877635602E+02 -.877416831E+02 -.877201499E+02 -.876990081E+02 -.876782972E+02 -.876580498E+02 -.876382919E+02 -.876190433E+02 -.876003190E+02 -.875821295E+02 -.875644820E+02 -.875473817E+02 -.875308330E+02 -.875148413E+02 -.874994150E+02 -.874845678E+02 -.874703222E+02 -.874567132E+02 -.874437933E+02 -.874316395E+02 -.874203610E+02 -.874101110E+02 -.874011002E+02 -.873936162E+02 -.873880473E+02 -.873849148E+02 -.873849148E+02
 -.873883842E+02 -.873883842E+02 -.873916929E+02 -.873975654E+02 -.874054405E+02 -.874148976E+02 -.874256223E+02 -.874373812E+02 -.874500018E+02 -.874633578E+02 -.874773573E+02 -.874919339E+02 -.875070399E+02 -.875226410E+02 -.875387120E+02 -.875552336E+02 -.875721899E+02 -.875895664E+02 -.876073481E+02 -.876255185E+02 -.876440582E+02 -.876629440E+02 -.876821487E+02 -.877016397E+02 -.877213789E+02 -.877413224E+02 -.877614201E+02 -.877816154E+02 -.878018454E+02 -.878220409E+02 -.878421264E+02 -.878620205E+02 -.878816366E+02 -.879008830E+02 -.879196638E+02 -.879378800E+02 -.879554302E+02 -.879722116E+02 -.879881214E+02 -.880030580E+02 -.880169225E+02 -.880296197E+02 -.880410599E+02 -.880511600E+02 -.880598450E+02 -.880670492E+02 -.880727170E+02 -.880768044E+02 -.880792794E+02 -.880801227E+02 -.880793277E+02 -.880769014E+02 -.880728636E+02 -.880672465E+02 -.880600948E+02 -.880514642E+02 -.880414211E+02 -.880300408E+02 -.880174069E+02 -.880036095E+02 -.879887443E+02 -.879729106E+02 -.879562106E+02 -.879387475E+02 -.879206245E+02 -.879019437E+02 -.878828046E+02 -.878633036E+02 -.878435328E+02 -.878235795E+02 -.878035255E+02 -.877834469E+02 -.877634135E+02 -.877434885E+02 -.877237290E+02 -.877041853E+02 -.876849018E+02 -.876659164E+02 -.876472616E+02 -.876289644E+02 -.876110470E+02 -.875935277E+02 -.875764210E+02 -.875597390E+02 -.875434923E+02 -.875276914E+02 -.875123481E+02 -.874974773E+02 -.874830999E+02 -.874692454E+02 -.874559561E+02 -.874432921E+02 -.874313375E+02 -.874202092E+02 -.874100674E+02 -.874011303E+02 -.873936923E+02 -.873881483E+02 -.873850257E+02 -.873850257E+02
 -.873875714E+02 -.873875714E+02 -.873908202E+02 -.873965799E+02 -.874042930E+02 -.874135399E+02 -.874240051E+02 -.874354528E+02 -.874477072E+02 -.874606379E+02 -.874741484E+02 -.874881674E+02 -.875026423E+02 -.875175337E+02 -.875328117E+02 -.875484523E+02 -.875644354E+02 -.875807427E+02 -.875973559E+02 -.876142559E+02 -.876314216E+02 -.876488288E+02 -.876664502E+02 -.876842545E+02 -.877022058E+02 -.877202639E+02 -.877383836E+02 -.877565148E+02 -.877746026E+02 -.877925873E+02 -.878104046E+02 -.878279857E+02 -.878452582E+02 -.878621461E+02 -.878785705E+02 -.878944507E+02 -.879097043E+02 -.879242485E+02 -.879380011E+02 -.879508811E+02 -.879628099E+02 -.879737126E+02 -.879835185E+02 -.879921627E+02 -.879995866E+02 -.880057390E+02 -.880105769E+02 -.880140660E+02 -.880161816E+02 -.880169088E+02 -.880162428E+02 -.880141887E+02 -.880107619E+02 -.880059876E+02 -.879999004E+02 -.879925438E+02 -.879839692E+02 -.879742358E+02 -.879634090E+02 -.879515597E+02 -.879387635E+02 -.879250993E+02 -.879106485E+02 -.878954939E+02 -.878797188E+02 -.878634059E+02 -.878466365E+02 -.878294901E+02 -.878120430E+02 -.877943682E+02 -.877765349E+02 -.877586079E+02 -.877406473E+02 -.877227086E+02 -.877048420E+02 -.876870930E+02 -.876695021E+02 -.876521050E+02 -.876349328E+02 -.876180125E+02 -.876013672E+02 -.875850167E+02 -.875689781E+02 -.875532668E+02 -.875378970E+02 -.875228834E+02 -.875082424E+02 -.874939939E+02 -.874801638E+02 -.874667868E+02 -.874539106E+02 -.874416002E+02 -.874299449E+02 -.874190662E+02 -.874091285E+02 -.874003532E+02 -.873930373E+02 -.873875765E+02 -.873844973E+02 -.873844973E+02
 -.873862485E+02 -.873862485E+02 -.873894112E+02 -.873950129E+02 -.874025056E+02 -.874114751E+02 -.874216089E+02 -.874326721E+02 -.874444883E+02 -.874569252E+02 -.874698840E+02 -.874832905E+02 -.874970888E+02 -.875112362E+02 -.875256996E+02 -.875404519E+02 -.875554702E+02 -.875707337E+02 -.875862222E+02 -.876019153E+02 -.876177909E+02 -.876338251E+02 -.876499913E+02 -.876662600E+02 -.876825980E+02 -.876989690E+02 -.877153325E+02 -.877316446E+02 -.877478575E+02 -.877639200E+02 -.877797773E+02 -.877953715E+02 -.878106420E+02 -.878255256E+02 -.878399576E+02 -.878538715E+02 -.878672005E+02 -.878798776E+02 -.878918364E+02 -.879030122E+02 -.879133422E+02 -.879227669E+02 -.879312304E+02 -.879386813E+02 -.879450736E+02 -.879503671E+02 -.879545281E+02 -.879575299E+02 -.879593531E+02 -.879599861E+02 -.879594252E+02 -.879576745E+02 -.879547461E+02 -.879506596E+02 -.879454422E+02 -.879391279E+02 -.879317574E+02 -.879233771E+02 -.879140388E+02 -.879037988E+02 -.878927170E+02 -.878808567E+02 -.878682830E+02 -.878550627E+02 -.878412632E+02 -.878269520E+02 -.878121957E+02 -.877970597E+02 -.877816076E+02 -.877659004E+02 -.877499964E+02 -.877339508E+02 -.877178153E+02 -.877016380E+02 -.876854631E+02 -.876693311E+02 -.876532786E+02 -.876373384E+02 -.876215400E+02 -.876059094E+02 -.875904695E+02 -.875752408E+02 -.875602418E+02 -.875454897E+02 -.875310012E+02 -.875167939E+02 -.875028872E+02 -.874893046E+02 -.874760754E+02 -.874632381E+02 -.874508437E+02 -.874389607E+02 -.874276813E+02 -.874171291E+02 -.874074702E+02 -.873989262E+02 -.873917925E+02 -.873864613E+02 -.873834523E+02 -.873834523E+02
 -.873845272E+02 -.873845272E+02 -.873875836E+02 -.873929927E+02 -.874002204E+02 -.874088618E+02 -.874186106E+02 -.874292353E+02 -.874405610E+02 -.874524558E+02 -.874648201E+02 -.874775784E+02 -.874906732E+02 -.875040597E+02 -.875177028E+02 -.875315736E+02 -.875456474E+02 -.875599019E+02 -.875743162E+02 -.875888690E+02 -.876035386E+02 -.876183015E+02 -.876331326E+02 -.876480042E+02 -.876628863E+02 -.876777461E+02 -.876925478E+02 -.877072530E+02 -.877218203E+02 -.877362057E+02 -.877503627E+02 -.877642425E+02 -.877777943E+02 -.877909656E+02 -.878037029E+02 -.878159516E+02 -.878276571E+02 -.878387650E+02 -.878492215E+02 -.878589744E+02 -.878679735E+02 -.878761709E+02 -.878835223E+02 -.878899868E+02 -.878955278E+02 -.879001136E+02 -.879037175E+02 -.879063186E+02 -.879079016E+02 -.879084573E+02 -.879079829E+02 -.879064817E+02 -.879039631E+02 -.879004428E+02 -.878959421E+02 -.878904881E+02 -.878841130E+02 -.878768535E+02 -.878687511E+02 -.878598505E+02 -.878501999E+02 -.878398499E+02 -.878288533E+02 -.878172640E+02 -.878051370E+02 -.877925274E+02 -.877794900E+02 -.877660789E+02 -.877523469E+02 -.877383451E+02 -.877241229E+02 -.877097270E+02 -.876952018E+02 -.876805889E+02 -.876659270E+02 -.876512519E+02 -.876365964E+02 -.876219906E+02 -.876074615E+02 -.875930338E+02 -.875787297E+02 -.875645698E+02 -.875505729E+02 -.875367574E+02 -.875231413E+02 -.875097439E+02 -.874965868E+02 -.874836957E+02 -.874711022E+02 -.874588471E+02 -.874469836E+02 -.874355818E+02 -.874247352E+02 -.874145678E+02 -.874052448E+02 -.873969855E+02 -.873900807E+02 -.873849153E+02 -.873819975E+02 -.873819975E+02
 -.873825021E+02 -.873825021E+02 -.873854371E+02 -.873906279E+02 -.873975576E+02 -.874058340E+02 -.874151591E+02 -.874253069E+02 -.874361061E+02 -.874474266E+02 -.874591695E+02 -.874712594E+02 -.874836379E+02 -.874962597E+02 -.875090884E+02 -.875220943E+02 -.875352517E+02 -.875485380E+02 -.875619315E+02 -.875754114E+02 -.875889563E+02 -.876025439E+02 -.876161505E+02 -.876297507E+02 -.876433174E+02 -.876568212E+02 -.876702307E+02 -.876835121E+02 -.876966299E+02 -.877095463E+02 -.877222217E+02 -.877346150E+02 -.877466835E+02 -.877583837E+02 -.877696709E+02 -.877805005E+02 -.877908274E+02 -.878006072E+02 -.878097963E+02 -.878183523E+02 -.878262346E+02 -.878334049E+02 -.878398274E+02 -.878454695E+02 -.878503019E+02 -.878542994E+02 -.878574408E+02 -.878597094E+02 -.878610931E+02 -.878615848E+02 -.878611820E+02 -.878598875E+02 -.878577088E+02 -.878546585E+02 -.878507534E+02 -.878460152E+02 -.878404695E+02 -.878341460E+02 -.878270775E+02 -.878193002E+02 -.878108529E+02 -.878017766E+02 -.877921139E+02 -.877819088E+02 -.877712063E+02 -.877600516E+02 -.877484899E+02 -.877365660E+02 -.877243241E+02 -.877118069E+02 -.876990562E+02 -.876861116E+02 -.876730112E+02 -.876597909E+02 -.876464845E+02 -.876331235E+02 -.876197372E+02 -.876063525E+02 -.875929945E+02 -.875796861E+02 -.875664486E+02 -.875533017E+02 -.875402644E+02 -.875273553E+02 -.875145932E+02 -.875019983E+02 -.874895936E+02 -.874774058E+02 -.874654680E+02 -.874538223E+02 -.874425226E+02 -.874316397E+02 -.874212667E+02 -.874115266E+02 -.874025819E+02 -.873946475E+02 -.873880070E+02 -.873830348E+02 -.873802242E+02 -.873802242E+02
 -.873802526E+02 -.873802526E+02 -.873830554E+02 -.873880094E+02 -.873946180E+02 -.874025034E+02 -.874113783E+02 -.874210237E+02 -.874312734E+02 -.874420002E+02 -.874531073E+02 -.874645200E+02 -.874761805E+02 -.874880433E+02 -.875000719E+02 -.875122363E+02 -.875245106E+02 -.875368721E+02 -.875492994E+02 -.875617720E+02 -.875742695E+02 -.875867708E+02 -.875992539E+02 -.876116958E+02 -.876240718E+02 -.876363559E+02 -.876485205E+02 -.876605361E+02 -.876723721E+02 -.876839960E+02 -.876953742E+02 -.877064719E+02 -.877172533E+02 -.877276820E+02 -.877377210E+02 -.877473331E+02 -.877564814E+02 -.877651293E+02 -.877732413E+02 -.877807829E+02 -.877877211E+02 -.877940247E+02 -.877996651E+02 -.878046158E+02 -.878088535E+02 -.878123578E+02 -.878151117E+02 -.878171019E+02 -.878183188E+02 -.878187566E+02 -.878184135E+02 -.878172917E+02 -.878153972E+02 -.878127401E+02 -.878093339E+02 -.878051960E+02 -.878003471E+02 -.877948110E+02 -.877886142E+02 -.877817860E+02 -.877743578E+02 -.877663630E+02 -.877578362E+02 -.877488136E+02 -.877393319E+02 -.877294286E+02 -.877191410E+02 -.877085064E+02 -.876975616E+02 -.876863428E+02 -.876748849E+02 -.876632220E+02 -.876513866E+02 -.876394096E+02 -.876273204E+02 -.876151467E+02 -.876029146E+02 -.875906483E+02 -.875783704E+02 -.875661022E+02 -.875538637E+02 -.875416739E+02 -.875295511E+02 -.875175138E+02 -.875055811E+02 -.874937736E+02 -.874821145E+02 -.874706315E+02 -.874593581E+02 -.874483365E+02 -.874376209E+02 -.874272815E+02 -.874174101E+02 -.874081270E+02 -.873995909E+02 -.873920103E+02 -.873856600E+02 -.873809014E+02 -.873782099E+02 -.873782099E+02
 -.873778445E+02 -.873778445E+02 -.873805077E+02 -.873852123E+02 -.873914843E+02 -.873989620E+02 -.874073700E+02 -.874164979E+02 -.874261853E+02 -.874363092E+02 -.874467756E+02 -.874575115E+02 -.874684602E+02 -.874795769E+02 -.874908254E+02 -.875021760E+02 -.875136032E+02 -.875250845E+02 -.875365992E+02 -.875481274E+02 -.875596498E+02 -.875711467E+02 -.875825979E+02 -.875939823E+02 -.876052780E+02 -.876164618E+02 -.876275094E+02 -.876383952E+02 -.876490927E+02 -.876595741E+02 -.876698107E+02 -.876797732E+02 -.876894313E+02 -.876987545E+02 -.877077119E+02 -.877162728E+02 -.877244065E+02 -.877320830E+02 -.877392730E+02 -.877459483E+02 -.877520820E+02 -.877576488E+02 -.877626253E+02 -.877669901E+02 -.877707243E+02 -.877738114E+02 -.877762380E+02 -.877779930E+02 -.877790689E+02 -.877794611E+02 -.877791680E+02 -.877781915E+02 -.877765364E+02 -.877742109E+02 -.877712259E+02 -.877675955E+02 -.877633364E+02 -.877584678E+02 -.877530114E+02 -.877469910E+02 -.877404322E+02 -.877333620E+02 -.877258092E+02 -.877178033E+02 -.877093747E+02 -.877005542E+02 -.876913730E+02 -.876818622E+02 -.876720527E+02 -.876619748E+02 -.876516582E+02 -.876411319E+02 -.876304237E+02 -.876195603E+02 -.876085674E+02 -.875974692E+02 -.875862887E+02 -.875750476E+02 -.875637665E+02 -.875524648E+02 -.875411611E+02 -.875298734E+02 -.875186194E+02 -.875074170E+02 -.874962851E+02 -.874852442E+02 -.874743177E+02 -.874635330E+02 -.874529237E+02 -.874425318E+02 -.874324106E+02 -.874226290E+02 -.874132764E+02 -.874044699E+02 -.873963627E+02 -.873891560E+02 -.873831139E+02 -.873785832E+02 -.873760192E+02 -.873760192E+02
 -.873753313E+02 -.873753313E+02 -.873778502E+02 -.873822980E+02 -.873882241E+02 -.873952847E+02 -.874032169E+02 -.874118201E+02 -.874209405E+02 -.874304602E+02 -.874402883E+02 -.874503544E+02 -.874606035E+02 -.874709919E+02 -.874814842E+02 -.874920515E+02 -.875026688E+02 -.875133143E+02 -.875239681E+02 -.875346113E+02 -.875452256E+02 -.875557928E+02 -.875662945E+02 -.875767114E+02 -.875870241E+02 -.875972118E+02 -.876072534E+02 -.876171265E+02 -.876268082E+02 -.876362746E+02 -.876455014E+02 -.876544634E+02 -.876631353E+02 -.876714914E+02 -.876795058E+02 -.876871528E+02 -.876944072E+02 -.877012439E+02 -.877076389E+02 -.877135689E+02 -.877190119E+02 -.877239472E+02 -.877283556E+02 -.877322197E+02 -.877355242E+02 -.877382558E+02 -.877404032E+02 -.877419579E+02 -.877429136E+02 -.877432665E+02 -.877430156E+02 -.877421621E+02 -.877407103E+02 -.877386665E+02 -.877360399E+02 -.877328417E+02 -.877290856E+02 -.877247874E+02 -.877199646E+02 -.877146367E+02 -.877088247E+02 -.877025509E+02 -.876958389E+02 -.876887130E+02 -.876811985E+02 -.876733209E+02 -.876651063E+02 -.876565807E+02 -.876477700E+02 -.876386998E+02 -.876293955E+02 -.876198817E+02 -.876101821E+02 -.876003201E+02 -.875903177E+02 -.875801963E+02 -.875699761E+02 -.875596767E+02 -.875493164E+02 -.875389131E+02 -.875284839E+02 -.875180456E+02 -.875076152E+02 -.874972099E+02 -.874868479E+02 -.874765495E+02 -.874663376E+02 -.874562393E+02 -.874462876E+02 -.874365235E+02 -.874269992E+02 -.874177814E+02 -.874089567E+02 -.874006378E+02 -.873929720E+02 -.873861518E+02 -.873804297E+02 -.873761364E+02 -.873737056E+02 -.873737056E+02
 -.873727563E+02 -.873727563E+02 -.873751285E+02 -.873793157E+02 -.873848918E+02 -.873915314E+02 -.873989853E+02 -.874070628E+02 -.874156178E+02 -.874245377E+02 -.874337355E+02 -.874431439E+02 -.874527097E+02 -.874623908E+02 -.874721532E+02 -.874819688E+02 -.874918136E+02 -.875016665E+02 -.875115087E+02 -.875213222E+02 -.875310901E+02 -.875407955E+02 -.875504215E+02 -.875599510E+02 -.875693662E+02 -.875786491E+02 -.875877809E+02 -.875967422E+02 -.876055132E+02 -.876140734E+02 -.876224018E+02 -.876304772E+02 -.876382780E+02 -.876457827E+02 -.876529694E+02 -.876598168E+02 -.876663036E+02 -.876724093E+02 -.876781137E+02 -.876833977E+02 -.876882431E+02 -.876926329E+02 -.876965514E+02 -.876999843E+02 -.877029190E+02 -.877053447E+02 -.877072524E+02 -.877086348E+02 -.877094869E+02 -.877098058E+02 -.877095905E+02 -.877088421E+02 -.877075640E+02 -.877057615E+02 -.877034420E+02 -.877006148E+02 -.876972911E+02 -.876934836E+02 -.876892070E+02 -.876844772E+02 -.876793114E+02 -.876737282E+02 -.876677469E+02 -.876613878E+02 -.876546719E+02 -.876476206E+02 -.876402555E+02 -.876325986E+02 -.876246717E+02 -.876164965E+02 -.876080945E+02 -.875994868E+02 -.875906938E+02 -.875817356E+02 -.875726315E+02 -.875634001E+02 -.875540594E+02 -.875446266E+02 -.875351184E+02 -.875255510E+02 -.875159402E+02 -.875063016E+02 -.874966510E+02 -.874870050E+02 -.874773812E+02 -.874677990E+02 -.874582808E+02 -.874488528E+02 -.874395473E+02 -.874304039E+02 -.874214729E+02 -.874128188E+02 -.874045245E+02 -.873966979E+02 -.873894795E+02 -.873830526E+02 -.873776570E+02 -.873736068E+02 -.873713126E+02 -.873713126E+02
 -.873701538E+02 -.873701538E+02 -.873723787E+02 -.873763045E+02 -.873815303E+02 -.873877495E+02 -.873947270E+02 -.874022829E+02 -.874102787E+02 -.874186077E+02 -.874271873E+02 -.874359532E+02 -.874448549E+02 -.874538520E+02 -.874629120E+02 -.874720078E+02 -.874811166E+02 -.874902185E+02 -.874992954E+02 -.875083308E+02 -.875173086E+02 -.875262135E+02 -.875350301E+02 -.875437428E+02 -.875523361E+02 -.875607937E+02 -.875690993E+02 -.875772359E+02 -.875851864E+02 -.875929330E+02 -.876004579E+02 -.876077429E+02 -.876147697E+02 -.876215200E+02 -.876279756E+02 -.876341184E+02 -.876399307E+02 -.876453953E+02 -.876504954E+02 -.876552153E+02 -.876595397E+02 -.876634547E+02 -.876669473E+02 -.876700058E+02 -.876726198E+02 -.876747803E+02 -.876764800E+02 -.876777131E+02 -.876784753E+02 -.876787642E+02 -.876785791E+02 -.876779210E+02 -.876767926E+02 -.876751982E+02 -.876731440E+02 -.876706376E+02 -.876676881E+02 -.876643062E+02 -.876605039E+02 -.876562943E+02 -.876516917E+02 -.876467115E+02 -.876413697E+02 -.876356833E+02 -.876296698E+02 -.876233470E+02 -.876167331E+02 -.876098468E+02 -.876027063E+02 -.875953302E+02 -.875877367E+02 -.875799439E+02 -.875719694E+02 -.875638305E+02 -.875555441E+02 -.875471265E+02 -.875385935E+02 -.875299606E+02 -.875212425E+02 -.875124541E+02 -.875036098E+02 -.874947240E+02 -.874858116E+02 -.874768882E+02 -.874679706E+02 -.874590773E+02 -.874502299E+02 -.874414536E+02 -.874327795E+02 -.874242456E+02 -.874159002E+02 -.874078048E+02 -.874000384E+02 -.873927037E+02 -.873859337E+02 -.873799022E+02 -.873748359E+02 -.873710311E+02 -.873688753E+02 -.873688753E+02
 -.873675506E+02 -.873675506E+02 -.873696289E+02 -.873732948E+02 -.873781729E+02 -.873839757E+02 -.873904826E+02 -.873975243E+02 -.874049705E+02 -.874127206E+02 -.874206968E+02 -.874288381E+02 -.874370965E+02 -.874454339E+02 -.874538192E+02 -.874622268E+02 -.874706351E+02 -.874790252E+02 -.874873803E+02 -.874956847E+02 -.875039238E+02 -.875120835E+02 -.875201498E+02 -.875281087E+02 -.875359463E+02 -.875436483E+02 -.875512002E+02 -.875585874E+02 -.875657948E+02 -.875728073E+02 -.875796093E+02 -.875861855E+02 -.875925203E+02 -.875985981E+02 -.876044034E+02 -.876099212E+02 -.876151366E+02 -.876200350E+02 -.876246025E+02 -.876288260E+02 -.876326929E+02 -.876361914E+02 -.876393109E+02 -.876420416E+02 -.876443750E+02 -.876463038E+02 -.876478217E+02 -.876489241E+02 -.876496074E+02 -.876498698E+02 -.876497105E+02 -.876491305E+02 -.876481319E+02 -.876467183E+02 -.876448949E+02 -.876426679E+02 -.876400449E+02 -.876370347E+02 -.876336472E+02 -.876298934E+02 -.876257852E+02 -.876213352E+02 -.876165570E+02 -.876114646E+02 -.876060728E+02 -.876003966E+02 -.875944512E+02 -.875882524E+02 -.875818158E+02 -.875751571E+02 -.875682919E+02 -.875612356E+02 -.875540036E+02 -.875466108E+02 -.875390718E+02 -.875314010E+02 -.875236123E+02 -.875157195E+02 -.875077358E+02 -.874996747E+02 -.874915492E+02 -.874833728E+02 -.874751592E+02 -.874669231E+02 -.874586802E+02 -.874504483E+02 -.874422479E+02 -.874341031E+02 -.874260433E+02 -.874181051E+02 -.874103342E+02 -.874027889E+02 -.873955442E+02 -.873886970E+02 -.873823729E+02 -.873767354E+02 -.873719978E+02 -.873684385E+02 -.873664212E+02 -.873664212E+02
 -.873649670E+02 -.873649670E+02 -.873669003E+02 -.873703097E+02 -.873748451E+02 -.873802379E+02 -.873862822E+02 -.873928197E+02 -.873997284E+02 -.874069141E+02 -.874143033E+02 -.874218391E+02 -.874294761E+02 -.874371783E+02 -.874449165E+02 -.874526666E+02 -.874604082E+02 -.874681235E+02 -.874757969E+02 -.874834138E+02 -.874909609E+02 -.874984251E+02 -.875057938E+02 -.875130546E+02 -.875201949E+02 -.875272021E+02 -.875340635E+02 -.875407662E+02 -.875472973E+02 -.875536436E+02 -.875597918E+02 -.875657286E+02 -.875714408E+02 -.875769151E+02 -.875821384E+02 -.875870980E+02 -.875917813E+02 -.875961762E+02 -.876002709E+02 -.876040544E+02 -.876075162E+02 -.876106466E+02 -.876134367E+02 -.876158783E+02 -.876179643E+02 -.876196888E+02 -.876210465E+02 -.876220336E+02 -.876226472E+02 -.876228857E+02 -.876227485E+02 -.876222364E+02 -.876213512E+02 -.876200959E+02 -.876184748E+02 -.876164930E+02 -.876141569E+02 -.876114737E+02 -.876084518E+02 -.876051002E+02 -.876014289E+02 -.875974485E+02 -.875931703E+02 -.875886061E+02 -.875837683E+02 -.875786695E+02 -.875733228E+02 -.875677412E+02 -.875619383E+02 -.875559273E+02 -.875497216E+02 -.875433345E+02 -.875367792E+02 -.875300686E+02 -.875232156E+02 -.875162327E+02 -.875091323E+02 -.875019265E+02 -.874946272E+02 -.874872465E+02 -.874797964E+02 -.874722891E+02 -.874647375E+02 -.874571550E+02 -.874495566E+02 -.874419589E+02 -.874343814E+02 -.874268469E+02 -.874193832E+02 -.874120249E+02 -.874048152E+02 -.873978090E+02 -.873910770E+02 -.873847102E+02 -.873788264E+02 -.873735788E+02 -.873691671E+02 -.873658515E+02 -.873639718E+02 -.873639718E+02
 -.873624182E+02 -.873624182E+02 -.873642090E+02 -.873673664E+02 -.873715653E+02 -.873765564E+02 -.873821482E+02 -.873881933E+02 -.873945781E+02 -.874012148E+02 -.874080348E+02 -.874149848E+02 -.874220224E+02 -.874291140E+02 -.874362320E+02 -.874433539E+02 -.874504606E+02 -.874575356E+02 -.874645643E+02 -.874715335E+02 -.874784307E+02 -.874852441E+02 -.874919624E+02 -.874985742E+02 -.875050685E+02 -.875114342E+02 -.875176600E+02 -.875237347E+02 -.875296470E+02 -.875353855E+02 -.875409387E+02 -.875462954E+02 -.875514440E+02 -.875563733E+02 -.875610723E+02 -.875655301E+02 -.875697359E+02 -.875736797E+02 -.875773516E+02 -.875807422E+02 -.875838429E+02 -.875866453E+02 -.875891422E+02 -.875913267E+02 -.875931930E+02 -.875947359E+02 -.875959512E+02 -.875968358E+02 -.875973871E+02 -.875976039E+02 -.875974857E+02 -.875970331E+02 -.875962477E+02 -.875951320E+02 -.875936895E+02 -.875919245E+02 -.875898423E+02 -.875874490E+02 -.875847515E+02 -.875817575E+02 -.875784751E+02 -.875749135E+02 -.875710819E+02 -.875669905E+02 -.875626496E+02 -.875580700E+02 -.875532625E+02 -.875482385E+02 -.875430093E+02 -.875375864E+02 -.875319812E+02 -.875262052E+02 -.875202697E+02 -.875141860E+02 -.875079654E+02 -.875016187E+02 -.874951570E+02 -.874885909E+02 -.874819312E+02 -.874751887E+02 -.874683743E+02 -.874614992E+02 -.874545751E+02 -.874476147E+02 -.874406318E+02 -.874336421E+02 -.874266637E+02 -.874197181E+02 -.874128315E+02 -.874060362E+02 -.873993730E+02 -.873928933E+02 -.873866631E+02 -.873807675E+02 -.873753164E+02 -.873704527E+02 -.873663622E+02 -.873632872E+02 -.873615434E+02 -.873615434E+02
 -.873599147E+02 -.873599147E+02 -.873615659E+02 -.873644767E+02 -.873683467E+02 -.873729454E+02 -.873780958E+02 -.873836613E+02 -.873895369E+02 -.873956408E+02 -.874019098E+02 -.874082939E+02 -.874147540E+02 -.874212586E+02 -.874277821E+02 -.874343037E+02 -.874408054E+02 -.874472721E+02 -.874536903E+02 -.874600477E+02 -.874663331E+02 -.874725358E+02 -.874786454E+02 -.874846520E+02 -.874905455E+02 -.874963163E+02 -.875019543E+02 -.875074499E+02 -.875127931E+02 -.875179741E+02 -.875229830E+02 -.875278100E+02 -.875324453E+02 -.875368794E+02 -.875411028E+02 -.875451063E+02 -.875488808E+02 -.875524176E+02 -.875557086E+02 -.875587459E+02 -.875615220E+02 -.875640302E+02 -.875662642E+02 -.875682184E+02 -.875698877E+02 -.875712681E+02 -.875723558E+02 -.875731483E+02 -.875736436E+02 -.875738405E+02 -.875737386E+02 -.875733386E+02 -.875726416E+02 -.875716499E+02 -.875703662E+02 -.875687943E+02 -.875669385E+02 -.875648040E+02 -.875623966E+02 -.875597226E+02 -.875567890E+02 -.875536034E+02 -.875501736E+02 -.875465083E+02 -.875426160E+02 -.875385060E+02 -.875341875E+02 -.875296702E+02 -.875249636E+02 -.875200777E+02 -.875150222E+02 -.875098071E+02 -.875044422E+02 -.874989372E+02 -.874933020E+02 -.874875461E+02 -.874816793E+02 -.874757110E+02 -.874696508E+02 -.874635084E+02 -.874572938E+02 -.874510169E+02 -.874446888E+02 -.874383210E+02 -.874319262E+02 -.874255192E+02 -.874191167E+02 -.874127389E+02 -.874064102E+02 -.874001608E+02 -.873940286E+02 -.873880616E+02 -.873823211E+02 -.873768862E+02 -.873718589E+02 -.873673716E+02 -.873635966E+02 -.873607579E+02 -.873591479E+02 -.873591479E+02
 -.873574638E+02 -.873574638E+02 -.873589787E+02 -.873616487E+02 -.873651978E+02 -.873694142E+02 -.873741349E+02 -.873792343E+02 -.873846155E+02 -.873902033E+02 -.873959391E+02 -.874017771E+02 -.874076808E+02 -.874136212E+02 -.874195748E+02 -.874255220E+02 -.874314466E+02 -.874373345E+02 -.874431732E+02 -.874489517E+02 -.874546596E+02 -.874602873E+02 -.874658255E+02 -.874712653E+02 -.874765979E+02 -.874818145E+02 -.874869065E+02 -.874918654E+02 -.874966825E+02 -.875013493E+02 -.875058572E+02 -.875101979E+02 -.875143629E+02 -.875183441E+02 -.875221334E+02 -.875257228E+02 -.875291048E+02 -.875322721E+02 -.875352175E+02 -.875379346E+02 -.875404171E+02 -.875426592E+02 -.875446556E+02 -.875464018E+02 -.875478934E+02 -.875491269E+02 -.875500995E+02 -.875508087E+02 -.875512531E+02 -.875514316E+02 -.875513439E+02 -.875509905E+02 -.875503724E+02 -.875494915E+02 -.875483502E+02 -.875469515E+02 -.875452991E+02 -.875433974E+02 -.875412511E+02 -.875388657E+02 -.875362470E+02 -.875334014E+02 -.875303356E+02 -.875270568E+02 -.875235723E+02 -.875198899E+02 -.875160176E+02 -.875119634E+02 -.875077358E+02 -.875033430E+02 -.874987936E+02 -.874940960E+02 -.874892589E+02 -.874842907E+02 -.874791999E+02 -.874739949E+02 -.874686843E+02 -.874632765E+02 -.874577801E+02 -.874522037E+02 -.874465562E+02 -.874408469E+02 -.874350855E+02 -.874292829E+02 -.874234507E+02 -.874176024E+02 -.874117537E+02 -.874059232E+02 -.874001336E+02 -.873944128E+02 -.873887959E+02 -.873833273E+02 -.873780638E+02 -.873730782E+02 -.873684649E+02 -.873643458E+02 -.873608795E+02 -.873582724E+02 -.873567935E+02 -.873567935E+02
 -.873550695E+02 -.873550695E+02 -.873564515E+02 -.873588869E+02 -.873621236E+02 -.873659679E+02 -.873702709E+02 -.873749177E+02 -.873798194E+02 -.873849073E+02 -.873901277E+02 -.873954384E+02 -.874008061E+02 -.874062040E+02 -.874116105E+02 -.874170078E+02 -.874223809E+02 -.874277169E+02 -.874330045E+02 -.874382335E+02 -.874433948E+02 -.874484795E+02 -.874534794E+02 -.874583864E+02 -.874631929E+02 -.874678912E+02 -.874724735E+02 -.874769325E+02 -.874812607E+02 -.874854506E+02 -.874894950E+02 -.874933864E+02 -.874971179E+02 -.875006822E+02 -.875040726E+02 -.875072822E+02 -.875103048E+02 -.875131339E+02 -.875157637E+02 -.875181886E+02 -.875204033E+02 -.875224030E+02 -.875241832E+02 -.875257401E+02 -.875270700E+02 -.875281700E+02 -.875290376E+02 -.875296710E+02 -.875300687E+02 -.875302300E+02 -.875301546E+02 -.875298429E+02 -.875292959E+02 -.875285148E+02 -.875275020E+02 -.875262598E+02 -.875247915E+02 -.875231006E+02 -.875211912E+02 -.875190678E+02 -.875167355E+02 -.875141995E+02 -.875114656E+02 -.875085398E+02 -.875054284E+02 -.875021379E+02 -.874986752E+02 -.874950472E+02 -.874912609E+02 -.874873236E+02 -.874832426E+02 -.874790252E+02 -.874746788E+02 -.874702107E+02 -.874656285E+02 -.874609395E+02 -.874561511E+02 -.874512708E+02 -.874463063E+02 -.874412652E+02 -.874361555E+02 -.874309857E+02 -.874257646E+02 -.874205019E+02 -.874152084E+02 -.874098966E+02 -.874045807E+02 -.873992779E+02 -.873940090E+02 -.873887999E+02 -.873836827E+02 -.873786982E+02 -.873738987E+02 -.873693509E+02 -.873651412E+02 -.873613815E+02 -.873582169E+02 -.873558363E+02 -.873544857E+02 -.873544857E+02
 -.873527339E+02 -.873527339E+02 -.873539864E+02 -.873561934E+02 -.873591260E+02 -.873626086E+02 -.873665057E+02 -.873707131E+02 -.873751500E+02 -.873797538E+02 -.873844757E+02 -.873892772E+02 -.873941279E+02 -.873990036E+02 -.874038845E+02 -.874087543E+02 -.874135994E+02 -.874184080E+02 -.874231701E+02 -.874278763E+02 -.874325184E+02 -.874370886E+02 -.874415794E+02 -.874459838E+02 -.874502949E+02 -.874545060E+02 -.874586104E+02 -.874626015E+02 -.874664729E+02 -.874702182E+02 -.874738311E+02 -.874773052E+02 -.874806344E+02 -.874838127E+02 -.874868342E+02 -.874896933E+02 -.874923843E+02 -.874949020E+02 -.874972414E+02 -.874993977E+02 -.875013666E+02 -.875031438E+02 -.875047258E+02 -.875061090E+02 -.875072907E+02 -.875082683E+02 -.875090397E+02 -.875096033E+02 -.875099580E+02 -.875101032E+02 -.875100385E+02 -.875097643E+02 -.875092815E+02 -.875085912E+02 -.875076951E+02 -.875065955E+02 -.875052949E+02 -.875037964E+02 -.875021034E+02 -.875002197E+02 -.874981496E+02 -.874958975E+02 -.874934684E+02 -.874908672E+02 -.874880993E+02 -.874851703E+02 -.874820860E+02 -.874788524E+02 -.874754753E+02 -.874719612E+02 -.874683161E+02 -.874645465E+02 -.874606586E+02 -.874566590E+02 -.874525540E+02 -.874483502E+02 -.874440540E+02 -.874396721E+02 -.874352112E+02 -.874306781E+02 -.874260799E+02 -.874214243E+02 -.874167192E+02 -.874119734E+02 -.874071968E+02 -.874024005E+02 -.873975978E+02 -.873928041E+02 -.873880387E+02 -.873833249E+02 -.873786922E+02 -.873741780E+02 -.873698295E+02 -.873657078E+02 -.873618915E+02 -.873584823E+02 -.873556121E+02 -.873534526E+02 -.873522273E+02 -.873522273E+02
 -.873504569E+02 -.873504569E+02 -.873515834E+02 -.873535680E+02 -.873562049E+02 -.873593357E+02 -.873628385E+02 -.873666193E+02 -.873706054E+02 -.873747401E+02 -.873789795E+02 -.873832887E+02 -.873876405E+02 -.873920127E+02 -.873963876E+02 -.874007505E+02 -.874050890E+02 -.874093926E+02 -.874136522E+02 -.874178595E+02 -.874220070E+02 -.874260879E+02 -.874300955E+02 -.874340237E+02 -.874378663E+02 -.874416174E+02 -.874452714E+02 -.874488224E+02 -.874522650E+02 -.874555934E+02 -.874588024E+02 -.874618865E+02 -.874648404E+02 -.874676590E+02 -.874703373E+02 -.874728704E+02 -.874752537E+02 -.874774826E+02 -.874795530E+02 -.874814607E+02 -.874832022E+02 -.874847738E+02 -.874861726E+02 -.874873956E+02 -.874884404E+02 -.874893049E+02 -.874899873E+02 -.874904864E+02 -.874908011E+02 -.874909308E+02 -.874908755E+02 -.874906354E+02 -.874902112E+02 -.874896038E+02 -.874888147E+02 -.874878458E+02 -.874866992E+02 -.874853775E+02 -.874838837E+02 -.874822208E+02 -.874803925E+02 -.874784026E+02 -.874762551E+02 -.874739544E+02 -.874715050E+02 -.874689116E+02 -.874661791E+02 -.874633126E+02 -.874603173E+02 -.874571984E+02 -.874539614E+02 -.874506115E+02 -.874471544E+02 -.874435956E+02 -.874399406E+02 -.874361951E+02 -.874323648E+02 -.874284555E+02 -.874244731E+02 -.874204236E+02 -.874163135E+02 -.874121493E+02 -.874079384E+02 -.874036885E+02 -.873994086E+02 -.873951088E+02 -.873908009E+02 -.873864992E+02 -.873822207E+02 -.873779869E+02 -.873738243E+02 -.873697667E+02 -.873658569E+02 -.873621499E+02 -.873587167E+02 -.873556492E+02 -.873530662E+02 -.873511225E+02 -.873500195E+02 -.873500195E+02
 -.873482378E+02 -.873482378E+02 -.873492415E+02 -.873510096E+02 -.873533586E+02 -.873561472E+02 -.873592667E+02 -.873626331E+02 -.873661815E+02 -.873698613E+02 -.873736331E+02 -.873774660E+02 -.873813353E+02 -.873852214E+02 -.873891083E+02 -.873929830E+02 -.873968343E+02 -.874006530E+02 -.874044308E+02 -.874081604E+02 -.874118352E+02 -.874154491E+02 -.874189963E+02 -.874224714E+02 -.874258691E+02 -.874291842E+02 -.874324117E+02 -.874355467E+02 -.874385844E+02 -.874415200E+02 -.874443488E+02 -.874470663E+02 -.874496679E+02 -.874521493E+02 -.874545062E+02 -.874567345E+02 -.874588302E+02 -.874607896E+02 -.874626090E+02 -.874642852E+02 -.874658148E+02 -.874671951E+02 -.874684234E+02 -.874694973E+02 -.874704148E+02 -.874711740E+02 -.874717736E+02 -.874722124E+02 -.874724896E+02 -.874726048E+02 -.874725578E+02 -.874723487E+02 -.874719783E+02 -.874714473E+02 -.874707570E+02 -.874699088E+02 -.874689047E+02 -.874677467E+02 -.874664374E+02 -.874649793E+02 -.874633756E+02 -.874616293E+02 -.874597440E+02 -.874577233E+02 -.874555710E+02 -.874532910E+02 -.874508877E+02 -.874483652E+02 -.874457279E+02 -.874429804E+02 -.874401272E+02 -.874371730E+02 -.874341225E+02 -.874309805E+02 -.874277517E+02 -.874244411E+02 -.874210536E+02 -.874175943E+02 -.874140682E+02 -.874104808E+02 -.874068377E+02 -.874031447E+02 -.873994082E+02 -.873956353E+02 -.873918339E+02 -.873880130E+02 -.873841832E+02 -.873803573E+02 -.873765507E+02 -.873727823E+02 -.873690762E+02 -.873654624E+02 -.873619793E+02 -.873586761E+02 -.873556164E+02 -.873528819E+02 -.873505791E+02 -.873488461E+02 -.873478625E+02 -.873478625E+02
 -.873460754E+02 -.873460754E+02 -.873469593E+02 -.873485166E+02 -.873505852E+02 -.873530407E+02 -.873557871E+02 -.873587506E+02 -.873618736E+02 -.873651116E+02 -.873684298E+02 -.873718008E+02 -.873752029E+02 -.873786188E+02 -.873820342E+02 -.873854376E+02 -.873888194E+02 -.873921711E+02 -.873954856E+02 -.873987565E+02 -.874019780E+02 -.874051447E+02 -.874082516E+02 -.874112940E+02 -.874142674E+02 -.874171671E+02 -.874199891E+02 -.874227289E+02 -.874253826E+02 -.874279460E+02 -.874304152E+02 -.874327862E+02 -.874350553E+02 -.874372187E+02 -.874392729E+02 -.874412143E+02 -.874430397E+02 -.874447459E+02 -.874463298E+02 -.874477886E+02 -.874491197E+02 -.874503206E+02 -.874513892E+02 -.874523235E+02 -.874531217E+02 -.874537824E+02 -.874543043E+02 -.874546865E+02 -.874549284E+02 -.874550295E+02 -.874549898E+02 -.874548094E+02 -.874544887E+02 -.874540286E+02 -.874534300E+02 -.874526942E+02 -.874518228E+02 -.874508174E+02 -.874496803E+02 -.874484135E+02 -.874470197E+02 -.874455015E+02 -.874438617E+02 -.874421035E+02 -.874402301E+02 -.874382448E+02 -.874361511E+02 -.874339527E+02 -.874316532E+02 -.874292565E+02 -.874267664E+02 -.874241870E+02 -.874215222E+02 -.874187761E+02 -.874159529E+02 -.874130566E+02 -.874100917E+02 -.874070623E+02 -.874039731E+02 -.874008286E+02 -.873976338E+02 -.873943937E+02 -.873911141E+02 -.873878010E+02 -.873844615E+02 -.873811036E+02 -.873777366E+02 -.873743718E+02 -.873710228E+02 -.873677065E+02 -.873644440E+02 -.873612620E+02 -.873581945E+02 -.873552848E+02 -.873525891E+02 -.873501796E+02 -.873481503E+02 -.873466229E+02 -.873457560E+02 -.873457560E+02
 -.873439697E+02 -.873439697E+02 -.873447369E+02 -.873460884E+02 -.873478837E+02 -.873500146E+02 -.873523978E+02 -.873549689E+02 -.873576781E+02 -.873604867E+02 -.873633642E+02 -.873662869E+02 -.873692359E+02 -.873721961E+02 -.873751550E+02 -.873781028E+02 -.873810308E+02 -.873839319E+02 -.873867998E+02 -.873896291E+02 -.873924146E+02 -.873951517E+02 -.873978363E+02 -.874004640E+02 -.874030312E+02 -.874055339E+02 -.874079685E+02 -.874103315E+02 -.874126193E+02 -.874148285E+02 -.874169557E+02 -.874189977E+02 -.874209513E+02 -.874228133E+02 -.874245808E+02 -.874262509E+02 -.874278207E+02 -.874292876E+02 -.874306491E+02 -.874319029E+02 -.874330467E+02 -.874340786E+02 -.874349967E+02 -.874357993E+02 -.874364851E+02 -.874370528E+02 -.874375014E+02 -.874378302E+02 -.874380385E+02 -.874381261E+02 -.874380929E+02 -.874379390E+02 -.874376648E+02 -.874372709E+02 -.874367581E+02 -.874361276E+02 -.874353805E+02 -.874345183E+02 -.874335428E+02 -.874324558E+02 -.874312594E+02 -.874299559E+02 -.874285475E+02 -.874270369E+02 -.874254268E+02 -.874237199E+02 -.874219192E+02 -.874200277E+02 -.874180485E+02 -.874159848E+02 -.874138398E+02 -.874116170E+02 -.874093197E+02 -.874069514E+02 -.874045154E+02 -.874020155E+02 -.873994551E+02 -.873968381E+02 -.873941683E+02 -.873914496E+02 -.873886863E+02 -.873858828E+02 -.873830440E+02 -.873801752E+02 -.873772825E+02 -.873743729E+02 -.873714545E+02 -.873685372E+02 -.873656328E+02 -.873627560E+02 -.873599252E+02 -.873571638E+02 -.873545011E+02 -.873519751E+02 -.873496346E+02 -.873475424E+02 -.873457802E+02 -.873444538E+02 -.873437009E+02 -.873437009E+02
 -.873419246E+02 -.873419246E+02 -.873425779E+02 -.873437287E+02 -.873452573E+02 -.873470718E+02 -.873491010E+02 -.873512902E+02 -.873535967E+02 -.873559875E+02 -.873584368E+02 -.873609241E+02 -.873634333E+02 -.873659516E+02 -.873684683E+02 -.873709749E+02 -.873734642E+02 -.873759299E+02 -.873783668E+02 -.873807701E+02 -.873831356E+02 -.873854594E+02 -.873877378E+02 -.873899674E+02 -.873921448E+02 -.873942670E+02 -.873963308E+02 -.873983332E+02 -.874002713E+02 -.874021423E+02 -.874039434E+02 -.874056718E+02 -.874073250E+02 -.874089003E+02 -.874103952E+02 -.874118073E+02 -.874131345E+02 -.874143744E+02 -.874155250E+02 -.874165844E+02 -.874175508E+02 -.874184225E+02 -.874191981E+02 -.874198761E+02 -.874204554E+02 -.874209351E+02 -.874213142E+02 -.874215922E+02 -.874217686E+02 -.874218431E+02 -.874218157E+02 -.874216865E+02 -.874214558E+02 -.874211241E+02 -.874206921E+02 -.874201606E+02 -.874195306E+02 -.874188035E+02 -.874179806E+02 -.874170634E+02 -.874160536E+02 -.874149530E+02 -.874137637E+02 -.874124877E+02 -.874111272E+02 -.874096845E+02 -.874081620E+02 -.874065623E+02 -.874048879E+02 -.874031415E+02 -.874013256E+02 -.873994433E+02 -.873974971E+02 -.873954901E+02 -.873934251E+02 -.873913051E+02 -.873891331E+02 -.873869124E+02 -.873846460E+02 -.873823374E+02 -.873799901E+02 -.873776079E+02 -.873751950E+02 -.873727560E+02 -.873702959E+02 -.873678207E+02 -.873653375E+02 -.873628546E+02 -.873603822E+02 -.873579329E+02 -.873555223E+02 -.873531705E+02 -.873509025E+02 -.873487507E+02 -.873467568E+02 -.873449743E+02 -.873434730E+02 -.873423430E+02 -.873417016E+02 -.873417016E+02
 -.873399524E+02 -.873399524E+02 -.873404945E+02 -.873414497E+02 -.873427187E+02 -.873442252E+02 -.873459101E+02 -.873477279E+02 -.873496432E+02 -.873516285E+02 -.873536623E+02 -.873557275E+02 -.873578109E+02 -.873599014E+02 -.873619905E+02 -.873640709E+02 -.873661365E+02 -.873681823E+02 -.873702038E+02 -.873721970E+02 -.873741584E+02 -.873760848E+02 -.873779732E+02 -.873798206E+02 -.873816244E+02 -.873833820E+02 -.873850908E+02 -.873867485E+02 -.873883525E+02 -.873899006E+02 -.873913904E+02 -.873928199E+02 -.873941868E+02 -.873954890E+02 -.873967246E+02 -.873978915E+02 -.873989880E+02 -.874000123E+02 -.874009627E+02 -.874018376E+02 -.874026356E+02 -.874033554E+02 -.874039957E+02 -.874045556E+02 -.874050339E+02 -.874054300E+02 -.874057432E+02 -.874059729E+02 -.874061189E+02 -.874061808E+02 -.874061586E+02 -.874060525E+02 -.874058627E+02 -.874055895E+02 -.874052336E+02 -.874047956E+02 -.874042763E+02 -.874036768E+02 -.874029981E+02 -.874022415E+02 -.874014083E+02 -.874005001E+02 -.873995184E+02 -.873984649E+02 -.873973413E+02 -.873961496E+02 -.873948917E+02 -.873935696E+02 -.873921855E+02 -.873907413E+02 -.873892394E+02 -.873876821E+02 -.873860715E+02 -.873844100E+02 -.873827001E+02 -.873809442E+02 -.873791447E+02 -.873773043E+02 -.873754256E+02 -.873735114E+02 -.873715647E+02 -.873695885E+02 -.873675864E+02 -.873655622E+02 -.873635201E+02 -.873614652E+02 -.873594032E+02 -.873573413E+02 -.873552878E+02 -.873532533E+02 -.873512508E+02 -.873492971E+02 -.873474130E+02 -.873456254E+02 -.873439691E+02 -.873424886E+02 -.873412417E+02 -.873403034E+02 -.873397709E+02 -.873397709E+02
 -.873380831E+02 -.873380831E+02 -.873385174E+02 -.873392830E+02 -.873403006E+02 -.873415092E+02 -.873428615E+02 -.873443209E+02 -.873458590E+02 -.873474538E+02 -.873490878E+02 -.873507473E+02 -.873524216E+02 -.873541019E+02 -.873557810E+02 -.873574531E+02 -.873591133E+02 -.873607576E+02 -.873623821E+02 -.873639838E+02 -.873655598E+02 -.873671074E+02 -.873686242E+02 -.873701079E+02 -.873715564E+02 -.873729675E+02 -.873743391E+02 -.873756695E+02 -.873769566E+02 -.873781985E+02 -.873793936E+02 -.873805400E+02 -.873816360E+02 -.873826800E+02 -.873836704E+02 -.873846056E+02 -.873854843E+02 -.873863050E+02 -.873870663E+02 -.873877672E+02 -.873884064E+02 -.873889829E+02 -.873894958E+02 -.873899442E+02 -.873903273E+02 -.873906446E+02 -.873908955E+02 -.873910797E+02 -.873911968E+02 -.873912466E+02 -.873912292E+02 -.873911446E+02 -.873909930E+02 -.873907747E+02 -.873904902E+02 -.873901399E+02 -.873897246E+02 -.873892450E+02 -.873887019E+02 -.873880964E+02 -.873874296E+02 -.873867025E+02 -.873859164E+02 -.873850727E+02 -.873841727E+02 -.873832179E+02 -.873822099E+02 -.873811502E+02 -.873800406E+02 -.873788826E+02 -.873776780E+02 -.873764287E+02 -.873751364E+02 -.873738030E+02 -.873724304E+02 -.873710205E+02 -.873695755E+02 -.873680972E+02 -.873665879E+02 -.873650499E+02 -.873634854E+02 -.873618971E+02 -.873602878E+02 -.873586605E+02 -.873570187E+02 -.873553666E+02 -.873537088E+02 -.873520510E+02 -.873504002E+02 -.873487648E+02 -.873471554E+02 -.873455855E+02 -.873440719E+02 -.873426363E+02 -.873413064E+02 -.873401182E+02 -.873391180E+02 -.873383655E+02 -.873379388E+02 -.873379388E+02
 -.873363814E+02 -.873363814E+02 -.873367127E+02 -.873372978E+02 -.873380767E+02 -.873390029E+02 -.873400405E+02 -.873411616E+02 -.873423444E+02 -.873435718E+02 -.873448304E+02 -.873461096E+02 -.873474009E+02 -.873486975E+02 -.873499937E+02 -.873512849E+02 -.873525672E+02 -.873538374E+02 -.873550926E+02 -.873563302E+02 -.873575479E+02 -.873587437E+02 -.873599157E+02 -.873610620E+02 -.873621810E+02 -.873632711E+02 -.873643305E+02 -.873653579E+02 -.873663518E+02 -.873673108E+02 -.873682333E+02 -.873691182E+02 -.873699641E+02 -.873707698E+02 -.873715340E+02 -.873722555E+02 -.873729334E+02 -.873735664E+02 -.873741536E+02 -.873746942E+02 -.873751871E+02 -.873756317E+02 -.873760272E+02 -.873763729E+02 -.873766684E+02 -.873769131E+02 -.873771066E+02 -.873772487E+02 -.873773391E+02 -.873773777E+02 -.873773645E+02 -.873772995E+02 -.873771829E+02 -.873770149E+02 -.873767958E+02 -.873765261E+02 -.873762062E+02 -.873758367E+02 -.873754183E+02 -.873749518E+02 -.873744378E+02 -.873738774E+02 -.873732714E+02 -.873726208E+02 -.873719268E+02 -.873711904E+02 -.873704128E+02 -.873695952E+02 -.873687389E+02 -.873678451E+02 -.873669153E+02 -.873659507E+02 -.873649528E+02 -.873639230E+02 -.873628628E+02 -.873617737E+02 -.873606572E+02 -.873595150E+02 -.873583487E+02 -.873571601E+02 -.873559511E+02 -.873547236E+02 -.873534800E+02 -.873522226E+02 -.873509542E+02 -.873496781E+02 -.873483981E+02 -.873471185E+02 -.873458450E+02 -.873445840E+02 -.873433440E+02 -.873421353E+02 -.873409711E+02 -.873398679E+02 -.873388472E+02 -.873379363E+02 -.873371705E+02 -.873365953E+02 -.873362696E+02 -.873362696E+02
 -.873349760E+02 -.873349760E+02 -.873352138E+02 -.873356359E+02 -.873362003E+02 -.873368743E+02 -.873376323E+02 -.873384541E+02 -.873393238E+02 -.873402287E+02 -.873411587E+02 -.873421058E+02 -.873430634E+02 -.873440262E+02 -.873449898E+02 -.873459506E+02 -.873469056E+02 -.873478520E+02 -.873487876E+02 -.873497105E+02 -.873506188E+02 -.873515110E+02 -.873523854E+02 -.873532408E+02 -.873540758E+02 -.873548892E+02 -.873556798E+02 -.873564464E+02 -.873571880E+02 -.873579034E+02 -.873585917E+02 -.873592517E+02 -.873598827E+02 -.873604835E+02 -.873610534E+02 -.873615914E+02 -.873620968E+02 -.873625688E+02 -.873630066E+02 -.873634095E+02 -.873637769E+02 -.873641083E+02 -.873644031E+02 -.873646608E+02 -.873648811E+02 -.873650635E+02 -.873652078E+02 -.873653138E+02 -.873653812E+02 -.873654101E+02 -.873654004E+02 -.873653521E+02 -.873652654E+02 -.873651404E+02 -.873649773E+02 -.873647765E+02 -.873645383E+02 -.873642631E+02 -.873639515E+02 -.873636039E+02 -.873632210E+02 -.873628034E+02 -.873623518E+02 -.873618670E+02 -.873613496E+02 -.873608007E+02 -.873602209E+02 -.873596113E+02 -.873589727E+02 -.873583060E+02 -.873576124E+02 -.873568928E+02 -.873561483E+02 -.873553799E+02 -.873545888E+02 -.873537760E+02 -.873529428E+02 -.873520904E+02 -.873512201E+02 -.873503332E+02 -.873494313E+02 -.873485158E+02 -.873475885E+02 -.873466515E+02 -.873457068E+02 -.873447570E+02 -.873438052E+02 -.873428547E+02 -.873419100E+02 -.873409762E+02 -.873400597E+02 -.873391684E+02 -.873383121E+02 -.873375032E+02 -.873367573E+02 -.873360943E+02 -.873355392E+02 -.873351241E+02 -.873348902E+02 -.873348902E+02
 -.873341002E+02 -.873341002E+02 -.873342671E+02 -.873345676E+02 -.873349748E+02 -.873354667E+02 -.873360251E+02 -.873366355E+02 -.873372857E+02 -.873379660E+02 -.873386684E+02 -.873393863E+02 -.873401144E+02 -.873408482E+02 -.873415841E+02 -.873423190E+02 -.873430503E+02 -.873437758E+02 -.873444936E+02 -.873452021E+02 -.873458997E+02 -.873465852E+02 -.873472572E+02 -.873479147E+02 -.873485567E+02 -.873491821E+02 -.873497899E+02 -.873503794E+02 -.873509496E+02 -.873514997E+02 -.873520288E+02 -.873525363E+02 -.873530214E+02 -.873534833E+02 -.873539213E+02 -.873543349E+02 -.873547234E+02 -.873550861E+02 -.873554226E+02 -.873557322E+02 -.873560146E+02 -.873562692E+02 -.873564958E+02 -.873566938E+02 -.873568631E+02 -.873570033E+02 -.873571142E+02 -.873571956E+02 -.873572476E+02 -.873572698E+02 -.873572624E+02 -.873572254E+02 -.873571589E+02 -.873570629E+02 -.873569378E+02 -.873567836E+02 -.873566007E+02 -.873563894E+02 -.873561500E+02 -.873558831E+02 -.873555889E+02 -.873552681E+02 -.873549212E+02 -.873545486E+02 -.873541511E+02 -.873537292E+02 -.873532836E+02 -.873528150E+02 -.873523241E+02 -.873518116E+02 -.873512784E+02 -.873507251E+02 -.873501526E+02 -.873495618E+02 -.873489535E+02 -.873483286E+02 -.873476880E+02 -.873470327E+02 -.873463637E+02 -.873456823E+02 -.873449894E+02 -.873442866E+02 -.873435751E+02 -.873428566E+02 -.873421330E+02 -.873414064E+02 -.873406794E+02 -.873399548E+02 -.873392364E+02 -.873385284E+02 -.873378360E+02 -.873371657E+02 -.873365253E+02 -.873359244E+02 -.873353747E+02 -.873348907E+02 -.873344901E+02 -.873341945E+02 -.873340304E+02 -.873340304E+02
 -.873341002E+02 -.873341002E+02 -.873342671E+02 -.873345676E+02 -.873349748E+02 -.873354667E+02 -.873360251E+02 -.873366355E+02 -.873372857E+02 -.873379660E+02 -.873386684E+02 -.873393863E+02 -.873401144E+02 -.873408482E+02 -.873415841E+02 -.873423190E+02 -.873430503E+02 -.873437758E+02 -.873444936E+02 -.873452021E+02 -.873458997E+02 -.873465852E+02 -.873472572E+02 -.873479147E+02 -.873485567E+02 -.873491821E+02 -.873497899E+02 -.873503794E+02 -.873509496E+02 -.873514997E+02 -.873520288E+02 -.873525363E+02 -.873530214E+02 -.873534833E+02 -.873539213E+02 -.873543349E+02 -.873547234E+02 -.873550861E+02 -.873554226E+02 -.873557322E+02 -.873560146E+02 -.873562692E+02 -.873564958E+02 -.873566938E+02 -.873568631E+02 -.873570033E+02 -.873571142E+02 -.873571956E+02 -.873572476E+02 -.873572698E+02 -.873572624E+02 -.873572254E+02 -.873571589E+02 -.873570629E+02 -.873569378E+02 -.873567836E+02 -.873566007E+02 -.873563894E+02 -.873561500E+02 -.873558831E+02 -.873555889E+02 -.873552681E+02 -.873549212E+02 -.873545486E+02 -.873541511E+02 -.873537292E+02 -.873532836E+02 -.873528150E+02 -.873523241E+02 -.873518116E+02 -.873512784E+02 -.873507251E+02 -.873501526E+02 -.873495618E+02 -.873489535E+02 -.873483286E+02 -.873476880E+02 -.873470327E+02 -.873463637E+02 -.873456823E+02 -.873449894E+02 -.873442866E+02 -.873435751E+02 -.873428566E+02 -.873421330E+02 -.873414064E+02 -.873406794E+02 -.873399548E+02 -.873392364E+02 -.873385284E+02 -.873378360E+02 -.873371657E+02 -.873365253E+02 -.873359244E+02 -.873353747E+02 -.873348907E+02 -.873344901E+02 -.873341945E+02 -.873340304E+02 -.873340304E+02
