# Supplementary material for: Electrical Pacing of Cardiac Tissue Including Potassium Inward Rectification
Source: PLoS One. 2015 Jun 9;10(6):e0127837. doi: 10.1371/journal.pone.0127837 (PMC4461281; doi:10.1371/journal.pone.0127837)
Supplement: S1 Data — (ZIP) [file pone.0127837.s001.zip › All-Data/Data-without-IK1/BDT43/Vm2ms.txt]

 -.873300171E+02 -.873317484E+02 -.873318784E+02 -.873321172E+02 -.873324403E+02 -.873328255E+02 -.873332512E+02 -.873336961E+02 -.873341457E+02 -.873345949E+02 -.873350445E+02 -.873354976E+02 -.873359585E+02 -.873364279E+02 -.873369025E+02 -.873373776E+02 -.873378471E+02 -.873383059E+02 -.873387521E+02 -.873391862E+02 -.873396101E+02 -.873400264E+02 -.873404371E+02 -.873408424E+02 -.873412410E+02 -.873416306E+02 -.873420084E+02 -.873423723E+02 -.873427211E+02 -.873430550E+02 -.873433748E+02 -.873436815E+02 -.873439760E+02 -.873442584E+02 -.873445281E+02 -.873447838E+02 -.873450245E+02 -.873452488E+02 -.873454563E+02 -.873456466E+02 -.873458197E+02 -.873459757E+02 -.873461147E+02 -.873462365E+02 -.873463409E+02 -.873464276E+02 -.873464963E+02 -.873465467E+02 -.873465786E+02 -.873465921E+02 -.873465871E+02 -.873465638E+02 -.873465223E+02 -.873464627E+02 -.873463852E+02 -.873462899E+02 -.873461769E+02 -.873460465E+02 -.873458989E+02 -.873457342E+02 -.873455529E+02 -.873453553E+02 -.873451417E+02 -.873449125E+02 -.873446681E+02 -.873444089E+02 -.873441353E+02 -.873438476E+02 -.873435464E+02 -.873432320E+02 -.873429050E+02 -.873425659E+02 -.873422151E+02 -.873418530E+02 -.873414803E+02 -.873410973E+02 -.873407047E+02 -.873403027E+02 -.873398921E+02 -.873394731E+02 -.873390464E+02 -.873386123E+02 -.873381714E+02 -.873377243E+02 -.873372715E+02 -.873368137E+02 -.873363517E+02 -.873358864E+02 -.873354194E+02 -.873349524E+02 -.873344880E+02 -.873340297E+02 -.873335825E+02 -.873331531E+02 -.873327505E+02 -.873323868E+02 -.873320778E+02 -.873318438E+02 -.873317106E+02 -.873317106E+02
 -.873317484E+02 -.873317484E+02 -.873318784E+02 -.873321172E+02 -.873324403E+02 -.873328255E+02 -.873332512E+02 -.873336961E+02 -.873341457E+02 -.873345949E+02 -.873350445E+02 -.873354976E+02 -.873359585E+02 -.873364279E+02 -.873369025E+02 -.873373776E+02 -.873378471E+02 -.873383059E+02 -.873387521E+02 -.873391862E+02 -.873396101E+02 -.873400264E+02 -.873404371E+02 -.873408424E+02 -.873412410E+02 -.873416306E+02 -.873420084E+02 -.873423723E+02 -.873427211E+02 -.873430550E+02 -.873433748E+02 -.873436815E+02 -.873439760E+02 -.873442584E+02 -.873445281E+02 -.873447838E+02 -.873450245E+02 -.873452488E+02 -.873454563E+02 -.873456466E+02 -.873458197E+02 -.873459757E+02 -.873461147E+02 -.873462365E+02 -.873463409E+02 -.873464276E+02 -.873464963E+02 -.873465467E+02 -.873465786E+02 -.873465921E+02 -.873465871E+02 -.873465638E+02 -.873465223E+02 -.873464627E+02 -.873463852E+02 -.873462899E+02 -.873461769E+02 -.873460465E+02 -.873458989E+02 -.873457342E+02 -.873455529E+02 -.873453553E+02 -.873451417E+02 -.873449125E+02 -.873446681E+02 -.873444089E+02 -.873441353E+02 -.873438476E+02 -.873435464E+02 -.873432320E+02 -.873429050E+02 -.873425659E+02 -.873422151E+02 -.873418530E+02 -.873414803E+02 -.873410973E+02 -.873407047E+02 -.873403027E+02 -.873398921E+02 -.873394731E+02 -.873390464E+02 -.873386123E+02 -.873381714E+02 -.873377243E+02 -.873372715E+02 -.873368137E+02 -.873363517E+02 -.873358864E+02 -.873354194E+02 -.873349524E+02 -.873344880E+02 -.873340297E+02 -.873335825E+02 -.873331531E+02 -.873327505E+02 -.873323868E+02 -.873320778E+02 -.873318438E+02 -.873317106E+02 -.873317106E+02
 -.873323075E+02 -.873323075E+02 -.873325287E+02 -.873329067E+02 -.873334002E+02 -.873339718E+02 -.873345872E+02 -.873352204E+02 -.873358586E+02 -.873364993E+02 -.873371459E+02 -.873378043E+02 -.873384776E+02 -.873391621E+02 -.873398502E+02 -.873405332E+02 -.873412025E+02 -.873418532E+02 -.873424853E+02 -.873431016E+02 -.873437061E+02 -.873443028E+02 -.873448933E+02 -.873454761E+02 -.873460480E+02 -.873466050E+02 -.873471432E+02 -.873476604E+02 -.873481565E+02 -.873486323E+02 -.873490897E+02 -.873495301E+02 -.873499539E+02 -.873503603E+02 -.873507479E+02 -.873511146E+02 -.873514587E+02 -.873517790E+02 -.873520748E+02 -.873523463E+02 -.873525935E+02 -.873528166E+02 -.873530157E+02 -.873531902E+02 -.873533399E+02 -.873534640E+02 -.873535622E+02 -.873536341E+02 -.873536796E+02 -.873536985E+02 -.873536912E+02 -.873536576E+02 -.873535981E+02 -.873535128E+02 -.873534018E+02 -.873532654E+02 -.873531037E+02 -.873529170E+02 -.873527055E+02 -.873524698E+02 -.873522102E+02 -.873519273E+02 -.873516215E+02 -.873512935E+02 -.873509437E+02 -.873505727E+02 -.873501811E+02 -.873497695E+02 -.873493385E+02 -.873488889E+02 -.873484212E+02 -.873479361E+02 -.873474344E+02 -.873469168E+02 -.873463839E+02 -.873458365E+02 -.873452752E+02 -.873447009E+02 -.873441140E+02 -.873435154E+02 -.873429057E+02 -.873422856E+02 -.873416558E+02 -.873410171E+02 -.873403702E+02 -.873397161E+02 -.873390557E+02 -.873383906E+02 -.873377223E+02 -.873370533E+02 -.873363869E+02 -.873357279E+02 -.873350826E+02 -.873344603E+02 -.873338735E+02 -.873333395E+02 -.873328815E+02 -.873325305E+02 -.873323280E+02 -.873323280E+02
 -.873331543E+02 -.873331543E+02 -.873334882E+02 -.873340415E+02 -.873347519E+02 -.873355647E+02 -.873364351E+02 -.873373322E+02 -.873382409E+02 -.873391583E+02 -.873400882E+02 -.873410350E+02 -.873419978E+02 -.873429699E+02 -.873439411E+02 -.873449005E+02 -.873458395E+02 -.873467547E+02 -.873476476E+02 -.873485222E+02 -.873493831E+02 -.873502336E+02 -.873510733E+02 -.873518994E+02 -.873527073E+02 -.873534922E+02 -.873542503E+02 -.873549804E+02 -.873556829E+02 -.873563592E+02 -.873570110E+02 -.873576391E+02 -.873582429E+02 -.873588209E+02 -.873593707E+02 -.873598900E+02 -.873603768E+02 -.873608300E+02 -.873612493E+02 -.873616345E+02 -.873619856E+02 -.873623028E+02 -.873625856E+02 -.873628335E+02 -.873630457E+02 -.873632216E+02 -.873633606E+02 -.873634622E+02 -.873635264E+02 -.873635531E+02 -.873635424E+02 -.873634947E+02 -.873634102E+02 -.873632890E+02 -.873631314E+02 -.873629375E+02 -.873627078E+02 -.873624425E+02 -.873621422E+02 -.873618074E+02 -.873614387E+02 -.873610370E+02 -.873606029E+02 -.873601371E+02 -.873596406E+02 -.873591140E+02 -.873585582E+02 -.873579741E+02 -.873573627E+02 -.873567248E+02 -.873560615E+02 -.873553737E+02 -.873546624E+02 -.873539286E+02 -.873531733E+02 -.873523976E+02 -.873516024E+02 -.873507887E+02 -.873499574E+02 -.873491096E+02 -.873482462E+02 -.873473683E+02 -.873464767E+02 -.873455725E+02 -.873446568E+02 -.873437309E+02 -.873427963E+02 -.873418547E+02 -.873409085E+02 -.873399610E+02 -.873390167E+02 -.873380822E+02 -.873371663E+02 -.873362820E+02 -.873354468E+02 -.873346853E+02 -.873340307E+02 -.873335279E+02 -.873332367E+02 -.873332367E+02
 -.873341430E+02 -.873341430E+02 -.873345928E+02 -.873353295E+02 -.873362687E+02 -.873373405E+02 -.873384889E+02 -.873396768E+02 -.873408865E+02 -.873421129E+02 -.873433568E+02 -.873446190E+02 -.873458959E+02 -.873471788E+02 -.873484559E+02 -.873497164E+02 -.873509529E+02 -.873521628E+02 -.873533480E+02 -.873545123E+02 -.873556593E+02 -.873567904E+02 -.873579040E+02 -.873589964E+02 -.873600627E+02 -.873610983E+02 -.873621007E+02 -.873630687E+02 -.873640030E+02 -.873649045E+02 -.873657740E+02 -.873666111E+02 -.873674146E+02 -.873681821E+02 -.873689110E+02 -.873695991E+02 -.873702445E+02 -.873708460E+02 -.873714030E+02 -.873719153E+02 -.873723826E+02 -.873728047E+02 -.873731808E+02 -.873735102E+02 -.873737921E+02 -.873740255E+02 -.873742097E+02 -.873743445E+02 -.873744295E+02 -.873744647E+02 -.873744505E+02 -.873743870E+02 -.873742745E+02 -.873741132E+02 -.873739034E+02 -.873736454E+02 -.873733395E+02 -.873729865E+02 -.873725868E+02 -.873721413E+02 -.873716509E+02 -.873711165E+02 -.873705391E+02 -.873699198E+02 -.873692596E+02 -.873685596E+02 -.873678210E+02 -.873670449E+02 -.873662326E+02 -.873653853E+02 -.873645044E+02 -.873635912E+02 -.873626471E+02 -.873616733E+02 -.873606712E+02 -.873596421E+02 -.873585874E+02 -.873575084E+02 -.873564063E+02 -.873552826E+02 -.873541384E+02 -.873529750E+02 -.873517938E+02 -.873505962E+02 -.873493836E+02 -.873481576E+02 -.873469201E+02 -.873456735E+02 -.873444210E+02 -.873431668E+02 -.873419169E+02 -.873406798E+02 -.873394674E+02 -.873382964E+02 -.873371904E+02 -.873361816E+02 -.873353140E+02 -.873346472E+02 -.873342610E+02 -.873342610E+02
 -.873352103E+02 -.873352103E+02 -.873357711E+02 -.873366915E+02 -.873378628E+02 -.873391977E+02 -.873406309E+02 -.873421204E+02 -.873436437E+02 -.873451915E+02 -.873467614E+02 -.873483504E+02 -.873499520E+02 -.873515562E+02 -.873531511E+02 -.873547263E+02 -.873562750E+02 -.873577948E+02 -.873592870E+02 -.873607543E+02 -.873621987E+02 -.873636205E+02 -.873650176E+02 -.873663861E+02 -.873677218E+02 -.873690211E+02 -.873702814E+02 -.873715014E+02 -.873726811E+02 -.873738203E+02 -.873749184E+02 -.873759745E+02 -.873769866E+02 -.873779524E+02 -.873788693E+02 -.873797349E+02 -.873805474E+02 -.873813053E+02 -.873820079E+02 -.873826545E+02 -.873832445E+02 -.873837772E+02 -.873842517E+02 -.873846672E+02 -.873850224E+02 -.873853165E+02 -.873855486E+02 -.873857183E+02 -.873858253E+02 -.873858697E+02 -.873858516E+02 -.873857713E+02 -.873856291E+02 -.873854252E+02 -.873851601E+02 -.873848340E+02 -.873844475E+02 -.873840014E+02 -.873834965E+02 -.873829339E+02 -.873823147E+02 -.873816401E+02 -.873809114E+02 -.873801299E+02 -.873792970E+02 -.873784142E+02 -.873774828E+02 -.873765044E+02 -.873754806E+02 -.873744131E+02 -.873733034E+02 -.873721534E+02 -.873709646E+02 -.873697389E+02 -.873684779E+02 -.873671833E+02 -.873658567E+02 -.873644999E+02 -.873631145E+02 -.873617022E+02 -.873602646E+02 -.873588032E+02 -.873573199E+02 -.873558163E+02 -.873542941E+02 -.873527555E+02 -.873512028E+02 -.873496390E+02 -.873480681E+02 -.873464952E+02 -.873449280E+02 -.873433770E+02 -.873418572E+02 -.873403894E+02 -.873390031E+02 -.873377386E+02 -.873366512E+02 -.873358153E+02 -.873353310E+02 -.873353310E+02
 -.873363419E+02 -.873363419E+02 -.873370075E+02 -.873381070E+02 -.873395055E+02 -.873411025E+02 -.873428242E+02 -.873446212E+02 -.873464660E+02 -.873483452E+02 -.873502506E+02 -.873521751E+02 -.873541103E+02 -.873560447E+02 -.873579663E+02 -.873598652E+02 -.873617351E+02 -.873635733E+02 -.873653800E+02 -.873671568E+02 -.873689049E+02 -.873706242E+02 -.873723125E+02 -.873739667E+02 -.873755828E+02 -.873771572E+02 -.873786869E+02 -.873801698E+02 -.873816044E+02 -.873829895E+02 -.873843240E+02 -.873856064E+02 -.873868346E+02 -.873880062E+02 -.873891187E+02 -.873901695E+02 -.873911565E+02 -.873920780E+02 -.873929327E+02 -.873937196E+02 -.873944378E+02 -.873950863E+02 -.873956638E+02 -.873961693E+02 -.873966013E+02 -.873969588E+02 -.873972409E+02 -.873974471E+02 -.873975771E+02 -.873976309E+02 -.873976087E+02 -.873975108E+02 -.873973373E+02 -.873970886E+02 -.873967652E+02 -.873963675E+02 -.873958963E+02 -.873953525E+02 -.873947373E+02 -.873940520E+02 -.873932980E+02 -.873924768E+02 -.873915900E+02 -.873906392E+02 -.873896260E+02 -.873885523E+02 -.873874199E+02 -.873862308E+02 -.873849868E+02 -.873836901E+02 -.873823426E+02 -.873809466E+02 -.873795040E+02 -.873780170E+02 -.873764877E+02 -.873749181E+02 -.873733104E+02 -.873716666E+02 -.873699887E+02 -.873682787E+02 -.873665386E+02 -.873647704E+02 -.873629761E+02 -.873611578E+02 -.873593177E+02 -.873574582E+02 -.873555821E+02 -.873536931E+02 -.873517958E+02 -.873498968E+02 -.873480049E+02 -.873461329E+02 -.873442988E+02 -.873425278E+02 -.873408552E+02 -.873393297E+02 -.873380179E+02 -.873370096E+02 -.873364254E+02 -.873364254E+02
 -.873375347E+02 -.873375347E+02 -.873382943E+02 -.873395625E+02 -.873411843E+02 -.873430442E+02 -.873450579E+02 -.873471702E+02 -.873493472E+02 -.873515673E+02 -.873538170E+02 -.873560859E+02 -.873583623E+02 -.873606336E+02 -.873628888E+02 -.873651186E+02 -.873673164E+02 -.873694794E+02 -.873716075E+02 -.873737014E+02 -.873757618E+02 -.873777886E+02 -.873797797E+02 -.873817320E+02 -.873836411E+02 -.873855025E+02 -.873873124E+02 -.873890675E+02 -.873907655E+02 -.873924048E+02 -.873939840E+02 -.873955013E+02 -.873969546E+02 -.873983412E+02 -.873996584E+02 -.874009032E+02 -.874020731E+02 -.874031660E+02 -.874041802E+02 -.874051143E+02 -.874059670E+02 -.874067370E+02 -.874074226E+02 -.874080224E+02 -.874085350E+02 -.874089590E+02 -.874092935E+02 -.874095379E+02 -.874096919E+02 -.874097556E+02 -.874097289E+02 -.874096121E+02 -.874094054E+02 -.874091093E+02 -.874087243E+02 -.874082511E+02 -.874076906E+02 -.874070442E+02 -.874063131E+02 -.874054990E+02 -.874046035E+02 -.874036285E+02 -.874025759E+02 -.874014476E+02 -.874002458E+02 -.873989725E+02 -.873976300E+02 -.873962207E+02 -.873947471E+02 -.873932115E+02 -.873916164E+02 -.873899645E+02 -.873882582E+02 -.873865001E+02 -.873846926E+02 -.873828383E+02 -.873809397E+02 -.873789993E+02 -.873770193E+02 -.873750023E+02 -.873729507E+02 -.873708667E+02 -.873687527E+02 -.873666112E+02 -.873644448E+02 -.873622562E+02 -.873600489E+02 -.873578270E+02 -.873555961E+02 -.873533636E+02 -.873511402E+02 -.873489405E+02 -.873467858E+02 -.873447056E+02 -.873427412E+02 -.873409499E+02 -.873394095E+02 -.873382256E+02 -.873375397E+02 -.873375397E+02
 -.873387695E+02 -.873387695E+02 -.873396181E+02 -.873410533E+02 -.873428987E+02 -.873450245E+02 -.873473386E+02 -.873497761E+02 -.873522931E+02 -.873548620E+02 -.873574637E+02 -.873600828E+02 -.873627057E+02 -.873653206E+02 -.873679168E+02 -.873704849E+02 -.873730192E+02 -.873755169E+02 -.873779769E+02 -.873803996E+02 -.873827856E+02 -.873851341E+02 -.873874424E+02 -.873897065E+02 -.873919211E+02 -.873940810E+02 -.873961811E+02 -.873982180E+02 -.874001892E+02 -.874020929E+02 -.874039276E+02 -.874056912E+02 -.874073811E+02 -.874089943E+02 -.874105271E+02 -.874119763E+02 -.874133389E+02 -.874146125E+02 -.874157949E+02 -.874168844E+02 -.874178791E+02 -.874187772E+02 -.874195769E+02 -.874202762E+02 -.874208736E+02 -.874213677E+02 -.874217573E+02 -.874220420E+02 -.874222213E+02 -.874222951E+02 -.874222633E+02 -.874221262E+02 -.874218841E+02 -.874215375E+02 -.874210870E+02 -.874205337E+02 -.874198786E+02 -.874191234E+02 -.874182697E+02 -.874173194E+02 -.874162744E+02 -.874151370E+02 -.874139094E+02 -.874125940E+02 -.874111934E+02 -.874097100E+02 -.874081467E+02 -.874065063E+02 -.874047917E+02 -.874030059E+02 -.874011518E+02 -.873992325E+02 -.873972509E+02 -.873952101E+02 -.873931130E+02 -.873909627E+02 -.873887619E+02 -.873865138E+02 -.873842210E+02 -.873818864E+02 -.873795127E+02 -.873771028E+02 -.873746593E+02 -.873721850E+02 -.873696830E+02 -.873671564E+02 -.873646091E+02 -.873620460E+02 -.873594733E+02 -.873568996E+02 -.873543370E+02 -.873518026E+02 -.873493205E+02 -.873469246E+02 -.873446626E+02 -.873426001E+02 -.873408268E+02 -.873394640E+02 -.873386744E+02 -.873386744E+02
 -.873400373E+02 -.873400373E+02 -.873409761E+02 -.873425781E+02 -.873446503E+02 -.873470508E+02 -.873496729E+02 -.873524411E+02 -.873553047E+02 -.873582280E+02 -.873611856E+02 -.873641602E+02 -.873671377E+02 -.873701053E+02 -.873730526E+02 -.873759714E+02 -.873788559E+02 -.873817022E+02 -.873845091E+02 -.873872767E+02 -.873900042E+02 -.873926897E+02 -.873953295E+02 -.873979186E+02 -.874004506E+02 -.874029199E+02 -.874053216E+02 -.874076523E+02 -.874099096E+02 -.874120915E+02 -.874141960E+02 -.874162204E+02 -.874181611E+02 -.874200141E+02 -.874217754E+02 -.874234411E+02 -.874250080E+02 -.874264732E+02 -.874278341E+02 -.874290884E+02 -.874302338E+02 -.874312680E+02 -.874321886E+02 -.874329935E+02 -.874336810E+02 -.874342494E+02 -.874346977E+02 -.874350251E+02 -.874352310E+02 -.874353153E+02 -.874352779E+02 -.874351189E+02 -.874348386E+02 -.874344377E+02 -.874339172E+02 -.874332781E+02 -.874325220E+02 -.874316507E+02 -.874306662E+02 -.874295707E+02 -.874283665E+02 -.874270562E+02 -.874256426E+02 -.874241285E+02 -.874225169E+02 -.874208110E+02 -.874190141E+02 -.874171295E+02 -.874151607E+02 -.874131112E+02 -.874109845E+02 -.874087841E+02 -.874065136E+02 -.874041765E+02 -.874017763E+02 -.873993165E+02 -.873968005E+02 -.873942317E+02 -.873916135E+02 -.873889489E+02 -.873862413E+02 -.873834938E+02 -.873807094E+02 -.873778915E+02 -.873750432E+02 -.873721685E+02 -.873692715E+02 -.873663577E+02 -.873634341E+02 -.873605106E+02 -.873576006E+02 -.873547235E+02 -.873519065E+02 -.873491881E+02 -.873466221E+02 -.873442827E+02 -.873422716E+02 -.873407262E+02 -.873398310E+02 -.873398310E+02
 -.873413060E+02 -.873413060E+02 -.873423381E+02 -.873441157E+02 -.873464276E+02 -.873491112E+02 -.873520485E+02 -.873551556E+02 -.873583714E+02 -.873616539E+02 -.873649760E+02 -.873683172E+02 -.873716613E+02 -.873749961E+02 -.873783111E+02 -.873815973E+02 -.873848481E+02 -.873880601E+02 -.873912311E+02 -.873943597E+02 -.873974440E+02 -.874004810E+02 -.874034659E+02 -.874063925E+02 -.874092547E+02 -.874120471E+02 -.874147653E+02 -.874174059E+02 -.874199663E+02 -.874224440E+02 -.874248358E+02 -.874271376E+02 -.874293450E+02 -.874314531E+02 -.874334575E+02 -.874353538E+02 -.874371384E+02 -.874388079E+02 -.874403594E+02 -.874417897E+02 -.874430961E+02 -.874442755E+02 -.874453255E+02 -.874462434E+02 -.874470273E+02 -.874476755E+02 -.874481866E+02 -.874485597E+02 -.874487942E+02 -.874488895E+02 -.874488456E+02 -.874486626E+02 -.874483409E+02 -.874478813E+02 -.874472851E+02 -.874465536E+02 -.874456887E+02 -.874446924E+02 -.874435672E+02 -.874423156E+02 -.874409405E+02 -.874394450E+02 -.874378322E+02 -.874361056E+02 -.874342688E+02 -.874323256E+02 -.874302799E+02 -.874281356E+02 -.874258968E+02 -.874235676E+02 -.874211521E+02 -.874186546E+02 -.874160791E+02 -.874134297E+02 -.874107107E+02 -.874079259E+02 -.874050794E+02 -.874021751E+02 -.873992168E+02 -.873962081E+02 -.873931528E+02 -.873900543E+02 -.873869163E+02 -.873837422E+02 -.873805359E+02 -.873773015E+02 -.873740439E+02 -.873707689E+02 -.873674846E+02 -.873642017E+02 -.873609353E+02 -.873577070E+02 -.873545471E+02 -.873514986E+02 -.873486217E+02 -.873459995E+02 -.873437455E+02 -.873420137E+02 -.873410106E+02 -.873410106E+02
 -.873425528E+02 -.873425528E+02 -.873436942E+02 -.873456640E+02 -.873482254E+02 -.873512025E+02 -.873544658E+02 -.873579186E+02 -.873614943E+02 -.873651483E+02 -.873688481E+02 -.873725703E+02 -.873762984E+02 -.873800185E+02 -.873837180E+02 -.873873880E+02 -.873910220E+02 -.873946154E+02 -.873981654E+02 -.874016697E+02 -.874051253E+02 -.874085278E+02 -.874118717E+02 -.874151510E+02 -.874183601E+02 -.874214938E+02 -.874245478E+02 -.874275188E+02 -.874304030E+02 -.874331966E+02 -.874358949E+02 -.874384927E+02 -.874409846E+02 -.874433651E+02 -.874456293E+02 -.874477726E+02 -.874497907E+02 -.874516797E+02 -.874534359E+02 -.874550556E+02 -.874565352E+02 -.874578712E+02 -.874590607E+02 -.874601007E+02 -.874609889E+02 -.874617234E+02 -.874623025E+02 -.874627249E+02 -.874629899E+02 -.874630967E+02 -.874630453E+02 -.874628358E+02 -.874624687E+02 -.874619452E+02 -.874612666E+02 -.874604346E+02 -.874594515E+02 -.874583197E+02 -.874570421E+02 -.874556216E+02 -.874540618E+02 -.874523661E+02 -.874505386E+02 -.874485832E+02 -.874465042E+02 -.874443061E+02 -.874419936E+02 -.874395712E+02 -.874370437E+02 -.874344160E+02 -.874316930E+02 -.874288794E+02 -.874259802E+02 -.874230001E+02 -.874199439E+02 -.874168162E+02 -.874136215E+02 -.874103645E+02 -.874070494E+02 -.874036804E+02 -.874002617E+02 -.873967973E+02 -.873932911E+02 -.873897471E+02 -.873861695E+02 -.873825628E+02 -.873789325E+02 -.873752850E+02 -.873716290E+02 -.873679765E+02 -.873643440E+02 -.873607553E+02 -.873572440E+02 -.873538576E+02 -.873506627E+02 -.873477512E+02 -.873452492E+02 -.873433270E+02 -.873422137E+02 -.873422137E+02
 -.873438021E+02 -.873438021E+02 -.873450610E+02 -.873472294E+02 -.873500513E+02 -.873533333E+02 -.873569302E+02 -.873607394E+02 -.873646898E+02 -.873687296E+02 -.873728225E+02 -.873769436E+02 -.873810724E+02 -.873851922E+02 -.873892910E+02 -.873933593E+02 -.873973901E+02 -.874013789E+02 -.874053226E+02 -.874092177E+02 -.874130599E+02 -.874168444E+02 -.874205656E+02 -.874242177E+02 -.874277951E+02 -.874312930E+02 -.874347066E+02 -.874380313E+02 -.874412621E+02 -.874443935E+02 -.874474195E+02 -.874503339E+02 -.874531306E+02 -.874558038E+02 -.874583478E+02 -.874607576E+02 -.874630282E+02 -.874651548E+02 -.874671330E+02 -.874689580E+02 -.874706258E+02 -.874721322E+02 -.874734736E+02 -.874746466E+02 -.874756486E+02 -.874764771E+02 -.874771300E+02 -.874776060E+02 -.874779037E+02 -.874780227E+02 -.874779625E+02 -.874777236E+02 -.874773066E+02 -.874767128E+02 -.874759439E+02 -.874750020E+02 -.874738896E+02 -.874726096E+02 -.874711655E+02 -.874695609E+02 -.874677998E+02 -.874658865E+02 -.874638256E+02 -.874616220E+02 -.874592807E+02 -.874568070E+02 -.874542063E+02 -.874514842E+02 -.874486462E+02 -.874456980E+02 -.874426454E+02 -.874394939E+02 -.874362491E+02 -.874329167E+02 -.874295021E+02 -.874260107E+02 -.874224478E+02 -.874188184E+02 -.874151275E+02 -.874113799E+02 -.874075802E+02 -.874037328E+02 -.873998423E+02 -.873959130E+02 -.873919495E+02 -.873879568E+02 -.873839407E+02 -.873799084E+02 -.873758692E+02 -.873718362E+02 -.873678274E+02 -.873638689E+02 -.873599974E+02 -.873562651E+02 -.873527448E+02 -.873495378E+02 -.873467823E+02 -.873446658E+02 -.873434401E+02 -.873434401E+02
 -.873450627E+02 -.873450627E+02 -.873464432E+02 -.873488211E+02 -.873519139E+02 -.873555086E+02 -.873594515E+02 -.873636327E+02 -.873679716E+02 -.873724120E+02 -.873769141E+02 -.873814472E+02 -.873859881E+02 -.873905198E+02 -.873950299E+02 -.873995087E+02 -.874039503E+02 -.874083503E+02 -.874127046E+02 -.874170085E+02 -.874212573E+02 -.874254456E+02 -.874295674E+02 -.874336170E+02 -.874375887E+02 -.874414771E+02 -.874452762E+02 -.874489800E+02 -.874525821E+02 -.874560756E+02 -.874594534E+02 -.874627087E+02 -.874658346E+02 -.874688247E+02 -.874716727E+02 -.874743726E+02 -.874769185E+02 -.874793046E+02 -.874815253E+02 -.874835752E+02 -.874854491E+02 -.874871422E+02 -.874886503E+02 -.874899694E+02 -.874910962E+02 -.874920277E+02 -.874927615E+02 -.874932959E+02 -.874936293E+02 -.874937611E+02 -.874936910E+02 -.874934193E+02 -.874929470E+02 -.874922755E+02 -.874914068E+02 -.874903434E+02 -.874890885E+02 -.874876454E+02 -.874860181E+02 -.874842110E+02 -.874822290E+02 -.874800771E+02 -.874777609E+02 -.874752860E+02 -.874726585E+02 -.874698847E+02 -.874669709E+02 -.874639237E+02 -.874607496E+02 -.874574552E+02 -.874540472E+02 -.874505321E+02 -.874469166E+02 -.874432070E+02 -.874394097E+02 -.874355308E+02 -.874315765E+02 -.874275524E+02 -.874234642E+02 -.874193173E+02 -.874151168E+02 -.874108678E+02 -.874065752E+02 -.874022437E+02 -.873978784E+02 -.873934847E+02 -.873890689E+02 -.873846386E+02 -.873802040E+02 -.873757792E+02 -.873713837E+02 -.873670457E+02 -.873628052E+02 -.873587188E+02 -.873548661E+02 -.873513572E+02 -.873483431E+02 -.873460285E+02 -.873446883E+02 -.873446883E+02
 -.873463547E+02 -.873463547E+02 -.873478636E+02 -.873504570E+02 -.873538256E+02 -.873577433E+02 -.873620447E+02 -.873666085E+02 -.873713479E+02 -.873762008E+02 -.873811209E+02 -.873860742E+02 -.873910363E+02 -.873959902E+02 -.874009235E+02 -.874058280E+02 -.874106980E+02 -.874155286E+02 -.874203143E+02 -.874250500E+02 -.874297299E+02 -.874343476E+02 -.874388971E+02 -.874433723E+02 -.874477669E+02 -.874520739E+02 -.874562866E+02 -.874603975E+02 -.874643988E+02 -.874682825E+02 -.874720409E+02 -.874756663E+02 -.874791509E+02 -.874824874E+02 -.874856685E+02 -.874886868E+02 -.874915351E+02 -.874942065E+02 -.874966943E+02 -.874989919E+02 -.875010931E+02 -.875029925E+02 -.875046847E+02 -.875061652E+02 -.875074299E+02 -.875084753E+02 -.875092986E+02 -.875098974E+02 -.875102701E+02 -.875104159E+02 -.875103343E+02 -.875100260E+02 -.875094918E+02 -.875087336E+02 -.875077537E+02 -.875065552E+02 -.875051417E+02 -.875035174E+02 -.875016870E+02 -.874996558E+02 -.874974294E+02 -.874950141E+02 -.874924164E+02 -.874896431E+02 -.874867013E+02 -.874835985E+02 -.874803422E+02 -.874769399E+02 -.874733996E+02 -.874697289E+02 -.874659355E+02 -.874620273E+02 -.874580117E+02 -.874538962E+02 -.874496882E+02 -.874453947E+02 -.874410227E+02 -.874365786E+02 -.874320688E+02 -.874274995E+02 -.874228762E+02 -.874182048E+02 -.874134903E+02 -.874087383E+02 -.874039541E+02 -.873991434E+02 -.873943130E+02 -.873894711E+02 -.873846286E+02 -.873798004E+02 -.873750077E+02 -.873702806E+02 -.873656625E+02 -.873612144E+02 -.873570225E+02 -.873532060E+02 -.873499286E+02 -.873474124E+02 -.873459556E+02 -.873459556E+02
 -.873477005E+02 -.873477005E+02 -.873493348E+02 -.873521421E+02 -.873557917E+02 -.873600399E+02 -.873647064E+02 -.873696607E+02 -.873748082E+02 -.873800791E+02 -.873854227E+02 -.873908036E+02 -.873961970E+02 -.874015859E+02 -.874069589E+02 -.874123089E+02 -.874176292E+02 -.874229135E+02 -.874281556E+02 -.874333492E+02 -.874384870E+02 -.874435626E+02 -.874485694E+02 -.874535004E+02 -.874583481E+02 -.874631050E+02 -.874677629E+02 -.874723129E+02 -.874767464E+02 -.874810545E+02 -.874852283E+02 -.874892590E+02 -.874931377E+02 -.874968557E+02 -.875004039E+02 -.875037738E+02 -.875069565E+02 -.875099438E+02 -.875127275E+02 -.875153000E+02 -.875176540E+02 -.875197827E+02 -.875216801E+02 -.875233405E+02 -.875247590E+02 -.875259314E+02 -.875268544E+02 -.875275250E+02 -.875279414E+02 -.875281024E+02 -.875280077E+02 -.875276578E+02 -.875270539E+02 -.875261981E+02 -.875250933E+02 -.875237432E+02 -.875221521E+02 -.875203250E+02 -.875182676E+02 -.875159862E+02 -.875134878E+02 -.875107795E+02 -.875078693E+02 -.875047652E+02 -.875014759E+02 -.874980099E+02 -.874943763E+02 -.874905840E+02 -.874866422E+02 -.874825600E+02 -.874783464E+02 -.874740104E+02 -.874695609E+02 -.874650066E+02 -.874603557E+02 -.874556166E+02 -.874507969E+02 -.874459042E+02 -.874409455E+02 -.874359279E+02 -.874308575E+02 -.874257406E+02 -.874205831E+02 -.874153906E+02 -.874101691E+02 -.874049245E+02 -.873996642E+02 -.873943966E+02 -.873891334E+02 -.873838904E+02 -.873786902E+02 -.873735650E+02 -.873685612E+02 -.873637444E+02 -.873592072E+02 -.873550781E+02 -.873515334E+02 -.873488126E+02 -.873472377E+02 -.873472377E+02
 -.873490819E+02 -.873490819E+02 -.873508382E+02 -.873538615E+02 -.873577959E+02 -.873623776E+02 -.873674138E+02 -.873727637E+02 -.873783229E+02 -.873840163E+02 -.873897909E+02 -.873956100E+02 -.874014485E+02 -.874072903E+02 -.874131247E+02 -.874189431E+02 -.874247377E+02 -.874305012E+02 -.874362262E+02 -.874419047E+02 -.874475295E+02 -.874530935E+02 -.874585891E+02 -.874640087E+02 -.874693442E+02 -.874745866E+02 -.874797265E+02 -.874847542E+02 -.874896598E+02 -.874944330E+02 -.874990636E+02 -.875035414E+02 -.875078557E+02 -.875119959E+02 -.875159514E+02 -.875197118E+02 -.875232666E+02 -.875266059E+02 -.875297201E+02 -.875326001E+02 -.875352371E+02 -.875376232E+02 -.875397509E+02 -.875416135E+02 -.875432050E+02 -.875445204E+02 -.875455554E+02 -.875463068E+02 -.875467721E+02 -.875469499E+02 -.875468398E+02 -.875464423E+02 -.875457592E+02 -.875447928E+02 -.875435466E+02 -.875420251E+02 -.875402334E+02 -.875381778E+02 -.875358649E+02 -.875333024E+02 -.875304985E+02 -.875274621E+02 -.875242025E+02 -.875207293E+02 -.875170529E+02 -.875131834E+02 -.875091315E+02 -.875049078E+02 -.875005231E+02 -.874959882E+02 -.874913136E+02 -.874865100E+02 -.874815874E+02 -.874765561E+02 -.874714256E+02 -.874662052E+02 -.874609039E+02 -.874555303E+02 -.874500922E+02 -.874445974E+02 -.874390529E+02 -.874334656E+02 -.874278418E+02 -.874221876E+02 -.874165092E+02 -.874108132E+02 -.874051070E+02 -.873993996E+02 -.873937032E+02 -.873880345E+02 -.873824172E+02 -.873768857E+02 -.873714892E+02 -.873662979E+02 -.873614106E+02 -.873569650E+02 -.873531500E+02 -.873502227E+02 -.873485286E+02 -.873485286E+02
 -.873504755E+02 -.873504755E+02 -.873523554E+02 -.873555959E+02 -.873598150E+02 -.873647324E+02 -.873701413E+02 -.873758887E+02 -.873818634E+02 -.873879864E+02 -.873942025E+02 -.874004736E+02 -.874067750E+02 -.874130908E+02 -.874194085E+02 -.874257182E+02 -.874320114E+02 -.874382793E+02 -.874445132E+02 -.874507054E+02 -.874568481E+02 -.874629333E+02 -.874689533E+02 -.874748995E+02 -.874807624E+02 -.874865321E+02 -.874921980E+02 -.874977489E+02 -.875031732E+02 -.875084594E+02 -.875135952E+02 -.875185685E+02 -.875233665E+02 -.875279768E+02 -.875323866E+02 -.875365836E+02 -.875405554E+02 -.875442901E+02 -.875477763E+02 -.875510030E+02 -.875539597E+02 -.875566368E+02 -.875590253E+02 -.875611169E+02 -.875629046E+02 -.875643821E+02 -.875655442E+02 -.875663869E+02 -.875669073E+02 -.875671037E+02 -.875669755E+02 -.875665236E+02 -.875657497E+02 -.875646569E+02 -.875632496E+02 -.875615329E+02 -.875595132E+02 -.875571979E+02 -.875545952E+02 -.875517144E+02 -.875485653E+02 -.875451585E+02 -.875415053E+02 -.875376174E+02 -.875335067E+02 -.875291858E+02 -.875246670E+02 -.875199633E+02 -.875150871E+02 -.875100513E+02 -.875048683E+02 -.874995503E+02 -.874941094E+02 -.874885571E+02 -.874829046E+02 -.874771626E+02 -.874713413E+02 -.874654502E+02 -.874594985E+02 -.874534946E+02 -.874474464E+02 -.874413613E+02 -.874352462E+02 -.874291076E+02 -.874229522E+02 -.874167866E+02 -.874106186E+02 -.874044575E+02 -.873983160E+02 -.873922114E+02 -.873861687E+02 -.873802241E+02 -.873744295E+02 -.873688594E+02 -.873636190E+02 -.873588547E+02 -.873547681E+02 -.873516333E+02 -.873498197E+02 -.873498197E+02
 -.873518648E+02 -.873518648E+02 -.873538670E+02 -.873573217E+02 -.873618260E+02 -.873670803E+02 -.873728625E+02 -.873790101E+02 -.873854063E+02 -.873919678E+02 -.873986371E+02 -.874053757E+02 -.874121583E+02 -.874189666E+02 -.874257874E+02 -.874326101E+02 -.874394245E+02 -.874462212E+02 -.874529920E+02 -.874597287E+02 -.874664230E+02 -.874730671E+02 -.874796521E+02 -.874861682E+02 -.874926049E+02 -.874989506E+02 -.875051933E+02 -.875113199E+02 -.875173173E+02 -.875231715E+02 -.875288685E+02 -.875343936E+02 -.875397321E+02 -.875448689E+02 -.875497890E+02 -.875544777E+02 -.875589204E+02 -.875631027E+02 -.875670109E+02 -.875706315E+02 -.875739522E+02 -.875769609E+02 -.875796469E+02 -.875820002E+02 -.875840120E+02 -.875856747E+02 -.875869821E+02 -.875879292E+02 -.875885124E+02 -.875887297E+02 -.875885804E+02 -.875880654E+02 -.875871870E+02 -.875859489E+02 -.875843563E+02 -.875824156E+02 -.875801346E+02 -.875775221E+02 -.875745883E+02 -.875713442E+02 -.875678019E+02 -.875639742E+02 -.875598745E+02 -.875555170E+02 -.875509162E+02 -.875460867E+02 -.875410437E+02 -.875358022E+02 -.875303773E+02 -.875247840E+02 -.875190370E+02 -.875131505E+02 -.875071386E+02 -.875010147E+02 -.874947917E+02 -.874884819E+02 -.874820968E+02 -.874756474E+02 -.874691438E+02 -.874625955E+02 -.874560111E+02 -.874493987E+02 -.874427656E+02 -.874361190E+02 -.874294654E+02 -.874228120E+02 -.874161665E+02 -.874095387E+02 -.874029412E+02 -.873963922E+02 -.873899175E+02 -.873835550E+02 -.873773592E+02 -.873714086E+02 -.873658143E+02 -.873607314E+02 -.873563738E+02 -.873530324E+02 -.873510998E+02 -.873510998E+02
 -.873532235E+02 -.873532235E+02 -.873553453E+02 -.873590149E+02 -.873638046E+02 -.873693953E+02 -.873755517E+02 -.873821031E+02 -.873889262E+02 -.873959340E+02 -.874030673E+02 -.874102863E+02 -.874175635E+02 -.874248797E+02 -.874322211E+02 -.874395757E+02 -.874469333E+02 -.874542853E+02 -.874616231E+02 -.874689386E+02 -.874762236E+02 -.874834692E+02 -.874906653E+02 -.874978010E+02 -.875048641E+02 -.875118414E+02 -.875187190E+02 -.875254819E+02 -.875321146E+02 -.875386011E+02 -.875449246E+02 -.875510681E+02 -.875570141E+02 -.875627448E+02 -.875682424E+02 -.875734892E+02 -.875784676E+02 -.875831603E+02 -.875875506E+02 -.875916224E+02 -.875953604E+02 -.875987501E+02 -.876017783E+02 -.876044328E+02 -.876067030E+02 -.876085794E+02 -.876100544E+02 -.876111218E+02 -.876117774E+02 -.876120184E+02 -.876118443E+02 -.876112560E+02 -.876102563E+02 -.876088498E+02 -.876070427E+02 -.876048430E+02 -.876022600E+02 -.875993048E+02 -.875959896E+02 -.875923279E+02 -.875883344E+02 -.875840247E+02 -.875794150E+02 -.875745223E+02 -.875693641E+02 -.875639581E+02 -.875583224E+02 -.875524750E+02 -.875464337E+02 -.875402163E+02 -.875338401E+02 -.875273219E+02 -.875206780E+02 -.875139241E+02 -.875070749E+02 -.875001447E+02 -.874931465E+02 -.874860928E+02 -.874789948E+02 -.874718631E+02 -.874647071E+02 -.874575357E+02 -.874503565E+02 -.874431770E+02 -.874360041E+02 -.874288448E+02 -.874217072E+02 -.874146007E+02 -.874075384E+02 -.874005385E+02 -.873936278E+02 -.873868454E+02 -.873802483E+02 -.873739186E+02 -.873679730E+02 -.873625747E+02 -.873579493E+02 -.873544042E+02 -.873523544E+02 -.873523544E+02
 -.873545288E+02 -.873545288E+02 -.873567723E+02 -.873606566E+02 -.873657292E+02 -.873716536E+02 -.873781833E+02 -.873851382E+02 -.873923893E+02 -.873998469E+02 -.874074500E+02 -.874151561E+02 -.874229369E+02 -.874307730E+02 -.874386495E+02 -.874465546E+02 -.874544793E+02 -.874624150E+02 -.874703534E+02 -.874782864E+02 -.874862052E+02 -.874940996E+02 -.875019585E+02 -.875097694E+02 -.875175183E+02 -.875251902E+02 -.875327691E+02 -.875402377E+02 -.875475784E+02 -.875547721E+02 -.875617995E+02 -.875686404E+02 -.875752741E+02 -.875816794E+02 -.875878350E+02 -.875937196E+02 -.875993118E+02 -.876045909E+02 -.876095364E+02 -.876141287E+02 -.876183491E+02 -.876221800E+02 -.876256051E+02 -.876286095E+02 -.876311800E+02 -.876333050E+02 -.876349750E+02 -.876361825E+02 -.876369222E+02 -.876371908E+02 -.876369873E+02 -.876363131E+02 -.876351715E+02 -.876335682E+02 -.876315108E+02 -.876290091E+02 -.876260747E+02 -.876227211E+02 -.876189633E+02 -.876148180E+02 -.876103030E+02 -.876054372E+02 -.876002406E+02 -.875947337E+02 -.875889375E+02 -.875828737E+02 -.875765638E+02 -.875700292E+02 -.875632915E+02 -.875563715E+02 -.875492897E+02 -.875420660E+02 -.875347193E+02 -.875272678E+02 -.875197287E+02 -.875121181E+02 -.875044510E+02 -.874967414E+02 -.874890019E+02 -.874812441E+02 -.874734783E+02 -.874657139E+02 -.874579592E+02 -.874502217E+02 -.874425083E+02 -.874348262E+02 -.874271830E+02 -.874195882E+02 -.874120547E+02 -.874046007E+02 -.873972536E+02 -.873900533E+02 -.873830588E+02 -.873763555E+02 -.873700651E+02 -.873643584E+02 -.873594720E+02 -.873557288E+02 -.873535653E+02 -.873535653E+02
 -.873557738E+02 -.873557738E+02 -.873581370E+02 -.873622299E+02 -.873675775E+02 -.873738282E+02 -.873807229E+02 -.873880736E+02 -.873957473E+02 -.874036517E+02 -.874117227E+02 -.874199172E+02 -.874282068E+02 -.874365714E+02 -.874449965E+02 -.874534719E+02 -.874619886E+02 -.874705383E+02 -.874791135E+02 -.874877055E+02 -.874963045E+02 -.875048995E+02 -.875134779E+02 -.875220256E+02 -.875305270E+02 -.875389651E+02 -.875473215E+02 -.875555768E+02 -.875637102E+02 -.875716998E+02 -.875795227E+02 -.875871550E+02 -.875945721E+02 -.876017487E+02 -.876086592E+02 -.876152776E+02 -.876215783E+02 -.876275359E+02 -.876331254E+02 -.876383229E+02 -.876431055E+02 -.876474515E+02 -.876513408E+02 -.876547549E+02 -.876576774E+02 -.876600941E+02 -.876619932E+02 -.876633653E+02 -.876642037E+02 -.876645043E+02 -.876642661E+02 -.876634904E+02 -.876621815E+02 -.876603463E+02 -.876579944E+02 -.876551379E+02 -.876517912E+02 -.876479710E+02 -.876436958E+02 -.876389861E+02 -.876338638E+02 -.876283522E+02 -.876224754E+02 -.876162587E+02 -.876097276E+02 -.876029081E+02 -.875958263E+02 -.875885080E+02 -.875809787E+02 -.875732634E+02 -.875653863E+02 -.875573708E+02 -.875492390E+02 -.875410120E+02 -.875327098E+02 -.875243507E+02 -.875159518E+02 -.875075287E+02 -.874990956E+02 -.874906651E+02 -.874822484E+02 -.874738555E+02 -.874654948E+02 -.874571740E+02 -.874489001E+02 -.874406798E+02 -.874325202E+02 -.874244306E+02 -.874164231E+02 -.874085161E+02 -.874007365E+02 -.873931253E+02 -.873857426E+02 -.873786765E+02 -.873720531E+02 -.873660500E+02 -.873609137E+02 -.873569815E+02 -.873547097E+02 -.873547097E+02
 -.873569399E+02 -.873569399E+02 -.873594159E+02 -.873637056E+02 -.873693144E+02 -.873758750E+02 -.873831178E+02 -.873908492E+02 -.873989326E+02 -.874072724E+02 -.874158037E+02 -.874244835E+02 -.874332830E+02 -.874421823E+02 -.874511690E+02 -.874602330E+02 -.874693660E+02 -.874785609E+02 -.874878098E+02 -.874971036E+02 -.875064320E+02 -.875157831E+02 -.875251431E+02 -.875344964E+02 -.875438256E+02 -.875531118E+02 -.875623343E+02 -.875714704E+02 -.875804962E+02 -.875893863E+02 -.875981134E+02 -.876066492E+02 -.876149644E+02 -.876230285E+02 -.876308105E+02 -.876382792E+02 -.876454032E+02 -.876521516E+02 -.876584939E+02 -.876644007E+02 -.876698436E+02 -.876747957E+02 -.876792322E+02 -.876831301E+02 -.876864689E+02 -.876892309E+02 -.876914013E+02 -.876929684E+02 -.876939237E+02 -.876942621E+02 -.876939822E+02 -.876930857E+02 -.876915779E+02 -.876894675E+02 -.876867665E+02 -.876834900E+02 -.876796559E+02 -.876752849E+02 -.876704002E+02 -.876650269E+02 -.876591922E+02 -.876529248E+02 -.876462544E+02 -.876392117E+02 -.876318282E+02 -.876241352E+02 -.876161644E+02 -.876079467E+02 -.875995129E+02 -.875908927E+02 -.875821147E+02 -.875732064E+02 -.875641938E+02 -.875551015E+02 -.875459523E+02 -.875367673E+02 -.875275658E+02 -.875183653E+02 -.875091814E+02 -.875000278E+02 -.874909165E+02 -.874818580E+02 -.874728608E+02 -.874639326E+02 -.874550798E+02 -.874463085E+02 -.874376254E+02 -.874290386E+02 -.874205596E+02 -.874122060E+02 -.874040043E+02 -.873959954E+02 -.873882403E+02 -.873808290E+02 -.873738910E+02 -.873676095E+02 -.873622398E+02 -.873581317E+02 -.873557596E+02 -.873557596E+02
 -.873579934E+02 -.873579934E+02 -.873605720E+02 -.873650418E+02 -.873708893E+02 -.873777341E+02 -.873852997E+02 -.873933882E+02 -.874018593E+02 -.874106160E+02 -.874195941E+02 -.874287500E+02 -.874380551E+02 -.874474921E+02 -.874570487E+02 -.874667161E+02 -.874764877E+02 -.874863566E+02 -.874963151E+02 -.875063545E+02 -.875164641E+02 -.875266312E+02 -.875368412E+02 -.875470772E+02 -.875573201E+02 -.875675488E+02 -.875777395E+02 -.875878666E+02 -.875979022E+02 -.876078161E+02 -.876175764E+02 -.876271495E+02 -.876365000E+02 -.876455913E+02 -.876543861E+02 -.876628464E+02 -.876709340E+02 -.876786110E+02 -.876858398E+02 -.876925841E+02 -.876988086E+02 -.877044799E+02 -.877095669E+02 -.877140408E+02 -.877178761E+02 -.877210503E+02 -.877235449E+02 -.877253451E+02 -.877264401E+02 -.877268236E+02 -.877264935E+02 -.877254521E+02 -.877237062E+02 -.877212666E+02 -.877181484E+02 -.877143705E+02 -.877099556E+02 -.877049294E+02 -.876993210E+02 -.876931616E+02 -.876864852E+02 -.876793270E+02 -.876717240E+02 -.876637140E+02 -.876553352E+02 -.876466262E+02 -.876376252E+02 -.876283698E+02 -.876188968E+02 -.876092415E+02 -.875994382E+02 -.875895191E+02 -.875795147E+02 -.875694534E+02 -.875593615E+02 -.875492630E+02 -.875391796E+02 -.875291309E+02 -.875191338E+02 -.875092032E+02 -.874993518E+02 -.874895900E+02 -.874799266E+02 -.874703685E+02 -.874609215E+02 -.874515909E+02 -.874423820E+02 -.874333017E+02 -.874243602E+02 -.874155737E+02 -.874069679E+02 -.873985827E+02 -.873904794E+02 -.873827487E+02 -.873755225E+02 -.873689884E+02 -.873634083E+02 -.873591427E+02 -.873566811E+02 -.873566811E+02
 -.873588913E+02 -.873588913E+02 -.873615590E+02 -.873661844E+02 -.873722385E+02 -.873793331E+02 -.873871871E+02 -.873955988E+02 -.874044262E+02 -.874135734E+02 -.874229753E+02 -.874325891E+02 -.874423887E+02 -.874523577E+02 -.874624854E+02 -.874727655E+02 -.874831925E+02 -.874937607E+02 -.875044635E+02 -.875152927E+02 -.875262378E+02 -.875372859E+02 -.875484217E+02 -.875596271E+02 -.875708813E+02 -.875821603E+02 -.875934377E+02 -.876046838E+02 -.876158660E+02 -.876269493E+02 -.876378958E+02 -.876486654E+02 -.876592158E+02 -.876695032E+02 -.876794822E+02 -.876891067E+02 -.876983298E+02 -.877071049E+02 -.877153856E+02 -.877231265E+02 -.877302837E+02 -.877368152E+02 -.877426819E+02 -.877478476E+02 -.877522800E+02 -.877559507E+02 -.877588362E+02 -.877609176E+02 -.877621812E+02 -.877626190E+02 -.877622283E+02 -.877610120E+02 -.877589785E+02 -.877561418E+02 -.877525209E+02 -.877481398E+02 -.877430271E+02 -.877372153E+02 -.877307409E+02 -.877236433E+02 -.877159646E+02 -.877077491E+02 -.876990426E+02 -.876898918E+02 -.876803438E+02 -.876704457E+02 -.876602442E+02 -.876497848E+02 -.876391116E+02 -.876282672E+02 -.876172919E+02 -.876062239E+02 -.875950986E+02 -.875839491E+02 -.875728054E+02 -.875616948E+02 -.875506415E+02 -.875396669E+02 -.875287896E+02 -.875180252E+02 -.875073868E+02 -.874968847E+02 -.874865273E+02 -.874763205E+02 -.874662690E+02 -.874563764E+02 -.874466465E+02 -.874370842E+02 -.874276979E+02 -.874185016E+02 -.874095194E+02 -.874007896E+02 -.873923724E+02 -.873843584E+02 -.873768804E+02 -.873701284E+02 -.873643690E+02 -.873599704E+02 -.873574337E+02 -.873574337E+02
 -.873595790E+02 -.873595790E+02 -.873623169E+02 -.873670649E+02 -.873732856E+02 -.873805866E+02 -.873886835E+02 -.873973730E+02 -.874065149E+02 -.874160130E+02 -.874258032E+02 -.874358456E+02 -.874461160E+02 -.874566003E+02 -.874672911E+02 -.874781846E+02 -.874892774E+02 -.875005661E+02 -.875120457E+02 -.875237091E+02 -.875355464E+02 -.875475452E+02 -.875596895E+02 -.875719603E+02 -.875843349E+02 -.875967868E+02 -.876092861E+02 -.876217989E+02 -.876342875E+02 -.876467110E+02 -.876590248E+02 -.876711812E+02 -.876831298E+02 -.876948178E+02 -.877061900E+02 -.877171903E+02 -.877277610E+02 -.877378442E+02 -.877473822E+02 -.877563182E+02 -.877645971E+02 -.877721659E+02 -.877789750E+02 -.877849787E+02 -.877901357E+02 -.877944099E+02 -.877977711E+02 -.878001950E+02 -.878016643E+02 -.878021684E+02 -.878017039E+02 -.878002745E+02 -.877978909E+02 -.877945711E+02 -.877903393E+02 -.877852262E+02 -.877792681E+02 -.877725066E+02 -.877649877E+02 -.877567613E+02 -.877478807E+02 -.877384011E+02 -.877283798E+02 -.877178748E+02 -.877069444E+02 -.876956466E+02 -.876840383E+02 -.876721747E+02 -.876601092E+02 -.876478925E+02 -.876355726E+02 -.876231942E+02 -.876107989E+02 -.875984246E+02 -.875861055E+02 -.875738723E+02 -.875617518E+02 -.875497674E+02 -.875379387E+02 -.875262820E+02 -.875148101E+02 -.875035331E+02 -.874924579E+02 -.874815892E+02 -.874709297E+02 -.874604810E+02 -.874502442E+02 -.874402218E+02 -.874304193E+02 -.874208482E+02 -.874115294E+02 -.874024991E+02 -.873938151E+02 -.873855662E+02 -.873778846E+02 -.873709604E+02 -.873650623E+02 -.873605626E+02 -.873579697E+02 -.873579697E+02
 -.873599922E+02 -.873599922E+02 -.873627754E+02 -.873676062E+02 -.873739445E+02 -.873813962E+02 -.873896765E+02 -.873985850E+02 -.874079829E+02 -.874177758E+02 -.874279033E+02 -.874383290E+02 -.874490316E+02 -.874600016E+02 -.874712356E+02 -.874827330E+02 -.874944940E+02 -.875065182E+02 -.875188028E+02 -.875313427E+02 -.875441294E+02 -.875571510E+02 -.875703919E+02 -.875838322E+02 -.875974476E+02 -.876112095E+02 -.876250842E+02 -.876390333E+02 -.876530140E+02 -.876669785E+02 -.876808745E+02 -.876946457E+02 -.877082318E+02 -.877215690E+02 -.877345904E+02 -.877472270E+02 -.877594074E+02 -.877710598E+02 -.877821119E+02 -.877924922E+02 -.878021309E+02 -.878109610E+02 -.878189192E+02 -.878259470E+02 -.878319915E+02 -.878370061E+02 -.878409517E+02 -.878437971E+02 -.878455196E+02 -.878461056E+02 -.878455506E+02 -.878438592E+02 -.878410456E+02 -.878371326E+02 -.878321518E+02 -.878261425E+02 -.878191515E+02 -.878112321E+02 -.878024432E+02 -.877928485E+02 -.877825151E+02 -.877715133E+02 -.877599146E+02 -.877477918E+02 -.877352172E+02 -.877222622E+02 -.877089967E+02 -.876954878E+02 -.876817998E+02 -.876679936E+02 -.876541258E+02 -.876402491E+02 -.876264116E+02 -.876126567E+02 -.875990232E+02 -.875855451E+02 -.875722517E+02 -.875591680E+02 -.875463142E+02 -.875337067E+02 -.875213576E+02 -.875092756E+02 -.874974657E+02 -.874859303E+02 -.874746695E+02 -.874636816E+02 -.874529646E+02 -.874425173E+02 -.874323416E+02 -.874224450E+02 -.874128448E+02 -.874035732E+02 -.873946845E+02 -.873862642E+02 -.873784413E+02 -.873714037E+02 -.873654188E+02 -.873608587E+02 -.873582334E+02 -.873582334E+02
 -.873600628E+02 -.873600628E+02 -.873628616E+02 -.873677263E+02 -.873741195E+02 -.873816496E+02 -.873900371E+02 -.873990861E+02 -.874086613E+02 -.874186734E+02 -.874290678E+02 -.874398122E+02 -.874508914E+02 -.874623015E+02 -.874740437E+02 -.874861224E+02 -.874985424E+02 -.875113067E+02 -.875244162E+02 -.875378686E+02 -.875516576E+02 -.875657734E+02 -.875802010E+02 -.875949208E+02 -.876099079E+02 -.876251314E+02 -.876405546E+02 -.876561348E+02 -.876718231E+02 -.876875645E+02 -.877032982E+02 -.877189575E+02 -.877344704E+02 -.877497598E+02 -.877647443E+02 -.877793386E+02 -.877934547E+02 -.878070025E+02 -.878198912E+02 -.878320304E+02 -.878433314E+02 -.878537084E+02 -.878630803E+02 -.878713713E+02 -.878785128E+02 -.878844445E+02 -.878891153E+02 -.878924843E+02 -.878945219E+02 -.878952100E+02 -.878945429E+02 -.878925266E+02 -.878891794E+02 -.878845313E+02 -.878786234E+02 -.878715070E+02 -.878632428E+02 -.878538997E+02 -.878435538E+02 -.878322867E+02 -.878201844E+02 -.878073361E+02 -.877938323E+02 -.877797642E+02 -.877652221E+02 -.877502946E+02 -.877350672E+02 -.877196220E+02 -.877040364E+02 -.876883830E+02 -.876727290E+02 -.876571358E+02 -.876416587E+02 -.876263472E+02 -.876112445E+02 -.875963878E+02 -.875818086E+02 -.875675326E+02 -.875535802E+02 -.875399666E+02 -.875267023E+02 -.875137935E+02 -.875012425E+02 -.874890480E+02 -.874772063E+02 -.874657115E+02 -.874545571E+02 -.874437372E+02 -.874332488E+02 -.874230944E+02 -.874132862E+02 -.874038512E+02 -.873948382E+02 -.873863274E+02 -.873784423E+02 -.873713655E+02 -.873653586E+02 -.873607886E+02 -.873581607E+02 -.873581607E+02
 -.873597193E+02 -.873597193E+02 -.873624972E+02 -.873673339E+02 -.873737014E+02 -.873812185E+02 -.873896152E+02 -.873987025E+02 -.874083532E+02 -.874184864E+02 -.874290538E+02 -.874400309E+02 -.874514101E+02 -.874631936E+02 -.874753894E+02 -.874880079E+02 -.875010593E+02 -.875145520E+02 -.875284916E+02 -.875428801E+02 -.875577155E+02 -.875729911E+02 -.875886945E+02 -.876048078E+02 -.876213061E+02 -.876381575E+02 -.876553231E+02 -.876727560E+02 -.876904012E+02 -.877081960E+02 -.877260699E+02 -.877439444E+02 -.877617335E+02 -.877793444E+02 -.877966776E+02 -.878136281E+02 -.878300864E+02 -.878459396E+02 -.878610730E+02 -.878753715E+02 -.878887215E+02 -.879010126E+02 -.879121393E+02 -.879220031E+02 -.879305143E+02 -.879375933E+02 -.879431728E+02 -.879471990E+02 -.879496326E+02 -.879504496E+02 -.879496423E+02 -.879472187E+02 -.879432030E+02 -.879376349E+02 -.879305684E+02 -.879220711E+02 -.879122227E+02 -.879011134E+02 -.878888420E+02 -.878755144E+02 -.878612413E+02 -.878461367E+02 -.878303160E+02 -.878138943E+02 -.877969848E+02 -.877796973E+02 -.877621372E+02 -.877444044E+02 -.877265923E+02 -.877087874E+02 -.876910686E+02 -.876735072E+02 -.876561664E+02 -.876391015E+02 -.876223600E+02 -.876059817E+02 -.875899992E+02 -.875744380E+02 -.875593173E+02 -.875446498E+02 -.875304431E+02 -.875166992E+02 -.875034161E+02 -.874905874E+02 -.874782041E+02 -.874662547E+02 -.874547267E+02 -.874436081E+02 -.874328896E+02 -.874225674E+02 -.874126469E+02 -.874031481E+02 -.873941127E+02 -.873856131E+02 -.873777644E+02 -.873707398E+02 -.873647911E+02 -.873602735E+02 -.873576792E+02 -.873576792E+02
 -.873588774E+02 -.873588774E+02 -.873615898E+02 -.873663209E+02 -.873725635E+02 -.873799544E+02 -.873882372E+02 -.873972355E+02 -.874068346E+02 -.874169635E+02 -.874275837E+02 -.874386810E+02 -.874502560E+02 -.874623193E+02 -.874748870E+02 -.874879769E+02 -.875016065E+02 -.875157914E+02 -.875305443E+02 -.875458739E+02 -.875617846E+02 -.875782749E+02 -.875953374E+02 -.876129575E+02 -.876311124E+02 -.876497710E+02 -.876688928E+02 -.876884275E+02 -.877083148E+02 -.877284842E+02 -.877488545E+02 -.877693340E+02 -.877898209E+02 -.878102033E+02 -.878303600E+02 -.878501616E+02 -.878694716E+02 -.878881482E+02 -.879060455E+02 -.879230163E+02 -.879389138E+02 -.879535946E+02 -.879669205E+02 -.879787621E+02 -.879890002E+02 -.879975296E+02 -.880042605E+02 -.880091207E+02 -.880120576E+02 -.880130391E+02 -.880120547E+02 -.880091151E+02 -.880042528E+02 -.879975207E+02 -.879889912E+02 -.879787542E+02 -.879669155E+02 -.879535943E+02 -.879389204E+02 -.879230323E+02 -.879060739E+02 -.878881922E+02 -.878695351E+02 -.878502484E+02 -.878304745E+02 -.878103502E+02 -.877900053E+02 -.877695615E+02 -.877491310E+02 -.877288164E+02 -.877087098E+02 -.876888928E+02 -.876694368E+02 -.876504023E+02 -.876318402E+02 -.876137917E+02 -.875962889E+02 -.875793554E+02 -.875630069E+02 -.875472521E+02 -.875320930E+02 -.875175258E+02 -.875035418E+02 -.874901280E+02 -.874772677E+02 -.874649420E+02 -.874531309E+02 -.874418146E+02 -.874309758E+02 -.874206026E+02 -.874106919E+02 -.874012550E+02 -.873923242E+02 -.873839612E+02 -.873762695E+02 -.873694090E+02 -.873636155E+02 -.873592255E+02 -.873567086E+02 -.873567086E+02
 -.873574392E+02 -.873574392E+02 -.873600324E+02 -.873645655E+02 -.873705646E+02 -.873776917E+02 -.873857112E+02 -.873944656E+02 -.874038555E+02 -.874138235E+02 -.874243444E+02 -.874354152E+02 -.874470472E+02 -.874592612E+02 -.874720833E+02 -.874855407E+02 -.874996609E+02 -.875144694E+02 -.875299887E+02 -.875462373E+02 -.875632285E+02 -.875809696E+02 -.875994607E+02 -.876186932E+02 -.876386492E+02 -.876593007E+02 -.876806077E+02 -.877025188E+02 -.877249695E+02 -.877478820E+02 -.877711645E+02 -.877947116E+02 -.878184030E+02 -.878421051E+02 -.878656706E+02 -.878889401E+02 -.879117432E+02 -.879339009E+02 -.879552271E+02 -.879755320E+02 -.879946247E+02 -.880123170E+02 -.880284266E+02 -.880427807E+02 -.880552205E+02 -.880656042E+02 -.880738104E+02 -.880797415E+02 -.880833259E+02 -.880845200E+02 -.880833091E+02 -.880797082E+02 -.880737611E+02 -.880655398E+02 -.880551420E+02 -.880426894E+02 -.880283240E+02 -.880122050E+02 -.879945054E+02 -.879754078E+02 -.879551007E+02 -.879337756E+02 -.879116224E+02 -.878888276E+02 -.878655707E+02 -.878420223E+02 -.878183423E+02 -.877946783E+02 -.877711647E+02 -.877479219E+02 -.877250564E+02 -.877026603E+02 -.876808120E+02 -.876595764E+02 -.876390056E+02 -.876191399E+02 -.876000083E+02 -.875816296E+02 -.875640134E+02 -.875471611E+02 -.875310665E+02 -.875157171E+02 -.875010948E+02 -.874871771E+02 -.874739377E+02 -.874613480E+02 -.874493780E+02 -.874379983E+02 -.874271818E+02 -.874169065E+02 -.874071592E+02 -.873979400E+02 -.873892693E+02 -.873811956E+02 -.873738067E+02 -.873672443E+02 -.873617220E+02 -.873575491E+02 -.873551616E+02 -.873551616E+02
 -.873553011E+02 -.873553011E+02 -.873577121E+02 -.873619394E+02 -.873675542E+02 -.873742533E+02 -.873818309E+02 -.873901536E+02 -.873991414E+02 -.874087550E+02 -.874189848E+02 -.874298411E+02 -.874413485E+02 -.874535403E+02 -.874664544E+02 -.874801312E+02 -.874946106E+02 -.875099313E+02 -.875261291E+02 -.875432357E+02 -.875612772E+02 -.875802733E+02 -.876002352E+02 -.876211648E+02 -.876430530E+02 -.876658785E+02 -.876896064E+02 -.877141871E+02 -.877395549E+02 -.877656270E+02 -.877923025E+02 -.878194615E+02 -.878469645E+02 -.878746529E+02 -.879023486E+02 -.879298557E+02 -.879569617E+02 -.879834397E+02 -.880090516E+02 -.880335510E+02 -.880566878E+02 -.880782128E+02 -.880978824E+02 -.881154646E+02 -.881307438E+02 -.881435267E+02 -.881536472E+02 -.881609709E+02 -.881653991E+02 -.881668714E+02 -.881653674E+02 -.881609077E+02 -.881535529E+02 -.881434021E+02 -.881305899E+02 -.881152826E+02 -.880976738E+02 -.880779792E+02 -.880564312E+02 -.880332737E+02 -.880087562E+02 -.879831292E+02 -.879566392E+02 -.879295249E+02 -.879020134E+02 -.878743176E+02 -.878466338E+02 -.878191403E+02 -.877919966E+02 -.877653425E+02 -.877392986E+02 -.877139666E+02 -.876894298E+02 -.876657544E+02 -.876429905E+02 -.876211736E+02 -.876003256E+02 -.875804564E+02 -.875615652E+02 -.875436418E+02 -.875266682E+02 -.875106190E+02 -.874954637E+02 -.874811668E+02 -.874676893E+02 -.874549903E+02 -.874430276E+02 -.874317597E+02 -.874211475E+02 -.874111571E+02 -.874017627E+02 -.873929514E+02 -.873847290E+02 -.873771272E+02 -.873702145E+02 -.873641087E+02 -.873589940E+02 -.873551432E+02 -.873529461E+02 -.873529461E+02
 -.873523558E+02 -.873523558E+02 -.873545126E+02 -.873583086E+02 -.873633735E+02 -.873694519E+02 -.873763759E+02 -.873840419E+02 -.873923953E+02 -.874014185E+02 -.874111196E+02 -.874215255E+02 -.874326766E+02 -.874446208E+02 -.874574113E+02 -.874711041E+02 -.874857553E+02 -.875014204E+02 -.875181523E+02 -.875359999E+02 -.875550073E+02 -.875752110E+02 -.875966392E+02 -.876193100E+02 -.876432291E+02 -.876683883E+02 -.876947638E+02 -.877223138E+02 -.877509766E+02 -.877806687E+02 -.878112832E+02 -.878426876E+02 -.878747232E+02 -.879072042E+02 -.879399173E+02 -.879726230E+02 -.880050564E+02 -.880369304E+02 -.880679384E+02 -.880977595E+02 -.881260632E+02 -.881525165E+02 -.881767906E+02 -.881985693E+02 -.882175565E+02 -.882334847E+02 -.882461227E+02 -.882552827E+02 -.882608258E+02 -.882626672E+02 -.882607781E+02 -.882551873E+02 -.882459802E+02 -.882332957E+02 -.882173219E+02 -.881982902E+02 -.881764683E+02 -.881521524E+02 -.881256591E+02 -.880973175E+02 -.880674609E+02 -.880364199E+02 -.880045160E+02 -.879720559E+02 -.879393271E+02 -.879065949E+02 -.878740990E+02 -.878420530E+02 -.878106434E+02 -.877800294E+02 -.877503440E+02 -.877216950E+02 -.876941666E+02 -.876678210E+02 -.876427006E+02 -.876188300E+02 -.875962178E+02 -.875748590E+02 -.875547364E+02 -.875358229E+02 -.875180829E+02 -.875014740E+02 -.874859480E+02 -.874714530E+02 -.874579338E+02 -.874453337E+02 -.874335956E+02 -.874226635E+02 -.874124840E+02 -.874030092E+02 -.873941986E+02 -.873860240E+02 -.873784736E+02 -.873715594E+02 -.873653258E+02 -.873598610E+02 -.873553120E+02 -.873519046E+02 -.873499678E+02 -.873499678E+02
 -.873484981E+02 -.873484981E+02 -.873503181E+02 -.873535372E+02 -.873578614E+02 -.873630960E+02 -.873691194E+02 -.873758650E+02 -.873833092E+02 -.873914589E+02 -.874003435E+02 -.874100093E+02 -.874205143E+02 -.874319241E+02 -.874443103E+02 -.874577471E+02 -.874723108E+02 -.874880773E+02 -.875051213E+02 -.875235144E+02 -.875433239E+02 -.875646103E+02 -.875874264E+02 -.876118144E+02 -.876378035E+02 -.876654081E+02 -.876946243E+02 -.877254273E+02 -.877577682E+02 -.877915708E+02 -.878267284E+02 -.878631015E+02 -.879005145E+02 -.879387548E+02 -.879775708E+02 -.880166722E+02 -.880557311E+02 -.880943841E+02 -.881322363E+02 -.881688672E+02 -.882038371E+02 -.882366967E+02 -.882669973E+02 -.882943018E+02 -.883181975E+02 -.883383082E+02 -.883543064E+02 -.883659244E+02 -.883729637E+02 -.883753023E+02 -.883728990E+02 -.883657951E+02 -.883541129E+02 -.883380511E+02 -.883178775E+02 -.882939197E+02 -.882665543E+02 -.882361941E+02 -.882032763E+02 -.881682500E+02 -.881315648E+02 -.880936604E+02 -.880549579E+02 -.880158524E+02 -.879767075E+02 -.879378515E+02 -.878995750E+02 -.878621298E+02 -.878257291E+02 -.877905488E+02 -.877567291E+02 -.877243773E+02 -.876935702E+02 -.876643576E+02 -.876367650E+02 -.876107970E+02 -.875864400E+02 -.875636653E+02 -.875424315E+02 -.875226869E+02 -.875043718E+02 -.874874201E+02 -.874717614E+02 -.874573219E+02 -.874440263E+02 -.874317987E+02 -.874205641E+02 -.874102493E+02 -.874007846E+02 -.873921057E+02 -.873841556E+02 -.873768882E+02 -.873702721E+02 -.873642957E+02 -.873589749E+02 -.873543621E+02 -.873505590E+02 -.873477321E+02 -.873461349E+02 -.873461349E+02
 -.873436321E+02 -.873436321E+02 -.873450207E+02 -.873474982E+02 -.873508664E+02 -.873550035E+02 -.873598439E+02 -.873653662E+02 -.873715817E+02 -.873785252E+02 -.873862509E+02 -.873948263E+02 -.874043293E+02 -.874148459E+02 -.874264682E+02 -.874392922E+02 -.874534175E+02 -.874689450E+02 -.874859763E+02 -.875046120E+02 -.875249498E+02 -.875470832E+02 -.875710988E+02 -.875970738E+02 -.876250733E+02 -.876551464E+02 -.876873229E+02 -.877216085E+02 -.877579809E+02 -.877963843E+02 -.878367252E+02 -.878788673E+02 -.879226267E+02 -.879677684E+02 -.880140030E+02 -.880609848E+02 -.881083116E+02 -.881555260E+02 -.882021196E+02 -.882475393E+02 -.882911966E+02 -.883324797E+02 -.883707684E+02 -.884054506E+02 -.884359411E+02 -.884617013E+02 -.884822584E+02 -.884972229E+02 -.885063046E+02 -.885093246E+02 -.885062221E+02 -.884970580E+02 -.884820114E+02 -.884613728E+02 -.884355314E+02 -.884049606E+02 -.883701989E+02 -.883318317E+02 -.882904712E+02 -.882467380E+02 -.882012440E+02 -.881545779E+02 -.881072930E+02 -.880598981E+02 -.880128508E+02 -.879665536E+02 -.879213525E+02 -.878775372E+02 -.878353431E+02 -.877949543E+02 -.877565076E+02 -.877200971E+02 -.876857792E+02 -.876535770E+02 -.876234854E+02 -.875954755E+02 -.875694989E+02 -.875454916E+02 -.875233769E+02 -.875030692E+02 -.874844761E+02 -.874675007E+02 -.874520434E+02 -.874380039E+02 -.874252821E+02 -.874137792E+02 -.874033992E+02 -.873940494E+02 -.873856416E+02 -.873780935E+02 -.873713297E+02 -.873652846E+02 -.873599044E+02 -.873551509E+02 -.873510072E+02 -.873474836E+02 -.873446273E+02 -.873425340E+02 -.873413641E+02 -.873413641E+02
 -.873376769E+02 -.873376769E+02 -.873385296E+02 -.873400849E+02 -.873422592E+02 -.873450169E+02 -.873483593E+02 -.873523164E+02 -.873569384E+02 -.873622922E+02 -.873684581E+02 -.873755267E+02 -.873835979E+02 -.873927796E+02 -.874031862E+02 -.874149386E+02 -.874281626E+02 -.874429888E+02 -.874595513E+02 -.874779863E+02 -.874984311E+02 -.875210220E+02 -.875458914E+02 -.875731653E+02 -.876029599E+02 -.876353764E+02 -.876704967E+02 -.877083778E+02 -.877490449E+02 -.877924845E+02 -.878386374E+02 -.878873905E+02 -.879385693E+02 -.879919299E+02 -.880471533E+02 -.881038391E+02 -.881615028E+02 -.882195749E+02 -.882774035E+02 -.883342613E+02 -.883893565E+02 -.884418488E+02 -.884908706E+02 -.885355517E+02 -.885750482E+02 -.886085735E+02 -.886354296E+02 -.886550372E+02 -.886669615E+02 -.886709330E+02 -.886668606E+02 -.886548355E+02 -.886351273E+02 -.886081709E+02 -.885745457E+02 -.885349497E+02 -.884901698E+02 -.884410498E+02 -.883884601E+02 -.883332686E+02 -.882763155E+02 -.882183929E+02 -.881602284E+02 -.881024739E+02 -.880456991E+02 -.879903891E+02 -.879369441E+02 -.878856838E+02 -.878368522E+02 -.877906241E+02 -.877471130E+02 -.877063786E+02 -.876684347E+02 -.876332566E+02 -.876007882E+02 -.875709482E+02 -.875436362E+02 -.875187370E+02 -.874961256E+02 -.874756702E+02 -.874572358E+02 -.874406860E+02 -.874258857E+02 -.874127018E+02 -.874010050E+02 -.873906705E+02 -.873815785E+02 -.873736148E+02 -.873666714E+02 -.873606466E+02 -.873554458E+02 -.873509824E+02 -.873471783E+02 -.873439664E+02 -.873412923E+02 -.873391185E+02 -.873374287E+02 -.873362352E+02 -.873355879E+02 -.873355879E+02
 -.873305767E+02 -.873305767E+02 -.873307827E+02 -.873312229E+02 -.873319470E+02 -.873330203E+02 -.873345209E+02 -.873365352E+02 -.873391569E+02 -.873424872E+02 -.873466337E+02 -.873517110E+02 -.873578417E+02 -.873651558E+02 -.873737916E+02 -.873838961E+02 -.873956242E+02 -.874091399E+02 -.874246151E+02 -.874422287E+02 -.874621667E+02 -.874846189E+02 -.875097775E+02 -.875378339E+02 -.875689744E+02 -.876033748E+02 -.876411952E+02 -.876825720E+02 -.877276095E+02 -.877763703E+02 -.878288640E+02 -.878850357E+02 -.879447529E+02 -.880077924E+02 -.880738280E+02 -.881424188E+02 -.882129995E+02 -.882848753E+02 -.883572199E+02 -.884290801E+02 -.884993887E+02 -.885669835E+02 -.886306369E+02 -.886890925E+02 -.887411106E+02 -.887855171E+02 -.888212573E+02 -.888474459E+02 -.888634138E+02 -.888687438E+02 -.888632941E+02 -.888472065E+02 -.888208983E+02 -.887850387E+02 -.887405129E+02 -.886883758E+02 -.886298014E+02 -.885660297E+02 -.884983168E+02 -.884278907E+02 -.883559135E+02 -.882834528E+02 -.882114616E+02 -.881407664E+02 -.880720623E+02 -.880059146E+02 -.879427645E+02 -.878829385E+02 -.878266600E+02 -.877740618E+02 -.877251992E+02 -.876800627E+02 -.876385902E+02 -.876006777E+02 -.875661892E+02 -.875349656E+02 -.875068313E+02 -.874816010E+02 -.874590844E+02 -.874390901E+02 -.874214291E+02 -.874059170E+02 -.873923755E+02 -.873806341E+02 -.873705304E+02 -.873619108E+02 -.873546301E+02 -.873485519E+02 -.873435478E+02 -.873394968E+02 -.873362849E+02 -.873338040E+02 -.873319512E+02 -.873306280E+02 -.873297398E+02 -.873291950E+02 -.873289058E+02 -.873287881E+02 -.873287638E+02 -.873287638E+02
 -.873223118E+02 -.873223118E+02 -.873217575E+02 -.873208822E+02 -.873198888E+02 -.873189575E+02 -.873182509E+02 -.873179173E+02 -.873180971E+02 -.873189263E+02 -.873205401E+02 -.873230767E+02 -.873266797E+02 -.873315006E+02 -.873377009E+02 -.873454530E+02 -.873549425E+02 -.873663685E+02 -.873799443E+02 -.873958978E+02 -.874144710E+02 -.874359189E+02 -.874605078E+02 -.874885128E+02 -.875202129E+02 -.875558870E+02 -.875958060E+02 -.876402248E+02 -.876893712E+02 -.877434331E+02 -.878025432E+02 -.878667613E+02 -.879360547E+02 -.880102767E+02 -.880891442E+02 -.881722155E+02 -.882588697E+02 -.883482898E+02 -.884394517E+02 -.885311215E+02 -.886218640E+02 -.887100658E+02 -.887939723E+02 -.888717424E+02 -.889415182E+02 -.890015067E+02 -.890500703E+02 -.890858167E+02 -.891076826E+02 -.891150009E+02 -.891075439E+02 -.890855392E+02 -.890496541E+02 -.890009518E+02 -.889408244E+02 -.888709097E+02 -.887930006E+02 -.887089551E+02 -.886206143E+02 -.885297326E+02 -.884379238E+02 -.883466229E+02 -.882570638E+02 -.881702708E+02 -.880870610E+02 -.880080552E+02 -.879336953E+02 -.878642647E+02 -.877999101E+02 -.877406646E+02 -.876864686E+02 -.876371896E+02 -.875926399E+02 -.875525920E+02 -.875167915E+02 -.874849675E+02 -.874568421E+02 -.874321364E+02 -.874105765E+02 -.873918968E+02 -.873758434E+02 -.873621751E+02 -.873506654E+02 -.873411022E+02 -.873332880E+02 -.873270396E+02 -.873221867E+02 -.873185715E+02 -.873160465E+02 -.873144729E+02 -.873137187E+02 -.873136555E+02 -.873141558E+02 -.873150892E+02 -.873163180E+02 -.873176925E+02 -.873190451E+02 -.873201839E+02 -.873208853E+02 -.873208853E+02
 -.873129089E+02 -.873129089E+02 -.873114818E+02 -.873090915E+02 -.873061130E+02 -.873028532E+02 -.872995658E+02 -.872964655E+02 -.872937405E+02 -.872915608E+02 -.872900876E+02 -.872894796E+02 -.872898984E+02 -.872915134E+02 -.872945053E+02 -.872990698E+02 -.873054204E+02 -.873137901E+02 -.873244343E+02 -.873376322E+02 -.873536873E+02 -.873729283E+02 -.873957089E+02 -.874224055E+02 -.874534150E+02 -.874891503E+02 -.875300335E+02 -.875764870E+02 -.876289211E+02 -.876877183E+02 -.877532137E+02 -.878256703E+02 -.879052507E+02 -.879919837E+02 -.880857269E+02 -.881861276E+02 -.882925816E+02 -.884041958E+02 -.885197552E+02 -.886377018E+02 -.887561293E+02 -.888728002E+02 -.889851902E+02 -.890905633E+02 -.891860793E+02 -.892689300E+02 -.893364970E+02 -.893865167E+02 -.894172379E+02 -.894275523E+02 -.894170803E+02 -.893862013E+02 -.893360237E+02 -.892682987E+02 -.891852896E+02 -.890896148E+02 -.889840826E+02 -.888715329E+02 -.887547017E+02 -.886361134E+02 -.885180054E+02 -.884022840E+02 -.882905070E+02 -.881838894E+02 -.880833246E+02 -.879894164E+02 -.879025177E+02 -.878227709E+02 -.877501474E+02 -.876844847E+02 -.876255198E+02 -.875729179E+02 -.875262966E+02 -.874852458E+02 -.874493432E+02 -.874181669E+02 -.873913045E+02 -.873683594E+02 -.873489556E+02 -.873327404E+02 -.873193858E+02 -.873085891E+02 -.873000724E+02 -.872935818E+02 -.872888858E+02 -.872857737E+02 -.872840534E+02 -.872835489E+02 -.872840977E+02 -.872855470E+02 -.872877499E+02 -.872905609E+02 -.872938297E+02 -.872973949E+02 -.873010749E+02 -.873046584E+02 -.873078919E+02 -.873104650E+02 -.873119925E+02 -.873119925E+02
 -.873024600E+02 -.873024600E+02 -.873000542E+02 -.872959611E+02 -.872907435E+02 -.872848438E+02 -.872786124E+02 -.872723325E+02 -.872662387E+02 -.872605330E+02 -.872553983E+02 -.872510080E+02 -.872475358E+02 -.872451620E+02 -.872440797E+02 -.872445004E+02 -.872466582E+02 -.872508144E+02 -.872572611E+02 -.872663254E+02 -.872783716E+02 -.872938051E+02 -.873130739E+02 -.873366697E+02 -.873651285E+02 -.873990282E+02 -.874389846E+02 -.874856440E+02 -.875396717E+02 -.876017353E+02 -.876724820E+02 -.877525081E+02 -.878423205E+02 -.879422885E+02 -.880525866E+02 -.881731284E+02 -.883034929E+02 -.884428483E+02 -.885898766E+02 -.887427102E+02 -.888988872E+02 -.890553413E+02 -.892084375E+02 -.893540655E+02 -.894877996E+02 -.896051237E+02 -.897017131E+02 -.897737467E+02 -.898182189E+02 -.898332052E+02 -.898180427E+02 -.897733941E+02 -.897011837E+02 -.896044173E+02 -.894869155E+02 -.893530032E+02 -.892071961E+02 -.890539198E+02 -.888972845E+02 -.887409252E+02 -.885879080E+02 -.884406946E+02 -.883011527E+02 -.881706000E+02 -.880498684E+02 -.879393785E+02 -.878392169E+02 -.877492088E+02 -.876689850E+02 -.875980385E+02 -.875357731E+02 -.874815417E+02 -.874346766E+02 -.873945125E+02 -.873604032E+02 -.873317329E+02 -.873079238E+02 -.872884403E+02 -.872727908E+02 -.872605279E+02 -.872512470E+02 -.872445841E+02 -.872402134E+02 -.872378442E+02 -.872372172E+02 -.872381013E+02 -.872402895E+02 -.872435952E+02 -.872478476E+02 -.872528864E+02 -.872585562E+02 -.872646992E+02 -.872711465E+02 -.872777081E+02 -.872841595E+02 -.872902263E+02 -.872955646E+02 -.872997371E+02 -.873021835E+02 -.873021835E+02
 -.872911355E+02 -.872911355E+02 -.872876599E+02 -.872817008E+02 -.872740203E+02 -.872652025E+02 -.872556978E+02 -.872458567E+02 -.872359575E+02 -.872262292E+02 -.872168693E+02 -.872080582E+02 -.871999716E+02 -.871927900E+02 -.871867071E+02 -.871819376E+02 -.871787232E+02 -.871773395E+02 -.871781025E+02 -.871813738E+02 -.871875679E+02 -.871971580E+02 -.872106821E+02 -.872287489E+02 -.872520430E+02 -.872813284E+02 -.873174502E+02 -.873613331E+02 -.874139751E+02 -.874764348E+02 -.875498105E+02 -.876352083E+02 -.877336963E+02 -.878462424E+02 -.879736338E+02 -.881163747E+02 -.882745638E+02 -.884477536E+02 -.886347972E+02 -.888336947E+02 -.890414576E+02 -.892540140E+02 -.894661865E+02 -.896717734E+02 -.898637629E+02 -.900346963E+02 -.901771734E+02 -.902844652E+02 -.903511578E+02 -.903737313E+02 -.903509636E+02 -.902840765E+02 -.901765899E+02 -.900339172E+02 -.898627877E+02 -.896706009E+02 -.894648155E+02 -.892524431E+02 -.890396852E+02 -.888317190E+02 -.886326162E+02 -.884453651E+02 -.882719655E+02 -.881135639E+02 -.879706079E+02 -.878429983E+02 -.877302308E+02 -.876315182E+02 -.875458921E+02 -.874722844E+02 -.874095889E+02 -.873567072E+02 -.873125804E+02 -.872762105E+02 -.872466726E+02 -.872231215E+02 -.872047930E+02 -.871910026E+02 -.871811417E+02 -.871746724E+02 -.871711220E+02 -.871700766E+02 -.871711751E+02 -.871741033E+02 -.871785875E+02 -.871843894E+02 -.871912999E+02 -.871991335E+02 -.872077219E+02 -.872169073E+02 -.872265343E+02 -.872364405E+02 -.872464447E+02 -.872563328E+02 -.872658404E+02 -.872746306E+02 -.872822671E+02 -.872881800E+02 -.872916237E+02 -.872916237E+02
 -.872791903E+02 -.872791903E+02 -.872745767E+02 -.872666278E+02 -.872563106E+02 -.872443545E+02 -.872313090E+02 -.872175890E+02 -.872035112E+02 -.871893242E+02 -.871752304E+02 -.871614062E+02 -.871480163E+02 -.871352263E+02 -.871232139E+02 -.871121778E+02 -.871023466E+02 -.870939878E+02 -.870874161E+02 -.870830023E+02 -.870811842E+02 -.870824762E+02 -.870874813E+02 -.870969039E+02 -.871115624E+02 -.871324024E+02 -.871605090E+02 -.871971175E+02 -.872436204E+02 -.873015681E+02 -.873726606E+02 -.874587259E+02 -.875616792E+02 -.876834571E+02 -.878259194E+02 -.879907102E+02 -.881790731E+02 -.883916156E+02 -.886280241E+02 -.888867422E+02 -.891646345E+02 -.894566805E+02 -.897557566E+02 -.900525879E+02 -.903359537E+02 -.905932223E+02 -.908112499E+02 -.909776034E+02 -.910819664E+02 -.911174856E+02 -.910817551E+02 -.909771804E+02 -.908106149E+02 -.905923744E+02 -.903348917E+02 -.900513106E+02 -.897542624E+02 -.894549675E+02 -.891627006E+02 -.888845849E+02 -.886256408E+02 -.883890033E+02 -.881762285E+02 -.879876298E+02 -.878225993E+02 -.876798933E+02 -.875578671E+02 -.874546608E+02 -.873683375E+02 -.872969815E+02 -.872387648E+02 -.871919868E+02 -.871550969E+02 -.871267024E+02 -.871055675E+02 -.870906067E+02 -.870808741E+02 -.870755511E+02 -.870739332E+02 -.870754172E+02 -.870794887E+02 -.870857104E+02 -.870937120E+02 -.871031801E+02 -.871138497E+02 -.871254958E+02 -.871379259E+02 -.871509725E+02 -.871644850E+02 -.871783211E+02 -.871923370E+02 -.872063754E+02 -.872202509E+02 -.872337324E+02 -.872465201E+02 -.872582177E+02 -.872682971E+02 -.872760539E+02 -.872805519E+02 -.872805519E+02
 -.872669615E+02 -.872669615E+02 -.872611737E+02 -.872511655E+02 -.872381103E+02 -.872228810E+02 -.872061223E+02 -.871883076E+02 -.871697849E+02 -.871508123E+02 -.871315865E+02 -.871122658E+02 -.870929879E+02 -.870738853E+02 -.870550980E+02 -.870367838E+02 -.870191297E+02 -.870023621E+02 -.869867568E+02 -.869726521E+02 -.869604617E+02 -.869506899E+02 -.869439500E+02 -.869409848E+02 -.869426892E+02 -.869501376E+02 -.869646125E+02 -.869876347E+02 -.870209957E+02 -.870667863E+02 -.871274209E+02 -.872056500E+02 -.873045528E+02 -.874274992E+02 -.875780656E+02 -.877598853E+02 -.879764134E+02 -.882305810E+02 -.885243233E+02 -.888579730E+02 -.892295362E+02 -.896339036E+02 -.900621033E+02 -.905007618E+02 -.909319983E+02 -.913340079E+02 -.916825461E+02 -.919533827E+02 -.921255099E+02 -.921845242E+02 -.921252828E+02 -.919529280E+02 -.916818633E+02 -.913330959E+02 -.909308558E+02 -.904993871E+02 -.900604945E+02 -.896320582E+02 -.892274516E+02 -.888556463E+02 -.885217510E+02 -.882277594E+02 -.879733385E+02 -.877565526E+02 -.875744701E+02 -.874236358E+02 -.873004157E+02 -.872012330E+02 -.871227174E+02 -.870617893E+02 -.870156977E+02 -.869820278E+02 -.869586882E+02 -.869438870E+02 -.869361026E+02 -.869340522E+02 -.869366607E+02 -.869430325E+02 -.869524245E+02 -.869642230E+02 -.869779233E+02 -.869931119E+02 -.870094509E+02 -.870266655E+02 -.870445319E+02 -.870628673E+02 -.870815208E+02 -.871003642E+02 -.871192831E+02 -.871381665E+02 -.871568959E+02 -.871753305E+02 -.871932907E+02 -.872105363E+02 -.872267389E+02 -.872414481E+02 -.872540476E+02 -.872637007E+02 -.872692804E+02 -.872692804E+02
 -.872548637E+02 -.872548637E+02 -.872479054E+02 -.872358392E+02 -.872200390E+02 -.872015148E+02 -.871809991E+02 -.871590162E+02 -.871359358E+02 -.871120150E+02 -.870874326E+02 -.870623142E+02 -.870367535E+02 -.870108296E+02 -.869846198E+02 -.869582125E+02 -.869317180E+02 -.869052795E+02 -.868790850E+02 -.868533814E+02 -.868284894E+02 -.868048232E+02 -.867829138E+02 -.867634368E+02 -.867472470E+02 -.867354199E+02 -.867293009E+02 -.867305645E+02 -.867412822E+02 -.867639996E+02 -.868018204E+02 -.868584932E+02 -.869384904E+02 -.870470671E+02 -.871902724E+02 -.873748813E+02 -.876081959E+02 -.878976544E+02 -.882501757E+02 -.886711673E+02 -.891631492E+02 -.897240019E+02 -.903449571E+02 -.910086124E+02 -.916874719E+02 -.923437325E+02 -.929311616E+02 -.933997636E+02 -.937032983E+02 -.938084737E+02 -.937030568E+02 -.933992801E+02 -.929304354E+02 -.923427624E+02 -.916862562E+02 -.910071491E+02 -.903432439E+02 -.897220360E+02 -.891609274E+02 -.886686861E+02 -.882474311E+02 -.878946420E+02 -.876049107E+02 -.873713181E+02 -.871864253E+02 -.870429298E+02 -.869340559E+02 -.868537539E+02 -.867967685E+02 -.867586263E+02 -.867355783E+02 -.867245201E+02 -.867229054E+02 -.867286621E+02 -.867401149E+02 -.867559174E+02 -.867749935E+02 -.867964875E+02 -.868197230E+02 -.868441682E+02 -.868694085E+02 -.868951225E+02 -.869210639E+02 -.869470455E+02 -.869729265E+02 -.869986013E+02 -.870239897E+02 -.870490271E+02 -.870736557E+02 -.870978129E+02 -.871214194E+02 -.871443633E+02 -.871664809E+02 -.871875316E+02 -.872071666E+02 -.872248884E+02 -.872399992E+02 -.872515364E+02 -.872581884E+02 -.872581884E+02
 -.872433762E+02 -.872433762E+02 -.872352982E+02 -.872212595E+02 -.872028211E+02 -.871811182E+02 -.871569609E+02 -.871309149E+02 -.871033618E+02 -.870745480E+02 -.870446224E+02 -.870136651E+02 -.869817101E+02 -.869487634E+02 -.869148164E+02 -.868798582E+02 -.868438857E+02 -.868069136E+02 -.867689857E+02 -.867301874E+02 -.866906606E+02 -.866506239E+02 -.866103971E+02 -.865704327E+02 -.865313578E+02 -.864940269E+02 -.864595907E+02 -.864295838E+02 -.864060363E+02 -.863916151E+02 -.863897977E+02 -.864050839E+02 -.864432417E+02 -.865115791E+02 -.866192165E+02 -.867773112E+02 -.869991534E+02 -.873000052E+02 -.876965044E+02 -.882054032E+02 -.888413835E+02 -.896137205E+02 -.905217038E+02 -.915490446E+02 -.926580616E+02 -.937852749E+02 -.948410229E+02 -.957164106E+02 -.963003439E+02 -.965061370E+02 -.963000898E+02 -.957159019E+02 -.948402587E+02 -.937842537E+02 -.926567816E+02 -.915475035E+02 -.905198987E+02 -.896116483E+02 -.888390407E+02 -.882027857E+02 -.876936076E+02 -.872968241E+02 -.869956824E+02 -.867735442E+02 -.866151467E+02 -.865071993E+02 -.864385437E+02 -.864000591E+02 -.863844367E+02 -.863859077E+02 -.863999718E+02 -.864231504E+02 -.864527759E+02 -.864868172E+02 -.865237388E+02 -.865623891E+02 -.866019124E+02 -.866416806E+02 -.866812400E+02 -.867202698E+02 -.867585505E+02 -.867959395E+02 -.868323513E+02 -.868677430E+02 -.869021022E+02 -.869354370E+02 -.869677672E+02 -.869991161E+02 -.870295010E+02 -.870589235E+02 -.870873564E+02 -.871147271E+02 -.871408972E+02 -.871656342E+02 -.871885768E+02 -.872091888E+02 -.872267005E+02 -.872400339E+02 -.872477063E+02 -.872477063E+02
 -.872330150E+02 -.872330150E+02 -.872239204E+02 -.872080881E+02 -.871872446E+02 -.871626338E+02 -.871351314E+02 -.871053339E+02 -.870736262E+02 -.870402363E+02 -.870052749E+02 -.869687675E+02 -.869306774E+02 -.868909236E+02 -.868493937E+02 -.868059540E+02 -.867604572E+02 -.867127498E+02 -.866626790E+02 -.866101007E+02 -.865548903E+02 -.864969565E+02 -.864362604E+02 -.863728427E+02 -.863068612E+02 -.862386442E+02 -.861687641E+02 -.860981428E+02 -.860281969E+02 -.859610412E+02 -.858997676E+02 -.858488233E+02 -.858145108E+02 -.858056286E+02 -.858342558E+02 -.859166496E+02 -.860741690E+02 -.863340404E+02 -.867296473E+02 -.872998451E+02 -.880865927E+02 -.891299968E+02 -.904597869E+02 -.920824595E+02 -.939641915E+02 -.960116015E+02 -.980560688E+02 -.998526900E+02 -.101110303E+03 -.101567871E+03 -.101110039E+03 -.998521608E+02 -.980552735E+02 -.960105383E+02 -.939628583E+02 -.920808536E+02 -.904579052E+02 -.891278356E+02 -.880841481E+02 -.872971127E+02 -.867266219E+02 -.863307166E+02 -.860705407E+02 -.859127099E+02 -.858299972E+02 -.858010429E+02 -.858095891E+02 -.858435558E+02 -.858941437E+02 -.859550495E+02 -.860218251E+02 -.860913777E+02 -.861615914E+02 -.862310485E+02 -.862988261E+02 -.863643505E+02 -.864272921E+02 -.864874919E+02 -.865449078E+02 -.865995772E+02 -.866515904E+02 -.867010709E+02 -.867481625E+02 -.867930185E+02 -.868357950E+02 -.868766443E+02 -.869157098E+02 -.869531198E+02 -.869889811E+02 -.870233698E+02 -.870563192E+02 -.870878033E+02 -.871177152E+02 -.871458373E+02 -.871718029E+02 -.871950462E+02 -.872147368E+02 -.872296965E+02 -.872382911E+02 -.872382911E+02
 -.872242941E+02 -.872242941E+02 -.872143395E+02 -.871969871E+02 -.871741008E+02 -.871470130E+02 -.871166509E+02 -.870836320E+02 -.870483389E+02 -.870109763E+02 -.869716147E+02 -.869302225E+02 -.868866898E+02 -.868408444E+02 -.867924642E+02 -.867412831E+02 -.866869952E+02 -.866292574E+02 -.865676888E+02 -.865018714E+02 -.864313505E+02 -.863556357E+02 -.862742063E+02 -.861865201E+02 -.860920319E+02 -.859902253E+02 -.858806670E+02 -.857630973E+02 -.856375751E+02 -.855047092E+02 -.853660160E+02 -.852244614E+02 -.850852583E+02 -.849570054E+02 -.848532526E+02 -.847945593E+02 -.848110493E+02 -.849453419E+02 -.852555156E+02 -.858173956E+02 -.867249111E+02 -.880864787E+02 -.900143513E+02 -.926027424E+02 -.958898236E+02 -.997997962E+02 -.104067365E+03 -.108164242E+03 -.111284680E+03 -.112507106E+03 -.111284409E+03 -.108163698E+03 -.104066546E+03 -.997987015E+02 -.958884500E+02 -.926010868E+02 -.900124101E+02 -.880842479E+02 -.867223863E+02 -.858145720E+02 -.852523879E+02 -.849419043E+02 -.848072950E+02 -.847904812E+02 -.848488426E+02 -.849522546E+02 -.850801570E+02 -.852189990E+02 -.853601810E+02 -.854984891E+02 -.856309564E+02 -.857560655E+02 -.858732063E+02 -.859823188E+02 -.860836615E+02 -.861776661E+02 -.862648477E+02 -.863457500E+02 -.864209134E+02 -.864908574E+02 -.865560706E+02 -.866170066E+02 -.866740829E+02 -.867276805E+02 -.867781452E+02 -.868257882E+02 -.868708854E+02 -.869136765E+02 -.869543610E+02 -.869930916E+02 -.870299635E+02 -.870649986E+02 -.870981236E+02 -.871291389E+02 -.871576780E+02 -.871831539E+02 -.872046883E+02 -.872210213E+02 -.872303935E+02 -.872303935E+02
 -.872176811E+02 -.872176811E+02 -.872070717E+02 -.871885606E+02 -.871641139E+02 -.871351300E+02 -.871025724E+02 -.870670717E+02 -.870290050E+02 -.869885555E+02 -.869457569E+02 -.869005274E+02 -.868526919E+02 -.868019975E+02 -.867481229E+02 -.866906810E+02 -.866292189E+02 -.865632138E+02 -.864920649E+02 -.864150832E+02 -.863314789E+02 -.862403453E+02 -.861406418E+02 -.860311754E+02 -.859105841E+02 -.857773266E+02 -.856296875E+02 -.854658138E+02 -.852838084E+02 -.850819262E+02 -.848589364E+02 -.846147531E+02 -.843514696E+02 -.840749840E+02 -.837974442E+02 -.835407805E+02 -.833415943E+02 -.832576210E+02 -.833758243E+02 -.838218264E+02 -.847696920E+02 -.864497621E+02 -.891497704E+02 -.931999692E+02 -.989251338E+02 -.106533908E+03 -.115900489E+03 -.126188710E+03 -.135329894E+03 -.139680479E+03 -.135329617E+03 -.126188155E+03 -.115899654E+03 -.106532792E+03 -.989237317E+02 -.931982783E+02 -.891477866E+02 -.864474812E+02 -.847671093E+02 -.838189367E+02 -.833726221E+02 -.832541003E+02 -.833377481E+02 -.835366012E+02 -.837929234E+02 -.840701123E+02 -.843462369E+02 -.846091481E+02 -.848529469E+02 -.850755388E+02 -.852770090E+02 -.854585866E+02 -.856220159E+02 -.857691923E+02 -.859019677E+02 -.860220559E+02 -.861309966E+02 -.862301500E+02 -.863207076E+02 -.864037081E+02 -.864800565E+02 -.865505414E+02 -.866158508E+02 -.866765857E+02 -.867332715E+02 -.867863664E+02 -.868362678E+02 -.868833154E+02 -.869277908E+02 -.869699143E+02 -.870098353E+02 -.870476177E+02 -.870832180E+02 -.871164540E+02 -.871469623E+02 -.871741420E+02 -.871970806E+02 -.872144578E+02 -.872244204E+02 -.872244204E+02
 -.872135516E+02 -.872135516E+02 -.872025323E+02 -.871832947E+02 -.871578687E+02 -.871276928E+02 -.870937520E+02 -.870566842E+02 -.870168614E+02 -.869744507E+02 -.869294611E+02 -.868817755E+02 -.868311737E+02 -.867773468E+02 -.867199037E+02 -.866583716E+02 -.865921924E+02 -.865207127E+02 -.864431693E+02 -.863586707E+02 -.862661711E+02 -.861644398E+02 -.860520219E+02 -.859271933E+02 -.857879070E+02 -.856317365E+02 -.854558224E+02 -.852568379E+02 -.850310025E+02 -.847741949E+02 -.844822488E+02 -.841515633E+02 -.837802207E+02 -.833698919E+02 -.829289051E+02 -.824769777E+02 -.820522490E+02 -.817214154E+02 -.815939743E+02 -.818418391E+02 -.827258888E+02 -.846312109E+02 -.881122959E+02 -.939463939E+02 -.103182391E+03 -.117139740E+03 -.137219910E+03 -.164144751E+03 -.195582771E+03 -.219424846E+03 -.195582490E+03 -.164144189E+03 -.137219064E+03 -.117138609E+03 -.103180971E+03 -.939446809E+02 -.881102859E+02 -.846288992E+02 -.827232707E+02 -.818389093E+02 -.815907270E+02 -.817178442E+02 -.820483469E+02 -.824727370E+02 -.829243170E+02 -.833649468E+02 -.837749080E+02 -.841458714E+02 -.844761652E+02 -.847677057E+02 -.850240929E+02 -.852494917E+02 -.854480221E+02 -.856234633E+02 -.857791406E+02 -.859179118E+02 -.860422016E+02 -.861540554E+02 -.862551955E+02 -.863470747E+02 -.864309221E+02 -.865077819E+02 -.865785449E+02 -.866439742E+02 -.867047256E+02 -.867613628E+02 -.868143691E+02 -.868641540E+02 -.869110568E+02 -.869553439E+02 -.869972022E+02 -.870367243E+02 -.870738876E+02 -.871085222E+02 -.871402680E+02 -.871685165E+02 -.871923347E+02 -.872103652E+02 -.872206970E+02 -.872206970E+02
 -.872121492E+02 -.872121492E+02 -.872009904E+02 -.871815055E+02 -.871557459E+02 -.871251635E+02 -.870907506E+02 -.870531472E+02 -.870127231E+02 -.869696400E+02 -.869238976E+02 -.868753663E+02 -.868238101E+02 -.867688996E+02 -.867102184E+02 -.866472630E+02 -.865794366E+02 -.865060379E+02 -.864262437E+02 -.863390866E+02 -.862434244E+02 -.861379025E+02 -.860209064E+02 -.858905037E+02 -.857443752E+02 -.855797369E+02 -.853932585E+02 -.851809948E+02 -.849383562E+02 -.846601738E+02 -.843409446E+02 -.839753990E+02 -.835596027E+02 -.830929018E+02 -.825811445E+02 -.820417710E+02 -.815115815E+02 -.810583090E+02 -.807976596E+02 -.809184793E+02 -.817206778E+02 -.836745842E+02 -.875188753E+02 -.944323042E+02 -.106353929E+03 -.126614748E+03 -.161245185E+03 -.221792560E+03 -.331595806E+03 -.540138503E+03 -.331595524E+03 -.221791994E+03 -.161244335E+03 -.126613611E+03 -.106352501E+03 -.944305826E+02 -.875168555E+02 -.836722615E+02 -.817180475E+02 -.809155358E+02 -.807943971E+02 -.810547211E+02 -.815076610E+02 -.820375099E+02 -.825765341E+02 -.830879324E+02 -.835542634E+02 -.839696783E+02 -.843348296E+02 -.846536507E+02 -.849314099E+02 -.851736088E+02 -.853854153E+02 -.855714173E+02 -.857355587E+02 -.858811680E+02 -.860110275E+02 -.861274548E+02 -.862323802E+02 -.863274165E+02 -.864139163E+02 -.864930204E+02 -.865656952E+02 -.866327641E+02 -.866949306E+02 -.867527969E+02 -.868068774E+02 -.868576071E+02 -.869053456E+02 -.869503762E+02 -.869928987E+02 -.870330163E+02 -.870707138E+02 -.871058258E+02 -.871379934E+02 -.871666059E+02 -.871907234E+02 -.872089760E+02 -.872194334E+02 -.872194334E+02
 -.872135570E+02 -.872135570E+02 -.872025383E+02 -.871833017E+02 -.871578770E+02 -.871277024E+02 -.870937630E+02 -.870566966E+02 -.870168750E+02 -.869744655E+02 -.869294772E+02 -.868817928E+02 -.868311925E+02 -.867773671E+02 -.867199254E+02 -.866583948E+02 -.865922171E+02 -.865207386E+02 -.864431966E+02 -.863586992E+02 -.862662008E+02 -.861644706E+02 -.860520539E+02 -.859272265E+02 -.857879413E+02 -.856317720E+02 -.854558590E+02 -.852568756E+02 -.850310412E+02 -.847742346E+02 -.844822894E+02 -.841516047E+02 -.837802629E+02 -.833699349E+02 -.829289487E+02 -.824770220E+02 -.820522939E+02 -.817214609E+02 -.815940205E+02 -.818418860E+02 -.827259365E+02 -.846312594E+02 -.881123454E+02 -.939464442E+02 -.103182442E+03 -.117139792E+03 -.137219962E+03 -.164144803E+03 -.195582823E+03 -.219424898E+03 -.195582541E+03 -.164144239E+03 -.137219114E+03 -.117138658E+03 -.103181019E+03 -.939447288E+02 -.881103334E+02 -.846289464E+02 -.827233177E+02 -.818389560E+02 -.815907734E+02 -.817178902E+02 -.820483925E+02 -.824727821E+02 -.829243615E+02 -.833649907E+02 -.837749511E+02 -.841459138E+02 -.844762067E+02 -.847677463E+02 -.850241325E+02 -.852495303E+02 -.854480597E+02 -.856234999E+02 -.857791761E+02 -.859179461E+02 -.860422348E+02 -.861540874E+02 -.862552263E+02 -.863471042E+02 -.864309504E+02 -.865078088E+02 -.865785705E+02 -.866439985E+02 -.867047484E+02 -.867613842E+02 -.868143890E+02 -.868641725E+02 -.869110738E+02 -.869553595E+02 -.869972163E+02 -.870367370E+02 -.870738988E+02 -.871085321E+02 -.871402766E+02 -.871685239E+02 -.871923410E+02 -.872103707E+02 -.872207021E+02 -.872207021E+02
 -.872176897E+02 -.872176897E+02 -.872070818E+02 -.871885728E+02 -.871641290E+02 -.871351481E+02 -.871025935E+02 -.870670957E+02 -.870290317E+02 -.869885846E+02 -.869457887E+02 -.869005618E+02 -.868527292E+02 -.868020379E+02 -.867481662E+02 -.866907272E+02 -.866292681E+02 -.865632657E+02 -.864921193E+02 -.864151401E+02 -.863315382E+02 -.862404070E+02 -.861407060E+02 -.860312419E+02 -.859106529E+02 -.857773977E+02 -.856297609E+02 -.854658893E+02 -.852838860E+02 -.850820057E+02 -.848590177E+02 -.846148361E+02 -.843515543E+02 -.840750701E+02 -.837975318E+02 -.835408694E+02 -.833416845E+02 -.832577124E+02 -.833759168E+02 -.838219202E+02 -.847697872E+02 -.864498587E+02 -.891498686E+02 -.932000690E+02 -.989252350E+02 -.106534011E+03 -.115900592E+03 -.126188814E+03 -.135329998E+03 -.139680583E+03 -.135329720E+03 -.126188256E+03 -.115899754E+03 -.106532891E+03 -.989238298E+02 -.931983753E+02 -.891478828E+02 -.864475766E+02 -.847672041E+02 -.838190308E+02 -.833727155E+02 -.832541928E+02 -.833378396E+02 -.835366917E+02 -.837930126E+02 -.840702002E+02 -.843463233E+02 -.846092329E+02 -.848530300E+02 -.850756201E+02 -.852770884E+02 -.854586641E+02 -.856220913E+02 -.857692656E+02 -.859020388E+02 -.860221248E+02 -.861310631E+02 -.862302142E+02 -.863207693E+02 -.864037673E+02 -.864801131E+02 -.865505954E+02 -.866159020E+02 -.866766342E+02 -.867333172E+02 -.867864093E+02 -.868363079E+02 -.868833525E+02 -.869278250E+02 -.869699456E+02 -.870098636E+02 -.870476431E+02 -.870832405E+02 -.871164737E+02 -.871469794E+02 -.871741567E+02 -.871970933E+02 -.872144689E+02 -.872244306E+02 -.872244306E+02
 -.872243042E+02 -.872243042E+02 -.872143518E+02 -.871970030E+02 -.871741210E+02 -.871470381E+02 -.871166809E+02 -.870836666E+02 -.870483777E+02 -.870110194E+02 -.869716619E+02 -.869302739E+02 -.868867455E+02 -.868409047E+02 -.867925290E+02 -.867413523E+02 -.866870688E+02 -.866293351E+02 -.865677704E+02 -.865019569E+02 -.864314396E+02 -.863557286E+02 -.862743028E+02 -.861866202E+02 -.860921355E+02 -.859903323E+02 -.858807774E+02 -.857632109E+02 -.856376918E+02 -.855048288E+02 -.853661385E+02 -.852245866E+02 -.850853860E+02 -.849571354E+02 -.848533848E+02 -.847946935E+02 -.848111854E+02 -.849454798E+02 -.852556552E+02 -.858175369E+02 -.867250540E+02 -.880866234E+02 -.900144979E+02 -.926028908E+02 -.958899738E+02 -.997999481E+02 -.104067518E+03 -.108164397E+03 -.111284835E+03 -.112507261E+03 -.111284563E+03 -.108163851E+03 -.104066698E+03 -.997988521E+02 -.958885991E+02 -.926012346E+02 -.900125565E+02 -.880843930E+02 -.867225301E+02 -.858147145E+02 -.852525290E+02 -.849420439E+02 -.848074330E+02 -.847906174E+02 -.848489769E+02 -.849523868E+02 -.850802870E+02 -.852191266E+02 -.853603061E+02 -.854986115E+02 -.856310760E+02 -.857561821E+02 -.858733199E+02 -.859824292E+02 -.860837686E+02 -.861777698E+02 -.862649479E+02 -.863458466E+02 -.864210063E+02 -.864909465E+02 -.865561558E+02 -.866170879E+02 -.866741601E+02 -.867277535E+02 -.867782141E+02 -.868258528E+02 -.868709456E+02 -.869137324E+02 -.869544125E+02 -.869931387E+02 -.870300061E+02 -.870650369E+02 -.870981575E+02 -.871291686E+02 -.871577038E+02 -.871831761E+02 -.872047074E+02 -.872210380E+02 -.872304087E+02 -.872304087E+02
 -.872330262E+02 -.872330262E+02 -.872239344E+02 -.872081067E+02 -.871872689E+02 -.871626646E+02 -.871351690E+02 -.871053779E+02 -.870736766E+02 -.870402928E+02 -.870053373E+02 -.869688358E+02 -.869307518E+02 -.868910040E+02 -.868494801E+02 -.868060463E+02 -.867605552E+02 -.867128534E+02 -.866627880E+02 -.866102150E+02 -.865550097E+02 -.864970808E+02 -.864363896E+02 -.863729767E+02 -.863070000E+02 -.862387875E+02 -.861689119E+02 -.860982949E+02 -.860283532E+02 -.859612015E+02 -.858999317E+02 -.858489911E+02 -.858146820E+02 -.858058031E+02 -.858344333E+02 -.859168299E+02 -.860743519E+02 -.863342257E+02 -.867298349E+02 -.873000348E+02 -.880867844E+02 -.891301905E+02 -.904599826E+02 -.920826570E+02 -.939643908E+02 -.960118025E+02 -.980562713E+02 -.998528937E+02 -.101110508E+03 -.101568076E+03 -.101110244E+03 -.998523650E+02 -.980554768E+02 -.960107404E+02 -.939630590E+02 -.920810528E+02 -.904581027E+02 -.891280314E+02 -.880843421E+02 -.872973047E+02 -.867268120E+02 -.863309045E+02 -.860707262E+02 -.859128929E+02 -.858301775E+02 -.858012204E+02 -.858097634E+02 -.858437269E+02 -.858943114E+02 -.859552136E+02 -.860219854E+02 -.860915340E+02 -.861617436E+02 -.862311965E+02 -.862989697E+02 -.863644895E+02 -.864274265E+02 -.864876214E+02 -.865450323E+02 -.865996967E+02 -.866517046E+02 -.867011798E+02 -.867482659E+02 -.867931164E+02 -.868358873E+02 -.868767309E+02 -.869157906E+02 -.869531947E+02 -.869890502E+02 -.870234329E+02 -.870563763E+02 -.870878546E+02 -.871177607E+02 -.871458771E+02 -.871718375E+02 -.871950759E+02 -.872147624E+02 -.872297188E+02 -.872383115E+02 -.872383115E+02
 -.872433893E+02 -.872433893E+02 -.872353143E+02 -.872212810E+02 -.872028494E+02 -.871811541E+02 -.871570052E+02 -.871309676E+02 -.871034229E+02 -.870746174E+02 -.870446999E+02 -.870137505E+02 -.869818033E+02 -.869488641E+02 -.869149247E+02 -.868799739E+02 -.868440086E+02 -.868070436E+02 -.867691226E+02 -.867303309E+02 -.866908107E+02 -.866507804E+02 -.866105598E+02 -.865706014E+02 -.865315324E+02 -.864942073E+02 -.864597767E+02 -.864297751E+02 -.864062329E+02 -.863918167E+02 -.863900042E+02 -.864052951E+02 -.864434573E+02 -.865117988E+02 -.866194401E+02 -.867775384E+02 -.869993839E+02 -.873002389E+02 -.876967410E+02 -.882056425E+02 -.888416253E+02 -.896139646E+02 -.905219500E+02 -.915492928E+02 -.926583115E+02 -.937855264E+02 -.948412758E+02 -.957166646E+02 -.963005988E+02 -.965063923E+02 -.963003453E+02 -.957161571E+02 -.948405132E+02 -.937845072E+02 -.926570338E+02 -.915477541E+02 -.905201475E+02 -.896118951E+02 -.888392853E+02 -.882030279E+02 -.876938473E+02 -.872970609E+02 -.869959163E+02 -.867737748E+02 -.866153740E+02 -.865074228E+02 -.864387634E+02 -.864002746E+02 -.863846479E+02 -.863861143E+02 -.864001736E+02 -.864233472E+02 -.864529676E+02 -.864870035E+02 -.865239196E+02 -.865625641E+02 -.866020815E+02 -.866418436E+02 -.866813967E+02 -.867204201E+02 -.867586943E+02 -.867960766E+02 -.868324815E+02 -.868678662E+02 -.869022184E+02 -.869355460E+02 -.869678689E+02 -.869992104E+02 -.870295879E+02 -.870590030E+02 -.870874283E+02 -.871147917E+02 -.871409544E+02 -.871656844E+02 -.871886203E+02 -.872092262E+02 -.872267326E+02 -.872400620E+02 -.872477321E+02 -.872477321E+02
 -.872548806E+02 -.872548806E+02 -.872479259E+02 -.872358656E+02 -.872200730E+02 -.872015574E+02 -.871810512E+02 -.871590782E+02 -.871360080E+02 -.871120977E+02 -.870875255E+02 -.870624170E+02 -.870368660E+02 -.870109513E+02 -.869847506E+02 -.869583522E+02 -.869318664E+02 -.869054364E+02 -.868792504E+02 -.868535550E+02 -.868286711E+02 -.868050127E+02 -.867831109E+02 -.867636413E+02 -.867474586E+02 -.867356383E+02 -.867295260E+02 -.867307961E+02 -.867415201E+02 -.867642436E+02 -.868020703E+02 -.868587487E+02 -.869387514E+02 -.870473331E+02 -.871905431E+02 -.873751564E+02 -.876084751E+02 -.878979375E+02 -.882504624E+02 -.886714573E+02 -.891634422E+02 -.897242977E+02 -.903452553E+02 -.910089128E+02 -.916877742E+02 -.923440365E+02 -.929314669E+02 -.934000700E+02 -.937036055E+02 -.938087813E+02 -.937033645E+02 -.933995875E+02 -.929307422E+02 -.923430682E+02 -.916865606E+02 -.910074518E+02 -.903435446E+02 -.897223345E+02 -.891612233E+02 -.886689792E+02 -.882477210E+02 -.878949285E+02 -.876051937E+02 -.873715972E+02 -.871867002E+02 -.870432002E+02 -.869343216E+02 -.868540147E+02 -.867970239E+02 -.867588762E+02 -.867358225E+02 -.867247583E+02 -.867231373E+02 -.867288875E+02 -.867403336E+02 -.867561292E+02 -.867751981E+02 -.867966848E+02 -.868199126E+02 -.868443501E+02 -.868695824E+02 -.868952883E+02 -.869212215E+02 -.869471947E+02 -.869730671E+02 -.869987332E+02 -.870241127E+02 -.870491412E+02 -.870737608E+02 -.870979089E+02 -.871215064E+02 -.871444413E+02 -.871665501E+02 -.871875923E+02 -.872072193E+02 -.872249336E+02 -.872400381E+02 -.872515704E+02 -.872582196E+02 -.872582196E+02
 -.872669853E+02 -.872669853E+02 -.872612021E+02 -.872512007E+02 -.872381539E+02 -.872229340E+02 -.872061855E+02 -.871883818E+02 -.871698707E+02 -.871509099E+02 -.871316961E+02 -.871123871E+02 -.870931207E+02 -.870740292E+02 -.870552524E+02 -.870369485E+02 -.870193047E+02 -.870025470E+02 -.869869517E+02 -.869728568E+02 -.869606760E+02 -.869509135E+02 -.869441827E+02 -.869412260E+02 -.869429388E+02 -.869503953E+02 -.869648780E+02 -.869879078E+02 -.870212761E+02 -.870670739E+02 -.871277155E+02 -.872059512E+02 -.873048603E+02 -.874278126E+02 -.875783845E+02 -.877602095E+02 -.879767425E+02 -.882309147E+02 -.885246612E+02 -.888583149E+02 -.892298817E+02 -.896342523E+02 -.900624550E+02 -.905011160E+02 -.909323547E+02 -.913343661E+02 -.916829058E+02 -.919537435E+02 -.921258715E+02 -.921848861E+02 -.921256447E+02 -.919532897E+02 -.916822242E+02 -.913334557E+02 -.909312141E+02 -.904997435E+02 -.900608486E+02 -.896324097E+02 -.892278002E+02 -.888559915E+02 -.885220926E+02 -.882280970E+02 -.879736718E+02 -.877568813E+02 -.875747939E+02 -.874239543E+02 -.873007286E+02 -.872015401E+02 -.871230183E+02 -.870620837E+02 -.870159853E+02 -.869823084E+02 -.869589614E+02 -.869441525E+02 -.869363602E+02 -.869343016E+02 -.869369017E+02 -.869432649E+02 -.869526480E+02 -.869644373E+02 -.869781283E+02 -.869933073E+02 -.870096366E+02 -.870268413E+02 -.870446975E+02 -.870630227E+02 -.870816658E+02 -.871004987E+02 -.871194069E+02 -.871382797E+02 -.871569984E+02 -.871754225E+02 -.871933723E+02 -.872106078E+02 -.872268009E+02 -.872415014E+02 -.872540934E+02 -.872637408E+02 -.872693172E+02 -.872693172E+02
 -.872792239E+02 -.872792239E+02 -.872746157E+02 -.872666748E+02 -.872563671E+02 -.872444214E+02 -.872313869E+02 -.872176785E+02 -.872036132E+02 -.871894390E+02 -.871753585E+02 -.871615477E+02 -.871481708E+02 -.871353935E+02 -.871233933E+02 -.871123690E+02 -.871025495E+02 -.870942022E+02 -.870876417E+02 -.870832393E+02 -.870814321E+02 -.870827348E+02 -.870877504E+02 -.870971830E+02 -.871118512E+02 -.871327004E+02 -.871608160E+02 -.871974333E+02 -.872439447E+02 -.873019006E+02 -.873730011E+02 -.874590740E+02 -.875620345E+02 -.876838193E+02 -.878262880E+02 -.879910849E+02 -.881794536E+02 -.883920014E+02 -.886284148E+02 -.888871375E+02 -.891650340E+02 -.894570837E+02 -.897561631E+02 -.900529974E+02 -.903363657E+02 -.905936364E+02 -.908116657E+02 -.909780203E+02 -.910823842E+02 -.911179038E+02 -.910821733E+02 -.909775982E+02 -.908110318E+02 -.905927901E+02 -.903353057E+02 -.900517225E+02 -.897546717E+02 -.894553739E+02 -.891631036E+02 -.888849841E+02 -.886260358E+02 -.883893937E+02 -.881766139E+02 -.879880098E+02 -.878229737E+02 -.876802615E+02 -.875582289E+02 -.874550158E+02 -.873686852E+02 -.872973218E+02 -.872390972E+02 -.871923110E+02 -.871554126E+02 -.871270092E+02 -.871058652E+02 -.870908949E+02 -.870811526E+02 -.870758196E+02 -.870741915E+02 -.870756649E+02 -.870797255E+02 -.870859362E+02 -.870939266E+02 -.871033832E+02 -.871140411E+02 -.871256753E+02 -.871380934E+02 -.871511279E+02 -.871646281E+02 -.871784519E+02 -.871924555E+02 -.872064816E+02 -.872203452E+02 -.872338150E+02 -.872465917E+02 -.872582793E+02 -.872683500E+02 -.872761002E+02 -.872805944E+02 -.872805944E+02
 -.872911789E+02 -.872911789E+02 -.872877090E+02 -.872817592E+02 -.872740895E+02 -.872652834E+02 -.872557908E+02 -.872459623E+02 -.872360765E+02 -.872263622E+02 -.872170168E+02 -.872082204E+02 -.872001484E+02 -.871929812E+02 -.871869123E+02 -.871821562E+02 -.871789550E+02 -.871775844E+02 -.871783601E+02 -.871816441E+02 -.871878507E+02 -.871974529E+02 -.872109888E+02 -.872290670E+02 -.872523720E+02 -.872816680E+02 -.873178000E+02 -.873616929E+02 -.874143446E+02 -.874768137E+02 -.875501985E+02 -.876356050E+02 -.877341012E+02 -.878466551E+02 -.879740538E+02 -.881168016E+02 -.882749972E+02 -.884481931E+02 -.886352423E+02 -.888341451E+02 -.890419127E+02 -.892544734E+02 -.894666497E+02 -.896722400E+02 -.898642324E+02 -.900351680E+02 -.901776471E+02 -.902849403E+02 -.903516338E+02 -.903742077E+02 -.903514400E+02 -.902845525E+02 -.901770648E+02 -.900343907E+02 -.898632593E+02 -.896710701E+02 -.894652818E+02 -.892529061E+02 -.890401444E+02 -.888321739E+02 -.886330663E+02 -.884458101E+02 -.882724047E+02 -.881139971E+02 -.879710345E+02 -.878434180E+02 -.877306432E+02 -.876319227E+02 -.875462884E+02 -.874726721E+02 -.874099677E+02 -.873570766E+02 -.873129401E+02 -.872765601E+02 -.872470118E+02 -.872234499E+02 -.872051103E+02 -.871913085E+02 -.871814359E+02 -.871749546E+02 -.871713919E+02 -.871703339E+02 -.871714196E+02 -.871743347E+02 -.871788056E+02 -.871845940E+02 -.871914908E+02 -.871993105E+02 -.872078849E+02 -.872170563E+02 -.872266693E+02 -.872365616E+02 -.872465521E+02 -.872564270E+02 -.872659221E+02 -.872747008E+02 -.872823274E+02 -.872882327E+02 -.872916721E+02 -.872916721E+02
 -.873025117E+02 -.873025117E+02 -.873001117E+02 -.872960285E+02 -.872908231E+02 -.872849365E+02 -.872787189E+02 -.872724532E+02 -.872663741E+02 -.872606839E+02 -.872555650E+02 -.872511910E+02 -.872477351E+02 -.872453774E+02 -.872443108E+02 -.872447468E+02 -.872469196E+02 -.872510905E+02 -.872575517E+02 -.872666302E+02 -.872786905E+02 -.872941376E+02 -.873134196E+02 -.873370282E+02 -.873654994E+02 -.873994109E+02 -.874393788E+02 -.874860494E+02 -.875400880E+02 -.876021622E+02 -.876729192E+02 -.877529551E+02 -.878427768E+02 -.879427535E+02 -.880530600E+02 -.881736095E+02 -.883039814E+02 -.884433435E+02 -.885903782E+02 -.887432177E+02 -.888994000E+02 -.890558590E+02 -.892089595E+02 -.893545913E+02 -.894883285E+02 -.896056554E+02 -.897022468E+02 -.897742821E+02 -.898187553E+02 -.898337421E+02 -.898185795E+02 -.897739304E+02 -.897017189E+02 -.896049509E+02 -.894874469E+02 -.893535319E+02 -.892077215E+02 -.890544415E+02 -.888978019E+02 -.887414377E+02 -.885884152E+02 -.884411960E+02 -.883016477E+02 -.881710882E+02 -.880503492E+02 -.879398515E+02 -.878396815E+02 -.877496647E+02 -.876694317E+02 -.875984755E+02 -.875362000E+02 -.874819581E+02 -.874350820E+02 -.873949066E+02 -.873607855E+02 -.873321030E+02 -.873082814E+02 -.872887851E+02 -.872731224E+02 -.872608459E+02 -.872515511E+02 -.872448740E+02 -.872404889E+02 -.872381050E+02 -.872374630E+02 -.872383318E+02 -.872405046E+02 -.872437947E+02 -.872480314E+02 -.872530544E+02 -.872587084E+02 -.872648356E+02 -.872712675E+02 -.872778142E+02 -.872842515E+02 -.872903054E+02 -.872956326E+02 -.872997965E+02 -.873022380E+02 -.873022380E+02
 -.873129695E+02 -.873129695E+02 -.873115482E+02 -.873091680E+02 -.873062027E+02 -.873029575E+02 -.872996855E+02 -.872966013E+02 -.872938926E+02 -.872917299E+02 -.872902741E+02 -.872896839E+02 -.872901206E+02 -.872917533E+02 -.872947627E+02 -.872993445E+02 -.873057118E+02 -.873140981E+02 -.873247587E+02 -.873379726E+02 -.873540434E+02 -.873732999E+02 -.873960953E+02 -.874228062E+02 -.874538296E+02 -.874895782E+02 -.875304742E+02 -.875769402E+02 -.876293863E+02 -.876881953E+02 -.877537020E+02 -.878261695E+02 -.879057604E+02 -.879925032E+02 -.880862557E+02 -.881866651E+02 -.882931274E+02 -.884047492E+02 -.885203156E+02 -.886382687E+02 -.887567022E+02 -.888733785E+02 -.889857733E+02 -.890911506E+02 -.891866702E+02 -.892695239E+02 -.893370933E+02 -.893871147E+02 -.894178372E+02 -.894281522E+02 -.894176801E+02 -.893868004E+02 -.893366217E+02 -.892688948E+02 -.891858832E+02 -.890902054E+02 -.889846695E+02 -.888721156E+02 -.887552796E+02 -.886366860E+02 -.885185720E+02 -.884028440E+02 -.882910600E+02 -.881844348E+02 -.880838617E+02 -.879899448E+02 -.879030369E+02 -.878232803E+02 -.877506464E+02 -.876849729E+02 -.876259967E+02 -.875733831E+02 -.875267495E+02 -.874856860E+02 -.874497702E+02 -.874185804E+02 -.873917040E+02 -.873687445E+02 -.873493260E+02 -.873330956E+02 -.873197256E+02 -.873089130E+02 -.873003802E+02 -.872938731E+02 -.872891603E+02 -.872860312E+02 -.872842937E+02 -.872837718E+02 -.872843030E+02 -.872857346E+02 -.872879199E+02 -.872907133E+02 -.872939650E+02 -.872975135E+02 -.873011777E+02 -.873047468E+02 -.873079678E+02 -.873105314E+02 -.873120533E+02 -.873120533E+02
 -.873223830E+02 -.873223830E+02 -.873218349E+02 -.873209700E+02 -.873199904E+02 -.873190752E+02 -.873183856E+02 -.873180697E+02 -.873182677E+02 -.873191155E+02 -.873207483E+02 -.873233042E+02 -.873269267E+02 -.873317670E+02 -.873379864E+02 -.873457574E+02 -.873552655E+02 -.873667097E+02 -.873803036E+02 -.873962748E+02 -.874148655E+02 -.874363306E+02 -.874609364E+02 -.874889574E+02 -.875206732E+02 -.875563622E+02 -.875962955E+02 -.876407281E+02 -.876898878E+02 -.877439626E+02 -.878030851E+02 -.878673152E+02 -.879366201E+02 -.880108531E+02 -.880897309E+02 -.881728119E+02 -.882594752E+02 -.883489038E+02 -.884400736E+02 -.885317505E+02 -.886224997E+02 -.887107074E+02 -.887946191E+02 -.888723940E+02 -.889421737E+02 -.890021656E+02 -.890507318E+02 -.890864802E+02 -.891083475E+02 -.891156664E+02 -.891082094E+02 -.890862040E+02 -.890503175E+02 -.890016131E+02 -.889414830E+02 -.888715649E+02 -.887936518E+02 -.887096016E+02 -.886212555E+02 -.885303678E+02 -.884385524E+02 -.883472443E+02 -.882576773E+02 -.881708758E+02 -.880876569E+02 -.880086414E+02 -.879342713E+02 -.878648297E+02 -.878004638E+02 -.877412063E+02 -.876869977E+02 -.876377057E+02 -.875931424E+02 -.875530804E+02 -.875172653E+02 -.874854263E+02 -.874572853E+02 -.874325637E+02 -.874109874E+02 -.873922910E+02 -.873762203E+02 -.873625345E+02 -.873510068E+02 -.873414254E+02 -.873335926E+02 -.873273253E+02 -.873224533E+02 -.873188188E+02 -.873162742E+02 -.873146811E+02 -.873139073E+02 -.873138246E+02 -.873143058E+02 -.873152207E+02 -.873164320E+02 -.873177905E+02 -.873191293E+02 -.873202576E+02 -.873209528E+02 -.873209528E+02
 -.873306584E+02 -.873306584E+02 -.873308710E+02 -.873313224E+02 -.873320611E+02 -.873331519E+02 -.873346714E+02 -.873367053E+02 -.873393473E+02 -.873426981E+02 -.873468654E+02 -.873519639E+02 -.873581159E+02 -.873654512E+02 -.873741080E+02 -.873842330E+02 -.873959813E+02 -.874095168E+02 -.874250114E+02 -.874426443E+02 -.874626013E+02 -.874850723E+02 -.875102494E+02 -.875383239E+02 -.875694818E+02 -.876038990E+02 -.876417356E+02 -.876831278E+02 -.877281800E+02 -.877769549E+02 -.878294623E+02 -.878856471E+02 -.879453768E+02 -.880084283E+02 -.880744753E+02 -.881430767E+02 -.882136676E+02 -.882855527E+02 -.883579059E+02 -.884297742E+02 -.885000900E+02 -.885676914E+02 -.886313505E+02 -.886898113E+02 -.887418337E+02 -.887862440E+02 -.888219870E+02 -.888481779E+02 -.888641472E+02 -.888694779E+02 -.888640282E+02 -.888479399E+02 -.888216302E+02 -.887857683E+02 -.887412395E+02 -.886890987E+02 -.886305199E+02 -.885667429E+02 -.884990242E+02 -.884285915E+02 -.883566070E+02 -.882841383E+02 -.882121384E+02 -.881414338E+02 -.880727197E+02 -.880065613E+02 -.879433999E+02 -.878835619E+02 -.878272708E+02 -.877746593E+02 -.877257829E+02 -.876806320E+02 -.876391445E+02 -.876012165E+02 -.875667120E+02 -.875354717E+02 -.875073203E+02 -.874820724E+02 -.874595377E+02 -.874395249E+02 -.874218450E+02 -.874063134E+02 -.873927522E+02 -.873809906E+02 -.873708665E+02 -.873622260E+02 -.873549242E+02 -.873488247E+02 -.873437991E+02 -.873397265E+02 -.873364929E+02 -.873339906E+02 -.873321167E+02 -.873307731E+02 -.873298656E+02 -.873293032E+02 -.873289987E+02 -.873288694E+02 -.873288383E+02 -.873288383E+02
 -.873377656E+02 -.873377656E+02 -.873386254E+02 -.873401933E+02 -.873423836E+02 -.873451602E+02 -.873485235E+02 -.873525024E+02 -.873571469E+02 -.873625238E+02 -.873687130E+02 -.873758052E+02 -.873839001E+02 -.873931052E+02 -.874035351E+02 -.874153102E+02 -.874285563E+02 -.874434041E+02 -.874599876E+02 -.874784433E+02 -.874989085E+02 -.875215195E+02 -.875464087E+02 -.875737023E+02 -.876035161E+02 -.876359512E+02 -.876710896E+02 -.877089880E+02 -.877496715E+02 -.877931268E+02 -.878392948E+02 -.878880623E+02 -.879392546E+02 -.879926284E+02 -.880478641E+02 -.881045616E+02 -.881622363E+02 -.882203187E+02 -.882781568E+02 -.883350234E+02 -.883901265E+02 -.884426261E+02 -.884916543E+02 -.885363410E+02 -.885758423E+02 -.886093716E+02 -.886362310E+02 -.886558409E+02 -.886677669E+02 -.886717392E+02 -.886676667E+02 -.886556408E+02 -.886359310E+02 -.886089721E+02 -.885753436E+02 -.885357435E+02 -.884909587E+02 -.884418331E+02 -.883892369E+02 -.883340381E+02 -.882770771E+02 -.882191457E+02 -.881609716E+02 -.881032068E+02 -.880464211E+02 -.879910993E+02 -.879376418E+02 -.878863684E+02 -.878375229E+02 -.877912803E+02 -.877477540E+02 -.877070038E+02 -.876690434E+02 -.876338483E+02 -.876013622E+02 -.875715040E+02 -.875441732E+02 -.875192546E+02 -.874966233E+02 -.874761476E+02 -.874576924E+02 -.874411213E+02 -.874262993E+02 -.874130933E+02 -.874013740E+02 -.873910166E+02 -.873819014E+02 -.873739143E+02 -.873669472E+02 -.873608987E+02 -.873556743E+02 -.873511872E+02 -.873473600E+02 -.873441257E+02 -.873414305E+02 -.873392373E+02 -.873375308E+02 -.873363244E+02 -.873356697E+02 -.873356697E+02
 -.873437245E+02 -.873437245E+02 -.873451216E+02 -.873476135E+02 -.873509999E+02 -.873551575E+02 -.873600205E+02 -.873655669E+02 -.873718070E+02 -.873787762E+02 -.873865279E+02 -.873951294E+02 -.874046588E+02 -.874152016E+02 -.874268496E+02 -.874396991E+02 -.874538490E+02 -.874694006E+02 -.874864552E+02 -.875051135E+02 -.875254733E+02 -.875476283E+02 -.875716650E+02 -.875976609E+02 -.876256809E+02 -.876557742E+02 -.876879703E+02 -.877222750E+02 -.877586658E+02 -.877970868E+02 -.878374444E+02 -.878796023E+02 -.879233767E+02 -.879685326E+02 -.880147807E+02 -.880617752E+02 -.881091140E+02 -.881563396E+02 -.882029436E+02 -.882483729E+02 -.882920389E+02 -.883333300E+02 -.883716257E+02 -.884063140E+02 -.884368098E+02 -.884625745E+02 -.884831350E+02 -.884981021E+02 -.885071857E+02 -.885102065E+02 -.885071040E+02 -.884979390E+02 -.884828906E+02 -.884622492E+02 -.884364043E+02 -.884058290E+02 -.883710620E+02 -.883326886E+02 -.882913210E+02 -.882475798E+02 -.882020771E+02 -.881554014E+02 -.881081061E+02 -.880606999E+02 -.880136405E+02 -.879673305E+02 -.879221157E+02 -.878782861E+02 -.878360768E+02 -.877956721E+02 -.877572088E+02 -.877207811E+02 -.876864451E+02 -.876542243E+02 -.876241133E+02 -.875960835E+02 -.875700863E+02 -.875460578E+02 -.875239214E+02 -.875035915E+02 -.874849756E+02 -.874679769E+02 -.874524959E+02 -.874384322E+02 -.874256857E+02 -.874141578E+02 -.874037525E+02 -.873943770E+02 -.873859434E+02 -.873783693E+02 -.873715796E+02 -.873655087E+02 -.873601031E+02 -.873553252E+02 -.873511583E+02 -.873476136E+02 -.873447390E+02 -.873426316E+02 -.873414536E+02 -.873414536E+02
 -.873485927E+02 -.873485927E+02 -.873504239E+02 -.873536600E+02 -.873580052E+02 -.873632627E+02 -.873693102E+02 -.873760817E+02 -.873835527E+02 -.873917301E+02 -.874006431E+02 -.874103376E+02 -.874208712E+02 -.874323097E+02 -.874447240E+02 -.874581888E+02 -.874727799E+02 -.874885733E+02 -.875056435E+02 -.875240621E+02 -.875438961E+02 -.875652064E+02 -.875880454E+02 -.876124556E+02 -.876384666E+02 -.876660926E+02 -.876953298E+02 -.877261535E+02 -.877585144E+02 -.877923362E+02 -.878275123E+02 -.878639028E+02 -.879013324E+02 -.879395883E+02 -.879784189E+02 -.880175341E+02 -.880566060E+02 -.880952712E+02 -.881331348E+02 -.881697761E+02 -.882047555E+02 -.882376238E+02 -.882679320E+02 -.882952433E+02 -.883191447E+02 -.883392602E+02 -.883552623E+02 -.883668832E+02 -.883739244E+02 -.883762639E+02 -.883738606E+02 -.883667557E+02 -.883550716E+02 -.883390068E+02 -.883188293E+02 -.882948667E+02 -.882674954E+02 -.882371284E+02 -.882042029E+02 -.881691680E+02 -.881324733E+02 -.880945584E+02 -.880558445E+02 -.880167267E+02 -.879775687E+02 -.879386987E+02 -.879004073E+02 -.878629464E+02 -.878265292E+02 -.877913315E+02 -.877574937E+02 -.877251230E+02 -.876942963E+02 -.876650633E+02 -.876374496E+02 -.876114599E+02 -.875870805E+02 -.875642827E+02 -.875430252E+02 -.875232564E+02 -.875049164E+02 -.874879394E+02 -.874722547E+02 -.874577888E+02 -.874444663E+02 -.874322115E+02 -.874209493E+02 -.874106065E+02 -.874011137E+02 -.873924064E+02 -.873844280E+02 -.873771326E+02 -.873704888E+02 -.873644857E+02 -.873591396E+02 -.873545038E+02 -.873506807E+02 -.873478386E+02 -.873462325E+02 -.873462325E+02
 -.873524530E+02 -.873524530E+02 -.873546244E+02 -.873584410E+02 -.873635299E+02 -.873696342E+02 -.873765847E+02 -.873842782E+02 -.873926604E+02 -.874017133E+02 -.874114449E+02 -.874218819E+02 -.874330637E+02 -.874450384E+02 -.874578590E+02 -.874715815E+02 -.874862623E+02 -.875019568E+02 -.875187177E+02 -.875365941E+02 -.875556292E+02 -.875758597E+02 -.875973137E+02 -.876200090E+02 -.876439517E+02 -.876691339E+02 -.876955318E+02 -.877231037E+02 -.877517879E+02 -.877815008E+02 -.878121353E+02 -.878435589E+02 -.878756126E+02 -.879081106E+02 -.879408398E+02 -.879735605E+02 -.880060080E+02 -.880378952E+02 -.880689156E+02 -.880987480E+02 -.881270620E+02 -.881535247E+02 -.881778072E+02 -.881995932E+02 -.882185866E+02 -.882345200E+02 -.882471622E+02 -.882563253E+02 -.882618706E+02 -.882637130E+02 -.882618238E+02 -.882562321E+02 -.882470228E+02 -.882343351E+02 -.882183571E+02 -.881993200E+02 -.881774918E+02 -.881531685E+02 -.881266669E+02 -.880983159E+02 -.880684489E+02 -.880373965E+02 -.880054802E+02 -.879730067E+02 -.879402637E+02 -.879075161E+02 -.878750041E+02 -.878429411E+02 -.878115135E+02 -.877808806E+02 -.877511755E+02 -.877225060E+02 -.876949562E+02 -.876685885E+02 -.876434452E+02 -.876195509E+02 -.875969143E+02 -.875755304E+02 -.875553820E+02 -.875364422E+02 -.875186752E+02 -.875020386E+02 -.874864845E+02 -.874719608E+02 -.874584124E+02 -.874457826E+02 -.874340145E+02 -.874230519E+02 -.874128418E+02 -.874033362E+02 -.873944949E+02 -.873862897E+02 -.873787093E+02 -.873717661E+02 -.873655050E+02 -.873600150E+02 -.873554444E+02 -.873520203E+02 -.873500739E+02 -.873500739E+02
 -.873554039E+02 -.873554039E+02 -.873578313E+02 -.873620828E+02 -.873677249E+02 -.873744530E+02 -.873820600E+02 -.873904124E+02 -.873994311E+02 -.874090769E+02 -.874193397E+02 -.874302296E+02 -.874417704E+02 -.874539948E+02 -.874669408E+02 -.874806488E+02 -.874951591E+02 -.875105108E+02 -.875267397E+02 -.875438773E+02 -.875619495E+02 -.875809755E+02 -.876009663E+02 -.876219235E+02 -.876438380E+02 -.876666887E+02 -.876904409E+02 -.877150451E+02 -.877404358E+02 -.877665302E+02 -.877932273E+02 -.878204068E+02 -.878479295E+02 -.878756364E+02 -.879033496E+02 -.879308731E+02 -.879579944E+02 -.879844868E+02 -.880101120E+02 -.880346237E+02 -.880577718E+02 -.880793069E+02 -.880989856E+02 -.881165756E+02 -.881318616E+02 -.881446501E+02 -.881547751E+02 -.881621023E+02 -.881665327E+02 -.881680061E+02 -.881665021E+02 -.881620412E+02 -.881546841E+02 -.881445299E+02 -.881317131E+02 -.881164000E+02 -.880987844E+02 -.880790818E+02 -.880575247E+02 -.880343570E+02 -.880098282E+02 -.879841888E+02 -.879576854E+02 -.879305566E+02 -.879030296E+02 -.878753172E+02 -.878476158E+02 -.878201039E+02 -.877929406E+02 -.877662661E+02 -.877402008E+02 -.877148465E+02 -.876902865E+02 -.876665871E+02 -.876437984E+02 -.876219558E+02 -.876010813E+02 -.875811849E+02 -.875622657E+02 -.875443137E+02 -.875273107E+02 -.875112317E+02 -.874960457E+02 -.874817176E+02 -.874682086E+02 -.874554774E+02 -.874434821E+02 -.874321812E+02 -.874215357E+02 -.874115119E+02 -.874020841E+02 -.873932397E+02 -.873849847E+02 -.873773514E+02 -.873704089E+02 -.873642758E+02 -.873591376E+02 -.873552688E+02 -.873530612E+02 -.873530612E+02
 -.873575506E+02 -.873575506E+02 -.873601605E+02 -.873647198E+02 -.873707494E+02 -.873779083E+02 -.873859602E+02 -.873947472E+02 -.874041703E+02 -.874141731E+02 -.874247303E+02 -.874358379E+02 -.874475068E+02 -.874597569E+02 -.874726135E+02 -.874861044E+02 -.875002572E+02 -.875150979E+02 -.875306494E+02 -.875469305E+02 -.875639542E+02 -.875817277E+02 -.876002503E+02 -.876195133E+02 -.876394986E+02 -.876601780E+02 -.876815118E+02 -.877034487E+02 -.877259242E+02 -.877488606E+02 -.877721664E+02 -.877957356E+02 -.878194482E+02 -.878431703E+02 -.878667547E+02 -.878900419E+02 -.879128617E+02 -.879350350E+02 -.879563757E+02 -.879766939E+02 -.879957989E+02 -.880135022E+02 -.880296215E+02 -.880439842E+02 -.880564312E+02 -.880668209E+02 -.880750320E+02 -.880809667E+02 -.880845536E+02 -.880857489E+02 -.880845380E+02 -.880809358E+02 -.880749862E+02 -.880667611E+02 -.880563584E+02 -.880438995E+02 -.880295267E+02 -.880133991E+02 -.879956896E+02 -.879765809E+02 -.879562617E+02 -.879349231E+02 -.879127554E+02 -.878899449E+02 -.878666712E+02 -.878431049E+02 -.878194058E+02 -.877957217E+02 -.877721870E+02 -.877489221E+02 -.877260334E+02 -.877036132E+02 -.876817398E+02 -.876604781E+02 -.876398804E+02 -.876199869E+02 -.876008266E+02 -.875824184E+02 -.875647720E+02 -.875478887E+02 -.875317623E+02 -.875163805E+02 -.875017251E+02 -.874877736E+02 -.874744999E+02 -.874618754E+02 -.874498701E+02 -.874384547E+02 -.874276022E+02 -.874172907E+02 -.874075072E+02 -.873982522E+02 -.873895462E+02 -.873814383E+02 -.873740172E+02 -.873674253E+02 -.873618775E+02 -.873576851E+02 -.873552863E+02 -.873552863E+02
 -.873589994E+02 -.873589994E+02 -.873617284E+02 -.873664864E+02 -.873727619E+02 -.873801876E+02 -.873885052E+02 -.873975388E+02 -.874071736E+02 -.874173397E+02 -.874279991E+02 -.874391369E+02 -.874507528E+02 -.874628565E+02 -.874754631E+02 -.874885902E+02 -.875022554E+02 -.875164747E+02 -.875312615E+02 -.875466250E+02 -.875625695E+02 -.875790936E+02 -.875961896E+02 -.876138424E+02 -.876320291E+02 -.876507182E+02 -.876698694E+02 -.876894323E+02 -.877093468E+02 -.877295423E+02 -.877499377E+02 -.877704413E+02 -.877909510E+02 -.878113550E+02 -.878315321E+02 -.878513529E+02 -.878706809E+02 -.878893743E+02 -.879072873E+02 -.879242725E+02 -.879401834E+02 -.879548761E+02 -.879682127E+02 -.879800634E+02 -.879903095E+02 -.879988454E+02 -.880055814E+02 -.880104455E+02 -.880133850E+02 -.880143678E+02 -.880133833E+02 -.880104424E+02 -.880055774E+02 -.879988412E+02 -.879903063E+02 -.879800626E+02 -.879682158E+02 -.879548852E+02 -.879402007E+02 -.879243006E+02 -.879073290E+02 -.878894329E+02 -.878707600E+02 -.878514563E+02 -.878316642E+02 -.878115206E+02 -.877911552E+02 -.877706896E+02 -.877502363E+02 -.877298977E+02 -.877097660E+02 -.876899230E+02 -.876704398E+02 -.876513772E+02 -.876327860E+02 -.876147074E+02 -.875971736E+02 -.875802082E+02 -.875638270E+02 -.875480386E+02 -.875328452E+02 -.875182429E+02 -.875042232E+02 -.874907728E+02 -.874778755E+02 -.874655122E+02 -.874536629E+02 -.874423080E+02 -.874314303E+02 -.874210179E+02 -.874110681E+02 -.874015925E+02 -.873926235E+02 -.873842236E+02 -.873764970E+02 -.873696046E+02 -.873637836E+02 -.873593725E+02 -.873568433E+02 -.873568433E+02
 -.873598523E+02 -.873598523E+02 -.873626469E+02 -.873675115E+02 -.873739139E+02 -.873814690E+02 -.873899036E+02 -.873990286E+02 -.874087175E+02 -.874188900E+02 -.874294986E+02 -.874405191E+02 -.874519427E+02 -.874637708E+02 -.874760103E+02 -.874886708E+02 -.875017621E+02 -.875152931E+02 -.875292697E+02 -.875436946E+02 -.875585659E+02 -.875738770E+02 -.875896157E+02 -.876057634E+02 -.876222953E+02 -.876391795E+02 -.876563766E+02 -.876738399E+02 -.876915145E+02 -.877093377E+02 -.877272388E+02 -.877451394E+02 -.877629534E+02 -.877805877E+02 -.877979430E+02 -.878149143E+02 -.878313920E+02 -.878472633E+02 -.878624136E+02 -.878767277E+02 -.878900920E+02 -.879023961E+02 -.879135343E+02 -.879234082E+02 -.879319279E+02 -.879390140E+02 -.879445992E+02 -.879486296E+02 -.879510659E+02 -.879518843E+02 -.879510768E+02 -.879486517E+02 -.879446331E+02 -.879390606E+02 -.879319882E+02 -.879234837E+02 -.879136266E+02 -.879025072E+02 -.878902243E+02 -.878768838E+02 -.878625964E+02 -.878474761E+02 -.878316385E+02 -.878151985E+02 -.877982693E+02 -.877809609E+02 -.877633786E+02 -.877456223E+02 -.877277855E+02 -.877099547E+02 -.876922090E+02 -.876746194E+02 -.876572493E+02 -.876401540E+02 -.876233810E+02 -.876069702E+02 -.875909543E+02 -.875753587E+02 -.875602026E+02 -.875454990E+02 -.875312551E+02 -.875174734E+02 -.875041516E+02 -.874912836E+02 -.874788603E+02 -.874668702E+02 -.874553010E+02 -.874441407E+02 -.874333802E+02 -.874230158E+02 -.874130530E+02 -.874035124E+02 -.873944358E+02 -.873858964E+02 -.873780099E+02 -.873709510E+02 -.873649726E+02 -.873604322E+02 -.873578246E+02 -.873578246E+02
 -.873602047E+02 -.873602047E+02 -.873630204E+02 -.873679151E+02 -.873743457E+02 -.873819172E+02 -.873903469E+02 -.873994372E+02 -.874090535E+02 -.874191078E+02 -.874295454E+02 -.874403351E+02 -.874514615E+02 -.874629192E+02 -.874747088E+02 -.874868339E+02 -.874992985E+02 -.875121057E+02 -.875252566E+02 -.875387491E+02 -.875525774E+02 -.875667315E+02 -.875811968E+02 -.875959535E+02 -.876109763E+02 -.876262344E+02 -.876416912E+02 -.876573038E+02 -.876730235E+02 -.876887952E+02 -.877045582E+02 -.877202455E+02 -.877357852E+02 -.877511001E+02 -.877661086E+02 -.877807255E+02 -.877948626E+02 -.878084300E+02 -.878213369E+02 -.878334928E+02 -.878448091E+02 -.878552001E+02 -.878645844E+02 -.878728863E+02 -.878800372E+02 -.878859766E+02 -.878906535E+02 -.878940271E+02 -.878960676E+02 -.878967573E+02 -.878960900E+02 -.878940720E+02 -.878907217E+02 -.878860688E+02 -.878801546E+02 -.878730303E+02 -.878647567E+02 -.878554027E+02 -.878450444E+02 -.878337634E+02 -.878216457E+02 -.878087805E+02 -.877952583E+02 -.877811705E+02 -.877666072E+02 -.877516571E+02 -.877364058E+02 -.877209353E+02 -.877053231E+02 -.876896418E+02 -.876739586E+02 -.876583350E+02 -.876428264E+02 -.876274821E+02 -.876123454E+02 -.875974537E+02 -.875828384E+02 -.875685253E+02 -.875545348E+02 -.875408821E+02 -.875275779E+02 -.875146282E+02 -.875020355E+02 -.874897986E+02 -.874779137E+02 -.874663751E+02 -.874551762E+02 -.874443114E+02 -.874337777E+02 -.874235778E+02 -.874137241E+02 -.874042439E+02 -.873951866E+02 -.873866328E+02 -.873787071E+02 -.873715931E+02 -.873655543E+02 -.873609597E+02 -.873583175E+02 -.873583175E+02
 -.873601436E+02 -.873601436E+02 -.873629437E+02 -.873678060E+02 -.873741846E+02 -.873816807E+02 -.873900074E+02 -.873989622E+02 -.874084056E+02 -.874182443E+02 -.874284186E+02 -.874388920E+02 -.874496439E+02 -.874606640E+02 -.874719480E+02 -.874834949E+02 -.874953043E+02 -.875073755E+02 -.875197058E+02 -.875322900E+02 -.875451200E+02 -.875581838E+02 -.875714658E+02 -.875849461E+02 -.875986003E+02 -.876123995E+02 -.876263102E+02 -.876402941E+02 -.876543083E+02 -.876683050E+02 -.876822321E+02 -.876960333E+02 -.877096481E+02 -.877230126E+02 -.877360600E+02 -.877487209E+02 -.877609242E+02 -.877725978E+02 -.877836694E+02 -.877940676E+02 -.878037228E+02 -.878125678E+02 -.878205394E+02 -.878275789E+02 -.878336334E+02 -.878386563E+02 -.878426086E+02 -.878454590E+02 -.878471848E+02 -.878477724E+02 -.878472173E+02 -.878455242E+02 -.878427071E+02 -.878387890E+02 -.878338013E+02 -.878277835E+02 -.878207824E+02 -.878128513E+02 -.878040490E+02 -.877944392E+02 -.877840893E+02 -.877730692E+02 -.877614508E+02 -.877493067E+02 -.877367092E+02 -.877237299E+02 -.877104386E+02 -.876969024E+02 -.876831858E+02 -.876693495E+02 -.876554503E+02 -.876415408E+02 -.876276693E+02 -.876138791E+02 -.876002090E+02 -.875866932E+02 -.875733609E+02 -.875602372E+02 -.875473424E+02 -.875346928E+02 -.875223007E+02 -.875101746E+02 -.874983199E+02 -.874867388E+02 -.874754314E+02 -.874643963E+02 -.874536315E+02 -.874431358E+02 -.874329112E+02 -.874229656E+02 -.874133164E+02 -.874039962E+02 -.873950597E+02 -.873865932E+02 -.873787265E+02 -.873716489E+02 -.873656296E+02 -.873610429E+02 -.873584023E+02 -.873584023E+02
 -.873597463E+02 -.873597463E+02 -.873625013E+02 -.873672809E+02 -.873735431E+02 -.873808909E+02 -.873890369E+02 -.873977772E+02 -.874069698E+02 -.874165186E+02 -.874263601E+02 -.874364544E+02 -.874467770E+02 -.874573140E+02 -.874680575E+02 -.874790029E+02 -.874901468E+02 -.875014856E+02 -.875130142E+02 -.875247255E+02 -.875366098E+02 -.875486544E+02 -.875608437E+02 -.875731581E+02 -.875855750E+02 -.875980679E+02 -.876106065E+02 -.876231570E+02 -.876356818E+02 -.876481400E+02 -.876604870E+02 -.876726753E+02 -.876846545E+02 -.876963716E+02 -.877077717E+02 -.877187982E+02 -.877293935E+02 -.877394996E+02 -.877490588E+02 -.877580143E+02 -.877663107E+02 -.877738955E+02 -.877807188E+02 -.877867350E+02 -.877919027E+02 -.877961859E+02 -.877995542E+02 -.878019836E+02 -.878034564E+02 -.878039623E+02 -.878034977E+02 -.878020664E+02 -.877996793E+02 -.877963539E+02 -.877921148E+02 -.877869925E+02 -.877810235E+02 -.877742493E+02 -.877667159E+02 -.877584734E+02 -.877495749E+02 -.877400757E+02 -.877300331E+02 -.877195051E+02 -.877085502E+02 -.876972262E+02 -.876855901E+02 -.876736972E+02 -.876616008E+02 -.876493517E+02 -.876369980E+02 -.876245843E+02 -.876121524E+02 -.875997400E+02 -.875873816E+02 -.875751078E+02 -.875629455E+02 -.875509180E+02 -.875390452E+02 -.875273431E+02 -.875158250E+02 -.875045005E+02 -.874933770E+02 -.874824591E+02 -.874717496E+02 -.874612501E+02 -.874509618E+02 -.874408873E+02 -.874310323E+02 -.874214084E+02 -.874120369E+02 -.874029542E+02 -.873942188E+02 -.873859202E+02 -.873781914E+02 -.873712242E+02 -.873652891E+02 -.873607609E+02 -.873581515E+02 -.873581515E+02
 -.873590805E+02 -.873590805E+02 -.873617671E+02 -.873664242E+02 -.873725196E+02 -.873796619E+02 -.873875671E+02 -.873960322E+02 -.874049152E+02 -.874141184E+02 -.874235766E+02 -.874332473E+02 -.874431037E+02 -.874531289E+02 -.874633127E+02 -.874736478E+02 -.874841288E+02 -.874947499E+02 -.875055046E+02 -.875163845E+02 -.875273794E+02 -.875384765E+02 -.875496603E+02 -.875609127E+02 -.875722126E+02 -.875835362E+02 -.875948565E+02 -.876061439E+02 -.876173656E+02 -.876284867E+02 -.876394692E+02 -.876502730E+02 -.876608562E+02 -.876711747E+02 -.876811834E+02 -.876908360E+02 -.877000856E+02 -.877088854E+02 -.877171890E+02 -.877249509E+02 -.877321270E+02 -.877386757E+02 -.877445576E+02 -.877497366E+02 -.877541805E+02 -.877578608E+02 -.877607539E+02 -.877628410E+02 -.877641085E+02 -.877645482E+02 -.877641574E+02 -.877629391E+02 -.877609017E+02 -.877580591E+02 -.877544303E+02 -.877500394E+02 -.877449149E+02 -.877390895E+02 -.877325995E+02 -.877254845E+02 -.877177866E+02 -.877095501E+02 -.877008206E+02 -.876916451E+02 -.876820707E+02 -.876721444E+02 -.876619130E+02 -.876514220E+02 -.876407156E+02 -.876298364E+02 -.876188247E+02 -.876077187E+02 -.875965541E+02 -.875853637E+02 -.875741777E+02 -.875630233E+02 -.875519250E+02 -.875409042E+02 -.875299793E+02 -.875191662E+02 -.875084780E+02 -.874979250E+02 -.874875156E+02 -.874772559E+02 -.874671506E+02 -.874572034E+02 -.874474181E+02 -.874377998E+02 -.874283570E+02 -.874191040E+02 -.874100650E+02 -.874012790E+02 -.873928065E+02 -.873847390E+02 -.873772103E+02 -.873704120E+02 -.873646128E+02 -.873601836E+02 -.873576291E+02 -.873576291E+02
 -.873582046E+02 -.873582046E+02 -.873608047E+02 -.873653087E+02 -.873711984E+02 -.873780918E+02 -.873857106E+02 -.873938552E+02 -.874023851E+02 -.874112028E+02 -.874202422E+02 -.874294597E+02 -.874388267E+02 -.874483246E+02 -.874579413E+02 -.874676680E+02 -.874774975E+02 -.874874229E+02 -.874974367E+02 -.875075300E+02 -.875176923E+02 -.875279111E+02 -.875381717E+02 -.875484575E+02 -.875587492E+02 -.875690255E+02 -.875792625E+02 -.875894343E+02 -.875995128E+02 -.876094679E+02 -.876192674E+02 -.876288777E+02 -.876382635E+02 -.876473883E+02 -.876562149E+02 -.876647053E+02 -.876728212E+02 -.876805247E+02 -.876877781E+02 -.876945450E+02 -.877007900E+02 -.877064798E+02 -.877115832E+02 -.877160714E+02 -.877199190E+02 -.877231035E+02 -.877256062E+02 -.877274125E+02 -.877285116E+02 -.877288970E+02 -.877285668E+02 -.877275233E+02 -.877257730E+02 -.877233271E+02 -.877202004E+02 -.877164120E+02 -.877119845E+02 -.877069437E+02 -.877013185E+02 -.876951405E+02 -.876884433E+02 -.876812625E+02 -.876736349E+02 -.876655983E+02 -.876571911E+02 -.876484518E+02 -.876394186E+02 -.876301293E+02 -.876206205E+02 -.876109278E+02 -.876010854E+02 -.875911255E+02 -.875810787E+02 -.875709734E+02 -.875608360E+02 -.875506906E+02 -.875405589E+02 -.875304604E+02 -.875204122E+02 -.875104293E+02 -.875005243E+02 -.874907078E+02 -.874809885E+02 -.874713736E+02 -.874618688E+02 -.874524794E+02 -.874432110E+02 -.874340705E+02 -.874250684E+02 -.874162209E+02 -.874075541E+02 -.873991085E+02 -.873909458E+02 -.873831576E+02 -.873758770E+02 -.873692932E+02 -.873636703E+02 -.873593718E+02 -.873568910E+02 -.873568910E+02
 -.873571683E+02 -.873571683E+02 -.873596681E+02 -.873639961E+02 -.873696512E+02 -.873762633E+02 -.873835624E+02 -.873913539E+02 -.873994999E+02 -.874079046E+02 -.874165021E+02 -.874252482E+02 -.874341136E+02 -.874430785E+02 -.874521297E+02 -.874612572E+02 -.874704528E+02 -.874797090E+02 -.874890176E+02 -.874983696E+02 -.875077547E+02 -.875171609E+02 -.875265746E+02 -.875359805E+02 -.875453612E+02 -.875546978E+02 -.875639693E+02 -.875731532E+02 -.875822252E+02 -.875911595E+02 -.875999290E+02 -.876085052E+02 -.876168586E+02 -.876249589E+02 -.876327751E+02 -.876402761E+02 -.876474305E+02 -.876542073E+02 -.876605760E+02 -.876665071E+02 -.876719721E+02 -.876769441E+02 -.876813982E+02 -.876853115E+02 -.876886635E+02 -.876914366E+02 -.876936158E+02 -.876951894E+02 -.876961491E+02 -.876964896E+02 -.876962095E+02 -.876953106E+02 -.876937981E+02 -.876916808E+02 -.876889707E+02 -.876856828E+02 -.876818352E+02 -.876774484E+02 -.876725458E+02 -.876671524E+02 -.876612955E+02 -.876550037E+02 -.876483068E+02 -.876412356E+02 -.876338215E+02 -.876260960E+02 -.876180905E+02 -.876098364E+02 -.876013642E+02 -.875927038E+02 -.875838837E+02 -.875749316E+02 -.875658735E+02 -.875567340E+02 -.875475359E+02 -.875383005E+02 -.875290470E+02 -.875197931E+02 -.875105543E+02 -.875013444E+02 -.874921757E+02 -.874830583E+02 -.874740012E+02 -.874650119E+02 -.874560970E+02 -.874472626E+02 -.874385156E+02 -.874298642E+02 -.874213200E+02 -.874129009E+02 -.874046338E+02 -.873965599E+02 -.873887411E+02 -.873812680E+02 -.873742716E+02 -.873679368E+02 -.873625211E+02 -.873583777E+02 -.873559850E+02 -.873559850E+02
 -.873560130E+02 -.873560130E+02 -.873584026E+02 -.873625379E+02 -.873679375E+02 -.873742456E+02 -.873812016E+02 -.873886175E+02 -.873963594E+02 -.874043337E+02 -.874124756E+02 -.874207413E+02 -.874291011E+02 -.874375348E+02 -.874460283E+02 -.874545711E+02 -.874631544E+02 -.874717702E+02 -.874804103E+02 -.874890657E+02 -.874977264E+02 -.875063812E+02 -.875150177E+02 -.875236217E+02 -.875321779E+02 -.875406694E+02 -.875490779E+02 -.875573838E+02 -.875655663E+02 -.875736032E+02 -.875814714E+02 -.875891471E+02 -.875966054E+02 -.876038210E+02 -.876107684E+02 -.876174216E+02 -.876237549E+02 -.876297429E+02 -.876353608E+02 -.876405844E+02 -.876453907E+02 -.876497580E+02 -.876536663E+02 -.876570969E+02 -.876600337E+02 -.876624623E+02 -.876643708E+02 -.876657500E+02 -.876665931E+02 -.876668961E+02 -.876666577E+02 -.876658793E+02 -.876645653E+02 -.876627227E+02 -.876603609E+02 -.876574922E+02 -.876541309E+02 -.876502938E+02 -.876459993E+02 -.876412680E+02 -.876361218E+02 -.876305840E+02 -.876246788E+02 -.876184314E+02 -.876118674E+02 -.876050129E+02 -.875978940E+02 -.875905365E+02 -.875829660E+02 -.875752075E+02 -.875672853E+02 -.875592227E+02 -.875510420E+02 -.875427643E+02 -.875344096E+02 -.875259964E+02 -.875175417E+02 -.875090612E+02 -.875005692E+02 -.874920783E+02 -.874835999E+02 -.874751438E+02 -.874667187E+02 -.874583324E+02 -.874499918E+02 -.874417038E+02 -.874334756E+02 -.874253166E+02 -.874172392E+02 -.874092619E+02 -.874014121E+02 -.873937312E+02 -.873862800E+02 -.873791477E+02 -.873724616E+02 -.873664012E+02 -.873612156E+02 -.873572454E+02 -.873549516E+02 -.873549516E+02
 -.873547732E+02 -.873547732E+02 -.873570459E+02 -.873609770E+02 -.873661070E+02 -.873720956E+02 -.873786933E+02 -.873857194E+02 -.873930451E+02 -.874005796E+02 -.874082600E+02 -.874160432E+02 -.874238997E+02 -.874318093E+02 -.874397575E+02 -.874477335E+02 -.874557284E+02 -.874637338E+02 -.874717417E+02 -.874797434E+02 -.874877293E+02 -.874956892E+02 -.875036115E+02 -.875114837E+02 -.875192918E+02 -.875270211E+02 -.875346556E+02 -.875421782E+02 -.875495710E+02 -.875568151E+02 -.875638909E+02 -.875707781E+02 -.875774559E+02 -.875839031E+02 -.875900983E+02 -.875960203E+02 -.876016476E+02 -.876069594E+02 -.876119352E+02 -.876165554E+02 -.876208013E+02 -.876246552E+02 -.876281006E+02 -.876311228E+02 -.876337086E+02 -.876358463E+02 -.876375265E+02 -.876387417E+02 -.876394865E+02 -.876397576E+02 -.876395541E+02 -.876388770E+02 -.876377300E+02 -.876361186E+02 -.876340506E+02 -.876315357E+02 -.876285856E+02 -.876252137E+02 -.876214353E+02 -.876172668E+02 -.876127260E+02 -.876078322E+02 -.876026050E+02 -.875970651E+02 -.875912337E+02 -.875851323E+02 -.875787825E+02 -.875722059E+02 -.875654239E+02 -.875584575E+02 -.875513273E+02 -.875440530E+02 -.875366538E+02 -.875291478E+02 -.875215524E+02 -.875138837E+02 -.875061568E+02 -.874983855E+02 -.874905828E+02 -.874827602E+02 -.874749282E+02 -.874670961E+02 -.874592722E+02 -.874514643E+02 -.874436794E+02 -.874359247E+02 -.874282079E+02 -.874205387E+02 -.874129301E+02 -.874054008E+02 -.873979783E+02 -.873907032E+02 -.873836353E+02 -.873768609E+02 -.873705032E+02 -.873647351E+02 -.873597958E+02 -.873560119E+02 -.873538248E+02 -.873538248E+02
 -.873534774E+02 -.873534774E+02 -.873556286E+02 -.873593482E+02 -.873641998E+02 -.873698597E+02 -.873760903E+02 -.873827191E+02 -.873896229E+02 -.873967145E+02 -.874039332E+02 -.874112370E+02 -.874185972E+02 -.874259937E+02 -.874334121E+02 -.874408414E+02 -.874482727E+02 -.874556978E+02 -.874631088E+02 -.874704974E+02 -.874778548E+02 -.874851713E+02 -.874924364E+02 -.874996389E+02 -.875067665E+02 -.875138061E+02 -.875207438E+02 -.875275646E+02 -.875342533E+02 -.875407936E+02 -.875471688E+02 -.875533617E+02 -.875593548E+02 -.875651303E+02 -.875706704E+02 -.875759573E+02 -.875809733E+02 -.875857012E+02 -.875901241E+02 -.875942258E+02 -.875979910E+02 -.876014053E+02 -.876044554E+02 -.876071290E+02 -.876094155E+02 -.876113056E+02 -.876127915E+02 -.876138671E+02 -.876145281E+02 -.876147719E+02 -.876145977E+02 -.876140065E+02 -.876130010E+02 -.876115859E+02 -.876097674E+02 -.876075535E+02 -.876049537E+02 -.876019789E+02 -.875986414E+02 -.875949548E+02 -.875909337E+02 -.875865937E+02 -.875819512E+02 -.875770231E+02 -.875718270E+02 -.875663807E+02 -.875607023E+02 -.875548097E+02 -.875487209E+02 -.875424537E+02 -.875360254E+02 -.875294530E+02 -.875227528E+02 -.875159404E+02 -.875090308E+02 -.875020382E+02 -.874949758E+02 -.874878559E+02 -.874806902E+02 -.874734890E+02 -.874662619E+02 -.874590178E+02 -.874517645E+02 -.874445096E+02 -.874372599E+02 -.874300228E+02 -.874228061E+02 -.874156198E+02 -.874084771E+02 -.874013964E+02 -.873944049E+02 -.873875424E+02 -.873808665E+02 -.873744606E+02 -.873684428E+02 -.873629786E+02 -.873582965E+02 -.873547078E+02 -.873526327E+02 -.873526327E+02
 -.873521481E+02 -.873521481E+02 -.873541754E+02 -.873576796E+02 -.873622483E+02 -.873675751E+02 -.873734349E+02 -.873796641E+02 -.873861454E+02 -.873927957E+02 -.873995569E+02 -.874063885E+02 -.874132626E+02 -.874201597E+02 -.874270655E+02 -.874339694E+02 -.874408624E+02 -.874477367E+02 -.874545845E+02 -.874613982E+02 -.874681693E+02 -.874748892E+02 -.874815484E+02 -.874881367E+02 -.874946432E+02 -.875010564E+02 -.875073641E+02 -.875135535E+02 -.875196112E+02 -.875255234E+02 -.875312758E+02 -.875368539E+02 -.875422428E+02 -.875474275E+02 -.875523932E+02 -.875571248E+02 -.875616078E+02 -.875658278E+02 -.875697709E+02 -.875734237E+02 -.875767735E+02 -.875798086E+02 -.875825180E+02 -.875848918E+02 -.875869212E+02 -.875885985E+02 -.875899176E+02 -.875908734E+02 -.875914624E+02 -.875916825E+02 -.875915331E+02 -.875910149E+02 -.875901304E+02 -.875888831E+02 -.875872783E+02 -.875853224E+02 -.875830233E+02 -.875803897E+02 -.875774320E+02 -.875741612E+02 -.875705892E+02 -.875667291E+02 -.875625942E+02 -.875581988E+02 -.875535572E+02 -.875486844E+02 -.875435955E+02 -.875383055E+02 -.875328297E+02 -.875271829E+02 -.875213800E+02 -.875154354E+02 -.875093630E+02 -.875031764E+02 -.874968886E+02 -.874905119E+02 -.874840579E+02 -.874775376E+02 -.874709613E+02 -.874643384E+02 -.874576778E+02 -.874509875E+02 -.874442750E+02 -.874375474E+02 -.874308115E+02 -.874240746E+02 -.874173445E+02 -.874106311E+02 -.874039474E+02 -.873973117E+02 -.873907504E+02 -.873843019E+02 -.873780217E+02 -.873719895E+02 -.873663179E+02 -.873611644E+02 -.873567459E+02 -.873533578E+02 -.873513980E+02 -.873513980E+02
 -.873508035E+02 -.873508035E+02 -.873527060E+02 -.873559935E+02 -.873602780E+02 -.873652711E+02 -.873707605E+02 -.873765917E+02 -.873826539E+02 -.873888681E+02 -.873951791E+02 -.874015483E+02 -.874079489E+02 -.874143620E+02 -.874207737E+02 -.874271738E+02 -.874335535E+02 -.874399053E+02 -.874462219E+02 -.874524959E+02 -.874587198E+02 -.874648855E+02 -.874709845E+02 -.874770076E+02 -.874829454E+02 -.874887875E+02 -.874945234E+02 -.875001419E+02 -.875056314E+02 -.875109802E+02 -.875161759E+02 -.875212063E+02 -.875260586E+02 -.875307204E+02 -.875351790E+02 -.875394219E+02 -.875434369E+02 -.875472120E+02 -.875507356E+02 -.875539967E+02 -.875569849E+02 -.875596902E+02 -.875621038E+02 -.875642175E+02 -.875660240E+02 -.875675171E+02 -.875686917E+02 -.875695437E+02 -.875700703E+02 -.875702696E+02 -.875701412E+02 -.875696858E+02 -.875689053E+02 -.875678027E+02 -.875663822E+02 -.875646492E+02 -.875626101E+02 -.875602722E+02 -.875576439E+02 -.875547343E+02 -.875515534E+02 -.875481119E+02 -.875444209E+02 -.875404922E+02 -.875363379E+02 -.875319704E+02 -.875274024E+02 -.875226466E+02 -.875177158E+02 -.875126226E+02 -.875073797E+02 -.875019994E+02 -.874964936E+02 -.874908741E+02 -.874851520E+02 -.874793383E+02 -.874734430E+02 -.874674759E+02 -.874614462E+02 -.874553624E+02 -.874492325E+02 -.874430638E+02 -.874368636E+02 -.874306383E+02 -.874243946E+02 -.874181395E+02 -.874118808E+02 -.874056281E+02 -.873993941E+02 -.873931966E+02 -.873870612E+02 -.873810244E+02 -.873751394E+02 -.873694818E+02 -.873641585E+02 -.873593185E+02 -.873551668E+02 -.873519819E+02 -.873501392E+02 -.873501392E+02
 -.873494576E+02 -.873494576E+02 -.873512356E+02 -.873543072E+02 -.873583090E+02 -.873629706E+02 -.873680929E+02 -.873735308E+02 -.873791799E+02 -.873849659E+02 -.873908365E+02 -.873967551E+02 -.874026962E+02 -.874086416E+02 -.874145782E+02 -.874204959E+02 -.874263866E+02 -.874322429E+02 -.874380580E+02 -.874438251E+02 -.874495372E+02 -.874551869E+02 -.874607667E+02 -.874662683E+02 -.874716833E+02 -.874770027E+02 -.874822171E+02 -.874873170E+02 -.874922924E+02 -.874971329E+02 -.875018282E+02 -.875063677E+02 -.875107407E+02 -.875149365E+02 -.875189446E+02 -.875227543E+02 -.875263554E+02 -.875297380E+02 -.875328923E+02 -.875358091E+02 -.875384798E+02 -.875408962E+02 -.875430509E+02 -.875449372E+02 -.875465490E+02 -.875478812E+02 -.875489297E+02 -.875496910E+02 -.875501628E+02 -.875503437E+02 -.875502333E+02 -.875498321E+02 -.875491417E+02 -.875481647E+02 -.875469044E+02 -.875453654E+02 -.875435529E+02 -.875414729E+02 -.875391325E+02 -.875365392E+02 -.875337012E+02 -.875306274E+02 -.875273272E+02 -.875238104E+02 -.875200871E+02 -.875161677E+02 -.875120629E+02 -.875077834E+02 -.875033400E+02 -.874987436E+02 -.874940048E+02 -.874891342E+02 -.874841421E+02 -.874790387E+02 -.874738336E+02 -.874685363E+02 -.874631558E+02 -.874577006E+02 -.874521790E+02 -.874465985E+02 -.874409664E+02 -.874352896E+02 -.874295744E+02 -.874238273E+02 -.874180544E+02 -.874122625E+02 -.874064591E+02 -.874006535E+02 -.873948581E+02 -.873890898E+02 -.873833731E+02 -.873777430E+02 -.873722496E+02 -.873669645E+02 -.873619885E+02 -.873574618E+02 -.873535770E+02 -.873505960E+02 -.873488708E+02 -.873488708E+02
 -.873481213E+02 -.873481213E+02 -.873497759E+02 -.873526339E+02 -.873563563E+02 -.873606908E+02 -.873654516E+02 -.873705030E+02 -.873757472E+02 -.873811147E+02 -.873865561E+02 -.873920371E+02 -.873975335E+02 -.874030281E+02 -.874085084E+02 -.874139649E+02 -.874193897E+02 -.874247759E+02 -.874301173E+02 -.874354074E+02 -.874406399E+02 -.874458081E+02 -.874509052E+02 -.874559238E+02 -.874608565E+02 -.874656954E+02 -.874704323E+02 -.874750589E+02 -.874795664E+02 -.874839461E+02 -.874881889E+02 -.874922859E+02 -.874962280E+02 -.875000060E+02 -.875036111E+02 -.875070342E+02 -.875102668E+02 -.875133005E+02 -.875161272E+02 -.875187391E+02 -.875211291E+02 -.875232904E+02 -.875252167E+02 -.875269025E+02 -.875283428E+02 -.875295334E+02 -.875304708E+02 -.875311521E+02 -.875315756E+02 -.875317400E+02 -.875316449E+02 -.875312908E+02 -.875306791E+02 -.875298119E+02 -.875286919E+02 -.875273230E+02 -.875257094E+02 -.875238562E+02 -.875217692E+02 -.875194547E+02 -.875169196E+02 -.875141713E+02 -.875112175E+02 -.875080666E+02 -.875047270E+02 -.875012075E+02 -.874975171E+02 -.874936650E+02 -.874896602E+02 -.874855119E+02 -.874812294E+02 -.874768217E+02 -.874722976E+02 -.874676660E+02 -.874629352E+02 -.874581136E+02 -.874532089E+02 -.874482289E+02 -.874431807E+02 -.874380712E+02 -.874329069E+02 -.874276941E+02 -.874224388E+02 -.874171467E+02 -.874118239E+02 -.874064766E+02 -.874011121E+02 -.873957393E+02 -.873903701E+02 -.873850205E+02 -.873797138E+02 -.873744830E+02 -.873693754E+02 -.873644582E+02 -.873598260E+02 -.873556101E+02 -.873519906E+02 -.873492124E+02 -.873476041E+02 -.873476041E+02
 -.873468023E+02 -.873468023E+02 -.873483355E+02 -.873509833E+02 -.873544310E+02 -.873584445E+02 -.873628509E+02 -.873675241E+02 -.873723730E+02 -.873773327E+02 -.873823572E+02 -.873874143E+02 -.873924812E+02 -.873975418E+02 -.874025843E+02 -.874075997E+02 -.874125806E+02 -.874175207E+02 -.874224138E+02 -.874272544E+02 -.874320365E+02 -.874367541E+02 -.874414010E+02 -.874459709E+02 -.874504569E+02 -.874548523E+02 -.874591498E+02 -.874633421E+02 -.874674218E+02 -.874713812E+02 -.874752127E+02 -.874789084E+02 -.874824606E+02 -.874858616E+02 -.874891038E+02 -.874921796E+02 -.874950818E+02 -.874978032E+02 -.875003371E+02 -.875026770E+02 -.875048169E+02 -.875067510E+02 -.875084743E+02 -.875099820E+02 -.875112700E+02 -.875123349E+02 -.875131736E+02 -.875137840E+02 -.875141643E+02 -.875143137E+02 -.875142318E+02 -.875139190E+02 -.875133765E+02 -.875126060E+02 -.875116098E+02 -.875103911E+02 -.875089534E+02 -.875073011E+02 -.875054388E+02 -.875033720E+02 -.875011062E+02 -.874986479E+02 -.874960034E+02 -.874931798E+02 -.874901841E+02 -.874870239E+02 -.874837067E+02 -.874802402E+02 -.874766323E+02 -.874728908E+02 -.874690235E+02 -.874650383E+02 -.874609427E+02 -.874567444E+02 -.874524507E+02 -.874480689E+02 -.874436057E+02 -.874390681E+02 -.874344623E+02 -.874297945E+02 -.874250707E+02 -.874202964E+02 -.874154773E+02 -.874106186E+02 -.874057259E+02 -.874008051E+02 -.873958633E+02 -.873909087E+02 -.873859525E+02 -.873810102E+02 -.873761035E+02 -.873712633E+02 -.873665341E+02 -.873619785E+02 -.873576848E+02 -.873537754E+02 -.873504181E+02 -.873478403E+02 -.873463478E+02 -.873463478E+02
 -.873455064E+02 -.873455064E+02 -.873469206E+02 -.873493623E+02 -.873525411E+02 -.873562406E+02 -.873603008E+02 -.873646051E+02 -.873690690E+02 -.873736325E+02 -.873782527E+02 -.873828997E+02 -.873875523E+02 -.873921954E+02 -.873968180E+02 -.874014115E+02 -.874059692E+02 -.874104851E+02 -.874149537E+02 -.874193696E+02 -.874237276E+02 -.874280223E+02 -.874322482E+02 -.874363994E+02 -.874404702E+02 -.874444543E+02 -.874483456E+02 -.874521377E+02 -.874558241E+02 -.874593982E+02 -.874628534E+02 -.874661830E+02 -.874693804E+02 -.874724389E+02 -.874753522E+02 -.874781138E+02 -.874807176E+02 -.874831575E+02 -.874854279E+02 -.874875233E+02 -.874894387E+02 -.874911692E+02 -.874927105E+02 -.874940587E+02 -.874952105E+02 -.874961628E+02 -.874969133E+02 -.874974599E+02 -.874978015E+02 -.874979371E+02 -.874978665E+02 -.874975902E+02 -.874971089E+02 -.874964242E+02 -.874955381E+02 -.874944530E+02 -.874931721E+02 -.874916989E+02 -.874900375E+02 -.874881921E+02 -.874861678E+02 -.874839696E+02 -.874816032E+02 -.874790743E+02 -.874763890E+02 -.874735536E+02 -.874705745E+02 -.874674584E+02 -.874642118E+02 -.874608415E+02 -.874573541E+02 -.874537565E+02 -.874500552E+02 -.874462568E+02 -.874423676E+02 -.874383940E+02 -.874343421E+02 -.874302177E+02 -.874260266E+02 -.874217743E+02 -.874174660E+02 -.874131070E+02 -.874087021E+02 -.874042564E+02 -.873997749E+02 -.873952634E+02 -.873907282E+02 -.873861772E+02 -.873816210E+02 -.873770740E+02 -.873725565E+02 -.873680974E+02 -.873637380E+02 -.873595366E+02 -.873555750E+02 -.873519667E+02 -.873488670E+02 -.873464865E+02 -.873451080E+02 -.873451080E+02
 -.873442373E+02 -.873442373E+02 -.873455351E+02 -.873477755E+02 -.873506918E+02 -.873540848E+02 -.873578076E+02 -.873617528E+02 -.873658426E+02 -.873700216E+02 -.873742503E+02 -.873785011E+02 -.873827541E+02 -.873869956E+02 -.873912152E+02 -.873954050E+02 -.873995587E+02 -.874036708E+02 -.874077362E+02 -.874117502E+02 -.874157079E+02 -.874196045E+02 -.874234350E+02 -.874271944E+02 -.874308774E+02 -.874344786E+02 -.874379927E+02 -.874414140E+02 -.874447369E+02 -.874479558E+02 -.874510649E+02 -.874540584E+02 -.874569308E+02 -.874596764E+02 -.874622896E+02 -.874647651E+02 -.874670975E+02 -.874692819E+02 -.874713134E+02 -.874731875E+02 -.874748997E+02 -.874764462E+02 -.874778232E+02 -.874790276E+02 -.874800564E+02 -.874809072E+02 -.874815780E+02 -.874820671E+02 -.874823734E+02 -.874824963E+02 -.874824356E+02 -.874821915E+02 -.874817649E+02 -.874811569E+02 -.874803693E+02 -.874794041E+02 -.874782639E+02 -.874769517E+02 -.874754709E+02 -.874738252E+02 -.874720186E+02 -.874700556E+02 -.874679408E+02 -.874656792E+02 -.874632758E+02 -.874607360E+02 -.874580653E+02 -.874552692E+02 -.874523535E+02 -.874493240E+02 -.874461863E+02 -.874429462E+02 -.874396095E+02 -.874361818E+02 -.874326687E+02 -.874290758E+02 -.874254083E+02 -.874216714E+02 -.874178703E+02 -.874140097E+02 -.874100945E+02 -.874061293E+02 -.874021186E+02 -.873980669E+02 -.873939791E+02 -.873898602E+02 -.873857163E+02 -.873815548E+02 -.873773855E+02 -.873732217E+02 -.873690823E+02 -.873649942E+02 -.873609955E+02 -.873571400E+02 -.873535033E+02 -.873501898E+02 -.873473427E+02 -.873451558E+02 -.873438892E+02 -.873438892E+02
 -.873429973E+02 -.873429973E+02 -.873441815E+02 -.873462256E+02 -.873488858E+02 -.873519803E+02 -.873553748E+02 -.873589709E+02 -.873626975E+02 -.873665038E+02 -.873703535E+02 -.873742214E+02 -.873780892E+02 -.873819441E+02 -.873857766E+02 -.873895796E+02 -.873933471E+02 -.873970741E+02 -.874007560E+02 -.874043885E+02 -.874079672E+02 -.874114878E+02 -.874149459E+02 -.874183369E+02 -.874216563E+02 -.874248994E+02 -.874280615E+02 -.874311376E+02 -.874341228E+02 -.874370124E+02 -.874398013E+02 -.874424846E+02 -.874450575E+02 -.874475151E+02 -.874498528E+02 -.874520659E+02 -.874541500E+02 -.874561008E+02 -.874579142E+02 -.874595863E+02 -.874611134E+02 -.874624924E+02 -.874637200E+02 -.874647935E+02 -.874657106E+02 -.874664691E+02 -.874670674E+02 -.874675040E+02 -.874677781E+02 -.874678892E+02 -.874678370E+02 -.874676218E+02 -.874672442E+02 -.874667053E+02 -.874660065E+02 -.874651496E+02 -.874641366E+02 -.874629703E+02 -.874616532E+02 -.874601887E+02 -.874585800E+02 -.874568310E+02 -.874549456E+02 -.874529279E+02 -.874507823E+02 -.874485132E+02 -.874461255E+02 -.874436238E+02 -.874410130E+02 -.874382980E+02 -.874354837E+02 -.874325752E+02 -.874295774E+02 -.874264951E+02 -.874233333E+02 -.874200968E+02 -.874167901E+02 -.874134179E+02 -.874099847E+02 -.874064947E+02 -.874029523E+02 -.873993616E+02 -.873957267E+02 -.873920517E+02 -.873883409E+02 -.873845992E+02 -.873808321E+02 -.873770464E+02 -.873732511E+02 -.873694587E+02 -.873656864E+02 -.873619591E+02 -.873583116E+02 -.873547936E+02 -.873514740E+02 -.873484487E+02 -.873458486E+02 -.873438511E+02 -.873426941E+02 -.873426941E+02
 -.873417873E+02 -.873417873E+02 -.873428608E+02 -.873447136E+02 -.873471245E+02 -.873499285E+02 -.873530036E+02 -.873562605E+02 -.873596345E+02 -.873630795E+02 -.873665624E+02 -.873700602E+02 -.873735562E+02 -.873770387E+02 -.873804991E+02 -.873839308E+02 -.873873284E+02 -.873906874E+02 -.873940035E+02 -.873972729E+02 -.874004917E+02 -.874036559E+02 -.874067618E+02 -.874098053E+02 -.874127824E+02 -.874156890E+02 -.874185209E+02 -.874212740E+02 -.874239439E+02 -.874265265E+02 -.874290175E+02 -.874314126E+02 -.874337078E+02 -.874358989E+02 -.874379819E+02 -.874399529E+02 -.874418080E+02 -.874435437E+02 -.874451565E+02 -.874466431E+02 -.874480005E+02 -.874492257E+02 -.874503164E+02 -.874512700E+02 -.874520847E+02 -.874527586E+02 -.874532904E+02 -.874536789E+02 -.874539233E+02 -.874540232E+02 -.874539784E+02 -.874537892E+02 -.874534560E+02 -.874529798E+02 -.874523617E+02 -.874516033E+02 -.874507063E+02 -.874496729E+02 -.874485054E+02 -.874472064E+02 -.874457790E+02 -.874442261E+02 -.874425512E+02 -.874407577E+02 -.874388493E+02 -.874368300E+02 -.874347035E+02 -.874324741E+02 -.874301459E+02 -.874277230E+02 -.874252097E+02 -.874226103E+02 -.874199291E+02 -.874171703E+02 -.874143381E+02 -.874114366E+02 -.874084700E+02 -.874054423E+02 -.874023574E+02 -.873992192E+02 -.873960314E+02 -.873927977E+02 -.873895218E+02 -.873862075E+02 -.873828587E+02 -.873794798E+02 -.873760757E+02 -.873726529E+02 -.873692195E+02 -.873657869E+02 -.873623710E+02 -.873589944E+02 -.873556888E+02 -.873524995E+02 -.873494893E+02 -.873467453E+02 -.873443866E+02 -.873425742E+02 -.873415243E+02 -.873415243E+02
 -.873406072E+02 -.873406072E+02 -.873415728E+02 -.873432392E+02 -.873454074E+02 -.873479287E+02 -.873506932E+02 -.873536205E+02 -.873566522E+02 -.873597468E+02 -.873628744E+02 -.873660141E+02 -.873691509E+02 -.873722743E+02 -.873753763E+02 -.873784510E+02 -.873814935E+02 -.873844998E+02 -.873874661E+02 -.873903888E+02 -.873932646E+02 -.873960900E+02 -.873988616E+02 -.874015758E+02 -.874042292E+02 -.874068181E+02 -.874093390E+02 -.874117881E+02 -.874141620E+02 -.874164568E+02 -.874186690E+02 -.874207950E+02 -.874228311E+02 -.874247739E+02 -.874266200E+02 -.874283659E+02 -.874300086E+02 -.874315449E+02 -.874329720E+02 -.874342869E+02 -.874354873E+02 -.874365706E+02 -.874375347E+02 -.874383777E+02 -.874390978E+02 -.874396937E+02 -.874401640E+02 -.874405079E+02 -.874407247E+02 -.874408140E+02 -.874407757E+02 -.874406100E+02 -.874403174E+02 -.874398985E+02 -.874393543E+02 -.874386862E+02 -.874378956E+02 -.874369843E+02 -.874359544E+02 -.874348079E+02 -.874335475E+02 -.874321756E+02 -.874306952E+02 -.874291092E+02 -.874274207E+02 -.874256330E+02 -.874237495E+02 -.874217736E+02 -.874197088E+02 -.874175588E+02 -.874153271E+02 -.874130175E+02 -.874106337E+02 -.874081791E+02 -.874056576E+02 -.874030728E+02 -.874004281E+02 -.873977271E+02 -.873949732E+02 -.873921699E+02 -.873893204E+02 -.873864281E+02 -.873834962E+02 -.873805281E+02 -.873775274E+02 -.873744979E+02 -.873714442E+02 -.873683722E+02 -.873652892E+02 -.873622055E+02 -.873591357E+02 -.873561000E+02 -.873531272E+02 -.873502582E+02 -.873475496E+02 -.873450801E+02 -.873429570E+02 -.873413254E+02 -.873403801E+02 -.873403801E+02
 -.873394561E+02 -.873394561E+02 -.873403165E+02 -.873418014E+02 -.873437331E+02 -.873459791E+02 -.873484414E+02 -.873510481E+02 -.873537474E+02 -.873565017E+02 -.873592847E+02 -.873620775E+02 -.873648668E+02 -.873676430E+02 -.873703991E+02 -.873731298E+02 -.873758307E+02 -.873784981E+02 -.873811288E+02 -.873837196E+02 -.873862674E+02 -.873887693E+02 -.873912222E+02 -.873936231E+02 -.873959689E+02 -.873982566E+02 -.874004829E+02 -.874026448E+02 -.874047392E+02 -.874067628E+02 -.874087126E+02 -.874105855E+02 -.874123784E+02 -.874140884E+02 -.874157126E+02 -.874172482E+02 -.874186924E+02 -.874200426E+02 -.874212964E+02 -.874224514E+02 -.874235056E+02 -.874244567E+02 -.874253031E+02 -.874260432E+02 -.874266754E+02 -.874271986E+02 -.874276117E+02 -.874279140E+02 -.874281050E+02 -.874281842E+02 -.874281517E+02 -.874280075E+02 -.874277520E+02 -.874273859E+02 -.874269099E+02 -.874263252E+02 -.874256330E+02 -.874248348E+02 -.874239323E+02 -.874229273E+02 -.874218219E+02 -.874206183E+02 -.874193189E+02 -.874179262E+02 -.874164429E+02 -.874148716E+02 -.874132153E+02 -.874114768E+02 -.874096592E+02 -.874077655E+02 -.874057989E+02 -.874037624E+02 -.874016593E+02 -.873994925E+02 -.873972654E+02 -.873949810E+02 -.873926423E+02 -.873902524E+02 -.873878144E+02 -.873853312E+02 -.873828056E+02 -.873802407E+02 -.873776392E+02 -.873750043E+02 -.873723390E+02 -.873696468E+02 -.873669320E+02 -.873641996E+02 -.873614563E+02 -.873587115E+02 -.873559779E+02 -.873532739E+02 -.873506252E+02 -.873480684E+02 -.873456540E+02 -.873434524E+02 -.873415593E+02 -.873401043E+02 -.873392613E+02 -.873392613E+02
 -.873383324E+02 -.873383324E+02 -.873390903E+02 -.873403980E+02 -.873420991E+02 -.873440769E+02 -.873462447E+02 -.873485394E+02 -.873509151E+02 -.873533387E+02 -.873557869E+02 -.873582431E+02 -.873606954E+02 -.873631354E+02 -.873655570E+02 -.873679553E+02 -.873703265E+02 -.873726673E+02 -.873749750E+02 -.873772467E+02 -.873794797E+02 -.873816716E+02 -.873838195E+02 -.873859210E+02 -.873879733E+02 -.873899738E+02 -.873919199E+02 -.873938088E+02 -.873956378E+02 -.873974043E+02 -.873991057E+02 -.874007393E+02 -.874023026E+02 -.874037930E+02 -.874052081E+02 -.874065456E+02 -.874078031E+02 -.874089784E+02 -.874100695E+02 -.874110745E+02 -.874119914E+02 -.874128187E+02 -.874135549E+02 -.874141984E+02 -.874147483E+02 -.874152034E+02 -.874155628E+02 -.874158261E+02 -.874159926E+02 -.874160622E+02 -.874160347E+02 -.874159103E+02 -.874156892E+02 -.874153721E+02 -.874149595E+02 -.874144525E+02 -.874138519E+02 -.874131592E+02 -.874123756E+02 -.874115028E+02 -.874105424E+02 -.874094964E+02 -.874083666E+02 -.874071553E+02 -.874058645E+02 -.874044968E+02 -.874030543E+02 -.874015397E+02 -.873999554E+02 -.873983040E+02 -.873965882E+02 -.873948106E+02 -.873929739E+02 -.873910807E+02 -.873891338E+02 -.873871358E+02 -.873850894E+02 -.873829971E+02 -.873808616E+02 -.873786854E+02 -.873764711E+02 -.873742211E+02 -.873719381E+02 -.873696247E+02 -.873672836E+02 -.873649179E+02 -.873625314E+02 -.873601285E+02 -.873577152E+02 -.873552997E+02 -.873528934E+02 -.873505126E+02 -.873481799E+02 -.873459276E+02 -.873438004E+02 -.873418604E+02 -.873401921E+02 -.873389098E+02 -.873381667E+02 -.873381667E+02
 -.873372341E+02 -.873372341E+02 -.873378918E+02 -.873390265E+02 -.873405026E+02 -.873422184E+02 -.873440991E+02 -.873460894E+02 -.873481497E+02 -.873502512E+02 -.873523735E+02 -.873545022E+02 -.873566271E+02 -.873587407E+02 -.873608377E+02 -.873629139E+02 -.873649660E+02 -.873669911E+02 -.873689868E+02 -.873709507E+02 -.873728805E+02 -.873747739E+02 -.873766288E+02 -.873784428E+02 -.873802137E+02 -.873819392E+02 -.873836172E+02 -.873852452E+02 -.873868211E+02 -.873883425E+02 -.873898074E+02 -.873912134E+02 -.873925584E+02 -.873938403E+02 -.873950572E+02 -.873962069E+02 -.873972875E+02 -.873982974E+02 -.873992347E+02 -.874000978E+02 -.874008852E+02 -.874015955E+02 -.874022275E+02 -.874027801E+02 -.874032522E+02 -.874036429E+02 -.874039517E+02 -.874041780E+02 -.874043213E+02 -.874043815E+02 -.874043586E+02 -.874042525E+02 -.874040636E+02 -.874037923E+02 -.874034391E+02 -.874030049E+02 -.874024904E+02 -.874018967E+02 -.874012250E+02 -.874004766E+02 -.873996528E+02 -.873987552E+02 -.873977856E+02 -.873967455E+02 -.873956369E+02 -.873944617E+02 -.873932220E+02 -.873919196E+02 -.873905569E+02 -.873891359E+02 -.873876588E+02 -.873861280E+02 -.873845455E+02 -.873829138E+02 -.873812350E+02 -.873795115E+02 -.873777453E+02 -.873759389E+02 -.873740944E+02 -.873722139E+02 -.873702998E+02 -.873683540E+02 -.873663789E+02 -.873643767E+02 -.873623498E+02 -.873603009E+02 -.873582332E+02 -.873561507E+02 -.873540586E+02 -.873519640E+02 -.873498769E+02 -.873478113E+02 -.873457872E+02 -.873438324E+02 -.873419860E+02 -.873403018E+02 -.873388534E+02 -.873377400E+02 -.873370948E+02 -.873370948E+02
 -.873361590E+02 -.873361590E+02 -.873367186E+02 -.873376842E+02 -.873389401E+02 -.873403999E+02 -.873419998E+02 -.873436928E+02 -.873454451E+02 -.873472321E+02 -.873490365E+02 -.873508461E+02 -.873526519E+02 -.873544478E+02 -.873562291E+02 -.873579922E+02 -.873597345E+02 -.873614533E+02 -.873631467E+02 -.873648126E+02 -.873664490E+02 -.873680542E+02 -.873696261E+02 -.873711629E+02 -.873726627E+02 -.873741236E+02 -.873755438E+02 -.873769213E+02 -.873782543E+02 -.873795409E+02 -.873807792E+02 -.873819674E+02 -.873831038E+02 -.873841866E+02 -.873852142E+02 -.873861848E+02 -.873870970E+02 -.873879492E+02 -.873887401E+02 -.873894682E+02 -.873901325E+02 -.873907316E+02 -.873912646E+02 -.873917306E+02 -.873921288E+02 -.873924584E+02 -.873927190E+02 -.873929100E+02 -.873930311E+02 -.873930823E+02 -.873930634E+02 -.873929745E+02 -.873928158E+02 -.873925877E+02 -.873922906E+02 -.873919251E+02 -.873914920E+02 -.873909921E+02 -.873904264E+02 -.873897958E+02 -.873891016E+02 -.873883451E+02 -.873875275E+02 -.873866503E+02 -.873857151E+02 -.873847234E+02 -.873836768E+02 -.873825771E+02 -.873814260E+02 -.873802253E+02 -.873789768E+02 -.873776824E+02 -.873763440E+02 -.873749633E+02 -.873735423E+02 -.873720829E+02 -.873705870E+02 -.873690563E+02 -.873674928E+02 -.873658984E+02 -.873642747E+02 -.873626238E+02 -.873609473E+02 -.873592473E+02 -.873575259E+02 -.873557852E+02 -.873540281E+02 -.873522579E+02 -.873504791E+02 -.873486978E+02 -.873469225E+02 -.873451651E+02 -.873434427E+02 -.873417791E+02 -.873402076E+02 -.873387740E+02 -.873375409E+02 -.873365930E+02 -.873360438E+02 -.873360438E+02
 -.873351060E+02 -.873351060E+02 -.873355695E+02 -.873363693E+02 -.873374096E+02 -.873386188E+02 -.873399439E+02 -.873413460E+02 -.873427970E+02 -.873442766E+02 -.873457704E+02 -.873472682E+02 -.873487626E+02 -.873502486E+02 -.873517221E+02 -.873531804E+02 -.873546210E+02 -.873560420E+02 -.873574416E+02 -.873588181E+02 -.873601699E+02 -.873614955E+02 -.873627934E+02 -.873640619E+02 -.873652996E+02 -.873665049E+02 -.873676763E+02 -.873688122E+02 -.873699110E+02 -.873709714E+02 -.873719917E+02 -.873729706E+02 -.873739066E+02 -.873747982E+02 -.873756441E+02 -.873764431E+02 -.873771937E+02 -.873778950E+02 -.873785456E+02 -.873791446E+02 -.873796909E+02 -.873801837E+02 -.873806221E+02 -.873810053E+02 -.873813328E+02 -.873816039E+02 -.873818183E+02 -.873819755E+02 -.873820754E+02 -.873821177E+02 -.873821024E+02 -.873820297E+02 -.873818996E+02 -.873817125E+02 -.873814687E+02 -.873811687E+02 -.873808131E+02 -.873804025E+02 -.873799378E+02 -.873794197E+02 -.873788492E+02 -.873782273E+02 -.873775550E+02 -.873768337E+02 -.873760644E+02 -.873752484E+02 -.873743871E+02 -.873734818E+02 -.873725340E+02 -.873715450E+02 -.873705164E+02 -.873694497E+02 -.873683463E+02 -.873672078E+02 -.873660357E+02 -.873648316E+02 -.873635970E+02 -.873623334E+02 -.873610422E+02 -.873597252E+02 -.873583836E+02 -.873570191E+02 -.873556332E+02 -.873542274E+02 -.873528035E+02 -.873513634E+02 -.873499094E+02 -.873484442E+02 -.873469716E+02 -.873454966E+02 -.873440263E+02 -.873425706E+02 -.873411438E+02 -.873397654E+02 -.873384633E+02 -.873372753E+02 -.873362534E+02 -.873354679E+02 -.873350128E+02 -.873350128E+02
 -.873340786E+02 -.873340786E+02 -.873344481E+02 -.873350857E+02 -.873359151E+02 -.873368792E+02 -.873379357E+02 -.873390537E+02 -.873402105E+02 -.873413900E+02 -.873425808E+02 -.873437746E+02 -.873449655E+02 -.873461496E+02 -.873473235E+02 -.873484851E+02 -.873496325E+02 -.873507640E+02 -.873518782E+02 -.873529739E+02 -.873540497E+02 -.873551044E+02 -.873561369E+02 -.873571458E+02 -.873581299E+02 -.873590881E+02 -.873600192E+02 -.873609218E+02 -.873617949E+02 -.873626372E+02 -.873634475E+02 -.873642248E+02 -.873649679E+02 -.873656756E+02 -.873663470E+02 -.873669810E+02 -.873675766E+02 -.873681329E+02 -.873686490E+02 -.873691240E+02 -.873695573E+02 -.873699481E+02 -.873702957E+02 -.873705996E+02 -.873708593E+02 -.873710744E+02 -.873712444E+02 -.873713692E+02 -.873714485E+02 -.873714822E+02 -.873714704E+02 -.873714129E+02 -.873713101E+02 -.873711620E+02 -.873709690E+02 -.873707315E+02 -.873704498E+02 -.873701246E+02 -.873697564E+02 -.873693459E+02 -.873688937E+02 -.873684008E+02 -.873678678E+02 -.873672958E+02 -.873666857E+02 -.873660384E+02 -.873653550E+02 -.873646366E+02 -.873638842E+02 -.873630990E+02 -.873622822E+02 -.873614349E+02 -.873605583E+02 -.873596536E+02 -.873587219E+02 -.873577646E+02 -.873567828E+02 -.873557777E+02 -.873547505E+02 -.873537024E+02 -.873526346E+02 -.873515482E+02 -.873504446E+02 -.873493250E+02 -.873481907E+02 -.873470433E+02 -.873458845E+02 -.873447167E+02 -.873435427E+02 -.873423668E+02 -.873411944E+02 -.873400335E+02 -.873388955E+02 -.873377962E+02 -.873367576E+02 -.873358100E+02 -.873349950E+02 -.873343686E+02 -.873340056E+02 -.873340056E+02
 -.873330968E+02 -.873330968E+02 -.873333751E+02 -.873338557E+02 -.873344812E+02 -.873352086E+02 -.873360060E+02 -.873368499E+02 -.873377234E+02 -.873386141E+02 -.873395133E+02 -.873404148E+02 -.873413142E+02 -.873422083E+02 -.873430948E+02 -.873439718E+02 -.873448379E+02 -.873456920E+02 -.873465329E+02 -.873473597E+02 -.873481714E+02 -.873489671E+02 -.873497458E+02 -.873505067E+02 -.873512488E+02 -.873519712E+02 -.873526730E+02 -.873533533E+02 -.873540112E+02 -.873546458E+02 -.873552562E+02 -.873558417E+02 -.873564013E+02 -.873569342E+02 -.873574397E+02 -.873579170E+02 -.873583653E+02 -.873587840E+02 -.873591724E+02 -.873595299E+02 -.873598560E+02 -.873601500E+02 -.873604116E+02 -.873606403E+02 -.873608357E+02 -.873609975E+02 -.873611255E+02 -.873612194E+02 -.873612792E+02 -.873613046E+02 -.873612958E+02 -.873612528E+02 -.873611755E+02 -.873610643E+02 -.873609193E+02 -.873607408E+02 -.873605291E+02 -.873602846E+02 -.873600078E+02 -.873596991E+02 -.873593590E+02 -.873589882E+02 -.873585873E+02 -.873581569E+02 -.873576978E+02 -.873572106E+02 -.873566962E+02 -.873561553E+02 -.873555888E+02 -.873549975E+02 -.873543822E+02 -.873537438E+02 -.873530833E+02 -.873524014E+02 -.873516992E+02 -.873509774E+02 -.873502370E+02 -.873494790E+02 -.873487041E+02 -.873479133E+02 -.873471076E+02 -.873462877E+02 -.873454546E+02 -.873446094E+02 -.873437529E+02 -.873428864E+02 -.873420113E+02 -.873411292E+02 -.873402425E+02 -.873393541E+02 -.873384686E+02 -.873375918E+02 -.873367323E+02 -.873359022E+02 -.873351181E+02 -.873344030E+02 -.873337882E+02 -.873333158E+02 -.873330424E+02 -.873330424E+02
 -.873322267E+02 -.873322267E+02 -.873324202E+02 -.873327555E+02 -.873331930E+02 -.873337029E+02 -.873342629E+02 -.873348566E+02 -.873354718E+02 -.873360997E+02 -.873367341E+02 -.873373704E+02 -.873380055E+02 -.873386369E+02 -.873392630E+02 -.873398825E+02 -.873404943E+02 -.873410976E+02 -.873416915E+02 -.873422754E+02 -.873428485E+02 -.873434103E+02 -.873439601E+02 -.873444972E+02 -.873450209E+02 -.873455307E+02 -.873460260E+02 -.873465059E+02 -.873469701E+02 -.873474177E+02 -.873478483E+02 -.873482611E+02 -.873486557E+02 -.873490315E+02 -.873493879E+02 -.873497243E+02 -.873500403E+02 -.873503355E+02 -.873506092E+02 -.873508612E+02 -.873510909E+02 -.873512981E+02 -.873514825E+02 -.873516436E+02 -.873517813E+02 -.873518953E+02 -.873519855E+02 -.873520518E+02 -.873520939E+02 -.873521119E+02 -.873521058E+02 -.873520755E+02 -.873520212E+02 -.873519429E+02 -.873518409E+02 -.873517152E+02 -.873515661E+02 -.873513940E+02 -.873511990E+02 -.873509816E+02 -.873507421E+02 -.873504808E+02 -.873501984E+02 -.873498951E+02 -.873495715E+02 -.873492282E+02 -.873488656E+02 -.873484843E+02 -.873480848E+02 -.873476678E+02 -.873472339E+02 -.873467836E+02 -.873463176E+02 -.873458366E+02 -.873453410E+02 -.873448316E+02 -.873443091E+02 -.873437739E+02 -.873432268E+02 -.873426685E+02 -.873420994E+02 -.873415204E+02 -.873409319E+02 -.873403348E+02 -.873397298E+02 -.873391176E+02 -.873384994E+02 -.873378763E+02 -.873372501E+02 -.873366230E+02 -.873359981E+02 -.873353798E+02 -.873347743E+02 -.873341903E+02 -.873336394E+02 -.873331380E+02 -.873327079E+02 -.873323784E+02 -.873321881E+02 -.873321881E+02
 -.873316359E+02 -.873316359E+02 -.873317632E+02 -.873319867E+02 -.873322817E+02 -.873326288E+02 -.873330130E+02 -.873334225E+02 -.873338488E+02 -.873342853E+02 -.873347273E+02 -.873351714E+02 -.873356152E+02 -.873360567E+02 -.873364947E+02 -.873369282E+02 -.873373564E+02 -.873377786E+02 -.873381943E+02 -.873386030E+02 -.873390041E+02 -.873393973E+02 -.873397820E+02 -.873401578E+02 -.873405243E+02 -.873408810E+02 -.873412274E+02 -.873415631E+02 -.873418877E+02 -.873422008E+02 -.873425019E+02 -.873427906E+02 -.873430665E+02 -.873433292E+02 -.873435784E+02 -.873438136E+02 -.873440345E+02 -.873442407E+02 -.873444321E+02 -.873446082E+02 -.873447687E+02 -.873449136E+02 -.873450424E+02 -.873451550E+02 -.873452512E+02 -.873453309E+02 -.873453940E+02 -.873454403E+02 -.873454698E+02 -.873454824E+02 -.873454781E+02 -.873454570E+02 -.873454191E+02 -.873453644E+02 -.873452932E+02 -.873452054E+02 -.873451013E+02 -.873449811E+02 -.873448449E+02 -.873446930E+02 -.873445256E+02 -.873443431E+02 -.873441457E+02 -.873439338E+02 -.873437076E+02 -.873434676E+02 -.873432142E+02 -.873429476E+02 -.873426683E+02 -.873423768E+02 -.873420733E+02 -.873417585E+02 -.873414325E+02 -.873410960E+02 -.873407494E+02 -.873403930E+02 -.873400273E+02 -.873396529E+02 -.873392700E+02 -.873388792E+02 -.873384809E+02 -.873380756E+02 -.873376637E+02 -.873372457E+02 -.873368222E+02 -.873363938E+02 -.873359612E+02 -.873355255E+02 -.873350879E+02 -.873346501E+02 -.873342146E+02 -.873337848E+02 -.873333652E+02 -.873329622E+02 -.873325843E+02 -.873322429E+02 -.873319527E+02 -.873317330E+02 -.873316079E+02 -.873316079E+02
 -.873316359E+02 -.873316359E+02 -.873317632E+02 -.873319867E+02 -.873322817E+02 -.873326288E+02 -.873330130E+02 -.873334225E+02 -.873338488E+02 -.873342853E+02 -.873347273E+02 -.873351714E+02 -.873356152E+02 -.873360567E+02 -.873364947E+02 -.873369282E+02 -.873373564E+02 -.873377786E+02 -.873381943E+02 -.873386030E+02 -.873390041E+02 -.873393973E+02 -.873397820E+02 -.873401578E+02 -.873405243E+02 -.873408810E+02 -.873412274E+02 -.873415631E+02 -.873418877E+02 -.873422008E+02 -.873425019E+02 -.873427906E+02 -.873430665E+02 -.873433292E+02 -.873435784E+02 -.873438136E+02 -.873440345E+02 -.873442407E+02 -.873444321E+02 -.873446082E+02 -.873447687E+02 -.873449136E+02 -.873450424E+02 -.873451550E+02 -.873452512E+02 -.873453309E+02 -.873453940E+02 -.873454403E+02 -.873454698E+02 -.873454824E+02 -.873454781E+02 -.873454570E+02 -.873454191E+02 -.873453644E+02 -.873452932E+02 -.873452054E+02 -.873451013E+02 -.873449811E+02 -.873448449E+02 -.873446930E+02 -.873445256E+02 -.873443431E+02 -.873441457E+02 -.873439338E+02 -.873437076E+02 -.873434676E+02 -.873432142E+02 -.873429476E+02 -.873426683E+02 -.873423768E+02 -.873420733E+02 -.873417585E+02 -.873414325E+02 -.873410960E+02 -.873407494E+02 -.873403930E+02 -.873400273E+02 -.873396529E+02 -.873392700E+02 -.873388792E+02 -.873384809E+02 -.873380756E+02 -.873376637E+02 -.873372457E+02 -.873368222E+02 -.873363938E+02 -.873359612E+02 -.873355255E+02 -.873350879E+02 -.873346501E+02 -.873342146E+02 -.873337848E+02 -.873333652E+02 -.873329622E+02 -.873325843E+02 -.873322429E+02 -.873319527E+02 -.873317330E+02 -.873316079E+02 -.873316079E+02
