# Supplementary material for: Electrical Pacing of Cardiac Tissue Including Potassium Inward Rectification
Source: PLoS One. 2015 Jun 9;10(6):e0127837. doi: 10.1371/journal.pone.0127837 (PMC4461281; doi:10.1371/journal.pone.0127837)
Supplement: S1 Data — (ZIP) [file pone.0127837.s001.zip › All-Data/Data-without-IK1/BDT43/Vm50ms.txt]

 -.873300171E+02 -.873343086E+02 -.873344928E+02 -.873348205E+02 -.873352621E+02 -.873357936E+02 -.873363957E+02 -.873370526E+02 -.873377513E+02 -.873384811E+02 -.873392337E+02 -.873400021E+02 -.873407810E+02 -.873415662E+02 -.873423539E+02 -.873431410E+02 -.873439247E+02 -.873447025E+02 -.873454722E+02 -.873462319E+02 -.873469801E+02 -.873477155E+02 -.873484367E+02 -.873491427E+02 -.873498324E+02 -.873505047E+02 -.873511585E+02 -.873517927E+02 -.873524065E+02 -.873529987E+02 -.873535687E+02 -.873541155E+02 -.873546383E+02 -.873551364E+02 -.873556090E+02 -.873560553E+02 -.873564746E+02 -.873568663E+02 -.873572296E+02 -.873575641E+02 -.873578691E+02 -.873581442E+02 -.873583889E+02 -.873586028E+02 -.873587856E+02 -.873589370E+02 -.873590567E+02 -.873591444E+02 -.873592002E+02 -.873592238E+02 -.873592154E+02 -.873591748E+02 -.873591023E+02 -.873589979E+02 -.873588619E+02 -.873586945E+02 -.873584961E+02 -.873582670E+02 -.873580076E+02 -.873577184E+02 -.873573999E+02 -.873570527E+02 -.873566774E+02 -.873562746E+02 -.873558449E+02 -.873553892E+02 -.873549081E+02 -.873544024E+02 -.873538730E+02 -.873533205E+02 -.873527460E+02 -.873521502E+02 -.873515341E+02 -.873508986E+02 -.873502447E+02 -.873495732E+02 -.873488854E+02 -.873481821E+02 -.873474646E+02 -.873467340E+02 -.873459917E+02 -.873452390E+02 -.873444774E+02 -.873437088E+02 -.873429350E+02 -.873421584E+02 -.873413816E+02 -.873406079E+02 -.873398409E+02 -.873390853E+02 -.873383467E+02 -.873376318E+02 -.873369490E+02 -.873363084E+02 -.873357226E+02 -.873352069E+02 -.873347800E+02 -.873344651E+02 -.873342903E+02 -.873342903E+02
 -.873343086E+02 -.873343086E+02 -.873344928E+02 -.873348205E+02 -.873352621E+02 -.873357936E+02 -.873363957E+02 -.873370526E+02 -.873377513E+02 -.873384811E+02 -.873392337E+02 -.873400021E+02 -.873407810E+02 -.873415662E+02 -.873423539E+02 -.873431410E+02 -.873439247E+02 -.873447025E+02 -.873454722E+02 -.873462319E+02 -.873469801E+02 -.873477155E+02 -.873484367E+02 -.873491427E+02 -.873498324E+02 -.873505047E+02 -.873511585E+02 -.873517927E+02 -.873524065E+02 -.873529987E+02 -.873535687E+02 -.873541155E+02 -.873546383E+02 -.873551364E+02 -.873556090E+02 -.873560553E+02 -.873564746E+02 -.873568663E+02 -.873572296E+02 -.873575641E+02 -.873578691E+02 -.873581442E+02 -.873583889E+02 -.873586028E+02 -.873587856E+02 -.873589370E+02 -.873590567E+02 -.873591444E+02 -.873592002E+02 -.873592238E+02 -.873592154E+02 -.873591748E+02 -.873591023E+02 -.873589979E+02 -.873588619E+02 -.873586945E+02 -.873584961E+02 -.873582670E+02 -.873580076E+02 -.873577184E+02 -.873573999E+02 -.873570527E+02 -.873566774E+02 -.873562746E+02 -.873558449E+02 -.873553892E+02 -.873549081E+02 -.873544024E+02 -.873538730E+02 -.873533205E+02 -.873527460E+02 -.873521502E+02 -.873515341E+02 -.873508986E+02 -.873502447E+02 -.873495732E+02 -.873488854E+02 -.873481821E+02 -.873474646E+02 -.873467340E+02 -.873459917E+02 -.873452390E+02 -.873444774E+02 -.873437088E+02 -.873429350E+02 -.873421584E+02 -.873413816E+02 -.873406079E+02 -.873398409E+02 -.873390853E+02 -.873383467E+02 -.873376318E+02 -.873369490E+02 -.873363084E+02 -.873357226E+02 -.873352069E+02 -.873347800E+02 -.873344651E+02 -.873342903E+02 -.873342903E+02
 -.873352381E+02 -.873352381E+02 -.873354989E+02 -.873359567E+02 -.873365661E+02 -.873372920E+02 -.873381074E+02 -.873389907E+02 -.873399245E+02 -.873408947E+02 -.873418905E+02 -.873429033E+02 -.873439269E+02 -.873449561E+02 -.873459868E+02 -.873470153E+02 -.873480384E+02 -.873490529E+02 -.873500561E+02 -.873510458E+02 -.873520198E+02 -.873529767E+02 -.873539150E+02 -.873548333E+02 -.873557303E+02 -.873566047E+02 -.873574551E+02 -.873582801E+02 -.873590785E+02 -.873598489E+02 -.873605903E+02 -.873613016E+02 -.873619817E+02 -.873626297E+02 -.873632446E+02 -.873638254E+02 -.873643712E+02 -.873648809E+02 -.873653539E+02 -.873657892E+02 -.873661862E+02 -.873665443E+02 -.873668628E+02 -.873671413E+02 -.873673792E+02 -.873675762E+02 -.873677320E+02 -.873678462E+02 -.873679187E+02 -.873679494E+02 -.873679382E+02 -.873678853E+02 -.873677907E+02 -.873676547E+02 -.873674774E+02 -.873672593E+02 -.873670008E+02 -.873667024E+02 -.873663645E+02 -.873659879E+02 -.873655731E+02 -.873651210E+02 -.873646324E+02 -.873641080E+02 -.873635487E+02 -.873629555E+02 -.873623294E+02 -.873616714E+02 -.873609824E+02 -.873602637E+02 -.873595163E+02 -.873587413E+02 -.873579398E+02 -.873571132E+02 -.873562626E+02 -.873553893E+02 -.873544945E+02 -.873535796E+02 -.873526461E+02 -.873516953E+02 -.873507289E+02 -.873497485E+02 -.873487560E+02 -.873477535E+02 -.873467434E+02 -.873457283E+02 -.873447114E+02 -.873436965E+02 -.873426881E+02 -.873416917E+02 -.873407141E+02 -.873397636E+02 -.873388508E+02 -.873379887E+02 -.873371939E+02 -.873364875E+02 -.873358962E+02 -.873354542E+02 -.873352051E+02 -.873352051E+02
 -.873367366E+02 -.873367366E+02 -.873370963E+02 -.873377275E+02 -.873385656E+02 -.873395610E+02 -.873406756E+02 -.873418790E+02 -.873431470E+02 -.873444611E+02 -.873458068E+02 -.873471733E+02 -.873485524E+02 -.873499377E+02 -.873513238E+02 -.873527059E+02 -.873540796E+02 -.873554409E+02 -.873567863E+02 -.873581130E+02 -.873594185E+02 -.873607009E+02 -.873619583E+02 -.873631890E+02 -.873643913E+02 -.873655632E+02 -.873667031E+02 -.873678089E+02 -.873688790E+02 -.873699118E+02 -.873709057E+02 -.873718595E+02 -.873727716E+02 -.873736408E+02 -.873744656E+02 -.873752448E+02 -.873759770E+02 -.873766609E+02 -.873772955E+02 -.873778797E+02 -.873784125E+02 -.873788931E+02 -.873793206E+02 -.873796944E+02 -.873800138E+02 -.873802782E+02 -.873804872E+02 -.873806404E+02 -.873807375E+02 -.873807786E+02 -.873807634E+02 -.873806921E+02 -.873805648E+02 -.873803819E+02 -.873801437E+02 -.873798506E+02 -.873795033E+02 -.873791023E+02 -.873786485E+02 -.873781427E+02 -.873775858E+02 -.873769788E+02 -.873763228E+02 -.873756189E+02 -.873748683E+02 -.873740723E+02 -.873732323E+02 -.873723495E+02 -.873714254E+02 -.873704615E+02 -.873694593E+02 -.873684202E+02 -.873673458E+02 -.873662378E+02 -.873650977E+02 -.873639272E+02 -.873627281E+02 -.873615020E+02 -.873602509E+02 -.873589765E+02 -.873576810E+02 -.873563665E+02 -.873550354E+02 -.873536903E+02 -.873523341E+02 -.873509704E+02 -.873496030E+02 -.873482368E+02 -.873468776E+02 -.873455323E+02 -.873442098E+02 -.873429211E+02 -.873416802E+02 -.873405047E+02 -.873394173E+02 -.873384470E+02 -.873376315E+02 -.873370190E+02 -.873366722E+02 -.873366722E+02
 -.873385606E+02 -.873385606E+02 -.873390273E+02 -.873398490E+02 -.873409405E+02 -.873422366E+02 -.873436865E+02 -.873452502E+02 -.873468964E+02 -.873486010E+02 -.873503458E+02 -.873521172E+02 -.873539047E+02 -.873556998E+02 -.873574954E+02 -.873592851E+02 -.873610633E+02 -.873628249E+02 -.873645657E+02 -.873662822E+02 -.873679715E+02 -.873696311E+02 -.873712586E+02 -.873728518E+02 -.873744084E+02 -.873759258E+02 -.873774017E+02 -.873788337E+02 -.873802197E+02 -.873815576E+02 -.873828454E+02 -.873840813E+02 -.873852636E+02 -.873863904E+02 -.873874598E+02 -.873884701E+02 -.873894196E+02 -.873903067E+02 -.873911298E+02 -.873918876E+02 -.873925789E+02 -.873932024E+02 -.873937571E+02 -.873942421E+02 -.873946564E+02 -.873949995E+02 -.873952705E+02 -.873954691E+02 -.873955950E+02 -.873956480E+02 -.873956280E+02 -.873955351E+02 -.873953696E+02 -.873951318E+02 -.873948222E+02 -.873944414E+02 -.873939902E+02 -.873934694E+02 -.873928801E+02 -.873922233E+02 -.873915004E+02 -.873907125E+02 -.873898611E+02 -.873889478E+02 -.873879741E+02 -.873869416E+02 -.873858522E+02 -.873847076E+02 -.873835097E+02 -.873822604E+02 -.873809616E+02 -.873796153E+02 -.873782237E+02 -.873767886E+02 -.873753123E+02 -.873737969E+02 -.873722446E+02 -.873706576E+02 -.873690383E+02 -.873673892E+02 -.873657128E+02 -.873640118E+02 -.873622892E+02 -.873605485E+02 -.873587932E+02 -.873570276E+02 -.873552569E+02 -.873534871E+02 -.873517254E+02 -.873499809E+02 -.873482648E+02 -.873465912E+02 -.873449783E+02 -.873434488E+02 -.873420324E+02 -.873407670E+02 -.873397020E+02 -.873389010E+02 -.873384467E+02 -.873384467E+02
 -.873405697E+02 -.873405697E+02 -.873411476E+02 -.873421683E+02 -.873435254E+02 -.873451372E+02 -.873469402E+02 -.873488842E+02 -.873509307E+02 -.873530500E+02 -.873552198E+02 -.873574233E+02 -.873596471E+02 -.873618807E+02 -.873641147E+02 -.873663411E+02 -.873685529E+02 -.873707441E+02 -.873729096E+02 -.873750453E+02 -.873771478E+02 -.873792138E+02 -.873812404E+02 -.873832247E+02 -.873851635E+02 -.873870539E+02 -.873888929E+02 -.873906775E+02 -.873924052E+02 -.873940732E+02 -.873956794E+02 -.873972212E+02 -.873986963E+02 -.874001025E+02 -.874014373E+02 -.874026985E+02 -.874038840E+02 -.874049916E+02 -.874060196E+02 -.874069661E+02 -.874078296E+02 -.874086086E+02 -.874093016E+02 -.874099075E+02 -.874104252E+02 -.874108537E+02 -.874111922E+02 -.874114401E+02 -.874115971E+02 -.874116629E+02 -.874116375E+02 -.874115209E+02 -.874113135E+02 -.874110157E+02 -.874106281E+02 -.874101516E+02 -.874095871E+02 -.874089357E+02 -.874081987E+02 -.874073775E+02 -.874064736E+02 -.874054889E+02 -.874044250E+02 -.874032839E+02 -.874020677E+02 -.874007784E+02 -.873994182E+02 -.873979895E+02 -.873964946E+02 -.873949359E+02 -.873933159E+02 -.873916372E+02 -.873899022E+02 -.873881136E+02 -.873862740E+02 -.873843861E+02 -.873824528E+02 -.873804767E+02 -.873784608E+02 -.873764082E+02 -.873743219E+02 -.873722055E+02 -.873700626E+02 -.873678972E+02 -.873657140E+02 -.873635183E+02 -.873613161E+02 -.873591150E+02 -.873569239E+02 -.873547540E+02 -.873526192E+02 -.873505369E+02 -.873485296E+02 -.873466256E+02 -.873448619E+02 -.873432857E+02 -.873419584E+02 -.873409597E+02 -.873403931E+02 -.873403931E+02
 -.873426884E+02 -.873426884E+02 -.873433813E+02 -.873446070E+02 -.873462378E+02 -.873481753E+02 -.873503426E+02 -.873526799E+02 -.873551409E+02 -.873576906E+02 -.873603023E+02 -.873629555E+02 -.873656340E+02 -.873683244E+02 -.873710156E+02 -.873736977E+02 -.873763624E+02 -.873790028E+02 -.873816129E+02 -.873841879E+02 -.873867237E+02 -.873892164E+02 -.873916623E+02 -.873940576E+02 -.873963987E+02 -.873986817E+02 -.874009032E+02 -.874030596E+02 -.874051478E+02 -.874071646E+02 -.874091072E+02 -.874109725E+02 -.874127575E+02 -.874144595E+02 -.874160754E+02 -.874176025E+02 -.874190382E+02 -.874203799E+02 -.874216253E+02 -.874227722E+02 -.874238187E+02 -.874247628E+02 -.874256028E+02 -.874263372E+02 -.874269646E+02 -.874274839E+02 -.874278940E+02 -.874281943E+02 -.874283841E+02 -.874284634E+02 -.874284319E+02 -.874282898E+02 -.874280375E+02 -.874276756E+02 -.874272048E+02 -.874266260E+02 -.874259406E+02 -.874251500E+02 -.874242556E+02 -.874232593E+02 -.874221630E+02 -.874209688E+02 -.874196791E+02 -.874182960E+02 -.874168223E+02 -.874152605E+02 -.874136133E+02 -.874118836E+02 -.874100743E+02 -.874081884E+02 -.874062289E+02 -.874041989E+02 -.874021016E+02 -.873999402E+02 -.873977179E+02 -.873954380E+02 -.873931039E+02 -.873907190E+02 -.873882867E+02 -.873858108E+02 -.873832952E+02 -.873807438E+02 -.873781612E+02 -.873755521E+02 -.873729221E+02 -.873702776E+02 -.873676259E+02 -.873649758E+02 -.873623382E+02 -.873597265E+02 -.873571571E+02 -.873546512E+02 -.873522354E+02 -.873499442E+02 -.873478215E+02 -.873459245E+02 -.873443269E+02 -.873431246E+02 -.873424423E+02 -.873424423E+02
 -.873448782E+02 -.873448782E+02 -.873456900E+02 -.873471267E+02 -.873490386E+02 -.873513102E+02 -.873538517E+02 -.873565931E+02 -.873594809E+02 -.873624741E+02 -.873655415E+02 -.873686589E+02 -.873718068E+02 -.873749693E+02 -.873781329E+02 -.873812864E+02 -.873844201E+02 -.873875260E+02 -.873905976E+02 -.873936292E+02 -.873966158E+02 -.873995527E+02 -.874024354E+02 -.874052594E+02 -.874080202E+02 -.874107134E+02 -.874133349E+02 -.874158805E+02 -.874183465E+02 -.874207292E+02 -.874230249E+02 -.874252299E+02 -.874273408E+02 -.874293540E+02 -.874312658E+02 -.874330731E+02 -.874347725E+02 -.874363611E+02 -.874378360E+02 -.874391945E+02 -.874404343E+02 -.874415529E+02 -.874425482E+02 -.874434184E+02 -.874441618E+02 -.874447769E+02 -.874452626E+02 -.874456180E+02 -.874458425E+02 -.874459357E+02 -.874458975E+02 -.874457281E+02 -.874454279E+02 -.874449977E+02 -.874444383E+02 -.874437510E+02 -.874429373E+02 -.874419988E+02 -.874409376E+02 -.874397558E+02 -.874384558E+02 -.874370401E+02 -.874355115E+02 -.874338729E+02 -.874321274E+02 -.874302782E+02 -.874283286E+02 -.874262820E+02 -.874241420E+02 -.874219122E+02 -.874195963E+02 -.874171980E+02 -.874147211E+02 -.874121695E+02 -.874095470E+02 -.874068576E+02 -.874041053E+02 -.874012942E+02 -.873984284E+02 -.873955123E+02 -.873925505E+02 -.873895477E+02 -.873865091E+02 -.873834405E+02 -.873803483E+02 -.873772399E+02 -.873741239E+02 -.873710107E+02 -.873679129E+02 -.873648461E+02 -.873618297E+02 -.873588882E+02 -.873560530E+02 -.873533642E+02 -.873508735E+02 -.873486476E+02 -.873467731E+02 -.873453625E+02 -.873445619E+02 -.873445619E+02
 -.873471214E+02 -.873471214E+02 -.873480564E+02 -.873497103E+02 -.873519110E+02 -.873545256E+02 -.873574512E+02 -.873606078E+02 -.873639343E+02 -.873673838E+02 -.873709204E+02 -.873745157E+02 -.873781471E+02 -.873817961E+02 -.873854470E+02 -.873890872E+02 -.873927058E+02 -.873962938E+02 -.873998437E+02 -.874033490E+02 -.874068039E+02 -.874102027E+02 -.874135401E+02 -.874168107E+02 -.874200093E+02 -.874231309E+02 -.874261706E+02 -.874291237E+02 -.874319858E+02 -.874347522E+02 -.874374188E+02 -.874399811E+02 -.874424348E+02 -.874447756E+02 -.874469994E+02 -.874491022E+02 -.874510801E+02 -.874529295E+02 -.874546470E+02 -.874562293E+02 -.874576736E+02 -.874589769E+02 -.874601367E+02 -.874611507E+02 -.874620169E+02 -.874627335E+02 -.874632992E+02 -.874637129E+02 -.874639738E+02 -.874640814E+02 -.874640357E+02 -.874638369E+02 -.874634855E+02 -.874629823E+02 -.874623285E+02 -.874615255E+02 -.874605752E+02 -.874594797E+02 -.874582412E+02 -.874568624E+02 -.874553463E+02 -.874536958E+02 -.874519142E+02 -.874500052E+02 -.874479724E+02 -.874458196E+02 -.874435509E+02 -.874411704E+02 -.874386822E+02 -.874360908E+02 -.874334005E+02 -.874306157E+02 -.874277411E+02 -.874247810E+02 -.874217402E+02 -.874186233E+02 -.874154350E+02 -.874121800E+02 -.874088633E+02 -.874054900E+02 -.874020652E+02 -.873985945E+02 -.873950840E+02 -.873915403E+02 -.873879708E+02 -.873843839E+02 -.873807895E+02 -.873771996E+02 -.873736286E+02 -.873700943E+02 -.873666189E+02 -.873632308E+02 -.873599657E+02 -.873568698E+02 -.873540023E+02 -.873514400E+02 -.873492824E+02 -.873476588E+02 -.873467374E+02 -.873467374E+02
 -.873494122E+02 -.873494122E+02 -.873504747E+02 -.873523523E+02 -.873548499E+02 -.873578170E+02 -.873611372E+02 -.873647206E+02 -.873684984E+02 -.873724176E+02 -.873764371E+02 -.873805245E+02 -.873846541E+02 -.873888046E+02 -.873929586E+02 -.873971018E+02 -.874012223E+02 -.874053100E+02 -.874093564E+02 -.874133541E+02 -.874172961E+02 -.874211761E+02 -.874249876E+02 -.874287247E+02 -.874323812E+02 -.874359515E+02 -.874394299E+02 -.874428109E+02 -.874460893E+02 -.874492599E+02 -.874523174E+02 -.874552566E+02 -.874580724E+02 -.874607597E+02 -.874633137E+02 -.874657296E+02 -.874680029E+02 -.874701291E+02 -.874721043E+02 -.874739246E+02 -.874755864E+02 -.874770862E+02 -.874784210E+02 -.874795881E+02 -.874805850E+02 -.874814096E+02 -.874820604E+02 -.874825359E+02 -.874828353E+02 -.874829580E+02 -.874829039E+02 -.874826733E+02 -.874822666E+02 -.874816851E+02 -.874809300E+02 -.874800031E+02 -.874789067E+02 -.874776431E+02 -.874762153E+02 -.874746263E+02 -.874728796E+02 -.874709789E+02 -.874689282E+02 -.874667317E+02 -.874643937E+02 -.874619190E+02 -.874593121E+02 -.874565781E+02 -.874537220E+02 -.874507488E+02 -.874476638E+02 -.874444722E+02 -.874411793E+02 -.874377905E+02 -.874343112E+02 -.874307467E+02 -.874271026E+02 -.874233844E+02 -.874195977E+02 -.874157484E+02 -.874118425E+02 -.874078864E+02 -.874038869E+02 -.873998515E+02 -.873957886E+02 -.873917078E+02 -.873876203E+02 -.873835395E+02 -.873794817E+02 -.873754670E+02 -.873715206E+02 -.873676743E+02 -.873639686E+02 -.873604557E+02 -.873572027E+02 -.873542964E+02 -.873518494E+02 -.873500082E+02 -.873489634E+02 -.873489634E+02
 -.873517512E+02 -.873517512E+02 -.873529455E+02 -.873550532E+02 -.873578559E+02 -.873611853E+02 -.873649112E+02 -.873689338E+02 -.873731761E+02 -.873775788E+02 -.873820956E+02 -.873866903E+02 -.873913336E+02 -.873960020E+02 -.874006763E+02 -.874053406E+02 -.874099817E+02 -.874145885E+02 -.874191515E+02 -.874236621E+02 -.874281124E+02 -.874324950E+02 -.874368028E+02 -.874410287E+02 -.874451660E+02 -.874492081E+02 -.874531485E+02 -.874569810E+02 -.874606993E+02 -.874642973E+02 -.874677688E+02 -.874711078E+02 -.874743081E+02 -.874773640E+02 -.874802695E+02 -.874830192E+02 -.874856075E+02 -.874880295E+02 -.874902802E+02 -.874923549E+02 -.874942494E+02 -.874959597E+02 -.874974820E+02 -.874988131E+02 -.874999501E+02 -.875008905E+02 -.875016323E+02 -.875021739E+02 -.875025143E+02 -.875026528E+02 -.875025892E+02 -.875023238E+02 -.875018573E+02 -.875011909E+02 -.875003265E+02 -.874992660E+02 -.874980120E+02 -.874965676E+02 -.874949361E+02 -.874931212E+02 -.874911271E+02 -.874889582E+02 -.874866192E+02 -.874841151E+02 -.874814511E+02 -.874786327E+02 -.874756655E+02 -.874725554E+02 -.874693082E+02 -.874659299E+02 -.874624267E+02 -.874588047E+02 -.874550702E+02 -.874512293E+02 -.874472883E+02 -.874432535E+02 -.874391312E+02 -.874349278E+02 -.874306497E+02 -.874263036E+02 -.874218964E+02 -.874174352E+02 -.874129277E+02 -.874083825E+02 -.874038087E+02 -.873992173E+02 -.873946206E+02 -.873900337E+02 -.873854746E+02 -.873809658E+02 -.873765354E+02 -.873722189E+02 -.873680615E+02 -.873641214E+02 -.873604736E+02 -.873572152E+02 -.873544723E+02 -.873524087E+02 -.873512378E+02 -.873512378E+02
 -.873541422E+02 -.873541422E+02 -.873554715E+02 -.873578155E+02 -.873609316E+02 -.873646332E+02 -.873687765E+02 -.873732509E+02 -.873779713E+02 -.873828719E+02 -.873879014E+02 -.873930192E+02 -.873981932E+02 -.874033974E+02 -.874086107E+02 -.874138159E+02 -.874189983E+02 -.874241458E+02 -.874292476E+02 -.874342942E+02 -.874392765E+02 -.874441862E+02 -.874490152E+02 -.874537556E+02 -.874583998E+02 -.874629403E+02 -.874673696E+02 -.874716806E+02 -.874758660E+02 -.874799185E+02 -.874838311E+02 -.874875965E+02 -.874912078E+02 -.874946579E+02 -.874979400E+02 -.875010477E+02 -.875039745E+02 -.875067144E+02 -.875092615E+02 -.875116103E+02 -.875137558E+02 -.875156930E+02 -.875174176E+02 -.875189257E+02 -.875202139E+02 -.875212792E+02 -.875221193E+02 -.875227321E+02 -.875231165E+02 -.875232715E+02 -.875231971E+02 -.875228934E+02 -.875223615E+02 -.875216028E+02 -.875206193E+02 -.875194135E+02 -.875179886E+02 -.875163480E+02 -.875144959E+02 -.875124366E+02 -.875101750E+02 -.875077165E+02 -.875050665E+02 -.875022312E+02 -.874992166E+02 -.874960292E+02 -.874926756E+02 -.874891627E+02 -.874854975E+02 -.874816870E+02 -.874777383E+02 -.874736586E+02 -.874694552E+02 -.874651353E+02 -.874607060E+02 -.874561748E+02 -.874515487E+02 -.874468351E+02 -.874420413E+02 -.874371749E+02 -.874322435E+02 -.874272553E+02 -.874222189E+02 -.874171435E+02 -.874120397E+02 -.874069193E+02 -.874017961E+02 -.873966865E+02 -.873916106E+02 -.873865931E+02 -.873816650E+02 -.873768655E+02 -.873722446E+02 -.873678666E+02 -.873638146E+02 -.873601960E+02 -.873571504E+02 -.873548595E+02 -.873535598E+02 -.873535598E+02
 -.873565884E+02 -.873565884E+02 -.873580555E+02 -.873606415E+02 -.873640790E+02 -.873681627E+02 -.873727348E+02 -.873776739E+02 -.873828865E+02 -.873882999E+02 -.873938579E+02 -.873995159E+02 -.874052387E+02 -.874109981E+02 -.874167710E+02 -.874225387E+02 -.874282853E+02 -.874339973E+02 -.874396628E+02 -.874452710E+02 -.874508120E+02 -.874562764E+02 -.874616550E+02 -.874669392E+02 -.874721203E+02 -.874771897E+02 -.874821390E+02 -.874869598E+02 -.874916437E+02 -.874961824E+02 -.875005674E+02 -.875047906E+02 -.875088435E+02 -.875127181E+02 -.875164065E+02 -.875199008E+02 -.875231936E+02 -.875262776E+02 -.875291460E+02 -.875317922E+02 -.875342100E+02 -.875363939E+02 -.875383384E+02 -.875400392E+02 -.875414919E+02 -.875426930E+02 -.875436398E+02 -.875443299E+02 -.875447618E+02 -.875449344E+02 -.875448475E+02 -.875445016E+02 -.875438976E+02 -.875430374E+02 -.875419234E+02 -.875405585E+02 -.875389466E+02 -.875370917E+02 -.875349987E+02 -.875326729E+02 -.875301201E+02 -.875273466E+02 -.875243591E+02 -.875211645E+02 -.875177702E+02 -.875141839E+02 -.875104133E+02 -.875064665E+02 -.875023517E+02 -.874980771E+02 -.874936511E+02 -.874890820E+02 -.874843783E+02 -.874795482E+02 -.874746002E+02 -.874695424E+02 -.874643833E+02 -.874591311E+02 -.874537941E+02 -.874483808E+02 -.874428997E+02 -.874373600E+02 -.874317712E+02 -.874261436E+02 -.874204885E+02 -.874148191E+02 -.874091505E+02 -.874035006E+02 -.873978912E+02 -.873923496E+02 -.873869094E+02 -.873816137E+02 -.873765172E+02 -.873716904E+02 -.873672244E+02 -.873632372E+02 -.873598822E+02 -.873573590E+02 -.873559277E+02 -.873559277E+02
 -.873590907E+02 -.873590907E+02 -.873606982E+02 -.873635314E+02 -.873672978E+02 -.873717733E+02 -.873767856E+02 -.873822021E+02 -.873879208E+02 -.873938624E+02 -.873999654E+02 -.874061816E+02 -.874124726E+02 -.874188079E+02 -.874251627E+02 -.874315165E+02 -.874378522E+02 -.874441548E+02 -.874504114E+02 -.874566100E+02 -.874627396E+02 -.874687898E+02 -.874747504E+02 -.874806117E+02 -.874863639E+02 -.874919972E+02 -.874975022E+02 -.875028690E+02 -.875080880E+02 -.875131496E+02 -.875180438E+02 -.875227612E+02 -.875272920E+02 -.875316267E+02 -.875357560E+02 -.875396707E+02 -.875433620E+02 -.875468214E+02 -.875500405E+02 -.875530116E+02 -.875557275E+02 -.875581814E+02 -.875603670E+02 -.875622788E+02 -.875639119E+02 -.875652620E+02 -.875663257E+02 -.875671003E+02 -.875675839E+02 -.875677753E+02 -.875676742E+02 -.875672810E+02 -.875665971E+02 -.875656246E+02 -.875643663E+02 -.875628259E+02 -.875610077E+02 -.875589169E+02 -.875565590E+02 -.875539405E+02 -.875510683E+02 -.875479499E+02 -.875445931E+02 -.875410062E+02 -.875371980E+02 -.875331775E+02 -.875289538E+02 -.875245365E+02 -.875199352E+02 -.875151594E+02 -.875102190E+02 -.875051237E+02 -.874998832E+02 -.874945072E+02 -.874890051E+02 -.874833867E+02 -.874776612E+02 -.874718380E+02 -.874659267E+02 -.874599365E+02 -.874538773E+02 -.874477589E+02 -.874415918E+02 -.874353874E+02 -.874291581E+02 -.874229182E+02 -.874166839E+02 -.874104748E+02 -.874043146E+02 -.873982326E+02 -.873922655E+02 -.873864600E+02 -.873808756E+02 -.873755890E+02 -.873706995E+02 -.873663355E+02 -.873626644E+02 -.873599041E+02 -.873583386E+02 -.873583386E+02
 -.873616465E+02 -.873616465E+02 -.873633966E+02 -.873664817E+02 -.873705843E+02 -.873754607E+02 -.873809240E+02 -.873868304E+02 -.873930691E+02 -.873995543E+02 -.874062195E+02 -.874130124E+02 -.874198919E+02 -.874268253E+02 -.874337857E+02 -.874407511E+02 -.874477028E+02 -.874546248E+02 -.874615028E+02 -.874683236E+02 -.874750754E+02 -.874817464E+02 -.874883256E+02 -.874948018E+02 -.875011642E+02 -.875074018E+02 -.875135034E+02 -.875194581E+02 -.875252546E+02 -.875308816E+02 -.875363280E+02 -.875415823E+02 -.875466334E+02 -.875514701E+02 -.875560813E+02 -.875604564E+02 -.875645847E+02 -.875684562E+02 -.875720610E+02 -.875753900E+02 -.875784345E+02 -.875811863E+02 -.875836380E+02 -.875857830E+02 -.875876155E+02 -.875891302E+02 -.875903231E+02 -.875911909E+02 -.875917313E+02 -.875919429E+02 -.875918253E+02 -.875913792E+02 -.875906059E+02 -.875895081E+02 -.875880892E+02 -.875863535E+02 -.875843063E+02 -.875819536E+02 -.875793023E+02 -.875763600E+02 -.875731348E+02 -.875696357E+02 -.875658721E+02 -.875618538E+02 -.875575913E+02 -.875530950E+02 -.875483759E+02 -.875434452E+02 -.875383141E+02 -.875329939E+02 -.875274960E+02 -.875218317E+02 -.875160122E+02 -.875100488E+02 -.875039524E+02 -.874977339E+02 -.874914041E+02 -.874849735E+02 -.874784527E+02 -.874718523E+02 -.874651829E+02 -.874584557E+02 -.874516820E+02 -.874448742E+02 -.874380458E+02 -.874312121E+02 -.874243908E+02 -.874176027E+02 -.874108735E+02 -.874042346E+02 -.873977257E+02 -.873913968E+02 -.873853125E+02 -.873795555E+02 -.873742331E+02 -.873694846E+02 -.873654913E+02 -.873624894E+02 -.873607873E+02 -.873607873E+02
 -.873642486E+02 -.873642486E+02 -.873661433E+02 -.873694848E+02 -.873739299E+02 -.873792157E+02 -.873851402E+02 -.873915484E+02 -.873983207E+02 -.874053648E+02 -.874126092E+02 -.874199980E+02 -.874274873E+02 -.874350417E+02 -.874426329E+02 -.874502370E+02 -.874578340E+02 -.874654065E+02 -.874729391E+02 -.874804176E+02 -.874878289E+02 -.874951601E+02 -.875023991E+02 -.875095333E+02 -.875165505E+02 -.875234382E+02 -.875301839E+02 -.875367746E+02 -.875431977E+02 -.875494400E+02 -.875554884E+02 -.875613298E+02 -.875669510E+02 -.875723389E+02 -.875774805E+02 -.875823630E+02 -.875869740E+02 -.875913015E+02 -.875953337E+02 -.875990597E+02 -.876024691E+02 -.876055523E+02 -.876083002E+02 -.876107050E+02 -.876127595E+02 -.876144577E+02 -.876157945E+02 -.876167659E+02 -.876173693E+02 -.876176029E+02 -.876174663E+02 -.876169601E+02 -.876160862E+02 -.876148476E+02 -.876132484E+02 -.876112939E+02 -.876089904E+02 -.876063450E+02 -.876033661E+02 -.876000627E+02 -.875964446E+02 -.875925225E+02 -.875883075E+02 -.875838115E+02 -.875790467E+02 -.875740256E+02 -.875687612E+02 -.875632666E+02 -.875575551E+02 -.875516398E+02 -.875455342E+02 -.875392513E+02 -.875328042E+02 -.875262058E+02 -.875194687E+02 -.875126054E+02 -.875056280E+02 -.874985486E+02 -.874913789E+02 -.874841308E+02 -.874768161E+02 -.874694468E+02 -.874620355E+02 -.874545955E+02 -.874471414E+02 -.874396894E+02 -.874322585E+02 -.874248712E+02 -.874175545E+02 -.874103422E+02 -.874032765E+02 -.873964113E+02 -.873898155E+02 -.873835781E+02 -.873778145E+02 -.873726746E+02 -.873683536E+02 -.873651064E+02 -.873632655E+02 -.873632655E+02
 -.873668849E+02 -.873668849E+02 -.873689261E+02 -.873725278E+02 -.873773212E+02 -.873830237E+02 -.873894186E+02 -.873963393E+02 -.874036579E+02 -.874112757E+02 -.874191163E+02 -.874271202E+02 -.874352406E+02 -.874434400E+02 -.874516881E+02 -.874599595E+02 -.874682330E+02 -.874764898E+02 -.874847135E+02 -.874928886E+02 -.875010010E+02 -.875090366E+02 -.875169817E+02 -.875248226E+02 -.875325455E+02 -.875401360E+02 -.875475800E+02 -.875548627E+02 -.875619693E+02 -.875688848E+02 -.875755938E+02 -.875820810E+02 -.875883310E+02 -.875943282E+02 -.876000573E+02 -.876055032E+02 -.876106511E+02 -.876154867E+02 -.876199960E+02 -.876241658E+02 -.876279838E+02 -.876314383E+02 -.876345185E+02 -.876372149E+02 -.876395189E+02 -.876414231E+02 -.876429215E+02 -.876440093E+02 -.876446831E+02 -.876449409E+02 -.876447821E+02 -.876442075E+02 -.876432194E+02 -.876418214E+02 -.876400184E+02 -.876378168E+02 -.876352241E+02 -.876322491E+02 -.876289017E+02 -.876251927E+02 -.876211340E+02 -.876167384E+02 -.876120191E+02 -.876069902E+02 -.876016664E+02 -.875960626E+02 -.875901940E+02 -.875840763E+02 -.875777249E+02 -.875711554E+02 -.875643835E+02 -.875574244E+02 -.875502933E+02 -.875430050E+02 -.875355741E+02 -.875280148E+02 -.875203410E+02 -.875125660E+02 -.875047033E+02 -.874967659E+02 -.874887668E+02 -.874807191E+02 -.874726366E+02 -.874645334E+02 -.874564251E+02 -.874483292E+02 -.874402657E+02 -.874322583E+02 -.874243357E+02 -.874165338E+02 -.874088974E+02 -.874014837E+02 -.873943662E+02 -.873876399E+02 -.873814280E+02 -.873758911E+02 -.873712382E+02 -.873677428E+02 -.873657617E+02 -.873657617E+02
 -.873695385E+02 -.873695385E+02 -.873717277E+02 -.873755927E+02 -.873807387E+02 -.873868638E+02 -.873937364E+02 -.874011791E+02 -.874090553E+02 -.874172603E+02 -.874257131E+02 -.874343506E+02 -.874431235E+02 -.874519919E+02 -.874609239E+02 -.874698927E+02 -.874788757E+02 -.874878532E+02 -.874968074E+02 -.875057221E+02 -.875145816E+02 -.875233707E+02 -.875320743E+02 -.875406770E+02 -.875491633E+02 -.875575170E+02 -.875657219E+02 -.875737611E+02 -.875816175E+02 -.875892737E+02 -.875967118E+02 -.876039138E+02 -.876108616E+02 -.876175368E+02 -.876239213E+02 -.876299971E+02 -.876357465E+02 -.876411525E+02 -.876461983E+02 -.876508682E+02 -.876551471E+02 -.876590210E+02 -.876624770E+02 -.876655035E+02 -.876680900E+02 -.876702277E+02 -.876719091E+02 -.876731285E+02 -.876738818E+02 -.876741665E+02 -.876739818E+02 -.876733288E+02 -.876722101E+02 -.876706301E+02 -.876685949E+02 -.876661121E+02 -.876631909E+02 -.876598418E+02 -.876560767E+02 -.876519088E+02 -.876473525E+02 -.876424228E+02 -.876371360E+02 -.876315087E+02 -.876255585E+02 -.876193032E+02 -.876127610E+02 -.876059501E+02 -.875988890E+02 -.875915961E+02 -.875840896E+02 -.875763873E+02 -.875685070E+02 -.875604656E+02 -.875522800E+02 -.875439664E+02 -.875355405E+02 -.875270175E+02 -.875184123E+02 -.875097392E+02 -.875010128E+02 -.874922472E+02 -.874834570E+02 -.874746577E+02 -.874658657E+02 -.874570993E+02 -.874483796E+02 -.874397316E+02 -.874311855E+02 -.874227789E+02 -.874145590E+02 -.874065864E+02 -.873989388E+02 -.873917169E+02 -.873850518E+02 -.873791141E+02 -.873741269E+02 -.873703817E+02 -.873682597E+02 -.873682597E+02
 -.873721873E+02 -.873721873E+02 -.873745255E+02 -.873786552E+02 -.873841562E+02 -.873907075E+02 -.873980630E+02 -.874060345E+02 -.874144774E+02 -.874232813E+02 -.874323606E+02 -.874416491E+02 -.874510947E+02 -.874606560E+02 -.874702991E+02 -.874799962E+02 -.874897236E+02 -.874994604E+02 -.875091880E+02 -.875188890E+02 -.875285465E+02 -.875381439E+02 -.875476646E+02 -.875570915E+02 -.875664070E+02 -.875755929E+02 -.875846308E+02 -.875935013E+02 -.876021846E+02 -.876106604E+02 -.876189080E+02 -.876269061E+02 -.876346332E+02 -.876420678E+02 -.876491883E+02 -.876559732E+02 -.876624015E+02 -.876684525E+02 -.876741062E+02 -.876793436E+02 -.876841466E+02 -.876884981E+02 -.876923825E+02 -.876957855E+02 -.876986947E+02 -.877010991E+02 -.877029896E+02 -.877043594E+02 -.877052032E+02 -.877055180E+02 -.877053030E+02 -.877045594E+02 -.877032903E+02 -.877015013E+02 -.876991995E+02 -.876963943E+02 -.876930968E+02 -.876893198E+02 -.876850779E+02 -.876803870E+02 -.876752642E+02 -.876697281E+02 -.876637979E+02 -.876574940E+02 -.876508371E+02 -.876438487E+02 -.876365502E+02 -.876289637E+02 -.876211108E+02 -.876130132E+02 -.876046922E+02 -.875961689E+02 -.875874637E+02 -.875785963E+02 -.875695862E+02 -.875604518E+02 -.875512109E+02 -.875418807E+02 -.875324777E+02 -.875230179E+02 -.875135170E+02 -.875039905E+02 -.874944539E+02 -.874849237E+02 -.874754171E+02 -.874659533E+02 -.874565542E+02 -.874472459E+02 -.874380598E+02 -.874290352E+02 -.874202214E+02 -.874116819E+02 -.874034984E+02 -.873957772E+02 -.873886565E+02 -.873823171E+02 -.873769954E+02 -.873730008E+02 -.873707383E+02 -.873707383E+02
 -.873748036E+02 -.873748036E+02 -.873772905E+02 -.873816843E+02 -.873875401E+02 -.873945179E+02 -.874023580E+02 -.874108618E+02 -.874198774E+02 -.874292886E+02 -.874390061E+02 -.874489605E+02 -.874590976E+02 -.874693743E+02 -.874797554E+02 -.874902122E+02 -.875007200E+02 -.875112571E+02 -.875218041E+02 -.875323422E+02 -.875428537E+02 -.875533203E+02 -.875637238E+02 -.875740452E+02 -.875842648E+02 -.875943623E+02 -.876043162E+02 -.876141046E+02 -.876237046E+02 -.876330924E+02 -.876422438E+02 -.876511338E+02 -.876597370E+02 -.876680278E+02 -.876759805E+02 -.876835693E+02 -.876907691E+02 -.876975549E+02 -.877039027E+02 -.877097893E+02 -.877151927E+02 -.877200923E+02 -.877244689E+02 -.877283052E+02 -.877315858E+02 -.877342975E+02 -.877364291E+02 -.877379719E+02 -.877389198E+02 -.877392690E+02 -.877390183E+02 -.877381692E+02 -.877367258E+02 -.877346945E+02 -.877320843E+02 -.877289066E+02 -.877251750E+02 -.877209051E+02 -.877161147E+02 -.877108230E+02 -.877050510E+02 -.876988211E+02 -.876921567E+02 -.876850821E+02 -.876776226E+02 -.876698036E+02 -.876616511E+02 -.876531910E+02 -.876444493E+02 -.876354514E+02 -.876262226E+02 -.876167874E+02 -.876071697E+02 -.875973923E+02 -.875874775E+02 -.875774465E+02 -.875673194E+02 -.875571155E+02 -.875468533E+02 -.875365503E+02 -.875262236E+02 -.875158899E+02 -.875055658E+02 -.874952684E+02 -.874850158E+02 -.874748278E+02 -.874647271E+02 -.874547403E+02 -.874449001E+02 -.874352468E+02 -.874258317E+02 -.874167208E+02 -.874079995E+02 -.873997789E+02 -.873922043E+02 -.873854658E+02 -.873798125E+02 -.873755712E+02 -.873731699E+02 -.873731699E+02
 -.873773530E+02 -.873773530E+02 -.873799866E+02 -.873846410E+02 -.873908472E+02 -.873982477E+02 -.874065695E+02 -.874156044E+02 -.874251939E+02 -.874352167E+02 -.874455800E+02 -.874562119E+02 -.874670564E+02 -.874780690E+02 -.874892139E+02 -.875004615E+02 -.875117865E+02 -.875231667E+02 -.875345818E+02 -.875460122E+02 -.875574387E+02 -.875688419E+02 -.875802017E+02 -.875914971E+02 -.876027061E+02 -.876138057E+02 -.876247716E+02 -.876355785E+02 -.876461998E+02 -.876566080E+02 -.876667745E+02 -.876766698E+02 -.876862640E+02 -.876955264E+02 -.877044263E+02 -.877129329E+02 -.877210157E+02 -.877286448E+02 -.877357908E+02 -.877424257E+02 -.877485225E+02 -.877540560E+02 -.877590029E+02 -.877633417E+02 -.877670537E+02 -.877701223E+02 -.877725340E+02 -.877742781E+02 -.877753467E+02 -.877757353E+02 -.877754425E+02 -.877744700E+02 -.877728228E+02 -.877705088E+02 -.877675391E+02 -.877639278E+02 -.877596914E+02 -.877548493E+02 -.877494230E+02 -.877434363E+02 -.877369147E+02 -.877298854E+02 -.877223770E+02 -.877144189E+02 -.877060414E+02 -.876972755E+02 -.876881522E+02 -.876787024E+02 -.876689571E+02 -.876589465E+02 -.876487003E+02 -.876382473E+02 -.876276152E+02 -.876168308E+02 -.876059195E+02 -.875949055E+02 -.875838117E+02 -.875726597E+02 -.875614700E+02 -.875502618E+02 -.875390537E+02 -.875278634E+02 -.875167085E+02 -.875056067E+02 -.874945767E+02 -.874836388E+02 -.874728159E+02 -.874621353E+02 -.874516299E+02 -.874413413E+02 -.874313220E+02 -.874216401E+02 -.874123839E+02 -.874036690E+02 -.873956469E+02 -.873885163E+02 -.873825385E+02 -.873780563E+02 -.873755197E+02 -.873755197E+02
 -.873797932E+02 -.873797932E+02 -.873825689E+02 -.873874763E+02 -.873940239E+02 -.874018373E+02 -.874106318E+02 -.874201905E+02 -.874303490E+02 -.874409817E+02 -.874519929E+02 -.874633089E+02 -.874748723E+02 -.874866382E+02 -.874985702E+02 -.875106385E+02 -.875228176E+02 -.875350848E+02 -.875474194E+02 -.875598009E+02 -.875722091E+02 -.875846232E+02 -.875970212E+02 -.876093801E+02 -.876216754E+02 -.876338811E+02 -.876459696E+02 -.876579117E+02 -.876696767E+02 -.876812324E+02 -.876925453E+02 -.877035805E+02 -.877143024E+02 -.877246745E+02 -.877346598E+02 -.877442214E+02 -.877533223E+02 -.877619261E+02 -.877699971E+02 -.877775010E+02 -.877844049E+02 -.877906776E+02 -.877962904E+02 -.878012169E+02 -.878054339E+02 -.878089208E+02 -.878116610E+02 -.878136409E+02 -.878148510E+02 -.878152855E+02 -.878149427E+02 -.878138246E+02 -.878119374E+02 -.878092910E+02 -.878058991E+02 -.878017789E+02 -.877969512E+02 -.877914396E+02 -.877852708E+02 -.877784740E+02 -.877710805E+02 -.877631237E+02 -.877546382E+02 -.877456600E+02 -.877362261E+02 -.877263735E+02 -.877161397E+02 -.877055620E+02 -.876946770E+02 -.876835209E+02 -.876721285E+02 -.876605339E+02 -.876487694E+02 -.876368659E+02 -.876248527E+02 -.876127575E+02 -.876006062E+02 -.875884228E+02 -.875762301E+02 -.875640491E+02 -.875518996E+02 -.875398005E+02 -.875277701E+02 -.875158266E+02 -.875039889E+02 -.874922773E+02 -.874807148E+02 -.874693287E+02 -.874581522E+02 -.874472268E+02 -.874366063E+02 -.874263598E+02 -.874165782E+02 -.874073806E+02 -.873989238E+02 -.873914142E+02 -.873851238E+02 -.873804103E+02 -.873777444E+02 -.873777444E+02
 -.873820716E+02 -.873820716E+02 -.873849820E+02 -.873901299E+02 -.873970032E+02 -.874052126E+02 -.874144628E+02 -.874245300E+02 -.874352443E+02 -.874464774E+02 -.874581312E+02 -.874701311E+02 -.874824194E+02 -.874949509E+02 -.875076896E+02 -.875206059E+02 -.875336746E+02 -.875468732E+02 -.875601804E+02 -.875735755E+02 -.875870373E+02 -.876005437E+02 -.876140711E+02 -.876275941E+02 -.876410856E+02 -.876545163E+02 -.876678550E+02 -.876810680E+02 -.876941197E+02 -.877069727E+02 -.877195872E+02 -.877319223E+02 -.877439354E+02 -.877555829E+02 -.877668202E+02 -.877776027E+02 -.877878855E+02 -.877976242E+02 -.878067752E+02 -.878152961E+02 -.878231465E+02 -.878302880E+02 -.878366848E+02 -.878423043E+02 -.878471175E+02 -.878510989E+02 -.878542275E+02 -.878564864E+02 -.878578638E+02 -.878583524E+02 -.878579498E+02 -.878566588E+02 -.878544869E+02 -.878514465E+02 -.878475547E+02 -.878428329E+02 -.878373070E+02 -.878310063E+02 -.878239638E+02 -.878162158E+02 -.878078008E+02 -.877987598E+02 -.877891355E+02 -.877789718E+02 -.877683136E+02 -.877572062E+02 -.877456946E+02 -.877338236E+02 -.877216373E+02 -.877091786E+02 -.876964888E+02 -.876836077E+02 -.876705734E+02 -.876574216E+02 -.876441859E+02 -.876308980E+02 -.876175868E+02 -.876042795E+02 -.875910008E+02 -.875777735E+02 -.875646189E+02 -.875515565E+02 -.875386053E+02 -.875257835E+02 -.875131099E+02 -.875006044E+02 -.874882896E+02 -.874761921E+02 -.874643446E+02 -.874527885E+02 -.874415774E+02 -.874307811E+02 -.874204918E+02 -.874108313E+02 -.874019604E+02 -.873940922E+02 -.873875075E+02 -.873825774E+02 -.873797906E+02 -.873797906E+02
 -.873841237E+02 -.873841237E+02 -.873871578E+02 -.873925275E+02 -.873997029E+02 -.874082822E+02 -.874179615E+02 -.874285112E+02 -.874397582E+02 -.874515718E+02 -.874638534E+02 -.874765281E+02 -.874895388E+02 -.875028413E+02 -.875164005E+02 -.875301879E+02 -.875441791E+02 -.875583520E+02 -.875726860E+02 -.875871600E+02 -.876017523E+02 -.876164397E+02 -.876311970E+02 -.876459967E+02 -.876608088E+02 -.876756006E+02 -.876903364E+02 -.877049779E+02 -.877194838E+02 -.877338102E+02 -.877479106E+02 -.877617362E+02 -.877752364E+02 -.877883587E+02 -.878010495E+02 -.878132545E+02 -.878249190E+02 -.878359886E+02 -.878464096E+02 -.878561299E+02 -.878650992E+02 -.878732699E+02 -.878805974E+02 -.878870409E+02 -.878925639E+02 -.878971347E+02 -.879007267E+02 -.879033189E+02 -.879048959E+02 -.879054488E+02 -.879049746E+02 -.879034766E+02 -.879009643E+02 -.878974532E+02 -.878929649E+02 -.878875262E+02 -.878811693E+02 -.878739312E+02 -.878658529E+02 -.878569795E+02 -.878473589E+02 -.878370418E+02 -.878260809E+02 -.878145301E+02 -.878024443E+02 -.877898787E+02 -.877768879E+02 -.877635260E+02 -.877498458E+02 -.877358983E+02 -.877217328E+02 -.877073961E+02 -.876929323E+02 -.876783831E+02 -.876637871E+02 -.876491799E+02 -.876345945E+02 -.876200606E+02 -.876056053E+02 -.875912531E+02 -.875770262E+02 -.875629450E+02 -.875490282E+02 -.875352939E+02 -.875217602E+02 -.875084460E+02 -.874953727E+02 -.874825657E+02 -.874700562E+02 -.874578847E+02 -.874461035E+02 -.874347824E+02 -.874240137E+02 -.874139204E+02 -.874046662E+02 -.873964685E+02 -.873896157E+02 -.873844895E+02 -.873815939E+02 -.873815939E+02
 -.873858713E+02 -.873858713E+02 -.873890136E+02 -.873945789E+02 -.874020232E+02 -.874109350E+02 -.874210044E+02 -.874319981E+02 -.874437412E+02 -.874561027E+02 -.874689846E+02 -.874823134E+02 -.874960335E+02 -.875101027E+02 -.875244880E+02 -.875391627E+02 -.875541041E+02 -.875692917E+02 -.875847056E+02 -.876003253E+02 -.876161291E+02 -.876320931E+02 -.876481907E+02 -.876643924E+02 -.876806653E+02 -.876969730E+02 -.877132753E+02 -.877295282E+02 -.877456840E+02 -.877616916E+02 -.877774963E+02 -.877930402E+02 -.878082626E+02 -.878231007E+02 -.878374894E+02 -.878513627E+02 -.878646535E+02 -.878772950E+02 -.878892209E+02 -.879003663E+02 -.879106687E+02 -.879200684E+02 -.879285097E+02 -.879359411E+02 -.879423167E+02 -.879475963E+02 -.879517462E+02 -.879547396E+02 -.879565574E+02 -.879571877E+02 -.879566270E+02 -.879548793E+02 -.879519566E+02 -.879478788E+02 -.879426728E+02 -.879363727E+02 -.879290192E+02 -.879206587E+02 -.879113429E+02 -.879011280E+02 -.878900742E+02 -.878782444E+02 -.878657039E+02 -.878525194E+02 -.878387582E+02 -.878244879E+02 -.878097749E+02 -.877946847E+02 -.877792807E+02 -.877636240E+02 -.877477728E+02 -.877317822E+02 -.877157038E+02 -.876995857E+02 -.876834721E+02 -.876674033E+02 -.876514159E+02 -.876355427E+02 -.876198129E+02 -.876042525E+02 -.875888844E+02 -.875737289E+02 -.875588044E+02 -.875441279E+02 -.875297161E+02 -.875155862E+02 -.875017575E+02 -.874882531E+02 -.874751021E+02 -.874623425E+02 -.874500248E+02 -.874382169E+02 -.874270100E+02 -.874165268E+02 -.874069319E+02 -.873984452E+02 -.873913599E+02 -.873860652E+02 -.873830769E+02 -.873830769E+02
 -.873872201E+02 -.873872201E+02 -.873904500E+02 -.873961759E+02 -.874038442E+02 -.874130375E+02 -.874234428E+02 -.874348261E+02 -.874470127E+02 -.874598734E+02 -.874733124E+02 -.874872591E+02 -.875016613E+02 -.875164799E+02 -.875316853E+02 -.875472537E+02 -.875631654E+02 -.875794022E+02 -.875959460E+02 -.876127779E+02 -.876298768E+02 -.876472187E+02 -.876647763E+02 -.876825184E+02 -.877004092E+02 -.877184085E+02 -.877364712E+02 -.877545474E+02 -.877725822E+02 -.877905159E+02 -.878082842E+02 -.878258186E+02 -.878430465E+02 -.878598919E+02 -.878762763E+02 -.878921186E+02 -.879073368E+02 -.879218480E+02 -.879355699E+02 -.879484217E+02 -.879603248E+02 -.879712043E+02 -.879809896E+02 -.879896158E+02 -.879970241E+02 -.880031635E+02 -.880079910E+02 -.880114724E+02 -.880135830E+02 -.880143077E+02 -.880136418E+02 -.880115904E+02 -.880081690E+02 -.880034028E+02 -.879973262E+02 -.879899827E+02 -.879814239E+02 -.879717088E+02 -.879609029E+02 -.879490770E+02 -.879363067E+02 -.879226709E+02 -.879082510E+02 -.878931296E+02 -.878773901E+02 -.878611152E+02 -.878443861E+02 -.878272822E+02 -.878098798E+02 -.877922519E+02 -.877744676E+02 -.877565917E+02 -.877386842E+02 -.877208005E+02 -.877029909E+02 -.876853007E+02 -.876677703E+02 -.876504353E+02 -.876333270E+02 -.876164720E+02 -.875998934E+02 -.875836109E+02 -.875676416E+02 -.875520006E+02 -.875367021E+02 -.875217605E+02 -.875071920E+02 -.874930162E+02 -.874792588E+02 -.874659541E+02 -.874531491E+02 -.874409086E+02 -.874293207E+02 -.874185061E+02 -.874086280E+02 -.873999061E+02 -.873926351E+02 -.873872082E+02 -.873841483E+02 -.873841483E+02
 -.873880584E+02 -.873880584E+02 -.873913494E+02 -.873971904E+02 -.874050237E+02 -.874144311E+02 -.874251003E+02 -.874367993E+02 -.874493570E+02 -.874626479E+02 -.874765810E+02 -.874910904E+02 -.875061288E+02 -.875216622E+02 -.875376657E+02 -.875541203E+02 -.875710103E+02 -.875883214E+02 -.876060386E+02 -.876241457E+02 -.876426233E+02 -.876614485E+02 -.876805939E+02 -.877000271E+02 -.877197101E+02 -.877395990E+02 -.877596438E+02 -.877797880E+02 -.877999688E+02 -.878201169E+02 -.878401570E+02 -.878600077E+02 -.878795824E+02 -.878987894E+02 -.879175330E+02 -.879357141E+02 -.879532313E+02 -.879699820E+02 -.879858634E+02 -.880007739E+02 -.880146145E+02 -.880272902E+02 -.880387112E+02 -.880487945E+02 -.880574651E+02 -.880646572E+02 -.880703155E+02 -.880743957E+02 -.880768660E+02 -.880777069E+02 -.880769121E+02 -.880744883E+02 -.880704554E+02 -.880648457E+02 -.880577039E+02 -.880490856E+02 -.880390571E+02 -.880276938E+02 -.880150793E+02 -.880013036E+02 -.879864624E+02 -.879706551E+02 -.879539836E+02 -.879365514E+02 -.879184615E+02 -.878998159E+02 -.878807142E+02 -.878612526E+02 -.878415233E+02 -.878216136E+02 -.878016052E+02 -.877815740E+02 -.877615898E+02 -.877417160E+02 -.877220093E+02 -.877025202E+02 -.876832929E+02 -.876643652E+02 -.876457697E+02 -.876275331E+02 -.876096778E+02 -.875922217E+02 -.875751793E+02 -.875585626E+02 -.875423822E+02 -.875266481E+02 -.875113721E+02 -.874965689E+02 -.874822590E+02 -.874684717E+02 -.874552487E+02 -.874426495E+02 -.874307576E+02 -.874196889E+02 -.874096024E+02 -.874007149E+02 -.873933187E+02 -.873878062E+02 -.873847015E+02 -.873847015E+02
 -.873882562E+02 -.873882562E+02 -.873915748E+02 -.873974729E+02 -.874053960E+02 -.874149305E+02 -.874257696E+02 -.874376874E+02 -.874505194E+02 -.874641472E+02 -.874784865E+02 -.874934788E+02 -.875090839E+02 -.875252748E+02 -.875420334E+02 -.875593470E+02 -.875772062E+02 -.875956020E+02 -.876145247E+02 -.876339621E+02 -.876538982E+02 -.876743125E+02 -.876951790E+02 -.877164651E+02 -.877381313E+02 -.877601309E+02 -.877824088E+02 -.878049021E+02 -.878275393E+02 -.878502406E+02 -.878729179E+02 -.878954751E+02 -.879178086E+02 -.879398078E+02 -.879613561E+02 -.879823320E+02 -.880026098E+02 -.880220615E+02 -.880405582E+02 -.880579717E+02 -.880741762E+02 -.880890505E+02 -.881024794E+02 -.881143560E+02 -.881245834E+02 -.881330764E+02 -.881397628E+02 -.881445852E+02 -.881475018E+02 -.881484873E+02 -.881475333E+02 -.881446487E+02 -.881398590E+02 -.881332066E+02 -.881247494E+02 -.881145597E+02 -.881027234E+02 -.880893377E+02 -.880745101E+02 -.880583561E+02 -.880409974E+02 -.880225604E+02 -.880031737E+02 -.879829668E+02 -.879620681E+02 -.879406038E+02 -.879186961E+02 -.878964621E+02 -.878740130E+02 -.878514529E+02 -.878288786E+02 -.878063787E+02 -.877840335E+02 -.877619151E+02 -.877400870E+02 -.877186045E+02 -.876975148E+02 -.876768575E+02 -.876566651E+02 -.876369635E+02 -.876177724E+02 -.875991068E+02 -.875809770E+02 -.875633901E+02 -.875463512E+02 -.875298646E+02 -.875139354E+02 -.874985718E+02 -.874837873E+02 -.874696041E+02 -.874560565E+02 -.874431969E+02 -.874311012E+02 -.874198781E+02 -.874096794E+02 -.874007147E+02 -.873932694E+02 -.873877298E+02 -.873846139E+02 -.873846139E+02
 -.873876645E+02 -.873876645E+02 -.873909692E+02 -.873968519E+02 -.874047703E+02 -.874143220E+02 -.874252114E+02 -.874372234E+02 -.874502040E+02 -.874640450E+02 -.874786723E+02 -.874940373E+02 -.875101095E+02 -.875268713E+02 -.875443137E+02 -.875624329E+02 -.875812278E+02 -.876006974E+02 -.876208392E+02 -.876416474E+02 -.876631118E+02 -.876852164E+02 -.877079381E+02 -.877312462E+02 -.877551013E+02 -.877794546E+02 -.878042472E+02 -.878294098E+02 -.878548623E+02 -.878805132E+02 -.879062605E+02 -.879319908E+02 -.879575807E+02 -.879828969E+02 -.880077972E+02 -.880321320E+02 -.880557454E+02 -.880784772E+02 -.881001647E+02 -.881206450E+02 -.881397574E+02 -.881573459E+02 -.881732615E+02 -.881873656E+02 -.881995315E+02 -.882096475E+02 -.882176192E+02 -.882233707E+02 -.882268469E+02 -.882280144E+02 -.882268620E+02 -.882234012E+02 -.882176660E+02 -.882097119E+02 -.881996150E+02 -.881874704E+02 -.881733901E+02 -.881575010E+02 -.881399426E+02 -.881208641E+02 -.881004220E+02 -.880787776E+02 -.880560941E+02 -.880325349E+02 -.880082606E+02 -.879834278E+02 -.879581866E+02 -.879326798E+02 -.879070412E+02 -.878813950E+02 -.878558550E+02 -.878305241E+02 -.878054941E+02 -.877808460E+02 -.877566495E+02 -.877329640E+02 -.877098388E+02 -.876873135E+02 -.876654189E+02 -.876441779E+02 -.876236061E+02 -.876037128E+02 -.875845020E+02 -.875659739E+02 -.875481258E+02 -.875309537E+02 -.875144543E+02 -.874986267E+02 -.874834754E+02 -.874690128E+02 -.874552640E+02 -.874422711E+02 -.874301001E+02 -.874188488E+02 -.874086583E+02 -.873997265E+02 -.873923268E+02 -.873868321E+02 -.873837465E+02 -.873837465E+02
 -.873861161E+02 -.873861161E+02 -.873893559E+02 -.873951343E+02 -.874029311E+02 -.874123636E+02 -.874231538E+02 -.874351027E+02 -.874480715E+02 -.874619661E+02 -.874767261E+02 -.874923159E+02 -.875087178E+02 -.875259263E+02 -.875439445E+02 -.875627804E+02 -.875824442E+02 -.876029456E+02 -.876242924E+02 -.876464886E+02 -.876695322E+02 -.876934149E+02 -.877181195E+02 -.877436199E+02 -.877698790E+02 -.877968483E+02 -.878244665E+02 -.878526593E+02 -.878813381E+02 -.879104000E+02 -.879397273E+02 -.879691876E+02 -.879986345E+02 -.880279073E+02 -.880568331E+02 -.880852274E+02 -.881128962E+02 -.881396383E+02 -.881652472E+02 -.881895149E+02 -.882122343E+02 -.882332031E+02 -.882522272E+02 -.882691244E+02 -.882837280E+02 -.882958901E+02 -.883054852E+02 -.883124123E+02 -.883165978E+02 -.883179968E+02 -.883165945E+02 -.883124062E+02 -.883054770E+02 -.882958811E+02 -.882837197E+02 -.882691188E+02 -.882522268E+02 -.882332107E+02 -.882122532E+02 -.881895489E+02 -.881653005E+02 -.881397156E+02 -.881130028E+02 -.880853689E+02 -.880570159E+02 -.880281382E+02 -.879989209E+02 -.879695377E+02 -.879401496E+02 -.879109038E+02 -.878819335E+02 -.878533568E+02 -.878252775E+02 -.877977846E+02 -.877709534E+02 -.877448455E+02 -.877195100E+02 -.876949843E+02 -.876712949E+02 -.876484587E+02 -.876264840E+02 -.876053717E+02 -.875851167E+02 -.875657090E+02 -.875471354E+02 -.875293810E+02 -.875124309E+02 -.874962729E+02 -.874808993E+02 -.874663107E+02 -.874525196E+02 -.874395552E+02 -.874274699E+02 -.874163477E+02 -.874063141E+02 -.873975505E+02 -.873903117E+02 -.873849497E+02 -.873819445E+02 -.873819445E+02
 -.873834265E+02 -.873834265E+02 -.873865400E+02 -.873921065E+02 -.873996398E+02 -.874087862E+02 -.874192931E+02 -.874309838E+02 -.874437398E+02 -.874574856E+02 -.874721784E+02 -.874877992E+02 -.875043462E+02 -.875218300E+02 -.875402688E+02 -.875596859E+02 -.875801062E+02 -.876015543E+02 -.876240519E+02 -.876476164E+02 -.876722588E+02 -.876979819E+02 -.877247791E+02 -.877526325E+02 -.877815113E+02 -.878113708E+02 -.878421504E+02 -.878737730E+02 -.879061435E+02 -.879391479E+02 -.879726529E+02 -.880065053E+02 -.880405321E+02 -.880745413E+02 -.881083225E+02 -.881416484E+02 -.881742772E+02 -.882059549E+02 -.882364188E+02 -.882654011E+02 -.882926334E+02 -.883178509E+02 -.883407981E+02 -.883612335E+02 -.883789349E+02 -.883937043E+02 -.884053727E+02 -.884138041E+02 -.884188988E+02 -.884205960E+02 -.884188754E+02 -.884137578E+02 -.884053041E+02 -.883936146E+02 -.883788255E+02 -.883611065E+02 -.883406557E+02 -.883176958E+02 -.882924688E+02 -.882652307E+02 -.882362465E+02 -.882057852E+02 -.881741151E+02 -.881414995E+02 -.881081929E+02 -.880744377E+02 -.880404616E+02 -.880064758E+02 -.879726729E+02 -.879392265E+02 -.879062905E+02 -.878739989E+02 -.878424664E+02 -.878117889E+02 -.877820442E+02 -.877532935E+02 -.877255821E+02 -.876989413E+02 -.876733892E+02 -.876489329E+02 -.876255691E+02 -.876032865E+02 -.875820665E+02 -.875618855E+02 -.875427159E+02 -.875245286E+02 -.875072940E+02 -.874909851E+02 -.874755792E+02 -.874610618E+02 -.874474297E+02 -.874346959E+02 -.874228960E+02 -.874120954E+02 -.874023996E+02 -.873939676E+02 -.873870285E+02 -.873819043E+02 -.873790395E+02 -.873790395E+02
 -.873793979E+02 -.873793979E+02 -.873823121E+02 -.873875382E+02 -.873946379E+02 -.874032975E+02 -.874132980E+02 -.874244922E+02 -.874367875E+02 -.874501321E+02 -.874645047E+02 -.874799072E+02 -.874963576E+02 -.875138860E+02 -.875325300E+02 -.875523321E+02 -.875733364E+02 -.875955866E+02 -.876191234E+02 -.876439829E+02 -.876701940E+02 -.876977769E+02 -.877267407E+02 -.877570819E+02 -.877887817E+02 -.878218045E+02 -.878560957E+02 -.878915799E+02 -.879281590E+02 -.879657105E+02 -.880040865E+02 -.880431123E+02 -.880825866E+02 -.881222807E+02 -.881619401E+02 -.882012854E+02 -.882400146E+02 -.882778069E+02 -.883143260E+02 -.883492254E+02 -.883821539E+02 -.884127628E+02 -.884407118E+02 -.884656773E+02 -.884873595E+02 -.885054900E+02 -.885198382E+02 -.885302180E+02 -.885364927E+02 -.885385785E+02 -.885364474E+02 -.885301279E+02 -.885197039E+02 -.885053126E+02 -.884871404E+02 -.884654182E+02 -.884404148E+02 -.884124305E+02 -.883817894E+02 -.883488317E+02 -.883139071E+02 -.882773671E+02 -.882395584E+02 -.882008180E+02 -.881614674E+02 -.881218089E+02 -.880821225E+02 -.880426635E+02 -.880036610E+02 -.879653171E+02 -.879278071E+02 -.878912798E+02 -.878558582E+02 -.878216413E+02 -.877887053E+02 -.877571055E+02 -.877268782E+02 -.876980426E+02 -.876706030E+02 -.876445504E+02 -.876198647E+02 -.875965167E+02 -.875744696E+02 -.875536811E+02 -.875341051E+02 -.875156937E+02 -.874983990E+02 -.874821753E+02 -.874669817E+02 -.874527849E+02 -.874395628E+02 -.874273087E+02 -.874160370E+02 -.874057905E+02 -.873966494E+02 -.873887436E+02 -.873822686E+02 -.873775063E+02 -.873748523E+02 -.873748523E+02
 -.873738239E+02 -.873738239E+02 -.873764533E+02 -.873811884E+02 -.873876540E+02 -.873955887E+02 -.874048167E+02 -.874152278E+02 -.874267615E+02 -.874393946E+02 -.874531324E+02 -.874680015E+02 -.874840442E+02 -.875013141E+02 -.875198726E+02 -.875397859E+02 -.875611225E+02 -.875839505E+02 -.876083359E+02 -.876343396E+02 -.876620158E+02 -.876914093E+02 -.877225530E+02 -.877554658E+02 -.877901494E+02 -.878265858E+02 -.878647343E+02 -.879045287E+02 -.879458747E+02 -.879886467E+02 -.880326861E+02 -.880777986E+02 -.881237534E+02 -.881702821E+02 -.882170786E+02 -.882638010E+02 -.883100731E+02 -.883554885E+02 -.883996153E+02 -.884420025E+02 -.884821879E+02 -.885197067E+02 -.885541017E+02 -.885849340E+02 -.886117936E+02 -.886343113E+02 -.886521680E+02 -.886651050E+02 -.886729316E+02 -.886755306E+02 -.886728629E+02 -.886649681E+02 -.886519633E+02 -.886340398E+02 -.886114566E+02 -.885845330E+02 -.885536387E+02 -.885191839E+02 -.884816079E+02 -.884413684E+02 -.883989305E+02 -.883547568E+02 -.883092987E+02 -.882629887E+02 -.882162336E+02 -.881694102E+02 -.881228610E+02 -.880768925E+02 -.880317738E+02 -.879877365E+02 -.879449753E+02 -.879036498E+02 -.878638862E+02 -.878257797E+02 -.877893973E+02 -.877547804E+02 -.877219477E+02 -.876908983E+02 -.876616140E+02 -.876340623E+02 -.876081987E+02 -.875839690E+02 -.875613117E+02 -.875401601E+02 -.875204440E+02 -.875020919E+02 -.874850331E+02 -.874691993E+02 -.874545274E+02 -.874409619E+02 -.874284580E+02 -.874169854E+02 -.874065336E+02 -.873971178E+02 -.873887872E+02 -.873816360E+02 -.873758169E+02 -.873715604E+02 -.873691988E+02 -.873691988E+02
 -.873664980E+02 -.873664980E+02 -.873687444E+02 -.873728142E+02 -.873784135E+02 -.873853457E+02 -.873934888E+02 -.874027774E+02 -.874131896E+02 -.874247364E+02 -.874374541E+02 -.874513986E+02 -.874666403E+02 -.874832610E+02 -.875013503E+02 -.875210034E+02 -.875423188E+02 -.875653955E+02 -.875903317E+02 -.876172213E+02 -.876461525E+02 -.876772045E+02 -.877104447E+02 -.877459255E+02 -.877836810E+02 -.878237231E+02 -.878660374E+02 -.879105790E+02 -.879572688E+02 -.880059884E+02 -.880565766E+02 -.881088257E+02 -.881624783E+02 -.882172248E+02 -.882727025E+02 -.883284959E+02 -.883841379E+02 -.884391144E+02 -.884928693E+02 -.885448127E+02 -.885943313E+02 -.886408005E+02 -.886835986E+02 -.887221225E+02 -.887558041E+02 -.887841269E+02 -.888066424E+02 -.888229845E+02 -.888328822E+02 -.888361690E+02 -.888327887E+02 -.888227978E+02 -.888063630E+02 -.887837556E+02 -.887553419E+02 -.887215708E+02 -.886829590E+02 -.886400750E+02 -.885935221E+02 -.885439224E+02 -.884919008E+02 -.884380711E+02 -.883830235E+02 -.883273143E+02 -.882714586E+02 -.882159234E+02 -.881611252E+02 -.881074270E+02 -.880551390E+02 -.880045192E+02 -.879557761E+02 -.879090716E+02 -.878645247E+02 -.878222154E+02 -.877821894E+02 -.877444619E+02 -.877090218E+02 -.876758360E+02 -.876448528E+02 -.876160052E+02 -.875892148E+02 -.875643937E+02 -.875414477E+02 -.875202785E+02 -.875007856E+02 -.874828685E+02 -.874664285E+02 -.874513707E+02 -.874376057E+02 -.874250520E+02 -.874136386E+02 -.874033082E+02 -.873940208E+02 -.873857595E+02 -.873785368E+02 -.873724035E+02 -.873674605E+02 -.873638744E+02 -.873618981E+02 -.873618981E+02
 -.873572250E+02 -.873572250E+02 -.873589773E+02 -.873621849E+02 -.873666531E+02 -.873722650E+02 -.873789627E+02 -.873867340E+02 -.873956019E+02 -.874056168E+02 -.874168505E+02 -.874293922E+02 -.874433447E+02 -.874588218E+02 -.874759463E+02 -.874948475E+02 -.875156599E+02 -.875385208E+02 -.875635683E+02 -.875909392E+02 -.876207664E+02 -.876531756E+02 -.876882825E+02 -.877261884E+02 -.877669759E+02 -.878107041E+02 -.878574034E+02 -.879070689E+02 -.879596548E+02 -.880150677E+02 -.880731599E+02 -.881337230E+02 -.881964826E+02 -.882610927E+02 -.883271321E+02 -.883941027E+02 -.884614298E+02 -.885284646E+02 -.885944911E+02 -.886587347E+02 -.887203764E+02 -.887785688E+02 -.888324567E+02 -.888812001E+02 -.889239989E+02 -.889601191E+02 -.889889179E+02 -.890098674E+02 -.890225749E+02 -.890267981E+02 -.890224554E+02 -.890096286E+02 -.889885602E+02 -.889596431E+02 -.889234054E+02 -.888804902E+02 -.888316317E+02 -.887776303E+02 -.887193261E+02 -.886575748E+02 -.885932238E+02 -.885270927E+02 -.884599561E+02 -.883925308E+02 -.883254657E+02 -.882593360E+02 -.881946403E+02 -.881318003E+02 -.880711624E+02 -.880130018E+02 -.879575274E+02 -.879048875E+02 -.878551764E+02 -.878084406E+02 -.877646856E+02 -.877238822E+02 -.876859722E+02 -.876508736E+02 -.876184860E+02 -.875886948E+02 -.875613749E+02 -.875363941E+02 -.875136160E+02 -.874929025E+02 -.874741160E+02 -.874571210E+02 -.874417859E+02 -.874279845E+02 -.874155977E+02 -.874045145E+02 -.873946345E+02 -.873858695E+02 -.873781469E+02 -.873714129E+02 -.873656373E+02 -.873608205E+02 -.873570017E+02 -.873542706E+02 -.873527833E+02 -.873527833E+02
 -.873458363E+02 -.873458363E+02 -.873469718E+02 -.873490984E+02 -.873521406E+02 -.873560753E+02 -.873609199E+02 -.873667232E+02 -.873735592E+02 -.873815222E+02 -.873907235E+02 -.874012890E+02 -.874133571E+02 -.874270774E+02 -.874426097E+02 -.874601227E+02 -.874797927E+02 -.875018025E+02 -.875263393E+02 -.875535933E+02 -.875837547E+02 -.876170108E+02 -.876535425E+02 -.876935193E+02 -.877370945E+02 -.877843986E+02 -.878355326E+02 -.878905593E+02 -.879494950E+02 -.880122997E+02 -.880788668E+02 -.881490127E+02 -.882224669E+02 -.882988621E+02 -.883777263E+02 -.884584763E+02 -.885404147E+02 -.886227302E+02 -.887045028E+02 -.887847143E+02 -.888622644E+02 -.889359935E+02 -.890047114E+02 -.890672309E+02 -.891224066E+02 -.891691752E+02 -.892065969E+02 -.892338937E+02 -.892504831E+02 -.892560048E+02 -.892503367E+02 -.892336009E+02 -.892061581E+02 -.891685907E+02 -.891216770E+02 -.890663569E+02 -.890036940E+02 -.889348337E+02 -.888609635E+02 -.887832737E+02 -.887029243E+02 -.886210156E+02 -.885385662E+02 -.884564965E+02 -.883756180E+02 -.882966284E+02 -.882201114E+02 -.881465393E+02 -.880762800E+02 -.880096046E+02 -.879466970E+02 -.878876645E+02 -.878325478E+02 -.877813314E+02 -.877339532E+02 -.876903131E+02 -.876502815E+02 -.876137062E+02 -.875804184E+02 -.875502384E+02 -.875229799E+02 -.874984536E+02 -.874764704E+02 -.874568437E+02 -.874393912E+02 -.874239368E+02 -.874103112E+02 -.873983534E+02 -.873879110E+02 -.873788412E+02 -.873710113E+02 -.873643001E+02 -.873585987E+02 -.873538125E+02 -.873498639E+02 -.873466952E+02 -.873442742E+02 -.873426007E+02 -.873417161E+02 -.873417161E+02
 -.873322093E+02 -.873322093E+02 -.873325960E+02 -.873334049E+02 -.873346999E+02 -.873365663E+02 -.873391069E+02 -.873424391E+02 -.873466928E+02 -.873520101E+02 -.873585441E+02 -.873664596E+02 -.873759325E+02 -.873871508E+02 -.874003141E+02 -.874156340E+02 -.874333341E+02 -.874536491E+02 -.874768244E+02 -.875031145E+02 -.875327809E+02 -.875660893E+02 -.876033062E+02 -.876446937E+02 -.876905037E+02 -.877409700E+02 -.877963003E+02 -.878566648E+02 -.879221845E+02 -.879929174E+02 -.880688435E+02 -.881498484E+02 -.882357064E+02 -.883260640E+02 -.884204233E+02 -.885181284E+02 -.886183549E+02 -.887201040E+02 -.888222035E+02 -.889233169E+02 -.890219617E+02 -.891165387E+02 -.892053717E+02 -.892867584E+02 -.893590289E+02 -.894206115E+02 -.894701003E+02 -.895063202E+02 -.895283854E+02 -.895357448E+02 -.895282114E+02 -.895059721E+02 -.894695783E+02 -.894199158E+02 -.893581598E+02 -.892857162E+02 -.892041570E+02 -.891151518E+02 -.890204034E+02 -.889215880E+02 -.888203049E+02 -.887180367E+02 -.886161201E+02 -.885157277E+02 -.884178584E+02 -.883233368E+02 -.882328192E+02 -.881468037E+02 -.880656444E+02 -.879895672E+02 -.879186871E+02 -.878530247E+02 -.877925223E+02 -.877370599E+02 -.876864677E+02 -.876405392E+02 -.875990413E+02 -.875617230E+02 -.875283235E+02 -.874985774E+02 -.874722203E+02 -.874489919E+02 -.874286392E+02 -.874109185E+02 -.873955963E+02 -.873824506E+02 -.873712713E+02 -.873618595E+02 -.873540280E+02 -.873476007E+02 -.873424117E+02 -.873383050E+02 -.873351337E+02 -.873327597E+02 -.873310530E+02 -.873298920E+02 -.873291638E+02 -.873287649E+02 -.873286038E+02 -.873286038E+02
 -.873162906E+02 -.873162906E+02 -.873157904E+02 -.873150330E+02 -.873142412E+02 -.873136225E+02 -.873133744E+02 -.873136887E+02 -.873147551E+02 -.873167651E+02 -.873199146E+02 -.873244072E+02 -.873304566E+02 -.873382886E+02 -.873481436E+02 -.873602777E+02 -.873749646E+02 -.873924960E+02 -.874131825E+02 -.874373530E+02 -.874653540E+02 -.874975477E+02 -.875343086E+02 -.875760194E+02 -.876230645E+02 -.876758223E+02 -.877346543E+02 -.877998926E+02 -.878718241E+02 -.879506719E+02 -.880365740E+02 -.881295591E+02 -.882295196E+02 -.883361837E+02 -.884490867E+02 -.885675433E+02 -.886906230E+02 -.888171313E+02 -.889455999E+02 -.890742880E+02 -.892011992E+02 -.893241159E+02 -.894406530E+02 -.895483317E+02 -.896446716E+02 -.897272968E+02 -.897940506E+02 -.898431089E+02 -.898730838E+02 -.898831067E+02 -.898728818E+02 -.898427049E+02 -.897934446E+02 -.897264887E+02 -.896436614E+02 -.895471193E+02 -.894392383E+02 -.893224990E+02 -.891993799E+02 -.890722664E+02 -.889433761E+02 -.888147054E+02 -.886879952E+02 -.885647140E+02 -.884460563E+02 -.883329527E+02 -.882260888E+02 -.881259296E+02 -.880327471E+02 -.879466491E+02 -.878676073E+02 -.877954843E+02 -.877300573E+02 -.876710401E+02 -.876181011E+02 -.875708796E+02 -.875289982E+02 -.874920734E+02 -.874597238E+02 -.874315760E+02 -.874072694E+02 -.873864593E+02 -.873688187E+02 -.873540393E+02 -.873418320E+02 -.873319262E+02 -.873240689E+02 -.873180238E+02 -.873135691E+02 -.873104960E+02 -.873086063E+02 -.873077097E+02 -.873076212E+02 -.873081576E+02 -.873091339E+02 -.873103593E+02 -.873116319E+02 -.873127330E+02 -.873134205E+02 -.873134205E+02
 -.872981218E+02 -.872981218E+02 -.872965959E+02 -.872940207E+02 -.872907960E+02 -.872872636E+02 -.872837232E+02 -.872804451E+02 -.872776800E+02 -.872756685E+02 -.872746475E+02 -.872748566E+02 -.872765439E+02 -.872799702E+02 -.872854131E+02 -.872931715E+02 -.873035680E+02 -.873169525E+02 -.873337041E+02 -.873542331E+02 -.873789819E+02 -.874084251E+02 -.874430677E+02 -.874834427E+02 -.875301056E+02 -.875836273E+02 -.876445828E+02 -.877135371E+02 -.877910267E+02 -.878775360E+02 -.879734687E+02 -.880791131E+02 -.881946029E+02 -.883198724E+02 -.884546076E+02 -.885981960E+02 -.887496772E+02 -.889076980E+02 -.890704781E+02 -.892357909E+02 -.894009671E+02 -.895629274E+02 -.897182492E+02 -.898632713E+02 -.899942358E+02 -.901074639E+02 -.901995530E+02 -.902675817E+02 -.903093011E+02 -.903232926E+02 -.903090713E+02 -.902671219E+02 -.901988631E+02 -.901065436E+02 -.899930846E+02 -.898618888E+02 -.897166348E+02 -.895610804E+02 -.893988867E+02 -.892334764E+02 -.890679286E+02 -.889049126E+02 -.887466550E+02 -.885949360E+02 -.884511089E+02 -.883161341E+02 -.881906242E+02 -.880748932E+02 -.879690071E+02 -.878728322E+02 -.877860805E+02 -.877083486E+02 -.876391525E+02 -.875779561E+02 -.875241949E+02 -.874772946E+02 -.874366852E+02 -.874018120E+02 -.873721435E+02 -.873471758E+02 -.873264362E+02 -.873094844E+02 -.872959127E+02 -.872853451E+02 -.872774354E+02 -.872718656E+02 -.872683426E+02 -.872665954E+02 -.872663717E+02 -.872674338E+02 -.872695547E+02 -.872725131E+02 -.872760876E+02 -.872800512E+02 -.872841629E+02 -.872881591E+02 -.872917426E+02 -.872945688E+02 -.872962289E+02 -.872962289E+02
 -.872778665E+02 -.872778665E+02 -.872751823E+02 -.872705475E+02 -.872645540E+02 -.872576875E+02 -.872503548E+02 -.872429061E+02 -.872356520E+02 -.872288784E+02 -.872228581E+02 -.872178606E+02 -.872141607E+02 -.872120462E+02 -.872118246E+02 -.872138292E+02 -.872184250E+02 -.872260142E+02 -.872370416E+02 -.872519986E+02 -.872714277E+02 -.872959258E+02 -.873261459E+02 -.873627981E+02 -.874066469E+02 -.874585075E+02 -.875192366E+02 -.875897189E+02 -.876708484E+02 -.877635008E+02 -.878684991E+02 -.879865681E+02 -.881182791E+02 -.882639830E+02 -.884237337E+02 -.885972012E+02 -.887835802E+02 -.889814977E+02 -.891889282E+02 -.894031267E+02 -.896205918E+02 -.898370737E+02 -.900476414E+02 -.902468195E+02 -.904288033E+02 -.905877474E+02 -.907181149E+02 -.908150576E+02 -.908747867E+02 -.908948873E+02 -.908745296E+02 -.908145431E+02 -.907173426E+02 -.905867167E+02 -.904275134E+02 -.902452696E+02 -.900458303E+02 -.898350001E+02 -.896182540E+02 -.894005233E+02 -.891860572E+02 -.889783571E+02 -.887801679E+02 -.885935150E+02 -.884197711E+02 -.882597416E+02 -.881137562E+02 -.879817613E+02 -.878634057E+02 -.877581181E+02 -.876651739E+02 -.875837503E+02 -.875129716E+02 -.874519443E+02 -.873997840E+02 -.873556345E+02 -.873186816E+02 -.872881613E+02 -.872633651E+02 -.872436413E+02 -.872283951E+02 -.872170863E+02 -.872092267E+02 -.872043755E+02 -.872021356E+02 -.872021483E+02 -.872040882E+02 -.872076581E+02 -.872125832E+02 -.872186050E+02 -.872254748E+02 -.872329464E+02 -.872407676E+02 -.872486705E+02 -.872563598E+02 -.872634982E+02 -.872696891E+02 -.872744537E+02 -.872772034E+02 -.872772034E+02
 -.872558353E+02 -.872558353E+02 -.872518754E+02 -.872449643E+02 -.872358979E+02 -.872253116E+02 -.872137210E+02 -.872015543E+02 -.871891774E+02 -.871769148E+02 -.871650660E+02 -.871539195E+02 -.871437651E+02 -.871349039E+02 -.871276586E+02 -.871223819E+02 -.871194659E+02 -.871193503E+02 -.871225315E+02 -.871295705E+02 -.871411022E+02 -.871578431E+02 -.871805993E+02 -.872102727E+02 -.872478663E+02 -.872944854E+02 -.873513364E+02 -.874197190E+02 -.875010109E+02 -.875966435E+02 -.877080645E+02 -.878366856E+02 -.879838116E+02 -.881505496E+02 -.883376943E+02 -.885455908E+02 -.887739767E+02 -.890218076E+02 -.892870773E+02 -.895666485E+02 -.898561162E+02 -.901497313E+02 -.904404203E+02 -.907199308E+02 -.909791338E+02 -.912084922E+02 -.913986838E+02 -.915413304E+02 -.916297513E+02 -.916596285E+02 -.916294676E+02 -.915407627E+02 -.913978316E+02 -.912073547E+02 -.909777097E+02 -.907182187E+02 -.904384185E+02 -.901474379E+02 -.898535288E+02 -.895637646E+02 -.892838939E+02 -.890183217E+02 -.887701850E+02 -.885414895E+02 -.883332796E+02 -.881458174E+02 -.879787574E+02 -.878313048E+02 -.877023525E+02 -.875905953E+02 -.874946215E+02 -.874129835E+02 -.873442497E+02 -.872870427E+02 -.872400629E+02 -.872021045E+02 -.871720626E+02 -.871489352E+02 -.871318216E+02 -.871199172E+02 -.871125076E+02 -.871089609E+02 -.871087196E+02 -.871112923E+02 -.871162455E+02 -.871231955E+02 -.871317999E+02 -.871417499E+02 -.871527621E+02 -.871645697E+02 -.871769138E+02 -.871895332E+02 -.872021530E+02 -.872144712E+02 -.872261423E+02 -.872367573E+02 -.872458188E+02 -.872527092E+02 -.872566499E+02 -.872566499E+02
 -.872325048E+02 -.872325048E+02 -.872271771E+02 -.872178177E+02 -.872054325E+02 -.871908082E+02 -.871745671E+02 -.871572101E+02 -.871391505E+02 -.871207408E+02 -.871022944E+02 -.870841038E+02 -.870664559E+02 -.870496458E+02 -.870339893E+02 -.870198348E+02 -.870075756E+02 -.869976616E+02 -.869906125E+02 -.869870311E+02 -.869876177E+02 -.869931852E+02 -.870046748E+02 -.870231722E+02 -.870499232E+02 -.870863482E+02 -.871340534E+02 -.871948374E+02 -.872706907E+02 -.873637837E+02 -.874764387E+02 -.876110820E+02 -.877701676E+02 -.879560673E+02 -.881709188E+02 -.884164264E+02 -.886936094E+02 -.890025005E+02 -.893418005E+02 -.897085098E+02 -.900975695E+02 -.905015639E+02 -.909105538E+02 -.913121222E+02 -.916917207E+02 -.920333830E+02 -.923208293E+02 -.925389024E+02 -.926751730E+02 -.927214485E+02 -.926748642E+02 -.925382844E+02 -.923199013E+02 -.920321438E+02 -.916901689E+02 -.913102558E+02 -.909083706E+02 -.904990612E+02 -.900947442E+02 -.897053585E+02 -.893383193E+02 -.889986851E+02 -.886894552E+02 -.884119284E+02 -.881660716E+02 -.879508649E+02 -.877646039E+02 -.876051505E+02 -.874701324E+02 -.873570954E+02 -.872636129E+02 -.871873623E+02 -.871261731E+02 -.870780549E+02 -.870412089E+02 -.870140293E+02 -.869950961E+02 -.869831643E+02 -.869771494E+02 -.869761117E+02 -.869792406E+02 -.869858390E+02 -.869953085E+02 -.870071350E+02 -.870208760E+02 -.870361486E+02 -.870526175E+02 -.870699842E+02 -.870879765E+02 -.871063372E+02 -.871248129E+02 -.871431409E+02 -.871610351E+02 -.871781686E+02 -.871941531E+02 -.872085127E+02 -.872206514E+02 -.872298116E+02 -.872350204E+02 -.872350204E+02
 -.872085255E+02 -.872085255E+02 -.872017750E+02 -.871898609E+02 -.871739989E+02 -.871551237E+02 -.871339580E+02 -.871110672E+02 -.870869005E+02 -.870618249E+02 -.870361517E+02 -.870101582E+02 -.869841066E+02 -.869582604E+02 -.869328996E+02 -.869083354E+02 -.868849250E+02 -.868630875E+02 -.868433208E+02 -.868262205E+02 -.868125007E+02 -.868030175E+02 -.867987956E+02 -.868010568E+02 -.868112521E+02 -.868310945E+02 -.868625935E+02 -.869080878E+02 -.869702739E+02 -.870522255E+02 -.871573987E+02 -.872896124E+02 -.874529954E+02 -.876518837E+02 -.878906538E+02 -.881734711E+02 -.885039363E+02 -.888846125E+02 -.893164259E+02 -.897979480E+02 -.903245940E+02 -.908878107E+02 -.914743781E+02 -.920660052E+02 -.926394510E+02 -.931674145E+02 -.936203888E+02 -.939695082E+02 -.941901336E+02 -.942655443E+02 -.941898013E+02 -.939688432E+02 -.936193900E+02 -.931660807E+02 -.926377802E+02 -.920639951E+02 -.914720257E+02 -.908851128E+02 -.903215468E+02 -.897945471E+02 -.893126665E+02 -.888804892E+02 -.884994432E+02 -.881686018E+02 -.878854013E+02 -.876462407E+02 -.874469537E+02 -.872831637E+02 -.871505338E+02 -.870449349E+02 -.869625474E+02 -.868999151E+02 -.868539638E+02 -.868219967E+02 -.868016751E+02 -.867909895E+02 -.867882272E+02 -.867919378E+02 -.868009007E+02 -.868140928E+02 -.868306603E+02 -.868498927E+02 -.868711991E+02 -.868940882E+02 -.869181499E+02 -.869430388E+02 -.869684595E+02 -.869941532E+02 -.870198843E+02 -.870454273E+02 -.870705533E+02 -.870950149E+02 -.871185287E+02 -.871407549E+02 -.871612721E+02 -.871795450E+02 -.871948851E+02 -.872063980E+02 -.872129172E+02 -.872129172E+02
 -.871847134E+02 -.871847134E+02 -.871765338E+02 -.871620459E+02 -.871426681E+02 -.871194741E+02 -.870932777E+02 -.870646968E+02 -.870342038E+02 -.870021648E+02 -.869688708E+02 -.869345629E+02 -.868994541E+02 -.868637471E+02 -.868276522E+02 -.867914032E+02 -.867552753E+02 -.867196027E+02 -.866847999E+02 -.866513846E+02 -.866200055E+02 -.865914744E+02 -.865668039E+02 -.865472518E+02 -.865343724E+02 -.865300753E+02 -.865366923E+02 -.865570505E+02 -.865945499E+02 -.866532424E+02 -.867379041E+02 -.868540918E+02 -.870081680E+02 -.872072722E+02 -.874592089E+02 -.877722136E+02 -.881545494E+02 -.886138775E+02 -.891563481E+02 -.897853649E+02 -.905000101E+02 -.912931828E+02 -.921496075E+02 -.930440315E+02 -.939401289E+02 -.947908220E+02 -.955408304E+02 -.961320767E+02 -.965119237E+02 -.966429713E+02 -.965115702E+02 -.961313690E+02 -.955397675E+02 -.947894022E+02 -.939383500E+02 -.930418907E+02 -.921471013E+02 -.912903074E+02 -.904967609E+02 -.897817367E+02 -.891523352E+02 -.886094734E+02 -.881497471E+02 -.877670055E+02 -.874535864E+02 -.872012265E+02 -.870016893E+02 -.868471696E+02 -.867305273E+02 -.866453993E+02 -.865862280E+02 -.865482367E+02 -.865273731E+02 -.865202365E+02 -.865239998E+02 -.865363309E+02 -.865553204E+02 -.865794144E+02 -.866073562E+02 -.866381348E+02 -.866709410E+02 -.867051298E+02 -.867401887E+02 -.867757107E+02 -.868113716E+02 -.868469100E+02 -.868821104E+02 -.869167873E+02 -.869507707E+02 -.869838915E+02 -.870159664E+02 -.870467809E+02 -.870760697E+02 -.871034931E+02 -.871286079E+02 -.871508300E+02 -.871693866E+02 -.871832551E+02 -.871910828E+02 -.871910828E+02
 -.871620212E+02 -.871620212E+02 -.871524649E+02 -.871354911E+02 -.871127053E+02 -.870853074E+02 -.870541887E+02 -.870200071E+02 -.869832443E+02 -.869442505E+02 -.869032791E+02 -.868605153E+02 -.868160986E+02 -.867701426E+02 -.867227534E+02 -.866740463E+02 -.866241640E+02 -.865732961E+02 -.865217011E+02 -.864697333E+02 -.864178744E+02 -.863667727E+02 -.863172909E+02 -.862705654E+02 -.862280781E+02 -.861917444E+02 -.861640185E+02 -.861480200E+02 -.861476803E+02 -.861679115E+02 -.862147925E+02 -.862957665E+02 -.864198340E+02 -.865977175E+02 -.868419569E+02 -.871668760E+02 -.875883303E+02 -.881231185E+02 -.887878996E+02 -.895974327E+02 -.905619468E+02 -.916834970E+02 -.929513053E+02 -.943363929E+02 -.957863460E+02 -.972218413E+02 -.985374837E+02 -.996101359E+02 -.100317324E+03 -.100565011E+03 -.100316952E+03 -.996093906E+02 -.985363642E+02 -.972203457E+02 -.957844717E+02 -.943341368E+02 -.929486635E+02 -.916804650E+02 -.905585193E+02 -.895936039E+02 -.887836629E+02 -.881184664E+02 -.875832548E+02 -.871613682E+02 -.868360071E+02 -.865913151E+02 -.864129679E+02 -.862884244E+02 -.862069614E+02 -.861595776E+02 -.861388289E+02 -.861386357E+02 -.861540851E+02 -.861812449E+02 -.862169954E+02 -.862588817E+02 -.863049886E+02 -.863538346E+02 -.864042841E+02 -.864554761E+02 -.865067648E+02 -.865576726E+02 -.866078509E+02 -.866570492E+02 -.867050893E+02 -.867518437E+02 -.867972180E+02 -.868411342E+02 -.868835162E+02 -.869242747E+02 -.869632916E+02 -.870004016E+02 -.870353721E+02 -.870678762E+02 -.870974606E+02 -.871235033E+02 -.871451596E+02 -.871612907E+02 -.871703721E+02 -.871703721E+02
 -.871414847E+02 -.871414847E+02 -.871306703E+02 -.871114191E+02 -.870855017E+02 -.870542258E+02 -.870185456E+02 -.869791459E+02 -.869365057E+02 -.868909470E+02 -.868426729E+02 -.867917973E+02 -.867383685E+02 -.866823893E+02 -.866238339E+02 -.865626648E+02 -.864988491E+02 -.864323772E+02 -.863632837E+02 -.862916740E+02 -.862177569E+02 -.861418862E+02 -.860646144E+02 -.859867616E+02 -.859095032E+02 -.858344837E+02 -.857639595E+02 -.857009804E+02 -.856496165E+02 -.856152381E+02 -.856048570E+02 -.856275331E+02 -.856948456E+02 -.858214181E+02 -.860254655E+02 -.863293029E+02 -.867597050E+02 -.873479330E+02 -.881291416E+02 -.891407402E+02 -.904191199E+02 -.919940019E+02 -.938796014E+02 -.960620128E+02 -.984830285E+02 -.101022487E+03 -.103484757E+03 -.105600203E+03 -.107057746E+03 -.107583411E+03 -.107057358E+03 -.105599426E+03 -.103483589E+03 -.101020927E+03 -.984810736E+02 -.960596591E+02 -.938768448E+02 -.919908373E+02 -.904155414E+02 -.891367414E+02 -.881247151E+02 -.873430706E+02 -.867543976E+02 -.863235406E+02 -.860192375E+02 -.858147127E+02 -.856876501E+02 -.856198338E+02 -.855966392E+02 -.856064861E+02 -.856403137E+02 -.856911093E+02 -.857535015E+02 -.858234196E+02 -.858978129E+02 -.859744247E+02 -.860516104E+02 -.861281947E+02 -.862033583E+02 -.862765505E+02 -.863474200E+02 -.864157623E+02 -.864814780E+02 -.865445412E+02 -.866049738E+02 -.866628255E+02 -.867181569E+02 -.867710246E+02 -.868214679E+02 -.868694944E+02 -.869150651E+02 -.869580765E+02 -.869983387E+02 -.870355477E+02 -.870692506E+02 -.870987990E+02 -.871232890E+02 -.871414828E+02 -.871517045E+02 -.871517045E+02
 -.871241475E+02 -.871241475E+02 -.871122621E+02 -.870910681E+02 -.870624720E+02 -.870278680E+02 -.869882579E+02 -.869443421E+02 -.868965883E+02 -.868452841E+02 -.867905768E+02 -.867325035E+02 -.866710149E+02 -.866059943E+02 -.865372729E+02 -.864646440E+02 -.863878767E+02 -.863067307E+02 -.862209738E+02 -.861304043E+02 -.860348797E+02 -.859343555E+02 -.858289368E+02 -.857189482E+02 -.856050279E+02 -.854882535E+02 -.853703103E+02 -.852537144E+02 -.851421083E+02 -.850406481E+02 -.849565077E+02 -.848995292E+02 -.848830511E+02 -.849249452E+02 -.850488862E+02 -.852858550E+02 -.856758284E+02 -.862695164E+02 -.871298390E+02 -.883325472E+02 -.899649326E+02 -.921208588E+02 -.948893778E+02 -.983330518E+02 -.102451303E+03 -.107125051E+03 -.112044806E+03 -.116641462E+03 -.120076182E+03 -.121405823E+03 -.120075781E+03 -.116640659E+03 -.112043601E+03 -.107123440E+03 -.102449283E+03 -.983306202E+02 -.948865294E+02 -.921175881E+02 -.899612334E+02 -.883284125E+02 -.871252607E+02 -.862644857E+02 -.856703354E+02 -.852798890E+02 -.850424355E+02 -.849179969E+02 -.848755914E+02 -.848915432E+02 -.849479794E+02 -.850315603E+02 -.851324427E+02 -.852434517E+02 -.853594301E+02 -.854767345E+02 -.855928479E+02 -.857060845E+02 -.858153663E+02 -.859200553E+02 -.860198276E+02 -.861145797E+02 -.862043589E+02 -.862893120E+02 -.863696471E+02 -.864456056E+02 -.865174407E+02 -.865854017E+02 -.866497197E+02 -.867105973E+02 -.867681967E+02 -.868226279E+02 -.868739355E+02 -.869220812E+02 -.869669219E+02 -.870081821E+02 -.870454162E+02 -.870779593E+02 -.871048629E+02 -.871248090E+02 -.871359975E+02 -.871359975E+02
 -.871109684E+02 -.871109684E+02 -.870982633E+02 -.870755801E+02 -.870449263E+02 -.870077593E+02 -.869651132E+02 -.869176957E+02 -.868659606E+02 -.868101622E+02 -.867503963E+02 -.866866308E+02 -.866187281E+02 -.865464631E+02 -.864695358E+02 -.863875827E+02 -.863001859E+02 -.862068841E+02 -.861071837E+02 -.860005748E+02 -.858865526E+02 -.857646479E+02 -.856344706E+02 -.854957713E+02 -.853485284E+02 -.851930708E+02 -.850302492E+02 -.848616739E+02 -.846900447E+02 -.845196045E+02 -.843567624E+02 -.842109448E+02 -.840957530E+02 -.840305294E+02 -.840424607E+02 -.841693751E+02 -.844634109E+02 -.849957257E+02 -.858623400E+02 -.871909802E+02 -.891482327E+02 -.919451397E+02 -.958369837E+02 -.101108494E+03 -.108027728E+03 -.116739205E+03 -.127051079E+03 -.138065804E+03 -.147664737E+03 -.152171648E+03 -.147664327E+03 -.138064984E+03 -.127049846E+03 -.116737556E+03 -.108025661E+03 -.101106006E+03 -.958340684E+02 -.919417917E+02 -.891444456E+02 -.871867464E+02 -.858576510E+02 -.849905722E+02 -.844577826E+02 -.841632605E+02 -.840358474E+02 -.840234038E+02 -.840881003E+02 -.842027493E+02 -.843480070E+02 -.845102709E+02 -.846801135E+02 -.848511245E+02 -.850190597E+02 -.851812184E+02 -.853359893E+02 -.854825209E+02 -.856204841E+02 -.857499004E+02 -.858710199E+02 -.859842344E+02 -.860900158E+02 -.861888733E+02 -.862813234E+02 -.863678693E+02 -.864489861E+02 -.865251105E+02 -.865966322E+02 -.866638866E+02 -.867271471E+02 -.867866158E+02 -.868424115E+02 -.868945545E+02 -.869429445E+02 -.869873332E+02 -.870272849E+02 -.870621262E+02 -.870908774E+02 -.871121624E+02 -.871240885E+02 -.871240885E+02
 -.871027237E+02 -.871027237E+02 -.870895034E+02 -.870658830E+02 -.870339326E+02 -.869951475E+02 -.869505805E+02 -.869009419E+02 -.868466741E+02 -.867880074E+02 -.867250013E+02 -.866575748E+02 -.865855290E+02 -.865085621E+02 -.864262812E+02 -.863382104E+02 -.862437973E+02 -.861424185E+02 -.860333866E+02 -.859159595E+02 -.857893544E+02 -.856527696E+02 -.855054175E+02 -.853465747E+02 -.851756561E+02 -.849923244E+02 -.847966480E+02 -.845893298E+02 -.843720333E+02 -.841478493E+02 -.839219587E+02 -.837025734E+02 -.835022732E+02 -.833399039E+02 -.832432776E+02 -.832530223E+02 -.834280819E+02 -.838535925E+02 -.846521739E+02 -.860000961E+02 -.881502728E+02 -.914644152E+02 -.964563026E+02 -.103845075E+03 -.114606443E+03 -.129976533E+03 -.151270551E+03 -.179129881E+03 -.211157361E+03 -.235200868E+03 -.211156946E+03 -.179129048E+03 -.151269301E+03 -.129974862E+03 -.114604348E+03 -.103842552E+03 -.964533467E+02 -.914610204E+02 -.881464323E+02 -.859958021E+02 -.846474177E+02 -.838483644E+02 -.834223713E+02 -.832468173E+02 -.832365654E+02 -.833326704E+02 -.834945032E+02 -.836942504E+02 -.839130651E+02 -.841383662E+02 -.843619404E+02 -.845786057E+02 -.847852700E+02 -.849802687E+02 -.851628979E+02 -.853330883E+02 -.854911770E+02 -.856377489E+02 -.857735280E+02 -.858993036E+02 -.860158803E+02 -.861240451E+02 -.862245471E+02 -.863180835E+02 -.864052916E+02 -.864867434E+02 -.865629418E+02 -.866343164E+02 -.867012186E+02 -.867639145E+02 -.868225750E+02 -.868772608E+02 -.869279019E+02 -.869742692E+02 -.870159358E+02 -.870522244E+02 -.870821373E+02 -.871042629E+02 -.871166516E+02 -.871166516E+02
 -.870999200E+02 -.870999200E+02 -.870865241E+02 -.870625840E+02 -.870301909E+02 -.869908528E+02 -.869456286E+02 -.868952291E+02 -.868400923E+02 -.867804396E+02 -.867163175E+02 -.866476277E+02 -.865741486E+02 -.864955511E+02 -.864114085E+02 -.863212041E+02 -.862243360E+02 -.861201213E+02 -.860078006E+02 -.858865450E+02 -.857554668E+02 -.856136372E+02 -.854601151E+02 -.852939911E+02 -.851144556E+02 -.849208995E+02 -.847130644E+02 -.844912609E+02 -.842566854E+02 -.840118782E+02 -.837613814E+02 -.835126861E+02 -.832775937E+02 -.830741804E+02 -.829296421E+02 -.828844437E+02 -.829984256E+02 -.833599058E+02 -.840994714E+02 -.854113303E+02 -.875872811E+02 -.910726120E+02 -.965618463E+02 -.105170338E+03 -.118757022E+03 -.140561435E+03 -.176519157E+03 -.238088926E+03 -.348537324E+03 -.557300529E+03 -.348536907E+03 -.238088090E+03 -.176517901E+03 -.140559757E+03 -.118754918E+03 -.105167804E+03 -.965588770E+02 -.910692017E+02 -.875834228E+02 -.854070163E+02 -.840946929E+02 -.833546530E+02 -.829926876E+02 -.828782087E+02 -.829228970E+02 -.830669110E+02 -.832697846E+02 -.835043207E+02 -.837524418E+02 -.840023452E+02 -.842465386E+02 -.844804785E+02 -.847016235E+02 -.849087759E+02 -.851016241E+02 -.852804259E+02 -.854457896E+02 -.855985250E+02 -.857395421E+02 -.858697836E+02 -.859901809E+02 -.861016265E+02 -.862049559E+02 -.863009385E+02 -.863902713E+02 -.864735759E+02 -.865513964E+02 -.866241965E+02 -.866923556E+02 -.867561630E+02 -.868158083E+02 -.868713665E+02 -.869227787E+02 -.869698230E+02 -.870120754E+02 -.870488580E+02 -.870791669E+02 -.871015789E+02 -.871141252E+02 -.871141252E+02
 -.871027337E+02 -.871027337E+02 -.870895139E+02 -.870658944E+02 -.870339452E+02 -.869951615E+02 -.869505962E+02 -.869009594E+02 -.868466935E+02 -.867880287E+02 -.867250246E+02 -.866576002E+02 -.865855563E+02 -.865085914E+02 -.864263125E+02 -.863382438E+02 -.862438327E+02 -.861424558E+02 -.860334258E+02 -.859160006E+02 -.857893974E+02 -.856528145E+02 -.855054641E+02 -.853466230E+02 -.851757061E+02 -.849923760E+02 -.847967013E+02 -.845893845E+02 -.843720895E+02 -.841479070E+02 -.839220177E+02 -.837026337E+02 -.835023348E+02 -.833399667E+02 -.832433415E+02 -.832530872E+02 -.834281478E+02 -.838536593E+02 -.846522416E+02 -.860001646E+02 -.881503420E+02 -.914644851E+02 -.964563730E+02 -.103845146E+03 -.114606514E+03 -.129976604E+03 -.151270623E+03 -.179129953E+03 -.211157434E+03 -.235200941E+03 -.211157018E+03 -.179129121E+03 -.151269373E+03 -.129974934E+03 -.114604420E+03 -.103842624E+03 -.964534176E+02 -.914610908E+02 -.881465021E+02 -.859958713E+02 -.846474861E+02 -.838484321E+02 -.834224381E+02 -.832468832E+02 -.832366303E+02 -.833327342E+02 -.834945659E+02 -.836943119E+02 -.839131254E+02 -.841384252E+02 -.843619980E+02 -.845786619E+02 -.847853248E+02 -.849803218E+02 -.851629495E+02 -.853331383E+02 -.854912253E+02 -.856377954E+02 -.857735728E+02 -.858993466E+02 -.860159214E+02 -.861240843E+02 -.862245844E+02 -.863181188E+02 -.864053249E+02 -.864867747E+02 -.865629711E+02 -.866343437E+02 -.867012438E+02 -.867639378E+02 -.868225963E+02 -.868772801E+02 -.869279193E+02 -.869742848E+02 -.870159498E+02 -.870522369E+02 -.870821486E+02 -.871042732E+02 -.871166614E+02 -.871166614E+02
 -.871109883E+02 -.871109883E+02 -.870982842E+02 -.870756028E+02 -.870449515E+02 -.870077875E+02 -.869651447E+02 -.869177308E+02 -.868659995E+02 -.868102050E+02 -.867504431E+02 -.866866815E+02 -.866187829E+02 -.865465219E+02 -.864695987E+02 -.863876496E+02 -.863002569E+02 -.862069590E+02 -.861072625E+02 -.860006573E+02 -.858866388E+02 -.857647377E+02 -.856345640E+02 -.854958682E+02 -.853486287E+02 -.851931744E+02 -.850303559E+02 -.848617837E+02 -.846901574E+02 -.845197200E+02 -.843568807E+02 -.842110657E+02 -.840958764E+02 -.840306552E+02 -.840425887E+02 -.841695053E+02 -.844635430E+02 -.849958596E+02 -.858624757E+02 -.871911174E+02 -.891483713E+02 -.919452796E+02 -.958371248E+02 -.101108636E+03 -.108027871E+03 -.116739348E+03 -.127051224E+03 -.138065949E+03 -.147664882E+03 -.152171793E+03 -.147664472E+03 -.138065129E+03 -.127049991E+03 -.116737701E+03 -.108025805E+03 -.101106149E+03 -.958342105E+02 -.919419328E+02 -.891445855E+02 -.871868850E+02 -.858577882E+02 -.849907078E+02 -.844579165E+02 -.841633926E+02 -.840359774E+02 -.840235317E+02 -.840882260E+02 -.842028726E+02 -.843481278E+02 -.845103891E+02 -.846802290E+02 -.848512371E+02 -.850191694E+02 -.851813250E+02 -.853360927E+02 -.854826211E+02 -.856205809E+02 -.857499937E+02 -.858711097E+02 -.859843205E+02 -.860900982E+02 -.861889519E+02 -.862813981E+02 -.863679401E+02 -.864490529E+02 -.865251733E+02 -.865966909E+02 -.866639413E+02 -.867271977E+02 -.867866624E+02 -.868424542E+02 -.868945932E+02 -.869429795E+02 -.869873645E+02 -.870273129E+02 -.870621512E+02 -.870909000E+02 -.871121831E+02 -.871241081E+02 -.871241081E+02
 -.871241774E+02 -.871241774E+02 -.871122934E+02 -.870911022E+02 -.870625098E+02 -.870279103E+02 -.869883053E+02 -.869443949E+02 -.868966468E+02 -.868453485E+02 -.867906472E+02 -.867325799E+02 -.866710974E+02 -.866060829E+02 -.865373676E+02 -.864647448E+02 -.863879835E+02 -.863068433E+02 -.862210923E+02 -.861305285E+02 -.860350095E+02 -.859344908E+02 -.858290774E+02 -.857190941E+02 -.856051789E+02 -.854884094E+02 -.853704710E+02 -.852538797E+02 -.851422781E+02 -.850408222E+02 -.849566858E+02 -.848997113E+02 -.848832369E+02 -.849251346E+02 -.850490790E+02 -.852860509E+02 -.856760273E+02 -.862697181E+02 -.871300432E+02 -.883327538E+02 -.899651414E+02 -.921210695E+02 -.948895903E+02 -.983332658E+02 -.102451518E+03 -.107125267E+03 -.112045024E+03 -.116641679E+03 -.120076400E+03 -.121406042E+03 -.120076000E+03 -.116640877E+03 -.112043819E+03 -.107123657E+03 -.102449500E+03 -.983308355E+02 -.948867433E+02 -.921178006E+02 -.899614441E+02 -.883286212E+02 -.871254672E+02 -.862646899E+02 -.856705370E+02 -.852800878E+02 -.850426313E+02 -.849181896E+02 -.848757807E+02 -.848917289E+02 -.849481613E+02 -.850317383E+02 -.851326166E+02 -.852436213E+02 -.853595953E+02 -.854768951E+02 -.855930037E+02 -.857062353E+02 -.858155120E+02 -.859201958E+02 -.860199627E+02 -.861147094E+02 -.862044829E+02 -.862894303E+02 -.863697596E+02 -.864457121E+02 -.865175414E+02 -.865854962E+02 -.866498082E+02 -.867106797E+02 -.867682729E+02 -.868226981E+02 -.868739997E+02 -.869221394E+02 -.869669745E+02 -.870082294E+02 -.870454584E+02 -.870779971E+02 -.871048969E+02 -.871248401E+02 -.871360270E+02 -.871360270E+02
 -.871415244E+02 -.871415244E+02 -.871307121E+02 -.871114646E+02 -.870855523E+02 -.870542824E+02 -.870186090E+02 -.869792166E+02 -.869365840E+02 -.868910332E+02 -.868427671E+02 -.867918997E+02 -.867384791E+02 -.866825080E+02 -.866239608E+02 -.865627998E+02 -.864989922E+02 -.864325282E+02 -.863634425E+02 -.862918405E+02 -.862179309E+02 -.861420675E+02 -.860648030E+02 -.859869571E+02 -.859097056E+02 -.858346927E+02 -.857641749E+02 -.857012020E+02 -.856498440E+02 -.856154714E+02 -.856050958E+02 -.856277772E+02 -.856950947E+02 -.858216719E+02 -.860257238E+02 -.863295655E+02 -.867599716E+02 -.873482034E+02 -.881294154E+02 -.891410171E+02 -.904193997E+02 -.919942844E+02 -.938798862E+02 -.960622996E+02 -.984833171E+02 -.101022777E+03 -.103485048E+03 -.105600496E+03 -.107058039E+03 -.107583704E+03 -.107057651E+03 -.105599719E+03 -.103483881E+03 -.101021219E+03 -.984813636E+02 -.960599477E+02 -.938771315E+02 -.919911220E+02 -.904158238E+02 -.891370211E+02 -.881249920E+02 -.873433443E+02 -.867546678E+02 -.863238071E+02 -.860195000E+02 -.858149709E+02 -.856879038E+02 -.856200827E+02 -.855968831E+02 -.856067247E+02 -.856405468E+02 -.856913366E+02 -.857537228E+02 -.858236347E+02 -.858980217E+02 -.859746269E+02 -.860518057E+02 -.861283830E+02 -.862035395E+02 -.862767243E+02 -.863475863E+02 -.864159209E+02 -.864816288E+02 -.865446841E+02 -.866051087E+02 -.866629523E+02 -.867182755E+02 -.867711350E+02 -.868215701E+02 -.868695884E+02 -.869151511E+02 -.869581547E+02 -.869984092E+02 -.870356110E+02 -.870693072E+02 -.870988496E+02 -.871233346E+02 -.871415245E+02 -.871517440E+02 -.871517440E+02
 -.871620707E+02 -.871620707E+02 -.871525171E+02 -.871355481E+02 -.871127688E+02 -.870853785E+02 -.870542684E+02 -.870200960E+02 -.869833428E+02 -.869443589E+02 -.869033977E+02 -.868606441E+02 -.868162376E+02 -.867702920E+02 -.867229130E+02 -.866742162E+02 -.866243440E+02 -.865734861E+02 -.865219010E+02 -.864699428E+02 -.864180934E+02 -.863670009E+02 -.863175281E+02 -.862708115E+02 -.862283328E+02 -.861920073E+02 -.861642896E+02 -.861482988E+02 -.861479667E+02 -.861682051E+02 -.862150930E+02 -.862960736E+02 -.864201475E+02 -.865980369E+02 -.868422821E+02 -.871672065E+02 -.875886658E+02 -.881234587E+02 -.887882442E+02 -.895977813E+02 -.905622990E+02 -.916838525E+02 -.929516637E+02 -.943367540E+02 -.957867092E+02 -.972222064E+02 -.985378502E+02 -.996105035E+02 -.100317693E+03 -.100565379E+03 -.100317321E+03 -.996097590E+02 -.985367318E+02 -.972207122E+02 -.957848367E+02 -.943345000E+02 -.929490244E+02 -.916808233E+02 -.905588747E+02 -.895939560E+02 -.887840113E+02 -.881188109E+02 -.875835949E+02 -.871617035E+02 -.868363374E+02 -.865916401E+02 -.864132871E+02 -.862887376E+02 -.862072683E+02 -.861598779E+02 -.861391223E+02 -.861389218E+02 -.861543637E+02 -.861815157E+02 -.862172581E+02 -.862591361E+02 -.863052345E+02 -.863540716E+02 -.864045121E+02 -.864556948E+02 -.865069741E+02 -.865578722E+02 -.866080407E+02 -.866572291E+02 -.867052590E+02 -.867520032E+02 -.867973672E+02 -.868412731E+02 -.868836448E+02 -.869243931E+02 -.869633998E+02 -.870005000E+02 -.870354608E+02 -.870679558E+02 -.870975318E+02 -.871235670E+02 -.871452169E+02 -.871613432E+02 -.871704219E+02 -.871704219E+02
 -.871847730E+02 -.871847730E+02 -.871765968E+02 -.871621148E+02 -.871427448E+02 -.871195600E+02 -.870933739E+02 -.870648041E+02 -.870343228E+02 -.870022959E+02 -.869690142E+02 -.869347188E+02 -.868996224E+02 -.868639279E+02 -.868278454E+02 -.867916088E+02 -.867554931E+02 -.867198326E+02 -.866850417E+02 -.866516381E+02 -.866202704E+02 -.865917505E+02 -.865670910E+02 -.865475495E+02 -.865346805E+02 -.865303935E+02 -.865370203E+02 -.865573879E+02 -.865948964E+02 -.866535976E+02 -.867382677E+02 -.868544634E+02 -.870085473E+02 -.872076588E+02 -.874596023E+02 -.877726135E+02 -.881549554E+02 -.886142892E+02 -.891567651E+02 -.897857866E+02 -.905004363E+02 -.912936130E+02 -.921500412E+02 -.930444684E+02 -.939405684E+02 -.947912638E+02 -.955412740E+02 -.961325216E+02 -.965123695E+02 -.966434175E+02 -.965120163E+02 -.961318147E+02 -.955402123E+02 -.947898456E+02 -.939387916E+02 -.930423301E+02 -.921475380E+02 -.912907410E+02 -.904971909E+02 -.897821627E+02 -.891527568E+02 -.886098901E+02 -.881501586E+02 -.877674112E+02 -.874539861E+02 -.872016197E+02 -.870020756E+02 -.868475486E+02 -.867308986E+02 -.866457626E+02 -.865865829E+02 -.865485829E+02 -.865277102E+02 -.865205642E+02 -.865243177E+02 -.865366387E+02 -.865556178E+02 -.865797011E+02 -.866076320E+02 -.866383994E+02 -.866711942E+02 -.867053713E+02 -.867404183E+02 -.867759283E+02 -.868115769E+02 -.868471030E+02 -.868822909E+02 -.869169553E+02 -.869509263E+02 -.869840347E+02 -.870160974E+02 -.870468999E+02 -.870761771E+02 -.871035895E+02 -.871286941E+02 -.871509070E+02 -.871694559E+02 -.871833186E+02 -.871911430E+02 -.871911430E+02
 -.872085955E+02 -.872085955E+02 -.872018490E+02 -.871899420E+02 -.871740892E+02 -.871552248E+02 -.871340714E+02 -.871111936E+02 -.870870407E+02 -.870619793E+02 -.870363206E+02 -.870103417E+02 -.869843049E+02 -.869584734E+02 -.869331272E+02 -.869085775E+02 -.868851816E+02 -.868633583E+02 -.868436057E+02 -.868265191E+02 -.868128128E+02 -.868033428E+02 -.867991338E+02 -.868014076E+02 -.868116151E+02 -.868314694E+02 -.868629798E+02 -.869084853E+02 -.869706821E+02 -.870526441E+02 -.871578271E+02 -.872900503E+02 -.874534422E+02 -.876523391E+02 -.878911173E+02 -.881739423E+02 -.885044147E+02 -.888850976E+02 -.893169172E+02 -.897984450E+02 -.903250962E+02 -.908883175E+02 -.914748891E+02 -.920665199E+02 -.926399689E+02 -.931679350E+02 -.936209113E+02 -.939700323E+02 -.941906587E+02 -.942660700E+02 -.941903270E+02 -.939693683E+02 -.936199141E+02 -.931666032E+02 -.926383006E+02 -.920645128E+02 -.914725402E+02 -.908856237E+02 -.903220534E+02 -.897950490E+02 -.893131632E+02 -.888809802E+02 -.884999280E+02 -.881690799E+02 -.878858722E+02 -.876467039E+02 -.874474089E+02 -.872836102E+02 -.871509713E+02 -.870453629E+02 -.869629656E+02 -.869003230E+02 -.868543609E+02 -.868223827E+02 -.868020496E+02 -.867913522E+02 -.867885776E+02 -.867922757E+02 -.868012257E+02 -.868144045E+02 -.868309586E+02 -.868501772E+02 -.868714696E+02 -.868943446E+02 -.869183919E+02 -.869432662E+02 -.869686723E+02 -.869943512E+02 -.870200676E+02 -.870455960E+02 -.870707076E+02 -.870951551E+02 -.871186552E+02 -.871408685E+02 -.871613736E+02 -.871796358E+02 -.871949667E+02 -.872064728E+02 -.872129881E+02 -.872129881E+02
 -.872325857E+02 -.872325857E+02 -.872272627E+02 -.872179114E+02 -.872055369E+02 -.871909252E+02 -.871746981E+02 -.871573562E+02 -.871393125E+02 -.871209192E+02 -.871024896E+02 -.870843159E+02 -.870666850E+02 -.870498919E+02 -.870342523E+02 -.870201147E+02 -.870078721E+02 -.869979746E+02 -.869909417E+02 -.869873762E+02 -.869879785E+02 -.869935612E+02 -.870050657E+02 -.870235776E+02 -.870503428E+02 -.870867815E+02 -.871344999E+02 -.871952968E+02 -.872711625E+02 -.873642674E+02 -.874769339E+02 -.876115880E+02 -.877706841E+02 -.879565937E+02 -.881714546E+02 -.884169709E+02 -.886941622E+02 -.890030611E+02 -.893423683E+02 -.897090841E+02 -.900981498E+02 -.905021497E+02 -.909111444E+02 -.913127170E+02 -.916923192E+02 -.920339845E+02 -.923214333E+02 -.925395082E+02 -.926757800E+02 -.927220561E+02 -.926754718E+02 -.925388913E+02 -.923205070E+02 -.920327477E+02 -.916907703E+02 -.913108542E+02 -.909089652E+02 -.904996516E+02 -.900953297E+02 -.897059386E+02 -.893388934E+02 -.889992526E+02 -.886900155E+02 -.884124809E+02 -.881666158E+02 -.879514003E+02 -.877651299E+02 -.876056666E+02 -.874706381E+02 -.873575901E+02 -.872640962E+02 -.871878337E+02 -.871266321E+02 -.870785010E+02 -.870416418E+02 -.870144484E+02 -.869955011E+02 -.869835548E+02 -.869775250E+02 -.869764720E+02 -.869795853E+02 -.869861679E+02 -.869956211E+02 -.870074312E+02 -.870211556E+02 -.870364114E+02 -.870528633E+02 -.870702130E+02 -.870881883E+02 -.871065322E+02 -.871249912E+02 -.871433029E+02 -.871611813E+02 -.871782999E+02 -.871942704E+02 -.872086176E+02 -.872207458E+02 -.872298981E+02 -.872351023E+02 -.872351023E+02
 -.872559277E+02 -.872559277E+02 -.872519731E+02 -.872450712E+02 -.872360170E+02 -.872254450E+02 -.872138704E+02 -.872017208E+02 -.871893620E+02 -.871771181E+02 -.871652883E+02 -.871541612E+02 -.871440262E+02 -.871351844E+02 -.871279583E+02 -.871227008E+02 -.871198038E+02 -.871197070E+02 -.871229066E+02 -.871299637E+02 -.871415132E+02 -.871582715E+02 -.871810447E+02 -.872107347E+02 -.872483443E+02 -.872949790E+02 -.873518452E+02 -.874202424E+02 -.875015484E+02 -.875971946E+02 -.877086286E+02 -.878372622E+02 -.879844001E+02 -.881511494E+02 -.883383047E+02 -.885462113E+02 -.887746066E+02 -.890224463E+02 -.892877241E+02 -.895673029E+02 -.898567774E+02 -.901503987E+02 -.904410932E+02 -.907206085E+02 -.909798157E+02 -.912091776E+02 -.913993719E+02 -.915420206E+02 -.916304428E+02 -.916603208E+02 -.916301598E+02 -.915414543E+02 -.913985217E+02 -.912080427E+02 -.909783949E+02 -.907189004E+02 -.904390960E+02 -.901481106E+02 -.898541959E+02 -.895644255E+02 -.892845480E+02 -.890189683E+02 -.887708233E+02 -.885421191E+02 -.883338996E+02 -.881464273E+02 -.879793567E+02 -.878318928E+02 -.877029286E+02 -.875911590E+02 -.874951722E+02 -.874135205E+02 -.873447727E+02 -.872875509E+02 -.872405560E+02 -.872025820E+02 -.871725240E+02 -.871493801E+02 -.871322495E+02 -.871203277E+02 -.871129003E+02 -.871093355E+02 -.871090758E+02 -.871116298E+02 -.871165641E+02 -.871234949E+02 -.871320800E+02 -.871420107E+02 -.871530035E+02 -.871647918E+02 -.871771169E+02 -.871897178E+02 -.872023197E+02 -.872146208E+02 -.872262760E+02 -.872368768E+02 -.872459264E+02 -.872528077E+02 -.872567433E+02 -.872567433E+02
 -.872779711E+02 -.872779711E+02 -.872752928E+02 -.872706683E+02 -.872646884E+02 -.872578380E+02 -.872505233E+02 -.872430939E+02 -.872358601E+02 -.872291076E+02 -.872231087E+02 -.872181329E+02 -.872144549E+02 -.872123623E+02 -.872121624E+02 -.872141886E+02 -.872188058E+02 -.872264162E+02 -.872374643E+02 -.872524417E+02 -.872718909E+02 -.872964085E+02 -.873266478E+02 -.873633186E+02 -.874071856E+02 -.874590638E+02 -.875198099E+02 -.875903088E+02 -.876714542E+02 -.877641219E+02 -.878691349E+02 -.879872179E+02 -.881189422E+02 -.882646589E+02 -.884244216E+02 -.885979004E+02 -.887842900E+02 -.889822175E+02 -.891896572E+02 -.894038641E+02 -.896213369E+02 -.898378258E+02 -.900483997E+02 -.902475833E+02 -.904295717E+02 -.905885197E+02 -.907188904E+02 -.908158354E+02 -.908755661E+02 -.908956674E+02 -.908753096E+02 -.908153223E+02 -.907181203E+02 -.905874920E+02 -.904282856E+02 -.902460379E+02 -.900465938E+02 -.898357581E+02 -.896190058E+02 -.894012681E+02 -.891867943E+02 -.889790857E+02 -.887808873E+02 -.885942243E+02 -.884204698E+02 -.882604290E+02 -.881144316E+02 -.879824239E+02 -.878640549E+02 -.877587533E+02 -.876657944E+02 -.875843555E+02 -.875135608E+02 -.874525171E+02 -.874003397E+02 -.873561726E+02 -.873192016E+02 -.872886627E+02 -.872638473E+02 -.872441039E+02 -.872288377E+02 -.872175085E+02 -.872096281E+02 -.872047559E+02 -.872024946E+02 -.872024857E+02 -.872044038E+02 -.872079519E+02 -.872128552E+02 -.872188553E+02 -.872257038E+02 -.872331544E+02 -.872409553E+02 -.872488390E+02 -.872565104E+02 -.872636329E+02 -.872698102E+02 -.872745647E+02 -.872773086E+02 -.872773086E+02
 -.872982391E+02 -.872982391E+02 -.872967197E+02 -.872941560E+02 -.872909464E+02 -.872874320E+02 -.872839117E+02 -.872806551E+02 -.872779128E+02 -.872759247E+02 -.872749275E+02 -.872751610E+02 -.872768726E+02 -.872803233E+02 -.872857905E+02 -.872935730E+02 -.873039935E+02 -.873174015E+02 -.873341764E+02 -.873547282E+02 -.873794994E+02 -.874089644E+02 -.874436284E+02 -.874840242E+02 -.875307075E+02 -.875842488E+02 -.876452233E+02 -.877141961E+02 -.877917035E+02 -.878782299E+02 -.879741789E+02 -.880798390E+02 -.881953438E+02 -.883206275E+02 -.884553761E+02 -.885989771E+02 -.887504702E+02 -.889085022E+02 -.890712925E+02 -.892366147E+02 -.894017995E+02 -.895637676E+02 -.897190964E+02 -.898641245E+02 -.899950943E+02 -.901083267E+02 -.902004193E+02 -.902684506E+02 -.903101718E+02 -.903241641E+02 -.903099428E+02 -.902679925E+02 -.901997319E+02 -.901074097E+02 -.899939473E+02 -.898627470E+02 -.897174878E+02 -.895619272E+02 -.893997266E+02 -.892343084E+02 -.890687520E+02 -.889057266E+02 -.887474586E+02 -.885957285E+02 -.884518895E+02 -.883169020E+02 -.881913787E+02 -.880756334E+02 -.879697323E+02 -.878735418E+02 -.877867737E+02 -.877090247E+02 -.876398108E+02 -.875785959E+02 -.875248157E+02 -.874778957E+02 -.874372660E+02 -.874023721E+02 -.873726822E+02 -.873476926E+02 -.873269306E+02 -.873099561E+02 -.872963612E+02 -.872857699E+02 -.872778364E+02 -.872722425E+02 -.872686952E+02 -.872669236E+02 -.872666755E+02 -.872677135E+02 -.872698105E+02 -.872727454E+02 -.872762974E+02 -.872802394E+02 -.872843312E+02 -.872883095E+02 -.872918779E+02 -.872946927E+02 -.872963464E+02 -.872963464E+02
 -.873164212E+02 -.873164212E+02 -.873159281E+02 -.873151833E+02 -.873144082E+02 -.873138094E+02 -.873135836E+02 -.873139219E+02 -.873150135E+02 -.873170494E+02 -.873202254E+02 -.873247449E+02 -.873308213E+02 -.873386804E+02 -.873485624E+02 -.873607233E+02 -.873754367E+02 -.873929943E+02 -.874137065E+02 -.874379023E+02 -.874659282E+02 -.874981461E+02 -.875349307E+02 -.875766646E+02 -.876237323E+02 -.876765119E+02 -.877353650E+02 -.878006238E+02 -.878725749E+02 -.879514417E+02 -.880373620E+02 -.881303645E+02 -.882303415E+02 -.883370214E+02 -.884499394E+02 -.885684100E+02 -.886915028E+02 -.888180234E+02 -.889465034E+02 -.890752020E+02 -.892021228E+02 -.893250482E+02 -.894415929E+02 -.895492784E+02 -.896456240E+02 -.897282541E+02 -.897950117E+02 -.898440729E+02 -.898740498E+02 -.898840736E+02 -.898738487E+02 -.898436708E+02 -.897944085E+02 -.897274497E+02 -.896446184E+02 -.895480715E+02 -.894401847E+02 -.893234385E+02 -.892003117E+02 -.890731895E+02 -.889442896E+02 -.888156084E+02 -.886888868E+02 -.885655932E+02 -.884469223E+02 -.883338046E+02 -.882269258E+02 -.881267508E+02 -.880335517E+02 -.879474363E+02 -.878683763E+02 -.877962344E+02 -.877307877E+02 -.876717499E+02 -.876187898E+02 -.875715465E+02 -.875296426E+02 -.874926947E+02 -.874603214E+02 -.874321493E+02 -.874078179E+02 -.873869825E+02 -.873693162E+02 -.873545107E+02 -.873422769E+02 -.873323443E+02 -.873244601E+02 -.873183879E+02 -.873139062E+02 -.873108063E+02 -.873088900E+02 -.873079675E+02 -.873078539E+02 -.873083664E+02 -.873093206E+02 -.873105262E+02 -.873117821E+02 -.873128706E+02 -.873135509E+02 -.873135509E+02
 -.873323536E+02 -.873323536E+02 -.873327480E+02 -.873335708E+02 -.873348842E+02 -.873367726E+02 -.873393378E+02 -.873426964E+02 -.873469779E+02 -.873523238E+02 -.873588871E+02 -.873668322E+02 -.873763349E+02 -.873875830E+02 -.874007761E+02 -.874161256E+02 -.874338550E+02 -.874541989E+02 -.874774026E+02 -.875037206E+02 -.875334143E+02 -.875667495E+02 -.876039926E+02 -.876454056E+02 -.876912403E+02 -.877417308E+02 -.877970844E+02 -.878574715E+02 -.879230129E+02 -.879937667E+02 -.880697128E+02 -.881507369E+02 -.882366133E+02 -.883269882E+02 -.884213639E+02 -.885190846E+02 -.886193256E+02 -.887210883E+02 -.888232004E+02 -.889243253E+02 -.890229807E+02 -.891175672E+02 -.892064087E+02 -.892878028E+02 -.893600797E+02 -.894216676E+02 -.894711607E+02 -.895073838E+02 -.895294511E+02 -.895368116E+02 -.895292780E+02 -.895070377E+02 -.894706417E+02 -.894209760E+02 -.893592156E+02 -.892867667E+02 -.892052010E+02 -.891161883E+02 -.890214314E+02 -.889226064E+02 -.888213127E+02 -.887190329E+02 -.886171037E+02 -.885166977E+02 -.884188138E+02 -.883242767E+02 -.882337426E+02 -.881477097E+02 -.880665320E+02 -.879904357E+02 -.879195355E+02 -.878538521E+02 -.877933280E+02 -.877378430E+02 -.876872275E+02 -.876412749E+02 -.875997522E+02 -.875624084E+02 -.875289827E+02 -.874992099E+02 -.874728254E+02 -.874495691E+02 -.874291880E+02 -.874114384E+02 -.873960870E+02 -.873829119E+02 -.873717028E+02 -.873622611E+02 -.873543999E+02 -.873479430E+02 -.873427247E+02 -.873385894E+02 -.873353904E+02 -.873329901E+02 -.873312590E+02 -.873300761E+02 -.873293294E+02 -.873289166E+02 -.873287476E+02 -.873287476E+02
 -.873459945E+02 -.873459945E+02 -.873471386E+02 -.873492804E+02 -.873523428E+02 -.873563017E+02 -.873611733E+02 -.873670057E+02 -.873738722E+02 -.873818668E+02 -.873911003E+02 -.874016982E+02 -.874137990E+02 -.874275520E+02 -.874431171E+02 -.874606625E+02 -.874803647E+02 -.875024062E+02 -.875269743E+02 -.875542589E+02 -.875844503E+02 -.876177358E+02 -.876542962E+02 -.876943010E+02 -.877379034E+02 -.877852341E+02 -.878363937E+02 -.878914451E+02 -.879504048E+02 -.880132324E+02 -.880798215E+02 -.881499885E+02 -.882234627E+02 -.882998771E+02 -.883787593E+02 -.884595263E+02 -.885414807E+02 -.886238111E+02 -.887055975E+02 -.887858217E+02 -.888633834E+02 -.889371229E+02 -.890058501E+02 -.890683778E+02 -.891235605E+02 -.891703350E+02 -.892077614E+02 -.892350616E+02 -.892516534E+02 -.892571762E+02 -.892515080E+02 -.892347710E+02 -.892073258E+02 -.891697549E+02 -.891228364E+02 -.890675105E+02 -.890048404E+02 -.889359720E+02 -.888620923E+02 -.887843921E+02 -.887040310E+02 -.886221096E+02 -.885396463E+02 -.884575617E+02 -.883766671E+02 -.882976605E+02 -.882211253E+02 -.881475342E+02 -.880772548E+02 -.880105582E+02 -.879476286E+02 -.878885731E+02 -.878334325E+02 -.877821914E+02 -.877347875E+02 -.876911210E+02 -.876510622E+02 -.876144588E+02 -.875811423E+02 -.875509329E+02 -.875236444E+02 -.874990874E+02 -.874770730E+02 -.874574146E+02 -.874399301E+02 -.874244432E+02 -.874107851E+02 -.873987945E+02 -.873883194E+02 -.873792170E+02 -.873713550E+02 -.873646123E+02 -.873588805E+02 -.873540655E+02 -.873500900E+02 -.873468973E+02 -.873444561E+02 -.873427673E+02 -.873418740E+02 -.873418740E+02
 -.873573974E+02 -.873573974E+02 -.873591592E+02 -.873623835E+02 -.873668739E+02 -.873725123E+02 -.873792396E+02 -.873870428E+02 -.873959443E+02 -.874059937E+02 -.874172626E+02 -.874298399E+02 -.874438281E+02 -.874593410E+02 -.874765012E+02 -.874954380E+02 -.875162856E+02 -.875391812E+02 -.875642629E+02 -.875916673E+02 -.876215274E+02 -.876539688E+02 -.876891071E+02 -.877270436E+02 -.877678609E+02 -.878116181E+02 -.878583454E+02 -.879080380E+02 -.879606500E+02 -.880160880E+02 -.880742043E+02 -.881347905E+02 -.881975721E+02 -.882622030E+02 -.883282621E+02 -.883952514E+02 -.884625959E+02 -.885296471E+02 -.885956886E+02 -.886599462E+02 -.887216005E+02 -.887798043E+02 -.888337024E+02 -.888824547E+02 -.889252612E+02 -.889613878E+02 -.889901917E+02 -.890111451E+02 -.890238551E+02 -.890280796E+02 -.890237368E+02 -.890109087E+02 -.889898377E+02 -.889609167E+02 -.889246738E+02 -.888817521E+02 -.888328859E+02 -.887788754E+02 -.887205610E+02 -.886587982E+02 -.885944344E+02 -.885282894E+02 -.884611377E+02 -.883936960E+02 -.883266133E+02 -.882604650E+02 -.881957496E+02 -.881328886E+02 -.880722287E+02 -.880140450E+02 -.879585465E+02 -.879058815E+02 -.878561442E+02 -.878093813E+02 -.877655983E+02 -.877247660E+02 -.876868261E+02 -.876516969E+02 -.876192779E+02 -.875894545E+02 -.875621017E+02 -.875370874E+02 -.875142752E+02 -.874935271E+02 -.874747054E+02 -.874576750E+02 -.874423042E+02 -.874284670E+02 -.874160443E+02 -.874049256E+02 -.873950104E+02 -.873862111E+02 -.873784553E+02 -.873716896E+02 -.873658847E+02 -.873610416E+02 -.873572006E+02 -.873544528E+02 -.873529561E+02 -.873529561E+02
 -.873666851E+02 -.873666851E+02 -.873689420E+02 -.873730302E+02 -.873786538E+02 -.873856150E+02 -.873937904E+02 -.874031139E+02 -.874135627E+02 -.874251473E+02 -.874379034E+02 -.874518867E+02 -.874671675E+02 -.874838272E+02 -.875019554E+02 -.875216472E+02 -.875430010E+02 -.875661156E+02 -.875910890E+02 -.876180153E+02 -.876469824E+02 -.876780694E+02 -.877113438E+02 -.877468580E+02 -.877846461E+02 -.878247197E+02 -.878670645E+02 -.879116358E+02 -.879583540E+02 -.880071010E+02 -.880577155E+02 -.881099898E+02 -.881636663E+02 -.882184355E+02 -.882739348E+02 -.883297485E+02 -.883854096E+02 -.884404039E+02 -.884941752E+02 -.885461337E+02 -.885956661E+02 -.886421478E+02 -.886849570E+02 -.887234907E+02 -.887571806E+02 -.887855104E+02 -.888080315E+02 -.888243778E+02 -.888342783E+02 -.888375664E+02 -.888341861E+02 -.888241937E+02 -.888077560E+02 -.887851444E+02 -.887567250E+02 -.887229469E+02 -.886843267E+02 -.886414328E+02 -.885948687E+02 -.885452564E+02 -.884932210E+02 -.884393761E+02 -.883843119E+02 -.883285849E+02 -.882727100E+02 -.882171546E+02 -.881623347E+02 -.881086137E+02 -.880563017E+02 -.880056568E+02 -.879568874E+02 -.879101554E+02 -.878655799E+02 -.878232411E+02 -.877831846E+02 -.877454255E+02 -.877099529E+02 -.876767337E+02 -.876457162E+02 -.876168336E+02 -.875900073E+02 -.875651497E+02 -.875421665E+02 -.875209595E+02 -.875014283E+02 -.874834726E+02 -.874669937E+02 -.874518968E+02 -.874380927E+02 -.874255002E+02 -.874140485E+02 -.874036806E+02 -.873943570E+02 -.873860612E+02 -.873788065E+02 -.873726446E+02 -.873676774E+02 -.873640731E+02 -.873620865E+02 -.873620865E+02
 -.873740264E+02 -.873740264E+02 -.873766675E+02 -.873814227E+02 -.873879150E+02 -.873958812E+02 -.874051444E+02 -.874155935E+02 -.874271669E+02 -.874398411E+02 -.874536209E+02 -.874685323E+02 -.874846175E+02 -.875019298E+02 -.875205306E+02 -.875404860E+02 -.875618643E+02 -.875847336E+02 -.876091595E+02 -.876352031E+02 -.876629183E+02 -.876923499E+02 -.877235309E+02 -.877564800E+02 -.877911989E+02 -.878276696E+02 -.878658513E+02 -.879056779E+02 -.879470549E+02 -.879898568E+02 -.880339247E+02 -.880790646E+02 -.881250454E+02 -.881715988E+02 -.882184188E+02 -.882651633E+02 -.883114562E+02 -.883568909E+02 -.884010356E+02 -.884434393E+02 -.884836397E+02 -.885211720E+02 -.885555791E+02 -.885864219E+02 -.886132907E+02 -.886358159E+02 -.886536787E+02 -.886666203E+02 -.886744498E+02 -.886770504E+02 -.886743826E+02 -.886664862E+02 -.886534783E+02 -.886355502E+02 -.886129608E+02 -.885860295E+02 -.885551260E+02 -.885206605E+02 -.884830724E+02 -.884428192E+02 -.884003662E+02 -.883561759E+02 -.883106999E+02 -.882643705E+02 -.882175946E+02 -.881707490E+02 -.881241763E+02 -.880781830E+02 -.880330382E+02 -.879889735E+02 -.879461837E+02 -.879048284E+02 -.878650338E+02 -.878268952E+02 -.877904795E+02 -.877558283E+02 -.877229603E+02 -.876918745E+02 -.876625530E+02 -.876349631E+02 -.876090605E+02 -.875847910E+02 -.875620933E+02 -.875409006E+02 -.875211429E+02 -.875027488E+02 -.874856476E+02 -.874697714E+02 -.874550570E+02 -.874414493E+02 -.874289037E+02 -.874173903E+02 -.874068991E+02 -.873974459E+02 -.873890805E+02 -.873818981E+02 -.873760528E+02 -.873717765E+02 -.873694036E+02 -.873694036E+02
 -.873796170E+02 -.873796170E+02 -.873825441E+02 -.873877923E+02 -.873949209E+02 -.874036147E+02 -.874136533E+02 -.874248887E+02 -.874372273E+02 -.874506164E+02 -.874650346E+02 -.874804830E+02 -.874969796E+02 -.875145540E+02 -.875332440E+02 -.875530918E+02 -.875741413E+02 -.875964362E+02 -.876200170E+02 -.876449197E+02 -.876711732E+02 -.876987975E+02 -.877278018E+02 -.877581823E+02 -.877899204E+02 -.878229804E+02 -.878573078E+02 -.878928269E+02 -.879294396E+02 -.879670235E+02 -.880054305E+02 -.880444860E+02 -.880839885E+02 -.881237095E+02 -.881633943E+02 -.882027636E+02 -.882415153E+02 -.882793286E+02 -.883158671E+02 -.883507843E+02 -.883837292E+02 -.884143528E+02 -.884423149E+02 -.884672919E+02 -.884889840E+02 -.885071227E+02 -.885214775E+02 -.885318622E+02 -.885381401E+02 -.885402275E+02 -.885380964E+02 -.885317752E+02 -.885213478E+02 -.885069514E+02 -.884887725E+02 -.884670420E+02 -.884420287E+02 -.884140328E+02 -.883833784E+02 -.883504059E+02 -.883154649E+02 -.882789069E+02 -.882410787E+02 -.882023173E+02 -.881629441E+02 -.881232616E+02 -.880835497E+02 -.880440637E+02 -.880050329E+02 -.879666593E+02 -.879291183E+02 -.878925586E+02 -.878571034E+02 -.878228516E+02 -.877898795E+02 -.877582425E+02 -.877279768E+02 -.876991018E+02 -.876716217E+02 -.876455277E+02 -.876207997E+02 -.875974086E+02 -.875753176E+02 -.875544845E+02 -.875348634E+02 -.875164064E+02 -.874990657E+02 -.874827959E+02 -.874675563E+02 -.874533137E+02 -.874400464E+02 -.874277480E+02 -.874164336E+02 -.874061465E+02 -.873969676E+02 -.873890281E+02 -.873825246E+02 -.873777407E+02 -.873750745E+02 -.873750745E+02
 -.873836638E+02 -.873836638E+02 -.873867913E+02 -.873923817E+02 -.873999464E+02 -.874091299E+02 -.874196780E+02 -.874314132E+02 -.874442159E+02 -.874580101E+02 -.874727522E+02 -.874884227E+02 -.875050198E+02 -.875225534E+02 -.875410421E+02 -.875605086E+02 -.875809779E+02 -.876024743E+02 -.876250196E+02 -.876486309E+02 -.876733192E+02 -.876990872E+02 -.877259282E+02 -.877538243E+02 -.877827446E+02 -.878126443E+02 -.878434631E+02 -.878751235E+02 -.879075304E+02 -.879405699E+02 -.879741084E+02 -.880079929E+02 -.880420504E+02 -.880760887E+02 -.881098974E+02 -.881432493E+02 -.881759024E+02 -.882076029E+02 -.882380878E+02 -.882670895E+02 -.882943394E+02 -.883195728E+02 -.883425342E+02 -.883629821E+02 -.883806942E+02 -.883954725E+02 -.884071480E+02 -.884155848E+02 -.884206830E+02 -.884223819E+02 -.884206613E+02 -.884155417E+02 -.884070844E+02 -.883953894E+02 -.883805931E+02 -.883628650E+02 -.883424034E+02 -.883194310E+02 -.882941896E+02 -.882669354E+02 -.882379335E+02 -.882074527E+02 -.881757615E+02 -.881431231E+02 -.881097921E+02 -.880760108E+02 -.880420071E+02 -.880079921E+02 -.879741585E+02 -.879406799E+02 -.879077103E+02 -.878753837E+02 -.878438148E+02 -.878130995E+02 -.877833157E+02 -.877545247E+02 -.877267718E+02 -.877000882E+02 -.876744924E+02 -.876499912E+02 -.876265817E+02 -.876042523E+02 -.875829848E+02 -.875627555E+02 -.875435371E+02 -.875253003E+02 -.875080160E+02 -.874916571E+02 -.874762014E+02 -.874616344E+02 -.874479533E+02 -.874351717E+02 -.874233254E+02 -.874124808E+02 -.874027442E+02 -.873942756E+02 -.873873056E+02 -.873821582E+02 -.873792802E+02 -.873792802E+02
 -.873863734E+02 -.873863734E+02 -.873896282E+02 -.873954325E+02 -.874032631E+02 -.874127356E+02 -.874235702E+02 -.874355671E+02 -.874485863E+02 -.874625331E+02 -.874773464E+02 -.874929901E+02 -.875094460E+02 -.875267085E+02 -.875447806E+02 -.875636700E+02 -.875833866E+02 -.876039403E+02 -.876253387E+02 -.876475855E+02 -.876706788E+02 -.876946099E+02 -.877193620E+02 -.877449085E+02 -.877712125E+02 -.877982253E+02 -.878258858E+02 -.878541195E+02 -.878828376E+02 -.879119374E+02 -.879413010E+02 -.879707961E+02 -.880002761E+02 -.880295804E+02 -.880585359E+02 -.880869583E+02 -.881146535E+02 -.881414201E+02 -.881670518E+02 -.881913404E+02 -.882140789E+02 -.882350649E+02 -.882541044E+02 -.882710150E+02 -.882856301E+02 -.882978019E+02 -.883074047E+02 -.883143375E+02 -.883185268E+02 -.883199277E+02 -.883185254E+02 -.883143350E+02 -.883074019E+02 -.882978000E+02 -.882856308E+02 -.882710202E+02 -.882541164E+02 -.882350867E+02 -.882141137E+02 -.881913921E+02 -.881671245E+02 -.881415185E+02 -.881147828E+02 -.880871243E+02 -.880587448E+02 -.880298390E+02 -.880005918E+02 -.879711771E+02 -.879417557E+02 -.879124752E+02 -.878834685E+02 -.878548539E+02 -.878267352E+02 -.877992015E+02 -.877723280E+02 -.877461765E+02 -.877207961E+02 -.876962242E+02 -.876724875E+02 -.876496028E+02 -.876275786E+02 -.876064158E+02 -.875861095E+02 -.875666496E+02 -.875480231E+02 -.875302152E+02 -.875132114E+02 -.874969994E+02 -.874815719E+02 -.874669297E+02 -.874530856E+02 -.874400695E+02 -.874279342E+02 -.874167644E+02 -.874066866E+02 -.873978834E+02 -.873906113E+02 -.873852242E+02 -.873822047E+02 -.873822047E+02
 -.873879438E+02 -.873879438E+02 -.873912644E+02 -.873971748E+02 -.874051295E+02 -.874147243E+02 -.874256616E+02 -.874377253E+02 -.874507602E+02 -.874646574E+02 -.874793421E+02 -.874947652E+02 -.875108958E+02 -.875277159E+02 -.875452165E+02 -.875633934E+02 -.875822454E+02 -.876017715E+02 -.876219688E+02 -.876428317E+02 -.876643497E+02 -.876865066E+02 -.877092795E+02 -.877326375E+02 -.877565411E+02 -.877809414E+02 -.878057797E+02 -.878309864E+02 -.878564813E+02 -.878821732E+02 -.879079596E+02 -.879337275E+02 -.879593532E+02 -.879847033E+02 -.880096358E+02 -.880340009E+02 -.880576427E+02 -.880804010E+02 -.881021131E+02 -.881226160E+02 -.881417490E+02 -.881593561E+02 -.881752883E+02 -.881894069E+02 -.882015852E+02 -.882117117E+02 -.882196916E+02 -.882254494E+02 -.882289297E+02 -.882300992E+02 -.882289467E+02 -.882254838E+02 -.882197442E+02 -.882117837E+02 -.882016783E+02 -.881895231E+02 -.881754302E+02 -.881595265E+02 -.881419514E+02 -.881228541E+02 -.881023913E+02 -.880807240E+02 -.880580159E+02 -.880344300E+02 -.880101272E+02 -.879852640E+02 -.879599905E+02 -.879344496E+02 -.879087752E+02 -.878830914E+02 -.878575121E+02 -.878321403E+02 -.878070678E+02 -.877823756E+02 -.877581335E+02 -.877344009E+02 -.877112272E+02 -.876886520E+02 -.876667064E+02 -.876454131E+02 -.876247878E+02 -.876048399E+02 -.875855737E+02 -.875669892E+02 -.875490840E+02 -.875318543E+02 -.875152968E+02 -.874994110E+02 -.874842014E+02 -.874696810E+02 -.874558751E+02 -.874428263E+02 -.874306012E+02 -.874192986E+02 -.874090604E+02 -.874000859E+02 -.873926501E+02 -.873871283E+02 -.873840273E+02 -.873840273E+02
 -.873885590E+02 -.873885590E+02 -.873918945E+02 -.873978221E+02 -.874057842E+02 -.874153650E+02 -.874262557E+02 -.874382291E+02 -.874511196E+02 -.874648078E+02 -.874792090E+02 -.874942638E+02 -.875099319E+02 -.875261857E+02 -.875430070E+02 -.875603830E+02 -.875783038E+02 -.875967604E+02 -.876157430E+02 -.876352393E+02 -.876552331E+02 -.876757040E+02 -.876966256E+02 -.877179654E+02 -.877396840E+02 -.877617343E+02 -.877840614E+02 -.878066022E+02 -.878292853E+02 -.878520307E+02 -.878747503E+02 -.878973479E+02 -.879197200E+02 -.879417559E+02 -.879633389E+02 -.879843474E+02 -.880046558E+02 -.880241362E+02 -.880426594E+02 -.880600972E+02 -.880763240E+02 -.880912183E+02 -.881046651E+02 -.881165574E+02 -.881267982E+02 -.881353024E+02 -.881419977E+02 -.881468268E+02 -.881497479E+02 -.881507356E+02 -.881497815E+02 -.881468944E+02 -.881421001E+02 -.881354408E+02 -.881269744E+02 -.881167734E+02 -.881049234E+02 -.880915219E+02 -.880766762E+02 -.880605020E+02 -.880431209E+02 -.880246594E+02 -.880052460E+02 -.879850103E+02 -.879640809E+02 -.879425838E+02 -.879206413E+02 -.878983706E+02 -.878758828E+02 -.878532822E+02 -.878306655E+02 -.878081214E+02 -.877857304E+02 -.877635644E+02 -.877416871E+02 -.877201538E+02 -.876990118E+02 -.876783008E+02 -.876580533E+02 -.876382952E+02 -.876190465E+02 -.876003221E+02 -.875821324E+02 -.875644848E+02 -.875473844E+02 -.875308356E+02 -.875148438E+02 -.874994174E+02 -.874845701E+02 -.874703244E+02 -.874567153E+02 -.874437954E+02 -.874316415E+02 -.874203630E+02 -.874101129E+02 -.874011021E+02 -.873936181E+02 -.873880491E+02 -.873849167E+02 -.873849167E+02
 -.873883861E+02 -.873883861E+02 -.873916949E+02 -.873975674E+02 -.874054426E+02 -.874148997E+02 -.874256244E+02 -.874373833E+02 -.874500040E+02 -.874633600E+02 -.874773596E+02 -.874919363E+02 -.875070424E+02 -.875226436E+02 -.875387147E+02 -.875552363E+02 -.875721928E+02 -.875895694E+02 -.876073512E+02 -.876255217E+02 -.876440615E+02 -.876629475E+02 -.876821523E+02 -.877016434E+02 -.877213827E+02 -.877413264E+02 -.877614242E+02 -.877816196E+02 -.878018498E+02 -.878220454E+02 -.878421310E+02 -.878620253E+02 -.878816415E+02 -.879008880E+02 -.879196690E+02 -.879378853E+02 -.879554356E+02 -.879722171E+02 -.879881270E+02 -.880030637E+02 -.880169283E+02 -.880296256E+02 -.880410659E+02 -.880511660E+02 -.880598511E+02 -.880670553E+02 -.880727231E+02 -.880768106E+02 -.880792856E+02 -.880801288E+02 -.880793339E+02 -.880769076E+02 -.880728697E+02 -.880672526E+02 -.880601008E+02 -.880514702E+02 -.880414271E+02 -.880300467E+02 -.880174127E+02 -.880036152E+02 -.879887499E+02 -.879729161E+02 -.879562160E+02 -.879387528E+02 -.879206297E+02 -.879019487E+02 -.878828095E+02 -.878633084E+02 -.878435374E+02 -.878235840E+02 -.878035299E+02 -.877834512E+02 -.877634176E+02 -.877434925E+02 -.877237328E+02 -.877041890E+02 -.876849053E+02 -.876659198E+02 -.876472649E+02 -.876289675E+02 -.876110501E+02 -.875935306E+02 -.875764238E+02 -.875597417E+02 -.875434949E+02 -.875276940E+02 -.875123505E+02 -.874974796E+02 -.874831021E+02 -.874692476E+02 -.874559582E+02 -.874432942E+02 -.874313395E+02 -.874202111E+02 -.874100694E+02 -.874011322E+02 -.873936942E+02 -.873881502E+02 -.873850276E+02 -.873850276E+02
 -.873875734E+02 -.873875734E+02 -.873908222E+02 -.873965819E+02 -.874042951E+02 -.874135419E+02 -.874240071E+02 -.874354549E+02 -.874477093E+02 -.874606401E+02 -.874741506E+02 -.874881697E+02 -.875026447E+02 -.875175362E+02 -.875328142E+02 -.875484549E+02 -.875644381E+02 -.875807455E+02 -.875973588E+02 -.876142590E+02 -.876314247E+02 -.876488321E+02 -.876664536E+02 -.876842580E+02 -.877022094E+02 -.877202676E+02 -.877383874E+02 -.877565188E+02 -.877746067E+02 -.877925915E+02 -.878104089E+02 -.878279902E+02 -.878452628E+02 -.878621507E+02 -.878785753E+02 -.878944556E+02 -.879097093E+02 -.879242536E+02 -.879380063E+02 -.879508863E+02 -.879628152E+02 -.879737180E+02 -.879835240E+02 -.879921683E+02 -.879995922E+02 -.880057446E+02 -.880105825E+02 -.880140716E+02 -.880161873E+02 -.880169145E+02 -.880162484E+02 -.880141943E+02 -.880107675E+02 -.880059932E+02 -.879999060E+02 -.879925493E+02 -.879839747E+02 -.879742412E+02 -.879634143E+02 -.879515650E+02 -.879387687E+02 -.879251044E+02 -.879106535E+02 -.878954988E+02 -.878797236E+02 -.878634106E+02 -.878466411E+02 -.878294945E+02 -.878120473E+02 -.877943724E+02 -.877765390E+02 -.877586119E+02 -.877406512E+02 -.877227123E+02 -.877048456E+02 -.876870965E+02 -.876695055E+02 -.876521082E+02 -.876349359E+02 -.876180155E+02 -.876013701E+02 -.875850195E+02 -.875689808E+02 -.875532694E+02 -.875378995E+02 -.875228859E+02 -.875082448E+02 -.874939962E+02 -.874801660E+02 -.874667889E+02 -.874539126E+02 -.874416022E+02 -.874299469E+02 -.874190681E+02 -.874091304E+02 -.874003551E+02 -.873930391E+02 -.873875784E+02 -.873844992E+02 -.873844992E+02
 -.873862505E+02 -.873862505E+02 -.873894132E+02 -.873950149E+02 -.874025076E+02 -.874114770E+02 -.874216109E+02 -.874326741E+02 -.874444903E+02 -.874569273E+02 -.874698862E+02 -.874832927E+02 -.874970911E+02 -.875112386E+02 -.875257020E+02 -.875404544E+02 -.875554728E+02 -.875707364E+02 -.875862250E+02 -.876019181E+02 -.876177938E+02 -.876338282E+02 -.876499945E+02 -.876662633E+02 -.876826014E+02 -.876989724E+02 -.877153361E+02 -.877316483E+02 -.877478614E+02 -.877639240E+02 -.877797814E+02 -.877953757E+02 -.878106462E+02 -.878255300E+02 -.878399620E+02 -.878538760E+02 -.878672051E+02 -.878798823E+02 -.878918412E+02 -.879030170E+02 -.879133471E+02 -.879227719E+02 -.879312354E+02 -.879386864E+02 -.879450787E+02 -.879503723E+02 -.879545333E+02 -.879575351E+02 -.879593583E+02 -.879599914E+02 -.879594305E+02 -.879576798E+02 -.879547513E+02 -.879506648E+02 -.879454473E+02 -.879391330E+02 -.879317624E+02 -.879233821E+02 -.879140438E+02 -.879038036E+02 -.878927218E+02 -.878808614E+02 -.878682876E+02 -.878550672E+02 -.878412676E+02 -.878269563E+02 -.878121999E+02 -.877970639E+02 -.877816116E+02 -.877659043E+02 -.877500002E+02 -.877339546E+02 -.877178190E+02 -.877016415E+02 -.876854665E+02 -.876693344E+02 -.876532817E+02 -.876373415E+02 -.876215430E+02 -.876059122E+02 -.875904722E+02 -.875752434E+02 -.875602443E+02 -.875454921E+02 -.875310036E+02 -.875167962E+02 -.875028895E+02 -.874893068E+02 -.874760775E+02 -.874632401E+02 -.874508457E+02 -.874389627E+02 -.874276832E+02 -.874171310E+02 -.874074720E+02 -.873989280E+02 -.873917943E+02 -.873864631E+02 -.873834541E+02 -.873834541E+02
 -.873845292E+02 -.873845292E+02 -.873875855E+02 -.873929946E+02 -.874002222E+02 -.874088637E+02 -.874186125E+02 -.874292372E+02 -.874405629E+02 -.874524578E+02 -.874648222E+02 -.874775806E+02 -.874906754E+02 -.875040620E+02 -.875177052E+02 -.875315760E+02 -.875456498E+02 -.875599045E+02 -.875743188E+02 -.875888718E+02 -.876035414E+02 -.876183044E+02 -.876331356E+02 -.876480073E+02 -.876628895E+02 -.876777494E+02 -.876925512E+02 -.877072565E+02 -.877218239E+02 -.877362094E+02 -.877503665E+02 -.877642464E+02 -.877777982E+02 -.877909696E+02 -.878037070E+02 -.878159558E+02 -.878276614E+02 -.878387694E+02 -.878492259E+02 -.878589789E+02 -.878679780E+02 -.878761755E+02 -.878835270E+02 -.878899915E+02 -.878955325E+02 -.879001183E+02 -.879037223E+02 -.879063234E+02 -.879079064E+02 -.879084622E+02 -.879079878E+02 -.879064865E+02 -.879039679E+02 -.879004476E+02 -.878959469E+02 -.878904928E+02 -.878841176E+02 -.878768582E+02 -.878687557E+02 -.878598550E+02 -.878502043E+02 -.878398543E+02 -.878288576E+02 -.878172682E+02 -.878051411E+02 -.877925314E+02 -.877794939E+02 -.877660827E+02 -.877523506E+02 -.877383488E+02 -.877241265E+02 -.877097305E+02 -.876952052E+02 -.876805922E+02 -.876659302E+02 -.876512550E+02 -.876365994E+02 -.876219935E+02 -.876074643E+02 -.875930365E+02 -.875787323E+02 -.875645723E+02 -.875505754E+02 -.875367597E+02 -.875231436E+02 -.875097461E+02 -.874965890E+02 -.874836978E+02 -.874711043E+02 -.874588491E+02 -.874469855E+02 -.874355837E+02 -.874247370E+02 -.874145696E+02 -.874052465E+02 -.873969872E+02 -.873900825E+02 -.873849171E+02 -.873819992E+02 -.873819992E+02
 -.873825040E+02 -.873825040E+02 -.873854390E+02 -.873906297E+02 -.873975594E+02 -.874058358E+02 -.874151609E+02 -.874253087E+02 -.874361080E+02 -.874474285E+02 -.874591715E+02 -.874712614E+02 -.874836400E+02 -.874962618E+02 -.875090906E+02 -.875220965E+02 -.875352541E+02 -.875485404E+02 -.875619340E+02 -.875754140E+02 -.875889590E+02 -.876025466E+02 -.876161533E+02 -.876297536E+02 -.876433204E+02 -.876568243E+02 -.876702338E+02 -.876835154E+02 -.876966333E+02 -.877095497E+02 -.877222252E+02 -.877346186E+02 -.877466872E+02 -.877583874E+02 -.877696748E+02 -.877805044E+02 -.877908314E+02 -.878006113E+02 -.878098004E+02 -.878183565E+02 -.878262388E+02 -.878334092E+02 -.878398317E+02 -.878454738E+02 -.878503063E+02 -.878543038E+02 -.878574452E+02 -.878597139E+02 -.878610976E+02 -.878615892E+02 -.878611864E+02 -.878598919E+02 -.878577133E+02 -.878546629E+02 -.878507578E+02 -.878460195E+02 -.878404738E+02 -.878341502E+02 -.878270817E+02 -.878193044E+02 -.878108571E+02 -.878017806E+02 -.877921179E+02 -.877819127E+02 -.877712102E+02 -.877600553E+02 -.877484936E+02 -.877365696E+02 -.877243276E+02 -.877118104E+02 -.876990595E+02 -.876861149E+02 -.876730144E+02 -.876597940E+02 -.876464875E+02 -.876331264E+02 -.876197400E+02 -.876063552E+02 -.875929972E+02 -.875796887E+02 -.875664510E+02 -.875533041E+02 -.875402667E+02 -.875273575E+02 -.875145954E+02 -.875020005E+02 -.874895956E+02 -.874774078E+02 -.874654700E+02 -.874538242E+02 -.874425244E+02 -.874316415E+02 -.874212685E+02 -.874115283E+02 -.874025836E+02 -.873946491E+02 -.873880087E+02 -.873830365E+02 -.873802258E+02 -.873802258E+02
 -.873802544E+02 -.873802544E+02 -.873830572E+02 -.873880111E+02 -.873946196E+02 -.874025051E+02 -.874113800E+02 -.874210255E+02 -.874312752E+02 -.874420021E+02 -.874531092E+02 -.874645219E+02 -.874761825E+02 -.874880453E+02 -.875000740E+02 -.875122384E+02 -.875245128E+02 -.875368743E+02 -.875493017E+02 -.875617744E+02 -.875742720E+02 -.875867733E+02 -.875992565E+02 -.876116985E+02 -.876240746E+02 -.876363588E+02 -.876485234E+02 -.876605392E+02 -.876723752E+02 -.876839992E+02 -.876953774E+02 -.877064752E+02 -.877172568E+02 -.877276855E+02 -.877377245E+02 -.877473367E+02 -.877564850E+02 -.877651331E+02 -.877732451E+02 -.877807868E+02 -.877877250E+02 -.877940287E+02 -.877996691E+02 -.878046198E+02 -.878088575E+02 -.878123618E+02 -.878151158E+02 -.878171060E+02 -.878183229E+02 -.878187607E+02 -.878184176E+02 -.878172958E+02 -.878154013E+02 -.878127441E+02 -.878093379E+02 -.878052001E+02 -.878003511E+02 -.877948149E+02 -.877886181E+02 -.877817899E+02 -.877743616E+02 -.877663667E+02 -.877578399E+02 -.877488172E+02 -.877393355E+02 -.877294321E+02 -.877191444E+02 -.877085097E+02 -.876975649E+02 -.876863460E+02 -.876748881E+02 -.876632251E+02 -.876513895E+02 -.876394124E+02 -.876273232E+02 -.876151495E+02 -.876029172E+02 -.875906508E+02 -.875783729E+02 -.875661046E+02 -.875538661E+02 -.875416761E+02 -.875295533E+02 -.875175159E+02 -.875055832E+02 -.874937756E+02 -.874821165E+02 -.874706334E+02 -.874593599E+02 -.874483383E+02 -.874376227E+02 -.874272832E+02 -.874174117E+02 -.874081287E+02 -.873995925E+02 -.873920120E+02 -.873856616E+02 -.873809030E+02 -.873782115E+02 -.873782115E+02
 -.873778461E+02 -.873778461E+02 -.873805093E+02 -.873852139E+02 -.873914858E+02 -.873989636E+02 -.874073716E+02 -.874164996E+02 -.874261870E+02 -.874363110E+02 -.874467774E+02 -.874575133E+02 -.874684620E+02 -.874795787E+02 -.874908274E+02 -.875021780E+02 -.875136053E+02 -.875250867E+02 -.875366014E+02 -.875481297E+02 -.875596522E+02 -.875711491E+02 -.875826004E+02 -.875939849E+02 -.876052806E+02 -.876164645E+02 -.876275121E+02 -.876383980E+02 -.876490956E+02 -.876595770E+02 -.876698138E+02 -.876797763E+02 -.876894345E+02 -.876987577E+02 -.877077152E+02 -.877162761E+02 -.877244099E+02 -.877320865E+02 -.877392765E+02 -.877459519E+02 -.877520856E+02 -.877576524E+02 -.877626289E+02 -.877669938E+02 -.877707280E+02 -.877738152E+02 -.877762417E+02 -.877779968E+02 -.877790727E+02 -.877794649E+02 -.877791718E+02 -.877781953E+02 -.877765402E+02 -.877742146E+02 -.877712296E+02 -.877675992E+02 -.877633400E+02 -.877584715E+02 -.877530151E+02 -.877469946E+02 -.877404357E+02 -.877333655E+02 -.877258127E+02 -.877178067E+02 -.877093780E+02 -.877005575E+02 -.876913762E+02 -.876818654E+02 -.876720557E+02 -.876619778E+02 -.876516611E+02 -.876411347E+02 -.876304265E+02 -.876195630E+02 -.876085700E+02 -.875974718E+02 -.875862912E+02 -.875750500E+02 -.875637688E+02 -.875524671E+02 -.875411633E+02 -.875298755E+02 -.875186214E+02 -.875074190E+02 -.874962870E+02 -.874852461E+02 -.874743195E+02 -.874635348E+02 -.874529255E+02 -.874425335E+02 -.874324123E+02 -.874226306E+02 -.874132780E+02 -.874044714E+02 -.873963642E+02 -.873891575E+02 -.873831154E+02 -.873785847E+02 -.873760207E+02 -.873760207E+02
 -.873753328E+02 -.873753328E+02 -.873778517E+02 -.873822994E+02 -.873882256E+02 -.873952862E+02 -.874032185E+02 -.874118217E+02 -.874209421E+02 -.874304618E+02 -.874402900E+02 -.874503561E+02 -.874606052E+02 -.874709936E+02 -.874814861E+02 -.874920534E+02 -.875026708E+02 -.875133163E+02 -.875239702E+02 -.875346134E+02 -.875452278E+02 -.875557951E+02 -.875662968E+02 -.875767138E+02 -.875870265E+02 -.875972143E+02 -.876072559E+02 -.876171291E+02 -.876268109E+02 -.876362774E+02 -.876455042E+02 -.876544663E+02 -.876631383E+02 -.876714944E+02 -.876795088E+02 -.876871559E+02 -.876944103E+02 -.877012471E+02 -.877076422E+02 -.877135722E+02 -.877190153E+02 -.877239505E+02 -.877283590E+02 -.877322232E+02 -.877355277E+02 -.877382592E+02 -.877404067E+02 -.877419614E+02 -.877429171E+02 -.877432700E+02 -.877430191E+02 -.877421656E+02 -.877407138E+02 -.877386700E+02 -.877360433E+02 -.877328451E+02 -.877290890E+02 -.877247908E+02 -.877199679E+02 -.877146400E+02 -.877088280E+02 -.877025541E+02 -.876958420E+02 -.876887161E+02 -.876812015E+02 -.876733239E+02 -.876651092E+02 -.876565836E+02 -.876477728E+02 -.876387026E+02 -.876293982E+02 -.876198843E+02 -.876101847E+02 -.876003226E+02 -.875903202E+02 -.875801987E+02 -.875699785E+02 -.875596789E+02 -.875493186E+02 -.875389152E+02 -.875284859E+02 -.875180476E+02 -.875076171E+02 -.874972118E+02 -.874868498E+02 -.874765513E+02 -.874663393E+02 -.874562410E+02 -.874462892E+02 -.874365251E+02 -.874270007E+02 -.874177829E+02 -.874089582E+02 -.874006393E+02 -.873929735E+02 -.873861533E+02 -.873804311E+02 -.873761378E+02 -.873737071E+02 -.873737071E+02
 -.873727577E+02 -.873727577E+02 -.873751299E+02 -.873793170E+02 -.873848932E+02 -.873915328E+02 -.873989867E+02 -.874070643E+02 -.874156193E+02 -.874245392E+02 -.874337371E+02 -.874431455E+02 -.874527113E+02 -.874623925E+02 -.874721550E+02 -.874819706E+02 -.874918154E+02 -.875016684E+02 -.875115106E+02 -.875213242E+02 -.875310922E+02 -.875407976E+02 -.875504237E+02 -.875599532E+02 -.875693684E+02 -.875786514E+02 -.875877832E+02 -.875967447E+02 -.876055157E+02 -.876140759E+02 -.876224044E+02 -.876304799E+02 -.876382808E+02 -.876457854E+02 -.876529722E+02 -.876598196E+02 -.876663065E+02 -.876724122E+02 -.876781167E+02 -.876834007E+02 -.876882462E+02 -.876926360E+02 -.876965545E+02 -.876999874E+02 -.877029222E+02 -.877053479E+02 -.877072556E+02 -.877086380E+02 -.877094902E+02 -.877098090E+02 -.877095937E+02 -.877088453E+02 -.877075672E+02 -.877057647E+02 -.877034452E+02 -.877006180E+02 -.876972942E+02 -.876934867E+02 -.876892101E+02 -.876844802E+02 -.876793144E+02 -.876737311E+02 -.876677498E+02 -.876613907E+02 -.876546748E+02 -.876476234E+02 -.876402582E+02 -.876326013E+02 -.876246743E+02 -.876164991E+02 -.876080970E+02 -.875994892E+02 -.875906962E+02 -.875817379E+02 -.875726338E+02 -.875634023E+02 -.875540615E+02 -.875446287E+02 -.875351205E+02 -.875255530E+02 -.875159421E+02 -.875063034E+02 -.874966529E+02 -.874870068E+02 -.874773829E+02 -.874678007E+02 -.874582824E+02 -.874488544E+02 -.874395488E+02 -.874304054E+02 -.874214744E+02 -.874128202E+02 -.874045260E+02 -.873966994E+02 -.873894809E+02 -.873830540E+02 -.873776584E+02 -.873736081E+02 -.873713140E+02 -.873713140E+02
 -.873701551E+02 -.873701551E+02 -.873723800E+02 -.873763058E+02 -.873815316E+02 -.873877508E+02 -.873947284E+02 -.874022843E+02 -.874102801E+02 -.874186091E+02 -.874271888E+02 -.874359547E+02 -.874448564E+02 -.874538536E+02 -.874629136E+02 -.874720095E+02 -.874811183E+02 -.874902203E+02 -.874992972E+02 -.875083326E+02 -.875173105E+02 -.875262154E+02 -.875350321E+02 -.875437449E+02 -.875523382E+02 -.875607959E+02 -.875691015E+02 -.875772382E+02 -.875851887E+02 -.875929354E+02 -.876004603E+02 -.876077454E+02 -.876147722E+02 -.876215226E+02 -.876279782E+02 -.876341210E+02 -.876399334E+02 -.876453980E+02 -.876504982E+02 -.876552181E+02 -.876595426E+02 -.876634576E+02 -.876669502E+02 -.876700087E+02 -.876726227E+02 -.876747833E+02 -.876764830E+02 -.876777160E+02 -.876784782E+02 -.876787672E+02 -.876785821E+02 -.876779240E+02 -.876767955E+02 -.876752012E+02 -.876731469E+02 -.876706405E+02 -.876676910E+02 -.876643091E+02 -.876605067E+02 -.876562971E+02 -.876516945E+02 -.876467142E+02 -.876413724E+02 -.876356860E+02 -.876296724E+02 -.876233495E+02 -.876167357E+02 -.876098492E+02 -.876027087E+02 -.875953325E+02 -.875877390E+02 -.875799461E+02 -.875719716E+02 -.875638327E+02 -.875555462E+02 -.875471286E+02 -.875385956E+02 -.875299625E+02 -.875212444E+02 -.875124560E+02 -.875036116E+02 -.874947258E+02 -.874858133E+02 -.874768899E+02 -.874679722E+02 -.874590789E+02 -.874502314E+02 -.874414551E+02 -.874327809E+02 -.874242470E+02 -.874159016E+02 -.874078061E+02 -.874000398E+02 -.873927050E+02 -.873859350E+02 -.873799035E+02 -.873748372E+02 -.873710324E+02 -.873688765E+02 -.873688765E+02
 -.873675518E+02 -.873675518E+02 -.873696300E+02 -.873732960E+02 -.873781742E+02 -.873839770E+02 -.873904839E+02 -.873975256E+02 -.874049718E+02 -.874127220E+02 -.874206982E+02 -.874288395E+02 -.874370979E+02 -.874454353E+02 -.874538207E+02 -.874622284E+02 -.874706367E+02 -.874790269E+02 -.874873819E+02 -.874956864E+02 -.875039256E+02 -.875120853E+02 -.875201517E+02 -.875281106E+02 -.875359483E+02 -.875436503E+02 -.875512023E+02 -.875585895E+02 -.875657970E+02 -.875728094E+02 -.875796116E+02 -.875861878E+02 -.875925226E+02 -.875986004E+02 -.876044059E+02 -.876099237E+02 -.876151390E+02 -.876200375E+02 -.876246051E+02 -.876288286E+02 -.876326955E+02 -.876361940E+02 -.876393135E+02 -.876420443E+02 -.876443777E+02 -.876463065E+02 -.876478244E+02 -.876489268E+02 -.876496102E+02 -.876498725E+02 -.876497133E+02 -.876491332E+02 -.876481346E+02 -.876467210E+02 -.876448976E+02 -.876426706E+02 -.876400476E+02 -.876370374E+02 -.876336499E+02 -.876298960E+02 -.876257877E+02 -.876213377E+02 -.876165595E+02 -.876114671E+02 -.876060752E+02 -.876003989E+02 -.875944536E+02 -.875882547E+02 -.875818181E+02 -.875751593E+02 -.875682940E+02 -.875612377E+02 -.875540057E+02 -.875466128E+02 -.875390737E+02 -.875314029E+02 -.875236142E+02 -.875157213E+02 -.875077376E+02 -.874996764E+02 -.874915509E+02 -.874833744E+02 -.874751608E+02 -.874669246E+02 -.874586817E+02 -.874504498E+02 -.874422493E+02 -.874341045E+02 -.874260447E+02 -.874181064E+02 -.874103355E+02 -.874027902E+02 -.873955455E+02 -.873886982E+02 -.873823741E+02 -.873767366E+02 -.873719990E+02 -.873684397E+02 -.873664223E+02 -.873664223E+02
 -.873649681E+02 -.873649681E+02 -.873669014E+02 -.873703109E+02 -.873748462E+02 -.873802391E+02 -.873862834E+02 -.873928209E+02 -.873997297E+02 -.874069153E+02 -.874143046E+02 -.874218404E+02 -.874294774E+02 -.874371797E+02 -.874449179E+02 -.874526681E+02 -.874604097E+02 -.874681250E+02 -.874757984E+02 -.874834154E+02 -.874909625E+02 -.874984268E+02 -.875057956E+02 -.875130564E+02 -.875201967E+02 -.875272039E+02 -.875340654E+02 -.875407682E+02 -.875472993E+02 -.875536456E+02 -.875597938E+02 -.875657307E+02 -.875714429E+02 -.875769172E+02 -.875821407E+02 -.875871003E+02 -.875917836E+02 -.875961785E+02 -.876002733E+02 -.876040568E+02 -.876075186E+02 -.876106490E+02 -.876134391E+02 -.876158807E+02 -.876179668E+02 -.876196913E+02 -.876210490E+02 -.876220361E+02 -.876226497E+02 -.876228882E+02 -.876227510E+02 -.876222389E+02 -.876213537E+02 -.876200984E+02 -.876184773E+02 -.876164955E+02 -.876141593E+02 -.876114762E+02 -.876084542E+02 -.876051026E+02 -.876014313E+02 -.875974508E+02 -.875931726E+02 -.875886084E+02 -.875837705E+02 -.875786717E+02 -.875733249E+02 -.875677434E+02 -.875619403E+02 -.875559293E+02 -.875497235E+02 -.875433364E+02 -.875367811E+02 -.875300705E+02 -.875232174E+02 -.875162345E+02 -.875091340E+02 -.875019281E+02 -.874946289E+02 -.874872481E+02 -.874797980E+02 -.874722906E+02 -.874647389E+02 -.874571564E+02 -.874495580E+02 -.874419603E+02 -.874343827E+02 -.874268482E+02 -.874193845E+02 -.874120261E+02 -.874048164E+02 -.873978102E+02 -.873910782E+02 -.873847114E+02 -.873788275E+02 -.873735800E+02 -.873691682E+02 -.873658526E+02 -.873639729E+02 -.873639729E+02
 -.873624192E+02 -.873624192E+02 -.873642100E+02 -.873673674E+02 -.873715664E+02 -.873765575E+02 -.873821493E+02 -.873881944E+02 -.873945792E+02 -.874012159E+02 -.874080360E+02 -.874149860E+02 -.874220237E+02 -.874291152E+02 -.874362333E+02 -.874433552E+02 -.874504619E+02 -.874575370E+02 -.874645658E+02 -.874715350E+02 -.874784322E+02 -.874852456E+02 -.874919639E+02 -.874985758E+02 -.875050702E+02 -.875114359E+02 -.875176617E+02 -.875237365E+02 -.875296488E+02 -.875353873E+02 -.875409406E+02 -.875462973E+02 -.875514460E+02 -.875563753E+02 -.875610744E+02 -.875655321E+02 -.875697380E+02 -.875736818E+02 -.875773537E+02 -.875807444E+02 -.875838451E+02 -.875866476E+02 -.875891444E+02 -.875913290E+02 -.875931953E+02 -.875947382E+02 -.875959535E+02 -.875968381E+02 -.875973894E+02 -.875976062E+02 -.875974880E+02 -.875970354E+02 -.875962500E+02 -.875951343E+02 -.875936918E+02 -.875919267E+02 -.875898445E+02 -.875874512E+02 -.875847537E+02 -.875817596E+02 -.875784773E+02 -.875749156E+02 -.875710840E+02 -.875669926E+02 -.875626517E+02 -.875580720E+02 -.875532645E+02 -.875482405E+02 -.875430112E+02 -.875375883E+02 -.875319830E+02 -.875262069E+02 -.875202714E+02 -.875141877E+02 -.875079670E+02 -.875016203E+02 -.874951585E+02 -.874885924E+02 -.874819327E+02 -.874751902E+02 -.874683757E+02 -.874615006E+02 -.874545765E+02 -.874476160E+02 -.874406331E+02 -.874336433E+02 -.874266649E+02 -.874197193E+02 -.874128326E+02 -.874060374E+02 -.873993741E+02 -.873928944E+02 -.873866642E+02 -.873807685E+02 -.873753174E+02 -.873704537E+02 -.873663633E+02 -.873632882E+02 -.873615444E+02 -.873615444E+02
 -.873599157E+02 -.873599157E+02 -.873615669E+02 -.873644777E+02 -.873683477E+02 -.873729464E+02 -.873780968E+02 -.873836623E+02 -.873895379E+02 -.873956419E+02 -.874019109E+02 -.874082950E+02 -.874147551E+02 -.874212597E+02 -.874277833E+02 -.874343049E+02 -.874408067E+02 -.874472734E+02 -.874536916E+02 -.874600491E+02 -.874663345E+02 -.874725372E+02 -.874786469E+02 -.874846535E+02 -.874905471E+02 -.874963178E+02 -.875019559E+02 -.875074515E+02 -.875127948E+02 -.875179758E+02 -.875229847E+02 -.875278117E+02 -.875324471E+02 -.875368813E+02 -.875411047E+02 -.875451082E+02 -.875488827E+02 -.875524196E+02 -.875557106E+02 -.875587479E+02 -.875615240E+02 -.875640323E+02 -.875662663E+02 -.875682204E+02 -.875698898E+02 -.875712701E+02 -.875723579E+02 -.875731504E+02 -.875736457E+02 -.875738426E+02 -.875737407E+02 -.875733407E+02 -.875726437E+02 -.875716520E+02 -.875703683E+02 -.875687963E+02 -.875669406E+02 -.875648061E+02 -.875623986E+02 -.875597246E+02 -.875567910E+02 -.875536053E+02 -.875501756E+02 -.875465102E+02 -.875426179E+02 -.875385078E+02 -.875341893E+02 -.875296720E+02 -.875249654E+02 -.875200794E+02 -.875150239E+02 -.875098088E+02 -.875044438E+02 -.874989388E+02 -.874933035E+02 -.874875476E+02 -.874816807E+02 -.874757124E+02 -.874696522E+02 -.874635098E+02 -.874572951E+02 -.874510182E+02 -.874446901E+02 -.874383222E+02 -.874319274E+02 -.874255203E+02 -.874191178E+02 -.874127400E+02 -.874064113E+02 -.874001619E+02 -.873940297E+02 -.873880626E+02 -.873823221E+02 -.873768872E+02 -.873718599E+02 -.873673726E+02 -.873635976E+02 -.873607589E+02 -.873591488E+02 -.873591488E+02
 -.873574647E+02 -.873574647E+02 -.873589796E+02 -.873616496E+02 -.873651988E+02 -.873694151E+02 -.873741358E+02 -.873792352E+02 -.873846164E+02 -.873902042E+02 -.873959401E+02 -.874017781E+02 -.874076818E+02 -.874136223E+02 -.874195759E+02 -.874255232E+02 -.874314478E+02 -.874373357E+02 -.874431744E+02 -.874489529E+02 -.874546609E+02 -.874602886E+02 -.874658269E+02 -.874712667E+02 -.874765993E+02 -.874818159E+02 -.874869080E+02 -.874918669E+02 -.874966840E+02 -.875013508E+02 -.875058588E+02 -.875101995E+02 -.875143646E+02 -.875183458E+02 -.875221350E+02 -.875257245E+02 -.875291066E+02 -.875322738E+02 -.875352193E+02 -.875379364E+02 -.875404189E+02 -.875426610E+02 -.875446575E+02 -.875464036E+02 -.875478953E+02 -.875491288E+02 -.875501014E+02 -.875508106E+02 -.875512550E+02 -.875514335E+02 -.875513458E+02 -.875509924E+02 -.875503743E+02 -.875494934E+02 -.875483521E+02 -.875469534E+02 -.875453010E+02 -.875433992E+02 -.875412529E+02 -.875388675E+02 -.875362488E+02 -.875334032E+02 -.875303374E+02 -.875270585E+02 -.875235740E+02 -.875198916E+02 -.875160192E+02 -.875119651E+02 -.875077374E+02 -.875033446E+02 -.874987951E+02 -.874940975E+02 -.874892604E+02 -.874842921E+02 -.874792013E+02 -.874739963E+02 -.874686857E+02 -.874632778E+02 -.874577814E+02 -.874522049E+02 -.874465574E+02 -.874408480E+02 -.874350867E+02 -.874292840E+02 -.874234518E+02 -.874176035E+02 -.874117548E+02 -.874059242E+02 -.874001346E+02 -.873944138E+02 -.873887968E+02 -.873833282E+02 -.873780647E+02 -.873730791E+02 -.873684658E+02 -.873643467E+02 -.873608804E+02 -.873582733E+02 -.873567944E+02 -.873567944E+02
 -.873550704E+02 -.873550704E+02 -.873564524E+02 -.873588878E+02 -.873621245E+02 -.873659688E+02 -.873702718E+02 -.873749185E+02 -.873798203E+02 -.873849083E+02 -.873901287E+02 -.873954394E+02 -.874008070E+02 -.874062050E+02 -.874116115E+02 -.874170089E+02 -.874223820E+02 -.874277180E+02 -.874330056E+02 -.874382347E+02 -.874433959E+02 -.874484807E+02 -.874534806E+02 -.874583877E+02 -.874631942E+02 -.874678924E+02 -.874724748E+02 -.874769339E+02 -.874812621E+02 -.874854520E+02 -.874894964E+02 -.874933879E+02 -.874971194E+02 -.875006837E+02 -.875040741E+02 -.875072838E+02 -.875103063E+02 -.875131355E+02 -.875157653E+02 -.875181902E+02 -.875204050E+02 -.875224047E+02 -.875241849E+02 -.875257418E+02 -.875270717E+02 -.875281717E+02 -.875290394E+02 -.875296727E+02 -.875300705E+02 -.875302318E+02 -.875301564E+02 -.875298447E+02 -.875292976E+02 -.875285166E+02 -.875275037E+02 -.875262615E+02 -.875247932E+02 -.875231023E+02 -.875211928E+02 -.875190695E+02 -.875167371E+02 -.875142011E+02 -.875114672E+02 -.875085414E+02 -.875054299E+02 -.875021394E+02 -.874986767E+02 -.874950486E+02 -.874912623E+02 -.874873250E+02 -.874832440E+02 -.874790266E+02 -.874746801E+02 -.874702120E+02 -.874656298E+02 -.874609407E+02 -.874561523E+02 -.874512720E+02 -.874463074E+02 -.874412663E+02 -.874361566E+02 -.874309868E+02 -.874257656E+02 -.874205029E+02 -.874152094E+02 -.874098975E+02 -.874045816E+02 -.873992788E+02 -.873940099E+02 -.873888007E+02 -.873836835E+02 -.873786991E+02 -.873738995E+02 -.873693517E+02 -.873651420E+02 -.873613823E+02 -.873582177E+02 -.873558371E+02 -.873544865E+02 -.873544865E+02
 -.873527346E+02 -.873527346E+02 -.873539872E+02 -.873561941E+02 -.873591268E+02 -.873626094E+02 -.873665065E+02 -.873707139E+02 -.873751508E+02 -.873797547E+02 -.873844765E+02 -.873892780E+02 -.873941288E+02 -.873990045E+02 -.874038854E+02 -.874087552E+02 -.874136003E+02 -.874184090E+02 -.874231711E+02 -.874278774E+02 -.874325195E+02 -.874370897E+02 -.874415805E+02 -.874459849E+02 -.874502961E+02 -.874545072E+02 -.874586116E+02 -.874626027E+02 -.874664742E+02 -.874702195E+02 -.874738324E+02 -.874773065E+02 -.874806358E+02 -.874838141E+02 -.874868356E+02 -.874896947E+02 -.874923857E+02 -.874949034E+02 -.874972429E+02 -.874993992E+02 -.875013681E+02 -.875031453E+02 -.875047273E+02 -.875061106E+02 -.875072923E+02 -.875082699E+02 -.875090413E+02 -.875096049E+02 -.875099596E+02 -.875101047E+02 -.875100401E+02 -.875097659E+02 -.875092830E+02 -.875085927E+02 -.875076967E+02 -.875065970E+02 -.875052964E+02 -.875037979E+02 -.875021049E+02 -.875002212E+02 -.874981511E+02 -.874958990E+02 -.874934698E+02 -.874908686E+02 -.874881007E+02 -.874851717E+02 -.874820874E+02 -.874788537E+02 -.874754767E+02 -.874719625E+02 -.874683174E+02 -.874645477E+02 -.874606598E+02 -.874566602E+02 -.874525552E+02 -.874483513E+02 -.874440551E+02 -.874396732E+02 -.874352122E+02 -.874306791E+02 -.874260810E+02 -.874214253E+02 -.874167202E+02 -.874119744E+02 -.874071977E+02 -.874024014E+02 -.873975986E+02 -.873928050E+02 -.873880395E+02 -.873833257E+02 -.873786930E+02 -.873741787E+02 -.873698303E+02 -.873657086E+02 -.873618922E+02 -.873584830E+02 -.873556128E+02 -.873534533E+02 -.873522280E+02 -.873522280E+02
 -.873504576E+02 -.873504576E+02 -.873515841E+02 -.873535687E+02 -.873562056E+02 -.873593364E+02 -.873628392E+02 -.873666201E+02 -.873706061E+02 -.873747409E+02 -.873789802E+02 -.873832895E+02 -.873876413E+02 -.873920135E+02 -.873963884E+02 -.874007513E+02 -.874050899E+02 -.874093935E+02 -.874136531E+02 -.874178604E+02 -.874220080E+02 -.874260889E+02 -.874300965E+02 -.874340247E+02 -.874378673E+02 -.874416185E+02 -.874452725E+02 -.874488236E+02 -.874522661E+02 -.874555946E+02 -.874588036E+02 -.874618877E+02 -.874648416E+02 -.874676602E+02 -.874703385E+02 -.874728717E+02 -.874752550E+02 -.874774839E+02 -.874795543E+02 -.874814621E+02 -.874832035E+02 -.874847752E+02 -.874861740E+02 -.874873970E+02 -.874884418E+02 -.874893063E+02 -.874899887E+02 -.874904878E+02 -.874908025E+02 -.874909323E+02 -.874908770E+02 -.874906369E+02 -.874902126E+02 -.874896052E+02 -.874888161E+02 -.874878472E+02 -.874867006E+02 -.874853789E+02 -.874838850E+02 -.874822222E+02 -.874803939E+02 -.874784039E+02 -.874762564E+02 -.874739557E+02 -.874715063E+02 -.874689128E+02 -.874661804E+02 -.874633139E+02 -.874603185E+02 -.874571996E+02 -.874539625E+02 -.874506126E+02 -.874471555E+02 -.874435966E+02 -.874399416E+02 -.874361961E+02 -.874323658E+02 -.874284565E+02 -.874244740E+02 -.874204246E+02 -.874163144E+02 -.874121502E+02 -.874079393E+02 -.874036894E+02 -.873994095E+02 -.873951096E+02 -.873908017E+02 -.873864999E+02 -.873822215E+02 -.873779877E+02 -.873738251E+02 -.873697674E+02 -.873658576E+02 -.873621506E+02 -.873587174E+02 -.873556499E+02 -.873530669E+02 -.873511232E+02 -.873500202E+02 -.873500202E+02
 -.873482384E+02 -.873482384E+02 -.873492421E+02 -.873510102E+02 -.873533592E+02 -.873561479E+02 -.873592674E+02 -.873626338E+02 -.873661821E+02 -.873698620E+02 -.873736338E+02 -.873774667E+02 -.873813360E+02 -.873852221E+02 -.873891091E+02 -.873929837E+02 -.873968351E+02 -.874006538E+02 -.874044316E+02 -.874081612E+02 -.874118360E+02 -.874154500E+02 -.874189972E+02 -.874224723E+02 -.874258700E+02 -.874291851E+02 -.874324127E+02 -.874355477E+02 -.874385854E+02 -.874415210E+02 -.874443499E+02 -.874470674E+02 -.874496690E+02 -.874521504E+02 -.874545073E+02 -.874567356E+02 -.874588314E+02 -.874607908E+02 -.874626102E+02 -.874642864E+02 -.874658160E+02 -.874671963E+02 -.874684246E+02 -.874694985E+02 -.874704160E+02 -.874711753E+02 -.874717749E+02 -.874722137E+02 -.874724909E+02 -.874726061E+02 -.874725590E+02 -.874723500E+02 -.874719796E+02 -.874714486E+02 -.874707582E+02 -.874699101E+02 -.874689059E+02 -.874677480E+02 -.874664386E+02 -.874649806E+02 -.874633768E+02 -.874616305E+02 -.874597452E+02 -.874577245E+02 -.874555721E+02 -.874532922E+02 -.874508888E+02 -.874483663E+02 -.874457290E+02 -.874429815E+02 -.874401283E+02 -.874371741E+02 -.874341235E+02 -.874309815E+02 -.874277527E+02 -.874244420E+02 -.874210545E+02 -.874175952E+02 -.874140691E+02 -.874104817E+02 -.874068385E+02 -.874031455E+02 -.873994090E+02 -.873956361E+02 -.873918346E+02 -.873880137E+02 -.873841840E+02 -.873803580E+02 -.873765513E+02 -.873727830E+02 -.873690769E+02 -.873654630E+02 -.873619799E+02 -.873586768E+02 -.873556170E+02 -.873528825E+02 -.873505797E+02 -.873488467E+02 -.873478631E+02 -.873478631E+02
 -.873460759E+02 -.873460759E+02 -.873469599E+02 -.873485171E+02 -.873505857E+02 -.873530412E+02 -.873557877E+02 -.873587511E+02 -.873618742E+02 -.873651122E+02 -.873684304E+02 -.873718015E+02 -.873752036E+02 -.873786194E+02 -.873820349E+02 -.873854383E+02 -.873888201E+02 -.873921718E+02 -.873954863E+02 -.873987572E+02 -.874019787E+02 -.874051455E+02 -.874082525E+02 -.874112949E+02 -.874142682E+02 -.874171680E+02 -.874199900E+02 -.874227298E+02 -.874253835E+02 -.874279469E+02 -.874304161E+02 -.874327872E+02 -.874350563E+02 -.874372197E+02 -.874392739E+02 -.874412154E+02 -.874430408E+02 -.874447469E+02 -.874463309E+02 -.874477897E+02 -.874491208E+02 -.874503218E+02 -.874513904E+02 -.874523246E+02 -.874531229E+02 -.874537835E+02 -.874543054E+02 -.874546877E+02 -.874549295E+02 -.874550307E+02 -.874549909E+02 -.874548105E+02 -.874544899E+02 -.874540298E+02 -.874534312E+02 -.874526954E+02 -.874518239E+02 -.874508186E+02 -.874496814E+02 -.874484146E+02 -.874470208E+02 -.874455025E+02 -.874438628E+02 -.874421046E+02 -.874402311E+02 -.874382458E+02 -.874361521E+02 -.874339536E+02 -.874316542E+02 -.874292574E+02 -.874267674E+02 -.874241879E+02 -.874215231E+02 -.874187770E+02 -.874159537E+02 -.874130575E+02 -.874100925E+02 -.874070631E+02 -.874039739E+02 -.874008294E+02 -.873976345E+02 -.873943944E+02 -.873911148E+02 -.873878017E+02 -.873844622E+02 -.873811042E+02 -.873777372E+02 -.873743724E+02 -.873710234E+02 -.873677071E+02 -.873644446E+02 -.873612626E+02 -.873581950E+02 -.873552854E+02 -.873525896E+02 -.873501802E+02 -.873481508E+02 -.873466235E+02 -.873457566E+02 -.873457566E+02
 -.873439702E+02 -.873439702E+02 -.873447374E+02 -.873460889E+02 -.873478842E+02 -.873500151E+02 -.873523983E+02 -.873549694E+02 -.873576787E+02 -.873604872E+02 -.873633648E+02 -.873662875E+02 -.873692365E+02 -.873721967E+02 -.873751556E+02 -.873781034E+02 -.873810314E+02 -.873839325E+02 -.873868005E+02 -.873896298E+02 -.873924153E+02 -.873951525E+02 -.873978370E+02 -.874004648E+02 -.874030320E+02 -.874055347E+02 -.874079693E+02 -.874103323E+02 -.874126201E+02 -.874148293E+02 -.874169566E+02 -.874189986E+02 -.874209522E+02 -.874228143E+02 -.874245818E+02 -.874262518E+02 -.874278216E+02 -.874292886E+02 -.874306501E+02 -.874319039E+02 -.874330477E+02 -.874340796E+02 -.874349977E+02 -.874358004E+02 -.874364861E+02 -.874370539E+02 -.874375025E+02 -.874378312E+02 -.874380396E+02 -.874381272E+02 -.874380940E+02 -.874379401E+02 -.874376658E+02 -.874372719E+02 -.874367592E+02 -.874361286E+02 -.874353815E+02 -.874345193E+02 -.874335438E+02 -.874324568E+02 -.874312604E+02 -.874299569E+02 -.874285485E+02 -.874270379E+02 -.874254277E+02 -.874237208E+02 -.874219201E+02 -.874200285E+02 -.874180493E+02 -.874159856E+02 -.874138407E+02 -.874116179E+02 -.874093205E+02 -.874069522E+02 -.874045162E+02 -.874020162E+02 -.873994559E+02 -.873968389E+02 -.873941690E+02 -.873914503E+02 -.873886870E+02 -.873858835E+02 -.873830446E+02 -.873801758E+02 -.873772831E+02 -.873743735E+02 -.873714551E+02 -.873685377E+02 -.873656333E+02 -.873627565E+02 -.873599258E+02 -.873571643E+02 -.873545016E+02 -.873519757E+02 -.873496351E+02 -.873475429E+02 -.873457807E+02 -.873444543E+02 -.873437014E+02 -.873437014E+02
 -.873419251E+02 -.873419251E+02 -.873425783E+02 -.873437291E+02 -.873452578E+02 -.873470723E+02 -.873491015E+02 -.873512907E+02 -.873535972E+02 -.873559880E+02 -.873584373E+02 -.873609246E+02 -.873634339E+02 -.873659521E+02 -.873684689E+02 -.873709755E+02 -.873734647E+02 -.873759305E+02 -.873783674E+02 -.873807707E+02 -.873831363E+02 -.873854601E+02 -.873877385E+02 -.873899681E+02 -.873921455E+02 -.873942677E+02 -.873963315E+02 -.873983339E+02 -.874002721E+02 -.874021431E+02 -.874039442E+02 -.874056726E+02 -.874073258E+02 -.874089011E+02 -.874103960E+02 -.874118082E+02 -.874131353E+02 -.874143753E+02 -.874155259E+02 -.874165853E+02 -.874175517E+02 -.874184234E+02 -.874191990E+02 -.874198770E+02 -.874204564E+02 -.874209360E+02 -.874213151E+02 -.874215931E+02 -.874217695E+02 -.874218441E+02 -.874218167E+02 -.874216875E+02 -.874214568E+02 -.874211250E+02 -.874206930E+02 -.874201615E+02 -.874195316E+02 -.874188044E+02 -.874179815E+02 -.874170643E+02 -.874160545E+02 -.874149539E+02 -.874137646E+02 -.874124885E+02 -.874111280E+02 -.874096853E+02 -.874081629E+02 -.874065631E+02 -.874048887E+02 -.874031422E+02 -.874013264E+02 -.873994440E+02 -.873974979E+02 -.873954908E+02 -.873934258E+02 -.873913058E+02 -.873891338E+02 -.873869130E+02 -.873846466E+02 -.873823380E+02 -.873799907E+02 -.873776085E+02 -.873751956E+02 -.873727565E+02 -.873702964E+02 -.873678213E+02 -.873653380E+02 -.873628551E+02 -.873603827E+02 -.873579334E+02 -.873555228E+02 -.873531709E+02 -.873509029E+02 -.873487512E+02 -.873467572E+02 -.873449748E+02 -.873434734E+02 -.873423434E+02 -.873417021E+02 -.873417021E+02
 -.873399528E+02 -.873399528E+02 -.873404949E+02 -.873414501E+02 -.873427192E+02 -.873442256E+02 -.873459105E+02 -.873477283E+02 -.873496436E+02 -.873516290E+02 -.873536627E+02 -.873557280E+02 -.873578113E+02 -.873599019E+02 -.873619910E+02 -.873640714E+02 -.873661370E+02 -.873681828E+02 -.873702043E+02 -.873721975E+02 -.873741590E+02 -.873760854E+02 -.873779738E+02 -.873798212E+02 -.873816251E+02 -.873833827E+02 -.873850915E+02 -.873867491E+02 -.873883532E+02 -.873899013E+02 -.873913912E+02 -.873928206E+02 -.873941875E+02 -.873954898E+02 -.873967254E+02 -.873978923E+02 -.873989888E+02 -.874000131E+02 -.874009635E+02 -.874018384E+02 -.874026364E+02 -.874033562E+02 -.874039966E+02 -.874045564E+02 -.874050348E+02 -.874054309E+02 -.874057440E+02 -.874059738E+02 -.874061197E+02 -.874061816E+02 -.874061595E+02 -.874060534E+02 -.874058635E+02 -.874055904E+02 -.874052344E+02 -.874047964E+02 -.874042771E+02 -.874036776E+02 -.874029989E+02 -.874022423E+02 -.874014092E+02 -.874005009E+02 -.873995192E+02 -.873984657E+02 -.873973421E+02 -.873961504E+02 -.873948925E+02 -.873935704E+02 -.873921862E+02 -.873907420E+02 -.873892401E+02 -.873876827E+02 -.873860722E+02 -.873844107E+02 -.873827008E+02 -.873809448E+02 -.873791453E+02 -.873773049E+02 -.873754262E+02 -.873735120E+02 -.873715652E+02 -.873695891E+02 -.873675870E+02 -.873655627E+02 -.873635206E+02 -.873614657E+02 -.873594037E+02 -.873573417E+02 -.873552882E+02 -.873532537E+02 -.873512513E+02 -.873492975E+02 -.873474134E+02 -.873456259E+02 -.873439695E+02 -.873424890E+02 -.873412421E+02 -.873403038E+02 -.873397713E+02 -.873397713E+02
 -.873380835E+02 -.873380835E+02 -.873385177E+02 -.873392833E+02 -.873403010E+02 -.873415096E+02 -.873428619E+02 -.873443213E+02 -.873458594E+02 -.873474542E+02 -.873490882E+02 -.873507478E+02 -.873524221E+02 -.873541023E+02 -.873557814E+02 -.873574536E+02 -.873591138E+02 -.873607581E+02 -.873623826E+02 -.873639843E+02 -.873655603E+02 -.873671079E+02 -.873686248E+02 -.873701085E+02 -.873715570E+02 -.873729681E+02 -.873743398E+02 -.873756701E+02 -.873769572E+02 -.873781992E+02 -.873793942E+02 -.873805406E+02 -.873816367E+02 -.873826807E+02 -.873836711E+02 -.873846063E+02 -.873854850E+02 -.873863057E+02 -.873870671E+02 -.873877680E+02 -.873884072E+02 -.873889837E+02 -.873894966E+02 -.873899450E+02 -.873903281E+02 -.873906454E+02 -.873908963E+02 -.873910805E+02 -.873911975E+02 -.873912474E+02 -.873912300E+02 -.873911454E+02 -.873909938E+02 -.873907755E+02 -.873904909E+02 -.873901407E+02 -.873897253E+02 -.873892457E+02 -.873887027E+02 -.873880972E+02 -.873874303E+02 -.873867032E+02 -.873859171E+02 -.873850734E+02 -.873841734E+02 -.873832186E+02 -.873822106E+02 -.873811509E+02 -.873800412E+02 -.873788832E+02 -.873776787E+02 -.873764293E+02 -.873751370E+02 -.873738036E+02 -.873724310E+02 -.873710211E+02 -.873695760E+02 -.873680978E+02 -.873665885E+02 -.873650504E+02 -.873634859E+02 -.873618976E+02 -.873602883E+02 -.873586609E+02 -.873570192E+02 -.873553670E+02 -.873537092E+02 -.873520515E+02 -.873504006E+02 -.873487652E+02 -.873471559E+02 -.873455859E+02 -.873440723E+02 -.873426367E+02 -.873413068E+02 -.873401186E+02 -.873391183E+02 -.873383659E+02 -.873379392E+02 -.873379392E+02
 -.873363817E+02 -.873363817E+02 -.873367131E+02 -.873372982E+02 -.873380770E+02 -.873390033E+02 -.873400409E+02 -.873411620E+02 -.873423448E+02 -.873435722E+02 -.873448308E+02 -.873461100E+02 -.873474014E+02 -.873486979E+02 -.873499941E+02 -.873512853E+02 -.873525677E+02 -.873538379E+02 -.873550930E+02 -.873563306E+02 -.873575484E+02 -.873587442E+02 -.873599162E+02 -.873610626E+02 -.873621816E+02 -.873632716E+02 -.873643311E+02 -.873653585E+02 -.873663524E+02 -.873673114E+02 -.873682340E+02 -.873691189E+02 -.873699648E+02 -.873707704E+02 -.873715346E+02 -.873722562E+02 -.873729340E+02 -.873735671E+02 -.873741543E+02 -.873746949E+02 -.873751878E+02 -.873756324E+02 -.873760279E+02 -.873763736E+02 -.873766691E+02 -.873769138E+02 -.873771074E+02 -.873772494E+02 -.873773399E+02 -.873773785E+02 -.873773653E+02 -.873773003E+02 -.873771837E+02 -.873770156E+02 -.873767966E+02 -.873765268E+02 -.873762069E+02 -.873758375E+02 -.873754191E+02 -.873749525E+02 -.873744385E+02 -.873738781E+02 -.873732720E+02 -.873726215E+02 -.873719274E+02 -.873711910E+02 -.873704134E+02 -.873695958E+02 -.873687395E+02 -.873678457E+02 -.873669159E+02 -.873659513E+02 -.873649534E+02 -.873639236E+02 -.873628634E+02 -.873617743E+02 -.873606578E+02 -.873595155E+02 -.873583492E+02 -.873571606E+02 -.873559515E+02 -.873547241E+02 -.873534804E+02 -.873522230E+02 -.873509547E+02 -.873496786E+02 -.873483985E+02 -.873471190E+02 -.873458454E+02 -.873445844E+02 -.873433444E+02 -.873421357E+02 -.873409714E+02 -.873398683E+02 -.873388476E+02 -.873379367E+02 -.873371709E+02 -.873365957E+02 -.873362700E+02 -.873362700E+02
 -.873349763E+02 -.873349763E+02 -.873352142E+02 -.873356363E+02 -.873362007E+02 -.873368747E+02 -.873376327E+02 -.873384545E+02 -.873393242E+02 -.873402290E+02 -.873411591E+02 -.873421062E+02 -.873430638E+02 -.873440266E+02 -.873449903E+02 -.873459511E+02 -.873469060E+02 -.873478524E+02 -.873487881E+02 -.873497110E+02 -.873506193E+02 -.873515115E+02 -.873523859E+02 -.873532413E+02 -.873540764E+02 -.873548898E+02 -.873556804E+02 -.873564470E+02 -.873571886E+02 -.873579040E+02 -.873585922E+02 -.873592523E+02 -.873598833E+02 -.873604841E+02 -.873610540E+02 -.873615921E+02 -.873620975E+02 -.873625694E+02 -.873630072E+02 -.873634102E+02 -.873637776E+02 -.873641090E+02 -.873644038E+02 -.873646615E+02 -.873648818E+02 -.873650642E+02 -.873652085E+02 -.873653145E+02 -.873653819E+02 -.873654108E+02 -.873654011E+02 -.873653528E+02 -.873652661E+02 -.873651411E+02 -.873649780E+02 -.873647772E+02 -.873645390E+02 -.873642638E+02 -.873639522E+02 -.873636046E+02 -.873632217E+02 -.873628041E+02 -.873623525E+02 -.873618676E+02 -.873613503E+02 -.873608013E+02 -.873602215E+02 -.873596119E+02 -.873589732E+02 -.873583066E+02 -.873576130E+02 -.873568934E+02 -.873561489E+02 -.873553805E+02 -.873545893E+02 -.873537765E+02 -.873529433E+02 -.873520909E+02 -.873512206E+02 -.873503337E+02 -.873494317E+02 -.873485162E+02 -.873475890E+02 -.873466519E+02 -.873457072E+02 -.873447574E+02 -.873438056E+02 -.873428551E+02 -.873419104E+02 -.873409766E+02 -.873400601E+02 -.873391687E+02 -.873383124E+02 -.873375035E+02 -.873367577E+02 -.873360946E+02 -.873355395E+02 -.873351244E+02 -.873348906E+02 -.873348906E+02
 -.873341006E+02 -.873341006E+02 -.873342674E+02 -.873345680E+02 -.873349752E+02 -.873354670E+02 -.873360255E+02 -.873366359E+02 -.873372861E+02 -.873379664E+02 -.873386688E+02 -.873393867E+02 -.873401148E+02 -.873408486E+02 -.873415845E+02 -.873423194E+02 -.873430507E+02 -.873437762E+02 -.873444941E+02 -.873452025E+02 -.873459002E+02 -.873465856E+02 -.873472577E+02 -.873479152E+02 -.873485572E+02 -.873491826E+02 -.873497905E+02 -.873503799E+02 -.873509501E+02 -.873515002E+02 -.873520294E+02 -.873525369E+02 -.873530220E+02 -.873534839E+02 -.873539220E+02 -.873543355E+02 -.873547240E+02 -.873550867E+02 -.873554232E+02 -.873557329E+02 -.873560152E+02 -.873562699E+02 -.873564964E+02 -.873566945E+02 -.873568637E+02 -.873570039E+02 -.873571149E+02 -.873571963E+02 -.873572482E+02 -.873572705E+02 -.873572631E+02 -.873572261E+02 -.873571596E+02 -.873570636E+02 -.873569384E+02 -.873567842E+02 -.873566013E+02 -.873563900E+02 -.873561507E+02 -.873558837E+02 -.873555896E+02 -.873552688E+02 -.873549218E+02 -.873545492E+02 -.873541517E+02 -.873537298E+02 -.873532842E+02 -.873528156E+02 -.873523247E+02 -.873518122E+02 -.873512789E+02 -.873507257E+02 -.873501532E+02 -.873495623E+02 -.873489540E+02 -.873483291E+02 -.873476884E+02 -.873470332E+02 -.873463642E+02 -.873456827E+02 -.873449899E+02 -.873442870E+02 -.873435755E+02 -.873428570E+02 -.873421334E+02 -.873414068E+02 -.873406797E+02 -.873399552E+02 -.873392368E+02 -.873385288E+02 -.873378364E+02 -.873371661E+02 -.873365257E+02 -.873359247E+02 -.873353751E+02 -.873348911E+02 -.873344904E+02 -.873341948E+02 -.873340307E+02 -.873340307E+02
 -.873341006E+02 -.873341006E+02 -.873342674E+02 -.873345680E+02 -.873349752E+02 -.873354670E+02 -.873360255E+02 -.873366359E+02 -.873372861E+02 -.873379664E+02 -.873386688E+02 -.873393867E+02 -.873401148E+02 -.873408486E+02 -.873415845E+02 -.873423194E+02 -.873430507E+02 -.873437762E+02 -.873444941E+02 -.873452025E+02 -.873459002E+02 -.873465856E+02 -.873472577E+02 -.873479152E+02 -.873485572E+02 -.873491826E+02 -.873497905E+02 -.873503799E+02 -.873509501E+02 -.873515002E+02 -.873520294E+02 -.873525369E+02 -.873530220E+02 -.873534839E+02 -.873539220E+02 -.873543355E+02 -.873547240E+02 -.873550867E+02 -.873554232E+02 -.873557329E+02 -.873560152E+02 -.873562699E+02 -.873564964E+02 -.873566945E+02 -.873568637E+02 -.873570039E+02 -.873571149E+02 -.873571963E+02 -.873572482E+02 -.873572705E+02 -.873572631E+02 -.873572261E+02 -.873571596E+02 -.873570636E+02 -.873569384E+02 -.873567842E+02 -.873566013E+02 -.873563900E+02 -.873561507E+02 -.873558837E+02 -.873555896E+02 -.873552688E+02 -.873549218E+02 -.873545492E+02 -.873541517E+02 -.873537298E+02 -.873532842E+02 -.873528156E+02 -.873523247E+02 -.873518122E+02 -.873512789E+02 -.873507257E+02 -.873501532E+02 -.873495623E+02 -.873489540E+02 -.873483291E+02 -.873476884E+02 -.873470332E+02 -.873463642E+02 -.873456827E+02 -.873449899E+02 -.873442870E+02 -.873435755E+02 -.873428570E+02 -.873421334E+02 -.873414068E+02 -.873406797E+02 -.873399552E+02 -.873392368E+02 -.873385288E+02 -.873378364E+02 -.873371661E+02 -.873365257E+02 -.873359247E+02 -.873353751E+02 -.873348911E+02 -.873344904E+02 -.873341948E+02 -.873340307E+02 -.873340307E+02
