# Supplementary material for: Electrical Pacing of Cardiac Tissue Including Potassium Inward Rectification
Source: PLoS One. 2015 Jun 9;10(6):e0127837. doi: 10.1371/journal.pone.0127837 (PMC4461281; doi:10.1371/journal.pone.0127837)
Supplement: S1 Data — (ZIP) [file pone.0127837.s001.zip › All-Data/Data-without-IK1/BDT43/Vm5ms.txt]

 -.873300171E+02 -.873336101E+02 -.873337761E+02 -.873340533E+02 -.873344701E+02 -.873349658E+02 -.873355362E+02 -.873361585E+02 -.873368316E+02 -.873375136E+02 -.873382159E+02 -.873389244E+02 -.873396421E+02 -.873403557E+02 -.873410799E+02 -.873418033E+02 -.873425270E+02 -.873432422E+02 -.873439534E+02 -.873446491E+02 -.873453313E+02 -.873459976E+02 -.873466517E+02 -.873472883E+02 -.873479127E+02 -.873485226E+02 -.873491174E+02 -.873496935E+02 -.873502528E+02 -.873507906E+02 -.873513070E+02 -.873518010E+02 -.873522736E+02 -.873527227E+02 -.873531497E+02 -.873535535E+02 -.873539336E+02 -.873542887E+02 -.873546186E+02 -.873549218E+02 -.873551981E+02 -.873554468E+02 -.873556679E+02 -.873558609E+02 -.873560261E+02 -.873561630E+02 -.873562715E+02 -.873563512E+02 -.873564020E+02 -.873564235E+02 -.873564159E+02 -.873563790E+02 -.873563132E+02 -.873562185E+02 -.873560953E+02 -.873559437E+02 -.873557642E+02 -.873555569E+02 -.873553222E+02 -.873550604E+02 -.873547721E+02 -.873544578E+02 -.873541179E+02 -.873537533E+02 -.873533643E+02 -.873529517E+02 -.873525162E+02 -.873520584E+02 -.873515790E+02 -.873510788E+02 -.873505584E+02 -.873500186E+02 -.873494602E+02 -.873488841E+02 -.873482910E+02 -.873476818E+02 -.873470572E+02 -.873464183E+02 -.873457658E+02 -.873451007E+02 -.873444240E+02 -.873437370E+02 -.873430407E+02 -.873423367E+02 -.873416265E+02 -.873409121E+02 -.873401957E+02 -.873394800E+02 -.873387686E+02 -.873380653E+02 -.873373755E+02 -.873367055E+02 -.873360632E+02 -.873354583E+02 -.873349030E+02 -.873344123E+02 -.873340047E+02 -.873337029E+02 -.873335348E+02 -.873335348E+02
 -.873336101E+02 -.873336101E+02 -.873337761E+02 -.873340533E+02 -.873344701E+02 -.873349658E+02 -.873355362E+02 -.873361585E+02 -.873368316E+02 -.873375136E+02 -.873382159E+02 -.873389244E+02 -.873396421E+02 -.873403557E+02 -.873410799E+02 -.873418033E+02 -.873425270E+02 -.873432422E+02 -.873439534E+02 -.873446491E+02 -.873453313E+02 -.873459976E+02 -.873466517E+02 -.873472883E+02 -.873479127E+02 -.873485226E+02 -.873491174E+02 -.873496935E+02 -.873502528E+02 -.873507906E+02 -.873513070E+02 -.873518010E+02 -.873522736E+02 -.873527227E+02 -.873531497E+02 -.873535535E+02 -.873539336E+02 -.873542887E+02 -.873546186E+02 -.873549218E+02 -.873551981E+02 -.873554468E+02 -.873556679E+02 -.873558609E+02 -.873560261E+02 -.873561630E+02 -.873562715E+02 -.873563512E+02 -.873564020E+02 -.873564235E+02 -.873564159E+02 -.873563790E+02 -.873563132E+02 -.873562185E+02 -.873560953E+02 -.873559437E+02 -.873557642E+02 -.873555569E+02 -.873553222E+02 -.873550604E+02 -.873547721E+02 -.873544578E+02 -.873541179E+02 -.873537533E+02 -.873533643E+02 -.873529517E+02 -.873525162E+02 -.873520584E+02 -.873515790E+02 -.873510788E+02 -.873505584E+02 -.873500186E+02 -.873494602E+02 -.873488841E+02 -.873482910E+02 -.873476818E+02 -.873470572E+02 -.873464183E+02 -.873457658E+02 -.873451007E+02 -.873444240E+02 -.873437370E+02 -.873430407E+02 -.873423367E+02 -.873416265E+02 -.873409121E+02 -.873401957E+02 -.873394800E+02 -.873387686E+02 -.873380653E+02 -.873373755E+02 -.873367055E+02 -.873360632E+02 -.873354583E+02 -.873349030E+02 -.873344123E+02 -.873340047E+02 -.873337029E+02 -.873335348E+02 -.873335348E+02
 -.873345043E+02 -.873345043E+02 -.873347174E+02 -.873351308E+02 -.873357111E+02 -.873364044E+02 -.873371925E+02 -.873380548E+02 -.873389550E+02 -.873398728E+02 -.873408081E+02 -.873417524E+02 -.873426993E+02 -.873436535E+02 -.873446169E+02 -.873455814E+02 -.873465412E+02 -.873474945E+02 -.873484340E+02 -.873493533E+02 -.873502527E+02 -.873511345E+02 -.873519963E+02 -.873528401E+02 -.873536677E+02 -.873544770E+02 -.873552644E+02 -.873560294E+02 -.873567689E+02 -.873574801E+02 -.873581625E+02 -.873588165E+02 -.873594410E+02 -.873600363E+02 -.873606024E+02 -.873611383E+02 -.873616422E+02 -.873621134E+02 -.873625504E+02 -.873629519E+02 -.873633174E+02 -.873636467E+02 -.873639394E+02 -.873641954E+02 -.873644144E+02 -.873645961E+02 -.873647400E+02 -.873648458E+02 -.873649129E+02 -.873649412E+02 -.873649308E+02 -.873648817E+02 -.873647942E+02 -.873646686E+02 -.873645052E+02 -.873643043E+02 -.873640662E+02 -.873637913E+02 -.873634800E+02 -.873631329E+02 -.873627506E+02 -.873623339E+02 -.873618834E+02 -.873614001E+02 -.873608846E+02 -.873603380E+02 -.873597610E+02 -.873591545E+02 -.873585195E+02 -.873578569E+02 -.873571677E+02 -.873564529E+02 -.873557137E+02 -.873549510E+02 -.873541659E+02 -.873533595E+02 -.873525329E+02 -.873516872E+02 -.873508236E+02 -.873499433E+02 -.873490476E+02 -.873481379E+02 -.873472158E+02 -.873462829E+02 -.873453412E+02 -.873443931E+02 -.873434413E+02 -.873424890E+02 -.873415404E+02 -.873406004E+02 -.873396754E+02 -.873387732E+02 -.873379039E+02 -.873370803E+02 -.873363184E+02 -.873356389E+02 -.873350682E+02 -.873346402E+02 -.873343983E+02 -.873343983E+02
 -.873358970E+02 -.873358970E+02 -.873362185E+02 -.873368015E+02 -.873376084E+02 -.873385707E+02 -.873396654E+02 -.873408354E+02 -.873420607E+02 -.873433111E+02 -.873445861E+02 -.873458677E+02 -.873471635E+02 -.873484671E+02 -.873497802E+02 -.873510898E+02 -.873523959E+02 -.873536858E+02 -.873549560E+02 -.873561998E+02 -.873574205E+02 -.873586146E+02 -.873597860E+02 -.873609338E+02 -.873620592E+02 -.873631572E+02 -.873642274E+02 -.873652645E+02 -.873662667E+02 -.873672309E+02 -.873681576E+02 -.873690451E+02 -.873698943E+02 -.873707042E+02 -.873714744E+02 -.873722027E+02 -.873728881E+02 -.873735280E+02 -.873741214E+02 -.873746666E+02 -.873751633E+02 -.873756107E+02 -.873760089E+02 -.873763572E+02 -.873766553E+02 -.873769026E+02 -.873770983E+02 -.873772418E+02 -.873773327E+02 -.873773709E+02 -.873773564E+02 -.873772894E+02 -.873771703E+02 -.873769993E+02 -.873767770E+02 -.873765035E+02 -.873761795E+02 -.873758054E+02 -.873753818E+02 -.873749095E+02 -.873743894E+02 -.873738226E+02 -.873732101E+02 -.873725529E+02 -.873718522E+02 -.873711092E+02 -.873703250E+02 -.873695008E+02 -.873686380E+02 -.873677378E+02 -.873668017E+02 -.873658311E+02 -.873648273E+02 -.873637919E+02 -.873627262E+02 -.873616318E+02 -.873605101E+02 -.873593626E+02 -.873581909E+02 -.873569966E+02 -.873557815E+02 -.873545473E+02 -.873532960E+02 -.873520300E+02 -.873507516E+02 -.873494640E+02 -.873481705E+02 -.873468754E+02 -.873455840E+02 -.873443028E+02 -.873430400E+02 -.873418062E+02 -.873406146E+02 -.873394827E+02 -.873384324E+02 -.873374925E+02 -.873367002E+02 -.873361034E+02 -.873357646E+02 -.873357646E+02
 -.873375813E+02 -.873375813E+02 -.873380096E+02 -.873387821E+02 -.873398381E+02 -.873411041E+02 -.873425188E+02 -.873440383E+02 -.873456292E+02 -.873472604E+02 -.873489187E+02 -.873505979E+02 -.873522930E+02 -.873539974E+02 -.873557070E+02 -.873574149E+02 -.873591108E+02 -.873607857E+02 -.873624351E+02 -.873640555E+02 -.873656439E+02 -.873672022E+02 -.873687316E+02 -.873702305E+02 -.873716970E+02 -.873731294E+02 -.873745228E+02 -.873758732E+02 -.873771781E+02 -.873784358E+02 -.873796441E+02 -.873808033E+02 -.873819128E+02 -.873829712E+02 -.873839768E+02 -.873849282E+02 -.873858225E+02 -.873866576E+02 -.873874317E+02 -.873881437E+02 -.873887923E+02 -.873893772E+02 -.873898978E+02 -.873903533E+02 -.873907430E+02 -.873910661E+02 -.873913215E+02 -.873915086E+02 -.873916271E+02 -.873916766E+02 -.873916573E+02 -.873915696E+02 -.873914137E+02 -.873911900E+02 -.873908991E+02 -.873905414E+02 -.873901174E+02 -.873896280E+02 -.873890741E+02 -.873884565E+02 -.873877767E+02 -.873870359E+02 -.873862355E+02 -.873853769E+02 -.873844617E+02 -.873834912E+02 -.873824671E+02 -.873813910E+02 -.873802647E+02 -.873790899E+02 -.873778685E+02 -.873766023E+02 -.873752932E+02 -.873739430E+02 -.873725537E+02 -.873711272E+02 -.873696653E+02 -.873681701E+02 -.873666437E+02 -.873650881E+02 -.873635055E+02 -.873618982E+02 -.873602690E+02 -.873586205E+02 -.873569561E+02 -.873552794E+02 -.873535949E+02 -.873519081E+02 -.873502255E+02 -.873485557E+02 -.873469092E+02 -.873452995E+02 -.873437440E+02 -.873422652E+02 -.873408919E+02 -.873396617E+02 -.873386235E+02 -.873378406E+02 -.873373955E+02 -.873373955E+02
 -.873394103E+02 -.873394103E+02 -.873399498E+02 -.873409179E+02 -.873422397E+02 -.873438049E+02 -.873455611E+02 -.873474496E+02 -.873494317E+02 -.873514643E+02 -.873535408E+02 -.873556426E+02 -.873577629E+02 -.873598904E+02 -.873620252E+02 -.873641520E+02 -.873662629E+02 -.873683489E+02 -.873704072E+02 -.873724286E+02 -.873744144E+02 -.873763643E+02 -.873782778E+02 -.873801512E+02 -.873819852E+02 -.873837743E+02 -.873855143E+02 -.873872011E+02 -.873888331E+02 -.873904058E+02 -.873919189E+02 -.873933712E+02 -.873947616E+02 -.873960874E+02 -.873973475E+02 -.873985387E+02 -.873996584E+02 -.874007040E+02 -.874016739E+02 -.874025659E+02 -.874033793E+02 -.874041131E+02 -.874047662E+02 -.874053376E+02 -.874058263E+02 -.874062311E+02 -.874065510E+02 -.874067851E+02 -.874069331E+02 -.874069948E+02 -.874069704E+02 -.874068600E+02 -.874066641E+02 -.874063832E+02 -.874060178E+02 -.874055685E+02 -.874050362E+02 -.874044218E+02 -.874037265E+02 -.874029517E+02 -.874020990E+02 -.874011699E+02 -.874001663E+02 -.873990899E+02 -.873979427E+02 -.873967265E+02 -.873954434E+02 -.873940956E+02 -.873926852E+02 -.873912144E+02 -.873896857E+02 -.873881013E+02 -.873864637E+02 -.873847752E+02 -.873830381E+02 -.873812550E+02 -.873794281E+02 -.873775602E+02 -.873756536E+02 -.873737110E+02 -.873717353E+02 -.873697292E+02 -.873676961E+02 -.873656393E+02 -.873635630E+02 -.873614717E+02 -.873593709E+02 -.873572673E+02 -.873551693E+02 -.873530871E+02 -.873510339E+02 -.873490266E+02 -.873470866E+02 -.873452420E+02 -.873435287E+02 -.873419936E+02 -.873406976E+02 -.873397200E+02 -.873391639E+02 -.873391639E+02
 -.873413127E+02 -.873413127E+02 -.873419638E+02 -.873431393E+02 -.873447178E+02 -.873465984E+02 -.873487088E+02 -.873509846E+02 -.873533701E+02 -.873558286E+02 -.873583380E+02 -.873608780E+02 -.873634358E+02 -.873660051E+02 -.873685767E+02 -.873711384E+02 -.873736820E+02 -.873761999E+02 -.873786827E+02 -.873811258E+02 -.873835280E+02 -.873858870E+02 -.873882001E+02 -.873904669E+02 -.873926840E+02 -.873948466E+02 -.873969503E+02 -.873989918E+02 -.874009666E+02 -.874028720E+02 -.874047062E+02 -.874064674E+02 -.874081530E+02 -.874097612E+02 -.874112890E+02 -.874127332E+02 -.874140908E+02 -.874153592E+02 -.874165358E+02 -.874176188E+02 -.874186066E+02 -.874194979E+02 -.874202912E+02 -.874209852E+02 -.874215785E+02 -.874220696E+02 -.874224576E+02 -.874227414E+02 -.874229206E+02 -.874229951E+02 -.874229649E+02 -.874228303E+02 -.874225918E+02 -.874222499E+02 -.874218052E+02 -.874212586E+02 -.874206111E+02 -.874198640E+02 -.874190188E+02 -.874180772E+02 -.874170412E+02 -.874159127E+02 -.874146940E+02 -.874133872E+02 -.874119947E+02 -.874105190E+02 -.874089625E+02 -.874073279E+02 -.874056180E+02 -.874038355E+02 -.874019833E+02 -.874000644E+02 -.873980815E+02 -.873960376E+02 -.873939357E+02 -.873917787E+02 -.873895697E+02 -.873873115E+02 -.873850075E+02 -.873826607E+02 -.873802746E+02 -.873778526E+02 -.873753986E+02 -.873729168E+02 -.873704120E+02 -.873678897E+02 -.873653567E+02 -.873628208E+02 -.873602920E+02 -.873577828E+02 -.873553089E+02 -.873528905E+02 -.873505535E+02 -.873483314E+02 -.873462676E+02 -.873444185E+02 -.873428573E+02 -.873416796E+02 -.873410096E+02 -.873410096E+02
 -.873432470E+02 -.873432470E+02 -.873440233E+02 -.873453975E+02 -.873472491E+02 -.873494567E+02 -.873519389E+02 -.873546113E+02 -.873574208E+02 -.873603155E+02 -.873632693E+02 -.873662556E+02 -.873692658E+02 -.873722858E+02 -.873753079E+02 -.873783198E+02 -.873813138E+02 -.873842765E+02 -.873872016E+02 -.873900824E+02 -.873929155E+02 -.873956968E+02 -.873984266E+02 -.874011008E+02 -.874037161E+02 -.874062680E+02 -.874087526E+02 -.874111635E+02 -.874134976E+02 -.874157512E+02 -.874179215E+02 -.874200055E+02 -.874220011E+02 -.874239048E+02 -.874257135E+02 -.874274236E+02 -.874290317E+02 -.874305343E+02 -.874319290E+02 -.874332131E+02 -.874343847E+02 -.874354419E+02 -.874363829E+02 -.874372059E+02 -.874379093E+02 -.874384914E+02 -.874389510E+02 -.874392871E+02 -.874394992E+02 -.874395869E+02 -.874395504E+02 -.874393900E+02 -.874391061E+02 -.874386993E+02 -.874381705E+02 -.874375207E+02 -.874367512E+02 -.874358637E+02 -.874348601E+02 -.874337423E+02 -.874325128E+02 -.874311740E+02 -.874297285E+02 -.874281789E+02 -.874265283E+02 -.874247795E+02 -.874229357E+02 -.874210001E+02 -.874189760E+02 -.874168668E+02 -.874146760E+02 -.874124071E+02 -.874100635E+02 -.874076487E+02 -.874051664E+02 -.874026200E+02 -.874000131E+02 -.873973495E+02 -.873946328E+02 -.873918667E+02 -.873890553E+02 -.873862028E+02 -.873833136E+02 -.873803926E+02 -.873774456E+02 -.873744790E+02 -.873715006E+02 -.873685198E+02 -.873655480E+02 -.873626000E+02 -.873596942E+02 -.873568541E+02 -.873541100E+02 -.873515012E+02 -.873490785E+02 -.873469080E+02 -.873450756E+02 -.873436933E+02 -.873429069E+02 -.873429069E+02
 -.873452216E+02 -.873452216E+02 -.873461114E+02 -.873476991E+02 -.873498344E+02 -.873523872E+02 -.873552488E+02 -.873583361E+02 -.873615773E+02 -.873649178E+02 -.873683215E+02 -.873717676E+02 -.873752386E+02 -.873787227E+02 -.873822101E+02 -.873856898E+02 -.873891472E+02 -.873925718E+02 -.873959546E+02 -.873992874E+02 -.874025648E+02 -.874057858E+02 -.874089469E+02 -.874120445E+02 -.874150751E+02 -.874180345E+02 -.874209156E+02 -.874237136E+02 -.874264240E+02 -.874290421E+02 -.874315639E+02 -.874339871E+02 -.874363077E+02 -.874385221E+02 -.874406265E+02 -.874426169E+02 -.874444889E+02 -.874462389E+02 -.874478637E+02 -.874493602E+02 -.874507259E+02 -.874519584E+02 -.874530553E+02 -.874540147E+02 -.874548344E+02 -.874555126E+02 -.874560480E+02 -.874564393E+02 -.874566859E+02 -.874567875E+02 -.874567440E+02 -.874565557E+02 -.874562232E+02 -.874557472E+02 -.874551288E+02 -.874543693E+02 -.874534703E+02 -.874524338E+02 -.874512620E+02 -.874499575E+02 -.874485231E+02 -.874469616E+02 -.874452762E+02 -.874434703E+02 -.874415472E+02 -.874395105E+02 -.874373641E+02 -.874351117E+02 -.874327574E+02 -.874303053E+02 -.874277594E+02 -.874251238E+02 -.874224028E+02 -.874196005E+02 -.874167211E+02 -.874137689E+02 -.874107480E+02 -.874076627E+02 -.874045174E+02 -.874013166E+02 -.873980647E+02 -.873947667E+02 -.873914277E+02 -.873880536E+02 -.873846507E+02 -.873812265E+02 -.873777899E+02 -.873743517E+02 -.873709252E+02 -.873675270E+02 -.873641784E+02 -.873609062E+02 -.873577455E+02 -.873547411E+02 -.873519515E+02 -.873494525E+02 -.873473431E+02 -.873457518E+02 -.873448467E+02 -.873448467E+02
 -.873472255E+02 -.873472255E+02 -.873482395E+02 -.873500496E+02 -.873524875E+02 -.873553916E+02 -.873586496E+02 -.873621583E+02 -.873658398E+02 -.873696296E+02 -.873734966E+02 -.873774115E+02 -.873813579E+02 -.873853215E+02 -.873892933E+02 -.873932549E+02 -.873971935E+02 -.874010959E+02 -.874049519E+02 -.874087513E+02 -.874124916E+02 -.874161685E+02 -.874197790E+02 -.874233192E+02 -.874267853E+02 -.874301702E+02 -.874334678E+02 -.874366719E+02 -.874397771E+02 -.874427776E+02 -.874456701E+02 -.874484503E+02 -.874511139E+02 -.874536566E+02 -.874560741E+02 -.874583610E+02 -.874605130E+02 -.874625254E+02 -.874643944E+02 -.874661164E+02 -.874676882E+02 -.874691068E+02 -.874703696E+02 -.874714739E+02 -.874724174E+02 -.874731980E+02 -.874738139E+02 -.874742638E+02 -.874745470E+02 -.874746629E+02 -.874746115E+02 -.874743930E+02 -.874740082E+02 -.874734579E+02 -.874727435E+02 -.874718665E+02 -.874708290E+02 -.874696333E+02 -.874682822E+02 -.874667785E+02 -.874651257E+02 -.874633272E+02 -.874613868E+02 -.874593084E+02 -.874570961E+02 -.874547543E+02 -.874522875E+02 -.874497002E+02 -.874469973E+02 -.874441834E+02 -.874412634E+02 -.874382423E+02 -.874351248E+02 -.874319161E+02 -.874286208E+02 -.874252441E+02 -.874217908E+02 -.874182659E+02 -.874146744E+02 -.874110214E+02 -.874073123E+02 -.874035525E+02 -.873997479E+02 -.873959052E+02 -.873920315E+02 -.873881355E+02 -.873842270E+02 -.873803183E+02 -.873764244E+02 -.873725641E+02 -.873687613E+02 -.873650464E+02 -.873614590E+02 -.873580498E+02 -.873548849E+02 -.873520503E+02 -.873496578E+02 -.873478533E+02 -.873468269E+02 -.873468269E+02
 -.873492721E+02 -.873492721E+02 -.873504189E+02 -.873524692E+02 -.873552133E+02 -.873584842E+02 -.873621443E+02 -.873660812E+02 -.873702049E+02 -.873744575E+02 -.873787972E+02 -.873831959E+02 -.873876339E+02 -.873920979E+02 -.873965692E+02 -.874010312E+02 -.874054678E+02 -.874098651E+02 -.874142099E+02 -.874184958E+02 -.874227174E+02 -.874268708E+02 -.874309521E+02 -.874349574E+02 -.874388797E+02 -.874427126E+02 -.874464485E+02 -.874500803E+02 -.874536014E+02 -.874570068E+02 -.874602912E+02 -.874634498E+02 -.874664778E+02 -.874693699E+02 -.874721203E+02 -.874747235E+02 -.874771739E+02 -.874794664E+02 -.874815961E+02 -.874835591E+02 -.874853513E+02 -.874869693E+02 -.874884096E+02 -.874896693E+02 -.874907455E+02 -.874916357E+02 -.874923378E+02 -.874928504E+02 -.874931724E+02 -.874933032E+02 -.874932428E+02 -.874929915E+02 -.874925499E+02 -.874919193E+02 -.874911012E+02 -.874900977E+02 -.874889109E+02 -.874875440E+02 -.874859999E+02 -.874842823E+02 -.874823952E+02 -.874803426E+02 -.874781291E+02 -.874757593E+02 -.874732382E+02 -.874705710E+02 -.874677629E+02 -.874648194E+02 -.874617460E+02 -.874585484E+02 -.874552323E+02 -.874518034E+02 -.874482675E+02 -.874446304E+02 -.874408976E+02 -.874370750E+02 -.874331683E+02 -.874291832E+02 -.874251253E+02 -.874210007E+02 -.874168153E+02 -.874125753E+02 -.874082874E+02 -.874039590E+02 -.873995982E+02 -.873952145E+02 -.873908192E+02 -.873864257E+02 -.873820508E+02 -.873777155E+02 -.873734463E+02 -.873692773E+02 -.873652526E+02 -.873614288E+02 -.873578800E+02 -.873547021E+02 -.873520203E+02 -.873499978E+02 -.873488476E+02 -.873488476E+02
 -.873513766E+02 -.873513766E+02 -.873526673E+02 -.873549573E+02 -.873580217E+02 -.873616639E+02 -.873657303E+02 -.873700960E+02 -.873746757E+02 -.873794005E+02 -.873842284E+02 -.873891284E+02 -.873940805E+02 -.873990606E+02 -.874040507E+02 -.874090311E+02 -.874139841E+02 -.874188927E+02 -.874237481E+02 -.874285414E+02 -.874332671E+02 -.874379206E+02 -.874424983E+02 -.874469924E+02 -.874513963E+02 -.874557019E+02 -.874599009E+02 -.874639850E+02 -.874679482E+02 -.874717836E+02 -.874754854E+02 -.874790481E+02 -.874824656E+02 -.874857312E+02 -.874888385E+02 -.874917808E+02 -.874945517E+02 -.874971450E+02 -.874995554E+02 -.875017778E+02 -.875038077E+02 -.875056406E+02 -.875072727E+02 -.875087001E+02 -.875099195E+02 -.875109279E+02 -.875117231E+02 -.875123031E+02 -.875126667E+02 -.875128132E+02 -.875127426E+02 -.875124550E+02 -.875119515E+02 -.875112334E+02 -.875103025E+02 -.875091613E+02 -.875078127E+02 -.875062599E+02 -.875045069E+02 -.875025578E+02 -.875004173E+02 -.874980904E+02 -.874955825E+02 -.874928990E+02 -.874900458E+02 -.874870291E+02 -.874838551E+02 -.874805302E+02 -.874770609E+02 -.874734539E+02 -.874697159E+02 -.874658535E+02 -.874618734E+02 -.874577824E+02 -.874535871E+02 -.874492939E+02 -.874449096E+02 -.874404407E+02 -.874358937E+02 -.874312752E+02 -.874265920E+02 -.874218511E+02 -.874170600E+02 -.874122269E+02 -.874073609E+02 -.874024723E+02 -.873975737E+02 -.873926798E+02 -.873878092E+02 -.873829849E+02 -.873782364E+02 -.873736013E+02 -.873691280E+02 -.873648796E+02 -.873609376E+02 -.873574085E+02 -.873544310E+02 -.873521858E+02 -.873509090E+02 -.873509090E+02
 -.873535478E+02 -.873535478E+02 -.873549794E+02 -.873575209E+02 -.873609079E+02 -.873649224E+02 -.873693954E+02 -.873742034E+02 -.873792483E+02 -.873844610E+02 -.873897960E+02 -.873952205E+02 -.874007029E+02 -.874062191E+02 -.874117471E+02 -.874172648E+02 -.874227515E+02 -.874281950E+02 -.874335837E+02 -.874389090E+02 -.874441650E+02 -.874493470E+02 -.874544473E+02 -.874594584E+02 -.874643718E+02 -.874691785E+02 -.874738690E+02 -.874784354E+02 -.874828700E+02 -.874871655E+02 -.874913150E+02 -.874953116E+02 -.874991477E+02 -.875028157E+02 -.875063078E+02 -.875096161E+02 -.875127333E+02 -.875156524E+02 -.875183670E+02 -.875208710E+02 -.875231589E+02 -.875252255E+02 -.875270660E+02 -.875286759E+02 -.875300511E+02 -.875311882E+02 -.875320844E+02 -.875327376E+02 -.875331461E+02 -.875333093E+02 -.875332268E+02 -.875328992E+02 -.875323274E+02 -.875315132E+02 -.875304587E+02 -.875291668E+02 -.875276409E+02 -.875258851E+02 -.875239040E+02 -.875217025E+02 -.875192862E+02 -.875166610E+02 -.875138332E+02 -.875108095E+02 -.875075968E+02 -.875042022E+02 -.875006333E+02 -.874968974E+02 -.874930023E+02 -.874889559E+02 -.874847657E+02 -.874804398E+02 -.874759858E+02 -.874714115E+02 -.874667246E+02 -.874619326E+02 -.874570431E+02 -.874520635E+02 -.874470012E+02 -.874418636E+02 -.874366585E+02 -.874313936E+02 -.874260773E+02 -.874207185E+02 -.874153272E+02 -.874099148E+02 -.874044950E+02 -.873990839E+02 -.873937019E+02 -.873883740E+02 -.873831325E+02 -.873780186E+02 -.873730853E+02 -.873684017E+02 -.873640573E+02 -.873601690E+02 -.873568891E+02 -.873544164E+02 -.873530106E+02 -.873530106E+02
 -.873557784E+02 -.873557784E+02 -.873573599E+02 -.873601516E+02 -.873638591E+02 -.873682460E+02 -.873731372E+02 -.873783956E+02 -.873839213E+02 -.873896418E+02 -.873955068E+02 -.874014722E+02 -.874075052E+02 -.874135768E+02 -.874196614E+02 -.874257343E+02 -.874317795E+02 -.874377819E+02 -.874437303E+02 -.874496162E+02 -.874554333E+02 -.874611728E+02 -.874668267E+02 -.874723859E+02 -.874778407E+02 -.874831806E+02 -.874883966E+02 -.874934794E+02 -.874984204E+02 -.875032112E+02 -.875078436E+02 -.875123087E+02 -.875165979E+02 -.875207019E+02 -.875246115E+02 -.875283177E+02 -.875318122E+02 -.875350865E+02 -.875381332E+02 -.875409451E+02 -.875435155E+02 -.875458380E+02 -.875479069E+02 -.875497167E+02 -.875512628E+02 -.875525410E+02 -.875535479E+02 -.875542810E+02 -.875547386E+02 -.875549195E+02 -.875548235E+02 -.875544512E+02 -.875538037E+02 -.875528830E+02 -.875516918E+02 -.875502336E+02 -.875485124E+02 -.875465330E+02 -.875443009E+02 -.875418222E+02 -.875391033E+02 -.875361513E+02 -.875329737E+02 -.875295784E+02 -.875259736E+02 -.875221678E+02 -.875181697E+02 -.875139883E+02 -.875096324E+02 -.875051112E+02 -.875004339E+02 -.874956095E+02 -.874906471E+02 -.874855555E+02 -.874803437E+02 -.874750204E+02 -.874695940E+02 -.874640731E+02 -.874584660E+02 -.874527812E+02 -.874470271E+02 -.874412125E+02 -.874353464E+02 -.874294387E+02 -.874235003E+02 -.874175437E+02 -.874115836E+02 -.874056376E+02 -.873997275E+02 -.873938807E+02 -.873881321E+02 -.873825264E+02 -.873771214E+02 -.873719921E+02 -.873672362E+02 -.873629808E+02 -.873593922E+02 -.873566874E+02 -.873551497E+02 -.873551497E+02
 -.873580677E+02 -.873580677E+02 -.873597947E+02 -.873628329E+02 -.873668600E+02 -.873716274E+02 -.873769439E+02 -.873826681E+02 -.873886944E+02 -.873949441E+02 -.874013555E+02 -.874078817E+02 -.874144839E+02 -.874211289E+02 -.874277885E+02 -.874344418E+02 -.874410702E+02 -.874476593E+02 -.874541979E+02 -.874606773E+02 -.874670867E+02 -.874734172E+02 -.874796590E+02 -.874858016E+02 -.874918335E+02 -.874977450E+02 -.875035254E+02 -.875091646E+02 -.875146526E+02 -.875199798E+02 -.875251357E+02 -.875301101E+02 -.875348923E+02 -.875394717E+02 -.875438376E+02 -.875479796E+02 -.875518878E+02 -.875555525E+02 -.875589647E+02 -.875621158E+02 -.875649976E+02 -.875676026E+02 -.875699236E+02 -.875719544E+02 -.875736893E+02 -.875751233E+02 -.875762526E+02 -.875770740E+02 -.875775854E+02 -.875777855E+02 -.875776740E+02 -.875772514E+02 -.875765192E+02 -.875754798E+02 -.875741364E+02 -.875724931E+02 -.875705548E+02 -.875683274E+02 -.875658172E+02 -.875630316E+02 -.875599782E+02 -.875566656E+02 -.875531026E+02 -.875492987E+02 -.875452634E+02 -.875410069E+02 -.875365395E+02 -.875318716E+02 -.875270139E+02 -.875219770E+02 -.875167716E+02 -.875114082E+02 -.875058974E+02 -.875002494E+02 -.874944744E+02 -.874885825E+02 -.874825833E+02 -.874764864E+02 -.874703014E+02 -.874640376E+02 -.874577044E+02 -.874513115E+02 -.874448687E+02 -.874383870E+02 -.874318780E+02 -.874253553E+02 -.874188345E+02 -.874123347E+02 -.874058795E+02 -.873994981E+02 -.873932282E+02 -.873871179E+02 -.873812297E+02 -.873756446E+02 -.873704682E+02 -.873658383E+02 -.873619351E+02 -.873589938E+02 -.873573220E+02 -.873573220E+02
 -.873603989E+02 -.873603989E+02 -.873622682E+02 -.873655501E+02 -.873699012E+02 -.873750545E+02 -.873808103E+02 -.873870181E+02 -.873935644E+02 -.874003591E+02 -.874073354E+02 -.874144393E+02 -.874216273E+02 -.874288637E+02 -.874361226E+02 -.874433810E+02 -.874506211E+02 -.874578285E+02 -.874649915E+02 -.874720973E+02 -.874791349E+02 -.874860934E+02 -.874929613E+02 -.874997264E+02 -.875063782E+02 -.875129048E+02 -.875192947E+02 -.875255365E+02 -.875316189E+02 -.875375295E+02 -.875432565E+02 -.875487874E+02 -.875541098E+02 -.875592112E+02 -.875640792E+02 -.875687017E+02 -.875730671E+02 -.875771639E+02 -.875809813E+02 -.875845087E+02 -.875877366E+02 -.875906556E+02 -.875932574E+02 -.875955343E+02 -.875974795E+02 -.875990873E+02 -.876003529E+02 -.876012726E+02 -.876018437E+02 -.876020647E+02 -.876019351E+02 -.876014557E+02 -.876006281E+02 -.875994552E+02 -.875979409E+02 -.875960901E+02 -.875939089E+02 -.875914040E+02 -.875885834E+02 -.875854556E+02 -.875820299E+02 -.875783164E+02 -.875743257E+02 -.875700690E+02 -.875655578E+02 -.875608041E+02 -.875558200E+02 -.875506179E+02 -.875452103E+02 -.875396097E+02 -.875338285E+02 -.875278790E+02 -.875217735E+02 -.875155239E+02 -.875091419E+02 -.875026389E+02 -.874960260E+02 -.874893140E+02 -.874825137E+02 -.874756355E+02 -.874686897E+02 -.874616871E+02 -.874546384E+02 -.874475553E+02 -.874404505E+02 -.874333383E+02 -.874262358E+02 -.874191630E+02 -.874121451E+02 -.874052135E+02 -.873984082E+02 -.873917810E+02 -.873853987E+02 -.873793483E+02 -.873737435E+02 -.873687325E+02 -.873645095E+02 -.873613281E+02 -.873595203E+02 -.873595203E+02
 -.873627579E+02 -.873627579E+02 -.873647642E+02 -.873682907E+02 -.873729693E+02 -.873785199E+02 -.873847294E+02 -.873914377E+02 -.873985182E+02 -.874058735E+02 -.874134287E+02 -.874211249E+02 -.874289151E+02 -.874367651E+02 -.874446471E+02 -.874525390E+02 -.874604225E+02 -.874682826E+02 -.874761042E+02 -.874838737E+02 -.874915784E+02 -.874992054E+02 -.875067420E+02 -.875141762E+02 -.875214957E+02 -.875286877E+02 -.875357394E+02 -.875426376E+02 -.875493682E+02 -.875559174E+02 -.875622707E+02 -.875684136E+02 -.875743314E+02 -.875800099E+02 -.875854344E+02 -.875905907E+02 -.875954650E+02 -.876000435E+02 -.876043133E+02 -.876082617E+02 -.876118769E+02 -.876151479E+02 -.876180646E+02 -.876206178E+02 -.876227995E+02 -.876246026E+02 -.876260215E+02 -.876270515E+02 -.876276894E+02 -.876279334E+02 -.876277828E+02 -.876272385E+02 -.876263025E+02 -.876249784E+02 -.876232709E+02 -.876211858E+02 -.876187305E+02 -.876159131E+02 -.876127431E+02 -.876092308E+02 -.876053875E+02 -.876012251E+02 -.875967564E+02 -.875919947E+02 -.875869537E+02 -.875816477E+02 -.875760911E+02 -.875702985E+02 -.875642846E+02 -.875580641E+02 -.875516515E+02 -.875450614E+02 -.875383078E+02 -.875314045E+02 -.875243650E+02 -.875172025E+02 -.875099294E+02 -.875025582E+02 -.874951006E+02 -.874875685E+02 -.874799733E+02 -.874723265E+02 -.874646401E+02 -.874569263E+02 -.874491990E+02 -.874414732E+02 -.874337670E+02 -.874261016E+02 -.874185038E+02 -.874110067E+02 -.874036529E+02 -.873964973E+02 -.873896113E+02 -.873830876E+02 -.873770477E+02 -.873716504E+02 -.873671036E+02 -.873636794E+02 -.873617341E+02 -.873617341E+02
 -.873651192E+02 -.873651192E+02 -.873672628E+02 -.873710362E+02 -.873760515E+02 -.873820103E+02 -.873886876E+02 -.873959075E+02 -.874035339E+02 -.874114604E+02 -.874196061E+02 -.874279079E+02 -.874363195E+02 -.874448051E+02 -.874533371E+02 -.874618927E+02 -.874704534E+02 -.874790008E+02 -.874875187E+02 -.874959920E+02 -.875044060E+02 -.875127468E+02 -.875210016E+02 -.875291571E+02 -.875371995E+02 -.875451148E+02 -.875528883E+02 -.875605041E+02 -.875679460E+02 -.875751975E+02 -.875822418E+02 -.875890618E+02 -.875956408E+02 -.876019616E+02 -.876080071E+02 -.876137606E+02 -.876192053E+02 -.876243248E+02 -.876291034E+02 -.876335259E+02 -.876375782E+02 -.876412469E+02 -.876445199E+02 -.876473860E+02 -.876498356E+02 -.876518602E+02 -.876534527E+02 -.876546076E+02 -.876553209E+02 -.876555904E+02 -.876554152E+02 -.876547965E+02 -.876537367E+02 -.876522400E+02 -.876503122E+02 -.876479605E+02 -.876451935E+02 -.876420214E+02 -.876384554E+02 -.876345080E+02 -.876301927E+02 -.876255240E+02 -.876205172E+02 -.876151882E+02 -.876095534E+02 -.876036299E+02 -.875974346E+02 -.875909851E+02 -.875842986E+02 -.875773925E+02 -.875702838E+02 -.875629894E+02 -.875555258E+02 -.875479089E+02 -.875401543E+02 -.875322768E+02 -.875242910E+02 -.875162106E+02 -.875080490E+02 -.874998193E+02 -.874915339E+02 -.874832056E+02 -.874748470E+02 -.874664715E+02 -.874580935E+02 -.874497292E+02 -.874413971E+02 -.874331200E+02 -.874249255E+02 -.874168488E+02 -.874089346E+02 -.874012410E+02 -.873938434E+02 -.873868403E+02 -.873803607E+02 -.873745737E+02 -.873697009E+02 -.873660325E+02 -.873639491E+02 -.873639491E+02
 -.873674623E+02 -.873674623E+02 -.873697455E+02 -.873737728E+02 -.873791318E+02 -.873855094E+02 -.873926617E+02 -.874004004E+02 -.874085785E+02 -.874170833E+02 -.874258284E+02 -.874347506E+02 -.874438019E+02 -.874529466E+02 -.874621561E+02 -.874714072E+02 -.874806781E+02 -.874899495E+02 -.874992034E+02 -.875084233E+02 -.875175935E+02 -.875266999E+02 -.875357284E+02 -.875446645E+02 -.875534930E+02 -.875621979E+02 -.875707615E+02 -.875791658E+02 -.875873918E+02 -.875954203E+02 -.876032315E+02 -.876108058E+02 -.876181233E+02 -.876251639E+02 -.876319074E+02 -.876383334E+02 -.876444220E+02 -.876501534E+02 -.876555086E+02 -.876604694E+02 -.876650187E+02 -.876691403E+02 -.876728195E+02 -.876760430E+02 -.876787987E+02 -.876810763E+02 -.876828672E+02 -.876841647E+02 -.876849640E+02 -.876852620E+02 -.876850581E+02 -.876843534E+02 -.876831509E+02 -.876814558E+02 -.876792751E+02 -.876766175E+02 -.876734936E+02 -.876699156E+02 -.876658973E+02 -.876614537E+02 -.876566013E+02 -.876513574E+02 -.876457405E+02 -.876397697E+02 -.876334649E+02 -.876268462E+02 -.876199341E+02 -.876127491E+02 -.876053120E+02 -.875976432E+02 -.875897626E+02 -.875816900E+02 -.875734447E+02 -.875650450E+02 -.875565089E+02 -.875478536E+02 -.875390953E+02 -.875302497E+02 -.875213319E+02 -.875123560E+02 -.875033360E+02 -.874942855E+02 -.874852182E+02 -.874761482E+02 -.874670905E+02 -.874580622E+02 -.874490826E+02 -.874401751E+02 -.874313688E+02 -.874227000E+02 -.874142158E+02 -.874059769E+02 -.873980626E+02 -.873905767E+02 -.873836557E+02 -.873774783E+02 -.873722795E+02 -.873683674E+02 -.873661463E+02 -.873661463E+02
 -.873697684E+02 -.873697684E+02 -.873721943E+02 -.873764784E+02 -.873821882E+02 -.873889874E+02 -.873966164E+02 -.874048740E+02 -.874136055E+02 -.874226915E+02 -.874320448E+02 -.874416004E+02 -.874513101E+02 -.874611369E+02 -.874710516E+02 -.874810280E+02 -.874910432E+02 -.875010763E+02 -.875111083E+02 -.875211215E+02 -.875311005E+02 -.875410300E+02 -.875508948E+02 -.875606790E+02 -.875703654E+02 -.875799349E+02 -.875893676E+02 -.875986423E+02 -.876077372E+02 -.876166298E+02 -.876252976E+02 -.876337172E+02 -.876418654E+02 -.876497180E+02 -.876572509E+02 -.876644396E+02 -.876712602E+02 -.876776887E+02 -.876837023E+02 -.876892789E+02 -.876943978E+02 -.876990394E+02 -.877031857E+02 -.877068203E+02 -.877099286E+02 -.877124979E+02 -.877145176E+02 -.877159794E+02 -.877168774E+02 -.877172080E+02 -.877169702E+02 -.877161654E+02 -.877147974E+02 -.877128724E+02 -.877103990E+02 -.877073879E+02 -.877038521E+02 -.876998063E+02 -.876952674E+02 -.876902539E+02 -.876847854E+02 -.876788833E+02 -.876725699E+02 -.876658682E+02 -.876588020E+02 -.876513956E+02 -.876436736E+02 -.876356604E+02 -.876273805E+02 -.876188582E+02 -.876101170E+02 -.876011801E+02 -.875920697E+02 -.875828076E+02 -.875734141E+02 -.875639090E+02 -.875543108E+02 -.875446371E+02 -.875349047E+02 -.875251294E+02 -.875153262E+02 -.875055099E+02 -.874956950E+02 -.874858962E+02 -.874761295E+02 -.874664121E+02 -.874567641E+02 -.874472095E+02 -.874377782E+02 -.874285078E+02 -.874194470E+02 -.874106589E+02 -.874022265E+02 -.873942584E+02 -.873868977E+02 -.873803327E+02 -.873748111E+02 -.873706581E+02 -.873683012E+02 -.873683012E+02
 -.873720095E+02 -.873720095E+02 -.873745790E+02 -.873791240E+02 -.873851832E+02 -.873924001E+02 -.874004998E+02 -.874092715E+02 -.874185520E+02 -.874282207E+02 -.874381884E+02 -.874483893E+02 -.874587737E+02 -.874693042E+02 -.874799486E+02 -.874906796E+02 -.875014728E+02 -.875123066E+02 -.875231612E+02 -.875340195E+02 -.875448651E+02 -.875556819E+02 -.875664535E+02 -.875771618E+02 -.875877867E+02 -.875983069E+02 -.876086993E+02 -.876189394E+02 -.876290021E+02 -.876388618E+02 -.876484918E+02 -.876578648E+02 -.876669528E+02 -.876757273E+02 -.876841590E+02 -.876922187E+02 -.876998772E+02 -.877071059E+02 -.877138769E+02 -.877201635E+02 -.877259405E+02 -.877311839E+02 -.877358715E+02 -.877399833E+02 -.877435011E+02 -.877464093E+02 -.877486950E+02 -.877503478E+02 -.877513604E+02 -.877517284E+02 -.877514506E+02 -.877505286E+02 -.877489671E+02 -.877467737E+02 -.877439590E+02 -.877405362E+02 -.877365212E+02 -.877319322E+02 -.877267898E+02 -.877211165E+02 -.877149366E+02 -.877082759E+02 -.877011615E+02 -.876936215E+02 -.876856845E+02 -.876773798E+02 -.876687368E+02 -.876597849E+02 -.876505534E+02 -.876410707E+02 -.876313648E+02 -.876214629E+02 -.876113911E+02 -.876011744E+02 -.875908364E+02 -.875803997E+02 -.875698853E+02 -.875593130E+02 -.875487015E+02 -.875380680E+02 -.875274291E+02 -.875168004E+02 -.875061971E+02 -.874956348E+02 -.874851295E+02 -.874746990E+02 -.874643637E+02 -.874541478E+02 -.874440817E+02 -.874342039E+02 -.874245642E+02 -.874152280E+02 -.874062808E+02 -.873978359E+02 -.873900424E+02 -.873830972E+02 -.873772598E+02 -.873728718E+02 -.873703827E+02 -.873703827E+02
 -.873741528E+02 -.873741528E+02 -.873768683E+02 -.873816689E+02 -.873880677E+02 -.873956899E+02 -.874042479E+02 -.874135207E+02 -.874233429E+02 -.874335916E+02 -.874441763E+02 -.874550298E+02 -.874661021E+02 -.874773528E+02 -.874887487E+02 -.875002611E+02 -.875118655E+02 -.875235397E+02 -.875352650E+02 -.875470238E+02 -.875587994E+02 -.875705747E+02 -.875823312E+02 -.875940485E+02 -.876057039E+02 -.876172730E+02 -.876287293E+02 -.876400453E+02 -.876511920E+02 -.876621395E+02 -.876728567E+02 -.876833110E+02 -.876934693E+02 -.877032969E+02 -.877127588E+02 -.877218197E+02 -.877304444E+02 -.877385982E+02 -.877462472E+02 -.877533588E+02 -.877599020E+02 -.877658473E+02 -.877711675E+02 -.877758375E+02 -.877798349E+02 -.877831405E+02 -.877857381E+02 -.877876149E+02 -.877887619E+02 -.877891735E+02 -.877888481E+02 -.877877879E+02 -.877859984E+02 -.877834894E+02 -.877802736E+02 -.877763676E+02 -.877717909E+02 -.877665662E+02 -.877607187E+02 -.877542761E+02 -.877472684E+02 -.877397272E+02 -.877316853E+02 -.877231771E+02 -.877142374E+02 -.877049015E+02 -.876952050E+02 -.876851830E+02 -.876748704E+02 -.876643012E+02 -.876535085E+02 -.876425241E+02 -.876313787E+02 -.876201011E+02 -.876087187E+02 -.875972572E+02 -.875857406E+02 -.875741909E+02 -.875626289E+02 -.875510734E+02 -.875395422E+02 -.875280518E+02 -.875166182E+02 -.875052573E+02 -.874939852E+02 -.874828197E+02 -.874717810E+02 -.874608935E+02 -.874501875E+02 -.874397018E+02 -.874294869E+02 -.874196095E+02 -.874101575E+02 -.874012476E+02 -.873930342E+02 -.873857219E+02 -.873795808E+02 -.873749676E+02 -.873723520E+02 -.873723520E+02
 -.873761626E+02 -.873761626E+02 -.873790160E+02 -.873840578E+02 -.873907777E+02 -.873987846E+02 -.874077787E+02 -.874175350E+02 -.874278853E+02 -.874387052E+02 -.874499030E+02 -.874614110E+02 -.874731767E+02 -.874851586E+02 -.874973227E+02 -.875096405E+02 -.875220876E+02 -.875346434E+02 -.875472893E+02 -.875600081E+02 -.875727824E+02 -.875855937E+02 -.875984216E+02 -.876112431E+02 -.876240327E+02 -.876367629E+02 -.876494040E+02 -.876619245E+02 -.876742910E+02 -.876864687E+02 -.876984208E+02 -.877101088E+02 -.877214926E+02 -.877325309E+02 -.877431813E+02 -.877534012E+02 -.877631479E+02 -.877723791E+02 -.877810536E+02 -.877891312E+02 -.877965736E+02 -.878033443E+02 -.878094094E+02 -.878147379E+02 -.878193019E+02 -.878230773E+02 -.878260439E+02 -.878281859E+02 -.878294918E+02 -.878299548E+02 -.878295727E+02 -.878283481E+02 -.878262882E+02 -.878234047E+02 -.878197139E+02 -.878152363E+02 -.878099962E+02 -.878040217E+02 -.877973442E+02 -.877899981E+02 -.877820202E+02 -.877734493E+02 -.877643261E+02 -.877546922E+02 -.877445903E+02 -.877340633E+02 -.877231540E+02 -.877119049E+02 -.877003576E+02 -.876885527E+02 -.876765293E+02 -.876643251E+02 -.876519756E+02 -.876395145E+02 -.876269734E+02 -.876143814E+02 -.876017657E+02 -.875891510E+02 -.875765599E+02 -.875640132E+02 -.875515295E+02 -.875391263E+02 -.875268200E+02 -.875146263E+02 -.875025613E+02 -.874906423E+02 -.874788890E+02 -.874673252E+02 -.874559805E+02 -.874448934E+02 -.874341145E+02 -.874237110E+02 -.874137721E+02 -.874044171E+02 -.873958046E+02 -.873881455E+02 -.873817192E+02 -.873768953E+02 -.873741618E+02 -.873741618E+02
 -.873779786E+02 -.873779786E+02 -.873809569E+02 -.873862186E+02 -.873932325E+02 -.874015930E+02 -.874109945E+02 -.874212086E+02 -.874320651E+02 -.874434386E+02 -.874552371E+02 -.874673908E+02 -.874798466E+02 -.874925628E+02 -.875055061E+02 -.875186488E+02 -.875319687E+02 -.875454462E+02 -.875590640E+02 -.875728049E+02 -.875866511E+02 -.876005825E+02 -.876145768E+02 -.876286086E+02 -.876426499E+02 -.876566697E+02 -.876706350E+02 -.876845095E+02 -.876982551E+02 -.877118307E+02 -.877251929E+02 -.877382957E+02 -.877510913E+02 -.877635299E+02 -.877755603E+02 -.877871309E+02 -.877981898E+02 -.878086852E+02 -.878185663E+02 -.878277836E+02 -.878362894E+02 -.878440383E+02 -.878509881E+02 -.878570999E+02 -.878623387E+02 -.878666744E+02 -.878700816E+02 -.878725403E+02 -.878740361E+02 -.878745603E+02 -.878741102E+02 -.878726888E+02 -.878703052E+02 -.878669743E+02 -.878627164E+02 -.878575571E+02 -.878515272E+02 -.878446617E+02 -.878369998E+02 -.878285842E+02 -.878194608E+02 -.878096775E+02 -.877992846E+02 -.877883332E+02 -.877768756E+02 -.877649640E+02 -.877526504E+02 -.877399861E+02 -.877270210E+02 -.877138036E+02 -.877003804E+02 -.876867954E+02 -.876730905E+02 -.876593045E+02 -.876454739E+02 -.876316317E+02 -.876178085E+02 -.876040317E+02 -.875903261E+02 -.875767138E+02 -.875632147E+02 -.875498465E+02 -.875366256E+02 -.875235675E+02 -.875106874E+02 -.874980018E+02 -.874855291E+02 -.874732917E+02 -.874613180E+02 -.874496454E+02 -.874383235E+02 -.874274189E+02 -.874170214E+02 -.874072514E+02 -.873982704E+02 -.873902937E+02 -.873836080E+02 -.873785939E+02 -.873757545E+02 -.873757545E+02
 -.873795270E+02 -.873795270E+02 -.873826137E+02 -.873880658E+02 -.873953359E+02 -.874040109E+02 -.874137813E+02 -.874244163E+02 -.874357452E+02 -.874476426E+02 -.874600153E+02 -.874727936E+02 -.874859248E+02 -.874993686E+02 -.875130935E+02 -.875270750E+02 -.875412929E+02 -.875557301E+02 -.875703703E+02 -.875851968E+02 -.876001914E+02 -.876153330E+02 -.876305975E+02 -.876459577E+02 -.876613830E+02 -.876768392E+02 -.876922890E+02 -.877076915E+02 -.877230023E+02 -.877381734E+02 -.877531533E+02 -.877678875E+02 -.877823184E+02 -.877963862E+02 -.878100292E+02 -.878231845E+02 -.878357885E+02 -.878477777E+02 -.878590892E+02 -.878696613E+02 -.878794347E+02 -.878883525E+02 -.878963615E+02 -.879034128E+02 -.879094625E+02 -.879144723E+02 -.879184102E+02 -.879212507E+02 -.879229755E+02 -.879235734E+02 -.879230410E+02 -.879213821E+02 -.879186082E+02 -.879147381E+02 -.879097976E+02 -.879038191E+02 -.878968413E+02 -.878889084E+02 -.878800698E+02 -.878703790E+02 -.878598930E+02 -.878486720E+02 -.878367779E+02 -.878242742E+02 -.878112250E+02 -.877976943E+02 -.877837453E+02 -.877694400E+02 -.877548387E+02 -.877399992E+02 -.877249765E+02 -.877098228E+02 -.876945866E+02 -.876793132E+02 -.876640440E+02 -.876488167E+02 -.876336652E+02 -.876186199E+02 -.876037074E+02 -.875889512E+02 -.875743717E+02 -.875599867E+02 -.875458121E+02 -.875318624E+02 -.875181514E+02 -.875046936E+02 -.874915056E+02 -.874786076E+02 -.874660258E+02 -.874537953E+02 -.874419637E+02 -.874305960E+02 -.874197809E+02 -.874096385E+02 -.874003312E+02 -.873920770E+02 -.873851674E+02 -.873799904E+02 -.873770611E+02 -.873770611E+02
 -.873807234E+02 -.873807234E+02 -.873838944E+02 -.873894977E+02 -.873969774E+02 -.874059167E+02 -.874160039E+02 -.874270084E+02 -.874387603E+02 -.874511345E+02 -.874640385E+02 -.874774041E+02 -.874911815E+02 -.875053332E+02 -.875198319E+02 -.875346566E+02 -.875497909E+02 -.875652202E+02 -.875809299E+02 -.875969045E+02 -.876131259E+02 -.876295726E+02 -.876462199E+02 -.876630388E+02 -.876799965E+02 -.876970556E+02 -.877141743E+02 -.877313061E+02 -.877483996E+02 -.877653988E+02 -.877822430E+02 -.877988672E+02 -.878152026E+02 -.878311772E+02 -.878467161E+02 -.878617425E+02 -.878761785E+02 -.878899453E+02 -.879029648E+02 -.879151600E+02 -.879264561E+02 -.879367817E+02 -.879460695E+02 -.879542576E+02 -.879612902E+02 -.879671184E+02 -.879717013E+02 -.879750063E+02 -.879770098E+02 -.879776976E+02 -.879770651E+02 -.879751172E+02 -.879718686E+02 -.879673433E+02 -.879615742E+02 -.879546027E+02 -.879464780E+02 -.879372564E+02 -.879270001E+02 -.879157769E+02 -.879036585E+02 -.878907201E+02 -.878770392E+02 -.878626945E+02 -.878477652E+02 -.878323298E+02 -.878164657E+02 -.878002480E+02 -.877837493E+02 -.877670388E+02 -.877501818E+02 -.877332395E+02 -.877162686E+02 -.876993212E+02 -.876824445E+02 -.876656808E+02 -.876490678E+02 -.876326383E+02 -.876164208E+02 -.876004395E+02 -.875847149E+02 -.875692642E+02 -.875541019E+02 -.875392405E+02 -.875246916E+02 -.875104671E+02 -.874965802E+02 -.874830480E+02 -.874698932E+02 -.874571475E+02 -.874448551E+02 -.874330780E+02 -.874219019E+02 -.874114449E+02 -.874018682E+02 -.873933897E+02 -.873863025E+02 -.873809987E+02 -.873780005E+02 -.873780005E+02
 -.873814617E+02 -.873814617E+02 -.873846880E+02 -.873903961E+02 -.873980281E+02 -.874071664E+02 -.874175015E+02 -.874288055E+02 -.874409102E+02 -.874536930E+02 -.874670647E+02 -.874809614E+02 -.874953377E+02 -.875101616E+02 -.875254113E+02 -.875410710E+02 -.875571285E+02 -.875735729E+02 -.875903924E+02 -.876075735E+02 -.876250995E+02 -.876429498E+02 -.876610997E+02 -.876795196E+02 -.876981746E+02 -.877170242E+02 -.877360221E+02 -.877551154E+02 -.877742453E+02 -.877933464E+02 -.878123475E+02 -.878311714E+02 -.878497360E+02 -.878679543E+02 -.878857354E+02 -.879029853E+02 -.879196076E+02 -.879355047E+02 -.879505787E+02 -.879647330E+02 -.879778731E+02 -.879899085E+02 -.880007536E+02 -.880103291E+02 -.880185637E+02 -.880253944E+02 -.880307686E+02 -.880346441E+02 -.880369903E+02 -.880377889E+02 -.880370337E+02 -.880347311E+02 -.880309001E+02 -.880255715E+02 -.880187878E+02 -.880106024E+02 -.880010784E+02 -.879902876E+02 -.879783099E+02 -.879652310E+02 -.879511420E+02 -.879361378E+02 -.879203154E+02 -.879037732E+02 -.878866094E+02 -.878689209E+02 -.878508022E+02 -.878323450E+02 -.878136366E+02 -.877947598E+02 -.877757919E+02 -.877568049E+02 -.877378644E+02 -.877190302E+02 -.877003557E+02 -.876818879E+02 -.876636679E+02 -.876457309E+02 -.876281063E+02 -.876108185E+02 -.875938872E+02 -.875773277E+02 -.875611522E+02 -.875453702E+02 -.875299897E+02 -.875150184E+02 -.875004653E+02 -.874863427E+02 -.874726685E+02 -.874594693E+02 -.874467843E+02 -.874346706E+02 -.874232093E+02 -.874125139E+02 -.874027418E+02 -.873941077E+02 -.873869027E+02 -.873815182E+02 -.873784775E+02 -.873784775E+02
 -.873816225E+02 -.873816225E+02 -.873848714E+02 -.873906284E+02 -.873983395E+02 -.874075934E+02 -.874180866E+02 -.874295957E+02 -.874419578E+02 -.874550561E+02 -.874688076E+02 -.874831552E+02 -.874980606E+02 -.875134998E+02 -.875294578E+02 -.875459252E+02 -.875628959E+02 -.875803638E+02 -.875983216E+02 -.876167594E+02 -.876356636E+02 -.876550162E+02 -.876747938E+02 -.876949670E+02 -.877155000E+02 -.877363494E+02 -.877574643E+02 -.877787857E+02 -.878002464E+02 -.878217710E+02 -.878432761E+02 -.878646707E+02 -.878858564E+02 -.879067286E+02 -.879271763E+02 -.879470842E+02 -.879663328E+02 -.879848003E+02 -.880023639E+02 -.880189012E+02 -.880342925E+02 -.880484220E+02 -.880611798E+02 -.880724641E+02 -.880821822E+02 -.880902527E+02 -.880966069E+02 -.881011899E+02 -.881039618E+02 -.881048982E+02 -.881039913E+02 -.881012494E+02 -.880966971E+02 -.880903747E+02 -.880823375E+02 -.880726548E+02 -.880614083E+02 -.880486910E+02 -.880346054E+02 -.880192617E+02 -.880027761E+02 -.879852689E+02 -.879668626E+02 -.879476808E+02 -.879278457E+02 -.879074772E+02 -.878866916E+02 -.878656002E+02 -.878443084E+02 -.878229152E+02 -.878015119E+02 -.877801826E+02 -.877590031E+02 -.877380412E+02 -.877173566E+02 -.876970009E+02 -.876770181E+02 -.876574447E+02 -.876383103E+02 -.876196382E+02 -.876014457E+02 -.875837452E+02 -.875665448E+02 -.875498493E+02 -.875336615E+02 -.875179835E+02 -.875028182E+02 -.874881714E+02 -.874740543E+02 -.874604868E+02 -.874475012E+02 -.874351474E+02 -.874234993E+02 -.874126637E+02 -.874027906E+02 -.873940881E+02 -.873868405E+02 -.873814329E+02 -.873783832E+02 -.873783832E+02
 -.873810764E+02 -.873810764E+02 -.873843074E+02 -.873900426E+02 -.873977419E+02 -.874070054E+02 -.874175400E+02 -.874291314E+02 -.874416263E+02 -.874549173E+02 -.874689311E+02 -.874836203E+02 -.874989570E+02 -.875149266E+02 -.875315230E+02 -.875487453E+02 -.875665952E+02 -.875850736E+02 -.876041797E+02 -.876239101E+02 -.876442563E+02 -.876652049E+02 -.876867357E+02 -.877088216E+02 -.877314265E+02 -.877545055E+02 -.877780040E+02 -.878018568E+02 -.878259884E+02 -.878503126E+02 -.878747327E+02 -.878991415E+02 -.879234219E+02 -.879474475E+02 -.879710834E+02 -.879941872E+02 -.880166106E+02 -.880382011E+02 -.880588034E+02 -.880782624E+02 -.880964245E+02 -.881131408E+02 -.881282694E+02 -.881416774E+02 -.881532442E+02 -.881628629E+02 -.881704432E+02 -.881759126E+02 -.881792184E+02 -.881803286E+02 -.881792324E+02 -.881759410E+02 -.881704867E+02 -.881629227E+02 -.881533217E+02 -.881417747E+02 -.881283887E+02 -.881132851E+02 -.880965969E+02 -.880784666E+02 -.880590436E+02 -.880384818E+02 -.880169370E+02 -.879945646E+02 -.879715179E+02 -.879479456E+02 -.879239908E+02 -.878997890E+02 -.878754674E+02 -.878511436E+02 -.878269256E+02 -.878029106E+02 -.877791853E+02 -.877558259E+02 -.877328979E+02 -.877104567E+02 -.876885482E+02 -.876672088E+02 -.876464666E+02 -.876263417E+02 -.876068473E+02 -.875879907E+02 -.875697738E+02 -.875521947E+02 -.875352490E+02 -.875189307E+02 -.875032348E+02 -.874881583E+02 -.874737040E+02 -.874598825E+02 -.874467168E+02 -.874342474E+02 -.874225385E+02 -.874116864E+02 -.874018307E+02 -.873931682E+02 -.873859711E+02 -.873806117E+02 -.873775938E+02 -.873775938E+02
 -.873796757E+02 -.873796757E+02 -.873828387E+02 -.873884667E+02 -.873960409E+02 -.874051812E+02 -.874156098E+02 -.874271284E+02 -.874395976E+02 -.874529238E+02 -.874670469E+02 -.874819332E+02 -.874975672E+02 -.875139462E+02 -.875310756E+02 -.875489654E+02 -.875676275E+02 -.875870730E+02 -.876073108E+02 -.876283465E+02 -.876501801E+02 -.876728054E+02 -.876962086E+02 -.877203665E+02 -.877452458E+02 -.877708016E+02 -.877969772E+02 -.878237026E+02 -.878508945E+02 -.878784558E+02 -.879062753E+02 -.879342276E+02 -.879621741E+02 -.879899624E+02 -.880174282E+02 -.880443960E+02 -.880706811E+02 -.880960915E+02 -.881204306E+02 -.881434997E+02 -.881651011E+02 -.881850416E+02 -.882031357E+02 -.882192093E+02 -.882331027E+02 -.882446748E+02 -.882538050E+02 -.882603970E+02 -.882643801E+02 -.882657115E+02 -.882643768E+02 -.882603907E+02 -.882537965E+02 -.882446652E+02 -.882330935E+02 -.882192023E+02 -.882031334E+02 -.881850465E+02 -.881651164E+02 -.881435290E+02 -.881204779E+02 -.880961614E+02 -.880707785E+02 -.880445264E+02 -.880175975E+02 -.879901771E+02 -.879624412E+02 -.879345548E+02 -.879066709E+02 -.878789292E+02 -.878514555E+02 -.878243618E+02 -.877977458E+02 -.877716913E+02 -.877462689E+02 -.877215360E+02 -.876975381E+02 -.876743095E+02 -.876518738E+02 -.876302457E+02 -.876094313E+02 -.875894296E+02 -.875702340E+02 -.875518330E+02 -.875342119E+02 -.875173546E+02 -.875012449E+02 -.874858692E+02 -.874712187E+02 -.874572927E+02 -.874441021E+02 -.874316752E+02 -.874200631E+02 -.874093485E+02 -.873996560E+02 -.873911662E+02 -.873841332E+02 -.873789085E+02 -.873759720E+02 -.873759720E+02
 -.873772563E+02 -.873772563E+02 -.873802934E+02 -.873857094E+02 -.873930205E+02 -.874018729E+02 -.874120146E+02 -.874232681E+02 -.874355141E+02 -.874486767E+02 -.874627145E+02 -.874776094E+02 -.874933616E+02 -.875099833E+02 -.875274944E+02 -.875459188E+02 -.875652822E+02 -.875856094E+02 -.876069231E+02 -.876292415E+02 -.876525773E+02 -.876769354E+02 -.877023117E+02 -.877286912E+02 -.877560466E+02 -.877843368E+02 -.878135056E+02 -.878434809E+02 -.878741733E+02 -.879054753E+02 -.879372613E+02 -.879693863E+02 -.880016867E+02 -.880339801E+02 -.880660666E+02 -.880977301E+02 -.881287402E+02 -.881588546E+02 -.881878228E+02 -.882153889E+02 -.882412964E+02 -.882652925E+02 -.882871325E+02 -.883065854E+02 -.883234383E+02 -.883375017E+02 -.883486135E+02 -.883566433E+02 -.883614956E+02 -.883631121E+02 -.883614732E+02 -.883565989E+02 -.883485478E+02 -.883374158E+02 -.883233337E+02 -.883064637E+02 -.882869960E+02 -.882651437E+02 -.882411384E+02 -.882152249E+02 -.881876568E+02 -.881586910E+02 -.881285837E+02 -.880975861E+02 -.880659408E+02 -.880338787E+02 -.880016165E+02 -.879693549E+02 -.879372767E+02 -.879055465E+02 -.878743100E+02 -.878436936E+02 -.878138056E+02 -.877847357E+02 -.877565570E+02 -.877293262E+02 -.877030849E+02 -.876778615E+02 -.876536715E+02 -.876305200E+02 -.876084021E+02 -.875873052E+02 -.875672098E+02 -.875480913E+02 -.875299217E+02 -.875126711E+02 -.874963095E+02 -.874808093E+02 -.874661474E+02 -.874523086E+02 -.874392892E+02 -.874271018E+02 -.874157811E+02 -.874053922E+02 -.873960401E+02 -.873878833E+02 -.873811507E+02 -.873761641E+02 -.873733680E+02 -.873733680E+02
 -.873736474E+02 -.873736474E+02 -.873764865E+02 -.873815654E+02 -.873884450E+02 -.873968126E+02 -.874064478E+02 -.874172026E+02 -.874289825E+02 -.874417363E+02 -.874554429E+02 -.874701047E+02 -.874857406E+02 -.875023814E+02 -.875200644E+02 -.875388317E+02 -.875587271E+02 -.875797938E+02 -.876020722E+02 -.876255988E+02 -.876504037E+02 -.876765081E+02 -.877039232E+02 -.877326477E+02 -.877626658E+02 -.877939452E+02 -.878264358E+02 -.878600674E+02 -.878947480E+02 -.879303628E+02 -.879667725E+02 -.880038121E+02 -.880412909E+02 -.880789922E+02 -.881166742E+02 -.881540708E+02 -.881908947E+02 -.882268396E+02 -.882615845E+02 -.882947984E+02 -.883261456E+02 -.883552921E+02 -.883819123E+02 -.884056961E+02 -.884263559E+02 -.884436342E+02 -.884573098E+02 -.884672041E+02 -.884731856E+02 -.884751740E+02 -.884731426E+02 -.884671184E+02 -.884571821E+02 -.884434655E+02 -.884261475E+02 -.884054497E+02 -.883816300E+02 -.883549762E+02 -.883257987E+02 -.882944238E+02 -.882611857E+02 -.882264207E+02 -.881904603E+02 -.881536258E+02 -.881162241E+02 -.880785430E+02 -.880408489E+02 -.880033845E+02 -.879663670E+02 -.879299880E+02 -.878944130E+02 -.878597823E+02 -.878262117E+02 -.877937936E+02 -.877625990E+02 -.877326788E+02 -.877040658E+02 -.876767766E+02 -.876508134E+02 -.876261658E+02 -.876028129E+02 -.875807250E+02 -.875598652E+02 -.875401914E+02 -.875216577E+02 -.875042166E+02 -.874878208E+02 -.874724251E+02 -.874579890E+02 -.874444796E+02 -.874318752E+02 -.874201693E+02 -.874093767E+02 -.873995402E+02 -.873907404E+02 -.873831071E+02 -.873768361E+02 -.873722095E+02 -.873696232E+02 -.873696232E+02
 -.873686657E+02 -.873686657E+02 -.873712236E+02 -.873758155E+02 -.873820675E+02 -.873897158E+02 -.873985842E+02 -.874085598E+02 -.874195816E+02 -.874316255E+02 -.874446964E+02 -.874588201E+02 -.874740388E+02 -.874904045E+02 -.875079771E+02 -.875268212E+02 -.875470035E+02 -.875685903E+02 -.875916464E+02 -.876162322E+02 -.876424014E+02 -.876701990E+02 -.876996589E+02 -.877308012E+02 -.877636297E+02 -.877981293E+02 -.878342635E+02 -.878719716E+02 -.879111657E+02 -.879517287E+02 -.879935115E+02 -.880363312E+02 -.880799695E+02 -.881241721E+02 -.881686484E+02 -.882130732E+02 -.882570880E+02 -.883003052E+02 -.883423124E+02 -.883826784E+02 -.884209609E+02 -.884567145E+02 -.884895010E+02 -.885188992E+02 -.885445156E+02 -.885659951E+02 -.885830314E+02 -.885953756E+02 -.886028441E+02 -.886053245E+02 -.886027790E+02 -.885952456E+02 -.885828372E+02 -.885657376E+02 -.885441959E+02 -.885185189E+02 -.884890619E+02 -.884562186E+02 -.884204106E+02 -.883820768E+02 -.883416625E+02 -.882996107E+02 -.882563530E+02 -.882123022E+02 -.881678466E+02 -.881233448E+02 -.880791228E+02 -.880354716E+02 -.879926461E+02 -.879508654E+02 -.879103130E+02 -.878711390E+02 -.878334614E+02 -.877973687E+02 -.877629225E+02 -.877301601E+02 -.876990972E+02 -.876697307E+02 -.876420414E+02 -.876159963E+02 -.875915511E+02 -.875686524E+02 -.875472398E+02 -.875272480E+02 -.875086085E+02 -.874912514E+02 -.874751078E+02 -.874601113E+02 -.874462003E+02 -.874333210E+02 -.874214301E+02 -.874104987E+02 -.874005175E+02 -.873915027E+02 -.873835046E+02 -.873766179E+02 -.873709964E+02 -.873668711E+02 -.873645748E+02 -.873645748E+02
 -.873621289E+02 -.873621289E+02 -.873643074E+02 -.873682425E+02 -.873736377E+02 -.873802957E+02 -.873880916E+02 -.873969592E+02 -.874068738E+02 -.874178452E+02 -.874299078E+02 -.874431157E+02 -.874575366E+02 -.874732493E+02 -.874903403E+02 -.875089015E+02 -.875290276E+02 -.875508149E+02 -.875743585E+02 -.875997501E+02 -.876270757E+02 -.876564133E+02 -.876878293E+02 -.877213760E+02 -.877570885E+02 -.877949806E+02 -.878350414E+02 -.878772314E+02 -.879214782E+02 -.879676721E+02 -.880156627E+02 -.880652551E+02 -.881162064E+02 -.881682239E+02 -.882209637E+02 -.882740309E+02 -.883269807E+02 -.883793228E+02 -.884305259E+02 -.884800257E+02 -.885272348E+02 -.885715543E+02 -.886123874E+02 -.886491545E+02 -.886813094E+02 -.887083549E+02 -.887298594E+02 -.887454701E+02 -.887549260E+02 -.887580664E+02 -.887548374E+02 -.887452933E+02 -.887295947E+02 -.887080032E+02 -.886808716E+02 -.886486320E+02 -.886117816E+02 -.885708671E+02 -.885264683E+02 -.884791822E+02 -.884296083E+02 -.883783342E+02 -.883259247E+02 -.882729113E+02 -.882197850E+02 -.881669909E+02 -.881149245E+02 -.880639301E+02 -.880143010E+02 -.879662806E+02 -.879200647E+02 -.878758045E+02 -.878336103E+02 -.877935554E+02 -.877556804E+02 -.877199969E+02 -.876864917E+02 -.876551308E+02 -.876258626E+02 -.875986213E+02 -.875733301E+02 -.875499037E+02 -.875282505E+02 -.875082753E+02 -.874898810E+02 -.874729706E+02 -.874574488E+02 -.874432238E+02 -.874302098E+02 -.874183281E+02 -.874075107E+02 -.873977028E+02 -.873888669E+02 -.873809883E+02 -.873740812E+02 -.873681981E+02 -.873634412E+02 -.873599784E+02 -.873580634E+02 -.873580634E+02
 -.873538637E+02 -.873538637E+02 -.873555549E+02 -.873586383E+02 -.873629187E+02 -.873682754E+02 -.873746498E+02 -.873820261E+02 -.873904250E+02 -.873998934E+02 -.874105006E+02 -.874223309E+02 -.874354831E+02 -.874500659E+02 -.874661971E+02 -.874840002E+02 -.875036048E+02 -.875251427E+02 -.875487470E+02 -.875745499E+02 -.876026799E+02 -.876332589E+02 -.876663994E+02 -.877022005E+02 -.877407439E+02 -.877820894E+02 -.878262693E+02 -.878732834E+02 -.879230922E+02 -.879756112E+02 -.880307041E+02 -.880881770E+02 -.881477722E+02 -.882091636E+02 -.882719528E+02 -.883356673E+02 -.883997603E+02 -.884636132E+02 -.885265419E+02 -.885878054E+02 -.886466183E+02 -.887021673E+02 -.887536304E+02 -.888001993E+02 -.888411033E+02 -.888756349E+02 -.889031739E+02 -.889232110E+02 -.889353667E+02 -.889394073E+02 -.889352536E+02 -.889229849E+02 -.889028354E+02 -.888751844E+02 -.888405416E+02 -.887995274E+02 -.887528496E+02 -.887012790E+02 -.886456242E+02 -.885867074E+02 -.885253423E+02 -.884623144E+02 -.883983652E+02 -.883341792E+02 -.882703752E+02 -.882075005E+02 -.881460281E+02 -.880863569E+02 -.880288134E+02 -.879736558E+02 -.879210787E+02 -.878712191E+02 -.878241623E+02 -.877799484E+02 -.877385789E+02 -.877000221E+02 -.876642192E+02 -.876310893E+02 -.876005341E+02 -.875724422E+02 -.875466924E+02 -.875231572E+02 -.875017053E+02 -.874822039E+02 -.874645208E+02 -.874485262E+02 -.874340939E+02 -.874211032E+02 -.874094397E+02 -.873989974E+02 -.873896805E+02 -.873814049E+02 -.873741016E+02 -.873677202E+02 -.873622336E+02 -.873576446E+02 -.873539944E+02 -.873513746E+02 -.873499425E+02 -.873499425E+02
 -.873437245E+02 -.873437245E+02 -.873448062E+02 -.873468251E+02 -.873497016E+02 -.873534118E+02 -.873579689E+02 -.873634189E+02 -.873698311E+02 -.873772962E+02 -.873859191E+02 -.873958200E+02 -.874071305E+02 -.874199935E+02 -.874345606E+02 -.874509932E+02 -.874694596E+02 -.874901344E+02 -.875131971E+02 -.875388299E+02 -.875672155E+02 -.875985342E+02 -.876329605E+02 -.876706590E+02 -.877117790E+02 -.877564491E+02 -.878047703E+02 -.878568080E+02 -.879125837E+02 -.879720657E+02 -.880351591E+02 -.881016960E+02 -.881714249E+02 -.882440020E+02 -.883189826E+02 -.883958151E+02 -.884738372E+02 -.885522762E+02 -.886302535E+02 -.887067945E+02 -.887808439E+02 -.888512874E+02 -.889169796E+02 -.889767765E+02 -.890295727E+02 -.890743414E+02 -.891101740E+02 -.891363180E+02 -.891522097E+02 -.891575001E+02 -.891520712E+02 -.891360411E+02 -.891097589E+02 -.890737885E+02 -.890288826E+02 -.889759498E+02 -.889160172E+02 -.888501904E+02 -.887796133E+02 -.887054318E+02 -.886287602E+02 -.885506541E+02 -.884720884E+02 -.883939419E+02 -.883169877E+02 -.882418884E+02 -.881691960E+02 -.880993556E+02 -.880327116E+02 -.879695155E+02 -.879099362E+02 -.878540689E+02 -.878019462E+02 -.877535472E+02 -.877088073E+02 -.876676266E+02 -.876298774E+02 -.875954112E+02 -.875640644E+02 -.875356636E+02 -.875100294E+02 -.874869802E+02 -.874663351E+02 -.874479155E+02 -.874315475E+02 -.874170632E+02 -.874043013E+02 -.873931083E+02 -.873833392E+02 -.873748581E+02 -.873675386E+02 -.873612654E+02 -.873559349E+02 -.873514574E+02 -.873477590E+02 -.873447860E+02 -.873425089E+02 -.873409298E+02 -.873400918E+02 -.873400918E+02
 -.873316023E+02 -.873316023E+02 -.873319472E+02 -.873326693E+02 -.873338319E+02 -.873355157E+02 -.873378209E+02 -.873408591E+02 -.873447558E+02 -.873496454E+02 -.873556745E+02 -.873629988E+02 -.873717858E+02 -.873822131E+02 -.873944707E+02 -.874087591E+02 -.874252908E+02 -.874442890E+02 -.874659873E+02 -.874906283E+02 -.875184618E+02 -.875497422E+02 -.875847253E+02 -.876236637E+02 -.876668012E+02 -.877143659E+02 -.877665616E+02 -.878235578E+02 -.878854781E+02 -.879523871E+02 -.880242760E+02 -.881010462E+02 -.881824937E+02 -.882682916E+02 -.883579752E+02 -.884509271E+02 -.885463673E+02 -.886433464E+02 -.887407462E+02 -.888372878E+02 -.889315489E+02 -.890219915E+02 -.891070007E+02 -.891849333E+02 -.892541752E+02 -.893132052E+02 -.893606613E+02 -.893954041E+02 -.894165741E+02 -.894236365E+02 -.894164096E+02 -.893950750E+02 -.893601678E+02 -.893125475E+02 -.892533535E+02 -.891839479E+02 -.891058521E+02 -.890206802E+02 -.889300755E+02 -.888356530E+02 -.887389509E+02 -.886413916E+02 -.885442541E+02 -.884486568E+02 -.883555494E+02 -.882657122E+02 -.881797627E+02 -.880981663E+02 -.880212498E+02 -.879492179E+02 -.878821694E+02 -.878201137E+02 -.877629868E+02 -.877106656E+02 -.876629814E+02 -.876197313E+02 -.875806882E+02 -.875456091E+02 -.875142426E+02 -.874863340E+02 -.874616300E+02 -.874398821E+02 -.874208492E+02 -.874042995E+02 -.873900113E+02 -.873777741E+02 -.873673885E+02 -.873586663E+02 -.873514302E+02 -.873455131E+02 -.873407577E+02 -.873370158E+02 -.873341477E+02 -.873320212E+02 -.873305120E+02 -.873295031E+02 -.873288853E+02 -.873285582E+02 -.873284323E+02 -.873284323E+02
 -.873174567E+02 -.873174567E+02 -.873169282E+02 -.873161142E+02 -.873152328E+02 -.873144890E+02 -.873140745E+02 -.873141763E+02 -.873149756E+02 -.873166561E+02 -.873194038E+02 -.873234119E+02 -.873288817E+02 -.873360272E+02 -.873450748E+02 -.873562666E+02 -.873698608E+02 -.873861335E+02 -.874053784E+02 -.874279075E+02 -.874540502E+02 -.874841513E+02 -.875185687E+02 -.875576695E+02 -.876018239E+02 -.876513978E+02 -.877067432E+02 -.877681859E+02 -.878360108E+02 -.879104439E+02 -.879916319E+02 -.880796188E+02 -.881743196E+02 -.882754933E+02 -.883827141E+02 -.884953440E+02 -.886125085E+02 -.887330768E+02 -.888556516E+02 -.889785690E+02 -.890999139E+02 -.892175529E+02 -.893291852E+02 -.894324148E+02 -.895248394E+02 -.896041548E+02 -.896682663E+02 -.897154008E+02 -.897442082E+02 -.897538431E+02 -.897440174E+02 -.897150190E+02 -.896676936E+02 -.896033910E+02 -.895238846E+02 -.894312688E+02 -.893278481E+02 -.892160245E+02 -.890981944E+02 -.889766582E+02 -.888535496E+02 -.887307837E+02 -.886100244E+02 -.884926692E+02 -.883798489E+02 -.882724383E+02 -.881710755E+02 -.880761864E+02 -.879880125E+02 -.879066389E+02 -.878320219E+02 -.877640152E+02 -.877023931E+02 -.876468713E+02 -.875971247E+02 -.875528019E+02 -.875135380E+02 -.874789636E+02 -.874487129E+02 -.874224291E+02 -.873997686E+02 -.873804038E+02 -.873640247E+02 -.873503396E+02 -.873390753E+02 -.873299766E+02 -.873228050E+02 -.873173380E+02 -.873133665E+02 -.873106936E+02 -.873091319E+02 -.873085011E+02 -.873086250E+02 -.873093283E+02 -.873104329E+02 -.873117536E+02 -.873130933E+02 -.873142369E+02 -.873149448E+02 -.873149448E+02
 -.873013274E+02 -.873013274E+02 -.872997931E+02 -.872971981E+02 -.872939401E+02 -.872903553E+02 -.872867389E+02 -.872833525E+02 -.872804387E+02 -.872782271E+02 -.872769432E+02 -.872768129E+02 -.872780700E+02 -.872809592E+02 -.872857412E+02 -.872926959E+02 -.873021264E+02 -.873143609E+02 -.873297560E+02 -.873486984E+02 -.873716061E+02 -.873989285E+02 -.874311459E+02 -.874687666E+02 -.875123228E+02 -.875623634E+02 -.876194448E+02 -.876841168E+02 -.877569056E+02 -.878382918E+02 -.879286824E+02 -.880283783E+02 -.881375355E+02 -.882561218E+02 -.883838688E+02 -.885202220E+02 -.886642916E+02 -.888148072E+02 -.889700826E+02 -.891279951E+02 -.892859869E+02 -.894410955E+02 -.895900167E+02 -.897292063E+02 -.898550182E+02 -.899638761E+02 -.900524673E+02 -.901179439E+02 -.901581122E+02 -.901715871E+02 -.901578950E+02 -.901175096E+02 -.900518155E+02 -.899630066E+02 -.898539306E+02 -.897279000E+02 -.895884913E+02 -.894393502E+02 -.892840211E+02 -.891258080E+02 -.889676735E+02 -.888121751E+02 -.886614355E+02 -.885171409E+02 -.883805619E+02 -.882525881E+02 -.881337741E+02 -.880243884E+02 -.879244634E+02 -.878338431E+02 -.877522269E+02 -.876792078E+02 -.876143057E+02 -.875569946E+02 -.875067251E+02 -.874629416E+02 -.874250958E+02 -.873926564E+02 -.873651162E+02 -.873419962E+02 -.873228485E+02 -.873072570E+02 -.872948375E+02 -.872852362E+02 -.872781285E+02 -.872732161E+02 -.872702248E+02 -.872689009E+02 -.872690082E+02 -.872703237E+02 -.872726338E+02 -.872757291E+02 -.872793995E+02 -.872834271E+02 -.872875792E+02 -.872915991E+02 -.872951953E+02 -.872980274E+02 -.872996897E+02 -.872996897E+02
 -.872833674E+02 -.872833674E+02 -.872806974E+02 -.872760896E+02 -.872701311E+02 -.872633037E+02 -.872560061E+02 -.872485805E+02 -.872413266E+02 -.872345182E+02 -.872284135E+02 -.872232665E+02 -.872193342E+02 -.872168851E+02 -.872162047E+02 -.872176034E+02 -.872214201E+02 -.872280293E+02 -.872378457E+02 -.872513287E+02 -.872689869E+02 -.872913817E+02 -.873191296E+02 -.873529035E+02 -.873934313E+02 -.874414924E+02 -.874979103E+02 -.875635410E+02 -.876392546E+02 -.877259112E+02 -.878243274E+02 -.879352335E+02 -.880592202E+02 -.881966733E+02 -.883476987E+02 -.885120374E+02 -.886889734E+02 -.888772424E+02 -.890749449E+02 -.892794779E+02 -.894874953E+02 -.896949116E+02 -.898969643E+02 -.900883463E+02 -.902634145E+02 -.904164732E+02 -.905421170E+02 -.906356061E+02 -.906932325E+02 -.907126314E+02 -.906929896E+02 -.906351201E+02 -.905413875E+02 -.904154997E+02 -.902621962E+02 -.900868822E+02 -.898952534E+02 -.896929526E+02 -.894852869E+02 -.892770184E+02 -.890722325E+02 -.888742752E+02 -.886857494E+02 -.885085542E+02 -.883439542E+02 -.881926647E+02 -.880549452E+02 -.879306894E+02 -.878195115E+02 -.877208209E+02 -.876338871E+02 -.875578938E+02 -.874919808E+02 -.874352781E+02 -.873869302E+02 -.873461140E+02 -.873120504E+02 -.872840125E+02 -.872613284E+02 -.872433829E+02 -.872296163E+02 -.872195222E+02 -.872126438E+02 -.872085704E+02 -.872069322E+02 -.872073962E+02 -.872096605E+02 -.872134494E+02 -.872185077E+02 -.872245947E+02 -.872314778E+02 -.872389250E+02 -.872466968E+02 -.872545366E+02 -.872621584E+02 -.872692332E+02 -.872753705E+02 -.872800966E+02 -.872828261E+02 -.872828261E+02
 -.872638553E+02 -.872638553E+02 -.872599378E+02 -.872531084E+02 -.872441602E+02 -.872337213E+02 -.872223005E+02 -.872103156E+02 -.871981209E+02 -.871860260E+02 -.871743148E+02 -.871632569E+02 -.871531211E+02 -.871441851E+02 -.871367456E+02 -.871311258E+02 -.871276857E+02 -.871268292E+02 -.871290133E+02 -.871347563E+02 -.871446466E+02 -.871593513E+02 -.871796238E+02 -.872063115E+02 -.872403612E+02 -.872828222E+02 -.873348464E+02 -.873976828E+02 -.874726647E+02 -.875611881E+02 -.876646775E+02 -.877845368E+02 -.879220824E+02 -.880784546E+02 -.882545064E+02 -.884506689E+02 -.886667939E+02 -.889019803E+02 -.891543932E+02 -.894210921E+02 -.896978901E+02 -.899792724E+02 -.902584090E+02 -.905272921E+02 -.907770299E+02 -.909983057E+02 -.911819923E+02 -.913198729E+02 -.914053876E+02 -.914342929E+02 -.914051197E+02 -.913193369E+02 -.911811876E+02 -.909972315E+02 -.907756850E+02 -.905256753E+02 -.902565185E+02 -.899771064E+02 -.896954463E+02 -.894183682E+02 -.891513864E+02 -.888986876E+02 -.886632121E+02 -.884467943E+02 -.882503353E+02 -.880739829E+02 -.879173058E+02 -.877794508E+02 -.876592773E+02 -.875554688E+02 -.874666212E+02 -.873913098E+02 -.873281386E+02 -.872757741E+02 -.872329675E+02 -.871985672E+02 -.871715241E+02 -.871508920E+02 -.871358246E+02 -.871255697E+02 -.871194620E+02 -.871169156E+02 -.871174153E+02 -.871205087E+02 -.871257975E+02 -.871329302E+02 -.871415934E+02 -.871515043E+02 -.871624029E+02 -.871740434E+02 -.871861856E+02 -.871985848E+02 -.872109806E+02 -.872230835E+02 -.872345587E+02 -.872450063E+02 -.872539359E+02 -.872607353E+02 -.872646296E+02 -.872646296E+02
 -.872432191E+02 -.872432191E+02 -.872379652E+02 -.872287519E+02 -.872165794E+02 -.872022289E+02 -.871863140E+02 -.871693250E+02 -.871516612E+02 -.871336600E+02 -.871156158E+02 -.870978002E+02 -.870804756E+02 -.870639099E+02 -.870483870E+02 -.870342200E+02 -.870217619E+02 -.870114172E+02 -.870036548E+02 -.869990209E+02 -.869981532E+02 -.870017958E+02 -.870108157E+02 -.870262193E+02 -.870491691E+02 -.870809996E+02 -.871232312E+02 -.871775795E+02 -.872459583E+02 -.873304717E+02 -.874333914E+02 -.875571133E+02 -.877040874E+02 -.878767125E+02 -.880771897E+02 -.883073267E+02 -.885682898E+02 -.888603028E+02 -.891823011E+02 -.895315600E+02 -.899033308E+02 -.902905349E+02 -.906835866E+02 -.910704275E+02 -.914368592E+02 -.917672426E+02 -.920455885E+02 -.922569810E+02 -.923891718E+02 -.924340804E+02 -.923888802E+02 -.922563974E+02 -.920447122E+02 -.917660726E+02 -.914353940E+02 -.910686653E+02 -.906815251E+02 -.902881716E+02 -.899006629E+02 -.895285841E+02 -.891790134E+02 -.888566993E+02 -.885643661E+02 -.883030779E+02 -.880726105E+02 -.878717973E+02 -.876988301E+02 -.875515074E+02 -.874274299E+02 -.873241475E+02 -.872392637E+02 -.871705066E+02 -.871157716E+02 -.870731449E+02 -.870409106E+02 -.870175484E+02 -.870017238E+02 -.869922748E+02 -.869881959E+02 -.869886213E+02 -.869928086E+02 -.870001228E+02 -.870100216E+02 -.870220411E+02 -.870357838E+02 -.870509065E+02 -.870671090E+02 -.870841240E+02 -.871017069E+02 -.871196244E+02 -.871376444E+02 -.871555228E+02 -.871729895E+02 -.871897315E+02 -.872053721E+02 -.872194451E+02 -.872313623E+02 -.872403716E+02 -.872455040E+02 -.872455040E+02
 -.872220354E+02 -.872220354E+02 -.872153946E+02 -.872036967E+02 -.871881538E+02 -.871696935E+02 -.871490301E+02 -.871267164E+02 -.871031882E+02 -.870787948E+02 -.870538271E+02 -.870285387E+02 -.870031644E+02 -.869779353E+02 -.869530945E+02 -.869289102E+02 -.869056902E+02 -.868837965E+02 -.868636618E+02 -.868458073E+02 -.868308632E+02 -.868195919E+02 -.868129142E+02 -.868119390E+02 -.868179956E+02 -.868326697E+02 -.868578398E+02 -.868957145E+02 -.869488660E+02 -.870202557E+02 -.871132464E+02 -.872315912E+02 -.873793882E+02 -.875609874E+02 -.877808311E+02 -.880432095E+02 -.883519127E+02 -.887097600E+02 -.891180004E+02 -.895755913E+02 -.900783892E+02 -.906183256E+02 -.911826944E+02 -.917537292E+02 -.923087037E+02 -.928208008E+02 -.932609449E+02 -.936006300E+02 -.938154866E+02 -.938889617E+02 -.938151729E+02 -.936000022E+02 -.932600021E+02 -.928195416E+02 -.923071264E+02 -.917518315E+02 -.911804736E+02 -.906157785E+02 -.900755121E+02 -.895723802E+02 -.891144505E+02 -.887058662E+02 -.883476695E+02 -.880386106E+02 -.877758697E+02 -.875556565E+02 -.873736798E+02 -.872254968E+02 -.871067572E+02 -.870133621E+02 -.869415579E+02 -.868879813E+02 -.868496702E+02 -.868240520E+02 -.868089179E+02 -.868023889E+02 -.868028794E+02 -.868090603E+02 -.868198233E+02 -.868342489E+02 -.868515764E+02 -.868711785E+02 -.868925381E+02 -.869152284E+02 -.869388955E+02 -.869632430E+02 -.869880179E+02 -.870129981E+02 -.870379795E+02 -.870627641E+02 -.870871467E+02 -.871109000E+02 -.871337581E+02 -.871553960E+02 -.871754046E+02 -.871932590E+02 -.872082782E+02 -.872195741E+02 -.872259839E+02 -.872259839E+02
 -.872010263E+02 -.872010263E+02 -.871929935E+02 -.871787976E+02 -.871598522E+02 -.871372249E+02 -.871117195E+02 -.870839424E+02 -.870543505E+02 -.870232917E+02 -.869910347E+02 -.869577949E+02 -.869237537E+02 -.868890776E+02 -.868539331E+02 -.868185032E+02 -.867830021E+02 -.867476933E+02 -.867129081E+02 -.866790676E+02 -.866467097E+02 -.866165195E+02 -.865893672E+02 -.865663525E+02 -.865488572E+02 -.865386065E+02 -.865377396E+02 -.865488879E+02 -.865752606E+02 -.866207315E+02 -.866899224E+02 -.867882715E+02 -.869220708E+02 -.870984508E+02 -.873252809E+02 -.876109469E+02 -.879639557E+02 -.883923114E+02 -.889026069E+02 -.894987830E+02 -.901805444E+02 -.909414806E+02 -.917670528E+02 -.926327657E+02 -.935030396E+02 -.943315015E+02 -.950635009E+02 -.956414864E+02 -.960132167E+02 -.961415375E+02 -.960128830E+02 -.956408185E+02 -.950624977E+02 -.943301613E+02 -.935013605E+02 -.926307449E+02 -.917646872E+02 -.909387662E+02 -.901774771E+02 -.894953577E+02 -.888988181E+02 -.883881531E+02 -.879594210E+02 -.876060285E+02 -.873199706E+02 -.870927399E+02 -.869159498E+02 -.867817301E+02 -.866829497E+02 -.866133158E+02 -.865673893E+02 -.865405478E+02 -.865289166E+02 -.865292859E+02 -.865390237E+02 -.865559903E+02 -.865784602E+02 -.866050517E+02 -.866346655E+02 -.866664325E+02 -.866996693E+02 -.867338413E+02 -.867685316E+02 -.868034154E+02 -.868382388E+02 -.868728001E+02 -.869069344E+02 -.869404989E+02 -.869733597E+02 -.870053785E+02 -.870363976E+02 -.870662244E+02 -.870946122E+02 -.871212366E+02 -.871456671E+02 -.871673299E+02 -.871854605E+02 -.871990418E+02 -.872067252E+02 -.872067252E+02
 -.871810286E+02 -.871810286E+02 -.871716576E+02 -.871550525E+02 -.871328152E+02 -.871061383E+02 -.870759044E+02 -.870427588E+02 -.870071675E+02 -.869694613E+02 -.869298707E+02 -.868885518E+02 -.868456098E+02 -.868011171E+02 -.867551292E+02 -.867077006E+02 -.866589010E+02 -.866088322E+02 -.865576485E+02 -.865055806E+02 -.864529659E+02 -.864002855E+02 -.863482113E+02 -.862976648E+02 -.862498901E+02 -.862065451E+02 -.861698116E+02 -.861425283E+02 -.861283479E+02 -.861319177E+02 -.861590804E+02 -.862170892E+02 -.863148186E+02 -.864629487E+02 -.866740797E+02 -.869627141E+02 -.873450196E+02 -.878382477E+02 -.884596539E+02 -.892247315E+02 -.901445677E+02 -.912221776E+02 -.924478134E+02 -.937935597E+02 -.952080555E+02 -.966129738E+02 -.979038128E+02 -.989581822E+02 -.996541713E+02 -.998980919E+02 -.996538200E+02 -.989574789E+02 -.979027563E+02 -.966115624E+02 -.952062866E+02 -.937914304E+02 -.924453200E+02 -.912193158E+02 -.901413326E+02 -.892211173E+02 -.884556544E+02 -.878338558E+02 -.873402274E+02 -.869575132E+02 -.866684607E+02 -.864569014E+02 -.863083320E+02 -.862101514E+02 -.861516787E+02 -.861240381E+02 -.861199759E+02 -.861336481E+02 -.861604065E+02 -.861965976E+02 -.862393818E+02 -.862865766E+02 -.863365237E+02 -.863879787E+02 -.864400204E+02 -.864919779E+02 -.865433719E+02 -.865938682E+02 -.866432407E+02 -.866913424E+02 -.867380816E+02 -.867834031E+02 -.868272723E+02 -.868696608E+02 -.869105333E+02 -.869498344E+02 -.869874738E+02 -.870233096E+02 -.870571281E+02 -.870886184E+02 -.871173399E+02 -.871426809E+02 -.871638045E+02 -.871795776E+02 -.871884793E+02 -.871884793E+02
 -.871629506E+02 -.871629506E+02 -.871523580E+02 -.871335495E+02 -.871082913E+02 -.870778851E+02 -.870432759E+02 -.870051360E+02 -.869639283E+02 -.869199553E+02 -.868733950E+02 -.868243309E+02 -.867727735E+02 -.867186787E+02 -.866619631E+02 -.866025183E+02 -.865402242E+02 -.864749648E+02 -.864066464E+02 -.863352202E+02 -.862607121E+02 -.861832619E+02 -.861031744E+02 -.860209880E+02 -.859375640E+02 -.858542022E+02 -.857727910E+02 -.856959977E+02 -.856275075E+02 -.855723207E+02 -.855371132E+02 -.855306668E+02 -.855643658E+02 -.856527484E+02 -.858140806E+02 -.860708885E+02 -.864503376E+02 -.869842722E+02 -.877086268E+02 -.886617809E+02 -.898812681E+02 -.913980945E+02 -.932278605E+02 -.953580951E+02 -.977320154E+02 -.100230811E+03 -.102660063E+03 -.104751154E+03 -.106193769E+03 -.106714411E+03 -.106193402E+03 -.104750421E+03 -.102658961E+03 -.100229339E+03 -.977301707E+02 -.953558741E+02 -.932252590E+02 -.913951079E+02 -.898778909E+02 -.886580067E+02 -.877044486E+02 -.869796821E+02 -.864453270E+02 -.860654478E+02 -.858081994E+02 -.856464153E+02 -.855575684E+02 -.855233918E+02 -.855293461E+02 -.855640459E+02 -.856187084E+02 -.856866565E+02 -.857628888E+02 -.858437188E+02 -.859264783E+02 -.860092780E+02 -.860908173E+02 -.861702348E+02 -.862469920E+02 -.863207850E+02 -.863914758E+02 -.864590417E+02 -.865235365E+02 -.865850617E+02 -.866437442E+02 -.866997197E+02 -.867531187E+02 -.868040547E+02 -.868526128E+02 -.868988375E+02 -.869427200E+02 -.869841809E+02 -.870230500E+02 -.870590393E+02 -.870917083E+02 -.871204189E+02 -.871442747E+02 -.871620430E+02 -.871720513E+02 -.871720513E+02
 -.871477031E+02 -.871477031E+02 -.871360721E+02 -.871153857E+02 -.870875474E+02 -.870539449E+02 -.870155710E+02 -.869731136E+02 -.869270248E+02 -.868775717E+02 -.868248756E+02 -.867689411E+02 -.867096780E+02 -.866469177E+02 -.865804263E+02 -.865099158E+02 -.864350539E+02 -.863554749E+02 -.862707935E+02 -.861806217E+02 -.860845942E+02 -.859824028E+02 -.858738454E+02 -.857588946E+02 -.856377925E+02 -.855111799E+02 -.853802719E+02 -.852470926E+02 -.851147858E+02 -.849880238E+02 -.848735364E+02 -.847807920E+02 -.847228577E+02 -.847174723E+02 -.847883497E+02 -.849667141E+02 -.852930160E+02 -.858186873E+02 -.866076239E+02 -.877368005E+02 -.892949571E+02 -.913775928E+02 -.940755286E+02 -.974531632E+02 -.101511746E+03 -.106133931E+03 -.111011791E+03 -.115577526E+03 -.118993288E+03 -.120316548E+03 -.118992909E+03 -.115576769E+03 -.111010654E+03 -.106132411E+03 -.101509840E+03 -.974508689E+02 -.940728409E+02 -.913745065E+02 -.892914662E+02 -.877328983E+02 -.866033027E+02 -.858139387E+02 -.852878306E+02 -.849610814E+02 -.847822585E+02 -.847109101E+02 -.847158111E+02 -.847732463E+02 -.848654760E+02 -.849794316E+02 -.851056435E+02 -.852373806E+02 -.853699694E+02 -.855002647E+02 -.856262413E+02 -.857466829E+02 -.858609478E+02 -.859687936E+02 -.860702475E+02 -.861655124E+02 -.862548983E+02 -.863387738E+02 -.864175319E+02 -.864915662E+02 -.865612541E+02 -.866269447E+02 -.866889495E+02 -.867475349E+02 -.868029137E+02 -.868552364E+02 -.869045791E+02 -.869509288E+02 -.869941627E+02 -.870340208E+02 -.870700701E+02 -.871016553E+02 -.871278351E+02 -.871472964E+02 -.871582420E+02 -.871582420E+02
 -.871361212E+02 -.871361212E+02 -.871236959E+02 -.871015721E+02 -.870717538E+02 -.870356921E+02 -.869944124E+02 -.869486105E+02 -.868987241E+02 -.868449867E+02 -.867874676E+02 -.867261003E+02 -.866607033E+02 -.865909954E+02 -.865166051E+02 -.864370781E+02 -.863518828E+02 -.862604155E+02 -.861620067E+02 -.860559318E+02 -.859414271E+02 -.858177149E+02 -.856840439E+02 -.855397485E+02 -.853843364E+02 -.852176154E+02 -.850398726E+02 -.848521257E+02 -.846564713E+02 -.844565635E+02 -.842582676E+02 -.840705470E+02 -.839066611E+02 -.837857740E+02 -.837350996E+02 -.837927380E+02 -.840113766E+02 -.844630213E+02 -.852448492E+02 -.864860429E+02 -.883549193E+02 -.910644794E+02 -.948721289E+02 -.100064805E+03 -.106912763E+03 -.115562615E+03 -.125824396E+03 -.136802138E+03 -.146378390E+03 -.150877664E+03 -.146378003E+03 -.136801364E+03 -.125823233E+03 -.115561060E+03 -.106910814E+03 -.100062457E+03 -.948693784E+02 -.910613204E+02 -.883513457E+02 -.864820475E+02 -.852404239E+02 -.844581572E+02 -.840060636E+02 -.837869652E+02 -.837288550E+02 -.837790446E+02 -.838994325E+02 -.840628036E+02 -.842499927E+02 -.844477391E+02 -.846470778E+02 -.848421422E+02 -.850292769E+02 -.852063837E+02 -.853724437E+02 -.855271685E+02 -.856707494E+02 -.858036779E+02 -.859266196E+02 -.860403264E+02 -.861455777E+02 -.862431407E+02 -.863337453E+02 -.864180693E+02 -.864967286E+02 -.865702727E+02 -.866391804E+02 -.867038574E+02 -.867646320E+02 -.868217493E+02 -.868753614E+02 -.869255146E+02 -.869721291E+02 -.870149720E+02 -.870536200E+02 -.870874090E+02 -.871153661E+02 -.871361197E+02 -.871477797E+02 -.871477797E+02
 -.871288791E+02 -.871288791E+02 -.871159555E+02 -.870929276E+02 -.870618624E+02 -.870242490E+02 -.869811322E+02 -.869332100E+02 -.868809088E+02 -.868244381E+02 -.867638302E+02 -.866989686E+02 -.866296084E+02 -.865553887E+02 -.864758406E+02 -.863903911E+02 -.862983649E+02 -.861989845E+02 -.860913711E+02 -.859745475E+02 -.858474464E+02 -.857089260E+02 -.855577993E+02 -.853928811E+02 -.852130629E+02 -.850174262E+02 -.848054096E+02 -.845770514E+02 -.843333376E+02 -.840766952E+02 -.838116895E+02 -.835460061E+02 -.832918319E+02 -.830678016E+02 -.829017455E+02 -.828345836E+02 -.829258623E+02 -.832616560E+02 -.839658694E+02 -.852163951E+02 -.872680786E+02 -.904848212E+02 -.953827784E+02 -.102683564E+03 -.113365353E+03 -.128666618E+03 -.149904678E+03 -.177722686E+03 -.209724823E+03 -.233759795E+03 -.209724430E+03 -.177721901E+03 -.149903498E+03 -.128665042E+03 -.113363377E+03 -.102681184E+03 -.953799897E+02 -.904816182E+02 -.872644548E+02 -.852123431E+02 -.839613808E+02 -.832567216E+02 -.829204718E+02 -.828287257E+02 -.828954077E+02 -.830609704E+02 -.832844925E+02 -.835381424E+02 -.838032841E+02 -.840677293E+02 -.843237911E+02 -.845669025E+02 -.847946351E+02 -.850060015E+02 -.852009618E+02 -.853800763E+02 -.855442623E+02 -.856946276E+02 -.858323571E+02 -.859586386E+02 -.860746155E+02 -.861813585E+02 -.862798502E+02 -.863709780E+02 -.864555321E+02 -.865342058E+02 -.866075977E+02 -.866762119E+02 -.867404578E+02 -.868006463E+02 -.868569827E+02 -.869095543E+02 -.869583115E+02 -.870030411E+02 -.870433279E+02 -.870785038E+02 -.871075775E+02 -.871291419E+02 -.871412497E+02 -.871412497E+02
 -.871264172E+02 -.871264172E+02 -.871133236E+02 -.870899876E+02 -.870584967E+02 -.870203535E+02 -.869766081E+02 -.869279595E+02 -.868748300E+02 -.868174200E+02 -.867557483E+02 -.866896808E+02 -.866189494E+02 -.865431645E+02 -.864618219E+02 -.863743054E+02 -.862798873E+02 -.861777259E+02 -.860668650E+02 -.859462332E+02 -.858146489E+02 -.856708321E+02 -.855134281E+02 -.853410493E+02 -.851523435E+02 -.849460987E+02 -.847214024E+02 -.844778746E+02 -.842160071E+02 -.839376490E+02 -.836467010E+02 -.833501042E+02 -.830592489E+02 -.827919881E+02 -.825755327E+02 -.824506466E+02 -.824777921E+02 -.827462583E+02 -.833879639E+02 -.845988000E+02 -.866725703E+02 -.900568372E+02 -.954485928E+02 -.103965762E+03 -.117469840E+03 -.139202804E+03 -.175102429E+03 -.236629295E+03 -.347051378E+03 -.555805721E+03 -.347050984E+03 -.236628507E+03 -.175101244E+03 -.139201220E+03 -.117467855E+03 -.103963371E+03 -.954457914E+02 -.900536195E+02 -.866689298E+02 -.845947292E+02 -.833834544E+02 -.827413006E+02 -.824723758E+02 -.824447604E+02 -.825691639E+02 -.827851231E+02 -.830518726E+02 -.833422005E+02 -.836382521E+02 -.839286360E+02 -.842064096E+02 -.844676706E+02 -.847105682E+02 -.849346095E+02 -.851401728E+02 -.853281694E+02 -.854998100E+02 -.856564462E+02 -.857994654E+02 -.859302227E+02 -.860500000E+02 -.861599822E+02 -.862612461E+02 -.863547567E+02 -.864413683E+02 -.865218270E+02 -.865967747E+02 -.866667513E+02 -.867321954E+02 -.867934417E+02 -.868507144E+02 -.869041156E+02 -.869536067E+02 -.869989814E+02 -.870398279E+02 -.870754769E+02 -.871049312E+02 -.871267717E+02 -.871390320E+02 -.871390320E+02
 -.871288878E+02 -.871288878E+02 -.871159649E+02 -.870929380E+02 -.870618741E+02 -.870242622E+02 -.869811467E+02 -.869332260E+02 -.868809266E+02 -.868244578E+02 -.867638519E+02 -.866989924E+02 -.866296342E+02 -.865554165E+02 -.864758703E+02 -.863904226E+02 -.862983983E+02 -.861990197E+02 -.860914081E+02 -.859745863E+02 -.858474870E+02 -.857089684E+02 -.855578434E+02 -.853929268E+02 -.852131102E+02 -.850174750E+02 -.848054599E+02 -.845771032E+02 -.843333907E+02 -.840767497E+02 -.838117453E+02 -.835460632E+02 -.832918901E+02 -.830678609E+02 -.829018059E+02 -.828346450E+02 -.829259246E+02 -.832617192E+02 -.839659334E+02 -.852164599E+02 -.872681441E+02 -.904848873E+02 -.953828451E+02 -.102683631E+03 -.113365421E+03 -.128666686E+03 -.149904746E+03 -.177722755E+03 -.209724891E+03 -.233759863E+03 -.209724499E+03 -.177721970E+03 -.149903567E+03 -.128665110E+03 -.113363445E+03 -.102681251E+03 -.953800568E+02 -.904816848E+02 -.872645208E+02 -.852124085E+02 -.839614455E+02 -.832567856E+02 -.829205349E+02 -.828287880E+02 -.828954691E+02 -.830610307E+02 -.832845518E+02 -.835382006E+02 -.838033411E+02 -.840677851E+02 -.843238455E+02 -.845669556E+02 -.847946868E+02 -.850060517E+02 -.852010106E+02 -.853801235E+02 -.855443079E+02 -.856946716E+02 -.858323994E+02 -.859586792E+02 -.860746543E+02 -.861813955E+02 -.862798854E+02 -.863710114E+02 -.864555635E+02 -.865342353E+02 -.866076253E+02 -.866762375E+02 -.867404815E+02 -.868006681E+02 -.868570026E+02 -.869095723E+02 -.869583277E+02 -.870030555E+02 -.870433407E+02 -.870785152E+02 -.871075877E+02 -.871291511E+02 -.871412583E+02 -.871412583E+02
 -.871361383E+02 -.871361383E+02 -.871237146E+02 -.871015930E+02 -.870717771E+02 -.870357180E+02 -.869944413E+02 -.869486426E+02 -.868987597E+02 -.868450262E+02 -.867875111E+02 -.867261478E+02 -.866607549E+02 -.865910510E+02 -.865166645E+02 -.864371413E+02 -.863519497E+02 -.862604860E+02 -.861620809E+02 -.860560097E+02 -.859415085E+02 -.858177998E+02 -.856841323E+02 -.855398401E+02 -.853844312E+02 -.852177133E+02 -.850399734E+02 -.848522295E+02 -.846565779E+02 -.844566728E+02 -.842583795E+02 -.840706613E+02 -.839067778E+02 -.837858930E+02 -.837352206E+02 -.837928611E+02 -.840115016E+02 -.844631481E+02 -.852449776E+02 -.864861728E+02 -.883550506E+02 -.910646119E+02 -.948722626E+02 -.100064940E+03 -.106912898E+03 -.115562751E+03 -.125824533E+03 -.136802275E+03 -.146378527E+03 -.150877802E+03 -.146378140E+03 -.136801501E+03 -.125823370E+03 -.115561196E+03 -.106910950E+03 -.100062593E+03 -.948695129E+02 -.910614539E+02 -.883514781E+02 -.864821786E+02 -.852405536E+02 -.844582854E+02 -.840061902E+02 -.837870900E+02 -.837289780E+02 -.837791655E+02 -.838995513E+02 -.840629202E+02 -.842501070E+02 -.844478508E+02 -.846471870E+02 -.848422487E+02 -.850293805E+02 -.852064845E+02 -.853725414E+02 -.855272632E+02 -.856708409E+02 -.858037661E+02 -.859267044E+02 -.860404078E+02 -.861456556E+02 -.862432149E+02 -.863338158E+02 -.864181361E+02 -.864967916E+02 -.865703318E+02 -.866392357E+02 -.867039088E+02 -.867646795E+02 -.868217929E+02 -.868754012E+02 -.869255506E+02 -.869721614E+02 -.870150008E+02 -.870536457E+02 -.870874318E+02 -.871153864E+02 -.871361381E+02 -.871477971E+02 -.871477971E+02
 -.871477288E+02 -.871477288E+02 -.871360998E+02 -.871154167E+02 -.870875821E+02 -.870539838E+02 -.870156145E+02 -.869731620E+02 -.869270785E+02 -.868776311E+02 -.868249410E+02 -.867690126E+02 -.867097555E+02 -.866470011E+02 -.865805156E+02 -.865100108E+02 -.864351545E+02 -.863555812E+02 -.862709052E+02 -.861807389E+02 -.860847168E+02 -.859825306E+02 -.858739783E+02 -.857590325E+02 -.856379352E+02 -.855113273E+02 -.853804238E+02 -.852472488E+02 -.851149463E+02 -.849881883E+02 -.848737049E+02 -.847809641E+02 -.847230334E+02 -.847176514E+02 -.847885320E+02 -.849668994E+02 -.852932041E+02 -.858188781E+02 -.866078171E+02 -.877369960E+02 -.892951547E+02 -.913777923E+02 -.940757298E+02 -.974533659E+02 -.101511950E+03 -.106134136E+03 -.111011997E+03 -.115577732E+03 -.118993494E+03 -.120316755E+03 -.118993116E+03 -.115576975E+03 -.111010860E+03 -.106132617E+03 -.101510045E+03 -.974510727E+02 -.940730434E+02 -.913747075E+02 -.892916655E+02 -.877330957E+02 -.866034981E+02 -.858141318E+02 -.852880212E+02 -.849612694E+02 -.847824436E+02 -.847110922E+02 -.847159900E+02 -.847734219E+02 -.848656480E+02 -.849795998E+02 -.851058079E+02 -.852375409E+02 -.853701255E+02 -.855004165E+02 -.856263885E+02 -.857468255E+02 -.858610856E+02 -.859689264E+02 -.860703752E+02 -.861656349E+02 -.862550155E+02 -.863388855E+02 -.864176381E+02 -.864916668E+02 -.865613490E+02 -.866270338E+02 -.866890328E+02 -.867476123E+02 -.868029852E+02 -.868553020E+02 -.869046390E+02 -.869509830E+02 -.869942114E+02 -.870340643E+02 -.870701087E+02 -.871016896E+02 -.871278656E+02 -.871473241E+02 -.871582682E+02 -.871582682E+02
 -.871629849E+02 -.871629849E+02 -.871523948E+02 -.871335902E+02 -.871083373E+02 -.870779369E+02 -.870433340E+02 -.870052009E+02 -.869640005E+02 -.869200350E+02 -.868734826E+02 -.868244266E+02 -.867728772E+02 -.867187903E+02 -.866620827E+02 -.866026455E+02 -.865403590E+02 -.864751072E+02 -.864067962E+02 -.863353773E+02 -.862608764E+02 -.861834332E+02 -.861033525E+02 -.860211728E+02 -.859377552E+02 -.858543997E+02 -.857729946E+02 -.856962071E+02 -.856277226E+02 -.855725412E+02 -.855373389E+02 -.855308975E+02 -.855646013E+02 -.856529884E+02 -.858143249E+02 -.860711368E+02 -.864505897E+02 -.869845279E+02 -.877088858E+02 -.886620429E+02 -.898815329E+02 -.913983618E+02 -.932281300E+02 -.953583666E+02 -.977322886E+02 -.100231086E+03 -.102660339E+03 -.104751430E+03 -.106194046E+03 -.106714688E+03 -.106193680E+03 -.104750698E+03 -.102659238E+03 -.100229615E+03 -.977304452E+02 -.953561471E+02 -.932255304E+02 -.913953773E+02 -.898781580E+02 -.886582713E+02 -.877047104E+02 -.869799409E+02 -.864455825E+02 -.860656998E+02 -.858084475E+02 -.856466594E+02 -.855578082E+02 -.855236271E+02 -.855295766E+02 -.855642715E+02 -.856189288E+02 -.856868714E+02 -.857630980E+02 -.858439222E+02 -.859266756E+02 -.860094691E+02 -.860910020E+02 -.861704128E+02 -.862471632E+02 -.863209492E+02 -.863916329E+02 -.864591915E+02 -.865236789E+02 -.865851965E+02 -.866438713E+02 -.866998391E+02 -.867532303E+02 -.868041585E+02 -.868527086E+02 -.868989256E+02 -.869428003E+02 -.869842536E+02 -.870231153E+02 -.870590976E+02 -.870917601E+02 -.871204648E+02 -.871443156E+02 -.871620802E+02 -.871720864E+02 -.871720864E+02
 -.871810716E+02 -.871810716E+02 -.871717034E+02 -.871551033E+02 -.871328723E+02 -.871062030E+02 -.870759773E+02 -.870428405E+02 -.870072584E+02 -.869695619E+02 -.869299810E+02 -.868886721E+02 -.868457402E+02 -.868012575E+02 -.867552794E+02 -.867078606E+02 -.866590707E+02 -.866090114E+02 -.865578370E+02 -.865057784E+02 -.864531727E+02 -.864005011E+02 -.863484355E+02 -.862978973E+02 -.862501308E+02 -.862067937E+02 -.861700678E+02 -.861427919E+02 -.861286187E+02 -.861321952E+02 -.861593646E+02 -.862173796E+02 -.863151149E+02 -.864632508E+02 -.866743871E+02 -.869630267E+02 -.873453369E+02 -.878385695E+02 -.884599798E+02 -.892250612E+02 -.901449009E+02 -.912225139E+02 -.924481525E+02 -.937939013E+02 -.952083992E+02 -.966133193E+02 -.979041597E+02 -.989585301E+02 -.996545200E+02 -.998984409E+02 -.996541690E+02 -.989578275E+02 -.979031042E+02 -.966119092E+02 -.952066320E+02 -.937917740E+02 -.924456615E+02 -.912196548E+02 -.901416688E+02 -.892214503E+02 -.884559839E+02 -.878341815E+02 -.873405490E+02 -.869578303E+02 -.866687730E+02 -.864572087E+02 -.863086339E+02 -.862104476E+02 -.861519689E+02 -.861243220E+02 -.861202532E+02 -.861339186E+02 -.861606699E+02 -.861968536E+02 -.862396302E+02 -.862868171E+02 -.863367560E+02 -.863882027E+02 -.864402358E+02 -.864921845E+02 -.865435696E+02 -.865940567E+02 -.866434199E+02 -.866915120E+02 -.867382416E+02 -.867835534E+02 -.868274127E+02 -.868697913E+02 -.869106540E+02 -.869499452E+02 -.869875748E+02 -.870234011E+02 -.870572103E+02 -.870886917E+02 -.871174050E+02 -.871427387E+02 -.871638560E+02 -.871796245E+02 -.871885235E+02 -.871885235E+02
 -.872010779E+02 -.872010779E+02 -.871930486E+02 -.871788586E+02 -.871599210E+02 -.871373027E+02 -.871118076E+02 -.870840412E+02 -.870544606E+02 -.870234134E+02 -.869911683E+02 -.869579404E+02 -.869239113E+02 -.868892473E+02 -.868541148E+02 -.868186967E+02 -.867832074E+02 -.867479102E+02 -.867131363E+02 -.866793070E+02 -.866469599E+02 -.866167803E+02 -.865896384E+02 -.865666339E+02 -.865491484E+02 -.865389073E+02 -.865380496E+02 -.865492069E+02 -.865755882E+02 -.866210673E+02 -.866902662E+02 -.867886229E+02 -.869224294E+02 -.870988163E+02 -.873256529E+02 -.876113251E+02 -.879643396E+02 -.883927007E+02 -.889030012E+02 -.894991819E+02 -.901809475E+02 -.909418875E+02 -.917674631E+02 -.926331789E+02 -.935034554E+02 -.943319194E+02 -.950639205E+02 -.956419073E+02 -.960136385E+02 -.961419597E+02 -.960133052E+02 -.956412402E+02 -.950629185E+02 -.943305809E+02 -.935017783E+02 -.926311606E+02 -.917651003E+02 -.909391763E+02 -.901778838E+02 -.894957607E+02 -.888992169E+02 -.883885472E+02 -.879598101E+02 -.876064122E+02 -.873203486E+02 -.870931117E+02 -.869163151E+02 -.867820885E+02 -.866833009E+02 -.866136593E+02 -.865677249E+02 -.865408751E+02 -.865292353E+02 -.865295957E+02 -.865393242E+02 -.865562813E+02 -.865787414E+02 -.866053227E+02 -.866349262E+02 -.866666826E+02 -.866999085E+02 -.867340694E+02 -.867687484E+02 -.868036207E+02 -.868384325E+02 -.868729820E+02 -.869071043E+02 -.869406568E+02 -.869735057E+02 -.870055126E+02 -.870365199E+02 -.870663351E+02 -.870947116E+02 -.871213254E+02 -.871457459E+02 -.871673998E+02 -.871855228E+02 -.871990985E+02 -.872067786E+02 -.872067786E+02
 -.872220967E+02 -.872220967E+02 -.872154594E+02 -.872037684E+02 -.871882346E+02 -.871697853E+02 -.871491337E+02 -.871268330E+02 -.871033180E+02 -.870789382E+02 -.870539845E+02 -.870287102E+02 -.870033500E+02 -.869781352E+02 -.869533086E+02 -.869291383E+02 -.869059321E+02 -.868840520E+02 -.868639307E+02 -.868460892E+02 -.868311579E+02 -.868198992E+02 -.868132338E+02 -.868122705E+02 -.868183388E+02 -.868330241E+02 -.868582050E+02 -.868960903E+02 -.869492519E+02 -.870206514E+02 -.871136514E+02 -.872320051E+02 -.873798107E+02 -.875614180E+02 -.877812694E+02 -.880436551E+02 -.883523651E+02 -.887102186E+02 -.891184649E+02 -.895760613E+02 -.900788640E+02 -.906188049E+02 -.911831777E+02 -.917542160E+02 -.923091934E+02 -.928212930E+02 -.932614392E+02 -.936011258E+02 -.938159834E+02 -.938894589E+02 -.938156702E+02 -.936004989E+02 -.932604979E+02 -.928200358E+02 -.923076185E+02 -.917523211E+02 -.911809602E+02 -.906162616E+02 -.900759912E+02 -.895728549E+02 -.891149202E+02 -.887063305E+02 -.883481279E+02 -.880390627E+02 -.877763150E+02 -.875560945E+02 -.873741101E+02 -.872259191E+02 -.871071709E+02 -.870137669E+02 -.869419533E+02 -.868883669E+02 -.868500457E+02 -.868244170E+02 -.868092720E+02 -.868027317E+02 -.868032107E+02 -.868093797E+02 -.868201305E+02 -.868345435E+02 -.868518582E+02 -.868714472E+02 -.868927935E+02 -.869154702E+02 -.869391236E+02 -.869634572E+02 -.869882181E+02 -.870131842E+02 -.870381515E+02 -.870629221E+02 -.870872907E+02 -.871110304E+02 -.871338753E+02 -.871555007E+02 -.871754975E+02 -.871933413E+02 -.872083517E+02 -.872196409E+02 -.872260468E+02 -.872260468E+02
 -.872432900E+02 -.872432900E+02 -.872380407E+02 -.872288348E+02 -.872166731E+02 -.872023352E+02 -.871864342E+02 -.871694597E+02 -.871518114E+02 -.871338257E+02 -.871157977E+02 -.870979984E+02 -.870806904E+02 -.870641410E+02 -.870486346E+02 -.870344839E+02 -.870220416E+02 -.870117126E+02 -.870039656E+02 -.869993468E+02 -.869984938E+02 -.870021509E+02 -.870111850E+02 -.870266025E+02 -.870495657E+02 -.870814092E+02 -.871236534E+02 -.871780138E+02 -.872464044E+02 -.873309291E+02 -.874338595E+02 -.875575918E+02 -.877045758E+02 -.878772102E+02 -.880776963E+02 -.883078417E+02 -.885688126E+02 -.888608329E+02 -.891828379E+02 -.895321032E+02 -.899038797E+02 -.902910888E+02 -.906841451E+02 -.910709901E+02 -.914374253E+02 -.917678115E+02 -.920461597E+02 -.922575539E+02 -.923897459E+02 -.924346551E+02 -.923894548E+02 -.922569715E+02 -.920452851E+02 -.917666437E+02 -.914359628E+02 -.910692312E+02 -.906820875E+02 -.902887300E+02 -.899012166E+02 -.895291327E+02 -.891795563E+02 -.888572360E+02 -.885648960E+02 -.883036004E+02 -.880731252E+02 -.878723036E+02 -.876993274E+02 -.875519954E+02 -.874279081E+02 -.873246153E+02 -.872397207E+02 -.871709523E+02 -.871162056E+02 -.870735668E+02 -.870413199E+02 -.870179446E+02 -.870021066E+02 -.869926439E+02 -.869885508E+02 -.869889618E+02 -.869931343E+02 -.870004334E+02 -.870103167E+02 -.870223206E+02 -.870360475E+02 -.870511541E+02 -.870673403E+02 -.870843391E+02 -.871019056E+02 -.871198070E+02 -.871378109E+02 -.871556735E+02 -.871731249E+02 -.871898524E+02 -.872054795E+02 -.872195403E+02 -.872314472E+02 -.872404488E+02 -.872455767E+02 -.872455767E+02
 -.872639368E+02 -.872639368E+02 -.872600241E+02 -.872532041E+02 -.872442676E+02 -.872338432E+02 -.872224380E+02 -.872104697E+02 -.871982920E+02 -.871862151E+02 -.871745220E+02 -.871634827E+02 -.871533657E+02 -.871444487E+02 -.871370278E+02 -.871314266E+02 -.871280047E+02 -.871271660E+02 -.871293675E+02 -.871351276E+02 -.871450348E+02 -.871597560E+02 -.871800447E+02 -.872067482E+02 -.872408131E+02 -.872832890E+02 -.873353275E+02 -.873981777E+02 -.874731730E+02 -.875617092E+02 -.876652108E+02 -.877850820E+02 -.879226388E+02 -.880790217E+02 -.882550837E+02 -.884512557E+02 -.886673896E+02 -.889025843E+02 -.891550049E+02 -.894217109E+02 -.896985153E+02 -.899799036E+02 -.902590454E+02 -.905279331E+02 -.907776748E+02 -.909989539E+02 -.911826431E+02 -.913205257E+02 -.914060416E+02 -.914349476E+02 -.914057744E+02 -.913199909E+02 -.911818403E+02 -.909978822E+02 -.907763330E+02 -.905263200E+02 -.902571592E+02 -.899777426E+02 -.896960772E+02 -.894189932E+02 -.891520049E+02 -.888992990E+02 -.886638157E+02 -.884473896E+02 -.882509217E+02 -.880745597E+02 -.879178726E+02 -.877800069E+02 -.876598221E+02 -.875560018E+02 -.874671419E+02 -.873918176E+02 -.873286330E+02 -.872762547E+02 -.872334338E+02 -.871990187E+02 -.871719603E+02 -.871513125E+02 -.871362291E+02 -.871259576E+02 -.871198331E+02 -.871172694E+02 -.871177516E+02 -.871208271E+02 -.871260979E+02 -.871332123E+02 -.871418570E+02 -.871517494E+02 -.871626294E+02 -.871742514E+02 -.871863753E+02 -.871987565E+02 -.872111349E+02 -.872232212E+02 -.872346811E+02 -.872451148E+02 -.872540327E+02 -.872608232E+02 -.872647124E+02 -.872647124E+02
 -.872834592E+02 -.872834592E+02 -.872807954E+02 -.872761976E+02 -.872702532E+02 -.872634416E+02 -.872561618E+02 -.872487547E+02 -.872415201E+02 -.872347315E+02 -.872286473E+02 -.872235211E+02 -.872196100E+02 -.872171821E+02 -.872165230E+02 -.872179424E+02 -.872217796E+02 -.872284089E+02 -.872382449E+02 -.872517472E+02 -.872694243E+02 -.872918377E+02 -.873196039E+02 -.873533956E+02 -.873939406E+02 -.874420185E+02 -.874984526E+02 -.875640988E+02 -.876398274E+02 -.877264984E+02 -.878249284E+02 -.879358479E+02 -.880598472E+02 -.881973123E+02 -.883483493E+02 -.885126986E+02 -.886896448E+02 -.888779231E+02 -.890756342E+02 -.892801753E+02 -.894881999E+02 -.896956228E+02 -.898976814E+02 -.900890685E+02 -.902641412E+02 -.904172036E+02 -.905428504E+02 -.906363417E+02 -.906939695E+02 -.907133691E+02 -.906937273E+02 -.906358570E+02 -.905421230E+02 -.904162329E+02 -.902629264E+02 -.900876087E+02 -.898959755E+02 -.896936695E+02 -.894859978E+02 -.892777228E+02 -.890729295E+02 -.888749642E+02 -.886864297E+02 -.885092251E+02 -.883446149E+02 -.881933147E+02 -.880555838E+02 -.879313160E+02 -.878201254E+02 -.877214215E+02 -.876344738E+02 -.875584660E+02 -.874925380E+02 -.874358197E+02 -.873874556E+02 -.873466227E+02 -.873125420E+02 -.872844864E+02 -.872617841E+02 -.872438201E+02 -.872300345E+02 -.872199209E+02 -.872130228E+02 -.872089292E+02 -.872072707E+02 -.872077140E+02 -.872099575E+02 -.872137256E+02 -.872187629E+02 -.872248291E+02 -.872316915E+02 -.872391184E+02 -.872468707E+02 -.872546918E+02 -.872622962E+02 -.872693554E+02 -.872754795E+02 -.872801956E+02 -.872829194E+02 -.872829194E+02
 -.873014310E+02 -.873014310E+02 -.872999028E+02 -.872973197E+02 -.872940769E+02 -.872905105E+02 -.872869134E+02 -.872835479E+02 -.872806556E+02 -.872784662E+02 -.872772048E+02 -.872770977E+02 -.872783783E+02 -.872812912E+02 -.872860968E+02 -.872930749E+02 -.873025282E+02 -.873147851E+02 -.873302022E+02 -.873491661E+02 -.873720949E+02 -.873994380E+02 -.874316757E+02 -.874693163E+02 -.875128918E+02 -.875629512E+02 -.876200506E+02 -.876847400E+02 -.877575456E+02 -.878389479E+02 -.879293539E+02 -.880290646E+02 -.881382360E+02 -.882568358E+02 -.883845955E+02 -.885209608E+02 -.886650416E+02 -.888155677E+02 -.889708528E+02 -.891287741E+02 -.892867741E+02 -.894418900E+02 -.895908178E+02 -.897300132E+02 -.898558301E+02 -.899646921E+02 -.900532866E+02 -.901187657E+02 -.901589355E+02 -.901724112E+02 -.901587192E+02 -.901183329E+02 -.900526371E+02 -.899638257E+02 -.898547464E+02 -.897287116E+02 -.895892979E+02 -.894401511E+02 -.892848154E+02 -.891265949E+02 -.889684521E+02 -.888129448E+02 -.886621954E+02 -.885178904E+02 -.883813000E+02 -.882533142E+02 -.881344875E+02 -.880250884E+02 -.879251492E+02 -.878345141E+02 -.877528824E+02 -.876798471E+02 -.876149281E+02 -.875575996E+02 -.875073121E+02 -.874635100E+02 -.874256449E+02 -.873931858E+02 -.873656253E+02 -.873424845E+02 -.873233156E+02 -.873077025E+02 -.872952608E+02 -.872856371E+02 -.872785066E+02 -.872735712E+02 -.872705567E+02 -.872692094E+02 -.872692933E+02 -.872705855E+02 -.872728725E+02 -.872759453E+02 -.872795937E+02 -.872836004E+02 -.872877331E+02 -.872917357E+02 -.872953171E+02 -.872981380E+02 -.872997940E+02 -.872997940E+02
 -.873175715E+02 -.873175715E+02 -.873170508E+02 -.873162491E+02 -.873153849E+02 -.873146609E+02 -.873142688E+02 -.873143935E+02 -.873152170E+02 -.873169220E+02 -.873196949E+02 -.873237283E+02 -.873292241E+02 -.873363956E+02 -.873454693E+02 -.873566870E+02 -.873703067E+02 -.873866043E+02 -.874058736E+02 -.874284266E+02 -.874545926E+02 -.874847166E+02 -.875191566E+02 -.875582793E+02 -.876024551E+02 -.876520498E+02 -.877074153E+02 -.877688774E+02 -.878367209E+02 -.879111719E+02 -.879923770E+02 -.880803803E+02 -.881750968E+02 -.882762854E+02 -.883835203E+02 -.884961636E+02 -.886133406E+02 -.887339206E+02 -.888565061E+02 -.889794334E+02 -.891007874E+02 -.892184344E+02 -.893300740E+02 -.894333100E+02 -.895257401E+02 -.896050601E+02 -.896691752E+02 -.897163125E+02 -.897451218E+02 -.897547575E+02 -.897449317E+02 -.897159324E+02 -.896686051E+02 -.896042998E+02 -.895247897E+02 -.894321693E+02 -.893287430E+02 -.892169131E+02 -.890990756E+02 -.889775311E+02 -.888544135E+02 -.887316377E+02 -.886108675E+02 -.884935007E+02 -.883806679E+02 -.882732439E+02 -.881718670E+02 -.880769630E+02 -.879887734E+02 -.879073833E+02 -.878327491E+02 -.877647244E+02 -.877030836E+02 -.876475425E+02 -.875977758E+02 -.875534324E+02 -.875141472E+02 -.874795509E+02 -.874492777E+02 -.874229708E+02 -.874002868E+02 -.873808980E+02 -.873644944E+02 -.873507844E+02 -.873394948E+02 -.873303705E+02 -.873231732E+02 -.873176802E+02 -.873136828E+02 -.873109840E+02 -.873093968E+02 -.873087409E+02 -.873088405E+02 -.873095206E+02 -.873106037E+02 -.873119051E+02 -.873132284E+02 -.873143596E+02 -.873150605E+02 -.873150605E+02
 -.873317303E+02 -.873317303E+02 -.873320822E+02 -.873328185E+02 -.873339990E+02 -.873357050E+02 -.873380344E+02 -.873410989E+02 -.873450223E+02 -.873499395E+02 -.873559963E+02 -.873633487E+02 -.873721639E+02 -.873826198E+02 -.873949058E+02 -.874092227E+02 -.874257825E+02 -.874448084E+02 -.874665338E+02 -.874912013E+02 -.875190605E+02 -.875503661E+02 -.875853739E+02 -.876243365E+02 -.876674976E+02 -.877150852E+02 -.877673031E+02 -.878243207E+02 -.878862615E+02 -.879531903E+02 -.880250981E+02 -.881018864E+02 -.881833511E+02 -.882691655E+02 -.883588647E+02 -.884518313E+02 -.885472853E+02 -.886442773E+02 -.887416890E+02 -.888382415E+02 -.889325125E+02 -.890229641E+02 -.891079813E+02 -.891859209E+02 -.892551689E+02 -.893142040E+02 -.893616641E+02 -.893964099E+02 -.894175819E+02 -.894246453E+02 -.894174183E+02 -.893960827E+02 -.893611734E+02 -.893135501E+02 -.892543519E+02 -.891849413E+02 -.891068394E+02 -.890216604E+02 -.889310476E+02 -.888366161E+02 -.887399040E+02 -.886423336E+02 -.885451842E+02 -.884495741E+02 -.883564529E+02 -.882666010E+02 -.881806359E+02 -.880990230E+02 -.880220892E+02 -.879500391E+02 -.878829716E+02 -.878208961E+02 -.877637486E+02 -.877114061E+02 -.876636998E+02 -.876204269E+02 -.875813602E+02 -.875462570E+02 -.875148657E+02 -.874869317E+02 -.874622016E+02 -.874404272E+02 -.874213673E+02 -.874047901E+02 -.873904741E+02 -.873782087E+02 -.873677947E+02 -.873590439E+02 -.873517791E+02 -.873458335E+02 -.873410499E+02 -.873372804E+02 -.873343854E+02 -.873322334E+02 -.873307004E+02 -.873296702E+02 -.873290343E+02 -.873286936E+02 -.873285599E+02 -.873285599E+02
 -.873438652E+02 -.873438652E+02 -.873449554E+02 -.873469882E+02 -.873498846E+02 -.873536181E+02 -.873582020E+02 -.873636807E+02 -.873701233E+02 -.873776189E+02 -.873862728E+02 -.873962047E+02 -.874075462E+02 -.874204400E+02 -.874350383E+02 -.874515020E+02 -.874699992E+02 -.874907045E+02 -.875137971E+02 -.875394592E+02 -.875678732E+02 -.875992197E+02 -.876336731E+02 -.876713979E+02 -.877125436E+02 -.877572389E+02 -.878055844E+02 -.878576457E+02 -.879134441E+02 -.879729478E+02 -.880360621E+02 -.881026187E+02 -.881723666E+02 -.882449617E+02 -.883199594E+02 -.883968080E+02 -.884748452E+02 -.885532984E+02 -.886312888E+02 -.887078418E+02 -.887819021E+02 -.888523555E+02 -.889180565E+02 -.889778610E+02 -.890306639E+02 -.890754382E+02 -.891112752E+02 -.891374225E+02 -.891533164E+02 -.891586080E+02 -.891531789E+02 -.891371477E+02 -.891108633E+02 -.890748895E+02 -.890299790E+02 -.889770406E+02 -.889171014E+02 -.888512668E+02 -.887806809E+02 -.887064894E+02 -.886298068E+02 -.885516887E+02 -.884731098E+02 -.883949492E+02 -.883179799E+02 -.882428644E+02 -.881701549E+02 -.881002964E+02 -.880336333E+02 -.879704173E+02 -.879108171E+02 -.878549281E+02 -.878027827E+02 -.877543603E+02 -.877095962E+02 -.876683904E+02 -.876306154E+02 -.875961226E+02 -.875647486E+02 -.875363198E+02 -.875106571E+02 -.874875788E+02 -.874669040E+02 -.874484542E+02 -.874320557E+02 -.874175404E+02 -.874047472E+02 -.873935229E+02 -.873837224E+02 -.873752099E+02 -.873678595E+02 -.873615559E+02 -.873561960E+02 -.873516904E+02 -.873479659E+02 -.873449694E+02 -.873426725E+02 -.873410785E+02 -.873402319E+02 -.873402319E+02
 -.873540195E+02 -.873540195E+02 -.873557190E+02 -.873588179E+02 -.873631184E+02 -.873685004E+02 -.873749032E+02 -.873823109E+02 -.873907430E+02 -.874002459E+02 -.874108874E+02 -.874227521E+02 -.874359383E+02 -.874505550E+02 -.874667197E+02 -.874845566E+02 -.875041947E+02 -.875257658E+02 -.875494031E+02 -.875752382E+02 -.876033996E+02 -.876340091E+02 -.876671791E+02 -.877030090E+02 -.877415805E+02 -.877829533E+02 -.878271598E+02 -.878741996E+02 -.879240333E+02 -.879765762E+02 -.880316920E+02 -.880891866E+02 -.881488025E+02 -.882102135E+02 -.882730214E+02 -.883367535E+02 -.884008630E+02 -.884647314E+02 -.885276745E+02 -.885889511E+02 -.886477760E+02 -.887033358E+02 -.887548085E+02 -.888013858E+02 -.888422971E+02 -.888768347E+02 -.889043786E+02 -.889244193E+02 -.889365774E+02 -.889406192E+02 -.889364655E+02 -.889241955E+02 -.889040435E+02 -.888763888E+02 -.888417411E+02 -.888007208E+02 -.887540357E+02 -.887024565E+02 -.886467920E+02 -.885878644E+02 -.885264872E+02 -.884634461E+02 -.883994825E+02 -.883352811E+02 -.882714605E+02 -.882085682E+02 -.881470771E+02 -.880873860E+02 -.880298217E+02 -.879746423E+02 -.879220424E+02 -.878721589E+02 -.878250774E+02 -.877808379E+02 -.877394418E+02 -.877008576E+02 -.876650265E+02 -.876318675E+02 -.876012825E+02 -.875731601E+02 -.875473791E+02 -.875238120E+02 -.875023276E+02 -.874827932E+02 -.874650767E+02 -.874490482E+02 -.874345818E+02 -.874215566E+02 -.874098587E+02 -.873993823E+02 -.873900314E+02 -.873817226E+02 -.873743872E+02 -.873679751E+02 -.873624599E+02 -.873578452E+02 -.873541734E+02 -.873515372E+02 -.873500959E+02 -.873500959E+02
 -.873622987E+02 -.873622987E+02 -.873644876E+02 -.873684392E+02 -.873738565E+02 -.873805405E+02 -.873883670E+02 -.873972678E+02 -.874072186E+02 -.874182277E+02 -.874303288E+02 -.874435748E+02 -.874580333E+02 -.874737831E+02 -.874909107E+02 -.875095081E+02 -.875296704E+02 -.875514939E+02 -.875750732E+02 -.876005001E+02 -.876278603E+02 -.876572313E+02 -.876886797E+02 -.877222579E+02 -.877580009E+02 -.877959226E+02 -.878360123E+02 -.878782304E+02 -.879225042E+02 -.879687242E+02 -.880167399E+02 -.880663560E+02 -.881173300E+02 -.881693689E+02 -.882221291E+02 -.882752153E+02 -.883281832E+02 -.883805421E+02 -.884317608E+02 -.884812750E+02 -.885284973E+02 -.885728286E+02 -.886136721E+02 -.886504484E+02 -.886826111E+02 -.887096633E+02 -.887311730E+02 -.887467877E+02 -.887562462E+02 -.887593880E+02 -.887561589E+02 -.887466134E+02 -.887309121E+02 -.887093166E+02 -.886821796E+02 -.886499333E+02 -.886130750E+02 -.885721512E+02 -.885277418E+02 -.884804438E+02 -.884308567E+02 -.883795683E+02 -.883271431E+02 -.882741128E+02 -.882209685E+02 -.881681551E+02 -.881160683E+02 -.880650523E+02 -.880154005E+02 -.879673563E+02 -.879211155E+02 -.878768293E+02 -.878346081E+02 -.877945253E+02 -.877566213E+02 -.877209079E+02 -.876873720E+02 -.876559794E+02 -.876266787E+02 -.875994041E+02 -.875740789E+02 -.875506176E+02 -.875289290E+02 -.875089179E+02 -.874904871E+02 -.874735398E+02 -.874579807E+02 -.874437183E+02 -.874306667E+02 -.874187477E+02 -.874078934E+02 -.873980492E+02 -.873891783E+02 -.873812662E+02 -.873743279E+02 -.873684169E+02 -.873636364E+02 -.873601557E+02 -.873582306E+02 -.873582306E+02
 -.873688502E+02 -.873688502E+02 -.873714197E+02 -.873760312E+02 -.873823071E+02 -.873899838E+02 -.873988836E+02 -.874088948E+02 -.874199550E+02 -.874320396E+02 -.874451525E+02 -.874593187E+02 -.874745790E+02 -.874909854E+02 -.875085980E+02 -.875274814E+02 -.875477026E+02 -.875693283E+02 -.875924231E+02 -.876170472E+02 -.876432540E+02 -.876710884E+02 -.877005839E+02 -.877317605E+02 -.877646222E+02 -.877991540E+02 -.878353195E+02 -.878730578E+02 -.879122814E+02 -.879528728E+02 -.879946828E+02 -.880375285E+02 -.880811916E+02 -.881254175E+02 -.881699159E+02 -.882143614E+02 -.882583958E+02 -.883016313E+02 -.883436554E+02 -.883840371E+02 -.884223338E+02 -.884581003E+02 -.884908982E+02 -.885203064E+02 -.885459313E+02 -.885674180E+02 -.885844600E+02 -.885968085E+02 -.886042799E+02 -.886067617E+02 -.886042161E+02 -.885966813E+02 -.885842699E+02 -.885671659E+02 -.885456184E+02 -.885199341E+02 -.884904684E+02 -.884576150E+02 -.884217955E+02 -.883834487E+02 -.883430202E+02 -.883009528E+02 -.882576781E+02 -.882136089E+02 -.881691336E+02 -.881246109E+02 -.880803667E+02 -.880366920E+02 -.879938418E+02 -.879520351E+02 -.879114557E+02 -.878722535E+02 -.878345465E+02 -.877984234E+02 -.877639457E+02 -.877311508E+02 -.877000544E+02 -.876706535E+02 -.876429288E+02 -.876168475E+02 -.875923653E+02 -.875694288E+02 -.875479777E+02 -.875279468E+02 -.875092675E+02 -.874918703E+02 -.874756862E+02 -.874606489E+02 -.874466972E+02 -.874337773E+02 -.874218462E+02 -.874108755E+02 -.874008561E+02 -.873918049E+02 -.873837729E+02 -.873768559E+02 -.873712087E+02 -.873670639E+02 -.873647566E+02 -.873647566E+02
 -.873738459E+02 -.873738459E+02 -.873766994E+02 -.873818003E+02 -.873887077E+02 -.873971061E+02 -.874067751E+02 -.874175667E+02 -.874293873E+02 -.874421843E+02 -.874559363E+02 -.874706443E+02 -.874863263E+02 -.875030120E+02 -.875207388E+02 -.875395490E+02 -.875594864E+02 -.875805947E+02 -.876029147E+02 -.876264826E+02 -.876513282E+02 -.876774727E+02 -.877049267E+02 -.877336887E+02 -.877637430E+02 -.877950574E+02 -.878275818E+02 -.878612461E+02 -.878959585E+02 -.879316041E+02 -.879680432E+02 -.880051111E+02 -.880426168E+02 -.880803436E+02 -.881180496E+02 -.881554688E+02 -.881923138E+02 -.882282785E+02 -.882630418E+02 -.882962726E+02 -.883276353E+02 -.883567958E+02 -.883834284E+02 -.884072230E+02 -.884278921E+02 -.884451782E+02 -.884588600E+02 -.884687589E+02 -.884747435E+02 -.884767335E+02 -.884747020E+02 -.884686762E+02 -.884587367E+02 -.884450153E+02 -.884276910E+02 -.884069853E+02 -.883831562E+02 -.883564913E+02 -.883273014E+02 -.882959124E+02 -.882626589E+02 -.882278769E+02 -.881918980E+02 -.881550436E+02 -.881176205E+02 -.880799167E+02 -.880421985E+02 -.880047086E+02 -.879676643E+02 -.879312572E+02 -.878956528E+02 -.878609915E+02 -.878273890E+02 -.877949379E+02 -.877637092E+02 -.877337537E+02 -.877051044E+02 -.876777778E+02 -.876517762E+02 -.876270893E+02 -.876036963E+02 -.875815674E+02 -.875606658E+02 -.875409495E+02 -.875223728E+02 -.875048881E+02 -.874884484E+02 -.874730084E+02 -.874585281E+02 -.874449747E+02 -.874323266E+02 -.874205780E+02 -.874097440E+02 -.873998681E+02 -.873910315E+02 -.873833653E+02 -.873770664E+02 -.873724187E+02 -.873698204E+02 -.873698204E+02
 -.873774685E+02 -.873774685E+02 -.873805220E+02 -.873859643E+02 -.873933067E+02 -.874021940E+02 -.874123726E+02 -.874236655E+02 -.874359537E+02 -.874491620E+02 -.874632478E+02 -.874781924E+02 -.874939948E+02 -.875106661E+02 -.875282254E+02 -.875466966E+02 -.875661056E+02 -.875864777E+02 -.876078358E+02 -.876301985E+02 -.876535781E+02 -.876779795E+02 -.877033981E+02 -.877298185E+02 -.877572134E+02 -.877855415E+02 -.878147470E+02 -.878447577E+02 -.878754842E+02 -.879068195E+02 -.879386374E+02 -.879707930E+02 -.880031226E+02 -.880354436E+02 -.880675562E+02 -.880992442E+02 -.881302772E+02 -.881604130E+02 -.881894010E+02 -.882169854E+02 -.882429097E+02 -.882669209E+02 -.882887744E+02 -.883082390E+02 -.883251021E+02 -.883391738E+02 -.883502924E+02 -.883583272E+02 -.883631828E+02 -.883648009E+02 -.883631620E+02 -.883582860E+02 -.883502314E+02 -.883390942E+02 -.883250052E+02 -.883081268E+02 -.882886488E+02 -.882667846E+02 -.882427657E+02 -.882168371E+02 -.881892521E+02 -.881602679E+02 -.881301407E+02 -.880991215E+02 -.880674531E+02 -.880353664E+02 -.880030781E+02 -.879707888E+02 -.879386816E+02 -.879069210E+02 -.878756526E+02 -.878450031E+02 -.878150805E+02 -.877859749E+02 -.877577592E+02 -.877304902E+02 -.877042096E+02 -.876789456E+02 -.876547141E+02 -.876315200E+02 -.876093587E+02 -.875882173E+02 -.875680767E+02 -.875489123E+02 -.875306960E+02 -.875133982E+02 -.874969890E+02 -.874814409E+02 -.874667312E+02 -.874528447E+02 -.874397781E+02 -.874275443E+02 -.874161789E+02 -.874057472E+02 -.873963554E+02 -.873881629E+02 -.873814000E+02 -.873763906E+02 -.873735815E+02 -.873735815E+02
 -.873799009E+02 -.873799009E+02 -.873830822E+02 -.873887396E+02 -.873963501E+02 -.874055298E+02 -.874159999E+02 -.874275614E+02 -.874400758E+02 -.874534496E+02 -.874676233E+02 -.874825624E+02 -.874982504E+02 -.875146832E+02 -.875318656E+02 -.875498069E+02 -.875685187E+02 -.875880128E+02 -.876082985E+02 -.876293814E+02 -.876512620E+02 -.876739339E+02 -.876973827E+02 -.877215850E+02 -.877465072E+02 -.877721044E+02 -.877983197E+02 -.878250834E+02 -.878523122E+02 -.878799091E+02 -.879077630E+02 -.879357484E+02 -.879637264E+02 -.879915447E+02 -.880190387E+02 -.880460331E+02 -.880723430E+02 -.880977765E+02 -.881221371E+02 -.881452259E+02 -.881668454E+02 -.881868022E+02 -.882049109E+02 -.882209972E+02 -.882349016E+02 -.882464828E+02 -.882556203E+02 -.882622177E+02 -.882662044E+02 -.882675375E+02 -.882662027E+02 -.882622147E+02 -.882556168E+02 -.882464799E+02 -.882349008E+02 -.882210004E+02 -.882049204E+02 -.881868206E+02 -.881668759E+02 -.881452720E+02 -.881222028E+02 -.880978663E+02 -.880724618E+02 -.880461864E+02 -.880192325E+02 -.879917855E+02 -.879640213E+02 -.879361051E+02 -.879081898E+02 -.878804151E+02 -.878529071E+02 -.878257775E+02 -.877991241E+02 -.877730310E+02 -.877475685E+02 -.877227944E+02 -.876987540E+02 -.876754816E+02 -.876530010E+02 -.876313268E+02 -.876104654E+02 -.875904158E+02 -.875711712E+02 -.875527205E+02 -.875350490E+02 -.875181406E+02 -.875019795E+02 -.874865521E+02 -.874718498E+02 -.874578721E+02 -.874446306E+02 -.874321536E+02 -.874204930E+02 -.874097322E+02 -.873999968E+02 -.873914684E+02 -.873844027E+02 -.873791534E+02 -.873762028E+02 -.873762028E+02
 -.873813186E+02 -.873813186E+02 -.873845671E+02 -.873903334E+02 -.873980725E+02 -.874073809E+02 -.874179623E+02 -.874296018E+02 -.874421460E+02 -.874554879E+02 -.874695548E+02 -.874842995E+02 -.874996934E+02 -.875157208E+02 -.875323747E+02 -.875496534E+02 -.875675578E+02 -.875860892E+02 -.876052472E+02 -.876250284E+02 -.876454249E+02 -.876664231E+02 -.876880030E+02 -.877101367E+02 -.877327881E+02 -.877559121E+02 -.877794537E+02 -.878033480E+02 -.878275194E+02 -.878518820E+02 -.878763391E+02 -.879007834E+02 -.879250978E+02 -.879491557E+02 -.879728222E+02 -.879959548E+02 -.880184051E+02 -.880400205E+02 -.880606460E+02 -.880801262E+02 -.880983078E+02 -.881150417E+02 -.881301860E+02 -.881436078E+02 -.881551864E+02 -.881648150E+02 -.881724031E+02 -.881778784E+02 -.881811881E+02 -.881823001E+02 -.881812038E+02 -.881779103E+02 -.881724520E+02 -.881648820E+02 -.881552730E+02 -.881437160E+02 -.881303181E+02 -.881152005E+02 -.880984965E+02 -.880803484E+02 -.880609058E+02 -.880403225E+02 -.880187543E+02 -.879963568E+02 -.879732831E+02 -.879496820E+02 -.879256967E+02 -.879014627E+02 -.878771071E+02 -.878527479E+02 -.878284927E+02 -.878044389E+02 -.877806734E+02 -.877572722E+02 -.877343010E+02 -.877118152E+02 -.876898608E+02 -.876684741E+02 -.876476834E+02 -.876275088E+02 -.876079637E+02 -.875890552E+02 -.875707855E+02 -.875531528E+02 -.875361526E+02 -.875197793E+02 -.875040277E+02 -.874888955E+02 -.874743852E+02 -.874605080E+02 -.874472873E+02 -.874347639E+02 -.874230026E+02 -.874121007E+02 -.874021986E+02 -.873934943E+02 -.873862620E+02 -.873808761E+02 -.873778430E+02 -.873778430E+02
 -.873818850E+02 -.873818850E+02 -.873851504E+02 -.873909380E+02 -.873986908E+02 -.874079938E+02 -.874185398E+02 -.874301034E+02 -.874425207E+02 -.874556747E+02 -.874694830E+02 -.874838889E+02 -.874988544E+02 -.875143548E+02 -.875303743E+02 -.875469029E+02 -.875639334E+02 -.875814594E+02 -.875994736E+02 -.876179665E+02 -.876369247E+02 -.876563303E+02 -.876761602E+02 -.876963848E+02 -.877169678E+02 -.877378658E+02 -.877590276E+02 -.877803940E+02 -.878018979E+02 -.878234639E+02 -.878450087E+02 -.878664414E+02 -.878876637E+02 -.879085706E+02 -.879290514E+02 -.879489903E+02 -.879682680E+02 -.879867625E+02 -.880043510E+02 -.880209113E+02 -.880363235E+02 -.880504719E+02 -.880632467E+02 -.880745458E+02 -.880842766E+02 -.880923578E+02 -.880987205E+02 -.881033098E+02 -.881060859E+02 -.881070243E+02 -.881061173E+02 -.881033732E+02 -.880988165E+02 -.880924876E+02 -.880844417E+02 -.880747482E+02 -.880634888E+02 -.880507566E+02 -.880366539E+02 -.880212910E+02 -.880047842E+02 -.879872538E+02 -.879688224E+02 -.879496134E+02 -.879297491E+02 -.879093496E+02 -.878885311E+02 -.878674049E+02 -.878460766E+02 -.878246450E+02 -.878032017E+02 -.877818306E+02 -.877606077E+02 -.877396007E+02 -.877188695E+02 -.876984657E+02 -.876784333E+02 -.876588090E+02 -.876396223E+02 -.876208967E+02 -.876026494E+02 -.875848930E+02 -.875676356E+02 -.875508823E+02 -.875346358E+02 -.875188984E+02 -.875036732E+02 -.874889661E+02 -.874747888E+02 -.874611613E+02 -.874481163E+02 -.874357042E+02 -.874239998E+02 -.874131104E+02 -.874031872E+02 -.873944398E+02 -.873871541E+02 -.873817179E+02 -.873786519E+02 -.873786519E+02
 -.873817488E+02 -.873817488E+02 -.873849899E+02 -.873907273E+02 -.873984007E+02 -.874075904E+02 -.874179837E+02 -.874293490E+02 -.874415162E+02 -.874543614E+02 -.874677953E+02 -.874817544E+02 -.874961937E+02 -.875110820E+02 -.875263968E+02 -.875421219E+02 -.875582443E+02 -.875747522E+02 -.875916336E+02 -.876088747E+02 -.876264590E+02 -.876443663E+02 -.876625720E+02 -.876810466E+02 -.876997552E+02 -.877186572E+02 -.877377057E+02 -.877568478E+02 -.877760245E+02 -.877951704E+02 -.878142143E+02 -.878330792E+02 -.878516830E+02 -.878699386E+02 -.878877552E+02 -.879050385E+02 -.879216922E+02 -.879376185E+02 -.879527195E+02 -.879668985E+02 -.879800612E+02 -.879921170E+02 -.880029802E+02 -.880125717E+02 -.880208200E+02 -.880276622E+02 -.880330455E+02 -.880369278E+02 -.880392786E+02 -.880400793E+02 -.880393240E+02 -.880370190E+02 -.880331832E+02 -.880278476E+02 -.880210546E+02 -.880128576E+02 -.880033196E+02 -.879925127E+02 -.879805166E+02 -.879674170E+02 -.879533053E+02 -.879382760E+02 -.879224265E+02 -.879058550E+02 -.878886598E+02 -.878709378E+02 -.878527837E+02 -.878342891E+02 -.878155413E+02 -.877966231E+02 -.877776120E+02 -.877585799E+02 -.877395927E+02 -.877207100E+02 -.877019853E+02 -.876834656E+02 -.876651923E+02 -.876472003E+02 -.876295194E+02 -.876121740E+02 -.875951836E+02 -.875785639E+02 -.875623271E+02 -.875464828E+02 -.875310391E+02 -.875160038E+02 -.875013862E+02 -.874871987E+02 -.874734596E+02 -.874601957E+02 -.874474468E+02 -.874352704E+02 -.874237482E+02 -.874129950E+02 -.874031689E+02 -.873944865E+02 -.873872405E+02 -.873818251E+02 -.873787669E+02 -.873787669E+02
 -.873810417E+02 -.873810417E+02 -.873842256E+02 -.873898558E+02 -.873973756E+02 -.874063664E+02 -.874165148E+02 -.874275867E+02 -.874394089E+02 -.874518535E+02 -.874648269E+02 -.874782608E+02 -.874921055E+02 -.875063248E+02 -.875208918E+02 -.875357857E+02 -.875509895E+02 -.875664876E+02 -.875822650E+02 -.875983052E+02 -.876145900E+02 -.876310982E+02 -.876478052E+02 -.876646825E+02 -.876816973E+02 -.876988124E+02 -.877159856E+02 -.877331701E+02 -.877503144E+02 -.877673621E+02 -.877842526E+02 -.878009209E+02 -.878172984E+02 -.878333129E+02 -.878488898E+02 -.878639522E+02 -.878784220E+02 -.878922203E+02 -.879052690E+02 -.879174909E+02 -.879288113E+02 -.879391588E+02 -.879484662E+02 -.879566714E+02 -.879637187E+02 -.879695592E+02 -.879741519E+02 -.879774643E+02 -.879794727E+02 -.879801629E+02 -.879795302E+02 -.879775797E+02 -.879743260E+02 -.879697930E+02 -.879640139E+02 -.879570299E+02 -.879488902E+02 -.879396512E+02 -.879293751E+02 -.879181297E+02 -.879059867E+02 -.878930214E+02 -.878793112E+02 -.878649350E+02 -.878499719E+02 -.878345005E+02 -.878185982E+02 -.878023402E+02 -.877857991E+02 -.877690440E+02 -.877521405E+02 -.877351498E+02 -.877181285E+02 -.877011289E+02 -.876841981E+02 -.876673787E+02 -.876507082E+02 -.876342197E+02 -.876179415E+02 -.876018981E+02 -.875861100E+02 -.875705945E+02 -.875553662E+02 -.875404377E+02 -.875258208E+02 -.875115274E+02 -.874975711E+02 -.874839691E+02 -.874707445E+02 -.874579292E+02 -.874455679E+02 -.874337233E+02 -.874224818E+02 -.874119625E+02 -.874023278E+02 -.873937972E+02 -.873866660E+02 -.873813290E+02 -.873783118E+02 -.873783118E+02
 -.873798794E+02 -.873798794E+02 -.873829801E+02 -.873884582E+02 -.873957665E+02 -.874044922E+02 -.874143245E+02 -.874250306E+02 -.874364366E+02 -.874484129E+02 -.874608636E+02 -.874737176E+02 -.874869222E+02 -.875004379E+02 -.875142347E+02 -.875282886E+02 -.875425800E+02 -.875570910E+02 -.875718044E+02 -.875867026E+02 -.876017664E+02 -.876169747E+02 -.876323036E+02 -.876477263E+02 -.876632124E+02 -.876787283E+02 -.876942364E+02 -.877096956E+02 -.877250612E+02 -.877402848E+02 -.877553149E+02 -.877700966E+02 -.877845727E+02 -.877986834E+02 -.878123671E+02 -.878255609E+02 -.878382012E+02 -.878502243E+02 -.878615672E+02 -.878721683E+02 -.878819679E+02 -.878909093E+02 -.878989392E+02 -.879060089E+02 -.879120743E+02 -.879170974E+02 -.879210458E+02 -.879238943E+02 -.879256243E+02 -.879262248E+02 -.879256923E+02 -.879240305E+02 -.879212511E+02 -.879173728E+02 -.879124214E+02 -.879064294E+02 -.878994355E+02 -.878914839E+02 -.878826240E+02 -.878729093E+02 -.878623969E+02 -.878511468E+02 -.878392213E+02 -.878266837E+02 -.878135981E+02 -.878000286E+02 -.877860385E+02 -.877716899E+02 -.877570430E+02 -.877421556E+02 -.877270829E+02 -.877118770E+02 -.876965866E+02 -.876812571E+02 -.876659297E+02 -.876506424E+02 -.876354292E+02 -.876203203E+02 -.876053426E+02 -.875905196E+02 -.875758718E+02 -.875614171E+02 -.875471716E+02 -.875331497E+02 -.875193655E+02 -.875058337E+02 -.874925711E+02 -.874795980E+02 -.874669411E+02 -.874546357E+02 -.874427301E+02 -.874312898E+02 -.874204044E+02 -.874101950E+02 -.874008254E+02 -.873925152E+02 -.873855582E+02 -.873803455E+02 -.873773959E+02 -.873773959E+02
 -.873783612E+02 -.873783612E+02 -.873813587E+02 -.873866504E+02 -.873937031E+02 -.874021133E+02 -.874115763E+02 -.874218630E+02 -.874328008E+02 -.874442608E+02 -.874561462E+02 -.874683846E+02 -.874809216E+02 -.874937159E+02 -.875067353E+02 -.875199543E+02 -.875333512E+02 -.875469069E+02 -.875606031E+02 -.875744216E+02 -.875883433E+02 -.876023475E+02 -.876164116E+02 -.876305105E+02 -.876446168E+02 -.876587002E+02 -.876727275E+02 -.876866627E+02 -.877004672E+02 -.877140996E+02 -.877275160E+02 -.877406703E+02 -.877535146E+02 -.877659992E+02 -.877780732E+02 -.877896850E+02 -.878007827E+02 -.878113145E+02 -.878212295E+02 -.878304779E+02 -.878390121E+02 -.878467865E+02 -.878537588E+02 -.878598902E+02 -.878651460E+02 -.878694958E+02 -.878729144E+02 -.878753816E+02 -.878768831E+02 -.878774100E+02 -.878769597E+02 -.878755353E+02 -.878731457E+02 -.878698060E+02 -.878655364E+02 -.878603626E+02 -.878543153E+02 -.878474297E+02 -.878397449E+02 -.878313036E+02 -.878221517E+02 -.878123373E+02 -.878019104E+02 -.877909226E+02 -.877794259E+02 -.877674726E+02 -.877551149E+02 -.877424039E+02 -.877293898E+02 -.877161209E+02 -.877026439E+02 -.876890029E+02 -.876752397E+02 -.876613934E+02 -.876475002E+02 -.876335936E+02 -.876197039E+02 -.876058589E+02 -.875920832E+02 -.875783991E+02 -.875648265E+02 -.875513834E+02 -.875380863E+02 -.875249506E+02 -.875119920E+02 -.874992268E+02 -.874866739E+02 -.874743558E+02 -.874623014E+02 -.874505484E+02 -.874391469E+02 -.874281644E+02 -.874176913E+02 -.874078494E+02 -.873988013E+02 -.873907645E+02 -.873840280E+02 -.873789754E+02 -.873761141E+02 -.873761141E+02
 -.873765715E+02 -.873765715E+02 -.873794508E+02 -.873845305E+02 -.873912948E+02 -.873993527E+02 -.874084080E+02 -.874182370E+02 -.874286707E+02 -.874395820E+02 -.874508748E+02 -.874624767E+02 -.874743326E+02 -.874864004E+02 -.874986470E+02 -.875110456E+02 -.875235738E+02 -.875362117E+02 -.875489407E+02 -.875617427E+02 -.875745987E+02 -.875874893E+02 -.876003930E+02 -.876132872E+02 -.876261467E+02 -.876389446E+02 -.876516518E+02 -.876642369E+02 -.876766665E+02 -.876889052E+02 -.877009158E+02 -.877126594E+02 -.877240959E+02 -.877351837E+02 -.877458809E+02 -.877561449E+02 -.877659332E+02 -.877752034E+02 -.877839142E+02 -.877920253E+02 -.877994982E+02 -.878062963E+02 -.878123857E+02 -.878177354E+02 -.878223175E+02 -.878261080E+02 -.878290868E+02 -.878312379E+02 -.878325499E+02 -.878330158E+02 -.878326336E+02 -.878314057E+02 -.878293394E+02 -.878264464E+02 -.878227431E+02 -.878182498E+02 -.878129910E+02 -.878069949E+02 -.878002928E+02 -.877929190E+02 -.877849105E+02 -.877763061E+02 -.877671465E+02 -.877574734E+02 -.877473295E+02 -.877367577E+02 -.877258009E+02 -.877145017E+02 -.877029016E+02 -.876910414E+02 -.876789603E+02 -.876666958E+02 -.876542838E+02 -.876417578E+02 -.876291495E+02 -.876164883E+02 -.876038012E+02 -.875911132E+02 -.875784468E+02 -.875658229E+02 -.875532604E+02 -.875407768E+02 -.875283885E+02 -.875161115E+02 -.875039621E+02 -.874919577E+02 -.874801183E+02 -.874684678E+02 -.874570364E+02 -.874458630E+02 -.874349987E+02 -.874245114E+02 -.874144915E+02 -.874050591E+02 -.873963747E+02 -.873886510E+02 -.873821701E+02 -.873773050E+02 -.873745480E+02 -.873745480E+02
 -.873745812E+02 -.873745812E+02 -.873773314E+02 -.873821807E+02 -.873886333E+02 -.873963131E+02 -.874049341E+02 -.874142798E+02 -.874241861E+02 -.874345290E+02 -.874452141E+02 -.874561701E+02 -.874673421E+02 -.874786879E+02 -.874901741E+02 -.875017736E+02 -.875134637E+02 -.875252245E+02 -.875370373E+02 -.875488844E+02 -.875607477E+02 -.875726087E+02 -.875844477E+02 -.875962438E+02 -.876079747E+02 -.876196164E+02 -.876311433E+02 -.876425281E+02 -.876537421E+02 -.876647549E+02 -.876755349E+02 -.876860492E+02 -.876962643E+02 -.877061454E+02 -.877156576E+02 -.877247658E+02 -.877334350E+02 -.877416304E+02 -.877493183E+02 -.877564659E+02 -.877630419E+02 -.877690167E+02 -.877743630E+02 -.877790558E+02 -.877830728E+02 -.877863946E+02 -.877890051E+02 -.877908917E+02 -.877920451E+02 -.877924599E+02 -.877921344E+02 -.877910706E+02 -.877892743E+02 -.877867550E+02 -.877835257E+02 -.877796029E+02 -.877750062E+02 -.877697581E+02 -.877638841E+02 -.877574119E+02 -.877503714E+02 -.877427941E+02 -.877347132E+02 -.877261628E+02 -.877171779E+02 -.877077940E+02 -.876980464E+02 -.876879706E+02 -.876776013E+02 -.876669727E+02 -.876561180E+02 -.876450690E+02 -.876338563E+02 -.876225090E+02 -.876110546E+02 -.875995187E+02 -.875879254E+02 -.875762970E+02 -.875646541E+02 -.875530158E+02 -.875414000E+02 -.875298232E+02 -.875183017E+02 -.875068514E+02 -.874954886E+02 -.874842314E+02 -.874731003E+02 -.874621198E+02 -.874513208E+02 -.874407424E+02 -.874304359E+02 -.874204686E+02 -.874109295E+02 -.874019366E+02 -.873936460E+02 -.873862644E+02 -.873800647E+02 -.873754073E+02 -.873727665E+02 -.873727665E+02
 -.873724487E+02 -.873724487E+02 -.873750625E+02 -.873796688E+02 -.873857943E+02 -.873930790E+02 -.874012488E+02 -.874100957E+02 -.874194615E+02 -.874292261E+02 -.874392980E+02 -.874496073E+02 -.874601005E+02 -.874707356E+02 -.874814797E+02 -.874923058E+02 -.875031914E+02 -.875141168E+02 -.875250638E+02 -.875360152E+02 -.875469540E+02 -.875578628E+02 -.875687236E+02 -.875795174E+02 -.875902242E+02 -.876008228E+02 -.876112908E+02 -.876216044E+02 -.876317388E+02 -.876416681E+02 -.876513654E+02 -.876608029E+02 -.876699521E+02 -.876787843E+02 -.876872703E+02 -.876953808E+02 -.877030870E+02 -.877103602E+02 -.877171728E+02 -.877234979E+02 -.877293100E+02 -.877345851E+02 -.877393010E+02 -.877434373E+02 -.877469760E+02 -.877499017E+02 -.877522012E+02 -.877538644E+02 -.877548839E+02 -.877552553E+02 -.877549773E+02 -.877540516E+02 -.877524827E+02 -.877502784E+02 -.877474491E+02 -.877440083E+02 -.877399717E+02 -.877353576E+02 -.877301868E+02 -.877244816E+02 -.877182664E+02 -.877115670E+02 -.877044107E+02 -.876968253E+02 -.876888398E+02 -.876804835E+02 -.876717857E+02 -.876627760E+02 -.876534836E+02 -.876439372E+02 -.876341647E+02 -.876241934E+02 -.876140495E+02 -.876037579E+02 -.875933426E+02 -.875828260E+02 -.875722293E+02 -.875615725E+02 -.875508742E+02 -.875401519E+02 -.875294222E+02 -.875187008E+02 -.875080031E+02 -.874973449E+02 -.874867424E+02 -.874762135E+02 -.874657789E+02 -.874554633E+02 -.874452973E+02 -.874353201E+02 -.874255822E+02 -.874161495E+02 -.874071089E+02 -.873985750E+02 -.873906987E+02 -.873836791E+02 -.873777789E+02 -.873733434E+02 -.873708272E+02 -.873708272E+02
 -.873702221E+02 -.873702221E+02 -.873726947E+02 -.873770503E+02 -.873828394E+02 -.873897192E+02 -.873974287E+02 -.874057692E+02 -.874145892E+02 -.874237734E+02 -.874332336E+02 -.874429024E+02 -.874527275E+02 -.874626683E+02 -.874726923E+02 -.874827734E+02 -.874928893E+02 -.875030210E+02 -.875131509E+02 -.875232627E+02 -.875333403E+02 -.875433676E+02 -.875533281E+02 -.875632048E+02 -.875729797E+02 -.875826341E+02 -.875921484E+02 -.876015019E+02 -.876106733E+02 -.876196402E+02 -.876283798E+02 -.876368685E+02 -.876450824E+02 -.876529972E+02 -.876605885E+02 -.876678321E+02 -.876747038E+02 -.876811802E+02 -.876872383E+02 -.876928561E+02 -.876980126E+02 -.877026882E+02 -.877068648E+02 -.877105258E+02 -.877136566E+02 -.877162446E+02 -.877182792E+02 -.877197521E+02 -.877206574E+02 -.877209916E+02 -.877207536E+02 -.877199447E+02 -.877185688E+02 -.877166321E+02 -.877141431E+02 -.877111126E+02 -.877075535E+02 -.877034809E+02 -.876989114E+02 -.876938636E+02 -.876883572E+02 -.876824136E+02 -.876760551E+02 -.876693048E+02 -.876621866E+02 -.876547247E+02 -.876469439E+02 -.876388686E+02 -.876305235E+02 -.876219327E+02 -.876131200E+02 -.876041085E+02 -.875949208E+02 -.875855783E+02 -.875761019E+02 -.875665110E+02 -.875568246E+02 -.875470603E+02 -.875372348E+02 -.875273641E+02 -.875174635E+02 -.875075478E+02 -.874976316E+02 -.874877300E+02 -.874778589E+02 -.874680360E+02 -.874582816E+02 -.874486201E+02 -.874390817E+02 -.874297047E+02 -.874205384E+02 -.874116470E+02 -.874031144E+02 -.873950508E+02 -.873876014E+02 -.873809567E+02 -.873753676E+02 -.873711637E+02 -.873687778E+02 -.873687778E+02
 -.873679397E+02 -.873679397E+02 -.873702687E+02 -.873743698E+02 -.873798180E+02 -.873862889E+02 -.873935350E+02 -.874013676E+02 -.874096427E+02 -.874182503E+02 -.874271059E+02 -.874361449E+02 -.874453171E+02 -.874545830E+02 -.874639115E+02 -.874732771E+02 -.874826585E+02 -.874920372E+02 -.875013965E+02 -.875107209E+02 -.875199955E+02 -.875292055E+02 -.875383359E+02 -.875473711E+02 -.875562954E+02 -.875650920E+02 -.875737439E+02 -.875822332E+02 -.875905412E+02 -.875986490E+02 -.876065369E+02 -.876141849E+02 -.876215728E+02 -.876286802E+02 -.876354866E+02 -.876419716E+02 -.876481153E+02 -.876538981E+02 -.876593011E+02 -.876643059E+02 -.876688954E+02 -.876730535E+02 -.876767651E+02 -.876800169E+02 -.876827968E+02 -.876850946E+02 -.876869015E+02 -.876882110E+02 -.876890180E+02 -.876893199E+02 -.876891157E+02 -.876884066E+02 -.876871956E+02 -.876854878E+02 -.876832903E+02 -.876806119E+02 -.876774631E+02 -.876738563E+02 -.876698051E+02 -.876653247E+02 -.876604315E+02 -.876551430E+02 -.876494778E+02 -.876434548E+02 -.876370941E+02 -.876304159E+02 -.876234406E+02 -.876161891E+02 -.876086819E+02 -.876009396E+02 -.875929823E+02 -.875848298E+02 -.875765014E+02 -.875680156E+02 -.875593904E+02 -.875506432E+02 -.875417902E+02 -.875328474E+02 -.875238297E+02 -.875147516E+02 -.875056272E+02 -.874964701E+02 -.874872942E+02 -.874781138E+02 -.874689444E+02 -.874598029E+02 -.874507092E+02 -.874416871E+02 -.874327659E+02 -.874239829E+02 -.874153857E+02 -.874070359E+02 -.873990143E+02 -.873914261E+02 -.873844099E+02 -.873781470E+02 -.873728760E+02 -.873689093E+02 -.873666572E+02 -.873666572E+02
 -.873656323E+02 -.873656323E+02 -.873678169E+02 -.873716626E+02 -.873767693E+02 -.873828315E+02 -.873896159E+02 -.873969441E+02 -.874046798E+02 -.874127187E+02 -.874209808E+02 -.874294043E+02 -.874379413E+02 -.874465541E+02 -.874552129E+02 -.874638930E+02 -.874725743E+02 -.874812391E+02 -.874898716E+02 -.874984573E+02 -.875069823E+02 -.875154330E+02 -.875237958E+02 -.875320568E+02 -.875402019E+02 -.875482163E+02 -.875560851E+02 -.875637927E+02 -.875713230E+02 -.875786596E+02 -.875857858E+02 -.875926846E+02 -.875993387E+02 -.876057309E+02 -.876118440E+02 -.876176610E+02 -.876231650E+02 -.876283399E+02 -.876331697E+02 -.876376395E+02 -.876417348E+02 -.876454425E+02 -.876487502E+02 -.876516468E+02 -.876541224E+02 -.876561685E+02 -.876577782E+02 -.876589459E+02 -.876596677E+02 -.876599412E+02 -.876597657E+02 -.876591422E+02 -.876580732E+02 -.876565629E+02 -.876546171E+02 -.876522430E+02 -.876494493E+02 -.876462461E+02 -.876426448E+02 -.876386579E+02 -.876342989E+02 -.876295824E+02 -.876245236E+02 -.876191386E+02 -.876134439E+02 -.876074564E+02 -.876011935E+02 -.875946724E+02 -.875879108E+02 -.875809259E+02 -.875737349E+02 -.875663547E+02 -.875588020E+02 -.875510927E+02 -.875432426E+02 -.875352665E+02 -.875271792E+02 -.875189945E+02 -.875107259E+02 -.875023865E+02 -.874939892E+02 -.874855466E+02 -.874770716E+02 -.874685779E+02 -.874600800E+02 -.874515944E+02 -.874431401E+02 -.874347400E+02 -.874264225E+02 -.874182233E+02 -.874101881E+02 -.874023757E+02 -.873948631E+02 -.873877504E+02 -.873811688E+02 -.873752902E+02 -.873703400E+02 -.873666131E+02 -.873644965E+02 -.873644965E+02
 -.873633237E+02 -.873633237E+02 -.873653646E+02 -.873689562E+02 -.873737238E+02 -.873793810E+02 -.873857087E+02 -.873925393E+02 -.873997446E+02 -.874072262E+02 -.874149084E+02 -.874227330E+02 -.874306544E+02 -.874386370E+02 -.874466521E+02 -.874546766E+02 -.874626912E+02 -.874706792E+02 -.874786259E+02 -.874865176E+02 -.874943416E+02 -.875020854E+02 -.875097367E+02 -.875172830E+02 -.875247118E+02 -.875320100E+02 -.875391645E+02 -.875461618E+02 -.875529879E+02 -.875596287E+02 -.875660699E+02 -.875722969E+02 -.875782950E+02 -.875840498E+02 -.875895465E+02 -.875947710E+02 -.875997091E+02 -.876043472E+02 -.876086721E+02 -.876126712E+02 -.876163326E+02 -.876196453E+02 -.876225992E+02 -.876251850E+02 -.876273945E+02 -.876292208E+02 -.876306582E+02 -.876317019E+02 -.876323489E+02 -.876325972E+02 -.876324462E+02 -.876318967E+02 -.876309509E+02 -.876296121E+02 -.876278852E+02 -.876257761E+02 -.876232921E+02 -.876204414E+02 -.876172335E+02 -.876136788E+02 -.876097885E+02 -.876055748E+02 -.876010503E+02 -.875962285E+02 -.875911232E+02 -.875857486E+02 -.875801193E+02 -.875742500E+02 -.875681554E+02 -.875618504E+02 -.875553496E+02 -.875486675E+02 -.875418183E+02 -.875348160E+02 -.875276741E+02 -.875204058E+02 -.875130239E+02 -.875055408E+02 -.874979686E+02 -.874903190E+02 -.874826037E+02 -.874748344E+02 -.874670232E+02 -.874591828E+02 -.874513269E+02 -.874434713E+02 -.874356340E+02 -.874278370E+02 -.874201073E+02 -.874124790E+02 -.874049955E+02 -.873977128E+02 -.873907035E+02 -.873840624E+02 -.873779132E+02 -.873724178E+02 -.873677881E+02 -.873643013E+02 -.873623204E+02 -.873623204E+02
 -.873610321E+02 -.873610321E+02 -.873629309E+02 -.873662715E+02 -.873707046E+02 -.873759628E+02 -.873818415E+02 -.873881840E+02 -.873948701E+02 -.874018078E+02 -.874089259E+02 -.874161696E+02 -.874234959E+02 -.874308714E+02 -.874382689E+02 -.874456667E+02 -.874530466E+02 -.874603928E+02 -.874676916E+02 -.874749305E+02 -.874820977E+02 -.874891817E+02 -.874961715E+02 -.875030558E+02 -.875098236E+02 -.875164633E+02 -.875229634E+02 -.875293121E+02 -.875354973E+02 -.875415069E+02 -.875473284E+02 -.875529495E+02 -.875583577E+02 -.875635406E+02 -.875684858E+02 -.875731812E+02 -.875776151E+02 -.875817759E+02 -.875856525E+02 -.875892346E+02 -.875925121E+02 -.875954758E+02 -.875981173E+02 -.876004290E+02 -.876024040E+02 -.876040367E+02 -.876053221E+02 -.876062566E+02 -.876068374E+02 -.876070631E+02 -.876069331E+02 -.876064480E+02 -.876056097E+02 -.876044210E+02 -.876028859E+02 -.876010093E+02 -.875987973E+02 -.875962567E+02 -.875933954E+02 -.875902220E+02 -.875867459E+02 -.875829773E+02 -.875789267E+02 -.875746055E+02 -.875700253E+02 -.875651980E+02 -.875601359E+02 -.875548516E+02 -.875493574E+02 -.875436662E+02 -.875377903E+02 -.875317422E+02 -.875255342E+02 -.875191784E+02 -.875126865E+02 -.875060702E+02 -.874993406E+02 -.874925088E+02 -.874855855E+02 -.874785813E+02 -.874715069E+02 -.874643730E+02 -.874571907E+02 -.874499719E+02 -.874427294E+02 -.874354781E+02 -.874282351E+02 -.874210213E+02 -.874138623E+02 -.874067901E+02 -.873998459E+02 -.873930825E+02 -.873865682E+02 -.873803921E+02 -.873746703E+02 -.873695543E+02 -.873652424E+02 -.873619940E+02 -.873601480E+02 -.873601480E+02
 -.873587710E+02 -.873587710E+02 -.873605300E+02 -.873636240E+02 -.873677287E+02 -.873725958E+02 -.873780349E+02 -.873839004E+02 -.873900803E+02 -.873964888E+02 -.874030594E+02 -.874097409E+02 -.874164932E+02 -.874232846E+02 -.874300900E+02 -.874368888E+02 -.874436641E+02 -.874504012E+02 -.874570873E+02 -.874637109E+02 -.874702612E+02 -.874767277E+02 -.874831005E+02 -.874893697E+02 -.874955251E+02 -.875015568E+02 -.875074546E+02 -.875132082E+02 -.875188072E+02 -.875242409E+02 -.875294988E+02 -.875345702E+02 -.875394444E+02 -.875441110E+02 -.875485593E+02 -.875527792E+02 -.875567607E+02 -.875604940E+02 -.875639699E+02 -.875671797E+02 -.875701149E+02 -.875727679E+02 -.875751315E+02 -.875771995E+02 -.875789662E+02 -.875804268E+02 -.875815773E+02 -.875824146E+02 -.875829364E+02 -.875831415E+02 -.875830295E+02 -.875826009E+02 -.875818572E+02 -.875808008E+02 -.875794350E+02 -.875777639E+02 -.875757925E+02 -.875735267E+02 -.875709729E+02 -.875681383E+02 -.875650309E+02 -.875616591E+02 -.875580319E+02 -.875541587E+02 -.875500493E+02 -.875457139E+02 -.875411628E+02 -.875364067E+02 -.875314562E+02 -.875263220E+02 -.875210150E+02 -.875155459E+02 -.875099251E+02 -.875041632E+02 -.874982706E+02 -.874922571E+02 -.874861329E+02 -.874799076E+02 -.874735908E+02 -.874671921E+02 -.874607210E+02 -.874541874E+02 -.874476016E+02 -.874409744E+02 -.874343180E+02 -.874276461E+02 -.874209751E+02 -.874143243E+02 -.874077178E+02 -.874011860E+02 -.873947673E+02 -.873885112E+02 -.873824817E+02 -.873767619E+02 -.873714602E+02 -.873667180E+02 -.873627197E+02 -.873597066E+02 -.873579940E+02 -.873579940E+02
 -.873565500E+02 -.873565500E+02 -.873581720E+02 -.873610245E+02 -.873648080E+02 -.873692929E+02 -.873743031E+02 -.873797039E+02 -.873853915E+02 -.873912863E+02 -.873973266E+02 -.874034648E+02 -.874096636E+02 -.874158936E+02 -.874221312E+02 -.874283575E+02 -.874345564E+02 -.874407147E+02 -.874468204E+02 -.874528629E+02 -.874588323E+02 -.874647193E+02 -.874705149E+02 -.874762101E+02 -.874817961E+02 -.874872640E+02 -.874926049E+02 -.874978098E+02 -.875028696E+02 -.875077752E+02 -.875125174E+02 -.875170871E+02 -.875214751E+02 -.875256725E+02 -.875296703E+02 -.875334598E+02 -.875370325E+02 -.875403804E+02 -.875434955E+02 -.875463704E+02 -.875489982E+02 -.875513723E+02 -.875534869E+02 -.875553366E+02 -.875569167E+02 -.875582232E+02 -.875592529E+02 -.875600029E+02 -.875604716E+02 -.875606579E+02 -.875605614E+02 -.875601826E+02 -.875595227E+02 -.875585838E+02 -.875573685E+02 -.875558804E+02 -.875541236E+02 -.875521030E+02 -.875498240E+02 -.875472927E+02 -.875445157E+02 -.875415002E+02 -.875382537E+02 -.875347841E+02 -.875310998E+02 -.875272093E+02 -.875231214E+02 -.875188452E+02 -.875143898E+02 -.875097644E+02 -.875049781E+02 -.875000403E+02 -.874949600E+02 -.874897464E+02 -.874844084E+02 -.874789549E+02 -.874733945E+02 -.874677359E+02 -.874619876E+02 -.874561583E+02 -.874502565E+02 -.874442912E+02 -.874382718E+02 -.874322083E+02 -.874261121E+02 -.874199959E+02 -.874138747E+02 -.874077670E+02 -.874016951E+02 -.873956872E+02 -.873897794E+02 -.873840176E+02 -.873784614E+02 -.873731880E+02 -.873682979E+02 -.873639222E+02 -.873602319E+02 -.873574502E+02 -.873558688E+02 -.873558688E+02
 -.873543753E+02 -.873543753E+02 -.873558634E+02 -.873584802E+02 -.873619503E+02 -.873660626E+02 -.873706553E+02 -.873756041E+02 -.873808137E+02 -.873862105E+02 -.873917378E+02 -.873973513E+02 -.874030168E+02 -.874087069E+02 -.874144000E+02 -.874200784E+02 -.874257275E+02 -.874313348E+02 -.874368895E+02 -.874423819E+02 -.874478031E+02 -.874531445E+02 -.874583981E+02 -.874635559E+02 -.874686101E+02 -.874735529E+02 -.874783765E+02 -.874830729E+02 -.874876343E+02 -.874920528E+02 -.874963205E+02 -.875004296E+02 -.875043721E+02 -.875081405E+02 -.875117271E+02 -.875151245E+02 -.875183255E+02 -.875213232E+02 -.875241110E+02 -.875266826E+02 -.875290322E+02 -.875311543E+02 -.875330439E+02 -.875346965E+02 -.875361082E+02 -.875372757E+02 -.875381962E+02 -.875388674E+02 -.875392879E+02 -.875394567E+02 -.875393736E+02 -.875390390E+02 -.875384539E+02 -.875376200E+02 -.875365396E+02 -.875352156E+02 -.875336515E+02 -.875318514E+02 -.875298198E+02 -.875275620E+02 -.875250833E+02 -.875223899E+02 -.875194881E+02 -.875163846E+02 -.875130865E+02 -.875096011E+02 -.875059358E+02 -.875020984E+02 -.874980965E+02 -.874939382E+02 -.874896312E+02 -.874851837E+02 -.874806034E+02 -.874758982E+02 -.874710760E+02 -.874661445E+02 -.874611113E+02 -.874559841E+02 -.874507705E+02 -.874454782E+02 -.874401149E+02 -.874346887E+02 -.874292081E+02 -.874236825E+02 -.874181221E+02 -.874125389E+02 -.874069467E+02 -.874013626E+02 -.873958073E+02 -.873903071E+02 -.873848951E+02 -.873796141E+02 -.873745190E+02 -.873696811E+02 -.873651933E+02 -.873611763E+02 -.873577875E+02 -.873552326E+02 -.873537799E+02 -.873537799E+02
 -.873522506E+02 -.873522506E+02 -.873536083E+02 -.873559953E+02 -.873591601E+02 -.873629097E+02 -.873670963E+02 -.873716062E+02 -.873763521E+02 -.873812665E+02 -.873862974E+02 -.873914044E+02 -.873965558E+02 -.874017267E+02 -.874068970E+02 -.874120506E+02 -.874171741E+02 -.874222561E+02 -.874272866E+02 -.874322570E+02 -.874371590E+02 -.874419851E+02 -.874467281E+02 -.874513808E+02 -.874559364E+02 -.874603879E+02 -.874647285E+02 -.874689514E+02 -.874730497E+02 -.874770166E+02 -.874808452E+02 -.874845288E+02 -.874880607E+02 -.874914343E+02 -.874946431E+02 -.874976809E+02 -.875005414E+02 -.875032189E+02 -.875057078E+02 -.875080027E+02 -.875100987E+02 -.875119911E+02 -.875136759E+02 -.875151493E+02 -.875164079E+02 -.875174489E+02 -.875182700E+02 -.875188693E+02 -.875192457E+02 -.875193982E+02 -.875193268E+02 -.875190317E+02 -.875185138E+02 -.875177745E+02 -.875168158E+02 -.875156401E+02 -.875142503E+02 -.875126499E+02 -.875108427E+02 -.875088331E+02 -.875066257E+02 -.875042255E+02 -.875016380E+02 -.874988689E+02 -.874959241E+02 -.874928099E+02 -.874895325E+02 -.874860986E+02 -.874825148E+02 -.874787878E+02 -.874749245E+02 -.874709316E+02 -.874668161E+02 -.874625848E+02 -.874582444E+02 -.874538018E+02 -.874492636E+02 -.874446366E+02 -.874399274E+02 -.874351431E+02 -.874302904E+02 -.874253768E+02 -.874204099E+02 -.874153982E+02 -.874103512E+02 -.874052797E+02 -.874001966E+02 -.873951175E+02 -.873900615E+02 -.873850527E+02 -.873801218E+02 -.873753079E+02 -.873706616E+02 -.873662482E+02 -.873621527E+02 -.873584859E+02 -.873553919E+02 -.873530588E+02 -.873517320E+02 -.873517320E+02
 -.873501775E+02 -.873501775E+02 -.873514080E+02 -.873535713E+02 -.873564389E+02 -.873598359E+02 -.873636279E+02 -.873677116E+02 -.873720076E+02 -.873764547E+02 -.873810055E+02 -.873856231E+02 -.873902787E+02 -.873949495E+02 -.873996174E+02 -.874042675E+02 -.874088877E+02 -.874134676E+02 -.874179983E+02 -.874224718E+02 -.874268808E+02 -.874312186E+02 -.874354786E+02 -.874396546E+02 -.874437406E+02 -.874477305E+02 -.874516182E+02 -.874553979E+02 -.874590635E+02 -.874626093E+02 -.874660293E+02 -.874693176E+02 -.874724687E+02 -.874754767E+02 -.874783363E+02 -.874810419E+02 -.874835886E+02 -.874859712E+02 -.874881850E+02 -.874902256E+02 -.874920887E+02 -.874937706E+02 -.874952676E+02 -.874965766E+02 -.874976948E+02 -.874986199E+02 -.874993498E+02 -.874998831E+02 -.875002187E+02 -.875003560E+02 -.875002947E+02 -.875000352E+02 -.874995781E+02 -.874989248E+02 -.874980767E+02 -.874970360E+02 -.874958051E+02 -.874943869E+02 -.874927846E+02 -.874910020E+02 -.874890429E+02 -.874869116E+02 -.874846127E+02 -.874821510E+02 -.874795316E+02 -.874767596E+02 -.874738406E+02 -.874707801E+02 -.874675839E+02 -.874642576E+02 -.874608071E+02 -.874572383E+02 -.874535572E+02 -.874497696E+02 -.874458814E+02 -.874418986E+02 -.874378269E+02 -.874336724E+02 -.874294410E+02 -.874251387E+02 -.874207718E+02 -.874163468E+02 -.874118707E+02 -.874073511E+02 -.874027966E+02 -.873982172E+02 -.873936245E+02 -.873890327E+02 -.873844595E+02 -.873799268E+02 -.873754625E+02 -.873711024E+02 -.873668925E+02 -.873628923E+02 -.873591793E+02 -.873558541E+02 -.873530478E+02 -.873509313E+02 -.873497275E+02 -.873497275E+02
 -.873481558E+02 -.873481558E+02 -.873492625E+02 -.873512079E+02 -.873537864E+02 -.873568404E+02 -.873602488E+02 -.873639186E+02 -.873677783E+02 -.873717724E+02 -.873758583E+02 -.873800027E+02 -.873841795E+02 -.873883682E+02 -.873925522E+02 -.873967184E+02 -.874008556E+02 -.874049545E+02 -.874090072E+02 -.874130064E+02 -.874169456E+02 -.874208189E+02 -.874246204E+02 -.874283448E+02 -.874319866E+02 -.874355406E+02 -.874390016E+02 -.874423643E+02 -.874456237E+02 -.874487746E+02 -.874518121E+02 -.874547311E+02 -.874575267E+02 -.874601941E+02 -.874627287E+02 -.874651257E+02 -.874673810E+02 -.874694901E+02 -.874714492E+02 -.874732544E+02 -.874749022E+02 -.874763893E+02 -.874777129E+02 -.874788701E+02 -.874798587E+02 -.874806767E+02 -.874813224E+02 -.874817945E+02 -.874820922E+02 -.874822150E+02 -.874821626E+02 -.874819353E+02 -.874815338E+02 -.874809589E+02 -.874802122E+02 -.874792953E+02 -.874782102E+02 -.874769595E+02 -.874755459E+02 -.874739723E+02 -.874722422E+02 -.874703592E+02 -.874683270E+02 -.874661499E+02 -.874638320E+02 -.874613778E+02 -.874587920E+02 -.874560792E+02 -.874532444E+02 -.874502924E+02 -.874472284E+02 -.874440572E+02 -.874407841E+02 -.874374140E+02 -.874339522E+02 -.874304038E+02 -.874267738E+02 -.874230675E+02 -.874192900E+02 -.874154468E+02 -.874115433E+02 -.874075855E+02 -.874035794E+02 -.873995321E+02 -.873954512E+02 -.873913456E+02 -.873872261E+02 -.873831053E+02 -.873789994E+02 -.873749280E+02 -.873709165E+02 -.873669973E+02 -.873632118E+02 -.873596140E+02 -.873562737E+02 -.873532816E+02 -.873507560E+02 -.873488509E+02 -.873477673E+02 -.873477673E+02
 -.873461841E+02 -.873461841E+02 -.873471702E+02 -.873489034E+02 -.873512004E+02 -.873539206E+02 -.873569561E+02 -.873602237E+02 -.873636595E+02 -.873672142E+02 -.873708495E+02 -.873745356E+02 -.873782493E+02 -.873819722E+02 -.873856896E+02 -.873893895E+02 -.873930620E+02 -.873966989E+02 -.874002930E+02 -.874038380E+02 -.874073281E+02 -.874107580E+02 -.874141226E+02 -.874174172E+02 -.874206371E+02 -.874237777E+02 -.874268344E+02 -.874298029E+02 -.874326788E+02 -.874354575E+02 -.874381349E+02 -.874407067E+02 -.874431686E+02 -.874455167E+02 -.874477468E+02 -.874498552E+02 -.874518382E+02 -.874536920E+02 -.874554135E+02 -.874569993E+02 -.874584465E+02 -.874597524E+02 -.874609145E+02 -.874619305E+02 -.874627986E+02 -.874635169E+02 -.874640841E+02 -.874644992E+02 -.874647615E+02 -.874648704E+02 -.874648258E+02 -.874646280E+02 -.874642774E+02 -.874637750E+02 -.874631217E+02 -.874623192E+02 -.874613691E+02 -.874602734E+02 -.874590345E+02 -.874576550E+02 -.874561375E+02 -.874544853E+02 -.874527014E+02 -.874507894E+02 -.874487529E+02 -.874465956E+02 -.874443214E+02 -.874419345E+02 -.874394388E+02 -.874368386E+02 -.874341381E+02 -.874313418E+02 -.874284539E+02 -.874254788E+02 -.874224209E+02 -.874192847E+02 -.874160746E+02 -.874127950E+02 -.874094507E+02 -.874060462E+02 -.874025864E+02 -.873990765E+02 -.873955220E+02 -.873919290E+02 -.873883044E+02 -.873846562E+02 -.873809939E+02 -.873773290E+02 -.873736758E+02 -.873700521E+02 -.873664805E+02 -.873629899E+02 -.873596176E+02 -.873564117E+02 -.873534346E+02 -.873507674E+02 -.873485158E+02 -.873468171E+02 -.873458509E+02 -.873458509E+02
 -.873442604E+02 -.873442604E+02 -.873451289E+02 -.873466552E+02 -.873486779E+02 -.873510731E+02 -.873537454E+02 -.873566217E+02 -.873596455E+02 -.873627732E+02 -.873659710E+02 -.873692128E+02 -.873724778E+02 -.873757498E+02 -.873790159E+02 -.873822655E+02 -.873854898E+02 -.873886817E+02 -.873918346E+02 -.873949432E+02 -.873980023E+02 -.874010073E+02 -.874039539E+02 -.874068378E+02 -.874096551E+02 -.874124018E+02 -.874150740E+02 -.874176679E+02 -.874201797E+02 -.874226057E+02 -.874249423E+02 -.874271857E+02 -.874293326E+02 -.874313794E+02 -.874333227E+02 -.874351593E+02 -.874368861E+02 -.874385001E+02 -.874399984E+02 -.874413783E+02 -.874426375E+02 -.874437735E+02 -.874447843E+02 -.874456680E+02 -.874464230E+02 -.874470479E+02 -.874475416E+02 -.874479031E+02 -.874481318E+02 -.874482274E+02 -.874481898E+02 -.874480191E+02 -.874477157E+02 -.874472804E+02 -.874467141E+02 -.874460180E+02 -.874451936E+02 -.874442426E+02 -.874431668E+02 -.874419685E+02 -.874406500E+02 -.874392137E+02 -.874376625E+02 -.874359993E+02 -.874342270E+02 -.874323488E+02 -.874303681E+02 -.874282882E+02 -.874261125E+02 -.874238447E+02 -.874214884E+02 -.874190473E+02 -.874165250E+02 -.874139252E+02 -.874112519E+02 -.874085086E+02 -.874056994E+02 -.874028279E+02 -.873998983E+02 -.873969146E+02 -.873938810E+02 -.873908019E+02 -.873876824E+02 -.873845277E+02 -.873813439E+02 -.873781380E+02 -.873749186E+02 -.873716957E+02 -.873684820E+02 -.873652932E+02 -.873621494E+02 -.873590762E+02 -.873561063E+02 -.873532825E+02 -.873506597E+02 -.873483097E+02 -.873463255E+02 -.873448285E+02 -.873439769E+02 -.873439769E+02
 -.873423829E+02 -.873423829E+02 -.873431366E+02 -.873444611E+02 -.873462163E+02 -.873482945E+02 -.873506129E+02 -.873531080E+02 -.873557306E+02 -.873584428E+02 -.873612154E+02 -.873640253E+02 -.873668548E+02 -.873696896E+02 -.873725184E+02 -.873753321E+02 -.873781230E+02 -.873808849E+02 -.873836122E+02 -.873863002E+02 -.873889444E+02 -.873915410E+02 -.873940860E+02 -.873965761E+02 -.873990077E+02 -.874013774E+02 -.874036820E+02 -.874059182E+02 -.874080829E+02 -.874101729E+02 -.874121852E+02 -.874141166E+02 -.874159642E+02 -.874177252E+02 -.874193966E+02 -.874209759E+02 -.874224603E+02 -.874238474E+02 -.874251348E+02 -.874263204E+02 -.874274019E+02 -.874283776E+02 -.874292457E+02 -.874300046E+02 -.874306530E+02 -.874311898E+02 -.874316140E+02 -.874319248E+02 -.874321217E+02 -.874322045E+02 -.874321731E+02 -.874320275E+02 -.874317682E+02 -.874313956E+02 -.874309107E+02 -.874303144E+02 -.874296079E+02 -.874287927E+02 -.874278702E+02 -.874268424E+02 -.874257110E+02 -.874244783E+02 -.874231466E+02 -.874217181E+02 -.874201955E+02 -.874185813E+02 -.874168784E+02 -.874150896E+02 -.874132177E+02 -.874112657E+02 -.874092368E+02 -.874071339E+02 -.874049602E+02 -.874027189E+02 -.874004131E+02 -.873980461E+02 -.873956211E+02 -.873931414E+02 -.873906103E+02 -.873880315E+02 -.873854085E+02 -.873827452E+02 -.873800458E+02 -.873773149E+02 -.873745579E+02 -.873717809E+02 -.873689911E+02 -.873661976E+02 -.873634112E+02 -.873606456E+02 -.873579185E+02 -.873552519E+02 -.873526746E+02 -.873502236E+02 -.873479469E+02 -.873459066E+02 -.873441838E+02 -.873428840E+02 -.873421445E+02 -.873421445E+02
 -.873405524E+02 -.873405524E+02 -.873411939E+02 -.873423213E+02 -.873438154E+02 -.873455842E+02 -.873475575E+02 -.873496809E+02 -.873519126E+02 -.873542203E+02 -.873565790E+02 -.873589690E+02 -.873613752E+02 -.873637853E+02 -.873661899E+02 -.873685809E+02 -.873709521E+02 -.873732978E+02 -.873756136E+02 -.873778953E+02 -.873801393E+02 -.873823420E+02 -.873845004E+02 -.873866115E+02 -.873886724E+02 -.873906803E+02 -.873926323E+02 -.873945258E+02 -.873963583E+02 -.873981269E+02 -.873998293E+02 -.874014628E+02 -.874030250E+02 -.874045136E+02 -.874059261E+02 -.874072604E+02 -.874085144E+02 -.874096859E+02 -.874107730E+02 -.874117739E+02 -.874126869E+02 -.874135105E+02 -.874142432E+02 -.874148838E+02 -.874154311E+02 -.874158842E+02 -.874162424E+02 -.874165050E+02 -.874166716E+02 -.874167420E+02 -.874167161E+02 -.874165939E+02 -.874163759E+02 -.874160625E+02 -.874156542E+02 -.874151520E+02 -.874145568E+02 -.874138698E+02 -.874130923E+02 -.874122256E+02 -.874112715E+02 -.874102317E+02 -.874091079E+02 -.874079023E+02 -.874066168E+02 -.874052536E+02 -.874038150E+02 -.874023033E+02 -.874007209E+02 -.873990704E+02 -.873973541E+02 -.873955747E+02 -.873937348E+02 -.873918369E+02 -.873898838E+02 -.873878780E+02 -.873858224E+02 -.873837197E+02 -.873815728E+02 -.873793846E+02 -.873771581E+02 -.873748967E+02 -.873726038E+02 -.873702836E+02 -.873679405E+02 -.873655796E+02 -.873632074E+02 -.873608312E+02 -.873584607E+02 -.873561074E+02 -.873537862E+02 -.873515163E+02 -.873493221E+02 -.873472352E+02 -.873452964E+02 -.873435588E+02 -.873420917E+02 -.873409846E+02 -.873403549E+02 -.873403549E+02
 -.873387763E+02 -.873387763E+02 -.873393083E+02 -.873402434E+02 -.873414827E+02 -.873429501E+02 -.873445870E+02 -.873463485E+02 -.873481998E+02 -.873501140E+02 -.873520703E+02 -.873540524E+02 -.873560476E+02 -.873580459E+02 -.873600392E+02 -.873620209E+02 -.873639857E+02 -.873659292E+02 -.873678473E+02 -.873697368E+02 -.873715945E+02 -.873734177E+02 -.873752038E+02 -.873769503E+02 -.873786548E+02 -.873803150E+02 -.873819286E+02 -.873834935E+02 -.873850075E+02 -.873864685E+02 -.873878743E+02 -.873892230E+02 -.873905126E+02 -.873917410E+02 -.873929066E+02 -.873940073E+02 -.873950416E+02 -.873960077E+02 -.873969041E+02 -.873977293E+02 -.873984820E+02 -.873991608E+02 -.873997648E+02 -.874002928E+02 -.874007439E+02 -.874011175E+02 -.874014128E+02 -.874016295E+02 -.874017671E+02 -.874018255E+02 -.874018045E+02 -.874017044E+02 -.874015253E+02 -.874012676E+02 -.874009319E+02 -.874005187E+02 -.874000289E+02 -.873994634E+02 -.873988232E+02 -.873981095E+02 -.873973237E+02 -.873964670E+02 -.873955410E+02 -.873945472E+02 -.873934874E+02 -.873923633E+02 -.873911766E+02 -.873899294E+02 -.873886235E+02 -.873872610E+02 -.873858438E+02 -.873843741E+02 -.873828539E+02 -.873812854E+02 -.873796708E+02 -.873780122E+02 -.873763119E+02 -.873745722E+02 -.873727953E+02 -.873709838E+02 -.873691400E+02 -.873672669E+02 -.873653673E+02 -.873634445E+02 -.873615023E+02 -.873595450E+02 -.873575778E+02 -.873556070E+02 -.873536406E+02 -.873516882E+02 -.873497623E+02 -.873478786E+02 -.873460577E+02 -.873443257E+02 -.873427167E+02 -.873412747E+02 -.873400571E+02 -.873391385E+02 -.873386160E+02 -.873386160E+02
 -.873370780E+02 -.873370780E+02 -.873375035E+02 -.873382520E+02 -.873392441E+02 -.873404193E+02 -.873417306E+02 -.873431420E+02 -.873446255E+02 -.873461597E+02 -.873477277E+02 -.873493165E+02 -.873509159E+02 -.873525176E+02 -.873541152E+02 -.873557035E+02 -.873572781E+02 -.873588353E+02 -.873603721E+02 -.873618857E+02 -.873633736E+02 -.873648335E+02 -.873662635E+02 -.873676615E+02 -.873690256E+02 -.873703540E+02 -.873716449E+02 -.873728966E+02 -.873741073E+02 -.873752753E+02 -.873763991E+02 -.873774770E+02 -.873785074E+02 -.873794889E+02 -.873804199E+02 -.873812990E+02 -.873821249E+02 -.873828963E+02 -.873836120E+02 -.873842707E+02 -.873848715E+02 -.873854134E+02 -.873858954E+02 -.873863168E+02 -.873866769E+02 -.873869751E+02 -.873872109E+02 -.873873840E+02 -.873874940E+02 -.873875408E+02 -.873875244E+02 -.873874448E+02 -.873873023E+02 -.873870971E+02 -.873868296E+02 -.873865003E+02 -.873861099E+02 -.873856591E+02 -.873851486E+02 -.873845795E+02 -.873839527E+02 -.873832692E+02 -.873825303E+02 -.873817372E+02 -.873808912E+02 -.873799937E+02 -.873790461E+02 -.873780498E+02 -.873770066E+02 -.873759177E+02 -.873747850E+02 -.873736101E+02 -.873723945E+02 -.873711400E+02 -.873698482E+02 -.873685210E+02 -.873671602E+02 -.873657674E+02 -.873643446E+02 -.873628937E+02 -.873614168E+02 -.873599160E+02 -.873583938E+02 -.873568527E+02 -.873552958E+02 -.873537267E+02 -.873521495E+02 -.873505694E+02 -.873489926E+02 -.873474272E+02 -.873458830E+02 -.873443728E+02 -.873429131E+02 -.873415248E+02 -.873402354E+02 -.873390802E+02 -.873381050E+02 -.873373696E+02 -.873369514E+02 -.873369514E+02
 -.873355142E+02 -.873355142E+02 -.873358380E+02 -.873364082E+02 -.873371650E+02 -.873380624E+02 -.873390647E+02 -.873401445E+02 -.873412804E+02 -.873424558E+02 -.873436579E+02 -.873448764E+02 -.873461035E+02 -.873473328E+02 -.873485593E+02 -.873497787E+02 -.873509877E+02 -.873521834E+02 -.873533634E+02 -.873545255E+02 -.873556678E+02 -.873567886E+02 -.873578863E+02 -.873589593E+02 -.873600061E+02 -.873610253E+02 -.873620157E+02 -.873629758E+02 -.873639043E+02 -.873648000E+02 -.873656616E+02 -.873664878E+02 -.873672777E+02 -.873680298E+02 -.873687432E+02 -.873694168E+02 -.873700495E+02 -.873706404E+02 -.873711886E+02 -.873716931E+02 -.873721532E+02 -.873725682E+02 -.873729373E+02 -.873732600E+02 -.873735358E+02 -.873737641E+02 -.873739448E+02 -.873740774E+02 -.873741617E+02 -.873741977E+02 -.873741854E+02 -.873741247E+02 -.873740158E+02 -.873738589E+02 -.873736544E+02 -.873734026E+02 -.873731039E+02 -.873727590E+02 -.873723685E+02 -.873719329E+02 -.873714531E+02 -.873709300E+02 -.873703642E+02 -.873697570E+02 -.873691090E+02 -.873684216E+02 -.873676956E+02 -.873669323E+02 -.873661328E+02 -.873652982E+02 -.873644298E+02 -.873635289E+02 -.873625966E+02 -.873616343E+02 -.873606434E+02 -.873596250E+02 -.873585806E+02 -.873575115E+02 -.873564193E+02 -.873553053E+02 -.873541712E+02 -.873530187E+02 -.873518497E+02 -.873506661E+02 -.873494705E+02 -.873482655E+02 -.873470545E+02 -.873458415E+02 -.873446314E+02 -.873434304E+02 -.873422463E+02 -.873410889E+02 -.873399709E+02 -.873389085E+02 -.873379226E+02 -.873370402E+02 -.873362961E+02 -.873357356E+02 -.873354174E+02 -.873354174E+02
 -.873342055E+02 -.873342055E+02 -.873344366E+02 -.873348454E+02 -.873353903E+02 -.873360387E+02 -.873367655E+02 -.873375509E+02 -.873383792E+02 -.873392383E+02 -.873401185E+02 -.873410122E+02 -.873419133E+02 -.873428169E+02 -.873437191E+02 -.873446167E+02 -.873455071E+02 -.873463880E+02 -.873472575E+02 -.873481140E+02 -.873489559E+02 -.873497820E+02 -.873505910E+02 -.873513818E+02 -.873521533E+02 -.873529044E+02 -.873536341E+02 -.873543414E+02 -.873550254E+02 -.873556851E+02 -.873563197E+02 -.873569282E+02 -.873575097E+02 -.873580635E+02 -.873585887E+02 -.873590845E+02 -.873595502E+02 -.873599851E+02 -.873603884E+02 -.873607597E+02 -.873610983E+02 -.873614036E+02 -.873616752E+02 -.873619126E+02 -.873621155E+02 -.873622836E+02 -.873624165E+02 -.873625141E+02 -.873625763E+02 -.873626028E+02 -.873625939E+02 -.873625493E+02 -.873624694E+02 -.873623541E+02 -.873622038E+02 -.873620188E+02 -.873617993E+02 -.873615457E+02 -.873612585E+02 -.873609382E+02 -.873605854E+02 -.873602006E+02 -.873597844E+02 -.873593376E+02 -.873588609E+02 -.873583549E+02 -.873578206E+02 -.873572587E+02 -.873566701E+02 -.873560556E+02 -.873554161E+02 -.873547525E+02 -.873540658E+02 -.873533568E+02 -.873526266E+02 -.873518761E+02 -.873511064E+02 -.873503184E+02 -.873495133E+02 -.873486922E+02 -.873478562E+02 -.873470067E+02 -.873461451E+02 -.873452731E+02 -.873443924E+02 -.873435052E+02 -.873426141E+02 -.873417223E+02 -.873408334E+02 -.873399524E+02 -.873390851E+02 -.873382390E+02 -.873374236E+02 -.873366507E+02 -.873359356E+02 -.873352977E+02 -.873347619E+02 -.873343600E+02 -.873341328E+02 -.873341328E+02
 -.873333791E+02 -.873333791E+02 -.873335396E+02 -.873338277E+02 -.873342166E+02 -.873346847E+02 -.873352142E+02 -.873357907E+02 -.873364026E+02 -.873370404E+02 -.873376965E+02 -.873383649E+02 -.873390405E+02 -.873397194E+02 -.873403983E+02 -.873410745E+02 -.873417459E+02 -.873424106E+02 -.873430670E+02 -.873437138E+02 -.873443498E+02 -.873449739E+02 -.873455852E+02 -.873461827E+02 -.873467656E+02 -.873473331E+02 -.873478844E+02 -.873484187E+02 -.873489355E+02 -.873494338E+02 -.873499131E+02 -.873503726E+02 -.873508118E+02 -.873512300E+02 -.873516265E+02 -.873520008E+02 -.873523524E+02 -.873526807E+02 -.873529852E+02 -.873532654E+02 -.873535210E+02 -.873537514E+02 -.873539564E+02 -.873541356E+02 -.873542888E+02 -.873544156E+02 -.873545160E+02 -.873545897E+02 -.873546366E+02 -.873546567E+02 -.873546500E+02 -.873546165E+02 -.873545562E+02 -.873544694E+02 -.873543560E+02 -.873542165E+02 -.873540509E+02 -.873538596E+02 -.873536430E+02 -.873534014E+02 -.873531351E+02 -.873528448E+02 -.873525307E+02 -.873521935E+02 -.873518337E+02 -.873514518E+02 -.873510484E+02 -.873506242E+02 -.873501797E+02 -.873497156E+02 -.873492326E+02 -.873487314E+02 -.873482126E+02 -.873476770E+02 -.873471253E+02 -.873465583E+02 -.873459767E+02 -.873453813E+02 -.873447729E+02 -.873441525E+02 -.873435210E+02 -.873428794E+02 -.873422288E+02 -.873415707E+02 -.873409065E+02 -.873402380E+02 -.873395674E+02 -.873388972E+02 -.873382307E+02 -.873375717E+02 -.873369250E+02 -.873362967E+02 -.873356942E+02 -.873351267E+02 -.873346056E+02 -.873341450E+02 -.873337624E+02 -.873334791E+02 -.873333213E+02 -.873333213E+02
 -.873333791E+02 -.873333791E+02 -.873335396E+02 -.873338277E+02 -.873342166E+02 -.873346847E+02 -.873352142E+02 -.873357907E+02 -.873364026E+02 -.873370404E+02 -.873376965E+02 -.873383649E+02 -.873390405E+02 -.873397194E+02 -.873403983E+02 -.873410745E+02 -.873417459E+02 -.873424106E+02 -.873430670E+02 -.873437138E+02 -.873443498E+02 -.873449739E+02 -.873455852E+02 -.873461827E+02 -.873467656E+02 -.873473331E+02 -.873478844E+02 -.873484187E+02 -.873489355E+02 -.873494338E+02 -.873499131E+02 -.873503726E+02 -.873508118E+02 -.873512300E+02 -.873516265E+02 -.873520008E+02 -.873523524E+02 -.873526807E+02 -.873529852E+02 -.873532654E+02 -.873535210E+02 -.873537514E+02 -.873539564E+02 -.873541356E+02 -.873542888E+02 -.873544156E+02 -.873545160E+02 -.873545897E+02 -.873546366E+02 -.873546567E+02 -.873546500E+02 -.873546165E+02 -.873545562E+02 -.873544694E+02 -.873543560E+02 -.873542165E+02 -.873540509E+02 -.873538596E+02 -.873536430E+02 -.873534014E+02 -.873531351E+02 -.873528448E+02 -.873525307E+02 -.873521935E+02 -.873518337E+02 -.873514518E+02 -.873510484E+02 -.873506242E+02 -.873501797E+02 -.873497156E+02 -.873492326E+02 -.873487314E+02 -.873482126E+02 -.873476770E+02 -.873471253E+02 -.873465583E+02 -.873459767E+02 -.873453813E+02 -.873447729E+02 -.873441525E+02 -.873435210E+02 -.873428794E+02 -.873422288E+02 -.873415707E+02 -.873409065E+02 -.873402380E+02 -.873395674E+02 -.873388972E+02 -.873382307E+02 -.873375717E+02 -.873369250E+02 -.873362967E+02 -.873356942E+02 -.873351267E+02 -.873346056E+02 -.873341450E+02 -.873337624E+02 -.873334791E+02 -.873333213E+02 -.873333213E+02
