# Supplementary material for: Electrical Pacing of Cardiac Tissue Including Potassium Inward Rectification
Source: PLoS One. 2015 Jun 9;10(6):e0127837. doi: 10.1371/journal.pone.0127837 (PMC4461281; doi:10.1371/journal.pone.0127837)
Supplement: S1 Data — (ZIP) [file pone.0127837.s001.zip › All-Data/Data-without-IK1/BDT43/Vmpoint5ms.txt]

 -.873300171E+02 -.873302546E+02 -.873303381E+02 -.873304694E+02 -.873306262E+02 -.873307916E+02 -.873309533E+02 -.873311050E+02 -.873312454E+02 -.873313758E+02 -.873314993E+02 -.873316208E+02 -.873317440E+02 -.873318698E+02 -.873319974E+02 -.873321260E+02 -.873322554E+02 -.873323855E+02 -.873325156E+02 -.873326455E+02 -.873327752E+02 -.873329039E+02 -.873330299E+02 -.873331512E+02 -.873332669E+02 -.873333774E+02 -.873334831E+02 -.873335842E+02 -.873336811E+02 -.873337747E+02 -.873338655E+02 -.873339534E+02 -.873340382E+02 -.873341196E+02 -.873341976E+02 -.873342720E+02 -.873343422E+02 -.873344078E+02 -.873344687E+02 -.873345247E+02 -.873345758E+02 -.873346216E+02 -.873346622E+02 -.873346977E+02 -.873347281E+02 -.873347533E+02 -.873347731E+02 -.873347875E+02 -.873347965E+02 -.873348000E+02 -.873347982E+02 -.873347911E+02 -.873347789E+02 -.873347615E+02 -.873347391E+02 -.873347117E+02 -.873346792E+02 -.873346417E+02 -.873345991E+02 -.873345515E+02 -.873344991E+02 -.873344421E+02 -.873343805E+02 -.873343143E+02 -.873342438E+02 -.873341690E+02 -.873340901E+02 -.873340070E+02 -.873339200E+02 -.873338292E+02 -.873337348E+02 -.873336368E+02 -.873335355E+02 -.873334310E+02 -.873333234E+02 -.873332128E+02 -.873330995E+02 -.873329834E+02 -.873328649E+02 -.873327440E+02 -.873326209E+02 -.873324956E+02 -.873323683E+02 -.873322392E+02 -.873321084E+02 -.873319759E+02 -.873318420E+02 -.873317068E+02 -.873315702E+02 -.873314326E+02 -.873312940E+02 -.873311546E+02 -.873310148E+02 -.873308751E+02 -.873307371E+02 -.873306037E+02 -.873304806E+02 -.873303784E+02 -.873303142E+02 -.873303142E+02
 -.873302546E+02 -.873302546E+02 -.873303381E+02 -.873304694E+02 -.873306262E+02 -.873307916E+02 -.873309533E+02 -.873311050E+02 -.873312454E+02 -.873313758E+02 -.873314993E+02 -.873316208E+02 -.873317440E+02 -.873318698E+02 -.873319974E+02 -.873321260E+02 -.873322554E+02 -.873323855E+02 -.873325156E+02 -.873326455E+02 -.873327752E+02 -.873329039E+02 -.873330299E+02 -.873331512E+02 -.873332669E+02 -.873333774E+02 -.873334831E+02 -.873335842E+02 -.873336811E+02 -.873337747E+02 -.873338655E+02 -.873339534E+02 -.873340382E+02 -.873341196E+02 -.873341976E+02 -.873342720E+02 -.873343422E+02 -.873344078E+02 -.873344687E+02 -.873345247E+02 -.873345758E+02 -.873346216E+02 -.873346622E+02 -.873346977E+02 -.873347281E+02 -.873347533E+02 -.873347731E+02 -.873347875E+02 -.873347965E+02 -.873348000E+02 -.873347982E+02 -.873347911E+02 -.873347789E+02 -.873347615E+02 -.873347391E+02 -.873347117E+02 -.873346792E+02 -.873346417E+02 -.873345991E+02 -.873345515E+02 -.873344991E+02 -.873344421E+02 -.873343805E+02 -.873343143E+02 -.873342438E+02 -.873341690E+02 -.873340901E+02 -.873340070E+02 -.873339200E+02 -.873338292E+02 -.873337348E+02 -.873336368E+02 -.873335355E+02 -.873334310E+02 -.873333234E+02 -.873332128E+02 -.873330995E+02 -.873329834E+02 -.873328649E+02 -.873327440E+02 -.873326209E+02 -.873324956E+02 -.873323683E+02 -.873322392E+02 -.873321084E+02 -.873319759E+02 -.873318420E+02 -.873317068E+02 -.873315702E+02 -.873314326E+02 -.873312940E+02 -.873311546E+02 -.873310148E+02 -.873308751E+02 -.873307371E+02 -.873306037E+02 -.873304806E+02 -.873303784E+02 -.873303142E+02 -.873303142E+02
 -.873305031E+02 -.873305031E+02 -.873306389E+02 -.873308489E+02 -.873310905E+02 -.873313373E+02 -.873315766E+02 -.873318064E+02 -.873320298E+02 -.873322513E+02 -.873324739E+02 -.873326988E+02 -.873329257E+02 -.873331538E+02 -.873333822E+02 -.873336103E+02 -.873338380E+02 -.873340651E+02 -.873342910E+02 -.873345145E+02 -.873347343E+02 -.873349488E+02 -.873351565E+02 -.873353568E+02 -.873355497E+02 -.873357355E+02 -.873359146E+02 -.873360879E+02 -.873362556E+02 -.873364182E+02 -.873365756E+02 -.873367277E+02 -.873368744E+02 -.873370153E+02 -.873371496E+02 -.873372769E+02 -.873373966E+02 -.873375083E+02 -.873376116E+02 -.873377064E+02 -.873377925E+02 -.873378701E+02 -.873379391E+02 -.873379994E+02 -.873380509E+02 -.873380934E+02 -.873381269E+02 -.873381511E+02 -.873381661E+02 -.873381720E+02 -.873381689E+02 -.873381569E+02 -.873381362E+02 -.873381069E+02 -.873380689E+02 -.873380222E+02 -.873379667E+02 -.873379025E+02 -.873378297E+02 -.873377484E+02 -.873376589E+02 -.873375614E+02 -.873374561E+02 -.873373432E+02 -.873372228E+02 -.873370950E+02 -.873369601E+02 -.873368182E+02 -.873366697E+02 -.873365146E+02 -.873363534E+02 -.873361863E+02 -.873360134E+02 -.873358351E+02 -.873356515E+02 -.873354630E+02 -.873352697E+02 -.873350719E+02 -.873348698E+02 -.873346636E+02 -.873344537E+02 -.873342401E+02 -.873340232E+02 -.873338031E+02 -.873335801E+02 -.873333544E+02 -.873331261E+02 -.873328956E+02 -.873326630E+02 -.873324284E+02 -.873321922E+02 -.873319546E+02 -.873317162E+02 -.873314780E+02 -.873312423E+02 -.873310140E+02 -.873308026E+02 -.873306258E+02 -.873305137E+02 -.873305137E+02
 -.873308022E+02 -.873308022E+02 -.873309791E+02 -.873312569E+02 -.873315796E+02 -.873319179E+02 -.873322597E+02 -.873326016E+02 -.873329447E+02 -.873332912E+02 -.873336409E+02 -.873339917E+02 -.873343421E+02 -.873346912E+02 -.873350388E+02 -.873353842E+02 -.873357268E+02 -.873360660E+02 -.873364009E+02 -.873367297E+02 -.873370505E+02 -.873373623E+02 -.873376650E+02 -.873379588E+02 -.873382436E+02 -.873385200E+02 -.873387886E+02 -.873390500E+02 -.873393038E+02 -.873395499E+02 -.873397880E+02 -.873400180E+02 -.873402391E+02 -.873404504E+02 -.873406510E+02 -.873408404E+02 -.873410180E+02 -.873411832E+02 -.873413359E+02 -.873414760E+02 -.873416035E+02 -.873417186E+02 -.873418211E+02 -.873419106E+02 -.873419871E+02 -.873420503E+02 -.873421000E+02 -.873421361E+02 -.873421585E+02 -.873421675E+02 -.873421632E+02 -.873421458E+02 -.873421154E+02 -.873420718E+02 -.873420151E+02 -.873419452E+02 -.873418621E+02 -.873417660E+02 -.873416571E+02 -.873415356E+02 -.873414019E+02 -.873412563E+02 -.873410989E+02 -.873409302E+02 -.873407503E+02 -.873405594E+02 -.873403578E+02 -.873401460E+02 -.873399243E+02 -.873396930E+02 -.873394525E+02 -.873392031E+02 -.873389454E+02 -.873386795E+02 -.873384058E+02 -.873381247E+02 -.873378366E+02 -.873375417E+02 -.873372405E+02 -.873369333E+02 -.873366205E+02 -.873363023E+02 -.873359792E+02 -.873356514E+02 -.873353192E+02 -.873349831E+02 -.873346433E+02 -.873343001E+02 -.873339538E+02 -.873336047E+02 -.873332531E+02 -.873328996E+02 -.873325448E+02 -.873321903E+02 -.873318396E+02 -.873314998E+02 -.873311851E+02 -.873309218E+02 -.873307548E+02 -.873307548E+02
 -.873310452E+02 -.873310452E+02 -.873312716E+02 -.873316278E+02 -.873320501E+02 -.873325028E+02 -.873329673E+02 -.873334366E+02 -.873339094E+02 -.873343856E+02 -.873348644E+02 -.873353440E+02 -.873358221E+02 -.873362964E+02 -.873367654E+02 -.873372281E+02 -.873376840E+02 -.873381331E+02 -.873385746E+02 -.873390070E+02 -.873394296E+02 -.873398424E+02 -.873402449E+02 -.873406373E+02 -.873410201E+02 -.873413937E+02 -.873417582E+02 -.873421131E+02 -.873424580E+02 -.873427924E+02 -.873431151E+02 -.873434253E+02 -.873437221E+02 -.873440046E+02 -.873442722E+02 -.873445242E+02 -.873447601E+02 -.873449799E+02 -.873451836E+02 -.873453709E+02 -.873455418E+02 -.873456961E+02 -.873458335E+02 -.873459538E+02 -.873460567E+02 -.873461417E+02 -.873462086E+02 -.873462575E+02 -.873462882E+02 -.873463009E+02 -.873462957E+02 -.873462728E+02 -.873462320E+02 -.873461733E+02 -.873460968E+02 -.873460025E+02 -.873458904E+02 -.873457609E+02 -.873456142E+02 -.873454507E+02 -.873452708E+02 -.873450748E+02 -.873448632E+02 -.873446361E+02 -.873443941E+02 -.873441375E+02 -.873438667E+02 -.873435822E+02 -.873432844E+02 -.873429739E+02 -.873426511E+02 -.873423165E+02 -.873419705E+02 -.873416138E+02 -.873412466E+02 -.873408695E+02 -.873404831E+02 -.873400877E+02 -.873396839E+02 -.873392721E+02 -.873388529E+02 -.873384266E+02 -.873379937E+02 -.873375547E+02 -.873371099E+02 -.873366599E+02 -.873362050E+02 -.873357457E+02 -.873352822E+02 -.873348151E+02 -.873343447E+02 -.873338718E+02 -.873333972E+02 -.873329231E+02 -.873324541E+02 -.873319997E+02 -.873315789E+02 -.873312268E+02 -.873310035E+02 -.873310035E+02
 -.873312686E+02 -.873312686E+02 -.873315572E+02 -.873320079E+02 -.873325404E+02 -.873331108E+02 -.873337001E+02 -.873343003E+02 -.873349068E+02 -.873355178E+02 -.873361311E+02 -.873367428E+02 -.873373487E+02 -.873379453E+02 -.873385312E+02 -.873391065E+02 -.873396723E+02 -.873402286E+02 -.873407754E+02 -.873413132E+02 -.873418420E+02 -.873423606E+02 -.873428685E+02 -.873433662E+02 -.873438533E+02 -.873443292E+02 -.873447930E+02 -.873452442E+02 -.873456818E+02 -.873461045E+02 -.873465111E+02 -.873469009E+02 -.873472731E+02 -.873476270E+02 -.873479621E+02 -.873482780E+02 -.873485745E+02 -.873488513E+02 -.873491083E+02 -.873493451E+02 -.873495615E+02 -.873497570E+02 -.873499314E+02 -.873500841E+02 -.873502146E+02 -.873503226E+02 -.873504077E+02 -.873504699E+02 -.873505092E+02 -.873505257E+02 -.873505193E+02 -.873504902E+02 -.873504384E+02 -.873503638E+02 -.873502665E+02 -.873501466E+02 -.873500043E+02 -.873498400E+02 -.873496542E+02 -.873494472E+02 -.873492196E+02 -.873489717E+02 -.873487040E+02 -.873484170E+02 -.873481111E+02 -.873477869E+02 -.873474448E+02 -.873470854E+02 -.873467094E+02 -.873463174E+02 -.873459099E+02 -.873454876E+02 -.873450510E+02 -.873446009E+02 -.873441377E+02 -.873436623E+02 -.873431751E+02 -.873426768E+02 -.873421681E+02 -.873416494E+02 -.873411215E+02 -.873405848E+02 -.873400400E+02 -.873394876E+02 -.873389282E+02 -.873383622E+02 -.873377902E+02 -.873372126E+02 -.873366301E+02 -.873360430E+02 -.873354520E+02 -.873348578E+02 -.873342617E+02 -.873336662E+02 -.873330772E+02 -.873325065E+02 -.873319781E+02 -.873315361E+02 -.873312556E+02 -.873312556E+02
 -.873314996E+02 -.873314996E+02 -.873318555E+02 -.873324023E+02 -.873330480E+02 -.873337456E+02 -.873344703E+02 -.873352093E+02 -.873359560E+02 -.873367044E+02 -.873374487E+02 -.873381848E+02 -.873389094E+02 -.873396205E+02 -.873403187E+02 -.873410055E+02 -.873416816E+02 -.873423481E+02 -.873430065E+02 -.873436565E+02 -.873442970E+02 -.873449277E+02 -.873455479E+02 -.873461562E+02 -.873467508E+02 -.873473308E+02 -.873478954E+02 -.873484431E+02 -.873489728E+02 -.873494838E+02 -.873499755E+02 -.873504467E+02 -.873508968E+02 -.873513252E+02 -.873517312E+02 -.873521146E+02 -.873524749E+02 -.873528119E+02 -.873531252E+02 -.873534144E+02 -.873536789E+02 -.873539180E+02 -.873541310E+02 -.873543174E+02 -.873544765E+02 -.873546080E+02 -.873547117E+02 -.873547875E+02 -.873548355E+02 -.873548554E+02 -.873548475E+02 -.873548117E+02 -.873547480E+02 -.873546565E+02 -.873545373E+02 -.873543907E+02 -.873542171E+02 -.873540169E+02 -.873537906E+02 -.873535387E+02 -.873532616E+02 -.873529599E+02 -.873526342E+02 -.873522849E+02 -.873519127E+02 -.873515183E+02 -.873511022E+02 -.873506653E+02 -.873502082E+02 -.873497317E+02 -.873492365E+02 -.873487236E+02 -.873481935E+02 -.873476471E+02 -.873470852E+02 -.873465085E+02 -.873459179E+02 -.873453139E+02 -.873446975E+02 -.873440693E+02 -.873434301E+02 -.873427805E+02 -.873421212E+02 -.873414530E+02 -.873407763E+02 -.873400920E+02 -.873394006E+02 -.873387027E+02 -.873379989E+02 -.873372898E+02 -.873365761E+02 -.873358586E+02 -.873351390E+02 -.873344203E+02 -.873337093E+02 -.873330207E+02 -.873323831E+02 -.873318497E+02 -.873315113E+02 -.873315113E+02
 -.873317602E+02 -.873317602E+02 -.873321793E+02 -.873328285E+02 -.873336000E+02 -.873344324E+02 -.873352945E+02 -.873361705E+02 -.873370492E+02 -.873379229E+02 -.873387874E+02 -.873396391E+02 -.873404770E+02 -.873413022E+02 -.873421157E+02 -.873429179E+02 -.873437112E+02 -.873444974E+02 -.873452760E+02 -.873460458E+02 -.873468069E+02 -.873475573E+02 -.873482940E+02 -.873490149E+02 -.873497190E+02 -.873504045E+02 -.873510702E+02 -.873517156E+02 -.873523401E+02 -.873529429E+02 -.873535227E+02 -.873540790E+02 -.873546108E+02 -.873551175E+02 -.873555985E+02 -.873560535E+02 -.873564819E+02 -.873568830E+02 -.873572563E+02 -.873576007E+02 -.873579156E+02 -.873582000E+02 -.873584531E+02 -.873586743E+02 -.873588630E+02 -.873590190E+02 -.873591420E+02 -.873592318E+02 -.873592884E+02 -.873593117E+02 -.873593018E+02 -.873592587E+02 -.873591825E+02 -.873590732E+02 -.873589314E+02 -.873587572E+02 -.873585510E+02 -.873583134E+02 -.873580448E+02 -.873577457E+02 -.873574168E+02 -.873570587E+02 -.873566720E+02 -.873562574E+02 -.873558156E+02 -.873553477E+02 -.873548543E+02 -.873543363E+02 -.873537946E+02 -.873532303E+02 -.873526441E+02 -.873520370E+02 -.873514100E+02 -.873507640E+02 -.873500998E+02 -.873494185E+02 -.873487210E+02 -.873480080E+02 -.873472806E+02 -.873465396E+02 -.873457859E+02 -.873450202E+02 -.873442434E+02 -.873434563E+02 -.873426596E+02 -.873418542E+02 -.873410406E+02 -.873402197E+02 -.873393921E+02 -.873385585E+02 -.873377197E+02 -.873368766E+02 -.873360311E+02 -.873351869E+02 -.873343520E+02 -.873335434E+02 -.873327947E+02 -.873321685E+02 -.873317713E+02 -.873317713E+02
 -.873320750E+02 -.873320750E+02 -.873325524E+02 -.873333015E+02 -.873341935E+02 -.873351555E+02 -.873361470E+02 -.873371460E+02 -.873381429E+02 -.873391328E+02 -.873401115E+02 -.873410784E+02 -.873420356E+02 -.873429828E+02 -.873439205E+02 -.873448517E+02 -.873457774E+02 -.873466957E+02 -.873476057E+02 -.873485062E+02 -.873493936E+02 -.873502645E+02 -.873511177E+02 -.873519519E+02 -.873527652E+02 -.873535568E+02 -.873543265E+02 -.873550734E+02 -.873557964E+02 -.873564946E+02 -.873571675E+02 -.873578139E+02 -.873584329E+02 -.873590239E+02 -.873595860E+02 -.873601180E+02 -.873606191E+02 -.873610884E+02 -.873615247E+02 -.873619271E+02 -.873622945E+02 -.873626261E+02 -.873629208E+02 -.873631781E+02 -.873633975E+02 -.873635788E+02 -.873637215E+02 -.873638256E+02 -.873638911E+02 -.873639180E+02 -.873639061E+02 -.873638555E+02 -.873637663E+02 -.873636388E+02 -.873634733E+02 -.873632700E+02 -.873630294E+02 -.873627521E+02 -.873624385E+02 -.873620894E+02 -.873617053E+02 -.873612872E+02 -.873608359E+02 -.873603523E+02 -.873598374E+02 -.873592921E+02 -.873587175E+02 -.873581146E+02 -.873574844E+02 -.873568281E+02 -.873561467E+02 -.873554414E+02 -.873547132E+02 -.873539633E+02 -.873531927E+02 -.873524026E+02 -.873515940E+02 -.873507680E+02 -.873499256E+02 -.873490679E+02 -.873481958E+02 -.873473103E+02 -.873464124E+02 -.873455030E+02 -.873445829E+02 -.873436531E+02 -.873427143E+02 -.873417673E+02 -.873408129E+02 -.873398519E+02 -.873388852E+02 -.873379139E+02 -.873369400E+02 -.873359678E+02 -.873350065E+02 -.873340755E+02 -.873332138E+02 -.873324931E+02 -.873320358E+02 -.873320358E+02
 -.873324191E+02 -.873324191E+02 -.873329485E+02 -.873337870E+02 -.873347896E+02 -.873358678E+02 -.873369751E+02 -.873380912E+02 -.873392063E+02 -.873403150E+02 -.873414177E+02 -.873425155E+02 -.873436065E+02 -.873446919E+02 -.873457740E+02 -.873468504E+02 -.873479176E+02 -.873489747E+02 -.873500195E+02 -.873510476E+02 -.873520573E+02 -.873530482E+02 -.873540185E+02 -.873549666E+02 -.873558924E+02 -.873567954E+02 -.873576742E+02 -.873585281E+02 -.873593566E+02 -.873601584E+02 -.873609320E+02 -.873616761E+02 -.873623897E+02 -.873630712E+02 -.873637191E+02 -.873643325E+02 -.873649101E+02 -.873654505E+02 -.873659527E+02 -.873664153E+02 -.873668372E+02 -.873672174E+02 -.873675552E+02 -.873678502E+02 -.873681018E+02 -.873683097E+02 -.873684738E+02 -.873685939E+02 -.873686697E+02 -.873687008E+02 -.873686873E+02 -.873686292E+02 -.873685265E+02 -.873683795E+02 -.873681883E+02 -.873679536E+02 -.873676758E+02 -.873673555E+02 -.873669936E+02 -.873665907E+02 -.873661478E+02 -.873656660E+02 -.873651462E+02 -.873645895E+02 -.873639971E+02 -.873633700E+02 -.873627095E+02 -.873620169E+02 -.873612933E+02 -.873605400E+02 -.873597583E+02 -.873589497E+02 -.873581153E+02 -.873572564E+02 -.873563745E+02 -.873554706E+02 -.873545462E+02 -.873536023E+02 -.873526403E+02 -.873516613E+02 -.873506665E+02 -.873496570E+02 -.873486339E+02 -.873475981E+02 -.873465508E+02 -.873454928E+02 -.873444251E+02 -.873433486E+02 -.873422641E+02 -.873411725E+02 -.873400748E+02 -.873389722E+02 -.873378671E+02 -.873367642E+02 -.873356738E+02 -.873346181E+02 -.873336410E+02 -.873328238E+02 -.873323055E+02 -.873323055E+02
 -.873327210E+02 -.873327210E+02 -.873333066E+02 -.873342364E+02 -.873353468E+02 -.873365436E+02 -.873377768E+02 -.873390205E+02 -.873402644E+02 -.873415085E+02 -.873427528E+02 -.873439949E+02 -.873452359E+02 -.873464752E+02 -.873477069E+02 -.873489272E+02 -.873501356E+02 -.873513288E+02 -.873525033E+02 -.873536592E+02 -.873547956E+02 -.873559098E+02 -.873570011E+02 -.873580703E+02 -.873591161E+02 -.873601375E+02 -.873611342E+02 -.873621052E+02 -.873630479E+02 -.873639604E+02 -.873648417E+02 -.873656896E+02 -.873665022E+02 -.873672783E+02 -.873680165E+02 -.873687151E+02 -.873693724E+02 -.873699872E+02 -.873705581E+02 -.873710836E+02 -.873715627E+02 -.873719950E+02 -.873723795E+02 -.873727157E+02 -.873730030E+02 -.873732411E+02 -.873734294E+02 -.873735673E+02 -.873736543E+02 -.873736901E+02 -.873736746E+02 -.873736076E+02 -.873734893E+02 -.873733202E+02 -.873731008E+02 -.873728317E+02 -.873725135E+02 -.873721470E+02 -.873717331E+02 -.873712728E+02 -.873707671E+02 -.873702171E+02 -.873696241E+02 -.873689894E+02 -.873683142E+02 -.873675999E+02 -.873668479E+02 -.873660597E+02 -.873652368E+02 -.873643807E+02 -.873634929E+02 -.873625749E+02 -.873616284E+02 -.873606548E+02 -.873596556E+02 -.873586323E+02 -.873575864E+02 -.873565192E+02 -.873554322E+02 -.873543268E+02 -.873532042E+02 -.873520657E+02 -.873509126E+02 -.873497460E+02 -.873485670E+02 -.873473767E+02 -.873461761E+02 -.873449662E+02 -.873437479E+02 -.873425222E+02 -.873412902E+02 -.873400531E+02 -.873388137E+02 -.873375770E+02 -.873363548E+02 -.873351716E+02 -.873340767E+02 -.873331612E+02 -.873325804E+02 -.873325804E+02
 -.873329727E+02 -.873329727E+02 -.873336315E+02 -.873346643E+02 -.873358943E+02 -.873372185E+02 -.873385820E+02 -.873399618E+02 -.873413520E+02 -.873427488E+02 -.873441482E+02 -.873455496E+02 -.873469488E+02 -.873483384E+02 -.873497162E+02 -.873510813E+02 -.873524289E+02 -.873537565E+02 -.873550650E+02 -.873563523E+02 -.873576166E+02 -.873588591E+02 -.873600805E+02 -.873612787E+02 -.873624532E+02 -.873636038E+02 -.873647277E+02 -.873658220E+02 -.873668853E+02 -.873679158E+02 -.873689105E+02 -.873698673E+02 -.873707849E+02 -.873716612E+02 -.873724939E+02 -.873732817E+02 -.873740234E+02 -.873747170E+02 -.873753612E+02 -.873759550E+02 -.873764976E+02 -.873769875E+02 -.873774239E+02 -.873778063E+02 -.873781335E+02 -.873784046E+02 -.873786185E+02 -.873787748E+02 -.873788729E+02 -.873789124E+02 -.873788933E+02 -.873788157E+02 -.873786802E+02 -.873784873E+02 -.873782374E+02 -.873779313E+02 -.873775698E+02 -.873771536E+02 -.873766838E+02 -.873761614E+02 -.873755878E+02 -.873749643E+02 -.873742924E+02 -.873735735E+02 -.873728092E+02 -.873720011E+02 -.873711510E+02 -.873702605E+02 -.873693314E+02 -.873683654E+02 -.873673645E+02 -.873663304E+02 -.873652648E+02 -.873641696E+02 -.873630464E+02 -.873618970E+02 -.873607230E+02 -.873595262E+02 -.873583081E+02 -.873570702E+02 -.873558141E+02 -.873545412E+02 -.873532527E+02 -.873519501E+02 -.873506346E+02 -.873493073E+02 -.873479694E+02 -.873466219E+02 -.873452659E+02 -.873439023E+02 -.873425323E+02 -.873411574E+02 -.873397803E+02 -.873384068E+02 -.873370497E+02 -.873357364E+02 -.873345212E+02 -.873335053E+02 -.873328609E+02 -.873328609E+02
 -.873332233E+02 -.873332233E+02 -.873339473E+02 -.873350802E+02 -.873364306E+02 -.873378912E+02 -.873394070E+02 -.873409523E+02 -.873425112E+02 -.873440735E+02 -.873456371E+02 -.873471958E+02 -.873487437E+02 -.873502801E+02 -.873518021E+02 -.873533046E+02 -.873547870E+02 -.873562505E+02 -.873576930E+02 -.873591146E+02 -.873605177E+02 -.873619012E+02 -.873632625E+02 -.873646018E+02 -.873659176E+02 -.873672059E+02 -.873684645E+02 -.873696917E+02 -.873708841E+02 -.873720382E+02 -.873731522E+02 -.873742243E+02 -.873752517E+02 -.873762325E+02 -.873771658E+02 -.873780499E+02 -.873788826E+02 -.873796627E+02 -.873803890E+02 -.873810596E+02 -.873816727E+02 -.873822270E+02 -.873827213E+02 -.873831539E+02 -.873835234E+02 -.873838288E+02 -.873840694E+02 -.873842445E+02 -.873843537E+02 -.873843968E+02 -.873843741E+02 -.873842857E+02 -.873841321E+02 -.873839135E+02 -.873836307E+02 -.873832844E+02 -.873828754E+02 -.873824048E+02 -.873818737E+02 -.873812836E+02 -.873806359E+02 -.873799323E+02 -.873791744E+02 -.873783641E+02 -.873775032E+02 -.873765936E+02 -.873756375E+02 -.873746366E+02 -.873735933E+02 -.873725094E+02 -.873713872E+02 -.873702288E+02 -.873690361E+02 -.873678112E+02 -.873665562E+02 -.873652731E+02 -.873639637E+02 -.873626300E+02 -.873612738E+02 -.873598968E+02 -.873585006E+02 -.873570870E+02 -.873556573E+02 -.873542131E+02 -.873527556E+02 -.873512863E+02 -.873498063E+02 -.873483167E+02 -.873468186E+02 -.873453131E+02 -.873438014E+02 -.873422850E+02 -.873407669E+02 -.873392535E+02 -.873377586E+02 -.873363123E+02 -.873349744E+02 -.873338560E+02 -.873331467E+02 -.873331467E+02
 -.873334680E+02 -.873334680E+02 -.873342611E+02 -.873355096E+02 -.873370077E+02 -.873386345E+02 -.873403242E+02 -.873420389E+02 -.873437595E+02 -.873454811E+02 -.873471957E+02 -.873488988E+02 -.873505899E+02 -.873522656E+02 -.873539226E+02 -.873555629E+02 -.873571874E+02 -.873587941E+02 -.873603842E+02 -.873619587E+02 -.873635147E+02 -.873650505E+02 -.873665662E+02 -.873680583E+02 -.873695227E+02 -.873709575E+02 -.873723599E+02 -.873737250E+02 -.873750503E+02 -.873763341E+02 -.873775738E+02 -.873787667E+02 -.873799119E+02 -.873810083E+02 -.873820533E+02 -.873830446E+02 -.873839809E+02 -.873848598E+02 -.873856780E+02 -.873864334E+02 -.873871240E+02 -.873877479E+02 -.873883031E+02 -.873887883E+02 -.873892026E+02 -.873895450E+02 -.873898144E+02 -.873900104E+02 -.873901325E+02 -.873901805E+02 -.873901543E+02 -.873900541E+02 -.873898803E+02 -.873896333E+02 -.873893138E+02 -.873889228E+02 -.873884612E+02 -.873879304E+02 -.873873318E+02 -.873866671E+02 -.873859380E+02 -.873851465E+02 -.873842945E+02 -.873833844E+02 -.873824181E+02 -.873813980E+02 -.873803266E+02 -.873792060E+02 -.873780389E+02 -.873768277E+02 -.873755747E+02 -.873742825E+02 -.873729533E+02 -.873715897E+02 -.873701940E+02 -.873687684E+02 -.873673151E+02 -.873658363E+02 -.873643340E+02 -.873628102E+02 -.873612667E+02 -.873597054E+02 -.873581280E+02 -.873565359E+02 -.873549308E+02 -.873533139E+02 -.873516867E+02 -.873500502E+02 -.873484056E+02 -.873467540E+02 -.873450967E+02 -.873434353E+02 -.873417729E+02 -.873401163E+02 -.873384807E+02 -.873368987E+02 -.873354357E+02 -.873342130E+02 -.873334376E+02 -.873334376E+02
 -.873337831E+02 -.873337831E+02 -.873346444E+02 -.873360129E+02 -.873376576E+02 -.873394433E+02 -.873412914E+02 -.873431618E+02 -.873450394E+02 -.873469096E+02 -.873487678E+02 -.873506137E+02 -.873524454E+02 -.873542625E+02 -.873560678E+02 -.873578611E+02 -.873596408E+02 -.873614080E+02 -.873631622E+02 -.873649000E+02 -.873666203E+02 -.873683222E+02 -.873700006E+02 -.873716515E+02 -.873732732E+02 -.873748611E+02 -.873764109E+02 -.873779208E+02 -.873793887E+02 -.873808116E+02 -.873821878E+02 -.873835167E+02 -.873847962E+02 -.873860229E+02 -.873871941E+02 -.873883073E+02 -.873893582E+02 -.873903430E+02 -.873912593E+02 -.873921049E+02 -.873928773E+02 -.873935748E+02 -.873941961E+02 -.873947399E+02 -.873952044E+02 -.873955884E+02 -.873958910E+02 -.873961110E+02 -.873962478E+02 -.873963012E+02 -.873962712E+02 -.873961577E+02 -.873959611E+02 -.873956823E+02 -.873953219E+02 -.873948810E+02 -.873943609E+02 -.873937634E+02 -.873930900E+02 -.873923427E+02 -.873915236E+02 -.873906351E+02 -.873896795E+02 -.873886594E+02 -.873875773E+02 -.873864361E+02 -.873852384E+02 -.873839873E+02 -.873826854E+02 -.873813356E+02 -.873799407E+02 -.873785038E+02 -.873770274E+02 -.873755145E+02 -.873739676E+02 -.873723895E+02 -.873707825E+02 -.873691493E+02 -.873674920E+02 -.873658129E+02 -.873641141E+02 -.873623975E+02 -.873606651E+02 -.873589185E+02 -.873571593E+02 -.873553891E+02 -.873536091E+02 -.873518207E+02 -.873500250E+02 -.873482232E+02 -.873464163E+02 -.873446063E+02 -.873427962E+02 -.873409935E+02 -.873392145E+02 -.873374944E+02 -.873359042E+02 -.873345754E+02 -.873337329E+02 -.873337329E+02
 -.873341099E+02 -.873341099E+02 -.873350463E+02 -.873365348E+02 -.873383278E+02 -.873402690E+02 -.873422730E+02 -.873442996E+02 -.873463222E+02 -.873483352E+02 -.873503377E+02 -.873523294E+02 -.873543111E+02 -.873562856E+02 -.873582528E+02 -.873602116E+02 -.873621630E+02 -.873641054E+02 -.873660349E+02 -.873679497E+02 -.873698470E+02 -.873717208E+02 -.873735682E+02 -.873753862E+02 -.873771697E+02 -.873789156E+02 -.873806227E+02 -.873822888E+02 -.873839118E+02 -.873854905E+02 -.873870233E+02 -.873885064E+02 -.873899353E+02 -.873913065E+02 -.873926156E+02 -.873938577E+02 -.873950292E+02 -.873961278E+02 -.873971507E+02 -.873980952E+02 -.873989595E+02 -.873997416E+02 -.874004391E+02 -.874010497E+02 -.874015717E+02 -.874020035E+02 -.874023433E+02 -.874025901E+02 -.874027435E+02 -.874028028E+02 -.874027679E+02 -.874026391E+02 -.874024170E+02 -.874021022E+02 -.874016957E+02 -.874011989E+02 -.874006134E+02 -.873999411E+02 -.873991840E+02 -.873983444E+02 -.873974250E+02 -.873964285E+02 -.873953577E+02 -.873942157E+02 -.873930056E+02 -.873917306E+02 -.873903940E+02 -.873889991E+02 -.873875493E+02 -.873860479E+02 -.873844983E+02 -.873829038E+02 -.873812678E+02 -.873795933E+02 -.873778835E+02 -.873761414E+02 -.873743699E+02 -.873725717E+02 -.873707493E+02 -.873689054E+02 -.873670422E+02 -.873651620E+02 -.873632667E+02 -.873613582E+02 -.873594383E+02 -.873575084E+02 -.873555701E+02 -.873536247E+02 -.873516732E+02 -.873497168E+02 -.873477567E+02 -.873457946E+02 -.873438340E+02 -.873418825E+02 -.873399577E+02 -.873380974E+02 -.873363783E+02 -.873349420E+02 -.873340316E+02 -.873340316E+02
 -.873344412E+02 -.873344412E+02 -.873354653E+02 -.873370886E+02 -.873390250E+02 -.873411096E+02 -.873432574E+02 -.873454198E+02 -.873475838E+02 -.873497434E+02 -.873518983E+02 -.873540487E+02 -.873561983E+02 -.873583468E+02 -.873604928E+02 -.873626363E+02 -.873647739E+02 -.873669009E+02 -.873690147E+02 -.873711119E+02 -.873731860E+02 -.873752344E+02 -.873772538E+02 -.873792402E+02 -.873811927E+02 -.873831106E+02 -.873849925E+02 -.873868363E+02 -.873886394E+02 -.873903977E+02 -.873921053E+02 -.873937571E+02 -.873953483E+02 -.873968743E+02 -.873983302E+02 -.873997131E+02 -.874010199E+02 -.874022469E+02 -.874033910E+02 -.874044497E+02 -.874054198E+02 -.874062978E+02 -.874070812E+02 -.874077675E+02 -.874083539E+02 -.874088382E+02 -.874092194E+02 -.874094961E+02 -.874096673E+02 -.874097325E+02 -.874096921E+02 -.874095459E+02 -.874092944E+02 -.874089386E+02 -.874084799E+02 -.874079198E+02 -.874072602E+02 -.874065035E+02 -.874056521E+02 -.874047089E+02 -.874036770E+02 -.874025594E+02 -.874013598E+02 -.874000817E+02 -.873987288E+02 -.873973050E+02 -.873958141E+02 -.873942602E+02 -.873926472E+02 -.873909791E+02 -.873892598E+02 -.873874932E+02 -.873856831E+02 -.873838330E+02 -.873819467E+02 -.873800276E+02 -.873780789E+02 -.873761037E+02 -.873741050E+02 -.873720856E+02 -.873700481E+02 -.873679949E+02 -.873659282E+02 -.873638500E+02 -.873617621E+02 -.873596663E+02 -.873575638E+02 -.873554562E+02 -.873533443E+02 -.873512295E+02 -.873491126E+02 -.873469956E+02 -.873448818E+02 -.873427794E+02 -.873407070E+02 -.873387051E+02 -.873368557E+02 -.873353112E+02 -.873343322E+02 -.873343322E+02
 -.873348026E+02 -.873348026E+02 -.873359105E+02 -.873376418E+02 -.873397005E+02 -.873419183E+02 -.873441995E+02 -.873465072E+02 -.873488220E+02 -.873511416E+02 -.873534638E+02 -.873557923E+02 -.873581253E+02 -.873604601E+02 -.873627957E+02 -.873651284E+02 -.873674531E+02 -.873697672E+02 -.873720660E+02 -.873743431E+02 -.873765970E+02 -.873788257E+02 -.873810279E+02 -.873832045E+02 -.873853542E+02 -.873874748E+02 -.873895615E+02 -.873916089E+02 -.873936111E+02 -.873955616E+02 -.873974549E+02 -.873992866E+02 -.874010522E+02 -.874027471E+02 -.874043679E+02 -.874059105E+02 -.874073704E+02 -.874087436E+02 -.874100263E+02 -.874112141E+02 -.874123027E+02 -.874132889E+02 -.874141690E+02 -.874149393E+02 -.874155976E+02 -.874161418E+02 -.874165698E+02 -.874168799E+02 -.874170714E+02 -.874171439E+02 -.874170966E+02 -.874169300E+02 -.874166449E+02 -.874162425E+02 -.874157242E+02 -.874150920E+02 -.874143483E+02 -.874134958E+02 -.874125375E+02 -.874114767E+02 -.874103172E+02 -.874090630E+02 -.874077181E+02 -.874062870E+02 -.874047740E+02 -.874031838E+02 -.874015210E+02 -.873997902E+02 -.873979962E+02 -.873961436E+02 -.873942370E+02 -.873922809E+02 -.873902798E+02 -.873882379E+02 -.873861594E+02 -.873840481E+02 -.873819079E+02 -.873797423E+02 -.873775547E+02 -.873753481E+02 -.873731254E+02 -.873708892E+02 -.873686420E+02 -.873663858E+02 -.873641226E+02 -.873618541E+02 -.873595817E+02 -.873573067E+02 -.873550303E+02 -.873527532E+02 -.873504767E+02 -.873482022E+02 -.873459334E+02 -.873436787E+02 -.873414576E+02 -.873393134E+02 -.873373334E+02 -.873356803E+02 -.873346328E+02 -.873346328E+02
 -.873351780E+02 -.873351780E+02 -.873363410E+02 -.873381655E+02 -.873403399E+02 -.873426809E+02 -.873451016E+02 -.873475575E+02 -.873500364E+02 -.873525288E+02 -.873550359E+02 -.873575532E+02 -.873600780E+02 -.873626091E+02 -.873651413E+02 -.873676684E+02 -.873701856E+02 -.873726881E+02 -.873751710E+02 -.873776367E+02 -.873800857E+02 -.873825190E+02 -.873849364E+02 -.873873342E+02 -.873897076E+02 -.873920490E+02 -.873943521E+02 -.873966111E+02 -.873988197E+02 -.874009731E+02 -.874030674E+02 -.874050978E+02 -.874070593E+02 -.874089474E+02 -.874107568E+02 -.874124817E+02 -.874141169E+02 -.874156571E+02 -.874170965E+02 -.874184301E+02 -.874196537E+02 -.874207625E+02 -.874217519E+02 -.874226189E+02 -.874233603E+02 -.874239727E+02 -.874244539E+02 -.874248026E+02 -.874250174E+02 -.874250972E+02 -.874250420E+02 -.874248524E+02 -.874245288E+02 -.874240725E+02 -.874234858E+02 -.874227708E+02 -.874219304E+02 -.874209679E+02 -.874198872E+02 -.874186924E+02 -.874173879E+02 -.874159784E+02 -.874144690E+02 -.874128648E+02 -.874111711E+02 -.874093934E+02 -.874075373E+02 -.874056082E+02 -.874036118E+02 -.874015535E+02 -.873994389E+02 -.873972732E+02 -.873950616E+02 -.873928091E+02 -.873905204E+02 -.873882001E+02 -.873858524E+02 -.873834814E+02 -.873810908E+02 -.873786840E+02 -.873762641E+02 -.873738341E+02 -.873713965E+02 -.873689536E+02 -.873665074E+02 -.873640596E+02 -.873616116E+02 -.873591646E+02 -.873567195E+02 -.873542773E+02 -.873518387E+02 -.873494053E+02 -.873469805E+02 -.873445729E+02 -.873422033E+02 -.873399171E+02 -.873378072E+02 -.873360463E+02 -.873349307E+02 -.873349307E+02
 -.873354800E+02 -.873354800E+02 -.873366957E+02 -.873386088E+02 -.873408956E+02 -.873433781E+02 -.873459588E+02 -.873485951E+02 -.873512600E+02 -.873539490E+02 -.873566539E+02 -.873593718E+02 -.873620986E+02 -.873648260E+02 -.873675456E+02 -.873702538E+02 -.873729496E+02 -.873756340E+02 -.873783139E+02 -.873809904E+02 -.873836638E+02 -.873863303E+02 -.873889836E+02 -.873916169E+02 -.873942214E+02 -.873967921E+02 -.873993233E+02 -.874018093E+02 -.874042461E+02 -.874066295E+02 -.874089539E+02 -.874112129E+02 -.874134009E+02 -.874155108E+02 -.874175352E+02 -.874194677E+02 -.874213018E+02 -.874230307E+02 -.874246484E+02 -.874261493E+02 -.874275271E+02 -.874287762E+02 -.874298922E+02 -.874308704E+02 -.874317063E+02 -.874323972E+02 -.874329407E+02 -.874333338E+02 -.874335751E+02 -.874336640E+02 -.874335999E+02 -.874333827E+02 -.874330139E+02 -.874324953E+02 -.874318291E+02 -.874310182E+02 -.874300663E+02 -.874289776E+02 -.874277564E+02 -.874264076E+02 -.874249368E+02 -.874233496E+02 -.874216518E+02 -.874198499E+02 -.874179503E+02 -.874159597E+02 -.874138846E+02 -.874117317E+02 -.874095077E+02 -.874072192E+02 -.874048726E+02 -.874024740E+02 -.874000295E+02 -.873975449E+02 -.873950256E+02 -.873924768E+02 -.873899034E+02 -.873873100E+02 -.873847006E+02 -.873820792E+02 -.873794492E+02 -.873768137E+02 -.873741755E+02 -.873715368E+02 -.873688998E+02 -.873662661E+02 -.873636370E+02 -.873610137E+02 -.873583970E+02 -.873557873E+02 -.873531855E+02 -.873505926E+02 -.873480121E+02 -.873454527E+02 -.873429359E+02 -.873405097E+02 -.873382718E+02 -.873364049E+02 -.873352225E+02 -.873352225E+02
 -.873357207E+02 -.873357207E+02 -.873370032E+02 -.873390312E+02 -.873414699E+02 -.873441215E+02 -.873468826E+02 -.873496977E+02 -.873525508E+02 -.873554270E+02 -.873583194E+02 -.873612185E+02 -.873641151E+02 -.873670039E+02 -.873698878E+02 -.873727727E+02 -.873756633E+02 -.873785666E+02 -.873814807E+02 -.873844027E+02 -.873873250E+02 -.873902399E+02 -.873931401E+02 -.873960173E+02 -.873988681E+02 -.874016874E+02 -.874044708E+02 -.874072144E+02 -.874099129E+02 -.874125595E+02 -.874151460E+02 -.874176655E+02 -.874201090E+02 -.874224684E+02 -.874247364E+02 -.874269049E+02 -.874289659E+02 -.874309117E+02 -.874327350E+02 -.874344278E+02 -.874359830E+02 -.874373950E+02 -.874386571E+02 -.874397640E+02 -.874407111E+02 -.874414944E+02 -.874421097E+02 -.874425544E+02 -.874428268E+02 -.874429253E+02 -.874428496E+02 -.874426007E+02 -.874421797E+02 -.874415885E+02 -.874408301E+02 -.874399083E+02 -.874388271E+02 -.874375912E+02 -.874362064E+02 -.874346789E+02 -.874330150E+02 -.874312218E+02 -.874293069E+02 -.874272779E+02 -.874251425E+02 -.874229088E+02 -.874205847E+02 -.874181782E+02 -.874156973E+02 -.874131496E+02 -.874105427E+02 -.874078839E+02 -.874051803E+02 -.874024386E+02 -.873996650E+02 -.873968656E+02 -.873940459E+02 -.873912110E+02 -.873883656E+02 -.873855138E+02 -.873826596E+02 -.873798062E+02 -.873769564E+02 -.873741128E+02 -.873712772E+02 -.873684515E+02 -.873656367E+02 -.873628337E+02 -.873600430E+02 -.873572650E+02 -.873544999E+02 -.873517487E+02 -.873490144E+02 -.873463059E+02 -.873436452E+02 -.873410826E+02 -.873387205E+02 -.873367509E+02 -.873355039E+02 -.873355039E+02
 -.873360293E+02 -.873360293E+02 -.873373715E+02 -.873394998E+02 -.873420630E+02 -.873448588E+02 -.873477779E+02 -.873507701E+02 -.873538004E+02 -.873568494E+02 -.873599025E+02 -.873629548E+02 -.873660077E+02 -.873690705E+02 -.873721522E+02 -.873752568E+02 -.873783878E+02 -.873815400E+02 -.873847076E+02 -.873878813E+02 -.873910539E+02 -.873942192E+02 -.873973715E+02 -.874005099E+02 -.874036301E+02 -.874067285E+02 -.874097998E+02 -.874128367E+02 -.874158308E+02 -.874187730E+02 -.874216552E+02 -.874244674E+02 -.874272006E+02 -.874298459E+02 -.874323931E+02 -.874348326E+02 -.874371549E+02 -.874393511E+02 -.874414113E+02 -.874433271E+02 -.874450905E+02 -.874466927E+02 -.874481262E+02 -.874493846E+02 -.874504617E+02 -.874513519E+02 -.874520513E+02 -.874525568E+02 -.874528655E+02 -.874529763E+02 -.874528888E+02 -.874526031E+02 -.874521207E+02 -.874514443E+02 -.874505773E+02 -.874495239E+02 -.874482895E+02 -.874468807E+02 -.874453041E+02 -.874435673E+02 -.874416784E+02 -.874396464E+02 -.874374801E+02 -.874351887E+02 -.874327818E+02 -.874302689E+02 -.874276598E+02 -.874249639E+02 -.874221907E+02 -.874193494E+02 -.874164489E+02 -.874134980E+02 -.874105048E+02 -.874074771E+02 -.874044222E+02 -.874013469E+02 -.873982576E+02 -.873951600E+02 -.873920593E+02 -.873889602E+02 -.873858666E+02 -.873827822E+02 -.873797098E+02 -.873766520E+02 -.873736107E+02 -.873705873E+02 -.873675829E+02 -.873645979E+02 -.873616326E+02 -.873586868E+02 -.873557604E+02 -.873528539E+02 -.873499699E+02 -.873471171E+02 -.873443183E+02 -.873416252E+02 -.873391448E+02 -.873370777E+02 -.873357696E+02 -.873357696E+02
 -.873362053E+02 -.873362053E+02 -.873376191E+02 -.873398668E+02 -.873425857E+02 -.873455597E+02 -.873486649E+02 -.873518276E+02 -.873550099E+02 -.873581961E+02 -.873613881E+02 -.873645932E+02 -.873678245E+02 -.873710918E+02 -.873743971E+02 -.873777410E+02 -.873811152E+02 -.873845121E+02 -.873879224E+02 -.873913420E+02 -.873947677E+02 -.873981975E+02 -.874016315E+02 -.874050649E+02 -.874084929E+02 -.874119078E+02 -.874153018E+02 -.874186663E+02 -.874219911E+02 -.874252676E+02 -.874284845E+02 -.874316309E+02 -.874346959E+02 -.874376679E+02 -.874405359E+02 -.874432886E+02 -.874459152E+02 -.874484034E+02 -.874507423E+02 -.874529210E+02 -.874549278E+02 -.874567533E+02 -.874583885E+02 -.874598252E+02 -.874610559E+02 -.874620746E+02 -.874628757E+02 -.874634546E+02 -.874638080E+02 -.874639339E+02 -.874638312E+02 -.874635005E+02 -.874629442E+02 -.874621651E+02 -.874611678E+02 -.874599583E+02 -.874585433E+02 -.874569303E+02 -.874551279E+02 -.874531457E+02 -.874509935E+02 -.874486820E+02 -.874462221E+02 -.874436253E+02 -.874409032E+02 -.874380674E+02 -.874351295E+02 -.874321012E+02 -.874289937E+02 -.874258181E+02 -.874225849E+02 -.874193044E+02 -.874159862E+02 -.874126393E+02 -.874092721E+02 -.874058925E+02 -.874025075E+02 -.873991236E+02 -.873957466E+02 -.873923815E+02 -.873890325E+02 -.873857035E+02 -.873823974E+02 -.873791166E+02 -.873758629E+02 -.873726374E+02 -.873694409E+02 -.873662734E+02 -.873631346E+02 -.873600238E+02 -.873569404E+02 -.873538841E+02 -.873508571E+02 -.873478678E+02 -.873449391E+02 -.873421244E+02 -.873395344E+02 -.873373774E+02 -.873360129E+02 -.873360129E+02
 -.873364097E+02 -.873364097E+02 -.873379222E+02 -.873403189E+02 -.873431978E+02 -.873463151E+02 -.873495376E+02 -.873527993E+02 -.873560804E+02 -.873593833E+02 -.873627187E+02 -.873661009E+02 -.873695379E+02 -.873730279E+02 -.873765657E+02 -.873801407E+02 -.873837453E+02 -.873873748E+02 -.873910299E+02 -.873947111E+02 -.873984177E+02 -.874021487E+02 -.874058981E+02 -.874096604E+02 -.874134277E+02 -.874171932E+02 -.874209474E+02 -.874246795E+02 -.874283793E+02 -.874320339E+02 -.874356313E+02 -.874391593E+02 -.874426054E+02 -.874459567E+02 -.874491995E+02 -.874523201E+02 -.874553030E+02 -.874581344E+02 -.874608005E+02 -.874632872E+02 -.874655824E+02 -.874676743E+02 -.874695516E+02 -.874712034E+02 -.874726205E+02 -.874737939E+02 -.874747162E+02 -.874753818E+02 -.874757866E+02 -.874759279E+02 -.874758054E+02 -.874754201E+02 -.874747746E+02 -.874738731E+02 -.874727214E+02 -.874713263E+02 -.874696963E+02 -.874678408E+02 -.874657707E+02 -.874634974E+02 -.874610334E+02 -.874583920E+02 -.874555868E+02 -.874526318E+02 -.874495412E+02 -.874463294E+02 -.874430105E+02 -.874395983E+02 -.874361066E+02 -.874325485E+02 -.874289366E+02 -.874252828E+02 -.874215984E+02 -.874178939E+02 -.874141791E+02 -.874104627E+02 -.874067528E+02 -.874030566E+02 -.873993803E+02 -.873957293E+02 -.873921083E+02 -.873885210E+02 -.873849703E+02 -.873814585E+02 -.873779869E+02 -.873745565E+02 -.873711673E+02 -.873678189E+02 -.873645103E+02 -.873612401E+02 -.873580068E+02 -.873548095E+02 -.873516497E+02 -.873485351E+02 -.873454886E+02 -.873425646E+02 -.873398768E+02 -.873376401E+02 -.873362259E+02 -.873362259E+02
 -.873367445E+02 -.873367445E+02 -.873383086E+02 -.873407747E+02 -.873437195E+02 -.873468994E+02 -.873501855E+02 -.873535307E+02 -.873569257E+02 -.873603780E+02 -.873638974E+02 -.873674848E+02 -.873711319E+02 -.873748298E+02 -.873785708E+02 -.873823531E+02 -.873861790E+02 -.873900526E+02 -.873939756E+02 -.873979468E+02 -.874019639E+02 -.874060223E+02 -.874101169E+02 -.874142407E+02 -.874183864E+02 -.874225431E+02 -.874266995E+02 -.874308447E+02 -.874349655E+02 -.874390499E+02 -.874430847E+02 -.874470553E+02 -.874509460E+02 -.874547400E+02 -.874584208E+02 -.874619699E+02 -.874653712E+02 -.874686082E+02 -.874716634E+02 -.874745212E+02 -.874771650E+02 -.874795791E+02 -.874817480E+02 -.874836582E+02 -.874852969E+02 -.874866534E+02 -.874877192E+02 -.874884875E+02 -.874889533E+02 -.874891141E+02 -.874889690E+02 -.874885191E+02 -.874877675E+02 -.874867194E+02 -.874853816E+02 -.874837631E+02 -.874818743E+02 -.874797275E+02 -.874773361E+02 -.874747148E+02 -.874718793E+02 -.874688459E+02 -.874656317E+02 -.874622540E+02 -.874587304E+02 -.874550783E+02 -.874513150E+02 -.874474573E+02 -.874435218E+02 -.874395240E+02 -.874354788E+02 -.874314006E+02 -.874273023E+02 -.874231962E+02 -.874190933E+02 -.874150038E+02 -.874109365E+02 -.874068994E+02 -.874028992E+02 -.873989417E+02 -.873950316E+02 -.873911725E+02 -.873873672E+02 -.873836176E+02 -.873799246E+02 -.873762885E+02 -.873727088E+02 -.873691841E+02 -.873657126E+02 -.873622921E+02 -.873589200E+02 -.873555945E+02 -.873523160E+02 -.873490915E+02 -.873459435E+02 -.873429267E+02 -.873401570E+02 -.873378543E+02 -.873363992E+02 -.873363992E+02
 -.873369844E+02 -.873369844E+02 -.873385718E+02 -.873410656E+02 -.873440403E+02 -.873472572E+02 -.873506106E+02 -.873540616E+02 -.873576015E+02 -.873612241E+02 -.873649208E+02 -.873686791E+02 -.873724926E+02 -.873763617E+02 -.873802904E+02 -.873842855E+02 -.873883512E+02 -.873924898E+02 -.873967006E+02 -.874009828E+02 -.874053341E+02 -.874097491E+02 -.874142211E+02 -.874187420E+02 -.874233012E+02 -.874278885E+02 -.874324937E+02 -.874371045E+02 -.874417081E+02 -.874462890E+02 -.874508301E+02 -.874553129E+02 -.874597186E+02 -.874640287E+02 -.874682226E+02 -.874722817E+02 -.874761851E+02 -.874799108E+02 -.874834373E+02 -.874867423E+02 -.874898048E+02 -.874926037E+02 -.874951213E+02 -.874973403E+02 -.874992457E+02 -.875008248E+02 -.875020666E+02 -.875029621E+02 -.875035051E+02 -.875036915E+02 -.875035198E+02 -.875029914E+02 -.875021101E+02 -.875008827E+02 -.874993180E+02 -.874974274E+02 -.874952246E+02 -.874927250E+02 -.874899458E+02 -.874869055E+02 -.874836238E+02 -.874801215E+02 -.874764197E+02 -.874725399E+02 -.874685039E+02 -.874643331E+02 -.874600486E+02 -.874556711E+02 -.874512201E+02 -.874467146E+02 -.874421724E+02 -.874376099E+02 -.874330425E+02 -.874284843E+02 -.874239479E+02 -.874194445E+02 -.874149841E+02 -.874105752E+02 -.874062250E+02 -.874019395E+02 -.873977233E+02 -.873935798E+02 -.873895115E+02 -.873855196E+02 -.873816043E+02 -.873777651E+02 -.873740004E+02 -.873703079E+02 -.873666848E+02 -.873631275E+02 -.873596324E+02 -.873561962E+02 -.873528183E+02 -.873495044E+02 -.873462763E+02 -.873431884E+02 -.873403574E+02 -.873380062E+02 -.873365215E+02 -.873365215E+02
 -.873371056E+02 -.873371056E+02 -.873386721E+02 -.873411454E+02 -.873441233E+02 -.873473909E+02 -.873508421E+02 -.873544237E+02 -.873581023E+02 -.873618580E+02 -.873656782E+02 -.873695619E+02 -.873735166E+02 -.873775500E+02 -.873816712E+02 -.873858857E+02 -.873901984E+02 -.873946109E+02 -.873991245E+02 -.874037376E+02 -.874084448E+02 -.874132400E+02 -.874181160E+02 -.874230652E+02 -.874280795E+02 -.874331499E+02 -.874382642E+02 -.874434071E+02 -.874485617E+02 -.874537094E+02 -.874588311E+02 -.874639073E+02 -.874689183E+02 -.874738410E+02 -.874786518E+02 -.874833242E+02 -.874878300E+02 -.874921412E+02 -.874962296E+02 -.875000689E+02 -.875036325E+02 -.875068972E+02 -.875098394E+02 -.875124381E+02 -.875146739E+02 -.875165293E+02 -.875179895E+02 -.875190429E+02 -.875196808E+02 -.875198979E+02 -.875196926E+02 -.875190666E+02 -.875180252E+02 -.875165768E+02 -.875147332E+02 -.875125094E+02 -.875099225E+02 -.875069925E+02 -.875037413E+02 -.875001925E+02 -.874963712E+02 -.874923036E+02 -.874880161E+02 -.874835359E+02 -.874788898E+02 -.874741046E+02 -.874692059E+02 -.874642189E+02 -.874591672E+02 -.874540736E+02 -.874489588E+02 -.874438425E+02 -.874387423E+02 -.874336744E+02 -.874286531E+02 -.874236907E+02 -.874187983E+02 -.874139848E+02 -.874092578E+02 -.874046230E+02 -.874000849E+02 -.873956465E+02 -.873913093E+02 -.873870737E+02 -.873829390E+02 -.873789033E+02 -.873749640E+02 -.873711174E+02 -.873673591E+02 -.873636842E+02 -.873600875E+02 -.873565642E+02 -.873531122E+02 -.873497356E+02 -.873464549E+02 -.873433234E+02 -.873404573E+02 -.873380798E+02 -.873365797E+02 -.873365797E+02
 -.873369755E+02 -.873369755E+02 -.873385395E+02 -.873410323E+02 -.873440658E+02 -.873474185E+02 -.873509626E+02 -.873546264E+02 -.873583751E+02 -.873621953E+02 -.873660904E+02 -.873700722E+02 -.873741519E+02 -.873783407E+02 -.873826468E+02 -.873870781E+02 -.873916388E+02 -.873963312E+02 -.874011543E+02 -.874061038E+02 -.874111765E+02 -.874163688E+02 -.874216778E+02 -.874270971E+02 -.874326182E+02 -.874382279E+02 -.874439099E+02 -.874496483E+02 -.874554260E+02 -.874612252E+02 -.874670266E+02 -.874728074E+02 -.874785401E+02 -.874841948E+02 -.874897389E+02 -.874951386E+02 -.875003603E+02 -.875053709E+02 -.875101376E+02 -.875146271E+02 -.875188082E+02 -.875226486E+02 -.875261183E+02 -.875291890E+02 -.875318347E+02 -.875340325E+02 -.875357633E+02 -.875370118E+02 -.875377668E+02 -.875380217E+02 -.875377743E+02 -.875370271E+02 -.875357868E+02 -.875340646E+02 -.875318759E+02 -.875292397E+02 -.875261788E+02 -.875227188E+02 -.875188881E+02 -.875147171E+02 -.875102380E+02 -.875054839E+02 -.875004886E+02 -.874952860E+02 -.874899097E+02 -.874843925E+02 -.874787663E+02 -.874730615E+02 -.874673068E+02 -.874615292E+02 -.874557535E+02 -.874500025E+02 -.874442966E+02 -.874386540E+02 -.874330907E+02 -.874276204E+02 -.874222546E+02 -.874170026E+02 -.874118720E+02 -.874068680E+02 -.874019946E+02 -.873972536E+02 -.873926457E+02 -.873881698E+02 -.873838238E+02 -.873796043E+02 -.873755068E+02 -.873715261E+02 -.873676559E+02 -.873638894E+02 -.873602197E+02 -.873566400E+02 -.873531463E+02 -.873497410E+02 -.873464424E+02 -.873433018E+02 -.873404330E+02 -.873380567E+02 -.873365589E+02 -.873365589E+02
 -.873368347E+02 -.873368347E+02 -.873384022E+02 -.873409124E+02 -.873439752E+02 -.873473480E+02 -.873508955E+02 -.873545517E+02 -.873582955E+02 -.873621287E+02 -.873660644E+02 -.873701160E+02 -.873742965E+02 -.873786187E+02 -.873830934E+02 -.873877275E+02 -.873925235E+02 -.873974818E+02 -.874026022E+02 -.874078869E+02 -.874133385E+02 -.874189573E+02 -.874247373E+02 -.874306696E+02 -.874367418E+02 -.874429413E+02 -.874492568E+02 -.874556750E+02 -.874621793E+02 -.874687479E+02 -.874753535E+02 -.874819640E+02 -.874885445E+02 -.874950591E+02 -.875014699E+02 -.875077388E+02 -.875138266E+02 -.875196925E+02 -.875252941E+02 -.875305895E+02 -.875355357E+02 -.875400914E+02 -.875442167E+02 -.875478745E+02 -.875510309E+02 -.875536564E+02 -.875557258E+02 -.875572191E+02 -.875581216E+02 -.875584245E+02 -.875581249E+02 -.875572257E+02 -.875557359E+02 -.875536704E+02 -.875510493E+02 -.875478981E+02 -.875442465E+02 -.875401283E+02 -.875355804E+02 -.875306422E+02 -.875253551E+02 -.875197615E+02 -.875139043E+02 -.875078267E+02 -.875015705E+02 -.874951768E+02 -.874886848E+02 -.874821314E+02 -.874755515E+02 -.874689771E+02 -.874624374E+02 -.874559587E+02 -.874495643E+02 -.874432747E+02 -.874371072E+02 -.874310765E+02 -.874251944E+02 -.874194703E+02 -.874139110E+02 -.874085211E+02 -.874033030E+02 -.873982573E+02 -.873933827E+02 -.873886766E+02 -.873841345E+02 -.873797512E+02 -.873755199E+02 -.873714331E+02 -.873674825E+02 -.873636589E+02 -.873599531E+02 -.873563563E+02 -.873528619E+02 -.873494701E+02 -.873461965E+02 -.873430891E+02 -.873402576E+02 -.873379163E+02 -.873364422E+02 -.873364422E+02
 -.873366735E+02 -.873366735E+02 -.873382213E+02 -.873406938E+02 -.873436920E+02 -.873469795E+02 -.873504350E+02 -.873540119E+02 -.873576996E+02 -.873615063E+02 -.873654459E+02 -.873695345E+02 -.873737895E+02 -.873782233E+02 -.873828431E+02 -.873876516E+02 -.873926540E+02 -.873978580E+02 -.874032729E+02 -.874089059E+02 -.874147571E+02 -.874208214E+02 -.874270925E+02 -.874335654E+02 -.874402358E+02 -.874470984E+02 -.874541423E+02 -.874613499E+02 -.874686963E+02 -.874761519E+02 -.874836833E+02 -.874912547E+02 -.874988290E+02 -.875063654E+02 -.875138208E+02 -.875211487E+02 -.875282989E+02 -.875352186E+02 -.875418531E+02 -.875481470E+02 -.875540448E+02 -.875594924E+02 -.875644385E+02 -.875688342E+02 -.875726354E+02 -.875758027E+02 -.875783023E+02 -.875801073E+02 -.875811980E+02 -.875815623E+02 -.875811961E+02 -.875801038E+02 -.875782976E+02 -.875757972E+02 -.875726299E+02 -.875688293E+02 -.875644348E+02 -.875594911E+02 -.875540467E+02 -.875481533E+02 -.875418649E+02 -.875352362E+02 -.875283227E+02 -.875211787E+02 -.875138572E+02 -.875064093E+02 -.874988830E+02 -.874913238E+02 -.874837732E+02 -.874762691E+02 -.874688458E+02 -.874615333E+02 -.874543579E+02 -.874473418E+02 -.874405037E+02 -.874338586E+02 -.874274181E+02 -.874211906E+02 -.874151818E+02 -.874093944E+02 -.874038291E+02 -.873984839E+02 -.873933553E+02 -.873884378E+02 -.873837246E+02 -.873792073E+02 -.873748767E+02 -.873707222E+02 -.873667328E+02 -.873628968E+02 -.873592020E+02 -.873556371E+02 -.873521929E+02 -.873488666E+02 -.873456703E+02 -.873426476E+02 -.873399013E+02 -.873376354E+02 -.873362109E+02 -.873362109E+02
 -.873363039E+02 -.873363039E+02 -.873378018E+02 -.873401763E+02 -.873430385E+02 -.873461767E+02 -.873494920E+02 -.873529465E+02 -.873565361E+02 -.873602734E+02 -.873641775E+02 -.873682674E+02 -.873725545E+02 -.873770463E+02 -.873817504E+02 -.873866816E+02 -.873918570E+02 -.873972905E+02 -.874029894E+02 -.874089548E+02 -.874151874E+02 -.874216907E+02 -.874284712E+02 -.874355333E+02 -.874428751E+02 -.874504869E+02 -.874583508E+02 -.874664428E+02 -.874747359E+02 -.874831997E+02 -.874918005E+02 -.875005018E+02 -.875092612E+02 -.875180306E+02 -.875267563E+02 -.875353788E+02 -.875438336E+02 -.875520531E+02 -.875599678E+02 -.875675060E+02 -.875745969E+02 -.875811699E+02 -.875871566E+02 -.875924924E+02 -.875971176E+02 -.876009787E+02 -.876040304E+02 -.876062362E+02 -.876075693E+02 -.876080135E+02 -.876075631E+02 -.876062238E+02 -.876040118E+02 -.876009542E+02 -.875970874E+02 -.875924573E+02 -.875871171E+02 -.875811267E+02 -.875745510E+02 -.875674585E+02 -.875599197E+02 -.875520064E+02 -.875437894E+02 -.875353384E+02 -.875267205E+02 -.875179990E+02 -.875092337E+02 -.875004793E+02 -.874917855E+02 -.874831971E+02 -.874747533E+02 -.874664879E+02 -.874584298E+02 -.874506026E+02 -.874430255E+02 -.874357128E+02 -.874286750E+02 -.874219187E+02 -.874154470E+02 -.874092601E+02 -.874033552E+02 -.873977272E+02 -.873923690E+02 -.873872717E+02 -.873824247E+02 -.873778161E+02 -.873734330E+02 -.873692617E+02 -.873652876E+02 -.873614958E+02 -.873578710E+02 -.873543987E+02 -.873510667E+02 -.873478686E+02 -.873448124E+02 -.873419357E+02 -.873393317E+02 -.873371891E+02 -.873358445E+02 -.873358445E+02
 -.873358549E+02 -.873358549E+02 -.873372380E+02 -.873394270E+02 -.873420730E+02 -.873449883E+02 -.873480875E+02 -.873513442E+02 -.873547653E+02 -.873583688E+02 -.873621703E+02 -.873661800E+02 -.873704090E+02 -.873748750E+02 -.873796024E+02 -.873846136E+02 -.873899225E+02 -.873955370E+02 -.874014649E+02 -.874077193E+02 -.874143168E+02 -.874212746E+02 -.874286029E+02 -.874363034E+02 -.874443695E+02 -.874527876E+02 -.874615402E+02 -.874706073E+02 -.874799658E+02 -.874895881E+02 -.874994409E+02 -.875094819E+02 -.875196599E+02 -.875299154E+02 -.875401813E+02 -.875503836E+02 -.875604428E+02 -.875702747E+02 -.875797900E+02 -.875888968E+02 -.875975010E+02 -.876055089E+02 -.876128290E+02 -.876193744E+02 -.876250641E+02 -.876298258E+02 -.876335970E+02 -.876363270E+02 -.876379782E+02 -.876385276E+02 -.876379675E+02 -.876363054E+02 -.876335643E+02 -.876297817E+02 -.876250084E+02 -.876193070E+02 -.876127506E+02 -.876054201E+02 -.875974032E+02 -.875887911E+02 -.875796779E+02 -.875701572E+02 -.875603214E+02 -.875502597E+02 -.875400569E+02 -.875297922E+02 -.875195388E+02 -.875093627E+02 -.874993231E+02 -.874894715E+02 -.874798525E+02 -.874705033E+02 -.874614543E+02 -.874527296E+02 -.874443473E+02 -.874363197E+02 -.874286546E+02 -.874213550E+02 -.874144200E+02 -.874078454E+02 -.874016238E+02 -.873957454E+02 -.873901983E+02 -.873849688E+02 -.873800415E+02 -.873754002E+02 -.873710275E+02 -.873669053E+02 -.873630153E+02 -.873593386E+02 -.873558563E+02 -.873525504E+02 -.873494051E+02 -.873464101E+02 -.873435683E+02 -.873409095E+02 -.873385145E+02 -.873365510E+02 -.873353218E+02 -.873353218E+02
 -.873352699E+02 -.873352699E+02 -.873364677E+02 -.873383777E+02 -.873407073E+02 -.873433032E+02 -.873461004E+02 -.873490866E+02 -.873522672E+02 -.873556498E+02 -.873592443E+02 -.873630688E+02 -.873671518E+02 -.873715231E+02 -.873762059E+02 -.873812144E+02 -.873865626E+02 -.873922709E+02 -.873983667E+02 -.874048790E+02 -.874118332E+02 -.874192460E+02 -.874271246E+02 -.874354693E+02 -.874442756E+02 -.874535375E+02 -.874632480E+02 -.874733966E+02 -.874839656E+02 -.874949274E+02 -.875062431E+02 -.875178624E+02 -.875297258E+02 -.875417638E+02 -.875538975E+02 -.875660379E+02 -.875780863E+02 -.875899349E+02 -.876014688E+02 -.876125677E+02 -.876231080E+02 -.876329649E+02 -.876420152E+02 -.876501396E+02 -.876572262E+02 -.876631734E+02 -.876678935E+02 -.876713152E+02 -.876733860E+02 -.876740739E+02 -.876733680E+02 -.876712794E+02 -.876678405E+02 -.876631038E+02 -.876571405E+02 -.876500382E+02 -.876418980E+02 -.876328317E+02 -.876229588E+02 -.876124031E+02 -.876012899E+02 -.875897433E+02 -.875778839E+02 -.875658265E+02 -.875536784E+02 -.875415384E+02 -.875294958E+02 -.875176299E+02 -.875060093E+02 -.874946929E+02 -.874837293E+02 -.874731578E+02 -.874630087E+02 -.874533043E+02 -.874440595E+02 -.874352825E+02 -.874269756E+02 -.874191361E+02 -.874117570E+02 -.874048275E+02 -.873983336E+02 -.873922590E+02 -.873865853E+02 -.873812925E+02 -.873763594E+02 -.873717638E+02 -.873674833E+02 -.873634946E+02 -.873597747E+02 -.873563002E+02 -.873530484E+02 -.873499972E+02 -.873471269E+02 -.873444227E+02 -.873418816E+02 -.873395240E+02 -.873374147E+02 -.873356943E+02 -.873346210E+02 -.873346210E+02
 -.873343603E+02 -.873343603E+02 -.873353392E+02 -.873369122E+02 -.873388559E+02 -.873410593E+02 -.873434791E+02 -.873461009E+02 -.873489223E+02 -.873519544E+02 -.873552233E+02 -.873587646E+02 -.873626088E+02 -.873667781E+02 -.873712906E+02 -.873761708E+02 -.873814531E+02 -.873871775E+02 -.873933836E+02 -.874001047E+02 -.874073651E+02 -.874151795E+02 -.874235581E+02 -.874325116E+02 -.874420525E+02 -.874521926E+02 -.874629377E+02 -.874742824E+02 -.874862095E+02 -.874986908E+02 -.875116865E+02 -.875251458E+02 -.875390047E+02 -.875531842E+02 -.875675906E+02 -.875821155E+02 -.875966370E+02 -.876110201E+02 -.876251179E+02 -.876387734E+02 -.876518211E+02 -.876640914E+02 -.876754139E+02 -.876856229E+02 -.876945618E+02 -.877020879E+02 -.877080769E+02 -.877124272E+02 -.877150634E+02 -.877159392E+02 -.877150388E+02 -.877123782E+02 -.877080038E+02 -.877019913E+02 -.876944425E+02 -.876854816E+02 -.876752516E+02 -.876639086E+02 -.876516181E+02 -.876385498E+02 -.876248732E+02 -.876107538E+02 -.875963497E+02 -.875818091E+02 -.875672676E+02 -.875528475E+02 -.875386567E+02 -.875247881E+02 -.875113201E+02 -.874983171E+02 -.874858301E+02 -.874738975E+02 -.874625466E+02 -.874517945E+02 -.874416493E+02 -.874321115E+02 -.874231748E+02 -.874148273E+02 -.874070527E+02 -.873998309E+02 -.873931389E+02 -.873869515E+02 -.873812418E+02 -.873759818E+02 -.873711429E+02 -.873666962E+02 -.873626124E+02 -.873588627E+02 -.873554187E+02 -.873522521E+02 -.873493356E+02 -.873466431E+02 -.873441506E+02 -.873418385E+02 -.873396969E+02 -.873377351E+02 -.873359982E+02 -.873345929E+02 -.873337210E+02 -.873337210E+02
 -.873331747E+02 -.873331747E+02 -.873338862E+02 -.873350539E+02 -.873365362E+02 -.873382593E+02 -.873401878E+02 -.873423084E+02 -.873446324E+02 -.873471919E+02 -.873500236E+02 -.873531562E+02 -.873566122E+02 -.873604174E+02 -.873646077E+02 -.873692292E+02 -.873743332E+02 -.873799696E+02 -.873861793E+02 -.873929930E+02 -.874004344E+02 -.874085294E+02 -.874173108E+02 -.874268142E+02 -.874370721E+02 -.874481074E+02 -.874599328E+02 -.874725512E+02 -.874859562E+02 -.875001292E+02 -.875150369E+02 -.875306292E+02 -.875468379E+02 -.875635769E+02 -.875807406E+02 -.875982032E+02 -.876158161E+02 -.876334095E+02 -.876507923E+02 -.876677560E+02 -.876840781E+02 -.876995269E+02 -.877138672E+02 -.877268668E+02 -.877383031E+02 -.877479708E+02 -.877556895E+02 -.877613106E+02 -.877647231E+02 -.877658584E+02 -.877646934E+02 -.877612510E+02 -.877555998E+02 -.877478506E+02 -.877381524E+02 -.877266857E+02 -.877136563E+02 -.876992870E+02 -.876838104E+02 -.876674617E+02 -.876504723E+02 -.876330641E+02 -.876154448E+02 -.875978049E+02 -.875803151E+02 -.875631251E+02 -.875463627E+02 -.875301343E+02 -.875145260E+02 -.874996043E+02 -.874854179E+02 -.874719998E+02 -.874593687E+02 -.874475310E+02 -.874364830E+02 -.874262120E+02 -.874166983E+02 -.874079167E+02 -.873998374E+02 -.873924275E+02 -.873856517E+02 -.873794731E+02 -.873738543E+02 -.873687572E+02 -.873641443E+02 -.873599782E+02 -.873562226E+02 -.873528419E+02 -.873498016E+02 -.873470684E+02 -.873446104E+02 -.873423969E+02 -.873403998E+02 -.873385943E+02 -.873369630E+02 -.873355023E+02 -.873342340E+02 -.873332233E+02 -.873326027E+02 -.873326027E+02
 -.873317361E+02 -.873317361E+02 -.873321384E+02 -.873328297E+02 -.873337471E+02 -.873348530E+02 -.873361323E+02 -.873376001E+02 -.873392917E+02 -.873412413E+02 -.873434754E+02 -.873460187E+02 -.873489044E+02 -.873521766E+02 -.873558914E+02 -.873601106E+02 -.873648915E+02 -.873702790E+02 -.873763089E+02 -.873830181E+02 -.873904542E+02 -.873986738E+02 -.874077348E+02 -.874176895E+02 -.874285833E+02 -.874404563E+02 -.874533420E+02 -.874672648E+02 -.874822354E+02 -.874982491E+02 -.875152855E+02 -.875333062E+02 -.875522512E+02 -.875720352E+02 -.875925435E+02 -.876136290E+02 -.876351119E+02 -.876567793E+02 -.876783871E+02 -.876996611E+02 -.877203027E+02 -.877399932E+02 -.877584031E+02 -.877752009E+02 -.877900642E+02 -.878026915E+02 -.878128147E+02 -.878202102E+02 -.878247100E+02 -.878262096E+02 -.878246736E+02 -.878201373E+02 -.878127051E+02 -.878025449E+02 -.877898800E+02 -.877749790E+02 -.877581437E+02 -.877396968E+02 -.877199702E+02 -.876992939E+02 -.876779861E+02 -.876563459E+02 -.876346465E+02 -.876131319E+02 -.875920142E+02 -.875714726E+02 -.875516540E+02 -.875326748E+02 -.875146225E+02 -.874975589E+02 -.874815227E+02 -.874665325E+02 -.874525902E+02 -.874396836E+02 -.874277888E+02 -.874168732E+02 -.874068971E+02 -.873978157E+02 -.873895812E+02 -.873821431E+02 -.873754502E+02 -.873694511E+02 -.873640950E+02 -.873593321E+02 -.873551140E+02 -.873513943E+02 -.873481282E+02 -.873452730E+02 -.873427881E+02 -.873406349E+02 -.873387766E+02 -.873371788E+02 -.873358087E+02 -.873346367E+02 -.873336375E+02 -.873327927E+02 -.873320971E+02 -.873315666E+02 -.873312512E+02 -.873312512E+02
 -.873299350E+02 -.873299350E+02 -.873300000E+02 -.873301466E+02 -.873303860E+02 -.873307366E+02 -.873312347E+02 -.873319233E+02 -.873328372E+02 -.873340030E+02 -.873354483E+02 -.873372105E+02 -.873393402E+02 -.873419023E+02 -.873449662E+02 -.873485914E+02 -.873528231E+02 -.873577042E+02 -.873632890E+02 -.873696455E+02 -.873768502E+02 -.873849797E+02 -.873941086E+02 -.874043116E+02 -.874156622E+02 -.874282283E+02 -.874420702E+02 -.874572389E+02 -.874737750E+02 -.874917076E+02 -.875110480E+02 -.875317835E+02 -.875538718E+02 -.875772357E+02 -.876017588E+02 -.876272806E+02 -.876535933E+02 -.876804389E+02 -.877075088E+02 -.877344458E+02 -.877608476E+02 -.877862742E+02 -.878102580E+02 -.878323174E+02 -.878519745E+02 -.878687751E+02 -.878823096E+02 -.878922338E+02 -.878982874E+02 -.879003081E+02 -.878982411E+02 -.878921420E+02 -.878821735E+02 -.878685962E+02 -.878517538E+02 -.878320551E+02 -.878099535E+02 -.877859264E+02 -.877604551E+02 -.877340082E+02 -.877070269E+02 -.876799142E+02 -.876530277E+02 -.876266755E+02 -.876011145E+02 -.875765520E+02 -.875531476E+02 -.875310175E+02 -.875102391E+02 -.874908560E+02 -.874728830E+02 -.874563111E+02 -.874411121E+02 -.874272429E+02 -.874146490E+02 -.874032677E+02 -.873930311E+02 -.873838678E+02 -.873757055E+02 -.873684715E+02 -.873620947E+02 -.873565058E+02 -.873516385E+02 -.873474291E+02 -.873438175E+02 -.873407471E+02 -.873381645E+02 -.873360197E+02 -.873342660E+02 -.873328599E+02 -.873317604E+02 -.873309292E+02 -.873303303E+02 -.873299292E+02 -.873296921E+02 -.873295850E+02 -.873295716E+02 -.873296112E+02 -.873296573E+02 -.873296573E+02
 -.873281359E+02 -.873281359E+02 -.873277620E+02 -.873271991E+02 -.873265827E+02 -.873260160E+02 -.873255745E+02 -.873253073E+02 -.873252467E+02 -.873254222E+02 -.873258720E+02 -.873266523E+02 -.873278336E+02 -.873294859E+02 -.873316647E+02 -.873344154E+02 -.873377890E+02 -.873418531E+02 -.873466894E+02 -.873523882E+02 -.873590439E+02 -.873667553E+02 -.873756255E+02 -.873857590E+02 -.873972591E+02 -.874102280E+02 -.874247681E+02 -.874409793E+02 -.874589545E+02 -.874787728E+02 -.875004933E+02 -.875241482E+02 -.875497354E+02 -.875772097E+02 -.876064736E+02 -.876373708E+02 -.876696771E+02 -.877030957E+02 -.877372497E+02 -.877716799E+02 -.878058458E+02 -.878391334E+02 -.878708701E+02 -.879003457E+02 -.879268401E+02 -.879496553E+02 -.879681509E+02 -.879817803E+02 -.879901244E+02 -.879929193E+02 -.879900746E+02 -.879816802E+02 -.879679994E+02 -.879494515E+02 -.879265839E+02 -.879000378E+02 -.878705118E+02 -.878387260E+02 -.878053896E+02 -.877711737E+02 -.877366915E+02 -.877024836E+02 -.876690110E+02 -.876366524E+02 -.876057060E+02 -.875763949E+02 -.875488741E+02 -.875232387E+02 -.874995332E+02 -.874777601E+02 -.874578880E+02 -.874398594E+02 -.874235974E+02 -.874090111E+02 -.873960007E+02 -.873844614E+02 -.873742867E+02 -.873653704E+02 -.873576089E+02 -.873509024E+02 -.873451557E+02 -.873402793E+02 -.873361889E+02 -.873328065E+02 -.873300593E+02 -.873278805E+02 -.873262084E+02 -.873249864E+02 -.873241625E+02 -.873236890E+02 -.873235219E+02 -.873236203E+02 -.873239455E+02 -.873244590E+02 -.873251192E+02 -.873258748E+02 -.873266553E+02 -.873273560E+02 -.873278203E+02 -.873278203E+02
 -.873259143E+02 -.873259143E+02 -.873250393E+02 -.873236838E+02 -.873221207E+02 -.873205283E+02 -.873190109E+02 -.873176254E+02 -.873164101E+02 -.873154080E+02 -.873146795E+02 -.873142953E+02 -.873143200E+02 -.873148041E+02 -.873157919E+02 -.873173375E+02 -.873195134E+02 -.873224082E+02 -.873261213E+02 -.873307608E+02 -.873364430E+02 -.873432914E+02 -.873514359E+02 -.873610136E+02 -.873721697E+02 -.873850600E+02 -.873998468E+02 -.874166948E+02 -.874357671E+02 -.874572178E+02 -.874811846E+02 -.875077777E+02 -.875370701E+02 -.875690870E+02 -.876037934E+02 -.876410793E+02 -.876807407E+02 -.877224619E+02 -.877658010E+02 -.878101801E+02 -.878548836E+02 -.878990629E+02 -.879417518E+02 -.879818932E+02 -.880183796E+02 -.880501065E+02 -.880760355E+02 -.880952633E+02 -.881070873E+02 -.881110611E+02 -.881070316E+02 -.880951516E+02 -.880758672E+02 -.880498805E+02 -.880180943E+02 -.879815471E+02 -.879413439E+02 -.878985936E+02 -.878543545E+02 -.878095935E+02 -.877651585E+02 -.877217633E+02 -.876799833E+02 -.876402597E+02 -.876029096E+02 -.875681401E+02 -.875360636E+02 -.875067148E+02 -.874800655E+02 -.874560397E+02 -.874345255E+02 -.874153867E+02 -.873984713E+02 -.873836189E+02 -.873706665E+02 -.873594527E+02 -.873498209E+02 -.873416216E+02 -.873347140E+02 -.873289666E+02 -.873242578E+02 -.873204757E+02 -.873175182E+02 -.873152924E+02 -.873137142E+02 -.873127074E+02 -.873122035E+02 -.873121408E+02 -.873124636E+02 -.873131221E+02 -.873140707E+02 -.873152677E+02 -.873166735E+02 -.873182467E+02 -.873199384E+02 -.873216799E+02 -.873233633E+02 -.873248134E+02 -.873257505E+02 -.873257505E+02
 -.873234941E+02 -.873234941E+02 -.873220618E+02 -.873198285E+02 -.873172082E+02 -.873144494E+02 -.873116883E+02 -.873090018E+02 -.873064497E+02 -.873040961E+02 -.873020085E+02 -.873002447E+02 -.872988480E+02 -.872978559E+02 -.872973172E+02 -.872973020E+02 -.872978990E+02 -.872992082E+02 -.873013408E+02 -.873044190E+02 -.873085772E+02 -.873139614E+02 -.873207317E+02 -.873290666E+02 -.873391650E+02 -.873512452E+02 -.873655426E+02 -.873823070E+02 -.874017970E+02 -.874242715E+02 -.874499821E+02 -.874791660E+02 -.875120348E+02 -.875487573E+02 -.875894349E+02 -.876340715E+02 -.876825455E+02 -.877345799E+02 -.877897134E+02 -.878472733E+02 -.879063533E+02 -.879658027E+02 -.880242340E+02 -.880800534E+02 -.881315210E+02 -.881768388E+02 -.882142653E+02 -.882422472E+02 -.882595534E+02 -.882653913E+02 -.882594874E+02 -.882421159E+02 -.882140696E+02 -.881765798E+02 -.881311992E+02 -.880796683E+02 -.880237841E+02 -.879652858E+02 -.879057672E+02 -.878466167E+02 -.877889870E+02 -.877337859E+02 -.876816861E+02 -.876331469E+02 -.875884425E+02 -.875476926E+02 -.875108945E+02 -.874779509E+02 -.874486965E+02 -.874229188E+02 -.874003766E+02 -.873808138E+02 -.873639703E+02 -.873495901E+02 -.873374271E+02 -.873272487E+02 -.873188381E+02 -.873119957E+02 -.873065393E+02 -.873023040E+02 -.872991413E+02 -.872969181E+02 -.872955161E+02 -.872948300E+02 -.872947667E+02 -.872952440E+02 -.872961892E+02 -.872975385E+02 -.872992357E+02 -.873012310E+02 -.873034804E+02 -.873059437E+02 -.873085823E+02 -.873113541E+02 -.873142039E+02 -.873170457E+02 -.873197323E+02 -.873220123E+02 -.873234720E+02 -.873234720E+02
 -.873208015E+02 -.873208015E+02 -.873187814E+02 -.873156117E+02 -.873118439E+02 -.873078012E+02 -.873036642E+02 -.872995419E+02 -.872955172E+02 -.872916618E+02 -.872880282E+02 -.872846490E+02 -.872815495E+02 -.872787684E+02 -.872763662E+02 -.872744209E+02 -.872730224E+02 -.872722733E+02 -.872722907E+02 -.872732045E+02 -.872751595E+02 -.872783210E+02 -.872828816E+02 -.872890636E+02 -.872971210E+02 -.873073399E+02 -.873200392E+02 -.873355670E+02 -.873542968E+02 -.873766276E+02 -.874029826E+02 -.874338006E+02 -.874695159E+02 -.875105321E+02 -.875571914E+02 -.876097391E+02 -.876682795E+02 -.877327219E+02 -.878027174E+02 -.878775929E+02 -.879562879E+02 -.880373053E+02 -.881186885E+02 -.881980377E+02 -.882725828E+02 -.883393201E+02 -.883952183E+02 -.884374789E+02 -.884638222E+02 -.884727530E+02 -.884637496E+02 -.884373338E+02 -.883950010E+02 -.883390313E+02 -.882722235E+02 -.881976089E+02 -.881181903E+02 -.880367367E+02 -.879556462E+02 -.878768749E+02 -.878019201E+02 -.877318438E+02 -.876673213E+02 -.876087032E+02 -.875560802E+02 -.875093457E+02 -.874682507E+02 -.874324509E+02 -.874015446E+02 -.873751024E+02 -.873526890E+02 -.873338787E+02 -.873182667E+02 -.873054752E+02 -.872951573E+02 -.872869984E+02 -.872807161E+02 -.872760588E+02 -.872728040E+02 -.872707563E+02 -.872697444E+02 -.872696195E+02 -.872702519E+02 -.872715296E+02 -.872733560E+02 -.872756477E+02 -.872783330E+02 -.872813506E+02 -.872846475E+02 -.872881784E+02 -.872919040E+02 -.872957889E+02 -.872997984E+02 -.873038920E+02 -.873080102E+02 -.873120499E+02 -.873158241E+02 -.873190007E+02 -.873210239E+02 -.873210239E+02
 -.873181415E+02 -.873181415E+02 -.873154704E+02 -.873112629E+02 -.873062283E+02 -.873007793E+02 -.872951510E+02 -.872894854E+02 -.872838752E+02 -.872783736E+02 -.872730037E+02 -.872677774E+02 -.872627171E+02 -.872578643E+02 -.872532774E+02 -.872490277E+02 -.872451987E+02 -.872418868E+02 -.872392004E+02 -.872372644E+02 -.872362281E+02 -.872362716E+02 -.872376097E+02 -.872404977E+02 -.872452361E+02 -.872521723E+02 -.872617014E+02 -.872742711E+02 -.872903927E+02 -.873106481E+02 -.873356866E+02 -.873662134E+02 -.874029750E+02 -.874467405E+02 -.874982703E+02 -.875582709E+02 -.876273278E+02 -.877058160E+02 -.877937881E+02 -.878908408E+02 -.879959706E+02 -.881074301E+02 -.882226105E+02 -.883379793E+02 -.884491171E+02 -.885508944E+02 -.886378231E+02 -.887045812E+02 -.887466607E+02 -.887610210E+02 -.887465858E+02 -.887044303E+02 -.886375941E+02 -.885505850E+02 -.884487257E+02 -.883375059E+02 -.882220570E+02 -.881067993E+02 -.879952643E+02 -.878900582E+02 -.877929253E+02 -.877048676E+02 -.876262889E+02 -.875571398E+02 -.874970481E+02 -.874454300E+02 -.874015780E+02 -.873647280E+02 -.873341077E+02 -.873089694E+02 -.872886113E+02 -.872723896E+02 -.872597234E+02 -.872500962E+02 -.872430534E+02 -.872381987E+02 -.872351891E+02 -.872337292E+02 -.872335665E+02 -.872344856E+02 -.872363040E+02 -.872388670E+02 -.872420445E+02 -.872457270E+02 -.872498228E+02 -.872542555E+02 -.872589612E+02 -.872638873E+02 -.872689899E+02 -.872742329E+02 -.872795858E+02 -.872850221E+02 -.872905142E+02 -.872960260E+02 -.873014959E+02 -.873068054E+02 -.873117273E+02 -.873158475E+02 -.873184624E+02 -.873184624E+02
 -.873154165E+02 -.873154165E+02 -.873120760E+02 -.873067959E+02 -.873004506E+02 -.872935524E+02 -.872863930E+02 -.872791347E+02 -.872718583E+02 -.872645893E+02 -.872573278E+02 -.872500759E+02 -.872428518E+02 -.872356896E+02 -.872286340E+02 -.872217382E+02 -.872150655E+02 -.872086898E+02 -.872026991E+02 -.871972027E+02 -.871923390E+02 -.871882822E+02 -.871852492E+02 -.871835060E+02 -.871833702E+02 -.871852179E+02 -.871894979E+02 -.871967519E+02 -.872076296E+02 -.872228975E+02 -.872434459E+02 -.872702970E+02 -.873046098E+02 -.873476760E+02 -.874009012E+02 -.874657608E+02 -.875437222E+02 -.876361235E+02 -.877440026E+02 -.878678696E+02 -.880074182E+02 -.881611823E+02 -.883261690E+02 -.884975289E+02 -.886683669E+02 -.888298288E+02 -.889716100E+02 -.890829881E+02 -.891543458E+02 -.891789194E+02 -.891542602E+02 -.890828182E+02 -.889713577E+02 -.888294952E+02 -.886679516E+02 -.884970293E+02 -.883255817E+02 -.881605048E+02 -.880066509E+02 -.878670157E+02 -.877430648E+02 -.876351011E+02 -.875426096E+02 -.874645499E+02 -.873995863E+02 -.873462562E+02 -.873030881E+02 -.872686762E+02 -.872417253E+02 -.872210722E+02 -.872056927E+02 -.871946982E+02 -.871873270E+02 -.871829324E+02 -.871809693E+02 -.871809817E+02 -.871825899E+02 -.871854791E+02 -.871893900E+02 -.871941093E+02 -.871994627E+02 -.872053079E+02 -.872115298E+02 -.872180354E+02 -.872247501E+02 -.872316146E+02 -.872385820E+02 -.872456159E+02 -.872526882E+02 -.872597775E+02 -.872668674E+02 -.872739437E+02 -.872809901E+02 -.872879777E+02 -.872948451E+02 -.873014606E+02 -.873075582E+02 -.873126420E+02 -.873158601E+02 -.873158601E+02
 -.873126481E+02 -.873126481E+02 -.873086468E+02 -.873023069E+02 -.872946683E+02 -.872863433E+02 -.872776710E+02 -.872688184E+02 -.872598431E+02 -.872507458E+02 -.872415134E+02 -.872321407E+02 -.872226340E+02 -.872130060E+02 -.872032755E+02 -.871934672E+02 -.871836111E+02 -.871737440E+02 -.871639181E+02 -.871542091E+02 -.871447220E+02 -.871355973E+02 -.871270174E+02 -.871192116E+02 -.871124642E+02 -.871071335E+02 -.871036766E+02 -.871026730E+02 -.871048456E+02 -.871110858E+02 -.871224854E+02 -.871403737E+02 -.871663598E+02 -.872023683E+02 -.872506596E+02 -.873138242E+02 -.873947391E+02 -.874964705E+02 -.876220872E+02 -.877743430E+02 -.879551839E+02 -.881650523E+02 -.884019886E+02 -.886605943E+02 -.889310292E+02 -.891983733E+02 -.894428692E+02 -.896416414E+02 -.897722788E+02 -.898179168E+02 -.897721942E+02 -.896414706E+02 -.894426097E+02 -.891980230E+02 -.889305875E+02 -.886600618E+02 -.884013652E+02 -.881643365E+02 -.879543720E+02 -.877734318E+02 -.876210768E+02 -.874953643E+02 -.873935404E+02 -.873125310E+02 -.872492636E+02 -.872008594E+02 -.871647329E+02 -.871386305E+02 -.871206298E+02 -.871091185E+02 -.871027611E+02 -.871004632E+02 -.871013350E+02 -.871046581E+02 -.871098561E+02 -.871164690E+02 -.871241315E+02 -.871325552E+02 -.871415137E+02 -.871508302E+02 -.871603679E+02 -.871700222E+02 -.871797137E+02 -.871893834E+02 -.871989884E+02 -.872084989E+02 -.872178950E+02 -.872271649E+02 -.872363032E+02 -.872453090E+02 -.872541847E+02 -.872629327E+02 -.872715508E+02 -.872800204E+02 -.872882830E+02 -.872961961E+02 -.873034573E+02 -.873094922E+02 -.873133046E+02 -.873133046E+02
 -.873099910E+02 -.873099910E+02 -.873053647E+02 -.872980228E+02 -.872891644E+02 -.872794910E+02 -.872693731E+02 -.872589707E+02 -.872483225E+02 -.872374159E+02 -.872262279E+02 -.872147388E+02 -.872029320E+02 -.871907919E+02 -.871783026E+02 -.871654469E+02 -.871522080E+02 -.871385754E+02 -.871245504E+02 -.871101517E+02 -.870954207E+02 -.870804259E+02 -.870652659E+02 -.870500745E+02 -.870350385E+02 -.870204236E+02 -.870065985E+02 -.869940603E+02 -.869834661E+02 -.869756787E+02 -.869718301E+02 -.869734026E+02 -.869823194E+02 -.870010453E+02 -.870326956E+02 -.870811541E+02 -.871511821E+02 -.872484811E+02 -.873796454E+02 -.875519178E+02 -.877726257E+02 -.880481325E+02 -.883821144E+02 -.887730084E+02 -.892106728E+02 -.896727591E+02 -.901221284E+02 -.905077436E+02 -.907721049E+02 -.908667883E+02 -.907720118E+02 -.905075579E+02 -.901218502E+02 -.896723876E+02 -.892102059E+02 -.887724437E+02 -.883814509E+02 -.880473706E+02 -.877717658E+02 -.875509586E+02 -.873785831E+02 -.872473128E+02 -.871499080E+02 -.870797770E+02 -.870312157E+02 -.869994560E+02 -.869806098E+02 -.869715641E+02 -.869698615E+02 -.869735834E+02 -.869812458E+02 -.869917100E+02 -.870041086E+02 -.870177859E+02 -.870322499E+02 -.870471351E+02 -.870621726E+02 -.870771681E+02 -.870919837E+02 -.871065241E+02 -.871207270E+02 -.871345542E+02 -.871479860E+02 -.871610166E+02 -.871736501E+02 -.871858979E+02 -.871977771E+02 -.872093084E+02 -.872205149E+02 -.872314216E+02 -.872420532E+02 -.872524321E+02 -.872625728E+02 -.872724690E+02 -.872820675E+02 -.872912173E+02 -.872995838E+02 -.873065198E+02 -.873108944E+02 -.873108944E+02
 -.873075801E+02 -.873075801E+02 -.873023934E+02 -.872941556E+02 -.872842069E+02 -.872733200E+02 -.872618842E+02 -.872500507E+02 -.872378473E+02 -.872252536E+02 -.872122354E+02 -.871987528E+02 -.871847601E+02 -.871702068E+02 -.871550359E+02 -.871391826E+02 -.871225768E+02 -.871051490E+02 -.870868344E+02 -.870675742E+02 -.870473173E+02 -.870260187E+02 -.870036408E+02 -.869801632E+02 -.869556021E+02 -.869300273E+02 -.869035805E+02 -.868764982E+02 -.868491512E+02 -.868221055E+02 -.867962059E+02 -.867726845E+02 -.867533008E+02 -.867405274E+02 -.867378016E+02 -.867498568E+02 -.867831331E+02 -.868462495E+02 -.869505000E+02 -.871102739E+02 -.873431862E+02 -.876695119E+02 -.881102266E+02 -.886826049E+02 -.893920717E+02 -.902194028E+02 -.911045678E+02 -.919339431E+02 -.925461119E+02 -.927766274E+02 -.925460061E+02 -.919337335E+02 -.911042582E+02 -.902189980E+02 -.893915754E+02 -.886820171E+02 -.881095433E+02 -.876687274E+02 -.873422966E+02 -.871092774E+02 -.869493956E+02 -.868450344E+02 -.867818041E+02 -.867484134E+02 -.867362456E+02 -.867388590E+02 -.867515137E+02 -.867707673E+02 -.867941495E+02 -.868199076E+02 -.868468141E+02 -.868740225E+02 -.869009606E+02 -.869272532E+02 -.869526648E+02 -.869770585E+02 -.870003671E+02 -.870225707E+02 -.870436822E+02 -.870637363E+02 -.870827812E+02 -.871008739E+02 -.871180757E+02 -.871344502E+02 -.871500607E+02 -.871649700E+02 -.871792387E+02 -.871929254E+02 -.872060862E+02 -.872187741E+02 -.872310389E+02 -.872429242E+02 -.872544625E+02 -.872656612E+02 -.872764734E+02 -.872867425E+02 -.872961063E+02 -.873038536E+02 -.873087335E+02 -.873087335E+02
 -.873055578E+02 -.873055578E+02 -.872998995E+02 -.872909108E+02 -.872800479E+02 -.872681343E+02 -.872555701E+02 -.872425041E+02 -.872289607E+02 -.872149123E+02 -.872003090E+02 -.871850873E+02 -.871691727E+02 -.871524787E+02 -.871349046E+02 -.871163371E+02 -.870966529E+02 -.870757205E+02 -.870533997E+02 -.870295406E+02 -.870039784E+02 -.869765274E+02 -.869469804E+02 -.869151177E+02 -.868807149E+02 -.868435446E+02 -.868033799E+02 -.867600066E+02 -.867132515E+02 -.866630290E+02 -.866094082E+02 -.865527058E+02 -.864936277E+02 -.864334929E+02 -.863745845E+02 -.863206712E+02 -.862777702E+02 -.862552547E+02 -.862674420E+02 -.863357905E+02 -.864917600E+02 -.867800966E+02 -.872615108E+02 -.880118693E+02 -.891116303E+02 -.906149428E+02 -.924869255E+02 -.945110865E+02 -.962132721E+02 -.969303106E+02 -.962131973E+02 -.945109250E+02 -.924866596E+02 -.906145595E+02 -.891111273E+02 -.880112545E+02 -.872607935E+02 -.867792800E+02 -.864908397E+02 -.863347603E+02 -.862662986E+02 -.862539970E+02 -.862763958E+02 -.863191767E+02 -.863729686E+02 -.864317570E+02 -.864917715E+02 -.865507221E+02 -.866072844E+02 -.866607553E+02 -.867108255E+02 -.867574305E+02 -.868006527E+02 -.868406586E+02 -.868776589E+02 -.869118825E+02 -.869435617E+02 -.869729222E+02 -.870001781E+02 -.870255294E+02 -.870491606E+02 -.870712413E+02 -.870919262E+02 -.871113563E+02 -.871296603E+02 -.871469550E+02 -.871633470E+02 -.871789339E+02 -.871938047E+02 -.872080408E+02 -.872217160E+02 -.872348949E+02 -.872476271E+02 -.872599332E+02 -.872717734E+02 -.872829873E+02 -.872931908E+02 -.873016198E+02 -.873069238E+02 -.873069238E+02
 -.873039832E+02 -.873039832E+02 -.872979796E+02 -.872884390E+02 -.872768954E+02 -.872642041E+02 -.872507737E+02 -.872367567E+02 -.872221788E+02 -.872070062E+02 -.871911739E+02 -.871745967E+02 -.871571736E+02 -.871387862E+02 -.871192974E+02 -.870985519E+02 -.870763787E+02 -.870525893E+02 -.870269736E+02 -.869992925E+02 -.869692672E+02 -.869365708E+02 -.869008263E+02 -.868616049E+02 -.868184146E+02 -.867706830E+02 -.867177392E+02 -.866588017E+02 -.865929693E+02 -.865192135E+02 -.864363693E+02 -.863431340E+02 -.862380974E+02 -.861198330E+02 -.859870901E+02 -.858391652E+02 -.856766025E+02 -.855025182E+02 -.853250809E+02 -.851621143E+02 -.850494992E+02 -.850558792E+02 -.853061804E+02 -.860128604E+02 -.875012520E+02 -.901875805E+02 -.944266300E+02 -.100118599E+03 -.106037455E+03 -.109225405E+03 -.106037380E+03 -.100118447E+03 -.944263890E+02 -.901872293E+02 -.875007692E+02 -.860122386E+02 -.853054305E+02 -.850550199E+02 -.850485412E+02 -.851610554E+02 -.853239121E+02 -.855012327E+02 -.856751966E+02 -.858376360E+02 -.859854345E+02 -.861180499E+02 -.862361876E+02 -.863410950E+02 -.864341923E+02 -.865168860E+02 -.865904826E+02 -.866561541E+02 -.867149314E+02 -.867677117E+02 -.868152702E+02 -.868582755E+02 -.868973030E+02 -.869328489E+02 -.869653413E+02 -.869951504E+02 -.870225975E+02 -.870479620E+02 -.870714879E+02 -.870933892E+02 -.871138540E+02 -.871330485E+02 -.871511204E+02 -.871682012E+02 -.871844086E+02 -.871998484E+02 -.872146149E+02 -.872287902E+02 -.872424383E+02 -.872555909E+02 -.872682144E+02 -.872801464E+02 -.872909866E+02 -.872999320E+02 -.873055569E+02 -.873055569E+02
 -.873029760E+02 -.873029760E+02 -.872967648E+02 -.872868907E+02 -.872749284E+02 -.872617495E+02 -.872477714E+02 -.872331535E+02 -.872179231E+02 -.872020405E+02 -.871854295E+02 -.871679905E+02 -.871496033E+02 -.871301267E+02 -.871093987E+02 -.870872374E+02 -.870634395E+02 -.870377757E+02 -.870099842E+02 -.869797592E+02 -.869467367E+02 -.869104853E+02 -.868705000E+02 -.868261874E+02 -.867768385E+02 -.867215936E+02 -.866594042E+02 -.865889882E+02 -.865087721E+02 -.864168075E+02 -.863106513E+02 -.861872070E+02 -.860425235E+02 -.858715330E+02 -.856677028E+02 -.854225998E+02 -.851254399E+02 -.847629010E+02 -.843200393E+02 -.837845874E+02 -.831600918E+02 -.824992053E+02 -.819765411E+02 -.820252181E+02 -.835460133E+02 -.881309449E+02 -.980789280E+02 -.115656626E+03 -.140411916E+03 -.161818689E+03 -.140411795E+03 -.115656404E+03 -.980786294E+02 -.881305745E+02 -.835455503E+02 -.820246305E+02 -.819758110E+02 -.824983402E+02 -.831591108E+02 -.837835025E+02 -.843188487E+02 -.847615966E+02 -.851240150E+02 -.854210503E+02 -.856660248E+02 -.858697230E+02 -.860405809E+02 -.861851321E+02 -.863084395E+02 -.864144473E+02 -.865062508E+02 -.865862995E+02 -.866565479E+02 -.867185688E+02 -.867736385E+02 -.868228004E+02 -.868669141E+02 -.869066930E+02 -.869427330E+02 -.869755352E+02 -.870055237E+02 -.870330593E+02 -.870584513E+02 -.870819659E+02 -.871038336E+02 -.871242555E+02 -.871434074E+02 -.871614446E+02 -.871785044E+02 -.871947090E+02 -.872101665E+02 -.872249708E+02 -.872391955E+02 -.872528796E+02 -.872659939E+02 -.872783750E+02 -.872896130E+02 -.872988806E+02 -.873047056E+02 -.873047056E+02
 -.873026579E+02 -.873026579E+02 -.872963769E+02 -.872863895E+02 -.872742814E+02 -.872609285E+02 -.872467543E+02 -.872319246E+02 -.872164687E+02 -.872003439E+02 -.871834685E+02 -.871657362E+02 -.871470187E+02 -.871271662E+02 -.871060082E+02 -.870833540E+02 -.870589900E+02 -.870326733E+02 -.870041228E+02 -.869730052E+02 -.869389235E+02 -.869014092E+02 -.868599117E+02 -.868137744E+02 -.867622022E+02 -.867042208E+02 -.866386301E+02 -.865639453E+02 -.864783115E+02 -.863793780E+02 -.862641176E+02 -.861285756E+02 -.859675103E+02 -.857738547E+02 -.855378880E+02 -.852459630E+02 -.848786052E+02 -.844078869E+02 -.837945911E+02 -.829878378E+02 -.819356854E+02 -.806282697E+02 -.792191069E+02 -.783056066E+02 -.794893278E+02 -.863738048E+02 -.106236462E+03 -.152937174E+03 -.252730859E+03 -.457605460E+03 -.252730726E+03 -.152936926E+03 -.106236127E+03 -.863734013E+02 -.794888499E+02 -.783050259E+02 -.792183939E+02 -.806274155E+02 -.819347032E+02 -.829867446E+02 -.837933921E+02 -.844065758E+02 -.848771739E+02 -.852444065E+02 -.855362026E+02 -.857720366E+02 -.859655569E+02 -.861264867E+02 -.862618913E+02 -.863770059E+02 -.864757811E+02 -.865612465E+02 -.866357592E+02 -.867011772E+02 -.867589822E+02 -.868103681E+02 -.868563063E+02 -.868975945E+02 -.869348926E+02 -.869687513E+02 -.869996329E+02 -.870279287E+02 -.870539718E+02 -.870780475E+02 -.871004018E+02 -.871212481E+02 -.871407728E+02 -.871591392E+02 -.871764919E+02 -.871929587E+02 -.872086528E+02 -.872236719E+02 -.872380933E+02 -.872519586E+02 -.872652399E+02 -.872777737E+02 -.872891469E+02 -.872985239E+02 -.873044168E+02 -.873044168E+02
 -.873029978E+02 -.873029978E+02 -.872967978E+02 -.872869374E+02 -.872749787E+02 -.872617884E+02 -.872477910E+02 -.872331567E+02 -.872179181E+02 -.872020355E+02 -.871854303E+02 -.871679987E+02 -.871496162E+02 -.871301392E+02 -.871094073E+02 -.870872415E+02 -.870634417E+02 -.870377810E+02 -.870099962E+02 -.869797756E+02 -.869467513E+02 -.869104954E+02 -.868705089E+02 -.868261995E+02 -.867768545E+02 -.867216094E+02 -.866594151E+02 -.865889945E+02 -.865087800E+02 -.864168227E+02 -.863106726E+02 -.861872280E+02 -.860425400E+02 -.858715466E+02 -.856677169E+02 -.854226150E+02 -.851254556E+02 -.847629186E+02 -.843200607E+02 -.837846090E+02 -.831601041E+02 -.824992034E+02 -.819765359E+02 -.820252317E+02 -.835460572E+02 -.881310066E+02 -.980789817E+02 -.115656654E+03 -.140411922E+03 -.161818685E+03 -.140411794E+03 -.115656411E+03 -.980786425E+02 -.881305913E+02 -.835455684E+02 -.820246489E+02 -.819758294E+02 -.824983586E+02 -.831591292E+02 -.837835208E+02 -.843188667E+02 -.847616142E+02 -.851240322E+02 -.854210671E+02 -.856660411E+02 -.858697389E+02 -.860405966E+02 -.861851475E+02 -.863084546E+02 -.864144622E+02 -.865062654E+02 -.865863138E+02 -.866565618E+02 -.867185824E+02 -.867736516E+02 -.868228130E+02 -.868669263E+02 -.869067048E+02 -.869427443E+02 -.869755461E+02 -.870055340E+02 -.870330692E+02 -.870584607E+02 -.870819748E+02 -.871038420E+02 -.871242633E+02 -.871434148E+02 -.871614514E+02 -.871785107E+02 -.871947147E+02 -.872101717E+02 -.872249754E+02 -.872391995E+02 -.872528831E+02 -.872659968E+02 -.872783774E+02 -.872896149E+02 -.872988820E+02 -.873047068E+02 -.873047068E+02
 -.873039385E+02 -.873039385E+02 -.872979675E+02 -.872884720E+02 -.872769567E+02 -.872642624E+02 -.872508079E+02 -.872367658E+02 -.872221739E+02 -.872070005E+02 -.871911774E+02 -.871746137E+02 -.871572002E+02 -.871388130E+02 -.871193164E+02 -.870985617E+02 -.870763845E+02 -.870526002E+02 -.870269959E+02 -.869993232E+02 -.869692966E+02 -.869365933E+02 -.869008458E+02 -.868616290E+02 -.868184455E+02 -.867707144E+02 -.867177633E+02 -.866588176E+02 -.865929859E+02 -.865192409E+02 -.864364083E+02 -.863431757E+02 -.862381332E+02 -.861198626E+02 -.859871185E+02 -.858391946E+02 -.856766324E+02 -.855025511E+02 -.853251221E+02 -.851621620E+02 -.850495388E+02 -.850558941E+02 -.853061732E+02 -.860128595E+02 -.875012904E+02 -.901876655E+02 -.944267360E+02 -.100118689E+03 -.106037508E+03 -.109225424E+03 -.106037384E+03 -.100118453E+03 -.944264060E+02 -.901872579E+02 -.875008054E+02 -.860122779E+02 -.853054698E+02 -.850550579E+02 -.850485777E+02 -.851610908E+02 -.853239468E+02 -.855012669E+02 -.856752306E+02 -.858376696E+02 -.859854677E+02 -.861180826E+02 -.862362197E+02 -.863411265E+02 -.864342230E+02 -.865169160E+02 -.865905118E+02 -.866561825E+02 -.867149591E+02 -.867677386E+02 -.868152963E+02 -.868583007E+02 -.868973274E+02 -.869328725E+02 -.869653640E+02 -.869951722E+02 -.870226183E+02 -.870479818E+02 -.870715068E+02 -.870934070E+02 -.871138708E+02 -.871330643E+02 -.871511351E+02 -.871682148E+02 -.871844211E+02 -.871998598E+02 -.872146252E+02 -.872287994E+02 -.872424464E+02 -.872555978E+02 -.872682202E+02 -.872801511E+02 -.872909904E+02 -.872999349E+02 -.873055593E+02 -.873055593E+02
 -.873054590E+02 -.873054590E+02 -.872998445E+02 -.872909205E+02 -.872801076E+02 -.872682058E+02 -.872556197E+02 -.872425213E+02 -.872289558E+02 -.872149033E+02 -.872003113E+02 -.871851080E+02 -.871692082E+02 -.871525181E+02 -.871349370E+02 -.871163579E+02 -.870966665E+02 -.870757378E+02 -.870534303E+02 -.870295835E+02 -.870040233E+02 -.869765652E+02 -.869470125E+02 -.869151530E+02 -.868807584E+02 -.868435916E+02 -.868034201E+02 -.867600359E+02 -.867132779E+02 -.866630658E+02 -.866094605E+02 -.865527661E+02 -.864936841E+02 -.864335413E+02 -.863746290E+02 -.863207161E+02 -.862778154E+02 -.862553008E+02 -.862674944E+02 -.863358542E+02 -.864918293E+02 -.867801544E+02 -.872615428E+02 -.880118812E+02 -.891116468E+02 -.906149892E+02 -.924870084E+02 -.945111915E+02 -.962133761E+02 -.969303968E+02 -.962132612E+02 -.945109718E+02 -.924866982E+02 -.906145972E+02 -.891111683E+02 -.880112999E+02 -.872608426E+02 -.867793315E+02 -.864908924E+02 -.863348133E+02 -.862663513E+02 -.862540491E+02 -.862764471E+02 -.863192272E+02 -.863730182E+02 -.864318057E+02 -.864918193E+02 -.865507689E+02 -.866073302E+02 -.866608001E+02 -.867108694E+02 -.867574733E+02 -.868006944E+02 -.868406992E+02 -.868776982E+02 -.869119206E+02 -.869435986E+02 -.869729577E+02 -.870002123E+02 -.870255621E+02 -.870491919E+02 -.870712711E+02 -.870919545E+02 -.871113832E+02 -.871296856E+02 -.871469787E+02 -.871633692E+02 -.871789544E+02 -.871938236E+02 -.872080580E+02 -.872217316E+02 -.872349088E+02 -.872476393E+02 -.872599437E+02 -.872717822E+02 -.872829945E+02 -.872931964E+02 -.873016241E+02 -.873069274E+02 -.873069274E+02
 -.873074784E+02 -.873074784E+02 -.873023307E+02 -.872941552E+02 -.872842636E+02 -.872734017E+02 -.872619523E+02 -.872500841E+02 -.872378496E+02 -.872252442E+02 -.872122344E+02 -.871987714E+02 -.871847982E+02 -.871702550E+02 -.871550815E+02 -.871392168E+02 -.871226013E+02 -.871051742E+02 -.870868708E+02 -.870676242E+02 -.870473739E+02 -.870260725E+02 -.870036887E+02 -.869802107E+02 -.869556557E+02 -.869300864E+02 -.869036369E+02 -.868765453E+02 -.868491922E+02 -.868221515E+02 -.867962654E+02 -.867727564E+02 -.867533765E+02 -.867405987E+02 -.867378666E+02 -.867499186E+02 -.867831943E+02 -.868463114E+02 -.869505652E+02 -.871103465E+02 -.873432676E+02 -.876695962E+02 -.881103032E+02 -.886826667E+02 -.893921216E+02 -.902194520E+02 -.911046276E+02 -.919340184E+02 -.925461998E+02 -.927767213E+02 -.925460993E+02 -.919338221E+02 -.911043410E+02 -.902190758E+02 -.893916495E+02 -.886820888E+02 -.881096135E+02 -.876687967E+02 -.873423653E+02 -.871093457E+02 -.869494635E+02 -.868451017E+02 -.867818710E+02 -.867484796E+02 -.867363112E+02 -.867389238E+02 -.867515775E+02 -.867708301E+02 -.867942112E+02 -.868199680E+02 -.868468732E+02 -.868740801E+02 -.869010167E+02 -.869273077E+02 -.869527176E+02 -.869771096E+02 -.870004164E+02 -.870226182E+02 -.870437280E+02 -.870637801E+02 -.870828231E+02 -.871009139E+02 -.871181137E+02 -.871344861E+02 -.871500947E+02 -.871650018E+02 -.871792684E+02 -.871929529E+02 -.872061115E+02 -.872187972E+02 -.872310597E+02 -.872429428E+02 -.872544788E+02 -.872656752E+02 -.872764852E+02 -.872867521E+02 -.872961139E+02 -.873038594E+02 -.873087382E+02 -.873087382E+02
 -.873098661E+02 -.873098661E+02 -.873052746E+02 -.872979907E+02 -.872891950E+02 -.872795652E+02 -.872694558E+02 -.872590295E+02 -.872483462E+02 -.872374160E+02 -.872262260E+02 -.872147518E+02 -.872029653E+02 -.871908401E+02 -.871783543E+02 -.871654919E+02 -.871522442E+02 -.871386091E+02 -.871245905E+02 -.871102031E+02 -.870954825E+02 -.870804925E+02 -.870653313E+02 -.870501374E+02 -.870351027E+02 -.870204918E+02 -.870066686E+02 -.869941271E+02 -.869835276E+02 -.869757391E+02 -.869718970E+02 -.869734806E+02 -.869824075E+02 -.870011375E+02 -.870327853E+02 -.870812382E+02 -.871512618E+02 -.872485599E+02 -.873797270E+02 -.875520047E+02 -.877727182E+02 -.880482290E+02 -.883822111E+02 -.887731017E+02 -.892107614E+02 -.896728444E+02 -.901222133E+02 -.905078307E+02 -.907721950E+02 -.908668810E+02 -.907721060E+02 -.905076526E+02 -.901219450E+02 -.896724823E+02 -.892103004E+02 -.887725381E+02 -.883815449E+02 -.880474640E+02 -.877718583E+02 -.875510498E+02 -.873786730E+02 -.872474011E+02 -.871499948E+02 -.870798622E+02 -.870312992E+02 -.869995380E+02 -.869806902E+02 -.869716430E+02 -.869699387E+02 -.869736589E+02 -.869813195E+02 -.869917820E+02 -.870041788E+02 -.870178542E+02 -.870323162E+02 -.870471993E+02 -.870622347E+02 -.870772280E+02 -.870920412E+02 -.871065793E+02 -.871207798E+02 -.871346045E+02 -.871480339E+02 -.871610619E+02 -.871736927E+02 -.871859379E+02 -.871978144E+02 -.872093430E+02 -.872205468E+02 -.872314507E+02 -.872420794E+02 -.872524555E+02 -.872625933E+02 -.872724867E+02 -.872820823E+02 -.872912293E+02 -.872995933E+02 -.873065272E+02 -.873109004E+02 -.873109004E+02
 -.873125071E+02 -.873125071E+02 -.873085315E+02 -.873022352E+02 -.872946520E+02 -.872863812E+02 -.872777421E+02 -.872688886E+02 -.872598866E+02 -.872507599E+02 -.872415138E+02 -.872321465E+02 -.872226563E+02 -.872130466E+02 -.872033284E+02 -.871935223E+02 -.871836615E+02 -.871737908E+02 -.871639669E+02 -.871542644E+02 -.871447863E+02 -.871356709E+02 -.871270977E+02 -.871192940E+02 -.871125456E+02 -.871072139E+02 -.871037577E+02 -.871027552E+02 -.871049287E+02 -.871111697E+02 -.871225697E+02 -.871404602E+02 -.871664525E+02 -.872024705E+02 -.872507702E+02 -.873139363E+02 -.873948458E+02 -.874965698E+02 -.876221836E+02 -.877744432E+02 -.879552916E+02 -.881651662E+02 -.884021042E+02 -.886607077E+02 -.889311390E+02 -.891984812E+02 -.894429779E+02 -.896417525E+02 -.897723924E+02 -.898180317E+02 -.897723090E+02 -.896415841E+02 -.894427214E+02 -.891981331E+02 -.889306964E+02 -.886601700E+02 -.884014731E+02 -.881644442E+02 -.879544796E+02 -.877735391E+02 -.876211837E+02 -.874954704E+02 -.873936454E+02 -.873126346E+02 -.872493656E+02 -.872009597E+02 -.871648314E+02 -.871387270E+02 -.871207243E+02 -.871092108E+02 -.871028512E+02 -.871005511E+02 -.871014205E+02 -.871047411E+02 -.871099366E+02 -.871165469E+02 -.871242068E+02 -.871326278E+02 -.871415834E+02 -.871508970E+02 -.871604319E+02 -.871700832E+02 -.871797716E+02 -.871894382E+02 -.871990401E+02 -.872085474E+02 -.872179402E+02 -.872272068E+02 -.872363417E+02 -.872453442E+02 -.872542164E+02 -.872629610E+02 -.872715757E+02 -.872800418E+02 -.872883010E+02 -.872962107E+02 -.873034688E+02 -.873095011E+02 -.873133118E+02 -.873133118E+02
 -.873152966E+02 -.873152966E+02 -.873119683E+02 -.873067083E+02 -.873003945E+02 -.872935419E+02 -.872864303E+02 -.872792011E+02 -.872719234E+02 -.872646323E+02 -.872573488E+02 -.872500892E+02 -.872428730E+02 -.872357272E+02 -.872286879E+02 -.872218028E+02 -.872151340E+02 -.872087583E+02 -.872027667E+02 -.871972704E+02 -.871924098E+02 -.871883611E+02 -.871853396E+02 -.871836061E+02 -.871834733E+02 -.871853177E+02 -.871895935E+02 -.871968469E+02 -.872077284E+02 -.872230018E+02 -.872435538E+02 -.872704047E+02 -.873047159E+02 -.873477842E+02 -.874010172E+02 -.874658872E+02 -.875438551E+02 -.876362551E+02 -.877441274E+02 -.878679885E+02 -.880075368E+02 -.881613064E+02 -.883263002E+02 -.884976647E+02 -.886685028E+02 -.888299617E+02 -.889717397E+02 -.890831164E+02 -.891544751E+02 -.891790512E+02 -.891543946E+02 -.890829542E+02 -.889714938E+02 -.888296303E+02 -.886680848E+02 -.884971604E+02 -.883257108E+02 -.881606323E+02 -.880067770E+02 -.878671405E+02 -.877431885E+02 -.876352237E+02 -.875427309E+02 -.874646699E+02 -.873997047E+02 -.873463729E+02 -.873032029E+02 -.872687890E+02 -.872418358E+02 -.872211804E+02 -.872057983E+02 -.871948012E+02 -.871874273E+02 -.871830299E+02 -.871810639E+02 -.871810733E+02 -.871826784E+02 -.871855645E+02 -.871894721E+02 -.871941881E+02 -.871995380E+02 -.872053797E+02 -.872115980E+02 -.872181000E+02 -.872248109E+02 -.872316716E+02 -.872386352E+02 -.872456653E+02 -.872527336E+02 -.872598189E+02 -.872669048E+02 -.872739771E+02 -.872810194E+02 -.872880028E+02 -.872948662E+02 -.873014778E+02 -.873075718E+02 -.873126525E+02 -.873158687E+02 -.873158687E+02
 -.873181260E+02 -.873181260E+02 -.873154512E+02 -.873112357E+02 -.873061976E+02 -.873007637E+02 -.872951721E+02 -.872895493E+02 -.872839640E+02 -.872784594E+02 -.872730681E+02 -.872678207E+02 -.872627517E+02 -.872579040E+02 -.872533306E+02 -.872490962E+02 -.872452799E+02 -.872419753E+02 -.872392904E+02 -.872373519E+02 -.872363132E+02 -.872363584E+02 -.872377046E+02 -.872406055E+02 -.872453556E+02 -.872522955E+02 -.872618195E+02 -.872743822E+02 -.872905030E+02 -.873107655E+02 -.873358133E+02 -.873663449E+02 -.874031055E+02 -.874468676E+02 -.874983972E+02 -.875584033E+02 -.876274693E+02 -.877059658E+02 -.877939414E+02 -.878909924E+02 -.879961177E+02 -.881075740E+02 -.882227544E+02 -.883381264E+02 -.884492685E+02 -.885510492E+02 -.886379789E+02 -.887047362E+02 -.887468139E+02 -.887611728E+02 -.887467370E+02 -.887045818E+02 -.886377466E+02 -.885507385E+02 -.884488795E+02 -.883376595E+02 -.882222095E+02 -.881069502E+02 -.879954133E+02 -.878902052E+02 -.877930703E+02 -.877050106E+02 -.876264300E+02 -.875572788E+02 -.874971851E+02 -.874455648E+02 -.874017105E+02 -.873648581E+02 -.873342352E+02 -.873090941E+02 -.872887333E+02 -.872725085E+02 -.872598393E+02 -.872502088E+02 -.872431627E+02 -.872383046E+02 -.872352913E+02 -.872338278E+02 -.872336613E+02 -.872345765E+02 -.872363909E+02 -.872389499E+02 -.872421232E+02 -.872458015E+02 -.872498931E+02 -.872543214E+02 -.872590227E+02 -.872639443E+02 -.872690423E+02 -.872742807E+02 -.872796290E+02 -.872850606E+02 -.872905480E+02 -.872960551E+02 -.873015203E+02 -.873068253E+02 -.873117430E+02 -.873158596E+02 -.873184723E+02 -.873184723E+02
 -.873208963E+02 -.873208963E+02 -.873188590E+02 -.873156605E+02 -.873118609E+02 -.873077981E+02 -.873036668E+02 -.872995765E+02 -.872955933E+02 -.872917643E+02 -.872881296E+02 -.872847291E+02 -.872816074E+02 -.872788166E+02 -.872764182E+02 -.872744849E+02 -.872731025E+02 -.872723698E+02 -.872723981E+02 -.872733135E+02 -.872752639E+02 -.872784218E+02 -.872829848E+02 -.872891760E+02 -.872972464E+02 -.873074773E+02 -.873201816E+02 -.873357055E+02 -.873544284E+02 -.873767576E+02 -.874031196E+02 -.874339482E+02 -.874696706E+02 -.875106870E+02 -.875573428E+02 -.876098884E+02 -.876684315E+02 -.877328804E+02 -.878028835E+02 -.878777645E+02 -.879564619E+02 -.880374790E+02 -.881188605E+02 -.881982082E+02 -.882727526E+02 -.883394905E+02 -.883953903E+02 -.884376527E+02 -.884639975E+02 -.884729291E+02 -.884639257E+02 -.884375092E+02 -.883951754E+02 -.883392045E+02 -.882723958E+02 -.881977805E+02 -.881183612E+02 -.880369068E+02 -.879558153E+02 -.878770427E+02 -.878020863E+02 -.877320080E+02 -.876674832E+02 -.876088627E+02 -.875562372E+02 -.875095000E+02 -.874684022E+02 -.874325995E+02 -.874016903E+02 -.873752449E+02 -.873528281E+02 -.873340144E+02 -.873183988E+02 -.873056036E+02 -.872952819E+02 -.872871191E+02 -.872808327E+02 -.872761711E+02 -.872729121E+02 -.872708599E+02 -.872698436E+02 -.872697140E+02 -.872703417E+02 -.872716146E+02 -.872734361E+02 -.872757228E+02 -.872784031E+02 -.872814155E+02 -.872847073E+02 -.872882330E+02 -.872919533E+02 -.872958328E+02 -.872998369E+02 -.873039252E+02 -.873080380E+02 -.873120725E+02 -.873158419E+02 -.873190145E+02 -.873210352E+02 -.873210352E+02
 -.873235273E+02 -.873235273E+02 -.873220934E+02 -.873198556E+02 -.873172220E+02 -.873144445E+02 -.873116738E+02 -.873090009E+02 -.873064866E+02 -.873041794E+02 -.873021229E+02 -.873003618E+02 -.872989453E+02 -.872979296E+02 -.872973789E+02 -.872973661E+02 -.872979758E+02 -.872993035E+02 -.873014545E+02 -.873045446E+02 -.873087049E+02 -.873140851E+02 -.873208522E+02 -.873291896E+02 -.873392963E+02 -.873513882E+02 -.873656968E+02 -.873824678E+02 -.874019576E+02 -.874244278E+02 -.874501359E+02 -.874793233E+02 -.875122005E+02 -.875489317E+02 -.875896134E+02 -.876342496E+02 -.876827214E+02 -.877347553E+02 -.877898916E+02 -.878474568E+02 -.879065424E+02 -.879659964E+02 -.880244303E+02 -.880802507E+02 -.881317182E+02 -.881770353E+02 -.882144609E+02 -.882424423E+02 -.882597482E+02 -.882655863E+02 -.882596830E+02 -.882423122E+02 -.882142664E+02 -.881767766E+02 -.881313954E+02 -.880798634E+02 -.880239776E+02 -.879654775E+02 -.879059569E+02 -.878468045E+02 -.877891728E+02 -.877339696E+02 -.876818677E+02 -.876333262E+02 -.875886192E+02 -.875478666E+02 -.875110654E+02 -.874781186E+02 -.874488608E+02 -.874230795E+02 -.874005336E+02 -.873809669E+02 -.873641193E+02 -.873497350E+02 -.873375676E+02 -.873273847E+02 -.873189695E+02 -.873121224E+02 -.873066612E+02 -.873024209E+02 -.872992530E+02 -.872970246E+02 -.872956173E+02 -.872949258E+02 -.872948570E+02 -.872953286E+02 -.872962682E+02 -.872976117E+02 -.872993030E+02 -.873012925E+02 -.873035359E+02 -.873059932E+02 -.873086257E+02 -.873113914E+02 -.873142353E+02 -.873170712E+02 -.873197524E+02 -.873220278E+02 -.873234847E+02 -.873234847E+02
 -.873259578E+02 -.873259578E+02 -.873250807E+02 -.873237268E+02 -.873221616E+02 -.873205559E+02 -.873190183E+02 -.873176201E+02 -.873164150E+02 -.873154499E+02 -.873147698E+02 -.873144200E+02 -.873144504E+02 -.873149167E+02 -.873158813E+02 -.873174132E+02 -.873195899E+02 -.873224978E+02 -.873262309E+02 -.873308898E+02 -.873365842E+02 -.873434359E+02 -.873515785E+02 -.873611543E+02 -.873723130E+02 -.873852101E+02 -.874000063E+02 -.874168641E+02 -.874359442E+02 -.874573993E+02 -.874813670E+02 -.875079594E+02 -.875372524E+02 -.875692730E+02 -.876039857E+02 -.876412781E+02 -.876809439E+02 -.877226668E+02 -.877660056E+02 -.878103846E+02 -.878550894E+02 -.878992717E+02 -.879419646E+02 -.879821100E+02 -.880185996E+02 -.880503283E+02 -.880762580E+02 -.880954855E+02 -.881073086E+02 -.881112814E+02 -.881072509E+02 -.880953701E+02 -.880760851E+02 -.880500979E+02 -.880183114E+02 -.879817637E+02 -.879415599E+02 -.878988084E+02 -.878545677E+02 -.878098047E+02 -.877653673E+02 -.877219694E+02 -.876801865E+02 -.876404598E+02 -.876031066E+02 -.875683338E+02 -.875362540E+02 -.875069017E+02 -.874802487E+02 -.874562189E+02 -.874347007E+02 -.874155576E+02 -.873986377E+02 -.873837807E+02 -.873708235E+02 -.873596046E+02 -.873499677E+02 -.873417631E+02 -.873348501E+02 -.873290972E+02 -.873243826E+02 -.873205947E+02 -.873176313E+02 -.873153995E+02 -.873138150E+02 -.873128020E+02 -.873122917E+02 -.873122225E+02 -.873125389E+02 -.873131907E+02 -.873141327E+02 -.873153230E+02 -.873167220E+02 -.873182885E+02 -.873199734E+02 -.873217084E+02 -.873233858E+02 -.873248308E+02 -.873257647E+02 -.873257647E+02
 -.873281485E+02 -.873281485E+02 -.873277719E+02 -.873272110E+02 -.873266007E+02 -.873260366E+02 -.873255879E+02 -.873253069E+02 -.873252385E+02 -.873254258E+02 -.873259126E+02 -.873267432E+02 -.873279647E+02 -.873296294E+02 -.873317947E+02 -.873345230E+02 -.873378822E+02 -.873419465E+02 -.873467957E+02 -.873525135E+02 -.873591879E+02 -.873669134E+02 -.873757911E+02 -.873859264E+02 -.873974261E+02 -.874103965E+02 -.874249414E+02 -.874411603E+02 -.874591441E+02 -.874789704E+02 -.875006973E+02 -.875243570E+02 -.875499470E+02 -.875774224E+02 -.876066874E+02 -.876375866E+02 -.876698970E+02 -.877033208E+02 -.877374798E+02 -.877719135E+02 -.878060808E+02 -.878393685E+02 -.878711052E+02 -.879005817E+02 -.879270782E+02 -.879498963E+02 -.879683948E+02 -.879820264E+02 -.879903716E+02 -.879931666E+02 -.879903212E+02 -.879819255E+02 -.879682433E+02 -.879496940E+02 -.879268249E+02 -.879002773E+02 -.878707499E+02 -.878389626E+02 -.878056245E+02 -.877714068E+02 -.877369225E+02 -.877027122E+02 -.876692369E+02 -.876368752E+02 -.876059255E+02 -.875766107E+02 -.875490859E+02 -.875234464E+02 -.874997366E+02 -.874779589E+02 -.874580822E+02 -.874400488E+02 -.874237818E+02 -.874091903E+02 -.873961746E+02 -.873846299E+02 -.873744495E+02 -.873655274E+02 -.873577598E+02 -.873510471E+02 -.873452942E+02 -.873404113E+02 -.873363144E+02 -.873329252E+02 -.873301712E+02 -.873279854E+02 -.873263063E+02 -.873250772E+02 -.873242460E+02 -.873237652E+02 -.873235907E+02 -.873236816E+02 -.873239993E+02 -.873245053E+02 -.873251580E+02 -.873259064E+02 -.873266802E+02 -.873273754E+02 -.873278360E+02 -.873278360E+02
 -.873300794E+02 -.873300794E+02 -.873301413E+02 -.873302738E+02 -.873304959E+02 -.873308355E+02 -.873313252E+02 -.873319991E+02 -.873328929E+02 -.873340447E+02 -.873354946E+02 -.873372842E+02 -.873394568E+02 -.873420592E+02 -.873451420E+02 -.873487595E+02 -.873529691E+02 -.873578322E+02 -.873634140E+02 -.873697813E+02 -.873770024E+02 -.873851476E+02 -.873942896E+02 -.874045027E+02 -.874158594E+02 -.874284277E+02 -.874422698E+02 -.874574396E+02 -.874739800E+02 -.874919198E+02 -.875112685E+02 -.875320117E+02 -.875541064E+02 -.875774749E+02 -.876020010E+02 -.876275244E+02 -.876538382E+02 -.876806853E+02 -.877077580E+02 -.877346990E+02 -.877611054E+02 -.877865361E+02 -.878105225E+02 -.878325829E+02 -.878522399E+02 -.878690403E+02 -.878825751E+02 -.878925004E+02 -.878985557E+02 -.879005781E+02 -.878985122E+02 -.878924134E+02 -.878824444E+02 -.878688658E+02 -.878520217E+02 -.878323211E+02 -.878102174E+02 -.877861880E+02 -.877607145E+02 -.877342651E+02 -.877072811E+02 -.876801655E+02 -.876532759E+02 -.876269204E+02 -.876013559E+02 -.875767896E+02 -.875533812E+02 -.875312468E+02 -.875104638E+02 -.874910758E+02 -.874730977E+02 -.874565204E+02 -.874413159E+02 -.874274409E+02 -.874148410E+02 -.874034536E+02 -.873932107E+02 -.873840410E+02 -.873758719E+02 -.873686312E+02 -.873622474E+02 -.873566514E+02 -.873517768E+02 -.873475600E+02 -.873439409E+02 -.873408628E+02 -.873382724E+02 -.873361198E+02 -.873343581E+02 -.873329439E+02 -.873318362E+02 -.873309968E+02 -.873303897E+02 -.873299802E+02 -.873297349E+02 -.873296199E+02 -.873295991E+02 -.873296325E+02 -.873296746E+02 -.873296746E+02
 -.873317434E+02 -.873317434E+02 -.873321803E+02 -.873329045E+02 -.873338348E+02 -.873349396E+02 -.873362184E+02 -.873376883E+02 -.873393759E+02 -.873413134E+02 -.873435364E+02 -.873460823E+02 -.873489897E+02 -.873522992E+02 -.873560541E+02 -.873603000E+02 -.873650841E+02 -.873704559E+02 -.873764662E+02 -.873831670E+02 -.873906095E+02 -.873988441E+02 -.874079208E+02 -.874178885E+02 -.874287933E+02 -.874406757E+02 -.874535683E+02 -.874674942E+02 -.874824654E+02 -.874984804E+02 -.875155208E+02 -.875335486E+02 -.875525025E+02 -.875722950E+02 -.875928097E+02 -.876138995E+02 -.876353850E+02 -.876570541E+02 -.876786632E+02 -.876999391E+02 -.877205830E+02 -.877402766E+02 -.877586901E+02 -.877754913E+02 -.877903574E+02 -.878029864E+02 -.878131102E+02 -.878205055E+02 -.878250048E+02 -.878265040E+02 -.878249680E+02 -.878204320E+02 -.878129999E+02 -.878028396E+02 -.877901741E+02 -.877752719E+02 -.877584347E+02 -.877399855E+02 -.877202562E+02 -.876995769E+02 -.876782660E+02 -.876566223E+02 -.876349194E+02 -.876134010E+02 -.875922792E+02 -.875717332E+02 -.875519101E+02 -.875329260E+02 -.875148687E+02 -.874977998E+02 -.874817581E+02 -.874667621E+02 -.874528139E+02 -.874399010E+02 -.874279998E+02 -.874170775E+02 -.874070944E+02 -.873980060E+02 -.873897641E+02 -.873823185E+02 -.873756179E+02 -.873696110E+02 -.873642469E+02 -.873594759E+02 -.873552496E+02 -.873515214E+02 -.873482467E+02 -.873453829E+02 -.873428892E+02 -.873407271E+02 -.873388600E+02 -.873372530E+02 -.873358739E+02 -.873346928E+02 -.873336845E+02 -.873328310E+02 -.873321272E+02 -.873315899E+02 -.873312703E+02 -.873312703E+02
 -.873331416E+02 -.873331416E+02 -.873338923E+02 -.873351099E+02 -.873366283E+02 -.873383650E+02 -.873402908E+02 -.873424072E+02 -.873447318E+02 -.873472909E+02 -.873501152E+02 -.873532374E+02 -.873566908E+02 -.873605099E+02 -.873647306E+02 -.873693904E+02 -.873745271E+02 -.873801792E+02 -.873863855E+02 -.873931847E+02 -.874006140E+02 -.874087084E+02 -.874175004E+02 -.874270200E+02 -.874372933E+02 -.874483411E+02 -.874601765E+02 -.874728032E+02 -.874862143E+02 -.875003910E+02 -.875153005E+02 -.875308947E+02 -.875471074E+02 -.875638530E+02 -.875810251E+02 -.875984958E+02 -.876161153E+02 -.876337130E+02 -.876510985E+02 -.876680638E+02 -.876843873E+02 -.876998378E+02 -.877141803E+02 -.877271823E+02 -.877386211E+02 -.877482912E+02 -.877560120E+02 -.877616345E+02 -.877650478E+02 -.877661833E+02 -.877650177E+02 -.877615743E+02 -.877559219E+02 -.877481715E+02 -.877384720E+02 -.877270040E+02 -.877139731E+02 -.876996019E+02 -.876841230E+02 -.876677716E+02 -.876507790E+02 -.876333671E+02 -.876157439E+02 -.875980997E+02 -.875806054E+02 -.875634106E+02 -.875466431E+02 -.875304095E+02 -.875147955E+02 -.874998679E+02 -.874856754E+02 -.874722509E+02 -.874596132E+02 -.874477686E+02 -.874367135E+02 -.874264352E+02 -.874169140E+02 -.874081247E+02 -.874000375E+02 -.873926194E+02 -.873858352E+02 -.873796481E+02 -.873740205E+02 -.873689146E+02 -.873642926E+02 -.873601173E+02 -.873563523E+02 -.873529621E+02 -.873499122E+02 -.873471694E+02 -.873447015E+02 -.873424782E+02 -.873404711E+02 -.873386556E+02 -.873370144E+02 -.873355442E+02 -.873342670E+02 -.873332488E+02 -.873326236E+02 -.873326236E+02
 -.873342842E+02 -.873342842E+02 -.873352909E+02 -.873369100E+02 -.873389045E+02 -.873411492E+02 -.873435906E+02 -.873462168E+02 -.873490370E+02 -.873520715E+02 -.873553460E+02 -.873588886E+02 -.873627276E+02 -.873668914E+02 -.873714092E+02 -.873763108E+02 -.873816261E+02 -.873873843E+02 -.873936142E+02 -.874003434E+02 -.874075977E+02 -.874154005E+02 -.874237716E+02 -.874327273E+02 -.874422799E+02 -.874524362E+02 -.874631968E+02 -.874745537E+02 -.874864899E+02 -.874989778E+02 -.875119789E+02 -.875254424E+02 -.875393046E+02 -.875534874E+02 -.875678979E+02 -.875824284E+02 -.875969567E+02 -.876113469E+02 -.876254510E+02 -.876391111E+02 -.876521618E+02 -.876644339E+02 -.876757578E+02 -.876859681E+02 -.876949085E+02 -.877024363E+02 -.877084270E+02 -.877127787E+02 -.877154161E+02 -.877162926E+02 -.877153925E+02 -.877127317E+02 -.877083566E+02 -.877023429E+02 -.876947923E+02 -.876858294E+02 -.876755969E+02 -.876642512E+02 -.876519579E+02 -.876388865E+02 -.876252066E+02 -.876110836E+02 -.875966756E+02 -.875821305E+02 -.875675843E+02 -.875531590E+02 -.875389627E+02 -.875250882E+02 -.875116142E+02 -.874986048E+02 -.874861111E+02 -.874741715E+02 -.874628134E+02 -.874520538E+02 -.874419009E+02 -.874323550E+02 -.874234100E+02 -.874150541E+02 -.874072708E+02 -.874000401E+02 -.873933389E+02 -.873871422E+02 -.873814230E+02 -.873761533E+02 -.873713046E+02 -.873668477E+02 -.873627538E+02 -.873589938E+02 -.873555393E+02 -.873523621E+02 -.873494350E+02 -.873467317E+02 -.873442283E+02 -.873419054E+02 -.873397530E+02 -.873377807E+02 -.873360342E+02 -.873346208E+02 -.873337437E+02 -.873337437E+02
 -.873351901E+02 -.873351901E+02 -.873363991E+02 -.873383350E+02 -.873407034E+02 -.873433438E+02 -.873461827E+02 -.873491964E+02 -.873523873E+02 -.873557701E+02 -.873593653E+02 -.873631966E+02 -.873672874E+02 -.873716613E+02 -.873763412E+02 -.873813502E+02 -.873867112E+02 -.873924462E+02 -.873985758E+02 -.874051190E+02 -.874120926E+02 -.874195111E+02 -.874273855E+02 -.874357227E+02 -.874445256E+02 -.874537922E+02 -.874635149E+02 -.874736794E+02 -.874842638E+02 -.874952376E+02 -.875065615E+02 -.875181867E+02 -.875300548E+02 -.875420974E+02 -.875542356E+02 -.875663804E+02 -.875784332E+02 -.875902865E+02 -.876018256E+02 -.876129300E+02 -.876234757E+02 -.876333373E+02 -.876423911E+02 -.876505179E+02 -.876576058E+02 -.876635540E+02 -.876682748E+02 -.876716973E+02 -.876737688E+02 -.876744572E+02 -.876737515E+02 -.876716628E+02 -.876682234E+02 -.876634857E+02 -.876575210E+02 -.876504168E+02 -.876422743E+02 -.876332053E+02 -.876233292E+02 -.876127698E+02 -.876016526E+02 -.875901017E+02 -.875782377E+02 -.875661753E+02 -.875540220E+02 -.875418766E+02 -.875298282E+02 -.875179561E+02 -.875063291E+02 -.874950057E+02 -.874840349E+02 -.874734558E+02 -.874632989E+02 -.874535864E+02 -.874443331E+02 -.874355474E+02 -.874272315E+02 -.874193828E+02 -.874119943E+02 -.874050550E+02 -.873985512E+02 -.873924664E+02 -.873867824E+02 -.873814790E+02 -.873765351E+02 -.873719287E+02 -.873676370E+02 -.873636371E+02 -.873599058E+02 -.873564198E+02 -.873531564E+02 -.873500935E+02 -.873472114E+02 -.873444954E+02 -.873419426E+02 -.873395737E+02 -.873374539E+02 -.873357246E+02 -.873346457E+02 -.873346457E+02
 -.873358839E+02 -.873358839E+02 -.873372466E+02 -.873394223E+02 -.873420724E+02 -.873450087E+02 -.873481408E+02 -.873514354E+02 -.873548889E+02 -.873585112E+02 -.873623183E+02 -.873663290E+02 -.873705629E+02 -.873750389E+02 -.873797751E+02 -.873847889E+02 -.873900971E+02 -.873957158E+02 -.874016595E+02 -.874079405E+02 -.874145693E+02 -.874215533E+02 -.874288974E+02 -.874366024E+02 -.874446654E+02 -.874530790E+02 -.874618311E+02 -.874709041E+02 -.874802743E+02 -.874899117E+02 -.874997789E+02 -.875098316E+02 -.875200181E+02 -.875302796E+02 -.875405502E+02 -.875507571E+02 -.875608213E+02 -.875706579E+02 -.875801779E+02 -.875892890E+02 -.875978973E+02 -.876059093E+02 -.876132335E+02 -.876197827E+02 -.876254758E+02 -.876302401E+02 -.876340129E+02 -.876367436E+02 -.876383950E+02 -.876389443E+02 -.876383837E+02 -.876367210E+02 -.876339792E+02 -.876301954E+02 -.876254206E+02 -.876197173E+02 -.876131585E+02 -.876058252E+02 -.875978050E+02 -.875891894E+02 -.875800720E+02 -.875705467E+02 -.875607060E+02 -.875506388E+02 -.875404302E+02 -.875301593E+02 -.875198993E+02 -.875097164E+02 -.874996696E+02 -.874898106E+02 -.874801838E+02 -.874708264E+02 -.874617690E+02 -.874530355E+02 -.874446441E+02 -.874366071E+02 -.874289323E+02 -.874216227E+02 -.874146774E+02 -.874080922E+02 -.874018598E+02 -.873959705E+02 -.873904122E+02 -.873851711E+02 -.873802322E+02 -.873755791E+02 -.873711943E+02 -.873670600E+02 -.873631577E+02 -.873594684E+02 -.873559735E+02 -.873526549E+02 -.873494968E+02 -.873464890E+02 -.873436345E+02 -.873409634E+02 -.873385570E+02 -.873365839E+02 -.873353487E+02 -.873353487E+02
 -.873363919E+02 -.873363919E+02 -.873378651E+02 -.873402123E+02 -.873430628E+02 -.873462074E+02 -.873495424E+02 -.873530265E+02 -.873566507E+02 -.873604211E+02 -.873643497E+02 -.873684512E+02 -.873727411E+02 -.873772345E+02 -.873819457E+02 -.873868875E+02 -.873920719E+02 -.873975101E+02 -.874032116E+02 -.874091842E+02 -.874154335E+02 -.874219625E+02 -.874287713E+02 -.874358570E+02 -.874432133E+02 -.874508299E+02 -.874586925E+02 -.874667826E+02 -.874750766E+02 -.874835462E+02 -.874921577E+02 -.875008717E+02 -.875096439E+02 -.875184244E+02 -.875271586E+02 -.875357872E+02 -.875442469E+02 -.875524709E+02 -.875603898E+02 -.875679325E+02 -.875750276E+02 -.875816044E+02 -.875875946E+02 -.875929335E+02 -.875975615E+02 -.876014253E+02 -.876044794E+02 -.876066871E+02 -.876080215E+02 -.876084662E+02 -.876080156E+02 -.876066755E+02 -.876044622E+02 -.876014027E+02 -.875975339E+02 -.875929014E+02 -.875875586E+02 -.875815651E+02 -.875749859E+02 -.875678894E+02 -.875603462E+02 -.875524279E+02 -.875442057E+02 -.875357490E+02 -.875271249E+02 -.875183969E+02 -.875096246E+02 -.875008627E+02 -.874921612E+02 -.874835645E+02 -.874751121E+02 -.874668378E+02 -.874587705E+02 -.874509338E+02 -.874433467E+02 -.874360239E+02 -.874289756E+02 -.874222085E+02 -.874157257E+02 -.874095274E+02 -.874036108E+02 -.873979709E+02 -.873926006E+02 -.873874908E+02 -.873826312E+02 -.873780098E+02 -.873736137E+02 -.873694292E+02 -.873654417E+02 -.873616364E+02 -.873579979E+02 -.873545119E+02 -.873511660E+02 -.873479540E+02 -.873448841E+02 -.873419941E+02 -.873393777E+02 -.873372247E+02 -.873358736E+02 -.873358736E+02
 -.873367383E+02 -.873367383E+02 -.873382850E+02 -.873407451E+02 -.873437257E+02 -.873470033E+02 -.873504643E+02 -.873540607E+02 -.873577790E+02 -.873616218E+02 -.873655983E+02 -.873697194E+02 -.873739970E+02 -.873784429E+02 -.873830680E+02 -.873878818E+02 -.873928928E+02 -.873981079E+02 -.874035332E+02 -.874091729E+02 -.874150293E+02 -.874211022E+02 -.874273890E+02 -.874338843E+02 -.874405799E+02 -.874474644E+02 -.874545229E+02 -.874617371E+02 -.874690849E+02 -.874765404E+02 -.874840737E+02 -.874916509E+02 -.874992342E+02 -.875067818E+02 -.875142489E+02 -.875215872E+02 -.875287460E+02 -.875356724E+02 -.875423122E+02 -.875486103E+02 -.875545119E+02 -.875599633E+02 -.875649128E+02 -.875693117E+02 -.875731158E+02 -.875762854E+02 -.875787870E+02 -.875805935E+02 -.875816853E+02 -.875820503E+02 -.875816845E+02 -.875805920E+02 -.875787850E+02 -.875762832E+02 -.875731137E+02 -.875693103E+02 -.875649126E+02 -.875599652E+02 -.875545167E+02 -.875486189E+02 -.875423257E+02 -.875356918E+02 -.875287725E+02 -.875216223E+02 -.875142942E+02 -.875068392E+02 -.874993055E+02 -.874917383E+02 -.874841793E+02 -.874766665E+02 -.874692339E+02 -.874619119E+02 -.874547264E+02 -.874477000E+02 -.874408512E+02 -.874341950E+02 -.874277431E+02 -.874215039E+02 -.874154830E+02 -.874096833E+02 -.874041053E+02 -.873987473E+02 -.873936056E+02 -.873886747E+02 -.873839478E+02 -.873794167E+02 -.873750720E+02 -.873709032E+02 -.873668994E+02 -.873630487E+02 -.873593392E+02 -.873557595E+02 -.873523003E+02 -.873489589E+02 -.873457478E+02 -.873427107E+02 -.873399510E+02 -.873376739E+02 -.873362423E+02 -.873362423E+02
 -.873369450E+02 -.873369450E+02 -.873385342E+02 -.873410582E+02 -.873441100E+02 -.873474572E+02 -.873509796E+02 -.873546243E+02 -.873583738E+02 -.873622278E+02 -.873661928E+02 -.873702772E+02 -.873744898E+02 -.873788394E+02 -.873833338E+02 -.873879803E+02 -.873927844E+02 -.873977504E+02 -.874028815E+02 -.874081791E+02 -.874136433E+02 -.874192720E+02 -.874250608E+02 -.874310032E+02 -.874370901E+02 -.874433096E+02 -.874496475E+02 -.874560864E+02 -.874626062E+02 -.874691839E+02 -.874757933E+02 -.874824053E+02 -.874889882E+02 -.874955073E+02 -.875019256E+02 -.875082042E+02 -.875143022E+02 -.875201777E+02 -.875257879E+02 -.875310900E+02 -.875360416E+02 -.875406015E+02 -.875447302E+02 -.875483909E+02 -.875515500E+02 -.875541778E+02 -.875562492E+02 -.875577441E+02 -.875586477E+02 -.875589512E+02 -.875586515E+02 -.875577518E+02 -.875562611E+02 -.875541941E+02 -.875515711E+02 -.875484175E+02 -.875447628E+02 -.875406409E+02 -.875360886E+02 -.875311455E+02 -.875258530E+02 -.875202535E+02 -.875143900E+02 -.875083056E+02 -.875020422E+02 -.874956409E+02 -.874891407E+02 -.874825788E+02 -.874759898E+02 -.874694059E+02 -.874628563E+02 -.874563672E+02 -.874499621E+02 -.874436613E+02 -.874374823E+02 -.874314397E+02 -.874255453E+02 -.874198086E+02 -.874142363E+02 -.874088330E+02 -.874036013E+02 -.873985417E+02 -.873936529E+02 -.873889322E+02 -.873843755E+02 -.873799772E+02 -.873757307E+02 -.873716286E+02 -.873676623E+02 -.873638230E+02 -.873601012E+02 -.873564883E+02 -.873529778E+02 -.873495698E+02 -.873462801E+02 -.873431572E+02 -.873403112E+02 -.873379578E+02 -.873364761E+02 -.873364761E+02
 -.873370332E+02 -.873370332E+02 -.873386390E+02 -.873411862E+02 -.873442608E+02 -.873476251E+02 -.873511558E+02 -.873547963E+02 -.873585263E+02 -.873623427E+02 -.873662496E+02 -.873702536E+02 -.873743611E+02 -.873785782E+02 -.873829108E+02 -.873873634E+02 -.873919399E+02 -.873966426E+02 -.874014725E+02 -.874064295E+02 -.874115117E+02 -.874167159E+02 -.874220368E+02 -.874274675E+02 -.874329985E+02 -.874386186E+02 -.874443142E+02 -.874500696E+02 -.874558666E+02 -.874616852E+02 -.874675027E+02 -.874732944E+02 -.874790337E+02 -.874846919E+02 -.874902386E+02 -.874956423E+02 -.875008701E+02 -.875058886E+02 -.875106639E+02 -.875151624E+02 -.875193510E+02 -.875231980E+02 -.875266728E+02 -.875297474E+02 -.875323960E+02 -.875345961E+02 -.875363286E+02 -.875375784E+02 -.875383343E+02 -.875385897E+02 -.875383423E+02 -.875375945E+02 -.875363530E+02 -.875346291E+02 -.875324381E+02 -.875297991E+02 -.875267348E+02 -.875232709E+02 -.875194358E+02 -.875152598E+02 -.875107751E+02 -.875060148E+02 -.875010127E+02 -.874958028E+02 -.874904186E+02 -.874848931E+02 -.874792580E+02 -.874735438E+02 -.874677794E+02 -.874619915E+02 -.874562051E+02 -.874504429E+02 -.874447255E+02 -.874390709E+02 -.874334951E+02 -.874280120E+02 -.874226329E+02 -.874173673E+02 -.874122226E+02 -.874072044E+02 -.874023162E+02 -.873975603E+02 -.873929370E+02 -.873884456E+02 -.873840837E+02 -.873798480E+02 -.873757342E+02 -.873717368E+02 -.873678498E+02 -.873640663E+02 -.873603794E+02 -.873567824E+02 -.873532712E+02 -.873498485E+02 -.873465326E+02 -.873433752E+02 -.873404908E+02 -.873381016E+02 -.873365955E+02 -.873365955E+02
 -.873370233E+02 -.873370233E+02 -.873386243E+02 -.873411612E+02 -.873442186E+02 -.873475577E+02 -.873510535E+02 -.873546477E+02 -.873583177E+02 -.873620582E+02 -.873658714E+02 -.873697619E+02 -.873737345E+02 -.873777935E+02 -.873819427E+02 -.873861851E+02 -.873905227E+02 -.873949565E+02 -.873994864E+02 -.874041107E+02 -.874088268E+02 -.874136306E+02 -.874185164E+02 -.874234770E+02 -.874285037E+02 -.874335857E+02 -.874387106E+02 -.874438643E+02 -.874490308E+02 -.874541926E+02 -.874593304E+02 -.874644234E+02 -.874694490E+02 -.874743838E+02 -.874792028E+02 -.874838802E+02 -.874883897E+02 -.874927044E+02 -.874967975E+02 -.875006423E+02 -.875042130E+02 -.875074846E+02 -.875104335E+02 -.875130380E+02 -.875152783E+02 -.875171371E+02 -.875185997E+02 -.875196546E+02 -.875202932E+02 -.875205106E+02 -.875203049E+02 -.875196781E+02 -.875186353E+02 -.875171850E+02 -.875153391E+02 -.875131121E+02 -.875105215E+02 -.875075872E+02 -.875043311E+02 -.875007768E+02 -.874969495E+02 -.874928751E+02 -.874885805E+02 -.874840925E+02 -.874794381E+02 -.874746439E+02 -.874697358E+02 -.874647387E+02 -.874596765E+02 -.874545717E+02 -.874494454E+02 -.874443170E+02 -.874392043E+02 -.874341234E+02 -.874290886E+02 -.874241125E+02 -.874192057E+02 -.874143776E+02 -.874096355E+02 -.874049853E+02 -.874004314E+02 -.873959767E+02 -.873916230E+02 -.873873706E+02 -.873832188E+02 -.873791658E+02 -.873752088E+02 -.873713443E+02 -.873675680E+02 -.873638748E+02 -.873602595E+02 -.873567176E+02 -.873532467E+02 -.873498514E+02 -.873465521E+02 -.873434025E+02 -.873405196E+02 -.873381281E+02 -.873366191E+02 -.873366191E+02
 -.873369345E+02 -.873369345E+02 -.873385128E+02 -.873410119E+02 -.873440201E+02 -.873472998E+02 -.873507264E+02 -.873542409E+02 -.873578192E+02 -.873614545E+02 -.873651470E+02 -.873688998E+02 -.873727164E+02 -.873765996E+02 -.873805519E+02 -.873845749E+02 -.873886692E+02 -.873928350E+02 -.873970710E+02 -.874013752E+02 -.874057441E+02 -.874101733E+02 -.874146570E+02 -.874191883E+02 -.874237588E+02 -.874283588E+02 -.874329772E+02 -.874376013E+02 -.874422174E+02 -.874468101E+02 -.874513631E+02 -.874558589E+02 -.874602786E+02 -.874646027E+02 -.874688108E+02 -.874728819E+02 -.874767946E+02 -.874805274E+02 -.874840588E+02 -.874873677E+02 -.874904335E+02 -.874932367E+02 -.874957588E+02 -.874979827E+02 -.874998932E+02 -.875014768E+02 -.875027222E+02 -.875036204E+02 -.875041649E+02 -.875043519E+02 -.875041799E+02 -.875036505E+02 -.875027676E+02 -.875015378E+02 -.874999702E+02 -.874980762E+02 -.874958694E+02 -.874933651E+02 -.874905806E+02 -.874875343E+02 -.874842461E+02 -.874807366E+02 -.874770269E+02 -.874731388E+02 -.874690937E+02 -.874649133E+02 -.874606187E+02 -.874562304E+02 -.874517681E+02 -.874472508E+02 -.874426961E+02 -.874381206E+02 -.874335398E+02 -.874289676E+02 -.874244167E+02 -.874198984E+02 -.874154226E+02 -.874109979E+02 -.874066315E+02 -.874023293E+02 -.873980961E+02 -.873939352E+02 -.873898491E+02 -.873858391E+02 -.873819054E+02 -.873780475E+02 -.873742638E+02 -.873705521E+02 -.873669095E+02 -.873633325E+02 -.873598175E+02 -.873563612E+02 -.873529630E+02 -.873496290E+02 -.873463808E+02 -.873432735E+02 -.873404245E+02 -.873380581E+02 -.873365638E+02 -.873365638E+02
 -.873367828E+02 -.873367828E+02 -.873383246E+02 -.873407639E+02 -.873436971E+02 -.873468906E+02 -.873502212E+02 -.873536301E+02 -.873570925E+02 -.873606003E+02 -.873641524E+02 -.873677504E+02 -.873713966E+02 -.873750929E+02 -.873788406E+02 -.873826404E+02 -.873864921E+02 -.873903948E+02 -.873943469E+02 -.873983458E+02 -.874023879E+02 -.874064686E+02 -.874105823E+02 -.874147223E+02 -.874188810E+02 -.874230496E+02 -.874272182E+02 -.874313758E+02 -.874355104E+02 -.874396088E+02 -.874436570E+02 -.874476404E+02 -.874515432E+02 -.874553493E+02 -.874590418E+02 -.874626036E+02 -.874660173E+02 -.874692656E+02 -.874723311E+02 -.874751970E+02 -.874778471E+02 -.874802656E+02 -.874824381E+02 -.874843511E+02 -.874859927E+02 -.874873523E+02 -.874884212E+02 -.874891922E+02 -.874896604E+02 -.874898228E+02 -.874896782E+02 -.874892279E+02 -.874884749E+02 -.874874245E+02 -.874860836E+02 -.874844613E+02 -.874825681E+02 -.874804161E+02 -.874780189E+02 -.874753912E+02 -.874725485E+02 -.874695074E+02 -.874662848E+02 -.874628981E+02 -.874593648E+02 -.874557023E+02 -.874519280E+02 -.874480587E+02 -.874441109E+02 -.874401003E+02 -.874360419E+02 -.874319497E+02 -.874278369E+02 -.874237158E+02 -.874195974E+02 -.874154919E+02 -.874114081E+02 -.874073540E+02 -.874033363E+02 -.873993609E+02 -.873954324E+02 -.873915546E+02 -.873877302E+02 -.873839611E+02 -.873802484E+02 -.873765922E+02 -.873729920E+02 -.873694466E+02 -.873659542E+02 -.873625125E+02 -.873591190E+02 -.873557719E+02 -.873524717E+02 -.873492254E+02 -.873460559E+02 -.873430182E+02 -.873402291E+02 -.873379101E+02 -.873364447E+02 -.873364447E+02
 -.873365819E+02 -.873365819E+02 -.873380760E+02 -.873404387E+02 -.873432770E+02 -.873463637E+02 -.873495780E+02 -.873528618E+02 -.873561902E+02 -.873595543E+02 -.873629518E+02 -.873663834E+02 -.873698503E+02 -.873733535E+02 -.873768936E+02 -.873804704E+02 -.873840833E+02 -.873877309E+02 -.873914110E+02 -.873951209E+02 -.873988568E+02 -.874026144E+02 -.874063882E+02 -.874101722E+02 -.874139592E+02 -.874177415E+02 -.874215102E+02 -.874252559E+02 -.874289681E+02 -.874326355E+02 -.874362465E+02 -.874397883E+02 -.874432481E+02 -.874466123E+02 -.874498671E+02 -.874529984E+02 -.874559921E+02 -.874588341E+02 -.874615103E+02 -.874640074E+02 -.874663121E+02 -.874684121E+02 -.874702958E+02 -.874719526E+02 -.874733729E+02 -.874745485E+02 -.874754725E+02 -.874761393E+02 -.874765450E+02 -.874766872E+02 -.874765651E+02 -.874761796E+02 -.874755332E+02 -.874746300E+02 -.874734754E+02 -.874720766E+02 -.874704419E+02 -.874685810E+02 -.874665046E+02 -.874642243E+02 -.874617527E+02 -.874591029E+02 -.874562886E+02 -.874533239E+02 -.874502229E+02 -.874469999E+02 -.874436691E+02 -.874402446E+02 -.874367398E+02 -.874331679E+02 -.874295416E+02 -.874258728E+02 -.874221728E+02 -.874184522E+02 -.874147207E+02 -.874109871E+02 -.874072594E+02 -.874035449E+02 -.873998499E+02 -.873961797E+02 -.873925390E+02 -.873889316E+02 -.873853604E+02 -.873818276E+02 -.873783348E+02 -.873748828E+02 -.873714717E+02 -.873681010E+02 -.873647699E+02 -.873614769E+02 -.873582206E+02 -.873550002E+02 -.873518170E+02 -.873486790E+02 -.873456094E+02 -.873426629E+02 -.873399542E+02 -.873377001E+02 -.873362749E+02 -.873362749E+02
 -.873363428E+02 -.873363428E+02 -.873377811E+02 -.873400544E+02 -.873427832E+02 -.873457475E+02 -.873488304E+02 -.873519750E+02 -.873551565E+02 -.873583656E+02 -.873615992E+02 -.873648571E+02 -.873681397E+02 -.873714474E+02 -.873747800E+02 -.873781371E+02 -.873815175E+02 -.873849194E+02 -.873883405E+02 -.873917779E+02 -.873952280E+02 -.873986866E+02 -.874021486E+02 -.874056084E+02 -.874090597E+02 -.874124954E+02 -.874159079E+02 -.874192889E+02 -.874226293E+02 -.874259197E+02 -.874291500E+02 -.874323096E+02 -.874353876E+02 -.874383728E+02 -.874412537E+02 -.874440189E+02 -.874466566E+02 -.874491554E+02 -.874515040E+02 -.874536914E+02 -.874557071E+02 -.874575412E+02 -.874591843E+02 -.874606279E+02 -.874618646E+02 -.874628877E+02 -.874636916E+02 -.874642722E+02 -.874646262E+02 -.874647517E+02 -.874646482E+02 -.874643164E+02 -.874637581E+02 -.874629767E+02 -.874619766E+02 -.874607633E+02 -.874593435E+02 -.874577250E+02 -.874559163E+02 -.874539267E+02 -.874517664E+02 -.874494458E+02 -.874469762E+02 -.874443689E+02 -.874416354E+02 -.874387876E+02 -.874358370E+02 -.874327953E+02 -.874296737E+02 -.874264833E+02 -.874232347E+02 -.874199381E+02 -.874166032E+02 -.874132389E+02 -.874098538E+02 -.874064556E+02 -.874030516E+02 -.873996481E+02 -.873962509E+02 -.873928651E+02 -.873894950E+02 -.873861444E+02 -.873828163E+02 -.873795130E+02 -.873762365E+02 -.873729878E+02 -.873697677E+02 -.873665763E+02 -.873634133E+02 -.873602781E+02 -.873571700E+02 -.873540888E+02 -.873510367E+02 -.873480223E+02 -.873450688E+02 -.873422300E+02 -.873396175E+02 -.873374418E+02 -.873360654E+02 -.873360654E+02
 -.873360749E+02 -.873360749E+02 -.873374516E+02 -.873396262E+02 -.873422347E+02 -.873450658E+02 -.873480066E+02 -.873510021E+02 -.873540281E+02 -.873570748E+02 -.873601388E+02 -.873632192E+02 -.873663157E+02 -.873694282E+02 -.873725561E+02 -.873756986E+02 -.873788541E+02 -.873820209E+02 -.873851964E+02 -.873883777E+02 -.873915614E+02 -.873947434E+02 -.873979192E+02 -.874010837E+02 -.874042311E+02 -.874073553E+02 -.874104495E+02 -.874135065E+02 -.874165186E+02 -.874194776E+02 -.874223749E+02 -.874252018E+02 -.874279490E+02 -.874306072E+02 -.874331668E+02 -.874356184E+02 -.874379524E+02 -.874401593E+02 -.874422300E+02 -.874441556E+02 -.874459275E+02 -.874475376E+02 -.874489786E+02 -.874502435E+02 -.874513264E+02 -.874522219E+02 -.874529257E+02 -.874534342E+02 -.874537450E+02 -.874538566E+02 -.874537686E+02 -.874534814E+02 -.874529966E+02 -.874523169E+02 -.874514458E+02 -.874503878E+02 -.874491481E+02 -.874477331E+02 -.874461496E+02 -.874444051E+02 -.874425078E+02 -.874404663E+02 -.874382896E+02 -.874359870E+02 -.874335680E+02 -.874310423E+02 -.874284195E+02 -.874257091E+02 -.874229207E+02 -.874200635E+02 -.874171465E+02 -.874141782E+02 -.874111670E+02 -.874081207E+02 -.874050465E+02 -.874019514E+02 -.873988416E+02 -.873957230E+02 -.873926006E+02 -.873894793E+02 -.873863630E+02 -.873832554E+02 -.873801594E+02 -.873770775E+02 -.873740116E+02 -.873709634E+02 -.873679336E+02 -.873649230E+02 -.873619318E+02 -.873589598E+02 -.873560068E+02 -.873530736E+02 -.873501627E+02 -.873472830E+02 -.873444574E+02 -.873417384E+02 -.873392340E+02 -.873371469E+02 -.873358260E+02 -.873358260E+02
 -.873357867E+02 -.873357867E+02 -.873370972E+02 -.873391667E+02 -.873416477E+02 -.873443380E+02 -.873471296E+02 -.873499698E+02 -.873528348E+02 -.873557151E+02 -.873586067E+02 -.873615084E+02 -.873644194E+02 -.873673392E+02 -.873702667E+02 -.873732010E+02 -.873761404E+02 -.873790829E+02 -.873820261E+02 -.873849671E+02 -.873879026E+02 -.873908289E+02 -.873937418E+02 -.873966367E+02 -.873995085E+02 -.874023518E+02 -.874051606E+02 -.874079287E+02 -.874106494E+02 -.874133158E+02 -.874159205E+02 -.874184562E+02 -.874209151E+02 -.874232894E+02 -.874255711E+02 -.874277524E+02 -.874298254E+02 -.874317823E+02 -.874336156E+02 -.874353180E+02 -.874368825E+02 -.874383027E+02 -.874395725E+02 -.874406863E+02 -.874416393E+02 -.874424272E+02 -.874430464E+02 -.874434943E+02 -.874437687E+02 -.874438685E+02 -.874437933E+02 -.874435436E+02 -.874431207E+02 -.874425266E+02 -.874417642E+02 -.874408371E+02 -.874397496E+02 -.874385067E+02 -.874371141E+02 -.874355778E+02 -.874339044E+02 -.874321011E+02 -.874301751E+02 -.874281340E+02 -.874259859E+02 -.874237384E+02 -.874213998E+02 -.874189779E+02 -.874164807E+02 -.874139160E+02 -.874112912E+02 -.874086139E+02 -.874058910E+02 -.874031292E+02 -.874003349E+02 -.873975142E+02 -.873946724E+02 -.873918149E+02 -.873889463E+02 -.873860708E+02 -.873831922E+02 -.873803139E+02 -.873774387E+02 -.873745692E+02 -.873717074E+02 -.873688549E+02 -.873660129E+02 -.873631824E+02 -.873603639E+02 -.873575577E+02 -.873547642E+02 -.873519843E+02 -.873492212E+02 -.873464837E+02 -.873437945E+02 -.873412041E+02 -.873388162E+02 -.873368251E+02 -.873355644E+02 -.873355644E+02
 -.873354850E+02 -.873354850E+02 -.873367265E+02 -.873386865E+02 -.873410350E+02 -.873435799E+02 -.873462182E+02 -.873488995E+02 -.873516010E+02 -.873543131E+02 -.873570320E+02 -.873597558E+02 -.873624836E+02 -.873652145E+02 -.873679473E+02 -.873706807E+02 -.873734130E+02 -.873761422E+02 -.873788660E+02 -.873815816E+02 -.873842859E+02 -.873869754E+02 -.873896465E+02 -.873922948E+02 -.873949160E+02 -.873975051E+02 -.874000571E+02 -.874025664E+02 -.874050274E+02 -.874074341E+02 -.874097804E+02 -.874120598E+02 -.874142659E+02 -.874163922E+02 -.874184320E+02 -.874203787E+02 -.874222258E+02 -.874239670E+02 -.874255959E+02 -.874271067E+02 -.874284936E+02 -.874297513E+02 -.874308748E+02 -.874318598E+02 -.874327021E+02 -.874333984E+02 -.874339458E+02 -.874343420E+02 -.874345855E+02 -.874346752E+02 -.874346109E+02 -.874343929E+02 -.874340223E+02 -.874335008E+02 -.874328307E+02 -.874320149E+02 -.874310569E+02 -.874299608E+02 -.874287312E+02 -.874273731E+02 -.874258918E+02 -.874242931E+02 -.874225832E+02 -.874207682E+02 -.874188547E+02 -.874168492E+02 -.874147585E+02 -.874125891E+02 -.874103478E+02 -.874080411E+02 -.874056754E+02 -.874032569E+02 -.874007917E+02 -.873982856E+02 -.873957441E+02 -.873931724E+02 -.873905754E+02 -.873879577E+02 -.873853234E+02 -.873826765E+02 -.873800204E+02 -.873773582E+02 -.873746927E+02 -.873720263E+02 -.873693610E+02 -.873666986E+02 -.873640405E+02 -.873613877E+02 -.873587411E+02 -.873561012E+02 -.873534689E+02 -.873508453E+02 -.873482338E+02 -.873456435E+02 -.873430960E+02 -.873406400E+02 -.873383745E+02 -.873364844E+02 -.873352874E+02 -.873352874E+02
 -.873351754E+02 -.873351754E+02 -.873363462E+02 -.873381940E+02 -.873404073E+02 -.873428043E+02 -.873452874E+02 -.873478085E+02 -.873503459E+02 -.873528902E+02 -.873554375E+02 -.873579858E+02 -.873605341E+02 -.873630810E+02 -.873656253E+02 -.873681655E+02 -.873707000E+02 -.873732268E+02 -.873757435E+02 -.873782477E+02 -.873807364E+02 -.873832065E+02 -.873856545E+02 -.873880767E+02 -.873904691E+02 -.873928275E+02 -.873951474E+02 -.873974240E+02 -.873996524E+02 -.874018275E+02 -.874039441E+02 -.874059967E+02 -.874079798E+02 -.874098881E+02 -.874117158E+02 -.874134575E+02 -.874151079E+02 -.874166615E+02 -.874181132E+02 -.874194582E+02 -.874206917E+02 -.874218093E+02 -.874228070E+02 -.874236811E+02 -.874244284E+02 -.874250461E+02 -.874255319E+02 -.874258838E+02 -.874261007E+02 -.874261816E+02 -.874261265E+02 -.874259356E+02 -.874256096E+02 -.874251502E+02 -.874245590E+02 -.874238385E+02 -.874229916E+02 -.874220217E+02 -.874209324E+02 -.874197278E+02 -.874184124E+02 -.874169910E+02 -.874154685E+02 -.874138502E+02 -.874121414E+02 -.874103477E+02 -.874084745E+02 -.874065276E+02 -.874045124E+02 -.874024345E+02 -.874002994E+02 -.873981124E+02 -.873958786E+02 -.873936031E+02 -.873912907E+02 -.873889458E+02 -.873865728E+02 -.873841758E+02 -.873817584E+02 -.873793242E+02 -.873768764E+02 -.873744177E+02 -.873719510E+02 -.873694783E+02 -.873670018E+02 -.873645232E+02 -.873620440E+02 -.873595654E+02 -.873570883E+02 -.873546137E+02 -.873521425E+02 -.873496761E+02 -.873472181E+02 -.873447774E+02 -.873423748E+02 -.873400568E+02 -.873379172E+02 -.873361315E+02 -.873350002E+02 -.873350002E+02
 -.873348623E+02 -.873348623E+02 -.873359616E+02 -.873376962E+02 -.873397731E+02 -.873420214E+02 -.873443490E+02 -.873467103E+02 -.873490846E+02 -.873514628E+02 -.873538411E+02 -.873562175E+02 -.873585905E+02 -.873609590E+02 -.873633216E+02 -.873656766E+02 -.873680224E+02 -.873703571E+02 -.873726786E+02 -.873749843E+02 -.873772717E+02 -.873795379E+02 -.873817798E+02 -.873839941E+02 -.873861771E+02 -.873883252E+02 -.873904344E+02 -.873925007E+02 -.873945197E+02 -.873964872E+02 -.873983985E+02 -.874002491E+02 -.874020344E+02 -.874037498E+02 -.874053904E+02 -.874069518E+02 -.874084295E+02 -.874098189E+02 -.874111158E+02 -.874123162E+02 -.874134161E+02 -.874144120E+02 -.874153005E+02 -.874160786E+02 -.874167436E+02 -.874172933E+02 -.874177257E+02 -.874180393E+02 -.874182331E+02 -.874183064E+02 -.874182591E+02 -.874180913E+02 -.874178038E+02 -.874173977E+02 -.874168746E+02 -.874162365E+02 -.874154856E+02 -.874146248E+02 -.874136571E+02 -.874125859E+02 -.874114149E+02 -.874101480E+02 -.874087894E+02 -.874073433E+02 -.874058144E+02 -.874042070E+02 -.874025260E+02 -.874007761E+02 -.873989619E+02 -.873970881E+02 -.873951595E+02 -.873931804E+02 -.873911555E+02 -.873890889E+02 -.873869848E+02 -.873848472E+02 -.873826799E+02 -.873804864E+02 -.873782701E+02 -.873760342E+02 -.873737815E+02 -.873715146E+02 -.873692361E+02 -.873669480E+02 -.873646524E+02 -.873623509E+02 -.873600451E+02 -.873577363E+02 -.873554255E+02 -.873531137E+02 -.873508021E+02 -.873484924E+02 -.873461881E+02 -.873438977E+02 -.873416414E+02 -.873394630E+02 -.873374513E+02 -.873357717E+02 -.873347073E+02 -.873347073E+02
 -.873345488E+02 -.873345488E+02 -.873355766E+02 -.873371981E+02 -.873391391E+02 -.873412392E+02 -.873434123E+02 -.873456154E+02 -.873478288E+02 -.873500437E+02 -.873522565E+02 -.873544651E+02 -.873566681E+02 -.873588641E+02 -.873610517E+02 -.873632294E+02 -.873653955E+02 -.873675481E+02 -.873696852E+02 -.873718046E+02 -.873739038E+02 -.873759802E+02 -.873780310E+02 -.873800533E+02 -.873820440E+02 -.873839996E+02 -.873859169E+02 -.873877921E+02 -.873896217E+02 -.873914019E+02 -.873931289E+02 -.873947986E+02 -.873964072E+02 -.873979507E+02 -.873994252E+02 -.874008269E+02 -.874021519E+02 -.874033965E+02 -.874045572E+02 -.874056306E+02 -.874066134E+02 -.874075027E+02 -.874082956E+02 -.874089898E+02 -.874095830E+02 -.874100733E+02 -.874104591E+02 -.874107393E+02 -.874109129E+02 -.874109794E+02 -.874109387E+02 -.874107909E+02 -.874105367E+02 -.874101770E+02 -.874097130E+02 -.874091465E+02 -.874084792E+02 -.874077136E+02 -.874068522E+02 -.874058977E+02 -.874048532E+02 -.874037220E+02 -.874025075E+02 -.874012134E+02 -.873998433E+02 -.873984012E+02 -.873968910E+02 -.873953167E+02 -.873936822E+02 -.873919915E+02 -.873902486E+02 -.873884573E+02 -.873866216E+02 -.873847450E+02 -.873828313E+02 -.873808838E+02 -.873789059E+02 -.873769008E+02 -.873748714E+02 -.873728206E+02 -.873707509E+02 -.873686648E+02 -.873665646E+02 -.873644522E+02 -.873623297E+02 -.873601985E+02 -.873580602E+02 -.873559162E+02 -.873537677E+02 -.873516156E+02 -.873494613E+02 -.873473064E+02 -.873451546E+02 -.873430140E+02 -.873409038E+02 -.873388653E+02 -.873369820E+02 -.873354090E+02 -.873344120E+02 -.873344120E+02
 -.873342375E+02 -.873342375E+02 -.873351944E+02 -.873367038E+02 -.873385100E+02 -.873404638E+02 -.873424844E+02 -.873445317E+02 -.873465871E+02 -.873486424E+02 -.873506938E+02 -.873527393E+02 -.873547776E+02 -.873568073E+02 -.873588269E+02 -.873608350E+02 -.873628298E+02 -.873648097E+02 -.873667726E+02 -.873687166E+02 -.873706395E+02 -.873725388E+02 -.873744121E+02 -.873762567E+02 -.873780699E+02 -.873798487E+02 -.873815901E+02 -.873832911E+02 -.873849485E+02 -.873865589E+02 -.873881192E+02 -.873896259E+02 -.873910757E+02 -.873924653E+02 -.873937913E+02 -.873950504E+02 -.873962396E+02 -.873973556E+02 -.873983955E+02 -.873993564E+02 -.874002357E+02 -.874010309E+02 -.874017396E+02 -.874023599E+02 -.874028898E+02 -.874033279E+02 -.874036727E+02 -.874039234E+02 -.874040792E+02 -.874041396E+02 -.874041045E+02 -.874039742E+02 -.874037490E+02 -.874034298E+02 -.874030176E+02 -.874025138E+02 -.874019199E+02 -.874012380E+02 -.874004700E+02 -.873996183E+02 -.873986855E+02 -.873976743E+02 -.873965875E+02 -.873954283E+02 -.873941997E+02 -.873929051E+02 -.873915476E+02 -.873901307E+02 -.873886578E+02 -.873871322E+02 -.873855574E+02 -.873839366E+02 -.873822732E+02 -.873805703E+02 -.873788312E+02 -.873770588E+02 -.873752560E+02 -.873734256E+02 -.873715704E+02 -.873696927E+02 -.873677950E+02 -.873658795E+02 -.873639483E+02 -.873620032E+02 -.873600460E+02 -.873580784E+02 -.873561017E+02 -.873541173E+02 -.873521265E+02 -.873501303E+02 -.873481300E+02 -.873461274E+02 -.873441261E+02 -.873421338E+02 -.873401685E+02 -.873382690E+02 -.873365135E+02 -.873350468E+02 -.873341170E+02 -.873341170E+02
 -.873339302E+02 -.873339302E+02 -.873348173E+02 -.873362161E+02 -.873378897E+02 -.873396994E+02 -.873415703E+02 -.873434650E+02 -.873453660E+02 -.873472656E+02 -.873491602E+02 -.873510477E+02 -.873529269E+02 -.873547964E+02 -.873566547E+02 -.873585005E+02 -.873603322E+02 -.873621480E+02 -.873639463E+02 -.873657250E+02 -.873674823E+02 -.873692159E+02 -.873709237E+02 -.873726032E+02 -.873742520E+02 -.873758676E+02 -.873774474E+02 -.873789885E+02 -.873804884E+02 -.873819441E+02 -.873833529E+02 -.873847118E+02 -.873860180E+02 -.873872687E+02 -.873884610E+02 -.873895922E+02 -.873906596E+02 -.873916605E+02 -.873925925E+02 -.873934532E+02 -.873942403E+02 -.873949518E+02 -.873955857E+02 -.873961403E+02 -.873966141E+02 -.873970058E+02 -.873973143E+02 -.873975388E+02 -.873976787E+02 -.873977336E+02 -.873977034E+02 -.873975882E+02 -.873973886E+02 -.873971050E+02 -.873967385E+02 -.873962900E+02 -.873957611E+02 -.873951531E+02 -.873944680E+02 -.873937076E+02 -.873928741E+02 -.873919698E+02 -.873909970E+02 -.873899584E+02 -.873888566E+02 -.873876942E+02 -.873864743E+02 -.873851995E+02 -.873838727E+02 -.873824969E+02 -.873810750E+02 -.873796097E+02 -.873781041E+02 -.873765607E+02 -.873749824E+02 -.873733718E+02 -.873717314E+02 -.873700638E+02 -.873683712E+02 -.873666560E+02 -.873649202E+02 -.873631659E+02 -.873613949E+02 -.873596091E+02 -.873578100E+02 -.873559993E+02 -.873541783E+02 -.873523482E+02 -.873505103E+02 -.873486658E+02 -.873468160E+02 -.873449625E+02 -.873431088E+02 -.873412624E+02 -.873394401E+02 -.873376780E+02 -.873360489E+02 -.873346875E+02 -.873338244E+02 -.873338244E+02
 -.873336283E+02 -.873336283E+02 -.873344467E+02 -.873357371E+02 -.873372807E+02 -.873389493E+02 -.873406737E+02 -.873424193E+02 -.873441698E+02 -.873459181E+02 -.873476605E+02 -.873493952E+02 -.873511209E+02 -.873528362E+02 -.873545398E+02 -.873562304E+02 -.873579064E+02 -.873595664E+02 -.873612086E+02 -.873628313E+02 -.873644326E+02 -.873660108E+02 -.873675636E+02 -.873690892E+02 -.873705853E+02 -.873720496E+02 -.873734799E+02 -.873748738E+02 -.873762289E+02 -.873775428E+02 -.873788130E+02 -.873800372E+02 -.873812128E+02 -.873823373E+02 -.873834086E+02 -.873844240E+02 -.873853815E+02 -.873862788E+02 -.873871137E+02 -.873878843E+02 -.873885887E+02 -.873892251E+02 -.873897920E+02 -.873902879E+02 -.873907114E+02 -.873910617E+02 -.873913377E+02 -.873915387E+02 -.873916643E+02 -.873917141E+02 -.873916881E+02 -.873915864E+02 -.873914093E+02 -.873911574E+02 -.873908314E+02 -.873904322E+02 -.873899610E+02 -.873894191E+02 -.873888079E+02 -.873881292E+02 -.873873846E+02 -.873865761E+02 -.873857058E+02 -.873847758E+02 -.873837882E+02 -.873827456E+02 -.873816501E+02 -.873805043E+02 -.873793106E+02 -.873780714E+02 -.873767894E+02 -.873754668E+02 -.873741062E+02 -.873727100E+02 -.873712805E+02 -.873698201E+02 -.873683310E+02 -.873668153E+02 -.873652752E+02 -.873637127E+02 -.873621297E+02 -.873605279E+02 -.873589092E+02 -.873572752E+02 -.873556274E+02 -.873539671E+02 -.873522959E+02 -.873506148E+02 -.873489251E+02 -.873472279E+02 -.873455245E+02 -.873438166E+02 -.873421074E+02 -.873404041E+02 -.873387222E+02 -.873370952E+02 -.873355906E+02 -.873343330E+02 -.873335355E+02 -.873335355E+02
 -.873333325E+02 -.873333325E+02 -.873340838E+02 -.873352682E+02 -.873366846E+02 -.873382154E+02 -.873397969E+02 -.873413972E+02 -.873430014E+02 -.873446027E+02 -.873461977E+02 -.873477847E+02 -.873493622E+02 -.873509292E+02 -.873524843E+02 -.873540263E+02 -.873555538E+02 -.873570654E+02 -.873585594E+02 -.873600344E+02 -.873614886E+02 -.873629204E+02 -.873643279E+02 -.873657094E+02 -.873670628E+02 -.873683863E+02 -.873696779E+02 -.873709354E+02 -.873721567E+02 -.873733399E+02 -.873744828E+02 -.873755833E+02 -.873766392E+02 -.873776486E+02 -.873786094E+02 -.873795195E+02 -.873803771E+02 -.873811803E+02 -.873819272E+02 -.873826163E+02 -.873832459E+02 -.873838146E+02 -.873843209E+02 -.873847638E+02 -.873851421E+02 -.873854550E+02 -.873857016E+02 -.873858814E+02 -.873859940E+02 -.873860392E+02 -.873860168E+02 -.873859270E+02 -.873857700E+02 -.873855464E+02 -.873852567E+02 -.873849017E+02 -.873844823E+02 -.873839997E+02 -.873834551E+02 -.873828499E+02 -.873821855E+02 -.873814636E+02 -.873806860E+02 -.873798543E+02 -.873789706E+02 -.873780367E+02 -.873770548E+02 -.873760268E+02 -.873749549E+02 -.873738412E+02 -.873726877E+02 -.873714968E+02 -.873702703E+02 -.873690105E+02 -.873677193E+02 -.873663989E+02 -.873650511E+02 -.873636780E+02 -.873622812E+02 -.873608627E+02 -.873594242E+02 -.873579672E+02 -.873564934E+02 -.873550042E+02 -.873535010E+02 -.873519853E+02 -.873504581E+02 -.873489208E+02 -.873473744E+02 -.873458201E+02 -.873442591E+02 -.873426930E+02 -.873411250E+02 -.873395615E+02 -.873380170E+02 -.873365226E+02 -.873351401E+02 -.873339844E+02 -.873332514E+02 -.873332514E+02
 -.873330435E+02 -.873330435E+02 -.873337291E+02 -.873348100E+02 -.873361024E+02 -.873374989E+02 -.873389412E+02 -.873404002E+02 -.873418622E+02 -.873433208E+02 -.873447731E+02 -.873462173E+02 -.873476521E+02 -.873490763E+02 -.873504888E+02 -.873518884E+02 -.873532739E+02 -.873546438E+02 -.873559969E+02 -.873573317E+02 -.873586466E+02 -.873599402E+02 -.873612108E+02 -.873624569E+02 -.873636767E+02 -.873648685E+02 -.873660305E+02 -.873671610E+02 -.873682582E+02 -.873693203E+02 -.873703454E+02 -.873713317E+02 -.873722774E+02 -.873731809E+02 -.873740402E+02 -.873748538E+02 -.873756200E+02 -.873763371E+02 -.873770038E+02 -.873776186E+02 -.873781800E+02 -.873786870E+02 -.873791384E+02 -.873795331E+02 -.873798702E+02 -.873801491E+02 -.873803691E+02 -.873805296E+02 -.873806303E+02 -.873806711E+02 -.873806519E+02 -.873805727E+02 -.873804338E+02 -.873802356E+02 -.873799786E+02 -.873796635E+02 -.873792910E+02 -.873788621E+02 -.873783778E+02 -.873778392E+02 -.873772477E+02 -.873766046E+02 -.873759114E+02 -.873751696E+02 -.873743807E+02 -.873735465E+02 -.873726687E+02 -.873717491E+02 -.873707893E+02 -.873697913E+02 -.873687569E+02 -.873676879E+02 -.873665861E+02 -.873654533E+02 -.873642913E+02 -.873631020E+02 -.873618869E+02 -.873606478E+02 -.873593863E+02 -.873581040E+02 -.873568024E+02 -.873554831E+02 -.873541473E+02 -.873527966E+02 -.873514321E+02 -.873500551E+02 -.873486668E+02 -.873472682E+02 -.873458605E+02 -.873444446E+02 -.873430219E+02 -.873415938E+02 -.873401632E+02 -.873387363E+02 -.873373262E+02 -.873359613E+02 -.873346985E+02 -.873336426E+02 -.873329729E+02 -.873329729E+02
 -.873327614E+02 -.873327614E+02 -.873333831E+02 -.873343630E+02 -.873355346E+02 -.873368002E+02 -.873381071E+02 -.873394287E+02 -.873407526E+02 -.873420729E+02 -.873433869E+02 -.873446930E+02 -.873459899E+02 -.873472766E+02 -.873485520E+02 -.873498150E+02 -.873510644E+02 -.873522991E+02 -.873535177E+02 -.873547190E+02 -.873559017E+02 -.873570643E+02 -.873582055E+02 -.873593238E+02 -.873604178E+02 -.873614858E+02 -.873625265E+02 -.873635382E+02 -.873645195E+02 -.873654686E+02 -.873663841E+02 -.873672644E+02 -.873681080E+02 -.873689134E+02 -.873696791E+02 -.873704036E+02 -.873710855E+02 -.873717235E+02 -.873723164E+02 -.873728629E+02 -.873733619E+02 -.873738123E+02 -.873742132E+02 -.873745638E+02 -.873748633E+02 -.873751110E+02 -.873753065E+02 -.873754493E+02 -.873755391E+02 -.873755758E+02 -.873755593E+02 -.873754897E+02 -.873753672E+02 -.873751921E+02 -.873749648E+02 -.873746859E+02 -.873743561E+02 -.873739761E+02 -.873735468E+02 -.873730693E+02 -.873725444E+02 -.873719735E+02 -.873713578E+02 -.873706984E+02 -.873699969E+02 -.873692546E+02 -.873684729E+02 -.873676534E+02 -.873667976E+02 -.873659071E+02 -.873649834E+02 -.873640280E+02 -.873630427E+02 -.873620288E+02 -.873609880E+02 -.873599219E+02 -.873588318E+02 -.873577193E+02 -.873565858E+02 -.873554328E+02 -.873542616E+02 -.873530734E+02 -.873518697E+02 -.873506515E+02 -.873494201E+02 -.873481766E+02 -.873469220E+02 -.873456574E+02 -.873443839E+02 -.873431023E+02 -.873418138E+02 -.873405199E+02 -.873392232E+02 -.873379293E+02 -.873366504E+02 -.873354122E+02 -.873342663E+02 -.873333080E+02 -.873327002E+02 -.873327002E+02
 -.873324863E+02 -.873324863E+02 -.873330456E+02 -.873339271E+02 -.873349809E+02 -.873361192E+02 -.873372943E+02 -.873384823E+02 -.873396720E+02 -.873408581E+02 -.873420382E+02 -.873432106E+02 -.873443744E+02 -.873455284E+02 -.873466718E+02 -.873478034E+02 -.873489222E+02 -.873500272E+02 -.873511173E+02 -.873521912E+02 -.873532478E+02 -.873542859E+02 -.873553043E+02 -.873563015E+02 -.873572765E+02 -.873582278E+02 -.873591541E+02 -.873600541E+02 -.873609264E+02 -.873617698E+02 -.873625828E+02 -.873633641E+02 -.873641124E+02 -.873648265E+02 -.873655050E+02 -.873661467E+02 -.873667505E+02 -.873673152E+02 -.873678397E+02 -.873683231E+02 -.873687643E+02 -.873691625E+02 -.873695169E+02 -.873698267E+02 -.873700914E+02 -.873703105E+02 -.873704833E+02 -.873706097E+02 -.873706894E+02 -.873707222E+02 -.873707081E+02 -.873706472E+02 -.873705395E+02 -.873703855E+02 -.873701854E+02 -.873699398E+02 -.873696491E+02 -.873693141E+02 -.873689354E+02 -.873685140E+02 -.873680506E+02 -.873675463E+02 -.873670021E+02 -.873664191E+02 -.873657984E+02 -.873651413E+02 -.873644490E+02 -.873637228E+02 -.873629639E+02 -.873621737E+02 -.873613535E+02 -.873605048E+02 -.873596287E+02 -.873587267E+02 -.873578002E+02 -.873568504E+02 -.873558786E+02 -.873548862E+02 -.873538744E+02 -.873528445E+02 -.873517976E+02 -.873507349E+02 -.873496575E+02 -.873485666E+02 -.873474631E+02 -.873463482E+02 -.873452228E+02 -.873440878E+02 -.873429441E+02 -.873417927E+02 -.873406346E+02 -.873394712E+02 -.873383050E+02 -.873371408E+02 -.873359898E+02 -.873348753E+02 -.873338436E+02 -.873329808E+02 -.873324335E+02 -.873324335E+02
 -.873322180E+02 -.873322180E+02 -.873327164E+02 -.873335020E+02 -.873344410E+02 -.873354551E+02 -.873365019E+02 -.873375600E+02 -.873386193E+02 -.873396752E+02 -.873407252E+02 -.873417682E+02 -.873428031E+02 -.873438289E+02 -.873448448E+02 -.873458498E+02 -.873468430E+02 -.873478235E+02 -.873487902E+02 -.873497421E+02 -.873506782E+02 -.873515974E+02 -.873524986E+02 -.873533808E+02 -.873542427E+02 -.873550832E+02 -.873559013E+02 -.873566957E+02 -.873574653E+02 -.873582089E+02 -.873589254E+02 -.873596137E+02 -.873602726E+02 -.873609011E+02 -.873614980E+02 -.873620624E+02 -.873625931E+02 -.873630894E+02 -.873635502E+02 -.873639747E+02 -.873643622E+02 -.873647118E+02 -.873650229E+02 -.873652949E+02 -.873655272E+02 -.873657195E+02 -.873658714E+02 -.873659825E+02 -.873660526E+02 -.873660817E+02 -.873660697E+02 -.873660167E+02 -.873659228E+02 -.873657882E+02 -.873656132E+02 -.873653982E+02 -.873651437E+02 -.873648503E+02 -.873645185E+02 -.873641491E+02 -.873637428E+02 -.873633004E+02 -.873628228E+02 -.873623109E+02 -.873617656E+02 -.873611881E+02 -.873605794E+02 -.873599404E+02 -.873592724E+02 -.873585765E+02 -.873578538E+02 -.873571054E+02 -.873563326E+02 -.873555364E+02 -.873547180E+02 -.873538787E+02 -.873530194E+02 -.873521413E+02 -.873512456E+02 -.873503332E+02 -.873494054E+02 -.873484629E+02 -.873475070E+02 -.873465385E+02 -.873455585E+02 -.873445677E+02 -.873435671E+02 -.873425575E+02 -.873415398E+02 -.873405149E+02 -.873394836E+02 -.873384472E+02 -.873374080E+02 -.873363704E+02 -.873353442E+02 -.873343504E+02 -.873334304E+02 -.873326609E+02 -.873321727E+02 -.873321727E+02
 -.873319560E+02 -.873319560E+02 -.873323951E+02 -.873330870E+02 -.873339141E+02 -.873348072E+02 -.873357289E+02 -.873366604E+02 -.873375928E+02 -.873385220E+02 -.873394458E+02 -.873403631E+02 -.873412730E+02 -.873421746E+02 -.873430672E+02 -.873439498E+02 -.873448218E+02 -.873456822E+02 -.873465302E+02 -.873473649E+02 -.873481853E+02 -.873489906E+02 -.873497798E+02 -.873505519E+02 -.873513059E+02 -.873520410E+02 -.873527560E+02 -.873534501E+02 -.873541222E+02 -.873547713E+02 -.873553965E+02 -.873559968E+02 -.873565713E+02 -.873571190E+02 -.873576390E+02 -.873581305E+02 -.873585927E+02 -.873590246E+02 -.873594256E+02 -.873597950E+02 -.873601320E+02 -.873604360E+02 -.873607066E+02 -.873609431E+02 -.873611452E+02 -.873613124E+02 -.873614445E+02 -.873615413E+02 -.873616024E+02 -.873616280E+02 -.873616179E+02 -.873615721E+02 -.873614908E+02 -.873613742E+02 -.873612226E+02 -.873610362E+02 -.873608154E+02 -.873605608E+02 -.873602728E+02 -.873599519E+02 -.873595989E+02 -.873592145E+02 -.873587992E+02 -.873583540E+02 -.873578796E+02 -.873573769E+02 -.873568468E+02 -.873562902E+02 -.873557080E+02 -.873551011E+02 -.873544706E+02 -.873538174E+02 -.873531425E+02 -.873524469E+02 -.873517315E+02 -.873509974E+02 -.873502455E+02 -.873494768E+02 -.873486922E+02 -.873478927E+02 -.873470792E+02 -.873462525E+02 -.873454136E+02 -.873445633E+02 -.873437024E+02 -.873428318E+02 -.873419522E+02 -.873410643E+02 -.873401690E+02 -.873392670E+02 -.873383592E+02 -.873374466E+02 -.873365312E+02 -.873356171E+02 -.873347129E+02 -.873338371E+02 -.873330262E+02 -.873323478E+02 -.873319175E+02 -.873319175E+02
 -.873316999E+02 -.873316999E+02 -.873320810E+02 -.873326815E+02 -.873333992E+02 -.873341741E+02 -.873349738E+02 -.873357818E+02 -.873365905E+02 -.873373962E+02 -.873381970E+02 -.873389921E+02 -.873397805E+02 -.873405615E+02 -.873413344E+02 -.873420986E+02 -.873428532E+02 -.873435975E+02 -.873443309E+02 -.873450525E+02 -.873457615E+02 -.873464571E+02 -.873471385E+02 -.873478050E+02 -.873484556E+02 -.873490896E+02 -.873497061E+02 -.873503043E+02 -.873508833E+02 -.873514424E+02 -.873519806E+02 -.873524973E+02 -.873529915E+02 -.873534626E+02 -.873539098E+02 -.873543323E+02 -.873547294E+02 -.873551005E+02 -.873554449E+02 -.873557621E+02 -.873560515E+02 -.873563126E+02 -.873565448E+02 -.873567479E+02 -.873569214E+02 -.873570650E+02 -.873571784E+02 -.873572616E+02 -.873573142E+02 -.873573363E+02 -.873573279E+02 -.873572889E+02 -.873572194E+02 -.873571197E+02 -.873569899E+02 -.873568303E+02 -.873566411E+02 -.873564229E+02 -.873561760E+02 -.873559010E+02 -.873555982E+02 -.873552683E+02 -.873549119E+02 -.873545297E+02 -.873541223E+02 -.873536904E+02 -.873532348E+02 -.873527562E+02 -.873522554E+02 -.873517333E+02 -.873511905E+02 -.873506280E+02 -.873500466E+02 -.873494470E+02 -.873488302E+02 -.873481969E+02 -.873475481E+02 -.873468844E+02 -.873462067E+02 -.873455159E+02 -.873448126E+02 -.873440978E+02 -.873433720E+02 -.873426361E+02 -.873418908E+02 -.873411367E+02 -.873403746E+02 -.873396052E+02 -.873388290E+02 -.873380468E+02 -.873372593E+02 -.873364675E+02 -.873356732E+02 -.873348798E+02 -.873340949E+02 -.873333344E+02 -.873326303E+02 -.873320413E+02 -.873316675E+02 -.873316675E+02
 -.873314492E+02 -.873314492E+02 -.873317735E+02 -.873322844E+02 -.873328951E+02 -.873335544E+02 -.873342347E+02 -.873349220E+02 -.873356098E+02 -.873362949E+02 -.873369758E+02 -.873376516E+02 -.873383216E+02 -.873389851E+02 -.873396416E+02 -.873402905E+02 -.873409312E+02 -.873415629E+02 -.873421851E+02 -.873427972E+02 -.873433983E+02 -.873439880E+02 -.873445655E+02 -.873451300E+02 -.873456810E+02 -.873462178E+02 -.873467395E+02 -.873472456E+02 -.873477353E+02 -.873482080E+02 -.873486630E+02 -.873490996E+02 -.873495171E+02 -.873499150E+02 -.873502925E+02 -.873506492E+02 -.873509844E+02 -.873512975E+02 -.873515881E+02 -.873518557E+02 -.873520998E+02 -.873523199E+02 -.873525158E+02 -.873526870E+02 -.873528333E+02 -.873529544E+02 -.873530502E+02 -.873531204E+02 -.873531649E+02 -.873531837E+02 -.873531767E+02 -.873531440E+02 -.873530857E+02 -.873530018E+02 -.873528926E+02 -.873527583E+02 -.873525991E+02 -.873524154E+02 -.873522075E+02 -.873519758E+02 -.873517206E+02 -.873514426E+02 -.873511422E+02 -.873508198E+02 -.873504762E+02 -.873501117E+02 -.873497272E+02 -.873493231E+02 -.873489001E+02 -.873484590E+02 -.873480003E+02 -.873475247E+02 -.873470329E+02 -.873465257E+02 -.873460036E+02 -.873454675E+02 -.873449179E+02 -.873443556E+02 -.873437812E+02 -.873431955E+02 -.873425990E+02 -.873419925E+02 -.873413765E+02 -.873407517E+02 -.873401188E+02 -.873394782E+02 -.873388306E+02 -.873381766E+02 -.873375167E+02 -.873368515E+02 -.873361817E+02 -.873355081E+02 -.873348322E+02 -.873341569E+02 -.873334888E+02 -.873328415E+02 -.873322421E+02 -.873317406E+02 -.873314224E+02 -.873314224E+02
 -.873312032E+02 -.873312032E+02 -.873314717E+02 -.873318948E+02 -.873324005E+02 -.873329464E+02 -.873335097E+02 -.873340787E+02 -.873346480E+02 -.873352151E+02 -.873357785E+02 -.873363377E+02 -.873368919E+02 -.873374407E+02 -.873379836E+02 -.873385201E+02 -.873390496E+02 -.873395716E+02 -.873400857E+02 -.873405912E+02 -.873410876E+02 -.873415744E+02 -.873420510E+02 -.873425168E+02 -.873429713E+02 -.873434140E+02 -.873438441E+02 -.873442613E+02 -.873446648E+02 -.873450542E+02 -.873454290E+02 -.873457885E+02 -.873461322E+02 -.873464597E+02 -.873467704E+02 -.873470638E+02 -.873473395E+02 -.873475971E+02 -.873478361E+02 -.873480561E+02 -.873482567E+02 -.873484377E+02 -.873485987E+02 -.873487395E+02 -.873488598E+02 -.873489594E+02 -.873490381E+02 -.873490958E+02 -.873491325E+02 -.873491480E+02 -.873491424E+02 -.873491157E+02 -.873490679E+02 -.873489991E+02 -.873489096E+02 -.873487994E+02 -.873486687E+02 -.873485179E+02 -.873483472E+02 -.873481568E+02 -.873479473E+02 -.873477188E+02 -.873474719E+02 -.873472069E+02 -.873469244E+02 -.873466247E+02 -.873463083E+02 -.873459758E+02 -.873456277E+02 -.873452645E+02 -.873448867E+02 -.873444949E+02 -.873440897E+02 -.873436716E+02 -.873432412E+02 -.873427990E+02 -.873423456E+02 -.873418816E+02 -.873414075E+02 -.873409239E+02 -.873404312E+02 -.873399301E+02 -.873394211E+02 -.873389047E+02 -.873383813E+02 -.873378516E+02 -.873373159E+02 -.873367747E+02 -.873362286E+02 -.873356781E+02 -.873351235E+02 -.873345658E+02 -.873340061E+02 -.873334468E+02 -.873328934E+02 -.873323572E+02 -.873318606E+02 -.873314451E+02 -.873311815E+02 -.873311815E+02
 -.873309611E+02 -.873309611E+02 -.873311748E+02 -.873315116E+02 -.873319140E+02 -.873323485E+02 -.873327967E+02 -.873332495E+02 -.873337024E+02 -.873341535E+02 -.873346017E+02 -.873350464E+02 -.873354871E+02 -.873359235E+02 -.873363551E+02 -.873367815E+02 -.873372023E+02 -.873376171E+02 -.873380254E+02 -.873384269E+02 -.873388211E+02 -.873392076E+02 -.873395858E+02 -.873399555E+02 -.873403161E+02 -.873406672E+02 -.873410084E+02 -.873413391E+02 -.873416590E+02 -.873419677E+02 -.873422646E+02 -.873425495E+02 -.873428218E+02 -.873430811E+02 -.873433272E+02 -.873435595E+02 -.873437778E+02 -.873439817E+02 -.873441708E+02 -.873443449E+02 -.873445037E+02 -.873446469E+02 -.873447743E+02 -.873448857E+02 -.873449809E+02 -.873450597E+02 -.873451220E+02 -.873451677E+02 -.873451968E+02 -.873452091E+02 -.873452048E+02 -.873451837E+02 -.873451460E+02 -.873450917E+02 -.873450210E+02 -.873449339E+02 -.873448306E+02 -.873447114E+02 -.873445765E+02 -.873444260E+02 -.873442603E+02 -.873440796E+02 -.873438843E+02 -.873436746E+02 -.873434510E+02 -.873432138E+02 -.873429633E+02 -.873427000E+02 -.873424243E+02 -.873421366E+02 -.873418372E+02 -.873415267E+02 -.873412055E+02 -.873408740E+02 -.873405326E+02 -.873401819E+02 -.873398221E+02 -.873394538E+02 -.873390775E+02 -.873386935E+02 -.873383022E+02 -.873379042E+02 -.873374997E+02 -.873370893E+02 -.873366733E+02 -.873362521E+02 -.873358262E+02 -.873353958E+02 -.873349614E+02 -.873345234E+02 -.873340821E+02 -.873336383E+02 -.873331928E+02 -.873327477E+02 -.873323071E+02 -.873318802E+02 -.873314849E+02 -.873311541E+02 -.873309442E+02 -.873309442E+02
 -.873307228E+02 -.873307228E+02 -.873308825E+02 -.873311342E+02 -.873314350E+02 -.873317597E+02 -.873320947E+02 -.873324331E+02 -.873327716E+02 -.873331086E+02 -.873334435E+02 -.873337757E+02 -.873341050E+02 -.873344309E+02 -.873347532E+02 -.873350716E+02 -.873353858E+02 -.873356954E+02 -.873360002E+02 -.873362998E+02 -.873365940E+02 -.873368823E+02 -.873371645E+02 -.873374402E+02 -.873377091E+02 -.873379709E+02 -.873382252E+02 -.873384717E+02 -.873387101E+02 -.873389401E+02 -.873391613E+02 -.873393735E+02 -.873395763E+02 -.873397695E+02 -.873399527E+02 -.873401257E+02 -.873402882E+02 -.873404399E+02 -.873405807E+02 -.873407103E+02 -.873408285E+02 -.873409350E+02 -.873410299E+02 -.873411127E+02 -.873411836E+02 -.873412422E+02 -.873412886E+02 -.873413226E+02 -.873413443E+02 -.873413535E+02 -.873413503E+02 -.873413347E+02 -.873413067E+02 -.873412664E+02 -.873412138E+02 -.873411491E+02 -.873410723E+02 -.873409837E+02 -.873408833E+02 -.873407714E+02 -.873406482E+02 -.873405137E+02 -.873403684E+02 -.873402124E+02 -.873400460E+02 -.873398694E+02 -.873396830E+02 -.873394869E+02 -.873392816E+02 -.873390673E+02 -.873388443E+02 -.873386129E+02 -.873383735E+02 -.873381264E+02 -.873378720E+02 -.873376104E+02 -.873373421E+02 -.873370674E+02 -.873367867E+02 -.873365001E+02 -.873362082E+02 -.873359110E+02 -.873356091E+02 -.873353027E+02 -.873349920E+02 -.873346775E+02 -.873343593E+02 -.873340378E+02 -.873337132E+02 -.873333859E+02 -.873330562E+02 -.873327244E+02 -.873323914E+02 -.873320587E+02 -.873317293E+02 -.873314101E+02 -.873311145E+02 -.873308672E+02 -.873307103E+02 -.873307103E+02
 -.873304920E+02 -.873304920E+02 -.873305991E+02 -.873307681E+02 -.873309701E+02 -.873311882E+02 -.873314132E+02 -.873316405E+02 -.873318679E+02 -.873320944E+02 -.873323193E+02 -.873325425E+02 -.873327636E+02 -.873329825E+02 -.873331989E+02 -.873334127E+02 -.873336236E+02 -.873338315E+02 -.873340361E+02 -.873342372E+02 -.873344346E+02 -.873346281E+02 -.873348174E+02 -.873350024E+02 -.873351828E+02 -.873353584E+02 -.873355289E+02 -.873356943E+02 -.873358541E+02 -.873360083E+02 -.873361566E+02 -.873362989E+02 -.873364348E+02 -.873365642E+02 -.873366870E+02 -.873368029E+02 -.873369118E+02 -.873370135E+02 -.873371078E+02 -.873371946E+02 -.873372738E+02 -.873373452E+02 -.873374087E+02 -.873374642E+02 -.873375116E+02 -.873375509E+02 -.873375820E+02 -.873376048E+02 -.873376193E+02 -.873376255E+02 -.873376234E+02 -.873376130E+02 -.873375942E+02 -.873375672E+02 -.873375321E+02 -.873374887E+02 -.873374374E+02 -.873373780E+02 -.873373109E+02 -.873372359E+02 -.873371534E+02 -.873370634E+02 -.873369660E+02 -.873368616E+02 -.873367501E+02 -.873366318E+02 -.873365068E+02 -.873363755E+02 -.873362379E+02 -.873360942E+02 -.873359447E+02 -.873357896E+02 -.873356291E+02 -.873354634E+02 -.873352927E+02 -.873351173E+02 -.873349373E+02 -.873347530E+02 -.873345646E+02 -.873343723E+02 -.873341763E+02 -.873339769E+02 -.873337742E+02 -.873335685E+02 -.873333599E+02 -.873331486E+02 -.873329349E+02 -.873327189E+02 -.873325009E+02 -.873322810E+02 -.873320595E+02 -.873318366E+02 -.873316129E+02 -.873313893E+02 -.873311680E+02 -.873309536E+02 -.873307550E+02 -.873305890E+02 -.873304837E+02 -.873304837E+02
 -.873303011E+02 -.873303011E+02 -.873303625E+02 -.873304602E+02 -.873305777E+02 -.873307051E+02 -.873308369E+02 -.873309701E+02 -.873311035E+02 -.873312363E+02 -.873313683E+02 -.873314992E+02 -.873316290E+02 -.873317574E+02 -.873318844E+02 -.873320098E+02 -.873321336E+02 -.873322555E+02 -.873323755E+02 -.873324935E+02 -.873326093E+02 -.873327227E+02 -.873328337E+02 -.873329422E+02 -.873330480E+02 -.873331509E+02 -.873332509E+02 -.873333478E+02 -.873334415E+02 -.873335319E+02 -.873336188E+02 -.873337022E+02 -.873337818E+02 -.873338577E+02 -.873339296E+02 -.873339975E+02 -.873340613E+02 -.873341209E+02 -.873341761E+02 -.873342270E+02 -.873342734E+02 -.873343152E+02 -.873343524E+02 -.873343849E+02 -.873344127E+02 -.873344357E+02 -.873344539E+02 -.873344673E+02 -.873344758E+02 -.873344794E+02 -.873344782E+02 -.873344721E+02 -.873344611E+02 -.873344453E+02 -.873344247E+02 -.873343994E+02 -.873343693E+02 -.873343346E+02 -.873342952E+02 -.873342513E+02 -.873342030E+02 -.873341503E+02 -.873340933E+02 -.873340321E+02 -.873339668E+02 -.873338974E+02 -.873338243E+02 -.873337473E+02 -.873336666E+02 -.873335825E+02 -.873334949E+02 -.873334040E+02 -.873333099E+02 -.873332127E+02 -.873331127E+02 -.873330098E+02 -.873329043E+02 -.873327962E+02 -.873326857E+02 -.873325730E+02 -.873324580E+02 -.873323410E+02 -.873322221E+02 -.873321014E+02 -.873319790E+02 -.873318551E+02 -.873317297E+02 -.873316030E+02 -.873314750E+02 -.873313460E+02 -.873312160E+02 -.873310852E+02 -.873309540E+02 -.873308229E+02 -.873306933E+02 -.873305681E+02 -.873304525E+02 -.873303565E+02 -.873302962E+02 -.873302962E+02
 -.873303011E+02 -.873303011E+02 -.873303625E+02 -.873304602E+02 -.873305777E+02 -.873307051E+02 -.873308369E+02 -.873309701E+02 -.873311035E+02 -.873312363E+02 -.873313683E+02 -.873314992E+02 -.873316290E+02 -.873317574E+02 -.873318844E+02 -.873320098E+02 -.873321336E+02 -.873322555E+02 -.873323755E+02 -.873324935E+02 -.873326093E+02 -.873327227E+02 -.873328337E+02 -.873329422E+02 -.873330480E+02 -.873331509E+02 -.873332509E+02 -.873333478E+02 -.873334415E+02 -.873335319E+02 -.873336188E+02 -.873337022E+02 -.873337818E+02 -.873338577E+02 -.873339296E+02 -.873339975E+02 -.873340613E+02 -.873341209E+02 -.873341761E+02 -.873342270E+02 -.873342734E+02 -.873343152E+02 -.873343524E+02 -.873343849E+02 -.873344127E+02 -.873344357E+02 -.873344539E+02 -.873344673E+02 -.873344758E+02 -.873344794E+02 -.873344782E+02 -.873344721E+02 -.873344611E+02 -.873344453E+02 -.873344247E+02 -.873343994E+02 -.873343693E+02 -.873343346E+02 -.873342952E+02 -.873342513E+02 -.873342030E+02 -.873341503E+02 -.873340933E+02 -.873340321E+02 -.873339668E+02 -.873338974E+02 -.873338243E+02 -.873337473E+02 -.873336666E+02 -.873335825E+02 -.873334949E+02 -.873334040E+02 -.873333099E+02 -.873332127E+02 -.873331127E+02 -.873330098E+02 -.873329043E+02 -.873327962E+02 -.873326857E+02 -.873325730E+02 -.873324580E+02 -.873323410E+02 -.873322221E+02 -.873321014E+02 -.873319790E+02 -.873318551E+02 -.873317297E+02 -.873316030E+02 -.873314750E+02 -.873313460E+02 -.873312160E+02 -.873310852E+02 -.873309540E+02 -.873308229E+02 -.873306933E+02 -.873305681E+02 -.873304525E+02 -.873303565E+02 -.873302962E+02 -.873302962E+02
