# Supplementary material for: Electrical Pacing of Cardiac Tissue Including Potassium Inward Rectification
Source: PLoS One. 2015 Jun 9;10(6):e0127837. doi: 10.1371/journal.pone.0127837 (PMC4461281; doi:10.1371/journal.pone.0127837)
Supplement: S1 Data — (ZIP) [file pone.0127837.s001.zip › All-Data/Data-without-IK1/BDT44/Vm10ms.txt]

 -.873300171E+02 -.873386135E+02 -.873389581E+02 -.873395855E+02 -.873404415E+02 -.873414812E+02 -.873426670E+02 -.873439682E+02 -.873453582E+02 -.873468137E+02 -.873483147E+02 -.873498456E+02 -.873513943E+02 -.873529520E+02 -.873545132E+02 -.873560738E+02 -.873576297E+02 -.873591768E+02 -.873607104E+02 -.873622253E+02 -.873637166E+02 -.873651805E+02 -.873666140E+02 -.873680154E+02 -.873693836E+02 -.873707176E+02 -.873720162E+02 -.873732773E+02 -.873744988E+02 -.873756779E+02 -.873768121E+02 -.873778994E+02 -.873789380E+02 -.873799268E+02 -.873808647E+02 -.873817508E+02 -.873825838E+02 -.873833625E+02 -.873840853E+02 -.873847507E+02 -.873853573E+02 -.873859041E+02 -.873863901E+02 -.873868147E+02 -.873871775E+02 -.873874780E+02 -.873877158E+02 -.873878904E+02 -.873880014E+02 -.873880487E+02 -.873880320E+02 -.873879514E+02 -.873878071E+02 -.873875994E+02 -.873873290E+02 -.873869963E+02 -.873866019E+02 -.873861467E+02 -.873856313E+02 -.873850567E+02 -.873844238E+02 -.873837337E+02 -.873829877E+02 -.873821871E+02 -.873813331E+02 -.873804273E+02 -.873794711E+02 -.873784661E+02 -.873774137E+02 -.873763156E+02 -.873751735E+02 -.873739892E+02 -.873727643E+02 -.873715008E+02 -.873702005E+02 -.873688654E+02 -.873674975E+02 -.873660989E+02 -.873646718E+02 -.873632185E+02 -.873617416E+02 -.873602438E+02 -.873587283E+02 -.873571984E+02 -.873556580E+02 -.873541118E+02 -.873525649E+02 -.873510237E+02 -.873494958E+02 -.873479903E+02 -.873465182E+02 -.873450931E+02 -.873437316E+02 -.873424541E+02 -.873412856E+02 -.873402568E+02 -.873394051E+02 -.873387766E+02 -.873384276E+02 -.873384276E+02
 -.873386135E+02 -.873386135E+02 -.873389581E+02 -.873395855E+02 -.873404415E+02 -.873414812E+02 -.873426670E+02 -.873439682E+02 -.873453582E+02 -.873468137E+02 -.873483147E+02 -.873498456E+02 -.873513943E+02 -.873529520E+02 -.873545132E+02 -.873560738E+02 -.873576297E+02 -.873591768E+02 -.873607104E+02 -.873622253E+02 -.873637166E+02 -.873651805E+02 -.873666140E+02 -.873680154E+02 -.873693836E+02 -.873707176E+02 -.873720162E+02 -.873732773E+02 -.873744988E+02 -.873756779E+02 -.873768121E+02 -.873778994E+02 -.873789380E+02 -.873799268E+02 -.873808647E+02 -.873817508E+02 -.873825838E+02 -.873833625E+02 -.873840853E+02 -.873847507E+02 -.873853573E+02 -.873859041E+02 -.873863901E+02 -.873868147E+02 -.873871775E+02 -.873874780E+02 -.873877158E+02 -.873878904E+02 -.873880014E+02 -.873880487E+02 -.873880320E+02 -.873879514E+02 -.873878071E+02 -.873875994E+02 -.873873290E+02 -.873869963E+02 -.873866019E+02 -.873861467E+02 -.873856313E+02 -.873850567E+02 -.873844238E+02 -.873837337E+02 -.873829877E+02 -.873821871E+02 -.873813331E+02 -.873804273E+02 -.873794711E+02 -.873784661E+02 -.873774137E+02 -.873763156E+02 -.873751735E+02 -.873739892E+02 -.873727643E+02 -.873715008E+02 -.873702005E+02 -.873688654E+02 -.873674975E+02 -.873660989E+02 -.873646718E+02 -.873632185E+02 -.873617416E+02 -.873602438E+02 -.873587283E+02 -.873571984E+02 -.873556580E+02 -.873541118E+02 -.873525649E+02 -.873510237E+02 -.873494958E+02 -.873479903E+02 -.873465182E+02 -.873450931E+02 -.873437316E+02 -.873424541E+02 -.873412856E+02 -.873402568E+02 -.873394051E+02 -.873387766E+02 -.873384276E+02 -.873384276E+02
 -.873404593E+02 -.873404593E+02 -.873409552E+02 -.873418435E+02 -.873430375E+02 -.873444686E+02 -.873460833E+02 -.873478392E+02 -.873497006E+02 -.873516368E+02 -.873536234E+02 -.873556413E+02 -.873576766E+02 -.873597201E+02 -.873617661E+02 -.873638097E+02 -.873658456E+02 -.873678683E+02 -.873698708E+02 -.873718463E+02 -.873737890E+02 -.873756944E+02 -.873775598E+02 -.873793838E+02 -.873811654E+02 -.873829034E+02 -.873845957E+02 -.873862394E+02 -.873878308E+02 -.873893664E+02 -.873908431E+02 -.873922583E+02 -.873936104E+02 -.873948979E+02 -.873961198E+02 -.873972747E+02 -.873983608E+02 -.873993760E+02 -.874003182E+02 -.874011853E+02 -.874019756E+02 -.874026878E+02 -.874033210E+02 -.874038743E+02 -.874043471E+02 -.874047389E+02 -.874050490E+02 -.874052766E+02 -.874054214E+02 -.874054827E+02 -.874054606E+02 -.874053551E+02 -.874051665E+02 -.874048955E+02 -.874045427E+02 -.874041087E+02 -.874035944E+02 -.874030007E+02 -.874023286E+02 -.874015792E+02 -.874007540E+02 -.873998543E+02 -.873988818E+02 -.873978381E+02 -.873967252E+02 -.873955448E+02 -.873942989E+02 -.873929895E+02 -.873916185E+02 -.873901881E+02 -.873887005E+02 -.873871580E+02 -.873855629E+02 -.873839175E+02 -.873822243E+02 -.873804858E+02 -.873787044E+02 -.873768830E+02 -.873750241E+02 -.873731307E+02 -.873712060E+02 -.873692533E+02 -.873672763E+02 -.873652791E+02 -.873632664E+02 -.873612435E+02 -.873592168E+02 -.873571936E+02 -.873551831E+02 -.873531962E+02 -.873512463E+02 -.873493503E+02 -.873475290E+02 -.873458086E+02 -.873442224E+02 -.873428123E+02 -.873416317E+02 -.873407490E+02 -.873402516E+02 -.873402516E+02
 -.873434240E+02 -.873434240E+02 -.873441263E+02 -.873453693E+02 -.873470242E+02 -.873489943E+02 -.873512060E+02 -.873536008E+02 -.873561299E+02 -.873587536E+02 -.873614400E+02 -.873641645E+02 -.873669099E+02 -.873696648E+02 -.873724211E+02 -.873751719E+02 -.873779098E+02 -.873806269E+02 -.873833141E+02 -.873859632E+02 -.873885674E+02 -.873911218E+02 -.873936236E+02 -.873960709E+02 -.873984623E+02 -.874007954E+02 -.874030669E+02 -.874052724E+02 -.874074072E+02 -.874094668E+02 -.874114474E+02 -.874133462E+02 -.874151609E+02 -.874168898E+02 -.874185312E+02 -.874200827E+02 -.874215417E+02 -.874229053E+02 -.874241706E+02 -.874253349E+02 -.874263961E+02 -.874273526E+02 -.874282032E+02 -.874289467E+02 -.874295823E+02 -.874301089E+02 -.874305255E+02 -.874308312E+02 -.874310252E+02 -.874311071E+02 -.874310768E+02 -.874309344E+02 -.874306806E+02 -.874303160E+02 -.874298414E+02 -.874292577E+02 -.874285661E+02 -.874277678E+02 -.874268641E+02 -.874258566E+02 -.874247473E+02 -.874235382E+02 -.874222314E+02 -.874208293E+02 -.874193342E+02 -.874177488E+02 -.874160756E+02 -.874143173E+02 -.874124767E+02 -.874105566E+02 -.874085600E+02 -.874064900E+02 -.874043496E+02 -.874021421E+02 -.873998707E+02 -.873975387E+02 -.873951493E+02 -.873927062E+02 -.873902129E+02 -.873876731E+02 -.873850910E+02 -.873824708E+02 -.873798172E+02 -.873771354E+02 -.873744313E+02 -.873717118E+02 -.873689847E+02 -.873662595E+02 -.873635478E+02 -.873608636E+02 -.873582245E+02 -.873556525E+02 -.873531754E+02 -.873508286E+02 -.873486573E+02 -.873467198E+02 -.873450908E+02 -.873438674E+02 -.873431746E+02 -.873431746E+02
 -.873470218E+02 -.873470218E+02 -.873479537E+02 -.873495875E+02 -.873517516E+02 -.873543210E+02 -.873572002E+02 -.873603134E+02 -.873635987E+02 -.873670050E+02 -.873704914E+02 -.873740271E+02 -.873775898E+02 -.873811641E+02 -.873847388E+02 -.873883043E+02 -.873918508E+02 -.873953678E+02 -.873988449E+02 -.874022723E+02 -.874056424E+02 -.874089496E+02 -.874121904E+02 -.874153620E+02 -.874184615E+02 -.874214853E+02 -.874244287E+02 -.874272860E+02 -.874300514E+02 -.874327197E+02 -.874352865E+02 -.874377483E+02 -.874401023E+02 -.874423458E+02 -.874444759E+02 -.874464895E+02 -.874483827E+02 -.874501520E+02 -.874517935E+02 -.874533042E+02 -.874546814E+02 -.874559231E+02 -.874570276E+02 -.874579933E+02 -.874588187E+02 -.874595025E+02 -.874600432E+02 -.874604396E+02 -.874606908E+02 -.874607964E+02 -.874607563E+02 -.874605709E+02 -.874602406E+02 -.874597665E+02 -.874591494E+02 -.874583907E+02 -.874574918E+02 -.874564542E+02 -.874552798E+02 -.874539710E+02 -.874525300E+02 -.874509597E+02 -.874492629E+02 -.874474426E+02 -.874455021E+02 -.874434446E+02 -.874412735E+02 -.874389924E+02 -.874366049E+02 -.874341149E+02 -.874315262E+02 -.874288428E+02 -.874260688E+02 -.874232083E+02 -.874202655E+02 -.874172446E+02 -.874141500E+02 -.874109861E+02 -.874077576E+02 -.874044694E+02 -.874011264E+02 -.873977343E+02 -.873942988E+02 -.873908267E+02 -.873873253E+02 -.873838031E+02 -.873802702E+02 -.873767386E+02 -.873732229E+02 -.873697409E+02 -.873663153E+02 -.873629742E+02 -.873597535E+02 -.873566992E+02 -.873538703E+02 -.873513428E+02 -.873492151E+02 -.873476148E+02 -.873467071E+02 -.873467071E+02
 -.873509845E+02 -.873509845E+02 -.873521517E+02 -.873541886E+02 -.873568826E+02 -.873600799E+02 -.873636624E+02 -.873675367E+02 -.873716257E+02 -.873758657E+02 -.873802060E+02 -.873846082E+02 -.873890445E+02 -.873934949E+02 -.873979450E+02 -.874023823E+02 -.874067946E+02 -.874111694E+02 -.874154946E+02 -.874197591E+02 -.874239542E+02 -.874280732E+02 -.874321113E+02 -.874360642E+02 -.874399277E+02 -.874436967E+02 -.874473651E+02 -.874509262E+02 -.874543734E+02 -.874577005E+02 -.874609023E+02 -.874639746E+02 -.874669135E+02 -.874697151E+02 -.874723754E+02 -.874748901E+02 -.874772545E+02 -.874794639E+02 -.874815141E+02 -.874834012E+02 -.874851221E+02 -.874866740E+02 -.874880547E+02 -.874892621E+02 -.874902939E+02 -.874911484E+02 -.874918237E+02 -.874923185E+02 -.874926316E+02 -.874927628E+02 -.874927117E+02 -.874924790E+02 -.874920652E+02 -.874914714E+02 -.874906988E+02 -.874897491E+02 -.874886239E+02 -.874873254E+02 -.874858562E+02 -.874842191E+02 -.874824172E+02 -.874804539E+02 -.874783329E+02 -.874760581E+02 -.874736335E+02 -.874710633E+02 -.874683517E+02 -.874655035E+02 -.874625232E+02 -.874594156E+02 -.874561857E+02 -.874528386E+02 -.874493792E+02 -.874458129E+02 -.874421449E+02 -.874383804E+02 -.874345251E+02 -.874305843E+02 -.874265640E+02 -.874224701E+02 -.874183089E+02 -.874140872E+02 -.874098123E+02 -.874054922E+02 -.874011362E+02 -.873967547E+02 -.873923601E+02 -.873879670E+02 -.873835935E+02 -.873792617E+02 -.873749994E+02 -.873708416E+02 -.873668329E+02 -.873630303E+02 -.873595072E+02 -.873563583E+02 -.873537065E+02 -.873517110E+02 -.873505786E+02 -.873505786E+02
 -.873551687E+02 -.873551687E+02 -.873565693E+02 -.873590140E+02 -.873622509E+02 -.873660961E+02 -.873704085E+02 -.873750744E+02 -.873799994E+02 -.873851065E+02 -.873903350E+02 -.873956383E+02 -.874009829E+02 -.874063451E+02 -.874117071E+02 -.874170535E+02 -.874223699E+02 -.874276418E+02 -.874328551E+02 -.874379974E+02 -.874430583E+02 -.874480297E+02 -.874529052E+02 -.874576791E+02 -.874623457E+02 -.874668985E+02 -.874713302E+02 -.874756331E+02 -.874797996E+02 -.874838225E+02 -.874876958E+02 -.874914140E+02 -.874949717E+02 -.874983641E+02 -.875015857E+02 -.875046312E+02 -.875074947E+02 -.875101710E+02 -.875126548E+02 -.875149417E+02 -.875170277E+02 -.875189094E+02 -.875205836E+02 -.875220476E+02 -.875232986E+02 -.875243342E+02 -.875251523E+02 -.875257513E+02 -.875261300E+02 -.875262879E+02 -.875262248E+02 -.875259413E+02 -.875254380E+02 -.875247163E+02 -.875237776E+02 -.875226239E+02 -.875212575E+02 -.875196811E+02 -.875178978E+02 -.875159112E+02 -.875137253E+02 -.875113442E+02 -.875087724E+02 -.875060149E+02 -.875030764E+02 -.874999623E+02 -.874966780E+02 -.874932290E+02 -.874896212E+02 -.874858606E+02 -.874819532E+02 -.874779052E+02 -.874737228E+02 -.874694124E+02 -.874649805E+02 -.874604336E+02 -.874557783E+02 -.874510214E+02 -.874461700E+02 -.874412312E+02 -.874362127E+02 -.874311226E+02 -.874259698E+02 -.874207639E+02 -.874155158E+02 -.874102381E+02 -.874049456E+02 -.873996560E+02 -.873943906E+02 -.873891762E+02 -.873840458E+02 -.873790416E+02 -.873742170E+02 -.873696404E+02 -.873654001E+02 -.873616101E+02 -.873584180E+02 -.873560155E+02 -.873546519E+02 -.873546519E+02
 -.873595001E+02 -.873595001E+02 -.873611322E+02 -.873639902E+02 -.873677840E+02 -.873722986E+02 -.873773656E+02 -.873828485E+02 -.873886354E+02 -.873946356E+02 -.874007775E+02 -.874070079E+02 -.874132884E+02 -.874195912E+02 -.874258953E+02 -.874321826E+02 -.874384360E+02 -.874446386E+02 -.874507742E+02 -.874568286E+02 -.874627898E+02 -.874686481E+02 -.874743955E+02 -.874800250E+02 -.874855293E+02 -.874909006E+02 -.874961303E+02 -.875012097E+02 -.875061300E+02 -.875108830E+02 -.875154611E+02 -.875198576E+02 -.875240658E+02 -.875280793E+02 -.875318915E+02 -.875354958E+02 -.875388855E+02 -.875420541E+02 -.875449957E+02 -.875477047E+02 -.875501765E+02 -.875524065E+02 -.875543908E+02 -.875561258E+02 -.875576082E+02 -.875588351E+02 -.875598040E+02 -.875605129E+02 -.875609606E+02 -.875611463E+02 -.875610699E+02 -.875607319E+02 -.875601332E+02 -.875592752E+02 -.875581599E+02 -.875567895E+02 -.875551670E+02 -.875532958E+02 -.875511796E+02 -.875488230E+02 -.875462305E+02 -.875434075E+02 -.875403593E+02 -.875370918E+02 -.875336111E+02 -.875299236E+02 -.875260358E+02 -.875219545E+02 -.875176869E+02 -.875132402E+02 -.875086215E+02 -.875038386E+02 -.874988988E+02 -.874938098E+02 -.874885793E+02 -.874832153E+02 -.874777255E+02 -.874721181E+02 -.874664014E+02 -.874605840E+02 -.874546749E+02 -.874486838E+02 -.874426209E+02 -.874364975E+02 -.874303266E+02 -.874241227E+02 -.874179032E+02 -.874116887E+02 -.874055043E+02 -.873993810E+02 -.873933577E+02 -.873874834E+02 -.873818208E+02 -.873764500E+02 -.873714742E+02 -.873670270E+02 -.873632815E+02 -.873604625E+02 -.873588625E+02 -.873588625E+02
 -.873639413E+02 -.873639413E+02 -.873658072E+02 -.873690903E+02 -.873734606E+02 -.873786673E+02 -.873845122E+02 -.873908352E+02 -.873975061E+02 -.874044208E+02 -.874114990E+02 -.874186812E+02 -.874259242E+02 -.874331964E+02 -.874404732E+02 -.874477333E+02 -.874549562E+02 -.874621224E+02 -.874692138E+02 -.874762140E+02 -.874831095E+02 -.874898892E+02 -.874965437E+02 -.875030642E+02 -.875094421E+02 -.875156682E+02 -.875217326E+02 -.875276250E+02 -.875333354E+02 -.875388542E+02 -.875441724E+02 -.875492817E+02 -.875541739E+02 -.875588413E+02 -.875632757E+02 -.875674694E+02 -.875714145E+02 -.875751033E+02 -.875785288E+02 -.875816845E+02 -.875845644E+02 -.875871630E+02 -.875894755E+02 -.875914974E+02 -.875932247E+02 -.875946540E+02 -.875957824E+02 -.875966075E+02 -.875971278E+02 -.875973424E+02 -.875972512E+02 -.875968546E+02 -.875961537E+02 -.875951502E+02 -.875938464E+02 -.875922453E+02 -.875903503E+02 -.875881656E+02 -.875856959E+02 -.875829464E+02 -.875799228E+02 -.875766313E+02 -.875730786E+02 -.875692717E+02 -.875652178E+02 -.875609247E+02 -.875564003E+02 -.875516528E+02 -.875466906E+02 -.875415224E+02 -.875361569E+02 -.875306029E+02 -.875248695E+02 -.875189657E+02 -.875129006E+02 -.875066835E+02 -.875003236E+02 -.874938306E+02 -.874872141E+02 -.874804841E+02 -.874736512E+02 -.874667263E+02 -.874597215E+02 -.874526499E+02 -.874455260E+02 -.874383670E+02 -.874311924E+02 -.874240260E+02 -.874168966E+02 -.874098396E+02 -.874028998E+02 -.873961333E+02 -.873896118E+02 -.873834276E+02 -.873776990E+02 -.873725797E+02 -.873682684E+02 -.873650239E+02 -.873631824E+02 -.873631824E+02
 -.873684801E+02 -.873684801E+02 -.873705892E+02 -.873743150E+02 -.873792832E+02 -.873852040E+02 -.873918478E+02 -.873990307E+02 -.874066053E+02 -.874144558E+02 -.874224940E+02 -.874306545E+02 -.874388893E+02 -.874471625E+02 -.874554450E+02 -.874637114E+02 -.874719381E+02 -.874801028E+02 -.874881851E+02 -.874961671E+02 -.875040339E+02 -.875117729E+02 -.875193730E+02 -.875268242E+02 -.875341159E+02 -.875412374E+02 -.875481771E+02 -.875549233E+02 -.875614644E+02 -.875677892E+02 -.875738872E+02 -.875797484E+02 -.875853630E+02 -.875907216E+02 -.875958147E+02 -.876006329E+02 -.876051670E+02 -.876094081E+02 -.876133478E+02 -.876169781E+02 -.876202919E+02 -.876232825E+02 -.876259442E+02 -.876282714E+02 -.876302594E+02 -.876319041E+02 -.876332020E+02 -.876341505E+02 -.876347477E+02 -.876349924E+02 -.876348845E+02 -.876344244E+02 -.876336134E+02 -.876324536E+02 -.876309477E+02 -.876290994E+02 -.876269129E+02 -.876243931E+02 -.876215457E+02 -.876183768E+02 -.876148935E+02 -.876111030E+02 -.876070134E+02 -.876026329E+02 -.875979703E+02 -.875930349E+02 -.875878360E+02 -.875823834E+02 -.875766872E+02 -.875707575E+02 -.875646046E+02 -.875582391E+02 -.875516714E+02 -.875449122E+02 -.875379722E+02 -.875308621E+02 -.875235929E+02 -.875161756E+02 -.875086213E+02 -.875009417E+02 -.874931488E+02 -.874852551E+02 -.874772743E+02 -.874692213E+02 -.874611128E+02 -.874529678E+02 -.874448088E+02 -.874366623E+02 -.874285609E+02 -.874205447E+02 -.874126640E+02 -.874049824E+02 -.873975809E+02 -.873905637E+02 -.873840648E+02 -.873782580E+02 -.873733685E+02 -.873696890E+02 -.873676009E+02 -.873676009E+02
 -.873731181E+02 -.873731181E+02 -.873754844E+02 -.873796727E+02 -.873852592E+02 -.873919132E+02 -.873993740E+02 -.874074350E+02 -.874159334E+02 -.874247432E+02 -.874337685E+02 -.874429378E+02 -.874521976E+02 -.874615063E+02 -.874708300E+02 -.874801390E+02 -.874894061E+02 -.874986068E+02 -.875077187E+02 -.875167227E+02 -.875256024E+02 -.875343437E+02 -.875429338E+02 -.875513607E+02 -.875596120E+02 -.875676751E+02 -.875755367E+02 -.875831833E+02 -.875906016E+02 -.875977788E+02 -.876047025E+02 -.876113610E+02 -.876177427E+02 -.876238363E+02 -.876296307E+02 -.876351146E+02 -.876402773E+02 -.876451081E+02 -.876495972E+02 -.876537351E+02 -.876575132E+02 -.876609236E+02 -.876639592E+02 -.876666135E+02 -.876688809E+02 -.876707564E+02 -.876722359E+02 -.876733163E+02 -.876739953E+02 -.876742715E+02 -.876741446E+02 -.876736151E+02 -.876726847E+02 -.876713558E+02 -.876696318E+02 -.876675169E+02 -.876650162E+02 -.876621357E+02 -.876588820E+02 -.876552627E+02 -.876512858E+02 -.876469603E+02 -.876422956E+02 -.876373016E+02 -.876319887E+02 -.876263679E+02 -.876204503E+02 -.876142475E+02 -.876077712E+02 -.876010335E+02 -.875940465E+02 -.875868225E+02 -.875793737E+02 -.875717126E+02 -.875638517E+02 -.875558033E+02 -.875475802E+02 -.875391948E+02 -.875306602E+02 -.875219893E+02 -.875131960E+02 -.875042944E+02 -.874953000E+02 -.874862294E+02 -.874771013E+02 -.874679370E+02 -.874587616E+02 -.874496046E+02 -.874405024E+02 -.874314996E+02 -.874226524E+02 -.874140316E+02 -.874057278E+02 -.873978572E+02 -.873905697E+02 -.873840595E+02 -.873785786E+02 -.873744547E+02 -.873721146E+02 -.873721146E+02
 -.873778649E+02 -.873778649E+02 -.873805029E+02 -.873851709E+02 -.873913921E+02 -.873987950E+02 -.874070890E+02 -.874160470E+02 -.874254923E+02 -.874352887E+02 -.874453325E+02 -.874555450E+02 -.874658658E+02 -.874762472E+02 -.874866499E+02 -.874970401E+02 -.875073876E+02 -.875176658E+02 -.875278510E+02 -.875379226E+02 -.875478627E+02 -.875576554E+02 -.875672859E+02 -.875767399E+02 -.875860031E+02 -.875950607E+02 -.876038975E+02 -.876124982E+02 -.876208477E+02 -.876289313E+02 -.876367345E+02 -.876442436E+02 -.876514449E+02 -.876583250E+02 -.876648706E+02 -.876710687E+02 -.876769064E+02 -.876823712E+02 -.876874515E+02 -.876921360E+02 -.876964145E+02 -.877002775E+02 -.877037167E+02 -.877067241E+02 -.877092931E+02 -.877114177E+02 -.877130932E+02 -.877143156E+02 -.877150822E+02 -.877153914E+02 -.877152429E+02 -.877146372E+02 -.877135763E+02 -.877120631E+02 -.877101017E+02 -.877076971E+02 -.877048554E+02 -.877015836E+02 -.876978898E+02 -.876937830E+02 -.876892727E+02 -.876843695E+02 -.876790847E+02 -.876734299E+02 -.876674177E+02 -.876610609E+02 -.876543726E+02 -.876473665E+02 -.876400565E+02 -.876324565E+02 -.876245809E+02 -.876164439E+02 -.876080599E+02 -.875994433E+02 -.875906084E+02 -.875815697E+02 -.875723415E+02 -.875629384E+02 -.875533749E+02 -.875436659E+02 -.875338268E+02 -.875238737E+02 -.875138236E+02 -.875036952E+02 -.874935091E+02 -.874832891E+02 -.874730625E+02 -.874628622E+02 -.874527281E+02 -.874427096E+02 -.874328686E+02 -.874232832E+02 -.874140537E+02 -.874053084E+02 -.873972133E+02 -.873899833E+02 -.873838977E+02 -.873793195E+02 -.873767219E+02 -.873767219E+02
 -.873827275E+02 -.873827275E+02 -.873856482E+02 -.873908083E+02 -.873976766E+02 -.874058420E+02 -.874149863E+02 -.874248633E+02 -.874352826E+02 -.874460972E+02 -.874571944E+02 -.874684869E+02 -.874799067E+02 -.874913997E+02 -.875029215E+02 -.875144346E+02 -.875259065E+02 -.875373088E+02 -.875486166E+02 -.875598076E+02 -.875708621E+02 -.875817619E+02 -.875924900E+02 -.876030296E+02 -.876133643E+02 -.876234769E+02 -.876333505E+02 -.876429676E+02 -.876523110E+02 -.876613639E+02 -.876701095E+02 -.876785316E+02 -.876866141E+02 -.876943411E+02 -.877016970E+02 -.877086662E+02 -.877152337E+02 -.877213849E+02 -.877271058E+02 -.877323833E+02 -.877372051E+02 -.877415601E+02 -.877454380E+02 -.877488295E+02 -.877517266E+02 -.877541222E+02 -.877560106E+02 -.877573870E+02 -.877582483E+02 -.877585926E+02 -.877584193E+02 -.877577292E+02 -.877565246E+02 -.877548091E+02 -.877525873E+02 -.877498654E+02 -.877466506E+02 -.877429513E+02 -.877387772E+02 -.877341388E+02 -.877290477E+02 -.877235164E+02 -.877175581E+02 -.877111869E+02 -.877044175E+02 -.876972649E+02 -.876897449E+02 -.876818733E+02 -.876736665E+02 -.876651410E+02 -.876563133E+02 -.876472001E+02 -.876378181E+02 -.876281839E+02 -.876183142E+02 -.876082253E+02 -.875979338E+02 -.875874561E+02 -.875768089E+02 -.875660087E+02 -.875550730E+02 -.875440194E+02 -.875328671E+02 -.875216365E+02 -.875103504E+02 -.874990347E+02 -.874877194E+02 -.874764404E+02 -.874652414E+02 -.874541764E+02 -.874433128E+02 -.874327365E+02 -.874225571E+02 -.874129153E+02 -.874039932E+02 -.873960269E+02 -.873893229E+02 -.873842805E+02 -.873814200E+02 -.873814200E+02
 -.873877055E+02 -.873877055E+02 -.873909152E+02 -.873965751E+02 -.874041003E+02 -.874130423E+02 -.874230567E+02 -.874338785E+02 -.874453024E+02 -.874571697E+02 -.874693568E+02 -.874817671E+02 -.874943248E+02 -.875069698E+02 -.875196533E+02 -.875323348E+02 -.875449799E+02 -.875575587E+02 -.875700445E+02 -.875824132E+02 -.875946426E+02 -.876067122E+02 -.876186023E+02 -.876302939E+02 -.876417679E+02 -.876530052E+02 -.876639864E+02 -.876746921E+02 -.876851025E+02 -.876951981E+02 -.877049596E+02 -.877143677E+02 -.877234035E+02 -.877320484E+02 -.877402838E+02 -.877480915E+02 -.877554537E+02 -.877623532E+02 -.877687736E+02 -.877746992E+02 -.877801155E+02 -.877850091E+02 -.877893677E+02 -.877931803E+02 -.877964372E+02 -.877991299E+02 -.878012514E+02 -.878027964E+02 -.878037608E+02 -.878041425E+02 -.878039407E+02 -.878031565E+02 -.878017925E+02 -.877998529E+02 -.877973435E+02 -.877942714E+02 -.877906453E+02 -.877864754E+02 -.877817730E+02 -.877765508E+02 -.877708226E+02 -.877646032E+02 -.877579084E+02 -.877507548E+02 -.877431598E+02 -.877351412E+02 -.877267175E+02 -.877179075E+02 -.877087303E+02 -.876992052E+02 -.876893515E+02 -.876791887E+02 -.876687360E+02 -.876580127E+02 -.876470379E+02 -.876358305E+02 -.876244091E+02 -.876127926E+02 -.876009995E+02 -.875890486E+02 -.875769592E+02 -.875647510E+02 -.875524449E+02 -.875400634E+02 -.875276314E+02 -.875151768E+02 -.875027326E+02 -.874903374E+02 -.874780387E+02 -.874658948E+02 -.874539792E+02 -.874423849E+02 -.874312310E+02 -.874206708E+02 -.874109026E+02 -.874021835E+02 -.873948480E+02 -.873893319E+02 -.873862031E+02 -.873862031E+02
 -.873927893E+02 -.873927893E+02 -.873962899E+02 -.874024544E+02 -.874106463E+02 -.874203812E+02 -.874312886E+02 -.874430834E+02 -.874555443E+02 -.874684989E+02 -.874818120E+02 -.874953777E+02 -.875091129E+02 -.875229521E+02 -.875368430E+02 -.875507429E+02 -.875646154E+02 -.875784288E+02 -.875921542E+02 -.876057652E+02 -.876192370E+02 -.876325463E+02 -.876456710E+02 -.876585895E+02 -.876712805E+02 -.876837224E+02 -.876958933E+02 -.877077712E+02 -.877193333E+02 -.877305572E+02 -.877414200E+02 -.877518995E+02 -.877619733E+02 -.877716193E+02 -.877808159E+02 -.877895416E+02 -.877977753E+02 -.878054968E+02 -.878126865E+02 -.878193259E+02 -.878253976E+02 -.878308855E+02 -.878357750E+02 -.878400528E+02 -.878437072E+02 -.878467282E+02 -.878491074E+02 -.878508382E+02 -.878519160E+02 -.878523380E+02 -.878521034E+02 -.878512135E+02 -.878496712E+02 -.878474817E+02 -.878446519E+02 -.878411903E+02 -.878371074E+02 -.878324153E+02 -.878271276E+02 -.878212594E+02 -.878148272E+02 -.878078486E+02 -.878003424E+02 -.877923284E+02 -.877838270E+02 -.877748596E+02 -.877654477E+02 -.877556137E+02 -.877453798E+02 -.877347687E+02 -.877238030E+02 -.877125053E+02 -.877008979E+02 -.876890030E+02 -.876768426E+02 -.876644383E+02 -.876518114E+02 -.876389830E+02 -.876259741E+02 -.876128058E+02 -.875994992E+02 -.875860763E+02 -.875725598E+02 -.875589743E+02 -.875453466E+02 -.875317072E+02 -.875180912E+02 -.875045404E+02 -.874911058E+02 -.874778501E+02 -.874648525E+02 -.874522132E+02 -.874400608E+02 -.874285610E+02 -.874179282E+02 -.874084408E+02 -.874004615E+02 -.873944627E+02 -.873910608E+02 -.873910608E+02
 -.873979599E+02 -.873979599E+02 -.874017511E+02 -.874084245E+02 -.874172944E+02 -.874278406E+02 -.874396653E+02 -.874524617E+02 -.874659908E+02 -.874800656E+02 -.874945393E+02 -.875092972E+02 -.875242499E+02 -.875393278E+02 -.875544756E+02 -.875696482E+02 -.875848073E+02 -.875999187E+02 -.876149512E+02 -.876298755E+02 -.876446642E+02 -.876592914E+02 -.876737325E+02 -.876879632E+02 -.877019599E+02 -.877156982E+02 -.877291534E+02 -.877423001E+02 -.877551123E+02 -.877675636E+02 -.877796277E+02 -.877912784E+02 -.878024893E+02 -.878132348E+02 -.878234890E+02 -.878332268E+02 -.878424232E+02 -.878510541E+02 -.878590963E+02 -.878665277E+02 -.878733274E+02 -.878794762E+02 -.878849565E+02 -.878897524E+02 -.878938498E+02 -.878972366E+02 -.878999028E+02 -.879018404E+02 -.879030438E+02 -.879035096E+02 -.879032371E+02 -.879022274E+02 -.879004844E+02 -.878980140E+02 -.878948246E+02 -.878909266E+02 -.878863324E+02 -.878810565E+02 -.878751153E+02 -.878685269E+02 -.878613110E+02 -.878534887E+02 -.878450823E+02 -.878361153E+02 -.878266122E+02 -.878165980E+02 -.878060985E+02 -.877951398E+02 -.877837482E+02 -.877719502E+02 -.877597723E+02 -.877472407E+02 -.877343814E+02 -.877212199E+02 -.877077816E+02 -.876940910E+02 -.876801724E+02 -.876660497E+02 -.876517465E+02 -.876372860E+02 -.876226919E+02 -.876079880E+02 -.875931993E+02 -.875783523E+02 -.875634759E+02 -.875486027E+02 -.875337702E+02 -.875190231E+02 -.875044158E+02 -.874900153E+02 -.874759062E+02 -.874621958E+02 -.874490221E+02 -.874365628E+02 -.874250487E+02 -.874147793E+02 -.874061454E+02 -.873996563E+02 -.873959772E+02 -.873959772E+02
 -.874031900E+02 -.874031900E+02 -.874072716E+02 -.874144597E+02 -.874240204E+02 -.874353965E+02 -.874481615E+02 -.874619853E+02 -.874766103E+02 -.874918348E+02 -.875075013E+02 -.875234875E+02 -.875396988E+02 -.875560620E+02 -.875725192E+02 -.875890229E+02 -.876055322E+02 -.876220101E+02 -.876384227E+02 -.876547381E+02 -.876709261E+02 -.876869584E+02 -.877028079E+02 -.877184478E+02 -.877338516E+02 -.877489917E+02 -.877638400E+02 -.877783672E+02 -.877925432E+02 -.878063376E+02 -.878197195E+02 -.878326583E+02 -.878451233E+02 -.878570840E+02 -.878685101E+02 -.878793716E+02 -.878896389E+02 -.878992834E+02 -.879082772E+02 -.879165940E+02 -.879242087E+02 -.879310982E+02 -.879372413E+02 -.879426189E+02 -.879472139E+02 -.879510117E+02 -.879540002E+02 -.879561698E+02 -.879575137E+02 -.879580278E+02 -.879577110E+02 -.879565650E+02 -.879545941E+02 -.879518058E+02 -.879482098E+02 -.879438188E+02 -.879386479E+02 -.879327145E+02 -.879260383E+02 -.879186410E+02 -.879105462E+02 -.879017793E+02 -.878923670E+02 -.878823373E+02 -.878717192E+02 -.878605426E+02 -.878488380E+02 -.878366363E+02 -.878239685E+02 -.878108656E+02 -.877973587E+02 -.877834784E+02 -.877692546E+02 -.877547172E+02 -.877398949E+02 -.877248160E+02 -.877095081E+02 -.876939981E+02 -.876783122E+02 -.876624766E+02 -.876465171E+02 -.876304598E+02 -.876143319E+02 -.875981616E+02 -.875819800E+02 -.875658217E+02 -.875497266E+02 -.875337420E+02 -.875179253E+02 -.875023478E+02 -.874870992E+02 -.874722937E+02 -.874580781E+02 -.874446423E+02 -.874322328E+02 -.874211703E+02 -.874118733E+02 -.874048882E+02 -.874009290E+02 -.874009290E+02
 -.874084461E+02 -.874084461E+02 -.874128193E+02 -.874205288E+02 -.874307922E+02 -.874430145E+02 -.874567385E+02 -.874716101E+02 -.874873533E+02 -.875037529E+02 -.875206418E+02 -.875378914E+02 -.875554029E+02 -.875730997E+02 -.875909212E+02 -.876088171E+02 -.876267435E+02 -.876446609E+02 -.876625323E+02 -.876803235E+02 -.876980020E+02 -.877155370E+02 -.877328988E+02 -.877500580E+02 -.877669845E+02 -.877836472E+02 -.878000137E+02 -.878160503E+02 -.878317223E+02 -.878469942E+02 -.878618304E+02 -.878761949E+02 -.878900516E+02 -.879033646E+02 -.879160979E+02 -.879282158E+02 -.879396831E+02 -.879504655E+02 -.879605296E+02 -.879698436E+02 -.879783777E+02 -.879861039E+02 -.879929966E+02 -.879990325E+02 -.880041911E+02 -.880084546E+02 -.880118083E+02 -.880142405E+02 -.880157429E+02 -.880163107E+02 -.880159423E+02 -.880146397E+02 -.880124084E+02 -.880092572E+02 -.880051980E+02 -.880002461E+02 -.879944198E+02 -.879877402E+02 -.879802309E+02 -.879719183E+02 -.879628307E+02 -.879529987E+02 -.879424542E+02 -.879312309E+02 -.879193634E+02 -.879068874E+02 -.878938390E+02 -.878802547E+02 -.878661714E+02 -.878516256E+02 -.878366534E+02 -.878212907E+02 -.878055725E+02 -.877895329E+02 -.877732052E+02 -.877566217E+02 -.877398137E+02 -.877228114E+02 -.877056444E+02 -.876883413E+02 -.876709308E+02 -.876534412E+02 -.876359015E+02 -.876183423E+02 -.876007963E+02 -.875833001E+02 -.875658956E+02 -.875486325E+02 -.875315711E+02 -.875147865E+02 -.874983731E+02 -.874824516E+02 -.874671775E+02 -.874527520E+02 -.874394371E+02 -.874275742E+02 -.874176092E+02 -.874101251E+02 -.874058843E+02 -.874058843E+02
 -.874136873E+02 -.874136873E+02 -.874183540E+02 -.874265907E+02 -.874375656E+02 -.874506443E+02 -.874653389E+02 -.874812716E+02 -.874981491E+02 -.875157444E+02 -.875338822E+02 -.875524287E+02 -.875712811E+02 -.875903599E+02 -.876096013E+02 -.876289520E+02 -.876483653E+02 -.876677990E+02 -.876872139E+02 -.877065735E+02 -.877258432E+02 -.877449900E+02 -.877639813E+02 -.877827844E+02 -.878013653E+02 -.878196886E+02 -.878377172E+02 -.878554122E+02 -.878727336E+02 -.878896404E+02 -.879060909E+02 -.879220430E+02 -.879374543E+02 -.879522821E+02 -.879664836E+02 -.879800161E+02 -.879928376E+02 -.880049067E+02 -.880161835E+02 -.880266296E+02 -.880362090E+02 -.880448879E+02 -.880526350E+02 -.880594222E+02 -.880652244E+02 -.880700199E+02 -.880737908E+02 -.880765228E+02 -.880782058E+02 -.880788338E+02 -.880784049E+02 -.880769216E+02 -.880743904E+02 -.880708220E+02 -.880662310E+02 -.880606360E+02 -.880540592E+02 -.880465261E+02 -.880380657E+02 -.880287096E+02 -.880184923E+02 -.880074505E+02 -.879956228E+02 -.879830497E+02 -.879697726E+02 -.879558341E+02 -.879412774E+02 -.879261459E+02 -.879104832E+02 -.878943322E+02 -.878777356E+02 -.878607351E+02 -.878433715E+02 -.878256844E+02 -.878077120E+02 -.877894913E+02 -.877710576E+02 -.877524452E+02 -.877336868E+02 -.877148143E+02 -.876958589E+02 -.876768512E+02 -.876578225E+02 -.876388050E+02 -.876198332E+02 -.876009453E+02 -.875821851E+02 -.875636042E+02 -.875452656E+02 -.875272473E+02 -.875096482E+02 -.874925949E+02 -.874762508E+02 -.874608281E+02 -.874466034E+02 -.874339381E+02 -.874233049E+02 -.874153225E+02 -.874108008E+02 -.874108008E+02
 -.874188632E+02 -.874188632E+02 -.874238249E+02 -.874325906E+02 -.874442790E+02 -.874582161E+02 -.874738837E+02 -.874908821E+02 -.875089028E+02 -.875277084E+02 -.875471171E+02 -.875669904E+02 -.875872220E+02 -.876077291E+02 -.876284448E+02 -.876493131E+02 -.876702850E+02 -.876913159E+02 -.877123649E+02 -.877333938E+02 -.877543660E+02 -.877752460E+02 -.877959982E+02 -.878165859E+02 -.878369709E+02 -.878571128E+02 -.878769691E+02 -.878964952E+02 -.879156448E+02 -.879343705E+02 -.879526237E+02 -.879703548E+02 -.879875136E+02 -.880040493E+02 -.880199110E+02 -.880350473E+02 -.880494078E+02 -.880629427E+02 -.880756038E+02 -.880873450E+02 -.880981221E+02 -.881078942E+02 -.881166233E+02 -.881242748E+02 -.881308181E+02 -.881362266E+02 -.881404783E+02 -.881435556E+02 -.881454462E+02 -.881461426E+02 -.881456426E+02 -.881439490E+02 -.881410699E+02 -.881370183E+02 -.881318122E+02 -.881254741E+02 -.881180312E+02 -.881095149E+02 -.880999601E+02 -.880894057E+02 -.880778934E+02 -.880654676E+02 -.880521753E+02 -.880380649E+02 -.880231867E+02 -.880075915E+02 -.879913312E+02 -.879744573E+02 -.879570215E+02 -.879390749E+02 -.879206674E+02 -.879018480E+02 -.878826643E+02 -.878631620E+02 -.878433851E+02 -.878233759E+02 -.878031745E+02 -.877828194E+02 -.877623471E+02 -.877417926E+02 -.877211899E+02 -.877005720E+02 -.876799721E+02 -.876594240E+02 -.876389639E+02 -.876186311E+02 -.875984707E+02 -.875785360E+02 -.875588917E+02 -.875396187E+02 -.875208194E+02 -.875026255E+02 -.874852075E+02 -.874687876E+02 -.874536564E+02 -.874401938E+02 -.874288983E+02 -.874204230E+02 -.874156241E+02 -.874156241E+02
 -.874239101E+02 -.874239101E+02 -.874291649E+02 -.874384550E+02 -.874508493E+02 -.874656355E+02 -.874822678E+02 -.875003267E+02 -.875194906E+02 -.875395136E+02 -.875602084E+02 -.875814323E+02 -.876030758E+02 -.876250530E+02 -.876472945E+02 -.876697422E+02 -.876923451E+02 -.877150576E+02 -.877378375E+02 -.877606451E+02 -.877834419E+02 -.878061898E+02 -.878288497E+02 -.878513809E+02 -.878737400E+02 -.878958814E+02 -.879177563E+02 -.879393137E+02 -.879605003E+02 -.879812609E+02 -.880015387E+02 -.880212751E+02 -.880404107E+02 -.880588848E+02 -.880766361E+02 -.880936033E+02 -.881097255E+02 -.881249424E+02 -.881391959E+02 -.881524296E+02 -.881645899E+02 -.881756268E+02 -.881854934E+02 -.881941475E+02 -.882015513E+02 -.882076720E+02 -.882124825E+02 -.882159612E+02 -.882180927E+02 -.882188678E+02 -.882182837E+02 -.882163438E+02 -.882130581E+02 -.882084426E+02 -.882025194E+02 -.881953162E+02 -.881868664E+02 -.881772084E+02 -.881663853E+02 -.881544443E+02 -.881414366E+02 -.881274163E+02 -.881124402E+02 -.880965673E+02 -.880798581E+02 -.880623740E+02 -.880441770E+02 -.880253290E+02 -.880058914E+02 -.879859246E+02 -.879654876E+02 -.879446380E+02 -.879234311E+02 -.879019200E+02 -.878801555E+02 -.878581856E+02 -.878360560E+02 -.878138097E+02 -.877914873E+02 -.877691272E+02 -.877467662E+02 -.877244396E+02 -.877021823E+02 -.876800297E+02 -.876580187E+02 -.876361896E+02 -.876145883E+02 -.875932690E+02 -.875722976E+02 -.875517566E+02 -.875317512E+02 -.875124173E+02 -.874939315E+02 -.874765247E+02 -.874604998E+02 -.874462544E+02 -.874343105E+02 -.874253539E+02 -.874202848E+02 -.874202848E+02
 -.874287460E+02 -.874287460E+02 -.874342871E+02 -.874440874E+02 -.874571680E+02 -.874727815E+02 -.874903574E+02 -.875094595E+02 -.875297554E+02 -.875509923E+02 -.875729782E+02 -.875955670E+02 -.876186464E+02 -.876421284E+02 -.876659419E+02 -.876900276E+02 -.877143340E+02 -.877388150E+02 -.877634279E+02 -.877881318E+02 -.878128864E+02 -.878376508E+02 -.878623822E+02 -.878870354E+02 -.879115618E+02 -.879359095E+02 -.879600234E+02 -.879838449E+02 -.880073125E+02 -.880303619E+02 -.880529263E+02 -.880749367E+02 -.880963220E+02 -.881170099E+02 -.881369267E+02 -.881559984E+02 -.881741513E+02 -.881913127E+02 -.882074114E+02 -.882223786E+02 -.882361490E+02 -.882486604E+02 -.882598557E+02 -.882696823E+02 -.882780935E+02 -.882850489E+02 -.882905145E+02 -.882944638E+02 -.882968775E+02 -.882977442E+02 -.882970602E+02 -.882948299E+02 -.882910655E+02 -.882857868E+02 -.882790212E+02 -.882708029E+02 -.882611734E+02 -.882501798E+02 -.882378754E+02 -.882243184E+02 -.882095713E+02 -.881937004E+02 -.881767753E+02 -.881588676E+02 -.881400508E+02 -.881203990E+02 -.880999869E+02 -.880788887E+02 -.880571778E+02 -.880349259E+02 -.880122028E+02 -.879890760E+02 -.879656102E+02 -.879418669E+02 -.879179046E+02 -.878937781E+02 -.878695391E+02 -.878452356E+02 -.878209126E+02 -.877966120E+02 -.877723733E+02 -.877482339E+02 -.877242302E+02 -.877003984E+02 -.876767761E+02 -.876534036E+02 -.876303268E+02 -.876076000E+02 -.875852891E+02 -.875634777E+02 -.875422723E+02 -.875218116E+02 -.875022769E+02 -.874839064E+02 -.874670136E+02 -.874520112E+02 -.874394430E+02 -.874300246E+02 -.874246969E+02 -.874246969E+02
 -.874332674E+02 -.874332674E+02 -.874390806E+02 -.874493651E+02 -.874630984E+02 -.874795025E+02 -.874979858E+02 -.875180988E+02 -.875395006E+02 -.875619331E+02 -.875852008E+02 -.876091551E+02 -.876336822E+02 -.876586932E+02 -.876841169E+02 -.877098942E+02 -.877359744E+02 -.877623119E+02 -.877888639E+02 -.878155891E+02 -.878424453E+02 -.878693889E+02 -.878963735E+02 -.879233491E+02 -.879502617E+02 -.879770529E+02 -.880036601E+02 -.880300162E+02 -.880560502E+02 -.880816871E+02 -.881068482E+02 -.881314518E+02 -.881554131E+02 -.881786453E+02 -.882010598E+02 -.882225671E+02 -.882430777E+02 -.882625030E+02 -.882807560E+02 -.882977523E+02 -.883134110E+02 -.883276557E+02 -.883404152E+02 -.883516244E+02 -.883612252E+02 -.883691670E+02 -.883754075E+02 -.883799135E+02 -.883826609E+02 -.883836354E+02 -.883828323E+02 -.883802570E+02 -.883759247E+02 -.883698599E+02 -.883620969E+02 -.883526784E+02 -.883416558E+02 -.883290879E+02 -.883150405E+02 -.882995857E+02 -.882828006E+02 -.882647670E+02 -.882455700E+02 -.882252972E+02 -.882040382E+02 -.881818831E+02 -.881589219E+02 -.881352440E+02 -.881109372E+02 -.880860869E+02 -.880607756E+02 -.880350829E+02 -.880090841E+02 -.879828508E+02 -.879564501E+02 -.879299445E+02 -.879033922E+02 -.878768468E+02 -.878503577E+02 -.878239703E+02 -.877977267E+02 -.877716661E+02 -.877458257E+02 -.877202420E+02 -.876949522E+02 -.876699961E+02 -.876454186E+02 -.876212725E+02 -.875976231E+02 -.875745531E+02 -.875521691E+02 -.875306111E+02 -.875100632E+02 -.874907687E+02 -.874730493E+02 -.874573307E+02 -.874441749E+02 -.874343237E+02 -.874287547E+02 -.874287547E+02
 -.874373442E+02 -.874373442E+02 -.874434069E+02 -.874541363E+02 -.874684727E+02 -.874856129E+02 -.875049490E+02 -.875260215E+02 -.875484835E+02 -.875720734E+02 -.875965940E+02 -.876218961E+02 -.876478659E+02 -.876744158E+02 -.877014763E+02 -.877289904E+02 -.877569095E+02 -.877851895E+02 -.878137889E+02 -.878426658E+02 -.878717771E+02 -.879010768E+02 -.879305152E+02 -.879600375E+02 -.879895841E+02 -.880190898E+02 -.880484836E+02 -.880776889E+02 -.881066234E+02 -.881351995E+02 -.881633247E+02 -.881909019E+02 -.882178299E+02 -.882440043E+02 -.882693183E+02 -.882936633E+02 -.883169303E+02 -.883390107E+02 -.883597976E+02 -.883791867E+02 -.883970779E+02 -.884133761E+02 -.884279924E+02 -.884408456E+02 -.884518627E+02 -.884609804E+02 -.884681455E+02 -.884733162E+02 -.884764621E+02 -.884775649E+02 -.884766189E+02 -.884736306E+02 -.884686190E+02 -.884616153E+02 -.884526620E+02 -.884418131E+02 -.884291327E+02 -.884146945E+02 -.883985805E+02 -.883808804E+02 -.883616901E+02 -.883411106E+02 -.883192470E+02 -.882962070E+02 -.882720999E+02 -.882470357E+02 -.882211237E+02 -.881944716E+02 -.881671846E+02 -.881393647E+02 -.881111097E+02 -.880825132E+02 -.880536632E+02 -.880246426E+02 -.879955284E+02 -.879663916E+02 -.879372976E+02 -.879083057E+02 -.878794699E+02 -.878508389E+02 -.878224568E+02 -.877943640E+02 -.877665979E+02 -.877391943E+02 -.877121891E+02 -.876856200E+02 -.876595295E+02 -.876339680E+02 -.876089982E+02 -.875847003E+02 -.875611793E+02 -.875385741E+02 -.875170695E+02 -.874969112E+02 -.874784266E+02 -.874620504E+02 -.874483593E+02 -.874381164E+02 -.874323300E+02 -.874323300E+02
 -.874408174E+02 -.874408174E+02 -.874470974E+02 -.874582174E+02 -.874730884E+02 -.874908891E+02 -.875110003E+02 -.875329563E+02 -.875564072E+02 -.875810907E+02 -.876068100E+02 -.876334178E+02 -.876608035E+02 -.876888828E+02 -.877175904E+02 -.877468733E+02 -.877766868E+02 -.878069899E+02 -.878377429E+02 -.878689051E+02 -.879004332E+02 -.879322794E+02 -.879643913E+02 -.879967099E+02 -.880291701E+02 -.880616992E+02 -.880942172E+02 -.881266366E+02 -.881588624E+02 -.881907923E+02 -.882223174E+02 -.882533224E+02 -.882836863E+02 -.883132836E+02 -.883419848E+02 -.883696580E+02 -.883961696E+02 -.884213861E+02 -.884451753E+02 -.884674079E+02 -.884879589E+02 -.885067094E+02 -.885235480E+02 -.885383723E+02 -.885510905E+02 -.885616223E+02 -.885699006E+02 -.885758720E+02 -.885794981E+02 -.885807555E+02 -.885796369E+02 -.885761504E+02 -.885703201E+02 -.885621854E+02 -.885518002E+02 -.885392327E+02 -.885245637E+02 -.885078860E+02 -.884893029E+02 -.884689265E+02 -.884468766E+02 -.884232790E+02 -.883982640E+02 -.883719645E+02 -.883445150E+02 -.883160500E+02 -.882867023E+02 -.882566024E+02 -.882258767E+02 -.881946470E+02 -.881630294E+02 -.881311339E+02 -.880990633E+02 -.880669133E+02 -.880347720E+02 -.880027198E+02 -.879708296E+02 -.879391666E+02 -.879077890E+02 -.878767483E+02 -.878460902E+02 -.878158550E+02 -.877860792E+02 -.877567967E+02 -.877280403E+02 -.876998444E+02 -.876722474E+02 -.876452953E+02 -.876190459E+02 -.875935752E+02 -.875689840E+02 -.875454078E+02 -.875230289E+02 -.875020928E+02 -.874829284E+02 -.874659755E+02 -.874518202E+02 -.874412410E+02 -.874352695E+02 -.874352695E+02
 -.874434968E+02 -.874434968E+02 -.874499517E+02 -.874613904E+02 -.874767056E+02 -.874950652E+02 -.875158448E+02 -.875385771E+02 -.875629132E+02 -.875885932E+02 -.876154248E+02 -.876432659E+02 -.876720119E+02 -.877015851E+02 -.877319271E+02 -.877629916E+02 -.877947394E+02 -.878271346E+02 -.878601413E+02 -.878937214E+02 -.879278326E+02 -.879624273E+02 -.879974510E+02 -.880328416E+02 -.880685283E+02 -.881044313E+02 -.881404608E+02 -.881765172E+02 -.882124911E+02 -.882482634E+02 -.882837059E+02 -.883186818E+02 -.883530464E+02 -.883866485E+02 -.884193310E+02 -.884509327E+02 -.884812895E+02 -.885102365E+02 -.885376093E+02 -.885632465E+02 -.885869915E+02 -.886086946E+02 -.886282150E+02 -.886454231E+02 -.886602020E+02 -.886724495E+02 -.886820800E+02 -.886890250E+02 -.886932354E+02 -.886946811E+02 -.886933526E+02 -.886892602E+02 -.886824348E+02 -.886729264E+02 -.886608041E+02 -.886461545E+02 -.886290806E+02 -.886097002E+02 -.885881438E+02 -.885645529E+02 -.885390783E+02 -.885118773E+02 -.884831124E+02 -.884529487E+02 -.884215522E+02 -.883890878E+02 -.883557180E+02 -.883216007E+02 -.882868883E+02 -.882517265E+02 -.882162529E+02 -.881805966E+02 -.881448775E+02 -.881092057E+02 -.880736817E+02 -.880383956E+02 -.880034279E+02 -.879688497E+02 -.879347227E+02 -.879011003E+02 -.878680283E+02 -.878355458E+02 -.878036866E+02 -.877724808E+02 -.877419564E+02 -.877121421E+02 -.876830700E+02 -.876547793E+02 -.876273208E+02 -.876007633E+02 -.875752006E+02 -.875507617E+02 -.875276234E+02 -.875060264E+02 -.874862970E+02 -.874688748E+02 -.874543491E+02 -.874435063E+02 -.874373918E+02 -.874373918E+02
 -.874451588E+02 -.874451588E+02 -.874517343E+02 -.874634001E+02 -.874790424E+02 -.874978274E+02 -.875191327E+02 -.875424955E+02 -.875675725E+02 -.875941115E+02 -.876219288E+02 -.876508916E+02 -.876809053E+02 -.877119028E+02 -.877438354E+02 -.877766662E+02 -.878103645E+02 -.878449020E+02 -.878802489E+02 -.879163722E+02 -.879532330E+02 -.879907856E+02 -.880289756E+02 -.880677388E+02 -.881069999E+02 -.881466717E+02 -.881866547E+02 -.882268363E+02 -.882670911E+02 -.883072809E+02 -.883472553E+02 -.883868522E+02 -.884258986E+02 -.884642120E+02 -.885016014E+02 -.885378694E+02 -.885728135E+02 -.886062289E+02 -.886379104E+02 -.886676555E+02 -.886952665E+02 -.887205537E+02 -.887433381E+02 -.887634539E+02 -.887807516E+02 -.887950998E+02 -.888063880E+02 -.888145281E+02 -.888194563E+02 -.888211339E+02 -.888195482E+02 -.888147127E+02 -.888066669E+02 -.887954756E+02 -.887812275E+02 -.887640340E+02 -.887440274E+02 -.887213581E+02 -.886961928E+02 -.886687114E+02 -.886391046E+02 -.886075708E+02 -.885743136E+02 -.885395392E+02 -.885034532E+02 -.884662592E+02 -.884281558E+02 -.883893350E+02 -.883499806E+02 -.883102667E+02 -.882703563E+02 -.882304008E+02 -.881905394E+02 -.881508981E+02 -.881115903E+02 -.880727165E+02 -.880343644E+02 -.879966099E+02 -.879595172E+02 -.879231399E+02 -.878875220E+02 -.878526994E+02 -.878187008E+02 -.877855498E+02 -.877532673E+02 -.877218734E+02 -.876913911E+02 -.876618498E+02 -.876332904E+02 -.876057711E+02 -.875793753E+02 -.875542219E+02 -.875304777E+02 -.875083743E+02 -.874882300E+02 -.874704779E+02 -.874557026E+02 -.874446892E+02 -.874384855E+02 -.874384855E+02
 -.874455447E+02 -.874455447E+02 -.874521736E+02 -.874639512E+02 -.874797711E+02 -.874988094E+02 -.875204542E+02 -.875442542E+02 -.875698789E+02 -.875970894E+02 -.876257158E+02 -.876556400E+02 -.876867821E+02 -.877190891E+02 -.877525261E+02 -.877870692E+02 -.878226997E+02 -.878594002E+02 -.878971506E+02 -.879359263E+02 -.879756952E+02 -.880164164E+02 -.880580383E+02 -.881004965E+02 -.881437129E+02 -.881875943E+02 -.882320316E+02 -.882768989E+02 -.883220538E+02 -.883673368E+02 -.884125722E+02 -.884575684E+02 -.885021188E+02 -.885460029E+02 -.885889884E+02 -.886308324E+02 -.886712846E+02 -.887100895E+02 -.887469898E+02 -.887817294E+02 -.888140575E+02 -.888437320E+02 -.888705232E+02 -.888942178E+02 -.889146222E+02 -.889315664E+02 -.889449065E+02 -.889545277E+02 -.889603468E+02 -.889623129E+02 -.889604096E+02 -.889546543E+02 -.889450983E+02 -.889318260E+02 -.889149530E+02 -.888946237E+02 -.888710094E+02 -.888443044E+02 -.888147229E+02 -.887824955E+02 -.887478654E+02 -.887110844E+02 -.886724093E+02 -.886320985E+02 -.885904084E+02 -.885475906E+02 -.885038890E+02 -.884595371E+02 -.884147567E+02 -.883697557E+02 -.883247267E+02 -.882798467E+02 -.882352759E+02 -.881911577E+02 -.881476188E+02 -.881047693E+02 -.880627033E+02 -.880214996E+02 -.879812227E+02 -.879419241E+02 -.879036433E+02 -.878664094E+02 -.878302431E+02 -.877951583E+02 -.877611650E+02 -.877282714E+02 -.876964878E+02 -.876658302E+02 -.876363256E+02 -.876080179E+02 -.875809762E+02 -.875553046E+02 -.875311551E+02 -.875087449E+02 -.874883777E+02 -.874704723E+02 -.874555999E+02 -.874445326E+02 -.874383070E+02 -.874383070E+02
 -.874443604E+02 -.874443604E+02 -.874509599E+02 -.874627056E+02 -.874785157E+02 -.874975888E+02 -.875193347E+02 -.875433226E+02 -.875692428E+02 -.875968768E+02 -.876260752E+02 -.876567400E+02 -.876888110E+02 -.877222544E+02 -.877570535E+02 -.877932019E+02 -.878306975E+02 -.878695383E+02 -.879097188E+02 -.879512271E+02 -.879940426E+02 -.880381335E+02 -.880834545E+02 -.881299448E+02 -.881775265E+02 -.882261024E+02 -.882755554E+02 -.883257472E+02 -.883765176E+02 -.884276846E+02 -.884790441E+02 -.885303706E+02 -.885814177E+02 -.886319197E+02 -.886815931E+02 -.887301393E+02 -.887772474E+02 -.888225974E+02 -.888658648E+02 -.889067244E+02 -.889448553E+02 -.889799463E+02 -.890117002E+02 -.890398400E+02 -.890641131E+02 -.890842967E+02 -.891002018E+02 -.891116774E+02 -.891186133E+02 -.891209427E+02 -.891186433E+02 -.891117382E+02 -.891002951E+02 -.890844249E+02 -.890642796E+02 -.890400488E+02 -.890119563E+02 -.889802554E+02 -.889452243E+02 -.889071609E+02 -.888663777E+02 -.888231963E+02 -.887779429E+02 -.887309431E+02 -.886825177E+02 -.886329789E+02 -.885826264E+02 -.885317450E+02 -.884806016E+02 -.884294441E+02 -.883784992E+02 -.883279722E+02 -.882780463E+02 -.882288825E+02 -.881806201E+02 -.881333773E+02 -.880872521E+02 -.880423236E+02 -.879986530E+02 -.879562856E+02 -.879152523E+02 -.878755714E+02 -.878372509E+02 -.878002906E+02 -.877646852E+02 -.877304265E+02 -.876975075E+02 -.876659266E+02 -.876356922E+02 -.876068296E+02 -.875793885E+02 -.875534530E+02 -.875291549E+02 -.875066903E+02 -.874863409E+02 -.874685026E+02 -.874537221E+02 -.874427454E+02 -.874365805E+02 -.874365805E+02
 -.874412757E+02 -.874412757E+02 -.874477448E+02 -.874592820E+02 -.874748500E+02 -.874936856E+02 -.875152331E+02 -.875390940E+02 -.875649881E+02 -.875927257E+02 -.876221850E+02 -.876532946E+02 -.876860198E+02 -.877203516E+02 -.877562971E+02 -.877938729E+02 -.878330993E+02 -.878739958E+02 -.879165774E+02 -.879608514E+02 -.880068144E+02 -.880544496E+02 -.881037240E+02 -.881545855E+02 -.882069611E+02 -.882607542E+02 -.883158428E+02 -.883720783E+02 -.884292842E+02 -.884872551E+02 -.885457564E+02 -.886045242E+02 -.886632661E+02 -.887216624E+02 -.887793678E+02 -.888360142E+02 -.888912146E+02 -.889445670E+02 -.889956598E+02 -.890440775E+02 -.890894068E+02 -.891312440E+02 -.891692017E+02 -.892029162E+02 -.892320546E+02 -.892563219E+02 -.892754672E+02 -.892892891E+02 -.892976406E+02 -.893004322E+02 -.892976341E+02 -.892892768E+02 -.892754508E+02 -.892563038E+02 -.892320379E+02 -.892029049E+02 -.891692008E+02 -.891312590E+02 -.890894443E+02 -.890441450E+02 -.889957659E+02 -.889447211E+02 -.888914272E+02 -.888362968E+02 -.887797328E+02 -.887221235E+02 -.886638380E+02 -.886052229E+02 -.885465992E+02 -.884882609E+02 -.884304732E+02 -.883734720E+02 -.883174640E+02 -.882626267E+02 -.882091099E+02 -.881570366E+02 -.881065043E+02 -.880575875E+02 -.880103389E+02 -.879647918E+02 -.879209626E+02 -.878788529E+02 -.878384521E+02 -.877997401E+02 -.877626903E+02 -.877272727E+02 -.876934578E+02 -.876612205E+02 -.876305458E+02 -.876014346E+02 -.875739117E+02 -.875480357E+02 -.875239114E+02 -.875017066E+02 -.874816724E+02 -.874641715E+02 -.874497137E+02 -.874390029E+02 -.874329991E+02 -.874329991E+02
 -.874359270E+02 -.874359270E+02 -.874421437E+02 -.874532581E+02 -.874683003E+02 -.874865645E+02 -.875075451E+02 -.875308877E+02 -.875563531E+02 -.875837892E+02 -.876131096E+02 -.876442766E+02 -.876772878E+02 -.877121652E+02 -.877489465E+02 -.877876784E+02 -.878284106E+02 -.878711916E+02 -.879160648E+02 -.879630644E+02 -.880122128E+02 -.880635161E+02 -.881169617E+02 -.881725145E+02 -.882301136E+02 -.882896700E+02 -.883510632E+02 -.884141392E+02 -.884787083E+02 -.885445433E+02 -.886113783E+02 -.886789079E+02 -.887467875E+02 -.888146338E+02 -.888820270E+02 -.889485140E+02 -.890136118E+02 -.890768137E+02 -.891375952E+02 -.891954219E+02 -.892497578E+02 -.893000747E+02 -.893458625E+02 -.893866389E+02 -.894219605E+02 -.894514319E+02 -.894747158E+02 -.894915404E+02 -.895017067E+02 -.895050934E+02 -.895016600E+02 -.894914478E+02 -.894745788E+02 -.894512529E+02 -.894217424E+02 -.893863855E+02 -.893455784E+02 -.892997653E+02 -.892494294E+02 -.891950816E+02 -.891372512E+02 -.890764751E+02 -.890132886E+02 -.889482174E+02 -.888817691E+02 -.888144277E+02 -.887466476E+02 -.886788498E+02 -.886114189E+02 -.885447010E+02 -.884790029E+02 -.884145921E+02 -.883516970E+02 -.882905087E+02 -.882311823E+02 -.881738395E+02 -.881185706E+02 -.880654375E+02 -.880144764E+02 -.879657008E+02 -.879191041E+02 -.878746633E+02 -.878323412E+02 -.877920903E+02 -.877538555E+02 -.877175782E+02 -.876831994E+02 -.876506649E+02 -.876199295E+02 -.875909639E+02 -.875637619E+02 -.875383495E+02 -.875147978E+02 -.874932377E+02 -.874738804E+02 -.874570436E+02 -.874431858E+02 -.874329511E+02 -.874272282E+02 -.874272282E+02
 -.874279229E+02 -.874279229E+02 -.874337418E+02 -.874441769E+02 -.874583529E+02 -.874756435E+02 -.874956102E+02 -.875179574E+02 -.875424981E+02 -.875691278E+02 -.875978040E+02 -.876285305E+02 -.876613445E+02 -.876963066E+02 -.877334929E+02 -.877729881E+02 -.878148802E+02 -.878592560E+02 -.879061969E+02 -.879557746E+02 -.880080474E+02 -.880630560E+02 -.881208195E+02 -.881813311E+02 -.882445540E+02 -.883104174E+02 -.883788127E+02 -.884495895E+02 -.885225521E+02 -.885974565E+02 -.886740078E+02 -.887518581E+02 -.888306055E+02 -.889097943E+02 -.889889163E+02 -.890674142E+02 -.891446857E+02 -.892200898E+02 -.892929556E+02 -.893625913E+02 -.894282964E+02 -.894893740E+02 -.895451453E+02 -.895949641E+02 -.896382318E+02 -.896744124E+02 -.897030455E+02 -.897237596E+02 -.897362813E+02 -.897404438E+02 -.897361911E+02 -.897235798E+02 -.897027776E+02 -.896740585E+02 -.896377948E+02 -.895944473E+02 -.895445531E+02 -.894887114E+02 -.894275692E+02 -.893618062E+02 -.892921201E+02 -.892192124E+02 -.891437759E+02 -.890664825E+02 -.889879741E+02 -.889088540E+02 -.888296808E+02 -.887509639E+02 -.886731602E+02 -.885966730E+02 -.885218518E+02 -.884489931E+02 -.883783423E+02 -.883100964E+02 -.882444071E+02 -.881813846E+02 -.881211008E+02 -.880635938E+02 -.880088717E+02 -.879569164E+02 -.879076875E+02 -.878611263E+02 -.878171591E+02 -.877757012E+02 -.877366606E+02 -.876999411E+02 -.876654472E+02 -.876330875E+02 -.876027803E+02 -.875744591E+02 -.875480795E+02 -.875236284E+02 -.875011348E+02 -.874806842E+02 -.874624371E+02 -.874466536E+02 -.874337244E+02 -.874242136E+02 -.874189125E+02 -.874189125E+02
 -.874168545E+02 -.874168545E+02 -.874221047E+02 -.874315586E+02 -.874444671E+02 -.874603072E+02 -.874787272E+02 -.874995056E+02 -.875225201E+02 -.875477239E+02 -.875751274E+02 -.876047841E+02 -.876367790E+02 -.876712198E+02 -.877082293E+02 -.877479399E+02 -.877904880E+02 -.878360097E+02 -.878846362E+02 -.879364897E+02 -.879916786E+02 -.880502928E+02 -.881123988E+02 -.881780346E+02 -.882472042E+02 -.883198719E+02 -.883959571E+02 -.884753279E+02 -.885577962E+02 -.886431123E+02 -.887309598E+02 -.888209516E+02 -.889126273E+02 -.890054516E+02 -.890988142E+02 -.891920324E+02 -.892843556E+02 -.893749726E+02 -.894630214E+02 -.895476018E+02 -.896277910E+02 -.897026611E+02 -.897712993E+02 -.898328290E+02 -.898864320E+02 -.899313705E+02 -.899670077E+02 -.899928268E+02 -.900084466E+02 -.900136337E+02 -.900083097E+02 -.899925535E+02 -.899665994E+02 -.899308291E+02 -.898857599E+02 -.898320293E+02 -.897703759E+02 -.897016184E+02 -.896266343E+02 -.895463371E+02 -.894616555E+02 -.893735132E+02 -.892828113E+02 -.891904126E+02 -.890971295E+02 -.890037134E+02 -.889108482E+02 -.888191453E+02 -.887291413E+02 -.886412981E+02 -.885560040E+02 -.884735770E+02 -.883942685E+02 -.883182680E+02 -.882457088E+02 -.881766731E+02 -.881111979E+02 -.880492808E+02 -.879908853E+02 -.879359459E+02 -.878843735E+02 -.878360598E+02 -.877908818E+02 -.877487059E+02 -.877093919E+02 -.876727971E+02 -.876387799E+02 -.876072041E+02 -.875779436E+02 -.875508874E+02 -.875259462E+02 -.875030598E+02 -.874822071E+02 -.874634187E+02 -.874467933E+02 -.874325191E+02 -.874209021E+02 -.874124031E+02 -.874076869E+02 -.874076869E+02
 -.874023112E+02 -.874023112E+02 -.874067959E+02 -.874149199E+02 -.874260954E+02 -.874399297E+02 -.874561783E+02 -.874747098E+02 -.874954793E+02 -.875185084E+02 -.875438697E+02 -.875716746E+02 -.876020643E+02 -.876352023E+02 -.876712677E+02 -.877104507E+02 -.877529476E+02 -.877989564E+02 -.878486725E+02 -.879022842E+02 -.879599676E+02 -.880218814E+02 -.880881606E+02 -.881589106E+02 -.882341997E+02 -.883140522E+02 -.883984397E+02 -.884872736E+02 -.885803961E+02 -.886775718E+02 -.887784798E+02 -.888827059E+02 -.889897369E+02 -.890989556E+02 -.892096384E+02 -.893209561E+02 -.894319770E+02 -.895416745E+02 -.896489386E+02 -.897525921E+02 -.898514104E+02 -.899441464E+02 -.900295588E+02 -.901064432E+02 -.901736650E+02 -.902301928E+02 -.902751309E+02 -.903077481E+02 -.903275031E+02 -.903340633E+02 -.903273167E+02 -.903073757E+02 -.902745737E+02 -.902294523E+02 -.901727433E+02 -.901053430E+02 -.900282834E+02 -.899426996E+02 -.898497967E+02 -.897508167E+02 -.896470073E+02 -.895395938E+02 -.894297545E+02 -.893186001E+02 -.892071580E+02 -.890963609E+02 -.889870392E+02 -.888799173E+02 -.887756137E+02 -.886746430E+02 -.885774206E+02 -.884842690E+02 -.883954250E+02 -.883110481E+02 -.882312286E+02 -.881559961E+02 -.880853282E+02 -.880191582E+02 -.879573823E+02 -.878998668E+02 -.878464544E+02 -.877969696E+02 -.877512241E+02 -.877090214E+02 -.876701607E+02 -.876344415E+02 -.876016666E+02 -.875716462E+02 -.875442021E+02 -.875191716E+02 -.874964129E+02 -.874758116E+02 -.874572883E+02 -.874408093E+02 -.874263997E+02 -.874141614E+02 -.874042965E+02 -.873971382E+02 -.873931925E+02 -.873931925E+02
 -.873839047E+02 -.873839047E+02 -.873874014E+02 -.873938009E+02 -.874027140E+02 -.874139069E+02 -.874272638E+02 -.874427596E+02 -.874604398E+02 -.874804042E+02 -.875027962E+02 -.875277938E+02 -.875556022E+02 -.875864490E+02 -.876205792E+02 -.876582512E+02 -.876997333E+02 -.877452994E+02 -.877952256E+02 -.878497851E+02 -.879092432E+02 -.879738518E+02 -.880438418E+02 -.881194162E+02 -.882007406E+02 -.882879336E+02 -.883810564E+02 -.884801002E+02 -.885849744E+02 -.886954934E+02 -.888113632E+02 -.889321693E+02 -.890573642E+02 -.891862582E+02 -.893180114E+02 -.894516301E+02 -.895859673E+02 -.897197283E+02 -.898514837E+02 -.899796874E+02 -.901027039E+02 -.902188413E+02 -.903263920E+02 -.904236782E+02 -.905091022E+02 -.905811976E+02 -.906386807E+02 -.906804972E+02 -.907058622E+02 -.907142923E+02 -.907056239E+02 -.906800209E+02 -.906379674E+02 -.905802484E+02 -.905079187E+02 -.904222627E+02 -.903247470E+02 -.902169698E+02 -.901006095E+02 -.899773742E+02 -.898489564E+02 -.897169924E+02 -.895830286E+02 -.894484956E+02 -.893146885E+02 -.891827553E+02 -.890536907E+02 -.889283354E+02 -.888073805E+02 -.886913742E+02 -.885807327E+02 -.884757512E+02 -.883766167E+02 -.882834215E+02 -.881961758E+02 -.881148203E+02 -.880392380E+02 -.879692651E+02 -.879047006E+02 -.878453151E+02 -.877908586E+02 -.877410669E+02 -.876956675E+02 -.876543848E+02 -.876169438E+02 -.875830739E+02 -.875525127E+02 -.875250082E+02 -.875003223E+02 -.874782340E+02 -.874585426E+02 -.874410724E+02 -.874256785E+02 -.874122535E+02 -.874007378E+02 -.873911320E+02 -.873835149E+02 -.873780663E+02 -.873750986E+02 -.873750986E+02
 -.873612994E+02 -.873612994E+02 -.873635626E+02 -.873678001E+02 -.873738610E+02 -.873816995E+02 -.873913503E+02 -.874029104E+02 -.874165271E+02 -.874323880E+02 -.874507150E+02 -.874717589E+02 -.874957962E+02 -.875231257E+02 -.875540663E+02 -.875889547E+02 -.876281429E+02 -.876719955E+02 -.877208866E+02 -.877751957E+02 -.878353027E+02 -.879015820E+02 -.879743949E+02 -.880540808E+02 -.881409462E+02 -.882352527E+02 -.883372025E+02 -.884469224E+02 -.885644460E+02 -.886896946E+02 -.888224567E+02 -.889623675E+02 -.891088880E+02 -.892612866E+02 -.894186217E+02 -.895797304E+02 -.897432212E+02 -.899074749E+02 -.900706553E+02 -.902307293E+02 -.903855003E+02 -.905326527E+02 -.906698093E+02 -.907945992E+02 -.909047344E+02 -.909980912E+02 -.910727918E+02 -.911272821E+02 -.911603987E+02 -.911714215E+02 -.911601066E+02 -.911266981E+02 -.910719166E+02 -.909969255E+02 -.909032795E+02 -.907928565E+02 -.906677805E+02 -.905303400E+02 -.903829062E+02 -.902278567E+02 -.900675075E+02 -.899040558E+02 -.897395352E+02 -.895757825E+02 -.894144175E+02 -.892568323E+02 -.891041909E+02 -.889574354E+02 -.888172985E+02 -.886843203E+02 -.885588666E+02 -.884411502E+02 -.883312511E+02 -.882291372E+02 -.881346832E+02 -.880476886E+02 -.879678938E+02 -.878949940E+02 -.878286521E+02 -.877685087E+02 -.877141915E+02 -.876653225E+02 -.876215241E+02 -.875824235E+02 -.875476572E+02 -.875168734E+02 -.874897346E+02 -.874659192E+02 -.874451233E+02 -.874270618E+02 -.874114703E+02 -.873981067E+02 -.873867540E+02 -.873772237E+02 -.873693604E+02 -.873630498E+02 -.873582276E+02 -.873548936E+02 -.873531306E+02 -.873531306E+02
 -.873342517E+02 -.873342517E+02 -.873350171E+02 -.873366194E+02 -.873391865E+02 -.873428896E+02 -.873479339E+02 -.873545534E+02 -.873630071E+02 -.873735777E+02 -.873865705E+02 -.874023140E+02 -.874211594E+02 -.874434815E+02 -.874696789E+02 -.875001741E+02 -.875354130E+02 -.875758639E+02 -.876220166E+02 -.876743789E+02 -.877334728E+02 -.877998294E+02 -.878739809E+02 -.879564513E+02 -.880477441E+02 -.881483278E+02 -.882586177E+02 -.883789551E+02 -.885095832E+02 -.886506198E+02 -.888020268E+02 -.889635777E+02 -.891348244E+02 -.893150626E+02 -.895033004E+02 -.896982302E+02 -.898982072E+02 -.901012385E+02 -.903049844E+02 -.905067766E+02 -.907036549E+02 -.908924257E+02 -.910697414E+02 -.912322014E+02 -.913764700E+02 -.914994074E+02 -.915982045E+02 -.916705139E+02 -.917145656E+02 -.917292584E+02 -.917142185E+02 -.916698198E+02 -.915971637E+02 -.914980202E+02 -.913747370E+02 -.912301232E+02 -.910673191E+02 -.908896602E+02 -.907005476E+02 -.905033289E+02 -.903011983E+02 -.900971160E+02 -.898937509E+02 -.896934430E+02 -.894981857E+02 -.893096242E+02 -.891290668E+02 -.889575062E+02 -.887956472E+02 -.886439390E+02 -.885026088E+02 -.883716959E+02 -.882510837E+02 -.881405302E+02 -.880396957E+02 -.879481663E+02 -.878654756E+02 -.877911220E+02 -.877245839E+02 -.876653312E+02 -.876128357E+02 -.875665779E+02 -.875260526E+02 -.874907732E+02 -.874602741E+02 -.874341124E+02 -.874118686E+02 -.873931464E+02 -.873775724E+02 -.873647951E+02 -.873544838E+02 -.873463273E+02 -.873400327E+02 -.873353244E+02 -.873319430E+02 -.873296460E+02 -.873282077E+02 -.873274219E+02 -.873271056E+02 -.873271056E+02
 -.873026554E+02 -.873026554E+02 -.873016474E+02 -.873001180E+02 -.872985131E+02 -.872972481E+02 -.872967176E+02 -.872973041E+02 -.872993858E+02 -.873033439E+02 -.873095690E+02 -.873184671E+02 -.873304641E+02 -.873460110E+02 -.873655869E+02 -.873897030E+02 -.874189050E+02 -.874537748E+02 -.874949317E+02 -.875430322E+02 -.875987677E+02 -.876628613E+02 -.877360614E+02 -.878191326E+02 -.879128435E+02 -.880179505E+02 -.881351772E+02 -.882651885E+02 -.884085593E+02 -.885657378E+02 -.887370024E+02 -.889224131E+02 -.891217584E+02 -.893344990E+02 -.895597100E+02 -.897960259E+02 -.900415911E+02 -.902940227E+02 -.905503903E+02 -.908072185E+02 -.910605210E+02 -.913058689E+02 -.915384980E+02 -.917534566E+02 -.919457892E+02 -.921107488E+02 -.922440259E+02 -.923419756E+02 -.924018247E+02 -.924218371E+02 -.924014219E+02 -.923411700E+02 -.922428174E+02 -.921091374E+02 -.919437747E+02 -.917510390E+02 -.915356771E+02 -.913026446E+02 -.910568933E+02 -.908031874E+02 -.905459559E+02 -.902891854E+02 -.900363511E+02 -.897903839E+02 -.895536669E+02 -.893280559E+02 -.891149168E+02 -.889151750E+02 -.887293704E+02 -.885577151E+02 -.884001497E+02 -.882563968E+02 -.881260091E+02 -.880084128E+02 -.879029441E+02 -.878088811E+02 -.877254692E+02 -.876519419E+02 -.875875367E+02 -.875315083E+02 -.874831364E+02 -.874417331E+02 -.874066456E+02 -.873772592E+02 -.873529970E+02 -.873333192E+02 -.873177218E+02 -.873057333E+02 -.872969118E+02 -.872908410E+02 -.872871255E+02 -.872853861E+02 -.872852537E+02 -.872863629E+02 -.872883447E+02 -.872908179E+02 -.872933793E+02 -.872955920E+02 -.872969721E+02 -.872969721E+02
 -.872665938E+02 -.872665938E+02 -.872635352E+02 -.872583719E+02 -.872519039E+02 -.872448147E+02 -.872377032E+02 -.872311084E+02 -.872255305E+02 -.872214485E+02 -.872193346E+02 -.872196666E+02 -.872229389E+02 -.872296713E+02 -.872404179E+02 -.872557740E+02 -.872763830E+02 -.873029420E+02 -.873362071E+02 -.873769966E+02 -.874261933E+02 -.874847441E+02 -.875536582E+02 -.876339999E+02 -.877268799E+02 -.878334389E+02 -.879548272E+02 -.880921757E+02 -.882465585E+02 -.884189463E+02 -.886101491E+02 -.888207475E+02 -.890510132E+02 -.893008198E+02 -.895695452E+02 -.898559711E+02 -.901581839E+02 -.904734851E+02 -.907983219E+02 -.911282495E+02 -.914579381E+02 -.917812374E+02 -.920913104E+02 -.923808423E+02 -.926423248E+02 -.928684064E+02 -.930522875E+02 -.931881296E+02 -.932714383E+02 -.932993782E+02 -.932709800E+02 -.931872129E+02 -.930509119E+02 -.928665713E+02 -.926400294E+02 -.923780856E+02 -.920880913E+02 -.917775545E+02 -.914537898E+02 -.911236343E+02 -.907932381E+02 -.904679308E+02 -.901521574E+02 -.898494703E+02 -.895625683E+02 -.892933649E+02 -.890430788E+02 -.888123319E+02 -.886012511E+02 -.884095650E+02 -.882366935E+02 -.880818273E+02 -.879439962E+02 -.878221270E+02 -.877150898E+02 -.876217357E+02 -.875409255E+02 -.874715508E+02 -.874125494E+02 -.873629155E+02 -.873217053E+02 -.872880404E+02 -.872611074E+02 -.872401563E+02 -.872244974E+02 -.872134965E+02 -.872065697E+02 -.872031770E+02 -.872028156E+02 -.872050121E+02 -.872093141E+02 -.872152802E+02 -.872224696E+02 -.872304289E+02 -.872386774E+02 -.872466889E+02 -.872538694E+02 -.872595305E+02 -.872628550E+02 -.872628550E+02
 -.872263925E+02 -.872263925E+02 -.872210185E+02 -.872117381E+02 -.871997357E+02 -.871859822E+02 -.871712904E+02 -.871563588E+02 -.871418068E+02 -.871282042E+02 -.871160943E+02 -.871060141E+02 -.870985113E+02 -.870941592E+02 -.870935701E+02 -.870974080E+02 -.871064000E+02 -.871213475E+02 -.871431362E+02 -.871727462E+02 -.872112597E+02 -.872598676E+02 -.873198738E+02 -.873926962E+02 -.874798627E+02 -.875830025E+02 -.877038285E+02 -.878441110E+02 -.880056387E+02 -.881901657E+02 -.883993411E+02 -.886346187E+02 -.888971468E+02 -.891876339E+02 -.895061950E+02 -.898521788E+02 -.902239841E+02 -.906188751E+02 -.910328113E+02 -.914603139E+02 -.918943914E+02 -.923265557E+02 -.927469554E+02 -.931446503E+02 -.935080403E+02 -.938254437E+02 -.940857940E+02 -.942794003E+02 -.943986896E+02 -.944388347E+02 -.943981768E+02 -.942783742E+02 -.940842540E+02 -.938233886E+02 -.935054685E+02 -.931415598E+02 -.927433441E+02 -.923224208E+02 -.918897299E+02 -.914551225E+02 -.910270864E+02 -.906126125E+02 -.902171797E+02 -.898448280E+02 -.894982929E+02 -.891791756E+02 -.888881270E+02 -.886250323E+02 -.883891825E+02 -.881794300E+02 -.879943206E+02 -.878322058E+02 -.876913318E+02 -.875699103E+02 -.874661720E+02 -.873784048E+02 -.873049812E+02 -.872443750E+02 -.871951709E+02 -.871560681E+02 -.871258797E+02 -.871035283E+02 -.870880402E+02 -.870785373E+02 -.870742280E+02 -.870743980E+02 -.870783995E+02 -.870856408E+02 -.870955748E+02 -.871076870E+02 -.871214820E+02 -.871364694E+02 -.871521465E+02 -.871679793E+02 -.871833782E+02 -.871976701E+02 -.872100622E+02 -.872195980E+02 -.872251004E+02 -.872251004E+02
 -.871826680E+02 -.871826680E+02 -.871747440E+02 -.871609138E+02 -.871427692E+02 -.871215804E+02 -.870983774E+02 -.870740144E+02 -.870492213E+02 -.870246444E+02 -.870008801E+02 -.869785031E+02 -.869580897E+02 -.869402395E+02 -.869255941E+02 -.869148556E+02 -.869088039E+02 -.869083144E+02 -.869143751E+02 -.869281042E+02 -.869507672E+02 -.869837935E+02 -.870287918E+02 -.870875631E+02 -.871621107E+02 -.872546439E+02 -.873675744E+02 -.875035015E+02 -.876651821E+02 -.878554816E+02 -.880772993E+02 -.883334637E+02 -.886265917E+02 -.889589053E+02 -.893320036E+02 -.897465882E+02 -.902021461E+02 -.906966019E+02 -.912259572E+02 -.917839522E+02 -.923617915E+02 -.929479922E+02 -.935284214E+02 -.940865885E+02 -.946042483E+02 -.950623379E+02 -.954422227E+02 -.957271543E+02 -.959037771E+02 -.959634587E+02 -.959032115E+02 -.957260224E+02 -.954405235E+02 -.950600697E+02 -.946014087E+02 -.940831748E+02 -.935244300E+02 -.929434191E+02 -.923566322E+02 -.917782016E+02 -.912196094E+02 -.906896508E+02 -.901945850E+02 -.897384097E+02 -.893231999E+02 -.889494680E+02 -.886165120E+02 -.883227324E+02 -.880659068E+02 -.878434181E+02 -.876524376E+02 -.874900658E+02 -.873534375E+02 -.872397960E+02 -.871465424E+02 -.870712658E+02 -.870117578E+02 -.869660172E+02 -.869322452E+02 -.869088365E+02 -.868943660E+02 -.868875739E+02 -.868873493E+02 -.868927136E+02 -.869028040E+02 -.869168567E+02 -.869341911E+02 -.869541932E+02 -.869762992E+02 -.869999790E+02 -.870247173E+02 -.870499945E+02 -.870752629E+02 -.870999203E+02 -.871232774E+02 -.871445177E+02 -.871626474E+02 -.871764321E+02 -.871843153E+02 -.871843153E+02
 -.871363661E+02 -.871363661E+02 -.871257081E+02 -.871069840E+02 -.870822054E+02 -.870529449E+02 -.870204455E+02 -.869857069E+02 -.869495528E+02 -.869126853E+02 -.868757280E+02 -.868392626E+02 -.868038592E+02 -.867701040E+02 -.867386241E+02 -.867101115E+02 -.866853472E+02 -.866652257E+02 -.866507806E+02 -.866432121E+02 -.866439150E+02 -.866545102E+02 -.866768752E+02 -.867131773E+02 -.867659046E+02 -.868378951E+02 -.869323595E+02 -.870528951E+02 -.872034840E+02 -.873884696E+02 -.876125015E+02 -.878804386E+02 -.881971976E+02 -.885675325E+02 -.889957309E+02 -.894852153E+02 -.900380403E+02 -.906542884E+02 -.913313793E+02 -.920633329E+02 -.928400509E+02 -.936467216E+02 -.944634853E+02 -.952655265E+02 -.960237650E+02 -.967062835E+02 -.972805353E+02 -.977162162E+02 -.979884755E+02 -.980809326E+02 -.979878597E+02 -.977149838E+02 -.972786848E+02 -.967038127E+02 -.960206708E+02 -.952618051E+02 -.944591321E+02 -.936417313E+02 -.928344173E+02 -.920570491E+02 -.913244376E+02 -.906466801E+02 -.900297564E+02 -.894762455E+02 -.889860644E+02 -.885571576E+02 -.881861018E+02 -.878686086E+02 -.875999235E+02 -.873751290E+02 -.871893656E+02 -.870379835E+02 -.869166388E+02 -.868213492E+02 -.867485177E+02 -.866949337E+02 -.866577602E+02 -.866345107E+02 -.866230203E+02 -.866214145E+02 -.866280775E+02 -.866416203E+02 -.866608516E+02 -.866847489E+02 -.867124328E+02 -.867431423E+02 -.867762119E+02 -.868110494E+02 -.868471145E+02 -.868838970E+02 -.869208934E+02 -.869575816E+02 -.869933922E+02 -.870276739E+02 -.870596520E+02 -.870883764E+02 -.871126566E+02 -.871309783E+02 -.871413963E+02 -.871413963E+02
 -.870887770E+02 -.870887770E+02 -.870752747E+02 -.870514438E+02 -.870197151E+02 -.869819569E+02 -.869396130E+02 -.868938111E+02 -.868454469E+02 -.867952506E+02 -.867438407E+02 -.866917677E+02 -.866395515E+02 -.865877137E+02 -.865368086E+02 -.864874523E+02 -.864403525E+02 -.863963402E+02 -.863564040E+02 -.863217276E+02 -.862937322E+02 -.862741232E+02 -.862649435E+02 -.862686312E+02 -.862880831E+02 -.863267214E+02 -.863885629E+02 -.864782841E+02 -.866012791E+02 -.867636988E+02 -.869724605E+02 -.872352104E+02 -.875602162E+02 -.879561632E+02 -.884318198E+02 -.889955345E+02 -.896545286E+02 -.904139501E+02 -.912756748E+02 -.922368702E+02 -.932883916E+02 -.944131576E+02 -.955847528E+02 -.967666190E+02 -.979122954E+02 -.989671997E+02 -.998723346E+02 -.100569983E+03 -.101010875E+03 -.101161578E+03 -.101010213E+03 -.100568657E+03 -.998703433E+02 -.989645402E+02 -.979089640E+02 -.967626109E+02 -.955800624E+02 -.944077782E+02 -.932823154E+02 -.922300887E+02 -.912681782E+02 -.904057278E+02 -.896455687E+02 -.889858242E+02 -.884213452E+02 -.879449094E+02 -.875481669E+02 -.872223486E+02 -.869587679E+02 -.867491561E+02 -.865858663E+02 -.864619802E+02 -.863713461E+02 -.863085695E+02 -.862689735E+02 -.862485416E+02 -.862438518E+02 -.862520087E+02 -.862705763E+02 -.862975153E+02 -.863311249E+02 -.863699911E+02 -.864129395E+02 -.864589946E+02 -.865073431E+02 -.865573009E+02 -.866082837E+02 -.866597795E+02 -.867113227E+02 -.867624673E+02 -.868127599E+02 -.868617096E+02 -.869087532E+02 -.869532140E+02 -.869942514E+02 -.870307974E+02 -.870614762E+02 -.870845004E+02 -.870975379E+02 -.870975379E+02
 -.870415193E+02 -.870415193E+02 -.870251598E+02 -.869961836E+02 -.869574263E+02 -.869110345E+02 -.868586331E+02 -.868014550E+02 -.867404412E+02 -.866763196E+02 -.866096675E+02 -.865409620E+02 -.864706229E+02 -.863990495E+02 -.863266548E+02 -.862538991E+02 -.861813239E+02 -.861095890E+02 -.860395139E+02 -.859721252E+02 -.859087110E+02 -.858508861E+02 -.858006676E+02 -.857605634E+02 -.857336755E+02 -.857238184E+02 -.857356521E+02 -.857748293E+02 -.858481513E+02 -.859637253E+02 -.861311101E+02 -.863614291E+02 -.866674199E+02 -.870633773E+02 -.875649293E+02 -.881885695E+02 -.889508483E+02 -.898671156E+02 -.909497012E+02 -.922054426E+02 -.936325360E+02 -.952168110E+02 -.969277472E+02 -.987148693E+02 -.100505552E+03 -.102205666E+03 -.103704670E+03 -.104886426E+03 -.105645674E+03 -.105907621E+03 -.105644969E+03 -.104885015E+03 -.103702550E+03 -.102202835E+03 -.100502005E+03 -.987106006E+02 -.969227501E+02 -.952110775E+02 -.936260571E+02 -.921982079E+02 -.909416992E+02 -.898583335E+02 -.889412718E+02 -.881781834E+02 -.875537168E+02 -.870513201E+02 -.866544986E+02 -.863476227E+02 -.861163962E+02 -.859480803E+02 -.858315501E+02 -.857572458E+02 -.857170588E+02 -.857041871E+02 -.857129773E+02 -.857387689E+02 -.857777478E+02 -.858268129E+02 -.858834583E+02 -.859456702E+02 -.860118392E+02 -.860806841E+02 -.861511893E+02 -.862225498E+02 -.862941257E+02 -.863654030E+02 -.864359581E+02 -.865054277E+02 -.865734782E+02 -.866397778E+02 -.867039650E+02 -.867656156E+02 -.868242034E+02 -.868790527E+02 -.869292799E+02 -.869737191E+02 -.870108271E+02 -.870385599E+02 -.870542130E+02 -.870542130E+02
 -.869964828E+02 -.869964828E+02 -.869773707E+02 -.869434244E+02 -.868978541E+02 -.868430576E+02 -.867808152E+02 -.867124387E+02 -.866388872E+02 -.865608560E+02 -.864788466E+02 -.863932229E+02 -.863042568E+02 -.862121680E+02 -.861171595E+02 -.860194527E+02 -.859193228E+02 -.858171378E+02 -.857134041E+02 -.856088186E+02 -.855043336E+02 -.854012348E+02 -.853012376E+02 -.852066050E+02 -.851202928E+02 -.850461250E+02 -.849890060E+02 -.849551727E+02 -.849524889E+02 -.849907828E+02 -.850822199E+02 -.852416979E+02 -.854872329E+02 -.858402891E+02 -.863259696E+02 -.869729481E+02 -.878129662E+02 -.888796543E+02 -.902063660E+02 -.918226565E+02 -.937490226E+02 -.959896128E+02 -.985229090E+02 -.101290990E+03 -.104189060E+03 -.107058505E+03 -.109688560E+03 -.111832970E+03 -.113246805E+03 -.113741996E+03 -.113246063E+03 -.111831484E+03 -.109686328E+03 -.107055523E+03 -.104185323E+03 -.101286491E+03 -.985176414E+02 -.959835671E+02 -.937421883E+02 -.918150219E+02 -.901979177E+02 -.888703776E+02 -.878028449E+02 -.869619644E+02 -.863141040E+02 -.858275207E+02 -.854735388E+02 -.852270538E+02 -.850665996E+02 -.849741585E+02 -.849348312E+02 -.849364504E+02 -.849691866E+02 -.850251745E+02 -.850981763E+02 -.851832869E+02 -.852766821E+02 -.853754070E+02 -.854772003E+02 -.855803497E+02 -.856835750E+02 -.857859319E+02 -.858867346E+02 -.859854930E+02 -.860818614E+02 -.861755951E+02 -.862665144E+02 -.863544727E+02 -.864393255E+02 -.865209015E+02 -.865989708E+02 -.866732092E+02 -.867431557E+02 -.868081612E+02 -.868673226E+02 -.869193989E+02 -.869627025E+02 -.869949581E+02 -.870131173E+02 -.870131173E+02
 -.869557229E+02 -.869557229E+02 -.869340954E+02 -.868955959E+02 -.868437645E+02 -.867812146E+02 -.867098516E+02 -.866310408E+02 -.865457350E+02 -.864545728E+02 -.863579538E+02 -.862560986E+02 -.861490954E+02 -.860369404E+02 -.859195721E+02 -.857969040E+02 -.856688586E+02 -.855354035E+02 -.853965952E+02 -.852526309E+02 -.851039149E+02 -.849511418E+02 -.847954043E+02 -.846383309E+02 -.844822632E+02 -.843304817E+02 -.841874936E+02 -.840593963E+02 -.839543303E+02 -.838830411E+02 -.838595608E+02 -.839020222E+02 -.840336015E+02 -.842835681E+02 -.846883791E+02 -.852926960E+02 -.861501037E+02 -.873231638E+02 -.888822274E+02 -.909021577E+02 -.934557823E+02 -.966025894E+02 -.100371054E+03 -.104733407E+03 -.109573275E+03 -.114650369E+03 -.119573457E+03 -.123803296E+03 -.126717741E+03 -.127768857E+03 -.126716967E+03 -.123801746E+03 -.119571129E+03 -.114647259E+03 -.109569377E+03 -.104728714E+03 -.100365557E+03 -.965962793E+02 -.934486470E+02 -.908941841E+02 -.888734008E+02 -.873134677E+02 -.861395200E+02 -.852812049E+02 -.846759588E+02 -.842701952E+02 -.840192503E+02 -.838866653E+02 -.838431688E+02 -.838655825E+02 -.839357717E+02 -.840397022E+02 -.841666270E+02 -.843084035E+02 -.844589334E+02 -.846137081E+02 -.847694468E+02 -.849238084E+02 -.850751660E+02 -.852224302E+02 -.853649117E+02 -.855022145E+02 -.856341536E+02 -.857606899E+02 -.858818799E+02 -.859978349E+02 -.861086871E+02 -.862145604E+02 -.863155425E+02 -.864116574E+02 -.865028345E+02 -.865888733E+02 -.866693998E+02 -.867438112E+02 -.868112055E+02 -.868702892E+02 -.869192575E+02 -.869556361E+02 -.869760748E+02 -.869760748E+02
 -.869213112E+02 -.869213112E+02 -.868975422E+02 -.868551583E+02 -.867979713E+02 -.867287672E+02 -.866495459E+02 -.865617035E+02 -.864661703E+02 -.863635149E+02 -.862540245E+02 -.861377651E+02 -.860146289E+02 -.858843717E+02 -.857466444E+02 -.856010208E+02 -.854470254E+02 -.852841630E+02 -.851119545E+02 -.849299810E+02 -.847379423E+02 -.845357343E+02 -.843235529E+02 -.841020343E+02 -.838724435E+02 -.836369264E+02 -.833988467E+02 -.831632338E+02 -.829373732E+02 -.827315818E+02 -.825602172E+02 -.824429784E+02 -.824065624E+02 -.824867380E+02 -.827308856E+02 -.832010024E+02 -.839770829E+02 -.851605916E+02 -.868774163E+02 -.892791098E+02 -.925403070E+02 -.968487876E+02 -.102382707E+03 -.109267238E+03 -.117501271E+03 -.126846686E+03 -.136684541E+03 -.145876647E+03 -.152745358E+03 -.155404397E+03 -.152744558E+03 -.145875047E+03 -.136682137E+03 -.126843474E+03 -.117497244E+03 -.109262389E+03 -.102377027E+03 -.968422661E+02 -.925329310E+02 -.892708651E+02 -.868682869E+02 -.851505599E+02 -.839661290E+02 -.831891050E+02 -.827180209E+02 -.824728805E+02 -.823916842E+02 -.824270497E+02 -.825432056E+02 -.827134530E+02 -.829180904E+02 -.831427581E+02 -.833771372E+02 -.836139400E+02 -.838481356E+02 -.840763590E+02 -.842964635E+02 -.845071844E+02 -.847078871E+02 -.848983786E+02 -.850787687E+02 -.852493662E+02 -.854106025E+02 -.855629755E+02 -.857070060E+02 -.858432057E+02 -.859720502E+02 -.860939558E+02 -.862092578E+02 -.863181860E+02 -.864208379E+02 -.865171442E+02 -.866068257E+02 -.866893366E+02 -.867637901E+02 -.868288605E+02 -.868826535E+02 -.869225351E+02 -.869449066E+02 -.869449066E+02
 -.868951513E+02 -.868951513E+02 -.868697435E+02 -.868243822E+02 -.867630812E+02 -.866887521E+02 -.866034595E+02 -.865086141E+02 -.864051172E+02 -.862934709E+02 -.861738586E+02 -.860462069E+02 -.859102308E+02 -.857654680E+02 -.856113061E+02 -.854470037E+02 -.852717104E+02 -.850844873E+02 -.848843308E+02 -.846702044E+02 -.844410814E+02 -.841960071E+02 -.839341853E+02 -.836551026E+02 -.833587031E+02 -.830456343E+02 -.827175900E+02 -.823777873E+02 -.820316262E+02 -.816875979E+02 -.813585308E+02 -.810632940E+02 -.808291119E+02 -.806946972E+02 -.807144569E+02 -.809640868E+02 -.815479080E+02 -.826082849E+02 -.843373115E+02 -.869904963E+02 -.909010691E+02 -.964911723E+02 -.104271427E+03 -.114811348E+03 -.128647096E+03 -.146067759E+03 -.166689685E+03 -.188717809E+03 -.207914870E+03 -.216928423E+03 -.207914052E+03 -.188716172E+03 -.166687225E+03 -.146064473E+03 -.128642976E+03 -.114806386E+03 -.104265614E+03 -.964844967E+02 -.908935177E+02 -.869820540E+02 -.843279615E+02 -.825980083E+02 -.815366842E+02 -.809518928E+02 -.807012678E+02 -.806804858E+02 -.808138488E+02 -.810469472E+02 -.813410662E+02 -.816689787E+02 -.820118134E+02 -.823567393E+02 -.826952629E+02 -.830219821E+02 -.833336778E+02 -.836286548E+02 -.839062646E+02 -.841665633E+02 -.844100656E+02 -.846375707E+02 -.848500390E+02 -.850485058E+02 -.852340210E+02 -.854076073E+02 -.855702309E+02 -.857227800E+02 -.858660478E+02 -.860007183E+02 -.861273497E+02 -.862463567E+02 -.863579864E+02 -.864622872E+02 -.865590661E+02 -.866478319E+02 -.867277187E+02 -.867973834E+02 -.868548700E+02 -.868974282E+02 -.869212742E+02 -.869212742E+02
 -.868787853E+02 -.868787853E+02 -.868523477E+02 -.868051128E+02 -.867412191E+02 -.866636544E+02 -.865745203E+02 -.864752325E+02 -.863666694E+02 -.862492844E+02 -.861231882E+02 -.859882095E+02 -.858439389E+02 -.856897610E+02 -.855248764E+02 -.853483184E+02 -.851589663E+02 -.849555564E+02 -.847366965E+02 -.845008846E+02 -.842465372E+02 -.839720331E+02 -.836757804E+02 -.833563165E+02 -.830124580E+02 -.826435189E+02 -.822496284E+02 -.818321879E+02 -.813945250E+02 -.809428270E+02 -.804874662E+02 -.800448838E+02 -.796402624E+02 -.793113228E+02 -.791137251E+02 -.791287670E+02 -.794743835E+02 -.803208990E+02 -.819136092E+02 -.846051131E+02 -.889012989E+02 -.955256503E+02 -.105505786E+03 -.120280043E+03 -.141799897E+03 -.172537647E+03 -.215123750E+03 -.270841003E+03 -.334895112E+03 -.382981840E+03 -.334894283E+03 -.270839344E+03 -.215121257E+03 -.172534315E+03 -.141795720E+03 -.120275013E+03 -.105499892E+03 -.955188812E+02 -.888936409E+02 -.845965508E+02 -.819041251E+02 -.803104737E+02 -.794629956E+02 -.791163928E+02 -.791003388E+02 -.792968962E+02 -.796247650E+02 -.800282827E+02 -.804697259E+02 -.809239093E+02 -.813743894E+02 -.818107911E+02 -.822269249E+02 -.826194607E+02 -.829869950E+02 -.833293972E+02 -.836473521E+02 -.839420432E+02 -.842149342E+02 -.844676202E+02 -.847017279E+02 -.849188497E+02 -.851205011E+02 -.853080942E+02 -.854829203E+02 -.856461394E+02 -.857987718E+02 -.859416902E+02 -.860756099E+02 -.862010743E+02 -.863184349E+02 -.864278215E+02 -.865291019E+02 -.866218241E+02 -.867051395E+02 -.867776977E+02 -.868375065E+02 -.868817452E+02 -.869065161E+02 -.869065161E+02
 -.868732199E+02 -.868732199E+02 -.868464313E+02 -.867985573E+02 -.867337784E+02 -.866551077E+02 -.865646592E+02 -.864638493E+02 -.863535478E+02 -.862341903E+02 -.861058610E+02 -.859683535E+02 -.858212137E+02 -.856637705E+02 -.854951571E+02 -.853143247E+02 -.851200534E+02 -.849109602E+02 -.846855086E+02 -.844420225E+02 -.841787082E+02 -.838936902E+02 -.835850690E+02 -.832510100E+02 -.828898799E+02 -.825004495E+02 -.820821938E+02 -.816357296E+02 -.811634505E+02 -.806704423E+02 -.801658007E+02 -.796645247E+02 -.791902411E+02 -.787791321E+02 -.784856261E+02 -.783906950E+02 -.786140681E+02 -.793324345E+02 -.808070257E+02 -.834263176E+02 -.877739694E+02 -.947406200E+02 -.105715377E+03 -.122929009E+03 -.150099436E+03 -.193705786E+03 -.265619257E+03 -.388757361E+03 -.609653288E+03 -.102717941E+04 -.609652455E+03 -.388755695E+03 -.265616753E+03 -.193702439E+03 -.150095241E+03 -.122923956E+03 -.105709457E+03 -.947338200E+02 -.877662761E+02 -.834177154E+02 -.807974971E+02 -.793219599E+02 -.786026257E+02 -.783782609E+02 -.784721742E+02 -.787646340E+02 -.791746658E+02 -.796478390E+02 -.801479685E+02 -.806514252E+02 -.811432073E+02 -.816142166E+02 -.820593646E+02 -.824762557E+02 -.828642707E+02 -.832239331E+02 -.835564710E+02 -.838635176E+02 -.841469087E+02 -.844085470E+02 -.846503133E+02 -.848740104E+02 -.850813281E+02 -.852738227E+02 -.854529054E+02 -.856198354E+02 -.857757159E+02 -.859214880E+02 -.860579234E+02 -.861856119E+02 -.863049424E+02 -.864160742E+02 -.865188967E+02 -.866129723E+02 -.866974591E+02 -.867710047E+02 -.868316054E+02 -.868764166E+02 -.869015025E+02 -.869015025E+02
 -.868788050E+02 -.868788050E+02 -.868523687E+02 -.868051358E+02 -.867412445E+02 -.866636824E+02 -.865745515E+02 -.864752670E+02 -.863667077E+02 -.862493267E+02 -.861232346E+02 -.859882600E+02 -.858439935E+02 -.856898197E+02 -.855249390E+02 -.853483850E+02 -.851590367E+02 -.849556307E+02 -.847367747E+02 -.845009666E+02 -.842466230E+02 -.839721226E+02 -.836758734E+02 -.833564129E+02 -.830125578E+02 -.826436219E+02 -.822497346E+02 -.818322970E+02 -.813946372E+02 -.809429420E+02 -.804875839E+02 -.800450041E+02 -.796403851E+02 -.793114479E+02 -.791138525E+02 -.791288964E+02 -.794745149E+02 -.803210322E+02 -.819137441E+02 -.846052497E+02 -.889014368E+02 -.955257895E+02 -.105505926E+03 -.120280185E+03 -.141800039E+03 -.172537790E+03 -.215123894E+03 -.270841147E+03 -.334895256E+03 -.382981984E+03 -.334894427E+03 -.270839488E+03 -.215121401E+03 -.172534459E+03 -.141795863E+03 -.120275155E+03 -.105500033E+03 -.955190216E+02 -.888937801E+02 -.845966887E+02 -.819042615E+02 -.803106086E+02 -.794631287E+02 -.791165241E+02 -.791004682E+02 -.792970235E+02 -.796248900E+02 -.800284054E+02 -.804698461E+02 -.809240269E+02 -.813745043E+02 -.818109031E+02 -.822270340E+02 -.826195667E+02 -.829870979E+02 -.833294968E+02 -.836474484E+02 -.839421361E+02 -.842150235E+02 -.844677059E+02 -.847018098E+02 -.849189278E+02 -.851205754E+02 -.853081646E+02 -.854829868E+02 -.856462018E+02 -.857988302E+02 -.859417446E+02 -.860756602E+02 -.862011206E+02 -.863184772E+02 -.864278600E+02 -.865291366E+02 -.866218553E+02 -.867051673E+02 -.867777225E+02 -.868375288E+02 -.868817656E+02 -.869065355E+02 -.869065355E+02
 -.868951905E+02 -.868951905E+02 -.868697854E+02 -.868244280E+02 -.867631318E+02 -.866888083E+02 -.866035220E+02 -.865086834E+02 -.864051941E+02 -.862935556E+02 -.861739515E+02 -.860463081E+02 -.859103402E+02 -.857655856E+02 -.856114316E+02 -.854471371E+02 -.852718516E+02 -.850846363E+02 -.848844876E+02 -.846703687E+02 -.844412533E+02 -.841961863E+02 -.839343716E+02 -.836552958E+02 -.833589031E+02 -.830458407E+02 -.827178028E+02 -.823780062E+02 -.820318510E+02 -.816878283E+02 -.813587668E+02 -.810635351E+02 -.808293580E+02 -.806949480E+02 -.807147121E+02 -.809643462E+02 -.815481714E+02 -.826085520E+02 -.843375821E+02 -.869907699E+02 -.909013457E+02 -.964914514E+02 -.104271709E+03 -.114811631E+03 -.128647381E+03 -.146068046E+03 -.166689972E+03 -.188718098E+03 -.207915159E+03 -.216928712E+03 -.207914342E+03 -.188716461E+03 -.166687514E+03 -.146064760E+03 -.128643262E+03 -.114806671E+03 -.104265898E+03 -.964847780E+02 -.908937967E+02 -.869823304E+02 -.843282350E+02 -.825982787E+02 -.815369511E+02 -.809521560E+02 -.807015271E+02 -.806807410E+02 -.808140994E+02 -.810471931E+02 -.813413072E+02 -.816692144E+02 -.820120437E+02 -.823569639E+02 -.826954816E+02 -.830221947E+02 -.833338841E+02 -.836288545E+02 -.839064576E+02 -.841667493E+02 -.844102445E+02 -.846377423E+02 -.848502032E+02 -.850486624E+02 -.852341699E+02 -.854077484E+02 -.855703641E+02 -.857229051E+02 -.858661649E+02 -.860008272E+02 -.861274505E+02 -.862464495E+02 -.863580713E+02 -.864623643E+02 -.865591357E+02 -.866478943E+02 -.867277744E+02 -.867974332E+02 -.868549148E+02 -.868974692E+02 -.869213131E+02 -.869213131E+02
 -.869213699E+02 -.869213699E+02 -.868976046E+02 -.868552267E+02 -.867980472E+02 -.867288517E+02 -.866496400E+02 -.865618081E+02 -.864662861E+02 -.863636426E+02 -.862541644E+02 -.861379173E+02 -.860147934E+02 -.858845485E+02 -.857468333E+02 -.856012217E+02 -.854472381E+02 -.852843875E+02 -.851121905E+02 -.849302285E+02 -.847382011E+02 -.845360041E+02 -.843238334E+02 -.841023253E+02 -.838727446E+02 -.836372372E+02 -.833991670E+02 -.831635634E+02 -.829377116E+02 -.827319288E+02 -.825605724E+02 -.824433415E+02 -.824069329E+02 -.824871157E+02 -.827312699E+02 -.832013931E+02 -.839774795E+02 -.851609938E+02 -.868778236E+02 -.892795219E+02 -.925407234E+02 -.968492078E+02 -.102383130E+03 -.109267665E+03 -.117501700E+03 -.126847117E+03 -.136684974E+03 -.145877082E+03 -.152745793E+03 -.155404832E+03 -.152744994E+03 -.145875483E+03 -.136682572E+03 -.126843907E+03 -.117497676E+03 -.109262819E+03 -.102377454E+03 -.968426897E+02 -.925333511E+02 -.892712813E+02 -.868686988E+02 -.851509670E+02 -.839665310E+02 -.831895014E+02 -.827184114E+02 -.824732646E+02 -.823920616E+02 -.824274199E+02 -.825435684E+02 -.827138079E+02 -.829184371E+02 -.831430963E+02 -.833774664E+02 -.836142600E+02 -.838484462E+02 -.840766597E+02 -.842967540E+02 -.845074646E+02 -.847081565E+02 -.848986371E+02 -.850790160E+02 -.852496021E+02 -.854108268E+02 -.855631880E+02 -.857072065E+02 -.858433942E+02 -.859722264E+02 -.860941199E+02 -.862094097E+02 -.863183258E+02 -.864209657E+02 -.865172602E+02 -.866069304E+02 -.866894305E+02 -.867638741E+02 -.868289355E+02 -.868827209E+02 -.869225968E+02 -.869449651E+02 -.869449651E+02
 -.869558012E+02 -.869558012E+02 -.869341784E+02 -.868956868E+02 -.868438657E+02 -.867813276E+02 -.867099777E+02 -.866311811E+02 -.865458905E+02 -.864547440E+02 -.863581413E+02 -.862563024E+02 -.861493157E+02 -.860371772E+02 -.859198251E+02 -.857971732E+02 -.856691437E+02 -.855357044E+02 -.853969116E+02 -.852529627E+02 -.851042617E+02 -.849515033E+02 -.847957802E+02 -.846387208E+02 -.844826667E+02 -.843308983E+02 -.841879230E+02 -.840598380E+02 -.839547840E+02 -.838835063E+02 -.838600370E+02 -.839025088E+02 -.840340982E+02 -.842840743E+02 -.846888943E+02 -.852932197E+02 -.861506354E+02 -.873237029E+02 -.888827734E+02 -.909027100E+02 -.934563404E+02 -.966031527E+02 -.100371622E+03 -.104733979E+03 -.109573850E+03 -.114650948E+03 -.119574038E+03 -.123803878E+03 -.126718325E+03 -.127769441E+03 -.126717551E+03 -.123802330E+03 -.119571712E+03 -.114647840E+03 -.109569955E+03 -.104729290E+03 -.100366129E+03 -.965968470E+02 -.934492101E+02 -.908947419E+02 -.888739529E+02 -.873140134E+02 -.861400588E+02 -.852817362E+02 -.846764822E+02 -.842707101E+02 -.840197562E+02 -.838871616E+02 -.838436551E+02 -.838660583E+02 -.839362364E+02 -.840401555E+02 -.841670684E+02 -.843088326E+02 -.844593496E+02 -.846141112E+02 -.847698362E+02 -.849241839E+02 -.850755272E+02 -.852227767E+02 -.853652432E+02 -.855025307E+02 -.856344542E+02 -.857609747E+02 -.858821487E+02 -.859980875E+02 -.861089234E+02 -.862147803E+02 -.863157461E+02 -.864118447E+02 -.865030057E+02 -.865890289E+02 -.866695401E+02 -.867439371E+02 -.868113180E+02 -.868703897E+02 -.869193479E+02 -.869557189E+02 -.869761532E+02 -.869761532E+02
 -.869965809E+02 -.869965809E+02 -.869774747E+02 -.869435383E+02 -.868979810E+02 -.868431998E+02 -.867809740E+02 -.867126155E+02 -.866390830E+02 -.865610715E+02 -.864790824E+02 -.863934793E+02 -.863045340E+02 -.862124658E+02 -.861174779E+02 -.860197915E+02 -.859196816E+02 -.858175165E+02 -.857138023E+02 -.856092362E+02 -.855047701E+02 -.854016899E+02 -.853017107E+02 -.852070957E+02 -.851208005E+02 -.850466493E+02 -.849895465E+02 -.849557286E+02 -.849530598E+02 -.849913682E+02 -.850828191E+02 -.852423103E+02 -.854878580E+02 -.858409262E+02 -.863266180E+02 -.869736072E+02 -.878136353E+02 -.888803328E+02 -.902070531E+02 -.918233517E+02 -.937497250E+02 -.959903218E+02 -.985236238E+02 -.101291710E+03 -.104189785E+03 -.107059233E+03 -.109689291E+03 -.111833704E+03 -.113247540E+03 -.113742732E+03 -.113246798E+03 -.111832219E+03 -.109687061E+03 -.107056254E+03 -.104186051E+03 -.101287215E+03 -.985183612E+02 -.959842817E+02 -.937428970E+02 -.918157240E+02 -.901986125E+02 -.888710644E+02 -.878035230E+02 -.869626331E+02 -.863147627E+02 -.858281687E+02 -.854741755E+02 -.852276784E+02 -.850672117E+02 -.849747573E+02 -.849354161E+02 -.849370209E+02 -.849697421E+02 -.850257145E+02 -.850987002E+02 -.851837942E+02 -.852771723E+02 -.853758796E+02 -.854776548E+02 -.855807858E+02 -.856839922E+02 -.857863298E+02 -.858871129E+02 -.859858515E+02 -.860821997E+02 -.861759130E+02 -.862668118E+02 -.863547494E+02 -.864395817E+02 -.865211373E+02 -.865991864E+02 -.866734049E+02 -.867433323E+02 -.868083197E+02 -.868674642E+02 -.869195254E+02 -.869628163E+02 -.869950622E+02 -.870132160E+02 -.870132160E+02
 -.870416378E+02 -.870416378E+02 -.870252852E+02 -.869963211E+02 -.869575797E+02 -.869112065E+02 -.868588255E+02 -.868016691E+02 -.867406782E+02 -.866765804E+02 -.866099527E+02 -.865412721E+02 -.864709582E+02 -.863994098E+02 -.863270401E+02 -.862543090E+02 -.861817581E+02 -.861100472E+02 -.860399959E+02 -.859726304E+02 -.859092391E+02 -.858514366E+02 -.858012400E+02 -.857611571E+02 -.857342899E+02 -.857244529E+02 -.857363060E+02 -.857755020E+02 -.858488421E+02 -.859644336E+02 -.861318352E+02 -.863621701E+02 -.866681762E+02 -.870641481E+02 -.875657139E+02 -.881893670E+02 -.889516579E+02 -.898679366E+02 -.909505326E+02 -.922062836E+02 -.936333859E+02 -.952176688E+02 -.969286121E+02 -.987157404E+02 -.100506429E+03 -.102206546E+03 -.103705554E+03 -.104887314E+03 -.105646563E+03 -.105908510E+03 -.105645859E+03 -.104885904E+03 -.103703437E+03 -.102203719E+03 -.100502886E+03 -.987114768E+02 -.969236210E+02 -.952119422E+02 -.936269146E+02 -.921990574E+02 -.909425399E+02 -.898591645E+02 -.889420924E+02 -.881789926E+02 -.875545138E+02 -.870521042E+02 -.866552689E+02 -.863483785E+02 -.861171368E+02 -.859488048E+02 -.858322579E+02 -.857579361E+02 -.857177310E+02 -.857048404E+02 -.857136111E+02 -.857393826E+02 -.857783408E+02 -.858273847E+02 -.858840083E+02 -.859461979E+02 -.860123439E+02 -.860811656E+02 -.861516471E+02 -.862229835E+02 -.862945350E+02 -.863657876E+02 -.864363180E+02 -.865057626E+02 -.865737882E+02 -.866400630E+02 -.867042258E+02 -.867658525E+02 -.868244172E+02 -.868792445E+02 -.869294512E+02 -.869738722E+02 -.870109647E+02 -.870386859E+02 -.870543324E+02 -.870543324E+02
 -.870889164E+02 -.870889164E+02 -.870754224E+02 -.870516059E+02 -.870198962E+02 -.869821598E+02 -.869398399E+02 -.868940635E+02 -.868457261E+02 -.867955576E+02 -.867441765E+02 -.866921329E+02 -.866399464E+02 -.865881383E+02 -.865372626E+02 -.864879353E+02 -.864408641E+02 -.863968801E+02 -.863569717E+02 -.863223228E+02 -.862943543E+02 -.862747718E+02 -.862656179E+02 -.862693308E+02 -.862888070E+02 -.863274690E+02 -.863893333E+02 -.864790766E+02 -.866020930E+02 -.867645332E+02 -.869733147E+02 -.872360835E+02 -.875611073E+02 -.879570714E+02 -.884327441E+02 -.889964741E+02 -.896554825E+02 -.904149173E+02 -.912766544E+02 -.922378611E+02 -.932893929E+02 -.944141683E+02 -.955857718E+02 -.967676453E+02 -.979133280E+02 -.989682375E+02 -.998733767E+02 -.100571028E+03 -.101011923E+03 -.101162626E+03 -.101011261E+03 -.100569704E+03 -.998713883E+02 -.989655821E+02 -.979100016E+02 -.967636433E+02 -.955810884E+02 -.944087969E+02 -.932833257E+02 -.922310895E+02 -.912691687E+02 -.904067068E+02 -.896465354E+02 -.889867775E+02 -.884222842E+02 -.879458331E+02 -.875490745E+02 -.872232390E+02 -.869596403E+02 -.867500097E+02 -.865867001E+02 -.864627934E+02 -.863721380E+02 -.863093392E+02 -.862697203E+02 -.862492647E+02 -.862445505E+02 -.862526823E+02 -.862712243E+02 -.862981369E+02 -.863317196E+02 -.863705583E+02 -.864134788E+02 -.864595056E+02 -.865078254E+02 -.865577541E+02 -.866087076E+02 -.866601741E+02 -.867116879E+02 -.867628033E+02 -.868130672E+02 -.868619887E+02 -.869090050E+02 -.869534399E+02 -.869944533E+02 -.870309777E+02 -.870616383E+02 -.870846489E+02 -.870976786E+02 -.870976786E+02
 -.871365272E+02 -.871365272E+02 -.871258789E+02 -.871071718E+02 -.870824152E+02 -.870531800E+02 -.870207081E+02 -.869859988E+02 -.869498755E+02 -.869130401E+02 -.868761160E+02 -.868396846E+02 -.868043156E+02 -.867705948E+02 -.867391490E+02 -.867106700E+02 -.866859387E+02 -.866658497E+02 -.866514368E+02 -.866438999E+02 -.866446340E+02 -.866552597E+02 -.866776546E+02 -.867139858E+02 -.867667414E+02 -.868387592E+02 -.869332500E+02 -.870538111E+02 -.872044247E+02 -.873894340E+02 -.876134887E+02 -.878814477E+02 -.881982276E+02 -.885685822E+02 -.889967993E+02 -.894863013E+02 -.900391428E+02 -.906554062E+02 -.913325115E+02 -.920644782E+02 -.928412082E+02 -.936478897E+02 -.944646630E+02 -.952667127E+02 -.960249585E+02 -.967074830E+02 -.972817396E+02 -.977174242E+02 -.979896859E+02 -.980821441E+02 -.979890712E+02 -.977161941E+02 -.972798927E+02 -.967050169E+02 -.960218701E+02 -.952629983E+02 -.944603180E+02 -.936429086E+02 -.928355849E+02 -.920582059E+02 -.913255823E+02 -.906478117E+02 -.900308736E+02 -.894773473E+02 -.889871497E+02 -.885582252E+02 -.881871507E+02 -.878696378E+02 -.876009318E+02 -.873761155E+02 -.871903293E+02 -.870389234E+02 -.869175540E+02 -.868222388E+02 -.867493807E+02 -.866957694E+02 -.866585678E+02 -.866352893E+02 -.866237692E+02 -.866221330E+02 -.866287648E+02 -.866422759E+02 -.866614749E+02 -.866853395E+02 -.867129901E+02 -.867436661E+02 -.867767018E+02 -.868115054E+02 -.868475366E+02 -.868842854E+02 -.869212485E+02 -.869579042E+02 -.869936833E+02 -.870279351E+02 -.870598853E+02 -.870885848E+02 -.871128440E+02 -.871311499E+02 -.871415589E+02 -.871415589E+02
 -.871828514E+02 -.871828514E+02 -.871749388E+02 -.871611282E+02 -.871430088E+02 -.871218488E+02 -.870986771E+02 -.870743473E+02 -.870495891E+02 -.870250486E+02 -.870013221E+02 -.869789838E+02 -.869586097E+02 -.869407988E+02 -.869261923E+02 -.869154921E+02 -.869094780E+02 -.869090255E+02 -.869151227E+02 -.869288878E+02 -.869515863E+02 -.869846475E+02 -.870296799E+02 -.870884844E+02 -.871630642E+02 -.872556284E+02 -.873685890E+02 -.875045452E+02 -.876662539E+02 -.878565804E+02 -.880784241E+02 -.883346134E+02 -.886277651E+02 -.889601013E+02 -.893332209E+02 -.897478255E+02 -.902034023E+02 -.906978755E+02 -.912272471E+02 -.917852571E+02 -.923631100E+02 -.929493231E+02 -.935297632E+02 -.940879400E+02 -.946056080E+02 -.950637046E+02 -.954435948E+02 -.957285306E+02 -.959051561E+02 -.959648392E+02 -.959045918E+02 -.957274014E+02 -.954418997E+02 -.950614417E+02 -.946027751E+02 -.940845342E+02 -.935257811E+02 -.929447605E+02 -.923579626E+02 -.917795195E+02 -.912209137E+02 -.906909400E+02 -.901958579E+02 -.897396650E+02 -.893244363E+02 -.889506843E+02 -.886177070E+02 -.883239049E+02 -.880670556E+02 -.878445421E+02 -.876535356E+02 -.874911367E+02 -.873544803E+02 -.872408096E+02 -.871475258E+02 -.870722179E+02 -.870126779E+02 -.869669043E+02 -.869330984E+02 -.869096550E+02 -.868951491E+02 -.868883209E+02 -.868880594E+02 -.868933864E+02 -.869034389E+02 -.869174534E+02 -.869347493E+02 -.869547127E+02 -.869767801E+02 -.870004214E+02 -.870251219E+02 -.870503620E+02 -.870755945E+02 -.871002178E+02 -.871235432E+02 -.871447552E+02 -.871628610E+02 -.871766275E+02 -.871845006E+02 -.871845006E+02
 -.872265987E+02 -.872265987E+02 -.872212378E+02 -.872119797E+02 -.872000059E+02 -.871862850E+02 -.871716285E+02 -.871567342E+02 -.871422215E+02 -.871286598E+02 -.871165924E+02 -.871065558E+02 -.870990973E+02 -.870947894E+02 -.870942443E+02 -.870981254E+02 -.871071598E+02 -.871221490E+02 -.871439788E+02 -.871736294E+02 -.872121828E+02 -.872608299E+02 -.873208746E+02 -.873937343E+02 -.874809372E+02 -.875841121E+02 -.877049720E+02 -.878452872E+02 -.880068465E+02 -.881914040E+02 -.884006086E+02 -.886359143E+02 -.888984691E+02 -.891889816E+02 -.895075667E+02 -.898535732E+02 -.902253997E+02 -.906203104E+02 -.910342649E+02 -.914617844E+02 -.918958772E+02 -.923280555E+02 -.927484675E+02 -.931461733E+02 -.935095727E+02 -.938269838E+02 -.940873403E+02 -.942809512E+02 -.944002436E+02 -.944403903E+02 -.943997323E+02 -.942799282E+02 -.940858047E+02 -.938249346E+02 -.935070083E+02 -.931430917E+02 -.927448666E+02 -.923239324E+02 -.918912291E+02 -.914566077E+02 -.910285561E+02 -.906140653E+02 -.902186142E+02 -.898462426E+02 -.894996863E+02 -.891805463E+02 -.888894737E+02 -.886263535E+02 -.883904771E+02 -.881806965E+02 -.879955579E+02 -.878334125E+02 -.876925068E+02 -.875710524E+02 -.874672800E+02 -.873794777E+02 -.873060179E+02 -.872453745E+02 -.871961323E+02 -.871569904E+02 -.871267621E+02 -.871043700E+02 -.870888404E+02 -.870792954E+02 -.870749435E+02 -.870750704E+02 -.870790285E+02 -.870862263E+02 -.870961167E+02 -.871081856E+02 -.871219379E+02 -.871368834E+02 -.871525202E+02 -.871683145E+02 -.871836778E+02 -.871979376E+02 -.872103028E+02 -.872198183E+02 -.872253092E+02 -.872253092E+02
 -.872668240E+02 -.872668240E+02 -.872637797E+02 -.872586414E+02 -.872522054E+02 -.872451528E+02 -.872380810E+02 -.872315281E+02 -.872259941E+02 -.872219578E+02 -.872198912E+02 -.872202718E+02 -.872235933E+02 -.872303752E+02 -.872411709E+02 -.872565754E+02 -.872772318E+02 -.873038376E+02 -.873371486E+02 -.873779833E+02 -.874272245E+02 -.874858192E+02 -.875547761E+02 -.876351597E+02 -.877280802E+02 -.878346785E+02 -.879561047E+02 -.880934898E+02 -.882479079E+02 -.884203297E+02 -.886115652E+02 -.888221950E+02 -.890524906E+02 -.893023255E+02 -.895710777E+02 -.898575289E+02 -.901597654E+02 -.904750886E+02 -.907999459E+02 -.911298923E+02 -.914595981E+02 -.917829129E+02 -.920929998E+02 -.923825438E+02 -.926440367E+02 -.928701270E+02 -.930540150E+02 -.931898623E+02 -.932731744E+02 -.933011160E+02 -.932727178E+02 -.931889489E+02 -.930526444E+02 -.928682985E+02 -.926417496E+02 -.923797970E+02 -.920897922E+02 -.917792432E+02 -.914554646E+02 -.911252935E+02 -.907948800E+02 -.904695539E+02 -.901537598E+02 -.898510507E+02 -.895641248E+02 -.892948962E+02 -.890445832E+02 -.888138079E+02 -.886026973E+02 -.884109799E+02 -.882380757E+02 -.880831754E+02 -.879453089E+02 -.878234029E+02 -.877163276E+02 -.876229343E+02 -.875420837E+02 -.874726675E+02 -.874136234E+02 -.873639458E+02 -.873226911E+02 -.872889807E+02 -.872620013E+02 -.872410033E+02 -.872252967E+02 -.872142477E+02 -.872072723E+02 -.872038310E+02 -.872034210E+02 -.872055691E+02 -.872098234E+02 -.872157428E+02 -.872228870E+02 -.872308034E+02 -.872390120E+02 -.872469878E+02 -.872541382E+02 -.872597766E+02 -.872630882E+02 -.872630882E+02
 -.873029107E+02 -.873029107E+02 -.873019182E+02 -.873004161E+02 -.872988466E+02 -.872976225E+02 -.872971364E+02 -.872977698E+02 -.872999004E+02 -.873039092E+02 -.873101868E+02 -.873191385E+02 -.873311901E+02 -.873467917E+02 -.873664220E+02 -.873905919E+02 -.874198467E+02 -.874547684E+02 -.874959764E+02 -.875441270E+02 -.875999120E+02 -.876640541E+02 -.877373017E+02 -.878204192E+02 -.879141751E+02 -.880193257E+02 -.881365946E+02 -.882666465E+02 -.884100565E+02 -.885672728E+02 -.887385736E+02 -.889240190E+02 -.891233974E+02 -.893361695E+02 -.895614103E+02 -.897977542E+02 -.900433456E+02 -.902958018E+02 -.905521920E+02 -.908090411E+02 -.910623627E+02 -.913077278E+02 -.915403723E+02 -.917553444E+02 -.919476885E+02 -.921126577E+02 -.922459425E+02 -.923438980E+02 -.924037509E+02 -.924237652E+02 -.924033499E+02 -.923430961E+02 -.922447395E+02 -.921110536E+02 -.919456832E+02 -.917529377E+02 -.915375641E+02 -.913045181E+02 -.910587514E+02 -.908050282E+02 -.905477775E+02 -.902909860E+02 -.900381289E+02 -.897921372E+02 -.895553938E+02 -.893297547E+02 -.891165859E+02 -.889168126E+02 -.887309749E+02 -.885592848E+02 -.884016832E+02 -.882578924E+02 -.881274654E+02 -.880098282E+02 -.879043174E+02 -.878102109E+02 -.877267542E+02 -.876531807E+02 -.875887283E+02 -.875326513E+02 -.874842300E+02 -.874427762E+02 -.874076374E+02 -.873781988E+02 -.873538837E+02 -.873341526E+02 -.873185013E+02 -.873064588E+02 -.872975834E+02 -.872914589E+02 -.872876905E+02 -.872858993E+02 -.872857168E+02 -.872867784E+02 -.872887159E+02 -.872911495E+02 -.872936775E+02 -.872958650E+02 -.872972308E+02 -.872972308E+02
 -.873345339E+02 -.873345339E+02 -.873353159E+02 -.873369476E+02 -.873395533E+02 -.873433014E+02 -.873483949E+02 -.873550666E+02 -.873635748E+02 -.873742017E+02 -.873872525E+02 -.874030550E+02 -.874219603E+02 -.874443425E+02 -.874705999E+02 -.875011544E+02 -.875364516E+02 -.875769601E+02 -.876231692E+02 -.876755869E+02 -.877347354E+02 -.878011454E+02 -.878753492E+02 -.879578706E+02 -.880492131E+02 -.881498448E+02 -.882601812E+02 -.883805636E+02 -.885112351E+02 -.886523133E+02 -.888037602E+02 -.889653494E+02 -.891366326E+02 -.893169055E+02 -.895051762E+02 -.897001369E+02 -.899001429E+02 -.901032012E+02 -.903069722E+02 -.905087874E+02 -.907056868E+02 -.908944766E+02 -.910718092E+02 -.912342840E+02 -.913785653E+02 -.915015134E+02 -.916003190E+02 -.916726348E+02 -.917166907E+02 -.917313855E+02 -.917163456E+02 -.916719447E+02 -.915992842E+02 -.915001342E+02 -.913768424E+02 -.912322179E+02 -.910694009E+02 -.908917271E+02 -.907025975E+02 -.905053597E+02 -.903032080E+02 -.900991026E+02 -.898957123E+02 -.896953772E+02 -.895000909E+02 -.893114984E+02 -.891309081E+02 -.889593128E+02 -.887974172E+02 -.886456707E+02 -.885043005E+02 -.883733458E+02 -.882526902E+02 -.881420918E+02 -.880412107E+02 -.879496333E+02 -.878668931E+02 -.877924887E+02 -.877258983E+02 -.876665923E+02 -.876140422E+02 -.875677286E+02 -.875271466E+02 -.874918097E+02 -.874612523E+02 -.874350317E+02 -.874127286E+02 -.873939468E+02 -.873783132E+02 -.873654768E+02 -.873551071E+02 -.873468934E+02 -.873405436E+02 -.873357827E+02 -.873323525E+02 -.873300118E+02 -.873285367E+02 -.873277231E+02 -.873273910E+02 -.873273910E+02
 -.873616106E+02 -.873616106E+02 -.873638914E+02 -.873681603E+02 -.873742630E+02 -.873821505E+02 -.873918554E+02 -.874034733E+02 -.874171502E+02 -.874330734E+02 -.874514642E+02 -.874725731E+02 -.874966759E+02 -.875240712E+02 -.875550773E+02 -.875900307E+02 -.876292831E+02 -.876731990E+02 -.877221523E+02 -.877765224E+02 -.878366893E+02 -.879030273E+02 -.879758976E+02 -.880556394E+02 -.881425592E+02 -.882369185E+02 -.883389194E+02 -.884486887E+02 -.885662599E+02 -.886915543E+02 -.888243604E+02 -.889643132E+02 -.891108738E+02 -.892633104E+02 -.894206816E+02 -.895818243E+02 -.897453468E+02 -.899096303E+02 -.900728382E+02 -.902329376E+02 -.903877317E+02 -.905349049E+02 -.906720801E+02 -.907968862E+02 -.909070354E+02 -.910004038E+02 -.910751138E+02 -.911296111E+02 -.911627323E+02 -.911737574E+02 -.911624425E+02 -.911290316E+02 -.910742452E+02 -.909992471E+02 -.909055916E+02 -.907951567E+02 -.906700667E+02 -.905326098E+02 -.903851573E+02 -.902300868E+02 -.900697144E+02 -.899062373E+02 -.897416890E+02 -.895779066E+02 -.894165096E+02 -.892588904E+02 -.891062129E+02 -.889594192E+02 -.888192422E+02 -.886862219E+02 -.885607242E+02 -.884429620E+02 -.883330152E+02 -.882308519E+02 -.881363468E+02 -.880492995E+02 -.879694503E+02 -.878964947E+02 -.878300955E+02 -.877698934E+02 -.877155163E+02 -.876665861E+02 -.876227254E+02 -.875835617E+02 -.875487314E+02 -.875178829E+02 -.874906789E+02 -.874667981E+02 -.874459368E+02 -.874278103E+02 -.874121546E+02 -.873987283E+02 -.873873150E+02 -.873777269E+02 -.873698101E+02 -.873634515E+02 -.873585888E+02 -.873552242E+02 -.873534440E+02 -.873534440E+02
 -.873842466E+02 -.873842466E+02 -.873877625E+02 -.873941959E+02 -.874031539E+02 -.874143998E+02 -.874278154E+02 -.874433744E+02 -.874611207E+02 -.874811537E+02 -.875036160E+02 -.875286848E+02 -.875565650E+02 -.875874836E+02 -.876216853E+02 -.876594282E+02 -.877009803E+02 -.877466156E+02 -.877966099E+02 -.878512364E+02 -.879107602E+02 -.879754331E+02 -.880454859E+02 -.881211214E+02 -.882025052E+02 -.882897559E+02 -.883829345E+02 -.884820324E+02 -.885869587E+02 -.886975279E+02 -.888134458E+02 -.889342978E+02 -.890595366E+02 -.891884722E+02 -.893202649E+02 -.894539207E+02 -.895882927E+02 -.897220862E+02 -.898538717E+02 -.899821031E+02 -.901051449E+02 -.902213052E+02 -.903288762E+02 -.904261802E+02 -.905116194E+02 -.905837276E+02 -.906412209E+02 -.906830450E+02 -.907084152E+02 -.907168477E+02 -.907081793E+02 -.906825736E+02 -.906405148E+02 -.905827880E+02 -.905104480E+02 -.904247791E+02 -.903272479E+02 -.902194528E+02 -.901030720E+02 -.899798138E+02 -.898513706E+02 -.897193787E+02 -.895853847E+02 -.894508191E+02 -.893169771E+02 -.891850067E+02 -.890559026E+02 -.889305056E+02 -.888095067E+02 -.886934544E+02 -.885827648E+02 -.884777331E+02 -.883785465E+02 -.882852972E+02 -.881979956E+02 -.881165824E+02 -.880409407E+02 -.879709067E+02 -.879062795E+02 -.878468298E+02 -.877923077E+02 -.877424491E+02 -.876969817E+02 -.876556298E+02 -.876181187E+02 -.875841782E+02 -.875535456E+02 -.875259696E+02 -.875012122E+02 -.874790528E+02 -.874592912E+02 -.874417524E+02 -.874262921E+02 -.874128040E+02 -.874012296E+02 -.873915714E+02 -.873839100E+02 -.873784280E+02 -.873754414E+02 -.873754414E+02
 -.874026853E+02 -.874026853E+02 -.874071913E+02 -.874153525E+02 -.874265767E+02 -.874404679E+02 -.874567798E+02 -.874753795E+02 -.874962210E+02 -.875193251E+02 -.875447633E+02 -.875726464E+02 -.876031148E+02 -.876363311E+02 -.876724743E+02 -.877117343E+02 -.877543073E+02 -.878003913E+02 -.878501817E+02 -.879038665E+02 -.879616218E+02 -.880236058E+02 -.880899536E+02 -.881607702E+02 -.882361241E+02 -.883160394E+02 -.884004878E+02 -.884893805E+02 -.885825599E+02 -.886797903E+02 -.887807508E+02 -.888850271E+02 -.889921060E+02 -.891013700E+02 -.892120958E+02 -.893234540E+02 -.894345128E+02 -.895442457E+02 -.896515427E+02 -.897552264E+02 -.898540723E+02 -.899468332E+02 -.900322677E+02 -.901091715E+02 -.901764100E+02 -.902329517E+02 -.902779009E+02 -.903105265E+02 -.903302870E+02 -.903368500E+02 -.903301032E+02 -.903101594E+02 -.902773516E+02 -.902322217E+02 -.901755014E+02 -.901080871E+02 -.900310106E+02 -.899454072E+02 -.898524820E+02 -.897534769E+02 -.896496398E+02 -.895421960E+02 -.894323237E+02 -.893211338E+02 -.892096536E+02 -.890988159E+02 -.889894510E+02 -.888822836E+02 -.887779322E+02 -.886769112E+02 -.885796364E+02 -.884864301E+02 -.883975293E+02 -.883130934E+02 -.882332129E+02 -.881579175E+02 -.880871848E+02 -.880209482E+02 -.879591039E+02 -.879015184E+02 -.878480345E+02 -.877984768E+02 -.877526570E+02 -.877103789E+02 -.876714419E+02 -.876356455E+02 -.876027928E+02 -.875726945E+02 -.875451724E+02 -.875200644E+02 -.874972292E+02 -.874765530E+02 -.874579574E+02 -.874414095E+02 -.874269360E+02 -.874146405E+02 -.874047272E+02 -.873975326E+02 -.873935663E+02 -.873935663E+02
 -.874172615E+02 -.874172615E+02 -.874225361E+02 -.874320312E+02 -.874449930E+02 -.874608947E+02 -.874793826E+02 -.875002341E+02 -.875233261E+02 -.875486111E+02 -.875760986E+02 -.876058408E+02 -.876379217E+02 -.876724481E+02 -.877095423E+02 -.877493364E+02 -.877919670E+02 -.878375702E+02 -.878862773E+02 -.879382103E+02 -.879934774E+02 -.880521681E+02 -.881143489E+02 -.881800573E+02 -.882492973E+02 -.883220333E+02 -.883981845E+02 -.884776192E+02 -.885601493E+02 -.886455250E+02 -.887334295E+02 -.888234760E+02 -.889152038E+02 -.890080775E+02 -.891014868E+02 -.891947489E+02 -.892871134E+02 -.893777689E+02 -.894658534E+02 -.895504667E+02 -.896306859E+02 -.897055831E+02 -.897742454E+02 -.898357962E+02 -.898894174E+02 -.899343710E+02 -.899700202E+02 -.899958483E+02 -.900114742E+02 -.900166643E+02 -.900113401E+02 -.899955808E+02 -.899696205E+02 -.899338409E+02 -.898887594E+02 -.898350135E+02 -.897733417E+02 -.897045630E+02 -.896295546E+02 -.895492302E+02 -.894645185E+02 -.893763431E+02 -.892856053E+02 -.891931680E+02 -.890998434E+02 -.890063831E+02 -.889134711E+02 -.888217187E+02 -.887316626E+02 -.886437648E+02 -.885584136E+02 -.884759272E+02 -.883965568E+02 -.883204922E+02 -.882478667E+02 -.881787625E+02 -.881132169E+02 -.880512273E+02 -.879927574E+02 -.879377419E+02 -.878860917E+02 -.878376987E+02 -.877924400E+02 -.877501821E+02 -.877107851E+02 -.876741064E+02 -.876400046E+02 -.876083440E+02 -.875789987E+02 -.875518582E+02 -.875268338E+02 -.875038660E+02 -.874829346E+02 -.874640713E+02 -.874473765E+02 -.874330401E+02 -.874213706E+02 -.874128320E+02 -.874080933E+02 -.874080933E+02
 -.874283634E+02 -.874283634E+02 -.874342099E+02 -.874446914E+02 -.874589263E+02 -.874762840E+02 -.874963237E+02 -.875187491E+02 -.875433728E+02 -.875700899E+02 -.875988570E+02 -.876296765E+02 -.876625843E+02 -.876976399E+02 -.877349184E+02 -.877745043E+02 -.878164857E+02 -.878609496E+02 -.879079775E+02 -.879576412E+02 -.880099988E+02 -.880650907E+02 -.881229355E+02 -.881835261E+02 -.882468255E+02 -.883127629E+02 -.883812298E+02 -.884520758E+02 -.885251053E+02 -.886000743E+02 -.886766877E+02 -.887545973E+02 -.888334013E+02 -.889126437E+02 -.889918164E+02 -.890703620E+02 -.891476782E+02 -.892231241E+02 -.892960286E+02 -.893657000E+02 -.894314376E+02 -.894925446E+02 -.895483421E+02 -.895981838E+02 -.896414712E+02 -.896776681E+02 -.897063143E+02 -.897270382E+02 -.897395664E+02 -.897437321E+02 -.897394793E+02 -.897268646E+02 -.897060557E+02 -.896773265E+02 -.896410494E+02 -.895976854E+02 -.895477712E+02 -.894919064E+02 -.894307378E+02 -.893649453E+02 -.892952265E+02 -.892222830E+02 -.891468075E+02 -.890694721E+02 -.889909187E+02 -.889117507E+02 -.888325267E+02 -.887537560E+02 -.886758958E+02 -.885993494E+02 -.885244663E+02 -.884515430E+02 -.883808251E+02 -.883125096E+02 -.882467484E+02 -.881836516E+02 -.881232913E+02 -.880657057E+02 -.880109030E+02 -.879588650E+02 -.879095518E+02 -.878629044E+02 -.878188496E+02 -.877773028E+02 -.877381721E+02 -.877013616E+02 -.876667759E+02 -.876343242E+02 -.876039250E+02 -.875755123E+02 -.875490425E+02 -.875245031E+02 -.875019241E+02 -.874813923E+02 -.874630698E+02 -.874472187E+02 -.874342327E+02 -.874246789E+02 -.874193534E+02 -.874193534E+02
 -.874364012E+02 -.874364012E+02 -.874426488E+02 -.874538153E+02 -.874689229E+02 -.874872609E+02 -.875083207E+02 -.875317474E+02 -.875573015E+02 -.875848310E+02 -.876142490E+02 -.876455167E+02 -.876786298E+02 -.877136090E+02 -.877504909E+02 -.877893213E+02 -.878301501E+02 -.878730263E+02 -.879179933E+02 -.879650859E+02 -.880143259E+02 -.880657194E+02 -.881192532E+02 -.881748916E+02 -.882325738E+02 -.882922104E+02 -.883536811E+02 -.884168320E+02 -.884814735E+02 -.885473783E+02 -.886142804E+02 -.886818744E+02 -.887498152E+02 -.888177197E+02 -.888851679E+02 -.889517065E+02 -.890168527E+02 -.890800998E+02 -.891409233E+02 -.891987886E+02 -.892531597E+02 -.893035085E+02 -.893493246E+02 -.893901259E+02 -.894254687E+02 -.894549579E+02 -.894782559E+02 -.894950911E+02 -.895052645E+02 -.895086547E+02 -.895052211E+02 -.894950052E+02 -.894781289E+02 -.894547921E+02 -.894252671E+02 -.893898922E+02 -.893490635E+02 -.893032254E+02 -.892528609E+02 -.891984811E+02 -.891406153E+02 -.890798003E+02 -.890165717E+02 -.889514550E+02 -.888849580E+02 -.888175647E+02 -.887497295E+02 -.886818735E+02 -.886143814E+02 -.885475993E+02 -.884818341E+02 -.884173534E+02 -.883543857E+02 -.882931220E+02 -.882337177E+02 -.881762944E+02 -.881209426E+02 -.880677244E+02 -.880166760E+02 -.879678109E+02 -.879211228E+02 -.878765888E+02 -.878341718E+02 -.877938246E+02 -.877554922E+02 -.877191163E+02 -.876846382E+02 -.876520040E+02 -.876211690E+02 -.875921044E+02 -.875648046E+02 -.875392966E+02 -.875156524E+02 -.874940044E+02 -.874745655E+02 -.874576556E+02 -.874437361E+02 -.874334549E+02 -.874277056E+02 -.874277056E+02
 -.874417849E+02 -.874417849E+02 -.874482875E+02 -.874598821E+02 -.874755226E+02 -.874944397E+02 -.875160741E+02 -.875400259E+02 -.875660152E+02 -.875938528E+02 -.876234166E+02 -.876546343E+02 -.876874697E+02 -.877219119E+02 -.877579666E+02 -.877956496E+02 -.878349808E+02 -.878759802E+02 -.879186630E+02 -.879630370E+02 -.880090988E+02 -.880568314E+02 -.881062011E+02 -.881571555E+02 -.882096211E+02 -.882635011E+02 -.883186736E+02 -.883749901E+02 -.884322741E+02 -.884903203E+02 -.885488941E+02 -.886077314E+02 -.886665397E+02 -.887249989E+02 -.887827638E+02 -.888394661E+02 -.888947188E+02 -.889481201E+02 -.889992582E+02 -.890477175E+02 -.890930850E+02 -.891349566E+02 -.891729450E+02 -.892066863E+02 -.892358478E+02 -.892601342E+02 -.892792948E+02 -.892931282E+02 -.893014873E+02 -.893042826E+02 -.893014844E+02 -.892931231E+02 -.892792891E+02 -.892601303E+02 -.892358488E+02 -.892066964E+02 -.891729688E+02 -.891349999E+02 -.890931543E+02 -.890478204E+02 -.889994030E+02 -.889483162E+02 -.888949767E+02 -.888397971E+02 -.887831805E+02 -.887255150E+02 -.886671699E+02 -.886084919E+02 -.885498020E+02 -.884913943E+02 -.884335341E+02 -.883764573E+02 -.883203706E+02 -.882654519E+02 -.882118508E+02 -.881596905E+02 -.881090687E+02 -.880600598E+02 -.880127167E+02 -.879670729E+02 -.879231449E+02 -.878809345E+02 -.878404311E+02 -.878016150E+02 -.877644597E+02 -.877289355E+02 -.876950132E+02 -.876626681E+02 -.876318857E+02 -.876026675E+02 -.875750389E+02 -.875490595E+02 -.875248353E+02 -.875025354E+02 -.874824130E+02 -.874648331E+02 -.874503086E+02 -.874395475E+02 -.874335152E+02 -.874335152E+02
 -.874449074E+02 -.874449074E+02 -.874515419E+02 -.874633494E+02 -.874792390E+02 -.874984018E+02 -.875202432E+02 -.875443305E+02 -.875703538E+02 -.875980950E+02 -.876274052E+02 -.876581858E+02 -.876903752E+02 -.877239377E+02 -.877588552E+02 -.877951199E+02 -.878327293E+02 -.878716814E+02 -.879119711E+02 -.879535872E+02 -.879965091E+02 -.880407048E+02 -.880861286E+02 -.881327192E+02 -.881803982E+02 -.882290682E+02 -.882786119E+02 -.883288911E+02 -.883797459E+02 -.884309941E+02 -.884824319E+02 -.885338333E+02 -.885849520E+02 -.886355220E+02 -.886852597E+02 -.887338664E+02 -.887810310E+02 -.888264337E+02 -.888697500E+02 -.889106545E+02 -.889488266E+02 -.889839548E+02 -.890157419E+02 -.890439106E+02 -.890682086E+02 -.890884129E+02 -.891043345E+02 -.891158225E+02 -.891227666E+02 -.891250999E+02 -.891228004E+02 -.891158910E+02 -.891044393E+02 -.890885564E+02 -.890683941E+02 -.890441423E+02 -.890160245E+02 -.889842944E+02 -.889492299E+02 -.889111291E+02 -.888703045E+02 -.888270777E+02 -.887817751E+02 -.887347221E+02 -.886862399E+02 -.886366404E+02 -.885862236E+02 -.885352742E+02 -.884840594E+02 -.884328269E+02 -.883818036E+02 -.883311950E+02 -.882811842E+02 -.882319325E+02 -.881835791E+02 -.881362424E+02 -.880900205E+02 -.880449926E+02 -.880012200E+02 -.879587482E+02 -.879176082E+02 -.878778185E+02 -.878393872E+02 -.878023146E+02 -.877665952E+02 -.877322214E+02 -.876991866E+02 -.876674893E+02 -.876371387E+02 -.876081605E+02 -.875806053E+02 -.875545582E+02 -.875301523E+02 -.875075850E+02 -.874871404E+02 -.874692167E+02 -.874543643E+02 -.874433333E+02 -.874371376E+02 -.874371376E+02
 -.874461339E+02 -.874461339E+02 -.874527985E+02 -.874646409E+02 -.874805463E+02 -.874996824E+02 -.875214322E+02 -.875453412E+02 -.875710782E+02 -.875984046E+02 -.876271509E+02 -.876571990E+02 -.876884679E+02 -.877209030E+02 -.877544676E+02 -.877891365E+02 -.878248904E+02 -.878617114E+02 -.878995800E+02 -.879384718E+02 -.879783551E+02 -.880191891E+02 -.880609216E+02 -.881034878E+02 -.881468093E+02 -.881907924E+02 -.882353277E+02 -.882802895E+02 -.883255353E+02 -.883709059E+02 -.884162256E+02 -.884613025E+02 -.885059300E+02 -.885498875E+02 -.885929423E+02 -.886348516E+02 -.886753649E+02 -.887142267E+02 -.887511796E+02 -.887859678E+02 -.888183402E+02 -.888480547E+02 -.888748817E+02 -.888986075E+02 -.889190388E+02 -.889360053E+02 -.889493632E+02 -.889589978E+02 -.889648256E+02 -.889667961E+02 -.889648926E+02 -.889591325E+02 -.889495673E+02 -.889362813E+02 -.889193900E+02 -.888990380E+02 -.888753965E+02 -.888486598E+02 -.888190423E+02 -.887867746E+02 -.887520998E+02 -.887152699E+02 -.886765417E+02 -.886361736E+02 -.885944221E+02 -.885515389E+02 -.885077678E+02 -.884633427E+02 -.884184852E+02 -.883734033E+02 -.883282898E+02 -.882833218E+02 -.882386595E+02 -.881944464E+02 -.881508094E+02 -.881078586E+02 -.880656882E+02 -.880243773E+02 -.879839905E+02 -.879445793E+02 -.879061834E+02 -.878688322E+02 -.878325465E+02 -.877973405E+02 -.877632244E+02 -.877302067E+02 -.876982981E+02 -.876675151E+02 -.876378851E+02 -.876094528E+02 -.875822882E+02 -.875564962E+02 -.875322304E+02 -.875097096E+02 -.874892396E+02 -.874712422E+02 -.874562923E+02 -.874451665E+02 -.874389076E+02 -.874389076E+02
 -.874457957E+02 -.874457957E+02 -.874524073E+02 -.874641402E+02 -.874798726E+02 -.874987629E+02 -.875201824E+02 -.875436645E+02 -.875688643E+02 -.875955294E+02 -.876234760E+02 -.876525717E+02 -.876827211E+02 -.877138557E+02 -.877459254E+02 -.877788918E+02 -.878127234E+02 -.878473914E+02 -.878828661E+02 -.879191147E+02 -.879560988E+02 -.879937726E+02 -.880320815E+02 -.880709609E+02 -.881103350E+02 -.881501164E+02 -.881902052E+02 -.882304887E+02 -.882708417E+02 -.883111260E+02 -.883511911E+02 -.883908749E+02 -.884300043E+02 -.884683967E+02 -.885058608E+02 -.885421991E+02 -.885772090E+02 -.886106858E+02 -.886424241E+02 -.886722215E+02 -.886998802E+02 -.887252105E+02 -.887480334E+02 -.887681829E+02 -.887855095E+02 -.887998817E+02 -.888111891E+02 -.888193436E+02 -.888242813E+02 -.888259635E+02 -.888243776E+02 -.888195370E+02 -.888114812E+02 -.888002750E+02 -.887860073E+02 -.887687893E+02 -.887487534E+02 -.887260500E+02 -.887008459E+02 -.886733210E+02 -.886436660E+02 -.886120795E+02 -.885787651E+02 -.885439289E+02 -.885077768E+02 -.884705123E+02 -.884323341E+02 -.883934343E+02 -.883539968E+02 -.883141957E+02 -.882741943E+02 -.882341440E+02 -.881941839E+02 -.881544404E+02 -.881150269E+02 -.880760440E+02 -.880375796E+02 -.879997095E+02 -.879624983E+02 -.879259997E+02 -.878902580E+02 -.878553090E+02 -.878211817E+02 -.877879002E+02 -.877554854E+02 -.877239578E+02 -.876933409E+02 -.876636645E+02 -.876349701E+02 -.876073165E+02 -.875807883E+02 -.875555053E+02 -.875316358E+02 -.875094132E+02 -.874891583E+02 -.874713071E+02 -.874564483E+02 -.874453718E+02 -.874391324E+02 -.874391324E+02
 -.874441873E+02 -.874441873E+02 -.874506793E+02 -.874621874E+02 -.874775967E+02 -.874960678E+02 -.875169700E+02 -.875398319E+02 -.875643019E+02 -.875901193E+02 -.876170913E+02 -.876450755E+02 -.876739669E+02 -.877036868E+02 -.877341755E+02 -.877653856E+02 -.877972769E+02 -.878298130E+02 -.878629578E+02 -.878966733E+02 -.879309174E+02 -.879656425E+02 -.880007939E+02 -.880363093E+02 -.880721176E+02 -.881081384E+02 -.881442818E+02 -.881804481E+02 -.882165279E+02 -.882524020E+02 -.882879422E+02 -.883230116E+02 -.883574655E+02 -.883911525E+02 -.884239154E+02 -.884555927E+02 -.884860205E+02 -.885150335E+02 -.885424675E+02 -.885681611E+02 -.885919574E+02 -.886137069E+02 -.886332687E+02 -.886505130E+02 -.886653230E+02 -.886775965E+02 -.886872476E+02 -.886942081E+02 -.886984286E+02 -.886998794E+02 -.886985505E+02 -.886944527E+02 -.886876165E+02 -.886780921E+02 -.886659485E+02 -.886512726E+02 -.886341671E+02 -.886147500E+02 -.885931518E+02 -.885695141E+02 -.885439876E+02 -.885167299E+02 -.884879033E+02 -.884576731E+02 -.884262053E+02 -.883936650E+02 -.883602147E+02 -.883260124E+02 -.882912106E+02 -.882559549E+02 -.882203833E+02 -.881846249E+02 -.881487996E+02 -.881130179E+02 -.880773800E+02 -.880419764E+02 -.880068878E+02 -.879721853E+02 -.879379307E+02 -.879041778E+02 -.878709724E+02 -.878383539E+02 -.878063563E+02 -.877750099E+02 -.877443432E+02 -.877143851E+02 -.876851681E+02 -.876567320E+02 -.876291282E+02 -.876024263E+02 -.875767211E+02 -.875521427E+02 -.875288695E+02 -.875071443E+02 -.874872959E+02 -.874697671E+02 -.874551515E+02 -.874442409E+02 -.874380879E+02 -.874380879E+02
 -.874415662E+02 -.874415662E+02 -.874478862E+02 -.874590789E+02 -.874740482E+02 -.874919659E+02 -.875122072E+02 -.875343022E+02 -.875578982E+02 -.875827309E+02 -.876086027E+02 -.876353655E+02 -.876629076E+02 -.876911440E+02 -.877200084E+02 -.877494471E+02 -.877794145E+02 -.878098692E+02 -.878407712E+02 -.878720796E+02 -.879037511E+02 -.879357378E+02 -.879679869E+02 -.880004396E+02 -.880330301E+02 -.880656857E+02 -.880983262E+02 -.881308639E+02 -.881632037E+02 -.881952433E+02 -.882268736E+02 -.882579792E+02 -.882884392E+02 -.883181277E+02 -.883469153E+02 -.883746698E+02 -.884012577E+02 -.884265453E+02 -.884504004E+02 -.884726936E+02 -.884932999E+02 -.885121003E+02 -.885289833E+02 -.885438466E+02 -.885565982E+02 -.885671578E+02 -.885754583E+02 -.885814464E+02 -.885850834E+02 -.885863462E+02 -.885852273E+02 -.885817348E+02 -.885758929E+02 -.885677410E+02 -.885573329E+02 -.885447370E+02 -.885300340E+02 -.885133169E+02 -.884946887E+02 -.884742619E+02 -.884521563E+02 -.884284976E+02 -.884034162E+02 -.883770451E+02 -.883495190E+02 -.883209723E+02 -.882915380E+02 -.882613466E+02 -.882305246E+02 -.881991940E+02 -.881674711E+02 -.881354657E+02 -.881032809E+02 -.880710125E+02 -.880387488E+02 -.880065703E+02 -.879745500E+02 -.879427533E+02 -.879112385E+02 -.878800575E+02 -.878492559E+02 -.878188744E+02 -.877889498E+02 -.877595161E+02 -.877306066E+02 -.877022561E+02 -.876745033E+02 -.876473948E+02 -.876209892E+02 -.875953632E+02 -.875706187E+02 -.875468925E+02 -.875243688E+02 -.875032948E+02 -.874840024E+02 -.874669348E+02 -.874526828E+02 -.874420308E+02 -.874360179E+02 -.874360179E+02
 -.874381538E+02 -.874381538E+02 -.874442615E+02 -.874550696E+02 -.874695099E+02 -.874867728E+02 -.875062458E+02 -.875274657E+02 -.875500831E+02 -.875738344E+02 -.875985204E+02 -.876239903E+02 -.876501291E+02 -.876768479E+02 -.877040763E+02 -.877317569E+02 -.877598405E+02 -.877882830E+02 -.878170425E+02 -.878460770E+02 -.878753430E+02 -.879047941E+02 -.879343802E+02 -.879640465E+02 -.879937330E+02 -.880233744E+02 -.880528996E+02 -.880822319E+02 -.881112890E+02 -.881399832E+02 -.881682216E+02 -.881959071E+02 -.882229384E+02 -.882492108E+02 -.882746175E+02 -.882990499E+02 -.883223989E+02 -.883445557E+02 -.883654134E+02 -.883848678E+02 -.884028184E+02 -.884191702E+02 -.884338343E+02 -.884467293E+02 -.884577823E+02 -.884669299E+02 -.884741190E+02 -.884793075E+02 -.884824651E+02 -.884835737E+02 -.884826273E+02 -.884796326E+02 -.884746086E+02 -.884675862E+02 -.884586084E+02 -.884477289E+02 -.884350119E+02 -.884205312E+02 -.884043688E+02 -.883866145E+02 -.883673642E+02 -.883467190E+02 -.883247840E+02 -.883016670E+02 -.882774776E+02 -.882523256E+02 -.882263204E+02 -.881995699E+02 -.881721795E+02 -.881442511E+02 -.881158828E+02 -.880871681E+02 -.880581954E+02 -.880290476E+02 -.879998017E+02 -.879705292E+02 -.879412953E+02 -.879121597E+02 -.878831765E+02 -.878543946E+02 -.878258584E+02 -.877976084E+02 -.877696823E+02 -.877421163E+02 -.877149465E+02 -.876882112E+02 -.876619533E+02 -.876362238E+02 -.876110862E+02 -.875866214E+02 -.875629357E+02 -.875401694E+02 -.875185090E+02 -.874982026E+02 -.874795805E+02 -.874630812E+02 -.874492861E+02 -.874389650E+02 -.874331341E+02 -.874331341E+02
 -.874341382E+02 -.874341382E+02 -.874400035E+02 -.874503754E+02 -.874642209E+02 -.874807550E+02 -.874993821E+02 -.875196503E+02 -.875412171E+02 -.875638223E+02 -.875872685E+02 -.876114047E+02 -.876361147E+02 -.876613078E+02 -.876869118E+02 -.877128672E+02 -.877391231E+02 -.877656342E+02 -.877923579E+02 -.878192523E+02 -.878462750E+02 -.878733818E+02 -.879005256E+02 -.879276560E+02 -.879547187E+02 -.879816555E+02 -.880084035E+02 -.880348959E+02 -.880610615E+02 -.880868252E+02 -.881121082E+02 -.881368283E+02 -.881609007E+02 -.881842382E+02 -.882067523E+02 -.882283533E+02 -.882489519E+02 -.882684592E+02 -.882867883E+02 -.883038547E+02 -.883195774E+02 -.883338798E+02 -.883466907E+02 -.883579448E+02 -.883675841E+02 -.883755579E+02 -.883818241E+02 -.883863492E+02 -.883891093E+02 -.883900899E+02 -.883892865E+02 -.883867042E+02 -.883823584E+02 -.883762737E+02 -.883684842E+02 -.883590328E+02 -.883479709E+02 -.883353573E+02 -.883212579E+02 -.883057447E+02 -.882888952E+02 -.882707909E+02 -.882515172E+02 -.882311617E+02 -.882098141E+02 -.881875646E+02 -.881645033E+02 -.881407197E+02 -.881163017E+02 -.880913348E+02 -.880659018E+02 -.880400822E+02 -.880139515E+02 -.879875815E+02 -.879610394E+02 -.879343879E+02 -.879076854E+02 -.878809856E+02 -.878543381E+02 -.878277887E+02 -.878013795E+02 -.877751501E+02 -.877491378E+02 -.877233797E+02 -.876979132E+02 -.876727787E+02 -.876480213E+02 -.876236948E+02 -.875998651E+02 -.875766159E+02 -.875540551E+02 -.875323241E+02 -.875116089E+02 -.874921553E+02 -.874742883E+02 -.874584374E+02 -.874451701E+02 -.874352349E+02 -.874296181E+02 -.874296181E+02
 -.874296769E+02 -.874296769E+02 -.874352781E+02 -.874451770E+02 -.874583811E+02 -.874741347E+02 -.874918629E+02 -.875111283E+02 -.875315981E+02 -.875530186E+02 -.875751958E+02 -.875979808E+02 -.876212581E+02 -.876449371E+02 -.876689449E+02 -.876932215E+02 -.877177158E+02 -.877423822E+02 -.877671784E+02 -.877920637E+02 -.878169972E+02 -.878419372E+02 -.878668401E+02 -.878916599E+02 -.879163477E+02 -.879408515E+02 -.879651163E+02 -.879890838E+02 -.880126925E+02 -.880358780E+02 -.880585733E+02 -.880807090E+02 -.881022138E+02 -.881230149E+02 -.881430387E+02 -.881622110E+02 -.881804582E+02 -.881977076E+02 -.882138879E+02 -.882289305E+02 -.882427695E+02 -.882553430E+02 -.882665934E+02 -.882764683E+02 -.882849209E+02 -.882919106E+02 -.882974037E+02 -.883013735E+02 -.883038007E+02 -.883046740E+02 -.883039896E+02 -.883017519E+02 -.882979730E+02 -.882926729E+02 -.882858787E+02 -.882776251E+02 -.882679532E+02 -.882569106E+02 -.882445503E+02 -.882309306E+02 -.882161142E+02 -.882001674E+02 -.881831599E+02 -.881651634E+02 -.881462513E+02 -.881264981E+02 -.881059785E+02 -.880847668E+02 -.880629364E+02 -.880405593E+02 -.880177055E+02 -.879944424E+02 -.879708349E+02 -.879469448E+02 -.879228307E+02 -.878985475E+02 -.878741472E+02 -.878496780E+02 -.878251849E+02 -.878007104E+02 -.877762939E+02 -.877519732E+02 -.877277851E+02 -.877037660E+02 -.876799540E+02 -.876563899E+02 -.876331202E+02 -.876101996E+02 -.875876953E+02 -.875656915E+02 -.875442963E+02 -.875236500E+02 -.875039358E+02 -.874853946E+02 -.874683432E+02 -.874531989E+02 -.874405110E+02 -.874310024E+02 -.874256234E+02 -.874256234E+02
 -.874249004E+02 -.874249004E+02 -.874302226E+02 -.874396237E+02 -.874521554E+02 -.874670948E+02 -.874838908E+02 -.875021229E+02 -.875214702E+02 -.875416872E+02 -.875625856E+02 -.875840200E+02 -.876058769E+02 -.876280672E+02 -.876505186E+02 -.876731718E+02 -.876959761E+02 -.877188867E+02 -.877418623E+02 -.877648637E+02 -.877878522E+02 -.878107887E+02 -.878336332E+02 -.878563437E+02 -.878788765E+02 -.879011855E+02 -.879232222E+02 -.879449360E+02 -.879662738E+02 -.879871803E+02 -.880075985E+02 -.880274695E+02 -.880467335E+02 -.880653293E+02 -.880831956E+02 -.881002708E+02 -.881164941E+02 -.881318055E+02 -.881461465E+02 -.881594609E+02 -.881716950E+02 -.881827984E+02 -.881927244E+02 -.882014303E+02 -.882088785E+02 -.882150362E+02 -.882198760E+02 -.882233767E+02 -.882255227E+02 -.882263048E+02 -.882257202E+02 -.882237723E+02 -.882204711E+02 -.882158325E+02 -.882098786E+02 -.882026374E+02 -.881941422E+02 -.881844314E+02 -.881735482E+02 -.881615399E+02 -.881484577E+02 -.881343559E+02 -.881192913E+02 -.881033230E+02 -.880865115E+02 -.880689185E+02 -.880506061E+02 -.880316361E+02 -.880120703E+02 -.879919691E+02 -.879713917E+02 -.879503958E+02 -.879290368E+02 -.879073682E+02 -.878854407E+02 -.878633026E+02 -.878409999E+02 -.878185757E+02 -.877960708E+02 -.877735240E+02 -.877509722E+02 -.877284511E+02 -.877059959E+02 -.876836423E+02 -.876614278E+02 -.876393931E+02 -.876175848E+02 -.875960577E+02 -.875748787E+02 -.875541314E+02 -.875339224E+02 -.875143893E+02 -.874957109E+02 -.874781210E+02 -.874619261E+02 -.874475284E+02 -.874354561E+02 -.874264027E+02 -.874212786E+02 -.874212786E+02
 -.874199153E+02 -.874199153E+02 -.874249492E+02 -.874338372E+02 -.874456782E+02 -.874597843E+02 -.874756304E+02 -.874928147E+02 -.875110300E+02 -.875300407E+02 -.875496651E+02 -.875697627E+02 -.875902235E+02 -.876109604E+02 -.876319030E+02 -.876529932E+02 -.876741817E+02 -.876954248E+02 -.877166830E+02 -.877379188E+02 -.877590959E+02 -.877801780E+02 -.878011283E+02 -.878219090E+02 -.878424808E+02 -.878628030E+02 -.878828331E+02 -.879025268E+02 -.879218384E+02 -.879407203E+02 -.879591240E+02 -.879769995E+02 -.879942962E+02 -.880109627E+02 -.880269478E+02 -.880422002E+02 -.880566693E+02 -.880703055E+02 -.880830605E+02 -.880948881E+02 -.881057444E+02 -.881155879E+02 -.881243807E+02 -.881320879E+02 -.881386788E+02 -.881441270E+02 -.881484102E+02 -.881515111E+02 -.881534172E+02 -.881541210E+02 -.881536204E+02 -.881519182E+02 -.881490224E+02 -.881449459E+02 -.881397069E+02 -.881333280E+02 -.881258363E+02 -.881172632E+02 -.881076439E+02 -.880970172E+02 -.880854249E+02 -.880729116E+02 -.880595242E+02 -.880453114E+02 -.880303234E+02 -.880146114E+02 -.879982270E+02 -.879812223E+02 -.879636488E+02 -.879455579E+02 -.879269997E+02 -.879080233E+02 -.878886764E+02 -.878690050E+02 -.878490533E+02 -.878288636E+02 -.878084765E+02 -.877879305E+02 -.877672625E+02 -.877465077E+02 -.877257002E+02 -.877048737E+02 -.876840615E+02 -.876632979E+02 -.876426195E+02 -.876220662E+02 -.876016838E+02 -.875815262E+02 -.875616594E+02 -.875421651E+02 -.875231474E+02 -.875047399E+02 -.874871154E+02 -.874704992E+02 -.874551856E+02 -.874415599E+02 -.874301266E+02 -.874215475E+02 -.874166897E+02 -.874166897E+02
 -.874148074E+02 -.874148074E+02 -.874195482E+02 -.874279155E+02 -.874390573E+02 -.874523226E+02 -.874672132E+02 -.874833479E+02 -.875004343E+02 -.875182474E+02 -.875366138E+02 -.875553984E+02 -.875744955E+02 -.875938211E+02 -.876133071E+02 -.876328975E+02 -.876525445E+02 -.876722064E+02 -.876918453E+02 -.877114261E+02 -.877309146E+02 -.877502775E+02 -.877694812E+02 -.877884914E+02 -.878072732E+02 -.878257904E+02 -.878440057E+02 -.878618807E+02 -.878793757E+02 -.878964499E+02 -.879130616E+02 -.879291685E+02 -.879447277E+02 -.879596959E+02 -.879740300E+02 -.879876872E+02 -.880006253E+02 -.880128030E+02 -.880241805E+02 -.880347194E+02 -.880443836E+02 -.880531391E+02 -.880609545E+02 -.880678014E+02 -.880736548E+02 -.880784928E+02 -.880822976E+02 -.880850548E+02 -.880867544E+02 -.880873903E+02 -.880869608E+02 -.880854681E+02 -.880829189E+02 -.880793238E+02 -.880746975E+02 -.880690586E+02 -.880624293E+02 -.880548354E+02 -.880463056E+02 -.880368719E+02 -.880265688E+02 -.880154330E+02 -.880035033E+02 -.879908201E+02 -.879774252E+02 -.879633612E+02 -.879486715E+02 -.879333995E+02 -.879175890E+02 -.879012832E+02 -.878845249E+02 -.878673559E+02 -.878498173E+02 -.878319488E+02 -.878137888E+02 -.877953745E+02 -.877767416E+02 -.877579244E+02 -.877389561E+02 -.877198688E+02 -.877006939E+02 -.876814625E+02 -.876622061E+02 -.876429575E+02 -.876237517E+02 -.876046274E+02 -.875856291E+02 -.875668094E+02 -.875482321E+02 -.875299766E+02 -.875121435E+02 -.874948612E+02 -.874782957E+02 -.874626626E+02 -.874482425E+02 -.874354022E+02 -.874246214E+02 -.874165277E+02 -.874119429E+02 -.874119429E+02
 -.874096448E+02 -.874096448E+02 -.874140913E+02 -.874219363E+02 -.874323783E+02 -.874448038E+02 -.874587431E+02 -.874738359E+02 -.874898056E+02 -.875064391E+02 -.875235712E+02 -.875410735E+02 -.875588451E+02 -.875768055E+02 -.875948896E+02 -.876130438E+02 -.876312224E+02 -.876493857E+02 -.876674980E+02 -.876855261E+02 -.877034385E+02 -.877212045E+02 -.877387935E+02 -.877561746E+02 -.877733167E+02 -.877901878E+02 -.878067551E+02 -.878229851E+02 -.878388433E+02 -.878542947E+02 -.878693037E+02 -.878838339E+02 -.878978491E+02 -.879113127E+02 -.879241884E+02 -.879364401E+02 -.879480327E+02 -.879589316E+02 -.879691037E+02 -.879785173E+02 -.879871423E+02 -.879949507E+02 -.880019166E+02 -.880080166E+02 -.880132300E+02 -.880175391E+02 -.880209291E+02 -.880233883E+02 -.880249085E+02 -.880254848E+02 -.880251156E+02 -.880238030E+02 -.880215523E+02 -.880183724E+02 -.880142753E+02 -.880092762E+02 -.880033936E+02 -.879966485E+02 -.879890648E+02 -.879806688E+02 -.879714891E+02 -.879615561E+02 -.879509021E+02 -.879395608E+02 -.879275669E+02 -.879149561E+02 -.879017649E+02 -.878880300E+02 -.878737882E+02 -.878590762E+02 -.878439306E+02 -.878283871E+02 -.878124811E+02 -.877962469E+02 -.877797180E+02 -.877629270E+02 -.877459053E+02 -.877286835E+02 -.877112913E+02 -.876937580E+02 -.876761121E+02 -.876583826E+02 -.876405989E+02 -.876227920E+02 -.876049952E+02 -.875872456E+02 -.875695859E+02 -.875520668E+02 -.875347497E+02 -.875177109E+02 -.875010467E+02 -.874848798E+02 -.874693685E+02 -.874547175E+02 -.874411932E+02 -.874291428E+02 -.874190197E+02 -.874114164E+02 -.874071079E+02 -.874071079E+02
 -.874044805E+02 -.874044805E+02 -.874086340E+02 -.874159600E+02 -.874257074E+02 -.874373010E+02 -.874503001E+02 -.874643660E+02 -.874792383E+02 -.874947160E+02 -.875106434E+02 -.875268987E+02 -.875433864E+02 -.875600299E+02 -.875767677E+02 -.875935485E+02 -.876103293E+02 -.876270724E+02 -.876437444E+02 -.876603144E+02 -.876767531E+02 -.876930324E+02 -.877091247E+02 -.877250021E+02 -.877406368E+02 -.877560006E+02 -.877710645E+02 -.877857995E+02 -.878001756E+02 -.878141625E+02 -.878277297E+02 -.878408462E+02 -.878534809E+02 -.878656030E+02 -.878771818E+02 -.878881868E+02 -.878985886E+02 -.879083582E+02 -.879174680E+02 -.879258915E+02 -.879336037E+02 -.879405813E+02 -.879468029E+02 -.879522492E+02 -.879569030E+02 -.879607497E+02 -.879637771E+02 -.879659757E+02 -.879673386E+02 -.879678618E+02 -.879675441E+02 -.879663872E+02 -.879643955E+02 -.879615763E+02 -.879579396E+02 -.879534979E+02 -.879482665E+02 -.879422628E+02 -.879355067E+02 -.879280199E+02 -.879198262E+02 -.879109509E+02 -.879014210E+02 -.878912646E+02 -.878805108E+02 -.878691897E+02 -.878573319E+02 -.878449685E+02 -.878321306E+02 -.878188497E+02 -.878051566E+02 -.877910824E+02 -.877766573E+02 -.877619112E+02 -.877468731E+02 -.877315717E+02 -.877160347E+02 -.877002893E+02 -.876843622E+02 -.876682796E+02 -.876520679E+02 -.876357536E+02 -.876193641E+02 -.876029284E+02 -.875864780E+02 -.875700482E+02 -.875536797E+02 -.875374208E+02 -.875213301E+02 -.875054803E+02 -.874899630E+02 -.874748946E+02 -.874604250E+02 -.874467476E+02 -.874341138E+02 -.874228505E+02 -.874133841E+02 -.874062714E+02 -.874022396E+02 -.874022396E+02
 -.873993552E+02 -.873993552E+02 -.874032191E+02 -.874100324E+02 -.874190949E+02 -.874298696E+02 -.874419447E+02 -.874550036E+02 -.874688026E+02 -.874831530E+02 -.874979086E+02 -.875129551E+02 -.875282023E+02 -.875435782E+02 -.875590245E+02 -.875744931E+02 -.875899433E+02 -.876053401E+02 -.876206519E+02 -.876358503E+02 -.876509083E+02 -.876658002E+02 -.876805009E+02 -.876949856E+02 -.877092294E+02 -.877232072E+02 -.877368937E+02 -.877502635E+02 -.877632905E+02 -.877759487E+02 -.877882116E+02 -.878000527E+02 -.878114456E+02 -.878223640E+02 -.878327819E+02 -.878426736E+02 -.878520141E+02 -.878607794E+02 -.878689460E+02 -.878764919E+02 -.878833962E+02 -.878896394E+02 -.878952039E+02 -.879000734E+02 -.879042339E+02 -.879076731E+02 -.879103810E+02 -.879123496E+02 -.879135733E+02 -.879140489E+02 -.879137753E+02 -.879127539E+02 -.879109885E+02 -.879084850E+02 -.879052517E+02 -.879012992E+02 -.878966400E+02 -.878912887E+02 -.878852617E+02 -.878785772E+02 -.878712550E+02 -.878633164E+02 -.878547839E+02 -.878456809E+02 -.878360322E+02 -.878258629E+02 -.878151990E+02 -.878040668E+02 -.877924928E+02 -.877805038E+02 -.877681263E+02 -.877553868E+02 -.877423115E+02 -.877289263E+02 -.877152566E+02 -.877013274E+02 -.876871633E+02 -.876727883E+02 -.876582264E+02 -.876435014E+02 -.876286370E+02 -.876136576E+02 -.875985887E+02 -.875834573E+02 -.875682929E+02 -.875531288E+02 -.875380035E+02 -.875229626E+02 -.875080618E+02 -.874933697E+02 -.874789728E+02 -.874649809E+02 -.874515351E+02 -.874388171E+02 -.874270628E+02 -.874165784E+02 -.874077631E+02 -.874011373E+02 -.873973806E+02 -.873973806E+02
 -.873942987E+02 -.873942987E+02 -.873978778E+02 -.874041875E+02 -.874125778E+02 -.874225500E+02 -.874337211E+02 -.874457965E+02 -.874585492E+02 -.874718035E+02 -.874854226E+02 -.874992997E+02 -.875133504E+02 -.875275072E+02 -.875417156E+02 -.875559305E+02 -.875701139E+02 -.875842330E+02 -.875982587E+02 -.876121646E+02 -.876259260E+02 -.876395196E+02 -.876529227E+02 -.876661128E+02 -.876790680E+02 -.876917661E+02 -.877041849E+02 -.877163019E+02 -.877280946E+02 -.877395405E+02 -.877506167E+02 -.877613006E+02 -.877715694E+02 -.877814009E+02 -.877907728E+02 -.877996634E+02 -.878080517E+02 -.878159172E+02 -.878232404E+02 -.878300027E+02 -.878361866E+02 -.878417758E+02 -.878467555E+02 -.878511123E+02 -.878548343E+02 -.878579114E+02 -.878603353E+02 -.878620993E+02 -.878631989E+02 -.878636312E+02 -.878633954E+02 -.878624928E+02 -.878609264E+02 -.878587013E+02 -.878558243E+02 -.878523042E+02 -.878481515E+02 -.878433783E+02 -.878379984E+02 -.878320271E+02 -.878254808E+02 -.878183774E+02 -.878107358E+02 -.878025759E+02 -.877939183E+02 -.877847844E+02 -.877751962E+02 -.877651760E+02 -.877547465E+02 -.877439305E+02 -.877327507E+02 -.877212300E+02 -.877093911E+02 -.876972563E+02 -.876848480E+02 -.876721879E+02 -.876592978E+02 -.876461990E+02 -.876329130E+02 -.876194611E+02 -.876058649E+02 -.875921469E+02 -.875783302E+02 -.875644400E+02 -.875505039E+02 -.875365530E+02 -.875226234E+02 -.875087580E+02 -.874950090E+02 -.874814411E+02 -.874681353E+02 -.874551947E+02 -.874427510E+02 -.874309742E+02 -.874200842E+02 -.874103667E+02 -.874021932E+02 -.873960481E+02 -.873925631E+02 -.873925631E+02
 -.873893322E+02 -.873893322E+02 -.873926323E+02 -.873984492E+02 -.874061822E+02 -.874153705E+02 -.874256597E+02 -.874367774E+02 -.874485129E+02 -.874607035E+02 -.874732222E+02 -.874859696E+02 -.874988673E+02 -.875118525E+02 -.875248745E+02 -.875378911E+02 -.875508673E+02 -.875637725E+02 -.875765799E+02 -.875892653E+02 -.876018062E+02 -.876141813E+02 -.876263701E+02 -.876383528E+02 -.876501096E+02 -.876616209E+02 -.876728673E+02 -.876838291E+02 -.876944867E+02 -.877048205E+02 -.877148109E+02 -.877244384E+02 -.877336835E+02 -.877425272E+02 -.877509504E+02 -.877589350E+02 -.877664628E+02 -.877735168E+02 -.877800803E+02 -.877861377E+02 -.877916744E+02 -.877966766E+02 -.878011320E+02 -.878050293E+02 -.878083586E+02 -.878111114E+02 -.878132808E+02 -.878148613E+02 -.878158490E+02 -.878162416E+02 -.878160385E+02 -.878152407E+02 -.878138507E+02 -.878118727E+02 -.878093126E+02 -.878061776E+02 -.878024765E+02 -.877982195E+02 -.877934182E+02 -.877880852E+02 -.877822345E+02 -.877758812E+02 -.877690410E+02 -.877617308E+02 -.877539681E+02 -.877457710E+02 -.877371581E+02 -.877281484E+02 -.877187614E+02 -.877090164E+02 -.876989332E+02 -.876885313E+02 -.876778304E+02 -.876668499E+02 -.876556093E+02 -.876441277E+02 -.876324243E+02 -.876205180E+02 -.876084280E+02 -.875961733E+02 -.875837737E+02 -.875712493E+02 -.875586217E+02 -.875459140E+02 -.875331516E+02 -.875203635E+02 -.875075834E+02 -.874948514E+02 -.874822162E+02 -.874697381E+02 -.874574926E+02 -.874455756E+02 -.874341099E+02 -.874232533E+02 -.874132099E+02 -.874042444E+02 -.873967012E+02 -.873910284E+02 -.873878106E+02 -.873878106E+02
 -.873844697E+02 -.873844697E+02 -.873874974E+02 -.873928331E+02 -.873999251E+02 -.874083494E+02 -.874177803E+02 -.874279669E+02 -.874387151E+02 -.874498749E+02 -.874613291E+02 -.874729860E+02 -.874847730E+02 -.874966321E+02 -.875085163E+02 -.875203869E+02 -.875322112E+02 -.875439613E+02 -.875556125E+02 -.875671427E+02 -.875785314E+02 -.875897594E+02 -.876008083E+02 -.876116604E+02 -.876222980E+02 -.876327040E+02 -.876428612E+02 -.876527524E+02 -.876623607E+02 -.876716688E+02 -.876806601E+02 -.876893175E+02 -.876976246E+02 -.877055648E+02 -.877131221E+02 -.877202809E+02 -.877270260E+02 -.877333427E+02 -.877392170E+02 -.877446359E+02 -.877495868E+02 -.877540583E+02 -.877580399E+02 -.877615223E+02 -.877644971E+02 -.877669572E+02 -.877688967E+02 -.877703112E+02 -.877711974E+02 -.877715533E+02 -.877713784E+02 -.877706736E+02 -.877694410E+02 -.877676842E+02 -.877654079E+02 -.877626184E+02 -.877593230E+02 -.877555302E+02 -.877512498E+02 -.877464924E+02 -.877412698E+02 -.877355947E+02 -.877294803E+02 -.877229411E+02 -.877159917E+02 -.877086475E+02 -.877009245E+02 -.876928387E+02 -.876844068E+02 -.876756455E+02 -.876665716E+02 -.876572021E+02 -.876475540E+02 -.876376441E+02 -.876274895E+02 -.876171068E+02 -.876065130E+02 -.875957250E+02 -.875847595E+02 -.875736340E+02 -.875623659E+02 -.875509738E+02 -.875394772E+02 -.875278973E+02 -.875162575E+02 -.875045846E+02 -.874929099E+02 -.874812704E+02 -.874697113E+02 -.874582884E+02 -.874470719E+02 -.874361503E+02 -.874256372E+02 -.874156782E+02 -.874064617E+02 -.873982317E+02 -.873913054E+02 -.873860955E+02 -.873831398E+02 -.873831398E+02
 -.873797195E+02 -.873797195E+02 -.873824815E+02 -.873873484E+02 -.873938160E+02 -.874014971E+02 -.874100936E+02 -.874193759E+02 -.874291667E+02 -.874393281E+02 -.874497530E+02 -.874603572E+02 -.874710740E+02 -.874818501E+02 -.874926424E+02 -.875034154E+02 -.875141390E+02 -.875247878E+02 -.875353392E+02 -.875457732E+02 -.875560711E+02 -.875662158E+02 -.875761907E+02 -.875859800E+02 -.875955683E+02 -.876049402E+02 -.876140807E+02 -.876229749E+02 -.876316078E+02 -.876399649E+02 -.876480314E+02 -.876557929E+02 -.876632350E+02 -.876703438E+02 -.876771056E+02 -.876835070E+02 -.876895350E+02 -.876951773E+02 -.877004221E+02 -.877052581E+02 -.877096750E+02 -.877136630E+02 -.877172134E+02 -.877203182E+02 -.877229705E+02 -.877251642E+02 -.877268946E+02 -.877281577E+02 -.877289509E+02 -.877292725E+02 -.877291222E+02 -.877285005E+02 -.877274094E+02 -.877258518E+02 -.877238318E+02 -.877213546E+02 -.877184262E+02 -.877150540E+02 -.877112460E+02 -.877070113E+02 -.877023599E+02 -.876973022E+02 -.876918499E+02 -.876860147E+02 -.876798094E+02 -.876732469E+02 -.876663409E+02 -.876591050E+02 -.876515535E+02 -.876437007E+02 -.876355611E+02 -.876271493E+02 -.876184799E+02 -.876095678E+02 -.876004276E+02 -.875910741E+02 -.875815220E+02 -.875717863E+02 -.875618820E+02 -.875518244E+02 -.875416295E+02 -.875313138E+02 -.875208951E+02 -.875103927E+02 -.874998281E+02 -.874892258E+02 -.874786145E+02 -.874680284E+02 -.874575090E+02 -.874471077E+02 -.874368890E+02 -.874269343E+02 -.874173478E+02 -.874082632E+02 -.873998532E+02 -.873923412E+02 -.873860177E+02 -.873812603E+02 -.873785609E+02 -.873785609E+02
 -.873750852E+02 -.873750852E+02 -.873775884E+02 -.873819989E+02 -.873878590E+02 -.873948173E+02 -.874026030E+02 -.874110077E+02 -.874198700E+02 -.874290647E+02 -.874384941E+02 -.874480815E+02 -.874577663E+02 -.874674998E+02 -.874772429E+02 -.874869629E+02 -.874966328E+02 -.875062293E+02 -.875157320E+02 -.875251228E+02 -.875343849E+02 -.875435030E+02 -.875524623E+02 -.875612488E+02 -.875698488E+02 -.875782489E+02 -.875864359E+02 -.875943969E+02 -.876021188E+02 -.876095890E+02 -.876167948E+02 -.876237238E+02 -.876303637E+02 -.876367026E+02 -.876427287E+02 -.876484306E+02 -.876537974E+02 -.876588186E+02 -.876634842E+02 -.876677846E+02 -.876717111E+02 -.876752555E+02 -.876784103E+02 -.876811690E+02 -.876835256E+02 -.876854752E+02 -.876870136E+02 -.876881376E+02 -.876888450E+02 -.876891344E+02 -.876890054E+02 -.876884586E+02 -.876874956E+02 -.876861189E+02 -.876843319E+02 -.876821389E+02 -.876795451E+02 -.876765566E+02 -.876731802E+02 -.876694237E+02 -.876652952E+02 -.876608038E+02 -.876559592E+02 -.876507715E+02 -.876452514E+02 -.876394100E+02 -.876332587E+02 -.876268095E+02 -.876200742E+02 -.876130653E+02 -.876057953E+02 -.875982766E+02 -.875905220E+02 -.875825442E+02 -.875743560E+02 -.875659704E+02 -.875574003E+02 -.875486587E+02 -.875397591E+02 -.875307150E+02 -.875215407E+02 -.875122511E+02 -.875028621E+02 -.874933912E+02 -.874838580E+02 -.874742848E+02 -.874646978E+02 -.874551281E+02 -.874456137E+02 -.874362015E+02 -.874269504E+02 -.874179346E+02 -.874092491E+02 -.874010156E+02 -.873933914E+02 -.873865797E+02 -.873808445E+02 -.873765289E+02 -.873740800E+02 -.873740800E+02
 -.873705670E+02 -.873705670E+02 -.873728183E+02 -.873767845E+02 -.873820535E+02 -.873883090E+02 -.873953070E+02 -.874028596E+02 -.874108213E+02 -.874190791E+02 -.874275449E+02 -.874361495E+02 -.874448380E+02 -.874535665E+02 -.874622995E+02 -.874710077E+02 -.874796666E+02 -.874882552E+02 -.874967552E+02 -.875051503E+02 -.875134256E+02 -.875215674E+02 -.875295627E+02 -.875373990E+02 -.875450644E+02 -.875525471E+02 -.875598356E+02 -.875669187E+02 -.875737850E+02 -.875804237E+02 -.875868240E+02 -.875929750E+02 -.875988663E+02 -.876044877E+02 -.876098292E+02 -.876148811E+02 -.876196341E+02 -.876240794E+02 -.876282083E+02 -.876320129E+02 -.876354859E+02 -.876386202E+02 -.876414096E+02 -.876438486E+02 -.876459322E+02 -.876476563E+02 -.876490172E+02 -.876500124E+02 -.876506400E+02 -.876508988E+02 -.876507885E+02 -.876503097E+02 -.876494636E+02 -.876482522E+02 -.876466786E+02 -.876447463E+02 -.876424597E+02 -.876398240E+02 -.876368447E+02 -.876335286E+02 -.876298824E+02 -.876259139E+02 -.876216311E+02 -.876170428E+02 -.876121578E+02 -.876069857E+02 -.876015362E+02 -.875958193E+02 -.875898454E+02 -.875836250E+02 -.875771687E+02 -.875704873E+02 -.875635919E+02 -.875564934E+02 -.875492029E+02 -.875417316E+02 -.875340909E+02 -.875262922E+02 -.875183472E+02 -.875102681E+02 -.875020675E+02 -.874937586E+02 -.874853557E+02 -.874768745E+02 -.874683327E+02 -.874597504E+02 -.874511513E+02 -.874425635E+02 -.874340215E+02 -.874255676E+02 -.874172552E+02 -.874091514E+02 -.874013420E+02 -.873939370E+02 -.873870782E+02 -.873809492E+02 -.873757879E+02 -.873719036E+02 -.873696991E+02 -.873696991E+02
 -.873661629E+02 -.873661629E+02 -.873681688E+02 -.873717023E+02 -.873763961E+02 -.873819679E+02 -.873882000E+02 -.873949248E+02 -.874020122E+02 -.874093614E+02 -.874168935E+02 -.874245467E+02 -.874322720E+02 -.874400300E+02 -.874477889E+02 -.874555226E+02 -.874632091E+02 -.874708298E+02 -.874783683E+02 -.874858102E+02 -.874931422E+02 -.875003523E+02 -.875074290E+02 -.875143615E+02 -.875211391E+02 -.875277519E+02 -.875341897E+02 -.875404427E+02 -.875465015E+02 -.875523566E+02 -.875579985E+02 -.875634183E+02 -.875686069E+02 -.875735557E+02 -.875782561E+02 -.875827000E+02 -.875868795E+02 -.875907871E+02 -.875944155E+02 -.875977581E+02 -.876008087E+02 -.876035613E+02 -.876060107E+02 -.876081524E+02 -.876099820E+02 -.876114961E+02 -.876126919E+02 -.876135669E+02 -.876141197E+02 -.876143494E+02 -.876142556E+02 -.876138387E+02 -.876131000E+02 -.876120410E+02 -.876106643E+02 -.876089729E+02 -.876069704E+02 -.876046612E+02 -.876020500E+02 -.875991423E+02 -.875959441E+02 -.875924616E+02 -.875887018E+02 -.875846718E+02 -.875803795E+02 -.875758326E+02 -.875710395E+02 -.875660087E+02 -.875607491E+02 -.875552694E+02 -.875495789E+02 -.875436868E+02 -.875376025E+02 -.875313354E+02 -.875248951E+02 -.875182914E+02 -.875115341E+02 -.875046331E+02 -.874975987E+02 -.874904415E+02 -.874831727E+02 -.874758040E+02 -.874683480E+02 -.874608187E+02 -.874532319E+02 -.874456056E+02 -.874379609E+02 -.874303231E+02 -.874227230E+02 -.874151987E+02 -.874077978E+02 -.874005805E+02 -.873936235E+02 -.873870251E+02 -.873809123E+02 -.873754489E+02 -.873708474E+02 -.873673841E+02 -.873654184E+02 -.873654184E+02
 -.873618704E+02 -.873618704E+02 -.873636371E+02 -.873667490E+02 -.873708825E+02 -.873757886E+02 -.873812755E+02 -.873871952E+02 -.873934329E+02 -.873998997E+02 -.874065260E+02 -.874132569E+02 -.874200493E+02 -.874268683E+02 -.874336859E+02 -.874404790E+02 -.874472281E+02 -.874539168E+02 -.874605307E+02 -.874670571E+02 -.874734845E+02 -.874798023E+02 -.874860005E+02 -.874920696E+02 -.874980007E+02 -.875037848E+02 -.875094134E+02 -.875148782E+02 -.875201709E+02 -.875252834E+02 -.875302079E+02 -.875349366E+02 -.875394618E+02 -.875437763E+02 -.875478729E+02 -.875517446E+02 -.875553849E+02 -.875587873E+02 -.875619460E+02 -.875648551E+02 -.875675096E+02 -.875699045E+02 -.875720354E+02 -.875738985E+02 -.875754902E+02 -.875768077E+02 -.875778485E+02 -.875786107E+02 -.875790930E+02 -.875792946E+02 -.875792154E+02 -.875788556E+02 -.875782162E+02 -.875772987E+02 -.875761050E+02 -.875746376E+02 -.875728998E+02 -.875708950E+02 -.875686273E+02 -.875661012E+02 -.875633216E+02 -.875602940E+02 -.875570240E+02 -.875535177E+02 -.875497817E+02 -.875458225E+02 -.875416471E+02 -.875372628E+02 -.875326769E+02 -.875278971E+02 -.875229310E+02 -.875177865E+02 -.875124717E+02 -.875069945E+02 -.875013632E+02 -.874955862E+02 -.874896719E+02 -.874836289E+02 -.874774661E+02 -.874711927E+02 -.874648185E+02 -.874583536E+02 -.874518094E+02 -.874451979E+02 -.874385331E+02 -.874318310E+02 -.874251101E+02 -.874183930E+02 -.874117067E+02 -.874050852E+02 -.873985703E+02 -.873922155E+02 -.873860885E+02 -.873802762E+02 -.873748907E+02 -.873700767E+02 -.873660217E+02 -.873629694E+02 -.873612369E+02 -.873612369E+02
 -.873576892E+02 -.873576892E+02 -.873592226E+02 -.873619234E+02 -.873655106E+02 -.873697681E+02 -.873745291E+02 -.873796650E+02 -.873850761E+02 -.873906850E+02 -.873964311E+02 -.874022668E+02 -.874081543E+02 -.874140634E+02 -.874199697E+02 -.874258529E+02 -.874316963E+02 -.874374856E+02 -.874432082E+02 -.874488531E+02 -.874544104E+02 -.874598710E+02 -.874652262E+02 -.874704680E+02 -.874755885E+02 -.874805804E+02 -.874854363E+02 -.874901491E+02 -.874947118E+02 -.874991177E+02 -.875033600E+02 -.875074322E+02 -.875113281E+02 -.875150413E+02 -.875185660E+02 -.875218962E+02 -.875250266E+02 -.875279518E+02 -.875306668E+02 -.875331669E+02 -.875354478E+02 -.875375054E+02 -.875393361E+02 -.875409366E+02 -.875423041E+02 -.875434361E+02 -.875443307E+02 -.875449862E+02 -.875454016E+02 -.875455763E+02 -.875455101E+02 -.875452031E+02 -.875446563E+02 -.875438709E+02 -.875428484E+02 -.875415910E+02 -.875401012E+02 -.875383821E+02 -.875364369E+02 -.875342694E+02 -.875318837E+02 -.875292842E+02 -.875264759E+02 -.875234636E+02 -.875202527E+02 -.875168490E+02 -.875132581E+02 -.875094860E+02 -.875055391E+02 -.875014236E+02 -.874971461E+02 -.874927131E+02 -.874881314E+02 -.874834078E+02 -.874785493E+02 -.874735630E+02 -.874684561E+02 -.874632359E+02 -.874579100E+02 -.874524864E+02 -.874469734E+02 -.874413798E+02 -.874357154E+02 -.874299908E+02 -.874242179E+02 -.874184108E+02 -.874125856E+02 -.874067619E+02 -.874009635E+02 -.873952196E+02 -.873895671E+02 -.873840522E+02 -.873787341E+02 -.873736884E+02 -.873690126E+02 -.873648325E+02 -.873613113E+02 -.873586607E+02 -.873571561E+02 -.873571561E+02
 -.873536265E+02 -.873536265E+02 -.873549321E+02 -.873572317E+02 -.873602862E+02 -.873639113E+02 -.873679650E+02 -.873723377E+02 -.873769443E+02 -.873817187E+02 -.873866093E+02 -.873915753E+02 -.873965846E+02 -.874016113E+02 -.874066345E+02 -.874116370E+02 -.874166044E+02 -.874215244E+02 -.874263866E+02 -.874311814E+02 -.874359004E+02 -.874405358E+02 -.874450805E+02 -.874495276E+02 -.874538704E+02 -.874581029E+02 -.874622187E+02 -.874662121E+02 -.874700771E+02 -.874738081E+02 -.874773997E+02 -.874808463E+02 -.874841426E+02 -.874872837E+02 -.874902645E+02 -.874930803E+02 -.874957265E+02 -.874981987E+02 -.875004930E+02 -.875026053E+02 -.875045321E+02 -.875062702E+02 -.875078165E+02 -.875091684E+02 -.875103235E+02 -.875112798E+02 -.875120357E+02 -.875125900E+02 -.875129417E+02 -.875130903E+02 -.875130356E+02 -.875127780E+02 -.875123180E+02 -.875116566E+02 -.875107952E+02 -.875097354E+02 -.875084795E+02 -.875070297E+02 -.875053889E+02 -.875035601E+02 -.875015467E+02 -.874993524E+02 -.874969810E+02 -.874944367E+02 -.874917239E+02 -.874888473E+02 -.874858116E+02 -.874826218E+02 -.874792830E+02 -.874758005E+02 -.874721796E+02 -.874684259E+02 -.874645449E+02 -.874605424E+02 -.874564241E+02 -.874521960E+02 -.874478641E+02 -.874434347E+02 -.874389140E+02 -.874343088E+02 -.874296262E+02 -.874248737E+02 -.874200595E+02 -.874151927E+02 -.874102836E+02 -.874053439E+02 -.874003877E+02 -.873954316E+02 -.873904959E+02 -.873856057E+02 -.873807925E+02 -.873760959E+02 -.873715662E+02 -.873672682E+02 -.873632850E+02 -.873597240E+02 -.873567242E+02 -.873544661E+02 -.873531843E+02 -.873531843E+02
 -.873497064E+02 -.873497064E+02 -.873507897E+02 -.873526984E+02 -.873552339E+02 -.873582434E+02 -.873616090E+02 -.873652397E+02 -.873690646E+02 -.873730289E+02 -.873770894E+02 -.873812124E+02 -.873853710E+02 -.873895435E+02 -.873937126E+02 -.873978639E+02 -.874019855E+02 -.874060670E+02 -.874100997E+02 -.874140757E+02 -.874179881E+02 -.874218303E+02 -.874255964E+02 -.874292807E+02 -.874328778E+02 -.874363825E+02 -.874397899E+02 -.874430951E+02 -.874462933E+02 -.874493799E+02 -.874523503E+02 -.874552003E+02 -.874579254E+02 -.874605216E+02 -.874629848E+02 -.874653112E+02 -.874674971E+02 -.874695391E+02 -.874714336E+02 -.874731778E+02 -.874747687E+02 -.874762036E+02 -.874774801E+02 -.874785961E+02 -.874795497E+02 -.874803393E+02 -.874809635E+02 -.874814215E+02 -.874817124E+02 -.874818358E+02 -.874817917E+02 -.874815802E+02 -.874812017E+02 -.874806571E+02 -.874799476E+02 -.874790744E+02 -.874780392E+02 -.874768441E+02 -.874754911E+02 -.874739829E+02 -.874723220E+02 -.874705114E+02 -.874685543E+02 -.874664540E+02 -.874642142E+02 -.874618384E+02 -.874593307E+02 -.874566949E+02 -.874539353E+02 -.874510561E+02 -.874480617E+02 -.874449566E+02 -.874417454E+02 -.874384326E+02 -.874350231E+02 -.874315216E+02 -.874279332E+02 -.874242630E+02 -.874205162E+02 -.874166984E+02 -.874128153E+02 -.874088734E+02 -.874048794E+02 -.874008409E+02 -.873967664E+02 -.873926659E+02 -.873885509E+02 -.873844355E+02 -.873803366E+02 -.873762750E+02 -.873722771E+02 -.873683758E+02 -.873646132E+02 -.873610431E+02 -.873577346E+02 -.873547769E+02 -.873522857E+02 -.873504107E+02 -.873493466E+02 -.873493466E+02
 -.873459880E+02 -.873459880E+02 -.873468558E+02 -.873483855E+02 -.873504186E+02 -.873528327E+02 -.873555336E+02 -.873584480E+02 -.873615192E+02 -.873647031E+02 -.873679649E+02 -.873712774E+02 -.873746187E+02 -.873779716E+02 -.873813219E+02 -.873846578E+02 -.873879697E+02 -.873912493E+02 -.873944894E+02 -.873976836E+02 -.874008263E+02 -.874039122E+02 -.874069365E+02 -.874098946E+02 -.874127822E+02 -.874155952E+02 -.874183295E+02 -.874209813E+02 -.874235468E+02 -.874260223E+02 -.874284042E+02 -.874306890E+02 -.874328735E+02 -.874349542E+02 -.874369280E+02 -.874387919E+02 -.874405430E+02 -.874421786E+02 -.874436959E+02 -.874450927E+02 -.874463666E+02 -.874475155E+02 -.874485375E+02 -.874494311E+02 -.874501946E+02 -.874508269E+02 -.874513269E+02 -.874516939E+02 -.874519272E+02 -.874520266E+02 -.874519918E+02 -.874518232E+02 -.874515211E+02 -.874510861E+02 -.874505190E+02 -.874498210E+02 -.874489933E+02 -.874480375E+02 -.874469553E+02 -.874457486E+02 -.874444197E+02 -.874429706E+02 -.874414041E+02 -.874397226E+02 -.874379290E+02 -.874360262E+02 -.874340172E+02 -.874319053E+02 -.874296936E+02 -.874273857E+02 -.874249848E+02 -.874224946E+02 -.874199187E+02 -.874172608E+02 -.874145247E+02 -.874117142E+02 -.874088333E+02 -.874058862E+02 -.874028769E+02 -.873998101E+02 -.873966904E+02 -.873935230E+02 -.873903133E+02 -.873870674E+02 -.873837925E+02 -.873804965E+02 -.873771888E+02 -.873738808E+02 -.873705862E+02 -.873673221E+02 -.873641095E+02 -.873609751E+02 -.873579529E+02 -.873550860E+02 -.873524300E+02 -.873500566E+02 -.873480583E+02 -.873465550E+02 -.873457023E+02 -.873457023E+02
 -.873426004E+02 -.873426004E+02 -.873432625E+02 -.873444313E+02 -.873459869E+02 -.873478366E+02 -.873499085E+02 -.873521467E+02 -.873545078E+02 -.873569575E+02 -.873594693E+02 -.873620217E+02 -.873645979E+02 -.873671842E+02 -.873697694E+02 -.873723444E+02 -.873749014E+02 -.873774339E+02 -.873799361E+02 -.873824031E+02 -.873848302E+02 -.873872135E+02 -.873895491E+02 -.873918335E+02 -.873940632E+02 -.873962350E+02 -.873983459E+02 -.874003928E+02 -.874023728E+02 -.874042831E+02 -.874061210E+02 -.874078837E+02 -.874095687E+02 -.874111735E+02 -.874126956E+02 -.874141329E+02 -.874154830E+02 -.874167438E+02 -.874179135E+02 -.874189901E+02 -.874199719E+02 -.874208574E+02 -.874216451E+02 -.874223337E+02 -.874229222E+02 -.874234096E+02 -.874237950E+02 -.874240780E+02 -.874242581E+02 -.874243350E+02 -.874243087E+02 -.874241792E+02 -.874239469E+02 -.874236123E+02 -.874231760E+02 -.874226387E+02 -.874220016E+02 -.874212657E+02 -.874204324E+02 -.874195031E+02 -.874184794E+02 -.874173631E+02 -.874161561E+02 -.874148603E+02 -.874134779E+02 -.874120111E+02 -.874104622E+02 -.874088336E+02 -.874071279E+02 -.874053476E+02 -.874034953E+02 -.874015738E+02 -.873995858E+02 -.873975341E+02 -.873954218E+02 -.873932518E+02 -.873910271E+02 -.873887510E+02 -.873864267E+02 -.873840578E+02 -.873816480E+02 -.873792013E+02 -.873767221E+02 -.873742151E+02 -.873716861E+02 -.873691413E+02 -.873665883E+02 -.873640360E+02 -.873614952E+02 -.873589792E+02 -.873565047E+02 -.873540923E+02 -.873517682E+02 -.873495658E+02 -.873475277E+02 -.873457086E+02 -.873441791E+02 -.873430301E+02 -.873423794E+02 -.873423794E+02
 -.873398004E+02 -.873398004E+02 -.873402755E+02 -.873411184E+02 -.873422453E+02 -.873435908E+02 -.873451037E+02 -.873467436E+02 -.873484788E+02 -.873502839E+02 -.873521389E+02 -.873540276E+02 -.873559369E+02 -.873578563E+02 -.873597770E+02 -.873616917E+02 -.873635945E+02 -.873654801E+02 -.873673440E+02 -.873691822E+02 -.873709912E+02 -.873727678E+02 -.873745091E+02 -.873762122E+02 -.873778746E+02 -.873794939E+02 -.873810676E+02 -.873825936E+02 -.873840696E+02 -.873854935E+02 -.873868633E+02 -.873881769E+02 -.873894326E+02 -.873906283E+02 -.873917624E+02 -.873928330E+02 -.873938387E+02 -.873947779E+02 -.873956490E+02 -.873964508E+02 -.873971820E+02 -.873978413E+02 -.873984279E+02 -.873989407E+02 -.873993789E+02 -.873997419E+02 -.874000290E+02 -.874002399E+02 -.874003741E+02 -.874004316E+02 -.874004123E+02 -.874003162E+02 -.874001436E+02 -.873998948E+02 -.873995703E+02 -.873991707E+02 -.873986967E+02 -.873981492E+02 -.873975291E+02 -.873968375E+02 -.873960756E+02 -.873952446E+02 -.873943460E+02 -.873933812E+02 -.873923517E+02 -.873912593E+02 -.873901056E+02 -.873888923E+02 -.873876214E+02 -.873862948E+02 -.873849144E+02 -.873834821E+02 -.873820002E+02 -.873804707E+02 -.873788959E+02 -.873772779E+02 -.873756191E+02 -.873739220E+02 -.873721890E+02 -.873704229E+02 -.873686266E+02 -.873668031E+02 -.873649560E+02 -.873630891E+02 -.873612067E+02 -.873593140E+02 -.873574168E+02 -.873555221E+02 -.873536386E+02 -.873517764E+02 -.873499484E+02 -.873481703E+02 -.873464618E+02 -.873448477E+02 -.873433590E+02 -.873420354E+02 -.873409271E+02 -.873400983E+02 -.873396311E+02 -.873396311E+02
 -.873380543E+02 -.873380543E+02 -.873383874E+02 -.873389873E+02 -.873397998E+02 -.873407811E+02 -.873418951E+02 -.873431123E+02 -.873444088E+02 -.873457650E+02 -.873471649E+02 -.873485955E+02 -.873500460E+02 -.873515076E+02 -.873529731E+02 -.873544364E+02 -.873558923E+02 -.873573364E+02 -.873587650E+02 -.873601747E+02 -.873615627E+02 -.873629263E+02 -.873642631E+02 -.873655708E+02 -.873668475E+02 -.873680911E+02 -.873692997E+02 -.873704717E+02 -.873716053E+02 -.873726989E+02 -.873737508E+02 -.873747596E+02 -.873757237E+02 -.873766418E+02 -.873775125E+02 -.873783345E+02 -.873791066E+02 -.873798275E+02 -.873804962E+02 -.873811116E+02 -.873816728E+02 -.873821789E+02 -.873826291E+02 -.873830226E+02 -.873833590E+02 -.873836376E+02 -.873838580E+02 -.873840199E+02 -.873841231E+02 -.873841673E+02 -.873841526E+02 -.873840791E+02 -.873839468E+02 -.873837561E+02 -.873835073E+02 -.873832009E+02 -.873828374E+02 -.873824175E+02 -.873819418E+02 -.873814113E+02 -.873808267E+02 -.873801891E+02 -.873794996E+02 -.873787591E+02 -.873779690E+02 -.873771305E+02 -.873762448E+02 -.873753134E+02 -.873743376E+02 -.873733190E+02 -.873722589E+02 -.873711590E+02 -.873700209E+02 -.873688462E+02 -.873676366E+02 -.873663940E+02 -.873651200E+02 -.873638168E+02 -.873624862E+02 -.873611306E+02 -.873597521E+02 -.873583535E+02 -.873569376E+02 -.873555075E+02 -.873540670E+02 -.873526203E+02 -.873511724E+02 -.873497293E+02 -.873482980E+02 -.873468872E+02 -.873455073E+02 -.873441711E+02 -.873428942E+02 -.873416957E+02 -.873405993E+02 -.873396337E+02 -.873388343E+02 -.873382443E+02 -.873379167E+02 -.873379167E+02
 -.873380543E+02 -.873380543E+02 -.873383874E+02 -.873389873E+02 -.873397998E+02 -.873407811E+02 -.873418951E+02 -.873431123E+02 -.873444088E+02 -.873457650E+02 -.873471649E+02 -.873485955E+02 -.873500460E+02 -.873515076E+02 -.873529731E+02 -.873544364E+02 -.873558923E+02 -.873573364E+02 -.873587650E+02 -.873601747E+02 -.873615627E+02 -.873629263E+02 -.873642631E+02 -.873655708E+02 -.873668475E+02 -.873680911E+02 -.873692997E+02 -.873704717E+02 -.873716053E+02 -.873726989E+02 -.873737508E+02 -.873747596E+02 -.873757237E+02 -.873766418E+02 -.873775125E+02 -.873783345E+02 -.873791066E+02 -.873798275E+02 -.873804962E+02 -.873811116E+02 -.873816728E+02 -.873821789E+02 -.873826291E+02 -.873830226E+02 -.873833590E+02 -.873836376E+02 -.873838580E+02 -.873840199E+02 -.873841231E+02 -.873841673E+02 -.873841526E+02 -.873840791E+02 -.873839468E+02 -.873837561E+02 -.873835073E+02 -.873832009E+02 -.873828374E+02 -.873824175E+02 -.873819418E+02 -.873814113E+02 -.873808267E+02 -.873801891E+02 -.873794996E+02 -.873787591E+02 -.873779690E+02 -.873771305E+02 -.873762448E+02 -.873753134E+02 -.873743376E+02 -.873733190E+02 -.873722589E+02 -.873711590E+02 -.873700209E+02 -.873688462E+02 -.873676366E+02 -.873663940E+02 -.873651200E+02 -.873638168E+02 -.873624862E+02 -.873611306E+02 -.873597521E+02 -.873583535E+02 -.873569376E+02 -.873555075E+02 -.873540670E+02 -.873526203E+02 -.873511724E+02 -.873497293E+02 -.873482980E+02 -.873468872E+02 -.873455073E+02 -.873441711E+02 -.873428942E+02 -.873416957E+02 -.873405993E+02 -.873396337E+02 -.873388343E+02 -.873382443E+02 -.873379167E+02 -.873379167E+02
