# Supplementary material for: Electrical Pacing of Cardiac Tissue Including Potassium Inward Rectification
Source: PLoS One. 2015 Jun 9;10(6):e0127837. doi: 10.1371/journal.pone.0127837 (PMC4461281; doi:10.1371/journal.pone.0127837)
Supplement: S1 Data — (ZIP) [file pone.0127837.s001.zip › All-Data/Data-without-IK1/BDT44/Vm1ms.txt]

 -.873300171E+02 -.873315419E+02 -.873317072E+02 -.873320046E+02 -.873323981E+02 -.873328554E+02 -.873333546E+02 -.873338836E+02 -.873344317E+02 -.873349876E+02 -.873355456E+02 -.873361051E+02 -.873366651E+02 -.873372231E+02 -.873377772E+02 -.873383250E+02 -.873388620E+02 -.873393838E+02 -.873398888E+02 -.873403777E+02 -.873408517E+02 -.873413124E+02 -.873417622E+02 -.873422034E+02 -.873426374E+02 -.873430638E+02 -.873434820E+02 -.873438908E+02 -.873442882E+02 -.873446722E+02 -.873450411E+02 -.873453940E+02 -.873457307E+02 -.873460513E+02 -.873463555E+02 -.873466428E+02 -.873469128E+02 -.873471645E+02 -.873473975E+02 -.873476110E+02 -.873478048E+02 -.873479787E+02 -.873481328E+02 -.873482673E+02 -.873483823E+02 -.873484778E+02 -.873485535E+02 -.873486095E+02 -.873486453E+02 -.873486608E+02 -.873486559E+02 -.873486304E+02 -.873485844E+02 -.873485180E+02 -.873484313E+02 -.873483244E+02 -.873481974E+02 -.873480506E+02 -.873478841E+02 -.873476985E+02 -.873474942E+02 -.873472715E+02 -.873470309E+02 -.873467726E+02 -.873464972E+02 -.873462051E+02 -.873458968E+02 -.873455727E+02 -.873452335E+02 -.873448797E+02 -.873445119E+02 -.873441304E+02 -.873437358E+02 -.873433286E+02 -.873429093E+02 -.873424784E+02 -.873420366E+02 -.873415843E+02 -.873411222E+02 -.873406508E+02 -.873401707E+02 -.873396822E+02 -.873391861E+02 -.873386827E+02 -.873381726E+02 -.873376562E+02 -.873371341E+02 -.873366069E+02 -.873360753E+02 -.873355402E+02 -.873350029E+02 -.873344657E+02 -.873339322E+02 -.873334083E+02 -.873329036E+02 -.873324329E+02 -.873320187E+02 -.873316931E+02 -.873315006E+02 -.873315006E+02
 -.873315419E+02 -.873315419E+02 -.873317072E+02 -.873320046E+02 -.873323981E+02 -.873328554E+02 -.873333546E+02 -.873338836E+02 -.873344317E+02 -.873349876E+02 -.873355456E+02 -.873361051E+02 -.873366651E+02 -.873372231E+02 -.873377772E+02 -.873383250E+02 -.873388620E+02 -.873393838E+02 -.873398888E+02 -.873403777E+02 -.873408517E+02 -.873413124E+02 -.873417622E+02 -.873422034E+02 -.873426374E+02 -.873430638E+02 -.873434820E+02 -.873438908E+02 -.873442882E+02 -.873446722E+02 -.873450411E+02 -.873453940E+02 -.873457307E+02 -.873460513E+02 -.873463555E+02 -.873466428E+02 -.873469128E+02 -.873471645E+02 -.873473975E+02 -.873476110E+02 -.873478048E+02 -.873479787E+02 -.873481328E+02 -.873482673E+02 -.873483823E+02 -.873484778E+02 -.873485535E+02 -.873486095E+02 -.873486453E+02 -.873486608E+02 -.873486559E+02 -.873486304E+02 -.873485844E+02 -.873485180E+02 -.873484313E+02 -.873483244E+02 -.873481974E+02 -.873480506E+02 -.873478841E+02 -.873476985E+02 -.873474942E+02 -.873472715E+02 -.873470309E+02 -.873467726E+02 -.873464972E+02 -.873462051E+02 -.873458968E+02 -.873455727E+02 -.873452335E+02 -.873448797E+02 -.873445119E+02 -.873441304E+02 -.873437358E+02 -.873433286E+02 -.873429093E+02 -.873424784E+02 -.873420366E+02 -.873415843E+02 -.873411222E+02 -.873406508E+02 -.873401707E+02 -.873396822E+02 -.873391861E+02 -.873386827E+02 -.873381726E+02 -.873376562E+02 -.873371341E+02 -.873366069E+02 -.873360753E+02 -.873355402E+02 -.873350029E+02 -.873344657E+02 -.873339322E+02 -.873334083E+02 -.873329036E+02 -.873324329E+02 -.873320187E+02 -.873316931E+02 -.873315006E+02 -.873315006E+02
 -.873322784E+02 -.873322784E+02 -.873325603E+02 -.873330543E+02 -.873336964E+02 -.873344402E+02 -.873352516E+02 -.873361016E+02 -.873369694E+02 -.873378442E+02 -.873387205E+02 -.873395940E+02 -.873404631E+02 -.873413270E+02 -.873421819E+02 -.873430213E+02 -.873438403E+02 -.873446370E+02 -.873454112E+02 -.873461643E+02 -.873468991E+02 -.873476191E+02 -.873483269E+02 -.873490237E+02 -.873497094E+02 -.873503830E+02 -.873510423E+02 -.873516842E+02 -.873523056E+02 -.873529042E+02 -.873534784E+02 -.873540277E+02 -.873545521E+02 -.873550516E+02 -.873555260E+02 -.873559744E+02 -.873563954E+02 -.873567878E+02 -.873571506E+02 -.873574833E+02 -.873577854E+02 -.873580572E+02 -.873582987E+02 -.873585102E+02 -.873586916E+02 -.873588425E+02 -.873589626E+02 -.873590512E+02 -.873591080E+02 -.873591325E+02 -.873591248E+02 -.873590847E+02 -.873590124E+02 -.873589082E+02 -.873587720E+02 -.873586041E+02 -.873584048E+02 -.873581745E+02 -.873579139E+02 -.873576236E+02 -.873573040E+02 -.873569558E+02 -.873565796E+02 -.873561759E+02 -.873557454E+02 -.873552888E+02 -.873548069E+02 -.873543005E+02 -.873537704E+02 -.873532174E+02 -.873526424E+02 -.873520461E+02 -.873514293E+02 -.873507929E+02 -.873501376E+02 -.873494644E+02 -.873487741E+02 -.873480677E+02 -.873473460E+02 -.873466099E+02 -.873458601E+02 -.873450975E+02 -.873443229E+02 -.873435371E+02 -.873427408E+02 -.873419348E+02 -.873411199E+02 -.873402971E+02 -.873394672E+02 -.873386317E+02 -.873377925E+02 -.873369527E+02 -.873361174E+02 -.873352954E+02 -.873345008E+02 -.873337561E+02 -.873330961E+02 -.873325724E+02 -.873322589E+02 -.873322589E+02
 -.873332681E+02 -.873332681E+02 -.873337093E+02 -.873344608E+02 -.873354309E+02 -.873365477E+02 -.873377524E+02 -.873390046E+02 -.873402797E+02 -.873415604E+02 -.873428348E+02 -.873440996E+02 -.873453543E+02 -.873465947E+02 -.873478156E+02 -.873490144E+02 -.873501895E+02 -.873513391E+02 -.873524634E+02 -.873535654E+02 -.873546481E+02 -.873557134E+02 -.873567620E+02 -.873577940E+02 -.873588081E+02 -.873598012E+02 -.873607691E+02 -.873617079E+02 -.873626145E+02 -.873634869E+02 -.873643239E+02 -.873651254E+02 -.873658914E+02 -.873666214E+02 -.873673147E+02 -.873679696E+02 -.873685845E+02 -.873691579E+02 -.873696887E+02 -.873701763E+02 -.873706205E+02 -.873710212E+02 -.873713782E+02 -.873716913E+02 -.873719599E+02 -.873721831E+02 -.873723601E+02 -.873724902E+02 -.873725730E+02 -.873726082E+02 -.873725960E+02 -.873725363E+02 -.873724293E+02 -.873722753E+02 -.873720746E+02 -.873718277E+02 -.873715351E+02 -.873711975E+02 -.873708156E+02 -.873703902E+02 -.873699220E+02 -.873694118E+02 -.873688604E+02 -.873682687E+02 -.873676377E+02 -.873669686E+02 -.873662625E+02 -.873655205E+02 -.873647438E+02 -.873639336E+02 -.873630911E+02 -.873622175E+02 -.873613141E+02 -.873603821E+02 -.873594227E+02 -.873584373E+02 -.873574272E+02 -.873563936E+02 -.873553378E+02 -.873542610E+02 -.873531644E+02 -.873520492E+02 -.873509166E+02 -.873497676E+02 -.873486035E+02 -.873474254E+02 -.873462345E+02 -.873450319E+02 -.873438192E+02 -.873425983E+02 -.873413719E+02 -.873401445E+02 -.873389236E+02 -.873377216E+02 -.873365591E+02 -.873354690E+02 -.873345018E+02 -.873337333E+02 -.873332726E+02 -.873332726E+02
 -.873343564E+02 -.873343564E+02 -.873349722E+02 -.873360123E+02 -.873373374E+02 -.873388427E+02 -.873404565E+02 -.873421283E+02 -.873438199E+02 -.873455096E+02 -.873471890E+02 -.873488534E+02 -.873504982E+02 -.873521225E+02 -.873537272E+02 -.873553106E+02 -.873568698E+02 -.873584041E+02 -.873599144E+02 -.873614009E+02 -.873628636E+02 -.873643035E+02 -.873657205E+02 -.873671124E+02 -.873684756E+02 -.873698059E+02 -.873710988E+02 -.873723503E+02 -.873735576E+02 -.873747196E+02 -.873758356E+02 -.873769056E+02 -.873779291E+02 -.873789051E+02 -.873798323E+02 -.873807087E+02 -.873815324E+02 -.873823014E+02 -.873830146E+02 -.873836710E+02 -.873842700E+02 -.873848108E+02 -.873852927E+02 -.873857148E+02 -.873860759E+02 -.873863751E+02 -.873866115E+02 -.873867847E+02 -.873868943E+02 -.873869403E+02 -.873869227E+02 -.873868416E+02 -.873866973E+02 -.873864901E+02 -.873862205E+02 -.873858893E+02 -.873854971E+02 -.873850447E+02 -.873845330E+02 -.873839628E+02 -.873833350E+02 -.873826508E+02 -.873819113E+02 -.873811180E+02 -.873802722E+02 -.873793754E+02 -.873784290E+02 -.873774348E+02 -.873763942E+02 -.873753090E+02 -.873741807E+02 -.873730110E+02 -.873718017E+02 -.873705545E+02 -.873692710E+02 -.873679530E+02 -.873666022E+02 -.873652202E+02 -.873638088E+02 -.873623695E+02 -.873609040E+02 -.873594140E+02 -.873579009E+02 -.873563663E+02 -.873548118E+02 -.873532389E+02 -.873516491E+02 -.873500440E+02 -.873484256E+02 -.873467963E+02 -.873451600E+02 -.873435225E+02 -.873418938E+02 -.873402905E+02 -.873387399E+02 -.873372858E+02 -.873359956E+02 -.873349704E+02 -.873343556E+02 -.873343556E+02
 -.873355245E+02 -.873355245E+02 -.873363224E+02 -.873376542E+02 -.873393304E+02 -.873412228E+02 -.873432389E+02 -.873453124E+02 -.873474052E+02 -.873494981E+02 -.873515782E+02 -.873536395E+02 -.873556835E+02 -.873577122E+02 -.873597232E+02 -.873617141E+02 -.873636836E+02 -.873656288E+02 -.873675458E+02 -.873694333E+02 -.873712915E+02 -.873731193E+02 -.873749142E+02 -.873766731E+02 -.873783916E+02 -.873800646E+02 -.873816877E+02 -.873832578E+02 -.873847732E+02 -.873862332E+02 -.873876377E+02 -.873889864E+02 -.873902782E+02 -.873915116E+02 -.873926842E+02 -.873937934E+02 -.873948365E+02 -.873958113E+02 -.873967158E+02 -.873975486E+02 -.873983084E+02 -.873989939E+02 -.873996040E+02 -.874001372E+02 -.874005925E+02 -.874009691E+02 -.874012663E+02 -.874014838E+02 -.874016213E+02 -.874016787E+02 -.874016559E+02 -.874015529E+02 -.874013701E+02 -.874011080E+02 -.874007672E+02 -.874003485E+02 -.873998526E+02 -.873992804E+02 -.873986330E+02 -.873979114E+02 -.873971171E+02 -.873962516E+02 -.873953164E+02 -.873943134E+02 -.873932443E+02 -.873921110E+02 -.873909155E+02 -.873896597E+02 -.873883458E+02 -.873869758E+02 -.873855518E+02 -.873840760E+02 -.873825507E+02 -.873809779E+02 -.873793599E+02 -.873776987E+02 -.873759966E+02 -.873742556E+02 -.873724780E+02 -.873706658E+02 -.873688210E+02 -.873669458E+02 -.873650422E+02 -.873631119E+02 -.873611570E+02 -.873591794E+02 -.873571809E+02 -.873551637E+02 -.873531301E+02 -.873510832E+02 -.873490278E+02 -.873469713E+02 -.873449260E+02 -.873429129E+02 -.873409662E+02 -.873391408E+02 -.873375213E+02 -.873362343E+02 -.873354625E+02 -.873354625E+02
 -.873367511E+02 -.873367511E+02 -.873377220E+02 -.873393331E+02 -.873413516E+02 -.873436134E+02 -.873460090E+02 -.873484744E+02 -.873509700E+02 -.873534692E+02 -.873559611E+02 -.873584449E+02 -.873609185E+02 -.873633782E+02 -.873658224E+02 -.873682479E+02 -.873706480E+02 -.873730168E+02 -.873753516E+02 -.873776505E+02 -.873799112E+02 -.873821316E+02 -.873843090E+02 -.873864389E+02 -.873885159E+02 -.873905356E+02 -.873924952E+02 -.873943926E+02 -.873962269E+02 -.873979978E+02 -.873997048E+02 -.874013467E+02 -.874029211E+02 -.874044250E+02 -.874058548E+02 -.874072070E+02 -.874084783E+02 -.874096660E+02 -.874107677E+02 -.874117816E+02 -.874127061E+02 -.874135395E+02 -.874142805E+02 -.874149278E+02 -.874154805E+02 -.874159378E+02 -.874162991E+02 -.874165636E+02 -.874167311E+02 -.874168010E+02 -.874167731E+02 -.874166477E+02 -.874164250E+02 -.874161056E+02 -.874156901E+02 -.874151794E+02 -.874145745E+02 -.874138766E+02 -.874130871E+02 -.874122074E+02 -.874112395E+02 -.874101852E+02 -.874090465E+02 -.874078256E+02 -.874065246E+02 -.874051460E+02 -.874036920E+02 -.874021652E+02 -.874005681E+02 -.873989034E+02 -.873971736E+02 -.873953816E+02 -.873935299E+02 -.873916211E+02 -.873896581E+02 -.873876434E+02 -.873855796E+02 -.873834695E+02 -.873813157E+02 -.873791207E+02 -.873768871E+02 -.873746172E+02 -.873723136E+02 -.873699786E+02 -.873676144E+02 -.873652234E+02 -.873628078E+02 -.873603702E+02 -.873579134E+02 -.873554411E+02 -.873529590E+02 -.873504760E+02 -.873480071E+02 -.873455773E+02 -.873432279E+02 -.873410251E+02 -.873390709E+02 -.873375180E+02 -.873365868E+02 -.873365868E+02
 -.873379836E+02 -.873379836E+02 -.873391207E+02 -.873409996E+02 -.873433390E+02 -.873459559E+02 -.873487379E+02 -.873516105E+02 -.873545254E+02 -.873574595E+02 -.873604014E+02 -.873633408E+02 -.873662708E+02 -.873691885E+02 -.873720874E+02 -.873749586E+02 -.873777963E+02 -.873805968E+02 -.873833555E+02 -.873860692E+02 -.873887362E+02 -.873913537E+02 -.873939169E+02 -.873964215E+02 -.873988639E+02 -.874012413E+02 -.874035512E+02 -.874057927E+02 -.874079647E+02 -.874100657E+02 -.874120935E+02 -.874140447E+02 -.874159153E+02 -.874177008E+02 -.874193970E+02 -.874210000E+02 -.874225061E+02 -.874239127E+02 -.874252175E+02 -.874264183E+02 -.874275132E+02 -.874285005E+02 -.874293787E+02 -.874301467E+02 -.874308029E+02 -.874313464E+02 -.874317760E+02 -.874320908E+02 -.874322897E+02 -.874323725E+02 -.874323390E+02 -.874321893E+02 -.874319238E+02 -.874315432E+02 -.874310482E+02 -.874304401E+02 -.874297202E+02 -.874288899E+02 -.874279512E+02 -.874269059E+02 -.874257563E+02 -.874245044E+02 -.874231529E+02 -.874217041E+02 -.874201608E+02 -.874185258E+02 -.874168021E+02 -.874149926E+02 -.874131005E+02 -.874111290E+02 -.874090813E+02 -.874069606E+02 -.874047701E+02 -.874025130E+02 -.874001926E+02 -.873978122E+02 -.873953748E+02 -.873928837E+02 -.873903420E+02 -.873877528E+02 -.873851191E+02 -.873824437E+02 -.873797294E+02 -.873769792E+02 -.873741956E+02 -.873713813E+02 -.873685391E+02 -.873656718E+02 -.873627827E+02 -.873598763E+02 -.873569591E+02 -.873540415E+02 -.873511409E+02 -.873482868E+02 -.873455276E+02 -.873429407E+02 -.873406461E+02 -.873388228E+02 -.873377295E+02 -.873377295E+02
 -.873391915E+02 -.873391915E+02 -.873404849E+02 -.873426142E+02 -.873452755E+02 -.873482708E+02 -.873514656E+02 -.873547741E+02 -.873581484E+02 -.873615573E+02 -.873649770E+02 -.873683945E+02 -.873718022E+02 -.873751892E+02 -.873785459E+02 -.873818674E+02 -.873851484E+02 -.873883826E+02 -.873915672E+02 -.873947006E+02 -.873977786E+02 -.874007974E+02 -.874037547E+02 -.874066477E+02 -.874094731E+02 -.874122285E+02 -.874149121E+02 -.874175213E+02 -.874200527E+02 -.874225027E+02 -.874248668E+02 -.874271398E+02 -.874293167E+02 -.874313928E+02 -.874333636E+02 -.874352255E+02 -.874369756E+02 -.874386110E+02 -.874401289E+02 -.874415269E+02 -.874428028E+02 -.874439545E+02 -.874449797E+02 -.874458767E+02 -.874466436E+02 -.874472787E+02 -.874477801E+02 -.874481467E+02 -.874483779E+02 -.874484731E+02 -.874484324E+02 -.874482559E+02 -.874479441E+02 -.874474980E+02 -.874469187E+02 -.874462074E+02 -.874453659E+02 -.874443960E+02 -.874433000E+02 -.874420799E+02 -.874407384E+02 -.874392781E+02 -.874377018E+02 -.874360128E+02 -.874342141E+02 -.874323094E+02 -.874303020E+02 -.874281958E+02 -.874259943E+02 -.874237015E+02 -.874213210E+02 -.874188568E+02 -.874163127E+02 -.874136925E+02 -.874110002E+02 -.874082395E+02 -.874054142E+02 -.874025281E+02 -.873995848E+02 -.873965879E+02 -.873935408E+02 -.873904469E+02 -.873873095E+02 -.873841318E+02 -.873809170E+02 -.873776680E+02 -.873743881E+02 -.873710804E+02 -.873677488E+02 -.873643983E+02 -.873610363E+02 -.873576747E+02 -.873543336E+02 -.873510466E+02 -.873478695E+02 -.873448913E+02 -.873422499E+02 -.873401511E+02 -.873388927E+02 -.873388927E+02
 -.873403573E+02 -.873403573E+02 -.873417996E+02 -.873441967E+02 -.873472145E+02 -.873506215E+02 -.873542657E+02 -.873580536E+02 -.873619207E+02 -.873658232E+02 -.873697370E+02 -.873736452E+02 -.873775316E+02 -.873813861E+02 -.873852033E+02 -.873889760E+02 -.873926986E+02 -.873963696E+02 -.873999870E+02 -.874035465E+02 -.874070459E+02 -.874104841E+02 -.874138579E+02 -.874171636E+02 -.874203989E+02 -.874235600E+02 -.874266418E+02 -.874296394E+02 -.874325476E+02 -.874353605E+02 -.874380721E+02 -.874406772E+02 -.874431712E+02 -.874455493E+02 -.874478079E+02 -.874499439E+02 -.874519536E+02 -.874538333E+02 -.874555799E+02 -.874571902E+02 -.874586608E+02 -.874599885E+02 -.874611708E+02 -.874622050E+02 -.874630885E+02 -.874638190E+02 -.874643951E+02 -.874648157E+02 -.874650801E+02 -.874651878E+02 -.874651389E+02 -.874649337E+02 -.874645729E+02 -.874640572E+02 -.874633881E+02 -.874625671E+02 -.874615963E+02 -.874604777E+02 -.874592137E+02 -.874578072E+02 -.874562611E+02 -.874545786E+02 -.874527633E+02 -.874508189E+02 -.874487493E+02 -.874465587E+02 -.874442513E+02 -.874418313E+02 -.874393034E+02 -.874366717E+02 -.874339410E+02 -.874311158E+02 -.874282005E+02 -.874251999E+02 -.874221184E+02 -.874189605E+02 -.874157305E+02 -.874124329E+02 -.874090718E+02 -.874056512E+02 -.874021754E+02 -.873986480E+02 -.873950729E+02 -.873914538E+02 -.873877942E+02 -.873840975E+02 -.873803673E+02 -.873766072E+02 -.873728214E+02 -.873690156E+02 -.873651980E+02 -.873613821E+02 -.873575905E+02 -.873538614E+02 -.873502576E+02 -.873468800E+02 -.873438847E+02 -.873415050E+02 -.873400783E+02 -.873400783E+02
 -.873415107E+02 -.873415107E+02 -.873431249E+02 -.873458268E+02 -.873492350E+02 -.873530895E+02 -.873572192E+02 -.873615060E+02 -.873658735E+02 -.873702777E+02 -.873746873E+02 -.873790780E+02 -.873834377E+02 -.873877584E+02 -.873920319E+02 -.873962550E+02 -.874004279E+02 -.874045484E+02 -.874086132E+02 -.874126220E+02 -.874165723E+02 -.874204593E+02 -.874242791E+02 -.874280282E+02 -.874317001E+02 -.874352879E+02 -.874387857E+02 -.874421871E+02 -.874454847E+02 -.874486725E+02 -.874517457E+02 -.874546992E+02 -.874575282E+02 -.874602291E+02 -.874627980E+02 -.874652300E+02 -.874675201E+02 -.874696643E+02 -.874716577E+02 -.874734957E+02 -.874751740E+02 -.874766894E+02 -.874780382E+02 -.874792170E+02 -.874802232E+02 -.874810551E+02 -.874817111E+02 -.874821896E+02 -.874824899E+02 -.874826117E+02 -.874825548E+02 -.874823192E+02 -.874819056E+02 -.874813152E+02 -.874805495E+02 -.874796103E+02 -.874784998E+02 -.874772206E+02 -.874757758E+02 -.874741686E+02 -.874724026E+02 -.874704817E+02 -.874684103E+02 -.874661928E+02 -.874638339E+02 -.874613384E+02 -.874587114E+02 -.874559578E+02 -.874530830E+02 -.874500921E+02 -.874469906E+02 -.874437837E+02 -.874404769E+02 -.874370754E+02 -.874335845E+02 -.874300093E+02 -.874263550E+02 -.874226266E+02 -.874188288E+02 -.874149664E+02 -.874110440E+02 -.874070661E+02 -.874030368E+02 -.873989604E+02 -.873948407E+02 -.873906817E+02 -.873864871E+02 -.873822611E+02 -.873780083E+02 -.873737349E+02 -.873694500E+02 -.873651686E+02 -.873609159E+02 -.873567344E+02 -.873526945E+02 -.873489089E+02 -.873455523E+02 -.873428859E+02 -.873412875E+02 -.873412875E+02
 -.873427303E+02 -.873427303E+02 -.873445386E+02 -.873475657E+02 -.873513864E+02 -.873557083E+02 -.873603273E+02 -.873651115E+02 -.873699812E+02 -.873748807E+02 -.873797734E+02 -.873846412E+02 -.873894717E+02 -.873942562E+02 -.873989942E+02 -.874036875E+02 -.874083338E+02 -.874129316E+02 -.874174802E+02 -.874219746E+02 -.874264075E+02 -.874307742E+02 -.874350685E+02 -.874392816E+02 -.874434066E+02 -.874474375E+02 -.874513664E+02 -.874551860E+02 -.874588910E+02 -.874624762E+02 -.874659355E+02 -.874692640E+02 -.874724574E+02 -.874755102E+02 -.874784157E+02 -.874811680E+02 -.874837615E+02 -.874861898E+02 -.874884466E+02 -.874905276E+02 -.874924282E+02 -.874941437E+02 -.874956700E+02 -.874970045E+02 -.874981444E+02 -.874990870E+02 -.874998302E+02 -.875003726E+02 -.875007130E+02 -.875008504E+02 -.875007843E+02 -.875005152E+02 -.875000439E+02 -.874993718E+02 -.874985003E+02 -.874974319E+02 -.874961693E+02 -.874947156E+02 -.874930744E+02 -.874912497E+02 -.874892460E+02 -.874870679E+02 -.874847205E+02 -.874822090E+02 -.874795391E+02 -.874767163E+02 -.874737465E+02 -.874706357E+02 -.874673901E+02 -.874640159E+02 -.874605193E+02 -.874569066E+02 -.874531840E+02 -.874493576E+02 -.874454337E+02 -.874414181E+02 -.874373167E+02 -.874331353E+02 -.874288793E+02 -.874245543E+02 -.874201653E+02 -.874157175E+02 -.874112155E+02 -.874066639E+02 -.874020672E+02 -.873974296E+02 -.873927553E+02 -.873880487E+02 -.873833149E+02 -.873785606E+02 -.873737958E+02 -.873690370E+02 -.873643119E+02 -.873596676E+02 -.873551817E+02 -.873509792E+02 -.873472536E+02 -.873442945E+02 -.873425207E+02 -.873425207E+02
 -.873440532E+02 -.873440532E+02 -.873460589E+02 -.873494173E+02 -.873536565E+02 -.873584386E+02 -.873635407E+02 -.873688205E+02 -.873741810E+02 -.873795632E+02 -.873849365E+02 -.873902816E+02 -.873955889E+02 -.874008593E+02 -.874060945E+02 -.874112922E+02 -.874164515E+02 -.874215696E+02 -.874266377E+02 -.874316465E+02 -.874365895E+02 -.874414574E+02 -.874462406E+02 -.874509335E+02 -.874555302E+02 -.874600227E+02 -.874644047E+02 -.874686715E+02 -.874728163E+02 -.874768315E+02 -.874807117E+02 -.874844508E+02 -.874880407E+02 -.874914734E+02 -.874947420E+02 -.874978394E+02 -.875007573E+02 -.875034892E+02 -.875060300E+02 -.875083737E+02 -.875105144E+02 -.875124475E+02 -.875141693E+02 -.875156756E+02 -.875169623E+02 -.875180266E+02 -.875188661E+02 -.875194783E+02 -.875198613E+02 -.875200143E+02 -.875199373E+02 -.875196307E+02 -.875190951E+02 -.875183323E+02 -.875173444E+02 -.875161343E+02 -.875147051E+02 -.875130606E+02 -.875112051E+02 -.875091436E+02 -.875068813E+02 -.875044236E+02 -.875017766E+02 -.874989464E+02 -.874959395E+02 -.874927626E+02 -.874894227E+02 -.874859268E+02 -.874822822E+02 -.874784962E+02 -.874745760E+02 -.874705291E+02 -.874663626E+02 -.874620837E+02 -.874576994E+02 -.874532167E+02 -.874486422E+02 -.874439825E+02 -.874392440E+02 -.874344328E+02 -.874295547E+02 -.874246153E+02 -.874196198E+02 -.874145735E+02 -.874094810E+02 -.874043471E+02 -.873991762E+02 -.873939732E+02 -.873887435E+02 -.873834943E+02 -.873782365E+02 -.873729879E+02 -.873677788E+02 -.873626606E+02 -.873577188E+02 -.873530904E+02 -.873489881E+02 -.873457302E+02 -.873437777E+02 -.873437777E+02
 -.873454478E+02 -.873454478E+02 -.873476534E+02 -.873513440E+02 -.873559880E+02 -.873612218E+02 -.873668011E+02 -.873725608E+02 -.873784019E+02 -.873842700E+02 -.873901325E+02 -.873959754E+02 -.874017977E+02 -.874075985E+02 -.874133739E+02 -.874191215E+02 -.874248351E+02 -.874305020E+02 -.874361116E+02 -.874416556E+02 -.874471225E+02 -.874525040E+02 -.874577963E+02 -.874629934E+02 -.874680883E+02 -.874730763E+02 -.874779516E+02 -.874827051E+02 -.874873280E+02 -.874918132E+02 -.874961517E+02 -.875003330E+02 -.875043484E+02 -.875081903E+02 -.875118496E+02 -.875153172E+02 -.875185864E+02 -.875216510E+02 -.875245027E+02 -.875271343E+02 -.875295404E+02 -.875317154E+02 -.875336530E+02 -.875353480E+02 -.875367964E+02 -.875379944E+02 -.875389382E+02 -.875396250E+02 -.875400535E+02 -.875402230E+02 -.875401328E+02 -.875397834E+02 -.875391762E+02 -.875383133E+02 -.875371970E+02 -.875358304E+02 -.875342178E+02 -.875323636E+02 -.875302729E+02 -.875279514E+02 -.875254054E+02 -.875226413E+02 -.875196663E+02 -.875164875E+02 -.875131127E+02 -.875095500E+02 -.875058075E+02 -.875018936E+02 -.874978169E+02 -.874935858E+02 -.874892090E+02 -.874846949E+02 -.874800520E+02 -.874752885E+02 -.874704126E+02 -.874654322E+02 -.874603550E+02 -.874551884E+02 -.874499398E+02 -.874446158E+02 -.874392232E+02 -.874337680E+02 -.874282562E+02 -.874226934E+02 -.874170847E+02 -.874114353E+02 -.874057499E+02 -.874000337E+02 -.873942924E+02 -.873885338E+02 -.873827693E+02 -.873770183E+02 -.873713135E+02 -.873657109E+02 -.873603033E+02 -.873552402E+02 -.873507538E+02 -.873471916E+02 -.873450569E+02 -.873450569E+02
 -.873468661E+02 -.873468661E+02 -.873492734E+02 -.873532817E+02 -.873583231E+02 -.873639998E+02 -.873700407E+02 -.873762785E+02 -.873826147E+02 -.873889912E+02 -.873953805E+02 -.874017729E+02 -.874081608E+02 -.874145362E+02 -.874208929E+02 -.874272205E+02 -.874335038E+02 -.874397321E+02 -.874458963E+02 -.874519849E+02 -.874579923E+02 -.874639159E+02 -.874697499E+02 -.874754883E+02 -.874811267E+02 -.874866570E+02 -.874920679E+02 -.874973492E+02 -.875024914E+02 -.875074826E+02 -.875123109E+02 -.875169674E+02 -.875214434E+02 -.875257281E+02 -.875298120E+02 -.875336878E+02 -.875373468E+02 -.875407783E+02 -.875439738E+02 -.875469263E+02 -.875496272E+02 -.875520682E+02 -.875542432E+02 -.875561466E+02 -.875577726E+02 -.875591159E+02 -.875601734E+02 -.875609425E+02 -.875614211E+02 -.875616076E+02 -.875615022E+02 -.875611057E+02 -.875604192E+02 -.875594448E+02 -.875581856E+02 -.875566456E+02 -.875548295E+02 -.875527424E+02 -.875503908E+02 -.875477813E+02 -.875449212E+02 -.875418183E+02 -.875384811E+02 -.875349184E+02 -.875311394E+02 -.875271534E+02 -.875229704E+02 -.875186001E+02 -.875140526E+02 -.875093379E+02 -.875044659E+02 -.874994465E+02 -.874942896E+02 -.874890046E+02 -.874836010E+02 -.874780880E+02 -.874724742E+02 -.874667683E+02 -.874609782E+02 -.874551118E+02 -.874491763E+02 -.874431787E+02 -.874371253E+02 -.874310224E+02 -.874248755E+02 -.874186900E+02 -.874124712E+02 -.874062242E+02 -.873999553E+02 -.873936723E+02 -.873873876E+02 -.873811218E+02 -.873749100E+02 -.873688126E+02 -.873629301E+02 -.873574244E+02 -.873525471E+02 -.873486754E+02 -.873463555E+02 -.873463555E+02
 -.873482619E+02 -.873482619E+02 -.873508589E+02 -.873551839E+02 -.873606170E+02 -.873667299E+02 -.873732449E+02 -.873799889E+02 -.873868562E+02 -.873937899E+02 -.874007603E+02 -.874077474E+02 -.874147343E+02 -.874217101E+02 -.874286607E+02 -.874355696E+02 -.874424280E+02 -.874492276E+02 -.874559588E+02 -.874626190E+02 -.874692062E+02 -.874757138E+02 -.874821364E+02 -.874884678E+02 -.874946970E+02 -.875008112E+02 -.875067986E+02 -.875126477E+02 -.875183451E+02 -.875238783E+02 -.875292379E+02 -.875344138E+02 -.875393934E+02 -.875441667E+02 -.875487246E+02 -.875530549E+02 -.875571447E+02 -.875609841E+02 -.875645631E+02 -.875678702E+02 -.875708955E+02 -.875736314E+02 -.875760701E+02 -.875782035E+02 -.875800252E+02 -.875815309E+02 -.875827161E+02 -.875835770E+02 -.875841112E+02 -.875843179E+02 -.875841964E+02 -.875837468E+02 -.875829709E+02 -.875818714E+02 -.875804520E+02 -.875787170E+02 -.875766722E+02 -.875743244E+02 -.875716807E+02 -.875687492E+02 -.875655388E+02 -.875620589E+02 -.875583196E+02 -.875543314E+02 -.875501052E+02 -.875456522E+02 -.875409841E+02 -.875361123E+02 -.875310487E+02 -.875258050E+02 -.875203929E+02 -.875148239E+02 -.875091093E+02 -.875032603E+02 -.874972878E+02 -.874912021E+02 -.874850133E+02 -.874787311E+02 -.874723645E+02 -.874659223E+02 -.874594126E+02 -.874528430E+02 -.874462206E+02 -.874395520E+02 -.874328433E+02 -.874261002E+02 -.874193281E+02 -.874125324E+02 -.874057194E+02 -.873988974E+02 -.873920794E+02 -.873852870E+02 -.873785578E+02 -.873719565E+02 -.873655911E+02 -.873596358E+02 -.873543621E+02 -.873501767E+02 -.873476693E+02 -.873476693E+02
 -.873496244E+02 -.873496244E+02 -.873524103E+02 -.873570460E+02 -.873628726E+02 -.873694440E+02 -.873764689E+02 -.873837602E+02 -.873912059E+02 -.873987404E+02 -.874063206E+02 -.874139159E+02 -.874215087E+02 -.874290814E+02 -.874366185E+02 -.874441142E+02 -.874515621E+02 -.874589553E+02 -.874662935E+02 -.874735738E+02 -.874807885E+02 -.874879308E+02 -.874949920E+02 -.875019588E+02 -.875088176E+02 -.875155556E+02 -.875221607E+02 -.875286191E+02 -.875349176E+02 -.875410462E+02 -.875469924E+02 -.875527418E+02 -.875582826E+02 -.875636030E+02 -.875686872E+02 -.875735202E+02 -.875780903E+02 -.875823840E+02 -.875863869E+02 -.875900876E+02 -.875934765E+02 -.875965423E+02 -.875992750E+02 -.876016669E+02 -.876037112E+02 -.876054009E+02 -.876067302E+02 -.876076957E+02 -.876082941E+02 -.876085232E+02 -.876083822E+02 -.876078719E+02 -.876069942E+02 -.876057521E+02 -.876041502E+02 -.876021944E+02 -.875998915E+02 -.875972492E+02 -.875942764E+02 -.875909830E+02 -.875873796E+02 -.875834775E+02 -.875792885E+02 -.875748255E+02 -.875701014E+02 -.875651295E+02 -.875599234E+02 -.875544970E+02 -.875488641E+02 -.875430384E+02 -.875370336E+02 -.875308632E+02 -.875245406E+02 -.875180785E+02 -.875114894E+02 -.875047854E+02 -.874979778E+02 -.874910776E+02 -.874840952E+02 -.874770401E+02 -.874699215E+02 -.874627477E+02 -.874555265E+02 -.874482650E+02 -.874409696E+02 -.874336463E+02 -.874263006E+02 -.874189381E+02 -.874115650E+02 -.874041901E+02 -.873968265E+02 -.873894971E+02 -.873822416E+02 -.873751288E+02 -.873682742E+02 -.873618643E+02 -.873561901E+02 -.873516882E+02 -.873489917E+02 -.873489917E+02
 -.873509723E+02 -.873509723E+02 -.873539415E+02 -.873588942E+02 -.873651393E+02 -.873722065E+02 -.873797782E+02 -.873876515E+02 -.873956999E+02 -.874038417E+02 -.874120238E+02 -.874202183E+02 -.874284038E+02 -.874365658E+02 -.874447021E+02 -.874528083E+02 -.874608793E+02 -.874689155E+02 -.874769117E+02 -.874848587E+02 -.874927476E+02 -.875005675E+02 -.875083045E+02 -.875159450E+02 -.875234764E+02 -.875308871E+02 -.875381624E+02 -.875452887E+02 -.875522546E+02 -.875590444E+02 -.875656412E+02 -.875720311E+02 -.875781987E+02 -.875841248E+02 -.875897928E+02 -.875951881E+02 -.876002937E+02 -.876050928E+02 -.876095722E+02 -.876137184E+02 -.876175173E+02 -.876209561E+02 -.876240247E+02 -.876267127E+02 -.876290101E+02 -.876309091E+02 -.876324035E+02 -.876334876E+02 -.876341572E+02 -.876344100E+02 -.876342457E+02 -.876336647E+02 -.876326694E+02 -.876312641E+02 -.876294545E+02 -.876272472E+02 -.876246504E+02 -.876216739E+02 -.876183283E+02 -.876146252E+02 -.876105775E+02 -.876061988E+02 -.876015036E+02 -.875965069E+02 -.875912243E+02 -.875856715E+02 -.875798650E+02 -.875738211E+02 -.875675559E+02 -.875610859E+02 -.875544271E+02 -.875475954E+02 -.875406061E+02 -.875334743E+02 -.875262142E+02 -.875188396E+02 -.875113637E+02 -.875037987E+02 -.874961563E+02 -.874884473E+02 -.874806818E+02 -.874728689E+02 -.874650169E+02 -.874571335E+02 -.874492253E+02 -.874412986E+02 -.874333589E+02 -.874254118E+02 -.874174636E+02 -.874095228E+02 -.874016031E+02 -.873937281E+02 -.873859395E+02 -.873783102E+02 -.873709627E+02 -.873640957E+02 -.873580194E+02 -.873532000E+02 -.873503141E+02 -.873503141E+02
 -.873523180E+02 -.873523180E+02 -.873554821E+02 -.873607774E+02 -.873674747E+02 -.873750606E+02 -.873831925E+02 -.873916472E+02 -.874002806E+02 -.874090029E+02 -.874177681E+02 -.874265471E+02 -.874353247E+02 -.874441001E+02 -.874528691E+02 -.874616271E+02 -.874703728E+02 -.874790978E+02 -.874877917E+02 -.874964440E+02 -.875050436E+02 -.875135777E+02 -.875220333E+02 -.875303991E+02 -.875386639E+02 -.875468115E+02 -.875548274E+02 -.875626982E+02 -.875704045E+02 -.875779268E+02 -.875852490E+02 -.875923518E+02 -.875992130E+02 -.876058143E+02 -.876121379E+02 -.876181632E+02 -.876238711E+02 -.876292453E+02 -.876342680E+02 -.876389212E+02 -.876431890E+02 -.876470570E+02 -.876505105E+02 -.876535360E+02 -.876561229E+02 -.876582615E+02 -.876599429E+02 -.876611606E+02 -.876619105E+02 -.876621897E+02 -.876619972E+02 -.876613342E+02 -.876602042E+02 -.876586119E+02 -.876565636E+02 -.876540680E+02 -.876511350E+02 -.876477761E+02 -.876440042E+02 -.876398335E+02 -.876352798E+02 -.876303593E+02 -.876250894E+02 -.876194883E+02 -.876135746E+02 -.876073674E+02 -.876008861E+02 -.875941500E+02 -.875871786E+02 -.875799912E+02 -.875726068E+02 -.875650438E+02 -.875573202E+02 -.875494534E+02 -.875414599E+02 -.875333554E+02 -.875251550E+02 -.875168725E+02 -.875085212E+02 -.875001129E+02 -.874916587E+02 -.874831687E+02 -.874746517E+02 -.874661158E+02 -.874575680E+02 -.874490145E+02 -.874404608E+02 -.874319125E+02 -.874233754E+02 -.874148581E+02 -.874063741E+02 -.873979478E+02 -.873896226E+02 -.873814749E+02 -.873736342E+02 -.873663110E+02 -.873598342E+02 -.873546991E+02 -.873516249E+02 -.873516249E+02
 -.873536846E+02 -.873536846E+02 -.873570612E+02 -.873627209E+02 -.873698719E+02 -.873779660E+02 -.873866337E+02 -.873956336E+02 -.874048162E+02 -.874141016E+02 -.874234434E+02 -.874328194E+02 -.874422247E+02 -.874516524E+02 -.874610951E+02 -.874705486E+02 -.874800023E+02 -.874894453E+02 -.874988674E+02 -.875082593E+02 -.875176104E+02 -.875269092E+02 -.875361454E+02 -.875453076E+02 -.875543779E+02 -.875633404E+02 -.875721792E+02 -.875808715E+02 -.875893956E+02 -.875977332E+02 -.876058614E+02 -.876137555E+02 -.876213953E+02 -.876287594E+02 -.876358235E+02 -.876425654E+02 -.876489645E+02 -.876549979E+02 -.876606429E+02 -.876658791E+02 -.876706868E+02 -.876750466E+02 -.876789408E+02 -.876823545E+02 -.876852739E+02 -.876876865E+02 -.876895827E+02 -.876909549E+02 -.876917975E+02 -.876921067E+02 -.876918821E+02 -.876911251E+02 -.876898391E+02 -.876880299E+02 -.876857058E+02 -.876828770E+02 -.876795553E+02 -.876757549E+02 -.876714919E+02 -.876667835E+02 -.876616486E+02 -.876561070E+02 -.876501800E+02 -.876438896E+02 -.876372581E+02 -.876303085E+02 -.876230639E+02 -.876155478E+02 -.876077831E+02 -.875997926E+02 -.875915986E+02 -.875832230E+02 -.875746866E+02 -.875660094E+02 -.875572107E+02 -.875483087E+02 -.875393202E+02 -.875302611E+02 -.875211461E+02 -.875119884E+02 -.875028001E+02 -.874935921E+02 -.874843740E+02 -.874751540E+02 -.874659393E+02 -.874567361E+02 -.874475497E+02 -.874383852E+02 -.874292481E+02 -.874201463E+02 -.874110934E+02 -.874021139E+02 -.873932527E+02 -.873845895E+02 -.873762600E+02 -.873684858E+02 -.873616142E+02 -.873561684E+02 -.873529092E+02 -.873529092E+02
 -.873550614E+02 -.873550614E+02 -.873586576E+02 -.873646664E+02 -.873722442E+02 -.873808079E+02 -.873899694E+02 -.873994821E+02 -.874092059E+02 -.874190595E+02 -.874290003E+02 -.874390107E+02 -.874490761E+02 -.874591838E+02 -.874693264E+02 -.874794927E+02 -.874896731E+02 -.874998596E+02 -.875100464E+02 -.875202250E+02 -.875303856E+02 -.875405187E+02 -.875506118E+02 -.875606455E+02 -.875706025E+02 -.875804642E+02 -.875902055E+02 -.875998035E+02 -.876092376E+02 -.876184822E+02 -.876275108E+02 -.876363003E+02 -.876448253E+02 -.876530575E+02 -.876609702E+02 -.876685373E+02 -.876757302E+02 -.876825206E+02 -.876888825E+02 -.876947903E+02 -.877002191E+02 -.877051460E+02 -.877095508E+02 -.877134145E+02 -.877167196E+02 -.877194520E+02 -.877215996E+02 -.877231524E+02 -.877241033E+02 -.877244487E+02 -.877241871E+02 -.877233198E+02 -.877218513E+02 -.877197889E+02 -.877171425E+02 -.877139243E+02 -.877101496E+02 -.877058357E+02 -.877010021E+02 -.876956701E+02 -.876898627E+02 -.876836046E+02 -.876769214E+02 -.876698396E+02 -.876623863E+02 -.876545894E+02 -.876464767E+02 -.876380759E+02 -.876294145E+02 -.876205197E+02 -.876114178E+02 -.876021343E+02 -.875926936E+02 -.875831191E+02 -.875734331E+02 -.875636562E+02 -.875538078E+02 -.875439058E+02 -.875339664E+02 -.875240043E+02 -.875140328E+02 -.875040635E+02 -.874941063E+02 -.874841700E+02 -.874742615E+02 -.874643869E+02 -.874545510E+02 -.874447582E+02 -.874350133E+02 -.874253235E+02 -.874157016E+02 -.874061723E+02 -.873967814E+02 -.873876112E+02 -.873788032E+02 -.873705892E+02 -.873633337E+02 -.873575864E+02 -.873541480E+02 -.873541480E+02
 -.873564228E+02 -.873564228E+02 -.873602087E+02 -.873665239E+02 -.873744803E+02 -.873834721E+02 -.873931010E+02 -.874031265E+02 -.874134029E+02 -.874238458E+02 -.874344117E+02 -.874450713E+02 -.874558033E+02 -.874665974E+02 -.874774434E+02 -.874883344E+02 -.874992663E+02 -.875102367E+02 -.875212394E+02 -.875322660E+02 -.875433071E+02 -.875543493E+02 -.875653720E+02 -.875763569E+02 -.875872842E+02 -.875981279E+02 -.876088643E+02 -.876194715E+02 -.876299222E+02 -.876401875E+02 -.876502410E+02 -.876600526E+02 -.876695891E+02 -.876788182E+02 -.876877077E+02 -.876962226E+02 -.877043285E+02 -.877119929E+02 -.877191841E+02 -.877258699E+02 -.877320214E+02 -.877376114E+02 -.877426141E+02 -.877470055E+02 -.877507650E+02 -.877538744E+02 -.877563180E+02 -.877580836E+02 -.877591629E+02 -.877595504E+02 -.877592441E+02 -.877582461E+02 -.877565619E+02 -.877542003E+02 -.877511735E+02 -.877474975E+02 -.877431908E+02 -.877382749E+02 -.877327738E+02 -.877267141E+02 -.877201239E+02 -.877130333E+02 -.877054735E+02 -.876974770E+02 -.876890768E+02 -.876803064E+02 -.876711994E+02 -.876617891E+02 -.876521085E+02 -.876421897E+02 -.876320639E+02 -.876217611E+02 -.876113100E+02 -.876007379E+02 -.875900702E+02 -.875793306E+02 -.875685413E+02 -.875577222E+02 -.875468914E+02 -.875360652E+02 -.875252577E+02 -.875144812E+02 -.875037462E+02 -.874930614E+02 -.874824335E+02 -.874718681E+02 -.874613690E+02 -.874509399E+02 -.874405843E+02 -.874303083E+02 -.874201239E+02 -.874100549E+02 -.874001477E+02 -.873904866E+02 -.873812178E+02 -.873725825E+02 -.873649606E+02 -.873589265E+02 -.873553180E+02 -.873553180E+02
 -.873576739E+02 -.873576739E+02 -.873616138E+02 -.873681930E+02 -.873764943E+02 -.873858952E+02 -.873959962E+02 -.874065436E+02 -.874173802E+02 -.874284170E+02 -.874395988E+02 -.874508905E+02 -.874622776E+02 -.874737514E+02 -.874853079E+02 -.874969473E+02 -.875086706E+02 -.875204736E+02 -.875323490E+02 -.875442871E+02 -.875562748E+02 -.875682913E+02 -.875803187E+02 -.875923375E+02 -.876043226E+02 -.876162505E+02 -.876280987E+02 -.876398385E+02 -.876514380E+02 -.876628672E+02 -.876740905E+02 -.876850696E+02 -.876957660E+02 -.877061411E+02 -.877161535E+02 -.877257621E+02 -.877349271E+02 -.877436094E+02 -.877517686E+02 -.877593677E+02 -.877663709E+02 -.877727433E+02 -.877784524E+02 -.877834693E+02 -.877877675E+02 -.877913234E+02 -.877941177E+02 -.877961356E+02 -.877973658E+02 -.877978016E+02 -.877974410E+02 -.877962866E+02 -.877943451E+02 -.877916277E+02 -.877881502E+02 -.877839320E+02 -.877789964E+02 -.877733700E+02 -.877670828E+02 -.877601675E+02 -.877526588E+02 -.877445936E+02 -.877360106E+02 -.877269495E+02 -.877174504E+02 -.877075541E+02 -.876973014E+02 -.876867324E+02 -.876758865E+02 -.876648019E+02 -.876535159E+02 -.876420637E+02 -.876304789E+02 -.876187931E+02 -.876070357E+02 -.875952339E+02 -.875834125E+02 -.875715940E+02 -.875597983E+02 -.875480431E+02 -.875363435E+02 -.875247126E+02 -.875131607E+02 -.875016964E+02 -.874903259E+02 -.874790537E+02 -.874678827E+02 -.874568149E+02 -.874458525E+02 -.874349997E+02 -.874242671E+02 -.874136773E+02 -.874032763E+02 -.873931497E+02 -.873834474E+02 -.873744182E+02 -.873664556E+02 -.873601560E+02 -.873563904E+02 -.873563904E+02
 -.873587213E+02 -.873587213E+02 -.873628011E+02 -.873696302E+02 -.873782689E+02 -.873880821E+02 -.873986505E+02 -.874097021E+02 -.874210737E+02 -.874326666E+02 -.874444230E+02 -.874563187E+02 -.874683440E+02 -.874804972E+02 -.874927817E+02 -.875052009E+02 -.875177527E+02 -.875304311E+02 -.875432269E+02 -.875561286E+02 -.875691175E+02 -.875821775E+02 -.875952918E+02 -.876084377E+02 -.876215926E+02 -.876347337E+02 -.876478313E+02 -.876608500E+02 -.876737560E+02 -.876865089E+02 -.876990652E+02 -.877113805E+02 -.877234106E+02 -.877351070E+02 -.877464214E+02 -.877573060E+02 -.877677125E+02 -.877775909E+02 -.877868942E+02 -.877955755E+02 -.878035890E+02 -.878108911E+02 -.878174418E+02 -.878232038E+02 -.878281431E+02 -.878322309E+02 -.878354436E+02 -.878377615E+02 -.878391709E+02 -.878396639E+02 -.878392380E+02 -.878378960E+02 -.878356467E+02 -.878325045E+02 -.878284886E+02 -.878236237E+02 -.878179386E+02 -.878114669E+02 -.878042460E+02 -.877963163E+02 -.877877213E+02 -.877785071E+02 -.877687211E+02 -.877584120E+02 -.877476294E+02 -.877364231E+02 -.877248423E+02 -.877129355E+02 -.877007502E+02 -.876883322E+02 -.876757253E+02 -.876629712E+02 -.876501094E+02 -.876371763E+02 -.876242058E+02 -.876112289E+02 -.875982735E+02 -.875853645E+02 -.875725239E+02 -.875597706E+02 -.875471206E+02 -.875345870E+02 -.875221803E+02 -.875099082E+02 -.874977759E+02 -.874857866E+02 -.874739414E+02 -.874622405E+02 -.874506836E+02 -.874392731E+02 -.874280170E+02 -.874169362E+02 -.874060754E+02 -.873955203E+02 -.873854232E+02 -.873760386E+02 -.873677709E+02 -.873612349E+02 -.873573302E+02 -.873573302E+02
 -.873595739E+02 -.873595739E+02 -.873637893E+02 -.873708590E+02 -.873798201E+02 -.873900139E+02 -.874009978E+02 -.874124941E+02 -.874243345E+02 -.874364207E+02 -.874487082E+02 -.874611799E+02 -.874738322E+02 -.874866692E+02 -.874996956E+02 -.875129117E+02 -.875263130E+02 -.875398932E+02 -.875536445E+02 -.875675526E+02 -.875816054E+02 -.875957910E+02 -.876100899E+02 -.876244807E+02 -.876389413E+02 -.876534406E+02 -.876679410E+02 -.876824056E+02 -.876967906E+02 -.877110483E+02 -.877251295E+02 -.877389843E+02 -.877525574E+02 -.877657928E+02 -.877786334E+02 -.877910205E+02 -.878028928E+02 -.878141910E+02 -.878248547E+02 -.878348250E+02 -.878440441E+02 -.878524582E+02 -.878600161E+02 -.878666704E+02 -.878723798E+02 -.878771080E+02 -.878808241E+02 -.878835042E+02 -.878851313E+02 -.878856944E+02 -.878851902E+02 -.878836226E+02 -.878810025E+02 -.878773478E+02 -.878726831E+02 -.878670391E+02 -.878604529E+02 -.878529668E+02 -.878446275E+02 -.878354861E+02 -.878255974E+02 -.878150183E+02 -.878038077E+02 -.877920263E+02 -.877797353E+02 -.877669949E+02 -.877538656E+02 -.877404062E+02 -.877266738E+02 -.877127230E+02 -.876986060E+02 -.876843720E+02 -.876700668E+02 -.876557328E+02 -.876414088E+02 -.876271298E+02 -.876129271E+02 -.875988280E+02 -.875848563E+02 -.875710322E+02 -.875573719E+02 -.875438885E+02 -.875305916E+02 -.875174880E+02 -.875045811E+02 -.874918720E+02 -.874793596E+02 -.874670412E+02 -.874549138E+02 -.874429767E+02 -.874312349E+02 -.874197065E+02 -.874084339E+02 -.873975016E+02 -.873870625E+02 -.873773744E+02 -.873688494E+02 -.873621160E+02 -.873580958E+02 -.873580958E+02
 -.873602468E+02 -.873602468E+02 -.873645822E+02 -.873718546E+02 -.873810774E+02 -.873915671E+02 -.874028773E+02 -.874147303E+02 -.874269599E+02 -.874394818E+02 -.874522595E+02 -.874652794E+02 -.874785418E+02 -.874920510E+02 -.875058093E+02 -.875198156E+02 -.875340687E+02 -.875485670E+02 -.875633038E+02 -.875782730E+02 -.875934683E+02 -.876088747E+02 -.876244729E+02 -.876402417E+02 -.876561505E+02 -.876721615E+02 -.876882365E+02 -.877043305E+02 -.877203935E+02 -.877363727E+02 -.877522132E+02 -.877678534E+02 -.877832289E+02 -.877982726E+02 -.878129145E+02 -.878270800E+02 -.878406956E+02 -.878536855E+02 -.878659746E+02 -.878774884E+02 -.878881561E+02 -.878979091E+02 -.879066828E+02 -.879144185E+02 -.879210637E+02 -.879265712E+02 -.879309022E+02 -.879340259E+02 -.879359194E+02 -.879365689E+02 -.879359701E+02 -.879341276E+02 -.879310554E+02 -.879267763E+02 -.879213218E+02 -.879147317E+02 -.879070530E+02 -.878983392E+02 -.878886501E+02 -.878780505E+02 -.878666087E+02 -.878543965E+02 -.878414880E+02 -.878279584E+02 -.878138826E+02 -.877993357E+02 -.877843913E+02 -.877691206E+02 -.877535925E+02 -.877378726E+02 -.877220228E+02 -.877061006E+02 -.876901596E+02 -.876742488E+02 -.876584121E+02 -.876426889E+02 -.876271139E+02 -.876117169E+02 -.875965230E+02 -.875815530E+02 -.875668232E+02 -.875523457E+02 -.875381290E+02 -.875241774E+02 -.875104922E+02 -.874970717E+02 -.874839112E+02 -.874710047E+02 -.874583453E+02 -.874459283E+02 -.874337549E+02 -.874218391E+02 -.874102198E+02 -.873989789E+02 -.873882674E+02 -.873783437E+02 -.873696235E+02 -.873627430E+02 -.873586380E+02 -.873586380E+02
 -.873606832E+02 -.873606832E+02 -.873650966E+02 -.873724974E+02 -.873818788E+02 -.873925574E+02 -.874040921E+02 -.874162090E+02 -.874287548E+02 -.874416536E+02 -.874548690E+02 -.874683902E+02 -.874822175E+02 -.874963549E+02 -.875108062E+02 -.875255778E+02 -.875406770E+02 -.875561072E+02 -.875718695E+02 -.875879645E+02 -.876043828E+02 -.876211086E+02 -.876381235E+02 -.876554006E+02 -.876729044E+02 -.876905983E+02 -.877084394E+02 -.877263773E+02 -.877443576E+02 -.877623219E+02 -.877802030E+02 -.877979285E+02 -.878154211E+02 -.878325987E+02 -.878493728E+02 -.878656541E+02 -.878813497E+02 -.878963664E+02 -.879106096E+02 -.879239883E+02 -.879364120E+02 -.879477941E+02 -.879580531E+02 -.879671139E+02 -.879749074E+02 -.879813737E+02 -.879864622E+02 -.879901320E+02 -.879923539E+02 -.879931099E+02 -.879923942E+02 -.879902130E+02 -.879865843E+02 -.879815375E+02 -.879751139E+02 -.879673644E+02 -.879583493E+02 -.879481379E+02 -.879368067E+02 -.879244375E+02 -.879111177E+02 -.878969383E+02 -.878819918E+02 -.878663720E+02 -.878501727E+02 -.878334864E+02 -.878164028E+02 -.877990090E+02 -.877813882E+02 -.877636185E+02 -.877457733E+02 -.877279204E+02 -.877101218E+02 -.876924333E+02 -.876749049E+02 -.876575804E+02 -.876404974E+02 -.876236876E+02 -.876071773E+02 -.875909870E+02 -.875751320E+02 -.875596228E+02 -.875444651E+02 -.875296606E+02 -.875152067E+02 -.875010977E+02 -.874873247E+02 -.874738768E+02 -.874607424E+02 -.874479117E+02 -.874353805E+02 -.874231580E+02 -.874112779E+02 -.873998173E+02 -.873889233E+02 -.873788510E+02 -.873700145E+02 -.873630507E+02 -.873588996E+02 -.873588996E+02
 -.873607691E+02 -.873607691E+02 -.873652018E+02 -.873726330E+02 -.873820622E+02 -.873928202E+02 -.874044738E+02 -.874167610E+02 -.874295374E+02 -.874427258E+02 -.874562920E+02 -.874702271E+02 -.874845347E+02 -.874992247E+02 -.875143125E+02 -.875298163E+02 -.875457508E+02 -.875621259E+02 -.875789502E+02 -.875962220E+02 -.876139313E+02 -.876320661E+02 -.876506064E+02 -.876695230E+02 -.876887848E+02 -.877083541E+02 -.877281836E+02 -.877482200E+02 -.877684033E+02 -.877886628E+02 -.878089192E+02 -.878290863E+02 -.878490706E+02 -.878687701E+02 -.878880796E+02 -.879068885E+02 -.879250832E+02 -.879425468E+02 -.879591634E+02 -.879748160E+02 -.879893900E+02 -.880027747E+02 -.880148649E+02 -.880255622E+02 -.880347774E+02 -.880424324E+02 -.880484605E+02 -.880528088E+02 -.880554388E+02 -.880563270E+02 -.880554660E+02 -.880528636E+02 -.880485434E+02 -.880425446E+02 -.880349204E+02 -.880257370E+02 -.880150736E+02 -.880030197E+02 -.879896733E+02 -.879751405E+02 -.879595329E+02 -.879429656E+02 -.879255559E+02 -.879074220E+02 -.878886806E+02 -.878694461E+02 -.878498292E+02 -.878299360E+02 -.878098664E+02 -.877897141E+02 -.877695658E+02 -.877495007E+02 -.877295900E+02 -.877098974E+02 -.876904784E+02 -.876713809E+02 -.876526451E+02 -.876343040E+02 -.876163834E+02 -.875989027E+02 -.875818748E+02 -.875653072E+02 -.875492016E+02 -.875335550E+02 -.875183601E+02 -.875036056E+02 -.874892767E+02 -.874753566E+02 -.874618274E+02 -.874486728E+02 -.874358823E+02 -.874234583E+02 -.874114279E+02 -.873998610E+02 -.873888978E+02 -.873787859E+02 -.873699316E+02 -.873629639E+02 -.873588147E+02 -.873588147E+02
 -.873604066E+02 -.873604066E+02 -.873647898E+02 -.873721483E+02 -.873815117E+02 -.873922280E+02 -.874038787E+02 -.874162138E+02 -.874290896E+02 -.874424322E+02 -.874562136E+02 -.874704331E+02 -.874851052E+02 -.875002542E+02 -.875159096E+02 -.875320980E+02 -.875488395E+02 -.875661523E+02 -.875840451E+02 -.876025177E+02 -.876215677E+02 -.876411869E+02 -.876613571E+02 -.876820567E+02 -.877032577E+02 -.877249197E+02 -.877469942E+02 -.877694227E+02 -.877921346E+02 -.878150471E+02 -.878380680E+02 -.878610956E+02 -.878840169E+02 -.879067120E+02 -.879290529E+02 -.879509047E+02 -.879721257E+02 -.879925716E+02 -.880120937E+02 -.880305430E+02 -.880477720E+02 -.880636379E+02 -.880780028E+02 -.880907390E+02 -.881017298E+02 -.881108719E+02 -.881180778E+02 -.881232777E+02 -.881264206E+02 -.881274755E+02 -.881264322E+02 -.881233011E+02 -.881181143E+02 -.881109228E+02 -.881017968E+02 -.880908242E+02 -.880781087E+02 -.880637667E+02 -.880479267E+02 -.880307262E+02 -.880123085E+02 -.879928213E+02 -.879724143E+02 -.879512363E+02 -.879294339E+02 -.879071493E+02 -.878845189E+02 -.878616715E+02 -.878387281E+02 -.878158001E+02 -.877929895E+02 -.877703879E+02 -.877480767E+02 -.877261271E+02 -.877045999E+02 -.876835462E+02 -.876630077E+02 -.876430170E+02 -.876235979E+02 -.876047669E+02 -.875865327E+02 -.875688975E+02 -.875518572E+02 -.875354025E+02 -.875195189E+02 -.875041878E+02 -.874893871E+02 -.874750921E+02 -.874612771E+02 -.874479179E+02 -.874349957E+02 -.874225048E+02 -.874104634E+02 -.873989322E+02 -.873880403E+02 -.873780232E+02 -.873692721E+02 -.873623978E+02 -.873583091E+02 -.873583091E+02
 -.873595189E+02 -.873595189E+02 -.873637790E+02 -.873709565E+02 -.873801192E+02 -.873906414E+02 -.874021254E+02 -.874143296E+02 -.874271179E+02 -.874404296E+02 -.874542506E+02 -.874685955E+02 -.874834949E+02 -.874989884E+02 -.875151143E+02 -.875319043E+02 -.875493875E+02 -.875675867E+02 -.875865154E+02 -.876061856E+02 -.876266053E+02 -.876477726E+02 -.876696803E+02 -.876923144E+02 -.877156469E+02 -.877396383E+02 -.877642374E+02 -.877893790E+02 -.878149827E+02 -.878409566E+02 -.878671959E+02 -.878935815E+02 -.879199823E+02 -.879462555E+02 -.879722452E+02 -.879977846E+02 -.880226978E+02 -.880468011E+02 -.880699053E+02 -.880918188E+02 -.881123516E+02 -.881313162E+02 -.881485334E+02 -.881638347E+02 -.881770656E+02 -.881880889E+02 -.881967882E+02 -.882030698E+02 -.882068655E+02 -.882081337E+02 -.882068603E+02 -.882030601E+02 -.881967748E+02 -.881880731E+02 -.881770493E+02 -.881638203E+02 -.881485232E+02 -.881313130E+02 -.881123586E+02 -.880918395E+02 -.880699424E+02 -.880468584E+02 -.880227788E+02 -.879978930E+02 -.879723853E+02 -.879464329E+02 -.879202036E+02 -.878938546E+02 -.878675310E+02 -.878413651E+02 -.878154756E+02 -.877899676E+02 -.877649326E+02 -.877404485E+02 -.877165805E+02 -.876933811E+02 -.876708911E+02 -.876491404E+02 -.876281488E+02 -.876079265E+02 -.875884755E+02 -.875697901E+02 -.875518578E+02 -.875346601E+02 -.875181731E+02 -.875023688E+02 -.874872151E+02 -.874726778E+02 -.874587214E+02 -.874453119E+02 -.874324208E+02 -.874200320E+02 -.874081529E+02 -.873968316E+02 -.873861828E+02 -.873764238E+02 -.873679221E+02 -.873612580E+02 -.873573004E+02 -.873573004E+02
 -.873580044E+02 -.873580044E+02 -.873620692E+02 -.873689386E+02 -.873777322E+02 -.873878637E+02 -.873989608E+02 -.874108008E+02 -.874232705E+02 -.874363301E+02 -.874499856E+02 -.874642689E+02 -.874792260E+02 -.874949059E+02 -.875113527E+02 -.875286082E+02 -.875467121E+02 -.875656961E+02 -.875855906E+02 -.876064247E+02 -.876282181E+02 -.876509829E+02 -.876747244E+02 -.876994328E+02 -.877250841E+02 -.877516419E+02 -.877790546E+02 -.878072532E+02 -.878361546E+02 -.878656595E+02 -.878956506E+02 -.879259922E+02 -.879565318E+02 -.879870970E+02 -.880174980E+02 -.880475285E+02 -.880769685E+02 -.881055843E+02 -.881331346E+02 -.881593730E+02 -.881840508E+02 -.882069232E+02 -.882277533E+02 -.882463166E+02 -.882624063E+02 -.882758381E+02 -.882864544E+02 -.882941280E+02 -.882987660E+02 -.883003109E+02 -.882987442E+02 -.882940850E+02 -.882863902E+02 -.882757536E+02 -.882623027E+02 -.882461953E+02 -.882276167E+02 -.882067743E+02 -.881838927E+02 -.881592094E+02 -.881329698E+02 -.881054221E+02 -.880768132E+02 -.880473846E+02 -.880173691E+02 -.879869876E+02 -.879564470E+02 -.879259379E+02 -.878956339E+02 -.878656902E+02 -.878362440E+02 -.878074136E+02 -.877792995E+02 -.877519848E+02 -.877255361E+02 -.877000043E+02 -.876754262E+02 -.876518251E+02 -.876292126E+02 -.876075894E+02 -.875869467E+02 -.875672672E+02 -.875485264E+02 -.875306934E+02 -.875137319E+02 -.874976013E+02 -.874822575E+02 -.874676539E+02 -.874537434E+02 -.874404800E+02 -.874278236E+02 -.874157457E+02 -.874042404E+02 -.873933405E+02 -.873831414E+02 -.873738355E+02 -.873657573E+02 -.873594423E+02 -.873556992E+02 -.873556992E+02
 -.873557711E+02 -.873557711E+02 -.873595515E+02 -.873659506E+02 -.873741622E+02 -.873836547E+02 -.873940950E+02 -.874052983E+02 -.874171838E+02 -.874297374E+02 -.874429844E+02 -.874569726E+02 -.874717587E+02 -.874873992E+02 -.875039500E+02 -.875214694E+02 -.875400108E+02 -.875596274E+02 -.875803728E+02 -.876022930E+02 -.876254245E+02 -.876497970E+02 -.876754260E+02 -.877023116E+02 -.877304413E+02 -.877597876E+02 -.877903046E+02 -.878219296E+02 -.878545807E+02 -.878881535E+02 -.879225189E+02 -.879575249E+02 -.879929919E+02 -.880287151E+02 -.880644639E+02 -.880999850E+02 -.881350018E+02 -.881692200E+02 -.882023301E+02 -.882340122E+02 -.882639409E+02 -.882917922E+02 -.883172495E+02 -.883400102E+02 -.883597940E+02 -.883763486E+02 -.883894575E+02 -.883989453E+02 -.884046825E+02 -.884065904E+02 -.884046424E+02 -.883988650E+02 -.883893375E+02 -.883761895E+02 -.883595962E+02 -.883397749E+02 -.883169785E+02 -.882914878E+02 -.882636057E+02 -.882336498E+02 -.882019447E+02 -.881688159E+02 -.881345838E+02 -.880995583E+02 -.880640334E+02 -.880282850E+02 -.879925673E+02 -.879571105E+02 -.879221201E+02 -.878877764E+02 -.878542344E+02 -.878216242E+02 -.877900526E+02 -.877596037E+02 -.877303411E+02 -.877023091E+02 -.876755348E+02 -.876500298E+02 -.876257917E+02 -.876028063E+02 -.875810488E+02 -.875604856E+02 -.875410757E+02 -.875227715E+02 -.875055206E+02 -.874892664E+02 -.874739496E+02 -.874595088E+02 -.874458824E+02 -.874330110E+02 -.874208403E+02 -.874093276E+02 -.873984511E+02 -.873882246E+02 -.873787198E+02 -.873700968E+02 -.873626462E+02 -.873568426E+02 -.873534113E+02 -.873534113E+02
 -.873527370E+02 -.873527370E+02 -.873561120E+02 -.873618350E+02 -.873692037E+02 -.873777618E+02 -.873872381E+02 -.873974978E+02 -.874084953E+02 -.874202411E+02 -.874327782E+02 -.874461673E+02 -.874604755E+02 -.874757733E+02 -.874921378E+02 -.875096468E+02 -.875283782E+02 -.875484126E+02 -.875698256E+02 -.875926829E+02 -.876170438E+02 -.876429564E+02 -.876704539E+02 -.876995587E+02 -.877302792E+02 -.877626066E+02 -.877965122E+02 -.878319468E+02 -.878688345E+02 -.879070698E+02 -.879465168E+02 -.879870061E+02 -.880283327E+02 -.880702560E+02 -.881125010E+02 -.881547567E+02 -.881966799E+02 -.882378984E+02 -.882780146E+02 -.883166108E+02 -.883532580E+02 -.883875223E+02 -.884189751E+02 -.884472035E+02 -.884718207E+02 -.884924768E+02 -.885088695E+02 -.885207524E+02 -.885279441E+02 -.885303334E+02 -.885278825E+02 -.885206293E+02 -.885086859E+02 -.884922337E+02 -.884715191E+02 -.884468449E+02 -.884185608E+02 -.883870537E+02 -.883527371E+02 -.883160398E+02 -.882773961E+02 -.882372366E+02 -.881959791E+02 -.881540219E+02 -.881117382E+02 -.880694710E+02 -.880275306E+02 -.879861926E+02 -.879456970E+02 -.879062486E+02 -.878680176E+02 -.878311416E+02 -.877957276E+02 -.877618540E+02 -.877295736E+02 -.876989163E+02 -.876698913E+02 -.876424903E+02 -.876166896E+02 -.875924524E+02 -.875697314E+02 -.875484703E+02 -.875286054E+02 -.875100679E+02 -.874927844E+02 -.874766786E+02 -.874616723E+02 -.874476866E+02 -.874346431E+02 -.874224663E+02 -.874110860E+02 -.874004431E+02 -.873904976E+02 -.873812409E+02 -.873727156E+02 -.873650420E+02 -.873584544E+02 -.873533485E+02 -.873503406E+02 -.873503406E+02
 -.873487941E+02 -.873487941E+02 -.873516184E+02 -.873564260E+02 -.873626540E+02 -.873699503E+02 -.873781231E+02 -.873870908E+02 -.873968434E+02 -.874074141E+02 -.874188634E+02 -.874312663E+02 -.874447068E+02 -.874592797E+02 -.874750869E+02 -.874922318E+02 -.875108223E+02 -.875309649E+02 -.875527580E+02 -.875762945E+02 -.876016616E+02 -.876289349E+02 -.876581816E+02 -.876894586E+02 -.877228078E+02 -.877582512E+02 -.877957897E+02 -.878353959E+02 -.878770099E+02 -.879205359E+02 -.879658388E+02 -.880127388E+02 -.880610105E+02 -.881103800E+02 -.881605231E+02 -.882110647E+02 -.882615812E+02 -.883116021E+02 -.883606146E+02 -.884080719E+02 -.884534014E+02 -.884960165E+02 -.885353303E+02 -.885707712E+02 -.886017983E+02 -.886279186E+02 -.886487023E+02 -.886637983E+02 -.886729463E+02 -.886759857E+02 -.886728626E+02 -.886636314E+02 -.886484526E+02 -.886275868E+02 -.886013860E+02 -.885702796E+02 -.885347609E+02 -.884953709E+02 -.884526814E+02 -.884072791E+02 -.883597508E+02 -.883106696E+02 -.882605832E+02 -.882100050E+02 -.881594065E+02 -.881092125E+02 -.880597982E+02 -.880114881E+02 -.879645558E+02 -.879192265E+02 -.878756788E+02 -.878340484E+02 -.877944318E+02 -.877568901E+02 -.877214536E+02 -.876881252E+02 -.876568848E+02 -.876276929E+02 -.876004935E+02 -.875752181E+02 -.875517876E+02 -.875301151E+02 -.875101077E+02 -.874916689E+02 -.874746994E+02 -.874590986E+02 -.874447660E+02 -.874316020E+02 -.874195091E+02 -.874083935E+02 -.873981677E+02 -.873887541E+02 -.873800921E+02 -.873721477E+02 -.873649291E+02 -.873585082E+02 -.873530504E+02 -.873488529E+02 -.873463938E+02 -.873463938E+02
 -.873438248E+02 -.873438248E+02 -.873459405E+02 -.873495734E+02 -.873543392E+02 -.873600175E+02 -.873665053E+02 -.873737776E+02 -.873818599E+02 -.873908112E+02 -.874007124E+02 -.874116590E+02 -.874237611E+02 -.874371416E+02 -.874519280E+02 -.874682535E+02 -.874862542E+02 -.875060619E+02 -.875278059E+02 -.875516157E+02 -.875776159E+02 -.876059268E+02 -.876366643E+02 -.876699336E+02 -.877058236E+02 -.877444041E+02 -.877857191E+02 -.878297803E+02 -.878765618E+02 -.879259959E+02 -.879779642E+02 -.880322939E+02 -.880887512E+02 -.881470365E+02 -.882067782E+02 -.882675324E+02 -.883287799E+02 -.883899281E+02 -.884503167E+02 -.885092255E+02 -.885658864E+02 -.886194993E+02 -.886692521E+02 -.887143420E+02 -.887540010E+02 -.887875208E+02 -.888142790E+02 -.888337631E+02 -.888455902E+02 -.888495238E+02 -.888454844E+02 -.888335518E+02 -.888139621E+02 -.887870986E+02 -.887534742E+02 -.887137114E+02 -.886685191E+02 -.886186657E+02 -.885649539E+02 -.885081963E+02 -.884491927E+02 -.883887110E+02 -.883274714E+02 -.882661349E+02 -.882052943E+02 -.881454698E+02 -.880871072E+02 -.880305784E+02 -.879761839E+02 -.879241577E+02 -.878746722E+02 -.878278443E+02 -.877837421E+02 -.877423910E+02 -.877037799E+02 -.876678676E+02 -.876345878E+02 -.876038543E+02 -.875755656E+02 -.875496082E+02 -.875258607E+02 -.875041960E+02 -.874844842E+02 -.874665939E+02 -.874503945E+02 -.874357567E+02 -.874225539E+02 -.874106633E+02 -.873999659E+02 -.873903484E+02 -.873817043E+02 -.873739366E+02 -.873669622E+02 -.873607187E+02 -.873551748E+02 -.873503458E+02 -.873463143E+02 -.873432582E+02 -.873414868E+02 -.873414868E+02
 -.873377105E+02 -.873377105E+02 -.873389566E+02 -.873411464E+02 -.873441126E+02 -.873477859E+02 -.873521607E+02 -.873572743E+02 -.873631936E+02 -.873700088E+02 -.873778270E+02 -.873867711E+02 -.873969805E+02 -.874086029E+02 -.874217921E+02 -.874367096E+02 -.874535181E+02 -.874723818E+02 -.874934722E+02 -.875169648E+02 -.875430368E+02 -.875718688E+02 -.876036385E+02 -.876385146E+02 -.876766525E+02 -.877181897E+02 -.877632366E+02 -.878118706E+02 -.878641301E+02 -.879200036E+02 -.879794212E+02 -.880422446E+02 -.881082566E+02 -.881771494E+02 -.882485170E+02 -.883218466E+02 -.883965139E+02 -.884717815E+02 -.885468035E+02 -.886206325E+02 -.886922345E+02 -.887605101E+02 -.888243211E+02 -.888825233E+02 -.889340052E+02 -.889777282E+02 -.890127699E+02 -.890383631E+02 -.890539316E+02 -.890591184E+02 -.890538022E+02 -.890381041E+02 -.890123820E+02 -.889772118E+02 -.889333604E+02 -.888817507E+02 -.888234213E+02 -.887594838E+02 -.886910828E+02 -.886193570E+02 -.885454062E+02 -.884702641E+02 -.883948783E+02 -.883200946E+02 -.882466501E+02 -.881751693E+02 -.881061658E+02 -.880400469E+02 -.879771214E+02 -.879176079E+02 -.878616454E+02 -.878093036E+02 -.877605930E+02 -.877154749E+02 -.876738705E+02 -.876356693E+02 -.876007363E+02 -.875689186E+02 -.875400511E+02 -.875139607E+02 -.874904704E+02 -.874694025E+02 -.874505807E+02 -.874338322E+02 -.874189893E+02 -.874058899E+02 -.873943785E+02 -.873843067E+02 -.873755332E+02 -.873679243E+02 -.873613540E+02 -.873557056E+02 -.873508726E+02 -.873467617E+02 -.873432979E+02 -.873404315E+02 -.873381487E+02 -.873364862E+02 -.873355520E+02 -.873355520E+02
 -.873304205E+02 -.873304205E+02 -.873306313E+02 -.873310979E+02 -.873319031E+02 -.873331453E+02 -.873349293E+02 -.873373646E+02 -.873405687E+02 -.873446686E+02 -.873498017E+02 -.873561202E+02 -.873637867E+02 -.873729698E+02 -.873838483E+02 -.873966089E+02 -.874114451E+02 -.874285643E+02 -.874481879E+02 -.874705477E+02 -.874958874E+02 -.875244592E+02 -.875565170E+02 -.875923126E+02 -.876320923E+02 -.876760881E+02 -.877245116E+02 -.877775460E+02 -.878353356E+02 -.878979717E+02 -.879654798E+02 -.880378028E+02 -.881147829E+02 -.881961443E+02 -.882814769E+02 -.883702197E+02 -.884616484E+02 -.885548677E+02 -.886488075E+02 -.887422289E+02 -.888337385E+02 -.889218139E+02 -.890048409E+02 -.890811629E+02 -.891491395E+02 -.892072145E+02 -.892539859E+02 -.892882750E+02 -.893091896E+02 -.893161732E+02 -.893090362E+02 -.892879681E+02 -.892535258E+02 -.892066014E+02 -.891483734E+02 -.890802441E+02 -.890037697E+02 -.889205904E+02 -.888323632E+02 -.887407022E+02 -.886471301E+02 -.885530409E+02 -.884596738E+02 -.883680988E+02 -.882792113E+02 -.881937352E+02 -.881122311E+02 -.880351095E+02 -.879626469E+02 -.878950021E+02 -.878322340E+02 -.877743186E+02 -.877211645E+02 -.876726275E+02 -.876285233E+02 -.875886385E+02 -.875527402E+02 -.875205838E+02 -.874919192E+02 -.874664963E+02 -.874440684E+02 -.874243958E+02 -.874072474E+02 -.873924025E+02 -.873796518E+02 -.873687975E+02 -.873596535E+02 -.873520453E+02 -.873458093E+02 -.873407922E+02 -.873368499E+02 -.873338464E+02 -.873316521E+02 -.873301420E+02 -.873291936E+02 -.873286846E+02 -.873284915E+02 -.873284882E+02 -.873285481E+02 -.873285481E+02
 -.873219062E+02 -.873219062E+02 -.873209131E+02 -.873193686E+02 -.873176336E+02 -.873159945E+02 -.873146816E+02 -.873138888E+02 -.873137909E+02 -.873145539E+02 -.873163459E+02 -.873193406E+02 -.873237155E+02 -.873296574E+02 -.873373656E+02 -.873470525E+02 -.873589492E+02 -.873733106E+02 -.873904122E+02 -.874105503E+02 -.874340429E+02 -.874612234E+02 -.874924389E+02 -.875280472E+02 -.875684133E+02 -.876139016E+02 -.876648699E+02 -.877216591E+02 -.877845777E+02 -.878538856E+02 -.879297737E+02 -.880123401E+02 -.881015633E+02 -.881972758E+02 -.882991330E+02 -.884065839E+02 -.885188433E+02 -.886348679E+02 -.887533387E+02 -.888726564E+02 -.889909500E+02 -.891061044E+02 -.892158091E+02 -.893176285E+02 -.894090945E+02 -.894878173E+02 -.895516060E+02 -.895985935E+02 -.896273509E+02 -.896369796E+02 -.896271731E+02 -.895982382E+02 -.895510728E+02 -.894871061E+02 -.894082053E+02 -.893165611E+02 -.892145635E+02 -.891046806E+02 -.889893479E+02 -.888708757E+02 -.887513794E+02 -.886327298E+02 -.885165265E+02 -.884040886E+02 -.882964601E+02 -.881944263E+02 -.880985376E+02 -.880091384E+02 -.879263962E+02 -.878503321E+02 -.877808491E+02 -.877177581E+02 -.876608005E+02 -.876096689E+02 -.875640229E+02 -.875235034E+02 -.874877440E+02 -.874563787E+02 -.874290496E+02 -.874054109E+02 -.873851328E+02 -.873679033E+02 -.873534300E+02 -.873414401E+02 -.873316802E+02 -.873239165E+02 -.873179330E+02 -.873135310E+02 -.873105270E+02 -.873087511E+02 -.873080437E+02 -.873082526E+02 -.873092268E+02 -.873108099E+02 -.873128298E+02 -.873150854E+02 -.873173311E+02 -.873192574E+02 -.873204707E+02 -.873204707E+02
 -.873122442E+02 -.873122442E+02 -.873098763E+02 -.873060267E+02 -.873013639E+02 -.872963850E+02 -.872914613E+02 -.872868804E+02 -.872828760E+02 -.872796514E+02 -.872773971E+02 -.872762974E+02 -.872765386E+02 -.872783202E+02 -.872818581E+02 -.872873904E+02 -.872951860E+02 -.873055439E+02 -.873187930E+02 -.873352954E+02 -.873554446E+02 -.873796647E+02 -.874084111E+02 -.874421711E+02 -.874814597E+02 -.875268161E+02 -.875787966E+02 -.876379619E+02 -.877048606E+02 -.877800097E+02 -.878638684E+02 -.879568062E+02 -.880590672E+02 -.881707262E+02 -.882916398E+02 -.884213926E+02 -.885592436E+02 -.887040712E+02 -.888543283E+02 -.890080098E+02 -.891626400E+02 -.893152908E+02 -.894626355E+02 -.896010447E+02 -.897267289E+02 -.898359204E+02 -.899250890E+02 -.899911709E+02 -.900317882E+02 -.900454321E+02 -.900315857E+02 -.899907661E+02 -.899244818E+02 -.898351108E+02 -.897257168E+02 -.895998295E+02 -.894612166E+02 -.893136675E+02 -.891608113E+02 -.890059749E+02 -.888520864E+02 -.887016212E+02 -.885565844E+02 -.884185234E+02 -.882885594E+02 -.881674342E+02 -.880555631E+02 -.879530895E+02 -.878599382E+02 -.877758649E+02 -.877004992E+02 -.876333826E+02 -.875739995E+02 -.875218024E+02 -.874762323E+02 -.874367340E+02 -.874027670E+02 -.873738144E+02 -.873493874E+02 -.873290293E+02 -.873123166E+02 -.872988594E+02 -.872883012E+02 -.872803171E+02 -.872746123E+02 -.872709201E+02 -.872689995E+02 -.872686327E+02 -.872696221E+02 -.872717865E+02 -.872749569E+02 -.872789694E+02 -.872836561E+02 -.872888311E+02 -.872942723E+02 -.872996957E+02 -.873047229E+02 -.873088426E+02 -.873113637E+02 -.873113637E+02
 -.873015758E+02 -.873015758E+02 -.872976675E+02 -.872912261E+02 -.872832606E+02 -.872745006E+02 -.872654718E+02 -.872565585E+02 -.872480502E+02 -.872401794E+02 -.872331468E+02 -.872271367E+02 -.872223380E+02 -.872189540E+02 -.872172104E+02 -.872173655E+02 -.872197146E+02 -.872245898E+02 -.872323651E+02 -.872434592E+02 -.872583374E+02 -.872775166E+02 -.873015704E+02 -.873311315E+02 -.873668928E+02 -.874096064E+02 -.874600786E+02 -.875191588E+02 -.875877266E+02 -.876666708E+02 -.877568609E+02 -.878591094E+02 -.879741237E+02 -.881024425E+02 -.882443617E+02 -.883998469E+02 -.885684345E+02 -.887491269E+02 -.889402891E+02 -.891395549E+02 -.893437584E+02 -.895489082E+02 -.897502212E+02 -.899422370E+02 -.901190240E+02 -.902744803E+02 -.904027203E+02 -.904985122E+02 -.905577198E+02 -.905776860E+02 -.905574941E+02 -.904980603E+02 -.904020419E+02 -.902735750E+02 -.901178909E+02 -.899408756E+02 -.897486305E+02 -.895470871E+02 -.893417056E+02 -.891372687E+02 -.889377678E+02 -.887463685E+02 -.885654368E+02 -.883966079E+02 -.882408788E+02 -.880987133E+02 -.879701461E+02 -.878548811E+02 -.877523794E+02 -.876619340E+02 -.875827313E+02 -.875139013E+02 -.874545550E+02 -.874038138E+02 -.873608291E+02 -.873247968E+02 -.872949657E+02 -.872706419E+02 -.872511912E+02 -.872360377E+02 -.872246625E+02 -.872166001E+02 -.872114354E+02 -.872087988E+02 -.872083630E+02 -.872098381E+02 -.872129681E+02 -.872175259E+02 -.872233096E+02 -.872301362E+02 -.872378356E+02 -.872462401E+02 -.872551710E+02 -.872644177E+02 -.872737100E+02 -.872826784E+02 -.872908049E+02 -.872973603E+02 -.873013304E+02 -.873013304E+02
 -.872900344E+02 -.872900344E+02 -.872844438E+02 -.872751659E+02 -.872635779E+02 -.872506577E+02 -.872370913E+02 -.872233563E+02 -.872097910E+02 -.871966456E+02 -.871841180E+02 -.871723848E+02 -.871616257E+02 -.871520358E+02 -.871438385E+02 -.871372946E+02 -.871327052E+02 -.871304157E+02 -.871308247E+02 -.871343879E+02 -.871416272E+02 -.871531408E+02 -.871696136E+02 -.871918234E+02 -.872206500E+02 -.872570799E+02 -.873022079E+02 -.873572365E+02 -.874234701E+02 -.875023016E+02 -.875951870E+02 -.877036087E+02 -.878290177E+02 -.879727562E+02 -.881359540E+02 -.883193976E+02 -.885233681E+02 -.887474530E+02 -.889903369E+02 -.892495845E+02 -.895214400E+02 -.898006743E+02 -.900805220E+02 -.903527572E+02 -.906079526E+02 -.908359567E+02 -.910265874E+02 -.911704975E+02 -.912601100E+02 -.912904727E+02 -.912598613E+02 -.911699995E+02 -.910258398E+02 -.908349586E+02 -.906067028E+02 -.903512545E+02 -.900787651E+02 -.897986614E+02 -.895191693E+02 -.892470539E+02 -.889875439E+02 -.887443947E+02 -.885200412E+02 -.883157986E+02 -.881320792E+02 -.879686013E+02 -.878245787E+02 -.876988814E+02 -.875901670E+02 -.874969843E+02 -.874178512E+02 -.873513105E+02 -.872959687E+02 -.872505210E+02 -.872137648E+02 -.871846063E+02 -.871620609E+02 -.871452496E+02 -.871333937E+02 -.871258072E+02 -.871218888E+02 -.871211137E+02 -.871230258E+02 -.871272296E+02 -.871333831E+02 -.871411913E+02 -.871503995E+02 -.871607874E+02 -.871721631E+02 -.871843551E+02 -.871972040E+02 -.872105491E+02 -.872242093E+02 -.872379567E+02 -.872514768E+02 -.872643157E+02 -.872758112E+02 -.872850058E+02 -.872905427E+02 -.872905427E+02
 -.872778450E+02 -.872778450E+02 -.872704694E+02 -.872581784E+02 -.872427338E+02 -.872253692E+02 -.872069282E+02 -.871879754E+02 -.871688874E+02 -.871499193E+02 -.871312561E+02 -.871130553E+02 -.870954719E+02 -.870786757E+02 -.870628661E+02 -.870482792E+02 -.870351919E+02 -.870239328E+02 -.870148904E+02 -.870085238E+02 -.870053771E+02 -.870060955E+02 -.870114388E+02 -.870222989E+02 -.870397159E+02 -.870648955E+02 -.870992252E+02 -.871442917E+02 -.872018923E+02 -.872740402E+02 -.873629587E+02 -.874710590E+02 -.876008934E+02 -.877550785E+02 -.879361761E+02 -.881465207E+02 -.883879853E+02 -.886616757E+02 -.889675516E+02 -.893039844E+02 -.896672785E+02 -.900512054E+02 -.904466350E+02 -.908413745E+02 -.912203509E+02 -.915662690E+02 -.918608245E+02 -.920864493E+02 -.922283948E+02 -.922767809E+02 -.922281241E+02 -.920859075E+02 -.918600111E+02 -.915651830E+02 -.912189910E+02 -.908397389E+02 -.904447216E+02 -.900490117E+02 -.896648018E+02 -.893012217E+02 -.889644996E+02 -.886583310E+02 -.883843438E+02 -.881425777E+02 -.879319265E+02 -.877505167E+02 -.875960133E+02 -.874658543E+02 -.873574230E+02 -.872681665E+02 -.871956738E+02 -.871377211E+02 -.870922943E+02 -.870575953E+02 -.870320366E+02 -.870142300E+02 -.870029708E+02 -.869972199E+02 -.869960864E+02 -.869988094E+02 -.870047425E+02 -.870133377E+02 -.870241327E+02 -.870367384E+02 -.870508282E+02 -.870661288E+02 -.870824115E+02 -.870994847E+02 -.871171856E+02 -.871353715E+02 -.871539088E+02 -.871726563E+02 -.871914423E+02 -.872100299E+02 -.872280671E+02 -.872450195E+02 -.872600807E+02 -.872720599E+02 -.872792464E+02 -.872792464E+02
 -.872653781E+02 -.872653781E+02 -.872561668E+02 -.872407724E+02 -.872213457E+02 -.871993735E+02 -.871758495E+02 -.871514160E+02 -.871264767E+02 -.871012800E+02 -.870759882E+02 -.870507237E+02 -.870255979E+02 -.870007325E+02 -.869762736E+02 -.869523973E+02 -.869293198E+02 -.869073095E+02 -.868866970E+02 -.868678922E+02 -.868514017E+02 -.868378490E+02 -.868279953E+02 -.868227662E+02 -.868232808E+02 -.868308852E+02 -.868471922E+02 -.868741232E+02 -.869139521E+02 -.869693472E+02 -.870434093E+02 -.871396957E+02 -.872622235E+02 -.874154368E+02 -.876041191E+02 -.878332255E+02 -.881076068E+02 -.884315893E+02 -.888083795E+02 -.892392695E+02 -.897226439E+02 -.902528364E+02 -.908189566E+02 -.914039109E+02 -.919839561E+02 -.925292092E+02 -.930055338E+02 -.933780225E+02 -.936158482E+02 -.936975938E+02 -.936155583E+02 -.933774423E+02 -.930046619E+02 -.925280441E+02 -.919824959E+02 -.914021532E+02 -.908168986E+02 -.902504753E+02 -.897199762E+02 -.892362912E+02 -.888050866E+02 -.884279772E+02 -.881036706E+02 -.878289597E+02 -.875995175E+02 -.874104926E+02 -.872569291E+02 -.871340429E+02 -.870373893E+02 -.869629509E+02 -.869071698E+02 -.868669452E+02 -.868396080E+02 -.868228834E+02 -.868148488E+02 -.868138902E+02 -.868186606E+02 -.868280412E+02 -.868411073E+02 -.868570978E+02 -.868753887E+02 -.868954707E+02 -.869169302E+02 -.869394324E+02 -.869627086E+02 -.869865436E+02 -.870107665E+02 -.870352412E+02 -.870598576E+02 -.870845219E+02 -.871091429E+02 -.871336141E+02 -.871577852E+02 -.871814207E+02 -.872041399E+02 -.872253343E+02 -.872440579E+02 -.872588890E+02 -.872677613E+02 -.872677613E+02
 -.872530674E+02 -.872530674E+02 -.872420347E+02 -.872235553E+02 -.872001589E+02 -.871735730E+02 -.871449303E+02 -.871149401E+02 -.870840213E+02 -.870524069E+02 -.870202238E+02 -.869875419E+02 -.869544088E+02 -.869208718E+02 -.868869898E+02 -.868528423E+02 -.868185415E+02 -.867842431E+02 -.867501602E+02 -.867165803E+02 -.866838856E+02 -.866525742E+02 -.866232880E+02 -.865968472E+02 -.865742928E+02 -.865569388E+02 -.865464365E+02 -.865448493E+02 -.865547404E+02 -.865792742E+02 -.866223275E+02 -.866886081E+02 -.867837709E+02 -.869145169E+02 -.870886461E+02 -.873150289E+02 -.876034339E+02 -.879641324E+02 -.884071755E+02 -.889412201E+02 -.895717835E+02 -.902988517E+02 -.911138924E+02 -.919965698E+02 -.929118400E+02 -.938085828E+02 -.946213271E+02 -.952765885E+02 -.957043829E+02 -.958532543E+02 -.957040752E+02 -.952759724E+02 -.946204013E+02 -.938073451E+02 -.929102879E+02 -.919947004E+02 -.911117022E+02 -.902963370E+02 -.895689404E+02 -.889380440E+02 -.884036616E+02 -.879602753E+02 -.875992278E+02 -.873104672E+02 -.870837217E+02 -.869092219E+02 -.867780965E+02 -.866825442E+02 -.866158637E+02 -.865723989E+02 -.865474414E+02 -.865371140E+02 -.865382518E+02 -.865482905E+02 -.865651657E+02 -.865872247E+02 -.866131516E+02 -.866419044E+02 -.866726628E+02 -.867047849E+02 -.867377725E+02 -.867712424E+02 -.868049036E+02 -.868385382E+02 -.868719870E+02 -.869051368E+02 -.869379103E+02 -.869702571E+02 -.870021448E+02 -.870335489E+02 -.870644385E+02 -.870947558E+02 -.871243844E+02 -.871531010E+02 -.871805059E+02 -.872059255E+02 -.872282834E+02 -.872459366E+02 -.872564739E+02 -.872564739E+02
 -.872413912E+02 -.872413912E+02 -.872286259E+02 -.872072060E+02 -.871800140E+02 -.871489977E+02 -.871154141E+02 -.870800267E+02 -.870432608E+02 -.870053254E+02 -.869662992E+02 -.869261846E+02 -.868849461E+02 -.868425312E+02 -.867988822E+02 -.867539468E+02 -.867076891E+02 -.866600985E+02 -.866112030E+02 -.865610835E+02 -.865098907E+02 -.864578656E+02 -.864053690E+02 -.863529190E+02 -.863012395E+02 -.862513258E+02 -.862045264E+02 -.861626482E+02 -.861280897E+02 -.861040100E+02 -.860945376E+02 -.861050270E+02 -.861423647E+02 -.862153221E+02 -.863349389E+02 -.865149040E+02 -.867718585E+02 -.871254961E+02 -.875982477E+02 -.882142243E+02 -.889969636E+02 -.899654240E+02 -.911277015E+02 -.924722962E+02 -.939576454E+02 -.955022883E+02 -.969802929E+02 -.982286398E+02 -.990730464E+02 -.993729758E+02 -.990727205E+02 -.982279873E+02 -.969793131E+02 -.955009796E+02 -.939560057E+02 -.924703226E+02 -.911253907E+02 -.899627716E+02 -.889939649E+02 -.882108738E+02 -.875945396E+02 -.871214239E+02 -.867674153E+02 -.865100822E+02 -.863297302E+02 -.862097173E+02 -.861363540E+02 -.860985991E+02 -.860876803E+02 -.860967099E+02 -.861203324E+02 -.861544183E+02 -.861958081E+02 -.862421020E+02 -.862914923E+02 -.863426289E+02 -.863945147E+02 -.864464234E+02 -.864978359E+02 -.865483906E+02 -.865978458E+02 -.866460505E+02 -.866929216E+02 -.867384268E+02 -.867825717E+02 -.868253890E+02 -.868669306E+02 -.869072602E+02 -.869464455E+02 -.869845497E+02 -.870216165E+02 -.870576493E+02 -.870925757E+02 -.871261943E+02 -.871580958E+02 -.871875524E+02 -.872133710E+02 -.872337046E+02 -.872458207E+02 -.872458207E+02
 -.872308590E+02 -.872308590E+02 -.872165297E+02 -.871924506E+02 -.871618150E+02 -.871267636E+02 -.870886585E+02 -.870483054E+02 -.870061289E+02 -.869623072E+02 -.869168617E+02 -.868697179E+02 -.868207440E+02 -.867697707E+02 -.867166035E+02 -.866610327E+02 -.866028396E+02 -.865418026E+02 -.864777041E+02 -.864103385E+02 -.863395199E+02 -.862650968E+02 -.861869725E+02 -.861051348E+02 -.860196971E+02 -.859309572E+02 -.858394767E+02 -.857461913E+02 -.856525633E+02 -.855607910E+02 -.854740941E+02 -.853971034E+02 -.853363851E+02 -.853011393E+02 -.853041180E+02 -.853627975E+02 -.855008195E+02 -.857496375E+02 -.861501456E+02 -.867537630E+02 -.876219391E+02 -.888223290E+02 -.904191127E+02 -.924545301E+02 -.949196019E+02 -.977155931E+02 -.100615591E+03 -.103247989E+03 -.105136869E+03 -.105834398E+03 -.105136530E+03 -.103247311E+03 -.100614572E+03 -.977142300E+02 -.949178927E+02 -.924524721E+02 -.904167027E+02 -.888195627E+02 -.876188114E+02 -.867502678E+02 -.861462759E+02 -.857453857E+02 -.854961776E+02 -.853577566E+02 -.852986690E+02 -.852952721E+02 -.853300885E+02 -.853903654E+02 -.854669011E+02 -.855531282E+02 -.856444146E+02 -.857375392E+02 -.858303026E+02 -.859212417E+02 -.860094194E+02 -.860942726E+02 -.861755019E+02 -.862529912E+02 -.863267505E+02 -.863968747E+02 -.864635140E+02 -.865268532E+02 -.865870970E+02 -.866444596E+02 -.866991575E+02 -.867514048E+02 -.868014090E+02 -.868493680E+02 -.868954650E+02 -.869398619E+02 -.869826862E+02 -.870240089E+02 -.870638081E+02 -.871019108E+02 -.871379064E+02 -.871710248E+02 -.871999728E+02 -.872227247E+02 -.872362629E+02 -.872362629E+02
 -.872219991E+02 -.872219991E+02 -.872063529E+02 -.871800296E+02 -.871464800E+02 -.871080026E+02 -.870660436E+02 -.870214397E+02 -.869746105E+02 -.869256994E+02 -.868746697E+02 -.868213686E+02 -.867655657E+02 -.867069720E+02 -.866452525E+02 -.865800318E+02 -.865108953E+02 -.864373888E+02 -.863590165E+02 -.862752368E+02 -.861854578E+02 -.860890374E+02 -.859852836E+02 -.858734604E+02 -.857528020E+02 -.856225343E+02 -.854819150E+02 -.853302967E+02 -.851672310E+02 -.849926291E+02 -.848070148E+02 -.846119154E+02 -.844104671E+02 -.842083485E+02 -.840152187E+02 -.838469131E+02 -.837287422E+02 -.837002896E+02 -.838220217E+02 -.841835847E+02 -.849125635E+02 -.861803169E+02 -.881980457E+02 -.911917947E+02 -.953412530E+02 -.100667945E+03 -.106871490E+03 -.113151196E+03 -.118131435E+03 -.120136020E+03 -.118131099E+03 -.113150520E+03 -.106870466E+03 -.100666566E+03 -.953395107E+02 -.911896842E+02 -.881955637E+02 -.861774606E+02 -.849093297E+02 -.841799692E+02 -.838180182E+02 -.836958905E+02 -.837239385E+02 -.838416952E+02 -.840095760E+02 -.842022700E+02 -.844039407E+02 -.846049280E+02 -.847995518E+02 -.849846747E+02 -.851587675E+02 -.853213051E+02 -.854723746E+02 -.856124235E+02 -.857420975E+02 -.858621375E+02 -.859733158E+02 -.860763959E+02 -.861721108E+02 -.862611497E+02 -.863441529E+02 -.864217104E+02 -.864943623E+02 -.865626024E+02 -.866268805E+02 -.866876060E+02 -.867451512E+02 -.867998528E+02 -.868520117E+02 -.869018890E+02 -.869496951E+02 -.869955684E+02 -.870395375E+02 -.870814597E+02 -.871209290E+02 -.871571441E+02 -.871887319E+02 -.872135199E+02 -.872282539E+02 -.872282539E+02
 -.872153005E+02 -.872153005E+02 -.871986543E+02 -.871706238E+02 -.871348526E+02 -.870937564E+02 -.870488431E+02 -.870009710E+02 -.869505528E+02 -.868976998E+02 -.868423244E+02 -.867842055E+02 -.867230259E+02 -.866583922E+02 -.865898454E+02 -.865168618E+02 -.864388487E+02 -.863551360E+02 -.862649638E+02 -.861674644E+02 -.860616441E+02 -.859463607E+02 -.858202980E+02 -.856819358E+02 -.855295160E+02 -.853610027E+02 -.851740383E+02 -.849658996E+02 -.847334570E+02 -.844731505E+02 -.841810069E+02 -.838527466E+02 -.834840770E+02 -.830713616E+02 -.826130139E+02 -.821122452E+02 -.815822162E+02 -.810551993E+02 -.805979114E+02 -.803353268E+02 -.804842281E+02 -.813942093E+02 -.835860646E+02 -.877635887E+02 -.947532852E+02 -.105297523E+03 -.119596694E+03 -.136494415E+03 -.152336973E+03 -.160183062E+03 -.152336638E+03 -.136493741E+03 -.119595670E+03 -.105296137E+03 -.947515261E+02 -.877614470E+02 -.835835345E+02 -.813912883E+02 -.804809150E+02 -.803316198E+02 -.805938065E+02 -.810506896E+02 -.815772927E+02 -.821068972E+02 -.826072298E+02 -.830651291E+02 -.834773830E+02 -.838455770E+02 -.841733464E+02 -.844649823E+02 -.847247627E+02 -.849566591E+02 -.851642296E+02 -.853506023E+02 -.855184989E+02 -.856702752E+02 -.858079654E+02 -.859333254E+02 -.860478722E+02 -.861529189E+02 -.862496048E+02 -.863389213E+02 -.864217337E+02 -.864988003E+02 -.865707877E+02 -.866382839E+02 -.867018091E+02 -.867618230E+02 -.868187293E+02 -.868728750E+02 -.869245417E+02 -.869739253E+02 -.870210978E+02 -.870659438E+02 -.871080639E+02 -.871466361E+02 -.871802292E+02 -.872065616E+02 -.872222017E+02 -.872222017E+02
 -.872111308E+02 -.872111308E+02 -.871938598E+02 -.871647607E+02 -.871275962E+02 -.870848544E+02 -.870380807E+02 -.869881474E+02 -.869354607E+02 -.868801099E+02 -.868219721E+02 -.867607789E+02 -.866961529E+02 -.866276295E+02 -.865546640E+02 -.864766293E+02 -.863928071E+02 -.863023729E+02 -.862043744E+02 -.860977038E+02 -.859810661E+02 -.858529377E+02 -.857115158E+02 -.855546544E+02 -.853797811E+02 -.851837909E+02 -.849629086E+02 -.847125109E+02 -.844268951E+02 -.840989819E+02 -.837199436E+02 -.832787660E+02 -.827618050E+02 -.821525285E+02 -.814319013E+02 -.805804056E+02 -.795836196E+02 -.784447480E+02 -.772095073E+02 -.760109966E+02 -.751437441E+02 -.751753544E+02 -.770984877E+02 -.825111298E+02 -.937805439E+02 -.114072302E+03 -.146942287E+03 -.194707722E+03 -.253532826E+03 -.299794450E+03 -.253532479E+03 -.194707027E+03 -.146941239E+03 -.114070893E+03 -.937787630E+02 -.825089661E+02 -.770959317E+02 -.751724000E+02 -.751403882E+02 -.760072374E+02 -.772053420E+02 -.784401711E+02 -.795786228E+02 -.805749783E+02 -.814260313E+02 -.821462027E+02 -.827550095E+02 -.832714860E+02 -.837121632E+02 -.840906838E+02 -.844180603E+02 -.847031188E+02 -.849529364E+02 -.851732140E+02 -.853685734E+02 -.855427879E+02 -.856989605E+02 -.858396615E+02 -.859670341E+02 -.860828777E+02 -.861887123E+02 -.862858301E+02 -.863753359E+02 -.864581800E+02 -.865351843E+02 -.866070633E+02 -.866744404E+02 -.867378607E+02 -.867977987E+02 -.868546598E+02 -.869087738E+02 -.869603757E+02 -.870095668E+02 -.870562506E+02 -.871000334E+02 -.871400815E+02 -.871749284E+02 -.872022255E+02 -.872184311E+02 -.872184311E+02
 -.872097176E+02 -.872097176E+02 -.871922351E+02 -.871627731E+02 -.871251341E+02 -.870818300E+02 -.870344196E+02 -.869837811E+02 -.869303185E+02 -.868741132E+02 -.868150297E+02 -.867527812E+02 -.866869687E+02 -.866171020E+02 -.865426057E+02 -.864628162E+02 -.863769703E+02 -.862841874E+02 -.861834439E+02 -.860735434E+02 -.859530779E+02 -.858203802E+02 -.856734620E+02 -.855099353E+02 -.853269075E+02 -.851208455E+02 -.848873932E+02 -.846211277E+02 -.843152287E+02 -.839610305E+02 -.835474207E+02 -.830600540E+02 -.824803970E+02 -.817847408E+02 -.809436326E+02 -.799228188E+02 -.786880102E+02 -.772178330E+02 -.755324484E+02 -.737495763E+02 -.721850138E+02 -.715215988E+02 -.730817689E+02 -.792640552E+02 -.942687634E+02 -.125403402E+03 -.185661729E+03 -.299227539E+03 -.513814188E+03 -.929135564E+03 -.513813828E+03 -.299226820E+03 -.185660653E+03 -.125401967E+03 -.942669626E+02 -.792618778E+02 -.730792033E+02 -.715186358E+02 -.721816474E+02 -.737458030E+02 -.755282652E+02 -.772132351E+02 -.786829897E+02 -.799173656E+02 -.809377344E+02 -.817783843E+02 -.824735679E+02 -.830527373E+02 -.835396003E+02 -.839526889E+02 -.843063468E+02 -.846116848E+02 -.848773663E+02 -.851102098E+02 -.853156364E+02 -.854980001E+02 -.856608324E+02 -.858070234E+02 -.859389587E+02 -.860586231E+02 -.861676802E+02 -.862675346E+02 -.863593796E+02 -.864442361E+02 -.865229826E+02 -.865963791E+02 -.866650866E+02 -.867296807E+02 -.867906610E+02 -.868484538E+02 -.869034060E+02 -.869557664E+02 -.870056466E+02 -.870529570E+02 -.870973059E+02 -.871378561E+02 -.871731293E+02 -.872007541E+02 -.872171518E+02 -.872171518E+02
 -.872111439E+02 -.872111439E+02 -.871938765E+02 -.871647804E+02 -.871276164E+02 -.870848711E+02 -.870380923E+02 -.869881559E+02 -.869354693E+02 -.868801224E+02 -.868219916E+02 -.867608050E+02 -.866961835E+02 -.866276619E+02 -.865546960E+02 -.864766602E+02 -.863928379E+02 -.863024052E+02 -.862044088E+02 -.860977405E+02 -.859811047E+02 -.858529775E+02 -.857115568E+02 -.855546966E+02 -.853798249E+02 -.851838364E+02 -.849629560E+02 -.847125600E+02 -.844269455E+02 -.840990334E+02 -.837199960E+02 -.832788190E+02 -.827618587E+02 -.821525831E+02 -.814319569E+02 -.805804624E+02 -.795836773E+02 -.784448060E+02 -.772095648E+02 -.760110527E+02 -.751437993E+02 -.751754107E+02 -.770985483E+02 -.825111980E+02 -.937806209E+02 -.114072386E+03 -.146942373E+03 -.194707806E+03 -.253532901E+03 -.299794516E+03 -.253532537E+03 -.194707080E+03 -.146941289E+03 -.114070945E+03 -.937788173E+02 -.825090233E+02 -.770959912E+02 -.751724610E+02 -.751404499E+02 -.760072991E+02 -.772054033E+02 -.784402316E+02 -.795786824E+02 -.805750370E+02 -.814260889E+02 -.821462592E+02 -.827550649E+02 -.832715403E+02 -.837122165E+02 -.840907358E+02 -.844181112E+02 -.847031684E+02 -.849529847E+02 -.851732611E+02 -.853686190E+02 -.855428320E+02 -.856990032E+02 -.858397026E+02 -.859670737E+02 -.860829156E+02 -.861887486E+02 -.862858646E+02 -.863753687E+02 -.864582111E+02 -.865352136E+02 -.866070907E+02 -.866744660E+02 -.867378845E+02 -.867978205E+02 -.868546797E+02 -.869087919E+02 -.869603918E+02 -.870095810E+02 -.870562629E+02 -.871000438E+02 -.871400902E+02 -.871749356E+02 -.872022314E+02 -.872184363E+02 -.872184363E+02
 -.872153281E+02 -.872153281E+02 -.871986891E+02 -.871706652E+02 -.871348953E+02 -.870937930E+02 -.870488698E+02 -.870009906E+02 -.869505712E+02 -.868977247E+02 -.868423614E+02 -.867842553E+02 -.867230847E+02 -.866584552E+02 -.865899084E+02 -.865169231E+02 -.864389098E+02 -.863551997E+02 -.862650317E+02 -.861675370E+02 -.860617208E+02 -.859464404E+02 -.858203800E+02 -.856820204E+02 -.855296037E+02 -.853610937E+02 -.851741329E+02 -.849659977E+02 -.847335579E+02 -.844732538E+02 -.841811120E+02 -.838528531E+02 -.834841849E+02 -.830714712E+02 -.826131255E+02 -.821123592E+02 -.815823326E+02 -.810553172E+02 -.805980293E+02 -.803354427E+02 -.804843413E+02 -.813943216E+02 -.835861804E+02 -.877637137E+02 -.947534236E+02 -.105297675E+03 -.119596855E+03 -.136494577E+03 -.152337128E+03 -.160183205E+03 -.152336768E+03 -.136493860E+03 -.119595783E+03 -.105296248E+03 -.947516386E+02 -.877615623E+02 -.835836528E+02 -.813914089E+02 -.804810368E+02 -.803317417E+02 -.805939277E+02 -.810508096E+02 -.815774113E+02 -.821070141E+02 -.826073450E+02 -.830652424E+02 -.834774942E+02 -.838456860E+02 -.841734533E+02 -.844650869E+02 -.847248648E+02 -.849567586E+02 -.851643265E+02 -.853506964E+02 -.855185902E+02 -.856703636E+02 -.858080508E+02 -.859334077E+02 -.860479514E+02 -.861529949E+02 -.862496775E+02 -.863389905E+02 -.864217995E+02 -.864988626E+02 -.865708464E+02 -.866383390E+02 -.867018605E+02 -.867618706E+02 -.868187731E+02 -.868729150E+02 -.869245778E+02 -.869739576E+02 -.870211262E+02 -.870659684E+02 -.871080848E+02 -.871466535E+02 -.871802435E+02 -.872065735E+02 -.872222121E+02 -.872222121E+02
 -.872220299E+02 -.872220299E+02 -.872063950E+02 -.871800834E+02 -.871465384E+02 -.871080557E+02 -.870660851E+02 -.870214708E+02 -.869746389E+02 -.869257352E+02 -.868747211E+02 -.868214381E+02 -.867656497E+02 -.867070640E+02 -.866453463E+02 -.865801244E+02 -.865109876E+02 -.864374841E+02 -.863591177E+02 -.862753448E+02 -.861855722E+02 -.860891568E+02 -.859854069E+02 -.858735878E+02 -.857529337E+02 -.856226710E+02 -.854820569E+02 -.853304439E+02 -.851673827E+02 -.849927846E+02 -.848071732E+02 -.846120762E+02 -.844106301E+02 -.842085139E+02 -.840153868E+02 -.838470846E+02 -.837289175E+02 -.837004685E+02 -.838222027E+02 -.841837656E+02 -.849127420E+02 -.861804924E+02 -.881982201E+02 -.911919726E+02 -.953414400E+02 -.100668145E+03 -.106871703E+03 -.113151418E+03 -.118131659E+03 -.120136240E+03 -.118131310E+03 -.113150721E+03 -.106870657E+03 -.100666750E+03 -.953396920E+02 -.911898643E+02 -.881957439E+02 -.861776414E+02 -.849095110E+02 -.841801504E+02 -.838181987E+02 -.836960697E+02 -.837241159E+02 -.838418704E+02 -.840097487E+02 -.842024400E+02 -.844041077E+02 -.846050918E+02 -.847997124E+02 -.849848318E+02 -.851589210E+02 -.853214547E+02 -.854725203E+02 -.856125652E+02 -.857422349E+02 -.858622707E+02 -.859734444E+02 -.860765199E+02 -.861722300E+02 -.862612641E+02 -.863442623E+02 -.864218147E+02 -.864944614E+02 -.865626962E+02 -.866269689E+02 -.866876889E+02 -.867452286E+02 -.867999245E+02 -.868520777E+02 -.869019492E+02 -.869497494E+02 -.869956169E+02 -.870395802E+02 -.870814967E+02 -.871209604E+02 -.871571703E+02 -.871887535E+02 -.872135378E+02 -.872282695E+02 -.872282695E+02
 -.872308786E+02 -.872308786E+02 -.872165647E+02 -.871925035E+02 -.871618790E+02 -.871268276E+02 -.870887134E+02 -.870483492E+02 -.870061686E+02 -.869623538E+02 -.869169251E+02 -.868698035E+02 -.868208498E+02 -.867698898E+02 -.867167283E+02 -.866611585E+02 -.866029656E+02 -.865419314E+02 -.864778394E+02 -.864104822E+02 -.863396720E+02 -.862652563E+02 -.861871381E+02 -.861053059E+02 -.860198738E+02 -.859311402E+02 -.858396664E+02 -.857463878E+02 -.856527662E+02 -.855609992E+02 -.854743068E+02 -.853973198E+02 -.853366046E+02 -.853013618E+02 -.853043437E+02 -.853630270E+02 -.855010535E+02 -.857498764E+02 -.861503891E+02 -.867540097E+02 -.876221866E+02 -.888225752E+02 -.904193566E+02 -.924547728E+02 -.949198464E+02 -.977158431E+02 -.100615849E+03 -.103248255E+03 -.105137142E+03 -.105834674E+03 -.105136806E+03 -.103247584E+03 -.100614840E+03 -.977144929E+02 -.949181508E+02 -.924527265E+02 -.904169541E+02 -.888198117E+02 -.876190583E+02 -.867505127E+02 -.861465185E+02 -.857456259E+02 -.854964149E+02 -.853579909E+02 -.852989000E+02 -.852954994E+02 -.853303120E+02 -.853905849E+02 -.854671162E+02 -.855533388E+02 -.856446204E+02 -.857377399E+02 -.858304981E+02 -.859214317E+02 -.860096037E+02 -.860944511E+02 -.861756744E+02 -.862531574E+02 -.863269103E+02 -.863970280E+02 -.864636606E+02 -.865269930E+02 -.865872298E+02 -.866445853E+02 -.866992760E+02 -.867515159E+02 -.868015127E+02 -.868494641E+02 -.868955535E+02 -.869399426E+02 -.869827591E+02 -.870240740E+02 -.870638654E+02 -.871019604E+02 -.871379485E+02 -.871710599E+02 -.872000017E+02 -.872227486E+02 -.872362838E+02 -.872362838E+02
 -.872414057E+02 -.872414057E+02 -.872286573E+02 -.872072595E+02 -.871800847E+02 -.871490752E+02 -.871154877E+02 -.870800906E+02 -.870433186E+02 -.870053876E+02 -.869663764E+02 -.869262849E+02 -.868850709E+02 -.868426753E+02 -.867990378E+02 -.867541079E+02 -.867078523E+02 -.866602646E+02 -.866113751E+02 -.865612644E+02 -.865100814E+02 -.864580659E+02 -.864055779E+02 -.863531351E+02 -.863014627E+02 -.862515563E+02 -.862047648E+02 -.861628946E+02 -.861283441E+02 -.861042715E+02 -.860948053E+02 -.861052999E+02 -.861426421E+02 -.862156034E+02 -.863352241E+02 -.865151933E+02 -.867721524E+02 -.871257953E+02 -.875985524E+02 -.882145341E+02 -.889972775E+02 -.899657399E+02 -.911280179E+02 -.924726120E+02 -.939579607E+02 -.955026044E+02 -.969806114E+02 -.982289618E+02 -.990733724E+02 -.993733050E+02 -.990730515E+02 -.982283187E+02 -.969796434E+02 -.955013079E+02 -.939563316E+02 -.924706459E+02 -.911257112E+02 -.899630893E+02 -.889942798E+02 -.882111856E+02 -.875948480E+02 -.871217287E+02 -.867677161E+02 -.865103788E+02 -.863300222E+02 -.862100045E+02 -.861366361E+02 -.860988758E+02 -.860879513E+02 -.860969750E+02 -.861205913E+02 -.861546709E+02 -.861960540E+02 -.862423410E+02 -.862917242E+02 -.863428534E+02 -.863947316E+02 -.864466326E+02 -.864980370E+02 -.865485835E+02 -.865980304E+02 -.866462265E+02 -.866930887E+02 -.867385850E+02 -.867827208E+02 -.868255289E+02 -.868670611E+02 -.869073811E+02 -.869465568E+02 -.869846512E+02 -.870217083E+02 -.870577313E+02 -.870926478E+02 -.871262567E+02 -.871581488E+02 -.871875966E+02 -.872134074E+02 -.872337348E+02 -.872458471E+02 -.872458471E+02
 -.872530908E+02 -.872530908E+02 -.872420734E+02 -.872236160E+02 -.872002404E+02 -.871736676E+02 -.871450279E+02 -.871150324E+02 -.870841071E+02 -.870524934E+02 -.870203209E+02 -.869876591E+02 -.869545514E+02 -.869210385E+02 -.868871746E+02 -.868530387E+02 -.868187442E+02 -.867844499E+02 -.867503722E+02 -.867168003E+02 -.866841158E+02 -.866528156E+02 -.866235403E+02 -.865971092E+02 -.865745636E+02 -.865572182E+02 -.865467247E+02 -.865451465E+02 -.865550468E+02 -.865795894E+02 -.866226507E+02 -.866889383E+02 -.867841074E+02 -.869148587E+02 -.870889927E+02 -.873153803E+02 -.876037901E+02 -.879644938E+02 -.884075425E+02 -.889415928E+02 -.895721615E+02 -.902992339E+02 -.911142777E+02 -.919969570E+02 -.929122280E+02 -.938089715E+02 -.946217167E+02 -.952769792E+02 -.957047750E+02 -.958536479E+02 -.957044695E+02 -.952763669E+02 -.946207950E+02 -.938077374E+02 -.929106781E+02 -.919950882E+02 -.911120873E+02 -.902967192E+02 -.895693195E+02 -.889384198E+02 -.884040337E+02 -.879606435E+02 -.875995914E+02 -.873108260E+02 -.870840751E+02 -.869095696E+02 -.867784381E+02 -.866828794E+02 -.866161920E+02 -.865727201E+02 -.865477552E+02 -.865374200E+02 -.865385497E+02 -.865485801E+02 -.865654466E+02 -.865874966E+02 -.866134143E+02 -.866421577E+02 -.866729064E+02 -.867050185E+02 -.867379959E+02 -.867714554E+02 -.868051059E+02 -.868387297E+02 -.868721675E+02 -.869053061E+02 -.869380682E+02 -.869704034E+02 -.870022795E+02 -.870336718E+02 -.870645495E+02 -.870948550E+02 -.871244717E+02 -.871531766E+02 -.871805701E+02 -.872059790E+02 -.872283274E+02 -.872459731E+02 -.872565059E+02 -.872565059E+02
 -.872654123E+02 -.872654123E+02 -.872562124E+02 -.872408363E+02 -.872214315E+02 -.871994785E+02 -.871759663E+02 -.871515366E+02 -.871265951E+02 -.871013974E+02 -.870761115E+02 -.870508614E+02 -.870257576E+02 -.870009180E+02 -.869764827E+02 -.869526248E+02 -.869295602E+02 -.869075578E+02 -.868869515E+02 -.868681537E+02 -.868516727E+02 -.868381315E+02 -.868282906E+02 -.868230741E+02 -.868236001E+02 -.868312149E+02 -.868475319E+02 -.868744730E+02 -.869143119E+02 -.869697171E+02 -.870437888E+02 -.871400840E+02 -.872626198E+02 -.874158404E+02 -.876045289E+02 -.878336411E+02 -.881080278E+02 -.884320157E+02 -.888088115E+02 -.892397074E+02 -.897230874E+02 -.902532850E+02 -.908194094E+02 -.914043671E+02 -.919844146E+02 -.925296694E+02 -.930059953E+02 -.933784852E+02 -.936163119E+02 -.936980582E+02 -.936160231E+02 -.933779068E+02 -.930051256E+02 -.925285063E+02 -.919829558E+02 -.914026103E+02 -.908173525E+02 -.902509255E+02 -.897204223E+02 -.892367331E+02 -.888055238E+02 -.884284095E+02 -.881040976E+02 -.878293810E+02 -.875999327E+02 -.874109012E+02 -.872573306E+02 -.871344370E+02 -.870377756E+02 -.869633288E+02 -.869075390E+02 -.868673053E+02 -.868399586E+02 -.868232242E+02 -.868151794E+02 -.868142104E+02 -.868189699E+02 -.868283394E+02 -.868413941E+02 -.868573729E+02 -.868756518E+02 -.868957215E+02 -.869171685E+02 -.869396580E+02 -.869629212E+02 -.869867430E+02 -.870109525E+02 -.870354136E+02 -.870600163E+02 -.870846666E+02 -.871092737E+02 -.871337308E+02 -.871578879E+02 -.871815096E+02 -.872042155E+02 -.872253974E+02 -.872441098E+02 -.872589320E+02 -.872677990E+02 -.872677990E+02
 -.872778847E+02 -.872778847E+02 -.872705154E+02 -.872582370E+02 -.872428117E+02 -.872254698E+02 -.872070496E+02 -.871881123E+02 -.871690326E+02 -.871500677E+02 -.871314090E+02 -.871132177E+02 -.870956506E+02 -.870788775E+02 -.870630943E+02 -.870485320E+02 -.870354654E+02 -.870242215E+02 -.870151893E+02 -.870088305E+02 -.870056925E+02 -.870064215E+02 -.870117779E+02 -.870226525E+02 -.870400839E+02 -.870652766E+02 -.870996184E+02 -.871446963E+02 -.872023078E+02 -.872744666E+02 -.873633959E+02 -.874715065E+02 -.876013506E+02 -.877555448E+02 -.879366505E+02 -.881470024E+02 -.883884736E+02 -.886621700E+02 -.889680517E+02 -.893044904E+02 -.896677903E+02 -.900517228E+02 -.904471573E+02 -.908419009E+02 -.912208806E+02 -.915668010E+02 -.918613582E+02 -.920869844E+02 -.922289308E+02 -.922773175E+02 -.922286610E+02 -.920864443E+02 -.918605471E+02 -.915657176E+02 -.912195235E+02 -.908402684E+02 -.904452477E+02 -.900495337E+02 -.896653191E+02 -.893017339E+02 -.889650062E+02 -.886588316E+02 -.883848379E+02 -.881430649E+02 -.879324065E+02 -.877509889E+02 -.875964773E+02 -.874663096E+02 -.873578691E+02 -.872686030E+02 -.871961003E+02 -.871381371E+02 -.870926994E+02 -.870579891E+02 -.870324187E+02 -.870146000E+02 -.870033283E+02 -.869975645E+02 -.869964178E+02 -.869991273E+02 -.870050465E+02 -.870136275E+02 -.870244081E+02 -.870369990E+02 -.870510738E+02 -.870663591E+02 -.870826264E+02 -.870996839E+02 -.871173689E+02 -.871355389E+02 -.871540599E+02 -.871727912E+02 -.871915611E+02 -.872101327E+02 -.872281545E+02 -.872450924E+02 -.872601406E+02 -.872721096E+02 -.872792899E+02 -.872792899E+02
 -.872900833E+02 -.872900833E+02 -.872844949E+02 -.872752234E+02 -.872636488E+02 -.872507498E+02 -.872372089E+02 -.872234997E+02 -.872099558E+02 -.871968244E+02 -.871843055E+02 -.871725807E+02 -.871618327E+02 -.871522600E+02 -.871440868E+02 -.871375704E+02 -.871330077E+02 -.871307418E+02 -.871311684E+02 -.871347438E+02 -.871419925E+02 -.871535161E+02 -.871700005E+02 -.871922247E+02 -.872210674E+02 -.872575133E+02 -.873026562E+02 -.873576984E+02 -.874239445E+02 -.875027877E+02 -.875956847E+02 -.877041177E+02 -.878295377E+02 -.879732866E+02 -.881364943E+02 -.883199469E+02 -.885239255E+02 -.887480178E+02 -.889909083E+02 -.892501620E+02 -.895220234E+02 -.898012633E+02 -.900811163E+02 -.903533561E+02 -.906085556E+02 -.908365629E+02 -.910271959E+02 -.911711075E+02 -.912607210E+02 -.912910839E+02 -.912604724E+02 -.911706102E+02 -.910264494E+02 -.908355667E+02 -.906073087E+02 -.903518575E+02 -.900793645E+02 -.897992565E+02 -.895197594E+02 -.892476383E+02 -.889881220E+02 -.887449660E+02 -.885206051E+02 -.883163547E+02 -.881326267E+02 -.879691399E+02 -.878251079E+02 -.876994005E+02 -.875906756E+02 -.874974820E+02 -.874183374E+02 -.873517846E+02 -.872964304E+02 -.872509697E+02 -.872142002E+02 -.871850279E+02 -.871624682E+02 -.871456423E+02 -.871337713E+02 -.871261694E+02 -.871222352E+02 -.871214440E+02 -.871233396E+02 -.871275266E+02 -.871336630E+02 -.871414538E+02 -.871506444E+02 -.871610144E+02 -.871723720E+02 -.871845458E+02 -.871973763E+02 -.872107028E+02 -.872243447E+02 -.872380739E+02 -.872515763E+02 -.872643987E+02 -.872758794E+02 -.872850623E+02 -.872905922E+02 -.872905922E+02
 -.873016616E+02 -.873016616E+02 -.872977542E+02 -.872913144E+02 -.872833541E+02 -.872746064E+02 -.872655987E+02 -.872567128E+02 -.872482339E+02 -.872403888E+02 -.872333739E+02 -.872273759E+02 -.872225867E+02 -.872192138E+02 -.872174876E+02 -.872176674E+02 -.872200450E+02 -.872249494E+02 -.872327507E+02 -.872438649E+02 -.872587575E+02 -.872779480E+02 -.873020126E+02 -.873315861E+02 -.873673626E+02 -.874100933E+02 -.874605828E+02 -.875196795E+02 -.875882623E+02 -.876672199E+02 -.877574224E+02 -.878596831E+02 -.879747092E+02 -.881030394E+02 -.882449698E+02 -.884004654E+02 -.885690625E+02 -.887497637E+02 -.889409339E+02 -.891402069E+02 -.893444170E+02 -.895495726E+02 -.897508909E+02 -.899429116E+02 -.901197027E+02 -.902751627E+02 -.904034057E+02 -.904991997E+02 -.905584087E+02 -.905783754E+02 -.905581831E+02 -.904987485E+02 -.904027286E+02 -.902742594E+02 -.901185727E+02 -.899415541E+02 -.897493050E+02 -.895477570E+02 -.893423701E+02 -.891379271E+02 -.889384193E+02 -.887470124E+02 -.885660725E+02 -.883972347E+02 -.882414962E+02 -.880993205E+02 -.879707426E+02 -.878554663E+02 -.877529528E+02 -.876624949E+02 -.875832793E+02 -.875144357E+02 -.874550754E+02 -.874043196E+02 -.873613199E+02 -.873252720E+02 -.872954248E+02 -.872710845E+02 -.872516167E+02 -.872364459E+02 -.872250528E+02 -.872169723E+02 -.872117890E+02 -.872091335E+02 -.872086784E+02 -.872101339E+02 -.872132440E+02 -.872177817E+02 -.872235450E+02 -.872303510E+02 -.872380297E+02 -.872464134E+02 -.872553234E+02 -.872645497E+02 -.872738221E+02 -.872827719E+02 -.872908818E+02 -.872974240E+02 -.873013863E+02 -.873013863E+02
 -.873123597E+02 -.873123597E+02 -.873099964E+02 -.873061516E+02 -.873014921E+02 -.872965183E+02 -.872916072E+02 -.872870484E+02 -.872830741E+02 -.872798830E+02 -.872776580E+02 -.872765796E+02 -.872768353E+02 -.872786271E+02 -.872821762E+02 -.872877263E+02 -.872955468E+02 -.873059342E+02 -.873192146E+02 -.873357455E+02 -.873559174E+02 -.873801545E+02 -.874089143E+02 -.874426861E+02 -.874819877E+02 -.875273596E+02 -.875793577E+02 -.876385413E+02 -.877054580E+02 -.877806236E+02 -.878644968E+02 -.879574479E+02 -.880597214E+02 -.881713926E+02 -.882923180E+02 -.884220826E+02 -.885599444E+02 -.887047821E+02 -.888550485E+02 -.890087382E+02 -.891633760E+02 -.893160336E+02 -.894633843E+02 -.896017989E+02 -.897274875E+02 -.898366827E+02 -.899258542E+02 -.899919384E+02 -.900325572E+02 -.900462020E+02 -.900323557E+02 -.899915352E+02 -.899252493E+02 -.898358759E+02 -.897264786E+02 -.896005874E+02 -.894619698E+02 -.893144153E+02 -.891615530E+02 -.890067098E+02 -.888528138E+02 -.887023402E+02 -.885572944E+02 -.884192235E+02 -.882892490E+02 -.881681126E+02 -.880562296E+02 -.879537433E+02 -.878605788E+02 -.877764916E+02 -.877011114E+02 -.876339797E+02 -.875745808E+02 -.875223674E+02 -.874767805E+02 -.874372648E+02 -.874032799E+02 -.873743088E+02 -.873498628E+02 -.873294853E+02 -.873127527E+02 -.872992752E+02 -.872886963E+02 -.872806910E+02 -.872749647E+02 -.872712506E+02 -.872693078E+02 -.872689185E+02 -.872698851E+02 -.872720265E+02 -.872751737E+02 -.872791630E+02 -.872838264E+02 -.872889786E+02 -.872943976E+02 -.872998001E+02 -.873048089E+02 -.873089138E+02 -.873114261E+02 -.873114261E+02
 -.873220009E+02 -.873220009E+02 -.873210211E+02 -.873194954E+02 -.873177755E+02 -.873161467E+02 -.873148443E+02 -.873140683E+02 -.873139962E+02 -.873147939E+02 -.873166238E+02 -.873196518E+02 -.873240521E+02 -.873300115E+02 -.873377315E+02 -.873474308E+02 -.873593460E+02 -.873737324E+02 -.873908645E+02 -.874110358E+02 -.874345593E+02 -.874617657E+02 -.874930017E+02 -.875286264E+02 -.875690061E+02 -.876145083E+02 -.876654923E+02 -.877222991E+02 -.877852367E+02 -.878545639E+02 -.879304701E+02 -.880130525E+02 -.881022902E+02 -.881980158E+02 -.882998853E+02 -.884073484E+02 -.885196198E+02 -.886356556E+02 -.887541370E+02 -.888734642E+02 -.889917663E+02 -.891069283E+02 -.892166397E+02 -.893184651E+02 -.894099363E+02 -.894886633E+02 -.895524554E+02 -.895994454E+02 -.896282043E+02 -.896378336E+02 -.896280271E+02 -.895990912E+02 -.895519241E+02 -.894879548E+02 -.894090507E+02 -.893174021E+02 -.892153994E+02 -.891055105E+02 -.889901709E+02 -.888716911E+02 -.887521862E+02 -.886335273E+02 -.885173139E+02 -.884048652E+02 -.882972250E+02 -.881951787E+02 -.880992769E+02 -.880098637E+02 -.879271068E+02 -.878510273E+02 -.877815283E+02 -.877184205E+02 -.876614455E+02 -.876102958E+02 -.875646311E+02 -.875240923E+02 -.874883129E+02 -.874569272E+02 -.874295770E+02 -.874059168E+02 -.873856165E+02 -.873683646E+02 -.873538683E+02 -.873418548E+02 -.873320711E+02 -.873242831E+02 -.873182750E+02 -.873138480E+02 -.873108188E+02 -.873090173E+02 -.873082843E+02 -.873084673E+02 -.873094158E+02 -.873109735E+02 -.873129688E+02 -.873152013E+02 -.873174264E+02 -.873193365E+02 -.873205399E+02 -.873205399E+02
 -.873304847E+02 -.873304847E+02 -.873307151E+02 -.873312133E+02 -.873320493E+02 -.873333146E+02 -.873351145E+02 -.873375647E+02 -.873407885E+02 -.873449168E+02 -.873500875E+02 -.873564470E+02 -.873641505E+02 -.873733639E+02 -.873842640E+02 -.873970394E+02 -.874118906E+02 -.874290291E+02 -.874486775E+02 -.874710681E+02 -.874964420E+02 -.875250468E+02 -.875571339E+02 -.875929543E+02 -.876327537E+02 -.876767657E+02 -.877252044E+02 -.877782547E+02 -.878360615E+02 -.878987167E+02 -.879662447E+02 -.880385869E+02 -.881155846E+02 -.881969620E+02 -.882823087E+02 -.883710642E+02 -.884625051E+02 -.885557360E+02 -.886496872E+02 -.887431193E+02 -.888346387E+02 -.889227228E+02 -.890057573E+02 -.890820858E+02 -.891500680E+02 -.892081477E+02 -.892549228E+02 -.892892149E+02 -.893101315E+02 -.893171160E+02 -.893099789E+02 -.892889097E+02 -.892544651E+02 -.892075377E+02 -.891493058E+02 -.890811717E+02 -.890046917E+02 -.889215059E+02 -.888332712E+02 -.887416018E+02 -.886480204E+02 -.885539210E+02 -.884605427E+02 -.883689556E+02 -.882800553E+02 -.881945654E+02 -.881130466E+02 -.880359097E+02 -.879634309E+02 -.878957690E+02 -.878329832E+02 -.877750493E+02 -.877218760E+02 -.876733191E+02 -.876291942E+02 -.875892881E+02 -.875533679E+02 -.875211889E+02 -.874925011E+02 -.874670544E+02 -.874446022E+02 -.874249046E+02 -.874077308E+02 -.873928601E+02 -.873800830E+02 -.873692020E+02 -.873600308E+02 -.873523950E+02 -.873461312E+02 -.873410859E+02 -.873371153E+02 -.873340833E+02 -.873318606E+02 -.873303225E+02 -.873293469E+02 -.873288124E+02 -.873285966E+02 -.873285754E+02 -.873286244E+02 -.873286244E+02
 -.873377767E+02 -.873377767E+02 -.873390412E+02 -.873412643E+02 -.873442705E+02 -.873479802E+02 -.873523829E+02 -.873575167E+02 -.873634538E+02 -.873702899E+02 -.873781369E+02 -.873871189E+02 -.873973698E+02 -.874090321E+02 -.874222559E+02 -.874371991E+02 -.874540261E+02 -.874729071E+02 -.874940169E+02 -.875175332E+02 -.875436351E+02 -.875725008E+02 -.876043045E+02 -.876392126E+02 -.876773791E+02 -.877189398E+02 -.877640061E+02 -.878126574E+02 -.878649333E+02 -.879208237E+02 -.879802596E+02 -.880431025E+02 -.881091339E+02 -.881780457E+02 -.882494307E+02 -.883227758E+02 -.883974566E+02 -.884727367E+02 -.885477701E+02 -.886216098E+02 -.886932221E+02 -.887615073E+02 -.888253269E+02 -.888835368E+02 -.889350249E+02 -.889787532E+02 -.890137989E+02 -.890393950E+02 -.890549656E+02 -.890601534E+02 -.890548372E+02 -.890391382E+02 -.890134139E+02 -.889782404E+02 -.889343848E+02 -.888827698E+02 -.888244339E+02 -.887604891E+02 -.886920797E+02 -.886203446E+02 -.885463835E+02 -.884712303E+02 -.883958322E+02 -.883210355E+02 -.882475769E+02 -.881760810E+02 -.881070615E+02 -.880409258E+02 -.879779824E+02 -.879184502E+02 -.878624682E+02 -.878101061E+02 -.877613744E+02 -.877162343E+02 -.876746073E+02 -.876363826E+02 -.876014255E+02 -.875695830E+02 -.875406900E+02 -.875145735E+02 -.874910565E+02 -.874699612E+02 -.874511115E+02 -.874343347E+02 -.874194628E+02 -.874063340E+02 -.873947928E+02 -.873846908E+02 -.873758867E+02 -.873682468E+02 -.873616454E+02 -.873559657E+02 -.873511015E+02 -.873469598E+02 -.873434663E+02 -.873405719E+02 -.873382642E+02 -.873365820E+02 -.873356358E+02 -.873356358E+02
 -.873438967E+02 -.873438967E+02 -.873460236E+02 -.873496809E+02 -.873544843E+02 -.873602071E+02 -.873667377E+02 -.873740455E+02 -.873821556E+02 -.873911300E+02 -.874010547E+02 -.874120313E+02 -.874241715E+02 -.874375943E+02 -.874524240E+02 -.874687891E+02 -.874868210E+02 -.875066528E+02 -.875284178E+02 -.875522477E+02 -.875782710E+02 -.876066103E+02 -.876373802E+02 -.876706835E+02 -.877066076E+02 -.877452198E+02 -.877865622E+02 -.878306467E+02 -.878774484E+02 -.879269002E+02 -.879788858E+02 -.880332332E+02 -.880897091E+02 -.881480133E+02 -.882077743E+02 -.882685468E+02 -.883298109E+02 -.883909741E+02 -.884513759E+02 -.885102963E+02 -.885669676E+02 -.886205901E+02 -.886703517E+02 -.887154496E+02 -.887551156E+02 -.887886415E+02 -.888154046E+02 -.888348921E+02 -.888467214E+02 -.888506562E+02 -.888466166E+02 -.888346826E+02 -.888150907E+02 -.887882237E+02 -.887545947E+02 -.887148263E+02 -.886696272E+02 -.886197657E+02 -.885660449E+02 -.885092770E+02 -.884502621E+02 -.883897679E+02 -.883285149E+02 -.882671639E+02 -.882063078E+02 -.881464669E+02 -.880880869E+02 -.880315396E+02 -.879771257E+02 -.879250791E+02 -.878755723E+02 -.878287223E+02 -.877845970E+02 -.877432218E+02 -.877045860E+02 -.876686480E+02 -.876353418E+02 -.876045812E+02 -.875762645E+02 -.875502785E+02 -.875265018E+02 -.875048072E+02 -.874850649E+02 -.874671435E+02 -.874509124E+02 -.874362425E+02 -.874230071E+02 -.874110834E+02 -.874003525E+02 -.873907012E+02 -.873820230E+02 -.873742211E+02 -.873672126E+02 -.873609354E+02 -.873553589E+02 -.873504994E+02 -.873464407E+02 -.873433629E+02 -.873415785E+02 -.873415785E+02
 -.873489034E+02 -.873489034E+02 -.873517302E+02 -.873565484E+02 -.873627998E+02 -.873701349E+02 -.873783558E+02 -.873873726E+02 -.873971683E+02 -.874077742E+02 -.874192517E+02 -.874316806E+02 -.874451516E+02 -.874597614E+02 -.874756105E+02 -.874928010E+02 -.875114353E+02 -.875316150E+02 -.875534386E+02 -.875770008E+02 -.876023899E+02 -.876296862E+02 -.876589596E+02 -.876902670E+02 -.877236493E+02 -.877591275E+02 -.877966998E+02 -.878363367E+02 -.878779779E+02 -.879215276E+02 -.879668507E+02 -.880137694E+02 -.880620590E+02 -.881114463E+02 -.881616074E+02 -.882121675E+02 -.882627021E+02 -.883127401E+02 -.883617687E+02 -.884092402E+02 -.884545820E+02 -.884972077E+02 -.885365308E+02 -.885719796E+02 -.886030136E+02 -.886291398E+02 -.886499286E+02 -.886650287E+02 -.886741794E+02 -.886772203E+02 -.886740973E+02 -.886648649E+02 -.886496834E+02 -.886288139E+02 -.886026078E+02 -.885714951E+02 -.885359690E+02 -.884965703E+02 -.884538709E+02 -.884084576E+02 -.883609171E+02 -.883118224E+02 -.882617214E+02 -.882111274E+02 -.881605119E+02 -.881102999E+02 -.880608665E+02 -.880125362E+02 -.879655827E+02 -.879202311E+02 -.878766601E+02 -.878350055E+02 -.877953637E+02 -.877577960E+02 -.877223325E+02 -.876889762E+02 -.876577070E+02 -.876284854E+02 -.876012557E+02 -.875759491E+02 -.875524867E+02 -.875307815E+02 -.875107409E+02 -.874922682E+02 -.874752642E+02 -.874596283E+02 -.874452602E+02 -.874320601E+02 -.874199307E+02 -.874087782E+02 -.873985152E+02 -.873890643E+02 -.873803651E+02 -.873723840E+02 -.873651299E+02 -.873586756E+02 -.873531882E+02 -.873489670E+02 -.873464938E+02 -.873464938E+02
 -.873528799E+02 -.873528799E+02 -.873562579E+02 -.873619866E+02 -.873693682E+02 -.873779524E+02 -.873874706E+02 -.873977823E+02 -.874088345E+02 -.874206311E+02 -.874332112E+02 -.874466346E+02 -.874609724E+02 -.874763017E+02 -.874927016E+02 -.875102516E+02 -.875290295E+02 -.875491107E+02 -.875705662E+02 -.875934610E+02 -.876178531E+02 -.876437913E+02 -.876713132E+02 -.877004437E+02 -.877311924E+02 -.877635510E+02 -.877974906E+02 -.878329595E+02 -.878698799E+02 -.879081455E+02 -.879476195E+02 -.879881323E+02 -.880294797E+02 -.880714222E+02 -.881136849E+02 -.881559579E+02 -.881978984E+02 -.882391339E+02 -.882792665E+02 -.883178786E+02 -.883545403E+02 -.883888175E+02 -.884202815E+02 -.884485193E+02 -.884731441E+02 -.884938065E+02 -.885102039E+02 -.885220904E+02 -.885292846E+02 -.885316751E+02 -.885292244E+02 -.885219702E+02 -.885100242E+02 -.884935681E+02 -.884728482E+02 -.884481672E+02 -.884198748E+02 -.883883582E+02 -.883540307E+02 -.883173212E+02 -.882786642E+02 -.882384901E+02 -.881972167E+02 -.881552425E+02 -.881129404E+02 -.880706536E+02 -.880286925E+02 -.879873326E+02 -.879468139E+02 -.879073412E+02 -.878690849E+02 -.878321826E+02 -.877967411E+02 -.877628390E+02 -.877305292E+02 -.876998415E+02 -.876707853E+02 -.876433521E+02 -.876175183E+02 -.875932473E+02 -.875704916E+02 -.875491950E+02 -.875292940E+02 -.875107196E+02 -.874933986E+02 -.874772546E+02 -.874622096E+02 -.874481847E+02 -.874351015E+02 -.874228846E+02 -.874114639E+02 -.874007805E+02 -.873907945E+02 -.873814979E+02 -.873729340E+02 -.873652241E+02 -.873586042E+02 -.873534727E+02 -.873504493E+02 -.873504493E+02
 -.873559244E+02 -.873559244E+02 -.873597200E+02 -.873661357E+02 -.873743644E+02 -.873838766E+02 -.873943463E+02 -.874055922E+02 -.874175307E+02 -.874301422E+02 -.874434462E+02 -.874574846E+02 -.874723115E+02 -.874879864E+02 -.875045706E+02 -.875221242E+02 -.875407052E+02 -.875603678E+02 -.875811611E+02 -.876031278E+02 -.876263033E+02 -.876507133E+02 -.876763734E+02 -.877032867E+02 -.877314429E+02 -.877608159E+02 -.877913623E+02 -.878230195E+02 -.878557040E+02 -.878893101E+02 -.879237081E+02 -.879587437E+02 -.879942373E+02 -.880299841E+02 -.880657541E+02 -.881012938E+02 -.881363281E+02 -.881705629E+02 -.882036889E+02 -.882353862E+02 -.882653296E+02 -.882931947E+02 -.883186645E+02 -.883414365E+02 -.883612297E+02 -.883777920E+02 -.883909067E+02 -.884003984E+02 -.884061382E+02 -.884080470E+02 -.884060985E+02 -.884003195E+02 -.883907890E+02 -.883776365E+02 -.883610376E+02 -.883412093E+02 -.883184041E+02 -.882929032E+02 -.882650096E+02 -.882350405E+02 -.882033208E+02 -.881701761E+02 -.881359268E+02 -.881008824E+02 -.880653376E+02 -.880295681E+02 -.879938278E+02 -.879583472E+02 -.879233319E+02 -.878889620E+02 -.878553925E+02 -.878227537E+02 -.877911523E+02 -.877606726E+02 -.877313780E+02 -.877033131E+02 -.876765048E+02 -.876509648E+02 -.876266908E+02 -.876036686E+02 -.875818735E+02 -.875612719E+02 -.875418227E+02 -.875234785E+02 -.875061869E+02 -.874898914E+02 -.874745325E+02 -.874600492E+02 -.874463798E+02 -.874334648E+02 -.874212503E+02 -.874096936E+02 -.873987732E+02 -.873885034E+02 -.873789567E+02 -.873702943E+02 -.873628088E+02 -.873569772E+02 -.873535293E+02 -.873535293E+02
 -.873581431E+02 -.873581431E+02 -.873622389E+02 -.873691457E+02 -.873779745E+02 -.873881354E+02 -.873992585E+02 -.874111297E+02 -.874236409E+02 -.874367526E+02 -.874504673E+02 -.874648119E+02 -.874798255E+02 -.874955531E+02 -.875120405E+02 -.875293325E+02 -.875474709E+02 -.875664932E+02 -.875864319E+02 -.876073130E+02 -.876291552E+02 -.876519686E+02 -.876757534E+02 -.877004992E+02 -.877261834E+02 -.877527704E+02 -.877802101E+02 -.878084368E+02 -.878373683E+02 -.878669048E+02 -.878969285E+02 -.879273032E+02 -.879578740E+02 -.879884681E+02 -.880188952E+02 -.880489491E+02 -.880784093E+02 -.881070435E+02 -.881346106E+02 -.881608641E+02 -.881855561E+02 -.882084419E+02 -.882292843E+02 -.882478589E+02 -.882639588E+02 -.882773994E+02 -.882880227E+02 -.882957016E+02 -.883003429E+02 -.883018895E+02 -.883003225E+02 -.882956612E+02 -.882879629E+02 -.882773212E+02 -.882638635E+02 -.882477482E+02 -.882291601E+02 -.882083066E+02 -.881854125E+02 -.881607152E+02 -.881344600E+02 -.881068952E+02 -.880782676E+02 -.880488189E+02 -.880187818E+02 -.879883773E+02 -.879578121E+02 -.879272772E+02 -.878969460E+02 -.878669740E+02 -.878374980E+02 -.878086366E+02 -.877804903E+02 -.877531422E+02 -.877266589E+02 -.877010915E+02 -.876764766E+02 -.876528377E+02 -.876301864E+02 -.876085234E+02 -.875878399E+02 -.875681187E+02 -.875493354E+02 -.875314590E+02 -.875144534E+02 -.874982781E+02 -.874828888E+02 -.874682391E+02 -.874542819E+02 -.874409714E+02 -.874282675E+02 -.874161420E+02 -.874045892E+02 -.873936424E+02 -.873833979E+02 -.873740493E+02 -.873659333E+02 -.873595881E+02 -.873558270E+02 -.873558270E+02
 -.873596442E+02 -.873596442E+02 -.873639389E+02 -.873711679E+02 -.873803846E+02 -.873909559E+02 -.874024793E+02 -.874147160E+02 -.874275383E+02 -.874408906E+02 -.874547616E+02 -.874691651E+02 -.874841280E+02 -.874996827E+02 -.875158628E+02 -.875327006E+02 -.875502250E+02 -.875684610E+02 -.875874284E+02 -.876071409E+02 -.876276056E+02 -.876488218E+02 -.876707800E+02 -.876934616E+02 -.877168375E+02 -.877408677E+02 -.877655005E+02 -.877906718E+02 -.878163042E+02 -.878423070E+02 -.878685759E+02 -.878949926E+02 -.879214254E+02 -.879477299E+02 -.879737495E+02 -.879993167E+02 -.880242549E+02 -.880483803E+02 -.880715041E+02 -.880934352E+02 -.881139831E+02 -.881329614E+02 -.881501910E+02 -.881655033E+02 -.881787438E+02 -.881897757E+02 -.881984820E+02 -.882047693E+02 -.882085690E+02 -.882098393E+02 -.882085664E+02 -.882047645E+02 -.881984757E+02 -.881897688E+02 -.881787379E+02 -.881654999E+02 -.881501924E+02 -.881329700E+02 -.881140017E+02 -.880934672E+02 -.880715532E+02 -.880484506E+02 -.880243509E+02 -.879994434E+02 -.879739124E+02 -.879479352E+02 -.879216796E+02 -.878953027E+02 -.878689498E+02 -.878427531E+02 -.878168314E+02 -.877912899E+02 -.877662200E+02 -.877416998E+02 -.877177944E+02 -.876945564E+02 -.876720266E+02 -.876502350E+02 -.876292014E+02 -.876089360E+02 -.875894410E+02 -.875707106E+02 -.875527324E+02 -.875354878E+02 -.875189532E+02 -.875031004E+02 -.874878976E+02 -.874733104E+02 -.874593036E+02 -.874458432E+02 -.874329008E+02 -.874204604E+02 -.874085299E+02 -.873971580E+02 -.873864602E+02 -.873766550E+02 -.873681123E+02 -.873614156E+02 -.873574385E+02 -.873574385E+02
 -.873605329E+02 -.873605329E+02 -.873649403E+02 -.873723483E+02 -.873817737E+02 -.873925550E+02 -.874042674E+02 -.874166540E+02 -.874295727E+02 -.874429552E+02 -.874567788E+02 -.874710467E+02 -.874857755E+02 -.875009876E+02 -.875167066E+02 -.875329547E+02 -.875497513E+02 -.875671115E+02 -.875850459E+02 -.876035596E+02 -.876226515E+02 -.876423139E+02 -.876625315E+02 -.876832813E+02 -.877045313E+02 -.877262407E+02 -.877483593E+02 -.877708268E+02 -.877935728E+02 -.878165167E+02 -.878395674E+02 -.878626236E+02 -.878855744E+02 -.879082996E+02 -.879306705E+02 -.879525515E+02 -.879738009E+02 -.879942725E+02 -.880138179E+02 -.880322880E+02 -.880495355E+02 -.880654169E+02 -.880797956E+02 -.880925436E+02 -.881035443E+02 -.881126947E+02 -.881199074E+02 -.881251125E+02 -.881282589E+02 -.881293157E+02 -.881282726E+02 -.881251402E+02 -.881199498E+02 -.881127529E+02 -.881036197E+02 -.880926380E+02 -.880799112E+02 -.880655562E+02 -.880497015E+02 -.880324841E+02 -.880140479E+02 -.879945405E+02 -.879741116E+02 -.879529100E+02 -.879310825E+02 -.879087710E+02 -.878861121E+02 -.878632347E+02 -.878402597E+02 -.878172985E+02 -.877944532E+02 -.877718155E+02 -.877494667E+02 -.877274780E+02 -.877059104E+02 -.876848151E+02 -.876642336E+02 -.876441987E+02 -.876247343E+02 -.876058568E+02 -.875875750E+02 -.875698911E+02 -.875528013E+02 -.875362960E+02 -.875203609E+02 -.875049776E+02 -.874901238E+02 -.874757750E+02 -.874619056E+02 -.874484913E+02 -.874355138E+02 -.874229673E+02 -.874108705E+02 -.873992845E+02 -.873883397E+02 -.873782728E+02 -.873694775E+02 -.873625679E+02 -.873584582E+02 -.873584582E+02
 -.873609071E+02 -.873609071E+02 -.873653553E+02 -.873728228E+02 -.873823080E+02 -.873931335E+02 -.874048610E+02 -.874172219E+02 -.874300635E+02 -.874433082E+02 -.874569242E+02 -.874709062E+02 -.874852624E+02 -.875000071E+02 -.875151561E+02 -.875307237E+02 -.875467218E+02 -.875631585E+02 -.875800375E+02 -.875973580E+02 -.876151136E+02 -.876332922E+02 -.876518754E+02 -.876708381E+02 -.876901481E+02 -.877097658E+02 -.877296440E+02 -.877497279E+02 -.877699545E+02 -.877902532E+02 -.878105453E+02 -.878307449E+02 -.878507589E+02 -.878704876E+02 -.878898255E+02 -.879086625E+02 -.879268846E+02 -.879443753E+02 -.879610173E+02 -.879766934E+02 -.879912887E+02 -.880046923E+02 -.880167987E+02 -.880275097E+02 -.880367365E+02 -.880444006E+02 -.880504358E+02 -.880547893E+02 -.880574226E+02 -.880583123E+02 -.880574509E+02 -.880548462E+02 -.880505221E+02 -.880445173E+02 -.880368850E+02 -.880276920E+02 -.880170168E+02 -.880049490E+02 -.879915869E+02 -.879770364E+02 -.879614090E+02 -.879448199E+02 -.879273867E+02 -.879092272E+02 -.878904585E+02 -.878711950E+02 -.878515473E+02 -.878316215E+02 -.878115177E+02 -.877913297E+02 -.877711440E+02 -.877510398E+02 -.877310887E+02 -.877113540E+02 -.876918915E+02 -.876727491E+02 -.876539670E+02 -.876355782E+02 -.876176087E+02 -.876000778E+02 -.875829987E+02 -.875663786E+02 -.875502195E+02 -.875345184E+02 -.875192680E+02 -.875044571E+02 -.874900710E+02 -.874760929E+02 -.874625050E+02 -.874492911E+02 -.874364409E+02 -.874239569E+02 -.874118667E+02 -.874002409E+02 -.873892205E+02 -.873790550E+02 -.873701530E+02 -.873631474E+02 -.873589755E+02 -.873589755E+02
 -.873608559E+02 -.873608559E+02 -.873652857E+02 -.873727148E+02 -.873821380E+02 -.873928728E+02 -.874044747E+02 -.874166689E+02 -.874292958E+02 -.874422709E+02 -.874555557E+02 -.874691380E+02 -.874830196E+02 -.874972082E+02 -.875117133E+02 -.875265434E+02 -.875417047E+02 -.875572001E+02 -.875730288E+02 -.875891856E+02 -.876056608E+02 -.876224401E+02 -.876395034E+02 -.876568255E+02 -.876743754E+02 -.876921157E+02 -.877100035E+02 -.877279895E+02 -.877460182E+02 -.877640282E+02 -.877819524E+02 -.877997180E+02 -.878172470E+02 -.878344571E+02 -.878512617E+02 -.878675711E+02 -.878832936E+02 -.878983357E+02 -.879126042E+02 -.879260065E+02 -.879384524E+02 -.879498552E+02 -.879601330E+02 -.879692098E+02 -.879770170E+02 -.879834944E+02 -.879885912E+02 -.879922671E+02 -.879944927E+02 -.879952503E+02 -.879945340E+02 -.879923500E+02 -.879887164E+02 -.879836630E+02 -.879772305E+02 -.879694700E+02 -.879604420E+02 -.879502157E+02 -.879388673E+02 -.879264791E+02 -.879131383E+02 -.878989355E+02 -.878839637E+02 -.878683167E+02 -.878520881E+02 -.878353704E+02 -.878182537E+02 -.878008250E+02 -.877831672E+02 -.877653589E+02 -.877474733E+02 -.877295784E+02 -.877117360E+02 -.876940022E+02 -.876764269E+02 -.876590539E+02 -.876419210E+02 -.876250600E+02 -.876084970E+02 -.875922527E+02 -.875763424E+02 -.875607768E+02 -.875455615E+02 -.875306982E+02 -.875161846E+02 -.875020148E+02 -.874881802E+02 -.874746698E+02 -.874614723E+02 -.874485776E+02 -.874359821E+02 -.874236950E+02 -.874117506E+02 -.874002265E+02 -.873892709E+02 -.873791408E+02 -.873702529E+02 -.873632483E+02 -.873590727E+02 -.873590727E+02
 -.873604583E+02 -.873604583E+02 -.873648218E+02 -.873721336E+02 -.873813971E+02 -.873919332E+02 -.874032980E+02 -.874152144E+02 -.874275193E+02 -.874401236E+02 -.874529839E+02 -.874660828E+02 -.874794169E+02 -.874929889E+02 -.875068036E+02 -.875208648E+02 -.875351747E+02 -.875497323E+02 -.875645336E+02 -.875795710E+02 -.875948327E+02 -.876103032E+02 -.876259624E+02 -.876417857E+02 -.876577439E+02 -.876738030E+02 -.876899242E+02 -.877060637E+02 -.877221733E+02 -.877382000E+02 -.877540866E+02 -.877697716E+02 -.877851899E+02 -.878002734E+02 -.878149510E+02 -.878291496E+02 -.878427947E+02 -.878558115E+02 -.878681252E+02 -.878796624E+02 -.878903517E+02 -.879001248E+02 -.879089175E+02 -.879166706E+02 -.879233306E+02 -.879288509E+02 -.879331922E+02 -.879363233E+02 -.879382215E+02 -.879388733E+02 -.879382741E+02 -.879364288E+02 -.879333515E+02 -.879290649E+02 -.879236008E+02 -.879169987E+02 -.879093057E+02 -.879005756E+02 -.878908680E+02 -.878802475E+02 -.878687828E+02 -.878565457E+02 -.878436100E+02 -.878300508E+02 -.878159436E+02 -.878013632E+02 -.877863831E+02 -.877710748E+02 -.877555072E+02 -.877397458E+02 -.877238524E+02 -.877078850E+02 -.876918970E+02 -.876759373E+02 -.876600501E+02 -.876442748E+02 -.876286460E+02 -.876131937E+02 -.875979432E+02 -.875829150E+02 -.875681257E+02 -.875535875E+02 -.875393087E+02 -.875252939E+02 -.875115445E+02 -.874980586E+02 -.874848318E+02 -.874718580E+02 -.874591306E+02 -.874466449E+02 -.874344022E+02 -.874224169E+02 -.874107284E+02 -.873994191E+02 -.873886414E+02 -.873786556E+02 -.873698801E+02 -.873629557E+02 -.873588243E+02 -.873588243E+02
 -.873597837E+02 -.873597837E+02 -.873640429E+02 -.873711750E+02 -.873802016E+02 -.873904546E+02 -.874014953E+02 -.874130482E+02 -.874249493E+02 -.874371070E+02 -.874494744E+02 -.874620304E+02 -.874747675E+02 -.874876848E+02 -.875007831E+02 -.875140630E+02 -.875275236E+02 -.875411614E+02 -.875549702E+02 -.875689409E+02 -.875830608E+02 -.875973140E+02 -.876116810E+02 -.876261387E+02 -.876406600E+02 -.876552143E+02 -.876697669E+02 -.876842796E+02 -.876987103E+02 -.877130138E+02 -.877271411E+02 -.877410408E+02 -.877546584E+02 -.877679373E+02 -.877808191E+02 -.877932441E+02 -.878051517E+02 -.878164815E+02 -.878271734E+02 -.878371686E+02 -.878464104E+02 -.878548447E+02 -.878624206E+02 -.878690917E+02 -.878748160E+02 -.878795569E+02 -.878832839E+02 -.878859724E+02 -.878876051E+02 -.878881713E+02 -.878876675E+02 -.878860975E+02 -.878834723E+02 -.878798098E+02 -.878751347E+02 -.878694779E+02 -.878628765E+02 -.878553726E+02 -.878470132E+02 -.878378495E+02 -.878279358E+02 -.878173295E+02 -.878060896E+02 -.877942766E+02 -.877819515E+02 -.877691750E+02 -.877560074E+02 -.877425075E+02 -.877287324E+02 -.877147370E+02 -.877005734E+02 -.876862907E+02 -.876719350E+02 -.876575485E+02 -.876431702E+02 -.876288352E+02 -.876145746E+02 -.876004161E+02 -.875863835E+02 -.875724968E+02 -.875587725E+02 -.875452237E+02 -.875318601E+02 -.875186885E+02 -.875057124E+02 -.874929331E+02 -.874803493E+02 -.874679586E+02 -.874557582E+02 -.874437471E+02 -.874319309E+02 -.874203278E+02 -.874089807E+02 -.873979750E+02 -.873874646E+02 -.873777097E+02 -.873691253E+02 -.873623446E+02 -.873582961E+02 -.873582961E+02
 -.873588921E+02 -.873588921E+02 -.873630176E+02 -.873699216E+02 -.873786517E+02 -.873885566E+02 -.873992071E+02 -.874103321E+02 -.874217689E+02 -.874334250E+02 -.874452514E+02 -.874572243E+02 -.874693334E+02 -.874815747E+02 -.874939462E+02 -.875064463E+02 -.875190717E+02 -.875318172E+02 -.875446754E+02 -.875576362E+02 -.875706869E+02 -.875838117E+02 -.875969922E+02 -.876102069E+02 -.876234312E+02 -.876366376E+02 -.876497957E+02 -.876628719E+02 -.876758300E+02 -.876886311E+02 -.877012339E+02 -.877135948E+02 -.877256684E+02 -.877374078E+02 -.877487647E+02 -.877596901E+02 -.877701347E+02 -.877800494E+02 -.877893856E+02 -.877980962E+02 -.878061357E+02 -.878134608E+02 -.878200313E+02 -.878258100E+02 -.878307641E+02 -.878348644E+02 -.878380871E+02 -.878404128E+02 -.878418279E+02 -.878423240E+02 -.878418984E+02 -.878405542E+02 -.878383000E+02 -.878351499E+02 -.878311234E+02 -.878262449E+02 -.878205436E+02 -.878140530E+02 -.878068105E+02 -.877988566E+02 -.877902350E+02 -.877809915E+02 -.877711738E+02 -.877608306E+02 -.877500115E+02 -.877387661E+02 -.877271440E+02 -.877151936E+02 -.877029625E+02 -.876904964E+02 -.876778393E+02 -.876650330E+02 -.876521167E+02 -.876391273E+02 -.876260985E+02 -.876130613E+02 -.876000438E+02 -.875870710E+02 -.875741648E+02 -.875613444E+02 -.875486256E+02 -.875360218E+02 -.875235434E+02 -.875111982E+02 -.874989916E+02 -.874869268E+02 -.874750050E+02 -.874632263E+02 -.874515908E+02 -.874401009E+02 -.874287648E+02 -.874176037E+02 -.874066629E+02 -.873960289E+02 -.873858552E+02 -.873763988E+02 -.873680673E+02 -.873614806E+02 -.873575454E+02 -.873575454E+02
 -.873578347E+02 -.873578347E+02 -.873618041E+02 -.873684433E+02 -.873768324E+02 -.873863408E+02 -.873965523E+02 -.874072026E+02 -.874181319E+02 -.874292484E+02 -.874405019E+02 -.874518670E+02 -.874633311E+02 -.874748880E+02 -.874865341E+02 -.874982655E+02 -.875100778E+02 -.875219646E+02 -.875339176E+02 -.875459266E+02 -.875579790E+02 -.875700597E+02 -.875821515E+02 -.875942348E+02 -.876062873E+02 -.876182846E+02 -.876302000E+02 -.876420042E+02 -.876536661E+02 -.876651524E+02 -.876764281E+02 -.876874564E+02 -.876981993E+02 -.877086178E+02 -.877186719E+02 -.877283213E+02 -.877375256E+02 -.877462449E+02 -.877544396E+02 -.877620717E+02 -.877691045E+02 -.877755032E+02 -.877812356E+02 -.877862722E+02 -.877905865E+02 -.877941557E+02 -.877969606E+02 -.877989860E+02 -.878002210E+02 -.878006591E+02 -.878002982E+02 -.877991407E+02 -.877971935E+02 -.877944678E+02 -.877909789E+02 -.877867466E+02 -.877817938E+02 -.877761475E+02 -.877698374E+02 -.877628962E+02 -.877553589E+02 -.877472624E+02 -.877386454E+02 -.877295475E+02 -.877200091E+02 -.877100710E+02 -.876997738E+02 -.876891579E+02 -.876782626E+02 -.876671265E+02 -.876557864E+02 -.876442780E+02 -.876326347E+02 -.876208883E+02 -.876090682E+02 -.875972017E+02 -.875853136E+02 -.875734265E+02 -.875615604E+02 -.875497330E+02 -.875379596E+02 -.875262532E+02 -.875146244E+02 -.875030816E+02 -.874916313E+02 -.874802780E+02 -.874690248E+02 -.874578735E+02 -.874468267E+02 -.874358887E+02 -.874250701E+02 -.874143942E+02 -.874039072E+02 -.873936958E+02 -.873839114E+02 -.873748050E+02 -.873667739E+02 -.873604197E+02 -.873566214E+02 -.873566214E+02
 -.873566544E+02 -.873566544E+02 -.873604513E+02 -.873667990E+02 -.873748146E+02 -.873838920E+02 -.873936298E+02 -.874037729E+02 -.874141659E+02 -.874247182E+02 -.874353798E+02 -.874461241E+02 -.874569372E+02 -.874678114E+02 -.874787415E+02 -.874897225E+02 -.875007489E+02 -.875118138E+02 -.875229085E+02 -.875340229E+02 -.875451447E+02 -.875562599E+02 -.875673527E+02 -.875784049E+02 -.875893970E+02 -.876003072E+02 -.876111120E+02 -.876217861E+02 -.876323027E+02 -.876426333E+02 -.876527482E+02 -.876626164E+02 -.876722060E+02 -.876814844E+02 -.876904185E+02 -.876989751E+02 -.877071208E+02 -.877148229E+02 -.877220493E+02 -.877287690E+02 -.877349522E+02 -.877405709E+02 -.877455991E+02 -.877500131E+02 -.877537916E+02 -.877569163E+02 -.877593720E+02 -.877611465E+02 -.877622312E+02 -.877626207E+02 -.877623136E+02 -.877613117E+02 -.877596206E+02 -.877572492E+02 -.877542099E+02 -.877505183E+02 -.877461931E+02 -.877412557E+02 -.877357302E+02 -.877296429E+02 -.877230222E+02 -.877158981E+02 -.877083019E+02 -.877002660E+02 -.876918237E+02 -.876830084E+02 -.876738537E+02 -.876643931E+02 -.876546595E+02 -.876446851E+02 -.876345013E+02 -.876241381E+02 -.876136242E+02 -.876029870E+02 -.875922519E+02 -.875814429E+02 -.875705819E+02 -.875596892E+02 -.875487828E+02 -.875378790E+02 -.875269922E+02 -.875161347E+02 -.875053171E+02 -.874945481E+02 -.874838346E+02 -.874731820E+02 -.874625947E+02 -.874520760E+02 -.874416298E+02 -.874312623E+02 -.874209857E+02 -.874108242E+02 -.874008247E+02 -.873910726E+02 -.873817157E+02 -.873729977E+02 -.873653022E+02 -.873592096E+02 -.873555660E+02 -.873555660E+02
 -.873553868E+02 -.873553868E+02 -.873589997E+02 -.873650374E+02 -.873726571E+02 -.873812798E+02 -.873905213E+02 -.874001364E+02 -.874099751E+02 -.874199496E+02 -.874300104E+02 -.874401303E+02 -.874502947E+02 -.874604947E+02 -.874707243E+02 -.874809776E+02 -.874912486E+02 -.875015298E+02 -.875118128E+02 -.875220876E+02 -.875323426E+02 -.875425648E+02 -.875527397E+02 -.875628510E+02 -.875728811E+02 -.875828109E+02 -.875926199E+02 -.876022860E+02 -.876117862E+02 -.876210962E+02 -.876301906E+02 -.876390434E+02 -.876476277E+02 -.876559162E+02 -.876638813E+02 -.876714956E+02 -.876787314E+02 -.876855620E+02 -.876919609E+02 -.876979027E+02 -.877033634E+02 -.877083200E+02 -.877127516E+02 -.877166388E+02 -.877199647E+02 -.877227144E+02 -.877248755E+02 -.877264385E+02 -.877273964E+02 -.877277449E+02 -.877274827E+02 -.877266115E+02 -.877251357E+02 -.877230626E+02 -.877204020E+02 -.877171667E+02 -.877133717E+02 -.877090343E+02 -.877041741E+02 -.876988124E+02 -.876929723E+02 -.876866782E+02 -.876799559E+02 -.876728319E+02 -.876653335E+02 -.876574885E+02 -.876493246E+02 -.876408699E+02 -.876321517E+02 -.876231974E+02 -.876140332E+02 -.876046847E+02 -.875951766E+02 -.875855323E+02 -.875757740E+02 -.875659225E+02 -.875559972E+02 -.875460161E+02 -.875359955E+02 -.875259503E+02 -.875158937E+02 -.875058374E+02 -.874957916E+02 -.874857648E+02 -.874757645E+02 -.874657965E+02 -.874558658E+02 -.874459769E+02 -.874361348E+02 -.874263468E+02 -.874166261E+02 -.874069975E+02 -.873975076E+02 -.873882398E+02 -.873793373E+02 -.873710345E+02 -.873637001E+02 -.873578901E+02 -.873544140E+02 -.873544140E+02
 -.873540609E+02 -.873540609E+02 -.873574823E+02 -.873631979E+02 -.873704078E+02 -.873785613E+02 -.873872927E+02 -.873963682E+02 -.874056441E+02 -.874150356E+02 -.874244942E+02 -.874339932E+02 -.874435172E+02 -.874530569E+02 -.874626054E+02 -.874721566E+02 -.874817040E+02 -.874912401E+02 -.875007566E+02 -.875102440E+02 -.875196915E+02 -.875290870E+02 -.875384172E+02 -.875476678E+02 -.875568229E+02 -.875658657E+02 -.875747783E+02 -.875835416E+02 -.875921357E+02 -.876005398E+02 -.876087324E+02 -.876166914E+02 -.876243941E+02 -.876318176E+02 -.876389390E+02 -.876457353E+02 -.876521837E+02 -.876582620E+02 -.876639484E+02 -.876692221E+02 -.876740634E+02 -.876784536E+02 -.876823755E+02 -.876858135E+02 -.876887537E+02 -.876911842E+02 -.876930949E+02 -.876944779E+02 -.876953278E+02 -.876956411E+02 -.876954168E+02 -.876946562E+02 -.876933629E+02 -.876915427E+02 -.876892038E+02 -.876863565E+02 -.876830129E+02 -.876791872E+02 -.876748954E+02 -.876701547E+02 -.876649842E+02 -.876594038E+02 -.876534348E+02 -.876470989E+02 -.876404189E+02 -.876334176E+02 -.876261183E+02 -.876185443E+02 -.876107187E+02 -.876026643E+02 -.875944037E+02 -.875859584E+02 -.875773496E+02 -.875685975E+02 -.875597213E+02 -.875507391E+02 -.875416682E+02 -.875325243E+02 -.875233222E+02 -.875140753E+02 -.875047957E+02 -.874954945E+02 -.874861811E+02 -.874768642E+02 -.874675509E+02 -.874582476E+02 -.874489595E+02 -.874396920E+02 -.874304506E+02 -.874212436E+02 -.874120846E+02 -.874029987E+02 -.873940314E+02 -.873852635E+02 -.873768327E+02 -.873689633E+02 -.873620071E+02 -.873564939E+02 -.873531944E+02 -.873531944E+02
 -.873527002E+02 -.873527002E+02 -.873559258E+02 -.873613126E+02 -.873681049E+02 -.873757819E+02 -.873839972E+02 -.873925289E+02 -.874012402E+02 -.874100499E+02 -.874189112E+02 -.874277977E+02 -.874366941E+02 -.874455908E+02 -.874544804E+02 -.874633565E+02 -.874722126E+02 -.874810414E+02 -.874898347E+02 -.874985836E+02 -.875072781E+02 -.875159071E+02 -.875244586E+02 -.875329196E+02 -.875412763E+02 -.875495137E+02 -.875576162E+02 -.875655672E+02 -.875733497E+02 -.875809457E+02 -.875883369E+02 -.875955045E+02 -.876024295E+02 -.876090925E+02 -.876154743E+02 -.876215557E+02 -.876273177E+02 -.876327419E+02 -.876378104E+02 -.876425059E+02 -.876468121E+02 -.876507138E+02 -.876541969E+02 -.876572486E+02 -.876598575E+02 -.876620139E+02 -.876637096E+02 -.876649383E+02 -.876656954E+02 -.876659782E+02 -.876657859E+02 -.876651195E+02 -.876639819E+02 -.876623781E+02 -.876603145E+02 -.876577996E+02 -.876548434E+02 -.876514574E+02 -.876476547E+02 -.876434496E+02 -.876388576E+02 -.876338953E+02 -.876285800E+02 -.876229300E+02 -.876169640E+02 -.876107012E+02 -.876041609E+02 -.875973626E+02 -.875903259E+02 -.875830700E+02 -.875756140E+02 -.875679764E+02 -.875601753E+02 -.875522280E+02 -.875441513E+02 -.875359610E+02 -.875276721E+02 -.875192987E+02 -.875108540E+02 -.875023500E+02 -.874937980E+02 -.874852079E+02 -.874765889E+02 -.874679491E+02 -.874592955E+02 -.874506346E+02 -.874419720E+02 -.874333132E+02 -.874246644E+02 -.874160342E+02 -.874074366E+02 -.873988961E+02 -.873904572E+02 -.873821974E+02 -.873742480E+02 -.873668227E+02 -.873602553E+02 -.873550480E+02 -.873519306E+02 -.873519306E+02
 -.873513232E+02 -.873513232E+02 -.873543512E+02 -.873594068E+02 -.873657791E+02 -.873729778E+02 -.873806766E+02 -.873886659E+02 -.873968162E+02 -.874050503E+02 -.874133234E+02 -.874216098E+02 -.874298945E+02 -.874381676E+02 -.874464218E+02 -.874546506E+02 -.874628474E+02 -.874710052E+02 -.874791162E+02 -.874871721E+02 -.874951636E+02 -.875030806E+02 -.875109123E+02 -.875186471E+02 -.875262726E+02 -.875337759E+02 -.875411431E+02 -.875483600E+02 -.875554118E+02 -.875622830E+02 -.875689581E+02 -.875754210E+02 -.875816555E+02 -.875876455E+02 -.875933747E+02 -.875988270E+02 -.876039866E+02 -.876088381E+02 -.876133665E+02 -.876175578E+02 -.876213983E+02 -.876248754E+02 -.876279776E+02 -.876306943E+02 -.876330162E+02 -.876349353E+02 -.876364450E+02 -.876375401E+02 -.876382167E+02 -.876384728E+02 -.876383076E+02 -.876377219E+02 -.876367184E+02 -.876353008E+02 -.876334747E+02 -.876312468E+02 -.876286255E+02 -.876256202E+02 -.876222417E+02 -.876185018E+02 -.876144133E+02 -.876099900E+02 -.876052462E+02 -.876001971E+02 -.875948583E+02 -.875892458E+02 -.875833759E+02 -.875772650E+02 -.875709296E+02 -.875643859E+02 -.875576503E+02 -.875507385E+02 -.875436660E+02 -.875364479E+02 -.875290986E+02 -.875216320E+02 -.875140612E+02 -.875063987E+02 -.874986562E+02 -.874908447E+02 -.874829743E+02 -.874750541E+02 -.874670928E+02 -.874590980E+02 -.874510765E+02 -.874430346E+02 -.874349781E+02 -.874269127E+02 -.874188447E+02 -.874107830E+02 -.874027415E+02 -.873947442E+02 -.873868338E+02 -.873790843E+02 -.873716203E+02 -.873646440E+02 -.873584706E+02 -.873535739E+02 -.873506416E+02 -.873506416E+02
 -.873499444E+02 -.873499444E+02 -.873527751E+02 -.873575002E+02 -.873634539E+02 -.873701770E+02 -.873773632E+02 -.873848158E+02 -.873924127E+02 -.874000810E+02 -.874077781E+02 -.874154794E+02 -.874231701E+02 -.874308407E+02 -.874384837E+02 -.874460926E+02 -.874536612E+02 -.874611827E+02 -.874686497E+02 -.874760545E+02 -.874833886E+02 -.874906428E+02 -.874978073E+02 -.875048720E+02 -.875118257E+02 -.875186570E+02 -.875253540E+02 -.875319042E+02 -.875382947E+02 -.875445124E+02 -.875505438E+02 -.875563754E+02 -.875619933E+02 -.875673838E+02 -.875725333E+02 -.875774282E+02 -.875820552E+02 -.875864016E+02 -.875904547E+02 -.875942028E+02 -.875976347E+02 -.876007399E+02 -.876035089E+02 -.876059328E+02 -.876080041E+02 -.876097162E+02 -.876110635E+02 -.876120418E+02 -.876126480E+02 -.876128803E+02 -.876127382E+02 -.876122224E+02 -.876113349E+02 -.876100790E+02 -.876084591E+02 -.876064810E+02 -.876041514E+02 -.876014782E+02 -.875984703E+02 -.875951374E+02 -.875914903E+02 -.875875403E+02 -.875832995E+02 -.875787804E+02 -.875739962E+02 -.875689603E+02 -.875636863E+02 -.875581882E+02 -.875524798E+02 -.875465750E+02 -.875404877E+02 -.875342314E+02 -.875278195E+02 -.875212648E+02 -.875145800E+02 -.875077772E+02 -.875008679E+02 -.874938632E+02 -.874867734E+02 -.874796084E+02 -.874723773E+02 -.874650887E+02 -.874577504E+02 -.874503695E+02 -.874429527E+02 -.874355060E+02 -.874280351E+02 -.874205458E+02 -.874130445E+02 -.874055399E+02 -.873980459E+02 -.873905855E+02 -.873831995E+02 -.873759580E+02 -.873689786E+02 -.873624516E+02 -.873566734E+02 -.873520886E+02 -.873493425E+02 -.873493425E+02
 -.873485752E+02 -.873485752E+02 -.873512102E+02 -.873556078E+02 -.873611475E+02 -.873674007E+02 -.873740816E+02 -.873810062E+02 -.873880601E+02 -.873951750E+02 -.874023105E+02 -.874094433E+02 -.874165591E+02 -.874236485E+02 -.874307044E+02 -.874377205E+02 -.874446907E+02 -.874516084E+02 -.874584670E+02 -.874652593E+02 -.874719773E+02 -.874786130E+02 -.874851575E+02 -.874916016E+02 -.874979356E+02 -.875041495E+02 -.875102326E+02 -.875161743E+02 -.875219635E+02 -.875275886E+02 -.875330383E+02 -.875383008E+02 -.875433645E+02 -.875482177E+02 -.875528488E+02 -.875572465E+02 -.875613994E+02 -.875652969E+02 -.875689286E+02 -.875722844E+02 -.875753551E+02 -.875781320E+02 -.875806070E+02 -.875827730E+02 -.875846236E+02 -.875861534E+02 -.875873578E+02 -.875882332E+02 -.875887772E+02 -.875889883E+02 -.875888659E+02 -.875884108E+02 -.875876246E+02 -.875865100E+02 -.875850707E+02 -.875833115E+02 -.875812379E+02 -.875788565E+02 -.875761747E+02 -.875732007E+02 -.875699433E+02 -.875664120E+02 -.875626169E+02 -.875585685E+02 -.875542780E+02 -.875497565E+02 -.875450156E+02 -.875400670E+02 -.875349226E+02 -.875295942E+02 -.875240936E+02 -.875184324E+02 -.875126221E+02 -.875066739E+02 -.875005987E+02 -.874944071E+02 -.874881092E+02 -.874817148E+02 -.874752332E+02 -.874686731E+02 -.874620429E+02 -.874553502E+02 -.874486022E+02 -.874418058E+02 -.874349670E+02 -.874280918E+02 -.874211855E+02 -.874142540E+02 -.874073036E+02 -.874003429E+02 -.873933851E+02 -.873864525E+02 -.873795836E+02 -.873728444E+02 -.873663454E+02 -.873602647E+02 -.873548795E+02 -.873506055E+02 -.873480449E+02 -.873480449E+02
 -.873472235E+02 -.873472235E+02 -.873496657E+02 -.873537409E+02 -.873588731E+02 -.873646646E+02 -.873708496E+02 -.873772571E+02 -.873837806E+02 -.873903561E+02 -.873969457E+02 -.874035275E+02 -.874100877E+02 -.874166176E+02 -.874231101E+02 -.874295592E+02 -.874359591E+02 -.874423038E+02 -.874485869E+02 -.874548018E+02 -.874609414E+02 -.874669983E+02 -.874729646E+02 -.874788321E+02 -.874845923E+02 -.874902362E+02 -.874957547E+02 -.875011384E+02 -.875063776E+02 -.875114626E+02 -.875163834E+02 -.875211300E+02 -.875256925E+02 -.875300609E+02 -.875342254E+02 -.875381763E+02 -.875419043E+02 -.875454002E+02 -.875486553E+02 -.875516612E+02 -.875544102E+02 -.875568950E+02 -.875591088E+02 -.875610458E+02 -.875627005E+02 -.875640685E+02 -.875651460E+02 -.875659300E+02 -.875664185E+02 -.875666103E+02 -.875665049E+02 -.875661030E+02 -.875654058E+02 -.875644156E+02 -.875631356E+02 -.875615696E+02 -.875597224E+02 -.875575994E+02 -.875552067E+02 -.875525513E+02 -.875496404E+02 -.875464821E+02 -.875430848E+02 -.875394574E+02 -.875356092E+02 -.875315497E+02 -.875272886E+02 -.875228360E+02 -.875182019E+02 -.875133964E+02 -.875084296E+02 -.875033114E+02 -.874980518E+02 -.874926605E+02 -.874871469E+02 -.874815204E+02 -.874757898E+02 -.874699637E+02 -.874640503E+02 -.874580576E+02 -.874519929E+02 -.874458633E+02 -.874396755E+02 -.874334355E+02 -.874271493E+02 -.874208223E+02 -.874144598E+02 -.874080674E+02 -.874016513E+02 -.873952197E+02 -.873887854E+02 -.873823694E+02 -.873760080E+02 -.873697630E+02 -.873637375E+02 -.873580975E+02 -.873531010E+02 -.873491344E+02 -.873467577E+02 -.873467577E+02
 -.873458955E+02 -.873458955E+02 -.873481484E+02 -.873519073E+02 -.873566402E+02 -.873619796E+02 -.873676799E+02 -.873735827E+02 -.873795893E+02 -.873856403E+02 -.873917004E+02 -.873977490E+02 -.874037732E+02 -.874097646E+02 -.874157166E+02 -.874216234E+02 -.874274795E+02 -.874332795E+02 -.874390173E+02 -.874446869E+02 -.874502820E+02 -.874557957E+02 -.874612212E+02 -.874665510E+02 -.874717776E+02 -.874768933E+02 -.874818899E+02 -.874867593E+02 -.874914931E+02 -.874960829E+02 -.875005201E+02 -.875047961E+02 -.875089025E+02 -.875128307E+02 -.875165724E+02 -.875201194E+02 -.875234637E+02 -.875265977E+02 -.875295139E+02 -.875322054E+02 -.875346657E+02 -.875368885E+02 -.875388684E+02 -.875406003E+02 -.875420798E+02 -.875433030E+02 -.875442670E+02 -.875449691E+02 -.875454078E+02 -.875455818E+02 -.875454911E+02 -.875451359E+02 -.875445175E+02 -.875436378E+02 -.875424993E+02 -.875411053E+02 -.875394597E+02 -.875375671E+02 -.875354326E+02 -.875330621E+02 -.875304616E+02 -.875276379E+02 -.875245981E+02 -.875213497E+02 -.875179005E+02 -.875142586E+02 -.875104323E+02 -.875064300E+02 -.875022604E+02 -.874979320E+02 -.874934535E+02 -.874888335E+02 -.874840805E+02 -.874792030E+02 -.874742092E+02 -.874691072E+02 -.874639047E+02 -.874586095E+02 -.874532288E+02 -.874477695E+02 -.874422385E+02 -.874366420E+02 -.874309861E+02 -.874252765E+02 -.874195187E+02 -.874137176E+02 -.874078785E+02 -.874020066E+02 -.873961078E+02 -.873901900E+02 -.873842654E+02 -.873783536E+02 -.873724886E+02 -.873667280E+02 -.873611673E+02 -.873559606E+02 -.873513465E+02 -.873476828E+02 -.873454872E+02 -.873454872E+02
 -.873445948E+02 -.873445948E+02 -.873466626E+02 -.873501122E+02 -.873544549E+02 -.873593529E+02 -.873645804E+02 -.873699916E+02 -.873754957E+02 -.873810375E+02 -.873865847E+02 -.873921179E+02 -.873976251E+02 -.874030984E+02 -.874085316E+02 -.874139194E+02 -.874192565E+02 -.874245378E+02 -.874297580E+02 -.874349115E+02 -.874399925E+02 -.874449950E+02 -.874499128E+02 -.874547393E+02 -.874594678E+02 -.874640916E+02 -.874686036E+02 -.874729966E+02 -.874772634E+02 -.874813967E+02 -.874853892E+02 -.874892334E+02 -.874929221E+02 -.874964480E+02 -.874998041E+02 -.875029832E+02 -.875059788E+02 -.875087843E+02 -.875113935E+02 -.875138004E+02 -.875159995E+02 -.875179858E+02 -.875197545E+02 -.875213014E+02 -.875226228E+02 -.875237155E+02 -.875245770E+02 -.875252052E+02 -.875255986E+02 -.875257563E+02 -.875256782E+02 -.875253646E+02 -.875248165E+02 -.875240354E+02 -.875230235E+02 -.875217836E+02 -.875203190E+02 -.875186334E+02 -.875167313E+02 -.875146173E+02 -.875122969E+02 -.875097755E+02 -.875070592E+02 -.875041544E+02 -.875010675E+02 -.874978056E+02 -.874943756E+02 -.874907848E+02 -.874870404E+02 -.874831499E+02 -.874791206E+02 -.874749601E+02 -.874706755E+02 -.874662743E+02 -.874617637E+02 -.874571506E+02 -.874524419E+02 -.874476444E+02 -.874427644E+02 -.874378083E+02 -.874327819E+02 -.874276912E+02 -.874225414E+02 -.874173380E+02 -.874120857E+02 -.874067895E+02 -.874014540E+02 -.873960843E+02 -.873906860E+02 -.873852665E+02 -.873798372E+02 -.873744166E+02 -.873690361E+02 -.873637489E+02 -.873586433E+02 -.873538611E+02 -.873496222E+02 -.873462558E+02 -.873442381E+02 -.873442381E+02
 -.873433239E+02 -.873433239E+02 -.873452109E+02 -.873483586E+02 -.873523207E+02 -.873567885E+02 -.873615556E+02 -.873664887E+02 -.873715045E+02 -.873765527E+02 -.873816032E+02 -.873866382E+02 -.873916469E+02 -.873966215E+02 -.874015565E+02 -.874064468E+02 -.874112878E+02 -.874160745E+02 -.874208022E+02 -.874254659E+02 -.874300602E+02 -.874345799E+02 -.874390194E+02 -.874433729E+02 -.874476345E+02 -.874517982E+02 -.874558580E+02 -.874598076E+02 -.874636407E+02 -.874673509E+02 -.874709320E+02 -.874743776E+02 -.874776815E+02 -.874808374E+02 -.874838393E+02 -.874866814E+02 -.874893578E+02 -.874918630E+02 -.874941918E+02 -.874963392E+02 -.874983005E+02 -.875000714E+02 -.875016480E+02 -.875030267E+02 -.875042045E+02 -.875051786E+02 -.875059469E+02 -.875065077E+02 -.875068597E+02 -.875070022E+02 -.875069350E+02 -.875066585E+02 -.875061735E+02 -.875054812E+02 -.875045836E+02 -.875034829E+02 -.875021818E+02 -.875006837E+02 -.874989920E+02 -.874971110E+02 -.874950449E+02 -.874927986E+02 -.874903771E+02 -.874877858E+02 -.874850303E+02 -.874821163E+02 -.874790500E+02 -.874758374E+02 -.874724847E+02 -.874689984E+02 -.874653847E+02 -.874616501E+02 -.874578009E+02 -.874538435E+02 -.874497840E+02 -.874456286E+02 -.874413834E+02 -.874370541E+02 -.874326466E+02 -.874281663E+02 -.874236187E+02 -.874190088E+02 -.874143416E+02 -.874096218E+02 -.874048540E+02 -.874000427E+02 -.873951922E+02 -.873903072E+02 -.873853929E+02 -.873804564E+02 -.873755082E+02 -.873705654E+02 -.873656570E+02 -.873608317E+02 -.873561706E+02 -.873518036E+02 -.873479320E+02 -.873448566E+02 -.873430132E+02 -.873430132E+02
 -.873420836E+02 -.873420836E+02 -.873437944E+02 -.873466478E+02 -.873502390E+02 -.873542879E+02 -.873586071E+02 -.873630754E+02 -.873676172E+02 -.873721866E+02 -.873767562E+02 -.873813098E+02 -.873858371E+02 -.873903314E+02 -.873947873E+02 -.873992002E+02 -.874035659E+02 -.874078799E+02 -.874121379E+02 -.874163353E+02 -.874204675E+02 -.874245297E+02 -.874285169E+02 -.874324241E+02 -.874362462E+02 -.874399777E+02 -.874436136E+02 -.874471482E+02 -.874505762E+02 -.874538921E+02 -.874570905E+02 -.874601659E+02 -.874631130E+02 -.874659265E+02 -.874686013E+02 -.874711322E+02 -.874735144E+02 -.874757433E+02 -.874778143E+02 -.874797233E+02 -.874814664E+02 -.874830399E+02 -.874844404E+02 -.874856651E+02 -.874867113E+02 -.874875767E+02 -.874882596E+02 -.874887584E+02 -.874890722E+02 -.874892004E+02 -.874891429E+02 -.874888997E+02 -.874884718E+02 -.874878601E+02 -.874870663E+02 -.874860921E+02 -.874849401E+02 -.874836128E+02 -.874821133E+02 -.874804451E+02 -.874786119E+02 -.874766176E+02 -.874744666E+02 -.874721635E+02 -.874697128E+02 -.874671196E+02 -.874643891E+02 -.874615263E+02 -.874585367E+02 -.874554256E+02 -.874521986E+02 -.874488611E+02 -.874454185E+02 -.874418765E+02 -.874382403E+02 -.874345153E+02 -.874307068E+02 -.874268199E+02 -.874228597E+02 -.874188310E+02 -.874147386E+02 -.874105871E+02 -.874063810E+02 -.874021244E+02 -.873978217E+02 -.873934767E+02 -.873890936E+02 -.873846767E+02 -.873802308E+02 -.873757624E+02 -.873712813E+02 -.873668031E+02 -.873623543E+02 -.873579794E+02 -.873537521E+02 -.873497906E+02 -.873462778E+02 -.873434871E+02 -.873418141E+02 -.873418141E+02
 -.873408740E+02 -.873408740E+02 -.873424130E+02 -.873449796E+02 -.873482095E+02 -.873518506E+02 -.873557340E+02 -.873597505E+02 -.873638320E+02 -.873679369E+02 -.873720406E+02 -.873761282E+02 -.873801906E+02 -.873842214E+02 -.873882159E+02 -.873921698E+02 -.873960792E+02 -.873999403E+02 -.874037490E+02 -.874075014E+02 -.874111933E+02 -.874148204E+02 -.874183783E+02 -.874218627E+02 -.874252690E+02 -.874285927E+02 -.874318291E+02 -.874349735E+02 -.874380212E+02 -.874409675E+02 -.874438078E+02 -.874465375E+02 -.874491518E+02 -.874516463E+02 -.874540167E+02 -.874562586E+02 -.874583678E+02 -.874603406E+02 -.874621730E+02 -.874638615E+02 -.874654028E+02 -.874667939E+02 -.874680319E+02 -.874691144E+02 -.874700391E+02 -.874708042E+02 -.874714081E+02 -.874718497E+02 -.874721280E+02 -.874722427E+02 -.874721934E+02 -.874719806E+02 -.874716047E+02 -.874710666E+02 -.874703678E+02 -.874695097E+02 -.874684944E+02 -.874673241E+02 -.874660014E+02 -.874645291E+02 -.874629105E+02 -.874611488E+02 -.874592477E+02 -.874572111E+02 -.874550429E+02 -.874527474E+02 -.874503289E+02 -.874477917E+02 -.874451406E+02 -.874423800E+02 -.874395147E+02 -.874365493E+02 -.874334887E+02 -.874303374E+02 -.874271003E+02 -.874237818E+02 -.874203866E+02 -.874169193E+02 -.874133841E+02 -.874097854E+02 -.874061274E+02 -.874024142E+02 -.873986497E+02 -.873948378E+02 -.873909822E+02 -.873870865E+02 -.873831546E+02 -.873791902E+02 -.873751978E+02 -.873711835E+02 -.873671561E+02 -.873631297E+02 -.873591283E+02 -.873551923E+02 -.873513882E+02 -.873478226E+02 -.873446602E+02 -.873421477E+02 -.873406413E+02 -.873406413E+02
 -.873396940E+02 -.873396940E+02 -.873410655E+02 -.873433527E+02 -.873462306E+02 -.873494744E+02 -.873529336E+02 -.873565107E+02 -.873601448E+02 -.873637987E+02 -.873674504E+02 -.873710866E+02 -.873746990E+02 -.873782819E+02 -.873818310E+02 -.873853425E+02 -.873888129E+02 -.873922388E+02 -.873956166E+02 -.873989427E+02 -.874022135E+02 -.874054252E+02 -.874085741E+02 -.874116562E+02 -.874146677E+02 -.874176045E+02 -.874204626E+02 -.874232381E+02 -.874259269E+02 -.874285250E+02 -.874310283E+02 -.874334329E+02 -.874357349E+02 -.874379305E+02 -.874400158E+02 -.874419874E+02 -.874438418E+02 -.874455754E+02 -.874471853E+02 -.874486684E+02 -.874500219E+02 -.874512432E+02 -.874523301E+02 -.874532803E+02 -.874540921E+02 -.874547638E+02 -.874552943E+02 -.874556824E+02 -.874559276E+02 -.874560293E+02 -.874559874E+02 -.874558022E+02 -.874554740E+02 -.874550038E+02 -.874543926E+02 -.874536417E+02 -.874527528E+02 -.874517278E+02 -.874505688E+02 -.874492782E+02 -.874478588E+02 -.874463133E+02 -.874446448E+02 -.874428565E+02 -.874409518E+02 -.874389342E+02 -.874368075E+02 -.874345754E+02 -.874322417E+02 -.874298103E+02 -.874272854E+02 -.874246708E+02 -.874219707E+02 -.874191890E+02 -.874163298E+02 -.874133971E+02 -.874103948E+02 -.874073269E+02 -.874041972E+02 -.874010094E+02 -.873977673E+02 -.873944744E+02 -.873911342E+02 -.873877502E+02 -.873843256E+02 -.873808638E+02 -.873773680E+02 -.873738418E+02 -.873702893E+02 -.873667158E+02 -.873631293E+02 -.873595427E+02 -.873559773E+02 -.873524692E+02 -.873490780E+02 -.873458987E+02 -.873430787E+02 -.873408380E+02 -.873394944E+02 -.873394944E+02
 -.873385421E+02 -.873385421E+02 -.873397502E+02 -.873417647E+02 -.873442994E+02 -.873471560E+02 -.873502018E+02 -.873533509E+02 -.873565495E+02 -.873597648E+02 -.873629774E+02 -.873661754E+02 -.873693514E+02 -.873725005E+02 -.873756188E+02 -.873787029E+02 -.873817497E+02 -.873847562E+02 -.873877192E+02 -.873906356E+02 -.873935023E+02 -.873963160E+02 -.873990733E+02 -.874017710E+02 -.874044056E+02 -.874069738E+02 -.874094720E+02 -.874118969E+02 -.874142451E+02 -.874165130E+02 -.874186973E+02 -.874207946E+02 -.874228017E+02 -.874247152E+02 -.874265321E+02 -.874282493E+02 -.874298638E+02 -.874313729E+02 -.874327738E+02 -.874340641E+02 -.874352415E+02 -.874363037E+02 -.874372488E+02 -.874380752E+02 -.874387811E+02 -.874393654E+02 -.874398270E+02 -.874401649E+02 -.874403787E+02 -.874404680E+02 -.874404326E+02 -.874402728E+02 -.874399889E+02 -.874395817E+02 -.874390519E+02 -.874384007E+02 -.874376296E+02 -.874367400E+02 -.874357338E+02 -.874346131E+02 -.874333799E+02 -.874320367E+02 -.874305861E+02 -.874290307E+02 -.874273735E+02 -.874256173E+02 -.874237652E+02 -.874218205E+02 -.874197865E+02 -.874176663E+02 -.874154634E+02 -.874131813E+02 -.874108233E+02 -.874083929E+02 -.874058935E+02 -.874033286E+02 -.874007015E+02 -.873980157E+02 -.873952743E+02 -.873924808E+02 -.873896382E+02 -.873867497E+02 -.873838184E+02 -.873808473E+02 -.873778392E+02 -.873747972E+02 -.873717241E+02 -.873686231E+02 -.873654978E+02 -.873623530E+02 -.873591958E+02 -.873560376E+02 -.873528973E+02 -.873498069E+02 -.873468188E+02 -.873440171E+02 -.873415317E+02 -.873395567E+02 -.873383724E+02 -.873383724E+02
 -.873374162E+02 -.873374162E+02 -.873384646E+02 -.873402128E+02 -.873424122E+02 -.873448907E+02 -.873475331E+02 -.873502646E+02 -.873530387E+02 -.873558267E+02 -.873586117E+02 -.873613834E+02 -.873641354E+02 -.873668633E+02 -.873695636E+02 -.873722335E+02 -.873748703E+02 -.873774712E+02 -.873800336E+02 -.873825549E+02 -.873850322E+02 -.873874628E+02 -.873898438E+02 -.873921724E+02 -.873944457E+02 -.873966608E+02 -.873988148E+02 -.874009048E+02 -.874029278E+02 -.874048811E+02 -.874067616E+02 -.874085667E+02 -.874102935E+02 -.874119393E+02 -.874135015E+02 -.874149775E+02 -.874163650E+02 -.874176615E+02 -.874188649E+02 -.874199731E+02 -.874209840E+02 -.874218961E+02 -.874227075E+02 -.874234169E+02 -.874240230E+02 -.874245247E+02 -.874249211E+02 -.874252116E+02 -.874253956E+02 -.874254729E+02 -.874254434E+02 -.874253071E+02 -.874250645E+02 -.874247161E+02 -.874242626E+02 -.874237050E+02 -.874230444E+02 -.874222821E+02 -.874214196E+02 -.874204585E+02 -.874194008E+02 -.874182484E+02 -.874170034E+02 -.874156680E+02 -.874142447E+02 -.874127358E+02 -.874111441E+02 -.874094720E+02 -.874077224E+02 -.874058981E+02 -.874040019E+02 -.874020365E+02 -.874000051E+02 -.873979103E+02 -.873957552E+02 -.873935426E+02 -.873912755E+02 -.873889566E+02 -.873865889E+02 -.873841750E+02 -.873817178E+02 -.873792199E+02 -.873766839E+02 -.873741125E+02 -.873715082E+02 -.873688735E+02 -.873662110E+02 -.873635235E+02 -.873608141E+02 -.873580870E+02 -.873553485E+02 -.873526084E+02 -.873498834E+02 -.873472011E+02 -.873446072E+02 -.873421748E+02 -.873400169E+02 -.873383018E+02 -.873372734E+02 -.873372734E+02
 -.873363138E+02 -.873363138E+02 -.873372059E+02 -.873386934E+02 -.873405647E+02 -.873426733E+02 -.873449211E+02 -.873472446E+02 -.873496038E+02 -.873519746E+02 -.873543423E+02 -.873566983E+02 -.873590370E+02 -.873613547E+02 -.873636484E+02 -.873659156E+02 -.873681541E+02 -.873703615E+02 -.873725356E+02 -.873746741E+02 -.873767747E+02 -.873788350E+02 -.873808527E+02 -.873828254E+02 -.873847505E+02 -.873866258E+02 -.873884488E+02 -.873902170E+02 -.873919281E+02 -.873935796E+02 -.873951693E+02 -.873966946E+02 -.873981534E+02 -.873995435E+02 -.874008626E+02 -.874021087E+02 -.874032797E+02 -.874043738E+02 -.874053890E+02 -.874063238E+02 -.874071765E+02 -.874079457E+02 -.874086300E+02 -.874092282E+02 -.874097394E+02 -.874101626E+02 -.874104970E+02 -.874107422E+02 -.874108978E+02 -.874109634E+02 -.874109391E+02 -.874108249E+02 -.874106211E+02 -.874103282E+02 -.874099467E+02 -.874094775E+02 -.874089214E+02 -.874082796E+02 -.874075532E+02 -.874067437E+02 -.874058524E+02 -.874048811E+02 -.874038314E+02 -.874027053E+02 -.874015046E+02 -.874002315E+02 -.873988879E+02 -.873974761E+02 -.873959984E+02 -.873944571E+02 -.873928544E+02 -.873911928E+02 -.873894746E+02 -.873877023E+02 -.873858783E+02 -.873840050E+02 -.873820848E+02 -.873801201E+02 -.873781132E+02 -.873760666E+02 -.873739825E+02 -.873718631E+02 -.873697108E+02 -.873675277E+02 -.873653160E+02 -.873630778E+02 -.873608153E+02 -.873585310E+02 -.873562275E+02 -.873539084E+02 -.873515790E+02 -.873492479E+02 -.873469292E+02 -.873446464E+02 -.873424387E+02 -.873403682E+02 -.873385312E+02 -.873370711E+02 -.873361956E+02 -.873361956E+02
 -.873352320E+02 -.873352320E+02 -.873359708E+02 -.873372026E+02 -.873387522E+02 -.873404982E+02 -.873423594E+02 -.873442830E+02 -.873462360E+02 -.873481982E+02 -.873501577E+02 -.873521071E+02 -.873540419E+02 -.873559588E+02 -.873578556E+02 -.873597301E+02 -.873615803E+02 -.873634045E+02 -.873652007E+02 -.873669671E+02 -.873687017E+02 -.873704027E+02 -.873720680E+02 -.873736957E+02 -.873752838E+02 -.873768303E+02 -.873783334E+02 -.873797909E+02 -.873812009E+02 -.873825616E+02 -.873838709E+02 -.873851270E+02 -.873863280E+02 -.873874722E+02 -.873885577E+02 -.873895830E+02 -.873905463E+02 -.873914462E+02 -.873922811E+02 -.873930498E+02 -.873937509E+02 -.873943833E+02 -.873949458E+02 -.873954376E+02 -.873958579E+02 -.873962058E+02 -.873964809E+02 -.873966826E+02 -.873968108E+02 -.873968650E+02 -.873968454E+02 -.873967521E+02 -.873965851E+02 -.873963449E+02 -.873960320E+02 -.873956470E+02 -.873951906E+02 -.873946636E+02 -.873940672E+02 -.873934022E+02 -.873926701E+02 -.873918719E+02 -.873910092E+02 -.873900835E+02 -.873890962E+02 -.873880491E+02 -.873869437E+02 -.873857820E+02 -.873845657E+02 -.873832966E+02 -.873819767E+02 -.873806078E+02 -.873791920E+02 -.873777311E+02 -.873762272E+02 -.873746822E+02 -.873730980E+02 -.873714766E+02 -.873698200E+02 -.873681300E+02 -.873664086E+02 -.873646577E+02 -.873628790E+02 -.873610744E+02 -.873592456E+02 -.873573946E+02 -.873555230E+02 -.873536329E+02 -.873517266E+02 -.873498070E+02 -.873478785E+02 -.873459483E+02 -.873440280E+02 -.873421374E+02 -.873403086E+02 -.873385934E+02 -.873370715E+02 -.873358618E+02 -.873351364E+02 -.873351364E+02
 -.873341692E+02 -.873341692E+02 -.873347573E+02 -.873357380E+02 -.873369717E+02 -.873383617E+02 -.873398432E+02 -.873413744E+02 -.873429287E+02 -.873444903E+02 -.873460495E+02 -.873476004E+02 -.873491395E+02 -.873506641E+02 -.873521725E+02 -.873536629E+02 -.873551338E+02 -.873565836E+02 -.873580110E+02 -.873594144E+02 -.873607923E+02 -.873621431E+02 -.873634654E+02 -.873647576E+02 -.873660180E+02 -.873672452E+02 -.873684377E+02 -.873695938E+02 -.873707120E+02 -.873717908E+02 -.873728287E+02 -.873738243E+02 -.873747760E+02 -.873756825E+02 -.873765425E+02 -.873773545E+02 -.873781174E+02 -.873788300E+02 -.873794911E+02 -.873800996E+02 -.873806546E+02 -.873811551E+02 -.873816004E+02 -.873819897E+02 -.873823223E+02 -.873825978E+02 -.873828156E+02 -.873829754E+02 -.873830770E+02 -.873831201E+02 -.873831049E+02 -.873830313E+02 -.873828995E+02 -.873827098E+02 -.873824626E+02 -.873821583E+02 -.873817975E+02 -.873813809E+02 -.873809092E+02 -.873803833E+02 -.873798041E+02 -.873791726E+02 -.873784899E+02 -.873777572E+02 -.873769756E+02 -.873761465E+02 -.873752711E+02 -.873743509E+02 -.873733872E+02 -.873723815E+02 -.873713353E+02 -.873702500E+02 -.873691273E+02 -.873679685E+02 -.873667753E+02 -.873655492E+02 -.873642918E+02 -.873630045E+02 -.873616890E+02 -.873603466E+02 -.873589790E+02 -.873575876E+02 -.873561739E+02 -.873547392E+02 -.873532851E+02 -.873518129E+02 -.873503242E+02 -.873488205E+02 -.873473035E+02 -.873457758E+02 -.873442408E+02 -.873427042E+02 -.873411754E+02 -.873396699E+02 -.873382137E+02 -.873368477E+02 -.873356357E+02 -.873346723E+02 -.873340946E+02 -.873340946E+02
 -.873331311E+02 -.873331311E+02 -.873335717E+02 -.873343064E+02 -.873352308E+02 -.873362724E+02 -.873373826E+02 -.873385299E+02 -.873396946E+02 -.873408646E+02 -.873420328E+02 -.873431946E+02 -.873443474E+02 -.873454894E+02 -.873466189E+02 -.873477349E+02 -.873488361E+02 -.873499215E+02 -.873509898E+02 -.873520401E+02 -.873530711E+02 -.873540817E+02 -.873550707E+02 -.873560371E+02 -.873569796E+02 -.873578972E+02 -.873587886E+02 -.873596526E+02 -.873604883E+02 -.873612944E+02 -.873620698E+02 -.873628134E+02 -.873635243E+02 -.873642012E+02 -.873648433E+02 -.873654496E+02 -.873660191E+02 -.873665510E+02 -.873670444E+02 -.873674986E+02 -.873679127E+02 -.873682863E+02 -.873686186E+02 -.873689090E+02 -.873691573E+02 -.873693628E+02 -.873695254E+02 -.873696447E+02 -.873697206E+02 -.873697530E+02 -.873697417E+02 -.873696870E+02 -.873695889E+02 -.873694476E+02 -.873692633E+02 -.873690365E+02 -.873687676E+02 -.873684570E+02 -.873681052E+02 -.873677130E+02 -.873672810E+02 -.873668100E+02 -.873663006E+02 -.873657539E+02 -.873651706E+02 -.873645517E+02 -.873638983E+02 -.873632112E+02 -.873624915E+02 -.873617404E+02 -.873609588E+02 -.873601480E+02 -.873593090E+02 -.873584429E+02 -.873575509E+02 -.873566342E+02 -.873556939E+02 -.873547310E+02 -.873537469E+02 -.873527425E+02 -.873517191E+02 -.873506777E+02 -.873496194E+02 -.873485452E+02 -.873474563E+02 -.873463538E+02 -.873452387E+02 -.873441122E+02 -.873429756E+02 -.873418309E+02 -.873406806E+02 -.873395290E+02 -.873383831E+02 -.873372547E+02 -.873361632E+02 -.873351393E+02 -.873342309E+02 -.873335089E+02 -.873330761E+02 -.873330761E+02
 -.873321607E+02 -.873321607E+02 -.873324604E+02 -.873329609E+02 -.873335915E+02 -.873343027E+02 -.873350614E+02 -.873358457E+02 -.873366423E+02 -.873374426E+02 -.873382417E+02 -.873390366E+02 -.873398253E+02 -.873406065E+02 -.873413792E+02 -.873421425E+02 -.873428957E+02 -.873436379E+02 -.873443684E+02 -.873450865E+02 -.873457913E+02 -.873464822E+02 -.873471582E+02 -.873478186E+02 -.873484627E+02 -.873490896E+02 -.873496986E+02 -.873502888E+02 -.873508596E+02 -.873514101E+02 -.873519396E+02 -.873524474E+02 -.873529327E+02 -.873533949E+02 -.873538332E+02 -.873542470E+02 -.873546357E+02 -.873549987E+02 -.873553354E+02 -.873556453E+02 -.873559279E+02 -.873561828E+02 -.873564095E+02 -.873566077E+02 -.873567771E+02 -.873569173E+02 -.873570283E+02 -.873571097E+02 -.873571615E+02 -.873571837E+02 -.873571761E+02 -.873571389E+02 -.873570720E+02 -.873569757E+02 -.873568501E+02 -.873566955E+02 -.873565121E+02 -.873563003E+02 -.873560605E+02 -.873557930E+02 -.873554984E+02 -.873551770E+02 -.873548296E+02 -.873544565E+02 -.873540585E+02 -.873536362E+02 -.873531902E+02 -.873527212E+02 -.873522299E+02 -.873517171E+02 -.873511834E+02 -.873506296E+02 -.873500566E+02 -.873494650E+02 -.873488556E+02 -.873482292E+02 -.873475866E+02 -.873469286E+02 -.873462559E+02 -.873455692E+02 -.873448695E+02 -.873441574E+02 -.873434336E+02 -.873426989E+02 -.873419541E+02 -.873411998E+02 -.873404369E+02 -.873396662E+02 -.873388885E+02 -.873381052E+02 -.873373182E+02 -.873365303E+02 -.873357464E+02 -.873349748E+02 -.873342287E+02 -.873335295E+02 -.873329097E+02 -.873324177E+02 -.873321233E+02 -.873321233E+02
 -.873314353E+02 -.873314353E+02 -.873316192E+02 -.873319303E+02 -.873323260E+02 -.873327754E+02 -.873332572E+02 -.873337570E+02 -.873342657E+02 -.873347775E+02 -.873352890E+02 -.873357980E+02 -.873363031E+02 -.873368035E+02 -.873372985E+02 -.873377875E+02 -.873382699E+02 -.873387453E+02 -.873392132E+02 -.873396731E+02 -.873401244E+02 -.873405668E+02 -.873409996E+02 -.873414225E+02 -.873418348E+02 -.873422361E+02 -.873426259E+02 -.873430037E+02 -.873433690E+02 -.873437213E+02 -.873440601E+02 -.873443850E+02 -.873446955E+02 -.873449912E+02 -.873452716E+02 -.873455363E+02 -.873457849E+02 -.873460171E+02 -.873462324E+02 -.873464306E+02 -.873466114E+02 -.873467744E+02 -.873469194E+02 -.873470461E+02 -.873471544E+02 -.873472442E+02 -.873473151E+02 -.873473672E+02 -.873474004E+02 -.873474146E+02 -.873474098E+02 -.873473860E+02 -.873473433E+02 -.873472817E+02 -.873472015E+02 -.873471027E+02 -.873469855E+02 -.873468501E+02 -.873466967E+02 -.873465257E+02 -.873463373E+02 -.873461319E+02 -.873459097E+02 -.873456711E+02 -.873454166E+02 -.873451465E+02 -.873448612E+02 -.873445611E+02 -.873442468E+02 -.873439187E+02 -.873435772E+02 -.873432229E+02 -.873428561E+02 -.873424775E+02 -.873420874E+02 -.873416865E+02 -.873412751E+02 -.873408537E+02 -.873404230E+02 -.873399833E+02 -.873395352E+02 -.873390791E+02 -.873386155E+02 -.873381449E+02 -.873376677E+02 -.873371845E+02 -.873366958E+02 -.873362020E+02 -.873357038E+02 -.873352022E+02 -.873346984E+02 -.873341944E+02 -.873336938E+02 -.873332020E+02 -.873327282E+02 -.873322863E+02 -.873318973E+02 -.873315915E+02 -.873314107E+02 -.873314107E+02
 -.873314353E+02 -.873314353E+02 -.873316192E+02 -.873319303E+02 -.873323260E+02 -.873327754E+02 -.873332572E+02 -.873337570E+02 -.873342657E+02 -.873347775E+02 -.873352890E+02 -.873357980E+02 -.873363031E+02 -.873368035E+02 -.873372985E+02 -.873377875E+02 -.873382699E+02 -.873387453E+02 -.873392132E+02 -.873396731E+02 -.873401244E+02 -.873405668E+02 -.873409996E+02 -.873414225E+02 -.873418348E+02 -.873422361E+02 -.873426259E+02 -.873430037E+02 -.873433690E+02 -.873437213E+02 -.873440601E+02 -.873443850E+02 -.873446955E+02 -.873449912E+02 -.873452716E+02 -.873455363E+02 -.873457849E+02 -.873460171E+02 -.873462324E+02 -.873464306E+02 -.873466114E+02 -.873467744E+02 -.873469194E+02 -.873470461E+02 -.873471544E+02 -.873472442E+02 -.873473151E+02 -.873473672E+02 -.873474004E+02 -.873474146E+02 -.873474098E+02 -.873473860E+02 -.873473433E+02 -.873472817E+02 -.873472015E+02 -.873471027E+02 -.873469855E+02 -.873468501E+02 -.873466967E+02 -.873465257E+02 -.873463373E+02 -.873461319E+02 -.873459097E+02 -.873456711E+02 -.873454166E+02 -.873451465E+02 -.873448612E+02 -.873445611E+02 -.873442468E+02 -.873439187E+02 -.873435772E+02 -.873432229E+02 -.873428561E+02 -.873424775E+02 -.873420874E+02 -.873416865E+02 -.873412751E+02 -.873408537E+02 -.873404230E+02 -.873399833E+02 -.873395352E+02 -.873390791E+02 -.873386155E+02 -.873381449E+02 -.873376677E+02 -.873371845E+02 -.873366958E+02 -.873362020E+02 -.873357038E+02 -.873352022E+02 -.873346984E+02 -.873341944E+02 -.873336938E+02 -.873332020E+02 -.873327282E+02 -.873322863E+02 -.873318973E+02 -.873315915E+02 -.873314107E+02 -.873314107E+02
