# Supplementary material for: Electrical Pacing of Cardiac Tissue Including Potassium Inward Rectification
Source: PLoS One. 2015 Jun 9;10(6):e0127837. doi: 10.1371/journal.pone.0127837 (PMC4461281; doi:10.1371/journal.pone.0127837)
Supplement: S1 Data — (ZIP) [file pone.0127837.s001.zip › All-Data/Data-without-IK1/BDT44/Vm20ms.txt]

 -.873300171E+02 -.873387417E+02 -.873390938E+02 -.873397277E+02 -.873405881E+02 -.873416310E+02 -.873428195E+02 -.873441230E+02 -.873455146E+02 -.873469717E+02 -.873484754E+02 -.873500106E+02 -.873515659E+02 -.873531325E+02 -.873547039E+02 -.873562746E+02 -.873578394E+02 -.873593938E+02 -.873609329E+02 -.873624526E+02 -.873639491E+02 -.873654194E+02 -.873668610E+02 -.873682718E+02 -.873696499E+02 -.873709935E+02 -.873723005E+02 -.873735689E+02 -.873747964E+02 -.873759811E+02 -.873771210E+02 -.873782144E+02 -.873792597E+02 -.873802554E+02 -.873812001E+02 -.873820925E+02 -.873829311E+02 -.873837144E+02 -.873844412E+02 -.873851102E+02 -.873857202E+02 -.873862702E+02 -.873867595E+02 -.873871872E+02 -.873875527E+02 -.873878554E+02 -.873880947E+02 -.873882703E+02 -.873883819E+02 -.873884292E+02 -.873884122E+02 -.873883311E+02 -.873881860E+02 -.873879772E+02 -.873877052E+02 -.873873704E+02 -.873869736E+02 -.873865154E+02 -.873859966E+02 -.873854183E+02 -.873847813E+02 -.873840869E+02 -.873833363E+02 -.873825307E+02 -.873816714E+02 -.873807600E+02 -.873797978E+02 -.873787865E+02 -.873777276E+02 -.873766227E+02 -.873754737E+02 -.873742822E+02 -.873730500E+02 -.873717790E+02 -.873704711E+02 -.873691283E+02 -.873677526E+02 -.873663461E+02 -.873649111E+02 -.873634500E+02 -.873619654E+02 -.873604599E+02 -.873589368E+02 -.873573996E+02 -.873558520E+02 -.873542989E+02 -.873527453E+02 -.873511978E+02 -.873496639E+02 -.873481528E+02 -.873466756E+02 -.873452458E+02 -.873438801E+02 -.873425990E+02 -.873414273E+02 -.873403959E+02 -.873395423E+02 -.873389125E+02 -.873385628E+02 -.873385628E+02
 -.873387417E+02 -.873387417E+02 -.873390938E+02 -.873397277E+02 -.873405881E+02 -.873416310E+02 -.873428195E+02 -.873441230E+02 -.873455146E+02 -.873469717E+02 -.873484754E+02 -.873500106E+02 -.873515659E+02 -.873531325E+02 -.873547039E+02 -.873562746E+02 -.873578394E+02 -.873593938E+02 -.873609329E+02 -.873624526E+02 -.873639491E+02 -.873654194E+02 -.873668610E+02 -.873682718E+02 -.873696499E+02 -.873709935E+02 -.873723005E+02 -.873735689E+02 -.873747964E+02 -.873759811E+02 -.873771210E+02 -.873782144E+02 -.873792597E+02 -.873802554E+02 -.873812001E+02 -.873820925E+02 -.873829311E+02 -.873837144E+02 -.873844412E+02 -.873851102E+02 -.873857202E+02 -.873862702E+02 -.873867595E+02 -.873871872E+02 -.873875527E+02 -.873878554E+02 -.873880947E+02 -.873882703E+02 -.873883819E+02 -.873884292E+02 -.873884122E+02 -.873883311E+02 -.873881860E+02 -.873879772E+02 -.873877052E+02 -.873873704E+02 -.873869736E+02 -.873865154E+02 -.873859966E+02 -.873854183E+02 -.873847813E+02 -.873840869E+02 -.873833363E+02 -.873825307E+02 -.873816714E+02 -.873807600E+02 -.873797978E+02 -.873787865E+02 -.873777276E+02 -.873766227E+02 -.873754737E+02 -.873742822E+02 -.873730500E+02 -.873717790E+02 -.873704711E+02 -.873691283E+02 -.873677526E+02 -.873663461E+02 -.873649111E+02 -.873634500E+02 -.873619654E+02 -.873604599E+02 -.873589368E+02 -.873573996E+02 -.873558520E+02 -.873542989E+02 -.873527453E+02 -.873511978E+02 -.873496639E+02 -.873481528E+02 -.873466756E+02 -.873452458E+02 -.873438801E+02 -.873425990E+02 -.873414273E+02 -.873403959E+02 -.873395423E+02 -.873389125E+02 -.873385628E+02 -.873385628E+02
 -.873406059E+02 -.873406059E+02 -.873411091E+02 -.873419995E+02 -.873431927E+02 -.873446233E+02 -.873462389E+02 -.873479963E+02 -.873498591E+02 -.873517975E+02 -.873537877E+02 -.873558114E+02 -.873578554E+02 -.873599099E+02 -.873619674E+02 -.873640213E+02 -.873660655E+02 -.873680939E+02 -.873701006E+02 -.873720802E+02 -.873740284E+02 -.873759416E+02 -.873778170E+02 -.873796524E+02 -.873814453E+02 -.873831933E+02 -.873848937E+02 -.873865438E+02 -.873881407E+02 -.873896816E+02 -.873911643E+02 -.873925866E+02 -.873939464E+02 -.873952420E+02 -.873964714E+02 -.873976328E+02 -.873987243E+02 -.873997438E+02 -.874006898E+02 -.874015605E+02 -.874023544E+02 -.874030704E+02 -.874037073E+02 -.874042641E+02 -.874047400E+02 -.874051340E+02 -.874054455E+02 -.874056740E+02 -.874058190E+02 -.874058804E+02 -.874058580E+02 -.874057521E+02 -.874055629E+02 -.874052907E+02 -.874049362E+02 -.874045001E+02 -.874039831E+02 -.874033862E+02 -.874027105E+02 -.874019572E+02 -.874011278E+02 -.874002236E+02 -.873992462E+02 -.873981974E+02 -.873970789E+02 -.873958926E+02 -.873946404E+02 -.873933244E+02 -.873919465E+02 -.873905091E+02 -.873890142E+02 -.873874642E+02 -.873858614E+02 -.873842082E+02 -.873825070E+02 -.873807604E+02 -.873789709E+02 -.873771411E+02 -.873752740E+02 -.873733725E+02 -.873714396E+02 -.873694789E+02 -.873674940E+02 -.873654891E+02 -.873634688E+02 -.873614387E+02 -.873594049E+02 -.873573752E+02 -.873553584E+02 -.873533656E+02 -.873514103E+02 -.873495094E+02 -.873476837E+02 -.873459595E+02 -.873443700E+02 -.873429572E+02 -.873417746E+02 -.873408905E+02 -.873403924E+02 -.873403924E+02
 -.873435911E+02 -.873435911E+02 -.873442938E+02 -.873455305E+02 -.873471806E+02 -.873491509E+02 -.873513663E+02 -.873537658E+02 -.873562993E+02 -.873589268E+02 -.873616173E+02 -.873643482E+02 -.873671030E+02 -.873698694E+02 -.873726377E+02 -.873753992E+02 -.873781454E+02 -.873808681E+02 -.873835598E+02 -.873862138E+02 -.873888250E+02 -.873913891E+02 -.873939027E+02 -.873963628E+02 -.873987662E+02 -.874011096E+02 -.874033892E+02 -.874056011E+02 -.874077416E+02 -.874098073E+02 -.874117951E+02 -.874137022E+02 -.874155259E+02 -.874172638E+02 -.874189132E+02 -.874204714E+02 -.874219358E+02 -.874233039E+02 -.874245732E+02 -.874257415E+02 -.874268071E+02 -.874277680E+02 -.874286229E+02 -.874293703E+02 -.874300090E+02 -.874305378E+02 -.874309558E+02 -.874312623E+02 -.874314566E+02 -.874315386E+02 -.874315082E+02 -.874313656E+02 -.874311110E+02 -.874307452E+02 -.874302687E+02 -.874296826E+02 -.874289880E+02 -.874281861E+02 -.874272785E+02 -.874262669E+02 -.874251530E+02 -.874239390E+02 -.874226270E+02 -.874212192E+02 -.874197181E+02 -.874181262E+02 -.874164461E+02 -.874146806E+02 -.874128325E+02 -.874109047E+02 -.874089001E+02 -.874068220E+02 -.874046733E+02 -.874024573E+02 -.874001771E+02 -.873978362E+02 -.873954380E+02 -.873929859E+02 -.873904835E+02 -.873879349E+02 -.873853439E+02 -.873827149E+02 -.873800527E+02 -.873773625E+02 -.873746503E+02 -.873719228E+02 -.873691881E+02 -.873664557E+02 -.873637372E+02 -.873610466E+02 -.873584017E+02 -.873558243E+02 -.873533425E+02 -.873509915E+02 -.873488166E+02 -.873468762E+02 -.873452451E+02 -.873440201E+02 -.873433265E+02 -.873433265E+02
 -.873472016E+02 -.873472016E+02 -.873481248E+02 -.873497473E+02 -.873519089E+02 -.873544850E+02 -.873573753E+02 -.873604990E+02 -.873637914E+02 -.873672014E+02 -.873706909E+02 -.873742315E+02 -.873778027E+02 -.873813886E+02 -.873849762E+02 -.873885537E+02 -.873921098E+02 -.873956339E+02 -.873991168E+02 -.874025508E+02 -.874059294E+02 -.874092479E+02 -.874125017E+02 -.874156869E+02 -.874187992E+02 -.874218338E+02 -.874247858E+02 -.874276503E+02 -.874304226E+02 -.874330985E+02 -.874356740E+02 -.874381455E+02 -.874405095E+02 -.874427626E+02 -.874449012E+02 -.874469219E+02 -.874488210E+02 -.874505953E+02 -.874522416E+02 -.874537572E+02 -.874551395E+02 -.874563864E+02 -.874574957E+02 -.874584655E+02 -.874592942E+02 -.874599803E+02 -.874605224E+02 -.874609197E+02 -.874611715E+02 -.874612774E+02 -.874612373E+02 -.874610515E+02 -.874607204E+02 -.874602448E+02 -.874596256E+02 -.874588641E+02 -.874579617E+02 -.874569202E+02 -.874557416E+02 -.874544280E+02 -.874529821E+02 -.874514063E+02 -.874497036E+02 -.874478769E+02 -.874459295E+02 -.874438647E+02 -.874416859E+02 -.874393967E+02 -.874370009E+02 -.874345023E+02 -.874319047E+02 -.874292122E+02 -.874264289E+02 -.874235588E+02 -.874206062E+02 -.874175754E+02 -.874144708E+02 -.874112969E+02 -.874080584E+02 -.874047602E+02 -.874014073E+02 -.873980054E+02 -.873945603E+02 -.873910788E+02 -.873875682E+02 -.873840372E+02 -.873804959E+02 -.873769562E+02 -.873734328E+02 -.873699438E+02 -.873665116E+02 -.873631645E+02 -.873599386E+02 -.873568796E+02 -.873540468E+02 -.873515161E+02 -.873493860E+02 -.873477840E+02 -.873468755E+02 -.873468755E+02
 -.873511666E+02 -.873511666E+02 -.873523209E+02 -.873543500E+02 -.873570513E+02 -.873602665E+02 -.873638688E+02 -.873677575E+02 -.873718531E+02 -.873760938E+02 -.873804335E+02 -.873848382E+02 -.873892821E+02 -.873937452E+02 -.873982104E+02 -.874026621E+02 -.874070863E+02 -.874114702E+02 -.874158028E+02 -.874200752E+02 -.874242801E+02 -.874284113E+02 -.874324633E+02 -.874364308E+02 -.874403080E+02 -.874440889E+02 -.874477673E+02 -.874513372E+02 -.874547929E+02 -.874581292E+02 -.874613412E+02 -.874644244E+02 -.874673743E+02 -.874701862E+02 -.874728558E+02 -.874753783E+02 -.874777494E+02 -.874799649E+02 -.874820209E+02 -.874839139E+02 -.874856407E+02 -.874871985E+02 -.874885844E+02 -.874897962E+02 -.874908315E+02 -.874916885E+02 -.874923656E+02 -.874928615E+02 -.874931755E+02 -.874933071E+02 -.874932561E+02 -.874930229E+02 -.874926081E+02 -.874920125E+02 -.874912374E+02 -.874902844E+02 -.874891554E+02 -.874878526E+02 -.874863785E+02 -.874847361E+02 -.874829285E+02 -.874809589E+02 -.874788312E+02 -.874765491E+02 -.874741166E+02 -.874715380E+02 -.874688178E+02 -.874659604E+02 -.874629706E+02 -.874598533E+02 -.874566133E+02 -.874532558E+02 -.874497858E+02 -.874462086E+02 -.874425295E+02 -.874387538E+02 -.874348871E+02 -.874309350E+02 -.874269033E+02 -.874227980E+02 -.874186256E+02 -.874143928E+02 -.874101070E+02 -.874057763E+02 -.874014099E+02 -.873970184E+02 -.873926141E+02 -.873882119E+02 -.873838298E+02 -.873794900E+02 -.873752203E+02 -.873710558E+02 -.873670411E+02 -.873632333E+02 -.873597058E+02 -.873565533E+02 -.873538988E+02 -.873519014E+02 -.873507681E+02 -.873507681E+02
 -.873553501E+02 -.873553501E+02 -.873567421E+02 -.873591913E+02 -.873624499E+02 -.873663244E+02 -.873706616E+02 -.873753408E+02 -.873802676E+02 -.873853699E+02 -.873905934E+02 -.873958975E+02 -.874012510E+02 -.874066286E+02 -.874120089E+02 -.874173728E+02 -.874227035E+02 -.874279860E+02 -.874332078E+02 -.874383587E+02 -.874434302E+02 -.874484147E+02 -.874533054E+02 -.874580953E+02 -.874627772E+02 -.874673436E+02 -.874717871E+02 -.874761006E+02 -.874802774E+02 -.874843112E+02 -.874881960E+02 -.874919262E+02 -.874954960E+02 -.874988997E+02 -.875021315E+02 -.875051860E+02 -.875080575E+02 -.875107411E+02 -.875132319E+02 -.875155257E+02 -.875176185E+02 -.875195066E+02 -.875211865E+02 -.875226553E+02 -.875239102E+02 -.875249487E+02 -.875257690E+02 -.875263695E+02 -.875267493E+02 -.875269077E+02 -.875268447E+02 -.875265605E+02 -.875260560E+02 -.875253321E+02 -.875243904E+02 -.875232330E+02 -.875218623E+02 -.875202809E+02 -.875184922E+02 -.875164996E+02 -.875143070E+02 -.875119187E+02 -.875093392E+02 -.875065732E+02 -.875036257E+02 -.875005021E+02 -.874972078E+02 -.874937484E+02 -.874901299E+02 -.874863580E+02 -.874824391E+02 -.874783792E+02 -.874741846E+02 -.874698618E+02 -.874654173E+02 -.874608575E+02 -.874561893E+02 -.874514194E+02 -.874465550E+02 -.874416033E+02 -.874365720E+02 -.874314692E+02 -.874263040E+02 -.874210859E+02 -.874158260E+02 -.874105369E+02 -.874052335E+02 -.873999334E+02 -.873946583E+02 -.873894348E+02 -.873842960E+02 -.873792842E+02 -.873744528E+02 -.873698703E+02 -.873656250E+02 -.873618309E+02 -.873586357E+02 -.873562312E+02 -.873548666E+02 -.873548666E+02
 -.873596887E+02 -.873596887E+02 -.873613239E+02 -.873642033E+02 -.873680324E+02 -.873725821E+02 -.873776724E+02 -.873831626E+02 -.873889439E+02 -.873949334E+02 -.874010683E+02 -.874073008E+02 -.874135934E+02 -.874199158E+02 -.874262418E+02 -.874325491E+02 -.874388181E+02 -.874450319E+02 -.874511765E+02 -.874572402E+02 -.874632130E+02 -.874690860E+02 -.874748505E+02 -.874804979E+02 -.874860195E+02 -.874914064E+02 -.874966499E+02 -.875017418E+02 -.875066742E+02 -.875114395E+02 -.875160306E+02 -.875204405E+02 -.875246620E+02 -.875286882E+02 -.875325120E+02 -.875361267E+02 -.875395258E+02 -.875427031E+02 -.875456529E+02 -.875483699E+02 -.875508492E+02 -.875530863E+02 -.875550769E+02 -.875568174E+02 -.875583042E+02 -.875595345E+02 -.875605060E+02 -.875612168E+02 -.875616658E+02 -.875618521E+02 -.875617757E+02 -.875614369E+02 -.875608365E+02 -.875599760E+02 -.875588573E+02 -.875574827E+02 -.875558553E+02 -.875539784E+02 -.875518560E+02 -.875494924E+02 -.875468924E+02 -.875440611E+02 -.875410039E+02 -.875377268E+02 -.875342358E+02 -.875305373E+02 -.875266381E+02 -.875225450E+02 -.875182650E+02 -.875138054E+02 -.875091736E+02 -.875043770E+02 -.874994233E+02 -.874943201E+02 -.874890752E+02 -.874836965E+02 -.874781919E+02 -.874725697E+02 -.874668382E+02 -.874610061E+02 -.874550824E+02 -.874490768E+02 -.874429997E+02 -.874368625E+02 -.874306782E+02 -.874244613E+02 -.874182294E+02 -.874120031E+02 -.874058075E+02 -.873996739E+02 -.873936411E+02 -.873877582E+02 -.873820878E+02 -.873767103E+02 -.873717288E+02 -.873672771E+02 -.873635281E+02 -.873607068E+02 -.873591056E+02 -.873591056E+02
 -.873641549E+02 -.873641549E+02 -.873660383E+02 -.873693569E+02 -.873737688E+02 -.873790086E+02 -.873848693E+02 -.873911908E+02 -.873978496E+02 -.874047514E+02 -.874118243E+02 -.874190128E+02 -.874262729E+02 -.874335688E+02 -.874408702E+02 -.874481513E+02 -.874553899E+02 -.874625675E+02 -.874696685E+02 -.874766793E+02 -.874835885E+02 -.874903853E+02 -.874970593E+02 -.875036002E+02 -.875099976E+02 -.875162413E+02 -.875223213E+02 -.875282280E+02 -.875339523E+02 -.875394852E+02 -.875448180E+02 -.875499423E+02 -.875548495E+02 -.875595312E+02 -.875639789E+02 -.875681846E+02 -.875721405E+02 -.875758395E+02 -.875792745E+02 -.875824391E+02 -.875853275E+02 -.875879340E+02 -.875902536E+02 -.875922816E+02 -.875940140E+02 -.875954474E+02 -.875965788E+02 -.875974062E+02 -.875979279E+02 -.875981432E+02 -.875980518E+02 -.875976542E+02 -.875969513E+02 -.875959449E+02 -.875946373E+02 -.875930315E+02 -.875911309E+02 -.875889398E+02 -.875864629E+02 -.875837054E+02 -.875806731E+02 -.875773721E+02 -.875738091E+02 -.875699911E+02 -.875659255E+02 -.875616200E+02 -.875570826E+02 -.875523215E+02 -.875473453E+02 -.875421624E+02 -.875367818E+02 -.875312124E+02 -.875254631E+02 -.875195431E+02 -.875134615E+02 -.875072277E+02 -.875008511E+02 -.874943412E+02 -.874877079E+02 -.874809612E+02 -.874741116E+02 -.874671704E+02 -.874601495E+02 -.874530621E+02 -.874459230E+02 -.874387492E+02 -.874315606E+02 -.874243808E+02 -.874172388E+02 -.874101702E+02 -.874032195E+02 -.873964432E+02 -.873899131E+02 -.873837212E+02 -.873779863E+02 -.873728618E+02 -.873685466E+02 -.873652994E+02 -.873634566E+02 -.873634566E+02
 -.873687377E+02 -.873687377E+02 -.873708749E+02 -.873746419E+02 -.873796489E+02 -.873855942E+02 -.873922442E+02 -.873994187E+02 -.874069791E+02 -.874148193E+02 -.874228576E+02 -.874310305E+02 -.874392874E+02 -.874475870E+02 -.874558949E+02 -.874641821E+02 -.874724243E+02 -.874806009E+02 -.874886943E+02 -.874966895E+02 -.875045730E+02 -.875123321E+02 -.875199546E+02 -.875274284E+02 -.875347417E+02 -.875418826E+02 -.875488399E+02 -.875556023E+02 -.875621593E+02 -.875685003E+02 -.875746149E+02 -.875804931E+02 -.875861246E+02 -.875914993E+02 -.875966073E+02 -.876014393E+02 -.876059859E+02 -.876102385E+02 -.876141889E+02 -.876178294E+02 -.876211528E+02 -.876241523E+02 -.876268220E+02 -.876291561E+02 -.876311499E+02 -.876327993E+02 -.876341009E+02 -.876350519E+02 -.876356507E+02 -.876358962E+02 -.876357880E+02 -.876353266E+02 -.876345134E+02 -.876333503E+02 -.876318401E+02 -.876299865E+02 -.876277936E+02 -.876252665E+02 -.876224108E+02 -.876192329E+02 -.876157395E+02 -.876119382E+02 -.876078368E+02 -.876034438E+02 -.875987679E+02 -.875938184E+02 -.875886048E+02 -.875831368E+02 -.875774245E+02 -.875714782E+02 -.875653082E+02 -.875589251E+02 -.875523394E+02 -.875455618E+02 -.875386032E+02 -.875314743E+02 -.875241861E+02 -.875167497E+02 -.875091765E+02 -.875014779E+02 -.874936662E+02 -.874857540E+02 -.874777550E+02 -.874696843E+02 -.874615586E+02 -.874533970E+02 -.874452221E+02 -.874370605E+02 -.874289449E+02 -.874209156E+02 -.874130227E+02 -.874053301E+02 -.873979188E+02 -.873908931E+02 -.873843870E+02 -.873785744E+02 -.873736804E+02 -.873699980E+02 -.873679084E+02 -.873679084E+02
 -.873734335E+02 -.873734335E+02 -.873758303E+02 -.873800554E+02 -.873856707E+02 -.873923385E+02 -.873997982E+02 -.874078491E+02 -.874163369E+02 -.874251431E+02 -.874341759E+02 -.874433633E+02 -.874526482E+02 -.874619840E+02 -.874713324E+02 -.874806615E+02 -.874899446E+02 -.874991589E+02 -.875082851E+02 -.875173060E+02 -.875262060E+02 -.875349706E+02 -.875435856E+02 -.875520372E+02 -.875603119E+02 -.875683963E+02 -.875762774E+02 -.875839425E+02 -.875913791E+02 -.875985749E+02 -.876055178E+02 -.876121955E+02 -.876185961E+02 -.876247077E+02 -.876305189E+02 -.876360182E+02 -.876411951E+02 -.876460390E+02 -.876505403E+02 -.876546898E+02 -.876584787E+02 -.876618991E+02 -.876649437E+02 -.876676059E+02 -.876698799E+02 -.876717607E+02 -.876732444E+02 -.876743277E+02 -.876750085E+02 -.876752854E+02 -.876751582E+02 -.876746273E+02 -.876736943E+02 -.876723617E+02 -.876706328E+02 -.876685118E+02 -.876660039E+02 -.876631151E+02 -.876598521E+02 -.876562224E+02 -.876522342E+02 -.876478964E+02 -.876432184E+02 -.876382102E+02 -.876328823E+02 -.876272456E+02 -.876213113E+02 -.876150910E+02 -.876085967E+02 -.876018402E+02 -.875948339E+02 -.875875900E+02 -.875801209E+02 -.875724392E+02 -.875645573E+02 -.875564877E+02 -.875482432E+02 -.875398364E+02 -.875312803E+02 -.875225882E+02 -.875137737E+02 -.875048514E+02 -.874958365E+02 -.874867460E+02 -.874775986E+02 -.874684158E+02 -.874592225E+02 -.874500487E+02 -.874409306E+02 -.874319130E+02 -.874230522E+02 -.874144191E+02 -.874061043E+02 -.873982242E+02 -.873909286E+02 -.873844119E+02 -.873789261E+02 -.873747989E+02 -.873724572E+02 -.873724572E+02
 -.873782405E+02 -.873782405E+02 -.873809031E+02 -.873855967E+02 -.873918349E+02 -.873992437E+02 -.874075349E+02 -.874164872E+02 -.874259297E+02 -.874357310E+02 -.874457888E+02 -.874560228E+02 -.874663693E+02 -.874767768E+02 -.874872033E+02 -.874976138E+02 -.875079792E+02 -.875182744E+02 -.875284780E+02 -.875385707E+02 -.875485348E+02 -.875583536E+02 -.875680111E+02 -.875774917E+02 -.875867800E+02 -.875958611E+02 -.876047199E+02 -.876133419E+02 -.876217126E+02 -.876298175E+02 -.876376424E+02 -.876451731E+02 -.876523954E+02 -.876592955E+02 -.876658599E+02 -.876720752E+02 -.876779289E+02 -.876834086E+02 -.876885028E+02 -.876932004E+02 -.876974911E+02 -.877013655E+02 -.877048147E+02 -.877078309E+02 -.877104073E+02 -.877125380E+02 -.877142181E+02 -.877154438E+02 -.877162125E+02 -.877165225E+02 -.877163736E+02 -.877157663E+02 -.877147025E+02 -.877131851E+02 -.877112181E+02 -.877088066E+02 -.877059568E+02 -.877026757E+02 -.876989714E+02 -.876948528E+02 -.876903297E+02 -.876854127E+02 -.876801129E+02 -.876744422E+02 -.876684130E+02 -.876620382E+02 -.876553312E+02 -.876483055E+02 -.876409751E+02 -.876333540E+02 -.876254567E+02 -.876172975E+02 -.876088907E+02 -.876002509E+02 -.875913925E+02 -.875823300E+02 -.875730779E+02 -.875636508E+02 -.875540633E+02 -.875443305E+02 -.875344678E+02 -.875244915E+02 -.875144186E+02 -.875042680E+02 -.874940605E+02 -.874838196E+02 -.874735732E+02 -.874633541E+02 -.874532023E+02 -.874431674E+02 -.874333112E+02 -.874237122E+02 -.874144704E+02 -.874057145E+02 -.873976105E+02 -.873903733E+02 -.873842822E+02 -.873797003E+02 -.873771009E+02 -.873771009E+02
 -.873831563E+02 -.873831563E+02 -.873860911E+02 -.873912643E+02 -.873981410E+02 -.874063103E+02 -.874154563E+02 -.874253359E+02 -.874357614E+02 -.874465880E+02 -.874577029E+02 -.874690175E+02 -.874804618E+02 -.874919797E+02 -.875035251E+02 -.875150604E+02 -.875265538E+02 -.875379778E+02 -.875493085E+02 -.875605246E+02 -.875716061E+02 -.875825343E+02 -.875932912E+02 -.876038593E+02 -.876142212E+02 -.876243600E+02 -.876342586E+02 -.876439002E+02 -.876532680E+02 -.876623452E+02 -.876711151E+02 -.876795611E+02 -.876876668E+02 -.876954159E+02 -.877027926E+02 -.877097812E+02 -.877163668E+02 -.877225348E+02 -.877282715E+02 -.877335638E+02 -.877383995E+02 -.877427670E+02 -.877466562E+02 -.877500575E+02 -.877529629E+02 -.877553653E+02 -.877572589E+02 -.877586391E+02 -.877595027E+02 -.877598479E+02 -.877596742E+02 -.877589823E+02 -.877577744E+02 -.877560540E+02 -.877538260E+02 -.877510963E+02 -.877478724E+02 -.877441626E+02 -.877399766E+02 -.877353251E+02 -.877302196E+02 -.877246727E+02 -.877186976E+02 -.877123085E+02 -.877055200E+02 -.876983474E+02 -.876908062E+02 -.876829127E+02 -.876746831E+02 -.876661340E+02 -.876572820E+02 -.876481440E+02 -.876387366E+02 -.876290765E+02 -.876191805E+02 -.876090651E+02 -.875987470E+02 -.875882426E+02 -.875775687E+02 -.875667420E+02 -.875557800E+02 -.875447007E+02 -.875335231E+02 -.875222679E+02 -.875109579E+02 -.874996191E+02 -.874882818E+02 -.874769820E+02 -.874657635E+02 -.874546802E+02 -.874437999E+02 -.874332084E+02 -.874230154E+02 -.874133619E+02 -.874044300E+02 -.873964556E+02 -.873897456E+02 -.873846992E+02 -.873818366E+02 -.873818366E+02
 -.873881761E+02 -.873881761E+02 -.873913896E+02 -.873970539E+02 -.874045852E+02 -.874135353E+02 -.874235596E+02 -.874343928E+02 -.874458301E+02 -.874577130E+02 -.874699182E+02 -.874823493E+02 -.874949301E+02 -.875075997E+02 -.875203086E+02 -.875330160E+02 -.875456873E+02 -.875582925E+02 -.875708056E+02 -.875832025E+02 -.875954613E+02 -.876075612E+02 -.876194821E+02 -.876312043E+02 -.876427084E+02 -.876539751E+02 -.876649849E+02 -.876757185E+02 -.876861565E+02 -.876962794E+02 -.877060677E+02 -.877155022E+02 -.877245636E+02 -.877332329E+02 -.877414914E+02 -.877493209E+02 -.877567035E+02 -.877636221E+02 -.877700603E+02 -.877760025E+02 -.877814342E+02 -.877863418E+02 -.877907130E+02 -.877945365E+02 -.877978026E+02 -.878005029E+02 -.878026303E+02 -.878041796E+02 -.878051467E+02 -.878055294E+02 -.878053271E+02 -.878045408E+02 -.878031731E+02 -.878012281E+02 -.877987115E+02 -.877956307E+02 -.877919944E+02 -.877878127E+02 -.877830970E+02 -.877778601E+02 -.877721157E+02 -.877658789E+02 -.877591653E+02 -.877519916E+02 -.877443753E+02 -.877363342E+02 -.877278870E+02 -.877190525E+02 -.877098499E+02 -.877002984E+02 -.876904177E+02 -.876802272E+02 -.876697462E+02 -.876589942E+02 -.876479902E+02 -.876367533E+02 -.876253024E+02 -.876136562E+02 -.876018335E+02 -.875898533E+02 -.875777349E+02 -.875654981E+02 -.875531641E+02 -.875407553E+02 -.875282969E+02 -.875158170E+02 -.875033484E+02 -.874909303E+02 -.874786099E+02 -.874664460E+02 -.874545119E+02 -.874429009E+02 -.874317321E+02 -.874211590E+02 -.874113799E+02 -.874026520E+02 -.873953099E+02 -.873897893E+02 -.873866583E+02 -.873866583E+02
 -.873932916E+02 -.873932916E+02 -.873967899E+02 -.874029567E+02 -.874111587E+02 -.874209094E+02 -.874318352E+02 -.874436479E+02 -.874561255E+02 -.874690958E+02 -.874824255E+02 -.874960103E+02 -.875097683E+02 -.875236338E+02 -.875375539E+02 -.875514843E+02 -.875653877E+02 -.875792318E+02 -.875929877E+02 -.876066294E+02 -.876201325E+02 -.876334742E+02 -.876466321E+02 -.876595842E+02 -.876723088E+02 -.876847838E+02 -.876969871E+02 -.877088964E+02 -.877204893E+02 -.877317432E+02 -.877426357E+02 -.877531442E+02 -.877632461E+02 -.877729193E+02 -.877821418E+02 -.877908918E+02 -.877991485E+02 -.878068913E+02 -.878141010E+02 -.878207589E+02 -.878268477E+02 -.878323512E+02 -.878372547E+02 -.878415447E+02 -.878452094E+02 -.878482389E+02 -.878506247E+02 -.878523604E+02 -.878534411E+02 -.878538643E+02 -.878536291E+02 -.878527368E+02 -.878511903E+02 -.878489947E+02 -.878461569E+02 -.878426856E+02 -.878385912E+02 -.878338859E+02 -.878285833E+02 -.878226986E+02 -.878162483E+02 -.878092502E+02 -.878017230E+02 -.877936866E+02 -.877851614E+02 -.877761689E+02 -.877667309E+02 -.877568695E+02 -.877466073E+02 -.877359670E+02 -.877249713E+02 -.877136427E+02 -.877020040E+02 -.876900772E+02 -.876778845E+02 -.876654476E+02 -.876527879E+02 -.876399268E+02 -.876268853E+02 -.876136845E+02 -.876003460E+02 -.875868915E+02 -.875733442E+02 -.875597287E+02 -.875460720E+02 -.875324047E+02 -.875187620E+02 -.875051860E+02 -.874917276E+02 -.874784499E+02 -.874654321E+02 -.874527744E+02 -.874406058E+02 -.874290918E+02 -.874184470E+02 -.874089500E+02 -.874009634E+02 -.873949597E+02 -.873915554E+02 -.873915554E+02
 -.873984893E+02 -.873984893E+02 -.874022778E+02 -.874089580E+02 -.874178455E+02 -.874284155E+02 -.874402642E+02 -.874530811E+02 -.874666264E+02 -.874807150E+02 -.874952035E+02 -.875099803E+02 -.875249576E+02 -.875400654E+02 -.875552469E+02 -.875704548E+02 -.875856488E+02 -.876007942E+02 -.876158595E+02 -.876308166E+02 -.876456388E+02 -.876603010E+02 -.876747784E+02 -.876890466E+02 -.877030808E+02 -.877168561E+02 -.877303474E+02 -.877435289E+02 -.877563750E+02 -.877688595E+02 -.877809562E+02 -.877926388E+02 -.878038810E+02 -.878146566E+02 -.878249397E+02 -.878347047E+02 -.878439267E+02 -.878525815E+02 -.878606460E+02 -.878680979E+02 -.878749167E+02 -.878810828E+02 -.878865786E+02 -.878913881E+02 -.878954971E+02 -.878988934E+02 -.879015670E+02 -.879035100E+02 -.879047167E+02 -.879051839E+02 -.879049106E+02 -.879038982E+02 -.879021504E+02 -.878996732E+02 -.878964749E+02 -.878925659E+02 -.878879589E+02 -.878826682E+02 -.878767104E+02 -.878701036E+02 -.878628675E+02 -.878550233E+02 -.878465935E+02 -.878376015E+02 -.878280719E+02 -.878180298E+02 -.878075012E+02 -.877965121E+02 -.877850890E+02 -.877732586E+02 -.877610474E+02 -.877484817E+02 -.877355876E+02 -.877223909E+02 -.877089168E+02 -.876951902E+02 -.876812356E+02 -.876670768E+02 -.876527376E+02 -.876382414E+02 -.876236121E+02 -.876088736E+02 -.875940511E+02 -.875791712E+02 -.875642629E+02 -.875493591E+02 -.875344974E+02 -.875197227E+02 -.875050894E+02 -.874906648E+02 -.874765335E+02 -.874628032E+02 -.874496116E+02 -.874371369E+02 -.874256097E+02 -.874153299E+02 -.874066879E+02 -.874001935E+02 -.873965118E+02 -.873965118E+02
 -.874037487E+02 -.874037487E+02 -.874078323E+02 -.874150349E+02 -.874246209E+02 -.874360260E+02 -.874488168E+02 -.874626599E+02 -.874772986E+02 -.874925348E+02 -.875082159E+02 -.875242228E+02 -.875404624E+02 -.875568603E+02 -.875733558E+02 -.875898986E+02 -.876064458E+02 -.876229599E+02 -.876394074E+02 -.876557578E+02 -.876719823E+02 -.876880531E+02 -.877039429E+02 -.877196245E+02 -.877350699E+02 -.877502510E+02 -.877651390E+02 -.877797045E+02 -.877939177E+02 -.878077485E+02 -.878211664E+02 -.878341407E+02 -.878466403E+02 -.878586346E+02 -.878700928E+02 -.878809846E+02 -.878912804E+02 -.879009515E+02 -.879099700E+02 -.879183097E+02 -.879259455E+02 -.879328544E+02 -.879390148E+02 -.879444075E+02 -.879490155E+02 -.879528239E+02 -.879558207E+02 -.879579963E+02 -.879593439E+02 -.879598594E+02 -.879595418E+02 -.879583926E+02 -.879564164E+02 -.879536203E+02 -.879500144E+02 -.879456112E+02 -.879404259E+02 -.879344759E+02 -.879277811E+02 -.879203632E+02 -.879122460E+02 -.879034547E+02 -.878940162E+02 -.878839586E+02 -.878733110E+02 -.878621034E+02 -.878503664E+02 -.878381310E+02 -.878254283E+02 -.878122895E+02 -.877987457E+02 -.877848276E+02 -.877705655E+02 -.877559890E+02 -.877411273E+02 -.877260088E+02 -.877106612E+02 -.876951114E+02 -.876793861E+02 -.876635113E+02 -.876475131E+02 -.876314180E+02 -.876152529E+02 -.875990466E+02 -.875828302E+02 -.875666385E+02 -.875505115E+02 -.875344967E+02 -.875186517E+02 -.875030479E+02 -.874877752E+02 -.874729479E+02 -.874587129E+02 -.874452603E+02 -.874328366E+02 -.874217626E+02 -.874124570E+02 -.874054661E+02 -.874015040E+02 -.874015040E+02
 -.874090413E+02 -.874090413E+02 -.874134231E+02 -.874211547E+02 -.874314484E+02 -.874437009E+02 -.874574489E+02 -.874723368E+02 -.874880913E+02 -.875045023E+02 -.875214078E+02 -.875386821E+02 -.875562266E+02 -.875739626E+02 -.875918262E+02 -.876097639E+02 -.876277304E+02 -.876456858E+02 -.876635946E+02 -.876814239E+02 -.876991427E+02 -.877167205E+02 -.877341273E+02 -.877513325E+02 -.877683049E+02 -.877850124E+02 -.878014222E+02 -.878175007E+02 -.878332136E+02 -.878485259E+02 -.878634019E+02 -.878778058E+02 -.878917010E+02 -.879050513E+02 -.879178203E+02 -.879299718E+02 -.879414707E+02 -.879522826E+02 -.879623742E+02 -.879717138E+02 -.879802715E+02 -.879880193E+02 -.879949312E+02 -.880009841E+02 -.880061571E+02 -.880104324E+02 -.880137953E+02 -.880162342E+02 -.880177407E+02 -.880183101E+02 -.880179407E+02 -.880166346E+02 -.880143973E+02 -.880112373E+02 -.880071670E+02 -.880022014E+02 -.879963590E+02 -.879896608E+02 -.879821307E+02 -.879737951E+02 -.879646824E+02 -.879548231E+02 -.879442495E+02 -.879329951E+02 -.879210948E+02 -.879085843E+02 -.878954998E+02 -.878818782E+02 -.878677562E+02 -.878531705E+02 -.878381575E+02 -.878227531E+02 -.878069925E+02 -.877909099E+02 -.877745388E+02 -.877579117E+02 -.877410599E+02 -.877240141E+02 -.877068037E+02 -.876894578E+02 -.876720049E+02 -.876544738E+02 -.876368936E+02 -.876192950E+02 -.876017111E+02 -.875841784E+02 -.875667391E+02 -.875494432E+02 -.875323510E+02 -.875155379E+02 -.874990983E+02 -.874831531E+02 -.874678579E+02 -.874534142E+02 -.874400839E+02 -.874282085E+02 -.874182342E+02 -.874107438E+02 -.874064999E+02 -.874064999E+02
 -.874143276E+02 -.874143276E+02 -.874190088E+02 -.874272720E+02 -.874382783E+02 -.874513850E+02 -.874661000E+02 -.874820461E+02 -.874989344E+02 -.875165431E+02 -.875347016E+02 -.875532778E+02 -.875721680E+02 -.875912897E+02 -.876105758E+02 -.876299703E+02 -.876494256E+02 -.876688997E+02 -.876883553E+02 -.877077571E+02 -.877270718E+02 -.877462663E+02 -.877653073E+02 -.877841608E+02 -.878027917E+02 -.878211638E+02 -.878392396E+02 -.878569807E+02 -.878743473E+02 -.878912988E+02 -.879077937E+02 -.879237896E+02 -.879392437E+02 -.879541129E+02 -.879683538E+02 -.879819236E+02 -.879947801E+02 -.880068820E+02 -.880181895E+02 -.880286642E+02 -.880382700E+02 -.880469729E+02 -.880547416E+02 -.880615477E+02 -.880673660E+02 -.880721747E+02 -.880759559E+02 -.880786953E+02 -.880803829E+02 -.880810126E+02 -.880805826E+02 -.880790953E+02 -.880765572E+02 -.880729791E+02 -.880683755E+02 -.880627652E+02 -.880561702E+02 -.880486164E+02 -.880401327E+02 -.880307508E+02 -.880205054E+02 -.880094332E+02 -.879975730E+02 -.879849652E+02 -.879716516E+02 -.879576747E+02 -.879430780E+02 -.879279050E+02 -.879121993E+02 -.878960042E+02 -.878793624E+02 -.878623159E+02 -.878449055E+02 -.878271710E+02 -.878091509E+02 -.877908821E+02 -.877724004E+02 -.877537401E+02 -.877349343E+02 -.877160148E+02 -.876970131E+02 -.876779601E+02 -.876588872E+02 -.876398268E+02 -.876208137E+02 -.876018861E+02 -.875830881E+02 -.875644716E+02 -.875460995E+02 -.875280502E+02 -.875104228E+02 -.874933438E+02 -.874769769E+02 -.874615345E+02 -.874472932E+02 -.874346144E+02 -.874239711E+02 -.874159819E+02 -.874114568E+02 -.874114568E+02
 -.874195549E+02 -.874195549E+02 -.874245340E+02 -.874333269E+02 -.874450439E+02 -.874590048E+02 -.874746895E+02 -.874917005E+02 -.875097338E+02 -.875285571E+02 -.875479918E+02 -.875678999E+02 -.875881732E+02 -.876087260E+02 -.876294884E+02 -.876504023E+02 -.876714183E+02 -.876924931E+02 -.877135871E+02 -.877346633E+02 -.877556858E+02 -.877766186E+02 -.877974253E+02 -.878180679E+02 -.878385071E+02 -.878587021E+02 -.878786101E+02 -.878981869E+02 -.879173868E+02 -.879361623E+02 -.879544649E+02 -.879722446E+02 -.879894509E+02 -.880060324E+02 -.880219377E+02 -.880371154E+02 -.880515148E+02 -.880650863E+02 -.880777818E+02 -.880895549E+02 -.881003617E+02 -.881101607E+02 -.881189139E+02 -.881265865E+02 -.881331477E+02 -.881385710E+02 -.881428342E+02 -.881459198E+02 -.881478156E+02 -.881485139E+02 -.881480126E+02 -.881463145E+02 -.881434276E+02 -.881393650E+02 -.881341447E+02 -.881277893E+02 -.881203261E+02 -.881117865E+02 -.881022056E+02 -.880916223E+02 -.880800785E+02 -.880676188E+02 -.880542900E+02 -.880401410E+02 -.880252220E+02 -.880095842E+02 -.879932792E+02 -.879763592E+02 -.879588759E+02 -.879408803E+02 -.879224228E+02 -.879035526E+02 -.878843171E+02 -.878647626E+02 -.878449332E+02 -.878248712E+02 -.878046171E+02 -.877842095E+02 -.877636852E+02 -.877430794E+02 -.877224261E+02 -.877017588E+02 -.876811107E+02 -.876605160E+02 -.876400109E+02 -.876196350E+02 -.875994336E+02 -.875794602E+02 -.875597798E+02 -.875404732E+02 -.875216432E+02 -.875034215E+02 -.874859790E+02 -.874695378E+02 -.874543886E+02 -.874409116E+02 -.874296051E+02 -.874211225E+02 -.874163199E+02 -.874163199E+02
 -.874246551E+02 -.874246551E+02 -.874299270E+02 -.874392413E+02 -.874516596E+02 -.874664657E+02 -.874831135E+02 -.875011864E+02 -.875203671E+02 -.875404133E+02 -.875611395E+02 -.875824025E+02 -.876040908E+02 -.876261157E+02 -.876484056E+02 -.876709011E+02 -.876935516E+02 -.877163123E+02 -.877391424E+02 -.877620029E+02 -.877848556E+02 -.878076616E+02 -.878303809E+02 -.878529715E+02 -.878753895E+02 -.878975888E+02 -.879195206E+02 -.879411344E+02 -.879623769E+02 -.879831930E+02 -.880035257E+02 -.880233162E+02 -.880425043E+02 -.880610290E+02 -.880788288E+02 -.880958419E+02 -.881120076E+02 -.881272656E+02 -.881415575E+02 -.881548271E+02 -.881670207E+02 -.881780877E+02 -.881879813E+02 -.881966590E+02 -.882040829E+02 -.882102201E+02 -.882150435E+02 -.882185316E+02 -.882206688E+02 -.882214460E+02 -.882208604E+02 -.882189155E+02 -.882156210E+02 -.882109930E+02 -.882050538E+02 -.881978311E+02 -.881893584E+02 -.881796742E+02 -.881688217E+02 -.881568484E+02 -.881438053E+02 -.881297469E+02 -.881147301E+02 -.880988140E+02 -.880820592E+02 -.880645275E+02 -.880462809E+02 -.880273816E+02 -.880078911E+02 -.879878700E+02 -.879673777E+02 -.879464718E+02 -.879252079E+02 -.879036392E+02 -.878818167E+02 -.878597889E+02 -.878376014E+02 -.878152976E+02 -.877929183E+02 -.877705021E+02 -.877480859E+02 -.877257055E+02 -.877033958E+02 -.876811924E+02 -.876591325E+02 -.876372567E+02 -.876156111E+02 -.875942499E+02 -.875732393E+02 -.875526621E+02 -.875326236E+02 -.875132598E+02 -.874947475E+02 -.874773178E+02 -.874612736E+02 -.874470126E+02 -.874350569E+02 -.874260924E+02 -.874210194E+02 -.874210194E+02
 -.874295418E+02 -.874295418E+02 -.874350969E+02 -.874449164E+02 -.874580165E+02 -.874736477E+02 -.874912399E+02 -.875103598E+02 -.875306778E+02 -.875519434E+02 -.875739654E+02 -.875965967E+02 -.876197231E+02 -.876432546E+02 -.876671187E+02 -.876912555E+02 -.877156139E+02 -.877401485E+02 -.877648174E+02 -.877895802E+02 -.878143962E+02 -.878392240E+02 -.878640198E+02 -.878887375E+02 -.879133280E+02 -.879377394E+02 -.879619163E+02 -.879858004E+02 -.880093302E+02 -.880324414E+02 -.880550669E+02 -.880771372E+02 -.880985808E+02 -.881193248E+02 -.881392954E+02 -.881584185E+02 -.881766202E+02 -.881938276E+02 -.882099696E+02 -.882249773E+02 -.882387848E+02 -.882513302E+02 -.882625557E+02 -.882724088E+02 -.882808426E+02 -.882878165E+02 -.882932967E+02 -.882972566E+02 -.882996767E+02 -.883005458E+02 -.882998601E+02 -.882976240E+02 -.882938496E+02 -.882885568E+02 -.882817730E+02 -.882735327E+02 -.882638773E+02 -.882528542E+02 -.882405168E+02 -.882269232E+02 -.882121364E+02 -.881962228E+02 -.881792519E+02 -.881612958E+02 -.881424280E+02 -.881227229E+02 -.881022555E+02 -.880811002E+02 -.880593304E+02 -.880370183E+02 -.880142338E+02 -.879910447E+02 -.879675157E+02 -.879437089E+02 -.879196828E+02 -.878954926E+02 -.878711900E+02 -.878468235E+02 -.878224382E+02 -.877980763E+02 -.877737775E+02 -.877495794E+02 -.877255187E+02 -.877016319E+02 -.876779565E+02 -.876545335E+02 -.876314087E+02 -.876086366E+02 -.875862836E+02 -.875644330E+02 -.875431920E+02 -.875226991E+02 -.875031360E+02 -.874847408E+02 -.874678272E+02 -.874528081E+02 -.874402273E+02 -.874308004E+02 -.874254686E+02 -.874254686E+02
 -.874341075E+02 -.874341075E+02 -.874399305E+02 -.874502296E+02 -.874639795E+02 -.874804013E+02 -.874989040E+02 -.875190397E+02 -.875404691E+02 -.875629350E+02 -.875862423E+02 -.876102416E+02 -.876348177E+02 -.876598805E+02 -.876853579E+02 -.877111907E+02 -.877373281E+02 -.877637252E+02 -.877903394E+02 -.878171293E+02 -.878440526E+02 -.878710650E+02 -.878981194E+02 -.879251653E+02 -.879521482E+02 -.879790096E+02 -.880056867E+02 -.880321126E+02 -.880582159E+02 -.880839215E+02 -.881091504E+02 -.881338204E+02 -.881578464E+02 -.881811412E+02 -.882036158E+02 -.882251807E+02 -.882457461E+02 -.882652233E+02 -.882835251E+02 -.883005669E+02 -.883162675E+02 -.883305503E+02 -.883433439E+02 -.883545830E+02 -.883642092E+02 -.883721720E+02 -.883784290E+02 -.883829470E+02 -.883857017E+02 -.883866788E+02 -.883858737E+02 -.883832917E+02 -.883789479E+02 -.883728672E+02 -.883650836E+02 -.883556401E+02 -.883445883E+02 -.883319869E+02 -.883179022E+02 -.883024061E+02 -.882855762E+02 -.882674944E+02 -.882482459E+02 -.882279188E+02 -.882066026E+02 -.881843878E+02 -.881613647E+02 -.881376230E+02 -.881132506E+02 -.880883332E+02 -.880629538E+02 -.880371919E+02 -.880111234E+02 -.879848199E+02 -.879583488E+02 -.879317731E+02 -.879051510E+02 -.878785365E+02 -.878519792E+02 -.878255249E+02 -.877992157E+02 -.877730912E+02 -.877471889E+02 -.877215454E+02 -.876961983E+02 -.876711875E+02 -.876465581E+02 -.876223632E+02 -.875986683E+02 -.875755562E+02 -.875531340E+02 -.875315414E+02 -.875109630E+02 -.874916420E+02 -.874739004E+02 -.874581639E+02 -.874449946E+02 -.874351344E+02 -.874295609E+02 -.874295609E+02
 -.874382202E+02 -.874382202E+02 -.874442892E+02 -.874550302E+02 -.874693827E+02 -.874865429E+02 -.875059027E+02 -.875270028E+02 -.875494970E+02 -.875731240E+02 -.875976868E+02 -.876230358E+02 -.876490570E+02 -.876756617E+02 -.877027801E+02 -.877303548E+02 -.877583370E+02 -.877866828E+02 -.878153504E+02 -.878442980E+02 -.878734823E+02 -.879028567E+02 -.879323711E+02 -.879619704E+02 -.879915944E+02 -.880211778E+02 -.880506493E+02 -.880799320E+02 -.881089436E+02 -.881375961E+02 -.881657966E+02 -.881934477E+02 -.882204479E+02 -.882466923E+02 -.882720738E+02 -.882964836E+02 -.883198124E+02 -.883419514E+02 -.883627934E+02 -.883822338E+02 -.884001723E+02 -.884165135E+02 -.884311684E+02 -.884440553E+02 -.884551013E+02 -.884642429E+02 -.884714269E+02 -.884766111E+02 -.884797652E+02 -.884808710E+02 -.884799226E+02 -.884769266E+02 -.884719019E+02 -.884648799E+02 -.884559032E+02 -.884450259E+02 -.884323122E+02 -.884178360E+02 -.884016797E+02 -.883839329E+02 -.883646918E+02 -.883440578E+02 -.883221361E+02 -.882990347E+02 -.882748634E+02 -.882497322E+02 -.882237508E+02 -.881970272E+02 -.881696670E+02 -.881417723E+02 -.881134415E+02 -.880847681E+02 -.880558408E+02 -.880267426E+02 -.879975507E+02 -.879683366E+02 -.879391659E+02 -.879100983E+02 -.878811878E+02 -.878524837E+02 -.878240301E+02 -.877958678E+02 -.877680345E+02 -.877405661E+02 -.877134987E+02 -.876868705E+02 -.876607241E+02 -.876351101E+02 -.876100913E+02 -.875857483E+02 -.875621861E+02 -.875395440E+02 -.875180066E+02 -.874978201E+02 -.874793117E+02 -.874629165E+02 -.874492109E+02 -.874389584E+02 -.874331673E+02 -.874331673E+02
 -.874417212E+02 -.874417212E+02 -.874480056E+02 -.874591366E+02 -.874740256E+02 -.874918498E+02 -.875119889E+02 -.875339766E+02 -.875574629E+02 -.875821859E+02 -.876079493E+02 -.876346064E+02 -.876620463E+02 -.876901844E+02 -.877189548E+02 -.877483041E+02 -.877781868E+02 -.878085619E+02 -.878393893E+02 -.878706285E+02 -.879022357E+02 -.879341633E+02 -.879663582E+02 -.879987615E+02 -.880313071E+02 -.880639223E+02 -.880965265E+02 -.881290321E+02 -.881613436E+02 -.881933585E+02 -.882249676E+02 -.882560551E+02 -.882864998E+02 -.883161757E+02 -.883449530E+02 -.883726993E+02 -.883992808E+02 -.884245636E+02 -.884484152E+02 -.884707059E+02 -.884913105E+02 -.885101099E+02 -.885269922E+02 -.885418551E+02 -.885546062E+02 -.885651652E+02 -.885734649E+02 -.885794518E+02 -.885830872E+02 -.885843480E+02 -.885832265E+02 -.885797311E+02 -.885738858E+02 -.885657301E+02 -.885553182E+02 -.885427182E+02 -.885280112E+02 -.885112903E+02 -.884926588E+02 -.884722293E+02 -.884501217E+02 -.884264623E+02 -.884013814E+02 -.883750126E+02 -.883474905E+02 -.883189500E+02 -.882895243E+02 -.882593441E+02 -.882285363E+02 -.881972231E+02 -.881655209E+02 -.881335399E+02 -.881013834E+02 -.880691474E+02 -.880369204E+02 -.880047830E+02 -.879728084E+02 -.879410622E+02 -.879096029E+02 -.878784823E+02 -.878477462E+02 -.878174354E+02 -.877875866E+02 -.877582338E+02 -.877294104E+02 -.877011507E+02 -.876734935E+02 -.876464848E+02 -.876201829E+02 -.875946638E+02 -.875700285E+02 -.875464128E+02 -.875239990E+02 -.875030327E+02 -.874838430E+02 -.874668698E+02 -.874526991E+02 -.874421097E+02 -.874361331E+02 -.874361331E+02
 -.874444207E+02 -.874444207E+02 -.874508801E+02 -.874623317E+02 -.874776680E+02 -.874960547E+02 -.875168656E+02 -.875396322E+02 -.875640056E+02 -.875897269E+02 -.876166047E+02 -.876444977E+02 -.876733016E+02 -.877029385E+02 -.877333489E+02 -.877644857E+02 -.877963090E+02 -.878287823E+02 -.878618698E+02 -.878955333E+02 -.879297307E+02 -.879644142E+02 -.879995291E+02 -.880350129E+02 -.880707943E+02 -.881067927E+02 -.881429179E+02 -.881790701E+02 -.882151394E+02 -.882510065E+02 -.882865429E+02 -.883216113E+02 -.883560668E+02 -.883897575E+02 -.884225260E+02 -.884542105E+02 -.884846466E+02 -.885136688E+02 -.885411125E+02 -.885668159E+02 -.885906220E+02 -.886123808E+02 -.886319513E+02 -.886492034E+02 -.886640201E+02 -.886762989E+02 -.886859538E+02 -.886929165E+02 -.886971375E+02 -.886985870E+02 -.886972551E+02 -.886931525E+02 -.886863097E+02 -.886767772E+02 -.886646241E+02 -.886499373E+02 -.886328199E+02 -.886133898E+02 -.885917781E+02 -.885681265E+02 -.885425861E+02 -.885153146E+02 -.884864749E+02 -.884562324E+02 -.884247536E+02 -.883922039E+02 -.883587460E+02 -.883245384E+02 -.882897338E+02 -.882544783E+02 -.882189100E+02 -.881831584E+02 -.881473437E+02 -.881115765E+02 -.880759575E+02 -.880405773E+02 -.880055168E+02 -.879708471E+02 -.879366306E+02 -.879029208E+02 -.878697639E+02 -.878371992E+02 -.878052608E+02 -.877739789E+02 -.877433821E+02 -.877134991E+02 -.876843622E+02 -.876560108E+02 -.876284961E+02 -.876018868E+02 -.875762771E+02 -.875517960E+02 -.875286204E+02 -.875069913E+02 -.874872351E+02 -.874697913E+02 -.874552494E+02 -.874443957E+02 -.874382758E+02 -.874382758E+02
 -.874460960E+02 -.874460960E+02 -.874526779E+02 -.874643596E+02 -.874800261E+02 -.874988410E+02 -.875201796E+02 -.875435779E+02 -.875686935E+02 -.875952754E+02 -.876231413E+02 -.876521597E+02 -.876822361E+02 -.877133025E+02 -.877453093E+02 -.877782183E+02 -.878119982E+02 -.878466202E+02 -.878820545E+02 -.879182684E+02 -.879552233E+02 -.879928734E+02 -.880311638E+02 -.880700299E+02 -.881093956E+02 -.881491732E+02 -.881892626E+02 -.882295507E+02 -.882699120E+02 -.883102080E+02 -.883502878E+02 -.883899889E+02 -.884291379E+02 -.884675517E+02 -.885050386E+02 -.885414006E+02 -.885764349E+02 -.886099361E+02 -.886416986E+02 -.886715194E+02 -.886992005E+02 -.887245517E+02 -.887473935E+02 -.887675600E+02 -.887849011E+02 -.887992852E+02 -.888106016E+02 -.888187621E+02 -.888237025E+02 -.888253843E+02 -.888237947E+02 -.888189473E+02 -.888108815E+02 -.887996622E+02 -.887853786E+02 -.887681421E+02 -.887480852E+02 -.887253589E+02 -.887001299E+02 -.886725788E+02 -.886428965E+02 -.886112821E+02 -.885779394E+02 -.885430752E+02 -.885068957E+02 -.884696047E+02 -.884314015E+02 -.883924787E+02 -.883530203E+02 -.883132011E+02 -.882731845E+02 -.882331225E+02 -.881931544E+02 -.881534070E+02 -.881139939E+02 -.880750161E+02 -.880365616E+02 -.879987066E+02 -.879615157E+02 -.879250429E+02 -.878893324E+02 -.878544204E+02 -.878203359E+02 -.877871028E+02 -.877547420E+02 -.877232742E+02 -.876927223E+02 -.876631161E+02 -.876344965E+02 -.876069219E+02 -.875804761E+02 -.875552778E+02 -.875314941E+02 -.875093567E+02 -.874891839E+02 -.874714089E+02 -.874566165E+02 -.874455916E+02 -.874393822E+02 -.874393822E+02
 -.874464882E+02 -.874464882E+02 -.874531259E+02 -.874649222E+02 -.874807688E+02 -.874998384E+02 -.875215172E+02 -.875453534E+02 -.875710178E+02 -.875982733E+02 -.876269517E+02 -.876569359E+02 -.876881457E+02 -.877205272E+02 -.877540441E+02 -.877886713E+02 -.878243895E+02 -.878611811E+02 -.878990262E+02 -.879379006E+02 -.879777725E+02 -.880186009E+02 -.880603334E+02 -.881029052E+02 -.881462375E+02 -.881902363E+02 -.882347919E+02 -.882797781E+02 -.883250522E+02 -.883704545E+02 -.884158088E+02 -.884609229E+02 -.885055895E+02 -.885495877E+02 -.885926841E+02 -.886346355E+02 -.886751908E+02 -.887140940E+02 -.887510872E+02 -.887859140E+02 -.888183228E+02 -.888480712E+02 -.888749288E+02 -.888986819E+02 -.889191367E+02 -.889361224E+02 -.889494951E+02 -.889591399E+02 -.889649731E+02 -.889669441E+02 -.889650362E+02 -.889592668E+02 -.889496876E+02 -.889363829E+02 -.889194685E+02 -.888990893E+02 -.888754167E+02 -.888486456E+02 -.888189906E+02 -.887866827E+02 -.887519657E+02 -.887150919E+02 -.886763187E+02 -.886359050E+02 -.885941080E+02 -.885511797E+02 -.885073646E+02 -.884628970E+02 -.884179990E+02 -.883728792E+02 -.883277308E+02 -.882827312E+02 -.882380413E+02 -.881938048E+02 -.881501489E+02 -.881071842E+02 -.880650051E+02 -.880236908E+02 -.879833063E+02 -.879439032E+02 -.879055215E+02 -.878681904E+02 -.878319310E+02 -.877967575E+02 -.877626800E+02 -.877297069E+02 -.876978488E+02 -.876671217E+02 -.876375530E+02 -.876091866E+02 -.875820917E+02 -.875563725E+02 -.875321813E+02 -.875097351E+02 -.874893378E+02 -.874714084E+02 -.874565179E+02 -.874454386E+02 -.874392069E+02 -.874392069E+02
 -.874453011E+02 -.874453011E+02 -.874519114E+02 -.874636779E+02 -.874795156E+02 -.874986202E+02 -.875204000E+02 -.875444248E+02 -.875703864E+02 -.875980684E+02 -.876273228E+02 -.876580524E+02 -.876901964E+02 -.877237196E+02 -.877586042E+02 -.877948426E+02 -.878324323E+02 -.878713714E+02 -.879116547E+02 -.879532709E+02 -.879961993E+02 -.880404080E+02 -.880858510E+02 -.881324670E+02 -.881801769E+02 -.882288832E+02 -.882784681E+02 -.883287930E+02 -.883796975E+02 -.884309991E+02 -.884824931E+02 -.885339535E+02 -.885851329E+02 -.886357649E+02 -.886855653E+02 -.887342346E+02 -.887814611E+02 -.888269244E+02 -.888702991E+02 -.889112595E+02 -.889494841E+02 -.889846607E+02 -.890164919E+02 -.890446998E+02 -.890690314E+02 -.890892635E+02 -.891052066E+02 -.891167096E+02 -.891236621E+02 -.891259970E+02 -.891236922E+02 -.891167707E+02 -.891053003E+02 -.890893922E+02 -.890691985E+02 -.890449094E+02 -.890167490E+02 -.889849711E+02 -.889498545E+02 -.889116977E+02 -.888708138E+02 -.888275251E+02 -.887821585E+02 -.887350404E+02 -.886864922E+02 -.886368268E+02 -.885863447E+02 -.885353314E+02 -.884840546E+02 -.884327625E+02 -.883816829E+02 -.883310215E+02 -.882809619E+02 -.882316660E+02 -.881832734E+02 -.881359027E+02 -.880896526E+02 -.880446023E+02 -.880008135E+02 -.879583319E+02 -.879171885E+02 -.878774021E+02 -.878389809E+02 -.878019249E+02 -.877662289E+02 -.877318850E+02 -.876988864E+02 -.876672314E+02 -.876369289E+02 -.876080040E+02 -.875805066E+02 -.875545209E+02 -.875301789E+02 -.875076765E+02 -.874872956E+02 -.874694320E+02 -.874546326E+02 -.874436433E+02 -.874374721E+02 -.874374721E+02
 -.874422013E+02 -.874422013E+02 -.874486823E+02 -.874602409E+02 -.874758361E+02 -.874947027E+02 -.875162843E+02 -.875401830E+02 -.875661210E+02 -.875939102E+02 -.876234300E+02 -.876546093E+02 -.876874125E+02 -.877218293E+02 -.877578656E+02 -.877955374E+02 -.878348648E+02 -.878758674E+02 -.879185609E+02 -.879629528E+02 -.880090397E+02 -.880568045E+02 -.881062135E+02 -.881572138E+02 -.882097317E+02 -.882636699E+02 -.883189061E+02 -.883752913E+02 -.884326485E+02 -.884907718E+02 -.885494259E+02 -.886083462E+02 -.886672395E+02 -.887257848E+02 -.887836360E+02 -.888404243E+02 -.888957616E+02 -.889492453E+02 -.890004629E+02 -.890489979E+02 -.890944365E+02 -.891363738E+02 -.891744219E+02 -.892082161E+02 -.892374231E+02 -.892617473E+02 -.892809372E+02 -.892947913E+02 -.893031623E+02 -.893059604E+02 -.893031558E+02 -.892947791E+02 -.892809209E+02 -.892617292E+02 -.892374065E+02 -.892082050E+02 -.891744211E+02 -.891363891E+02 -.890944744E+02 -.890490660E+02 -.890005696E+02 -.889494000E+02 -.888959748E+02 -.888407074E+02 -.887840017E+02 -.887262467E+02 -.886678125E+02 -.886090464E+02 -.885502706E+02 -.884917795E+02 -.884338392E+02 -.883766862E+02 -.883205280E+02 -.882655427E+02 -.882118806E+02 -.881596652E+02 -.881089946E+02 -.880599435E+02 -.880125651E+02 -.879668930E+02 -.879229440E+02 -.878807198E+02 -.878402101E+02 -.878013950E+02 -.877642481E+02 -.877287394E+02 -.876948395E+02 -.876625237E+02 -.876317768E+02 -.876025998E+02 -.875750177E+02 -.875490890E+02 -.875249187E+02 -.875026743E+02 -.874826072E+02 -.874650800E+02 -.874506025E+02 -.874398786E+02 -.874338683E+02 -.874338683E+02
 -.874368211E+02 -.874368211E+02 -.874430498E+02 -.874541847E+02 -.874692532E+02 -.874875478E+02 -.875085628E+02 -.875319452E+02 -.875574575E+02 -.875849491E+02 -.876143345E+02 -.876455756E+02 -.876786694E+02 -.877136366E+02 -.877505142E+02 -.877893483E+02 -.878301887E+02 -.878730846E+02 -.879180795E+02 -.879652080E+02 -.880144923E+02 -.880659381E+02 -.881195321E+02 -.881752385E+02 -.882329957E+02 -.882927142E+02 -.883542731E+02 -.884175179E+02 -.884822584E+02 -.885482667E+02 -.886152762E+02 -.886829805E+02 -.887510337E+02 -.888190517E+02 -.888866136E+02 -.889532650E+02 -.890185222E+02 -.890818773E+02 -.891428047E+02 -.892007690E+02 -.892552331E+02 -.893056679E+02 -.893515621E+02 -.893924326E+02 -.894278352E+02 -.894573739E+02 -.894807106E+02 -.894975733E+02 -.895077626E+02 -.895111570E+02 -.895077159E+02 -.894974806E+02 -.894805734E+02 -.894571944E+02 -.894276165E+02 -.893921786E+02 -.893512773E+02 -.893053578E+02 -.892549040E+02 -.892004281E+02 -.891424600E+02 -.890815378E+02 -.890181981E+02 -.889529673E+02 -.888863545E+02 -.888188445E+02 -.887508928E+02 -.886829215E+02 -.886153162E+02 -.885484239E+02 -.884825523E+02 -.884179697E+02 -.883549052E+02 -.882935506E+02 -.882340617E+02 -.881765607E+02 -.881211384E+02 -.880678571E+02 -.880167535E+02 -.879678412E+02 -.879211140E+02 -.878765491E+02 -.878341094E+02 -.877937477E+02 -.877554090E+02 -.877190346E+02 -.876845657E+02 -.876519481E+02 -.876211366E+02 -.875921020E+02 -.875648379E+02 -.875393706E+02 -.875157708E+02 -.874941697E+02 -.874747783E+02 -.874579144E+02 -.874440362E+02 -.874337879E+02 -.874280583E+02 -.874280583E+02
 -.874287648E+02 -.874287648E+02 -.874345947E+02 -.874450489E+02 -.874592501E+02 -.874765709E+02 -.874965730E+02 -.875189623E+02 -.875435531E+02 -.875702421E+02 -.875989871E+02 -.876297916E+02 -.876626922E+02 -.876977487E+02 -.877350367E+02 -.877746407E+02 -.878166490E+02 -.878611490E+02 -.879082222E+02 -.879579407E+02 -.880103624E+02 -.880655276E+02 -.881234549E+02 -.881841367E+02 -.882475358E+02 -.883135809E+02 -.883821629E+02 -.884531308E+02 -.885262884E+02 -.886013909E+02 -.886781422E+02 -.887561934E+02 -.888351414E+02 -.889145292E+02 -.889938475E+02 -.890725375E+02 -.891499956E+02 -.892255797E+02 -.892986174E+02 -.893684157E+02 -.894342725E+02 -.894954898E+02 -.895513875E+02 -.896013183E+02 -.896446825E+02 -.896809432E+02 -.897096396E+02 -.897303991E+02 -.897429483E+02 -.897471199E+02 -.897428579E+02 -.897302189E+02 -.897093710E+02 -.896805884E+02 -.896442443E+02 -.896008001E+02 -.895507937E+02 -.894948254E+02 -.894335434E+02 -.893676285E+02 -.892977797E+02 -.892247000E+02 -.891490832E+02 -.890716028E+02 -.889929021E+02 -.889135856E+02 -.888342134E+02 -.887552959E+02 -.886772913E+02 -.886006041E+02 -.885255848E+02 -.884525306E+02 -.883816880E+02 -.883132548E+02 -.882473833E+02 -.881841842E+02 -.881237301E+02 -.880660594E+02 -.880111806E+02 -.879590758E+02 -.879097049E+02 -.878630092E+02 -.878189154E+02 -.877773388E+02 -.877381873E+02 -.877013648E+02 -.876667756E+02 -.876343285E+02 -.876039416E+02 -.875755483E+02 -.875491042E+02 -.875245962E+02 -.875020530E+02 -.874815601E+02 -.874632780E+02 -.874474665E+02 -.874345166E+02 -.874249920E+02 -.874196840E+02 -.874196840E+02
 -.874176192E+02 -.874176192E+02 -.874228792E+02 -.874323508E+02 -.874452837E+02 -.874611542E+02 -.874796112E+02 -.875004339E+02 -.875235013E+02 -.875487673E+02 -.875762426E+02 -.876059805E+02 -.876380656E+02 -.876726052E+02 -.877097219E+02 -.877495482E+02 -.877922210E+02 -.878378767E+02 -.878866470E+02 -.879386539E+02 -.879940057E+02 -.880527920E+02 -.881150790E+02 -.881809040E+02 -.882502707E+02 -.883231428E+02 -.883994391E+02 -.884790274E+02 -.885617187E+02 -.886472621E+02 -.887353402E+02 -.888255647E+02 -.889174737E+02 -.890105303E+02 -.891041229E+02 -.891975671E+02 -.892901108E+02 -.893809410E+02 -.894691940E+02 -.895539680E+02 -.896343383E+02 -.897093755E+02 -.897781652E+02 -.898398293E+02 -.898935484E+02 -.899385835E+02 -.899742967E+02 -.900001707E+02 -.900158236E+02 -.900210217E+02 -.900156863E+02 -.899998967E+02 -.899738873E+02 -.899380405E+02 -.898928744E+02 -.898390273E+02 -.897772391E+02 -.897083299E+02 -.896331784E+02 -.895526998E+02 -.894678243E+02 -.893794775E+02 -.892885620E+02 -.891959425E+02 -.891024329E+02 -.890087866E+02 -.889156888E+02 -.888237525E+02 -.887335157E+02 -.886454417E+02 -.885599200E+02 -.884772697E+02 -.883977431E+02 -.883215308E+02 -.882487665E+02 -.881795332E+02 -.881138685E+02 -.880517703E+02 -.879932022E+02 -.879380993E+02 -.878863725E+02 -.878379135E+02 -.877925995E+02 -.877502966E+02 -.877108648E+02 -.876741611E+02 -.876400438E+02 -.876083766E+02 -.875790331E+02 -.875519023E+02 -.875268946E+02 -.875039497E+02 -.874830463E+02 -.874642148E+02 -.874475538E+02 -.874332514E+02 -.874216133E+02 -.874131004E+02 -.874083772E+02 -.874083772E+02
 -.874029705E+02 -.874029705E+02 -.874074639E+02 -.874156047E+02 -.874268042E+02 -.874406694E+02 -.874569561E+02 -.874755337E+02 -.874963580E+02 -.875194513E+02 -.875448864E+02 -.875727749E+02 -.876032581E+02 -.876364990E+02 -.876726773E+02 -.877119832E+02 -.877546135E+02 -.878007665E+02 -.878506382E+02 -.879044168E+02 -.879622786E+02 -.880243819E+02 -.880908616E+02 -.881618227E+02 -.882373331E+02 -.883174165E+02 -.884020443E+02 -.884911269E+02 -.885845056E+02 -.886819440E+02 -.887831197E+02 -.888876173E+02 -.889949216E+02 -.891044139E+02 -.892153686E+02 -.893269546E+02 -.894382382E+02 -.895481905E+02 -.896556996E+02 -.897595858E+02 -.898586224E+02 -.899515603E+02 -.900371561E+02 -.901142036E+02 -.901815664E+02 -.902382117E+02 -.902832425E+02 -.903159266E+02 -.903357219E+02 -.903422955E+02 -.903355350E+02 -.903155532E+02 -.902826837E+02 -.902374691E+02 -.901806421E+02 -.901131003E+02 -.900358771E+02 -.899501094E+02 -.898570041E+02 -.897578052E+02 -.896537627E+02 -.895461039E+02 -.894360092E+02 -.893245917E+02 -.892128808E+02 -.891018113E+02 -.889922155E+02 -.888848199E+02 -.887802446E+02 -.886790058E+02 -.885815204E+02 -.884881121E+02 -.883990189E+02 -.883144011E+02 -.882343498E+02 -.881588955E+02 -.880880160E+02 -.880216451E+02 -.879596792E+02 -.879019847E+02 -.878484044E+02 -.877987628E+02 -.877528713E+02 -.877105333E+02 -.876715479E+02 -.876357142E+02 -.876028347E+02 -.875727194E+02 -.875451897E+02 -.875200827E+02 -.874972562E+02 -.874765954E+02 -.874580209E+02 -.874414985E+02 -.874270532E+02 -.874147867E+02 -.874049008E+02 -.873977286E+02 -.873937761E+02 -.873937761E+02
 -.873844275E+02 -.873844275E+02 -.873879323E+02 -.873943479E+02 -.874032849E+02 -.874145090E+02 -.874279046E+02 -.874434473E+02 -.874611829E+02 -.874812123E+02 -.875036794E+02 -.875287624E+02 -.875566669E+02 -.875876208E+02 -.876218693E+02 -.876596713E+02 -.877012956E+02 -.877470167E+02 -.877971110E+02 -.878518522E+02 -.879115058E+02 -.879763236E+02 -.880465366E+02 -.881223475E+02 -.882039217E+02 -.882913775E+02 -.883847751E+02 -.884841052E+02 -.885892762E+02 -.887001010E+02 -.888162844E+02 -.889374099E+02 -.890629282E+02 -.891921474E+02 -.893242253E+02 -.894581658E+02 -.895928191E+02 -.897268881E+02 -.898589402E+02 -.899874268E+02 -.901107095E+02 -.902270937E+02 -.903348690E+02 -.904323553E+02 -.905179525E+02 -.905901926E+02 -.906477899E+02 -.906896888E+02 -.907151036E+02 -.907235501E+02 -.907148646E+02 -.906892112E+02 -.906470745E+02 -.905892406E+02 -.905167656E+02 -.904309356E+02 -.903332191E+02 -.902252167E+02 -.901086090E+02 -.899851069E+02 -.898564056E+02 -.897241441E+02 -.895898719E+02 -.894550220E+02 -.893208926E+02 -.891886341E+02 -.890592437E+02 -.889335645E+02 -.888122895E+02 -.886959693E+02 -.885850213E+02 -.884797425E+02 -.883803210E+02 -.882868503E+02 -.881993412E+02 -.881177353E+02 -.880419159E+02 -.879717194E+02 -.879069451E+02 -.878473634E+02 -.877927242E+02 -.877427632E+02 -.876972076E+02 -.876557812E+02 -.876182087E+02 -.875842191E+02 -.875535494E+02 -.875259471E+02 -.875011738E+02 -.874790078E+02 -.874592480E+02 -.874417184E+02 -.874262734E+02 -.874128055E+02 -.874012546E+02 -.873916211E+02 -.873839834E+02 -.873785213E+02 -.873755469E+02 -.873755469E+02
 -.873616523E+02 -.873616523E+02 -.873639233E+02 -.873681766E+02 -.873742611E+02 -.873821305E+02 -.873918196E+02 -.874034261E+02 -.874170978E+02 -.874330234E+02 -.874514257E+02 -.874725562E+02 -.874966918E+02 -.875241319E+02 -.875551961E+02 -.875902215E+02 -.876295610E+02 -.876735797E+02 -.877226526E+02 -.877771598E+02 -.878374817E+02 -.879039931E+02 -.879770555E+02 -.880570082E+02 -.881441576E+02 -.882387650E+02 -.883410319E+02 -.884510843E+02 -.885689547E+02 -.886945630E+02 -.888276960E+02 -.889679868E+02 -.891148941E+02 -.892676836E+02 -.894254109E+02 -.895869099E+02 -.897507857E+02 -.899154157E+02 -.900789601E+02 -.902393822E+02 -.903944817E+02 -.905419392E+02 -.906793743E+02 -.908044127E+02 -.909147636E+02 -.910083006E+02 -.910831437E+02 -.911377369E+02 -.911709157E+02 -.911819590E+02 -.911706227E+02 -.911371513E+02 -.910822659E+02 -.910071315E+02 -.909133044E+02 -.908026648E+02 -.906773395E+02 -.905396197E+02 -.903918799E+02 -.902365011E+02 -.900758031E+02 -.899119866E+02 -.897470888E+02 -.895829503E+02 -.894211942E+02 -.892632162E+02 -.891101831E+02 -.889630401E+02 -.888225226E+02 -.886891727E+02 -.885633586E+02 -.884452946E+02 -.883350623E+02 -.882326306E+02 -.881378751E+02 -.880505959E+02 -.879705336E+02 -.878973838E+02 -.878308091E+02 -.877704499E+02 -.877159337E+02 -.876668819E+02 -.876229162E+02 -.875836633E+02 -.875487590E+02 -.875178507E+02 -.874906001E+02 -.874666850E+02 -.874458006E+02 -.874276613E+02 -.874120018E+02 -.873985797E+02 -.873871772E+02 -.873776051E+02 -.873697079E+02 -.873633707E+02 -.873585289E+02 -.873551820E+02 -.873534127E+02 -.873534127E+02
 -.873343996E+02 -.873343996E+02 -.873351727E+02 -.873367904E+02 -.873393802E+02 -.873431130E+02 -.873481941E+02 -.873548581E+02 -.873633653E+02 -.873739994E+02 -.873870669E+02 -.874028973E+02 -.874218427E+02 -.874442786E+02 -.874706046E+02 -.875012438E+02 -.875366432E+02 -.875772725E+02 -.876236222E+02 -.876762014E+02 -.877355331E+02 -.878021490E+02 -.878765818E+02 -.879593558E+02 -.880509745E+02 -.881519061E+02 -.882625655E+02 -.883832932E+02 -.885143313E+02 -.886557958E+02 -.888076467E+02 -.889696552E+02 -.891413701E+02 -.893220840E+02 -.895108013E+02 -.897062103E+02 -.899066621E+02 -.901101592E+02 -.903143572E+02 -.905165830E+02 -.907138717E+02 -.909030248E+02 -.910806901E+02 -.912434627E+02 -.913880031E+02 -.915111679E+02 -.916101450E+02 -.916825846E+02 -.917267149E+02 -.917414336E+02 -.917263667E+02 -.916818884E+02 -.916091010E+02 -.915097765E+02 -.913862649E+02 -.912413784E+02 -.910782605E+02 -.909002510E+02 -.907107551E+02 -.905131252E+02 -.903105599E+02 -.901060246E+02 -.899021927E+02 -.897014090E+02 -.895056715E+02 -.893166296E+02 -.891355957E+02 -.889635659E+02 -.888012485E+02 -.886490955E+02 -.885073366E+02 -.883760129E+02 -.882550095E+02 -.881440857E+02 -.880429026E+02 -.879510467E+02 -.878680519E+02 -.877934165E+02 -.877266184E+02 -.876671272E+02 -.876144139E+02 -.875679579E+02 -.875272534E+02 -.874918126E+02 -.874611689E+02 -.874348783E+02 -.874125202E+02 -.873936971E+02 -.873780347E+02 -.873651806E+02 -.873548030E+02 -.873465899E+02 -.873402476E+02 -.873354998E+02 -.873320866E+02 -.873297649E+02 -.873283084E+02 -.873275108E+02 -.873271886E+02 -.873271886E+02
 -.873025623E+02 -.873025623E+02 -.873015618E+02 -.873000469E+02 -.872984631E+02 -.872972255E+02 -.872967292E+02 -.872973575E+02 -.872994900E+02 -.873035094E+02 -.873098079E+02 -.873187925E+02 -.873308906E+02 -.873465540E+02 -.873662633E+02 -.873905308E+02 -.874199037E+02 -.874549656E+02 -.874963375E+02 -.875446774E+02 -.876006783E+02 -.876650645E+02 -.877385850E+02 -.878220053E+02 -.879160943E+02 -.880216085E+02 -.881392711E+02 -.882697462E+02 -.884136076E+02 -.885713017E+02 -.887431045E+02 -.889290731E+02 -.891289925E+02 -.893423193E+02 -.895681239E+02 -.898050356E+02 -.900511935E+02 -.903042088E+02 -.905611447E+02 -.908185197E+02 -.910723411E+02 -.913181735E+02 -.915512467E+02 -.917666033E+02 -.919592824E+02 -.921245322E+02 -.922580393E+02 -.923561555E+02 -.924161052E+02 -.924361510E+02 -.924157013E+02 -.923553475E+02 -.922568272E+02 -.921229160E+02 -.919572619E+02 -.917641785E+02 -.915484174E+02 -.913149395E+02 -.910687026E+02 -.908144766E+02 -.905566972E+02 -.902993571E+02 -.900459380E+02 -.897993770E+02 -.895620630E+02 -.893358573E+02 -.891221311E+02 -.889218142E+02 -.887354507E+02 -.885632562E+02 -.884051742E+02 -.882609297E+02 -.881300772E+02 -.880120440E+02 -.879061675E+02 -.878117258E+02 -.877279643E+02 -.876541160E+02 -.875894179E+02 -.875331234E+02 -.874845113E+02 -.874428921E+02 -.874076119E+02 -.873780540E+02 -.873536402E+02 -.873338293E+02 -.873181154E+02 -.873060258E+02 -.872971170E+02 -.872909714E+02 -.872871924E+02 -.872853996E+02 -.872852229E+02 -.872862959E+02 -.872882489E+02 -.872906999E+02 -.872932452E+02 -.872954475E+02 -.872968224E+02 -.872968224E+02
 -.872662243E+02 -.872662243E+02 -.872631725E+02 -.872580222E+02 -.872515728E+02 -.872445079E+02 -.872374270E+02 -.872308704E+02 -.872253399E+02 -.872213163E+02 -.872192736E+02 -.872196913E+02 -.872230651E+02 -.872299168E+02 -.872408019E+02 -.872563177E+02 -.872771097E+02 -.873038776E+02 -.873373797E+02 -.873784364E+02 -.874279328E+02 -.874868177E+02 -.875561014E+02 -.876368498E+02 -.877301742E+02 -.878372160E+02 -.879591252E+02 -.880970321E+02 -.882520095E+02 -.884250264E+02 -.886168899E+02 -.888281769E+02 -.890591548E+02 -.893096920E+02 -.895791605E+02 -.898663356E+02 -.901692963E+02 -.904853364E+02 -.908108951E+02 -.911415191E+02 -.914718702E+02 -.917957896E+02 -.921064322E+02 -.923964752E+02 -.926584035E+02 -.928848590E+02 -.930690366E+02 -.932050936E+02 -.932885322E+02 -.933165152E+02 -.932880725E+02 -.932041741E+02 -.930676569E+02 -.928830183E+02 -.926561012E+02 -.923937103E+02 -.921032033E+02 -.917920956E+02 -.914677095E+02 -.911368902E+02 -.908057962E+02 -.904797657E+02 -.901632519E+02 -.898598157E+02 -.895721632E+02 -.893022154E+02 -.890511974E+02 -.888197372E+02 -.886079667E+02 -.884156189E+02 -.882421172E+02 -.880866552E+02 -.879482646E+02 -.878258735E+02 -.877183529E+02 -.876245538E+02 -.875433364E+02 -.874735917E+02 -.874142560E+02 -.873643219E+02 -.873228440E+02 -.872889416E+02 -.872617993E+02 -.872406650E+02 -.872248466E+02 -.872137078E+02 -.872066626E+02 -.872031690E+02 -.872027222E+02 -.872048471E+02 -.872090895E+02 -.872150065E+02 -.872221561E+02 -.872300835E+02 -.872383072E+02 -.872462998E+02 -.872534670E+02 -.872591194E+02 -.872624398E+02 -.872624398E+02
 -.872257132E+02 -.872257132E+02 -.872203450E+02 -.872110754E+02 -.871990886E+02 -.871853556E+02 -.871706902E+02 -.871557924E+02 -.871412838E+02 -.871277361E+02 -.871156947E+02 -.871056989E+02 -.870982983E+02 -.870940685E+02 -.870936244E+02 -.870976324E+02 -.871068228E+02 -.871220002E+02 -.871440535E+02 -.871739660E+02 -.872128226E+02 -.872618172E+02 -.873222558E+02 -.873955582E+02 -.874832541E+02 -.875869734E+02 -.877084295E+02 -.878493922E+02 -.880116490E+02 -.881969518E+02 -.884069463E+02 -.886430821E+02 -.889065018E+02 -.891979076E+02 -.895174069E+02 -.898643398E+02 -.902370959E+02 -.906329290E+02 -.910477882E+02 -.914761834E+02 -.919111119E+02 -.923440744E+02 -.927652085E+02 -.931635635E+02 -.935275300E+02 -.938454173E+02 -.941061518E+02 -.943000367E+02 -.944194947E+02 -.944596958E+02 -.944189803E+02 -.942990076E+02 -.941046071E+02 -.938433560E+02 -.935249503E+02 -.931604637E+02 -.927615863E+02 -.923399271E+02 -.919064365E+02 -.914709766E+02 -.910420462E+02 -.906266479E+02 -.902302714E+02 -.898569674E+02 -.895094818E+02 -.891894248E+02 -.888974563E+02 -.886334685E+02 -.883967594E+02 -.881861865E+02 -.880003002E+02 -.878374550E+02 -.876958996E+02 -.875738471E+02 -.874695284E+02 -.873812313E+02 -.873073272E+02 -.872462884E+02 -.871966976E+02 -.871572515E+02 -.871267605E+02 -.871041444E+02 -.870884264E+02 -.870787253E+02 -.870742466E+02 -.870742729E+02 -.870781537E+02 -.870852943E+02 -.870951453E+02 -.871071896E+02 -.871209298E+02 -.871358735E+02 -.871515163E+02 -.871673225E+02 -.871827014E+02 -.871969785E+02 -.872093605E+02 -.872188898E+02 -.872243892E+02 -.872243892E+02
 -.871816505E+02 -.871816505E+02 -.871737309E+02 -.871599090E+02 -.871417765E+02 -.871206040E+02 -.870974227E+02 -.870730889E+02 -.870483347E+02 -.870238088E+02 -.870001104E+02 -.869778166E+02 -.869575068E+02 -.869397835E+02 -.869252917E+02 -.869147371E+02 -.869089037E+02 -.869086712E+02 -.869150318E+02 -.869291082E+02 -.869521697E+02 -.869856497E+02 -.870311600E+02 -.870905049E+02 -.871656898E+02 -.872589258E+02 -.873726256E+02 -.875093883E+02 -.876719696E+02 -.878632323E+02 -.880860719E+02 -.883433114E+02 -.886375611E+02 -.889710346E+02 -.893453214E+02 -.897611120E+02 -.902178815E+02 -.907135410E+02 -.912440782E+02 -.918032188E+02 -.923821522E+02 -.929693807E+02 -.935507570E+02 -.941097766E+02 -.946281815E+02 -.950868974E+02 -.954672797E+02 -.957525723E+02 -.959294138E+02 -.959891682E+02 -.959288465E+02 -.957514371E+02 -.954655754E+02 -.950846223E+02 -.946253333E+02 -.941063525E+02 -.935467536E+02 -.929647939E+02 -.923769774E+02 -.917974509E+02 -.912377116E+02 -.907065694E+02 -.902102981E+02 -.897529096E+02 -.893364921E+02 -.889615701E+02 -.886274527E+02 -.883325500E+02 -.880746479E+02 -.878511360E+02 -.876591910E+02 -.874959173E+02 -.873584522E+02 -.872440404E+02 -.871500831E+02 -.870741686E+02 -.870140868E+02 -.869678341E+02 -.869336086E+02 -.869098016E+02 -.868949842E+02 -.868878924E+02 -.868874112E+02 -.868925580E+02 -.869024658E+02 -.869163669E+02 -.869335768E+02 -.869534778E+02 -.869755030E+02 -.869991189E+02 -.870238079E+02 -.870490473E+02 -.870742875E+02 -.870989244E+02 -.871222669E+02 -.871434972E+02 -.871616204E+02 -.871754012E+02 -.871832827E+02 -.871832827E+02
 -.871349896E+02 -.871349896E+02 -.871243345E+02 -.871056161E+02 -.870808460E+02 -.870515974E+02 -.870191150E+02 -.869844007E+02 -.869482810E+02 -.869114608E+02 -.868745671E+02 -.868381849E+02 -.868028880E+02 -.867692667E+02 -.867379524E+02 -.867096420E+02 -.866851220E+02 -.866652923E+02 -.866511922E+02 -.866440275E+02 -.866451987E+02 -.866563314E+02 -.866793083E+02 -.867163007E+02 -.867698003E+02 -.868426477E+02 -.869380553E+02 -.870596205E+02 -.872113245E+02 -.873975075E+02 -.876228146E+02 -.878920982E+02 -.882102665E+02 -.885820630E+02 -.890117633E+02 -.895027755E+02 -.900571388E+02 -.906749184E+02 -.913535160E+02 -.920869322E+02 -.928650493E+02 -.936730362E+02 -.944910141E+02 -.952941493E+02 -.960533449E+02 -.967366684E+02 -.973115601E+02 -.977477056E+02 -.980202465E+02 -.981127973E+02 -.980196288E+02 -.977464695E+02 -.973097041E+02 -.967341901E+02 -.960502413E+02 -.952904166E+02 -.944866477E+02 -.936680308E+02 -.928593988E+02 -.920806296E+02 -.913465536E+02 -.906672877E+02 -.900488305E+02 -.894937796E+02 -.890020688E+02 -.885716584E+02 -.881991393E+02 -.878802353E+02 -.876102021E+02 -.873841310E+02 -.871971689E+02 -.870446705E+02 -.869222949E+02 -.868260612E+02 -.867523719E+02 -.866980150E+02 -.866601511E+02 -.866362899E+02 -.866242622E+02 -.866221888E+02 -.866284486E+02 -.866416473E+02 -.866605879E+02 -.866842425E+02 -.867117261E+02 -.867422727E+02 -.867752116E+02 -.868099461E+02 -.868459317E+02 -.868826540E+02 -.869196062E+02 -.869562629E+02 -.869920519E+02 -.870263194E+02 -.870582888E+02 -.870870083E+02 -.871112860E+02 -.871296066E+02 -.871400242E+02 -.871400242E+02
 -.870870315E+02 -.870870315E+02 -.870735308E+02 -.870497030E+02 -.870179792E+02 -.869802287E+02 -.869378972E+02 -.868921150E+02 -.868437810E+02 -.867936290E+02 -.867422816E+02 -.866902935E+02 -.866381890E+02 -.865864953E+02 -.865357723E+02 -.864866422E+02 -.864398196E+02 -.863961427E+02 -.863566073E+02 -.863224044E+02 -.862949623E+02 -.862759935E+02 -.862675470E+02 -.862720668E+02 -.862924545E+02 -.863321363E+02 -.863951312E+02 -.864861166E+02 -.866104855E+02 -.867743856E+02 -.869847286E+02 -.872491526E+02 -.875759151E+02 -.879736885E+02 -.884512254E+02 -.890168569E+02 -.896777842E+02 -.904391336E+02 -.913027575E+02 -.922657990E+02 -.933190885E+02 -.944455195E+02 -.956186521E+02 -.968019046E+02 -.979487946E+02 -.990047203E+02 -.999106676E+02 -.100608906E+03 -.101050156E+03 -.101200977E+03 -.101049492E+03 -.100607576E+03 -.999086702E+02 -.990020526E+02 -.979454530E+02 -.967978843E+02 -.956139474E+02 -.944401238E+02 -.933129940E+02 -.922589972E+02 -.912952386E+02 -.904308869E+02 -.896687980E+02 -.890071183E+02 -.884407206E+02 -.879624025E+02 -.875638320E+02 -.872362552E+02 -.869709988E+02 -.867598043E+02 -.865950327E+02 -.864697714E+02 -.863778719E+02 -.863139409E+02 -.862733006E+02 -.862519323E+02 -.862464104E+02 -.862538343E+02 -.862717625E+02 -.862981491E+02 -.863312864E+02 -.863697531E+02 -.864123679E+02 -.864581481E+02 -.865062731E+02 -.865560524E+02 -.866068952E+02 -.866582838E+02 -.867097471E+02 -.867608341E+02 -.868110870E+02 -.868600110E+02 -.869070393E+02 -.869514924E+02 -.869925271E+02 -.870290734E+02 -.870597537E+02 -.870827797E+02 -.870958183E+02 -.870958183E+02
 -.870394084E+02 -.870394084E+02 -.870230492E+02 -.869940738E+02 -.869553180E+02 -.869089300E+02 -.868565368E+02 -.867993744E+02 -.867383876E+02 -.866743087E+02 -.866077195E+02 -.865391026E+02 -.864688836E+02 -.863974681E+02 -.863252765E+02 -.862527768E+02 -.861805189E+02 -.861091716E+02 -.860395636E+02 -.859727304E+02 -.859099696E+02 -.858529045E+02 -.858035607E+02 -.857644534E+02 -.857386913E+02 -.857300938E+02 -.857433244E+02 -.857840371E+02 -.858590323E+02 -.859764136E+02 -.861457331E+02 -.863781047E+02 -.866862534E+02 -.870844581E+02 -.875883276E+02 -.882143335E+02 -.889790015E+02 -.898976543E+02 -.909825924E+02 -.922406228E+02 -.936699104E+02 -.952562532E+02 -.969691001E+02 -.987579462E+02 -.100550139E+03 -.102251524E+03 -.103751539E+03 -.104934031E+03 -.105693725E+03 -.105955820E+03 -.105693018E+03 -.104932616E+03 -.103749414E+03 -.102248684E+03 -.100546581E+03 -.987536644E+02 -.969640878E+02 -.952505024E+02 -.936634120E+02 -.922333664E+02 -.909745666E+02 -.898888462E+02 -.889693970E+02 -.882039173E+02 -.875770829E+02 -.870723667E+02 -.866732960E+02 -.863642604E+02 -.861309796E+02 -.859607274E+02 -.858423885E+02 -.857664096E+02 -.857246860E+02 -.857104164E+02 -.857179462E+02 -.857426117E+02 -.857805937E+02 -.858287847E+02 -.858846711E+02 -.859462310E+02 -.860118460E+02 -.860802259E+02 -.861503459E+02 -.862213919E+02 -.862927155E+02 -.863637940E+02 -.864341963E+02 -.865035515E+02 -.865715196E+02 -.866377625E+02 -.867019133E+02 -.867635431E+02 -.868221214E+02 -.868769689E+02 -.869271991E+02 -.869716436E+02 -.870087571E+02 -.870364944E+02 -.870521500E+02 -.870521500E+02
 -.869940251E+02 -.869940251E+02 -.869749124E+02 -.869409648E+02 -.868953931E+02 -.868405970E+02 -.867783592E+02 -.867099953E+02 -.866364688E+02 -.865584800E+02 -.864765360E+02 -.863910070E+02 -.863021720E+02 -.862102584E+02 -.861154781E+02 -.860180619E+02 -.859182951E+02 -.858165568E+02 -.857133643E+02 -.856094259E+02 -.855057051E+02 -.854034985E+02 -.853045317E+02 -.852110773E+02 -.851260992E+02 -.850534279E+02 -.849979724E+02 -.849659713E+02 -.849652879E+02 -.850057461E+02 -.850995039E+02 -.852614477E+02 -.855095785E+02 -.858653413E+02 -.863538161E+02 -.870036502E+02 -.878465548E+02 -.889161275E+02 -.902456861E+02 -.918647488E+02 -.937937738E+02 -.960368713E+02 -.985724852E+02 -.101342658E+03 -.104242562E+03 -.107113551E+03 -.109744835E+03 -.111890138E+03 -.113304514E+03 -.113799887E+03 -.113303770E+03 -.111888648E+03 -.109742596E+03 -.107110560E+03 -.104238814E+03 -.101338146E+03 -.985672017E+02 -.960308073E+02 -.937869189E+02 -.918570913E+02 -.902372127E+02 -.889068234E+02 -.878364039E+02 -.869926346E+02 -.863419165E+02 -.858525367E+02 -.854958463E+02 -.852467636E+02 -.850838419E+02 -.849890784E+02 -.849475852E+02 -.849472028E+02 -.849781055E+02 -.850324291E+02 -.851039338E+02 -.851877101E+02 -.852799273E+02 -.853776224E+02 -.854785246E+02 -.855809115E+02 -.856834918E+02 -.857853099E+02 -.858856690E+02 -.859840679E+02 -.860801500E+02 -.861736608E+02 -.862644110E+02 -.863522450E+02 -.864370104E+02 -.865185288E+02 -.865965635E+02 -.866707846E+02 -.867407263E+02 -.868057352E+02 -.868649046E+02 -.869169906E+02 -.869603034E+02 -.869925660E+02 -.870107289E+02 -.870107289E+02
 -.869529531E+02 -.869529531E+02 -.869313242E+02 -.868928216E+02 -.868409865E+02 -.867784341E+02 -.867070732E+02 -.866282730E+02 -.865429915E+02 -.864518728E+02 -.863553233E+02 -.862535706E+02 -.861467114E+02 -.860347511E+02 -.859176383E+02 -.857952979E+02 -.856676641E+02 -.855347176E+02 -.853965278E+02 -.852533054E+02 -.851054679E+02 -.849537231E+02 -.847991761E+02 -.846434666E+02 -.844889460E+02 -.843389029E+02 -.841978502E+02 -.840718877E+02 -.839691554E+02 -.839003941E+02 -.838796274E+02 -.839249750E+02 -.840595954E+02 -.843127358E+02 -.847208260E+02 -.853284964E+02 -.861892963E+02 -.873657483E+02 -.889281615E+02 -.909513549E+02 -.935081108E+02 -.966578718E+02 -.100429068E+03 -.104793888E+03 -.109635917E+03 -.114714833E+03 -.119639370E+03 -.123870263E+03 -.126785347E+03 -.127836676E+03 -.126784571E+03 -.123868709E+03 -.119637036E+03 -.114711713E+03 -.109632007E+03 -.104789181E+03 -.100423555E+03 -.966515425E+02 -.935009540E+02 -.909433574E+02 -.889193086E+02 -.873560236E+02 -.861786817E+02 -.853169720E+02 -.847083703E+02 -.842993251E+02 -.840452045E+02 -.839095763E+02 -.838631918E+02 -.838828902E+02 -.839505499E+02 -.840521454E+02 -.841769343E+02 -.843167746E+02 -.844655655E+02 -.846187929E+02 -.847731681E+02 -.849263402E+02 -.850766709E+02 -.852230585E+02 -.853648005E+02 -.855014878E+02 -.856329219E+02 -.857590508E+02 -.858799182E+02 -.859956237E+02 -.861062883E+02 -.862120254E+02 -.863129135E+02 -.864089679E+02 -.865001106E+02 -.865861344E+02 -.866666596E+02 -.867410785E+02 -.868084849E+02 -.868675821E+02 -.869165626E+02 -.869529504E+02 -.869733938E+02 -.869733938E+02
 -.869182795E+02 -.869182795E+02 -.868945084E+02 -.868521200E+02 -.867949274E+02 -.867257189E+02 -.866464979E+02 -.865586653E+02 -.864631566E+02 -.863605470E+02 -.862511309E+02 -.861349826E+02 -.860120037E+02 -.858819605E+02 -.857445156E+02 -.855992554E+02 -.854457182E+02 -.852834233E+02 -.851119065E+02 -.849307643E+02 -.847397117E+02 -.845386597E+02 -.843278184E+02 -.841078372E+02 -.838799924E+02 -.836464393E+02 -.834105483E+02 -.831773518E+02 -.829541350E+02 -.827512097E+02 -.825829240E+02 -.824689621E+02 -.824360009E+02 -.825197842E+02 -.827676614E+02 -.832415942E+02 -.840215364E+02 -.852089081E+02 -.869295489E+02 -.893349614E+02 -.925997284E+02 -.969115774E+02 -.102448612E+03 -.109335958E+03 -.117572457E+03 -.126919951E+03 -.136759461E+03 -.145952770E+03 -.152822210E+03 -.155481493E+03 -.152821408E+03 -.145951165E+03 -.136757050E+03 -.126916729E+03 -.117568418E+03 -.109331094E+03 -.102442915E+03 -.969050361E+02 -.925923302E+02 -.893266920E+02 -.869203924E+02 -.851988467E+02 -.840105506E+02 -.832296624E+02 -.827547601E+02 -.825058878E+02 -.824210817E+02 -.824529901E+02 -.825658673E+02 -.827330341E+02 -.829348039E+02 -.831568265E+02 -.833887880E+02 -.836234013E+02 -.838556325E+02 -.840821098E+02 -.843006774E+02 -.845100592E+02 -.847096075E+02 -.848991152E+02 -.850786768E+02 -.852485859E+02 -.854092590E+02 -.855611785E+02 -.857048513E+02 -.858407753E+02 -.859694135E+02 -.860911705E+02 -.862063708E+02 -.863152348E+02 -.864178513E+02 -.865141436E+02 -.866038261E+02 -.866863474E+02 -.867608162E+02 -.868259030E+02 -.868797106E+02 -.869196030E+02 -.869419802E+02 -.869419802E+02
 -.868919215E+02 -.868919215E+02 -.868665111E+02 -.868211442E+02 -.867598363E+02 -.866855016E+02 -.866002085E+02 -.865053725E+02 -.864019011E+02 -.862903030E+02 -.861707697E+02 -.860432369E+02 -.859074297E+02 -.857628976E+02 -.856090408E+02 -.854451320E+02 -.852703358E+02 -.850837293E+02 -.848843253E+02 -.846711040E+02 -.844430560E+02 -.841992428E+02 -.839388842E+02 -.836614813E+02 -.833669911E+02 -.830560714E+02 -.827304234E+02 -.823932679E+02 -.820500044E+02 -.817091189E+02 -.813834296E+02 -.810917892E+02 -.808614005E+02 -.807309483E+02 -.807548058E+02 -.810086296E+02 -.815966964E+02 -.826613211E+02 -.843945453E+02 -.870518216E+02 -.909663226E+02 -.965601329E+02 -.104343818E+03 -.114886836E+03 -.128725300E+03 -.146148252E+03 -.166772000E+03 -.188801449E+03 -.207999313E+03 -.217013135E+03 -.207998493E+03 -.188799807E+03 -.166769533E+03 -.146144955E+03 -.128721167E+03 -.114881859E+03 -.104337987E+03 -.965534371E+02 -.909587484E+02 -.870433539E+02 -.843851675E+02 -.826510143E+02 -.815854397E+02 -.809964004E+02 -.807415791E+02 -.807166970E+02 -.808460953E+02 -.810753983E+02 -.813659189E+02 -.816904519E+02 -.820301422E+02 -.823721691E+02 -.827080445E+02 -.830323666E+02 -.833419129E+02 -.836349806E+02 -.839109112E+02 -.841697478E+02 -.844119907E+02 -.846384233E+02 -.848499895E+02 -.850477076E+02 -.852326107E+02 -.854057052E+02 -.855679414E+02 -.857201925E+02 -.858632379E+02 -.859977487E+02 -.861242714E+02 -.862432103E+02 -.863548032E+02 -.864590902E+02 -.865558714E+02 -.866446495E+02 -.867245536E+02 -.867942368E+02 -.868517397E+02 -.868943099E+02 -.869181623E+02 -.869181623E+02
 -.868754321E+02 -.868754321E+02 -.868489913E+02 -.868017502E+02 -.867378489E+02 -.866602779E+02 -.865711430E+02 -.864718649E+02 -.863633281E+02 -.862459932E+02 -.861199794E+02 -.859851248E+02 -.858410312E+02 -.856870952E+02 -.855225311E+02 -.853463870E+02 -.851575580E+02 -.849547973E+02 -.847367302E+02 -.845018725E+02 -.842486586E+02 -.839754852E+02 -.836807769E+02 -.833630868E+02 -.830212451E+02 -.826545769E+02 -.822632194E+02 -.818485778E+02 -.814139796E+02 -.809656065E+02 -.805138199E+02 -.800750440E+02 -.796744383E+02 -.793496944E+02 -.791564366E+02 -.791759208E+02 -.795260350E+02 -.803770513E+02 -.819742096E+02 -.846700497E+02 -.889703990E+02 -.955986802E+02 -.105582451E+03 -.120359994E+03 -.141882727E+03 -.172622904E+03 -.215210939E+03 -.270929597E+03 -.334984558E+03 -.383071571E+03 -.334983726E+03 -.270927933E+03 -.215208439E+03 -.172619562E+03 -.141878537E+03 -.120354948E+03 -.105576540E+03 -.955918906E+02 -.889627180E+02 -.846614617E+02 -.819646973E+02 -.803665953E+02 -.795146138E+02 -.791635109E+02 -.791430121E+02 -.793352274E+02 -.796588983E+02 -.800583981E+02 -.804960328E+02 -.809466403E+02 -.813937939E+02 -.818271297E+02 -.822404634E+02 -.826304655E+02 -.829957286E+02 -.833361141E+02 -.836522958E+02 -.839454437E+02 -.842170059E+02 -.844685609E+02 -.847017176E+02 -.849180506E+02 -.851190577E+02 -.853061332E+02 -.854805519E+02 -.856434580E+02 -.857958570E+02 -.859386081E+02 -.860724142E+02 -.861978077E+02 -.863151301E+02 -.864245028E+02 -.865257860E+02 -.866185216E+02 -.867018555E+02 -.867744333E+02 -.868342595E+02 -.868785110E+02 -.869032885E+02 -.869032885E+02
 -.868698246E+02 -.868698246E+02 -.868430325E+02 -.867951521E+02 -.867303654E+02 -.866516884E+02 -.865612392E+02 -.864604391E+02 -.863501643E+02 -.862308576E+02 -.861026118E+02 -.859652304E+02 -.858182703E+02 -.856610731E+02 -.854927856E+02 -.853123742E+02 -.851186352E+02 -.849102027E+02 -.846855580E+02 -.844430433E+02 -.841808830E+02 -.838972199E+02 -.835901715E+02 -.832579192E+02 -.828988435E+02 -.825117266E+02 -.820960515E+02 -.816524394E+02 -.811832833E+02 -.806936635E+02 -.801926646E+02 -.796952685E+02 -.792250783E+02 -.788182463E+02 -.785291645E+02 -.784387625E+02 -.786667212E+02 -.793896768E+02 -.808688034E+02 -.834925169E+02 -.878444143E+02 -.948150724E+02 -.105793538E+03 -.123010519E+03 -.150183883E+03 -.193792707E+03 -.265708150E+03 -.388847686E+03 -.609744482E+03 -.102727089E+04 -.609743647E+03 -.388846014E+03 -.265705638E+03 -.193789350E+03 -.150179675E+03 -.123005450E+03 -.105787599E+03 -.948082517E+02 -.878366978E+02 -.834838889E+02 -.808592465E+02 -.793791713E+02 -.786552454E+02 -.784262925E+02 -.785156744E+02 -.788037076E+02 -.792094602E+02 -.796785378E+02 -.801747855E+02 -.806745976E+02 -.811629898E+02 -.816308747E+02 -.820731698E+02 -.824874795E+02 -.828731807E+02 -.832307888E+02 -.835615206E+02 -.838669956E+02 -.841490338E+02 -.844095205E+02 -.846503188E+02 -.848732131E+02 -.850798750E+02 -.852718430E+02 -.854505112E+02 -.856171230E+02 -.857727662E+02 -.859183682E+02 -.860546882E+02 -.861823047E+02 -.863015965E+02 -.864127143E+02 -.865155398E+02 -.866096291E+02 -.866941348E+02 -.867677005E+02 -.868283188E+02 -.868731431E+02 -.868982357E+02 -.868982357E+02
 -.868754515E+02 -.868754515E+02 -.868490118E+02 -.868017725E+02 -.867378738E+02 -.866603058E+02 -.865711743E+02 -.864718998E+02 -.863633668E+02 -.862460358E+02 -.861200260E+02 -.859851754E+02 -.858410858E+02 -.856871539E+02 -.855225938E+02 -.853464538E+02 -.851576287E+02 -.849548719E+02 -.847368087E+02 -.845019548E+02 -.842487446E+02 -.839755748E+02 -.836808700E+02 -.833631835E+02 -.830213451E+02 -.826546802E+02 -.822633258E+02 -.818486873E+02 -.814140921E+02 -.809657218E+02 -.805139379E+02 -.800751646E+02 -.796745614E+02 -.793498199E+02 -.791565643E+02 -.791760506E+02 -.795261668E+02 -.803771849E+02 -.819743449E+02 -.846701866E+02 -.889705374E+02 -.955988198E+02 -.105582592E+03 -.120360136E+03 -.141882870E+03 -.172623047E+03 -.215211083E+03 -.270929741E+03 -.334984703E+03 -.383071716E+03 -.334983871E+03 -.270928077E+03 -.215208583E+03 -.172619706E+03 -.141878681E+03 -.120355091E+03 -.105576681E+03 -.955920314E+02 -.889628576E+02 -.846616000E+02 -.819648341E+02 -.803667306E+02 -.795147474E+02 -.791636426E+02 -.791431419E+02 -.793353550E+02 -.796590237E+02 -.800585212E+02 -.804961534E+02 -.809467583E+02 -.813939092E+02 -.818272420E+02 -.822405728E+02 -.826305719E+02 -.829958318E+02 -.833362140E+02 -.836523923E+02 -.839455368E+02 -.842170955E+02 -.844686468E+02 -.847017998E+02 -.849181290E+02 -.851191322E+02 -.853062038E+02 -.854806186E+02 -.856435207E+02 -.857959156E+02 -.859386627E+02 -.860724647E+02 -.861978542E+02 -.863151726E+02 -.864245414E+02 -.865258209E+02 -.866185529E+02 -.867018835E+02 -.867744583E+02 -.868342820E+02 -.868785316E+02 -.869033081E+02 -.869033081E+02
 -.868919605E+02 -.868919605E+02 -.868665522E+02 -.868211891E+02 -.867598862E+02 -.866855575E+02 -.866002712E+02 -.865054425E+02 -.864019787E+02 -.862903884E+02 -.861708631E+02 -.860433382E+02 -.859075391E+02 -.857630152E+02 -.856091665E+02 -.854452657E+02 -.852704776E+02 -.850838789E+02 -.848844826E+02 -.846712690E+02 -.844432283E+02 -.841994224E+02 -.839390710E+02 -.836616750E+02 -.833671916E+02 -.830562784E+02 -.827306368E+02 -.823934874E+02 -.820502299E+02 -.817093501E+02 -.813836662E+02 -.810920310E+02 -.808616473E+02 -.807311998E+02 -.807550618E+02 -.810088898E+02 -.815969606E+02 -.826615890E+02 -.843948167E+02 -.870520960E+02 -.909665999E+02 -.965604128E+02 -.104344100E+03 -.114887120E+03 -.128725586E+03 -.146148539E+03 -.166772289E+03 -.188801738E+03 -.207999604E+03 -.217013425E+03 -.207998784E+03 -.188800097E+03 -.166769823E+03 -.146145244E+03 -.128721455E+03 -.114882145E+03 -.104338271E+03 -.965537193E+02 -.909590282E+02 -.870436312E+02 -.843854418E+02 -.826512855E+02 -.815857075E+02 -.809966645E+02 -.807418392E+02 -.807169529E+02 -.808463466E+02 -.810756449E+02 -.813661606E+02 -.816906884E+02 -.820303732E+02 -.823723944E+02 -.827082638E+02 -.830325798E+02 -.833421198E+02 -.836351809E+02 -.839111047E+02 -.841699344E+02 -.844121702E+02 -.846385955E+02 -.848501542E+02 -.850478647E+02 -.852327601E+02 -.854058468E+02 -.855680750E+02 -.857203180E+02 -.858633554E+02 -.859978580E+02 -.861243727E+02 -.862433035E+02 -.863548884E+02 -.864591677E+02 -.865559413E+02 -.866447122E+02 -.867246097E+02 -.867942869E+02 -.868517848E+02 -.868943513E+02 -.869182015E+02 -.869182015E+02
 -.869183383E+02 -.869183383E+02 -.868945704E+02 -.868521877E+02 -.867950027E+02 -.867258032E+02 -.866465924E+02 -.865587707E+02 -.864632734E+02 -.863606756E+02 -.862512715E+02 -.861351353E+02 -.860121685E+02 -.858821376E+02 -.857447048E+02 -.855994568E+02 -.854459316E+02 -.852836486E+02 -.851121434E+02 -.849310126E+02 -.847399713E+02 -.845389302E+02 -.843280996E+02 -.841081289E+02 -.838802943E+02 -.836467510E+02 -.834108696E+02 -.831776824E+02 -.829544744E+02 -.827515577E+02 -.825832802E+02 -.824693262E+02 -.824363725E+02 -.825201630E+02 -.827680469E+02 -.832419860E+02 -.840219342E+02 -.852093114E+02 -.869299574E+02 -.893353746E+02 -.926001460E+02 -.969119989E+02 -.102449037E+03 -.109336386E+03 -.117572888E+03 -.126920384E+03 -.136759895E+03 -.145953206E+03 -.152822647E+03 -.155481930E+03 -.152821845E+03 -.145951602E+03 -.136757485E+03 -.126917163E+03 -.117568851E+03 -.109331525E+03 -.102443343E+03 -.969054610E+02 -.925927515E+02 -.893271094E+02 -.869208055E+02 -.851992550E+02 -.840109537E+02 -.832300600E+02 -.827551517E+02 -.825062730E+02 -.824214602E+02 -.824533615E+02 -.825662312E+02 -.827333901E+02 -.829351516E+02 -.831571657E+02 -.833891182E+02 -.836237224E+02 -.838559439E+02 -.840824114E+02 -.843009688E+02 -.845103402E+02 -.847098778E+02 -.848993745E+02 -.850789249E+02 -.852488226E+02 -.854094840E+02 -.855613917E+02 -.857050525E+02 -.858409644E+02 -.859695904E+02 -.860913352E+02 -.862065233E+02 -.863153751E+02 -.864179796E+02 -.865142602E+02 -.866039313E+02 -.866864419E+02 -.867609006E+02 -.868259785E+02 -.868797785E+02 -.869196653E+02 -.869420392E+02 -.869420392E+02
 -.869530323E+02 -.869530323E+02 -.869314076E+02 -.868929125E+02 -.868410875E+02 -.867785472E+02 -.867071998E+02 -.866284142E+02 -.865431480E+02 -.864520452E+02 -.863555117E+02 -.862537753E+02 -.861469324E+02 -.860349885E+02 -.859178920E+02 -.857955678E+02 -.856679502E+02 -.855350196E+02 -.853968454E+02 -.852536383E+02 -.851058159E+02 -.849540858E+02 -.847995531E+02 -.846438576E+02 -.844893506E+02 -.843393208E+02 -.841982809E+02 -.840723307E+02 -.839696104E+02 -.839008606E+02 -.838801050E+02 -.839254630E+02 -.840600935E+02 -.843132434E+02 -.847213427E+02 -.853290216E+02 -.861898295E+02 -.873662890E+02 -.889287091E+02 -.909519088E+02 -.935086705E+02 -.966584367E+02 -.100429637E+03 -.104794462E+03 -.109636494E+03 -.114715413E+03 -.119639953E+03 -.123870847E+03 -.126785933E+03 -.127837262E+03 -.126785157E+03 -.123869294E+03 -.119637620E+03 -.114712296E+03 -.109632587E+03 -.104789758E+03 -.100424128E+03 -.966521119E+02 -.935015187E+02 -.909439169E+02 -.889198623E+02 -.873565709E+02 -.861792221E+02 -.853175050E+02 -.847088952E+02 -.842998415E+02 -.840457118E+02 -.839100741E+02 -.838636795E+02 -.838833674E+02 -.839510161E+02 -.840526001E+02 -.841773770E+02 -.843172049E+02 -.844659830E+02 -.846191972E+02 -.847735587E+02 -.849267168E+02 -.850770332E+02 -.852234060E+02 -.853651330E+02 -.855018050E+02 -.856332235E+02 -.857593365E+02 -.858801879E+02 -.859958772E+02 -.861065254E+02 -.862122462E+02 -.863131178E+02 -.864091560E+02 -.865002826E+02 -.865862907E+02 -.866668007E+02 -.867412051E+02 -.868085981E+02 -.868676833E+02 -.869166537E+02 -.869530338E+02 -.869734729E+02 -.869734729E+02
 -.869941249E+02 -.869941249E+02 -.869750176E+02 -.869410794E+02 -.868955205E+02 -.868407394E+02 -.867785185E+02 -.867101730E+02 -.866366657E+02 -.865586968E+02 -.864767731E+02 -.863912646E+02 -.863024502E+02 -.862105572E+02 -.861157974E+02 -.860184016E+02 -.859186551E+02 -.858169368E+02 -.857137640E+02 -.856098449E+02 -.855061431E+02 -.854039549E+02 -.853050062E+02 -.852115694E+02 -.851266085E+02 -.850539538E+02 -.849985144E+02 -.849665290E+02 -.849658606E+02 -.850063332E+02 -.851001050E+02 -.852620620E+02 -.855102054E+02 -.858659802E+02 -.863544664E+02 -.870043112E+02 -.878472259E+02 -.889168079E+02 -.902463753E+02 -.918654459E+02 -.937944782E+02 -.960375823E+02 -.985732021E+02 -.101343380E+03 -.104243289E+03 -.107114281E+03 -.109745568E+03 -.111890873E+03 -.113305251E+03 -.113800624E+03 -.113304507E+03 -.111889384E+03 -.109743331E+03 -.107111293E+03 -.104239544E+03 -.101338872E+03 -.985679235E+02 -.960315239E+02 -.937876297E+02 -.918577954E+02 -.902379096E+02 -.889075122E+02 -.878370840E+02 -.869933053E+02 -.863425772E+02 -.858531866E+02 -.854964848E+02 -.852473901E+02 -.850844557E+02 -.849896789E+02 -.849481719E+02 -.849477750E+02 -.849786627E+02 -.850329707E+02 -.851044592E+02 -.851882189E+02 -.852804189E+02 -.853780964E+02 -.854789805E+02 -.855813489E+02 -.856839103E+02 -.857857091E+02 -.858860485E+02 -.859844275E+02 -.860804894E+02 -.861739798E+02 -.862647094E+02 -.863525228E+02 -.864372676E+02 -.865187655E+02 -.865967800E+02 -.866709813E+02 -.867409039E+02 -.868058946E+02 -.868650471E+02 -.869171179E+02 -.869604180E+02 -.869926709E+02 -.870108284E+02 -.870108284E+02
 -.870395294E+02 -.870395294E+02 -.870231768E+02 -.869942127E+02 -.869554723E+02 -.869091024E+02 -.868567296E+02 -.867995893E+02 -.867386258E+02 -.866745710E+02 -.866080064E+02 -.865394144E+02 -.864692202E+02 -.863978297E+02 -.863256629E+02 -.862531879E+02 -.861809545E+02 -.861096314E+02 -.860400472E+02 -.859732374E+02 -.859104995E+02 -.858534569E+02 -.858041348E+02 -.857650489E+02 -.857393075E+02 -.857307301E+02 -.857439803E+02 -.857847119E+02 -.858597253E+02 -.859771240E+02 -.861464603E+02 -.863788480E+02 -.866870120E+02 -.870852312E+02 -.875891145E+02 -.882151334E+02 -.889798135E+02 -.898984777E+02 -.909834263E+02 -.922414663E+02 -.936707628E+02 -.952571136E+02 -.969699676E+02 -.987588199E+02 -.100551018E+03 -.102252407E+03 -.103752427E+03 -.104934921E+03 -.105694616E+03 -.105956712E+03 -.105693910E+03 -.104933507E+03 -.103750303E+03 -.102249571E+03 -.100547465E+03 -.987545433E+02 -.969649613E+02 -.952513696E+02 -.936642720E+02 -.922342185E+02 -.909754098E+02 -.898896797E+02 -.889702200E+02 -.882047288E+02 -.875778823E+02 -.870731531E+02 -.866740686E+02 -.863650184E+02 -.861317223E+02 -.859614540E+02 -.858430984E+02 -.857671020E+02 -.857253601E+02 -.857110717E+02 -.857185820E+02 -.857432274E+02 -.857811886E+02 -.858293582E+02 -.858852228E+02 -.859467603E+02 -.860123523E+02 -.860807089E+02 -.861508051E+02 -.862218270E+02 -.862931262E+02 -.863641800E+02 -.864345575E+02 -.865038877E+02 -.865718308E+02 -.866380489E+02 -.867021753E+02 -.867637811E+02 -.868223362E+02 -.868771617E+02 -.869273715E+02 -.869717977E+02 -.870088958E+02 -.870366214E+02 -.870522704E+02 -.870522704E+02
 -.870871742E+02 -.870871742E+02 -.870736812E+02 -.870498669E+02 -.870181611E+02 -.869804319E+02 -.869381244E+02 -.868923682E+02 -.868440616E+02 -.867939380E+02 -.867426196E+02 -.866906607E+02 -.866385857E+02 -.865869214E+02 -.865362276E+02 -.864871265E+02 -.864403328E+02 -.863966844E+02 -.863571770E+02 -.863230017E+02 -.862955866E+02 -.862766442E+02 -.862682235E+02 -.862727684E+02 -.862931805E+02 -.863328860E+02 -.863959039E+02 -.864869116E+02 -.866113019E+02 -.867752226E+02 -.869855854E+02 -.872500283E+02 -.875768089E+02 -.879745993E+02 -.884521525E+02 -.890177992E+02 -.896787409E+02 -.904401036E+02 -.913037399E+02 -.922667928E+02 -.933200927E+02 -.944465332E+02 -.956196741E+02 -.968029339E+02 -.979498302E+02 -.990057611E+02 -.999117127E+02 -.100609954E+03 -.101051206E+03 -.101202029E+03 -.101050543E+03 -.100608626E+03 -.999097183E+02 -.990030976E+02 -.979464937E+02 -.967989197E+02 -.956149765E+02 -.944411455E+02 -.933140073E+02 -.922600010E+02 -.912962320E+02 -.904318689E+02 -.896697675E+02 -.890080744E+02 -.884416624E+02 -.879633290E+02 -.875647422E+02 -.872371483E+02 -.869718738E+02 -.867606604E+02 -.865958690E+02 -.864705870E+02 -.863786661E+02 -.863147129E+02 -.862740497E+02 -.862526576E+02 -.862471112E+02 -.862545100E+02 -.862724124E+02 -.862987726E+02 -.863318829E+02 -.863703222E+02 -.864129090E+02 -.864586607E+02 -.865067570E+02 -.865565071E+02 -.866073206E+02 -.866586799E+02 -.867101137E+02 -.867611715E+02 -.868113956E+02 -.868602914E+02 -.869072924E+02 -.869517196E+02 -.869927302E+02 -.870292549E+02 -.870599171E+02 -.870829293E+02 -.870959601E+02 -.870959601E+02
 -.871351545E+02 -.871351545E+02 -.871245083E+02 -.871058056E+02 -.870810562E+02 -.870518323E+02 -.870193777E+02 -.869846933E+02 -.869486052E+02 -.869118179E+02 -.868749577E+02 -.868386093E+02 -.868033465E+02 -.867697591E+02 -.867384786E+02 -.867102019E+02 -.866857151E+02 -.866659183E+02 -.866518507E+02 -.866447179E+02 -.866459202E+02 -.866570835E+02 -.866800902E+02 -.867171116E+02 -.867706395E+02 -.868435143E+02 -.869389484E+02 -.870605393E+02 -.872122680E+02 -.873984749E+02 -.876238049E+02 -.878931104E+02 -.882112995E+02 -.885831158E+02 -.890128348E+02 -.895038647E+02 -.900582445E+02 -.906760396E+02 -.913546515E+02 -.920880809E+02 -.928662100E+02 -.936742077E+02 -.944921953E+02 -.952953390E+02 -.960545418E+02 -.967378714E+02 -.973127680E+02 -.977489172E+02 -.980214604E+02 -.981140124E+02 -.980208439E+02 -.977476834E+02 -.973109155E+02 -.967353978E+02 -.960514441E+02 -.952916133E+02 -.944878371E+02 -.936692116E+02 -.928605699E+02 -.920817898E+02 -.913477017E+02 -.906684226E+02 -.900499511E+02 -.894948846E+02 -.890031573E+02 -.885727292E+02 -.882001913E+02 -.878812675E+02 -.876112134E+02 -.873851204E+02 -.871981355E+02 -.870456132E+02 -.869232129E+02 -.868269535E+02 -.867532376E+02 -.866988533E+02 -.866609611E+02 -.866370708E+02 -.866250134E+02 -.866229095E+02 -.866291381E+02 -.866423050E+02 -.866612133E+02 -.866848350E+02 -.867122853E+02 -.867427982E+02 -.867757033E+02 -.868104038E+02 -.868463554E+02 -.868830440E+02 -.869199628E+02 -.869565869E+02 -.869923444E+02 -.870265820E+02 -.870585235E+02 -.870872181E+02 -.871114748E+02 -.871297795E+02 -.871401881E+02 -.871401881E+02
 -.871818382E+02 -.871818382E+02 -.871739288E+02 -.871601248E+02 -.871420160E+02 -.871208717E+02 -.870977220E+02 -.870734224E+02 -.870487041E+02 -.870242156E+02 -.870005553E+02 -.869783002E+02 -.869580292E+02 -.869403446E+02 -.869258913E+02 -.869153750E+02 -.869095795E+02 -.869093844E+02 -.869157821E+02 -.869298947E+02 -.869529918E+02 -.869865066E+02 -.870320509E+02 -.870914288E+02 -.871666458E+02 -.872599131E+02 -.873736431E+02 -.875104351E+02 -.876730447E+02 -.878643346E+02 -.880872001E+02 -.883444646E+02 -.886387380E+02 -.889722341E+02 -.893465422E+02 -.897623530E+02 -.902191413E+02 -.907148184E+02 -.912453720E+02 -.918045275E+02 -.923834746E+02 -.929707156E+02 -.935521028E+02 -.941111321E+02 -.946295453E+02 -.950882681E+02 -.954686560E+02 -.957539527E+02 -.959307969E+02 -.959905527E+02 -.959302309E+02 -.957528201E+02 -.954669556E+02 -.950859983E+02 -.946267037E+02 -.941077160E+02 -.935481086E+02 -.929661393E+02 -.923783117E+02 -.917987728E+02 -.912390197E+02 -.907078624E+02 -.902115748E+02 -.897541686E+02 -.893377322E+02 -.889627901E+02 -.886286513E+02 -.883337260E+02 -.880758001E+02 -.878522633E+02 -.876602923E+02 -.874969914E+02 -.873594981E+02 -.872450570E+02 -.871510694E+02 -.870751236E+02 -.870150097E+02 -.869687239E+02 -.869344645E+02 -.869106227E+02 -.868957697E+02 -.868886417E+02 -.868881237E+02 -.868932331E+02 -.869031029E+02 -.869169657E+02 -.869341370E+02 -.869539993E+02 -.869759857E+02 -.869995632E+02 -.870242142E+02 -.870494165E+02 -.870746208E+02 -.870992235E+02 -.871225343E+02 -.871437362E+02 -.871618355E+02 -.871755982E+02 -.871834695E+02 -.871834695E+02
 -.872259243E+02 -.872259243E+02 -.872205677E+02 -.872113184E+02 -.871993584E+02 -.871856573E+02 -.871710276E+02 -.871561683E+02 -.871417002E+02 -.871281945E+02 -.871161961E+02 -.871062438E+02 -.870988869E+02 -.870947008E+02 -.870943001E+02 -.870983513E+02 -.871075845E+02 -.871228040E+02 -.871448989E+02 -.871748523E+02 -.872137490E+02 -.872627827E+02 -.873232596E+02 -.873965994E+02 -.874843315E+02 -.875880860E+02 -.877095762E+02 -.878505719E+02 -.880128606E+02 -.881981939E+02 -.884082177E+02 -.886443816E+02 -.889078281E+02 -.891992593E+02 -.895187826E+02 -.898657382E+02 -.902385155E+02 -.906343685E+02 -.910492461E+02 -.914776583E+02 -.919126022E+02 -.923455786E+02 -.927667251E+02 -.931650910E+02 -.935290668E+02 -.938469619E+02 -.941077027E+02 -.943015923E+02 -.944210533E+02 -.944612559E+02 -.944205404E+02 -.943005661E+02 -.941061625E+02 -.938449065E+02 -.935264946E+02 -.931620002E+02 -.927631133E+02 -.923414432E+02 -.919079401E+02 -.914724661E+02 -.910435203E+02 -.906281050E+02 -.902317100E+02 -.898583862E+02 -.895108792E+02 -.891907996E+02 -.888988069E+02 -.886347937E+02 -.883980578E+02 -.881874568E+02 -.880015411E+02 -.878386653E+02 -.876970781E+02 -.875749926E+02 -.874706398E+02 -.873823075E+02 -.873083671E+02 -.872472910E+02 -.871976619E+02 -.871581767E+02 -.871276457E+02 -.871049888E+02 -.870892292E+02 -.870794859E+02 -.870749645E+02 -.870749477E+02 -.870787849E+02 -.870858819E+02 -.870956893E+02 -.871076902E+02 -.871213877E+02 -.871362895E+02 -.871518918E+02 -.871676596E+02 -.871830027E+02 -.871972478E+02 -.872096028E+02 -.872191118E+02 -.872245997E+02 -.872245997E+02
 -.872664599E+02 -.872664599E+02 -.872634210E+02 -.872582934E+02 -.872518741E+02 -.872448449E+02 -.872378040E+02 -.872312904E+02 -.872258052E+02 -.872218285E+02 -.872198337E+02 -.872202999E+02 -.872237226E+02 -.872306230E+02 -.872415567E+02 -.872571208E+02 -.872779606E+02 -.873047757E+02 -.873383242E+02 -.873794266E+02 -.874289677E+02 -.874878964E+02 -.875572228E+02 -.876380130E+02 -.877313779E+02 -.878384590E+02 -.879604063E+02 -.880983500E+02 -.882533630E+02 -.884264141E+02 -.886183103E+02 -.888296287E+02 -.890606365E+02 -.893112020E+02 -.895806975E+02 -.898678979E+02 -.901708824E+02 -.904869447E+02 -.908125239E+02 -.911431668E+02 -.914735351E+02 -.917974701E+02 -.921081265E+02 -.923981817E+02 -.926601204E+02 -.928865846E+02 -.930707692E+02 -.932068314E+02 -.932902734E+02 -.933182581E+02 -.932898155E+02 -.932059152E+02 -.930693945E+02 -.928847506E+02 -.926578264E+02 -.923954267E+02 -.921049092E+02 -.917937893E+02 -.914693893E+02 -.911385543E+02 -.908074429E+02 -.904813935E+02 -.901648591E+02 -.898614007E+02 -.895737244E+02 -.893037512E+02 -.890527063E+02 -.888212176E+02 -.886094172E+02 -.884170380E+02 -.882435035E+02 -.880880073E+02 -.879495812E+02 -.878271533E+02 -.877195945E+02 -.876257560E+02 -.875444982E+02 -.874747117E+02 -.874153333E+02 -.873653555E+02 -.873238328E+02 -.872898849E+02 -.872626962E+02 -.872415147E+02 -.872256486E+02 -.872144616E+02 -.872073678E+02 -.872038254E+02 -.872033299E+02 -.872054064E+02 -.872096009E+02 -.872154712E+02 -.872225755E+02 -.872304600E+02 -.872386438E+02 -.872466007E+02 -.872537377E+02 -.872593674E+02 -.872626748E+02 -.872626748E+02
 -.873028235E+02 -.873028235E+02 -.873018372E+02 -.873003475E+02 -.872987972E+02 -.872975994E+02 -.872971475E+02 -.872978236E+02 -.873000064E+02 -.873040778E+02 -.873104294E+02 -.873194678E+02 -.873316200E+02 -.873473375E+02 -.873671007E+02 -.873914218E+02 -.874208477E+02 -.874559620E+02 -.874973855E+02 -.875457760E+02 -.876018266E+02 -.876662612E+02 -.877398292E+02 -.878232957E+02 -.879174297E+02 -.880229876E+02 -.881406925E+02 -.882712085E+02 -.884151093E+02 -.885728413E+02 -.887446805E+02 -.889306838E+02 -.891306364E+02 -.893439947E+02 -.895698291E+02 -.898067690E+02 -.900529532E+02 -.903059931E+02 -.905629518E+02 -.908203478E+02 -.910741882E+02 -.913200379E+02 -.915531265E+02 -.917684966E+02 -.919611872E+02 -.921264467E+02 -.922599615E+02 -.923580836E+02 -.924180371E+02 -.924380848E+02 -.924176350E+02 -.923572793E+02 -.922587550E+02 -.921248379E+02 -.919591759E+02 -.917660828E+02 -.915503100E+02 -.913168186E+02 -.910705661E+02 -.908163228E+02 -.905585242E+02 -.903011631E+02 -.900477211E+02 -.898011354E+02 -.895637950E+02 -.893375612E+02 -.891238051E+02 -.889234566E+02 -.887370599E+02 -.885648306E+02 -.884067122E+02 -.882624297E+02 -.881315378E+02 -.880134638E+02 -.879075449E+02 -.878130596E+02 -.877292531E+02 -.876553586E+02 -.875906131E+02 -.875342700E+02 -.874856084E+02 -.874439386E+02 -.874086068E+02 -.873789967E+02 -.873545300E+02 -.873346655E+02 -.873188977E+02 -.873067540E+02 -.872977911E+02 -.872915918E+02 -.872877598E+02 -.872859151E+02 -.872856882E+02 -.872867136E+02 -.872886223E+02 -.872910337E+02 -.872935455E+02 -.872957226E+02 -.872970832E+02 -.872970832E+02
 -.873346877E+02 -.873346877E+02 -.873354766E+02 -.873371220E+02 -.873397487E+02 -.873435252E+02 -.873486554E+02 -.873553724E+02 -.873639351E+02 -.873746265E+02 -.873877527E+02 -.874036423E+02 -.874226473E+02 -.874451429E+02 -.874715284E+02 -.875022268E+02 -.875376847E+02 -.875783718E+02 -.876247784E+02 -.876774135E+02 -.877367999E+02 -.878034694E+02 -.878779545E+02 -.879607794E+02 -.880524477E+02 -.881534275E+02 -.882641336E+02 -.883849064E+02 -.885159880E+02 -.886574944E+02 -.888093854E+02 -.889714322E+02 -.891431837E+02 -.893239323E+02 -.895126825E+02 -.897081226E+02 -.899086035E+02 -.901121277E+02 -.903163509E+02 -.905185998E+02 -.907159096E+02 -.909050817E+02 -.910827640E+02 -.912455515E+02 -.913901047E+02 -.915132801E+02 -.916122657E+02 -.916847117E+02 -.917288462E+02 -.917435670E+02 -.917285001E+02 -.916840196E+02 -.916112278E+02 -.915118968E+02 -.913883766E+02 -.912434793E+02 -.910803485E+02 -.909023240E+02 -.907128111E+02 -.905151620E+02 -.903125755E+02 -.901080169E+02 -.899041598E+02 -.897033489E+02 -.895075823E+02 -.893185093E+02 -.891374424E+02 -.889653779E+02 -.888030238E+02 -.886508324E+02 -.885090333E+02 -.883776677E+02 -.882566208E+02 -.881456520E+02 -.880444221E+02 -.879525181E+02 -.878694737E+02 -.877947873E+02 -.877279369E+02 -.876683922E+02 -.876156241E+02 -.875691123E+02 -.875283510E+02 -.874928525E+02 -.874621504E+02 -.874358008E+02 -.874133832E+02 -.873945005E+02 -.873787785E+02 -.873658650E+02 -.873554289E+02 -.873471586E+02 -.873407610E+02 -.873359606E+02 -.873324986E+02 -.873301330E+02 -.873286397E+02 -.873278143E+02 -.873274763E+02 -.873274763E+02
 -.873619691E+02 -.873619691E+02 -.873642572E+02 -.873685407E+02 -.873746656E+02 -.873825831E+02 -.873923261E+02 -.874039907E+02 -.874177235E+02 -.874337123E+02 -.874521788E+02 -.874733744E+02 -.874975754E+02 -.875250810E+02 -.875562105E+02 -.875913009E+02 -.876307047E+02 -.876747869E+02 -.877239223E+02 -.877784909E+02 -.878388729E+02 -.879054431E+02 -.879785629E+02 -.880585716E+02 -.881457755E+02 -.882404358E+02 -.883427539E+02 -.884528559E+02 -.885707741E+02 -.886964283E+02 -.888296054E+02 -.889699383E+02 -.891168858E+02 -.892697134E+02 -.894274769E+02 -.895890099E+02 -.897529176E+02 -.899175775E+02 -.900811495E+02 -.902415970E+02 -.903967196E+02 -.905441980E+02 -.906816517E+02 -.908067065E+02 -.909170715E+02 -.910106201E+02 -.910854725E+02 -.911400728E+02 -.911732562E+02 -.911843018E+02 -.911729655E+02 -.911394916E+02 -.910846014E+02 -.910094599E+02 -.909156234E+02 -.908049719E+02 -.906796324E+02 -.905418961E+02 -.903941376E+02 -.902387378E+02 -.900780165E+02 -.899141745E+02 -.897492490E+02 -.895850806E+02 -.894232925E+02 -.892652803E+02 -.891122110E+02 -.889650298E+02 -.888244720E+02 -.886910800E+02 -.885652218E+02 -.884471118E+02 -.883368317E+02 -.882343505E+02 -.881395437E+02 -.880522116E+02 -.879720949E+02 -.878988891E+02 -.878322569E+02 -.877718390E+02 -.877172626E+02 -.876681495E+02 -.876241214E+02 -.875848052E+02 -.875498367E+02 -.875188636E+02 -.874915478E+02 -.874675671E+02 -.874466172E+02 -.874284128E+02 -.874126892E+02 -.873992042E+02 -.873877409E+02 -.873781110E+02 -.873701603E+02 -.873637750E+02 -.873588927E+02 -.873555152E+02 -.873537286E+02 -.873537286E+02
 -.873847746E+02 -.873847746E+02 -.873882980E+02 -.873947466E+02 -.874037274E+02 -.874150039E+02 -.874284584E+02 -.874440648E+02 -.874618674E+02 -.874819659E+02 -.875045034E+02 -.875296576E+02 -.875576337E+02 -.875886591E+02 -.876229790E+02 -.876608521E+02 -.877025467E+02 -.877483373E+02 -.877985000E+02 -.878533083E+02 -.879130277E+02 -.879779098E+02 -.880481857E+02 -.881240578E+02 -.882056916E+02 -.882932052E+02 -.883866589E+02 -.884860433E+02 -.885912666E+02 -.887021417E+02 -.888183732E+02 -.889395448E+02 -.890651070E+02 -.891943680E+02 -.893264854E+02 -.894604632E+02 -.895951514E+02 -.897292530E+02 -.898613353E+02 -.899898498E+02 -.901131578E+02 -.902295648E+02 -.903373605E+02 -.904348646E+02 -.905204772E+02 -.905927301E+02 -.906503376E+02 -.906922442E+02 -.907176641E+02 -.907261131E+02 -.907174275E+02 -.906917714E+02 -.906496295E+02 -.905917877E+02 -.905193024E+02 -.904334594E+02 -.903357275E+02 -.902277070E+02 -.901110788E+02 -.899875537E+02 -.898588269E+02 -.897265376E+02 -.895922350E+02 -.894573524E+02 -.893231879E+02 -.891908921E+02 -.890614621E+02 -.889357410E+02 -.888144221E+02 -.886980557E+02 -.885870595E+02 -.884817303E+02 -.883822566E+02 -.882887316E+02 -.882011665E+02 -.881195027E+02 -.880436237E+02 -.879733660E+02 -.879085288E+02 -.878488828E+02 -.877941779E+02 -.877441498E+02 -.876985260E+02 -.876570303E+02 -.876193876E+02 -.875853271E+02 -.875545860E+02 -.875269121E+02 -.875020671E+02 -.874798299E+02 -.874599998E+02 -.874424015E+02 -.874268901E+02 -.874133590E+02 -.874017493E+02 -.873920633E+02 -.873843813E+02 -.873788858E+02 -.873758924E+02 -.873758924E+02
 -.874033497E+02 -.874033497E+02 -.874078634E+02 -.874160399E+02 -.874272870E+02 -.874412091E+02 -.874575599E+02 -.874762067E+02 -.874971041E+02 -.875202729E+02 -.875457850E+02 -.875737512E+02 -.876043124E+02 -.876376314E+02 -.876738874E+02 -.877132707E+02 -.877559777E+02 -.878022065E+02 -.878521528E+02 -.879060048E+02 -.879639383E+02 -.880261118E+02 -.880926599E+02 -.881636877E+02 -.882392631E+02 -.883194096E+02 -.884040986E+02 -.884932403E+02 -.885866761E+02 -.886841693E+02 -.887853976E+02 -.888899453E+02 -.889972976E+02 -.891068354E+02 -.892178332E+02 -.893294599E+02 -.894407815E+02 -.895507694E+02 -.896583114E+02 -.897622279E+02 -.898612922E+02 -.899542550E+02 -.900398730E+02 -.901169400E+02 -.901843195E+02 -.902409788E+02 -.902860207E+02 -.903187131E+02 -.903385140E+02 -.903450903E+02 -.903383297E+02 -.903183450E+02 -.902854698E+02 -.902402467E+02 -.901834083E+02 -.901158524E+02 -.900386123E+02 -.899528249E+02 -.898596973E+02 -.897604733E+02 -.896564030E+02 -.895487138E+02 -.894385860E+02 -.893271328E+02 -.892153837E+02 -.891042735E+02 -.889946345E+02 -.888871933E+02 -.887825700E+02 -.886812808E+02 -.885837428E+02 -.884902797E+02 -.884011294E+02 -.883164525E+02 -.882363401E+02 -.881608227E+02 -.880898782E+02 -.880234405E+02 -.879614061E+02 -.879036415E+02 -.878499895E+02 -.878002747E+02 -.877543089E+02 -.877118953E+02 -.876728334E+02 -.876369223E+02 -.876039650E+02 -.875737715E+02 -.875461638E+02 -.875209790E+02 -.874980759E+02 -.874773402E+02 -.874586932E+02 -.874421020E+02 -.874275927E+02 -.874152689E+02 -.874053346E+02 -.873981261E+02 -.873941528E+02 -.873941528E+02
 -.874180322E+02 -.874180322E+02 -.874233143E+02 -.874328247E+02 -.874458091E+02 -.874617413E+02 -.874802676E+02 -.875011656E+02 -.875243124E+02 -.875496606E+02 -.875772198E+02 -.876070424E+02 -.876392124E+02 -.876738368E+02 -.877110380E+02 -.877509484E+02 -.877937046E+02 -.878394427E+02 -.878882941E+02 -.879403807E+02 -.879958107E+02 -.880546733E+02 -.881170348E+02 -.881829324E+02 -.882523697E+02 -.883253104E+02 -.884016732E+02 -.884813258E+02 -.885640791E+02 -.886496822E+02 -.887378175E+02 -.888280966E+02 -.889200577E+02 -.890131638E+02 -.891068033E+02 -.892002916E+02 -.892928768E+02 -.893837457E+02 -.894720345E+02 -.895568414E+02 -.896372418E+02 -.897123061E+02 -.897811199E+02 -.898428053E+02 -.898965425E+02 -.899415928E+02 -.899773182E+02 -.900032012E+02 -.900188602E+02 -.900240612E+02 -.900187257E+02 -.900029329E+02 -.899769173E+02 -.899410612E+02 -.898958827E+02 -.898420203E+02 -.897802137E+02 -.897112831E+02 -.896361073E+02 -.895556014E+02 -.894706957E+02 -.893823158E+02 -.892913643E+02 -.891987060E+02 -.891051549E+02 -.890114642E+02 -.889183194E+02 -.888263335E+02 -.887360445E+02 -.886479157E+02 -.885623368E+02 -.884796269E+02 -.884000383E+02 -.883237616E+02 -.882509309E+02 -.881816290E+02 -.881158936E+02 -.880537227E+02 -.879950801E+02 -.879399009E+02 -.878880961E+02 -.878395577E+02 -.877941627E+02 -.877517777E+02 -.877122627E+02 -.876754749E+02 -.876412729E+02 -.876095206E+02 -.875800923E+02 -.875528771E+02 -.875277860E+02 -.875047596E+02 -.874837774E+02 -.874648710E+02 -.874481404E+02 -.874337757E+02 -.874220851E+02 -.874135326E+02 -.874087869E+02 -.874087869E+02
 -.874292132E+02 -.874292132E+02 -.874350673E+02 -.874455636E+02 -.874598208E+02 -.874772082E+02 -.874972854E+02 -.875197561E+02 -.875444330E+02 -.875712111E+02 -.876000472E+02 -.876309437E+02 -.876639366E+02 -.876990853E+02 -.877364649E+02 -.877761601E+02 -.878182588E+02 -.878628481E+02 -.879100094E+02 -.879598144E+02 -.880123209E+02 -.880675690E+02 -.881255771E+02 -.881863377E+02 -.882498134E+02 -.883159329E+02 -.883845871E+02 -.884556247E+02 -.885288496E+02 -.886040168E+02 -.886808303E+02 -.887589408E+02 -.888379453E+02 -.889173868E+02 -.889967559E+02 -.890754939E+02 -.891529969E+02 -.892286230E+02 -.893016996E+02 -.893715337E+02 -.894374231E+02 -.894986698E+02 -.895545937E+02 -.896045474E+02 -.896479314E+02 -.896842086E+02 -.897129180E+02 -.897336875E+02 -.897462432E+02 -.897504180E+02 -.897461558E+02 -.897335134E+02 -.897126588E+02 -.896838661E+02 -.896475085E+02 -.896040477E+02 -.895540213E+02 -.894980298E+02 -.894367214E+02 -.893707769E+02 -.893008953E+02 -.892277796E+02 -.891521238E+02 -.890746013E+02 -.889958555E+02 -.889164909E+02 -.888370677E+02 -.887580963E+02 -.886800351E+02 -.886032885E+02 -.885282070E+02 -.884550881E+02 -.883841783E+02 -.883156753E+02 -.882497316E+02 -.881864581E+02 -.881259272E+02 -.880681777E+02 -.880132180E+02 -.879610304E+02 -.879115749E+02 -.878647931E+02 -.878206115E+02 -.877789457E+02 -.877397038E+02 -.877027901E+02 -.876681091E+02 -.876355697E+02 -.876050907E+02 -.875766058E+02 -.875500714E+02 -.875254749E+02 -.875028462E+02 -.874822720E+02 -.874639145E+02 -.874480354E+02 -.874350285E+02 -.874254608E+02 -.874201284E+02 -.874201284E+02
 -.874373068E+02 -.874373068E+02 -.874435616E+02 -.874547425E+02 -.874698717E+02 -.874882385E+02 -.875093346E+02 -.875328049E+02 -.875584102E+02 -.875859983E+02 -.876154823E+02 -.876468232E+02 -.876800170E+02 -.877150842E+02 -.877520611E+02 -.877909938E+02 -.878319321E+02 -.878749246E+02 -.879200148E+02 -.879672371E+02 -.880166133E+02 -.880681489E+02 -.881218305E+02 -.881776222E+02 -.882354624E+02 -.882952614E+02 -.883568984E+02 -.884202187E+02 -.884850321E+02 -.885511106E+02 -.886181873E+02 -.886859558E+02 -.887540703E+02 -.888221465E+02 -.888897635E+02 -.889564668E+02 -.890217726E+02 -.890851731E+02 -.891461427E+02 -.892041458E+02 -.892586452E+02 -.893091118E+02 -.893550344E+02 -.893959298E+02 -.894313538E+02 -.894609103E+02 -.894842612E+02 -.895011346E+02 -.895113310E+02 -.895147288E+02 -.895112875E+02 -.895010485E+02 -.894841340E+02 -.894607441E+02 -.894311517E+02 -.893956956E+02 -.893547727E+02 -.893088281E+02 -.892583457E+02 -.892038376E+02 -.891458340E+02 -.890848729E+02 -.890214909E+02 -.889562145E+02 -.888895528E+02 -.888219907E+02 -.887539838E+02 -.886859542E+02 -.886182875E+02 -.885513308E+02 -.884853919E+02 -.884207392E+02 -.883576018E+02 -.882961717E+02 -.882366047E+02 -.881790230E+02 -.881235176E+02 -.880701510E+02 -.880189598E+02 -.879699578E+02 -.879231390E+02 -.878784807E+02 -.878359460E+02 -.877954877E+02 -.877570512E+02 -.877205780E+02 -.876860097E+02 -.876532921E+02 -.876223809E+02 -.875932471E+02 -.875658851E+02 -.875403220E+02 -.875166297E+02 -.874949406E+02 -.874754675E+02 -.874585303E+02 -.874445904E+02 -.874342956E+02 -.874285396E+02 -.874285396E+02
 -.874427259E+02 -.874427259E+02 -.874492354E+02 -.874608439E+02 -.874765051E+02 -.874954499E+02 -.875171191E+02 -.875411128E+02 -.875671510E+02 -.875950444E+02 -.876246708E+02 -.876559580E+02 -.876888695E+02 -.877233944E+02 -.877595383E+02 -.877973168E+02 -.878367498E+02 -.878778569E+02 -.879206534E+02 -.879651465E+02 -.880113328E+02 -.880591947E+02 -.881086984E+02 -.881597911E+02 -.882123987E+02 -.882664240E+02 -.883217446E+02 -.883782115E+02 -.884356475E+02 -.884938466E+02 -.885525734E+02 -.886115633E+02 -.886705227E+02 -.887291309E+02 -.887870417E+02 -.888438861E+02 -.888992761E+02 -.889528089E+02 -.890040720E+02 -.890526489E+02 -.890981256E+02 -.891400975E+02 -.891781762E+02 -.892119973E+02 -.892412274E+02 -.892655708E+02 -.892847762E+02 -.892986418E+02 -.893070204E+02 -.893098222E+02 -.893070174E+02 -.892986368E+02 -.892847706E+02 -.892655670E+02 -.892412286E+02 -.892120076E+02 -.891782003E+02 -.891401411E+02 -.890981954E+02 -.890527523E+02 -.890042174E+02 -.889530058E+02 -.888995348E+02 -.888442181E+02 -.887874595E+02 -.887296482E+02 -.886711543E+02 -.886123251E+02 -.885534829E+02 -.884949222E+02 -.884369091E+02 -.883796804E+02 -.883234433E+02 -.882683763E+02 -.882146298E+02 -.881623271E+02 -.881115667E+02 -.880624234E+02 -.880149502E+02 -.879691813E+02 -.879251332E+02 -.878828080E+02 -.878421955E+02 -.878032761E+02 -.877660234E+02 -.877304079E+02 -.876964005E+02 -.876639767E+02 -.876331219E+02 -.876038377E+02 -.875761498E+02 -.875501176E+02 -.875258471E+02 -.875035076E+02 -.874833522E+02 -.874657459E+02 -.874512016E+02 -.874404275E+02 -.874343886E+02 -.874343886E+02
 -.874458666E+02 -.874458666E+02 -.874525078E+02 -.874643284E+02 -.874802379E+02 -.874994273E+02 -.875213019E+02 -.875454291E+02 -.875714988E+02 -.875992929E+02 -.876286623E+02 -.876595083E+02 -.876917693E+02 -.877254094E+02 -.877604102E+02 -.877967639E+02 -.878344677E+02 -.878735195E+02 -.879139139E+02 -.879556394E+02 -.879986750E+02 -.880429886E+02 -.880885340E+02 -.881352496E+02 -.881830564E+02 -.882318568E+02 -.882815329E+02 -.883319460E+02 -.883829355E+02 -.884343189E+02 -.884858915E+02 -.885374268E+02 -.885886778E+02 -.886393778E+02 -.886892424E+02 -.887379723E+02 -.887852557E+02 -.888307720E+02 -.888741959E+02 -.889152015E+02 -.889534673E+02 -.889886811E+02 -.890205455E+02 -.890487824E+02 -.890731389E+02 -.890933917E+02 -.891093515E+02 -.891208669E+02 -.891278276E+02 -.891301666E+02 -.891278616E+02 -.891209357E+02 -.891094567E+02 -.890935358E+02 -.890733252E+02 -.890490149E+02 -.890208292E+02 -.889890220E+02 -.889538720E+02 -.889156777E+02 -.888747522E+02 -.888314180E+02 -.887860020E+02 -.887388306E+02 -.886902254E+02 -.886404991E+02 -.885899526E+02 -.885388711E+02 -.884875226E+02 -.884361554E+02 -.883849972E+02 -.883342539E+02 -.882841093E+02 -.882347251E+02 -.881862413E+02 -.881387765E+02 -.880924294E+02 -.880472794E+02 -.880033884E+02 -.879608021E+02 -.879195518E+02 -.878796564E+02 -.878411242E+02 -.878039555E+02 -.877681454E+02 -.877336861E+02 -.877005714E+02 -.876687999E+02 -.876383810E+02 -.876093403E+02 -.875817287E+02 -.875556312E+02 -.875311812E+02 -.875085760E+02 -.874880997E+02 -.874701508E+02 -.874552794E+02 -.874442358E+02 -.874380337E+02 -.874380337E+02
 -.874470971E+02 -.874470971E+02 -.874537680E+02 -.874656230E+02 -.874815473E+02 -.875007087E+02 -.875224900E+02 -.875464368E+02 -.875722177E+02 -.875995940E+02 -.876283961E+02 -.876585057E+02 -.876898416E+02 -.877223491E+02 -.877559915E+02 -.877907431E+02 -.878265845E+02 -.878634976E+02 -.879014626E+02 -.879404548E+02 -.879804422E+02 -.880213836E+02 -.880632265E+02 -.881059059E+02 -.881493428E+02 -.881934430E+02 -.882380969E+02 -.882831783E+02 -.883285441E+02 -.883740346E+02 -.884194735E+02 -.884646685E+02 -.885094123E+02 -.885534838E+02 -.885966496E+02 -.886386663E+02 -.886792829E+02 -.887182433E+02 -.887552895E+02 -.887901650E+02 -.888226183E+02 -.888524068E+02 -.888793002E+02 -.889030846E+02 -.889235662E+02 -.889405744E+02 -.889539650E+02 -.889636231E+02 -.889694652E+02 -.889714405E+02 -.889695324E+02 -.889637583E+02 -.889541698E+02 -.889408513E+02 -.889239186E+02 -.889035166E+02 -.888798168E+02 -.888530139E+02 -.888233228E+02 -.887909745E+02 -.887562126E+02 -.887192897E+02 -.886804633E+02 -.886399922E+02 -.885981336E+02 -.885551397E+02 -.885112550E+02 -.884667138E+02 -.884217385E+02 -.883765376E+02 -.883313045E+02 -.882862167E+02 -.882414350E+02 -.881971034E+02 -.881533491E+02 -.881102828E+02 -.880679991E+02 -.880265773E+02 -.879860826E+02 -.879465667E+02 -.879080696E+02 -.878706210E+02 -.878342419E+02 -.877989469E+02 -.877647463E+02 -.877316489E+02 -.876996655E+02 -.876688129E+02 -.876391185E+02 -.876106273E+02 -.875834093E+02 -.875575696E+02 -.875332619E+02 -.875107050E+02 -.874902049E+02 -.874721833E+02 -.874572152E+02 -.874460774E+02 -.874398125E+02 -.874398125E+02
 -.874467512E+02 -.874467512E+02 -.874533688E+02 -.874651137E+02 -.874808640E+02 -.874997782E+02 -.875212276E+02 -.875447452E+02 -.875699864E+02 -.875966984E+02 -.876246974E+02 -.876538507E+02 -.876840628E+02 -.877152650E+02 -.877474069E+02 -.877804501E+02 -.878143628E+02 -.878491157E+02 -.878846792E+02 -.879210199E+02 -.879580992E+02 -.879958710E+02 -.880342804E+02 -.880732623E+02 -.881127407E+02 -.881526277E+02 -.881928230E+02 -.882332136E+02 -.882736737E+02 -.883140647E+02 -.883542357E+02 -.883940240E+02 -.884332561E+02 -.884717488E+02 -.885093105E+02 -.885457430E+02 -.885808433E+02 -.886144060E+02 -.886462257E+02 -.886760990E+02 -.887038279E+02 -.887292224E+02 -.887521027E+02 -.887723030E+02 -.887896730E+02 -.888040813E+02 -.888154169E+02 -.888235918E+02 -.888285418E+02 -.888302282E+02 -.888286384E+02 -.888237858E+02 -.888157100E+02 -.888044759E+02 -.887901725E+02 -.887729114E+02 -.887528251E+02 -.887300646E+02 -.887047967E+02 -.886772020E+02 -.886474714E+02 -.886158041E+02 -.885824040E+02 -.885474779E+02 -.885112320E+02 -.884738703E+02 -.884355921E+02 -.883965901E+02 -.883570484E+02 -.883171418E+02 -.882770340E+02 -.882368768E+02 -.881968099E+02 -.881569600E+02 -.881174409E+02 -.880783536E+02 -.880397865E+02 -.880018157E+02 -.879645060E+02 -.879279116E+02 -.878920770E+02 -.878570383E+02 -.878228248E+02 -.877894609E+02 -.877569676E+02 -.877253658E+02 -.876946791E+02 -.876649375E+02 -.876361826E+02 -.876084737E+02 -.875818951E+02 -.875565671E+02 -.875326579E+02 -.875104012E+02 -.874901177E+02 -.874722436E+02 -.874573675E+02 -.874462796E+02 -.874400344E+02 -.874400344E+02
 -.874451258E+02 -.874451258E+02 -.874516235E+02 -.874631428E+02 -.874785691E+02 -.874970627E+02 -.875179931E+02 -.875408885E+02 -.875653973E+02 -.875912587E+02 -.876182797E+02 -.876463177E+02 -.876752675E+02 -.877050504E+02 -.877356063E+02 -.877668875E+02 -.877988537E+02 -.878314683E+02 -.878646947E+02 -.878984948E+02 -.879328260E+02 -.879676405E+02 -.880028834E+02 -.880384919E+02 -.880743945E+02 -.881105107E+02 -.881467500E+02 -.881830125E+02 -.882191882E+02 -.882551576E+02 -.882907921E+02 -.883259543E+02 -.883604993E+02 -.883942750E+02 -.884271240E+02 -.884588843E+02 -.884893915E+02 -.885184800E+02 -.885459851E+02 -.885717450E+02 -.885956027E+02 -.886174081E+02 -.886370200E+02 -.886543084E+02 -.886691562E+02 -.886814610E+02 -.886911366E+02 -.886981149E+02 -.887023462E+02 -.887038006E+02 -.887024684E+02 -.886983603E+02 -.886915067E+02 -.886819582E+02 -.886697838E+02 -.886550705E+02 -.886379214E+02 -.886184545E+02 -.885968009E+02 -.885731023E+02 -.885475099E+02 -.885201815E+02 -.884912799E+02 -.884609708E+02 -.884294205E+02 -.883967947E+02 -.883632560E+02 -.883289631E+02 -.882940688E+02 -.882587193E+02 -.882230527E+02 -.881871987E+02 -.881512776E+02 -.881154001E+02 -.880796669E+02 -.880441690E+02 -.880089872E+02 -.879741929E+02 -.879398485E+02 -.879060079E+02 -.878727173E+02 -.878400162E+02 -.878079391E+02 -.877765164E+02 -.877457769E+02 -.877157498E+02 -.876864677E+02 -.876579707E+02 -.876303104E+02 -.876035565E+02 -.875778040E+02 -.875531833E+02 -.875298728E+02 -.875081153E+02 -.874882398E+02 -.874706894E+02 -.874560575E+02 -.874451359E+02 -.874389776E+02 -.874389776E+02
 -.874424802E+02 -.874424802E+02 -.874488056E+02 -.874600089E+02 -.874749942E+02 -.874929331E+02 -.875132007E+02 -.875353272E+02 -.875589595E+02 -.875838334E+02 -.876097509E+02 -.876365639E+02 -.876641605E+02 -.876924554E+02 -.877213821E+02 -.877508868E+02 -.877809234E+02 -.878114503E+02 -.878424274E+02 -.878738134E+02 -.879055646E+02 -.879376331E+02 -.879699656E+02 -.880025028E+02 -.880351790E+02 -.880679208E+02 -.881006478E+02 -.881332720E+02 -.881656980E+02 -.881978230E+02 -.882295375E+02 -.882607259E+02 -.882912669E+02 -.883210342E+02 -.883498980E+02 -.883777259E+02 -.884043839E+02 -.884297380E+02 -.884536557E+02 -.884760072E+02 -.884966673E+02 -.885155167E+02 -.885324436E+02 -.885473455E+02 -.885601301E+02 -.885707171E+02 -.885790391E+02 -.885850426E+02 -.885886891E+02 -.885899552E+02 -.885888334E+02 -.885853320E+02 -.885794751E+02 -.885713021E+02 -.885608673E+02 -.885482387E+02 -.885334977E+02 -.885167371E+02 -.884980605E+02 -.884775805E+02 -.884554170E+02 -.884316962E+02 -.884065488E+02 -.883801082E+02 -.883525093E+02 -.883238868E+02 -.882943743E+02 -.882641023E+02 -.882331981E+02 -.882017837E+02 -.881699757E+02 -.881378846E+02 -.881056136E+02 -.880732589E+02 -.880409091E+02 -.880086451E+02 -.879765400E+02 -.879446598E+02 -.879130630E+02 -.878818017E+02 -.878509218E+02 -.878204644E+02 -.877904664E+02 -.877609622E+02 -.877319853E+02 -.877035707E+02 -.876757574E+02 -.876485921E+02 -.876221337E+02 -.875964591E+02 -.875716703E+02 -.875479044E+02 -.875253455E+02 -.875042412E+02 -.874849233E+02 -.874678353E+02 -.874535679E+02 -.874429056E+02 -.874368876E+02 -.874368876E+02
 -.874390376E+02 -.874390376E+02 -.874451504E+02 -.874559684E+02 -.874704237E+02 -.874877065E+02 -.875072041E+02 -.875284534E+02 -.875511048E+02 -.875748945E+02 -.875996231E+02 -.876251398E+02 -.876513293E+02 -.876781024E+02 -.877053886E+02 -.877331301E+02 -.877612776E+02 -.877897868E+02 -.878186153E+02 -.878477210E+02 -.878770601E+02 -.879065860E+02 -.879362481E+02 -.879659914E+02 -.879957556E+02 -.880254751E+02 -.880550786E+02 -.880844889E+02 -.881136235E+02 -.881423943E+02 -.881707083E+02 -.881984679E+02 -.882255714E+02 -.882519141E+02 -.882773886E+02 -.883018861E+02 -.883252972E+02 -.883475129E+02 -.883684259E+02 -.883879318E+02 -.884059298E+02 -.884223248E+02 -.884370275E+02 -.884499564E+02 -.884610385E+02 -.884702100E+02 -.884774179E+02 -.884826201E+02 -.884857860E+02 -.884868976E+02 -.884859488E+02 -.884829463E+02 -.884779091E+02 -.884708685E+02 -.884618672E+02 -.884509592E+02 -.884382088E+02 -.884236900E+02 -.884074851E+02 -.883896839E+02 -.883703827E+02 -.883496828E+02 -.883276895E+02 -.883045110E+02 -.882802569E+02 -.882550377E+02 -.882289629E+02 -.882021406E+02 -.881746766E+02 -.881466732E+02 -.881182287E+02 -.880894369E+02 -.880603865E+02 -.880311607E+02 -.880018369E+02 -.879724867E+02 -.879431758E+02 -.879139641E+02 -.878849059E+02 -.878560504E+02 -.878274424E+02 -.877991225E+02 -.877711288E+02 -.877434977E+02 -.877162654E+02 -.876894707E+02 -.876631566E+02 -.876373743E+02 -.876121874E+02 -.875876772E+02 -.875639501E+02 -.875411466E+02 -.875194533E+02 -.874991185E+02 -.874804724E+02 -.874639539E+02 -.874501444E+02 -.874398135E+02 -.874339779E+02 -.874339779E+02
 -.874349874E+02 -.874349874E+02 -.874408574E+02 -.874512388E+02 -.874650982E+02 -.874816509E+02 -.875003011E+02 -.875205967E+02 -.875421951E+02 -.875648361E+02 -.875883220E+02 -.876125017E+02 -.876372588E+02 -.876625023E+02 -.876881597E+02 -.877141714E+02 -.877404864E+02 -.877670588E+02 -.877938460E+02 -.878208058E+02 -.878478956E+02 -.878750707E+02 -.879022838E+02 -.879294844E+02 -.879566178E+02 -.879836254E+02 -.880104443E+02 -.880370072E+02 -.880632427E+02 -.880890755E+02 -.881144263E+02 -.881392129E+02 -.881633500E+02 -.881867503E+02 -.882093248E+02 -.882309839E+02 -.882516377E+02 -.882711973E+02 -.882895755E+02 -.883066875E+02 -.883224522E+02 -.883367927E+02 -.883496377E+02 -.883609218E+02 -.883705867E+02 -.883785817E+02 -.883848646E+02 -.883894017E+02 -.883921692E+02 -.883931524E+02 -.883923469E+02 -.883897579E+02 -.883854006E+02 -.883792998E+02 -.883714897E+02 -.883620133E+02 -.883509220E+02 -.883382748E+02 -.883241379E+02 -.883085834E+02 -.882916888E+02 -.882735361E+02 -.882542107E+02 -.882338006E+02 -.882123955E+02 -.881900861E+02 -.881669627E+02 -.881431149E+02 -.881186310E+02 -.880935968E+02 -.880680952E+02 -.880422061E+02 -.880160053E+02 -.879895648E+02 -.879629519E+02 -.879362299E+02 -.879094572E+02 -.878826879E+02 -.878559719E+02 -.878293551E+02 -.878028800E+02 -.877765863E+02 -.877505117E+02 -.877246935E+02 -.876991693E+02 -.876739796E+02 -.876491701E+02 -.876247945E+02 -.876009190E+02 -.875776275E+02 -.875550281E+02 -.875332623E+02 -.875125163E+02 -.874930361E+02 -.874751467E+02 -.874592778E+02 -.874459969E+02 -.874360526E+02 -.874304313E+02 -.874304313E+02
 -.874304885E+02 -.874304885E+02 -.874360940E+02 -.874460017E+02 -.874592188E+02 -.874749897E+02 -.874927394E+02 -.875120304E+02 -.875325297E+02 -.875539834E+02 -.875761976E+02 -.875990230E+02 -.876223439E+02 -.876460695E+02 -.876701268E+02 -.876944555E+02 -.877190041E+02 -.877437270E+02 -.877685817E+02 -.877935270E+02 -.878185219E+02 -.878435244E+02 -.878684907E+02 -.878933744E+02 -.879181265E+02 -.879426948E+02 -.879670238E+02 -.879910552E+02 -.880147270E+02 -.880379748E+02 -.880607313E+02 -.880829267E+02 -.881044896E+02 -.881253470E+02 -.881454249E+02 -.881646491E+02 -.881829456E+02 -.882002416E+02 -.882164656E+02 -.882315487E+02 -.882454250E+02 -.882580324E+02 -.882693131E+02 -.882792146E+02 -.882876899E+02 -.882946984E+02 -.883002063E+02 -.883041867E+02 -.883066205E+02 -.883074961E+02 -.883068100E+02 -.883045663E+02 -.883007774E+02 -.882954630E+02 -.882886507E+02 -.882803750E+02 -.882706772E+02 -.882596049E+02 -.882472113E+02 -.882335550E+02 -.882186986E+02 -.882027088E+02 -.881856553E+02 -.881676101E+02 -.881486468E+02 -.881288401E+02 -.881082648E+02 -.880869956E+02 -.880651061E+02 -.880426684E+02 -.880197528E+02 -.879964270E+02 -.879727560E+02 -.879488020E+02 -.879246237E+02 -.879002764E+02 -.878758121E+02 -.878512794E+02 -.878267237E+02 -.878021874E+02 -.877777103E+02 -.877533306E+02 -.877290851E+02 -.877050105E+02 -.876811451E+02 -.876575301E+02 -.876342120E+02 -.876112459E+02 -.875886990E+02 -.875666559E+02 -.875452247E+02 -.875245459E+02 -.875048030E+02 -.874862369E+02 -.874691647E+02 -.874540036E+02 -.874413030E+02 -.874317858E+02 -.874264026E+02 -.874264026E+02
 -.874256721E+02 -.874256721E+02 -.874309984E+02 -.874404075E+02 -.874529514E+02 -.874679070E+02 -.874847229E+02 -.875029787E+02 -.875223535E+02 -.875426014E+02 -.875635341E+02 -.875850058E+02 -.876069032E+02 -.876291366E+02 -.876516337E+02 -.876743350E+02 -.876971894E+02 -.877201520E+02 -.877431813E+02 -.877662378E+02 -.877892826E+02 -.878122763E+02 -.878351787E+02 -.878579476E+02 -.878805390E+02 -.879029065E+02 -.879250016E+02 -.879467733E+02 -.879681683E+02 -.879891311E+02 -.880096044E+02 -.880295293E+02 -.880488455E+02 -.880674919E+02 -.880854067E+02 -.881025285E+02 -.881187959E+02 -.881341489E+02 -.881485290E+02 -.881618796E+02 -.881741470E+02 -.881852805E+02 -.881952334E+02 -.882039630E+02 -.882114314E+02 -.882176058E+02 -.882224588E+02 -.882259690E+02 -.882281208E+02 -.882289051E+02 -.882283189E+02 -.882263659E+02 -.882230557E+02 -.882184046E+02 -.882124347E+02 -.882051739E+02 -.881966556E+02 -.881869185E+02 -.881760058E+02 -.881639650E+02 -.881508472E+02 -.881367070E+02 -.881216014E+02 -.881055896E+02 -.880887323E+02 -.880710914E+02 -.880527290E+02 -.880337074E+02 -.880140883E+02 -.879939325E+02 -.879732994E+02 -.879522467E+02 -.879308303E+02 -.879091036E+02 -.878871178E+02 -.878649213E+02 -.878425603E+02 -.878200781E+02 -.877975159E+02 -.877749125E+02 -.877523051E+02 -.877297297E+02 -.877072216E+02 -.876848169E+02 -.876625531E+02 -.876404713E+02 -.876186183E+02 -.875970489E+02 -.875758304E+02 -.875550465E+02 -.875348041E+02 -.875152408E+02 -.874965357E+02 -.874789226E+02 -.874627083E+02 -.874482949E+02 -.874362107E+02 -.874271494E+02 -.874220213E+02 -.874220213E+02
 -.874206456E+02 -.874206456E+02 -.874256834E+02 -.874345788E+02 -.874464311E+02 -.874605522E+02 -.874764168E+02 -.874936232E+02 -.875118640E+02 -.875309033E+02 -.875505595E+02 -.875706917E+02 -.875911899E+02 -.876119666E+02 -.876329514E+02 -.876540859E+02 -.876753206E+02 -.876966116E+02 -.877179191E+02 -.877392055E+02 -.877604341E+02 -.877815686E+02 -.878025718E+02 -.878234058E+02 -.878440310E+02 -.878644065E+02 -.878844896E+02 -.879042359E+02 -.879235993E+02 -.879425322E+02 -.879609857E+02 -.879789098E+02 -.879962536E+02 -.880129657E+02 -.880289944E+02 -.880442886E+02 -.880587973E+02 -.880724708E+02 -.880852607E+02 -.880971208E+02 -.881080068E+02 -.881178773E+02 -.881266941E+02 -.881344224E+02 -.881410314E+02 -.881464944E+02 -.881507894E+02 -.881538988E+02 -.881558101E+02 -.881565160E+02 -.881560140E+02 -.881543072E+02 -.881514035E+02 -.881473160E+02 -.881420627E+02 -.881356663E+02 -.881281542E+02 -.881195577E+02 -.881099121E+02 -.880992563E+02 -.880876323E+02 -.880750847E+02 -.880616606E+02 -.880474089E+02 -.880323798E+02 -.880166247E+02 -.880001955E+02 -.879831442E+02 -.879655228E+02 -.879473826E+02 -.879287740E+02 -.879097462E+02 -.878903472E+02 -.878706231E+02 -.878506183E+02 -.878303755E+02 -.878099352E+02 -.877893362E+02 -.877686157E+02 -.877478090E+02 -.877269506E+02 -.877060742E+02 -.876852133E+02 -.876644026E+02 -.876436788E+02 -.876230819E+02 -.876026581E+02 -.875824615E+02 -.875625581E+02 -.875430299E+02 -.875239812E+02 -.875055457E+02 -.874878963E+02 -.874712586E+02 -.874559269E+02 -.874422865E+02 -.874308422E+02 -.874222557E+02 -.874173941E+02 -.874173941E+02
 -.874154956E+02 -.874154956E+02 -.874202400E+02 -.874286142E+02 -.874397665E+02 -.874530456E+02 -.874679534E+02 -.874841086E+02 -.875012185E+02 -.875190582E+02 -.875374540E+02 -.875562706E+02 -.875754022E+02 -.875947645E+02 -.876142894E+02 -.876339205E+02 -.876536101E+02 -.876733160E+02 -.876930002E+02 -.877126274E+02 -.877321632E+02 -.877515740E+02 -.877708260E+02 -.877898848E+02 -.878087153E+02 -.878272810E+02 -.878455446E+02 -.878634673E+02 -.878810093E+02 -.878981296E+02 -.879147865E+02 -.879309373E+02 -.879465390E+02 -.879615482E+02 -.879759217E+02 -.879896165E+02 -.880025902E+02 -.880148014E+02 -.880262103E+02 -.880367783E+02 -.880464691E+02 -.880552487E+02 -.880630856E+02 -.880699515E+02 -.880758210E+02 -.880806724E+02 -.880844876E+02 -.880872525E+02 -.880889568E+02 -.880895945E+02 -.880891638E+02 -.880876671E+02 -.880851109E+02 -.880815060E+02 -.880768670E+02 -.880712126E+02 -.880645651E+02 -.880569502E+02 -.880483969E+02 -.880389373E+02 -.880286057E+02 -.880174392E+02 -.880054767E+02 -.879927586E+02 -.879793268E+02 -.879652241E+02 -.879504939E+02 -.879351801E+02 -.879193262E+02 -.879029759E+02 -.878861719E+02 -.878689564E+02 -.878513705E+02 -.878334541E+02 -.878152459E+02 -.877967831E+02 -.877781017E+02 -.877592361E+02 -.877402198E+02 -.877210850E+02 -.877018633E+02 -.876825860E+02 -.876632850E+02 -.876439930E+02 -.876247453E+02 -.876055809E+02 -.875865444E+02 -.875676886E+02 -.875490774E+02 -.875307906E+02 -.875129287E+02 -.874956205E+02 -.874790320E+02 -.874633788E+02 -.874489419E+02 -.874360881E+02 -.874252970E+02 -.874171964E+02 -.874126082E+02 -.874126082E+02
 -.874102906E+02 -.874102906E+02 -.874147403E+02 -.874225918E+02 -.874330435E+02 -.874454818E+02 -.874594370E+02 -.874745488E+02 -.874905403E+02 -.875071983E+02 -.875243575E+02 -.875418894E+02 -.875596927E+02 -.875776869E+02 -.875958069E+02 -.876139985E+02 -.876322162E+02 -.876504199E+02 -.876685738E+02 -.876866444E+02 -.877046001E+02 -.877224099E+02 -.877400430E+02 -.877574686E+02 -.877746550E+02 -.877915703E+02 -.878081815E+02 -.878244548E+02 -.878403557E+02 -.878558490E+02 -.878708987E+02 -.878854687E+02 -.878995223E+02 -.879130230E+02 -.879259341E+02 -.879382197E+02 -.879498443E+02 -.879607734E+02 -.879709738E+02 -.879804134E+02 -.879890624E+02 -.879968924E+02 -.880038776E+02 -.880099945E+02 -.880152225E+02 -.880195436E+02 -.880229429E+02 -.880254090E+02 -.880269335E+02 -.880275113E+02 -.880271412E+02 -.880258250E+02 -.880235681E+02 -.880203794E+02 -.880162709E+02 -.880112581E+02 -.880053591E+02 -.879985953E+02 -.879909907E+02 -.879825714E+02 -.879733663E+02 -.879634058E+02 -.879527223E+02 -.879413495E+02 -.879293224E+02 -.879166768E+02 -.879034492E+02 -.878896764E+02 -.878753955E+02 -.878606432E+02 -.878454563E+02 -.878298706E+02 -.878139217E+02 -.877976440E+02 -.877810712E+02 -.877642360E+02 -.877471700E+02 -.877299040E+02 -.877124680E+02 -.876948912E+02 -.876772025E+02 -.876594309E+02 -.876416062E+02 -.876237594E+02 -.876059240E+02 -.875881375E+02 -.875704426E+02 -.875528902E+02 -.875355419E+02 -.875184741E+02 -.875017833E+02 -.874855924E+02 -.874700598E+02 -.874553902E+02 -.874418504E+02 -.874297874E+02 -.874196548E+02 -.874120451E+02 -.874077334E+02 -.874077334E+02
 -.874050841E+02 -.874050841E+02 -.874092406E+02 -.874165725E+02 -.874263288E+02 -.874379343E+02 -.874509481E+02 -.874650314E+02 -.874799238E+02 -.874954242E+02 -.875113765E+02 -.875276590E+02 -.875441759E+02 -.875608506E+02 -.875776213E+02 -.875944366E+02 -.876112532E+02 -.876280334E+02 -.876447434E+02 -.876613523E+02 -.876778306E+02 -.876941500E+02 -.877102825E+02 -.877262004E+02 -.877418755E+02 -.877572795E+02 -.877723834E+02 -.877871577E+02 -.878015725E+02 -.878155974E+02 -.878292016E+02 -.878423540E+02 -.878550235E+02 -.878671790E+02 -.878787898E+02 -.878898254E+02 -.879002560E+02 -.879100528E+02 -.879191880E+02 -.879276350E+02 -.879353686E+02 -.879423657E+02 -.879486047E+02 -.879540661E+02 -.879587330E+02 -.879625905E+02 -.879656263E+02 -.879678311E+02 -.879691978E+02 -.879697225E+02 -.879694040E+02 -.879682438E+02 -.879662466E+02 -.879634196E+02 -.879597727E+02 -.879553187E+02 -.879500727E+02 -.879440523E+02 -.879372774E+02 -.879297698E+02 -.879215532E+02 -.879126533E+02 -.879030969E+02 -.878929122E+02 -.878821285E+02 -.878707760E+02 -.878588854E+02 -.878464878E+02 -.878336146E+02 -.878202971E+02 -.878065667E+02 -.877924542E+02 -.877779901E+02 -.877632045E+02 -.877481265E+02 -.877327849E+02 -.877172075E+02 -.877014218E+02 -.876854546E+02 -.876693323E+02 -.876530813E+02 -.876367285E+02 -.876203013E+02 -.876038290E+02 -.875873433E+02 -.875708795E+02 -.875544786E+02 -.875381890E+02 -.875220696E+02 -.875061931E+02 -.874906512E+02 -.874755607E+02 -.874610713E+02 -.874473769E+02 -.874347287E+02 -.874234537E+02 -.874139785E+02 -.874068599E+02 -.874028252E+02 -.874028252E+02
 -.873999169E+02 -.873999169E+02 -.874037835E+02 -.874106024E+02 -.874196731E+02 -.874304587E+02 -.874425474E+02 -.874556224E+02 -.874694398E+02 -.874838110E+02 -.874985896E+02 -.875136611E+02 -.875289351E+02 -.875443395E+02 -.875598160E+02 -.875753162E+02 -.875907993E+02 -.876062299E+02 -.876215766E+02 -.876368105E+02 -.876519047E+02 -.876668331E+02 -.876815706E+02 -.876960921E+02 -.877103727E+02 -.877243871E+02 -.877381099E+02 -.877515154E+02 -.877645775E+02 -.877772701E+02 -.877895664E+02 -.878014401E+02 -.878128644E+02 -.878238130E+02 -.878342598E+02 -.878441790E+02 -.878535456E+02 -.878623353E+02 -.878705248E+02 -.878780918E+02 -.878850154E+02 -.878912762E+02 -.878968562E+02 -.879017394E+02 -.879059116E+02 -.879093605E+02 -.879120759E+02 -.879140501E+02 -.879152773E+02 -.879157542E+02 -.879154799E+02 -.879144557E+02 -.879126853E+02 -.879101748E+02 -.879069325E+02 -.879029690E+02 -.878982967E+02 -.878929304E+02 -.878868865E+02 -.878801834E+02 -.878728407E+02 -.878648799E+02 -.878563235E+02 -.878471952E+02 -.878375195E+02 -.878273220E+02 -.878166285E+02 -.878054654E+02 -.877938595E+02 -.877818374E+02 -.877694260E+02 -.877566519E+02 -.877435412E+02 -.877301202E+02 -.877164142E+02 -.877024484E+02 -.876882475E+02 -.876738358E+02 -.876592374E+02 -.876444760E+02 -.876295757E+02 -.876145612E+02 -.875994578E+02 -.875842929E+02 -.875690961E+02 -.875539008E+02 -.875387457E+02 -.875236767E+02 -.875087494E+02 -.874940327E+02 -.874796132E+02 -.874656010E+02 -.874521370E+02 -.874394033E+02 -.874276357E+02 -.874171406E+02 -.874083171E+02 -.874016859E+02 -.873979265E+02 -.873979265E+02
 -.873948192E+02 -.873948192E+02 -.873984008E+02 -.874047156E+02 -.874131135E+02 -.874230957E+02 -.874342792E+02 -.874463695E+02 -.874591391E+02 -.874724124E+02 -.874860526E+02 -.874999525E+02 -.875140278E+02 -.875282108E+02 -.875424469E+02 -.875566906E+02 -.875709041E+02 -.875850541E+02 -.875991116E+02 -.876130499E+02 -.876268443E+02 -.876404711E+02 -.876539076E+02 -.876671313E+02 -.876801200E+02 -.876928513E+02 -.877053029E+02 -.877174523E+02 -.877292769E+02 -.877407539E+02 -.877518604E+02 -.877625736E+02 -.877728709E+02 -.877827296E+02 -.877921276E+02 -.878010430E+02 -.878094548E+02 -.878173423E+02 -.878246861E+02 -.878314674E+02 -.878376686E+02 -.878432736E+02 -.878482673E+02 -.878526364E+02 -.878563689E+02 -.878594547E+02 -.878618854E+02 -.878636544E+02 -.878647571E+02 -.878651906E+02 -.878649543E+02 -.878640491E+02 -.878624783E+02 -.878602470E+02 -.878573619E+02 -.878538319E+02 -.878496675E+02 -.878448809E+02 -.878394860E+02 -.878334978E+02 -.878269332E+02 -.878198098E+02 -.878121468E+02 -.878039640E+02 -.877952822E+02 -.877861228E+02 -.877765079E+02 -.877664599E+02 -.877560016E+02 -.877451557E+02 -.877339453E+02 -.877223932E+02 -.877105223E+02 -.876983550E+02 -.876859137E+02 -.876732204E+02 -.876602968E+02 -.876471647E+02 -.876338453E+02 -.876203603E+02 -.876067315E+02 -.875929813E+02 -.875791331E+02 -.875652123E+02 -.875512466E+02 -.875372671E+02 -.875233102E+02 -.875094190E+02 -.874956458E+02 -.874820554E+02 -.874687289E+02 -.874557695E+02 -.874433091E+02 -.874315178E+02 -.874206157E+02 -.874108883E+02 -.874027074E+02 -.873965572E+02 -.873930697E+02 -.873930697E+02
 -.873898124E+02 -.873898124E+02 -.873931148E+02 -.873989363E+02 -.874066763E+02 -.874158738E+02 -.874261744E+02 -.874373055E+02 -.874490566E+02 -.874612646E+02 -.874738024E+02 -.874865708E+02 -.874994909E+02 -.875125001E+02 -.875255472E+02 -.875385902E+02 -.875515937E+02 -.875645272E+02 -.875773635E+02 -.875900784E+02 -.876026492E+02 -.876150545E+02 -.876272738E+02 -.876392869E+02 -.876510740E+02 -.876626155E+02 -.876738916E+02 -.876848827E+02 -.876955691E+02 -.877059311E+02 -.877159489E+02 -.877256029E+02 -.877348736E+02 -.877437418E+02 -.877521886E+02 -.877601954E+02 -.877677444E+02 -.877748182E+02 -.877814002E+02 -.877874747E+02 -.877930270E+02 -.877980434E+02 -.878025113E+02 -.878064196E+02 -.878097584E+02 -.878125190E+02 -.878146946E+02 -.878162796E+02 -.878172701E+02 -.878176638E+02 -.878174602E+02 -.878166601E+02 -.878152662E+02 -.878132827E+02 -.878107153E+02 -.878075715E+02 -.878038599E+02 -.877995910E+02 -.877947761E+02 -.877894280E+02 -.877835609E+02 -.877771896E+02 -.877703302E+02 -.877629995E+02 -.877552150E+02 -.877469949E+02 -.877383580E+02 -.877293233E+02 -.877199102E+02 -.877101383E+02 -.877000274E+02 -.876895972E+02 -.876788673E+02 -.876678574E+02 -.876565869E+02 -.876450752E+02 -.876333415E+02 -.876214049E+02 -.876092845E+02 -.875969998E+02 -.875845704E+02 -.875720168E+02 -.875593605E+02 -.875466248E+02 -.875338354E+02 -.875210213E+02 -.875082163E+02 -.874954607E+02 -.874828034E+02 -.874703046E+02 -.874580402E+02 -.874461061E+02 -.874346252E+02 -.874237553E+02 -.874137007E+02 -.874047262E+02 -.873971761E+02 -.873914987E+02 -.873882787E+02 -.873882787E+02
 -.873849105E+02 -.873849105E+02 -.873879403E+02 -.873932803E+02 -.874003786E+02 -.874088113E+02 -.874182526E+02 -.874284514E+02 -.874392138E+02 -.874503895E+02 -.874618611E+02 -.874735371E+02 -.874853445E+02 -.874972254E+02 -.875091325E+02 -.875210270E+02 -.875328762E+02 -.875446519E+02 -.875563293E+02 -.875678863E+02 -.875793021E+02 -.875905575E+02 -.876016340E+02 -.876125136E+02 -.876231787E+02 -.876336119E+02 -.876437960E+02 -.876537137E+02 -.876633479E+02 -.876726814E+02 -.876816973E+02 -.876903787E+02 -.876987088E+02 -.877066711E+02 -.877142496E+02 -.877214285E+02 -.877281925E+02 -.877345270E+02 -.877404180E+02 -.877458521E+02 -.877508171E+02 -.877553013E+02 -.877592942E+02 -.877627864E+02 -.877657697E+02 -.877682368E+02 -.877701819E+02 -.877716004E+02 -.877724891E+02 -.877728460E+02 -.877726707E+02 -.877719639E+02 -.877707278E+02 -.877689660E+02 -.877666833E+02 -.877638859E+02 -.877605812E+02 -.877567776E+02 -.877524851E+02 -.877477142E+02 -.877424769E+02 -.877367857E+02 -.877306541E+02 -.877240964E+02 -.877171275E+02 -.877097627E+02 -.877020180E+02 -.876939098E+02 -.876854545E+02 -.876766689E+02 -.876675701E+02 -.876581750E+02 -.876485007E+02 -.876385643E+02 -.876283826E+02 -.876179727E+02 -.876073515E+02 -.875965360E+02 -.875855431E+02 -.875743903E+02 -.875630953E+02 -.875516766E+02 -.875401540E+02 -.875285487E+02 -.875168843E+02 -.875051878E+02 -.874934904E+02 -.874818294E+02 -.874702501E+02 -.874588085E+02 -.874475747E+02 -.874366375E+02 -.874261104E+02 -.874161394E+02 -.874069127E+02 -.873986745E+02 -.873917419E+02 -.873865278E+02 -.873835700E+02 -.873835700E+02
 -.873801221E+02 -.873801221E+02 -.873828860E+02 -.873877568E+02 -.873942302E+02 -.874019188E+02 -.874105247E+02 -.874198182E+02 -.874296218E+02 -.874397976E+02 -.874502384E+02 -.874608598E+02 -.874715951E+02 -.874823909E+02 -.874932040E+02 -.875039986E+02 -.875147447E+02 -.875254167E+02 -.875359919E+02 -.875464500E+02 -.875567724E+02 -.875669419E+02 -.875769416E+02 -.875867558E+02 -.875963688E+02 -.876057652E+02 -.876149299E+02 -.876238480E+02 -.876325043E+02 -.876408842E+02 -.876489728E+02 -.876567558E+02 -.876642186E+02 -.876713473E+02 -.876781280E+02 -.876845474E+02 -.876905924E+02 -.876962507E+02 -.877015103E+02 -.877063601E+02 -.877107895E+02 -.877147889E+02 -.877183494E+02 -.877214631E+02 -.877241229E+02 -.877263229E+02 -.877280582E+02 -.877293249E+02 -.877301204E+02 -.877304430E+02 -.877302922E+02 -.877296688E+02 -.877285746E+02 -.877270126E+02 -.877249869E+02 -.877225025E+02 -.877195659E+02 -.877161840E+02 -.877123652E+02 -.877081186E+02 -.877034539E+02 -.876983819E+02 -.876929141E+02 -.876870625E+02 -.876808397E+02 -.876742587E+02 -.876673333E+02 -.876600772E+02 -.876525047E+02 -.876446301E+02 -.876364681E+02 -.876280333E+02 -.876193405E+02 -.876104044E+02 -.876012399E+02 -.875918618E+02 -.875822850E+02 -.875725245E+02 -.875625954E+02 -.875525133E+02 -.875422940E+02 -.875319543E+02 -.875215120E+02 -.875109867E+02 -.875003998E+02 -.874897760E+02 -.874791442E+02 -.874685386E+02 -.874580009E+02 -.874475826E+02 -.874373482E+02 -.874273794E+02 -.874177802E+02 -.874086847E+02 -.874002654E+02 -.873927459E+02 -.873864168E+02 -.873816555E+02 -.873789542E+02 -.873789542E+02
 -.873754507E+02 -.873754507E+02 -.873779557E+02 -.873823697E+02 -.873882350E+02 -.873952001E+02 -.874029944E+02 -.874114091E+02 -.874202830E+02 -.874294906E+02 -.874389343E+02 -.874485373E+02 -.874582388E+02 -.874679902E+02 -.874777519E+02 -.874874915E+02 -.874971816E+02 -.875067990E+02 -.875163231E+02 -.875257356E+02 -.875350198E+02 -.875441601E+02 -.875531417E+02 -.875619506E+02 -.875705728E+02 -.875789949E+02 -.875872036E+02 -.875951859E+02 -.876029288E+02 -.876104194E+02 -.876176451E+02 -.876245933E+02 -.876312517E+02 -.876376083E+02 -.876436514E+02 -.876493694E+02 -.876547514E+02 -.876597869E+02 -.876644657E+02 -.876687783E+02 -.876727160E+02 -.876762705E+02 -.876794344E+02 -.876822010E+02 -.876845644E+02 -.876865195E+02 -.876880623E+02 -.876891896E+02 -.876898990E+02 -.876901892E+02 -.876900599E+02 -.876895116E+02 -.876885459E+02 -.876871652E+02 -.876853731E+02 -.876831738E+02 -.876805726E+02 -.876775756E+02 -.876741896E+02 -.876704223E+02 -.876662821E+02 -.876617780E+02 -.876569196E+02 -.876517172E+02 -.876461815E+02 -.876403236E+02 -.876341550E+02 -.876276876E+02 -.876209336E+02 -.876139053E+02 -.876066151E+02 -.875990758E+02 -.875913002E+02 -.875833009E+02 -.875750910E+02 -.875666833E+02 -.875580910E+02 -.875493272E+02 -.875404053E+02 -.875313391E+02 -.875221428E+02 -.875128315E+02 -.875034213E+02 -.874939298E+02 -.874843765E+02 -.874747840E+02 -.874651784E+02 -.874555911E+02 -.874460602E+02 -.874366327E+02 -.874273674E+02 -.874183388E+02 -.874096419E+02 -.874013985E+02 -.873937659E+02 -.873869474E+02 -.873812071E+02 -.873768881E+02 -.873744374E+02 -.873744374E+02
 -.873708968E+02 -.873708968E+02 -.873731497E+02 -.873771190E+02 -.873823927E+02 -.873886543E+02 -.873956600E+02 -.874032216E+02 -.874111937E+02 -.874194632E+02 -.874279418E+02 -.874365604E+02 -.874452639E+02 -.874540084E+02 -.874627582E+02 -.874714839E+02 -.874801609E+02 -.874887682E+02 -.874972873E+02 -.875057019E+02 -.875139970E+02 -.875221587E+02 -.875301739E+02 -.875380302E+02 -.875457154E+02 -.875532178E+02 -.875605257E+02 -.875676278E+02 -.875745129E+02 -.875811698E+02 -.875875877E+02 -.875937558E+02 -.875996637E+02 -.876053009E+02 -.876106575E+02 -.876157237E+02 -.876204902E+02 -.876249481E+02 -.876290888E+02 -.876329044E+02 -.876363872E+02 -.876395306E+02 -.876423280E+02 -.876447741E+02 -.876468637E+02 -.876485926E+02 -.876499575E+02 -.876509556E+02 -.876515850E+02 -.876518446E+02 -.876517340E+02 -.876512538E+02 -.876504052E+02 -.876491904E+02 -.876476123E+02 -.876456745E+02 -.876433813E+02 -.876407380E+02 -.876377502E+02 -.876344246E+02 -.876307680E+02 -.876267881E+02 -.876224931E+02 -.876178917E+02 -.876129929E+02 -.876078061E+02 -.876023412E+02 -.875966082E+02 -.875906176E+02 -.875843798E+02 -.875779056E+02 -.875712059E+02 -.875642917E+02 -.875571740E+02 -.875498641E+02 -.875423731E+02 -.875347125E+02 -.875268939E+02 -.875189291E+02 -.875108302E+02 -.875026099E+02 -.874942816E+02 -.874858597E+02 -.874773600E+02 -.874688002E+02 -.874602005E+02 -.874515848E+02 -.874429812E+02 -.874344244E+02 -.874259567E+02 -.874176316E+02 -.874095163E+02 -.874016966E+02 -.873942827E+02 -.873874164E+02 -.873812813E+02 -.873761153E+02 -.873722280E+02 -.873700220E+02 -.873700220E+02
 -.873664585E+02 -.873664585E+02 -.873684658E+02 -.873720021E+02 -.873767001E+02 -.873822774E+02 -.873885164E+02 -.873952492E+02 -.874023459E+02 -.874097055E+02 -.874172491E+02 -.874249148E+02 -.874326535E+02 -.874404257E+02 -.874481996E+02 -.874559489E+02 -.874636516E+02 -.874712889E+02 -.874788444E+02 -.874863036E+02 -.874936533E+02 -.875008811E+02 -.875079755E+02 -.875149257E+02 -.875217210E+02 -.875283512E+02 -.875348062E+02 -.875410763E+02 -.875471516E+02 -.875530228E+02 -.875586805E+02 -.875641154E+02 -.875693187E+02 -.875742815E+02 -.875789953E+02 -.875834519E+02 -.875876433E+02 -.875915621E+02 -.875952010E+02 -.875985532E+02 -.876016125E+02 -.876043731E+02 -.876068297E+02 -.876089775E+02 -.876108124E+02 -.876123309E+02 -.876135301E+02 -.876144078E+02 -.876149622E+02 -.876151925E+02 -.876150984E+02 -.876146804E+02 -.876139395E+02 -.876128775E+02 -.876114968E+02 -.876098005E+02 -.876077922E+02 -.876054763E+02 -.876028577E+02 -.875999416E+02 -.875967341E+02 -.875932416E+02 -.875894710E+02 -.875854295E+02 -.875811248E+02 -.875765650E+02 -.875717583E+02 -.875667133E+02 -.875614388E+02 -.875559437E+02 -.875502374E+02 -.875443290E+02 -.875382280E+02 -.875319439E+02 -.875254863E+02 -.875188651E+02 -.875120901E+02 -.875051714E+02 -.874981194E+02 -.874909446E+02 -.874836583E+02 -.874762723E+02 -.874687993E+02 -.874612536E+02 -.874536507E+02 -.874460089E+02 -.874383494E+02 -.874306975E+02 -.874230842E+02 -.874155476E+02 -.874081353E+02 -.874009077E+02 -.873939415E+02 -.873873352E+02 -.873812156E+02 -.873757467E+02 -.873711412E+02 -.873676751E+02 -.873657080E+02 -.873657080E+02
 -.873621336E+02 -.873621336E+02 -.873639016E+02 -.873670160E+02 -.873711532E+02 -.873760642E+02 -.873815572E+02 -.873874840E+02 -.873937300E+02 -.874002061E+02 -.874068425E+02 -.874135846E+02 -.874203888E+02 -.874272204E+02 -.874340513E+02 -.874408582E+02 -.874476216E+02 -.874543251E+02 -.874609541E+02 -.874674959E+02 -.874739388E+02 -.874802723E+02 -.874864862E+02 -.874925710E+02 -.874985176E+02 -.875043172E+02 -.875099610E+02 -.875154408E+02 -.875207481E+02 -.875258749E+02 -.875308132E+02 -.875355553E+02 -.875400934E+02 -.875444203E+02 -.875485286E+02 -.875524115E+02 -.875560623E+02 -.875594746E+02 -.875626424E+02 -.875655601E+02 -.875682223E+02 -.875706242E+02 -.875727614E+02 -.875746299E+02 -.875762263E+02 -.875775477E+02 -.875785915E+02 -.875793559E+02 -.875798397E+02 -.875800419E+02 -.875799625E+02 -.875796017E+02 -.875789604E+02 -.875780402E+02 -.875768430E+02 -.875753714E+02 -.875736284E+02 -.875716178E+02 -.875693434E+02 -.875668099E+02 -.875640223E+02 -.875609858E+02 -.875577063E+02 -.875541899E+02 -.875504431E+02 -.875464724E+02 -.875422851E+02 -.875378882E+02 -.875332893E+02 -.875284959E+02 -.875235158E+02 -.875183570E+02 -.875130274E+02 -.875075352E+02 -.875018887E+02 -.874960962E+02 -.874901662E+02 -.874841076E+02 -.874779291E+02 -.874716402E+02 -.874652505E+02 -.874587703E+02 -.874522110E+02 -.874455849E+02 -.874389059E+02 -.874321901E+02 -.874254561E+02 -.874187264E+02 -.874120285E+02 -.874053959E+02 -.873988710E+02 -.873925070E+02 -.873863718E+02 -.873805525E+02 -.873751610E+02 -.873703421E+02 -.873662835E+02 -.873632288E+02 -.873614950E+02 -.873614950E+02
 -.873579223E+02 -.873579223E+02 -.873594568E+02 -.873621598E+02 -.873657503E+02 -.873700121E+02 -.873747785E+02 -.873799207E+02 -.873853392E+02 -.873909562E+02 -.873967113E+02 -.874025568E+02 -.874084548E+02 -.874143750E+02 -.874202930E+02 -.874261884E+02 -.874320445E+02 -.874378467E+02 -.874435826E+02 -.874492411E+02 -.874548121E+02 -.874602864E+02 -.874656554E+02 -.874709110E+02 -.874760453E+02 -.874810507E+02 -.874859200E+02 -.874906459E+02 -.874952215E+02 -.874996399E+02 -.875038944E+02 -.875079784E+02 -.875118855E+02 -.875156096E+02 -.875191446E+02 -.875224846E+02 -.875256242E+02 -.875285581E+02 -.875312811E+02 -.875337887E+02 -.875360764E+02 -.875381401E+02 -.875399763E+02 -.875415816E+02 -.875429531E+02 -.875440886E+02 -.875449858E+02 -.875456433E+02 -.875460600E+02 -.875462352E+02 -.875461688E+02 -.875458609E+02 -.875453125E+02 -.875445247E+02 -.875434992E+02 -.875422380E+02 -.875407438E+02 -.875390195E+02 -.875370685E+02 -.875348946E+02 -.875325018E+02 -.875298947E+02 -.875270780E+02 -.875240568E+02 -.875208365E+02 -.875174227E+02 -.875138212E+02 -.875100382E+02 -.875060798E+02 -.875019524E+02 -.874976626E+02 -.874932170E+02 -.874886224E+02 -.874838856E+02 -.874790137E+02 -.874740138E+02 -.874688932E+02 -.874636592E+02 -.874583195E+02 -.874528822E+02 -.874473555E+02 -.874417485E+02 -.874360709E+02 -.874303333E+02 -.874245480E+02 -.874187287E+02 -.874128920E+02 -.874070573E+02 -.874012484E+02 -.873954949E+02 -.873898334E+02 -.873843104E+02 -.873789851E+02 -.873739332E+02 -.873692521E+02 -.873650677E+02 -.873615433E+02 -.873588905E+02 -.873573847E+02 -.873573847E+02
 -.873538321E+02 -.873538321E+02 -.873551386E+02 -.873574402E+02 -.873604976E+02 -.873641265E+02 -.873681850E+02 -.873725633E+02 -.873771763E+02 -.873819579E+02 -.873868564E+02 -.873918311E+02 -.873968496E+02 -.874018861E+02 -.874069195E+02 -.874119327E+02 -.874169112E+02 -.874218427E+02 -.874267165E+02 -.874315232E+02 -.874362542E+02 -.874409017E+02 -.874454585E+02 -.874499176E+02 -.874542725E+02 -.874585168E+02 -.874626444E+02 -.874666493E+02 -.874705256E+02 -.874742676E+02 -.874778697E+02 -.874813266E+02 -.874846329E+02 -.874877834E+02 -.874907732E+02 -.874935976E+02 -.874962519E+02 -.874987317E+02 -.875010329E+02 -.875031518E+02 -.875050845E+02 -.875068280E+02 -.875083790E+02 -.875097351E+02 -.875108938E+02 -.875118530E+02 -.875126113E+02 -.875131673E+02 -.875135201E+02 -.875136692E+02 -.875136144E+02 -.875133560E+02 -.875128945E+02 -.875122311E+02 -.875113670E+02 -.875103040E+02 -.875090442E+02 -.875075900E+02 -.875059441E+02 -.875041097E+02 -.875020901E+02 -.874998890E+02 -.874975103E+02 -.874949583E+02 -.874922373E+02 -.874893519E+02 -.874863070E+02 -.874831076E+02 -.874797587E+02 -.874762658E+02 -.874726342E+02 -.874688694E+02 -.874649772E+02 -.874609631E+02 -.874568331E+02 -.874525931E+02 -.874482492E+02 -.874438076E+02 -.874392749E+02 -.874346577E+02 -.874299631E+02 -.874251988E+02 -.874203730E+02 -.874154948E+02 -.874105746E+02 -.874056244E+02 -.874006579E+02 -.873956921E+02 -.873907473E+02 -.873858487E+02 -.873810276E+02 -.873763238E+02 -.873717878E+02 -.873674843E+02 -.873634964E+02 -.873599316E+02 -.873569289E+02 -.873546689E+02 -.873533862E+02 -.873533862E+02
 -.873498877E+02 -.873498877E+02 -.873509719E+02 -.873528823E+02 -.873554204E+02 -.873584333E+02 -.873618031E+02 -.873654387E+02 -.873692693E+02 -.873732399E+02 -.873773075E+02 -.873814380E+02 -.873856046E+02 -.873897858E+02 -.873939639E+02 -.873981247E+02 -.874022559E+02 -.874063475E+02 -.874103904E+02 -.874143769E+02 -.874182997E+02 -.874221525E+02 -.874259292E+02 -.874296241E+02 -.874332317E+02 -.874367469E+02 -.874401646E+02 -.874434798E+02 -.874466879E+02 -.874497840E+02 -.874527638E+02 -.874556227E+02 -.874583565E+02 -.874609610E+02 -.874634321E+02 -.874657660E+02 -.874679590E+02 -.874700075E+02 -.874719082E+02 -.874736581E+02 -.874752541E+02 -.874766937E+02 -.874779744E+02 -.874790940E+02 -.874800508E+02 -.874808429E+02 -.874814693E+02 -.874819287E+02 -.874822206E+02 -.874823445E+02 -.874823002E+02 -.874820879E+02 -.874817083E+02 -.874811619E+02 -.874804501E+02 -.874795740E+02 -.874785355E+02 -.874773365E+02 -.874759791E+02 -.874744659E+02 -.874727996E+02 -.874709831E+02 -.874690197E+02 -.874669127E+02 -.874646656E+02 -.874622822E+02 -.874597664E+02 -.874571222E+02 -.874543538E+02 -.874514656E+02 -.874484618E+02 -.874453470E+02 -.874421259E+02 -.874388030E+02 -.874353832E+02 -.874318713E+02 -.874282724E+02 -.874245915E+02 -.874208341E+02 -.874170057E+02 -.874131122E+02 -.874091600E+02 -.874051558E+02 -.874011073E+02 -.873970232E+02 -.873929133E+02 -.873887894E+02 -.873846654E+02 -.873805584E+02 -.873764894E+02 -.873724846E+02 -.873685770E+02 -.873648088E+02 -.873612338E+02 -.873579211E+02 -.873549601E+02 -.873524664E+02 -.873505896E+02 -.873495247E+02 -.873495247E+02
 -.873461490E+02 -.873461490E+02 -.873470176E+02 -.873485488E+02 -.873505842E+02 -.873530013E+02 -.873557059E+02 -.873586247E+02 -.873617010E+02 -.873648905E+02 -.873681584E+02 -.873714776E+02 -.873748261E+02 -.873781866E+02 -.873815448E+02 -.873848891E+02 -.873882096E+02 -.873914980E+02 -.873947471E+02 -.873979505E+02 -.874011025E+02 -.874041977E+02 -.874072313E+02 -.874101988E+02 -.874130957E+02 -.874159178E+02 -.874186612E+02 -.874213219E+02 -.874238960E+02 -.874263800E+02 -.874287701E+02 -.874310628E+02 -.874332549E+02 -.874353429E+02 -.874373236E+02 -.874391941E+02 -.874409515E+02 -.874425928E+02 -.874441156E+02 -.874455173E+02 -.874467958E+02 -.874479488E+02 -.874489745E+02 -.874498713E+02 -.874506376E+02 -.874512722E+02 -.874517740E+02 -.874521423E+02 -.874523764E+02 -.874524761E+02 -.874524413E+02 -.874522721E+02 -.874519689E+02 -.874515323E+02 -.874509632E+02 -.874502627E+02 -.874494320E+02 -.874484728E+02 -.874473868E+02 -.874461758E+02 -.874448421E+02 -.874433879E+02 -.874418157E+02 -.874401283E+02 -.874383283E+02 -.874364188E+02 -.874344027E+02 -.874322834E+02 -.874300640E+02 -.874277481E+02 -.874253390E+02 -.874228403E+02 -.874202557E+02 -.874175889E+02 -.874148437E+02 -.874120240E+02 -.874091338E+02 -.874061773E+02 -.874031588E+02 -.874000827E+02 -.873969537E+02 -.873937771E+02 -.873905584E+02 -.873873038E+02 -.873840203E+02 -.873807161E+02 -.873774005E+02 -.873740849E+02 -.873707833E+02 -.873675125E+02 -.873642938E+02 -.873611539E+02 -.873581267E+02 -.873552554E+02 -.873525958E+02 -.873502194E+02 -.873482188E+02 -.873467140E+02 -.873458606E+02 -.873458606E+02
 -.873427456E+02 -.873427456E+02 -.873434083E+02 -.873445785E+02 -.873461363E+02 -.873479887E+02 -.873500639E+02 -.873523061E+02 -.873546717E+02 -.873571265E+02 -.873596437E+02 -.873622022E+02 -.873647848E+02 -.873673779E+02 -.873699703E+02 -.873725527E+02 -.873751174E+02 -.873776577E+02 -.873801680E+02 -.873826432E+02 -.873850787E+02 -.873874703E+02 -.873898143E+02 -.873921070E+02 -.873943450E+02 -.873965250E+02 -.873986440E+02 -.874006988E+02 -.874026866E+02 -.874046044E+02 -.874064496E+02 -.874082194E+02 -.874099112E+02 -.874115225E+02 -.874130508E+02 -.874144940E+02 -.874158496E+02 -.874171157E+02 -.874182902E+02 -.874193712E+02 -.874203571E+02 -.874212463E+02 -.874220372E+02 -.874227287E+02 -.874233197E+02 -.874238091E+02 -.874241962E+02 -.874244803E+02 -.874246612E+02 -.874247384E+02 -.874247120E+02 -.874245820E+02 -.874243488E+02 -.874240127E+02 -.874235746E+02 -.874230351E+02 -.874223953E+02 -.874216564E+02 -.874208196E+02 -.874198865E+02 -.874188585E+02 -.874177376E+02 -.874165256E+02 -.874152245E+02 -.874138364E+02 -.874123636E+02 -.874108084E+02 -.874091733E+02 -.874074606E+02 -.874056732E+02 -.874038135E+02 -.874018844E+02 -.873998886E+02 -.873978290E+02 -.873957086E+02 -.873935303E+02 -.873912974E+02 -.873890129E+02 -.873866803E+02 -.873843031E+02 -.873818850E+02 -.873794301E+02 -.873769428E+02 -.873744280E+02 -.873718914E+02 -.873693392E+02 -.873667791E+02 -.873642200E+02 -.873616729E+02 -.873591510E+02 -.873566709E+02 -.873542535E+02 -.873519250E+02 -.873497187E+02 -.873476773E+02 -.873458555E+02 -.873443239E+02 -.873431735E+02 -.873425221E+02 -.873425221E+02
 -.873399348E+02 -.873399348E+02 -.873404106E+02 -.873412547E+02 -.873423836E+02 -.873437316E+02 -.873452476E+02 -.873468912E+02 -.873486305E+02 -.873504402E+02 -.873523003E+02 -.873541945E+02 -.873561097E+02 -.873580353E+02 -.873599626E+02 -.873618842E+02 -.873637941E+02 -.873656869E+02 -.873675582E+02 -.873694040E+02 -.873712206E+02 -.873730049E+02 -.873747538E+02 -.873764646E+02 -.873781346E+02 -.873797614E+02 -.873813425E+02 -.873828758E+02 -.873843589E+02 -.873857897E+02 -.873871662E+02 -.873884864E+02 -.873897482E+02 -.873909499E+02 -.873920897E+02 -.873931658E+02 -.873941765E+02 -.873951205E+02 -.873959960E+02 -.873968019E+02 -.873975368E+02 -.873981996E+02 -.873987891E+02 -.873993046E+02 -.873997451E+02 -.874001099E+02 -.874003985E+02 -.874006104E+02 -.874007454E+02 -.874008032E+02 -.874007837E+02 -.874006872E+02 -.874005137E+02 -.874002637E+02 -.873999375E+02 -.873995359E+02 -.873990595E+02 -.873985091E+02 -.873978859E+02 -.873971907E+02 -.873964249E+02 -.873955897E+02 -.873946866E+02 -.873937168E+02 -.873926822E+02 -.873915842E+02 -.873904247E+02 -.873892054E+02 -.873879282E+02 -.873865950E+02 -.873852078E+02 -.873837686E+02 -.873822795E+02 -.873807428E+02 -.873791605E+02 -.873775349E+02 -.873758685E+02 -.873741637E+02 -.873724231E+02 -.873706494E+02 -.873688454E+02 -.873670145E+02 -.873651600E+02 -.873632859E+02 -.873613965E+02 -.873594969E+02 -.873575932E+02 -.873556924E+02 -.873538030E+02 -.873519354E+02 -.873501023E+02 -.873483196E+02 -.873466070E+02 -.873449893E+02 -.873434975E+02 -.873421714E+02 -.873410612E+02 -.873402311E+02 -.873397633E+02 -.873397633E+02
 -.873381833E+02 -.873381833E+02 -.873385171E+02 -.873391182E+02 -.873399326E+02 -.873409163E+02 -.873420332E+02 -.873432539E+02 -.873445544E+02 -.873459150E+02 -.873473197E+02 -.873487556E+02 -.873502117E+02 -.873516793E+02 -.873531511E+02 -.873546208E+02 -.873560834E+02 -.873575345E+02 -.873589701E+02 -.873603871E+02 -.873617823E+02 -.873631532E+02 -.873644973E+02 -.873658124E+02 -.873670963E+02 -.873683470E+02 -.873695628E+02 -.873707417E+02 -.873718821E+02 -.873729822E+02 -.873740406E+02 -.873750556E+02 -.873760257E+02 -.873769495E+02 -.873778256E+02 -.873786527E+02 -.873794296E+02 -.873801551E+02 -.873808280E+02 -.873814473E+02 -.873820121E+02 -.873825214E+02 -.873829745E+02 -.873833705E+02 -.873837091E+02 -.873839894E+02 -.873842113E+02 -.873843742E+02 -.873844780E+02 -.873845226E+02 -.873845078E+02 -.873844338E+02 -.873843007E+02 -.873841088E+02 -.873838584E+02 -.873835501E+02 -.873831842E+02 -.873827616E+02 -.873822830E+02 -.873817490E+02 -.873811608E+02 -.873805192E+02 -.873798252E+02 -.873790802E+02 -.873782851E+02 -.873774413E+02 -.873765501E+02 -.873756129E+02 -.873746311E+02 -.873736062E+02 -.873725397E+02 -.873714331E+02 -.873702882E+02 -.873691065E+02 -.873678899E+02 -.873666400E+02 -.873653588E+02 -.873640483E+02 -.873627104E+02 -.873613475E+02 -.873599618E+02 -.873585560E+02 -.873571330E+02 -.873556961E+02 -.873542489E+02 -.873527957E+02 -.873513416E+02 -.873498926E+02 -.873484557E+02 -.873470397E+02 -.873456550E+02 -.873443144E+02 -.873430335E+02 -.873418317E+02 -.873407323E+02 -.873397644E+02 -.873389631E+02 -.873383719E+02 -.873380436E+02 -.873380436E+02
 -.873381833E+02 -.873381833E+02 -.873385171E+02 -.873391182E+02 -.873399326E+02 -.873409163E+02 -.873420332E+02 -.873432539E+02 -.873445544E+02 -.873459150E+02 -.873473197E+02 -.873487556E+02 -.873502117E+02 -.873516793E+02 -.873531511E+02 -.873546208E+02 -.873560834E+02 -.873575345E+02 -.873589701E+02 -.873603871E+02 -.873617823E+02 -.873631532E+02 -.873644973E+02 -.873658124E+02 -.873670963E+02 -.873683470E+02 -.873695628E+02 -.873707417E+02 -.873718821E+02 -.873729822E+02 -.873740406E+02 -.873750556E+02 -.873760257E+02 -.873769495E+02 -.873778256E+02 -.873786527E+02 -.873794296E+02 -.873801551E+02 -.873808280E+02 -.873814473E+02 -.873820121E+02 -.873825214E+02 -.873829745E+02 -.873833705E+02 -.873837091E+02 -.873839894E+02 -.873842113E+02 -.873843742E+02 -.873844780E+02 -.873845226E+02 -.873845078E+02 -.873844338E+02 -.873843007E+02 -.873841088E+02 -.873838584E+02 -.873835501E+02 -.873831842E+02 -.873827616E+02 -.873822830E+02 -.873817490E+02 -.873811608E+02 -.873805192E+02 -.873798252E+02 -.873790802E+02 -.873782851E+02 -.873774413E+02 -.873765501E+02 -.873756129E+02 -.873746311E+02 -.873736062E+02 -.873725397E+02 -.873714331E+02 -.873702882E+02 -.873691065E+02 -.873678899E+02 -.873666400E+02 -.873653588E+02 -.873640483E+02 -.873627104E+02 -.873613475E+02 -.873599618E+02 -.873585560E+02 -.873571330E+02 -.873556961E+02 -.873542489E+02 -.873527957E+02 -.873513416E+02 -.873498926E+02 -.873484557E+02 -.873470397E+02 -.873456550E+02 -.873443144E+02 -.873430335E+02 -.873418317E+02 -.873407323E+02 -.873397644E+02 -.873389631E+02 -.873383719E+02 -.873380436E+02 -.873380436E+02
