# Supplementary material for: Electrical Pacing of Cardiac Tissue Including Potassium Inward Rectification
Source: PLoS One. 2015 Jun 9;10(6):e0127837. doi: 10.1371/journal.pone.0127837 (PMC4461281; doi:10.1371/journal.pone.0127837)
Supplement: S1 Data — (ZIP) [file pone.0127837.s001.zip › All-Data/Data-without-IK1/BDT44/Vm2ms.txt]

 -.873300171E+02 -.873334983E+02 -.873337685E+02 -.873342273E+02 -.873348263E+02 -.873355368E+02 -.873363392E+02 -.873372158E+02 -.873381477E+02 -.873391133E+02 -.873400909E+02 -.873410628E+02 -.873420177E+02 -.873429510E+02 -.873438647E+02 -.873447657E+02 -.873456611E+02 -.873465552E+02 -.873474479E+02 -.873483355E+02 -.873492115E+02 -.873500693E+02 -.873509040E+02 -.873517136E+02 -.873524983E+02 -.873532599E+02 -.873539999E+02 -.873547190E+02 -.873554163E+02 -.873560903E+02 -.873567388E+02 -.873573601E+02 -.873579530E+02 -.873585171E+02 -.873590522E+02 -.873595582E+02 -.873600348E+02 -.873604813E+02 -.873608965E+02 -.873612791E+02 -.873616280E+02 -.873619420E+02 -.873622206E+02 -.873624633E+02 -.873626701E+02 -.873628409E+02 -.873629759E+02 -.873630751E+02 -.873631384E+02 -.873631657E+02 -.873631566E+02 -.873631109E+02 -.873630287E+02 -.873629099E+02 -.873627549E+02 -.873625639E+02 -.873623376E+02 -.873620765E+02 -.873617810E+02 -.873614519E+02 -.873610895E+02 -.873606944E+02 -.873602673E+02 -.873598088E+02 -.873593198E+02 -.873588010E+02 -.873582534E+02 -.873576778E+02 -.873570752E+02 -.873564465E+02 -.873557926E+02 -.873551144E+02 -.873544128E+02 -.873536888E+02 -.873529433E+02 -.873521774E+02 -.873513921E+02 -.873505883E+02 -.873497670E+02 -.873489291E+02 -.873480756E+02 -.873472075E+02 -.873463258E+02 -.873454316E+02 -.873445260E+02 -.873436103E+02 -.873426863E+02 -.873417559E+02 -.873408218E+02 -.873398878E+02 -.873389589E+02 -.873380424E+02 -.873371479E+02 -.873362890E+02 -.873354839E+02 -.873347565E+02 -.873341385E+02 -.873336705E+02 -.873334041E+02 -.873334041E+02
 -.873334983E+02 -.873334983E+02 -.873337685E+02 -.873342273E+02 -.873348263E+02 -.873355368E+02 -.873363392E+02 -.873372158E+02 -.873381477E+02 -.873391133E+02 -.873400909E+02 -.873410628E+02 -.873420177E+02 -.873429510E+02 -.873438647E+02 -.873447657E+02 -.873456611E+02 -.873465552E+02 -.873474479E+02 -.873483355E+02 -.873492115E+02 -.873500693E+02 -.873509040E+02 -.873517136E+02 -.873524983E+02 -.873532599E+02 -.873539999E+02 -.873547190E+02 -.873554163E+02 -.873560903E+02 -.873567388E+02 -.873573601E+02 -.873579530E+02 -.873585171E+02 -.873590522E+02 -.873595582E+02 -.873600348E+02 -.873604813E+02 -.873608965E+02 -.873612791E+02 -.873616280E+02 -.873619420E+02 -.873622206E+02 -.873624633E+02 -.873626701E+02 -.873628409E+02 -.873629759E+02 -.873630751E+02 -.873631384E+02 -.873631657E+02 -.873631566E+02 -.873631109E+02 -.873630287E+02 -.873629099E+02 -.873627549E+02 -.873625639E+02 -.873623376E+02 -.873620765E+02 -.873617810E+02 -.873614519E+02 -.873610895E+02 -.873606944E+02 -.873602673E+02 -.873598088E+02 -.873593198E+02 -.873588010E+02 -.873582534E+02 -.873576778E+02 -.873570752E+02 -.873564465E+02 -.873557926E+02 -.873551144E+02 -.873544128E+02 -.873536888E+02 -.873529433E+02 -.873521774E+02 -.873513921E+02 -.873505883E+02 -.873497670E+02 -.873489291E+02 -.873480756E+02 -.873472075E+02 -.873463258E+02 -.873454316E+02 -.873445260E+02 -.873436103E+02 -.873426863E+02 -.873417559E+02 -.873408218E+02 -.873398878E+02 -.873389589E+02 -.873380424E+02 -.873371479E+02 -.873362890E+02 -.873354839E+02 -.873347565E+02 -.873341385E+02 -.873336705E+02 -.873334041E+02 -.873334041E+02
 -.873347893E+02 -.873347893E+02 -.873351833E+02 -.873358573E+02 -.873367406E+02 -.873377904E+02 -.873389744E+02 -.873402608E+02 -.873416158E+02 -.873430053E+02 -.873443989E+02 -.873457750E+02 -.873471230E+02 -.873484435E+02 -.873497448E+02 -.873510377E+02 -.873523298E+02 -.873536224E+02 -.873549110E+02 -.873561861E+02 -.873574374E+02 -.873586569E+02 -.873598409E+02 -.873609897E+02 -.873621059E+02 -.873631927E+02 -.873642517E+02 -.873652825E+02 -.873662826E+02 -.873672487E+02 -.873681774E+02 -.873690666E+02 -.873699151E+02 -.873707224E+02 -.873714888E+02 -.873722138E+02 -.873728969E+02 -.873735366E+02 -.873741311E+02 -.873746786E+02 -.873751773E+02 -.873756261E+02 -.873760242E+02 -.873763711E+02 -.873766670E+02 -.873769118E+02 -.873771056E+02 -.873772481E+02 -.873773391E+02 -.873773782E+02 -.873773650E+02 -.873772993E+02 -.873771810E+02 -.873770105E+02 -.873767881E+02 -.873765145E+02 -.873761904E+02 -.873758166E+02 -.873753938E+02 -.873749226E+02 -.873744039E+02 -.873738383E+02 -.873732269E+02 -.873725706E+02 -.873718707E+02 -.873711283E+02 -.873703448E+02 -.873695214E+02 -.873686595E+02 -.873677602E+02 -.873668249E+02 -.873658549E+02 -.873648516E+02 -.873638163E+02 -.873627506E+02 -.873616558E+02 -.873605333E+02 -.873593846E+02 -.873582109E+02 -.873570137E+02 -.873557943E+02 -.873545541E+02 -.873532946E+02 -.873520171E+02 -.873507233E+02 -.873494151E+02 -.873480944E+02 -.873467641E+02 -.873454275E+02 -.873440895E+02 -.873427568E+02 -.873414386E+02 -.873401481E+02 -.873389035E+02 -.873377299E+02 -.873366619E+02 -.873357458E+02 -.873350440E+02 -.873346389E+02 -.873346389E+02
 -.873366552E+02 -.873366552E+02 -.873372114E+02 -.873381772E+02 -.873394540E+02 -.873409733E+02 -.873426777E+02 -.873445137E+02 -.873464309E+02 -.873483831E+02 -.873503340E+02 -.873522615E+02 -.873541590E+02 -.873560316E+02 -.873578895E+02 -.873597418E+02 -.873615920E+02 -.873634358E+02 -.873652631E+02 -.873670611E+02 -.873688193E+02 -.873705319E+02 -.873721980E+02 -.873738201E+02 -.873754020E+02 -.873769463E+02 -.873784529E+02 -.873799189E+02 -.873813400E+02 -.873827112E+02 -.873840288E+02 -.873852902E+02 -.873864943E+02 -.873876408E+02 -.873887294E+02 -.873897594E+02 -.873907293E+02 -.873916368E+02 -.873924797E+02 -.873932554E+02 -.873939620E+02 -.873945980E+02 -.873951626E+02 -.873956554E+02 -.873960761E+02 -.873964245E+02 -.873967004E+02 -.873969032E+02 -.873970324E+02 -.873970875E+02 -.873970681E+02 -.873969740E+02 -.873968053E+02 -.873965626E+02 -.873962465E+02 -.873958580E+02 -.873953979E+02 -.873948671E+02 -.873942667E+02 -.873935975E+02 -.873928607E+02 -.873920574E+02 -.873911892E+02 -.873902575E+02 -.873892640E+02 -.873882106E+02 -.873870988E+02 -.873859306E+02 -.873847078E+02 -.873834322E+02 -.873821056E+02 -.873807301E+02 -.873793075E+02 -.873778400E+02 -.873763295E+02 -.873747780E+02 -.873731876E+02 -.873715602E+02 -.873698977E+02 -.873682021E+02 -.873664754E+02 -.873647194E+02 -.873629362E+02 -.873611279E+02 -.873592966E+02 -.873574448E+02 -.873555755E+02 -.873536922E+02 -.873517998E+02 -.873499048E+02 -.873480163E+02 -.873461472E+02 -.873443155E+02 -.873425468E+02 -.873408766E+02 -.873393535E+02 -.873380443E+02 -.873370386E+02 -.873364563E+02 -.873364563E+02
 -.873387338E+02 -.873387338E+02 -.873394735E+02 -.873407695E+02 -.873424875E+02 -.873445245E+02 -.873467949E+02 -.873492237E+02 -.873517448E+02 -.873543034E+02 -.873568618E+02 -.873594007E+02 -.873619158E+02 -.873644117E+02 -.873668958E+02 -.873693719E+02 -.873718368E+02 -.873742808E+02 -.873766914E+02 -.873790571E+02 -.873813702E+02 -.873836280E+02 -.873858320E+02 -.873879853E+02 -.873900905E+02 -.873921473E+02 -.873941529E+02 -.873961023E+02 -.873979897E+02 -.873998096E+02 -.874015581E+02 -.874032328E+02 -.874048326E+02 -.874063567E+02 -.874078043E+02 -.874091736E+02 -.874104624E+02 -.874116676E+02 -.874127864E+02 -.874138159E+02 -.874147539E+02 -.874155990E+02 -.874163498E+02 -.874170057E+02 -.874175661E+02 -.874180304E+02 -.874183978E+02 -.874186676E+02 -.874188390E+02 -.874189115E+02 -.874188847E+02 -.874187586E+02 -.874185336E+02 -.874182103E+02 -.874177897E+02 -.874172728E+02 -.874166607E+02 -.874159545E+02 -.874151555E+02 -.874142651E+02 -.874132847E+02 -.874122162E+02 -.874110614E+02 -.874098227E+02 -.874085020E+02 -.874071018E+02 -.874056245E+02 -.874040723E+02 -.874024477E+02 -.874007533E+02 -.873989917E+02 -.873971653E+02 -.873952770E+02 -.873933294E+02 -.873913252E+02 -.873892671E+02 -.873871577E+02 -.873849996E+02 -.873827955E+02 -.873805480E+02 -.873782595E+02 -.873759328E+02 -.873735705E+02 -.873711753E+02 -.873687500E+02 -.873662980E+02 -.873638231E+02 -.873613299E+02 -.873588249E+02 -.873563165E+02 -.873538167E+02 -.873513425E+02 -.873489176E+02 -.873465758E+02 -.873443637E+02 -.873423461E+02 -.873406109E+02 -.873392774E+02 -.873385048E+02 -.873385048E+02
 -.873408867E+02 -.873408867E+02 -.873418310E+02 -.873434846E+02 -.873456688E+02 -.873482439E+02 -.873510962E+02 -.873541299E+02 -.873572666E+02 -.873604486E+02 -.873636396E+02 -.873668208E+02 -.873699866E+02 -.873731383E+02 -.873762772E+02 -.873793994E+02 -.873824963E+02 -.873855567E+02 -.873885692E+02 -.873915252E+02 -.873944205E+02 -.873972545E+02 -.874000289E+02 -.874027448E+02 -.874054015E+02 -.874079962E+02 -.874105235E+02 -.874129773E+02 -.874153513E+02 -.874176403E+02 -.874198406E+02 -.874219500E+02 -.874239667E+02 -.874258890E+02 -.874277150E+02 -.874294420E+02 -.874310666E+02 -.874325853E+02 -.874339949E+02 -.874352922E+02 -.874364748E+02 -.874375408E+02 -.874384887E+02 -.874393173E+02 -.874400254E+02 -.874406119E+02 -.874410758E+02 -.874414159E+02 -.874416315E+02 -.874417219E+02 -.874416870E+02 -.874415269E+02 -.874412422E+02 -.874408337E+02 -.874403024E+02 -.874396495E+02 -.874388763E+02 -.874379842E+02 -.874369749E+02 -.874358502E+02 -.874346122E+02 -.874332633E+02 -.874318060E+02 -.874302430E+02 -.874285771E+02 -.874268112E+02 -.874249483E+02 -.874229915E+02 -.874209440E+02 -.874188089E+02 -.874165897E+02 -.874142896E+02 -.874119121E+02 -.874094607E+02 -.874069386E+02 -.874043493E+02 -.874016962E+02 -.873989826E+02 -.873962119E+02 -.873933872E+02 -.873905119E+02 -.873875893E+02 -.873846227E+02 -.873816154E+02 -.873785711E+02 -.873754939E+02 -.873723885E+02 -.873692610E+02 -.873661190E+02 -.873629733E+02 -.873598390E+02 -.873567370E+02 -.873536973E+02 -.873507618E+02 -.873479892E+02 -.873454602E+02 -.873432852E+02 -.873416136E+02 -.873406450E+02 -.873406450E+02
 -.873430889E+02 -.873430889E+02 -.873442540E+02 -.873462833E+02 -.873489482E+02 -.873520712E+02 -.873555101E+02 -.873591518E+02 -.873629120E+02 -.873667320E+02 -.873705745E+02 -.873744191E+02 -.873782570E+02 -.873820827E+02 -.873858894E+02 -.873896681E+02 -.873934082E+02 -.873970991E+02 -.874007318E+02 -.874043006E+02 -.874078032E+02 -.874112388E+02 -.874146068E+02 -.874179055E+02 -.874211314E+02 -.874242795E+02 -.874273434E+02 -.874303165E+02 -.874331932E+02 -.874359686E+02 -.874386389E+02 -.874412013E+02 -.874436528E+02 -.874459906E+02 -.874482112E+02 -.874503109E+02 -.874522856E+02 -.874541314E+02 -.874558444E+02 -.874574215E+02 -.874588599E+02 -.874601572E+02 -.874613113E+02 -.874623205E+02 -.874631830E+02 -.874638971E+02 -.874644615E+02 -.874648748E+02 -.874651361E+02 -.874652450E+02 -.874652014E+02 -.874650055E+02 -.874646581E+02 -.874641600E+02 -.874635123E+02 -.874627164E+02 -.874617740E+02 -.874606867E+02 -.874594569E+02 -.874580868E+02 -.874565792E+02 -.874549370E+02 -.874531633E+02 -.874512615E+02 -.874492351E+02 -.874470876E+02 -.874448227E+02 -.874424443E+02 -.874399564E+02 -.874373629E+02 -.874346680E+02 -.874318759E+02 -.874289908E+02 -.874260168E+02 -.874229582E+02 -.874198191E+02 -.874166037E+02 -.874133160E+02 -.874099602E+02 -.874065402E+02 -.874030600E+02 -.873995237E+02 -.873959351E+02 -.873922985E+02 -.873886183E+02 -.873848992E+02 -.873811471E+02 -.873773691E+02 -.873735746E+02 -.873697764E+02 -.873659927E+02 -.873622487E+02 -.873585804E+02 -.873550385E+02 -.873516933E+02 -.873486424E+02 -.873460187E+02 -.873440021E+02 -.873428337E+02 -.873428337E+02
 -.873453497E+02 -.873453497E+02 -.873467440E+02 -.873491578E+02 -.873523099E+02 -.873559829E+02 -.873600094E+02 -.873642657E+02 -.873686626E+02 -.873731378E+02 -.873776517E+02 -.873821809E+02 -.873867088E+02 -.873912218E+02 -.873957081E+02 -.874001563E+02 -.874045551E+02 -.874088953E+02 -.874131706E+02 -.874173767E+02 -.874215104E+02 -.874255691E+02 -.874295499E+02 -.874334487E+02 -.874372599E+02 -.874409774E+02 -.874445948E+02 -.874481059E+02 -.874515051E+02 -.874547874E+02 -.874579483E+02 -.874609837E+02 -.874638893E+02 -.874666607E+02 -.874692932E+02 -.874717821E+02 -.874741226E+02 -.874763103E+02 -.874783412E+02 -.874802116E+02 -.874819182E+02 -.874834582E+02 -.874848287E+02 -.874860272E+02 -.874870513E+02 -.874878988E+02 -.874885681E+02 -.874890577E+02 -.874893668E+02 -.874894948E+02 -.874894417E+02 -.874892079E+02 -.874887942E+02 -.874882013E+02 -.874874308E+02 -.874864841E+02 -.874853633E+02 -.874840706E+02 -.874826089E+02 -.874809810E+02 -.874791903E+02 -.874772404E+02 -.874751351E+02 -.874728784E+02 -.874704745E+02 -.874679277E+02 -.874652428E+02 -.874624242E+02 -.874594769E+02 -.874564057E+02 -.874532157E+02 -.874499119E+02 -.874464993E+02 -.874429830E+02 -.874393681E+02 -.874356595E+02 -.874318623E+02 -.874279813E+02 -.874240215E+02 -.874199875E+02 -.874158842E+02 -.874117162E+02 -.874074883E+02 -.874032053E+02 -.873988724E+02 -.873944953E+02 -.873900807E+02 -.873856370E+02 -.873811751E+02 -.873767102E+02 -.873722632E+02 -.873678640E+02 -.873635545E+02 -.873593941E+02 -.873554654E+02 -.873518826E+02 -.873488019E+02 -.873464341E+02 -.873450622E+02 -.873450622E+02
 -.873476774E+02 -.873476774E+02 -.873493025E+02 -.873521018E+02 -.873557390E+02 -.873599613E+02 -.873645830E+02 -.873694686E+02 -.873745211E+02 -.873796748E+02 -.873848853E+02 -.873901198E+02 -.873953538E+02 -.874005692E+02 -.874057505E+02 -.874108846E+02 -.874159617E+02 -.874209744E+02 -.874259167E+02 -.874307837E+02 -.874355710E+02 -.874402742E+02 -.874448879E+02 -.874494064E+02 -.874538232E+02 -.874581319E+02 -.874623259E+02 -.874663990E+02 -.874703451E+02 -.874741586E+02 -.874778337E+02 -.874813648E+02 -.874847461E+02 -.874879719E+02 -.874910363E+02 -.874939337E+02 -.874966589E+02 -.874992068E+02 -.875015728E+02 -.875037528E+02 -.875057427E+02 -.875075387E+02 -.875091374E+02 -.875105353E+02 -.875117296E+02 -.875127176E+02 -.875134972E+02 -.875140671E+02 -.875144262E+02 -.875145740E+02 -.875145106E+02 -.875142362E+02 -.875137516E+02 -.875130579E+02 -.875121566E+02 -.875110498E+02 -.875097398E+02 -.875082296E+02 -.875065224E+02 -.875046218E+02 -.875025320E+02 -.875002572E+02 -.874978019E+02 -.874951710E+02 -.874923695E+02 -.874894027E+02 -.874862762E+02 -.874829954E+02 -.874795663E+02 -.874759947E+02 -.874722866E+02 -.874684479E+02 -.874644847E+02 -.874604031E+02 -.874562089E+02 -.874519082E+02 -.874475067E+02 -.874430104E+02 -.874384248E+02 -.874337556E+02 -.874290084E+02 -.874241885E+02 -.874193015E+02 -.874143529E+02 -.874093488E+02 -.874042957E+02 -.873992012E+02 -.873940749E+02 -.873889295E+02 -.873837822E+02 -.873786570E+02 -.873735881E+02 -.873686238E+02 -.873638322E+02 -.873593082E+02 -.873551831E+02 -.873516364E+02 -.873489108E+02 -.873473317E+02 -.873473317E+02
 -.873500733E+02 -.873500733E+02 -.873519248E+02 -.873551024E+02 -.873592221E+02 -.873640017E+02 -.873692339E+02 -.873747697E+02 -.873805054E+02 -.873863661E+02 -.873922962E+02 -.873982550E+02 -.874042130E+02 -.874101471E+02 -.874160402E+02 -.874218806E+02 -.874276593E+02 -.874333690E+02 -.874390033E+02 -.874445564E+02 -.874500221E+02 -.874553938E+02 -.874606649E+02 -.874658284E+02 -.874708774E+02 -.874758049E+02 -.874806040E+02 -.874852676E+02 -.874897890E+02 -.874941612E+02 -.874983772E+02 -.875024299E+02 -.875063122E+02 -.875100170E+02 -.875135375E+02 -.875168672E+02 -.875200000E+02 -.875229301E+02 -.875256521E+02 -.875281611E+02 -.875304519E+02 -.875325199E+02 -.875343608E+02 -.875359704E+02 -.875373451E+02 -.875384820E+02 -.875393788E+02 -.875400338E+02 -.875404459E+02 -.875406146E+02 -.875405395E+02 -.875402212E+02 -.875396604E+02 -.875388584E+02 -.875378171E+02 -.875365389E+02 -.875350268E+02 -.875332842E+02 -.875313153E+02 -.875291242E+02 -.875267159E+02 -.875240953E+02 -.875212680E+02 -.875182397E+02 -.875150166E+02 -.875116048E+02 -.875080110E+02 -.875042419E+02 -.875003044E+02 -.874962053E+02 -.874919519E+02 -.874875511E+02 -.874830100E+02 -.874783358E+02 -.874735354E+02 -.874686158E+02 -.874635839E+02 -.874584463E+02 -.874532098E+02 -.874478808E+02 -.874424656E+02 -.874369705E+02 -.874314017E+02 -.874257658E+02 -.874200693E+02 -.874143198E+02 -.874085258E+02 -.874026982E+02 -.873968512E+02 -.873910041E+02 -.873851842E+02 -.873794299E+02 -.873737959E+02 -.873683591E+02 -.873632271E+02 -.873585483E+02 -.873545261E+02 -.873514354E+02 -.873496449E+02 -.873496449E+02
 -.873525272E+02 -.873525272E+02 -.873545970E+02 -.873581506E+02 -.873627609E+02 -.873681120E+02 -.873739762E+02 -.873801918E+02 -.873866396E+02 -.873932307E+02 -.873999009E+02 -.874066029E+02 -.874133012E+02 -.874199716E+02 -.874265979E+02 -.874331687E+02 -.874396749E+02 -.874461090E+02 -.874524637E+02 -.874587310E+02 -.874649033E+02 -.874709725E+02 -.874769307E+02 -.874827701E+02 -.874884831E+02 -.874940618E+02 -.874994984E+02 -.875047852E+02 -.875099140E+02 -.875148765E+02 -.875196645E+02 -.875242695E+02 -.875286830E+02 -.875328966E+02 -.875369025E+02 -.875406930E+02 -.875442609E+02 -.875475995E+02 -.875507023E+02 -.875535631E+02 -.875561758E+02 -.875585348E+02 -.875606346E+02 -.875624705E+02 -.875640383E+02 -.875653347E+02 -.875663570E+02 -.875671032E+02 -.875675719E+02 -.875677624E+02 -.875676743E+02 -.875673080E+02 -.875666645E+02 -.875657453E+02 -.875645528E+02 -.875630898E+02 -.875613601E+02 -.875593676E+02 -.875571172E+02 -.875546141E+02 -.875518639E+02 -.875488727E+02 -.875456471E+02 -.875421939E+02 -.875385204E+02 -.875346340E+02 -.875305426E+02 -.875262540E+02 -.875217764E+02 -.875171180E+02 -.875122871E+02 -.875072920E+02 -.875021410E+02 -.874968423E+02 -.874914042E+02 -.874858347E+02 -.874801418E+02 -.874743331E+02 -.874684165E+02 -.874623992E+02 -.874562885E+02 -.874500915E+02 -.874438154E+02 -.874374673E+02 -.874310547E+02 -.874245859E+02 -.874180706E+02 -.874115208E+02 -.874049521E+02 -.873983863E+02 -.873918536E+02 -.873853968E+02 -.873790770E+02 -.873729802E+02 -.873672263E+02 -.873619818E+02 -.873574739E+02 -.873540104E+02 -.873520041E+02 -.873520041E+02
 -.873550268E+02 -.873550268E+02 -.873573163E+02 -.873612541E+02 -.873663668E+02 -.873723100E+02 -.873788345E+02 -.873857557E+02 -.873929369E+02 -.874002788E+02 -.874077073E+02 -.874151685E+02 -.874226260E+02 -.874300556E+02 -.874374409E+02 -.874447701E+02 -.874520341E+02 -.874592237E+02 -.874663299E+02 -.874733432E+02 -.874802545E+02 -.874870543E+02 -.874937340E+02 -.875002847E+02 -.875066978E+02 -.875129645E+02 -.875190761E+02 -.875250233E+02 -.875307968E+02 -.875363870E+02 -.875417840E+02 -.875469780E+02 -.875519588E+02 -.875567170E+02 -.875612431E+02 -.875655282E+02 -.875695638E+02 -.875733418E+02 -.875768544E+02 -.875800941E+02 -.875830536E+02 -.875857260E+02 -.875881050E+02 -.875901851E+02 -.875919616E+02 -.875934303E+02 -.875945882E+02 -.875954329E+02 -.875959625E+02 -.875961760E+02 -.875960730E+02 -.875956540E+02 -.875949200E+02 -.875938730E+02 -.875925159E+02 -.875908521E+02 -.875888859E+02 -.875866223E+02 -.875840670E+02 -.875812261E+02 -.875781063E+02 -.875747150E+02 -.875710598E+02 -.875671490E+02 -.875629911E+02 -.875585950E+02 -.875539698E+02 -.875491251E+02 -.875440702E+02 -.875388149E+02 -.875333689E+02 -.875277417E+02 -.875219433E+02 -.875159830E+02 -.875098706E+02 -.875036151E+02 -.874972260E+02 -.874907119E+02 -.874840817E+02 -.874773437E+02 -.874705063E+02 -.874635774E+02 -.874565649E+02 -.874494769E+02 -.874423217E+02 -.874351085E+02 -.874278478E+02 -.874205528E+02 -.874132409E+02 -.874059358E+02 -.873986709E+02 -.873914935E+02 -.873844709E+02 -.873776982E+02 -.873713083E+02 -.873654854E+02 -.873604812E+02 -.873566370E+02 -.873544104E+02 -.873544104E+02
 -.873575762E+02 -.873575762E+02 -.873600910E+02 -.873644216E+02 -.873700550E+02 -.873766147E+02 -.873838204E+02 -.873914654E+02 -.873993988E+02 -.874075077E+02 -.874157105E+02 -.874239516E+02 -.874321930E+02 -.874404095E+02 -.874485842E+02 -.874567045E+02 -.874647592E+02 -.874727378E+02 -.874806296E+02 -.874884238E+02 -.874961099E+02 -.875036780E+02 -.875111180E+02 -.875184202E+02 -.875255750E+02 -.875325724E+02 -.875394021E+02 -.875460535E+02 -.875525157E+02 -.875587774E+02 -.875648271E+02 -.875706533E+02 -.875762443E+02 -.875815889E+02 -.875866762E+02 -.875914957E+02 -.875960373E+02 -.876002912E+02 -.876042480E+02 -.876078987E+02 -.876112346E+02 -.876142476E+02 -.876169304E+02 -.876192764E+02 -.876212801E+02 -.876229367E+02 -.876242424E+02 -.876251940E+02 -.876257895E+02 -.876260274E+02 -.876259073E+02 -.876254296E+02 -.876245959E+02 -.876234085E+02 -.876218707E+02 -.876199868E+02 -.876177620E+02 -.876152021E+02 -.876123138E+02 -.876091046E+02 -.876055823E+02 -.876017556E+02 -.875976338E+02 -.875932265E+02 -.875885439E+02 -.875835966E+02 -.875783953E+02 -.875729511E+02 -.875672752E+02 -.875613790E+02 -.875552736E+02 -.875489705E+02 -.875424810E+02 -.875358162E+02 -.875289870E+02 -.875220042E+02 -.875148784E+02 -.875076196E+02 -.875002378E+02 -.874927426E+02 -.874851431E+02 -.874774485E+02 -.874696674E+02 -.874618088E+02 -.874538819E+02 -.874458965E+02 -.874378643E+02 -.874297996E+02 -.874217213E+02 -.874136552E+02 -.874056377E+02 -.873977207E+02 -.873899777E+02 -.873825130E+02 -.873754726E+02 -.873690584E+02 -.873635474E+02 -.873593145E+02 -.873568631E+02 -.873568631E+02
 -.873601746E+02 -.873601746E+02 -.873629195E+02 -.873676583E+02 -.873738325E+02 -.873810246E+02 -.873889266E+02 -.873973120E+02 -.874060122E+02 -.874149044E+02 -.874239037E+02 -.874329505E+02 -.874420048E+02 -.874510404E+02 -.874600383E+02 -.874689836E+02 -.874778641E+02 -.874866674E+02 -.874953816E+02 -.875039952E+02 -.875124972E+02 -.875208761E+02 -.875291211E+02 -.875372215E+02 -.875451661E+02 -.875529432E+02 -.875605411E+02 -.875679475E+02 -.875751494E+02 -.875821337E+02 -.875888872E+02 -.875953961E+02 -.876016474E+02 -.876076277E+02 -.876133245E+02 -.876187252E+02 -.876238180E+02 -.876285910E+02 -.876330330E+02 -.876371330E+02 -.876408809E+02 -.876442672E+02 -.876472831E+02 -.876499211E+02 -.876521744E+02 -.876540372E+02 -.876555049E+02 -.876565736E+02 -.876572407E+02 -.876575045E+02 -.876573645E+02 -.876568214E+02 -.876558769E+02 -.876545339E+02 -.876527964E+02 -.876506696E+02 -.876481596E+02 -.876452733E+02 -.876420188E+02 -.876384047E+02 -.876344406E+02 -.876301368E+02 -.876255043E+02 -.876205546E+02 -.876152998E+02 -.876097522E+02 -.876039247E+02 -.875978302E+02 -.875914820E+02 -.875848932E+02 -.875780771E+02 -.875710470E+02 -.875638158E+02 -.875563967E+02 -.875488021E+02 -.875410444E+02 -.875331357E+02 -.875250876E+02 -.875169112E+02 -.875086174E+02 -.875002165E+02 -.874917185E+02 -.874831332E+02 -.874744702E+02 -.874657397E+02 -.874569523E+02 -.874481206E+02 -.874392601E+02 -.874303910E+02 -.874215412E+02 -.874127503E+02 -.874040743E+02 -.873955932E+02 -.873874205E+02 -.873797151E+02 -.873726974E+02 -.873666692E+02 -.873620400E+02 -.873593594E+02 -.873593594E+02
 -.873628099E+02 -.873628099E+02 -.873657977E+02 -.873709607E+02 -.873776878E+02 -.873855255E+02 -.873941388E+02 -.874032780E+02 -.874127611E+02 -.874224590E+02 -.874322803E+02 -.874421617E+02 -.874520611E+02 -.874619489E+02 -.874718039E+02 -.874816099E+02 -.874913528E+02 -.875010193E+02 -.875105973E+02 -.875200744E+02 -.875294384E+02 -.875386772E+02 -.875477787E+02 -.875567303E+02 -.875655193E+02 -.875741324E+02 -.875825559E+02 -.875907753E+02 -.875987757E+02 -.876065418E+02 -.876140581E+02 -.876213091E+02 -.876282793E+02 -.876349535E+02 -.876413167E+02 -.876473543E+02 -.876530519E+02 -.876583954E+02 -.876633712E+02 -.876679664E+02 -.876721688E+02 -.876759673E+02 -.876793516E+02 -.876823124E+02 -.876848417E+02 -.876869326E+02 -.876885792E+02 -.876897770E+02 -.876905227E+02 -.876908144E+02 -.876906515E+02 -.876900348E+02 -.876889664E+02 -.876874499E+02 -.876854900E+02 -.876830930E+02 -.876802659E+02 -.876770173E+02 -.876733565E+02 -.876692941E+02 -.876648415E+02 -.876600109E+02 -.876548154E+02 -.876492689E+02 -.876433854E+02 -.876371798E+02 -.876306671E+02 -.876238627E+02 -.876167819E+02 -.876094404E+02 -.876018537E+02 -.875940372E+02 -.875860060E+02 -.875777751E+02 -.875693591E+02 -.875607722E+02 -.875520281E+02 -.875431400E+02 -.875341205E+02 -.875249817E+02 -.875157353E+02 -.875063923E+02 -.874969635E+02 -.874874595E+02 -.874778910E+02 -.874682697E+02 -.874586089E+02 -.874489252E+02 -.874392401E+02 -.874295837E+02 -.874199982E+02 -.874105442E+02 -.874013078E+02 -.873924117E+02 -.873840278E+02 -.873763948E+02 -.873698401E+02 -.873648076E+02 -.873618940E+02 -.873618940E+02
 -.873654804E+02 -.873654804E+02 -.873687204E+02 -.873743157E+02 -.873816068E+02 -.873901034E+02 -.873994395E+02 -.874093474E+02 -.874196341E+02 -.874301610E+02 -.874408308E+02 -.874515766E+02 -.874623519E+02 -.874731245E+02 -.874838715E+02 -.874945750E+02 -.875052198E+02 -.875157930E+02 -.875262811E+02 -.875366709E+02 -.875469494E+02 -.875571032E+02 -.875671183E+02 -.875769808E+02 -.875866761E+02 -.875961888E+02 -.876055031E+02 -.876146023E+02 -.876234690E+02 -.876320856E+02 -.876404341E+02 -.876484966E+02 -.876562551E+02 -.876636919E+02 -.876707892E+02 -.876775295E+02 -.876838954E+02 -.876898703E+02 -.876954379E+02 -.877005828E+02 -.877052905E+02 -.877095478E+02 -.877133423E+02 -.877166629E+02 -.877195000E+02 -.877218451E+02 -.877236911E+02 -.877250326E+02 -.877258655E+02 -.877261876E+02 -.877259982E+02 -.877252982E+02 -.877240903E+02 -.877223787E+02 -.877201691E+02 -.877174689E+02 -.877142866E+02 -.877106325E+02 -.877065178E+02 -.877019551E+02 -.876969582E+02 -.876915417E+02 -.876857213E+02 -.876795133E+02 -.876729346E+02 -.876660026E+02 -.876587353E+02 -.876511507E+02 -.876432670E+02 -.876351025E+02 -.876266754E+02 -.876180035E+02 -.876091046E+02 -.875999959E+02 -.875906942E+02 -.875812159E+02 -.875715766E+02 -.875617911E+02 -.875518739E+02 -.875418385E+02 -.875316979E+02 -.875214641E+02 -.875111490E+02 -.875007641E+02 -.874903210E+02 -.874798320E+02 -.874693112E+02 -.874587761E+02 -.874482497E+02 -.874377638E+02 -.874273633E+02 -.874171130E+02 -.874071053E+02 -.873974718E+02 -.873883974E+02 -.873801391E+02 -.873730497E+02 -.873676082E+02 -.873644583E+02 -.873644583E+02
 -.873681837E+02 -.873681837E+02 -.873716776E+02 -.873777122E+02 -.873855770E+02 -.873947405E+02 -.874048113E+02 -.874155047E+02 -.874266139E+02 -.874379918E+02 -.874495355E+02 -.874611727E+02 -.874728534E+02 -.874845437E+02 -.874962183E+02 -.875078586E+02 -.875194495E+02 -.875309764E+02 -.875424253E+02 -.875537823E+02 -.875650329E+02 -.875761620E+02 -.875871546E+02 -.875979948E+02 -.876086660E+02 -.876191509E+02 -.876294312E+02 -.876394872E+02 -.876492993E+02 -.876588468E+02 -.876681090E+02 -.876770650E+02 -.876856938E+02 -.876939743E+02 -.877018854E+02 -.877094062E+02 -.877165161E+02 -.877231949E+02 -.877294234E+02 -.877351832E+02 -.877404571E+02 -.877452289E+02 -.877494841E+02 -.877532091E+02 -.877563923E+02 -.877590232E+02 -.877610934E+02 -.877625962E+02 -.877635268E+02 -.877638824E+02 -.877636621E+02 -.877628673E+02 -.877615009E+02 -.877595681E+02 -.877570758E+02 -.877540328E+02 -.877504495E+02 -.877463381E+02 -.877417124E+02 -.877365874E+02 -.877309797E+02 -.877249069E+02 -.877183877E+02 -.877114414E+02 -.877040884E+02 -.876963494E+02 -.876882455E+02 -.876797982E+02 -.876710289E+02 -.876619590E+02 -.876526100E+02 -.876430027E+02 -.876331577E+02 -.876230950E+02 -.876128339E+02 -.876023932E+02 -.875917907E+02 -.875810433E+02 -.875701672E+02 -.875591776E+02 -.875480887E+02 -.875369140E+02 -.875256664E+02 -.875143580E+02 -.875030013E+02 -.874916093E+02 -.874801968E+02 -.874687822E+02 -.874573894E+02 -.874460519E+02 -.874348173E+02 -.874237543E+02 -.874129613E+02 -.874025787E+02 -.873928041E+02 -.873839128E+02 -.873762829E+02 -.873704283E+02 -.873670401E+02 -.873670401E+02
 -.873709121E+02 -.873709121E+02 -.873746616E+02 -.873811394E+02 -.873895800E+02 -.873994166E+02 -.874102327E+02 -.874217238E+02 -.874336713E+02 -.874459197E+02 -.874583587E+02 -.874709119E+02 -.874835271E+02 -.874961673E+02 -.875088065E+02 -.875214259E+02 -.875340085E+02 -.875465393E+02 -.875590036E+02 -.875713862E+02 -.875836713E+02 -.875958430E+02 -.876078845E+02 -.876197781E+02 -.876315052E+02 -.876430459E+02 -.876543787E+02 -.876654815E+02 -.876763312E+02 -.876869039E+02 -.876971754E+02 -.877071213E+02 -.877167169E+02 -.877259369E+02 -.877347564E+02 -.877431502E+02 -.877510939E+02 -.877585635E+02 -.877655358E+02 -.877719890E+02 -.877779022E+02 -.877832561E+02 -.877880328E+02 -.877922161E+02 -.877957915E+02 -.877987466E+02 -.878010709E+02 -.878027564E+02 -.878037972E+02 -.878041900E+02 -.878039337E+02 -.878030298E+02 -.878014821E+02 -.877992966E+02 -.877964819E+02 -.877930484E+02 -.877890090E+02 -.877843783E+02 -.877791730E+02 -.877734113E+02 -.877671131E+02 -.877602997E+02 -.877529934E+02 -.877452175E+02 -.877369962E+02 -.877283542E+02 -.877193168E+02 -.877099092E+02 -.877001570E+02 -.876900854E+02 -.876797194E+02 -.876690835E+02 -.876582017E+02 -.876470971E+02 -.876357921E+02 -.876243080E+02 -.876126653E+02 -.876008832E+02 -.875889798E+02 -.875769720E+02 -.875648756E+02 -.875527054E+02 -.875404752E+02 -.875281981E+02 -.875158872E+02 -.875035560E+02 -.874912200E+02 -.874788979E+02 -.874666149E+02 -.874544057E+02 -.874423203E+02 -.874304310E+02 -.874188419E+02 -.874077018E+02 -.873972209E+02 -.873876923E+02 -.873795190E+02 -.873732496E+02 -.873696222E+02 -.873696222E+02
 -.873736516E+02 -.873736516E+02 -.873776561E+02 -.873845729E+02 -.873935887E+02 -.874041014E+02 -.874156672E+02 -.874279644E+02 -.874407621E+02 -.874538949E+02 -.874672472E+02 -.874807392E+02 -.874943150E+02 -.875079369E+02 -.875215783E+02 -.875352183E+02 -.875488398E+02 -.875624272E+02 -.875759647E+02 -.875894361E+02 -.876028253E+02 -.876161148E+02 -.876292862E+02 -.876423199E+02 -.876551946E+02 -.876678872E+02 -.876803733E+02 -.876926271E+02 -.877046217E+02 -.877163296E+02 -.877277226E+02 -.877387718E+02 -.877494477E+02 -.877597208E+02 -.877695609E+02 -.877789384E+02 -.877878237E+02 -.877961884E+02 -.878040045E+02 -.878112457E+02 -.878178868E+02 -.878239042E+02 -.878292761E+02 -.878339828E+02 -.878380065E+02 -.878413321E+02 -.878439469E+02 -.878458410E+02 -.878470074E+02 -.878474420E+02 -.878471435E+02 -.878461136E+02 -.878443569E+02 -.878418808E+02 -.878386955E+02 -.878348140E+02 -.878302518E+02 -.878250267E+02 -.878191591E+02 -.878126709E+02 -.878055864E+02 -.877979311E+02 -.877897318E+02 -.877810169E+02 -.877718151E+02 -.877621562E+02 -.877520701E+02 -.877415872E+02 -.877307374E+02 -.877195508E+02 -.877080567E+02 -.876962838E+02 -.876842600E+02 -.876720122E+02 -.876595662E+02 -.876469465E+02 -.876341764E+02 -.876212776E+02 -.876082704E+02 -.875951737E+02 -.875820050E+02 -.875687802E+02 -.875555141E+02 -.875422208E+02 -.875289137E+02 -.875156068E+02 -.875023159E+02 -.874890602E+02 -.874758653E+02 -.874627673E+02 -.874498180E+02 -.874370928E+02 -.874247013E+02 -.874128001E+02 -.874016116E+02 -.873914458E+02 -.873827304E+02 -.873760478E+02 -.873721825E+02 -.873721825E+02
 -.873763733E+02 -.873763733E+02 -.873806253E+02 -.873879753E+02 -.873975624E+02 -.874087477E+02 -.874210630E+02 -.874341693E+02 -.874478220E+02 -.874618482E+02 -.874761275E+02 -.874905757E+02 -.875051358E+02 -.875197692E+02 -.875344477E+02 -.875491501E+02 -.875638590E+02 -.875785579E+02 -.875932306E+02 -.876078611E+02 -.876224316E+02 -.876369236E+02 -.876513170E+02 -.876655892E+02 -.876797160E+02 -.876936709E+02 -.877074259E+02 -.877209510E+02 -.877342156E+02 -.877471874E+02 -.877598333E+02 -.877721194E+02 -.877840107E+02 -.877954718E+02 -.878064670E+02 -.878169607E+02 -.878269176E+02 -.878363031E+02 -.878450838E+02 -.878532274E+02 -.878607033E+02 -.878674829E+02 -.878735394E+02 -.878788486E+02 -.878833888E+02 -.878871416E+02 -.878900914E+02 -.878922262E+02 -.878935373E+02 -.878940195E+02 -.878936714E+02 -.878924949E+02 -.878904956E+02 -.878876826E+02 -.878840683E+02 -.878796687E+02 -.878745026E+02 -.878685921E+02 -.878619617E+02 -.878546385E+02 -.878466516E+02 -.878380321E+02 -.878288127E+02 -.878190274E+02 -.878087109E+02 -.877978990E+02 -.877866276E+02 -.877749327E+02 -.877628502E+02 -.877504154E+02 -.877376629E+02 -.877246266E+02 -.877113388E+02 -.876978309E+02 -.876841326E+02 -.876702721E+02 -.876562758E+02 -.876421683E+02 -.876279724E+02 -.876137090E+02 -.875993971E+02 -.875850541E+02 -.875706959E+02 -.875563368E+02 -.875419910E+02 -.875276725E+02 -.875133972E+02 -.874991842E+02 -.874850596E+02 -.874710599E+02 -.874572386E+02 -.874436738E+02 -.874304796E+02 -.874178202E+02 -.874059289E+02 -.873951323E+02 -.873858814E+02 -.873787914E+02 -.873746918E+02 -.873746918E+02
 -.873790242E+02 -.873790242E+02 -.873835189E+02 -.873912949E+02 -.874014437E+02 -.874132929E+02 -.874263510E+02 -.874402604E+02 -.874547658E+02 -.874696876E+02 -.874848998E+02 -.875003166E+02 -.875158804E+02 -.875315508E+02 -.875472995E+02 -.875631056E+02 -.875789512E+02 -.875948198E+02 -.876106955E+02 -.876265613E+02 -.876423988E+02 -.876581879E+02 -.876739057E+02 -.876895270E+02 -.877050243E+02 -.877203674E+02 -.877355239E+02 -.877504602E+02 -.877651403E+02 -.877795269E+02 -.877935811E+02 -.878072625E+02 -.878205298E+02 -.878333405E+02 -.878456521E+02 -.878574214E+02 -.878686061E+02 -.878791644E+02 -.878890555E+02 -.878982403E+02 -.879066813E+02 -.879143432E+02 -.879211934E+02 -.879272022E+02 -.879323429E+02 -.879365926E+02 -.879399325E+02 -.879423475E+02 -.879438269E+02 -.879443642E+02 -.879439575E+02 -.879426092E+02 -.879403261E+02 -.879371193E+02 -.879330044E+02 -.879280008E+02 -.879221319E+02 -.879154247E+02 -.879079092E+02 -.878996187E+02 -.878905887E+02 -.878808572E+02 -.878704639E+02 -.878594501E+02 -.878478578E+02 -.878357301E+02 -.878231102E+02 -.878100412E+02 -.877965657E+02 -.877827257E+02 -.877685622E+02 -.877541147E+02 -.877394213E+02 -.877245184E+02 -.877094401E+02 -.876942189E+02 -.876788848E+02 -.876634656E+02 -.876479866E+02 -.876324710E+02 -.876169395E+02 -.876014107E+02 -.875859012E+02 -.875704261E+02 -.875549995E+02 -.875396352E+02 -.875243489E+02 -.875091593E+02 -.874940922E+02 -.874791844E+02 -.874644900E+02 -.874500895E+02 -.874361005E+02 -.874226939E+02 -.874101130E+02 -.873986997E+02 -.873889268E+02 -.873814406E+02 -.873771136E+02 -.873771136E+02
 -.873815479E+02 -.873815479E+02 -.873862797E+02 -.873944689E+02 -.874051634E+02 -.874176599E+02 -.874314426E+02 -.874461393E+02 -.874614855E+02 -.874772945E+02 -.874934379E+02 -.875098291E+02 -.875264089E+02 -.875431373E+02 -.875599869E+02 -.875769364E+02 -.875939685E+02 -.876110675E+02 -.876282174E+02 -.876454006E+02 -.876625980E+02 -.876797871E+02 -.876969427E+02 -.877140368E+02 -.877310383E+02 -.877479130E+02 -.877646248E+02 -.877811346E+02 -.877974008E+02 -.878133800E+02 -.878290261E+02 -.878442913E+02 -.878591260E+02 -.878734798E+02 -.878873010E+02 -.879005381E+02 -.879131396E+02 -.879250547E+02 -.879362339E+02 -.879466291E+02 -.879561944E+02 -.879648864E+02 -.879726648E+02 -.879794927E+02 -.879853374E+02 -.879901707E+02 -.879939687E+02 -.879967128E+02 -.879983898E+02 -.879989913E+02 -.879985150E+02 -.879969636E+02 -.879943458E+02 -.879906754E+02 -.879859715E+02 -.879802584E+02 -.879735650E+02 -.879659246E+02 -.879573743E+02 -.879479549E+02 -.879377103E+02 -.879266870E+02 -.879149335E+02 -.879025000E+02 -.878894378E+02 -.878757988E+02 -.878616352E+02 -.878469986E+02 -.878319401E+02 -.878165095E+02 -.878007554E+02 -.877847243E+02 -.877684607E+02 -.877520068E+02 -.877354023E+02 -.877186841E+02 -.877018864E+02 -.876850403E+02 -.876681740E+02 -.876513130E+02 -.876344797E+02 -.876176937E+02 -.876009724E+02 -.875843309E+02 -.875677831E+02 -.875513424E+02 -.875350233E+02 -.875188440E+02 -.875028291E+02 -.874870150E+02 -.874714560E+02 -.874562334E+02 -.874414681E+02 -.874273359E+02 -.874140891E+02 -.874020829E+02 -.873918103E+02 -.873839459E+02 -.873794023E+02 -.873794023E+02
 -.873838873E+02 -.873838873E+02 -.873888441E+02 -.873974258E+02 -.874086401E+02 -.874217531E+02 -.874362298E+02 -.874516857E+02 -.874678472E+02 -.874845241E+02 -.875015871E+02 -.875189482E+02 -.875365486E+02 -.875543499E+02 -.875723249E+02 -.875904537E+02 -.876087206E+02 -.876271103E+02 -.876456071E+02 -.876641935E+02 -.876828490E+02 -.877015497E+02 -.877202682E+02 -.877389734E+02 -.877576308E+02 -.877762024E+02 -.877946469E+02 -.878129195E+02 -.878309719E+02 -.878487530E+02 -.878662083E+02 -.878832810E+02 -.878999119E+02 -.879160403E+02 -.879316044E+02 -.879465415E+02 -.879607894E+02 -.879742861E+02 -.879869708E+02 -.879987844E+02 -.880096702E+02 -.880195745E+02 -.880284473E+02 -.880362428E+02 -.880429202E+02 -.880484440E+02 -.880527848E+02 -.880559190E+02 -.880578297E+02 -.880585068E+02 -.880579470E+02 -.880561541E+02 -.880531385E+02 -.880489177E+02 -.880435156E+02 -.880369625E+02 -.880292943E+02 -.880205523E+02 -.880107828E+02 -.880000364E+02 -.879883671E+02 -.879758322E+02 -.879624914E+02 -.879484061E+02 -.879336390E+02 -.879182531E+02 -.879023114E+02 -.878858761E+02 -.878690085E+02 -.878517681E+02 -.878342121E+02 -.878163955E+02 -.877983704E+02 -.877801858E+02 -.877618874E+02 -.877435174E+02 -.877251144E+02 -.877067134E+02 -.876883455E+02 -.876700383E+02 -.876518159E+02 -.876336987E+02 -.876157045E+02 -.875978480E+02 -.875801424E+02 -.875625999E+02 -.875452336E+02 -.875280600E+02 -.875111021E+02 -.874943948E+02 -.874779914E+02 -.874619736E+02 -.874464635E+02 -.874316409E+02 -.874177648E+02 -.874052020E+02 -.873944625E+02 -.873862464E+02 -.873815021E+02 -.873815021E+02
 -.873859804E+02 -.873859804E+02 -.873911429E+02 -.874000849E+02 -.874117768E+02 -.874254601E+02 -.874405843E+02 -.874567539E+02 -.874736903E+02 -.874912019E+02 -.875091580E+02 -.875274713E+02 -.875460854E+02 -.875649629E+02 -.875840787E+02 -.876034157E+02 -.876229595E+02 -.876426965E+02 -.876626126E+02 -.876826900E+02 -.877029077E+02 -.877232410E+02 -.877436603E+02 -.877641320E+02 -.877846179E+02 -.878050757E+02 -.878254581E+02 -.878457135E+02 -.878657860E+02 -.878856151E+02 -.879051368E+02 -.879242833E+02 -.879429841E+02 -.879611664E+02 -.879787554E+02 -.879956755E+02 -.880118504E+02 -.880272042E+02 -.880416620E+02 -.880551507E+02 -.880675999E+02 -.880789426E+02 -.880891164E+02 -.880980641E+02 -.881057344E+02 -.881120829E+02 -.881170721E+02 -.881206724E+02 -.881228625E+02 -.881236296E+02 -.881229695E+02 -.881208868E+02 -.881173949E+02 -.881125157E+02 -.881062793E+02 -.880987236E+02 -.880898937E+02 -.880798414E+02 -.880686245E+02 -.880563059E+02 -.880429529E+02 -.880286366E+02 -.880134307E+02 -.879974106E+02 -.879806531E+02 -.879632351E+02 -.879452331E+02 -.879267223E+02 -.879077762E+02 -.878884658E+02 -.878688591E+02 -.878490209E+02 -.878290121E+02 -.878088895E+02 -.877887057E+02 -.877685087E+02 -.877483421E+02 -.877282445E+02 -.877082504E+02 -.876883892E+02 -.876686863E+02 -.876491628E+02 -.876298359E+02 -.876107197E+02 -.875918259E+02 -.875731646E+02 -.875547468E+02 -.875365862E+02 -.875187033E+02 -.875011303E+02 -.874839186E+02 -.874671483E+02 -.874509417E+02 -.874354804E+02 -.874210280E+02 -.874079597E+02 -.873967996E+02 -.873882684E+02 -.873833451E+02 -.873833451E+02
 -.873877536E+02 -.873877536E+02 -.873930944E+02 -.874023490E+02 -.874144587E+02 -.874286473E+02 -.874443516E+02 -.874611696E+02 -.874788213E+02 -.874971136E+02 -.875159169E+02 -.875351469E+02 -.875547496E+02 -.875746905E+02 -.875949489E+02 -.876155107E+02 -.876363647E+02 -.876575006E+02 -.876789056E+02 -.877005633E+02 -.877224532E+02 -.877445497E+02 -.877668218E+02 -.877892335E+02 -.878117429E+02 -.878343023E+02 -.878568583E+02 -.878793516E+02 -.879017169E+02 -.879238838E+02 -.879457767E+02 -.879673152E+02 -.879884153E+02 -.880089891E+02 -.880289465E+02 -.880481950E+02 -.880666413E+02 -.880841917E+02 -.881007535E+02 -.881162355E+02 -.881305499E+02 -.881436130E+02 -.881553463E+02 -.881656776E+02 -.881745423E+02 -.881818838E+02 -.881876547E+02 -.881918174E+02 -.881943448E+02 -.881952204E+02 -.881944390E+02 -.881920064E+02 -.881879395E+02 -.881822661E+02 -.881750244E+02 -.881662623E+02 -.881560368E+02 -.881444132E+02 -.881314644E+02 -.881172691E+02 -.881019118E+02 -.880854809E+02 -.880680678E+02 -.880497662E+02 -.880306702E+02 -.880108741E+02 -.879904711E+02 -.879695522E+02 -.879482059E+02 -.879265171E+02 -.879045665E+02 -.878824304E+02 -.878601800E+02 -.878378810E+02 -.878155936E+02 -.877933723E+02 -.877712657E+02 -.877493166E+02 -.877275619E+02 -.877060332E+02 -.876847563E+02 -.876637523E+02 -.876430373E+02 -.876226238E+02 -.876025208E+02 -.875827357E+02 -.875632759E+02 -.875441513E+02 -.875253786E+02 -.875069862E+02 -.874890216E+02 -.874715621E+02 -.874547278E+02 -.874386998E+02 -.874237437E+02 -.874102396E+02 -.873987209E+02 -.873899238E+02 -.873848504E+02 -.873848504E+02
 -.873891123E+02 -.873891123E+02 -.873945932E+02 -.874040966E+02 -.874165455E+02 -.874311513E+02 -.874473443E+02 -.874647214E+02 -.874830021E+02 -.875019949E+02 -.875215746E+02 -.875416607E+02 -.875622035E+02 -.875831748E+02 -.876045590E+02 -.876263471E+02 -.876485333E+02 -.876711109E+02 -.876940701E+02 -.877173973E+02 -.877410729E+02 -.877650715E+02 -.877893615E+02 -.878139045E+02 -.878386548E+02 -.878635595E+02 -.878885586E+02 -.879135840E+02 -.879385609E+02 -.879634070E+02 -.879880335E+02 -.880123452E+02 -.880362416E+02 -.880596168E+02 -.880823612E+02 -.881043619E+02 -.881255036E+02 -.881456705E+02 -.881647469E+02 -.881826190E+02 -.881991767E+02 -.882143143E+02 -.882279325E+02 -.882399398E+02 -.882502538E+02 -.882588023E+02 -.882655246E+02 -.882703725E+02 -.882733111E+02 -.882743193E+02 -.882733903E+02 -.882705315E+02 -.882657645E+02 -.882591249E+02 -.882506613E+02 -.882404351E+02 -.882285189E+02 -.882149958E+02 -.881999580E+02 -.881835053E+02 -.881657439E+02 -.881467848E+02 -.881267421E+02 -.881057322E+02 -.880838715E+02 -.880612759E+02 -.880380593E+02 -.880143321E+02 -.879902011E+02 -.879657677E+02 -.879411278E+02 -.879163711E+02 -.878915805E+02 -.878668319E+02 -.878421937E+02 -.878177273E+02 -.877934864E+02 -.877695176E+02 -.877458602E+02 -.877225467E+02 -.876996030E+02 -.876770489E+02 -.876548985E+02 -.876331611E+02 -.876118422E+02 -.875909448E+02 -.875704713E+02 -.875504265E+02 -.875308216E+02 -.875116792E+02 -.874930417E+02 -.874749811E+02 -.874576130E+02 -.874411154E+02 -.874257520E+02 -.874119036E+02 -.874001075E+02 -.873911082E+02 -.873859224E+02 -.873859224E+02
 -.873899369E+02 -.873899369E+02 -.873955085E+02 -.874051802E+02 -.874178667E+02 -.874327751E+02 -.874493374E+02 -.874671526E+02 -.874859435E+02 -.875055253E+02 -.875257785E+02 -.875466292E+02 -.875680362E+02 -.875899790E+02 -.876124493E+02 -.876354459E+02 -.876589693E+02 -.876830182E+02 -.877075880E+02 -.877326685E+02 -.877582426E+02 -.877842868E+02 -.878107695E+02 -.878376507E+02 -.878648819E+02 -.878924054E+02 -.879201540E+02 -.879480515E+02 -.879760117E+02 -.880039394E+02 -.880317305E+02 -.880592724E+02 -.880864443E+02 -.881131189E+02 -.881391622E+02 -.881644357E+02 -.881887971E+02 -.882121022E+02 -.882342064E+02 -.882549668E+02 -.882742441E+02 -.882919043E+02 -.883078208E+02 -.883218765E+02 -.883339655E+02 -.883439948E+02 -.883518860E+02 -.883575768E+02 -.883610219E+02 -.883621938E+02 -.883610837E+02 -.883577010E+02 -.883520738E+02 -.883442479E+02 -.883342862E+02 -.883222676E+02 -.883082856E+02 -.882924469E+02 -.882748691E+02 -.882556796E+02 -.882350129E+02 -.882130092E+02 -.881898119E+02 -.881655663E+02 -.881404170E+02 -.881145071E+02 -.880879760E+02 -.880609582E+02 -.880335823E+02 -.880059698E+02 -.879782343E+02 -.879504809E+02 -.879228059E+02 -.878952961E+02 -.878680291E+02 -.878410729E+02 -.878144862E+02 -.877883187E+02 -.877626113E+02 -.877373962E+02 -.877126981E+02 -.876885339E+02 -.876649142E+02 -.876418434E+02 -.876193218E+02 -.875973461E+02 -.875759121E+02 -.875550175E+02 -.875346660E+02 -.875148728E+02 -.874956724E+02 -.874771293E+02 -.874593520E+02 -.874425114E+02 -.874268655E+02 -.874127904E+02 -.874008205E+02 -.873917003E+02 -.873864497E+02 -.873864497E+02
 -.873900856E+02 -.873900856E+02 -.873956886E+02 -.874054281E+02 -.874182232E+02 -.874332891E+02 -.874500659E+02 -.874681602E+02 -.874873049E+02 -.875073250E+02 -.875281105E+02 -.875495989E+02 -.875717596E+02 -.875945824E+02 -.876180695E+02 -.876422291E+02 -.876670700E+02 -.876925988E+02 -.877188177E+02 -.877457219E+02 -.877732999E+02 -.878015313E+02 -.878303866E+02 -.878598262E+02 -.878898000E+02 -.879202463E+02 -.879510918E+02 -.879822513E+02 -.880136271E+02 -.880451095E+02 -.880765767E+02 -.881078955E+02 -.881389218E+02 -.881695013E+02 -.881994708E+02 -.882286599E+02 -.882568922E+02 -.882839877E+02 -.883097649E+02 -.883340431E+02 -.883566450E+02 -.883773991E+02 -.883961430E+02 -.884127253E+02 -.884270085E+02 -.884388720E+02 -.884482134E+02 -.884549513E+02 -.884590264E+02 -.884604026E+02 -.884590682E+02 -.884550356E+02 -.884483413E+02 -.884390452E+02 -.884272294E+02 -.884129965E+02 -.883964681E+02 -.883777820E+02 -.883570902E+02 -.883345560E+02 -.883103515E+02 -.882846547E+02 -.882576471E+02 -.882295109E+02 -.882004269E+02 -.881705718E+02 -.881401171E+02 -.881092266E+02 -.880780554E+02 -.880467487E+02 -.880154408E+02 -.879842543E+02 -.879533002E+02 -.879226772E+02 -.878924717E+02 -.878627584E+02 -.878336000E+02 -.878050480E+02 -.877771431E+02 -.877499159E+02 -.877233874E+02 -.876975698E+02 -.876724677E+02 -.876480788E+02 -.876243954E+02 -.876014058E+02 -.875790970E+02 -.875574572E+02 -.875364804E+02 -.875161717E+02 -.874965553E+02 -.874776852E+02 -.874596593E+02 -.874426378E+02 -.874268676E+02 -.874127138E+02 -.874007001E+02 -.873915602E+02 -.873863043E+02 -.873863043E+02
 -.873894020E+02 -.873894020E+02 -.873949641E+02 -.874046463E+02 -.874173901E+02 -.874324309E+02 -.874492248E+02 -.874673956E+02 -.874866923E+02 -.875069540E+02 -.875280860E+02 -.875500408E+02 -.875728013E+02 -.875963709E+02 -.876207651E+02 -.876460032E+02 -.876721057E+02 -.876990898E+02 -.877269672E+02 -.877557427E+02 -.877854126E+02 -.878159631E+02 -.878473700E+02 -.878795966E+02 -.879125932E+02 -.879462962E+02 -.879806273E+02 -.880154927E+02 -.880507830E+02 -.880863730E+02 -.881221212E+02 -.881578707E+02 -.881934497E+02 -.882286719E+02 -.882633386E+02 -.882972395E+02 -.883301558E+02 -.883618618E+02 -.883921282E+02 -.884207251E+02 -.884474252E+02 -.884720076E+02 -.884942613E+02 -.885139892E+02 -.885310115E+02 -.885451695E+02 -.885563285E+02 -.885643807E+02 -.885692477E+02 -.885708817E+02 -.885692669E+02 -.885644198E+02 -.885563885E+02 -.885452522E+02 -.885311192E+02 -.885141247E+02 -.884944280E+02 -.884722094E+02 -.884476666E+02 -.884210113E+02 -.883924651E+02 -.883622560E+02 -.883306147E+02 -.882977713E+02 -.882639522E+02 -.882293772E+02 -.881942570E+02 -.881587914E+02 -.881231672E+02 -.880875574E+02 -.880521200E+02 -.880169972E+02 -.879823156E+02 -.879481858E+02 -.879147027E+02 -.878819461E+02 -.878499811E+02 -.878188588E+02 -.877886173E+02 -.877592825E+02 -.877308690E+02 -.877033813E+02 -.876768149E+02 -.876511577E+02 -.876263911E+02 -.876024923E+02 -.875794362E+02 -.875571991E+02 -.875357622E+02 -.875151177E+02 -.874952766E+02 -.874762791E+02 -.874582084E+02 -.874412091E+02 -.874255116E+02 -.874114626E+02 -.873995651E+02 -.873905300E+02 -.873853413E+02 -.873853413E+02
 -.873877154E+02 -.873877154E+02 -.873931474E+02 -.874026196E+02 -.874151156E+02 -.874299038E+02 -.874464698E+02 -.874644640E+02 -.874836575E+02 -.875039108E+02 -.875251497E+02 -.875473445E+02 -.875704961E+02 -.875946248E+02 -.876197613E+02 -.876459406E+02 -.876731982E+02 -.877015656E+02 -.877310689E+02 -.877617265E+02 -.877935470E+02 -.878265278E+02 -.878606538E+02 -.878958950E+02 -.879322058E+02 -.879695237E+02 -.880077675E+02 -.880468371E+02 -.880866120E+02 -.881269509E+02 -.881676918E+02 -.882086513E+02 -.882496254E+02 -.882903902E+02 -.883307035E+02 -.883703064E+02 -.884089261E+02 -.884462788E+02 -.884820732E+02 -.885160147E+02 -.885478100E+02 -.885771718E+02 -.886038239E+02 -.886275071E+02 -.886479835E+02 -.886650421E+02 -.886785036E+02 -.886882239E+02 -.886940976E+02 -.886960606E+02 -.886940917E+02 -.886882126E+02 -.886784881E+02 -.886650240E+02 -.886479649E+02 -.886274910E+02 -.886038136E+02 -.885771710E+02 -.885478233E+02 -.885160471E+02 -.884821303E+02 -.884463671E+02 -.884090528E+02 -.883704793E+02 -.883309315E+02 -.882906830E+02 -.882499933E+02 -.882091056E+02 -.881682447E+02 -.881276154E+02 -.880874022E+02 -.880477684E+02 -.880088562E+02 -.879707873E+02 -.879336631E+02 -.878975662E+02 -.878625606E+02 -.878286935E+02 -.877959966E+02 -.877644870E+02 -.877341687E+02 -.877050344E+02 -.876770665E+02 -.876502387E+02 -.876245182E+02 -.875998669E+02 -.875762447E+02 -.875536121E+02 -.875319345E+02 -.875111880E+02 -.874913667E+02 -.874724930E+02 -.874546312E+02 -.874379053E+02 -.874225220E+02 -.874088010E+02 -.873972139E+02 -.873884339E+02 -.873834001E+02 -.873834001E+02
 -.873848363E+02 -.873848363E+02 -.873900313E+02 -.873991102E+02 -.874111194E+02 -.874253789E+02 -.874414185E+02 -.874589246E+02 -.874776991E+02 -.874976313E+02 -.875186715E+02 -.875408127E+02 -.875640778E+02 -.875885070E+02 -.876141509E+02 -.876410647E+02 -.876693033E+02 -.876989180E+02 -.877299550E+02 -.877624516E+02 -.877964345E+02 -.878319182E+02 -.878689019E+02 -.879073684E+02 -.879472816E+02 -.879885848E+02 -.880311989E+02 -.880750209E+02 -.881199220E+02 -.881657469E+02 -.882123122E+02 -.882594065E+02 -.883067896E+02 -.883541937E+02 -.884013245E+02 -.884478631E+02 -.884934691E+02 -.885377841E+02 -.885804363E+02 -.886210462E+02 -.886592319E+02 -.886946167E+02 -.887268359E+02 -.887555442E+02 -.887804238E+02 -.888011909E+02 -.888176032E+02 -.888294653E+02 -.888366342E+02 -.888390223E+02 -.888366007E+02 -.888293989E+02 -.888175048E+02 -.888010621E+02 -.887802666E+02 -.887553613E+02 -.887266305E+02 -.886943926E+02 -.886589934E+02 -.886207981E+02 -.885801841E+02 -.885375338E+02 -.884932275E+02 -.884476379E+02 -.884011240E+02 -.883540273E+02 -.883066673E+02 -.882593392E+02 -.882123120E+02 -.881658265E+02 -.881200955E+02 -.880753034E+02 -.880316068E+02 -.879891355E+02 -.879479940E+02 -.879082625E+02 -.878699993E+02 -.878332419E+02 -.877980096E+02 -.877643050E+02 -.877321158E+02 -.877014170E+02 -.876721725E+02 -.876443370E+02 -.876178582E+02 -.875926788E+02 -.875687389E+02 -.875459795E+02 -.875243465E+02 -.875037959E+02 -.874843012E+02 -.874658630E+02 -.874485215E+02 -.874323741E+02 -.874175964E+02 -.874044716E+02 -.873934268E+02 -.873850811E+02 -.873803062E+02 -.873803062E+02
 -.873805605E+02 -.873805605E+02 -.873853932E+02 -.873938604E+02 -.874050982E+02 -.874185002E+02 -.874336549E+02 -.874502959E+02 -.874682667E+02 -.874874908E+02 -.875079486E+02 -.875296613E+02 -.875526774E+02 -.875770619E+02 -.876028905E+02 -.876302435E+02 -.876592012E+02 -.876898416E+02 -.877222370E+02 -.877564505E+02 -.877925349E+02 -.878305286E+02 -.878704537E+02 -.879123138E+02 -.879560903E+02 -.880017409E+02 -.880491960E+02 -.880983568E+02 -.881490920E+02 -.882012363E+02 -.882545875E+02 -.883089057E+02 -.883639121E+02 -.884192888E+02 -.884746801E+02 -.885296941E+02 -.885839057E+02 -.886368616E+02 -.886880852E+02 -.887370841E+02 -.887833579E+02 -.888264079E+02 -.888657473E+02 -.889009117E+02 -.889314700E+02 -.889570357E+02 -.889772767E+02 -.889919242E+02 -.890007806E+02 -.890037251E+02 -.890007172E+02 -.889917978E+02 -.889770883E+02 -.889567868E+02 -.889311624E+02 -.889005478E+02 -.888653301E+02 -.888259409E+02 -.887828451E+02 -.887365300E+02 -.886874951E+02 -.886362410E+02 -.885832611E+02 -.885290325E+02 -.884740095E+02 -.884186178E+02 -.883632502E+02 -.883082633E+02 -.882539758E+02 -.882006676E+02 -.881485799E+02 -.880979158E+02 -.880488422E+02 -.880014915E+02 -.879559638E+02 -.879123300E+02 -.878706340E+02 -.878308956E+02 -.877931131E+02 -.877572665E+02 -.877233191E+02 -.876912209E+02 -.876609102E+02 -.876323163E+02 -.876053615E+02 -.875799635E+02 -.875560381E+02 -.875335023E+02 -.875122779E+02 -.874922970E+02 -.874735082E+02 -.874558858E+02 -.874394409E+02 -.874242374E+02 -.874104120E+02 -.873982003E+02 -.873879709E+02 -.873802694E+02 -.873758752E+02 -.873758752E+02
 -.873746768E+02 -.873746768E+02 -.873790004E+02 -.873866007E+02 -.873967352E+02 -.874088936E+02 -.874227389E+02 -.874380664E+02 -.874547698E+02 -.874728138E+02 -.874922155E+02 -.875130291E+02 -.875353330E+02 -.875592230E+02 -.875848053E+02 -.876121910E+02 -.876414932E+02 -.876728232E+02 -.877062870E+02 -.877419829E+02 -.877799983E+02 -.878204062E+02 -.878632629E+02 -.879086041E+02 -.879564414E+02 -.880067590E+02 -.880595093E+02 -.881146087E+02 -.881719343E+02 -.882313190E+02 -.882925485E+02 -.883553579E+02 -.884194294E+02 -.884843913E+02 -.885498174E+02 -.886152284E+02 -.886800950E+02 -.887438428E+02 -.888058589E+02 -.888655011E+02 -.889221086E+02 -.889750152E+02 -.890235636E+02 -.890671210E+02 -.891050953E+02 -.891369517E+02 -.891622278E+02 -.891805477E+02 -.891916341E+02 -.891953168E+02 -.891915386E+02 -.891803572E+02 -.891619431E+02 -.891365741E+02 -.891046264E+02 -.890665629E+02 -.890229191E+02 -.889742873E+02 -.889213008E+02 -.888646176E+02 -.888049044E+02 -.887428224E+02 -.886790145E+02 -.886140943E+02 -.885486369E+02 -.884831723E+02 -.884181806E+02 -.883540887E+02 -.882912694E+02 -.882300415E+02 -.881706707E+02 -.881133727E+02 -.880583159E+02 -.880056247E+02 -.879553839E+02 -.879076427E+02 -.878624184E+02 -.878197007E+02 -.877794555E+02 -.877416286E+02 -.877061486E+02 -.876729307E+02 -.876418789E+02 -.876128888E+02 -.875858504E+02 -.875606503E+02 -.875371741E+02 -.875153098E+02 -.874949509E+02 -.874760012E+02 -.874583801E+02 -.874420308E+02 -.874269301E+02 -.874131018E+02 -.874006346E+02 -.873897049E+02 -.873806070E+02 -.873737920E+02 -.873699185E+02 -.873699185E+02
 -.873669746E+02 -.873669746E+02 -.873706202E+02 -.873770617E+02 -.873857119E+02 -.873961797E+02 -.874082225E+02 -.874217107E+02 -.874365969E+02 -.874528953E+02 -.874706658E+02 -.874899997E+02 -.875110118E+02 -.875338335E+02 -.875586068E+02 -.875854807E+02 -.876146077E+02 -.876461402E+02 -.876802276E+02 -.877170136E+02 -.877566320E+02 -.877992045E+02 -.878448360E+02 -.878936110E+02 -.879455884E+02 -.880007971E+02 -.880592293E+02 -.881208356E+02 -.881855179E+02 -.882531236E+02 -.883234395E+02 -.883961859E+02 -.884710121E+02 -.885474925E+02 -.886251241E+02 -.887033267E+02 -.887814443E+02 -.888587502E+02 -.889344548E+02 -.890077165E+02 -.890776564E+02 -.891433758E+02 -.892039769E+02 -.892585860E+02 -.893063774E+02 -.893465987E+02 -.893785951E+02 -.894018312E+02 -.894159099E+02 -.894205871E+02 -.894157805E+02 -.894015728E+02 -.893782084E+02 -.893460847E+02 -.893057375E+02 -.892578220E+02 -.892030911E+02 -.891423707E+02 -.890765351E+02 -.890064826E+02 -.889331122E+02 -.888573035E+02 -.887798984E+02 -.887016874E+02 -.886233976E+02 -.885456857E+02 -.884691327E+02 -.883942423E+02 -.883214409E+02 -.882510803E+02 -.881834409E+02 -.881187372E+02 -.880571230E+02 -.879986978E+02 -.879435127E+02 -.878915766E+02 -.878428627E+02 -.877973133E+02 -.877548457E+02 -.877153566E+02 -.876787264E+02 -.876448231E+02 -.876135055E+02 -.875846265E+02 -.875580353E+02 -.875335803E+02 -.875111111E+02 -.874904814E+02 -.874715521E+02 -.874541942E+02 -.874382941E+02 -.874237594E+02 -.874105271E+02 -.873985743E+02 -.873879327E+02 -.873787072E+02 -.873711009E+02 -.873654472E+02 -.873622528E+02 -.873622528E+02
 -.873572555E+02 -.873572555E+02 -.873600341E+02 -.873649895E+02 -.873717250E+02 -.873799957E+02 -.873896733E+02 -.874007158E+02 -.874131452E+02 -.874270326E+02 -.874424854E+02 -.874596378E+02 -.874786455E+02 -.874996799E+02 -.875229245E+02 -.875485721E+02 -.875768217E+02 -.876078755E+02 -.876419371E+02 -.876792075E+02 -.877198823E+02 -.877641485E+02 -.878121791E+02 -.878641288E+02 -.879201276E+02 -.879802740E+02 -.880446272E+02 -.881131990E+02 -.881859442E+02 -.882627516E+02 -.883434337E+02 -.884277177E+02 -.885152363E+02 -.886055194E+02 -.886979884E+02 -.887919519E+02 -.888866055E+02 -.889810343E+02 -.890742216E+02 -.891650610E+02 -.892523756E+02 -.893349420E+02 -.894115194E+02 -.894808836E+02 -.895418646E+02 -.895933851E+02 -.896344992E+02 -.896644282E+02 -.896825918E+02 -.896886317E+02 -.896824269E+02 -.896640986E+02 -.896340055E+02 -.895927281E+02 -.895410454E+02 -.894799036E+02 -.894103803E+02 -.893336460E+02 -.892509250E+02 -.891634585E+02 -.890724705E+02 -.889791383E+02 -.888845686E+02 -.887897788E+02 -.886956841E+02 -.886030897E+02 -.885126876E+02 -.884250570E+02 -.883406688E+02 -.882598912E+02 -.881829978E+02 -.881101770E+02 -.880415412E+02 -.879771367E+02 -.879169535E+02 -.878609337E+02 -.878089806E+02 -.877609658E+02 -.877167365E+02 -.876761212E+02 -.876389350E+02 -.876049841E+02 -.875740697E+02 -.875459907E+02 -.875205470E+02 -.874975413E+02 -.874767813E+02 -.874580817E+02 -.874412661E+02 -.874261698E+02 -.874126424E+02 -.874005522E+02 -.873897916E+02 -.873802848E+02 -.873719974E+02 -.873649502E+02 -.873592375E+02 -.873550509E+02 -.873527111E+02 -.873527111E+02
 -.873453518E+02 -.873453518E+02 -.873470570E+02 -.873501667E+02 -.873545124E+02 -.873600245E+02 -.873667073E+02 -.873746196E+02 -.873838625E+02 -.873945704E+02 -.874069026E+02 -.874210404E+02 -.874371834E+02 -.874555465E+02 -.874763591E+02 -.874998628E+02 -.875263096E+02 -.875559610E+02 -.875890851E+02 -.876259545E+02 -.876668440E+02 -.877120256E+02 -.877617645E+02 -.878163128E+02 -.878759021E+02 -.879407354E+02 -.880109766E+02 -.880867390E+02 -.881680731E+02 -.882549523E+02 -.883472579E+02 -.884447639E+02 -.885471211E+02 -.886538422E+02 -.887642889E+02 -.888776605E+02 -.889929880E+02 -.891091323E+02 -.892247896E+02 -.893385052E+02 -.894486956E+02 -.895536802E+02 -.896517238E+02 -.897410859E+02 -.898200789E+02 -.898871295E+02 -.899408417E+02 -.899800569E+02 -.900039055E+02 -.900118486E+02 -.900037037E+02 -.899796535E+02 -.899402372E+02 -.898863243E+02 -.898190739E+02 -.897398820E+02 -.896503221E+02 -.895520821E+02 -.894469027E+02 -.893365197E+02 -.892226136E+02 -.891067684E+02 -.889904393E+02 -.888749303E+02 -.887613809E+02 -.886507607E+02 -.885438708E+02 -.884413503E+02 -.883436870E+02 -.882512309E+02 -.881642087E+02 -.880827399E+02 -.880068521E+02 -.879364959E+02 -.878715590E+02 -.878118792E+02 -.877572551E+02 -.877074568E+02 -.876622339E+02 -.876213232E+02 -.875844543E+02 -.875513548E+02 -.875217541E+02 -.874953864E+02 -.874719928E+02 -.874513238E+02 -.874331398E+02 -.874172124E+02 -.874033256E+02 -.873912760E+02 -.873808746E+02 -.873719476E+02 -.873643395E+02 -.873579157E+02 -.873525676E+02 -.873482200E+02 -.873448404E+02 -.873424533E+02 -.873411586E+02 -.873411586E+02
 -.873311487E+02 -.873311487E+02 -.873315609E+02 -.873324397E+02 -.873338853E+02 -.873360305E+02 -.873390302E+02 -.873430573E+02 -.873483001E+02 -.873549601E+02 -.873632525E+02 -.873734070E+02 -.873856680E+02 -.874002956E+02 -.874175667E+02 -.874377748E+02 -.874612306E+02 -.874882618E+02 -.875192119E+02 -.875544395E+02 -.875943157E+02 -.876392204E+02 -.876895381E+02 -.877456514E+02 -.878079323E+02 -.878767333E+02 -.879523741E+02 -.880351275E+02 -.881252022E+02 -.882227234E+02 -.883277105E+02 -.884400537E+02 -.885594879E+02 -.886855670E+02 -.888176383E+02 -.889548199E+02 -.890959816E+02 -.892397333E+02 -.893844224E+02 -.895281430E+02 -.896687601E+02 -.898039497E+02 -.899312563E+02 -.900481677E+02 -.901522036E+02 -.902410168E+02 -.903124971E+02 -.903648744E+02 -.903968102E+02 -.904074702E+02 -.903965708E+02 -.903643956E+02 -.903117792E+02 -.902400600E+02 -.901510083E+02 -.900467343E+02 -.899295854E+02 -.898020418E+02 -.896666162E+02 -.895257640E+02 -.893818096E+02 -.892368882E+02 -.890929058E+02 -.889515153E+02 -.888141071E+02 -.886818118E+02 -.885555116E+02 -.884358596E+02 -.883233026E+02 -.882181062E+02 -.881203810E+02 -.880301081E+02 -.879471631E+02 -.878713380E+02 -.878023612E+02 -.877399139E+02 -.876836453E+02 -.876331848E+02 -.875881515E+02 -.875481630E+02 -.875128411E+02 -.874818168E+02 -.874547339E+02 -.874312511E+02 -.874110437E+02 -.873938044E+02 -.873792431E+02 -.873670867E+02 -.873570785E+02 -.873489766E+02 -.873425528E+02 -.873375909E+02 -.873338853E+02 -.873312390E+02 -.873294625E+02 -.873283730E+02 -.873277945E+02 -.873275591E+02 -.873275106E+02 -.873275106E+02
 -.873146076E+02 -.873146076E+02 -.873134996E+02 -.873117483E+02 -.873097614E+02 -.873078994E+02 -.873064857E+02 -.873058181E+02 -.873061772E+02 -.873078347E+02 -.873110617E+02 -.873161346E+02 -.873233403E+02 -.873329821E+02 -.873453827E+02 -.873608872E+02 -.873798666E+02 -.874027189E+02 -.874298709E+02 -.874617783E+02 -.874989250E+02 -.875418211E+02 -.875909994E+02 -.876470092E+02 -.877104095E+02 -.877817574E+02 -.878615951E+02 -.879504323E+02 -.880487248E+02 -.881568483E+02 -.882750682E+02 -.884035045E+02 -.885420914E+02 -.886905355E+02 -.888482707E+02 -.890144135E+02 -.891877220E+02 -.893665623E+02 -.895488861E+02 -.897322256E+02 -.899137107E+02 -.900901142E+02 -.902579271E+02 -.904134674E+02 -.905530190E+02 -.906729961E+02 -.907701231E+02 -.908416159E+02 -.908853478E+02 -.908999843E+02 -.908850703E+02 -.908410610E+02 -.907692907E+02 -.906718860E+02 -.905516313E+02 -.904118019E+02 -.902559837E+02 -.900878927E+02 -.899112110E+02 -.897294477E+02 -.895458302E+02 -.893632284E+02 -.891841102E+02 -.890105242E+02 -.888441045E+02 -.886860930E+02 -.885373733E+02 -.883985119E+02 -.882698029E+02 -.881513119E+02 -.880429199E+02 -.879443618E+02 -.878552625E+02 -.877751668E+02 -.877035656E+02 -.876399177E+02 -.875836668E+02 -.875342555E+02 -.874911357E+02 -.874537765E+02 -.874216695E+02 -.873943330E+02 -.873713136E+02 -.873521872E+02 -.873365588E+02 -.873240619E+02 -.873143563E+02 -.873071259E+02 -.873020758E+02 -.872989288E+02 -.872974203E+02 -.872972939E+02 -.872982945E+02 -.873001612E+02 -.873026188E+02 -.873053678E+02 -.873080731E+02 -.873103507E+02 -.873117535E+02 -.873117535E+02
 -.872957932E+02 -.872957932E+02 -.872929398E+02 -.872881608E+02 -.872822066E+02 -.872756886E+02 -.872691143E+02 -.872629138E+02 -.872574628E+02 -.872531023E+02 -.872501555E+02 -.872489392E+02 -.872497770E+02 -.872530075E+02 -.872589920E+02 -.872681218E+02 -.872808233E+02 -.872975630E+02 -.873188517E+02 -.873452474E+02 -.873773576E+02 -.874158399E+02 -.874614010E+02 -.875147940E+02 -.875768129E+02 -.876482832E+02 -.877300494E+02 -.878229561E+02 -.879278240E+02 -.880454183E+02 -.881764090E+02 -.883213224E+02 -.884804834E+02 -.886539496E+02 -.888414362E+02 -.890422376E+02 -.892551458E+02 -.894783742E+02 -.897094930E+02 -.899453861E+02 -.901822411E+02 -.904155830E+02 -.906403630E+02 -.908511092E+02 -.910421411E+02 -.912078426E+02 -.913429765E+02 -.914430158E+02 -.915044583E+02 -.915250871E+02 -.915041430E+02 -.914423850E+02 -.913420299E+02 -.912065799E+02 -.910405616E+02 -.908492122E+02 -.906381477E+02 -.904130483E+02 -.901793859E+02 -.899422093E+02 -.897059934E+02 -.894745505E+02 -.892509966E+02 -.890377615E+02 -.888366318E+02 -.886488154E+02 -.884750181E+02 -.883155245E+02 -.881702774E+02 -.880389520E+02 -.879210222E+02 -.878158185E+02 -.877225759E+02 -.876404742E+02 -.875686690E+02 -.875063165E+02 -.874525917E+02 -.874067015E+02 -.873678939E+02 -.873354635E+02 -.873087544E+02 -.872871610E+02 -.872701277E+02 -.872571464E+02 -.872477544E+02 -.872415301E+02 -.872380896E+02 -.872370807E+02 -.872381783E+02 -.872410768E+02 -.872454827E+02 -.872511046E+02 -.872576424E+02 -.872647727E+02 -.872721328E+02 -.872792997E+02 -.872857667E+02 -.872909129E+02 -.872939679E+02 -.872939679E+02
 -.872748956E+02 -.872748956E+02 -.872700858E+02 -.872619033E+02 -.872514716E+02 -.872396737E+02 -.872272113E+02 -.872146505E+02 -.872024611E+02 -.871910484E+02 -.871807780E+02 -.871719973E+02 -.871650535E+02 -.871603066E+02 -.871581428E+02 -.871589846E+02 -.871633002E+02 -.871716123E+02 -.871845056E+02 -.872026336E+02 -.872267259E+02 -.872575930E+02 -.872961304E+02 -.873433222E+02 -.874002398E+02 -.874680390E+02 -.875479516E+02 -.876412701E+02 -.877493253E+02 -.878734525E+02 -.880149460E+02 -.881749984E+02 -.883546233E+02 -.885545594E+02 -.887751558E+02 -.890162393E+02 -.892769684E+02 -.895556790E+02 -.898497358E+02 -.901554029E+02 -.904677569E+02 -.907806652E+02 -.910868576E+02 -.913781136E+02 -.916455816E+02 -.918802299E+02 -.920734085E+02 -.922174758E+02 -.923064202E+02 -.923363928E+02 -.923060677E+02 -.922167705E+02 -.920723499E+02 -.918788171E+02 -.916438136E+02 -.913759889E+02 -.910843747E+02 -.907778221E+02 -.904645516E+02 -.901518330E+02 -.898457986E+02 -.895513718E+02 -.892722880E+02 -.890111827E+02 -.887697193E+02 -.885487396E+02 -.883484163E+02 -.881684003E+02 -.880079526E+02 -.878660597E+02 -.877415289E+02 -.876330661E+02 -.875393358E+02 -.874590077E+02 -.873907891E+02 -.873334485E+02 -.872858303E+02 -.872468633E+02 -.872155644E+02 -.871910386E+02 -.871724767E+02 -.871591509E+02 -.871504097E+02 -.871456713E+02 -.871444173E+02 -.871461853E+02 -.871505618E+02 -.871571733E+02 -.871656781E+02 -.871757557E+02 -.871870953E+02 -.871993812E+02 -.872122759E+02 -.872253991E+02 -.872383019E+02 -.872504355E+02 -.872611121E+02 -.872694571E+02 -.872743499E+02 -.872743499E+02
 -.872522493E+02 -.872522493E+02 -.872453008E+02 -.872333868E+02 -.872180282E+02 -.872003934E+02 -.871813831E+02 -.871616987E+02 -.871418983E+02 -.871224404E+02 -.871037199E+02 -.870860980E+02 -.870699257E+02 -.870555633E+02 -.870433983E+02 -.870338593E+02 -.870274301E+02 -.870246624E+02 -.870261877E+02 -.870327300E+02 -.870451182E+02 -.870642986E+02 -.870913470E+02 -.871274808E+02 -.871740690E+02 -.872326397E+02 -.873048831E+02 -.873926487E+02 -.874979325E+02 -.876228519E+02 -.877696034E+02 -.879403991E+02 -.881373751E+02 -.883624675E+02 -.886172503E+02 -.889027320E+02 -.892191102E+02 -.895654898E+02 -.899395769E+02 -.903373720E+02 -.907528977E+02 -.911780105E+02 -.916023555E+02 -.920135293E+02 -.923975083E+02 -.927393749E+02 -.930243292E+02 -.932389128E+02 -.933722980E+02 -.934174449E+02 -.933719096E+02 -.932381355E+02 -.930231622E+02 -.927378169E+02 -.923955578E+02 -.920111843E+02 -.915996135E+02 -.911748688E+02 -.907493530E+02 -.903334206E+02 -.899352150E+02 -.895607129E+02 -.892139135E+02 -.888971105E+02 -.886111984E+02 -.883559793E+02 -.881304443E+02 -.879330190E+02 -.877617668E+02 -.876145514E+02 -.874891604E+02 -.873833970E+02 -.872951435E+02 -.872224037E+02 -.871633279E+02 -.871162257E+02 -.870795687E+02 -.870519879E+02 -.870322661E+02 -.870193276E+02 -.870122267E+02 -.870101359E+02 -.870123330E+02 -.870181894E+02 -.870271578E+02 -.870387617E+02 -.870525827E+02 -.870682498E+02 -.870854266E+02 -.871037974E+02 -.871230515E+02 -.871428639E+02 -.871628722E+02 -.871826485E+02 -.872016638E+02 -.872192442E+02 -.872345171E+02 -.872463429E+02 -.872532304E+02 -.872532304E+02
 -.872283553E+02 -.872283553E+02 -.872191312E+02 -.872032363E+02 -.871826032E+02 -.871586911E+02 -.871325988E+02 -.871051569E+02 -.870770003E+02 -.870486258E+02 -.870204390E+02 -.869927920E+02 -.869660136E+02 -.869404348E+02 -.869164106E+02 -.868943384E+02 -.868746758E+02 -.868579578E+02 -.868448140E+02 -.868359866E+02 -.868323506E+02 -.868349348E+02 -.868449454E+02 -.868637910E+02 -.868931080E+02 -.869347878E+02 -.869910008E+02 -.870642176E+02 -.871572233E+02 -.872731186E+02 -.874153036E+02 -.875874343E+02 -.877933410E+02 -.880368970E+02 -.883218215E+02 -.886514031E+02 -.890281290E+02 -.894532138E+02 -.899260308E+02 -.904434669E+02 -.909992516E+02 -.915833435E+02 -.921814956E+02 -.927751582E+02 -.933418898E+02 -.938564271E+02 -.942924823E+02 -.946251891E+02 -.948339152E+02 -.949049536E+02 -.948334926E+02 -.946243434E+02 -.942912123E+02 -.938547313E+02 -.933397660E+02 -.927726038E+02 -.921785074E+02 -.915799176E+02 -.909953838E+02 -.904391523E+02 -.899212642E+02 -.894479891E+02 -.890224396E+02 -.886452421E+02 -.883151813E+02 -.880297692E+02 -.877857168E+02 -.875793042E+02 -.874066575E+02 -.872639457E+02 -.871475122E+02 -.870539563E+02 -.869801765E+02 -.869233874E+02 -.868811176E+02 -.868511961E+02 -.868317309E+02 -.868210850E+02 -.868178492E+02 -.868208172E+02 -.868289601E+02 -.868414036E+02 -.868574068E+02 -.868763431E+02 -.868976822E+02 -.869209743E+02 -.869458346E+02 -.869719279E+02 -.869989529E+02 -.870266251E+02 -.870546569E+02 -.870827336E+02 -.871104847E+02 -.871374477E+02 -.871630231E+02 -.871864183E+02 -.872065771E+02 -.872220908E+02 -.872310868E+02 -.872310868E+02
 -.872038906E+02 -.872038906E+02 -.871923173E+02 -.871723024E+02 -.871461928E+02 -.871157342E+02 -.870822161E+02 -.870465866E+02 -.870095418E+02 -.869715979E+02 -.869331483E+02 -.868945090E+02 -.868559551E+02 -.868177514E+02 -.867801773E+02 -.867435490E+02 -.867082408E+02 -.866747052E+02 -.866434947E+02 -.866152856E+02 -.865909051E+02 -.865713620E+02 -.865578827E+02 -.865519521E+02 -.865553610E+02 -.865702578E+02 -.865992072E+02 -.866452516E+02 -.867119735E+02 -.868035548E+02 -.869248242E+02 -.870812827E+02 -.872790884E+02 -.875249812E+02 -.878261139E+02 -.881897533E+02 -.886228094E+02 -.891311444E+02 -.897186290E+02 -.903859284E+02 -.911290547E+02 -.919377895E+02 -.927941891E+02 -.936715060E+02 -.945339791E+02 -.953379983E+02 -.960350747E+02 -.965767479E+02 -.969210024E+02 -.970390309E+02 -.969205481E+02 -.965758386E+02 -.960337092E+02 -.953361743E+02 -.945316941E+02 -.936687567E+02 -.927909714E+02 -.919340989E+02 -.911248857E+02 -.903812750E+02 -.897134845E+02 -.891255013E+02 -.886166594E+02 -.881830877E+02 -.878189227E+02 -.875172541E+02 -.872708139E+02 -.870724486E+02 -.869154174E+02 -.867935612E+02 -.867013780E+02 -.866340383E+02 -.865873590E+02 -.865577567E+02 -.865421879E+02 -.865380870E+02 -.865433042E+02 -.865560478E+02 -.865748318E+02 -.865984288E+02 -.866258294E+02 -.866562065E+02 -.866888846E+02 -.867233139E+02 -.867590466E+02 -.867957174E+02 -.868330244E+02 -.868707113E+02 -.869085490E+02 -.869463160E+02 -.869837747E+02 -.870206439E+02 -.870565644E+02 -.870910555E+02 -.871234607E+02 -.871528791E+02 -.871780781E+02 -.871973844E+02 -.872085438E+02 -.872085438E+02
 -.871796916E+02 -.871796916E+02 -.871657761E+02 -.871416446E+02 -.871100453E+02 -.870729973E+02 -.870319665E+02 -.869880019E+02 -.869418427E+02 -.868940035E+02 -.868448410E+02 -.867946062E+02 -.867434866E+02 -.866916397E+02 -.866392206E+02 -.865864061E+02 -.865334170E+02 -.864805398E+02 -.864281511E+02 -.863767440E+02 -.863269601E+02 -.862796281E+02 -.862358094E+02 -.861968555E+02 -.861644760E+02 -.861408215E+02 -.861285835E+02 -.861311108E+02 -.861525463E+02 -.861979813E+02 -.862736232E+02 -.863869689E+02 -.865469636E+02 -.867641169E+02 -.870505275E+02 -.874197451E+02 -.878863741E+02 -.884652911E+02 -.891703337E+02 -.900123169E+02 -.909962806E+02 -.921179862E+02 -.933598965E+02 -.946872071E+02 -.960449262E+02 -.973574475E+02 -.985323057E+02 -.994695097E+02 -.100076579E+03 -.100286930E+03 -.100076096E+03 -.994685427E+02 -.985308533E+02 -.973555072E+02 -.960424948E+02 -.946842806E+02 -.933564702E+02 -.921140545E+02 -.909918373E+02 -.900073547E+02 -.891648446E+02 -.884592664E+02 -.878798040E+02 -.874126188E+02 -.870428332E+02 -.867558421E+02 -.865380944E+02 -.863774905E+02 -.862635196E+02 -.861872351E+02 -.861411392E+02 -.861190228E+02 -.861157935E+02 -.861273069E+02 -.861502125E+02 -.861818176E+02 -.862199698E+02 -.862629578E+02 -.863094287E+02 -.863583192E+02 -.864087997E+02 -.864602277E+02 -.865121105E+02 -.865640738E+02 -.866158359E+02 -.866671855E+02 -.867179621E+02 -.867680371E+02 -.868172942E+02 -.868656086E+02 -.869128216E+02 -.869587095E+02 -.870029447E+02 -.870450462E+02 -.870843162E+02 -.871197596E+02 -.871499813E+02 -.871730557E+02 -.871863598E+02 -.871863598E+02
 -.871567185E+02 -.871567185E+02 -.871405633E+02 -.871124871E+02 -.870756115E+02 -.870322064E+02 -.869838934E+02 -.869318029E+02 -.868766984E+02 -.868190728E+02 -.867592234E+02 -.866973100E+02 -.866334011E+02 -.865675081E+02 -.864996143E+02 -.864296979E+02 -.863577526E+02 -.862838083E+02 -.862079526E+02 -.861303559E+02 -.860513024E+02 -.859712293E+02 -.858907756E+02 -.858108469E+02 -.857326971E+02 -.856580354E+02 -.855891632E+02 -.855291495E+02 -.854820547E+02 -.854532124E+02 -.854495779E+02 -.854801504E+02 -.855564660E+02 -.856931409E+02 -.859084154E+02 -.862246047E+02 -.866682890E+02 -.872699926E+02 -.880629911E+02 -.890807887E+02 -.903527493E+02 -.918974233E+02 -.937133899E+02 -.957680717E+02 -.979861057E+02 -.100240532E+03 -.102352028E+03 -.104102804E+03 -.105270670E+03 -.105682256E+03 -.105270162E+03 -.104101786E+03 -.102350500E+03 -.100238490E+03 -.979835457E+02 -.957649894E+02 -.937097799E+02 -.918932792E+02 -.903480640E+02 -.890755540E+02 -.880571979E+02 -.872636308E+02 -.866613475E+02 -.862170710E+02 -.859002761E+02 -.856843813E+02 -.855470701E+02 -.854701009E+02 -.854388561E+02 -.854417982E+02 -.854699263E+02 -.855162834E+02 -.855755345E+02 -.856436171E+02 -.857174604E+02 -.857947609E+02 -.858738076E+02 -.859533440E+02 -.860324627E+02 -.861105223E+02 -.861870838E+02 -.862618618E+02 -.863346853E+02 -.864054687E+02 -.864741872E+02 -.865408568E+02 -.866055173E+02 -.866682150E+02 -.867289849E+02 -.867878300E+02 -.868446957E+02 -.868994372E+02 -.869517773E+02 -.870012513E+02 -.870471365E+02 -.870883604E+02 -.871233839E+02 -.871500508E+02 -.871653955E+02 -.871653955E+02
 -.871360014E+02 -.871360014E+02 -.871178135E+02 -.870861501E+02 -.870444640E+02 -.869952433E+02 -.869402399E+02 -.868806458E+02 -.868172316E+02 -.867504528E+02 -.866805308E+02 -.866075165E+02 -.865313368E+02 -.864518293E+02 -.863687695E+02 -.862818898E+02 -.861908961E+02 -.860954812E+02 -.859953395E+02 -.858901829E+02 -.857797622E+02 -.856638946E+02 -.855425024E+02 -.854156670E+02 -.852837042E+02 -.851472702E+02 -.850075103E+02 -.848662678E+02 -.847263762E+02 -.845920650E+02 -.844695179E+02 -.843676293E+02 -.842990042E+02 -.842812398E+02 -.843384940E+02 -.845032816E+02 -.848183203E+02 -.853380630E+02 -.861292767E+02 -.872696724E+02 -.888431676E+02 -.909299758E+02 -.935895562E+02 -.968349014E+02 -.100598365E+03 -.104693185E+03 -.108782120E+03 -.112375363E+03 -.114890589E+03 -.115805725E+03 -.114890061E+03 -.112374304E+03 -.108780530E+03 -.104691059E+03 -.100595699E+03 -.968316898E+02 -.935857930E+02 -.909256539E+02 -.888382788E+02 -.872642080E+02 -.861232265E+02 -.853314159E+02 -.848110640E+02 -.844954024E+02 -.843299770E+02 -.842720685E+02 -.842891607E+02 -.843570942E+02 -.844582701E+02 -.845800817E+02 -.847136329E+02 -.848527380E+02 -.849931654E+02 -.851320796E+02 -.852676350E+02 -.853986836E+02 -.855245670E+02 -.856449666E+02 -.857597984E+02 -.858691372E+02 -.859731635E+02 -.860721246E+02 -.861663077E+02 -.862560198E+02 -.863415728E+02 -.864232715E+02 -.865014024E+02 -.865762224E+02 -.866479451E+02 -.867167225E+02 -.867826212E+02 -.868455895E+02 -.869054133E+02 -.869616574E+02 -.870135888E+02 -.870600753E+02 -.870994566E+02 -.871293759E+02 -.871465651E+02 -.871465651E+02
 -.871185675E+02 -.871185675E+02 -.870986594E+02 -.870639556E+02 -.870181832E+02 -.869640081E+02 -.869032843E+02 -.868372466E+02 -.867666604E+02 -.866919353E+02 -.866132122E+02 -.865304278E+02 -.864433622E+02 -.863516715E+02 -.862549110E+02 -.861525485E+02 -.860439728E+02 -.859284970E+02 -.858053596E+02 -.856737248E+02 -.855326829E+02 -.853812534E+02 -.852183946E+02 -.850430223E+02 -.848540460E+02 -.846504329E+02 -.844313166E+02 -.841961772E+02 -.839451329E+02 -.836794012E+02 -.834020149E+02 -.831189056E+02 -.828404993E+02 -.825839932E+02 -.823764875E+02 -.822591008E+02 -.822920807E+02 -.825606660E+02 -.831810133E+02 -.843047734E+02 -.861198044E+02 -.888429397E+02 -.926986851E+02 -.978754674E+02 -.104449630E+03 -.112269575E+03 -.120804712E+03 -.128998468E+03 -.135239344E+03 -.137684196E+03 -.135238800E+03 -.128997379E+03 -.120803075E+03 -.112267386E+03 -.104446883E+03 -.978721562E+02 -.926948027E+02 -.888384783E+02 -.861147551E+02 -.842991266E+02 -.831747583E+02 -.825537911E+02 -.822845725E+02 -.822509449E+02 -.823676676E+02 -.825744917E+02 -.828302966E+02 -.831079807E+02 -.833903447E+02 -.836669608E+02 -.839318954E+02 -.841821136E+02 -.844163954E+02 -.846346203E+02 -.848373056E+02 -.850253150E+02 -.851996782E+02 -.853614827E+02 -.855118096E+02 -.856516976E+02 -.857821239E+02 -.859039960E+02 -.860181485E+02 -.861253438E+02 -.862262733E+02 -.863215591E+02 -.864117536E+02 -.864973358E+02 -.865787050E+02 -.866561662E+02 -.867299099E+02 -.867999802E+02 -.868662301E+02 -.869282606E+02 -.869853390E+02 -.870362907E+02 -.870793596E+02 -.871120256E+02 -.871307698E+02 -.871307698E+02
 -.871053509E+02 -.871053509E+02 -.870841328E+02 -.870471105E+02 -.869982168E+02 -.869402486E+02 -.868751325E+02 -.868041303E+02 -.867279963E+02 -.866470963E+02 -.865614986E+02 -.864710391E+02 -.863753676E+02 -.862739788E+02 -.861662292E+02 -.860513451E+02 -.859284209E+02 -.857964105E+02 -.856541123E+02 -.855001488E+02 -.853329401E+02 -.851506729E+02 -.849512660E+02 -.847323332E+02 -.844911507E+02 -.842246358E+02 -.839293579E+02 -.836016105E+02 -.832375998E+02 -.828338352E+02 -.823878555E+02 -.818994888E+02 -.813729217E+02 -.808199503E+02 -.802648706E+02 -.797515432E+02 -.793531708E+02 -.791852242E+02 -.794216307E+02 -.803136350E+02 -.822093664E+02 -.855695066E+02 -.909695234E+02 -.990699212E+02 -.110520250E+03 -.125737800E+03 -.144470960E+03 -.165047402E+03 -.183329771E+03 -.192030941E+03 -.183329217E+03 -.165046292E+03 -.144469290E+03 -.125735566E+03 -.110517446E+03 -.990665389E+02 -.909655556E+02 -.855649447E+02 -.822042010E+02 -.803078559E+02 -.794152267E+02 -.791781831E+02 -.793454787E+02 -.797431850E+02 -.802558293E+02 -.808102073E+02 -.813624565E+02 -.818882788E+02 -.823758764E+02 -.828210603E+02 -.832240006E+02 -.835871559E+02 -.839140144E+02 -.842083673E+02 -.844739181E+02 -.847140945E+02 -.849319759E+02 -.851302828E+02 -.853113979E+02 -.854773989E+02 -.856300958E+02 -.857710656E+02 -.859016843E+02 -.860231542E+02 -.861365258E+02 -.862427157E+02 -.863425185E+02 -.864366136E+02 -.865255645E+02 -.866098116E+02 -.866896535E+02 -.867652183E+02 -.868364189E+02 -.869028908E+02 -.869639075E+02 -.870182669E+02 -.870641441E+02 -.870988985E+02 -.871188238E+02 -.871188238E+02
 -.870970997E+02 -.870970997E+02 -.870750610E+02 -.870365853E+02 -.869857325E+02 -.869253795E+02 -.868574964E+02 -.867833594E+02 -.867037121E+02 -.866188895E+02 -.865289090E+02 -.864335368E+02 -.863323327E+02 -.862246785E+02 -.861097918E+02 -.859867273E+02 -.858543686E+02 -.857114087E+02 -.855563217E+02 -.853873242E+02 -.852023249E+02 -.849988620E+02 -.847740264E+02 -.845243692E+02 -.842457967E+02 -.839334558E+02 -.835816277E+02 -.831836587E+02 -.827319878E+02 -.822183725E+02 -.816344802E+02 -.809731090E+02 -.802304237E+02 -.794097661E+02 -.785277925E+02 -.776239377E+02 -.767744802E+02 -.761128130E+02 -.758579309E+02 -.763536607E+02 -.781217601E+02 -.819324043E+02 -.888945746E+02 -.100562771E+03 -.119034765E+03 -.146949463E+03 -.187109802E+03 -.240959484E+03 -.303835524E+03 -.351519674E+03 -.303834963E+03 -.240958359E+03 -.187108111E+03 -.146947200E+03 -.119031923E+03 -.100559344E+03 -.888905541E+02 -.819277808E+02 -.781165238E+02 -.763478011E+02 -.758514364E+02 -.761056709E+02 -.767666764E+02 -.776154565E+02 -.785186166E+02 -.793998763E+02 -.802197987E+02 -.809617255E+02 -.816223131E+02 -.822053940E+02 -.827181684E+02 -.831689660E+02 -.835660269E+02 -.839169093E+02 -.842282638E+02 -.845058062E+02 -.847543860E+02 -.849780935E+02 -.851803737E+02 -.853641321E+02 -.855318270E+02 -.856855466E+02 -.858270726E+02 -.859579313E+02 -.860794341E+02 -.861927085E+02 -.862987210E+02 -.863982909E+02 -.864920964E+02 -.865806708E+02 -.866643872E+02 -.867434315E+02 -.868177581E+02 -.868870274E+02 -.869505190E+02 -.870070160E+02 -.870546524E+02 -.870907134E+02 -.871113770E+02 -.871113770E+02
 -.870942976E+02 -.870942976E+02 -.870719796E+02 -.870330092E+02 -.869814891E+02 -.869203230E+02 -.868514954E+02 -.867762868E+02 -.866954367E+02 -.866092689E+02 -.865177828E+02 -.864207193E+02 -.863176061E+02 -.862077845E+02 -.860904217E+02 -.859645105E+02 -.858288572E+02 -.856820592E+02 -.855224705E+02 -.853481560E+02 -.851568314E+02 -.849457875E+02 -.847117953E+02 -.844509900E+02 -.841587332E+02 -.838294566E+02 -.834564999E+02 -.830319723E+02 -.825466951E+02 -.819903302E+02 -.813518716E+02 -.806207803E+02 -.797891876E+02 -.788557859E+02 -.778322713E+02 -.767535243E+02 -.756931454E+02 -.747866004E+02 -.742653016E+02 -.745069411E+02 -.761113383E+02 -.800191511E+02 -.877077335E+02 -.101534591E+03 -.125377841E+03 -.165899480E+03 -.235160353E+03 -.356255102E+03 -.575861594E+03 -.992946989E+03 -.575861030E+03 -.356253971E+03 -.235158652E+03 -.165897205E+03 -.125374985E+03 -.101531147E+03 -.877036933E+02 -.800145055E+02 -.761060774E+02 -.745010541E+02 -.742587768E+02 -.747794247E+02 -.756853046E+02 -.767450025E+02 -.778230509E+02 -.788458474E+02 -.797785095E+02 -.806093392E+02 -.813396419E+02 -.819772841E+02 -.825328024E+02 -.830172003E+02 -.834408133E+02 -.838128173E+02 -.841411001E+02 -.844323187E+02 -.846920378E+02 -.849248923E+02 -.851347432E+02 -.853248157E+02 -.854978155E+02 -.856560235E+02 -.858013733E+02 -.859355110E+02 -.860598439E+02 -.861755766E+02 -.862837377E+02 -.863851971E+02 -.864806741E+02 -.865707352E+02 -.866557803E+02 -.867360156E+02 -.868114105E+02 -.868816344E+02 -.869459697E+02 -.870031947E+02 -.870514297E+02 -.870879350E+02 -.871088497E+02 -.871088497E+02
 -.870971117E+02 -.870971117E+02 -.870750738E+02 -.870366001E+02 -.869857498E+02 -.869253993E+02 -.868575188E+02 -.867833841E+02 -.867037391E+02 -.866189188E+02 -.865289408E+02 -.864335713E+02 -.863323701E+02 -.862247190E+02 -.861098352E+02 -.859867737E+02 -.858544178E+02 -.857114605E+02 -.855563761E+02 -.853873810E+02 -.852023842E+02 -.849989237E+02 -.847740905E+02 -.845244357E+02 -.842458655E+02 -.839335268E+02 -.835817008E+02 -.831837340E+02 -.827320651E+02 -.822184516E+02 -.816345613E+02 -.809731917E+02 -.802305081E+02 -.794098521E+02 -.785278798E+02 -.776240263E+02 -.767745701E+02 -.761129042E+02 -.758580234E+02 -.763537546E+02 -.781218555E+02 -.819325014E+02 -.888946735E+02 -.100562871E+03 -.119034867E+03 -.146949567E+03 -.187109907E+03 -.240959589E+03 -.303835628E+03 -.351519778E+03 -.303835065E+03 -.240958460E+03 -.187108210E+03 -.146947298E+03 -.119032020E+03 -.100559440E+03 -.888906492E+02 -.819278754E+02 -.781166179E+02 -.763478946E+02 -.758515294E+02 -.761057631E+02 -.767667677E+02 -.776155468E+02 -.785187057E+02 -.793999640E+02 -.802198849E+02 -.809618102E+02 -.816223960E+02 -.822054752E+02 -.827182477E+02 -.831690433E+02 -.835661022E+02 -.839169824E+02 -.842283348E+02 -.845058750E+02 -.847544524E+02 -.849781575E+02 -.851804353E+02 -.853641912E+02 -.855318835E+02 -.856856005E+02 -.858271238E+02 -.859579797E+02 -.860794797E+02 -.861927513E+02 -.862987609E+02 -.863983279E+02 -.864921306E+02 -.865807020E+02 -.866644155E+02 -.867434569E+02 -.868177806E+02 -.868870471E+02 -.869505361E+02 -.870070307E+02 -.870546650E+02 -.870907244E+02 -.871113871E+02 -.871113871E+02
 -.871053738E+02 -.871053738E+02 -.870841575E+02 -.870471391E+02 -.869982503E+02 -.869402872E+02 -.868751763E+02 -.868041791E+02 -.867280498E+02 -.866471546E+02 -.865615620E+02 -.864711079E+02 -.863754423E+02 -.862740594E+02 -.861663159E+02 -.860514377E+02 -.859285191E+02 -.857965141E+02 -.856542211E+02 -.855002626E+02 -.853330588E+02 -.851507966E+02 -.849513945E+02 -.847324665E+02 -.844912886E+02 -.842247782E+02 -.839295046E+02 -.836017613E+02 -.832377546E+02 -.828339939E+02 -.823880180E+02 -.818996548E+02 -.813730911E+02 -.808201227E+02 -.802650459E+02 -.797517212E+02 -.793533513E+02 -.791854072E+02 -.794218161E+02 -.803138229E+02 -.822095570E+02 -.855697000E+02 -.909697198E+02 -.990701207E+02 -.110520453E+03 -.125738005E+03 -.144471167E+03 -.165047610E+03 -.183329979E+03 -.192031148E+03 -.183329422E+03 -.165046495E+03 -.144469491E+03 -.125735764E+03 -.110517642E+03 -.990667331E+02 -.909657481E+02 -.855651357E+02 -.822043907E+02 -.803080441E+02 -.794154135E+02 -.791783681E+02 -.793456618E+02 -.797433659E+02 -.802560078E+02 -.808103830E+02 -.813626292E+02 -.818884484E+02 -.823760426E+02 -.828212229E+02 -.832241594E+02 -.835873109E+02 -.839141653E+02 -.842085140E+02 -.844740604E+02 -.847142323E+02 -.849321090E+02 -.851304112E+02 -.853115213E+02 -.854775173E+02 -.856302090E+02 -.857711735E+02 -.859017869E+02 -.860232513E+02 -.861366173E+02 -.862428015E+02 -.863425986E+02 -.864366878E+02 -.865256330E+02 -.866098741E+02 -.866897101E+02 -.867652691E+02 -.868364639E+02 -.869029304E+02 -.869639417E+02 -.870182963E+02 -.870641694E+02 -.870989206E+02 -.871188441E+02 -.871188441E+02
 -.871185992E+02 -.871185992E+02 -.870986941E+02 -.870639959E+02 -.870182308E+02 -.869640638E+02 -.869033480E+02 -.868373182E+02 -.867667396E+02 -.866920222E+02 -.866133069E+02 -.865305308E+02 -.864434738E+02 -.863517921E+02 -.862550407E+02 -.861526871E+02 -.860441200E+02 -.859286524E+02 -.858055230E+02 -.856738959E+02 -.855328616E+02 -.853814396E+02 -.852185881E+02 -.850432230E+02 -.848542537E+02 -.846506473E+02 -.844315375E+02 -.841964045E+02 -.839453662E+02 -.836796403E+02 -.834022596E+02 -.831191557E+02 -.828407544E+02 -.825842532E+02 -.823767520E+02 -.822593694E+02 -.822923531E+02 -.825609421E+02 -.831812928E+02 -.843050562E+02 -.861200906E+02 -.888432294E+02 -.926989784E+02 -.978757644E+02 -.104449930E+03 -.112269879E+03 -.120805019E+03 -.128998776E+03 -.135239653E+03 -.137684505E+03 -.135239108E+03 -.128997685E+03 -.120803379E+03 -.112267687E+03 -.104447181E+03 -.978724516E+02 -.926950955E+02 -.888387684E+02 -.861150427E+02 -.842994116E+02 -.831750406E+02 -.825540704E+02 -.822848487E+02 -.822512175E+02 -.823679364E+02 -.825747562E+02 -.828305566E+02 -.831082359E+02 -.833905948E+02 -.836672056E+02 -.839321346E+02 -.841823469E+02 -.844166225E+02 -.846348411E+02 -.848375199E+02 -.850255224E+02 -.851998786E+02 -.853616759E+02 -.855119954E+02 -.856518758E+02 -.857822943E+02 -.859041585E+02 -.860183029E+02 -.861254899E+02 -.862264110E+02 -.863216884E+02 -.864118741E+02 -.864974477E+02 -.865788080E+02 -.866562603E+02 -.867299952E+02 -.868000567E+02 -.868662979E+02 -.869283201E+02 -.869853905E+02 -.870363350E+02 -.870793977E+02 -.871120589E+02 -.871308004E+02 -.871308004E+02
 -.871360405E+02 -.871360405E+02 -.871178567E+02 -.870862006E+02 -.870445241E+02 -.869953145E+02 -.869403223E+02 -.868807394E+02 -.868173363E+02 -.867505682E+02 -.866806571E+02 -.866076541E+02 -.865314858E+02 -.864519902E+02 -.863689424E+02 -.862820747E+02 -.861910926E+02 -.860956890E+02 -.859955581E+02 -.858904121E+02 -.857800017E+02 -.856641441E+02 -.855427618E+02 -.854159361E+02 -.852839827E+02 -.851475577E+02 -.850078066E+02 -.848665725E+02 -.847266891E+02 -.845923856E+02 -.844698461E+02 -.843679647E+02 -.842993465E+02 -.842815886E+02 -.843388489E+02 -.845036422E+02 -.848186863E+02 -.853384339E+02 -.861296522E+02 -.872700522E+02 -.888435513E+02 -.909303635E+02 -.935899477E+02 -.968352966E+02 -.100598764E+03 -.104693588E+03 -.108782525E+03 -.112375770E+03 -.114890998E+03 -.115806135E+03 -.114890470E+03 -.112374712E+03 -.108780936E+03 -.104691463E+03 -.100596100E+03 -.968320880E+02 -.935861879E+02 -.909260453E+02 -.888386667E+02 -.872645920E+02 -.861236065E+02 -.853317916E+02 -.848114350E+02 -.844957684E+02 -.843303377E+02 -.842724234E+02 -.842895095E+02 -.843574364E+02 -.844586055E+02 -.845804099E+02 -.847139535E+02 -.848530507E+02 -.849934700E+02 -.851323756E+02 -.852679221E+02 -.853989617E+02 -.855248357E+02 -.856452256E+02 -.857600474E+02 -.858693761E+02 -.859733920E+02 -.860723424E+02 -.861665147E+02 -.862562157E+02 -.863417575E+02 -.864234447E+02 -.865015640E+02 -.865763723E+02 -.866480832E+02 -.867168487E+02 -.867827355E+02 -.868456920E+02 -.869055042E+02 -.869617372E+02 -.870136579E+02 -.870601348E+02 -.870995077E+02 -.871294206E+02 -.871466060E+02 -.871466060E+02
 -.871567656E+02 -.871567656E+02 -.871406155E+02 -.871125483E+02 -.870756845E+02 -.870322932E+02 -.869839946E+02 -.869319188E+02 -.868768289E+02 -.868192176E+02 -.867593823E+02 -.866974833E+02 -.866335887E+02 -.865677104E+02 -.864998315E+02 -.864299299E+02 -.863579993E+02 -.862840693E+02 -.862082274E+02 -.861306441E+02 -.860516037E+02 -.859715433E+02 -.858911021E+02 -.858111854E+02 -.857330474E+02 -.856583972E+02 -.855895361E+02 -.855295330E+02 -.854824485E+02 -.854536161E+02 -.854499910E+02 -.854805726E+02 -.855568969E+02 -.856935800E+02 -.859088624E+02 -.862250591E+02 -.866687503E+02 -.872704602E+02 -.880634645E+02 -.890812676E+02 -.903532332E+02 -.918979116E+02 -.937138825E+02 -.957685681E+02 -.979866057E+02 -.100241035E+03 -.102352534E+03 -.104103312E+03 -.105271180E+03 -.105682767E+03 -.105270673E+03 -.104102297E+03 -.102351009E+03 -.100238997E+03 -.979840501E+02 -.957654906E+02 -.937102775E+02 -.918937728E+02 -.903485532E+02 -.890760384E+02 -.880576771E+02 -.872641045E+02 -.866618152E+02 -.862175323E+02 -.859007305E+02 -.856848283E+02 -.855475094E+02 -.854705319E+02 -.854392784E+02 -.854422114E+02 -.854703299E+02 -.855166771E+02 -.855759178E+02 -.856439897E+02 -.857178218E+02 -.857951109E+02 -.858741457E+02 -.859536700E+02 -.860327762E+02 -.861108230E+02 -.861873714E+02 -.862621359E+02 -.863349458E+02 -.864057153E+02 -.864744195E+02 -.865410748E+02 -.866057207E+02 -.866684036E+02 -.867291587E+02 -.867879888E+02 -.868448395E+02 -.868995662E+02 -.869518917E+02 -.870013517E+02 -.870472235E+02 -.870884353E+02 -.871234482E+02 -.871501070E+02 -.871654471E+02 -.871654471E+02
 -.871797488E+02 -.871797488E+02 -.871658393E+02 -.871417183E+02 -.871101326E+02 -.870731008E+02 -.870320875E+02 -.869881410E+02 -.869420000E+02 -.868941788E+02 -.868450339E+02 -.867948165E+02 -.867437144E+02 -.866918850E+02 -.866394835E+02 -.865866868E+02 -.865337152E+02 -.864808553E+02 -.864284834E+02 -.863770926E+02 -.863273247E+02 -.862800080E+02 -.862362044E+02 -.861972651E+02 -.861648998E+02 -.861412592E+02 -.861290346E+02 -.861315748E+02 -.861530228E+02 -.861984698E+02 -.862741232E+02 -.863874799E+02 -.865474851E+02 -.867646484E+02 -.870510685E+02 -.874202952E+02 -.878869326E+02 -.884658574E+02 -.891709072E+02 -.900128971E+02 -.909968669E+02 -.921185779E+02 -.933604931E+02 -.946878081E+02 -.960455310E+02 -.973580555E+02 -.985329164E+02 -.994701225E+02 -.100077194E+03 -.100287545E+03 -.100076712E+03 -.994691576E+02 -.985314669E+02 -.973561188E+02 -.960431037E+02 -.946848862E+02 -.933570717E+02 -.921146514E+02 -.909924291E+02 -.900079409E+02 -.891654246E+02 -.884598397E+02 -.878803700E+02 -.874131770E+02 -.870433831E+02 -.867563830E+02 -.865386259E+02 -.863780120E+02 -.862640306E+02 -.861877351E+02 -.861416276E+02 -.861194992E+02 -.861162574E+02 -.861277577E+02 -.861506499E+02 -.861822411E+02 -.862203790E+02 -.862633523E+02 -.863098080E+02 -.863586831E+02 -.864091477E+02 -.864605595E+02 -.865124257E+02 -.865643721E+02 -.866161171E+02 -.866674493E+02 -.867182083E+02 -.867682653E+02 -.868175044E+02 -.868658008E+02 -.869129957E+02 -.869588656E+02 -.870030832E+02 -.870451676E+02 -.870844215E+02 -.871198501E+02 -.871500591E+02 -.871731237E+02 -.871864221E+02 -.871864221E+02
 -.872039595E+02 -.872039595E+02 -.871923929E+02 -.871723898E+02 -.871462957E+02 -.871158553E+02 -.870823575E+02 -.870467493E+02 -.870097262E+02 -.869718040E+02 -.869333758E+02 -.868947574E+02 -.868562242E+02 -.868180411E+02 -.867804874E+02 -.867438797E+02 -.867085920E+02 -.866750766E+02 -.866438860E+02 -.866156962E+02 -.865913344E+02 -.865718095E+02 -.865583478E+02 -.865524344E+02 -.865558600E+02 -.865707732E+02 -.865997385E+02 -.866457982E+02 -.867125349E+02 -.868041303E+02 -.869254134E+02 -.870818848E+02 -.872797029E+02 -.875256076E+02 -.878267514E+02 -.881904014E+02 -.886234675E+02 -.891318118E+02 -.897193050E+02 -.903866123E+02 -.911297459E+02 -.919384872E+02 -.927948925E+02 -.936722144E+02 -.945346918E+02 -.953387147E+02 -.960357941E+02 -.965774694E+02 -.969217255E+02 -.970397549E+02 -.969212721E+02 -.965765619E+02 -.960344310E+02 -.953368939E+02 -.945324107E+02 -.936694695E+02 -.927916798E+02 -.919348020E+02 -.911255829E+02 -.903819656E+02 -.897141677E+02 -.891261767E+02 -.886173262E+02 -.881837452E+02 -.878195704E+02 -.875178913E+02 -.872714399E+02 -.870730628E+02 -.869160193E+02 -.867941500E+02 -.867019533E+02 -.866345994E+02 -.865879054E+02 -.865582878E+02 -.865427031E+02 -.865385859E+02 -.865437862E+02 -.865565125E+02 -.865752787E+02 -.865988574E+02 -.866262394E+02 -.866565973E+02 -.866892560E+02 -.867236653E+02 -.867593779E+02 -.867960282E+02 -.868333144E+02 -.868709802E+02 -.869087967E+02 -.869465424E+02 -.869839797E+02 -.870208278E+02 -.870567276E+02 -.870911985E+02 -.871235847E+02 -.871529857E+02 -.871781698E+02 -.871974646E+02 -.872086173E+02 -.872086173E+02
 -.872284373E+02 -.872284373E+02 -.872192209E+02 -.872033389E+02 -.871827231E+02 -.871588310E+02 -.871327613E+02 -.871053436E+02 -.870772120E+02 -.870488628E+02 -.870207012E+02 -.869930789E+02 -.869663248E+02 -.869407700E+02 -.869167695E+02 -.868947209E+02 -.868750818E+02 -.868583870E+02 -.868452661E+02 -.868364610E+02 -.868328467E+02 -.868354520E+02 -.868454830E+02 -.868643484E+02 -.868936848E+02 -.869353834E+02 -.869916146E+02 -.870648493E+02 -.871578721E+02 -.872737839E+02 -.874159847E+02 -.875881304E+02 -.877940515E+02 -.880376210E+02 -.883225585E+02 -.886521522E+02 -.890288896E+02 -.894539852E+02 -.899268122E+02 -.904442574E+02 -.910000505E+02 -.915841500E+02 -.921823088E+02 -.927759772E+02 -.933427138E+02 -.938572553E+02 -.942933138E+02 -.946260231E+02 -.948347509E+02 -.949057901E+02 -.948343291E+02 -.946251790E+02 -.942920463E+02 -.938555627E+02 -.933405940E+02 -.927734275E+02 -.921793260E+02 -.915807303E+02 -.909961898E+02 -.904399507E+02 -.899220541E+02 -.894487699E+02 -.890232105E+02 -.886460023E+02 -.883159300E+02 -.880305057E+02 -.877864404E+02 -.875800142E+02 -.874073532E+02 -.872646263E+02 -.871481771E+02 -.870546048E+02 -.869808079E+02 -.869240012E+02 -.868817131E+02 -.868517726E+02 -.868322880E+02 -.868216220E+02 -.868183657E+02 -.868213126E+02 -.868294338E+02 -.868418553E+02 -.868578360E+02 -.868767493E+02 -.868980650E+02 -.869213335E+02 -.869461697E+02 -.869722386E+02 -.869992391E+02 -.870268867E+02 -.870548939E+02 -.870829462E+02 -.871106733E+02 -.871376130E+02 -.871631664E+02 -.871865415E+02 -.872066830E+02 -.872221834E+02 -.872311717E+02 -.872311717E+02
 -.872523472E+02 -.872523472E+02 -.872454076E+02 -.872335080E+02 -.872181682E+02 -.872005554E+02 -.871815695E+02 -.871619117E+02 -.871421391E+02 -.871227096E+02 -.871040179E+02 -.870864246E+02 -.870702803E+02 -.870559455E+02 -.870438075E+02 -.870342954E+02 -.870278929E+02 -.870251515E+02 -.870267028E+02 -.870332706E+02 -.870456837E+02 -.870648881E+02 -.870919598E+02 -.871281163E+02 -.871747265E+02 -.872333185E+02 -.873055827E+02 -.873933685E+02 -.874986719E+02 -.876236100E+02 -.877703796E+02 -.879411925E+02 -.881381848E+02 -.883632927E+02 -.886180901E+02 -.889035857E+02 -.892199769E+02 -.895663687E+02 -.899404672E+02 -.903382727E+02 -.907538079E+02 -.911789293E+02 -.916032820E+02 -.920144625E+02 -.923984472E+02 -.927403186E+02 -.930252767E+02 -.932398631E+02 -.933732502E+02 -.934183979E+02 -.933728626E+02 -.932390875E+02 -.930241122E+02 -.927387640E+02 -.923965011E+02 -.920121227E+02 -.916005462E+02 -.911757947E+02 -.907502713E+02 -.903343304E+02 -.899361152E+02 -.895616027E+02 -.892147921E+02 -.888979768E+02 -.886120517E+02 -.883568187E+02 -.881312690E+02 -.879338281E+02 -.877625596E+02 -.876153270E+02 -.874899181E+02 -.873841359E+02 -.872958630E+02 -.872231030E+02 -.871640064E+02 -.871168826E+02 -.870802034E+02 -.870525998E+02 -.870328546E+02 -.870198919E+02 -.870127665E+02 -.870106506E+02 -.870128220E+02 -.870186521E+02 -.870275940E+02 -.870391708E+02 -.870529644E+02 -.870686039E+02 -.870857527E+02 -.871040955E+02 -.871233216E+02 -.871431061E+02 -.871630871E+02 -.871828369E+02 -.872018271E+02 -.872193846E+02 -.872346378E+02 -.872464484E+02 -.872533271E+02 -.872533271E+02
 -.872750128E+02 -.872750128E+02 -.872702129E+02 -.872620466E+02 -.872516355E+02 -.872398618E+02 -.872274259E+02 -.872148936E+02 -.872027344E+02 -.871913528E+02 -.871811142E+02 -.871723656E+02 -.871654534E+02 -.871607377E+02 -.871586046E+02 -.871594766E+02 -.871638220E+02 -.871721637E+02 -.871850861E+02 -.872032429E+02 -.872273633E+02 -.872582576E+02 -.872968216E+02 -.873440390E+02 -.874009813E+02 -.874688046E+02 -.875487404E+02 -.876420816E+02 -.877501588E+02 -.878743071E+02 -.880158209E+02 -.881758927E+02 -.883555360E+02 -.885554896E+02 -.887761024E+02 -.890172015E+02 -.892779452E+02 -.895566695E+02 -.898507390E+02 -.901564179E+02 -.904687825E+02 -.907817005E+02 -.910879015E+02 -.913791651E+02 -.916466396E+02 -.918812933E+02 -.920744761E+02 -.922185466E+02 -.923074932E+02 -.923374667E+02 -.923071416E+02 -.922178432E+02 -.920734204E+02 -.918798843E+02 -.916448764E+02 -.913770463E+02 -.910854256E+02 -.907788655E+02 -.904655864E+02 -.901528581E+02 -.898468131E+02 -.895523745E+02 -.892732781E+02 -.890121590E+02 -.887706810E+02 -.885496856E+02 -.883493457E+02 -.881693121E+02 -.880088460E+02 -.878669337E+02 -.877423828E+02 -.876338988E+02 -.875401467E+02 -.874597958E+02 -.873915537E+02 -.873341888E+02 -.872865456E+02 -.872475529E+02 -.872162275E+02 -.871916746E+02 -.871730850E+02 -.871597308E+02 -.871509607E+02 -.871461928E+02 -.871449088E+02 -.871466464E+02 -.871509920E+02 -.871575723E+02 -.871660456E+02 -.871760916E+02 -.871873996E+02 -.871996541E+02 -.872125180E+02 -.872256113E+02 -.872384859E+02 -.872505937E+02 -.872612481E+02 -.872695760E+02 -.872744589E+02 -.872744589E+02
 -.872959284E+02 -.872959284E+02 -.872930859E+02 -.872883255E+02 -.872823946E+02 -.872759037E+02 -.872693587E+02 -.872631892E+02 -.872577708E+02 -.872534444E+02 -.872505322E+02 -.872493512E+02 -.872502243E+02 -.872534896E+02 -.872595085E+02 -.872686720E+02 -.872814066E+02 -.872981790E+02 -.873195000E+02 -.873459277E+02 -.873780693E+02 -.874165823E+02 -.874621732E+02 -.875155951E+02 -.875776419E+02 -.876491391E+02 -.877309312E+02 -.878238631E+02 -.879287553E+02 -.880463732E+02 -.881773865E+02 -.883223216E+02 -.884815033E+02 -.886549889E+02 -.888424940E+02 -.890433127E+02 -.892562372E+02 -.894794809E+02 -.897106138E+02 -.899465199E+02 -.901833868E+02 -.904167395E+02 -.906415292E+02 -.908522837E+02 -.910433229E+02 -.912090304E+02 -.913441691E+02 -.914442120E+02 -.915056569E+02 -.915262868E+02 -.915053427E+02 -.914435834E+02 -.913432259E+02 -.912077721E+02 -.910417489E+02 -.908503934E+02 -.906393217E+02 -.904142139E+02 -.901805419E+02 -.899433545E+02 -.897071267E+02 -.894756707E+02 -.892521026E+02 -.890388522E+02 -.888377061E+02 -.886498722E+02 -.884760564E+02 -.883165432E+02 -.881712755E+02 -.880399285E+02 -.879219761E+02 -.878167488E+02 -.877234818E+02 -.876413547E+02 -.875695232E+02 -.875071436E+02 -.874533908E+02 -.874074718E+02 -.873686347E+02 -.873361740E+02 -.873094339E+02 -.872878089E+02 -.872707432E+02 -.872577290E+02 -.872483035E+02 -.872420452E+02 -.872385702E+02 -.872375265E+02 -.872385889E+02 -.872414521E+02 -.872458226E+02 -.872514095E+02 -.872579128E+02 -.872650098E+02 -.872723383E+02 -.872794765E+02 -.872859186E+02 -.872910457E+02 -.872940896E+02 -.872940896E+02
 -.873147553E+02 -.873147553E+02 -.873136591E+02 -.873119290E+02 -.873099694E+02 -.873081383E+02 -.873067580E+02 -.873061253E+02 -.873065205E+02 -.873082152E+02 -.873114803E+02 -.873165918E+02 -.873238366E+02 -.873335172E+02 -.873459560E+02 -.873614979E+02 -.873805140E+02 -.874034023E+02 -.874305898E+02 -.874625323E+02 -.874997137E+02 -.875426439E+02 -.875918554E+02 -.876478976E+02 -.877113290E+02 -.877827070E+02 -.878625738E+02 -.879514389E+02 -.880497583E+02 -.881579078E+02 -.882761528E+02 -.884046130E+02 -.885432228E+02 -.886916887E+02 -.888494444E+02 -.890156064E+02 -.891889330E+02 -.893677902E+02 -.895501296E+02 -.897334835E+02 -.899149818E+02 -.900913972E+02 -.902592208E+02 -.904147704E+02 -.905543300E+02 -.906743137E+02 -.907714461E+02 -.908429429E+02 -.908866775E+02 -.909013153E+02 -.908864013E+02 -.908423905E+02 -.907706175E+02 -.906732088E+02 -.905529486E+02 -.904131125E+02 -.902572862E+02 -.900891858E+02 -.899124935E+02 -.897307183E+02 -.895470875E+02 -.893644712E+02 -.891853373E+02 -.890117343E+02 -.888452964E+02 -.886872655E+02 -.885385252E+02 -.883996421E+02 -.882709102E+02 -.881523953E+02 -.880439782E+02 -.879453940E+02 -.878562675E+02 -.877761436E+02 -.877045133E+02 -.876408353E+02 -.875845534E+02 -.875351102E+02 -.874919576E+02 -.874545647E+02 -.874224234E+02 -.873950518E+02 -.873719965E+02 -.873528335E+02 -.873371680E+02 -.873246334E+02 -.873148895E+02 -.873076204E+02 -.873025313E+02 -.872993451E+02 -.872977975E+02 -.872976322E+02 -.872985946E+02 -.873004243E+02 -.873028469E+02 -.873055639E+02 -.873082416E+02 -.873104981E+02 -.873118886E+02 -.873118886E+02
 -.873313054E+02 -.873313054E+02 -.873317304E+02 -.873326327E+02 -.873341096E+02 -.873362904E+02 -.873393285E+02 -.873433955E+02 -.873486789E+02 -.873553801E+02 -.873637144E+02 -.873739113E+02 -.873862151E+02 -.874008856E+02 -.874181992E+02 -.874384490E+02 -.874619455E+02 -.874890164E+02 -.875200054E+02 -.875552713E+02 -.875951852E+02 -.876401271E+02 -.876904815E+02 -.877466304E+02 -.878089461E+02 -.878777807E+02 -.879534537E+02 -.880362381E+02 -.881263426E+02 -.882238924E+02 -.883289072E+02 -.884412768E+02 -.885607362E+02 -.886868392E+02 -.888189332E+02 -.889561360E+02 -.890973177E+02 -.892410880E+02 -.893857943E+02 -.895295308E+02 -.896701625E+02 -.898053653E+02 -.899326836E+02 -.900496052E+02 -.901536500E+02 -.902424705E+02 -.903139566E+02 -.903663383E+02 -.903982771E+02 -.904089384E+02 -.903980390E+02 -.903658624E+02 -.903132429E+02 -.902415192E+02 -.901524616E+02 -.900481801E+02 -.899310223E+02 -.898034685E+02 -.896680310E+02 -.895271657E+02 -.893831967E+02 -.892382593E+02 -.890942595E+02 -.889528503E+02 -.888154221E+02 -.886831053E+02 -.885567824E+02 -.884371065E+02 -.883245243E+02 -.882193014E+02 -.881215485E+02 -.880312468E+02 -.879482718E+02 -.878724157E+02 -.878034067E+02 -.877409261E+02 -.876846234E+02 -.876341276E+02 -.875890581E+02 -.875490326E+02 -.875136727E+02 -.874826097E+02 -.874554872E+02 -.874319641E+02 -.874117157E+02 -.873944348E+02 -.873798313E+02 -.873676322E+02 -.873575810E+02 -.873494358E+02 -.873429688E+02 -.873379641E+02 -.873342163E+02 -.873315292E+02 -.873297141E+02 -.873285893E+02 -.873279804E+02 -.873277217E+02 -.873276596E+02 -.873276596E+02
 -.873455181E+02 -.873455181E+02 -.873472374E+02 -.873503727E+02 -.873547529E+02 -.873603054E+02 -.873670316E+02 -.873749890E+02 -.873842778E+02 -.873950314E+02 -.874074096E+02 -.874215938E+02 -.874377835E+02 -.874561937E+02 -.874770532E+02 -.875006032E+02 -.875270954E+02 -.875567908E+02 -.875899577E+02 -.876268691E+02 -.876677995E+02 -.877130215E+02 -.877628000E+02 -.878173872E+02 -.878770146E+02 -.879418849E+02 -.880121617E+02 -.880879584E+02 -.881693255E+02 -.882562363E+02 -.883485722E+02 -.884461071E+02 -.885484919E+02 -.886552393E+02 -.887657108E+02 -.888791058E+02 -.889944552E+02 -.891106199E+02 -.892262962E+02 -.893400293E+02 -.894502356E+02 -.895552347E+02 -.896532912E+02 -.897426646E+02 -.898216672E+02 -.898887258E+02 -.899424445E+02 -.899816645E+02 -.900055163E+02 -.900134610E+02 -.900053160E+02 -.899812642E+02 -.899418446E+02 -.898879267E+02 -.898206697E+02 -.897414697E+02 -.896519000E+02 -.895536487E+02 -.894484564E+02 -.893380589E+02 -.892241368E+02 -.891082741E+02 -.889919259E+02 -.888763963E+02 -.887628249E+02 -.886521812E+02 -.885452663E+02 -.884427195E+02 -.883450285E+02 -.882525433E+02 -.881654908E+02 -.880839903E+02 -.880080696E+02 -.879376792E+02 -.878727071E+02 -.878129908E+02 -.877583291E+02 -.877084921E+02 -.876632295E+02 -.876222781E+02 -.875853675E+02 -.875522255E+02 -.875225814E+02 -.874961693E+02 -.874727308E+02 -.874520160E+02 -.874337857E+02 -.874178115E+02 -.874038774E+02 -.873917803E+02 -.873813314E+02 -.873723574E+02 -.873647030E+02 -.873582343E+02 -.873528438E+02 -.873484575E+02 -.873450446E+02 -.873426317E+02 -.873413223E+02 -.873413223E+02
 -.873574343E+02 -.873574343E+02 -.873602280E+02 -.873652114E+02 -.873719840E+02 -.873802989E+02 -.873900248E+02 -.874011173E+02 -.874135977E+02 -.874275360E+02 -.874430392E+02 -.874602422E+02 -.874793006E+02 -.875003861E+02 -.875236820E+02 -.875493807E+02 -.875776806E+02 -.876087837E+02 -.876428929E+02 -.876802095E+02 -.877209292E+02 -.877652391E+02 -.878133126E+02 -.878653043E+02 -.879213443E+02 -.879815309E+02 -.880459232E+02 -.881145326E+02 -.881873141E+02 -.882641561E+02 -.883448714E+02 -.884291872E+02 -.885167359E+02 -.886070477E+02 -.886995439E+02 -.887935330E+02 -.888882105E+02 -.889826618E+02 -.890758697E+02 -.891667282E+02 -.892540604E+02 -.893366426E+02 -.894132340E+02 -.894826106E+02 -.895436022E+02 -.895951315E+02 -.896362526E+02 -.896661869E+02 -.896843539E+02 -.896903955E+02 -.896841906E+02 -.896658606E+02 -.896357638E+02 -.895944811E+02 -.895427912E+02 -.894816405E+02 -.894121065E+02 -.893353597E+02 -.892526246E+02 -.891651423E+02 -.890741368E+02 -.889807854E+02 -.888861948E+02 -.887913825E+02 -.886972637E+02 -.886046436E+02 -.885142142E+02 -.884265548E+02 -.883421363E+02 -.882613269E+02 -.881844003E+02 -.881115448E+02 -.880428730E+02 -.879784313E+02 -.879182094E+02 -.878621497E+02 -.878101554E+02 -.877620984E+02 -.877178256E+02 -.876771658E+02 -.876399340E+02 -.876059365E+02 -.875749745E+02 -.875468472E+02 -.875213542E+02 -.874982985E+02 -.874774878E+02 -.874587370E+02 -.874418697E+02 -.874267214E+02 -.874131421E+02 -.874010004E+02 -.873901892E+02 -.873806334E+02 -.873722996E+02 -.873652100E+02 -.873594609E+02 -.873552461E+02 -.873528901E+02 -.873528901E+02
 -.873671693E+02 -.873671693E+02 -.873708315E+02 -.873773034E+02 -.873859936E+02 -.873965085E+02 -.874086037E+02 -.874221466E+02 -.874370888E+02 -.874534434E+02 -.874712693E+02 -.874906582E+02 -.875117252E+02 -.875346019E+02 -.875594305E+02 -.875863600E+02 -.876155422E+02 -.876471291E+02 -.876812696E+02 -.877181068E+02 -.877577749E+02 -.878003953E+02 -.878460735E+02 -.878948938E+02 -.879469157E+02 -.880021677E+02 -.880606422E+02 -.881222895E+02 -.881870113E+02 -.882546550E+02 -.883250072E+02 -.883977883E+02 -.884726475E+02 -.885491591E+02 -.886268204E+02 -.887050508E+02 -.887831946E+02 -.888605249E+02 -.889362521E+02 -.890095347E+02 -.890794936E+02 -.891452301E+02 -.892058466E+02 -.892604691E+02 -.893082721E+02 -.893485030E+02 -.893805071E+02 -.894037489E+02 -.894178314E+02 -.894225105E+02 -.894177038E+02 -.894034941E+02 -.893801258E+02 -.893479962E+02 -.893076412E+02 -.892597160E+02 -.892049734E+02 -.891442395E+02 -.890783885E+02 -.890083187E+02 -.889349292E+02 -.888590995E+02 -.887816717E+02 -.887034361E+02 -.886251200E+02 -.885473801E+02 -.884707974E+02 -.883958755E+02 -.883230411E+02 -.882526458E+02 -.881849702E+02 -.881202287E+02 -.880585753E+02 -.880001093E+02 -.879448820E+02 -.878929025E+02 -.878441437E+02 -.877985482E+02 -.877560333E+02 -.877164956E+02 -.876798157E+02 -.876458616E+02 -.876144922E+02 -.875855604E+02 -.875589155E+02 -.875344059E+02 -.875118815E+02 -.874911959E+02 -.874722102E+02 -.874547957E+02 -.874388390E+02 -.874242481E+02 -.874109606E+02 -.873989544E+02 -.873882622E+02 -.873789905E+02 -.873713444E+02 -.873656601E+02 -.873624479E+02 -.873624479E+02
 -.873748894E+02 -.873748894E+02 -.873792319E+02 -.873868651E+02 -.873970429E+02 -.874092516E+02 -.874231527E+02 -.874385396E+02 -.874553040E+02 -.874734096E+02 -.874928726E+02 -.875137464E+02 -.875361099E+02 -.875600592E+02 -.875857005E+02 -.876131456E+02 -.876425072E+02 -.876738962E+02 -.877074182E+02 -.877431708E+02 -.877812411E+02 -.878217020E+02 -.878646099E+02 -.879100006E+02 -.879578860E+02 -.880082504E+02 -.880610462E+02 -.881161899E+02 -.881735583E+02 -.882329842E+02 -.882942532E+02 -.883571003E+02 -.884212078E+02 -.884862038E+02 -.885516622E+02 -.886171035E+02 -.886819987E+02 -.887457730E+02 -.888078137E+02 -.888674785E+02 -.889241066E+02 -.889770319E+02 -.890255969E+02 -.890691689E+02 -.891071558E+02 -.891390226E+02 -.891643071E+02 -.891826333E+02 -.891937238E+02 -.891974085E+02 -.891936303E+02 -.891824467E+02 -.891640283E+02 -.891386529E+02 -.891066967E+02 -.890686227E+02 -.890249662E+02 -.889763196E+02 -.889233164E+02 -.888666144E+02 -.888068804E+02 -.887447756E+02 -.886809430E+02 -.886159961E+02 -.885505100E+02 -.884850150E+02 -.884199909E+02 -.883558648E+02 -.882930096E+02 -.882317439E+02 -.881723338E+02 -.881149947E+02 -.880598952E+02 -.880071597E+02 -.879568731E+02 -.879090845E+02 -.878638114E+02 -.878210436E+02 -.877807469E+02 -.877428671E+02 -.877073332E+02 -.876740600E+02 -.876429518E+02 -.876139043E+02 -.875868076E+02 -.875615481E+02 -.875380118E+02 -.875160867E+02 -.874956666E+02 -.874766553E+02 -.874589726E+02 -.874425623E+02 -.874274015E+02 -.874135151E+02 -.874009929E+02 -.873900129E+02 -.873808718E+02 -.873740235E+02 -.873701307E+02 -.873701307E+02
 -.873807911E+02 -.873807911E+02 -.873856459E+02 -.873941490E+02 -.874054333E+02 -.874188895E+02 -.874341035E+02 -.874508082E+02 -.874688453E+02 -.874881368E+02 -.875086622E+02 -.875304417E+02 -.875535232E+02 -.875779721E+02 -.876038643E+02 -.876312803E+02 -.876603011E+02 -.876910044E+02 -.877234621E+02 -.877577372E+02 -.877938817E+02 -.878319336E+02 -.878719152E+02 -.879138296E+02 -.879576587E+02 -.880033600E+02 -.880508644E+02 -.881000729E+02 -.881508543E+02 -.882030431E+02 -.882564371E+02 -.883107962E+02 -.883658416E+02 -.884212554E+02 -.884766817E+02 -.885317288E+02 -.885859715E+02 -.886389563E+02 -.886902066E+02 -.887392300E+02 -.887855261E+02 -.888285963E+02 -.888679537E+02 -.889031338E+02 -.889337057E+02 -.889592828E+02 -.889795328E+02 -.889941871E+02 -.890030480E+02 -.890059948E+02 -.890029868E+02 -.889940650E+02 -.889793509E+02 -.889590424E+02 -.889334088E+02 -.889027827E+02 -.888675514E+02 -.888281462E+02 -.887850321E+02 -.887386967E+02 -.886896391E+02 -.886383603E+02 -.885853535E+02 -.885310960E+02 -.884760419E+02 -.884206171E+02 -.883652144E+02 -.883101904E+02 -.882558639E+02 -.882025149E+02 -.881503844E+02 -.880996757E+02 -.880505557E+02 -.880031569E+02 -.879575795E+02 -.879138944E+02 -.878721455E+02 -.878323526E+02 -.877945142E+02 -.877586103E+02 -.877246043E+02 -.876924461E+02 -.876620743E+02 -.876334181E+02 -.876064000E+02 -.875809376E+02 -.875569470E+02 -.875343452E+02 -.875130543E+02 -.874930066E+02 -.874741511E+02 -.874564623E+02 -.874399523E+02 -.874246858E+02 -.874108007E+02 -.873985345E+02 -.873882582E+02 -.873805205E+02 -.873761054E+02 -.873761054E+02
 -.873850847E+02 -.873850847E+02 -.873903046E+02 -.873994233E+02 -.874114826E+02 -.874258004E+02 -.874419039E+02 -.874594778E+02 -.874783237E+02 -.874983291E+02 -.875194433E+02 -.875416585E+02 -.875649962E+02 -.875894965E+02 -.876152099E+02 -.876421916E+02 -.876704972E+02 -.877001785E+02 -.877312816E+02 -.877638436E+02 -.877978911E+02 -.878334379E+02 -.878704832E+02 -.879090092E+02 -.879489799E+02 -.879903386E+02 -.880330063E+02 -.880768799E+02 -.881218310E+02 -.881677039E+02 -.882143154E+02 -.882614538E+02 -.883088790E+02 -.883563232E+02 -.884034919E+02 -.884500664E+02 -.884957061E+02 -.885400525E+02 -.885827339E+02 -.886233704E+02 -.886615804E+02 -.886969870E+02 -.887292255E+02 -.887579509E+02 -.887828451E+02 -.888036245E+02 -.888200466E+02 -.888319161E+02 -.888390898E+02 -.888414804E+02 -.888390586E+02 -.888318542E+02 -.888199550E+02 -.888035048E+02 -.887826994E+02 -.887577817E+02 -.887290360E+02 -.886967808E+02 -.886613619E+02 -.886231445E+02 -.885825060E+02 -.885398289E+02 -.884954935E+02 -.884498725E+02 -.884033250E+02 -.883561924E+02 -.883087944E+02 -.882614262E+02 -.882143567E+02 -.881678269E+02 -.881220495E+02 -.880772091E+02 -.880334623E+02 -.879909390E+02 -.879497436E+02 -.879099566E+02 -.878716360E+02 -.878348197E+02 -.877995268E+02 -.877657601E+02 -.877335074E+02 -.877027437E+02 -.876734330E+02 -.876455301E+02 -.876189827E+02 -.875937336E+02 -.875697231E+02 -.875468923E+02 -.875251873E+02 -.875045643E+02 -.874849973E+02 -.874664873E+02 -.874490753E+02 -.874328596E+02 -.874180173E+02 -.874048335E+02 -.873937379E+02 -.873853531E+02 -.873805555E+02 -.873805555E+02
 -.873879823E+02 -.873879823E+02 -.873934406E+02 -.874029567E+02 -.874155077E+02 -.874303590E+02 -.874469940E+02 -.874650610E+02 -.874843303E+02 -.875046622E+02 -.875259810E+02 -.875482565E+02 -.875714884E+02 -.875956959E+02 -.876209092E+02 -.876471632E+02 -.876744935E+02 -.877029321E+02 -.877325057E+02 -.877632326E+02 -.877951215E+02 -.878281699E+02 -.878623618E+02 -.878976674E+02 -.879340408E+02 -.879714191E+02 -.880097214E+02 -.880488472E+02 -.880886763E+02 -.881290673E+02 -.881698580E+02 -.882108651E+02 -.882518846E+02 -.882926925E+02 -.883330467E+02 -.883726883E+02 -.884113444E+02 -.884487312E+02 -.884845571E+02 -.885185277E+02 -.885503493E+02 -.885797347E+02 -.886064079E+02 -.886301094E+02 -.886506015E+02 -.886676734E+02 -.886811454E+02 -.886908736E+02 -.886967526E+02 -.886987183E+02 -.886967492E+02 -.886908673E+02 -.886811373E+02 -.886676651E+02 -.886505952E+02 -.886301078E+02 -.886064143E+02 -.885797531E+02 -.885503841E+02 -.885185840E+02 -.884846407E+02 -.884488485E+02 -.884115027E+02 -.883728953E+02 -.883333111E+02 -.882930238E+02 -.882522930E+02 -.882113619E+02 -.881704553E+02 -.881297781E+02 -.880895148E+02 -.880498288E+02 -.880108623E+02 -.879727371E+02 -.879355547E+02 -.878993976E+02 -.878643300E+02 -.878303992E+02 -.877976369E+02 -.877660601E+02 -.877356732E+02 -.877064687E+02 -.876784292E+02 -.876515285E+02 -.876257338E+02 -.876010072E+02 -.875773087E+02 -.875545989E+02 -.875328434E+02 -.875120187E+02 -.874921191E+02 -.874731679E+02 -.874552299E+02 -.874384302E+02 -.874229770E+02 -.874091922E+02 -.873975502E+02 -.873887279E+02 -.873836696E+02 -.873836696E+02
 -.873896882E+02 -.873896882E+02 -.873952776E+02 -.874050069E+02 -.874178115E+02 -.874329216E+02 -.874497906E+02 -.874680403E+02 -.874874180E+02 -.875077628E+02 -.875289800E+02 -.875510210E+02 -.875738683E+02 -.875975245E+02 -.876220034E+02 -.876473243E+02 -.876735069E+02 -.877005688E+02 -.877285220E+02 -.877573717E+02 -.877871144E+02 -.878177367E+02 -.878492139E+02 -.878815094E+02 -.879145732E+02 -.879483416E+02 -.879827359E+02 -.880176624E+02 -.880530116E+02 -.880886580E+02 -.881244602E+02 -.881602614E+02 -.881958893E+02 -.882311580E+02 -.882658687E+02 -.882998112E+02 -.883327666E+02 -.883645092E+02 -.883948097E+02 -.884234380E+02 -.884501667E+02 -.884747748E+02 -.884970513E+02 -.885167991E+02 -.885338384E+02 -.885480106E+02 -.885591809E+02 -.885672417E+02 -.885721144E+02 -.885737512E+02 -.885721363E+02 -.885672861E+02 -.885592489E+02 -.885481038E+02 -.885339591E+02 -.885169500E+02 -.884972359E+02 -.884749971E+02 -.884504313E+02 -.884237502E+02 -.883951754E+02 -.883649350E+02 -.883332597E+02 -.883003797E+02 -.882665213E+02 -.882319044E+02 -.881967398E+02 -.881612273E+02 -.881255537E+02 -.880898922E+02 -.880544007E+02 -.880192215E+02 -.879844813E+02 -.879502907E+02 -.879167448E+02 -.878839233E+02 -.878518913E+02 -.878207002E+02 -.877903880E+02 -.877609807E+02 -.877324931E+02 -.877049297E+02 -.876782860E+02 -.876525501E+02 -.876277034E+02 -.876037232E+02 -.875805848E+02 -.875582643E+02 -.875367433E+02 -.875160144E+02 -.874960889E+02 -.874770076E+02 -.874588546E+02 -.874417757E+02 -.874260028E+02 -.874118849E+02 -.873999281E+02 -.873908473E+02 -.873856322E+02 -.873856322E+02
 -.873903931E+02 -.873903931E+02 -.873960245E+02 -.874058138E+02 -.874186749E+02 -.874338177E+02 -.874506769E+02 -.874688572E+02 -.874880898E+02 -.875081983E+02 -.875290736E+02 -.875506530E+02 -.875729058E+02 -.875958211E+02 -.876194004E+02 -.876436504E+02 -.876685796E+02 -.876941940E+02 -.877204958E+02 -.877474808E+02 -.877751374E+02 -.878034457E+02 -.878323763E+02 -.878618895E+02 -.878919352E+02 -.879224515E+02 -.879533650E+02 -.879845903E+02 -.880160296E+02 -.880475731E+02 -.880790989E+02 -.881104737E+02 -.881415531E+02 -.881721829E+02 -.882021999E+02 -.882314336E+02 -.882597078E+02 -.882868426E+02 -.883126563E+02 -.883369682E+02 -.883596009E+02 -.883803829E+02 -.883991514E+02 -.884157553E+02 -.884300570E+02 -.884419359E+02 -.884512896E+02 -.884580367E+02 -.884621179E+02 -.884634971E+02 -.884621626E+02 -.884581267E+02 -.884514260E+02 -.884421203E+02 -.884302918E+02 -.884160432E+02 -.883994960E+02 -.883807881E+02 -.883600715E+02 -.883375095E+02 -.883132741E+02 -.882875436E+02 -.882604993E+02 -.882323236E+02 -.882031972E+02 -.881732970E+02 -.881427943E+02 -.881118533E+02 -.880806288E+02 -.880492663E+02 -.880179000E+02 -.879866528E+02 -.879556355E+02 -.879249469E+02 -.878946736E+02 -.878648902E+02 -.878356597E+02 -.878070335E+02 -.877790524E+02 -.877517471E+02 -.877251386E+02 -.876992393E+02 -.876740539E+02 -.876495801E+02 -.876258103E+02 -.876027330E+02 -.875803354E+02 -.875586057E+02 -.875375383E+02 -.875171385E+02 -.874974311E+02 -.874784707E+02 -.874603560E+02 -.874432486E+02 -.874273971E+02 -.874131691E+02 -.874010915E+02 -.873919024E+02 -.873866179E+02 -.873866179E+02
 -.873902707E+02 -.873902707E+02 -.873958709E+02 -.874055953E+02 -.874183523E+02 -.874333443E+02 -.874499976E+02 -.874679071E+02 -.874867939E+02 -.875064714E+02 -.875268200E+02 -.875477668E+02 -.875692705E+02 -.875913107E+02 -.876138787E+02 -.876369725E+02 -.876605913E+02 -.876847336E+02 -.877093942E+02 -.877345626E+02 -.877602226E+02 -.877863502E+02 -.878129143E+02 -.878398748E+02 -.878671831E+02 -.878947816E+02 -.879226030E+02 -.879505709E+02 -.879785992E+02 -.880065926E+02 -.880344469E+02 -.880620491E+02 -.880892787E+02 -.881160078E+02 -.881421026E+02 -.881674244E+02 -.881918310E+02 -.882151781E+02 -.882373214E+02 -.882581179E+02 -.882774282E+02 -.882951182E+02 -.883110613E+02 -.883251404E+02 -.883372493E+02 -.883472953E+02 -.883551998E+02 -.883609006E+02 -.883643523E+02 -.883655275E+02 -.883644172E+02 -.883610310E+02 -.883553969E+02 -.883475606E+02 -.883375853E+02 -.883255497E+02 -.883115475E+02 -.882956852E+02 -.882780807E+02 -.882588611E+02 -.882381613E+02 -.882161211E+02 -.881928844E+02 -.881685961E+02 -.881434012E+02 -.881174426E+02 -.880908599E+02 -.880637876E+02 -.880363543E+02 -.880086817E+02 -.879808833E+02 -.879530645E+02 -.879253213E+02 -.878977409E+02 -.878704008E+02 -.878433691E+02 -.878167047E+02 -.877904573E+02 -.877646677E+02 -.877393685E+02 -.877145843E+02 -.876903321E+02 -.876666226E+02 -.876434604E+02 -.876208457E+02 -.875987755E+02 -.875772458E+02 -.875562545E+02 -.875358054E+02 -.875159141E+02 -.874966157E+02 -.874779753E+02 -.874601024E+02 -.874431693E+02 -.874274359E+02 -.874132808E+02 -.874012421E+02 -.873920688E+02 -.873867875E+02 -.873867875E+02
 -.873894758E+02 -.873894758E+02 -.873949857E+02 -.874045447E+02 -.874170690E+02 -.874317644E+02 -.874480565E+02 -.874655371E+02 -.874839225E+02 -.875030200E+02 -.875227031E+02 -.875428915E+02 -.875635368E+02 -.875846107E+02 -.876060976E+02 -.876279884E+02 -.876502763E+02 -.876729539E+02 -.876960110E+02 -.877194336E+02 -.877432022E+02 -.877672915E+02 -.877916700E+02 -.878162989E+02 -.878411327E+02 -.878661184E+02 -.878911956E+02 -.879162966E+02 -.879413463E+02 -.879662626E+02 -.879909566E+02 -.880153332E+02 -.880392915E+02 -.880627258E+02 -.880855260E+02 -.881075790E+02 -.881287696E+02 -.881489819E+02 -.881681003E+02 -.881860112E+02 -.882026041E+02 -.882177736E+02 -.882314203E+02 -.882434526E+02 -.882537881E+02 -.882623545E+02 -.882690911E+02 -.882739498E+02 -.882768955E+02 -.882779073E+02 -.882769781E+02 -.882741156E+02 -.882693412E+02 -.882626905E+02 -.882542123E+02 -.882439678E+02 -.882320297E+02 -.882184813E+02 -.882034146E+02 -.881869296E+02 -.881691324E+02 -.881501341E+02 -.881300489E+02 -.881089930E+02 -.880870831E+02 -.880644352E+02 -.880411629E+02 -.880173771E+02 -.879931843E+02 -.879686862E+02 -.879439787E+02 -.879191515E+02 -.878942875E+02 -.878694628E+02 -.878447460E+02 -.878201983E+02 -.877958738E+02 -.877718189E+02 -.877480732E+02 -.877246691E+02 -.877016328E+02 -.876789839E+02 -.876567369E+02 -.876349011E+02 -.876134821E+02 -.875924830E+02 -.875719065E+02 -.875517576E+02 -.875320476E+02 -.875127997E+02 -.874940567E+02 -.874758914E+02 -.874584205E+02 -.874418233E+02 -.874263658E+02 -.874124313E+02 -.874005611E+02 -.873915047E+02 -.873862859E+02 -.873862859E+02
 -.873881439E+02 -.873881439E+02 -.873935170E+02 -.874028311E+02 -.874150219E+02 -.874293065E+02 -.874451169E+02 -.874620473E+02 -.874798132E+02 -.874982196E+02 -.875171360E+02 -.875364774E+02 -.875561900E+02 -.875762405E+02 -.875966080E+02 -.876172783E+02 -.876382402E+02 -.876594825E+02 -.876809918E+02 -.877027517E+02 -.877247415E+02 -.877469356E+02 -.877693032E+02 -.877918080E+02 -.878144079E+02 -.878370550E+02 -.878596957E+02 -.878822704E+02 -.879047139E+02 -.879269560E+02 -.879489209E+02 -.879705287E+02 -.879916950E+02 -.880123321E+02 -.880323495E+02 -.880516546E+02 -.880701539E+02 -.880877535E+02 -.881043607E+02 -.881198843E+02 -.881342367E+02 -.881473340E+02 -.881590978E+02 -.881694559E+02 -.881783436E+02 -.881857042E+02 -.881914905E+02 -.881956647E+02 -.881981996E+02 -.881990790E+02 -.881982974E+02 -.881958608E+02 -.881917860E+02 -.881861008E+02 -.881788433E+02 -.881700616E+02 -.881598126E+02 -.881481618E+02 -.881351818E+02 -.881209517E+02 -.881055559E+02 -.880890828E+02 -.880716240E+02 -.880532729E+02 -.880341240E+02 -.880142716E+02 -.879938087E+02 -.879728267E+02 -.879514140E+02 -.879296555E+02 -.879076322E+02 -.878854202E+02 -.878630909E+02 -.878407101E+02 -.878183381E+02 -.877960295E+02 -.877738329E+02 -.877517912E+02 -.877299415E+02 -.877083153E+02 -.876869388E+02 -.876658329E+02 -.876450140E+02 -.876244946E+02 -.876042840E+02 -.875843896E+02 -.875648190E+02 -.875455825E+02 -.875266968E+02 -.875081909E+02 -.874901129E+02 -.874725408E+02 -.874555959E+02 -.874394609E+02 -.874244036E+02 -.874108070E+02 -.873992086E+02 -.873903501E+02 -.873852412E+02 -.873852412E+02
 -.873863918E+02 -.873863918E+02 -.873915919E+02 -.874006000E+02 -.874123796E+02 -.874261664E+02 -.874414040E+02 -.874576934E+02 -.874747531E+02 -.874923883E+02 -.875104672E+02 -.875289021E+02 -.875476360E+02 -.875666320E+02 -.875858653E+02 -.876053187E+02 -.876249777E+02 -.876448286E+02 -.876648561E+02 -.876850427E+02 -.877053672E+02 -.877258048E+02 -.877463262E+02 -.877668977E+02 -.877874811E+02 -.878080336E+02 -.878285076E+02 -.878488513E+02 -.878690083E+02 -.878889184E+02 -.879085175E+02 -.879277380E+02 -.879465096E+02 -.879647593E+02 -.879824125E+02 -.879993932E+02 -.880156251E+02 -.880310320E+02 -.880455389E+02 -.880590726E+02 -.880715627E+02 -.880829423E+02 -.880931490E+02 -.881021255E+02 -.881098206E+02 -.881161896E+02 -.881211951E+02 -.881248077E+02 -.881270058E+02 -.881277767E+02 -.881271163E+02 -.881250292E+02 -.881215288E+02 -.881166368E+02 -.881103836E+02 -.881028068E+02 -.880939517E+02 -.880838701E+02 -.880726198E+02 -.880602637E+02 -.880468694E+02 -.880325077E+02 -.880172525E+02 -.880011793E+02 -.879843649E+02 -.879668863E+02 -.879488200E+02 -.879302413E+02 -.879112238E+02 -.878918384E+02 -.878721535E+02 -.878522337E+02 -.878321401E+02 -.878119296E+02 -.877916549E+02 -.877713640E+02 -.877511006E+02 -.877309036E+02 -.877108073E+02 -.876908414E+02 -.876710314E+02 -.876513984E+02 -.876319599E+02 -.876127300E+02 -.875937204E+02 -.875749417E+02 -.875564049E+02 -.875381239E+02 -.875201196E+02 -.875024247E+02 -.874850912E+02 -.874681999E+02 -.874518745E+02 -.874362981E+02 -.874217369E+02 -.874085693E+02 -.873973235E+02 -.873887265E+02 -.873837649E+02 -.873837649E+02
 -.873843189E+02 -.873843189E+02 -.873893186E+02 -.873979747E+02 -.874092851E+02 -.874225095E+02 -.874371077E+02 -.874526907E+02 -.874689827E+02 -.874857919E+02 -.875029869E+02 -.875204791E+02 -.875382098E+02 -.875561398E+02 -.875742421E+02 -.875924971E+02 -.876108884E+02 -.876294007E+02 -.876480179E+02 -.876667219E+02 -.876854920E+02 -.877043044E+02 -.877231319E+02 -.877419436E+02 -.877607051E+02 -.877793782E+02 -.877979212E+02 -.878162890E+02 -.878344330E+02 -.878523017E+02 -.878698407E+02 -.878869931E+02 -.879036998E+02 -.879199004E+02 -.879355329E+02 -.879505349E+02 -.879648437E+02 -.879783973E+02 -.879911348E+02 -.880029968E+02 -.880139268E+02 -.880238709E+02 -.880327791E+02 -.880406057E+02 -.880473097E+02 -.880528558E+02 -.880572142E+02 -.880603615E+02 -.880622808E+02 -.880629619E+02 -.880624017E+02 -.880606038E+02 -.880575789E+02 -.880533443E+02 -.880479241E+02 -.880413483E+02 -.880336530E+02 -.880248796E+02 -.880150742E+02 -.880042875E+02 -.879925737E+02 -.879799901E+02 -.879665963E+02 -.879524540E+02 -.879376258E+02 -.879221747E+02 -.879061638E+02 -.878896556E+02 -.878727112E+02 -.878553903E+02 -.878377502E+02 -.878198460E+02 -.878017298E+02 -.877834508E+02 -.877650547E+02 -.877465838E+02 -.877280769E+02 -.877095690E+02 -.876910913E+02 -.876726717E+02 -.876543342E+02 -.876360995E+02 -.876179853E+02 -.876000066E+02 -.875821768E+02 -.875645082E+02 -.875470141E+02 -.875297112E+02 -.875126230E+02 -.874957847E+02 -.874792505E+02 -.874631028E+02 -.874474651E+02 -.874325190E+02 -.874185261E+02 -.874058565E+02 -.873950251E+02 -.873867383E+02 -.873819529E+02 -.873819529E+02
 -.873820083E+02 -.873820083E+02 -.873867879E+02 -.873950585E+02 -.874058579E+02 -.874184741E+02 -.874323861E+02 -.874472177E+02 -.874627015E+02 -.874786500E+02 -.874949340E+02 -.875114654E+02 -.875281850E+02 -.875450524E+02 -.875620394E+02 -.875791250E+02 -.875962916E+02 -.876135232E+02 -.876308034E+02 -.876481141E+02 -.876654355E+02 -.876827452E+02 -.877000181E+02 -.877172261E+02 -.877343385E+02 -.877513215E+02 -.877681385E+02 -.877847504E+02 -.878011152E+02 -.878171890E+02 -.878329256E+02 -.878482769E+02 -.878631935E+02 -.878776247E+02 -.878915194E+02 -.879048258E+02 -.879174925E+02 -.879294685E+02 -.879407042E+02 -.879511514E+02 -.879607641E+02 -.879694988E+02 -.879773152E+02 -.879841765E+02 -.879900500E+02 -.879949072E+02 -.879987244E+02 -.880014828E+02 -.880031690E+02 -.880037749E+02 -.880032980E+02 -.880017413E+02 -.879991134E+02 -.879954281E+02 -.879907046E+02 -.879849671E+02 -.879782446E+02 -.879705702E+02 -.879619814E+02 -.879525188E+02 -.879422264E+02 -.879311506E+02 -.879193403E+02 -.879068454E+02 -.878937176E+02 -.878800086E+02 -.878657708E+02 -.878510558E+02 -.878359148E+02 -.878203979E+02 -.878045534E+02 -.877884282E+02 -.877720668E+02 -.877555115E+02 -.877388020E+02 -.877219755E+02 -.877050662E+02 -.876881053E+02 -.876711212E+02 -.876541395E+02 -.876371826E+02 -.876202704E+02 -.876034203E+02 -.875866477E+02 -.875699665E+02 -.875533904E+02 -.875369342E+02 -.875206161E+02 -.875044613E+02 -.874885067E+02 -.874728072E+02 -.874574452E+02 -.874425430E+02 -.874282783E+02 -.874149061E+02 -.874027853E+02 -.873924140E+02 -.873844737E+02 -.873798862E+02 -.873798862E+02
 -.873795291E+02 -.873795291E+02 -.873840745E+02 -.873919367E+02 -.874021968E+02 -.874141740E+02 -.874273693E+02 -.874414215E+02 -.874560728E+02 -.874711418E+02 -.874865027E+02 -.875020692E+02 -.875177822E+02 -.875336014E+02 -.875494978E+02 -.875654498E+02 -.875814395E+02 -.875974504E+02 -.876134661E+02 -.876294694E+02 -.876454414E+02 -.876613612E+02 -.876772058E+02 -.876929500E+02 -.877085663E+02 -.877240250E+02 -.877392939E+02 -.877543392E+02 -.877691248E+02 -.877836130E+02 -.877977645E+02 -.878115389E+02 -.878248944E+02 -.878377888E+02 -.878501794E+02 -.878620232E+02 -.878732778E+02 -.878839014E+02 -.878938531E+02 -.879030936E+02 -.879115853E+02 -.879192930E+02 -.879261839E+02 -.879322284E+02 -.879373998E+02 -.879416753E+02 -.879450358E+02 -.879474662E+02 -.879489557E+02 -.879494979E+02 -.879490908E+02 -.879477368E+02 -.879454428E+02 -.879422200E+02 -.879380839E+02 -.879330541E+02 -.879271539E+02 -.879204102E+02 -.879128533E+02 -.879045162E+02 -.878954348E+02 -.878856470E+02 -.878751927E+02 -.878641129E+02 -.878524502E+02 -.878402474E+02 -.878275478E+02 -.878143946E+02 -.878008306E+02 -.877868978E+02 -.877726373E+02 -.877580888E+02 -.877432904E+02 -.877282785E+02 -.877130877E+02 -.876977502E+02 -.876822963E+02 -.876667539E+02 -.876511485E+02 -.876355033E+02 -.876198392E+02 -.876041750E+02 -.875885273E+02 -.875729115E+02 -.875573418E+02 -.875418323E+02 -.875263987E+02 -.875110603E+02 -.874958431E+02 -.874807845E+02 -.874659395E+02 -.874513894E+02 -.874372535E+02 -.874237048E+02 -.874109894E+02 -.873994531E+02 -.873895745E+02 -.873820068E+02 -.873776326E+02 -.873776326E+02
 -.873769375E+02 -.873769375E+02 -.873812399E+02 -.873886791E+02 -.873983823E+02 -.874097021E+02 -.874221631E+02 -.874354209E+02 -.874492284E+02 -.874634116E+02 -.874778491E+02 -.874924569E+02 -.875071773E+02 -.875219702E+02 -.875368069E+02 -.875516655E+02 -.875665281E+02 -.875813784E+02 -.875962004E+02 -.876109776E+02 -.876256923E+02 -.876403252E+02 -.876548556E+02 -.876692606E+02 -.876835158E+02 -.876975950E+02 -.877114702E+02 -.877251120E+02 -.877384893E+02 -.877515699E+02 -.877643202E+02 -.877767060E+02 -.877886922E+02 -.878002433E+02 -.878113236E+02 -.878218973E+02 -.878319294E+02 -.878413851E+02 -.878502308E+02 -.878584343E+02 -.878659648E+02 -.878727934E+02 -.878788934E+02 -.878842408E+02 -.878888138E+02 -.878925939E+02 -.878955657E+02 -.878977170E+02 -.878990390E+02 -.878995266E+02 -.878991782E+02 -.878979957E+02 -.878959848E+02 -.878931545E+02 -.878895176E+02 -.878850898E+02 -.878798901E+02 -.878739404E+02 -.878672655E+02 -.878598923E+02 -.878518502E+02 -.878431702E+02 -.878338852E+02 -.878240290E+02 -.878136368E+02 -.878027443E+02 -.877913873E+02 -.877796021E+02 -.877674246E+02 -.877548902E+02 -.877420336E+02 -.877288888E+02 -.877154883E+02 -.877018636E+02 -.876880444E+02 -.876740592E+02 -.876599344E+02 -.876456947E+02 -.876313632E+02 -.876169607E+02 -.876025067E+02 -.875880184E+02 -.875735119E+02 -.875590020E+02 -.875445027E+02 -.875300284E+02 -.875155951E+02 -.875012226E+02 -.874869370E+02 -.874727757E+02 -.874587927E+02 -.874450676E+02 -.874317159E+02 -.874189041E+02 -.874068685E+02 -.873959402E+02 -.873865758E+02 -.873793985E+02 -.873752482E+02 -.873752482E+02
 -.873742790E+02 -.873742790E+02 -.873783336E+02 -.873853419E+02 -.873944791E+02 -.874051327E+02 -.874168523E+02 -.874293108E+02 -.874422735E+02 -.874555742E+02 -.874690965E+02 -.874827598E+02 -.874965080E+02 -.875103021E+02 -.875241137E+02 -.875379214E+02 -.875517075E+02 -.875654561E+02 -.875791518E+02 -.875927791E+02 -.876063214E+02 -.876197612E+02 -.876330795E+02 -.876462560E+02 -.876592691E+02 -.876720955E+02 -.876847109E+02 -.876970897E+02 -.877092051E+02 -.877210295E+02 -.877325344E+02 -.877436905E+02 -.877544682E+02 -.877648377E+02 -.877747690E+02 -.877842323E+02 -.877931984E+02 -.878016383E+02 -.878095245E+02 -.878168301E+02 -.878235298E+02 -.878296000E+02 -.878350188E+02 -.878397663E+02 -.878438250E+02 -.878471797E+02 -.878498178E+02 -.878517294E+02 -.878529075E+02 -.878533477E+02 -.878530489E+02 -.878520126E+02 -.878502435E+02 -.878477490E+02 -.878445394E+02 -.878406276E+02 -.878360293E+02 -.878307622E+02 -.878248468E+02 -.878183051E+02 -.878111613E+02 -.878034410E+02 -.877951712E+02 -.877863803E+02 -.877770972E+02 -.877673516E+02 -.877571737E+02 -.877465938E+02 -.877356422E+02 -.877243487E+02 -.877127429E+02 -.877008536E+02 -.876887089E+02 -.876763357E+02 -.876637601E+02 -.876510066E+02 -.876380986E+02 -.876250580E+02 -.876119054E+02 -.875986597E+02 -.875853384E+02 -.875719578E+02 -.875585328E+02 -.875450776E+02 -.875316060E+02 -.875181321E+02 -.875046719E+02 -.874912451E+02 -.874778777E+02 -.874646063E+02 -.874514838E+02 -.874385868E+02 -.874260263E+02 -.874139618E+02 -.874026187E+02 -.873923117E+02 -.873834747E+02 -.873766984E+02 -.873727789E+02 -.873727789E+02
 -.873715897E+02 -.873715897E+02 -.873753947E+02 -.873819696E+02 -.873905386E+02 -.874005247E+02 -.874115035E+02 -.874231661E+02 -.874352905E+02 -.874477190E+02 -.874603410E+02 -.874730795E+02 -.874858806E+02 -.874987067E+02 -.875115302E+02 -.875243303E+02 -.875370897E+02 -.875497933E+02 -.875624265E+02 -.875749745E+02 -.875874223E+02 -.875997537E+02 -.876119517E+02 -.876239980E+02 -.876358735E+02 -.876475577E+02 -.876590295E+02 -.876702665E+02 -.876812456E+02 -.876919431E+02 -.877023346E+02 -.877123952E+02 -.877220999E+02 -.877314235E+02 -.877403406E+02 -.877488265E+02 -.877568564E+02 -.877644066E+02 -.877714539E+02 -.877779762E+02 -.877839525E+02 -.877893632E+02 -.877941904E+02 -.877984177E+02 -.878020307E+02 -.878050170E+02 -.878073662E+02 -.878090702E+02 -.878101233E+02 -.878105220E+02 -.878102652E+02 -.878093544E+02 -.878077933E+02 -.878055881E+02 -.878027472E+02 -.877992812E+02 -.877952029E+02 -.877905272E+02 -.877852705E+02 -.877794514E+02 -.877730896E+02 -.877662066E+02 -.877588246E+02 -.877509672E+02 -.877426586E+02 -.877339236E+02 -.877247876E+02 -.877152760E+02 -.877054144E+02 -.876952281E+02 -.876847423E+02 -.876739816E+02 -.876629700E+02 -.876517310E+02 -.876402869E+02 -.876286593E+02 -.876168688E+02 -.876049347E+02 -.875928753E+02 -.875807076E+02 -.875684478E+02 -.875561105E+02 -.875437100E+02 -.875312594E+02 -.875187721E+02 -.875062619E+02 -.874937445E+02 -.874812390E+02 -.874687711E+02 -.874563762E+02 -.874441052E+02 -.874320317E+02 -.874202617E+02 -.874089465E+02 -.873983000E+02 -.873886200E+02 -.873803164E+02 -.873739467E+02 -.873702612E+02 -.873702612E+02
 -.873688979E+02 -.873688979E+02 -.873724538E+02 -.873785970E+02 -.873866005E+02 -.873959238E+02 -.874061684E+02 -.874170443E+02 -.874283426E+02 -.874399146E+02 -.874516558E+02 -.874634930E+02 -.874753751E+02 -.874872659E+02 -.874991391E+02 -.875109746E+02 -.875227559E+02 -.875344685E+02 -.875460987E+02 -.875576329E+02 -.875690571E+02 -.875803566E+02 -.875915161E+02 -.876025193E+02 -.876133493E+02 -.876239880E+02 -.876344170E+02 -.876446168E+02 -.876545675E+02 -.876642485E+02 -.876736392E+02 -.876827181E+02 -.876914641E+02 -.876998558E+02 -.877078719E+02 -.877154913E+02 -.877226936E+02 -.877294587E+02 -.877357673E+02 -.877416010E+02 -.877469424E+02 -.877517752E+02 -.877560846E+02 -.877598571E+02 -.877630807E+02 -.877657452E+02 -.877678421E+02 -.877693648E+02 -.877703084E+02 -.877706702E+02 -.877704494E+02 -.877696470E+02 -.877682662E+02 -.877663121E+02 -.877637916E+02 -.877607136E+02 -.877570885E+02 -.877529286E+02 -.877482478E+02 -.877430611E+02 -.877373852E+02 -.877312376E+02 -.877246373E+02 -.877176036E+02 -.877101570E+02 -.877023182E+02 -.876941085E+02 -.876855495E+02 -.876766628E+02 -.876674700E+02 -.876579924E+02 -.876482512E+02 -.876382671E+02 -.876280602E+02 -.876176500E+02 -.876070554E+02 -.875962944E+02 -.875853841E+02 -.875743408E+02 -.875631798E+02 -.875519156E+02 -.875405620E+02 -.875291317E+02 -.875176375E+02 -.875060918E+02 -.874945079E+02 -.874829011E+02 -.874712899E+02 -.874596990E+02 -.874481625E+02 -.874367292E+02 -.874254689E+02 -.874144821E+02 -.874039119E+02 -.873939599E+02 -.873849065E+02 -.873771370E+02 -.873711750E+02 -.873677245E+02 -.873677245E+02
 -.873662251E+02 -.873662251E+02 -.873695344E+02 -.873752503E+02 -.873826952E+02 -.873913644E+02 -.874008860E+02 -.874109888E+02 -.874214773E+02 -.874322121E+02 -.874430950E+02 -.874540570E+02 -.874650497E+02 -.874760389E+02 -.874869996E+02 -.874979125E+02 -.875087621E+02 -.875195346E+02 -.875302173E+02 -.875407976E+02 -.875512625E+02 -.875615990E+02 -.875717931E+02 -.875818304E+02 -.875916958E+02 -.876013736E+02 -.876108474E+02 -.876201005E+02 -.876291155E+02 -.876378749E+02 -.876463606E+02 -.876545546E+02 -.876624387E+02 -.876699948E+02 -.876772048E+02 -.876840512E+02 -.876905164E+02 -.876965838E+02 -.877022371E+02 -.877074610E+02 -.877122410E+02 -.877165635E+02 -.877204161E+02 -.877237877E+02 -.877266683E+02 -.877290495E+02 -.877309243E+02 -.877322871E+02 -.877331340E+02 -.877334627E+02 -.877332725E+02 -.877325645E+02 -.877313411E+02 -.877296065E+02 -.877273667E+02 -.877246287E+02 -.877214015E+02 -.877176952E+02 -.877135212E+02 -.877088922E+02 -.877038220E+02 -.876983253E+02 -.876924178E+02 -.876861160E+02 -.876794368E+02 -.876723979E+02 -.876650171E+02 -.876573127E+02 -.876493031E+02 -.876410067E+02 -.876324417E+02 -.876236262E+02 -.876145781E+02 -.876053148E+02 -.875958533E+02 -.875862100E+02 -.875764007E+02 -.875664406E+02 -.875563442E+02 -.875461252E+02 -.875357966E+02 -.875253711E+02 -.875148604E+02 -.875042763E+02 -.874936307E+02 -.874829361E+02 -.874722071E+02 -.874614616E+02 -.874507230E+02 -.874400240E+02 -.874294106E+02 -.874189489E+02 -.874087337E+02 -.873988993E+02 -.873896349E+02 -.873812030E+02 -.873739642E+02 -.873684077E+02 -.873651912E+02 -.873651912E+02
 -.873635871E+02 -.873635871E+02 -.873666537E+02 -.873719492E+02 -.873788448E+02 -.873868719E+02 -.873956847E+02 -.874050311E+02 -.874147289E+02 -.874246482E+02 -.874346972E+02 -.874448113E+02 -.874549451E+02 -.874650664E+02 -.874751514E+02 -.874851822E+02 -.874951441E+02 -.875050241E+02 -.875148105E+02 -.875244916E+02 -.875340557E+02 -.875434910E+02 -.875527848E+02 -.875619245E+02 -.875708966E+02 -.875796873E+02 -.875882824E+02 -.875966670E+02 -.876048264E+02 -.876127452E+02 -.876204081E+02 -.876277995E+02 -.876349040E+02 -.876417060E+02 -.876481903E+02 -.876543420E+02 -.876601463E+02 -.876655892E+02 -.876706570E+02 -.876753368E+02 -.876796165E+02 -.876834848E+02 -.876869313E+02 -.876899468E+02 -.876925229E+02 -.876946526E+02 -.876963301E+02 -.876975508E+02 -.876983114E+02 -.876986101E+02 -.876984463E+02 -.876978208E+02 -.876967358E+02 -.876951947E+02 -.876932024E+02 -.876907649E+02 -.876878896E+02 -.876845849E+02 -.876808604E+02 -.876767267E+02 -.876721953E+02 -.876672786E+02 -.876619896E+02 -.876563424E+02 -.876503511E+02 -.876440307E+02 -.876373962E+02 -.876304633E+02 -.876232475E+02 -.876157645E+02 -.876080299E+02 -.876000594E+02 -.875918683E+02 -.875834717E+02 -.875748843E+02 -.875661206E+02 -.875571943E+02 -.875481190E+02 -.875389074E+02 -.875295719E+02 -.875201242E+02 -.875105757E+02 -.875009374E+02 -.874912200E+02 -.874814346E+02 -.874715932E+02 -.874617094E+02 -.874518002E+02 -.874418880E+02 -.874320034E+02 -.874221899E+02 -.874125096E+02 -.874030510E+02 -.873939399E+02 -.873853526E+02 -.873775338E+02 -.873708190E+02 -.873656635E+02 -.873626785E+02 -.873626785E+02
 -.873609954E+02 -.873609954E+02 -.873638239E+02 -.873687074E+02 -.873750652E+02 -.873824640E+02 -.873905845E+02 -.873991930E+02 -.874081210E+02 -.874172478E+02 -.874264883E+02 -.874357823E+02 -.874450875E+02 -.874543737E+02 -.874636188E+02 -.874728059E+02 -.874819213E+02 -.874909530E+02 -.874998901E+02 -.875087220E+02 -.875174381E+02 -.875260275E+02 -.875344791E+02 -.875427816E+02 -.875509231E+02 -.875588914E+02 -.875666740E+02 -.875742582E+02 -.875816310E+02 -.875887792E+02 -.875956896E+02 -.876023487E+02 -.876087435E+02 -.876148606E+02 -.876206872E+02 -.876262104E+02 -.876314180E+02 -.876362979E+02 -.876408386E+02 -.876450295E+02 -.876488601E+02 -.876523211E+02 -.876554037E+02 -.876581003E+02 -.876604038E+02 -.876623084E+02 -.876638093E+02 -.876649027E+02 -.876655857E+02 -.876658570E+02 -.876657159E+02 -.876651632E+02 -.876642006E+02 -.876628312E+02 -.876610589E+02 -.876588888E+02 -.876563270E+02 -.876533807E+02 -.876500577E+02 -.876463670E+02 -.876423184E+02 -.876379220E+02 -.876331892E+02 -.876281314E+02 -.876227608E+02 -.876170900E+02 -.876111319E+02 -.876048995E+02 -.875984064E+02 -.875916657E+02 -.875846911E+02 -.875774959E+02 -.875700933E+02 -.875624964E+02 -.875547181E+02 -.875467709E+02 -.875386671E+02 -.875304183E+02 -.875220361E+02 -.875135315E+02 -.875049150E+02 -.874961968E+02 -.874873870E+02 -.874784956E+02 -.874695328E+02 -.874605097E+02 -.874514392E+02 -.874423373E+02 -.874332250E+02 -.874241310E+02 -.874150959E+02 -.874061777E+02 -.873974589E+02 -.873890560E+02 -.873811329E+02 -.873739163E+02 -.873677169E+02 -.873629559E+02 -.873601990E+02 -.873601990E+02
 -.873584574E+02 -.873584574E+02 -.873610530E+02 -.873655340E+02 -.873713665E+02 -.873781525E+02 -.873855981E+02 -.873934884E+02 -.874016681E+02 -.874100261E+02 -.874184835E+02 -.874269849E+02 -.874354911E+02 -.874439740E+02 -.874524132E+02 -.874607928E+02 -.874691002E+02 -.874773244E+02 -.874854553E+02 -.874934832E+02 -.875013987E+02 -.875091919E+02 -.875168529E+02 -.875243716E+02 -.875317375E+02 -.875389400E+02 -.875459681E+02 -.875528108E+02 -.875594566E+02 -.875658944E+02 -.875721125E+02 -.875780997E+02 -.875838444E+02 -.875893356E+02 -.875945620E+02 -.875995129E+02 -.876041779E+02 -.876085467E+02 -.876126097E+02 -.876163577E+02 -.876197822E+02 -.876228751E+02 -.876256292E+02 -.876280380E+02 -.876300956E+02 -.876317973E+02 -.876331388E+02 -.876341170E+02 -.876347296E+02 -.876349754E+02 -.876348540E+02 -.876343659E+02 -.876335126E+02 -.876322966E+02 -.876307213E+02 -.876287909E+02 -.876265106E+02 -.876238862E+02 -.876209246E+02 -.876176332E+02 -.876140201E+02 -.876100941E+02 -.876058645E+02 -.876013412E+02 -.875965344E+02 -.875914548E+02 -.875861134E+02 -.875805213E+02 -.875746899E+02 -.875686308E+02 -.875623554E+02 -.875558752E+02 -.875492018E+02 -.875423465E+02 -.875353203E+02 -.875281344E+02 -.875207994E+02 -.875133257E+02 -.875057234E+02 -.874980023E+02 -.874901719E+02 -.874822415E+02 -.874742200E+02 -.874661168E+02 -.874579411E+02 -.874497034E+02 -.874414155E+02 -.874330925E+02 -.874247538E+02 -.874164263E+02 -.874081476E+02 -.873999714E+02 -.873919739E+02 -.873842629E+02 -.873769895E+02 -.873703626E+02 -.873646683E+02 -.873602945E+02 -.873577613E+02 -.873577613E+02
 -.873559775E+02 -.873559775E+02 -.873583459E+02 -.873624341E+02 -.873677546E+02 -.873739436E+02 -.873807325E+02 -.873879246E+02 -.873953778E+02 -.874029903E+02 -.874106899E+02 -.874184256E+02 -.874261612E+02 -.874338710E+02 -.874415361E+02 -.874491420E+02 -.874566770E+02 -.874641310E+02 -.874714949E+02 -.874787598E+02 -.874859172E+02 -.874929584E+02 -.874998746E+02 -.875066566E+02 -.875132955E+02 -.875197817E+02 -.875261057E+02 -.875322579E+02 -.875382285E+02 -.875440076E+02 -.875495854E+02 -.875549520E+02 -.875600978E+02 -.875650131E+02 -.875696884E+02 -.875741147E+02 -.875782828E+02 -.875821844E+02 -.875858111E+02 -.875891553E+02 -.875922097E+02 -.875949676E+02 -.875974228E+02 -.875995699E+02 -.876014040E+02 -.876029210E+02 -.876041175E+02 -.876049908E+02 -.876055391E+02 -.876057612E+02 -.876056568E+02 -.876052264E+02 -.876044712E+02 -.876033934E+02 -.876019958E+02 -.876002819E+02 -.875982561E+02 -.875959233E+02 -.875932892E+02 -.875903601E+02 -.875871429E+02 -.875836449E+02 -.875798740E+02 -.875758386E+02 -.875715474E+02 -.875670093E+02 -.875622338E+02 -.875572304E+02 -.875520088E+02 -.875465788E+02 -.875409503E+02 -.875351333E+02 -.875291376E+02 -.875229732E+02 -.875166496E+02 -.875101764E+02 -.875035630E+02 -.874968187E+02 -.874899522E+02 -.874829723E+02 -.874758875E+02 -.874687061E+02 -.874614362E+02 -.874540862E+02 -.874466648E+02 -.874391814E+02 -.874316471E+02 -.874240756E+02 -.874164851E+02 -.874089002E+02 -.874013558E+02 -.873939011E+02 -.873866062E+02 -.873795700E+02 -.873729310E+02 -.873668804E+02 -.873616802E+02 -.873576852E+02 -.873553712E+02 -.873553712E+02
 -.873535575E+02 -.873535575E+02 -.873557045E+02 -.873594101E+02 -.873642319E+02 -.873698398E+02 -.873759900E+02 -.873825037E+02 -.873892519E+02 -.873961418E+02 -.874031077E+02 -.874101031E+02 -.874170952E+02 -.874240603E+02 -.874309811E+02 -.874378445E+02 -.874446397E+02 -.874513575E+02 -.874579898E+02 -.874645286E+02 -.874709661E+02 -.874772947E+02 -.874835064E+02 -.874895934E+02 -.874955476E+02 -.875013608E+02 -.875070246E+02 -.875125307E+02 -.875178706E+02 -.875230357E+02 -.875280177E+02 -.875328081E+02 -.875373985E+02 -.875417807E+02 -.875459466E+02 -.875498886E+02 -.875535989E+02 -.875570703E+02 -.875602958E+02 -.875632690E+02 -.875659837E+02 -.875684343E+02 -.875706155E+02 -.875725229E+02 -.875741522E+02 -.875755001E+02 -.875765636E+02 -.875773406E+02 -.875778294E+02 -.875780292E+02 -.875779396E+02 -.875775612E+02 -.875768949E+02 -.875759424E+02 -.875747063E+02 -.875731894E+02 -.875713954E+02 -.875693286E+02 -.875669935E+02 -.875643957E+02 -.875615408E+02 -.875584350E+02 -.875550851E+02 -.875514982E+02 -.875476815E+02 -.875436427E+02 -.875393899E+02 -.875349311E+02 -.875302746E+02 -.875254288E+02 -.875204023E+02 -.875152035E+02 -.875098411E+02 -.875043234E+02 -.874986590E+02 -.874928561E+02 -.874869229E+02 -.874808675E+02 -.874746978E+02 -.874684213E+02 -.874620457E+02 -.874555783E+02 -.874490266E+02 -.874423980E+02 -.874357004E+02 -.874289425E+02 -.874221343E+02 -.874152886E+02 -.874084219E+02 -.874015567E+02 -.873947249E+02 -.873879716E+02 -.873813606E+02 -.873749819E+02 -.873689615E+02 -.873634736E+02 -.873587560E+02 -.873551313E+02 -.873530315E+02 -.873530315E+02
 -.873511973E+02 -.873511973E+02 -.873531285E+02 -.873564613E+02 -.873607976E+02 -.873658401E+02 -.873713691E+02 -.873772237E+02 -.873832873E+02 -.873894764E+02 -.873957317E+02 -.874020110E+02 -.874082847E+02 -.874145313E+02 -.874207354E+02 -.874268848E+02 -.874329699E+02 -.874389824E+02 -.874449150E+02 -.874507605E+02 -.874565121E+02 -.874621629E+02 -.874677060E+02 -.874731344E+02 -.874784411E+02 -.874836190E+02 -.874886607E+02 -.874935591E+02 -.874983068E+02 -.875028965E+02 -.875073209E+02 -.875115728E+02 -.875156450E+02 -.875195306E+02 -.875232227E+02 -.875267147E+02 -.875300001E+02 -.875330727E+02 -.875359268E+02 -.875385567E+02 -.875409574E+02 -.875431240E+02 -.875450522E+02 -.875467382E+02 -.875481784E+02 -.875493701E+02 -.875503108E+02 -.875509986E+02 -.875514322E+02 -.875516108E+02 -.875515343E+02 -.875512029E+02 -.875506176E+02 -.875497798E+02 -.875486915E+02 -.875473552E+02 -.875457740E+02 -.875439515E+02 -.875418915E+02 -.875395987E+02 -.875370778E+02 -.875343341E+02 -.875313733E+02 -.875282013E+02 -.875248243E+02 -.875212489E+02 -.875174819E+02 -.875135300E+02 -.875094005E+02 -.875051004E+02 -.875006371E+02 -.874960179E+02 -.874912502E+02 -.874863411E+02 -.874812982E+02 -.874761284E+02 -.874708390E+02 -.874654371E+02 -.874599294E+02 -.874543227E+02 -.874486238E+02 -.874428391E+02 -.874369753E+02 -.874310392E+02 -.874250376E+02 -.874189786E+02 -.874128714E+02 -.874067272E+02 -.874005612E+02 -.873943940E+02 -.873882543E+02 -.873821828E+02 -.873762374E+02 -.873704993E+02 -.873650822E+02 -.873601431E+02 -.873558968E+02 -.873526337E+02 -.873507432E+02 -.873507432E+02
 -.873488951E+02 -.873488951E+02 -.873506159E+02 -.873535856E+02 -.873574490E+02 -.873619410E+02 -.873668655E+02 -.873720791E+02 -.873774775E+02 -.873829863E+02 -.873885523E+02 -.873941379E+02 -.873997164E+02 -.874052689E+02 -.874107811E+02 -.874162425E+02 -.874216443E+02 -.874269791E+02 -.874322405E+02 -.874374220E+02 -.874425176E+02 -.874475214E+02 -.874524272E+02 -.874572290E+02 -.874619207E+02 -.874664960E+02 -.874709487E+02 -.874752725E+02 -.874794611E+02 -.874835084E+02 -.874874080E+02 -.874911538E+02 -.874947397E+02 -.874981597E+02 -.875014081E+02 -.875044792E+02 -.875073676E+02 -.875100680E+02 -.875125756E+02 -.875148857E+02 -.875169939E+02 -.875188963E+02 -.875205891E+02 -.875220692E+02 -.875233336E+02 -.875243800E+02 -.875252063E+02 -.875258109E+02 -.875261928E+02 -.875263513E+02 -.875262861E+02 -.875259977E+02 -.875254868E+02 -.875247546E+02 -.875238027E+02 -.875226332E+02 -.875212488E+02 -.875196524E+02 -.875178474E+02 -.875158374E+02 -.875136266E+02 -.875112195E+02 -.875086207E+02 -.875058353E+02 -.875028686E+02 -.874997261E+02 -.874964134E+02 -.874929365E+02 -.874893013E+02 -.874855139E+02 -.874815807E+02 -.874775077E+02 -.874733014E+02 -.874689680E+02 -.874645137E+02 -.874599448E+02 -.874552674E+02 -.874504877E+02 -.874456117E+02 -.874406452E+02 -.874355941E+02 -.874304642E+02 -.874252613E+02 -.874199914E+02 -.874146608E+02 -.874092766E+02 -.874038469E+02 -.873983821E+02 -.873928955E+02 -.873874058E+02 -.873819387E+02 -.873765306E+02 -.873712334E+02 -.873661196E+02 -.873612910E+02 -.873568877E+02 -.873531014E+02 -.873501916E+02 -.873485056E+02 -.873485056E+02
 -.873466476E+02 -.873466476E+02 -.873481633E+02 -.873507788E+02 -.873541811E+02 -.873581366E+02 -.873624723E+02 -.873670618E+02 -.873718130E+02 -.873766603E+02 -.873815567E+02 -.873864690E+02 -.873913737E+02 -.873962537E+02 -.874010968E+02 -.874058933E+02 -.874106358E+02 -.874153175E+02 -.874199329E+02 -.874244762E+02 -.874289423E+02 -.874333260E+02 -.874376219E+02 -.874418248E+02 -.874459294E+02 -.874499305E+02 -.874538226E+02 -.874576003E+02 -.874612584E+02 -.874647915E+02 -.874681943E+02 -.874714615E+02 -.874745880E+02 -.874775689E+02 -.874803991E+02 -.874830740E+02 -.874855890E+02 -.874879396E+02 -.874901219E+02 -.874921318E+02 -.874939657E+02 -.874956203E+02 -.874970926E+02 -.874983797E+02 -.874994794E+02 -.875003895E+02 -.875011085E+02 -.875016350E+02 -.875019681E+02 -.875021072E+02 -.875020522E+02 -.875018034E+02 -.875013613E+02 -.875007270E+02 -.874999019E+02 -.874988878E+02 -.874976867E+02 -.874963012E+02 -.874947341E+02 -.874929884E+02 -.874910677E+02 -.874889756E+02 -.874867161E+02 -.874842934E+02 -.874817119E+02 -.874789764E+02 -.874760915E+02 -.874730622E+02 -.874698936E+02 -.874665909E+02 -.874631592E+02 -.874596041E+02 -.874559306E+02 -.874521443E+02 -.874482505E+02 -.874442545E+02 -.874401616E+02 -.874359771E+02 -.874317060E+02 -.874273537E+02 -.874229250E+02 -.874184252E+02 -.874138592E+02 -.874092323E+02 -.874045501E+02 -.873998188E+02 -.873950457E+02 -.873902398E+02 -.873854133E+02 -.873805823E+02 -.873757698E+02 -.873710080E+02 -.873663427E+02 -.873618381E+02 -.873575838E+02 -.873537037E+02 -.873503670E+02 -.873478024E+02 -.873463164E+02 -.873463164E+02
 -.873444510E+02 -.873444510E+02 -.873457663E+02 -.873480359E+02 -.873509880E+02 -.873544197E+02 -.873581810E+02 -.873621618E+02 -.873662823E+02 -.873704852E+02 -.873747299E+02 -.873789874E+02 -.873832371E+02 -.873874643E+02 -.873916583E+02 -.873958106E+02 -.873999148E+02 -.874039651E+02 -.874079565E+02 -.874118843E+02 -.874157439E+02 -.874195307E+02 -.874232404E+02 -.874268684E+02 -.874304102E+02 -.874338613E+02 -.874372172E+02 -.874404732E+02 -.874436250E+02 -.874466679E+02 -.874495976E+02 -.874524096E+02 -.874550996E+02 -.874576635E+02 -.874600972E+02 -.874623966E+02 -.874645579E+02 -.874665776E+02 -.874684522E+02 -.874701784E+02 -.874717532E+02 -.874731739E+02 -.874744379E+02 -.874755430E+02 -.874764872E+02 -.874772687E+02 -.874778863E+02 -.874783388E+02 -.874786255E+02 -.874787459E+02 -.874787000E+02 -.874784878E+02 -.874781100E+02 -.874775674E+02 -.874768611E+02 -.874759926E+02 -.874749636E+02 -.874737763E+02 -.874724329E+02 -.874709360E+02 -.874692884E+02 -.874674933E+02 -.874655540E+02 -.874634739E+02 -.874612567E+02 -.874589064E+02 -.874564268E+02 -.874538221E+02 -.874510966E+02 -.874482546E+02 -.874453005E+02 -.874422388E+02 -.874390740E+02 -.874358105E+02 -.874324529E+02 -.874290058E+02 -.874254736E+02 -.874218607E+02 -.874181717E+02 -.874144108E+02 -.874105824E+02 -.874066909E+02 -.874027407E+02 -.873987363E+02 -.873946825E+02 -.873905848E+02 -.873864494E+02 -.873822844E+02 -.873781002E+02 -.873739110E+02 -.873697367E+02 -.873656056E+02 -.873615573E+02 -.873576477E+02 -.873539550E+02 -.873505866E+02 -.873476896E+02 -.873454629E+02 -.873441725E+02 -.873441725E+02
 -.873423009E+02 -.873423009E+02 -.873434201E+02 -.873453512E+02 -.873478630E+02 -.873507827E+02 -.873539825E+02 -.873573686E+02 -.873608730E+02 -.873644471E+02 -.873680560E+02 -.873716750E+02 -.873752867E+02 -.873788784E+02 -.873824410E+02 -.873859673E+02 -.873894518E+02 -.873928895E+02 -.873962763E+02 -.873996081E+02 -.874028810E+02 -.874060912E+02 -.874092350E+02 -.874123086E+02 -.874153083E+02 -.874182302E+02 -.874210705E+02 -.874238255E+02 -.874264915E+02 -.874290646E+02 -.874315412E+02 -.874339177E+02 -.874361905E+02 -.874383561E+02 -.874404112E+02 -.874423525E+02 -.874441769E+02 -.874458813E+02 -.874474630E+02 -.874489193E+02 -.874502478E+02 -.874514460E+02 -.874525121E+02 -.874534441E+02 -.874542404E+02 -.874548997E+02 -.874554208E+02 -.874558028E+02 -.874560452E+02 -.874561475E+02 -.874561096E+02 -.874559318E+02 -.874556144E+02 -.874551582E+02 -.874545640E+02 -.874538331E+02 -.874529669E+02 -.874519671E+02 -.874508356E+02 -.874495745E+02 -.874481861E+02 -.874466730E+02 -.874450378E+02 -.874432835E+02 -.874414130E+02 -.874394296E+02 -.874373365E+02 -.874351371E+02 -.874328349E+02 -.874304335E+02 -.874279366E+02 -.874253478E+02 -.874226708E+02 -.874199095E+02 -.874170675E+02 -.874141487E+02 -.874111568E+02 -.874080955E+02 -.874049686E+02 -.874017796E+02 -.873985323E+02 -.873952304E+02 -.873918775E+02 -.873884776E+02 -.873850347E+02 -.873815534E+02 -.873780392E+02 -.873744988E+02 -.873709412E+02 -.873673786E+02 -.873638279E+02 -.873603132E+02 -.873568684E+02 -.873535412E+02 -.873503981E+02 -.873475309E+02 -.873450647E+02 -.873431690E+02 -.873420704E+02 -.873420704E+02
 -.873401949E+02 -.873401949E+02 -.873411219E+02 -.873427215E+02 -.873448021E+02 -.873472205E+02 -.873498706E+02 -.873526749E+02 -.873555769E+02 -.873585361E+02 -.873615237E+02 -.873645192E+02 -.873675082E+02 -.873704800E+02 -.873734272E+02 -.873763437E+02 -.873792249E+02 -.873820669E+02 -.873848660E+02 -.873876190E+02 -.873903227E+02 -.873929739E+02 -.873955697E+02 -.873981067E+02 -.874005821E+02 -.874029927E+02 -.874053355E+02 -.874076072E+02 -.874098050E+02 -.874119257E+02 -.874139664E+02 -.874159241E+02 -.874177960E+02 -.874195792E+02 -.874212711E+02 -.874228690E+02 -.874243704E+02 -.874257728E+02 -.874270741E+02 -.874282721E+02 -.874293647E+02 -.874303503E+02 -.874312270E+02 -.874319935E+02 -.874326484E+02 -.874331907E+02 -.874336194E+02 -.874339339E+02 -.874341336E+02 -.874342182E+02 -.874341877E+02 -.874340423E+02 -.874337821E+02 -.874334079E+02 -.874329203E+02 -.874323203E+02 -.874316091E+02 -.874307879E+02 -.874298584E+02 -.874288222E+02 -.874276812E+02 -.874264374E+02 -.874250930E+02 -.874236502E+02 -.874221116E+02 -.874204797E+02 -.874187570E+02 -.874169465E+02 -.874150508E+02 -.874130729E+02 -.874110157E+02 -.874088822E+02 -.874066755E+02 -.874043985E+02 -.874020544E+02 -.873996461E+02 -.873971769E+02 -.873946496E+02 -.873920674E+02 -.873894332E+02 -.873867501E+02 -.873840211E+02 -.873812493E+02 -.873784377E+02 -.873755900E+02 -.873727098E+02 -.873698017E+02 -.873668713E+02 -.873639260E+02 -.873609760E+02 -.873580354E+02 -.873551242E+02 -.873522704E+02 -.873495138E+02 -.873469094E+02 -.873445335E+02 -.873424898E+02 -.873409188E+02 -.873400085E+02 -.873400085E+02
 -.873381401E+02 -.873381401E+02 -.873388790E+02 -.873401542E+02 -.873418131E+02 -.873437413E+02 -.873458543E+02 -.873480902E+02 -.873504039E+02 -.873527630E+02 -.873551445E+02 -.873575320E+02 -.873599140E+02 -.873622820E+02 -.873646300E+02 -.873669532E+02 -.873692478E+02 -.873715108E+02 -.873737393E+02 -.873759306E+02 -.873780823E+02 -.873801917E+02 -.873822566E+02 -.873842744E+02 -.873862427E+02 -.873881592E+02 -.873900212E+02 -.873918265E+02 -.873935726E+02 -.873952572E+02 -.873968779E+02 -.873984325E+02 -.873999186E+02 -.874013341E+02 -.874026768E+02 -.874039448E+02 -.874051360E+02 -.874062486E+02 -.874072808E+02 -.874082310E+02 -.874090975E+02 -.874098791E+02 -.874105743E+02 -.874111822E+02 -.874117016E+02 -.874121316E+02 -.874124717E+02 -.874127213E+02 -.874128799E+02 -.874129473E+02 -.874129236E+02 -.874128087E+02 -.874126030E+02 -.874123069E+02 -.874119209E+02 -.874114459E+02 -.874108826E+02 -.874102322E+02 -.874094957E+02 -.874086747E+02 -.874077704E+02 -.874067845E+02 -.874057186E+02 -.874045746E+02 -.874033543E+02 -.874020597E+02 -.874006929E+02 -.873992560E+02 -.873977513E+02 -.873961810E+02 -.873945473E+02 -.873928527E+02 -.873910994E+02 -.873892900E+02 -.873874268E+02 -.873855121E+02 -.873835485E+02 -.873815383E+02 -.873794839E+02 -.873773876E+02 -.873752520E+02 -.873730794E+02 -.873708722E+02 -.873686329E+02 -.873663643E+02 -.873640695E+02 -.873617519E+02 -.873594163E+02 -.873570684E+02 -.873547164E+02 -.873523716E+02 -.873500500E+02 -.873477740E+02 -.873455753E+02 -.873434981E+02 -.873416030E+02 -.873399730E+02 -.873387201E+02 -.873379942E+02 -.873379942E+02
 -.873361765E+02 -.873361765E+02 -.873367331E+02 -.873376943E+02 -.873389454E+02 -.873404002E+02 -.873419949E+02 -.873436828E+02 -.873454296E+02 -.873472111E+02 -.873490095E+02 -.873508126E+02 -.873526113E+02 -.873543995E+02 -.873561724E+02 -.873579264E+02 -.873596587E+02 -.873613669E+02 -.873630487E+02 -.873647023E+02 -.873663257E+02 -.873679171E+02 -.873694745E+02 -.873709963E+02 -.873724804E+02 -.873739252E+02 -.873753288E+02 -.873766894E+02 -.873780052E+02 -.873792744E+02 -.873804953E+02 -.873816662E+02 -.873827854E+02 -.873838513E+02 -.873848623E+02 -.873858168E+02 -.873867135E+02 -.873875509E+02 -.873883277E+02 -.873890427E+02 -.873896948E+02 -.873902829E+02 -.873908061E+02 -.873912634E+02 -.873916542E+02 -.873919779E+02 -.873922338E+02 -.873924217E+02 -.873925412E+02 -.873925922E+02 -.873925746E+02 -.873924884E+02 -.873923340E+02 -.873921116E+02 -.873918215E+02 -.873914645E+02 -.873910411E+02 -.873905522E+02 -.873899985E+02 -.873893811E+02 -.873887010E+02 -.873879594E+02 -.873871576E+02 -.873862968E+02 -.873853785E+02 -.873844042E+02 -.873833753E+02 -.873822936E+02 -.873811605E+02 -.873799778E+02 -.873787473E+02 -.873774706E+02 -.873761494E+02 -.873747857E+02 -.873733812E+02 -.873719377E+02 -.873704570E+02 -.873689409E+02 -.873673911E+02 -.873658096E+02 -.873641980E+02 -.873625583E+02 -.873608922E+02 -.873592016E+02 -.873574887E+02 -.873557557E+02 -.873540054E+02 -.873522413E+02 -.873504678E+02 -.873486912E+02 -.873469200E+02 -.873451664E+02 -.873434475E+02 -.873417873E+02 -.873402191E+02 -.873387889E+02 -.873375593E+02 -.873366146E+02 -.873360676E+02 -.873360676E+02
 -.873344362E+02 -.873344362E+02 -.873348234E+02 -.873354939E+02 -.873363689E+02 -.873373887E+02 -.873385088E+02 -.873396961E+02 -.873409265E+02 -.873421823E+02 -.873434511E+02 -.873447238E+02 -.873459939E+02 -.873472568E+02 -.873485090E+02 -.873497479E+02 -.873509715E+02 -.873521780E+02 -.873533659E+02 -.873545336E+02 -.873556800E+02 -.873568036E+02 -.873579031E+02 -.873589772E+02 -.873600248E+02 -.873610444E+02 -.873620348E+02 -.873629948E+02 -.873639230E+02 -.873648183E+02 -.873656794E+02 -.873665052E+02 -.873672944E+02 -.873680459E+02 -.873687586E+02 -.873694315E+02 -.873700636E+02 -.873706538E+02 -.873712013E+02 -.873717052E+02 -.873721647E+02 -.873725792E+02 -.873729478E+02 -.873732701E+02 -.873735455E+02 -.873737736E+02 -.873739540E+02 -.873740864E+02 -.873741707E+02 -.873742068E+02 -.873741945E+02 -.873741340E+02 -.873740253E+02 -.873738688E+02 -.873736647E+02 -.873734133E+02 -.873731152E+02 -.873727709E+02 -.873723809E+02 -.873719461E+02 -.873714670E+02 -.873709446E+02 -.873703796E+02 -.873697731E+02 -.873691260E+02 -.873684393E+02 -.873677140E+02 -.873669514E+02 -.873661525E+02 -.873653186E+02 -.873644507E+02 -.873635502E+02 -.873626182E+02 -.873616560E+02 -.873606650E+02 -.873596462E+02 -.873586010E+02 -.873575308E+02 -.873564366E+02 -.873553199E+02 -.873541818E+02 -.873530236E+02 -.873518468E+02 -.873506525E+02 -.873494424E+02 -.873482182E+02 -.873469817E+02 -.873457356E+02 -.873444831E+02 -.873432288E+02 -.873419790E+02 -.873407425E+02 -.873395316E+02 -.873383634E+02 -.873372618E+02 -.873362590E+02 -.873353988E+02 -.873347396E+02 -.873343591E+02 -.873343591E+02
 -.873332547E+02 -.873332547E+02 -.873335093E+02 -.873339562E+02 -.873345463E+02 -.873352406E+02 -.873360089E+02 -.873368280E+02 -.873376805E+02 -.873385535E+02 -.873394376E+02 -.873403258E+02 -.873412132E+02 -.873420963E+02 -.873429723E+02 -.873438392E+02 -.873446956E+02 -.873455401E+02 -.873463715E+02 -.873471888E+02 -.873479912E+02 -.873487775E+02 -.873495469E+02 -.873502985E+02 -.873510315E+02 -.873517448E+02 -.873524377E+02 -.873531091E+02 -.873537584E+02 -.873543845E+02 -.873549867E+02 -.873555641E+02 -.873561159E+02 -.873566413E+02 -.873571396E+02 -.873576100E+02 -.873580518E+02 -.873584644E+02 -.873588470E+02 -.873591992E+02 -.873595204E+02 -.873598100E+02 -.873600677E+02 -.873602929E+02 -.873604854E+02 -.873606448E+02 -.873607709E+02 -.873608635E+02 -.873609224E+02 -.873609476E+02 -.873609391E+02 -.873608969E+02 -.873608211E+02 -.873607118E+02 -.873605693E+02 -.873603937E+02 -.873601855E+02 -.873599450E+02 -.873596726E+02 -.873593688E+02 -.873590341E+02 -.873586691E+02 -.873582743E+02 -.873578505E+02 -.873573982E+02 -.873569182E+02 -.873564113E+02 -.873558781E+02 -.873553196E+02 -.873547365E+02 -.873541296E+02 -.873534998E+02 -.873528480E+02 -.873521750E+02 -.873514816E+02 -.873507689E+02 -.873500376E+02 -.873492886E+02 -.873485229E+02 -.873477413E+02 -.873469447E+02 -.873461340E+02 -.873453102E+02 -.873444743E+02 -.873436272E+02 -.873427704E+02 -.873419053E+02 -.873410339E+02 -.873401586E+02 -.873392831E+02 -.873384122E+02 -.873375525E+02 -.873367133E+02 -.873359072E+02 -.873351515E+02 -.873344686E+02 -.873338884E+02 -.873334489E+02 -.873331987E+02 -.873331987E+02
 -.873332547E+02 -.873332547E+02 -.873335093E+02 -.873339562E+02 -.873345463E+02 -.873352406E+02 -.873360089E+02 -.873368280E+02 -.873376805E+02 -.873385535E+02 -.873394376E+02 -.873403258E+02 -.873412132E+02 -.873420963E+02 -.873429723E+02 -.873438392E+02 -.873446956E+02 -.873455401E+02 -.873463715E+02 -.873471888E+02 -.873479912E+02 -.873487775E+02 -.873495469E+02 -.873502985E+02 -.873510315E+02 -.873517448E+02 -.873524377E+02 -.873531091E+02 -.873537584E+02 -.873543845E+02 -.873549867E+02 -.873555641E+02 -.873561159E+02 -.873566413E+02 -.873571396E+02 -.873576100E+02 -.873580518E+02 -.873584644E+02 -.873588470E+02 -.873591992E+02 -.873595204E+02 -.873598100E+02 -.873600677E+02 -.873602929E+02 -.873604854E+02 -.873606448E+02 -.873607709E+02 -.873608635E+02 -.873609224E+02 -.873609476E+02 -.873609391E+02 -.873608969E+02 -.873608211E+02 -.873607118E+02 -.873605693E+02 -.873603937E+02 -.873601855E+02 -.873599450E+02 -.873596726E+02 -.873593688E+02 -.873590341E+02 -.873586691E+02 -.873582743E+02 -.873578505E+02 -.873573982E+02 -.873569182E+02 -.873564113E+02 -.873558781E+02 -.873553196E+02 -.873547365E+02 -.873541296E+02 -.873534998E+02 -.873528480E+02 -.873521750E+02 -.873514816E+02 -.873507689E+02 -.873500376E+02 -.873492886E+02 -.873485229E+02 -.873477413E+02 -.873469447E+02 -.873461340E+02 -.873453102E+02 -.873444743E+02 -.873436272E+02 -.873427704E+02 -.873419053E+02 -.873410339E+02 -.873401586E+02 -.873392831E+02 -.873384122E+02 -.873375525E+02 -.873367133E+02 -.873359072E+02 -.873351515E+02 -.873344686E+02 -.873338884E+02 -.873334489E+02 -.873331987E+02 -.873331987E+02
