# Supplementary material for: Electrical Pacing of Cardiac Tissue Including Potassium Inward Rectification
Source: PLoS One. 2015 Jun 9;10(6):e0127837. doi: 10.1371/journal.pone.0127837 (PMC4461281; doi:10.1371/journal.pone.0127837)
Supplement: S1 Data — (ZIP) [file pone.0127837.s001.zip › All-Data/Data-without-IK1/BDT44/Vm50ms.txt]

 -.873300171E+02 -.873387533E+02 -.873391067E+02 -.873397415E+02 -.873406018E+02 -.873416434E+02 -.873428300E+02 -.873441310E+02 -.873455204E+02 -.873469760E+02 -.873484790E+02 -.873500142E+02 -.873515699E+02 -.873531370E+02 -.873547085E+02 -.873562787E+02 -.873578429E+02 -.873593965E+02 -.873609350E+02 -.873624543E+02 -.873639508E+02 -.873654213E+02 -.873668631E+02 -.873682741E+02 -.873696522E+02 -.873709956E+02 -.873723024E+02 -.873735705E+02 -.873747979E+02 -.873759825E+02 -.873771225E+02 -.873782160E+02 -.873792613E+02 -.873802571E+02 -.873812018E+02 -.873820942E+02 -.873829326E+02 -.873837159E+02 -.873844427E+02 -.873851116E+02 -.873857217E+02 -.873862718E+02 -.873867611E+02 -.873871888E+02 -.873875543E+02 -.873878569E+02 -.873880962E+02 -.873882718E+02 -.873883833E+02 -.873884307E+02 -.873884137E+02 -.873883326E+02 -.873881875E+02 -.873879787E+02 -.873877066E+02 -.873873719E+02 -.873869750E+02 -.873865168E+02 -.873859980E+02 -.873854197E+02 -.873847827E+02 -.873840883E+02 -.873833376E+02 -.873825320E+02 -.873816727E+02 -.873807613E+02 -.873797991E+02 -.873787877E+02 -.873777288E+02 -.873766240E+02 -.873754749E+02 -.873742833E+02 -.873730511E+02 -.873717801E+02 -.873704722E+02 -.873691294E+02 -.873677536E+02 -.873663471E+02 -.873649121E+02 -.873634510E+02 -.873619663E+02 -.873604609E+02 -.873589378E+02 -.873574005E+02 -.873558529E+02 -.873542997E+02 -.873527462E+02 -.873511987E+02 -.873496647E+02 -.873481536E+02 -.873466763E+02 -.873452466E+02 -.873438809E+02 -.873425997E+02 -.873414281E+02 -.873403966E+02 -.873395430E+02 -.873389132E+02 -.873385635E+02 -.873385635E+02
 -.873387533E+02 -.873387533E+02 -.873391067E+02 -.873397415E+02 -.873406018E+02 -.873416434E+02 -.873428300E+02 -.873441310E+02 -.873455204E+02 -.873469760E+02 -.873484790E+02 -.873500142E+02 -.873515699E+02 -.873531370E+02 -.873547085E+02 -.873562787E+02 -.873578429E+02 -.873593965E+02 -.873609350E+02 -.873624543E+02 -.873639508E+02 -.873654213E+02 -.873668631E+02 -.873682741E+02 -.873696522E+02 -.873709956E+02 -.873723024E+02 -.873735705E+02 -.873747979E+02 -.873759825E+02 -.873771225E+02 -.873782160E+02 -.873792613E+02 -.873802571E+02 -.873812018E+02 -.873820942E+02 -.873829326E+02 -.873837159E+02 -.873844427E+02 -.873851116E+02 -.873857217E+02 -.873862718E+02 -.873867611E+02 -.873871888E+02 -.873875543E+02 -.873878569E+02 -.873880962E+02 -.873882718E+02 -.873883833E+02 -.873884307E+02 -.873884137E+02 -.873883326E+02 -.873881875E+02 -.873879787E+02 -.873877066E+02 -.873873719E+02 -.873869750E+02 -.873865168E+02 -.873859980E+02 -.873854197E+02 -.873847827E+02 -.873840883E+02 -.873833376E+02 -.873825320E+02 -.873816727E+02 -.873807613E+02 -.873797991E+02 -.873787877E+02 -.873777288E+02 -.873766240E+02 -.873754749E+02 -.873742833E+02 -.873730511E+02 -.873717801E+02 -.873704722E+02 -.873691294E+02 -.873677536E+02 -.873663471E+02 -.873649121E+02 -.873634510E+02 -.873619663E+02 -.873604609E+02 -.873589378E+02 -.873574005E+02 -.873558529E+02 -.873542997E+02 -.873527462E+02 -.873511987E+02 -.873496647E+02 -.873481536E+02 -.873466763E+02 -.873452466E+02 -.873438809E+02 -.873425997E+02 -.873414281E+02 -.873403966E+02 -.873395430E+02 -.873389132E+02 -.873385635E+02 -.873385635E+02
 -.873406229E+02 -.873406229E+02 -.873411264E+02 -.873420161E+02 -.873432074E+02 -.873446355E+02 -.873462483E+02 -.873480028E+02 -.873498635E+02 -.873518007E+02 -.873537907E+02 -.873558149E+02 -.873578596E+02 -.873599145E+02 -.873619719E+02 -.873640252E+02 -.873660686E+02 -.873680961E+02 -.873701022E+02 -.873720817E+02 -.873740300E+02 -.873759436E+02 -.873778194E+02 -.873796548E+02 -.873814476E+02 -.873831953E+02 -.873848955E+02 -.873865453E+02 -.873881420E+02 -.873896830E+02 -.873911659E+02 -.873925883E+02 -.873939482E+02 -.873952438E+02 -.873964732E+02 -.873976345E+02 -.873987258E+02 -.873997453E+02 -.874006912E+02 -.874015620E+02 -.874023560E+02 -.874030720E+02 -.874037090E+02 -.874042658E+02 -.874047415E+02 -.874051355E+02 -.874054470E+02 -.874056755E+02 -.874058205E+02 -.874058819E+02 -.874058596E+02 -.874057536E+02 -.874055644E+02 -.874052922E+02 -.874049377E+02 -.874045016E+02 -.874039846E+02 -.874033876E+02 -.874027119E+02 -.874019587E+02 -.874011292E+02 -.874002250E+02 -.873992476E+02 -.873981988E+02 -.873970803E+02 -.873958940E+02 -.873946417E+02 -.873933257E+02 -.873919478E+02 -.873905103E+02 -.873890154E+02 -.873874654E+02 -.873858626E+02 -.873842094E+02 -.873825082E+02 -.873807615E+02 -.873789719E+02 -.873771422E+02 -.873752751E+02 -.873733735E+02 -.873714406E+02 -.873694799E+02 -.873674949E+02 -.873654900E+02 -.873634697E+02 -.873614395E+02 -.873594058E+02 -.873573760E+02 -.873553592E+02 -.873533664E+02 -.873514111E+02 -.873495101E+02 -.873476844E+02 -.873459602E+02 -.873443707E+02 -.873429579E+02 -.873417753E+02 -.873408912E+02 -.873403931E+02 -.873403931E+02
 -.873436128E+02 -.873436128E+02 -.873443140E+02 -.873455477E+02 -.873471943E+02 -.873491610E+02 -.873513730E+02 -.873537696E+02 -.873563012E+02 -.873589281E+02 -.873616191E+02 -.873643509E+02 -.873671066E+02 -.873698735E+02 -.873726416E+02 -.873754023E+02 -.873781476E+02 -.873808695E+02 -.873835608E+02 -.873862150E+02 -.873888265E+02 -.873913911E+02 -.873939050E+02 -.873963652E+02 -.873987684E+02 -.874011115E+02 -.874033907E+02 -.874056024E+02 -.874077429E+02 -.874098087E+02 -.874117967E+02 -.874137039E+02 -.874155278E+02 -.874172656E+02 -.874189149E+02 -.874204730E+02 -.874219373E+02 -.874233054E+02 -.874245747E+02 -.874257431E+02 -.874268087E+02 -.874277697E+02 -.874286246E+02 -.874293720E+02 -.874300106E+02 -.874305394E+02 -.874309574E+02 -.874312638E+02 -.874314582E+02 -.874315403E+02 -.874315099E+02 -.874313672E+02 -.874311126E+02 -.874307468E+02 -.874302703E+02 -.874296842E+02 -.874289895E+02 -.874281877E+02 -.874272801E+02 -.874262684E+02 -.874251545E+02 -.874239405E+02 -.874226284E+02 -.874212206E+02 -.874197195E+02 -.874181276E+02 -.874164475E+02 -.874146819E+02 -.874128338E+02 -.874109060E+02 -.874089014E+02 -.874068232E+02 -.874046745E+02 -.874024585E+02 -.874001783E+02 -.873978374E+02 -.873954391E+02 -.873929870E+02 -.873904846E+02 -.873879359E+02 -.873853449E+02 -.873827159E+02 -.873800537E+02 -.873773635E+02 -.873746512E+02 -.873719237E+02 -.873691890E+02 -.873664566E+02 -.873637380E+02 -.873610475E+02 -.873584025E+02 -.873558252E+02 -.873533433E+02 -.873509922E+02 -.873488174E+02 -.873468770E+02 -.873452458E+02 -.873440209E+02 -.873433273E+02 -.873433273E+02
 -.873472245E+02 -.873472245E+02 -.873481441E+02 -.873497617E+02 -.873519188E+02 -.873544909E+02 -.873573780E+02 -.873604994E+02 -.873637906E+02 -.873672008E+02 -.873706912E+02 -.873742331E+02 -.873778052E+02 -.873813915E+02 -.873849788E+02 -.873885556E+02 -.873921108E+02 -.873956345E+02 -.873991174E+02 -.874025517E+02 -.874059308E+02 -.874092497E+02 -.874125038E+02 -.874156890E+02 -.874188010E+02 -.874218353E+02 -.874247870E+02 -.874276515E+02 -.874304239E+02 -.874330999E+02 -.874356756E+02 -.874381472E+02 -.874405113E+02 -.874427644E+02 -.874449029E+02 -.874469235E+02 -.874488225E+02 -.874505968E+02 -.874522432E+02 -.874537589E+02 -.874551413E+02 -.874563882E+02 -.874574974E+02 -.874584672E+02 -.874592959E+02 -.874599819E+02 -.874605241E+02 -.874609214E+02 -.874611732E+02 -.874612791E+02 -.874612391E+02 -.874610533E+02 -.874607222E+02 -.874602465E+02 -.874596273E+02 -.874588658E+02 -.874579634E+02 -.874569219E+02 -.874557432E+02 -.874544297E+02 -.874529837E+02 -.874514079E+02 -.874497051E+02 -.874478785E+02 -.874459310E+02 -.874438662E+02 -.874416874E+02 -.874393982E+02 -.874370024E+02 -.874345037E+02 -.874319061E+02 -.874292136E+02 -.874264302E+02 -.874235601E+02 -.874206075E+02 -.874175767E+02 -.874144721E+02 -.874112981E+02 -.874080596E+02 -.874047613E+02 -.874014084E+02 -.873980065E+02 -.873945614E+02 -.873910798E+02 -.873875692E+02 -.873840382E+02 -.873804968E+02 -.873769571E+02 -.873734337E+02 -.873699447E+02 -.873665125E+02 -.873631654E+02 -.873599394E+02 -.873568805E+02 -.873540476E+02 -.873515169E+02 -.873493868E+02 -.873477848E+02 -.873468764E+02 -.873468764E+02
 -.873511865E+02 -.873511865E+02 -.873523357E+02 -.873543592E+02 -.873570561E+02 -.873602678E+02 -.873638678E+02 -.873677552E+02 -.873718504E+02 -.873760917E+02 -.873804326E+02 -.873848385E+02 -.873892833E+02 -.873937466E+02 -.873982115E+02 -.874026628E+02 -.874070865E+02 -.874114703E+02 -.874158032E+02 -.874200760E+02 -.874242813E+02 -.874284129E+02 -.874324651E+02 -.874364325E+02 -.874403095E+02 -.874440902E+02 -.874477685E+02 -.874513384E+02 -.874547942E+02 -.874581307E+02 -.874613429E+02 -.874644262E+02 -.874673761E+02 -.874701880E+02 -.874728574E+02 -.874753799E+02 -.874777510E+02 -.874799665E+02 -.874820226E+02 -.874839157E+02 -.874856426E+02 -.874872003E+02 -.874885863E+02 -.874897980E+02 -.874908333E+02 -.874916903E+02 -.874923674E+02 -.874928634E+02 -.874931774E+02 -.874933089E+02 -.874932580E+02 -.874930248E+02 -.874926099E+02 -.874920143E+02 -.874912392E+02 -.874902862E+02 -.874891572E+02 -.874878543E+02 -.874863803E+02 -.874847379E+02 -.874829302E+02 -.874809607E+02 -.874788329E+02 -.874765508E+02 -.874741183E+02 -.874715397E+02 -.874688194E+02 -.874659620E+02 -.874629722E+02 -.874598548E+02 -.874566148E+02 -.874532573E+02 -.874497873E+02 -.874462100E+02 -.874425309E+02 -.874387552E+02 -.874348884E+02 -.874309363E+02 -.874269045E+02 -.874227993E+02 -.874186268E+02 -.874143940E+02 -.874101081E+02 -.874057774E+02 -.874014110E+02 -.873970194E+02 -.873926152E+02 -.873882129E+02 -.873838308E+02 -.873794910E+02 -.873752213E+02 -.873710568E+02 -.873670421E+02 -.873632342E+02 -.873597067E+02 -.873565542E+02 -.873538997E+02 -.873519023E+02 -.873507690E+02 -.873507690E+02
 -.873553646E+02 -.873553646E+02 -.873567512E+02 -.873591951E+02 -.873624503E+02 -.873663227E+02 -.873706587E+02 -.873753374E+02 -.873802643E+02 -.873853672E+02 -.873905917E+02 -.873958967E+02 -.874012508E+02 -.874066288E+02 -.874120091E+02 -.874173730E+02 -.874227035E+02 -.874279861E+02 -.874332083E+02 -.874383595E+02 -.874434313E+02 -.874484161E+02 -.874533069E+02 -.874580967E+02 -.874627785E+02 -.874673448E+02 -.874717884E+02 -.874761020E+02 -.874802789E+02 -.874843128E+02 -.874881977E+02 -.874919280E+02 -.874954978E+02 -.874989014E+02 -.875021333E+02 -.875051877E+02 -.875080593E+02 -.875107429E+02 -.875132338E+02 -.875155277E+02 -.875176205E+02 -.875195085E+02 -.875211885E+02 -.875226573E+02 -.875239121E+02 -.875249507E+02 -.875257710E+02 -.875263716E+02 -.875267513E+02 -.875269098E+02 -.875268468E+02 -.875265626E+02 -.875260580E+02 -.875253341E+02 -.875243924E+02 -.875232350E+02 -.875218642E+02 -.875202829E+02 -.875184941E+02 -.875165015E+02 -.875143089E+02 -.875119206E+02 -.875093410E+02 -.875065750E+02 -.875036275E+02 -.875005039E+02 -.874972096E+02 -.874937502E+02 -.874901316E+02 -.874863597E+02 -.874824407E+02 -.874783808E+02 -.874741862E+02 -.874698634E+02 -.874654188E+02 -.874608590E+02 -.874561907E+02 -.874514208E+02 -.874465564E+02 -.874416046E+02 -.874365733E+02 -.874314705E+02 -.874263052E+02 -.874210871E+02 -.874158272E+02 -.874105381E+02 -.874052346E+02 -.873999346E+02 -.873946594E+02 -.873894358E+02 -.873842971E+02 -.873792852E+02 -.873744538E+02 -.873698713E+02 -.873656260E+02 -.873618319E+02 -.873586367E+02 -.873562322E+02 -.873548676E+02 -.873548676E+02
 -.873596974E+02 -.873596974E+02 -.873613279E+02 -.873642034E+02 -.873680307E+02 -.873725796E+02 -.873776695E+02 -.873831595E+02 -.873889409E+02 -.873949307E+02 -.874010662E+02 -.874072993E+02 -.874135926E+02 -.874199154E+02 -.874262419E+02 -.874325494E+02 -.874388185E+02 -.874450324E+02 -.874511772E+02 -.874572411E+02 -.874632140E+02 -.874690872E+02 -.874748518E+02 -.874804993E+02 -.874860209E+02 -.874914079E+02 -.874966515E+02 -.875017434E+02 -.875066759E+02 -.875114413E+02 -.875160324E+02 -.875204423E+02 -.875246639E+02 -.875286901E+02 -.875325139E+02 -.875361287E+02 -.875395278E+02 -.875427051E+02 -.875456550E+02 -.875483720E+02 -.875508514E+02 -.875530884E+02 -.875550791E+02 -.875568195E+02 -.875583063E+02 -.875595367E+02 -.875605082E+02 -.875612191E+02 -.875616680E+02 -.875618543E+02 -.875617779E+02 -.875614391E+02 -.875608387E+02 -.875599782E+02 -.875588595E+02 -.875574849E+02 -.875558575E+02 -.875539806E+02 -.875518582E+02 -.875494946E+02 -.875468945E+02 -.875440631E+02 -.875410060E+02 -.875377288E+02 -.875342378E+02 -.875305393E+02 -.875266401E+02 -.875225469E+02 -.875182669E+02 -.875138073E+02 -.875091754E+02 -.875043788E+02 -.874994251E+02 -.874943218E+02 -.874890769E+02 -.874836981E+02 -.874781935E+02 -.874725713E+02 -.874668397E+02 -.874610076E+02 -.874550839E+02 -.874490783E+02 -.874430011E+02 -.874368639E+02 -.874306795E+02 -.874244626E+02 -.874182307E+02 -.874120043E+02 -.874058087E+02 -.873996751E+02 -.873936422E+02 -.873877593E+02 -.873820890E+02 -.873767114E+02 -.873717299E+02 -.873672781E+02 -.873635292E+02 -.873607078E+02 -.873591067E+02 -.873591067E+02
 -.873641592E+02 -.873641592E+02 -.873660394E+02 -.873693561E+02 -.873737676E+02 -.873790075E+02 -.873848682E+02 -.873911893E+02 -.873978476E+02 -.874047492E+02 -.874118222E+02 -.874190112E+02 -.874262721E+02 -.874335688E+02 -.874408708E+02 -.874481522E+02 -.874553911E+02 -.874625687E+02 -.874696695E+02 -.874766804E+02 -.874835896E+02 -.874903865E+02 -.874970607E+02 -.875036018E+02 -.875099993E+02 -.875162431E+02 -.875223232E+02 -.875282299E+02 -.875339542E+02 -.875394871E+02 -.875448200E+02 -.875499443E+02 -.875548516E+02 -.875595333E+02 -.875639811E+02 -.875681868E+02 -.875721428E+02 -.875758418E+02 -.875792768E+02 -.875824415E+02 -.875853298E+02 -.875879364E+02 -.875902560E+02 -.875922840E+02 -.875940165E+02 -.875954498E+02 -.875965813E+02 -.875974086E+02 -.875979304E+02 -.875981457E+02 -.875980543E+02 -.875976567E+02 -.875969538E+02 -.875959474E+02 -.875946398E+02 -.875930339E+02 -.875911334E+02 -.875889422E+02 -.875864653E+02 -.875837078E+02 -.875806754E+02 -.875773744E+02 -.875738114E+02 -.875699934E+02 -.875659277E+02 -.875616222E+02 -.875570848E+02 -.875523237E+02 -.875473473E+02 -.875421645E+02 -.875367838E+02 -.875312144E+02 -.875254650E+02 -.875195450E+02 -.875134634E+02 -.875072295E+02 -.875008529E+02 -.874943430E+02 -.874877096E+02 -.874809628E+02 -.874741132E+02 -.874671719E+02 -.874601510E+02 -.874530636E+02 -.874459245E+02 -.874387507E+02 -.874315620E+02 -.874243822E+02 -.874172401E+02 -.874101715E+02 -.874032208E+02 -.873964445E+02 -.873899143E+02 -.873837225E+02 -.873779875E+02 -.873728630E+02 -.873685478E+02 -.873653006E+02 -.873634578E+02 -.873634578E+02
 -.873687401E+02 -.873687401E+02 -.873708757E+02 -.873746425E+02 -.873796501E+02 -.873855958E+02 -.873922454E+02 -.873994189E+02 -.874069782E+02 -.874148177E+02 -.874228559E+02 -.874310294E+02 -.874392872E+02 -.874475878E+02 -.874558964E+02 -.874641841E+02 -.874724262E+02 -.874806025E+02 -.874886957E+02 -.874966907E+02 -.875045742E+02 -.875123335E+02 -.875199563E+02 -.875274305E+02 -.875347439E+02 -.875418849E+02 -.875488421E+02 -.875556045E+02 -.875621614E+02 -.875685023E+02 -.875746171E+02 -.875804953E+02 -.875861269E+02 -.875915017E+02 -.875966099E+02 -.876014418E+02 -.876059885E+02 -.876102411E+02 -.876141915E+02 -.876178320E+02 -.876211554E+02 -.876241550E+02 -.876268246E+02 -.876291588E+02 -.876311527E+02 -.876328021E+02 -.876341036E+02 -.876350547E+02 -.876356535E+02 -.876358989E+02 -.876357907E+02 -.876353293E+02 -.876345161E+02 -.876333530E+02 -.876318428E+02 -.876299892E+02 -.876277963E+02 -.876252692E+02 -.876224135E+02 -.876192355E+02 -.876157421E+02 -.876119408E+02 -.876078394E+02 -.876034463E+02 -.875987704E+02 -.875938208E+02 -.875886072E+02 -.875831391E+02 -.875774268E+02 -.875714805E+02 -.875653104E+02 -.875589273E+02 -.875523415E+02 -.875455639E+02 -.875386052E+02 -.875314763E+02 -.875241881E+02 -.875167516E+02 -.875091783E+02 -.875014797E+02 -.874936679E+02 -.874857557E+02 -.874777567E+02 -.874696859E+02 -.874615602E+02 -.874533986E+02 -.874452236E+02 -.874370620E+02 -.874289464E+02 -.874209170E+02 -.874130241E+02 -.874053315E+02 -.873979202E+02 -.873908944E+02 -.873843883E+02 -.873785757E+02 -.873736817E+02 -.873699993E+02 -.873679097E+02 -.873679097E+02
 -.873734363E+02 -.873734363E+02 -.873758329E+02 -.873800588E+02 -.873856751E+02 -.873923429E+02 -.873998015E+02 -.874078507E+02 -.874163369E+02 -.874251422E+02 -.874341749E+02 -.874433631E+02 -.874526491E+02 -.874619860E+02 -.874713351E+02 -.874806644E+02 -.874899471E+02 -.874991610E+02 -.875082867E+02 -.875173074E+02 -.875262075E+02 -.875349724E+02 -.875435878E+02 -.875520397E+02 -.875603146E+02 -.875683990E+02 -.875762800E+02 -.875839449E+02 -.875913814E+02 -.875985772E+02 -.876055201E+02 -.876121980E+02 -.876185988E+02 -.876247106E+02 -.876305217E+02 -.876360211E+02 -.876411979E+02 -.876460418E+02 -.876505431E+02 -.876546926E+02 -.876584816E+02 -.876619021E+02 -.876649467E+02 -.876676089E+02 -.876698829E+02 -.876717638E+02 -.876732474E+02 -.876743307E+02 -.876750115E+02 -.876752885E+02 -.876751612E+02 -.876746304E+02 -.876736974E+02 -.876723648E+02 -.876706358E+02 -.876685148E+02 -.876660069E+02 -.876631181E+02 -.876598550E+02 -.876562253E+02 -.876522371E+02 -.876478993E+02 -.876432212E+02 -.876382130E+02 -.876328851E+02 -.876272483E+02 -.876213139E+02 -.876150936E+02 -.876085992E+02 -.876018427E+02 -.875948363E+02 -.875875924E+02 -.875801233E+02 -.875724415E+02 -.875645595E+02 -.875564899E+02 -.875482453E+02 -.875398385E+02 -.875312823E+02 -.875225902E+02 -.875137757E+02 -.875048533E+02 -.874958384E+02 -.874867478E+02 -.874776004E+02 -.874684175E+02 -.874592242E+02 -.874500503E+02 -.874409322E+02 -.874319146E+02 -.874230538E+02 -.874144206E+02 -.874061058E+02 -.873982256E+02 -.873909301E+02 -.873844134E+02 -.873789275E+02 -.873748003E+02 -.873724586E+02 -.873724586E+02
 -.873782450E+02 -.873782450E+02 -.873809082E+02 -.873856030E+02 -.873918418E+02 -.873992499E+02 -.874075394E+02 -.874164894E+02 -.874259302E+02 -.874357306E+02 -.874457886E+02 -.874560235E+02 -.874663713E+02 -.874767798E+02 -.874872067E+02 -.874976171E+02 -.875079820E+02 -.875182766E+02 -.875284798E+02 -.875385723E+02 -.875485366E+02 -.875583558E+02 -.875680138E+02 -.875774947E+02 -.875867831E+02 -.875958641E+02 -.876047227E+02 -.876133445E+02 -.876217151E+02 -.876298201E+02 -.876376451E+02 -.876451760E+02 -.876523985E+02 -.876592987E+02 -.876658631E+02 -.876720784E+02 -.876779320E+02 -.876834117E+02 -.876885059E+02 -.876932035E+02 -.876974943E+02 -.877013688E+02 -.877048180E+02 -.877078343E+02 -.877104107E+02 -.877125414E+02 -.877142214E+02 -.877154471E+02 -.877162158E+02 -.877165259E+02 -.877163770E+02 -.877157697E+02 -.877147059E+02 -.877131885E+02 -.877112215E+02 -.877088100E+02 -.877059601E+02 -.877026789E+02 -.876989746E+02 -.876948560E+02 -.876903329E+02 -.876854158E+02 -.876801160E+02 -.876744453E+02 -.876684160E+02 -.876620412E+02 -.876553341E+02 -.876483083E+02 -.876409779E+02 -.876333568E+02 -.876254594E+02 -.876173001E+02 -.876088933E+02 -.876002534E+02 -.875913950E+02 -.875823325E+02 -.875730803E+02 -.875636531E+02 -.875540656E+02 -.875443327E+02 -.875344700E+02 -.875244936E+02 -.875144207E+02 -.875042700E+02 -.874940624E+02 -.874838215E+02 -.874735750E+02 -.874633559E+02 -.874532041E+02 -.874431691E+02 -.874333129E+02 -.874237139E+02 -.874144721E+02 -.874057162E+02 -.873976121E+02 -.873903749E+02 -.873842838E+02 -.873797019E+02 -.873771025E+02 -.873771025E+02
 -.873831628E+02 -.873831628E+02 -.873860984E+02 -.873912725E+02 -.873981491E+02 -.874063170E+02 -.874154608E+02 -.874253381E+02 -.874357620E+02 -.874465881E+02 -.874577034E+02 -.874690191E+02 -.874804647E+02 -.874919833E+02 -.875035289E+02 -.875150639E+02 -.875265566E+02 -.875379800E+02 -.875493104E+02 -.875605265E+02 -.875716083E+02 -.875825370E+02 -.875932943E+02 -.876038626E+02 -.876142246E+02 -.876243632E+02 -.876342616E+02 -.876439030E+02 -.876532708E+02 -.876623481E+02 -.876711182E+02 -.876795644E+02 -.876876702E+02 -.876954194E+02 -.877027961E+02 -.877097847E+02 -.877163702E+02 -.877225382E+02 -.877282750E+02 -.877335673E+02 -.877384030E+02 -.877427707E+02 -.877466599E+02 -.877500613E+02 -.877529667E+02 -.877553690E+02 -.877572626E+02 -.877586428E+02 -.877595064E+02 -.877598517E+02 -.877596779E+02 -.877589860E+02 -.877577781E+02 -.877560578E+02 -.877538297E+02 -.877511000E+02 -.877478760E+02 -.877441662E+02 -.877399802E+02 -.877353286E+02 -.877302231E+02 -.877246761E+02 -.877187010E+02 -.877123119E+02 -.877055233E+02 -.876983506E+02 -.876908095E+02 -.876829159E+02 -.876746862E+02 -.876661371E+02 -.876572850E+02 -.876481469E+02 -.876387394E+02 -.876290793E+02 -.876191832E+02 -.876090678E+02 -.875987496E+02 -.875882451E+02 -.875775711E+02 -.875667444E+02 -.875557824E+02 -.875447030E+02 -.875335253E+02 -.875222700E+02 -.875109600E+02 -.874996212E+02 -.874882839E+02 -.874769840E+02 -.874657654E+02 -.874546821E+02 -.874438017E+02 -.874332102E+02 -.874230172E+02 -.874133637E+02 -.874044317E+02 -.873964574E+02 -.873897473E+02 -.873847009E+02 -.873818383E+02 -.873818383E+02
 -.873881839E+02 -.873881839E+02 -.873913979E+02 -.873970624E+02 -.874045929E+02 -.874135412E+02 -.874235633E+02 -.874343945E+02 -.874458306E+02 -.874577134E+02 -.874699193E+02 -.874823515E+02 -.874949333E+02 -.875076034E+02 -.875203123E+02 -.875330193E+02 -.875456899E+02 -.875582947E+02 -.875708076E+02 -.875832047E+02 -.875954639E+02 -.876075643E+02 -.876194855E+02 -.876312078E+02 -.876427119E+02 -.876539784E+02 -.876649880E+02 -.876757216E+02 -.876861596E+02 -.876962826E+02 -.877060712E+02 -.877155058E+02 -.877245673E+02 -.877332367E+02 -.877414952E+02 -.877493246E+02 -.877567072E+02 -.877636258E+02 -.877700641E+02 -.877760064E+02 -.877814382E+02 -.877863459E+02 -.877907170E+02 -.877945406E+02 -.877978067E+02 -.878005070E+02 -.878026344E+02 -.878041836E+02 -.878051508E+02 -.878055335E+02 -.878053313E+02 -.878045450E+02 -.878031772E+02 -.878012322E+02 -.877987156E+02 -.877956348E+02 -.877919984E+02 -.877878167E+02 -.877831010E+02 -.877778640E+02 -.877721196E+02 -.877658827E+02 -.877591690E+02 -.877519953E+02 -.877443789E+02 -.877363378E+02 -.877278905E+02 -.877190560E+02 -.877098533E+02 -.877003018E+02 -.876904210E+02 -.876802304E+02 -.876697494E+02 -.876589972E+02 -.876479932E+02 -.876367562E+02 -.876253052E+02 -.876136590E+02 -.876018362E+02 -.875898560E+02 -.875777375E+02 -.875655006E+02 -.875531665E+02 -.875407577E+02 -.875282992E+02 -.875158192E+02 -.875033506E+02 -.874909324E+02 -.874786120E+02 -.874664480E+02 -.874545139E+02 -.874429029E+02 -.874317341E+02 -.874211610E+02 -.874113818E+02 -.874026539E+02 -.873953118E+02 -.873897911E+02 -.873866601E+02 -.873866601E+02
 -.873932997E+02 -.873932997E+02 -.873967979E+02 -.874029643E+02 -.874111650E+02 -.874209139E+02 -.874318377E+02 -.874436490E+02 -.874561259E+02 -.874690965E+02 -.874824269E+02 -.874960128E+02 -.875097715E+02 -.875236374E+02 -.875375572E+02 -.875514872E+02 -.875653902E+02 -.875792340E+02 -.875929900E+02 -.876066319E+02 -.876201355E+02 -.876334775E+02 -.876466356E+02 -.876595879E+02 -.876723123E+02 -.876847872E+02 -.876969904E+02 -.877088997E+02 -.877204927E+02 -.877317468E+02 -.877426395E+02 -.877531481E+02 -.877632502E+02 -.877729234E+02 -.877821458E+02 -.877908958E+02 -.877991525E+02 -.878068955E+02 -.878141052E+02 -.878207632E+02 -.878268521E+02 -.878323556E+02 -.878372591E+02 -.878415491E+02 -.878452139E+02 -.878482434E+02 -.878506292E+02 -.878523648E+02 -.878534456E+02 -.878538688E+02 -.878536337E+02 -.878527413E+02 -.878511948E+02 -.878489992E+02 -.878461613E+02 -.878426900E+02 -.878385956E+02 -.878338902E+02 -.878285876E+02 -.878227029E+02 -.878162526E+02 -.878092544E+02 -.878017271E+02 -.877936906E+02 -.877851654E+02 -.877761729E+02 -.877667348E+02 -.877568733E+02 -.877466111E+02 -.877359707E+02 -.877249748E+02 -.877136462E+02 -.877020074E+02 -.876900805E+02 -.876778878E+02 -.876654508E+02 -.876527910E+02 -.876399298E+02 -.876268882E+02 -.876136874E+02 -.876003488E+02 -.875868942E+02 -.875733469E+02 -.875597313E+02 -.875460746E+02 -.875324071E+02 -.875187644E+02 -.875051883E+02 -.874917299E+02 -.874784522E+02 -.874654342E+02 -.874527766E+02 -.874406079E+02 -.874290939E+02 -.874184491E+02 -.874089521E+02 -.874009655E+02 -.873949617E+02 -.873915574E+02 -.873915574E+02
 -.873984966E+02 -.873984966E+02 -.874022846E+02 -.874089637E+02 -.874178499E+02 -.874284184E+02 -.874402658E+02 -.874530818E+02 -.874666269E+02 -.874807158E+02 -.874952051E+02 -.875099827E+02 -.875249605E+02 -.875400685E+02 -.875552499E+02 -.875704574E+02 -.875856513E+02 -.876007965E+02 -.876158621E+02 -.876308194E+02 -.876456421E+02 -.876603045E+02 -.876747821E+02 -.876890502E+02 -.877030844E+02 -.877168597E+02 -.877303509E+02 -.877435326E+02 -.877563788E+02 -.877688635E+02 -.877809603E+02 -.877926430E+02 -.878038853E+02 -.878146610E+02 -.878249441E+02 -.878347091E+02 -.878439312E+02 -.878525860E+02 -.878606506E+02 -.878681026E+02 -.878749214E+02 -.878810876E+02 -.878865835E+02 -.878913930E+02 -.878955020E+02 -.878988983E+02 -.879015719E+02 -.879035149E+02 -.879047216E+02 -.879051888E+02 -.879049155E+02 -.879039031E+02 -.879021553E+02 -.878996781E+02 -.878964798E+02 -.878925708E+02 -.878879637E+02 -.878826730E+02 -.878767151E+02 -.878701083E+02 -.878628721E+02 -.878550279E+02 -.878465980E+02 -.878376059E+02 -.878280762E+02 -.878180341E+02 -.878075054E+02 -.877965162E+02 -.877850931E+02 -.877732626E+02 -.877610513E+02 -.877484855E+02 -.877355913E+02 -.877223945E+02 -.877089204E+02 -.876951937E+02 -.876812389E+02 -.876670801E+02 -.876527408E+02 -.876382446E+02 -.876236151E+02 -.876088766E+02 -.875940540E+02 -.875791740E+02 -.875642657E+02 -.875493618E+02 -.875345000E+02 -.875197252E+02 -.875050919E+02 -.874906672E+02 -.874765359E+02 -.874628055E+02 -.874496139E+02 -.874371392E+02 -.874256119E+02 -.874153321E+02 -.874066901E+02 -.874001957E+02 -.873965140E+02 -.873965140E+02
 -.874037548E+02 -.874037548E+02 -.874078374E+02 -.874150388E+02 -.874246236E+02 -.874360278E+02 -.874488178E+02 -.874626605E+02 -.874772992E+02 -.874925359E+02 -.875082176E+02 -.875242251E+02 -.875404651E+02 -.875568630E+02 -.875733585E+02 -.875899012E+02 -.876064484E+02 -.876229625E+02 -.876394103E+02 -.876557609E+02 -.876719857E+02 -.876880567E+02 -.877039466E+02 -.877196282E+02 -.877350737E+02 -.877502548E+02 -.877651429E+02 -.877797085E+02 -.877939219E+02 -.878077529E+02 -.878211709E+02 -.878341452E+02 -.878466449E+02 -.878586392E+02 -.878700975E+02 -.878809894E+02 -.878912853E+02 -.879009564E+02 -.879099750E+02 -.879183148E+02 -.879259507E+02 -.879328596E+02 -.879390200E+02 -.879444128E+02 -.879490207E+02 -.879528292E+02 -.879558260E+02 -.879580016E+02 -.879593493E+02 -.879598648E+02 -.879595472E+02 -.879583980E+02 -.879564217E+02 -.879536257E+02 -.879500197E+02 -.879456165E+02 -.879404311E+02 -.879344811E+02 -.879277863E+02 -.879203683E+02 -.879122510E+02 -.879034596E+02 -.878940211E+02 -.878839634E+02 -.878733157E+02 -.878621081E+02 -.878503710E+02 -.878381355E+02 -.878254327E+02 -.878122938E+02 -.877987499E+02 -.877848317E+02 -.877705695E+02 -.877559930E+02 -.877411312E+02 -.877260126E+02 -.877106648E+02 -.876951150E+02 -.876793895E+02 -.876635147E+02 -.876475164E+02 -.876314212E+02 -.876152560E+02 -.875990497E+02 -.875828332E+02 -.875666414E+02 -.875505143E+02 -.875344994E+02 -.875186544E+02 -.875030505E+02 -.874877777E+02 -.874729504E+02 -.874587154E+02 -.874452627E+02 -.874328390E+02 -.874217650E+02 -.874124594E+02 -.874054685E+02 -.874015063E+02 -.874015063E+02
 -.874090460E+02 -.874090460E+02 -.874134267E+02 -.874211572E+02 -.874314503E+02 -.874437023E+02 -.874574500E+02 -.874723378E+02 -.874880924E+02 -.875045036E+02 -.875214095E+02 -.875386842E+02 -.875562290E+02 -.875739652E+02 -.875918289E+02 -.876097667E+02 -.876277333E+02 -.876456889E+02 -.876635978E+02 -.876814273E+02 -.876991463E+02 -.877167243E+02 -.877341312E+02 -.877513364E+02 -.877683089E+02 -.877850165E+02 -.878014265E+02 -.878175051E+02 -.878332181E+02 -.878485305E+02 -.878634067E+02 -.878778106E+02 -.878917060E+02 -.879050563E+02 -.879178254E+02 -.879299770E+02 -.879414760E+02 -.879522879E+02 -.879623796E+02 -.879717193E+02 -.879802771E+02 -.879880249E+02 -.879949369E+02 -.880009898E+02 -.880061629E+02 -.880104382E+02 -.880138012E+02 -.880162401E+02 -.880177466E+02 -.880183159E+02 -.880179466E+02 -.880166405E+02 -.880144031E+02 -.880112431E+02 -.880071728E+02 -.880022072E+02 -.879963647E+02 -.879896664E+02 -.879821363E+02 -.879738006E+02 -.879646879E+02 -.879548285E+02 -.879442548E+02 -.879330004E+02 -.879211000E+02 -.879085894E+02 -.878955048E+02 -.878818831E+02 -.878677610E+02 -.878531752E+02 -.878381621E+02 -.878227576E+02 -.878069968E+02 -.877909142E+02 -.877745430E+02 -.877579157E+02 -.877410639E+02 -.877240179E+02 -.877068074E+02 -.876894614E+02 -.876720084E+02 -.876544772E+02 -.876368970E+02 -.876192983E+02 -.876017142E+02 -.875841815E+02 -.875667421E+02 -.875494461E+02 -.875323539E+02 -.875155407E+02 -.874991010E+02 -.874831558E+02 -.874678605E+02 -.874534168E+02 -.874400864E+02 -.874282111E+02 -.874182367E+02 -.874107463E+02 -.874065024E+02 -.874065024E+02
 -.874143312E+02 -.874143312E+02 -.874190115E+02 -.874272741E+02 -.874382801E+02 -.874513868E+02 -.874661017E+02 -.874820478E+02 -.874989359E+02 -.875165446E+02 -.875347033E+02 -.875532798E+02 -.875721704E+02 -.875912925E+02 -.876105788E+02 -.876299736E+02 -.876494289E+02 -.876689032E+02 -.876883588E+02 -.877077608E+02 -.877270756E+02 -.877462702E+02 -.877653114E+02 -.877841651E+02 -.878027961E+02 -.878211684E+02 -.878392443E+02 -.878569855E+02 -.878743522E+02 -.878913038E+02 -.879077988E+02 -.879237948E+02 -.879392491E+02 -.879541183E+02 -.879683593E+02 -.879819293E+02 -.879947859E+02 -.880068879E+02 -.880181954E+02 -.880286702E+02 -.880382760E+02 -.880469790E+02 -.880547478E+02 -.880615539E+02 -.880673722E+02 -.880721810E+02 -.880759622E+02 -.880787017E+02 -.880803893E+02 -.880810190E+02 -.880805890E+02 -.880791017E+02 -.880765636E+02 -.880729854E+02 -.880683818E+02 -.880627714E+02 -.880561764E+02 -.880486226E+02 -.880401388E+02 -.880307569E+02 -.880205114E+02 -.880094391E+02 -.879975788E+02 -.879849709E+02 -.879716572E+02 -.879576802E+02 -.879430834E+02 -.879279103E+02 -.879122045E+02 -.878960093E+02 -.878793674E+02 -.878623207E+02 -.878449102E+02 -.878271756E+02 -.878091553E+02 -.877908865E+02 -.877724047E+02 -.877537443E+02 -.877349383E+02 -.877160187E+02 -.876970169E+02 -.876779638E+02 -.876588908E+02 -.876398303E+02 -.876208171E+02 -.876018894E+02 -.875830914E+02 -.875644747E+02 -.875461026E+02 -.875280532E+02 -.875104257E+02 -.874933467E+02 -.874769798E+02 -.874615372E+02 -.874472959E+02 -.874346172E+02 -.874239738E+02 -.874159845E+02 -.874114595E+02 -.874114595E+02
 -.874195581E+02 -.874195581E+02 -.874245365E+02 -.874333293E+02 -.874450466E+02 -.874590076E+02 -.874746922E+02 -.874917029E+02 -.875097359E+02 -.875285590E+02 -.875479937E+02 -.875679021E+02 -.875881759E+02 -.876087291E+02 -.876294918E+02 -.876504060E+02 -.876714222E+02 -.876924969E+02 -.877135909E+02 -.877346672E+02 -.877556898E+02 -.877766228E+02 -.877974297E+02 -.878180725E+02 -.878385120E+02 -.878587071E+02 -.878786152E+02 -.878981921E+02 -.879173920E+02 -.879361677E+02 -.879544703E+02 -.879722503E+02 -.879894567E+02 -.880060384E+02 -.880219437E+02 -.880371215E+02 -.880515211E+02 -.880650927E+02 -.880777882E+02 -.880895614E+02 -.881003682E+02 -.881101673E+02 -.881189206E+02 -.881265933E+02 -.881331546E+02 -.881385779E+02 -.881428411E+02 -.881459268E+02 -.881478225E+02 -.881485208E+02 -.881480195E+02 -.881463214E+02 -.881434345E+02 -.881393719E+02 -.881341515E+02 -.881277961E+02 -.881203329E+02 -.881117932E+02 -.881022122E+02 -.880916289E+02 -.880800849E+02 -.880676251E+02 -.880542963E+02 -.880401472E+02 -.880252281E+02 -.880095901E+02 -.879932851E+02 -.879763650E+02 -.879588815E+02 -.879408858E+02 -.879224282E+02 -.879035578E+02 -.878843222E+02 -.878647675E+02 -.878449380E+02 -.878248759E+02 -.878046217E+02 -.877842140E+02 -.877636895E+02 -.877430836E+02 -.877224302E+02 -.877017628E+02 -.876811145E+02 -.876605197E+02 -.876400145E+02 -.876196385E+02 -.875994371E+02 -.875794636E+02 -.875597830E+02 -.875404764E+02 -.875216463E+02 -.875034246E+02 -.874859820E+02 -.874695408E+02 -.874543915E+02 -.874409145E+02 -.874296080E+02 -.874211253E+02 -.874163227E+02 -.874163227E+02
 -.874246584E+02 -.874246584E+02 -.874299300E+02 -.874392446E+02 -.874516634E+02 -.874664697E+02 -.874831171E+02 -.875011895E+02 -.875203696E+02 -.875404155E+02 -.875611417E+02 -.875824051E+02 -.876040939E+02 -.876261193E+02 -.876484096E+02 -.876709053E+02 -.876935558E+02 -.877163165E+02 -.877391465E+02 -.877620071E+02 -.877848599E+02 -.878076661E+02 -.878303857E+02 -.878529766E+02 -.878753948E+02 -.878975942E+02 -.879195262E+02 -.879411399E+02 -.879623825E+02 -.879831988E+02 -.880035316E+02 -.880233223E+02 -.880425106E+02 -.880610355E+02 -.880788353E+02 -.880958486E+02 -.881120143E+02 -.881272724E+02 -.881415645E+02 -.881548342E+02 -.881670278E+02 -.881780949E+02 -.881879886E+02 -.881966663E+02 -.882040903E+02 -.882102276E+02 -.882150510E+02 -.882185390E+02 -.882206763E+02 -.882214535E+02 -.882208679E+02 -.882189230E+02 -.882156285E+02 -.882110005E+02 -.882050612E+02 -.881978385E+02 -.881893657E+02 -.881796815E+02 -.881688289E+02 -.881568555E+02 -.881438123E+02 -.881297538E+02 -.881147369E+02 -.880988206E+02 -.880820658E+02 -.880645339E+02 -.880462872E+02 -.880273878E+02 -.880078971E+02 -.879878759E+02 -.879673835E+02 -.879464774E+02 -.879252133E+02 -.879036445E+02 -.878818219E+02 -.878597939E+02 -.878376063E+02 -.878153024E+02 -.877929229E+02 -.877705066E+02 -.877480903E+02 -.877257097E+02 -.877033999E+02 -.876811964E+02 -.876591364E+02 -.876372605E+02 -.876156147E+02 -.875942535E+02 -.875732428E+02 -.875526655E+02 -.875326269E+02 -.875132630E+02 -.874947507E+02 -.874773209E+02 -.874612766E+02 -.874470156E+02 -.874350599E+02 -.874260954E+02 -.874210224E+02 -.874210224E+02
 -.874295456E+02 -.874295456E+02 -.874351008E+02 -.874449209E+02 -.874580214E+02 -.874736526E+02 -.874912443E+02 -.875103633E+02 -.875306806E+02 -.875519459E+02 -.875739680E+02 -.875965997E+02 -.876197268E+02 -.876432588E+02 -.876671233E+02 -.876912602E+02 -.877156185E+02 -.877401530E+02 -.877648219E+02 -.877895847E+02 -.878144009E+02 -.878392290E+02 -.878640251E+02 -.878887430E+02 -.879133338E+02 -.879377452E+02 -.879619222E+02 -.879858064E+02 -.880093363E+02 -.880324477E+02 -.880550733E+02 -.880771438E+02 -.880985876E+02 -.881193318E+02 -.881393025E+02 -.881584257E+02 -.881766275E+02 -.881938350E+02 -.882099771E+02 -.882249849E+02 -.882387926E+02 -.882513380E+02 -.882625636E+02 -.882724167E+02 -.882808506E+02 -.882878246E+02 -.882933049E+02 -.882972647E+02 -.882996849E+02 -.883005539E+02 -.882998682E+02 -.882976321E+02 -.882938577E+02 -.882885649E+02 -.882817810E+02 -.882735407E+02 -.882638852E+02 -.882528621E+02 -.882405245E+02 -.882269309E+02 -.882121440E+02 -.881962302E+02 -.881792593E+02 -.881613030E+02 -.881424350E+02 -.881227299E+02 -.881022623E+02 -.880811068E+02 -.880593369E+02 -.880370246E+02 -.880142400E+02 -.879910507E+02 -.879675216E+02 -.879437146E+02 -.879196884E+02 -.878954980E+02 -.878711953E+02 -.878468286E+02 -.878224432E+02 -.877980811E+02 -.877737821E+02 -.877495839E+02 -.877255231E+02 -.877016361E+02 -.876779606E+02 -.876545374E+02 -.876314126E+02 -.876086404E+02 -.875862872E+02 -.875644366E+02 -.875431955E+02 -.875227025E+02 -.875031393E+02 -.874847441E+02 -.874678304E+02 -.874528113E+02 -.874402305E+02 -.874308036E+02 -.874254717E+02 -.874254717E+02
 -.874341118E+02 -.874341118E+02 -.874399353E+02 -.874502350E+02 -.874639852E+02 -.874804067E+02 -.874989087E+02 -.875190435E+02 -.875404721E+02 -.875629379E+02 -.875862454E+02 -.876102452E+02 -.876348220E+02 -.876598853E+02 -.876853629E+02 -.877111957E+02 -.877373330E+02 -.877637299E+02 -.877903441E+02 -.878171341E+02 -.878440576E+02 -.878710704E+02 -.878981252E+02 -.879251713E+02 -.879521544E+02 -.879790159E+02 -.880056931E+02 -.880321190E+02 -.880582224E+02 -.880839282E+02 -.881091573E+02 -.881338276E+02 -.881578538E+02 -.881811487E+02 -.882036235E+02 -.882251885E+02 -.882457540E+02 -.882652313E+02 -.882835332E+02 -.883005751E+02 -.883162759E+02 -.883305588E+02 -.883433525E+02 -.883545916E+02 -.883642179E+02 -.883721807E+02 -.883784378E+02 -.883829558E+02 -.883857106E+02 -.883866877E+02 -.883858826E+02 -.883833005E+02 -.883789567E+02 -.883728759E+02 -.883650923E+02 -.883556488E+02 -.883445968E+02 -.883319954E+02 -.883179106E+02 -.883024144E+02 -.882855844E+02 -.882675024E+02 -.882482538E+02 -.882279265E+02 -.882066102E+02 -.881843952E+02 -.881613720E+02 -.881376302E+02 -.881132576E+02 -.880883401E+02 -.880629605E+02 -.880371984E+02 -.880111297E+02 -.879848260E+02 -.879583548E+02 -.879317788E+02 -.879051566E+02 -.878785419E+02 -.878519845E+02 -.878255300E+02 -.877992207E+02 -.877730960E+02 -.877471935E+02 -.877215499E+02 -.876962026E+02 -.876711917E+02 -.876465621E+02 -.876223672E+02 -.875986722E+02 -.875755600E+02 -.875531376E+02 -.875315450E+02 -.875109665E+02 -.874916454E+02 -.874739038E+02 -.874581672E+02 -.874449979E+02 -.874351377E+02 -.874295642E+02 -.874295642E+02
 -.874382251E+02 -.874382251E+02 -.874442946E+02 -.874550362E+02 -.874693888E+02 -.874865485E+02 -.875059074E+02 -.875270066E+02 -.875495002E+02 -.875731272E+02 -.875976903E+02 -.876230399E+02 -.876490616E+02 -.876756668E+02 -.877027853E+02 -.877303599E+02 -.877583420E+02 -.877866877E+02 -.878153554E+02 -.878443032E+02 -.878734878E+02 -.879028626E+02 -.879323773E+02 -.879619768E+02 -.879916010E+02 -.880211844E+02 -.880506560E+02 -.880799389E+02 -.881089506E+02 -.881376034E+02 -.881658042E+02 -.881934555E+02 -.882204558E+02 -.882467004E+02 -.882720821E+02 -.882964920E+02 -.883198210E+02 -.883419601E+02 -.883628022E+02 -.883822428E+02 -.884001814E+02 -.884165227E+02 -.884311777E+02 -.884440647E+02 -.884551108E+02 -.884642524E+02 -.884714364E+02 -.884766206E+02 -.884797748E+02 -.884808806E+02 -.884799322E+02 -.884769361E+02 -.884719115E+02 -.884648894E+02 -.884559127E+02 -.884450353E+02 -.884323215E+02 -.884178452E+02 -.884016887E+02 -.883839418E+02 -.883647007E+02 -.883440665E+02 -.883221446E+02 -.882990431E+02 -.882748716E+02 -.882497403E+02 -.882237587E+02 -.881970349E+02 -.881696745E+02 -.881417796E+02 -.881134486E+02 -.880847750E+02 -.880558475E+02 -.880267491E+02 -.879975570E+02 -.879683428E+02 -.879391719E+02 -.879101040E+02 -.878811934E+02 -.878524890E+02 -.878240353E+02 -.877958729E+02 -.877680393E+02 -.877405708E+02 -.877135033E+02 -.876868749E+02 -.876607284E+02 -.876351143E+02 -.876100954E+02 -.875857522E+02 -.875621900E+02 -.875395477E+02 -.875180103E+02 -.874978237E+02 -.874793153E+02 -.874629199E+02 -.874492144E+02 -.874389619E+02 -.874331707E+02 -.874331707E+02
 -.874417263E+02 -.874417263E+02 -.874480112E+02 -.874591426E+02 -.874740315E+02 -.874918550E+02 -.875119933E+02 -.875339803E+02 -.875574662E+02 -.875821893E+02 -.876079532E+02 -.876346109E+02 -.876620512E+02 -.876901896E+02 -.877189601E+02 -.877483093E+02 -.877781920E+02 -.878085670E+02 -.878393946E+02 -.878706340E+02 -.879022416E+02 -.879341695E+02 -.879663648E+02 -.879987682E+02 -.880313140E+02 -.880639293E+02 -.880965337E+02 -.881290394E+02 -.881613511E+02 -.881933664E+02 -.882249757E+02 -.882560634E+02 -.882865083E+02 -.883161844E+02 -.883449618E+02 -.883727083E+02 -.883992900E+02 -.884245729E+02 -.884484247E+02 -.884707156E+02 -.884913204E+02 -.885101198E+02 -.885270023E+02 -.885418652E+02 -.885546164E+02 -.885651755E+02 -.885734753E+02 -.885794622E+02 -.885830976E+02 -.885843584E+02 -.885832369E+02 -.885797415E+02 -.885738962E+02 -.885657404E+02 -.885553284E+02 -.885427283E+02 -.885280213E+02 -.885113002E+02 -.884926686E+02 -.884722390E+02 -.884501313E+02 -.884264717E+02 -.884013907E+02 -.883750216E+02 -.883474994E+02 -.883189586E+02 -.882895327E+02 -.882593524E+02 -.882285444E+02 -.881972309E+02 -.881655285E+02 -.881335473E+02 -.881013906E+02 -.880691544E+02 -.880369271E+02 -.880047895E+02 -.879728147E+02 -.879410683E+02 -.879096088E+02 -.878784879E+02 -.878477517E+02 -.878174407E+02 -.877875917E+02 -.877582388E+02 -.877294152E+02 -.877011553E+02 -.876734979E+02 -.876464891E+02 -.876201871E+02 -.875946679E+02 -.875700325E+02 -.875464166E+02 -.875240028E+02 -.875030365E+02 -.874838467E+02 -.874668734E+02 -.874527027E+02 -.874421133E+02 -.874361367E+02 -.874361367E+02
 -.874444259E+02 -.874444259E+02 -.874508856E+02 -.874623373E+02 -.874776733E+02 -.874960593E+02 -.875168695E+02 -.875396357E+02 -.875640090E+02 -.875897305E+02 -.876166088E+02 -.876445024E+02 -.876733067E+02 -.877029438E+02 -.877333543E+02 -.877644910E+02 -.877963142E+02 -.878287877E+02 -.878618754E+02 -.878955392E+02 -.879297370E+02 -.879644208E+02 -.879995360E+02 -.880350200E+02 -.880708015E+02 -.881068001E+02 -.881429255E+02 -.881790779E+02 -.882151475E+02 -.882510149E+02 -.882865516E+02 -.883216203E+02 -.883560760E+02 -.883897669E+02 -.884225356E+02 -.884542203E+02 -.884846565E+02 -.885136789E+02 -.885411228E+02 -.885668264E+02 -.885906327E+02 -.886123916E+02 -.886319622E+02 -.886492144E+02 -.886640312E+02 -.886763100E+02 -.886859650E+02 -.886929278E+02 -.886971489E+02 -.886985983E+02 -.886972664E+02 -.886931638E+02 -.886863210E+02 -.886767884E+02 -.886646352E+02 -.886499483E+02 -.886328308E+02 -.886134006E+02 -.885917887E+02 -.885681370E+02 -.885425964E+02 -.885153248E+02 -.884864848E+02 -.884562422E+02 -.884247632E+02 -.883922132E+02 -.883587551E+02 -.883245472E+02 -.882897424E+02 -.882544867E+02 -.882189181E+02 -.881831663E+02 -.881473514E+02 -.881115839E+02 -.880759647E+02 -.880405842E+02 -.880055234E+02 -.879708536E+02 -.879366368E+02 -.879029268E+02 -.878697697E+02 -.878372047E+02 -.878052661E+02 -.877739841E+02 -.877433871E+02 -.877135039E+02 -.876843668E+02 -.876560153E+02 -.876285004E+02 -.876018910E+02 -.875762812E+02 -.875518000E+02 -.875286244E+02 -.875069952E+02 -.874872388E+02 -.874697950E+02 -.874552531E+02 -.874443993E+02 -.874382795E+02 -.874382795E+02
 -.874461010E+02 -.874461010E+02 -.874526829E+02 -.874643645E+02 -.874800307E+02 -.874988450E+02 -.875201832E+02 -.875435813E+02 -.875686970E+02 -.875952793E+02 -.876231457E+02 -.876521645E+02 -.876822412E+02 -.877133078E+02 -.877453146E+02 -.877782237E+02 -.878120037E+02 -.878466258E+02 -.878820604E+02 -.879182747E+02 -.879552299E+02 -.879928803E+02 -.880311710E+02 -.880700373E+02 -.881094032E+02 -.881491811E+02 -.881892706E+02 -.882295591E+02 -.882699207E+02 -.883102170E+02 -.883502971E+02 -.883899985E+02 -.884291478E+02 -.884675617E+02 -.885050489E+02 -.885414111E+02 -.885764456E+02 -.886099470E+02 -.886417098E+02 -.886715308E+02 -.886992120E+02 -.887245634E+02 -.887474054E+02 -.887675720E+02 -.887849132E+02 -.887992974E+02 -.888106138E+02 -.888187743E+02 -.888237148E+02 -.888253966E+02 -.888238070E+02 -.888189595E+02 -.888108937E+02 -.887996744E+02 -.887853906E+02 -.887681541E+02 -.887480971E+02 -.887253705E+02 -.887001415E+02 -.886725902E+02 -.886429077E+02 -.886112930E+02 -.885779502E+02 -.885430857E+02 -.885069059E+02 -.884696147E+02 -.884314113E+02 -.883924882E+02 -.883530296E+02 -.883132101E+02 -.882731932E+02 -.882331309E+02 -.881931626E+02 -.881534149E+02 -.881140016E+02 -.880750234E+02 -.880365686E+02 -.879987134E+02 -.879615223E+02 -.879250492E+02 -.878893385E+02 -.878544262E+02 -.878203415E+02 -.877871082E+02 -.877547472E+02 -.877232792E+02 -.876927272E+02 -.876631208E+02 -.876345010E+02 -.876069263E+02 -.875804803E+02 -.875552819E+02 -.875314981E+02 -.875093606E+02 -.874891878E+02 -.874714127E+02 -.874566203E+02 -.874455953E+02 -.874393859E+02 -.874393859E+02
 -.874464928E+02 -.874464928E+02 -.874531304E+02 -.874649265E+02 -.874807727E+02 -.874998420E+02 -.875215205E+02 -.875453568E+02 -.875710214E+02 -.875982773E+02 -.876269562E+02 -.876569407E+02 -.876881508E+02 -.877205324E+02 -.877540494E+02 -.877886767E+02 -.878243952E+02 -.878611870E+02 -.878990325E+02 -.879379072E+02 -.879777795E+02 -.880186081E+02 -.880603409E+02 -.881029130E+02 -.881462455E+02 -.881902446E+02 -.882348005E+02 -.882797871E+02 -.883250615E+02 -.883704642E+02 -.884158187E+02 -.884609331E+02 -.885056001E+02 -.885495985E+02 -.885926952E+02 -.886346469E+02 -.886752024E+02 -.887141059E+02 -.887510993E+02 -.887859263E+02 -.888183354E+02 -.888480839E+02 -.888749417E+02 -.888986950E+02 -.889191498E+02 -.889361357E+02 -.889495085E+02 -.889591533E+02 -.889649865E+02 -.889669575E+02 -.889650496E+02 -.889592802E+02 -.889497009E+02 -.889363961E+02 -.889194816E+02 -.888991023E+02 -.888754296E+02 -.888486583E+02 -.888190031E+02 -.887866951E+02 -.887519778E+02 -.887151037E+02 -.886763303E+02 -.886359164E+02 -.885941191E+02 -.885511906E+02 -.885073751E+02 -.884629072E+02 -.884180090E+02 -.883728888E+02 -.883277401E+02 -.882827402E+02 -.882380500E+02 -.881938132E+02 -.881501570E+02 -.881071919E+02 -.880650125E+02 -.880236980E+02 -.879833132E+02 -.879439098E+02 -.879055278E+02 -.878681965E+02 -.878319369E+02 -.877967631E+02 -.877626853E+02 -.877297121E+02 -.876978537E+02 -.876671265E+02 -.876375576E+02 -.876091910E+02 -.875820960E+02 -.875563767E+02 -.875321854E+02 -.875097391E+02 -.874893417E+02 -.874714122E+02 -.874565217E+02 -.874454424E+02 -.874392107E+02 -.874392107E+02
 -.874453053E+02 -.874453053E+02 -.874519154E+02 -.874636816E+02 -.874795191E+02 -.874986236E+02 -.875204034E+02 -.875444284E+02 -.875703903E+02 -.875980726E+02 -.876273274E+02 -.876580573E+02 -.876902015E+02 -.877237249E+02 -.877586096E+02 -.877948482E+02 -.878324382E+02 -.878713776E+02 -.879116613E+02 -.879532778E+02 -.879962066E+02 -.880404156E+02 -.880858589E+02 -.881324751E+02 -.881801854E+02 -.882288920E+02 -.882784773E+02 -.883288026E+02 -.883797075E+02 -.884310094E+02 -.884825038E+02 -.885339645E+02 -.885851443E+02 -.886357766E+02 -.886855773E+02 -.887342469E+02 -.887814737E+02 -.888269373E+02 -.888703123E+02 -.889112729E+02 -.889494977E+02 -.889846746E+02 -.890165060E+02 -.890447141E+02 -.890690458E+02 -.890892780E+02 -.891052212E+02 -.891167243E+02 -.891236768E+02 -.891260117E+02 -.891237069E+02 -.891167854E+02 -.891053149E+02 -.890894067E+02 -.890692129E+02 -.890449236E+02 -.890167630E+02 -.889849850E+02 -.889498682E+02 -.889117112E+02 -.888708270E+02 -.888275380E+02 -.887821711E+02 -.887350527E+02 -.886865042E+02 -.886368385E+02 -.885863561E+02 -.885353424E+02 -.884840652E+02 -.884327729E+02 -.883816929E+02 -.883310311E+02 -.882809712E+02 -.882316749E+02 -.881832819E+02 -.881359110E+02 -.880896605E+02 -.880446098E+02 -.880008207E+02 -.879583388E+02 -.879171952E+02 -.878774085E+02 -.878389869E+02 -.878019307E+02 -.877662344E+02 -.877318903E+02 -.876988914E+02 -.876672363E+02 -.876369336E+02 -.876080086E+02 -.875805110E+02 -.875545252E+02 -.875301830E+02 -.875076805E+02 -.874872995E+02 -.874694359E+02 -.874546364E+02 -.874436471E+02 -.874374759E+02 -.874374759E+02
 -.874422051E+02 -.874422051E+02 -.874486859E+02 -.874602443E+02 -.874758396E+02 -.874947062E+02 -.875162879E+02 -.875401869E+02 -.875661250E+02 -.875939145E+02 -.876234346E+02 -.876546141E+02 -.876874176E+02 -.877218346E+02 -.877578712E+02 -.877955433E+02 -.878348709E+02 -.878758740E+02 -.879185678E+02 -.879629600E+02 -.880090473E+02 -.880568124E+02 -.881062217E+02 -.881572225E+02 -.882097408E+02 -.882636793E+02 -.883189159E+02 -.883753015E+02 -.884326591E+02 -.884907828E+02 -.885494374E+02 -.886083581E+02 -.886672517E+02 -.887257974E+02 -.887836490E+02 -.888404377E+02 -.888957754E+02 -.889492594E+02 -.890004773E+02 -.890490126E+02 -.890944514E+02 -.891363890E+02 -.891744373E+02 -.892082317E+02 -.892374389E+02 -.892617632E+02 -.892809533E+02 -.892948075E+02 -.893031784E+02 -.893059765E+02 -.893031719E+02 -.892947952E+02 -.892809369E+02 -.892617451E+02 -.892374223E+02 -.892082206E+02 -.891744365E+02 -.891364043E+02 -.890944894E+02 -.890490807E+02 -.890005840E+02 -.889494141E+02 -.888959885E+02 -.888407208E+02 -.887840147E+02 -.887262594E+02 -.886678248E+02 -.886090583E+02 -.885502820E+02 -.884917906E+02 -.884338498E+02 -.883766965E+02 -.883205379E+02 -.882655521E+02 -.882118897E+02 -.881596739E+02 -.881090029E+02 -.880599514E+02 -.880125727E+02 -.879669003E+02 -.879229509E+02 -.878807264E+02 -.878402164E+02 -.878014010E+02 -.877642538E+02 -.877287448E+02 -.876948447E+02 -.876625286E+02 -.876317815E+02 -.876026044E+02 -.875750221E+02 -.875490932E+02 -.875249228E+02 -.875026783E+02 -.874826111E+02 -.874650839E+02 -.874506063E+02 -.874398823E+02 -.874338720E+02 -.874338720E+02
 -.874368247E+02 -.874368247E+02 -.874430532E+02 -.874541882E+02 -.874692568E+02 -.874875516E+02 -.875085668E+02 -.875319493E+02 -.875574617E+02 -.875849535E+02 -.876143390E+02 -.876455805E+02 -.876786745E+02 -.877136421E+02 -.877505200E+02 -.877893544E+02 -.878301952E+02 -.878730914E+02 -.879180866E+02 -.879652156E+02 -.880145002E+02 -.880659465E+02 -.881195409E+02 -.881752477E+02 -.882330054E+02 -.882927243E+02 -.883542836E+02 -.884175289E+02 -.884822699E+02 -.885482787E+02 -.886152886E+02 -.886829933E+02 -.887510471E+02 -.888190655E+02 -.888866278E+02 -.889532797E+02 -.890185373E+02 -.890818927E+02 -.891428205E+02 -.892007852E+02 -.892552496E+02 -.893056846E+02 -.893515791E+02 -.893924499E+02 -.894278527E+02 -.894573915E+02 -.894807284E+02 -.894975912E+02 -.895077805E+02 -.895111749E+02 -.895077338E+02 -.894974984E+02 -.894805911E+02 -.894572120E+02 -.894276340E+02 -.893921958E+02 -.893512943E+02 -.893053745E+02 -.892549205E+02 -.892004442E+02 -.891424758E+02 -.890815533E+02 -.890182132E+02 -.889529820E+02 -.888863687E+02 -.888188583E+02 -.887509062E+02 -.886829344E+02 -.886153286E+02 -.885484359E+02 -.884825638E+02 -.884179807E+02 -.883549158E+02 -.882935607E+02 -.882340714E+02 -.881765699E+02 -.881211472E+02 -.880678655E+02 -.880167614E+02 -.879678487E+02 -.879211212E+02 -.878765559E+02 -.878341159E+02 -.877937538E+02 -.877554148E+02 -.877190401E+02 -.876845710E+02 -.876519531E+02 -.876211414E+02 -.875921066E+02 -.875648423E+02 -.875393748E+02 -.875157749E+02 -.874941736E+02 -.874747821E+02 -.874579181E+02 -.874440399E+02 -.874337916E+02 -.874280619E+02 -.874280619E+02
 -.874287682E+02 -.874287682E+02 -.874345982E+02 -.874450526E+02 -.874592541E+02 -.874765750E+02 -.874965773E+02 -.875189666E+02 -.875435574E+02 -.875702465E+02 -.875989917E+02 -.876297965E+02 -.876626975E+02 -.876977544E+02 -.877350427E+02 -.877746471E+02 -.878166558E+02 -.878611561E+02 -.879082297E+02 -.879579485E+02 -.880103707E+02 -.880655364E+02 -.881234642E+02 -.881841465E+02 -.882475462E+02 -.883135918E+02 -.883821743E+02 -.884531427E+02 -.885263008E+02 -.886014038E+02 -.886781557E+02 -.887562075E+02 -.888351560E+02 -.889145444E+02 -.889938631E+02 -.890725536E+02 -.891500122E+02 -.892255968E+02 -.892986349E+02 -.893684336E+02 -.894342908E+02 -.894955084E+02 -.895514064E+02 -.896013374E+02 -.896447020E+02 -.896809629E+02 -.897096593E+02 -.897304190E+02 -.897429682E+02 -.897471398E+02 -.897428778E+02 -.897302388E+02 -.897093908E+02 -.896806081E+02 -.896442637E+02 -.896008192E+02 -.895508126E+02 -.894948440E+02 -.894335616E+02 -.893676464E+02 -.892977972E+02 -.892247170E+02 -.891490998E+02 -.890716189E+02 -.889929177E+02 -.889136007E+02 -.888342280E+02 -.887553099E+02 -.886773048E+02 -.886006171E+02 -.885255972E+02 -.884525425E+02 -.883816994E+02 -.883132656E+02 -.882473936E+02 -.881841940E+02 -.881237394E+02 -.880660682E+02 -.880111889E+02 -.879590836E+02 -.879097123E+02 -.878630163E+02 -.878189221E+02 -.877773451E+02 -.877381932E+02 -.877013704E+02 -.876667809E+02 -.876343335E+02 -.876039463E+02 -.875755528E+02 -.875491085E+02 -.875246003E+02 -.875020569E+02 -.874815639E+02 -.874632817E+02 -.874474702E+02 -.874345202E+02 -.874249955E+02 -.874196874E+02 -.874196874E+02
 -.874176226E+02 -.874176226E+02 -.874228828E+02 -.874323547E+02 -.874452879E+02 -.874611586E+02 -.874796155E+02 -.875004382E+02 -.875235055E+02 -.875487716E+02 -.875762472E+02 -.876059855E+02 -.876380710E+02 -.876726110E+02 -.877097281E+02 -.877495549E+02 -.877922280E+02 -.878378841E+02 -.878866547E+02 -.879386621E+02 -.879940144E+02 -.880528014E+02 -.881150889E+02 -.881809146E+02 -.882502818E+02 -.883231545E+02 -.883994515E+02 -.884790403E+02 -.885617322E+02 -.886472763E+02 -.887353550E+02 -.888255801E+02 -.889174898E+02 -.890105470E+02 -.891041402E+02 -.891975850E+02 -.892901292E+02 -.893809600E+02 -.894692135E+02 -.895539879E+02 -.896343587E+02 -.897093963E+02 -.897781863E+02 -.898398508E+02 -.898935702E+02 -.899386055E+02 -.899743189E+02 -.900001930E+02 -.900158460E+02 -.900210441E+02 -.900157087E+02 -.899999190E+02 -.899739095E+02 -.899380625E+02 -.898928961E+02 -.898390488E+02 -.897772603E+02 -.897083507E+02 -.896331988E+02 -.895527197E+02 -.894678438E+02 -.893794964E+02 -.892885804E+02 -.891959603E+02 -.891024502E+02 -.890088032E+02 -.889157048E+02 -.888237679E+02 -.887335305E+02 -.886454558E+02 -.885599335E+02 -.884772826E+02 -.883977554E+02 -.883215424E+02 -.882487775E+02 -.881795437E+02 -.881138784E+02 -.880517796E+02 -.879932110E+02 -.879381076E+02 -.878863802E+02 -.878379208E+02 -.877926063E+02 -.877503030E+02 -.877108708E+02 -.876741667E+02 -.876400491E+02 -.876083815E+02 -.875790378E+02 -.875519068E+02 -.875268988E+02 -.875039537E+02 -.874830501E+02 -.874642184E+02 -.874475573E+02 -.874332548E+02 -.874216167E+02 -.874131037E+02 -.874083805E+02 -.874083805E+02
 -.874029739E+02 -.874029739E+02 -.874074676E+02 -.874156088E+02 -.874268085E+02 -.874406737E+02 -.874569603E+02 -.874755378E+02 -.874963621E+02 -.875194555E+02 -.875448910E+02 -.875727800E+02 -.876032636E+02 -.876365050E+02 -.876726837E+02 -.877119900E+02 -.877546207E+02 -.878007742E+02 -.878506463E+02 -.879044255E+02 -.879622879E+02 -.880243919E+02 -.880908723E+02 -.881618340E+02 -.882373451E+02 -.883174292E+02 -.884020577E+02 -.884911410E+02 -.885845205E+02 -.886819596E+02 -.887831361E+02 -.888876344E+02 -.889949395E+02 -.891044325E+02 -.892153879E+02 -.893269746E+02 -.894382588E+02 -.895482118E+02 -.896557215E+02 -.897596082E+02 -.898586454E+02 -.899515838E+02 -.900371801E+02 -.901142279E+02 -.901815910E+02 -.902382367E+02 -.902832676E+02 -.903159519E+02 -.903357473E+02 -.903423209E+02 -.903355604E+02 -.903155785E+02 -.902827088E+02 -.902374940E+02 -.901806667E+02 -.901131246E+02 -.900359010E+02 -.899501328E+02 -.898570271E+02 -.897578277E+02 -.896537846E+02 -.895461252E+02 -.894360298E+02 -.893246116E+02 -.892129000E+02 -.891018298E+02 -.889922333E+02 -.888848370E+02 -.887802609E+02 -.886790214E+02 -.885815352E+02 -.884881262E+02 -.883990322E+02 -.883144137E+02 -.882343617E+02 -.881589067E+02 -.880880266E+02 -.880216550E+02 -.879596884E+02 -.879019934E+02 -.878484125E+02 -.877987703E+02 -.877528784E+02 -.877105399E+02 -.876715540E+02 -.876357199E+02 -.876028400E+02 -.875727244E+02 -.875451943E+02 -.875200870E+02 -.874972602E+02 -.874765992E+02 -.874580245E+02 -.874415020E+02 -.874270565E+02 -.874147898E+02 -.874049039E+02 -.873977317E+02 -.873937791E+02 -.873937791E+02
 -.873844308E+02 -.873844308E+02 -.873879359E+02 -.873943519E+02 -.874032890E+02 -.874145130E+02 -.874279085E+02 -.874434510E+02 -.874611867E+02 -.874812164E+02 -.875036839E+02 -.875287674E+02 -.875566725E+02 -.875876269E+02 -.876218758E+02 -.876596783E+02 -.877013030E+02 -.877470246E+02 -.877971195E+02 -.878518614E+02 -.879115157E+02 -.879763343E+02 -.880465481E+02 -.881223598E+02 -.882039348E+02 -.882913913E+02 -.883847898E+02 -.884841207E+02 -.885892926E+02 -.887001184E+02 -.888163026E+02 -.889374290E+02 -.890629482E+02 -.891921683E+02 -.893242471E+02 -.894581883E+02 -.895928425E+02 -.897269122E+02 -.898589651E+02 -.899874524E+02 -.901107357E+02 -.902271205E+02 -.903348963E+02 -.904323830E+02 -.905179807E+02 -.905902211E+02 -.906478187E+02 -.906897177E+02 -.907151327E+02 -.907235792E+02 -.907148937E+02 -.906892401E+02 -.906471032E+02 -.905892691E+02 -.905167938E+02 -.904309633E+02 -.903332464E+02 -.902252434E+02 -.901086351E+02 -.899851324E+02 -.898564304E+02 -.897241682E+02 -.895898952E+02 -.894550445E+02 -.893209142E+02 -.891886549E+02 -.890592636E+02 -.889335835E+02 -.888123077E+02 -.886959865E+02 -.885850377E+02 -.884797580E+02 -.883803356E+02 -.882868640E+02 -.881993542E+02 -.881177474E+02 -.880419272E+02 -.879717300E+02 -.879069549E+02 -.878473726E+02 -.877927327E+02 -.877427711E+02 -.876972148E+02 -.876557879E+02 -.876182149E+02 -.875842248E+02 -.875535546E+02 -.875259520E+02 -.875011783E+02 -.874790119E+02 -.874592518E+02 -.874417220E+02 -.874262768E+02 -.874128087E+02 -.874012576E+02 -.873916240E+02 -.873839862E+02 -.873785240E+02 -.873755496E+02 -.873755496E+02
 -.873616554E+02 -.873616554E+02 -.873639267E+02 -.873681802E+02 -.873742647E+02 -.873821340E+02 -.873918230E+02 -.874034294E+02 -.874171013E+02 -.874330274E+02 -.874514302E+02 -.874725612E+02 -.874966974E+02 -.875241381E+02 -.875552027E+02 -.875902286E+02 -.876295686E+02 -.876735880E+02 -.877226616E+02 -.877771696E+02 -.878374924E+02 -.879040047E+02 -.879770680E+02 -.880570216E+02 -.881441719E+02 -.882387802E+02 -.883410481E+02 -.884511015E+02 -.885689730E+02 -.886945824E+02 -.888277165E+02 -.889680084E+02 -.891149167E+02 -.892677072E+02 -.894254356E+02 -.895869355E+02 -.897508123E+02 -.899154433E+02 -.900789886E+02 -.902394115E+02 -.903945117E+02 -.905419700E+02 -.906794056E+02 -.908044447E+02 -.909147961E+02 -.910083334E+02 -.910831768E+02 -.911377703E+02 -.911709492E+02 -.911819925E+02 -.911706562E+02 -.911371846E+02 -.910822990E+02 -.910071643E+02 -.909133369E+02 -.908026968E+02 -.906773708E+02 -.905396504E+02 -.903919099E+02 -.902365304E+02 -.900758315E+02 -.899120141E+02 -.897471154E+02 -.895829759E+02 -.894212189E+02 -.892632397E+02 -.891102056E+02 -.889630616E+02 -.888225430E+02 -.886891921E+02 -.885633769E+02 -.884453119E+02 -.883350785E+02 -.882326458E+02 -.881378893E+02 -.880506091E+02 -.879705460E+02 -.878973952E+02 -.878308196E+02 -.877704597E+02 -.877159427E+02 -.876668901E+02 -.876229237E+02 -.875836702E+02 -.875487653E+02 -.875178565E+02 -.874906054E+02 -.874666898E+02 -.874458050E+02 -.874276652E+02 -.874120055E+02 -.873985830E+02 -.873871802E+02 -.873776080E+02 -.873697106E+02 -.873633733E+02 -.873585313E+02 -.873551843E+02 -.873534150E+02 -.873534150E+02
 -.873344022E+02 -.873344022E+02 -.873351756E+02 -.873367934E+02 -.873393832E+02 -.873431158E+02 -.873481968E+02 -.873548610E+02 -.873633685E+02 -.873740031E+02 -.873870713E+02 -.874029023E+02 -.874218483E+02 -.874442848E+02 -.874706113E+02 -.875012511E+02 -.875366512E+02 -.875772812E+02 -.876236319E+02 -.876762120E+02 -.877355447E+02 -.878021617E+02 -.878765955E+02 -.879593705E+02 -.880509903E+02 -.881519230E+02 -.882625836E+02 -.883833126E+02 -.885143519E+02 -.886558178E+02 -.888076699E+02 -.889696797E+02 -.891413958E+02 -.893221109E+02 -.895108295E+02 -.897062397E+02 -.899066927E+02 -.901101909E+02 -.903143900E+02 -.905166168E+02 -.907139064E+02 -.909030603E+02 -.910807264E+02 -.912434997E+02 -.913880407E+02 -.915112060E+02 -.916101835E+02 -.916826233E+02 -.917267538E+02 -.917414726E+02 -.917264056E+02 -.916819271E+02 -.916091395E+02 -.915098146E+02 -.913863025E+02 -.912414154E+02 -.910782968E+02 -.909002865E+02 -.907107898E+02 -.905131589E+02 -.903105926E+02 -.901060562E+02 -.899022232E+02 -.897014384E+02 -.895056996E+02 -.893166565E+02 -.891356214E+02 -.889635903E+02 -.888012717E+02 -.886491174E+02 -.885073572E+02 -.883760322E+02 -.882550276E+02 -.881441027E+02 -.880429183E+02 -.879510614E+02 -.878680655E+02 -.877934290E+02 -.877266299E+02 -.876671377E+02 -.876144235E+02 -.875679667E+02 -.875272613E+02 -.874918198E+02 -.874611754E+02 -.874348842E+02 -.874125254E+02 -.873937018E+02 -.873780390E+02 -.873651844E+02 -.873548064E+02 -.873465930E+02 -.873402504E+02 -.873355023E+02 -.873320889E+02 -.873297670E+02 -.873283104E+02 -.873275127E+02 -.873271905E+02 -.873271905E+02
 -.873025644E+02 -.873025644E+02 -.873015640E+02 -.873000491E+02 -.872984653E+02 -.872972277E+02 -.872967315E+02 -.872973601E+02 -.872994930E+02 -.873035131E+02 -.873098122E+02 -.873187975E+02 -.873308962E+02 -.873465603E+02 -.873662701E+02 -.873905384E+02 -.874199121E+02 -.874549749E+02 -.874963479E+02 -.875446890E+02 -.876006910E+02 -.876650784E+02 -.877386002E+02 -.878220217E+02 -.879161120E+02 -.880216276E+02 -.881392916E+02 -.882697682E+02 -.884136311E+02 -.885713267E+02 -.887431310E+02 -.889291011E+02 -.891290221E+02 -.893423503E+02 -.895681564E+02 -.898050696E+02 -.900512289E+02 -.903042455E+02 -.905611827E+02 -.908185589E+02 -.910723814E+02 -.913182148E+02 -.915512890E+02 -.917666464E+02 -.919593261E+02 -.921245766E+02 -.922580841E+02 -.923562007E+02 -.924161506E+02 -.924361964E+02 -.924157466E+02 -.923553927E+02 -.922568720E+02 -.921229603E+02 -.919573056E+02 -.917642215E+02 -.915484596E+02 -.913149808E+02 -.910687428E+02 -.908145157E+02 -.905567351E+02 -.902993937E+02 -.900459733E+02 -.897994109E+02 -.895620954E+02 -.893358883E+02 -.891221605E+02 -.889218421E+02 -.887354771E+02 -.885632811E+02 -.884051976E+02 -.882609516E+02 -.881300976E+02 -.880120631E+02 -.879061851E+02 -.878117421E+02 -.877279793E+02 -.876541298E+02 -.875894305E+02 -.875331349E+02 -.874845217E+02 -.874429015E+02 -.874076203E+02 -.873780616E+02 -.873536470E+02 -.873338353E+02 -.873181207E+02 -.873060305E+02 -.872971211E+02 -.872909750E+02 -.872871956E+02 -.872854024E+02 -.872852253E+02 -.872862980E+02 -.872882508E+02 -.872907016E+02 -.872932468E+02 -.872954489E+02 -.872968238E+02 -.872968238E+02
 -.872662258E+02 -.872662258E+02 -.872631740E+02 -.872580237E+02 -.872515742E+02 -.872445095E+02 -.872374288E+02 -.872308726E+02 -.872253428E+02 -.872213199E+02 -.872192779E+02 -.872196962E+02 -.872230708E+02 -.872299232E+02 -.872408090E+02 -.872563257E+02 -.872771188E+02 -.873038878E+02 -.873373911E+02 -.873784491E+02 -.874279469E+02 -.874868331E+02 -.875561183E+02 -.876368682E+02 -.877301942E+02 -.878372375E+02 -.879591484E+02 -.880970571E+02 -.882520363E+02 -.884250550E+02 -.886169203E+02 -.888282091E+02 -.890591888E+02 -.893097277E+02 -.895791980E+02 -.898663749E+02 -.901693373E+02 -.904853790E+02 -.908109392E+02 -.911415647E+02 -.914719171E+02 -.917958377E+02 -.921064814E+02 -.923965254E+02 -.926584545E+02 -.928849107E+02 -.930690890E+02 -.932051463E+02 -.932885851E+02 -.933165682E+02 -.932881255E+02 -.932042268E+02 -.930677092E+02 -.928830701E+02 -.926561522E+02 -.923937604E+02 -.921032525E+02 -.917921437E+02 -.914677564E+02 -.911369357E+02 -.908058402E+02 -.904798082E+02 -.901632928E+02 -.898598549E+02 -.895722007E+02 -.893022512E+02 -.890512314E+02 -.888197694E+02 -.886079970E+02 -.884156474E+02 -.882421440E+02 -.880866801E+02 -.879482878E+02 -.878258951E+02 -.877183728E+02 -.876245721E+02 -.875433532E+02 -.874736070E+02 -.874142699E+02 -.873643345E+02 -.873228553E+02 -.872889518E+02 -.872618084E+02 -.872406730E+02 -.872248537E+02 -.872137141E+02 -.872066681E+02 -.872031737E+02 -.872027263E+02 -.872048506E+02 -.872090924E+02 -.872150090E+02 -.872221581E+02 -.872300853E+02 -.872383087E+02 -.872463011E+02 -.872534681E+02 -.872591204E+02 -.872624407E+02 -.872624407E+02
 -.872257140E+02 -.872257140E+02 -.872203458E+02 -.872110763E+02 -.871990895E+02 -.871853568E+02 -.871706918E+02 -.871557946E+02 -.871412866E+02 -.871277396E+02 -.871156990E+02 -.871057039E+02 -.870983041E+02 -.870940752E+02 -.870936319E+02 -.870976411E+02 -.871068327E+02 -.871220114E+02 -.871440661E+02 -.871739801E+02 -.872128383E+02 -.872618344E+02 -.873222747E+02 -.873955790E+02 -.874832767E+02 -.875869979E+02 -.877084560E+02 -.878494208E+02 -.880116797E+02 -.881969846E+02 -.884069812E+02 -.886431192E+02 -.889065410E+02 -.891979489E+02 -.895174503E+02 -.898643853E+02 -.902371433E+02 -.906329783E+02 -.910478394E+02 -.914762363E+02 -.919111664E+02 -.923441304E+02 -.927652658E+02 -.931636220E+02 -.935275894E+02 -.938454777E+02 -.941062128E+02 -.943000982E+02 -.944195564E+02 -.944597576E+02 -.944190420E+02 -.942990690E+02 -.941046681E+02 -.938434163E+02 -.935250098E+02 -.931605222E+02 -.927616435E+02 -.923399831E+02 -.919064910E+02 -.914710294E+02 -.910420974E+02 -.906266972E+02 -.902303188E+02 -.898570128E+02 -.895095251E+02 -.891894661E+02 -.888974954E+02 -.886335055E+02 -.883967943E+02 -.881862192E+02 -.880003308E+02 -.878374835E+02 -.876959261E+02 -.875738716E+02 -.874695509E+02 -.873812520E+02 -.873073461E+02 -.872463056E+02 -.871967131E+02 -.871572655E+02 -.871267730E+02 -.871041555E+02 -.870884363E+02 -.870787340E+02 -.870742542E+02 -.870742795E+02 -.870781593E+02 -.870852991E+02 -.870951493E+02 -.871071930E+02 -.871209326E+02 -.871358757E+02 -.871515181E+02 -.871673239E+02 -.871827024E+02 -.871969793E+02 -.872093611E+02 -.872188903E+02 -.872243897E+02 -.872243897E+02
 -.871816508E+02 -.871816508E+02 -.871737312E+02 -.871599094E+02 -.871417771E+02 -.871206049E+02 -.870974242E+02 -.870730910E+02 -.870483374E+02 -.870238123E+02 -.870001146E+02 -.869778217E+02 -.869575128E+02 -.869397905E+02 -.869252999E+02 -.869147465E+02 -.869089146E+02 -.869086835E+02 -.869150458E+02 -.869291239E+02 -.869521872E+02 -.869856690E+02 -.870311814E+02 -.870905283E+02 -.871657154E+02 -.872589537E+02 -.873726558E+02 -.875094209E+02 -.876720047E+02 -.878632699E+02 -.880861119E+02 -.883433540E+02 -.886376062E+02 -.889710822E+02 -.893453714E+02 -.897611645E+02 -.902179363E+02 -.907135980E+02 -.912441374E+02 -.918032800E+02 -.923822153E+02 -.929694456E+02 -.935508234E+02 -.941098444E+02 -.946282505E+02 -.950869674E+02 -.954673505E+02 -.957526436E+02 -.959294855E+02 -.959892399E+02 -.959289181E+02 -.957515084E+02 -.954656462E+02 -.950846923E+02 -.946254023E+02 -.941064203E+02 -.935468199E+02 -.929648587E+02 -.923770405E+02 -.917975121E+02 -.912377708E+02 -.907066264E+02 -.902103529E+02 -.897529620E+02 -.893365420E+02 -.889616176E+02 -.886274977E+02 -.883325925E+02 -.880746879E+02 -.878511735E+02 -.876592260E+02 -.874959498E+02 -.873584824E+02 -.872440682E+02 -.871501087E+02 -.870741919E+02 -.870141081E+02 -.869678534E+02 -.869336260E+02 -.869098172E+02 -.868949981E+02 -.868879047E+02 -.868874220E+02 -.868925675E+02 -.869024740E+02 -.869163739E+02 -.869335827E+02 -.869534828E+02 -.869755071E+02 -.869991222E+02 -.870238104E+02 -.870490493E+02 -.870742890E+02 -.870989254E+02 -.871222676E+02 -.871434976E+02 -.871616206E+02 -.871754012E+02 -.871832827E+02 -.871832827E+02
 -.871349895E+02 -.871349895E+02 -.871243344E+02 -.871056162E+02 -.870808464E+02 -.870515982E+02 -.870191164E+02 -.869844027E+02 -.869482837E+02 -.869114643E+02 -.868745714E+02 -.868381902E+02 -.868028944E+02 -.867692743E+02 -.867379613E+02 -.867096525E+02 -.866851340E+02 -.866653060E+02 -.866512078E+02 -.866440451E+02 -.866452183E+02 -.866563532E+02 -.866793323E+02 -.867163272E+02 -.867698293E+02 -.868426794E+02 -.869380896E+02 -.870596576E+02 -.872113644E+02 -.873975503E+02 -.876228603E+02 -.878921468E+02 -.882103181E+02 -.885821175E+02 -.890118206E+02 -.895028356E+02 -.900572016E+02 -.906749838E+02 -.913535839E+02 -.920870025E+02 -.928651218E+02 -.936731107E+02 -.944910904E+02 -.952942273E+02 -.960534243E+02 -.967367489E+02 -.973116416E+02 -.977477877E+02 -.980203290E+02 -.981128799E+02 -.980197113E+02 -.977465516E+02 -.973097855E+02 -.967342706E+02 -.960503206E+02 -.952904946E+02 -.944867241E+02 -.936681053E+02 -.928594712E+02 -.920806999E+02 -.913466215E+02 -.906673531E+02 -.900488933E+02 -.894938396E+02 -.890021261E+02 -.885717128E+02 -.881991908E+02 -.878802839E+02 -.876102478E+02 -.873841737E+02 -.871972088E+02 -.870447075E+02 -.869223292E+02 -.868260927E+02 -.867524008E+02 -.866980415E+02 -.866601751E+02 -.866363116E+02 -.866242817E+02 -.866222062E+02 -.866284641E+02 -.866416610E+02 -.866605998E+02 -.866842528E+02 -.867117350E+02 -.867422802E+02 -.867752179E+02 -.868099513E+02 -.868459359E+02 -.868826573E+02 -.869196086E+02 -.869562647E+02 -.869920531E+02 -.870263201E+02 -.870582891E+02 -.870870082E+02 -.871112857E+02 -.871296062E+02 -.871400237E+02 -.871400237E+02
 -.870870310E+02 -.870870310E+02 -.870735305E+02 -.870497029E+02 -.870179795E+02 -.869802295E+02 -.869378985E+02 -.868921169E+02 -.868437836E+02 -.867936325E+02 -.867422861E+02 -.866902991E+02 -.866381959E+02 -.865865036E+02 -.865357821E+02 -.864866537E+02 -.864398329E+02 -.863961579E+02 -.863566246E+02 -.863224239E+02 -.862949842E+02 -.862760178E+02 -.862675740E+02 -.862720965E+02 -.862924871E+02 -.863321719E+02 -.863951699E+02 -.864861585E+02 -.866105306E+02 -.867744340E+02 -.869847803E+02 -.872492077E+02 -.875759736E+02 -.879737502E+02 -.884512904E+02 -.890169251E+02 -.896778556E+02 -.904392080E+02 -.913028348E+02 -.922658790E+02 -.933191710E+02 -.944456044E+02 -.956187390E+02 -.968019934E+02 -.979488850E+02 -.990048120E+02 -.999107604E+02 -.100608999E+03 -.101050250E+03 -.101201072E+03 -.101049586E+03 -.100607669E+03 -.999087630E+02 -.990021444E+02 -.979455434E+02 -.967979731E+02 -.956140344E+02 -.944402086E+02 -.933130765E+02 -.922590771E+02 -.912953158E+02 -.904309613E+02 -.896688693E+02 -.890071865E+02 -.884407856E+02 -.879624642E+02 -.875638904E+02 -.872363103E+02 -.869710504E+02 -.867598526E+02 -.865950777E+02 -.864698131E+02 -.863779105E+02 -.863139764E+02 -.862733332E+02 -.862519620E+02 -.862464373E+02 -.862538586E+02 -.862717843E+02 -.862981685E+02 -.863313035E+02 -.863697682E+02 -.864123811E+02 -.864581594E+02 -.865062828E+02 -.865560605E+02 -.866069020E+02 -.866582893E+02 -.867097514E+02 -.867608374E+02 -.868110895E+02 -.868600127E+02 -.869070403E+02 -.869514928E+02 -.869925270E+02 -.870290729E+02 -.870597530E+02 -.870827788E+02 -.870958173E+02 -.870958173E+02
 -.870394076E+02 -.870394076E+02 -.870230487E+02 -.869940736E+02 -.869553183E+02 -.869089307E+02 -.868565380E+02 -.867993763E+02 -.867383903E+02 -.866743123E+02 -.866077242E+02 -.865391086E+02 -.864688910E+02 -.863974772E+02 -.863252873E+02 -.862527894E+02 -.861805335E+02 -.861091884E+02 -.860395827E+02 -.859727520E+02 -.859099938E+02 -.858529316E+02 -.858035907E+02 -.857644865E+02 -.857387276E+02 -.857301335E+02 -.857433676E+02 -.857840839E+02 -.858590828E+02 -.859764677E+02 -.861457910E+02 -.863781664E+02 -.866863189E+02 -.870845273E+02 -.875884006E+02 -.882144101E+02 -.889790816E+02 -.898977378E+02 -.909826792E+02 -.922407126E+02 -.936700031E+02 -.952563486E+02 -.969691979E+02 -.987580460E+02 -.100550241E+03 -.102251627E+03 -.103751644E+03 -.104934136E+03 -.105693830E+03 -.105955925E+03 -.105693123E+03 -.104932721E+03 -.103749518E+03 -.102248787E+03 -.100546683E+03 -.987537642E+02 -.969641855E+02 -.952505977E+02 -.936635046E+02 -.922334562E+02 -.909746533E+02 -.898889297E+02 -.889694771E+02 -.882039938E+02 -.875771558E+02 -.870724359E+02 -.866733614E+02 -.863643220E+02 -.861310375E+02 -.859607814E+02 -.858424389E+02 -.857664563E+02 -.857247291E+02 -.857104560E+02 -.857179825E+02 -.857426448E+02 -.857806236E+02 -.858288116E+02 -.858846953E+02 -.859462525E+02 -.860118649E+02 -.860802425E+02 -.861503603E+02 -.862214043E+02 -.862927261E+02 -.863638029E+02 -.864342036E+02 -.865035574E+02 -.865715242E+02 -.866377660E+02 -.867019158E+02 -.867635447E+02 -.868221222E+02 -.868769691E+02 -.869271987E+02 -.869716428E+02 -.870087560E+02 -.870364931E+02 -.870521486E+02 -.870521486E+02
 -.869940242E+02 -.869940242E+02 -.869749118E+02 -.869409645E+02 -.868953933E+02 -.868405976E+02 -.867783603E+02 -.867099971E+02 -.866364715E+02 -.865584837E+02 -.864765410E+02 -.863910135E+02 -.863021800E+02 -.862102682E+02 -.861154898E+02 -.860180756E+02 -.859183110E+02 -.858165751E+02 -.857133851E+02 -.856094495E+02 -.855057317E+02 -.854035282E+02 -.853045647E+02 -.852111138E+02 -.851261392E+02 -.850534717E+02 -.849980200E+02 -.849660229E+02 -.849653435E+02 -.850058059E+02 -.850995679E+02 -.852615159E+02 -.855096509E+02 -.858654179E+02 -.863538968E+02 -.870037349E+02 -.878466435E+02 -.889162199E+02 -.902457822E+02 -.918648483E+02 -.937938764E+02 -.960369769E+02 -.985725935E+02 -.101342769E+03 -.104242675E+03 -.107113666E+03 -.109744950E+03 -.111890255E+03 -.113304631E+03 -.113800004E+03 -.113303887E+03 -.111888764E+03 -.109742711E+03 -.107110674E+03 -.104238926E+03 -.101338257E+03 -.985673099E+02 -.960309128E+02 -.937870215E+02 -.918571907E+02 -.902373087E+02 -.889069158E+02 -.878364925E+02 -.869927192E+02 -.863419971E+02 -.858526132E+02 -.854959186E+02 -.852468317E+02 -.850839058E+02 -.849891381E+02 -.849476408E+02 -.849472543E+02 -.849781531E+02 -.850324728E+02 -.851039737E+02 -.851877464E+02 -.852799602E+02 -.853776520E+02 -.854785511E+02 -.855809350E+02 -.856835126E+02 -.857853281E+02 -.858856847E+02 -.859840814E+02 -.860801615E+02 -.861736703E+02 -.862644188E+02 -.863522513E+02 -.864370153E+02 -.865185324E+02 -.865965660E+02 -.866707861E+02 -.867407270E+02 -.868057352E+02 -.868649040E+02 -.869169896E+02 -.869603021E+02 -.869925644E+02 -.870107272E+02 -.870107272E+02
 -.869529521E+02 -.869529521E+02 -.869313234E+02 -.868928212E+02 -.868409865E+02 -.867784345E+02 -.867070741E+02 -.866282748E+02 -.865429942E+02 -.864518768E+02 -.863553287E+02 -.862535775E+02 -.861467201E+02 -.860347616E+02 -.859176508E+02 -.857953126E+02 -.856676812E+02 -.855347373E+02 -.853965503E+02 -.852533310E+02 -.851054967E+02 -.849537553E+02 -.847992118E+02 -.846435061E+02 -.844889894E+02 -.843389504E+02 -.841979019E+02 -.840719437E+02 -.839692158E+02 -.839004591E+02 -.838796970E+02 -.839250491E+02 -.840596742E+02 -.843128191E+02 -.847209138E+02 -.853285886E+02 -.861893928E+02 -.873658489E+02 -.889282661E+02 -.909514632E+02 -.935082226E+02 -.966579868E+02 -.100429186E+03 -.104794008E+03 -.109636040E+03 -.114714957E+03 -.119639496E+03 -.123870390E+03 -.126785475E+03 -.127836804E+03 -.126784698E+03 -.123868836E+03 -.119637162E+03 -.114711838E+03 -.109632130E+03 -.104789301E+03 -.100423672E+03 -.966516575E+02 -.935010658E+02 -.909434657E+02 -.889194132E+02 -.873561242E+02 -.861787782E+02 -.853170642E+02 -.847084580E+02 -.842994083E+02 -.840452831E+02 -.839096504E+02 -.838632613E+02 -.838829551E+02 -.839506103E+02 -.840522014E+02 -.841769859E+02 -.843168221E+02 -.844656088E+02 -.846188323E+02 -.847732038E+02 -.849263723E+02 -.850766996E+02 -.852230839E+02 -.853648230E+02 -.855015075E+02 -.856329389E+02 -.857590653E+02 -.858799306E+02 -.859956340E+02 -.861062967E+02 -.862120321E+02 -.863129187E+02 -.864089717E+02 -.865001132E+02 -.865861360E+02 -.866666602E+02 -.867410783E+02 -.868084841E+02 -.868675808E+02 -.869165610E+02 -.869529485E+02 -.869733918E+02 -.869733918E+02
 -.869182783E+02 -.869182783E+02 -.868945074E+02 -.868521194E+02 -.867949272E+02 -.867257191E+02 -.866464988E+02 -.865586670E+02 -.864631594E+02 -.863605512E+02 -.862511366E+02 -.861349900E+02 -.860120129E+02 -.858819716E+02 -.857445288E+02 -.855992710E+02 -.854457364E+02 -.852834442E+02 -.851119305E+02 -.849307915E+02 -.847397424E+02 -.845386940E+02 -.843278566E+02 -.841078794E+02 -.838800388E+02 -.836464900E+02 -.834106035E+02 -.831774117E+02 -.829541996E+02 -.827512792E+02 -.825829983E+02 -.824690414E+02 -.824360852E+02 -.825198733E+02 -.827677554E+02 -.832416929E+02 -.840216396E+02 -.852090158E+02 -.869296608E+02 -.893350773E+02 -.925998481E+02 -.969117005E+02 -.102448739E+03 -.109336087E+03 -.117572589E+03 -.126920084E+03 -.136759596E+03 -.145952906E+03 -.152822347E+03 -.155481630E+03 -.152821545E+03 -.145951301E+03 -.136757184E+03 -.126916862E+03 -.117568550E+03 -.109331223E+03 -.102443042E+03 -.969051592E+02 -.925924498E+02 -.893268079E+02 -.869205043E+02 -.851989544E+02 -.840106538E+02 -.832297610E+02 -.827548540E+02 -.825059768E+02 -.824211658E+02 -.824530694E+02 -.825659416E+02 -.827331035E+02 -.829348684E+02 -.831568863E+02 -.833888431E+02 -.836234520E+02 -.838556788E+02 -.840821518E+02 -.843007154E+02 -.845100935E+02 -.847096381E+02 -.848991423E+02 -.850787007E+02 -.852486069E+02 -.854092771E+02 -.855611940E+02 -.857048644E+02 -.858407862E+02 -.859694224E+02 -.860911776E+02 -.862063763E+02 -.863152388E+02 -.864178540E+02 -.865141452E+02 -.866038267E+02 -.866863472E+02 -.867608153E+02 -.868259016E+02 -.868797088E+02 -.869196010E+02 -.869419780E+02 -.869419780E+02
 -.868919202E+02 -.868919202E+02 -.868665100E+02 -.868211434E+02 -.867598358E+02 -.866855016E+02 -.866002093E+02 -.865053742E+02 -.864019040E+02 -.862903073E+02 -.861707756E+02 -.860432445E+02 -.859074392E+02 -.857629092E+02 -.856090546E+02 -.854451483E+02 -.852703548E+02 -.850837512E+02 -.848843504E+02 -.846711326E+02 -.844430881E+02 -.841992788E+02 -.839389242E+02 -.836615256E+02 -.833670398E+02 -.830561246E+02 -.827304813E+02 -.823933307E+02 -.820500722E+02 -.817091918E+02 -.813835077E+02 -.810918725E+02 -.808614889E+02 -.807310418E+02 -.807549044E+02 -.810087332E+02 -.815968048E+02 -.826614343E+02 -.843946629E+02 -.870519433E+02 -.909664483E+02 -.965602622E+02 -.104343950E+03 -.114886972E+03 -.128725438E+03 -.146148392E+03 -.166772142E+03 -.188801592E+03 -.207999457E+03 -.217013279E+03 -.207998637E+03 -.188799950E+03 -.166769675E+03 -.146145095E+03 -.128721305E+03 -.114881995E+03 -.104338120E+03 -.965535664E+02 -.909588740E+02 -.870434757E+02 -.843852850E+02 -.826511273E+02 -.815855481E+02 -.809965040E+02 -.807416777E+02 -.807167905E+02 -.808461836E+02 -.810754814E+02 -.813659969E+02 -.816905248E+02 -.820302100E+02 -.823722319E+02 -.827081024E+02 -.830324198E+02 -.833419614E+02 -.836350247E+02 -.839109511E+02 -.841697837E+02 -.844120227E+02 -.846384518E+02 -.848500145E+02 -.850477295E+02 -.852326297E+02 -.854057214E+02 -.855679551E+02 -.857202039E+02 -.858632472E+02 -.859977561E+02 -.861242771E+02 -.862432144E+02 -.863548060E+02 -.864590918E+02 -.865558720E+02 -.866446492E+02 -.867245526E+02 -.867942352E+02 -.868517378E+02 -.868943077E+02 -.869181600E+02 -.869181600E+02
 -.868754306E+02 -.868754306E+02 -.868489900E+02 -.868017492E+02 -.867378482E+02 -.866602778E+02 -.865711438E+02 -.864718666E+02 -.863633311E+02 -.862459977E+02 -.861199855E+02 -.859851327E+02 -.858410410E+02 -.856871071E+02 -.855225453E+02 -.853464038E+02 -.851575775E+02 -.849548199E+02 -.847367561E+02 -.845019019E+02 -.842486917E+02 -.839755222E+02 -.836808180E+02 -.833631323E+02 -.830212952E+02 -.826546317E+02 -.822632790E+02 -.818486425E+02 -.814140495E+02 -.809656816E+02 -.805139003E+02 -.800751297E+02 -.796745294E+02 -.793497908E+02 -.791565382E+02 -.791760275E+02 -.795261467E+02 -.803771678E+02 -.819743307E+02 -.846701752E+02 -.889705285E+02 -.955988134E+02 -.105582588E+03 -.120360133E+03 -.141882869E+03 -.172623048E+03 -.215211085E+03 -.270929744E+03 -.334984706E+03 -.383071719E+03 -.334983874E+03 -.270928080E+03 -.215208585E+03 -.172619706E+03 -.141878679E+03 -.120355088E+03 -.105576676E+03 -.955920238E+02 -.889628474E+02 -.846615871E+02 -.819648183E+02 -.803667118E+02 -.795147255E+02 -.791636175E+02 -.791431137E+02 -.793353237E+02 -.796589893E+02 -.800584838E+02 -.804961131E+02 -.809467153E+02 -.813938637E+02 -.818271943E+02 -.822405230E+02 -.826305202E+02 -.829957786E+02 -.833361595E+02 -.836523369E+02 -.839454806E+02 -.842170389E+02 -.844685902E+02 -.847017434E+02 -.849180732E+02 -.851190772E+02 -.853061499E+02 -.854805660E+02 -.856434697E+02 -.857958666E+02 -.859386157E+02 -.860724200E+02 -.861978119E+02 -.863151329E+02 -.864245044E+02 -.865257866E+02 -.866185213E+02 -.867018545E+02 -.867744317E+02 -.868342575E+02 -.868785087E+02 -.869032861E+02 -.869032861E+02
 -.868698231E+02 -.868698231E+02 -.868430311E+02 -.867951509E+02 -.867303647E+02 -.866516883E+02 -.865612400E+02 -.864604410E+02 -.863501674E+02 -.862308621E+02 -.861026180E+02 -.859652383E+02 -.858182801E+02 -.856610850E+02 -.854927998E+02 -.853123911E+02 -.851186549E+02 -.849102255E+02 -.846855841E+02 -.844430729E+02 -.841809164E+02 -.838972573E+02 -.835902131E+02 -.832579652E+02 -.828988941E+02 -.825117819E+02 -.820961118E+02 -.816525047E+02 -.811833538E+02 -.806937393E+02 -.801927458E+02 -.796953551E+02 -.792251703E+02 -.788183436E+02 -.785292671E+02 -.784388703E+02 -.786668341E+02 -.793897945E+02 -.808689258E+02 -.834926436E+02 -.878445451E+02 -.948152070E+02 -.105793676E+03 -.123010660E+03 -.150184027E+03 -.193792853E+03 -.265708297E+03 -.388847835E+03 -.609744632E+03 -.102727104E+04 -.609743797E+03 -.388846163E+03 -.265705785E+03 -.193789496E+03 -.150179818E+03 -.123005591E+03 -.105787737E+03 -.948083863E+02 -.878368286E+02 -.834840156E+02 -.808593688E+02 -.793792889E+02 -.786553582E+02 -.784264002E+02 -.785157769E+02 -.788038048E+02 -.792095521E+02 -.796786243E+02 -.801748666E+02 -.806746734E+02 -.811630602E+02 -.816309400E+02 -.820732300E+02 -.824875347E+02 -.828732312E+02 -.832308347E+02 -.835615621E+02 -.838670329E+02 -.841490671E+02 -.844095500E+02 -.846503448E+02 -.848732358E+02 -.850798947E+02 -.852718598E+02 -.854505254E+02 -.856171348E+02 -.857727758E+02 -.859183758E+02 -.860546941E+02 -.861823090E+02 -.863015994E+02 -.864127160E+02 -.865155404E+02 -.866096288E+02 -.866941338E+02 -.867676989E+02 -.868283168E+02 -.868731408E+02 -.868982332E+02 -.868982332E+02
 -.868754500E+02 -.868754500E+02 -.868490103E+02 -.868017714E+02 -.867378731E+02 -.866603058E+02 -.865711752E+02 -.864719017E+02 -.863633699E+02 -.862460404E+02 -.861200320E+02 -.859851832E+02 -.858410955E+02 -.856871657E+02 -.855226079E+02 -.853464705E+02 -.851576483E+02 -.849548945E+02 -.847368346E+02 -.845019841E+02 -.842487777E+02 -.839756118E+02 -.836809112E+02 -.833632290E+02 -.830213952E+02 -.826547350E+02 -.822633855E+02 -.818487520E+02 -.814141619E+02 -.809657969E+02 -.805140183E+02 -.800752503E+02 -.796746525E+02 -.793499162E+02 -.791566659E+02 -.791761573E+02 -.795262785E+02 -.803773015E+02 -.819744660E+02 -.846703121E+02 -.889706669E+02 -.955989530E+02 -.105582729E+03 -.120360275E+03 -.141883012E+03 -.172623191E+03 -.215211229E+03 -.270929889E+03 -.334984850E+03 -.383071864E+03 -.334984019E+03 -.270928225E+03 -.215208729E+03 -.172619850E+03 -.141878823E+03 -.120355230E+03 -.105576818E+03 -.955921645E+02 -.889629870E+02 -.846617254E+02 -.819649552E+02 -.803668470E+02 -.795148590E+02 -.791637493E+02 -.791432434E+02 -.793354513E+02 -.796591147E+02 -.800586068E+02 -.804962337E+02 -.809468333E+02 -.813939789E+02 -.818273066E+02 -.822406324E+02 -.826306266E+02 -.829958818E+02 -.833362595E+02 -.836524334E+02 -.839455737E+02 -.842171285E+02 -.844686761E+02 -.847018256E+02 -.849181516E+02 -.851191517E+02 -.853062205E+02 -.854806327E+02 -.856435324E+02 -.857959252E+02 -.859386703E+02 -.860724706E+02 -.861978584E+02 -.863151754E+02 -.864245431E+02 -.865258215E+02 -.866185526E+02 -.867018825E+02 -.867744567E+02 -.868342800E+02 -.868785293E+02 -.869033057E+02 -.869033057E+02
 -.868919590E+02 -.868919590E+02 -.868665508E+02 -.868211880E+02 -.867598856E+02 -.866855576E+02 -.866002721E+02 -.865054444E+02 -.864019818E+02 -.862903928E+02 -.861708690E+02 -.860433458E+02 -.859075486E+02 -.857630267E+02 -.856091803E+02 -.854452820E+02 -.852704966E+02 -.850839009E+02 -.848845078E+02 -.846712975E+02 -.844432605E+02 -.841994584E+02 -.839391109E+02 -.836617193E+02 -.833672402E+02 -.830563317E+02 -.827306947E+02 -.823935503E+02 -.820502977E+02 -.817094230E+02 -.813837443E+02 -.810921143E+02 -.808617357E+02 -.807312933E+02 -.807551604E+02 -.810089934E+02 -.815970690E+02 -.826617021E+02 -.843949342E+02 -.870522178E+02 -.909667256E+02 -.965605421E+02 -.104344233E+03 -.114887256E+03 -.128725724E+03 -.146148679E+03 -.166772430E+03 -.188801881E+03 -.207999747E+03 -.217013569E+03 -.207998927E+03 -.188800240E+03 -.166769964E+03 -.146145384E+03 -.128721593E+03 -.114882281E+03 -.104338404E+03 -.965538485E+02 -.909591538E+02 -.870437529E+02 -.843855593E+02 -.826513985E+02 -.815858159E+02 -.809967680E+02 -.807419378E+02 -.807170463E+02 -.808464350E+02 -.810757281E+02 -.813662385E+02 -.816907612E+02 -.820304409E+02 -.823724572E+02 -.827083217E+02 -.830326330E+02 -.833421683E+02 -.836352250E+02 -.839111446E+02 -.841699703E+02 -.844122022E+02 -.846386240E+02 -.848501793E+02 -.850478866E+02 -.852327791E+02 -.854058630E+02 -.855680887E+02 -.857203294E+02 -.858633647E+02 -.859978654E+02 -.861243783E+02 -.862433076E+02 -.863548912E+02 -.864591693E+02 -.865559419E+02 -.866447120E+02 -.867246087E+02 -.867942854E+02 -.868517829E+02 -.868943490E+02 -.869181991E+02 -.869181991E+02
 -.869183370E+02 -.869183370E+02 -.868945692E+02 -.868521868E+02 -.867950022E+02 -.867258034E+02 -.866465934E+02 -.865587726E+02 -.864632764E+02 -.863606798E+02 -.862512771E+02 -.861351425E+02 -.860121776E+02 -.858821486E+02 -.857447180E+02 -.855994724E+02 -.854459498E+02 -.852836696E+02 -.851121674E+02 -.849310399E+02 -.847400020E+02 -.845389645E+02 -.843281378E+02 -.841081710E+02 -.838803406E+02 -.836468018E+02 -.834109248E+02 -.831777423E+02 -.829545391E+02 -.827516272E+02 -.825833546E+02 -.824694055E+02 -.824364568E+02 -.825202521E+02 -.827681409E+02 -.832420847E+02 -.840220374E+02 -.852094191E+02 -.869300694E+02 -.893354906E+02 -.926002656E+02 -.969121220E+02 -.102449163E+03 -.109336515E+03 -.117573019E+03 -.126920517E+03 -.136760030E+03 -.145953342E+03 -.152822783E+03 -.155482067E+03 -.152821982E+03 -.145951738E+03 -.136757620E+03 -.126917297E+03 -.117568982E+03 -.109331654E+03 -.102443470E+03 -.969055840E+02 -.925928711E+02 -.893272253E+02 -.869209174E+02 -.851993627E+02 -.840110569E+02 -.832301586E+02 -.827552456E+02 -.825063620E+02 -.824215443E+02 -.824534407E+02 -.825663055E+02 -.827334595E+02 -.829352162E+02 -.831572255E+02 -.833891734E+02 -.836237730E+02 -.838559902E+02 -.840824534E+02 -.843010069E+02 -.845103745E+02 -.847099084E+02 -.848994016E+02 -.850789488E+02 -.852488435E+02 -.854095021E+02 -.855614072E+02 -.857050656E+02 -.858409753E+02 -.859695993E+02 -.860913423E+02 -.862065287E+02 -.863153791E+02 -.864179823E+02 -.865142618E+02 -.866039320E+02 -.866864417E+02 -.867608998E+02 -.868259771E+02 -.868797767E+02 -.869196632E+02 -.869420370E+02 -.869420370E+02
 -.869530311E+02 -.869530311E+02 -.869314066E+02 -.868929118E+02 -.868410873E+02 -.867785475E+02 -.867072008E+02 -.866284161E+02 -.865431509E+02 -.864520492E+02 -.863555171E+02 -.862537821E+02 -.861469410E+02 -.860349989E+02 -.859179044E+02 -.857955825E+02 -.856679673E+02 -.855350393E+02 -.853968679E+02 -.852536639E+02 -.851058447E+02 -.849541180E+02 -.847995888E+02 -.846438971E+02 -.844893941E+02 -.843393683E+02 -.841983326E+02 -.840723868E+02 -.839696709E+02 -.839009256E+02 -.838801745E+02 -.839255372E+02 -.840601723E+02 -.843133267E+02 -.847214305E+02 -.853291139E+02 -.861899261E+02 -.873663896E+02 -.889288137E+02 -.909520172E+02 -.935087824E+02 -.966585517E+02 -.100429755E+03 -.104794582E+03 -.109636617E+03 -.114715537E+03 -.119640079E+03 -.123870974E+03 -.126786060E+03 -.127837390E+03 -.126785284E+03 -.123869421E+03 -.119637746E+03 -.114712420E+03 -.109632710E+03 -.104789878E+03 -.100424246E+03 -.966522269E+02 -.935016305E+02 -.909440252E+02 -.889199669E+02 -.873566715E+02 -.861793186E+02 -.853175971E+02 -.847089829E+02 -.842999248E+02 -.840457905E+02 -.839101482E+02 -.838637490E+02 -.838834323E+02 -.839510765E+02 -.840526561E+02 -.841774286E+02 -.843172524E+02 -.844660263E+02 -.846192366E+02 -.847735944E+02 -.849267489E+02 -.850770619E+02 -.852234315E+02 -.853651555E+02 -.855018247E+02 -.856332405E+02 -.857593511E+02 -.858802003E+02 -.859958875E+02 -.861065338E+02 -.862122529E+02 -.863131230E+02 -.864091598E+02 -.865002852E+02 -.865862923E+02 -.866668013E+02 -.867412050E+02 -.868085973E+02 -.868676820E+02 -.869166520E+02 -.869530319E+02 -.869734709E+02 -.869734709E+02
 -.869941240E+02 -.869941240E+02 -.869750169E+02 -.869410790E+02 -.868955204E+02 -.868407398E+02 -.867785196E+02 -.867101748E+02 -.866366685E+02 -.865587006E+02 -.864767782E+02 -.863912711E+02 -.863024582E+02 -.862105669E+02 -.861158090E+02 -.860184153E+02 -.859186710E+02 -.858169551E+02 -.857137848E+02 -.856098685E+02 -.855061696E+02 -.854039846E+02 -.853050392E+02 -.852116059E+02 -.851266485E+02 -.850539976E+02 -.849985621E+02 -.849665806E+02 -.849659162E+02 -.850063930E+02 -.851001689E+02 -.852621302E+02 -.855102778E+02 -.858660568E+02 -.863545471E+02 -.870043959E+02 -.878473146E+02 -.889169004E+02 -.902464714E+02 -.918655454E+02 -.937945809E+02 -.960376879E+02 -.985733104E+02 -.101343491E+03 -.104243401E+03 -.107114396E+03 -.109745683E+03 -.111890990E+03 -.113305368E+03 -.113800742E+03 -.113304624E+03 -.111889501E+03 -.109743447E+03 -.107111407E+03 -.104239656E+03 -.101338983E+03 -.985680317E+02 -.960316295E+02 -.937877323E+02 -.918578949E+02 -.902380056E+02 -.889076046E+02 -.878371726E+02 -.869933900E+02 -.863426578E+02 -.858532631E+02 -.854965571E+02 -.852474582E+02 -.850845196E+02 -.849897387E+02 -.849482275E+02 -.849478265E+02 -.849787102E+02 -.850330144E+02 -.851044992E+02 -.851882552E+02 -.852804519E+02 -.853781261E+02 -.854790070E+02 -.855813725E+02 -.856839311E+02 -.857857273E+02 -.858860643E+02 -.859844410E+02 -.860805009E+02 -.861739894E+02 -.862647173E+02 -.863525291E+02 -.864372725E+02 -.865187691E+02 -.865967825E+02 -.866709828E+02 -.867409046E+02 -.868058946E+02 -.868650465E+02 -.869171169E+02 -.869604166E+02 -.869926693E+02 -.870108267E+02 -.870108267E+02
 -.870395288E+02 -.870395288E+02 -.870231763E+02 -.869942126E+02 -.869554724E+02 -.869091030E+02 -.868567308E+02 -.867995912E+02 -.867386285E+02 -.866745746E+02 -.866080112E+02 -.865394204E+02 -.864692277E+02 -.863978387E+02 -.863256737E+02 -.862532005E+02 -.861809691E+02 -.861096481E+02 -.860400663E+02 -.859732590E+02 -.859105237E+02 -.858534839E+02 -.858041649E+02 -.857650820E+02 -.857393439E+02 -.857307698E+02 -.857440235E+02 -.857847587E+02 -.858597758E+02 -.859771782E+02 -.861465183E+02 -.863789098E+02 -.866870775E+02 -.870853005E+02 -.875891875E+02 -.882152100E+02 -.889798936E+02 -.898985612E+02 -.909835131E+02 -.922415562E+02 -.936708555E+02 -.952572089E+02 -.969700653E+02 -.987589197E+02 -.100551120E+03 -.102252510E+03 -.103752531E+03 -.104935026E+03 -.105694722E+03 -.105956818E+03 -.105694016E+03 -.104933612E+03 -.103750408E+03 -.102249674E+03 -.100547566E+03 -.987546431E+02 -.969650590E+02 -.952514649E+02 -.936643647E+02 -.922343083E+02 -.909754965E+02 -.898897632E+02 -.889703001E+02 -.882048054E+02 -.875779552E+02 -.870732223E+02 -.866741340E+02 -.863650801E+02 -.861317802E+02 -.859615081E+02 -.858431488E+02 -.857671487E+02 -.857254032E+02 -.857111113E+02 -.857186183E+02 -.857432604E+02 -.857812185E+02 -.858293852E+02 -.858852469E+02 -.859467818E+02 -.860123713E+02 -.860807256E+02 -.861508196E+02 -.862218395E+02 -.862931368E+02 -.863641889E+02 -.864345648E+02 -.865038936E+02 -.865718355E+02 -.866380524E+02 -.867021777E+02 -.867637827E+02 -.868223371E+02 -.868771619E+02 -.869273711E+02 -.869717969E+02 -.870088947E+02 -.870366201E+02 -.870522690E+02 -.870522690E+02
 -.870871739E+02 -.870871739E+02 -.870736811E+02 -.870498670E+02 -.870181615E+02 -.869804327E+02 -.869381257E+02 -.868923701E+02 -.868440642E+02 -.867939416E+02 -.867426241E+02 -.866906664E+02 -.866385927E+02 -.865869297E+02 -.865362374E+02 -.864871380E+02 -.864403460E+02 -.863966995E+02 -.863571943E+02 -.863230212E+02 -.862956085E+02 -.862766685E+02 -.862682505E+02 -.862727981E+02 -.862932131E+02 -.863329216E+02 -.863959426E+02 -.864869535E+02 -.866113471E+02 -.867752710E+02 -.869856371E+02 -.872500835E+02 -.875768673E+02 -.879746611E+02 -.884522175E+02 -.890178675E+02 -.896788123E+02 -.904401780E+02 -.913038172E+02 -.922668728E+02 -.933201752E+02 -.944466180E+02 -.956197611E+02 -.968030227E+02 -.979499206E+02 -.990058529E+02 -.999118055E+02 -.100610048E+03 -.101051300E+03 -.101202123E+03 -.101050637E+03 -.100608720E+03 -.999098111E+02 -.990031893E+02 -.979465841E+02 -.967990085E+02 -.956150634E+02 -.944412303E+02 -.933140898E+02 -.922600809E+02 -.912963092E+02 -.904319432E+02 -.896698389E+02 -.890081427E+02 -.884417274E+02 -.879633907E+02 -.875648006E+02 -.872372033E+02 -.869719255E+02 -.867607087E+02 -.865959140E+02 -.864706288E+02 -.863787047E+02 -.863147484E+02 -.862740822E+02 -.862526873E+02 -.862471381E+02 -.862545343E+02 -.862724342E+02 -.862987920E+02 -.863319001E+02 -.863703373E+02 -.864129221E+02 -.864586721E+02 -.865067667E+02 -.865565153E+02 -.866073274E+02 -.866586854E+02 -.867101181E+02 -.867611749E+02 -.868113981E+02 -.868602930E+02 -.869072934E+02 -.869517200E+02 -.869927301E+02 -.870292545E+02 -.870599164E+02 -.870829284E+02 -.870959591E+02 -.870959591E+02
 -.871351546E+02 -.871351546E+02 -.871245086E+02 -.871058060E+02 -.870810569E+02 -.870518333E+02 -.870193791E+02 -.869846953E+02 -.869486079E+02 -.869118214E+02 -.868749621E+02 -.868386147E+02 -.868033530E+02 -.867697668E+02 -.867384876E+02 -.867102123E+02 -.866857271E+02 -.866659320E+02 -.866518663E+02 -.866447354E+02 -.866459398E+02 -.866571053E+02 -.866801143E+02 -.867171381E+02 -.867706685E+02 -.868435459E+02 -.869389827E+02 -.870605764E+02 -.872123080E+02 -.873985177E+02 -.876238506E+02 -.878931590E+02 -.882113511E+02 -.885831703E+02 -.890128921E+02 -.895039248E+02 -.900583074E+02 -.906761050E+02 -.913547194E+02 -.920881512E+02 -.928662825E+02 -.936742823E+02 -.944922717E+02 -.952954170E+02 -.960546212E+02 -.967379520E+02 -.973128495E+02 -.977489993E+02 -.980215429E+02 -.981140950E+02 -.980209264E+02 -.977477655E+02 -.973109969E+02 -.967354783E+02 -.960515234E+02 -.952916912E+02 -.944879134E+02 -.936692861E+02 -.928606423E+02 -.920818601E+02 -.913477696E+02 -.906684880E+02 -.900500139E+02 -.894949447E+02 -.890032145E+02 -.885727836E+02 -.882002428E+02 -.878813160E+02 -.876112591E+02 -.873851632E+02 -.871981753E+02 -.870456502E+02 -.869232471E+02 -.868269850E+02 -.867532665E+02 -.866988797E+02 -.866609851E+02 -.866370925E+02 -.866250329E+02 -.866229269E+02 -.866291536E+02 -.866423187E+02 -.866612252E+02 -.866848453E+02 -.867122942E+02 -.867428058E+02 -.867757096E+02 -.868104090E+02 -.868463596E+02 -.868830473E+02 -.869199653E+02 -.869565887E+02 -.869923456E+02 -.870265827E+02 -.870585238E+02 -.870872180E+02 -.871114745E+02 -.871297791E+02 -.871401876E+02 -.871401876E+02
 -.871818387E+02 -.871818387E+02 -.871739294E+02 -.871601256E+02 -.871420170E+02 -.871208730E+02 -.870977237E+02 -.870734246E+02 -.870487069E+02 -.870242191E+02 -.870005596E+02 -.869783053E+02 -.869580353E+02 -.869403517E+02 -.869258996E+02 -.869153845E+02 -.869095904E+02 -.869093968E+02 -.869157961E+02 -.869299104E+02 -.869530093E+02 -.869865260E+02 -.870320723E+02 -.870914523E+02 -.871666715E+02 -.872599410E+02 -.873736734E+02 -.875104678E+02 -.876730798E+02 -.878643721E+02 -.880872402E+02 -.883445072E+02 -.886387831E+02 -.889722817E+02 -.893465923E+02 -.897624054E+02 -.902191961E+02 -.907148755E+02 -.912454312E+02 -.918045888E+02 -.923835377E+02 -.929707804E+02 -.935521693E+02 -.941111999E+02 -.946296143E+02 -.950883381E+02 -.954687267E+02 -.957540240E+02 -.959308686E+02 -.959906244E+02 -.959303026E+02 -.957528914E+02 -.954670264E+02 -.950860683E+02 -.946267727E+02 -.941077837E+02 -.935481750E+02 -.929662041E+02 -.923783747E+02 -.917988340E+02 -.912390789E+02 -.907079194E+02 -.902116296E+02 -.897542210E+02 -.893377822E+02 -.889628376E+02 -.886286963E+02 -.883337685E+02 -.880758401E+02 -.878523008E+02 -.876603272E+02 -.874970239E+02 -.873595282E+02 -.872450848E+02 -.871510950E+02 -.870751470E+02 -.870150310E+02 -.869687432E+02 -.869344819E+02 -.869106383E+02 -.868957836E+02 -.868886540E+02 -.868881345E+02 -.868932425E+02 -.869031111E+02 -.869169727E+02 -.869341429E+02 -.869540042E+02 -.869759898E+02 -.869995665E+02 -.870242168E+02 -.870494185E+02 -.870746223E+02 -.870992245E+02 -.871225350E+02 -.871437366E+02 -.871618356E+02 -.871755982E+02 -.871834694E+02 -.871834694E+02
 -.872259253E+02 -.872259253E+02 -.872205687E+02 -.872113196E+02 -.871993598E+02 -.871856589E+02 -.871710296E+02 -.871561707E+02 -.871417032E+02 -.871281981E+02 -.871162004E+02 -.871062488E+02 -.870988927E+02 -.870947075E+02 -.870943078E+02 -.870983601E+02 -.871075944E+02 -.871228153E+02 -.871449116E+02 -.871748664E+02 -.872137647E+02 -.872628000E+02 -.873232786E+02 -.873966201E+02 -.874843541E+02 -.875881106E+02 -.877096028E+02 -.878506005E+02 -.880128912E+02 -.881982267E+02 -.884082527E+02 -.886444187E+02 -.889078673E+02 -.891993006E+02 -.895188260E+02 -.898657837E+02 -.902385630E+02 -.906344179E+02 -.910492973E+02 -.914777112E+02 -.919126567E+02 -.923456346E+02 -.927667824E+02 -.931651495E+02 -.935291263E+02 -.938470223E+02 -.941077637E+02 -.943016537E+02 -.944211150E+02 -.944613178E+02 -.944206022E+02 -.943006276E+02 -.941062235E+02 -.938449669E+02 -.935265541E+02 -.931620586E+02 -.927631705E+02 -.923414991E+02 -.919079946E+02 -.914725190E+02 -.910435715E+02 -.906281543E+02 -.902317574E+02 -.898584316E+02 -.895109226E+02 -.891908408E+02 -.888988460E+02 -.886348307E+02 -.883980927E+02 -.881874895E+02 -.880015717E+02 -.878386939E+02 -.876971046E+02 -.875750171E+02 -.874706623E+02 -.873823282E+02 -.873083860E+02 -.872473082E+02 -.871976775E+02 -.871581907E+02 -.871276582E+02 -.871049999E+02 -.870892391E+02 -.870794946E+02 -.870749721E+02 -.870749542E+02 -.870787905E+02 -.870858867E+02 -.870956933E+02 -.871076936E+02 -.871213904E+02 -.871362917E+02 -.871518936E+02 -.871676609E+02 -.871830037E+02 -.871972486E+02 -.872096034E+02 -.872191123E+02 -.872246001E+02 -.872246001E+02
 -.872664613E+02 -.872664613E+02 -.872634224E+02 -.872582950E+02 -.872518758E+02 -.872448469E+02 -.872378063E+02 -.872312931E+02 -.872258084E+02 -.872218322E+02 -.872198380E+02 -.872203048E+02 -.872237282E+02 -.872306294E+02 -.872415640E+02 -.872571290E+02 -.872779698E+02 -.873047860E+02 -.873383356E+02 -.873794393E+02 -.874289818E+02 -.874879118E+02 -.875572397E+02 -.876380314E+02 -.877313979E+02 -.878384806E+02 -.879604296E+02 -.880983750E+02 -.882533898E+02 -.884264427E+02 -.886183407E+02 -.888296609E+02 -.890606705E+02 -.893112378E+02 -.895807350E+02 -.898679372E+02 -.901709233E+02 -.904869872E+02 -.908125680E+02 -.911432123E+02 -.914735820E+02 -.917975182E+02 -.921081757E+02 -.923982319E+02 -.926601715E+02 -.928866364E+02 -.930708216E+02 -.932068841E+02 -.932903264E+02 -.933183112E+02 -.932898684E+02 -.932059679E+02 -.930694468E+02 -.928848024E+02 -.926578774E+02 -.923954769E+02 -.921049585E+02 -.917938374E+02 -.914694361E+02 -.911385998E+02 -.908074870E+02 -.904814360E+02 -.901649001E+02 -.898614399E+02 -.895737619E+02 -.893037870E+02 -.890527403E+02 -.888212498E+02 -.886094475E+02 -.884170665E+02 -.882435303E+02 -.880880322E+02 -.879496044E+02 -.878271748E+02 -.877196144E+02 -.876257743E+02 -.875445149E+02 -.874747271E+02 -.874153473E+02 -.873653681E+02 -.873238442E+02 -.872898950E+02 -.872627052E+02 -.872415228E+02 -.872256557E+02 -.872144678E+02 -.872073732E+02 -.872038301E+02 -.872033340E+02 -.872054099E+02 -.872096039E+02 -.872154737E+02 -.872225776E+02 -.872304618E+02 -.872386453E+02 -.872466020E+02 -.872537388E+02 -.872593684E+02 -.872626758E+02 -.872626758E+02
 -.873028254E+02 -.873028254E+02 -.873018391E+02 -.873003495E+02 -.872987993E+02 -.872976018E+02 -.872971501E+02 -.872978266E+02 -.873000098E+02 -.873040817E+02 -.873104337E+02 -.873194727E+02 -.873316255E+02 -.873473437E+02 -.873671076E+02 -.873914295E+02 -.874208563E+02 -.874559715E+02 -.874973960E+02 -.875457876E+02 -.876018392E+02 -.876662751E+02 -.877398443E+02 -.878233121E+02 -.879174474E+02 -.880230067E+02 -.881407130E+02 -.882712304E+02 -.884151328E+02 -.885728663E+02 -.887447070E+02 -.889307119E+02 -.891306659E+02 -.893440257E+02 -.895698616E+02 -.898068029E+02 -.900529886E+02 -.903060298E+02 -.905629898E+02 -.908203869E+02 -.910742285E+02 -.913200792E+02 -.915531688E+02 -.917685397E+02 -.919612310E+02 -.921264911E+02 -.922600064E+02 -.923581287E+02 -.924180825E+02 -.924381302E+02 -.924176803E+02 -.923573244E+02 -.922587998E+02 -.921248822E+02 -.919592197E+02 -.917661258E+02 -.915503522E+02 -.913168599E+02 -.910706064E+02 -.908163620E+02 -.905585621E+02 -.903011997E+02 -.900477564E+02 -.898011693E+02 -.895638275E+02 -.893375921E+02 -.891238345E+02 -.889234846E+02 -.887370863E+02 -.885648555E+02 -.884067356E+02 -.882624516E+02 -.881315582E+02 -.880134828E+02 -.879075626E+02 -.878130759E+02 -.877292682E+02 -.876553724E+02 -.875906257E+02 -.875342815E+02 -.874856188E+02 -.874439480E+02 -.874086153E+02 -.873790043E+02 -.873545367E+02 -.873346715E+02 -.873189031E+02 -.873067587E+02 -.872977953E+02 -.872915954E+02 -.872877630E+02 -.872859179E+02 -.872856907E+02 -.872867157E+02 -.872886242E+02 -.872910354E+02 -.872935471E+02 -.872957241E+02 -.872970846E+02 -.872970846E+02
 -.873346900E+02 -.873346900E+02 -.873354789E+02 -.873371244E+02 -.873397512E+02 -.873435280E+02 -.873486584E+02 -.873553757E+02 -.873639387E+02 -.873746306E+02 -.873877571E+02 -.874036472E+02 -.874226527E+02 -.874451490E+02 -.874715351E+02 -.875022341E+02 -.875376928E+02 -.875783807E+02 -.876247882E+02 -.876774241E+02 -.877368115E+02 -.878034819E+02 -.878779681E+02 -.879607941E+02 -.880524636E+02 -.881534445E+02 -.882641518E+02 -.883849259E+02 -.885160087E+02 -.886575163E+02 -.888094086E+02 -.889714567E+02 -.891432094E+02 -.893239593E+02 -.895127108E+02 -.897081520E+02 -.899086341E+02 -.901121594E+02 -.903163837E+02 -.905186336E+02 -.907159443E+02 -.909051172E+02 -.910828003E+02 -.912455885E+02 -.913901423E+02 -.915133182E+02 -.916123042E+02 -.916847505E+02 -.917288851E+02 -.917436060E+02 -.917285390E+02 -.916840583E+02 -.916112663E+02 -.915119349E+02 -.913884142E+02 -.912435163E+02 -.910803848E+02 -.909023596E+02 -.907128457E+02 -.905151957E+02 -.903126082E+02 -.901080486E+02 -.899041904E+02 -.897033783E+02 -.895076105E+02 -.893185363E+02 -.891374681E+02 -.889654023E+02 -.888030470E+02 -.886508543E+02 -.885090539E+02 -.883776871E+02 -.882566390E+02 -.881456689E+02 -.880444379E+02 -.879525328E+02 -.878694873E+02 -.877947998E+02 -.877279484E+02 -.876684027E+02 -.876156337E+02 -.875691211E+02 -.875283590E+02 -.874928598E+02 -.874621570E+02 -.874358067E+02 -.874133885E+02 -.873945052E+02 -.873787827E+02 -.873658688E+02 -.873554323E+02 -.873471617E+02 -.873407638E+02 -.873359631E+02 -.873325009E+02 -.873301352E+02 -.873286417E+02 -.873278162E+02 -.873274782E+02 -.873274782E+02
 -.873619718E+02 -.873619718E+02 -.873642600E+02 -.873685436E+02 -.873746685E+02 -.873825863E+02 -.873923295E+02 -.874039943E+02 -.874177274E+02 -.874337165E+02 -.874521834E+02 -.874733793E+02 -.874975808E+02 -.875250870E+02 -.875562170E+02 -.875913080E+02 -.876307124E+02 -.876747953E+02 -.877239315E+02 -.877785007E+02 -.878388835E+02 -.879054546E+02 -.879785753E+02 -.880585849E+02 -.881457898E+02 -.882404510E+02 -.883427702E+02 -.884528732E+02 -.885707925E+02 -.886964478E+02 -.888296259E+02 -.889699598E+02 -.891169084E+02 -.892697370E+02 -.894275015E+02 -.895890356E+02 -.897529443E+02 -.899176051E+02 -.900811779E+02 -.902416263E+02 -.903967496E+02 -.905442288E+02 -.906816831E+02 -.908067385E+02 -.909171039E+02 -.910106529E+02 -.910855057E+02 -.911401062E+02 -.911732897E+02 -.911843354E+02 -.911729990E+02 -.911395250E+02 -.910846346E+02 -.910094928E+02 -.909156558E+02 -.908050039E+02 -.906796638E+02 -.905419268E+02 -.903941676E+02 -.902387671E+02 -.900780449E+02 -.899142020E+02 -.897492756E+02 -.895851063E+02 -.894233172E+02 -.892653039E+02 -.891122336E+02 -.889650513E+02 -.888244925E+02 -.886910993E+02 -.885652401E+02 -.884471291E+02 -.883368480E+02 -.882343657E+02 -.881395580E+02 -.880522249E+02 -.879721072E+02 -.878989005E+02 -.878322675E+02 -.877718487E+02 -.877172716E+02 -.876681578E+02 -.876241290E+02 -.875848122E+02 -.875498431E+02 -.875188694E+02 -.874915530E+02 -.874675719E+02 -.874466216E+02 -.874284168E+02 -.874126928E+02 -.873992075E+02 -.873877440E+02 -.873781139E+02 -.873701630E+02 -.873637776E+02 -.873588951E+02 -.873555176E+02 -.873537309E+02 -.873537309E+02
 -.873847777E+02 -.873847777E+02 -.873883011E+02 -.873947498E+02 -.874037308E+02 -.874150074E+02 -.874284621E+02 -.874440686E+02 -.874618714E+02 -.874819702E+02 -.875045081E+02 -.875296626E+02 -.875576391E+02 -.875886650E+02 -.876229854E+02 -.876608589E+02 -.877025541E+02 -.877483453E+02 -.877985086E+02 -.878533176E+02 -.879130377E+02 -.879779205E+02 -.880481971E+02 -.881240700E+02 -.882057046E+02 -.882932191E+02 -.883866736E+02 -.884860589E+02 -.885912830E+02 -.887021590E+02 -.888183915E+02 -.889395639E+02 -.890651270E+02 -.891943889E+02 -.893265072E+02 -.894604857E+02 -.895951748E+02 -.897292771E+02 -.898613602E+02 -.899898753E+02 -.901131840E+02 -.902295916E+02 -.903373878E+02 -.904348924E+02 -.905205054E+02 -.905927586E+02 -.906503664E+02 -.906922731E+02 -.907176932E+02 -.907261422E+02 -.907174566E+02 -.906918003E+02 -.906496582E+02 -.905918162E+02 -.905193306E+02 -.904334872E+02 -.903357547E+02 -.902277338E+02 -.901111050E+02 -.899875792E+02 -.898588518E+02 -.897265617E+02 -.895922583E+02 -.894573749E+02 -.893232096E+02 -.891909129E+02 -.890614820E+02 -.889357601E+02 -.888144403E+02 -.886980729E+02 -.885870759E+02 -.884817458E+02 -.883822712E+02 -.882887454E+02 -.882011795E+02 -.881195149E+02 -.880436351E+02 -.879733766E+02 -.879085387E+02 -.878488920E+02 -.877941864E+02 -.877441577E+02 -.876985333E+02 -.876570370E+02 -.876193938E+02 -.875853329E+02 -.875545913E+02 -.875269169E+02 -.875020716E+02 -.874798341E+02 -.874600037E+02 -.874424051E+02 -.874268934E+02 -.874133621E+02 -.874017524E+02 -.873920662E+02 -.873843841E+02 -.873788885E+02 -.873758951E+02 -.873758951E+02
 -.874033531E+02 -.874033531E+02 -.874078668E+02 -.874160434E+02 -.874272906E+02 -.874412128E+02 -.874575637E+02 -.874762108E+02 -.874971084E+02 -.875202774E+02 -.875457897E+02 -.875737563E+02 -.876043178E+02 -.876376372E+02 -.876738937E+02 -.877132774E+02 -.877559848E+02 -.878022142E+02 -.878521610E+02 -.879060135E+02 -.879639476E+02 -.880261217E+02 -.880926705E+02 -.881636990E+02 -.882392750E+02 -.883194223E+02 -.884041120E+02 -.884932545E+02 -.885866910E+02 -.886841849E+02 -.887854139E+02 -.888899625E+02 -.889973155E+02 -.891068539E+02 -.892178525E+02 -.893294799E+02 -.894408022E+02 -.895507907E+02 -.896583333E+02 -.897622504E+02 -.898613152E+02 -.899542785E+02 -.900398970E+02 -.901169643E+02 -.901843442E+02 -.902410037E+02 -.902860459E+02 -.903187385E+02 -.903385395E+02 -.903451158E+02 -.903383551E+02 -.903183703E+02 -.902854950E+02 -.902402716E+02 -.901834330E+02 -.901158767E+02 -.900386362E+02 -.899528484E+02 -.898597203E+02 -.897604958E+02 -.896564249E+02 -.895487351E+02 -.894386067E+02 -.893271528E+02 -.892154030E+02 -.891042920E+02 -.889946523E+02 -.888872104E+02 -.887825863E+02 -.886812964E+02 -.885837576E+02 -.884902937E+02 -.884011428E+02 -.883164652E+02 -.882363520E+02 -.881608339E+02 -.880898888E+02 -.880234504E+02 -.879614153E+02 -.879036502E+02 -.878499976E+02 -.878002823E+02 -.877543159E+02 -.877119019E+02 -.876728395E+02 -.876369280E+02 -.876039703E+02 -.875737765E+02 -.875461684E+02 -.875209834E+02 -.874980800E+02 -.874773441E+02 -.874586969E+02 -.874421054E+02 -.874275960E+02 -.874152720E+02 -.874053377E+02 -.873981292E+02 -.873941559E+02 -.873941559E+02
 -.874180358E+02 -.874180358E+02 -.874233180E+02 -.874328284E+02 -.874458129E+02 -.874617452E+02 -.874802717E+02 -.875011698E+02 -.875243168E+02 -.875496652E+02 -.875772246E+02 -.876070475E+02 -.876392178E+02 -.876738425E+02 -.877110442E+02 -.877509550E+02 -.877937115E+02 -.878394501E+02 -.878883019E+02 -.879403891E+02 -.879958195E+02 -.880546827E+02 -.881170447E+02 -.881829429E+02 -.882523807E+02 -.883253221E+02 -.884016856E+02 -.884813388E+02 -.885640927E+02 -.886496964E+02 -.887378323E+02 -.888281121E+02 -.889200738E+02 -.890131805E+02 -.891068206E+02 -.892003095E+02 -.892928952E+02 -.893837647E+02 -.894720540E+02 -.895568614E+02 -.896372622E+02 -.897123269E+02 -.897811411E+02 -.898428268E+02 -.898965644E+02 -.899416148E+02 -.899773404E+02 -.900032235E+02 -.900188826E+02 -.900240837E+02 -.900187482E+02 -.900029553E+02 -.899769395E+02 -.899410832E+02 -.898959045E+02 -.898420419E+02 -.897802349E+02 -.897113040E+02 -.896361277E+02 -.895556214E+02 -.894707152E+02 -.893823347E+02 -.892913827E+02 -.891987239E+02 -.891051722E+02 -.890114809E+02 -.889183355E+02 -.888263489E+02 -.887360593E+02 -.886479299E+02 -.885623504E+02 -.884796398E+02 -.884000506E+02 -.883237733E+02 -.882509419E+02 -.881816394E+02 -.881159035E+02 -.880537320E+02 -.879950889E+02 -.879399092E+02 -.878881039E+02 -.878395650E+02 -.877941695E+02 -.877517841E+02 -.877122687E+02 -.876754805E+02 -.876412782E+02 -.876095256E+02 -.875800970E+02 -.875528815E+02 -.875277903E+02 -.875047636E+02 -.874837812E+02 -.874648746E+02 -.874481440E+02 -.874337792E+02 -.874220885E+02 -.874135359E+02 -.874087902E+02 -.874087902E+02
 -.874292171E+02 -.874292171E+02 -.874350711E+02 -.874455675E+02 -.874598248E+02 -.874772123E+02 -.874972896E+02 -.875197604E+02 -.875444375E+02 -.875712158E+02 -.876000521E+02 -.876309489E+02 -.876639420E+02 -.876990910E+02 -.877364710E+02 -.877761664E+02 -.878182655E+02 -.878628552E+02 -.879100169E+02 -.879598223E+02 -.880123293E+02 -.880675779E+02 -.881255865E+02 -.881863476E+02 -.882498238E+02 -.883159438E+02 -.883845985E+02 -.884556367E+02 -.885288621E+02 -.886040299E+02 -.886808438E+02 -.887589549E+02 -.888379600E+02 -.889174020E+02 -.889967716E+02 -.890755100E+02 -.891530136E+02 -.892286401E+02 -.893017171E+02 -.893715516E+02 -.894374414E+02 -.894986884E+02 -.895546126E+02 -.896045666E+02 -.896479509E+02 -.896842282E+02 -.897129378E+02 -.897337074E+02 -.897462631E+02 -.897504380E+02 -.897461758E+02 -.897335333E+02 -.897126786E+02 -.896838857E+02 -.896475280E+02 -.896040669E+02 -.895540402E+02 -.894980485E+02 -.894367397E+02 -.893707948E+02 -.893009128E+02 -.892277967E+02 -.891521404E+02 -.890746175E+02 -.889958711E+02 -.889165061E+02 -.888370823E+02 -.887581104E+02 -.886800486E+02 -.886033015E+02 -.885282194E+02 -.884551000E+02 -.883841896E+02 -.883156861E+02 -.882497419E+02 -.881864679E+02 -.881259365E+02 -.880681865E+02 -.880132264E+02 -.879610383E+02 -.879115824E+02 -.878648001E+02 -.878206181E+02 -.877789520E+02 -.877397098E+02 -.877027957E+02 -.876681144E+02 -.876355748E+02 -.876050955E+02 -.875766103E+02 -.875500757E+02 -.875254790E+02 -.875028502E+02 -.874822759E+02 -.874639182E+02 -.874480390E+02 -.874350320E+02 -.874254644E+02 -.874201319E+02 -.874201319E+02
 -.874373107E+02 -.874373107E+02 -.874435656E+02 -.874547465E+02 -.874698757E+02 -.874882427E+02 -.875093389E+02 -.875328093E+02 -.875584147E+02 -.875860030E+02 -.876154872E+02 -.876468284E+02 -.876800224E+02 -.877150898E+02 -.877520670E+02 -.877910001E+02 -.878319387E+02 -.878749315E+02 -.879200221E+02 -.879672448E+02 -.880166213E+02 -.880681573E+02 -.881218394E+02 -.881776314E+02 -.882354721E+02 -.882952716E+02 -.883569090E+02 -.884202298E+02 -.884850437E+02 -.885511226E+02 -.886181998E+02 -.886859688E+02 -.887540837E+02 -.888221603E+02 -.888897777E+02 -.889564815E+02 -.890217877E+02 -.890851886E+02 -.891461586E+02 -.892041619E+02 -.892586617E+02 -.893091286E+02 -.893550514E+02 -.893959471E+02 -.894313712E+02 -.894609279E+02 -.894842790E+02 -.895011524E+02 -.895113489E+02 -.895147468E+02 -.895113055E+02 -.895010663E+02 -.894841517E+02 -.894607617E+02 -.894311691E+02 -.893957129E+02 -.893547897E+02 -.893088448E+02 -.892583622E+02 -.892038538E+02 -.891458499E+02 -.890848884E+02 -.890215060E+02 -.889562292E+02 -.888895671E+02 -.888220045E+02 -.887539972E+02 -.886859671E+02 -.886182999E+02 -.885513428E+02 -.884854035E+02 -.884207502E+02 -.883576124E+02 -.882961818E+02 -.882366144E+02 -.881790322E+02 -.881235264E+02 -.880701594E+02 -.880189677E+02 -.879699653E+02 -.879231462E+02 -.878784875E+02 -.878359525E+02 -.877954938E+02 -.877570570E+02 -.877205835E+02 -.876860149E+02 -.876532972E+02 -.876223857E+02 -.875932517E+02 -.875658895E+02 -.875403263E+02 -.875166338E+02 -.874949445E+02 -.874754713E+02 -.874585341E+02 -.874445941E+02 -.874342993E+02 -.874285432E+02 -.874285432E+02
 -.874427299E+02 -.874427299E+02 -.874492394E+02 -.874608479E+02 -.874765092E+02 -.874954541E+02 -.875171234E+02 -.875411172E+02 -.875671556E+02 -.875950491E+02 -.876246758E+02 -.876559631E+02 -.876888749E+02 -.877234000E+02 -.877595441E+02 -.877973228E+02 -.878367561E+02 -.878778636E+02 -.879206603E+02 -.879651538E+02 -.880113404E+02 -.880592027E+02 -.881087068E+02 -.881597999E+02 -.882124079E+02 -.882664335E+02 -.883217546E+02 -.883782218E+02 -.884356582E+02 -.884938577E+02 -.885525849E+02 -.886115752E+02 -.886705350E+02 -.887291437E+02 -.887870548E+02 -.888438995E+02 -.888992899E+02 -.889528230E+02 -.890040864E+02 -.890526636E+02 -.890981406E+02 -.891401127E+02 -.891781916E+02 -.892120130E+02 -.892412432E+02 -.892655868E+02 -.892847922E+02 -.892986579E+02 -.893070366E+02 -.893098384E+02 -.893070336E+02 -.892986529E+02 -.892847866E+02 -.892655830E+02 -.892412444E+02 -.892120232E+02 -.891782157E+02 -.891401564E+02 -.890982104E+02 -.890527670E+02 -.890042319E+02 -.889530199E+02 -.888995486E+02 -.888442315E+02 -.887874726E+02 -.887296609E+02 -.886711666E+02 -.886123370E+02 -.885534944E+02 -.884949333E+02 -.884369198E+02 -.883796907E+02 -.883234532E+02 -.882683858E+02 -.882146389E+02 -.881623359E+02 -.881115751E+02 -.880624313E+02 -.880149578E+02 -.879691885E+02 -.879251401E+02 -.878828146E+02 -.878422018E+02 -.878032821E+02 -.877660291E+02 -.877304134E+02 -.876964057E+02 -.876639817E+02 -.876331267E+02 -.876038423E+02 -.875761542E+02 -.875501218E+02 -.875258513E+02 -.875035116E+02 -.874833561E+02 -.874657498E+02 -.874512054E+02 -.874404312E+02 -.874343923E+02 -.874343923E+02
 -.874458706E+02 -.874458706E+02 -.874525118E+02 -.874643325E+02 -.874802420E+02 -.874994315E+02 -.875213061E+02 -.875454335E+02 -.875715033E+02 -.875992976E+02 -.876286672E+02 -.876595134E+02 -.876917745E+02 -.877254148E+02 -.877604158E+02 -.877967697E+02 -.878344738E+02 -.878735259E+02 -.879139206E+02 -.879556464E+02 -.879986823E+02 -.880429962E+02 -.880885419E+02 -.881352579E+02 -.881830650E+02 -.882318658E+02 -.882815422E+02 -.883319556E+02 -.883829455E+02 -.884343293E+02 -.884859022E+02 -.885374379E+02 -.885886892E+02 -.886393895E+02 -.886892545E+02 -.887379847E+02 -.887852683E+02 -.888307849E+02 -.888742091E+02 -.889152149E+02 -.889534810E+02 -.889886951E+02 -.890205596E+02 -.890487967E+02 -.890731534E+02 -.890934063E+02 -.891093662E+02 -.891208816E+02 -.891278424E+02 -.891301813E+02 -.891278764E+02 -.891209504E+02 -.891094714E+02 -.890935504E+02 -.890733396E+02 -.890490292E+02 -.890208433E+02 -.889890359E+02 -.889538857E+02 -.889156911E+02 -.888747654E+02 -.888314310E+02 -.887860147E+02 -.887388430E+02 -.886902374E+02 -.886405109E+02 -.885899640E+02 -.885388821E+02 -.884875333E+02 -.884361657E+02 -.883850072E+02 -.883342635E+02 -.882841186E+02 -.882347341E+02 -.881862499E+02 -.881387847E+02 -.880924373E+02 -.880472870E+02 -.880033956E+02 -.879608091E+02 -.879195585E+02 -.878796627E+02 -.878411302E+02 -.878039613E+02 -.877681509E+02 -.877336915E+02 -.877005765E+02 -.876688048E+02 -.876383857E+02 -.876093449E+02 -.875817331E+02 -.875556355E+02 -.875311853E+02 -.875085801E+02 -.874881037E+02 -.874701547E+02 -.874552832E+02 -.874442396E+02 -.874380375E+02 -.874380375E+02
 -.874471011E+02 -.874471011E+02 -.874537720E+02 -.874656271E+02 -.874815514E+02 -.875007129E+02 -.875224942E+02 -.875464411E+02 -.875722221E+02 -.875995986E+02 -.876284009E+02 -.876585106E+02 -.876898467E+02 -.877223544E+02 -.877559969E+02 -.877907488E+02 -.878265904E+02 -.878635038E+02 -.879014690E+02 -.879404614E+02 -.879804492E+02 -.880213908E+02 -.880632341E+02 -.881059137E+02 -.881493509E+02 -.881934515E+02 -.882381057E+02 -.882831873E+02 -.883285534E+02 -.883740442E+02 -.884194834E+02 -.884646788E+02 -.885094229E+02 -.885534946E+02 -.885966607E+02 -.886386777E+02 -.886792946E+02 -.887182552E+02 -.887553016E+02 -.887901774E+02 -.888226309E+02 -.888524195E+02 -.888793131E+02 -.889030977E+02 -.889235794E+02 -.889405876E+02 -.889539784E+02 -.889636366E+02 -.889694787E+02 -.889714540E+02 -.889695459E+02 -.889637717E+02 -.889541832E+02 -.889408646E+02 -.889239318E+02 -.889035297E+02 -.888798297E+02 -.888530266E+02 -.888233353E+02 -.887909868E+02 -.887562248E+02 -.887193017E+02 -.886804749E+02 -.886400036E+02 -.885981447E+02 -.885551505E+02 -.885112655E+02 -.884667241E+02 -.884217485E+02 -.883765473E+02 -.883313139E+02 -.882862257E+02 -.882414437E+02 -.881971118E+02 -.881533572E+02 -.881102906E+02 -.880680066E+02 -.880265845E+02 -.879860895E+02 -.879465733E+02 -.879080760E+02 -.878706271E+02 -.878342478E+02 -.877989525E+02 -.877647517E+02 -.877316541E+02 -.876996705E+02 -.876688177E+02 -.876391231E+02 -.876106318E+02 -.875834136E+02 -.875575738E+02 -.875332660E+02 -.875107090E+02 -.874902088E+02 -.874721872E+02 -.874572191E+02 -.874460812E+02 -.874398162E+02 -.874398162E+02
 -.874467552E+02 -.874467552E+02 -.874533728E+02 -.874651177E+02 -.874808680E+02 -.874997823E+02 -.875212317E+02 -.875447495E+02 -.875699908E+02 -.875967029E+02 -.876247021E+02 -.876538554E+02 -.876840677E+02 -.877152701E+02 -.877474122E+02 -.877804556E+02 -.878143685E+02 -.878491216E+02 -.878846853E+02 -.879210263E+02 -.879581058E+02 -.879958779E+02 -.880342875E+02 -.880732697E+02 -.881127484E+02 -.881526357E+02 -.881928312E+02 -.882332221E+02 -.882736824E+02 -.883140737E+02 -.883542449E+02 -.883940335E+02 -.884332659E+02 -.884717589E+02 -.885093208E+02 -.885457535E+02 -.885808541E+02 -.886144170E+02 -.886462369E+02 -.886761104E+02 -.887038395E+02 -.887292341E+02 -.887521146E+02 -.887723150E+02 -.887896851E+02 -.888040934E+02 -.888154292E+02 -.888236041E+02 -.888285541E+02 -.888302406E+02 -.888286507E+02 -.888237981E+02 -.888157223E+02 -.888044881E+02 -.887901846E+02 -.887729234E+02 -.887528370E+02 -.887300763E+02 -.887048083E+02 -.886772134E+02 -.886474827E+02 -.886158151E+02 -.885824148E+02 -.885474884E+02 -.885112423E+02 -.884738804E+02 -.884356020E+02 -.883965996E+02 -.883570577E+02 -.883171508E+02 -.882770427E+02 -.882368853E+02 -.881968181E+02 -.881569679E+02 -.881174485E+02 -.880783610E+02 -.880397936E+02 -.880018225E+02 -.879645126E+02 -.879279179E+02 -.878920831E+02 -.878570441E+02 -.878228305E+02 -.877894663E+02 -.877569728E+02 -.877253708E+02 -.876946839E+02 -.876649422E+02 -.876361872E+02 -.876084780E+02 -.875818994E+02 -.875565712E+02 -.875326619E+02 -.875104052E+02 -.874901216E+02 -.874722474E+02 -.874573713E+02 -.874462833E+02 -.874400381E+02 -.874400381E+02
 -.874451297E+02 -.874451297E+02 -.874516273E+02 -.874631467E+02 -.874785731E+02 -.874970667E+02 -.875179971E+02 -.875408926E+02 -.875654016E+02 -.875912631E+02 -.876182841E+02 -.876463223E+02 -.876752723E+02 -.877050553E+02 -.877356114E+02 -.877668928E+02 -.877988592E+02 -.878314739E+02 -.878647006E+02 -.878985008E+02 -.879328323E+02 -.879676470E+02 -.880028901E+02 -.880384988E+02 -.880744017E+02 -.881105181E+02 -.881467577E+02 -.881830204E+02 -.882191963E+02 -.882551660E+02 -.882908007E+02 -.883259632E+02 -.883605084E+02 -.883942844E+02 -.884271335E+02 -.884588941E+02 -.884894014E+02 -.885184901E+02 -.885459955E+02 -.885717556E+02 -.885956134E+02 -.886174189E+02 -.886370309E+02 -.886543195E+02 -.886691673E+02 -.886814722E+02 -.886911479E+02 -.886981262E+02 -.887023575E+02 -.887038120E+02 -.887024798E+02 -.886983716E+02 -.886915180E+02 -.886819694E+02 -.886697949E+02 -.886550815E+02 -.886379323E+02 -.886184653E+02 -.885968115E+02 -.885731128E+02 -.885475202E+02 -.885201917E+02 -.884912899E+02 -.884609805E+02 -.884294301E+02 -.883968040E+02 -.883632651E+02 -.883289720E+02 -.882940775E+02 -.882587277E+02 -.882230609E+02 -.881872066E+02 -.881512853E+02 -.881154075E+02 -.880796741E+02 -.880441759E+02 -.880089939E+02 -.879741994E+02 -.879398548E+02 -.879060139E+02 -.878727231E+02 -.878400218E+02 -.878079445E+02 -.877765216E+02 -.877457819E+02 -.877157546E+02 -.876864724E+02 -.876579752E+02 -.876303148E+02 -.876035608E+02 -.875778082E+02 -.875531874E+02 -.875298767E+02 -.875081192E+02 -.874882436E+02 -.874706931E+02 -.874560612E+02 -.874451396E+02 -.874389812E+02 -.874389812E+02
 -.874424840E+02 -.874424840E+02 -.874488093E+02 -.874600127E+02 -.874749980E+02 -.874929369E+02 -.875132047E+02 -.875353312E+02 -.875589636E+02 -.875838376E+02 -.876097552E+02 -.876365683E+02 -.876641650E+02 -.876924601E+02 -.877213870E+02 -.877508918E+02 -.877809285E+02 -.878114557E+02 -.878424329E+02 -.878738192E+02 -.879055706E+02 -.879376392E+02 -.879699719E+02 -.880025094E+02 -.880351857E+02 -.880679278E+02 -.881006551E+02 -.881332795E+02 -.881657056E+02 -.881978308E+02 -.882295456E+02 -.882607342E+02 -.882912753E+02 -.883210429E+02 -.883499069E+02 -.883777350E+02 -.884043931E+02 -.884297475E+02 -.884536653E+02 -.884760170E+02 -.884966772E+02 -.885155267E+02 -.885324537E+02 -.885473557E+02 -.885601404E+02 -.885707274E+02 -.885790495E+02 -.885850531E+02 -.885886995E+02 -.885899656E+02 -.885888438E+02 -.885853424E+02 -.885794855E+02 -.885713125E+02 -.885608775E+02 -.885482489E+02 -.885335078E+02 -.885167471E+02 -.884980704E+02 -.884775902E+02 -.884554266E+02 -.884317057E+02 -.884065581E+02 -.883801173E+02 -.883525182E+02 -.883238955E+02 -.882943828E+02 -.882641106E+02 -.882332062E+02 -.882017915E+02 -.881699834E+02 -.881378920E+02 -.881056208E+02 -.880732659E+02 -.880409159E+02 -.880086516E+02 -.879765464E+02 -.879446659E+02 -.879130689E+02 -.878818074E+02 -.878509273E+02 -.878204698E+02 -.877904716E+02 -.877609672E+02 -.877319901E+02 -.877035753E+02 -.876757619E+02 -.876485964E+02 -.876221379E+02 -.875964632E+02 -.875716743E+02 -.875479083E+02 -.875253493E+02 -.875042449E+02 -.874849270E+02 -.874678390E+02 -.874535715E+02 -.874429092E+02 -.874368912E+02 -.874368912E+02
 -.874390412E+02 -.874390412E+02 -.874451540E+02 -.874559721E+02 -.874704274E+02 -.874877102E+02 -.875072079E+02 -.875284573E+02 -.875511088E+02 -.875748985E+02 -.875996273E+02 -.876251441E+02 -.876513337E+02 -.876781069E+02 -.877053932E+02 -.877331349E+02 -.877612826E+02 -.877897919E+02 -.878186206E+02 -.878477264E+02 -.878770657E+02 -.879065918E+02 -.879362541E+02 -.879659975E+02 -.879957620E+02 -.880254817E+02 -.880550853E+02 -.880844959E+02 -.881136307E+02 -.881424017E+02 -.881707159E+02 -.881984756E+02 -.882255793E+02 -.882519222E+02 -.882773969E+02 -.883018945E+02 -.883253058E+02 -.883475216E+02 -.883684348E+02 -.883879407E+02 -.884059389E+02 -.884223340E+02 -.884370368E+02 -.884499658E+02 -.884610479E+02 -.884702196E+02 -.884774275E+02 -.884826297E+02 -.884857957E+02 -.884869072E+02 -.884859584E+02 -.884829559E+02 -.884779187E+02 -.884708780E+02 -.884618766E+02 -.884509686E+02 -.884382182E+02 -.884236992E+02 -.884074942E+02 -.883896929E+02 -.883703916E+02 -.883496915E+02 -.883276981E+02 -.883045194E+02 -.882802652E+02 -.882550458E+02 -.882289708E+02 -.882021484E+02 -.881746842E+02 -.881466805E+02 -.881182359E+02 -.880894439E+02 -.880603933E+02 -.880311673E+02 -.880018433E+02 -.879724929E+02 -.879431818E+02 -.879139698E+02 -.878849115E+02 -.878560558E+02 -.878274476E+02 -.877991276E+02 -.877711337E+02 -.877435024E+02 -.877162700E+02 -.876894751E+02 -.876631609E+02 -.876373784E+02 -.876121914E+02 -.875876812E+02 -.875639540E+02 -.875411504E+02 -.875194570E+02 -.874991221E+02 -.874804760E+02 -.874639574E+02 -.874501479E+02 -.874398170E+02 -.874339813E+02 -.874339813E+02
 -.874349909E+02 -.874349909E+02 -.874408609E+02 -.874512423E+02 -.874651018E+02 -.874816545E+02 -.875003047E+02 -.875206004E+02 -.875421989E+02 -.875648400E+02 -.875883260E+02 -.876125057E+02 -.876372629E+02 -.876625065E+02 -.876881641E+02 -.877141760E+02 -.877404910E+02 -.877670636E+02 -.877938510E+02 -.878208109E+02 -.878479008E+02 -.878750761E+02 -.879022895E+02 -.879294902E+02 -.879566238E+02 -.879836315E+02 -.880104506E+02 -.880370137E+02 -.880632494E+02 -.880890823E+02 -.881144334E+02 -.881392201E+02 -.881633573E+02 -.881867578E+02 -.882093325E+02 -.882309917E+02 -.882516457E+02 -.882712054E+02 -.882895837E+02 -.883066958E+02 -.883224606E+02 -.883368013E+02 -.883496463E+02 -.883609305E+02 -.883705955E+02 -.883785906E+02 -.883848734E+02 -.883894106E+02 -.883921781E+02 -.883931613E+02 -.883923558E+02 -.883897668E+02 -.883854095E+02 -.883793086E+02 -.883714985E+02 -.883620220E+02 -.883509306E+02 -.883382834E+02 -.883241463E+02 -.883085917E+02 -.882916970E+02 -.882735442E+02 -.882542186E+02 -.882338084E+02 -.882124032E+02 -.881900936E+02 -.881669700E+02 -.881431221E+02 -.881186381E+02 -.880936037E+02 -.880681019E+02 -.880422126E+02 -.880160117E+02 -.879895709E+02 -.879629579E+02 -.879362357E+02 -.879094628E+02 -.878826934E+02 -.878559772E+02 -.878293603E+02 -.878028850E+02 -.877765911E+02 -.877505164E+02 -.877246980E+02 -.876991736E+02 -.876739838E+02 -.876491742E+02 -.876247985E+02 -.876009229E+02 -.875776312E+02 -.875550318E+02 -.875332659E+02 -.875125199E+02 -.874930396E+02 -.874751501E+02 -.874592812E+02 -.874460003E+02 -.874360559E+02 -.874304346E+02 -.874304346E+02
 -.874304918E+02 -.874304918E+02 -.874360973E+02 -.874460051E+02 -.874592222E+02 -.874749931E+02 -.874927429E+02 -.875120339E+02 -.875325333E+02 -.875539871E+02 -.875762013E+02 -.875990268E+02 -.876223479E+02 -.876460736E+02 -.876701309E+02 -.876944597E+02 -.877190085E+02 -.877437316E+02 -.877685863E+02 -.877935318E+02 -.878185269E+02 -.878435295E+02 -.878684960E+02 -.878933799E+02 -.879181321E+02 -.879427005E+02 -.879670298E+02 -.879910612E+02 -.880147333E+02 -.880379812E+02 -.880607378E+02 -.880829334E+02 -.881044964E+02 -.881253539E+02 -.881454320E+02 -.881646563E+02 -.881829530E+02 -.882002491E+02 -.882164732E+02 -.882315564E+02 -.882454328E+02 -.882580403E+02 -.882693211E+02 -.882792226E+02 -.882876980E+02 -.882947065E+02 -.883002144E+02 -.883041949E+02 -.883066287E+02 -.883075043E+02 -.883068182E+02 -.883045745E+02 -.883007855E+02 -.882954712E+02 -.882886588E+02 -.882803830E+02 -.882706851E+02 -.882596128E+02 -.882472191E+02 -.882335627E+02 -.882187062E+02 -.882027163E+02 -.881856627E+02 -.881676174E+02 -.881486539E+02 -.881288471E+02 -.881082717E+02 -.880870023E+02 -.880651127E+02 -.880426748E+02 -.880197590E+02 -.879964330E+02 -.879727620E+02 -.879488078E+02 -.879246293E+02 -.879002818E+02 -.878758174E+02 -.878512846E+02 -.878267287E+02 -.878021922E+02 -.877777150E+02 -.877533351E+02 -.877290895E+02 -.877050148E+02 -.876811493E+02 -.876575341E+02 -.876342159E+02 -.876112497E+02 -.875887027E+02 -.875666595E+02 -.875452282E+02 -.875245494E+02 -.875048064E+02 -.874862403E+02 -.874691680E+02 -.874540068E+02 -.874413062E+02 -.874317890E+02 -.874264058E+02 -.874264058E+02
 -.874256752E+02 -.874256752E+02 -.874310015E+02 -.874404107E+02 -.874529546E+02 -.874679102E+02 -.874847262E+02 -.875029821E+02 -.875223568E+02 -.875426049E+02 -.875635376E+02 -.875850095E+02 -.876069069E+02 -.876291404E+02 -.876516376E+02 -.876743390E+02 -.876971935E+02 -.877201563E+02 -.877431857E+02 -.877662423E+02 -.877892872E+02 -.878122811E+02 -.878351836E+02 -.878579527E+02 -.878805442E+02 -.879029119E+02 -.879250071E+02 -.879467790E+02 -.879681740E+02 -.879891370E+02 -.880096105E+02 -.880295355E+02 -.880488519E+02 -.880674983E+02 -.880854133E+02 -.881025352E+02 -.881188027E+02 -.881341559E+02 -.881485360E+02 -.881618867E+02 -.881741542E+02 -.881852878E+02 -.881952408E+02 -.882039704E+02 -.882114389E+02 -.882176133E+02 -.882224664E+02 -.882259765E+02 -.882281284E+02 -.882289127E+02 -.882283265E+02 -.882263734E+02 -.882230633E+02 -.882184121E+02 -.882124421E+02 -.882051813E+02 -.881966630E+02 -.881869258E+02 -.881760130E+02 -.881639721E+02 -.881508543E+02 -.881367139E+02 -.881216082E+02 -.881055963E+02 -.880887389E+02 -.880710979E+02 -.880527354E+02 -.880337136E+02 -.880140944E+02 -.879939384E+02 -.879733052E+02 -.879522524E+02 -.879308358E+02 -.879091090E+02 -.878871230E+02 -.878649264E+02 -.878425652E+02 -.878200829E+02 -.877975205E+02 -.877749170E+02 -.877523095E+02 -.877297339E+02 -.877072258E+02 -.876848209E+02 -.876625570E+02 -.876404751E+02 -.876186219E+02 -.875970525E+02 -.875758339E+02 -.875550500E+02 -.875348075E+02 -.875152441E+02 -.874965389E+02 -.874789258E+02 -.874627114E+02 -.874482979E+02 -.874362138E+02 -.874271524E+02 -.874220243E+02 -.874220243E+02
 -.874206486E+02 -.874206486E+02 -.874256863E+02 -.874345818E+02 -.874464341E+02 -.874605553E+02 -.874764199E+02 -.874936263E+02 -.875118672E+02 -.875309066E+02 -.875505628E+02 -.875706952E+02 -.875911934E+02 -.876119702E+02 -.876329551E+02 -.876540897E+02 -.876753245E+02 -.876966156E+02 -.877179232E+02 -.877392097E+02 -.877604385E+02 -.877815731E+02 -.878025764E+02 -.878234105E+02 -.878440359E+02 -.878644115E+02 -.878844948E+02 -.879042411E+02 -.879236047E+02 -.879425377E+02 -.879609913E+02 -.879789155E+02 -.879962595E+02 -.880129716E+02 -.880290005E+02 -.880442948E+02 -.880588036E+02 -.880724772E+02 -.880852672E+02 -.880971274E+02 -.881080134E+02 -.881178840E+02 -.881267008E+02 -.881344292E+02 -.881410383E+02 -.881465014E+02 -.881507963E+02 -.881539057E+02 -.881558171E+02 -.881565229E+02 -.881560210E+02 -.881543142E+02 -.881514104E+02 -.881473229E+02 -.881420696E+02 -.881356732E+02 -.881281610E+02 -.881195644E+02 -.881099188E+02 -.880992629E+02 -.880876388E+02 -.880750912E+02 -.880616670E+02 -.880474151E+02 -.880323859E+02 -.880166307E+02 -.880002014E+02 -.879831500E+02 -.879655285E+02 -.879473881E+02 -.879287794E+02 -.879097515E+02 -.878903524E+02 -.878706281E+02 -.878506232E+02 -.878303802E+02 -.878099398E+02 -.877893407E+02 -.877686200E+02 -.877478133E+02 -.877269547E+02 -.877060782E+02 -.876852172E+02 -.876644064E+02 -.876436824E+02 -.876230855E+02 -.876026616E+02 -.875824649E+02 -.875625614E+02 -.875430332E+02 -.875239844E+02 -.875055488E+02 -.874878994E+02 -.874712616E+02 -.874559298E+02 -.874422894E+02 -.874308451E+02 -.874222586E+02 -.874173970E+02 -.874173970E+02
 -.874154984E+02 -.874154984E+02 -.874202428E+02 -.874286170E+02 -.874397693E+02 -.874530485E+02 -.874679563E+02 -.874841115E+02 -.875012215E+02 -.875190613E+02 -.875374571E+02 -.875562738E+02 -.875754055E+02 -.875947679E+02 -.876142928E+02 -.876339241E+02 -.876536137E+02 -.876733197E+02 -.876930041E+02 -.877126313E+02 -.877321672E+02 -.877515781E+02 -.877708303E+02 -.877898892E+02 -.878087198E+02 -.878272857E+02 -.878455494E+02 -.878634722E+02 -.878810143E+02 -.878981348E+02 -.879147917E+02 -.879309427E+02 -.879465445E+02 -.879615538E+02 -.879759274E+02 -.879896222E+02 -.880025960E+02 -.880148073E+02 -.880262163E+02 -.880367844E+02 -.880464752E+02 -.880552549E+02 -.880630919E+02 -.880699578E+02 -.880758273E+02 -.880806788E+02 -.880844940E+02 -.880872589E+02 -.880889632E+02 -.880896010E+02 -.880891703E+02 -.880876735E+02 -.880851173E+02 -.880815124E+02 -.880768733E+02 -.880712189E+02 -.880645713E+02 -.880569564E+02 -.880484031E+02 -.880389434E+02 -.880286118E+02 -.880174452E+02 -.880054825E+02 -.879927643E+02 -.879793324E+02 -.879652296E+02 -.879504994E+02 -.879351854E+02 -.879193315E+02 -.879029810E+02 -.878861769E+02 -.878689613E+02 -.878513753E+02 -.878334588E+02 -.878152504E+02 -.877967875E+02 -.877781060E+02 -.877592403E+02 -.877402239E+02 -.877210889E+02 -.877018671E+02 -.876825898E+02 -.876632886E+02 -.876439965E+02 -.876247488E+02 -.876055843E+02 -.875865477E+02 -.875676918E+02 -.875490806E+02 -.875307937E+02 -.875129317E+02 -.874956234E+02 -.874790348E+02 -.874633816E+02 -.874489447E+02 -.874360908E+02 -.874252997E+02 -.874171992E+02 -.874126109E+02 -.874126109E+02
 -.874102932E+02 -.874102932E+02 -.874147429E+02 -.874225945E+02 -.874330461E+02 -.874454845E+02 -.874594397E+02 -.874745516E+02 -.874905431E+02 -.875072011E+02 -.875243604E+02 -.875418924E+02 -.875596958E+02 -.875776901E+02 -.875958101E+02 -.876140018E+02 -.876322196E+02 -.876504234E+02 -.876685774E+02 -.876866481E+02 -.877046039E+02 -.877224138E+02 -.877400470E+02 -.877574727E+02 -.877746592E+02 -.877915746E+02 -.878081859E+02 -.878244593E+02 -.878403603E+02 -.878558537E+02 -.878709036E+02 -.878854737E+02 -.878995274E+02 -.879130281E+02 -.879259393E+02 -.879382250E+02 -.879498497E+02 -.879607789E+02 -.879709793E+02 -.879804190E+02 -.879890680E+02 -.879968981E+02 -.880038833E+02 -.880100003E+02 -.880152283E+02 -.880195494E+02 -.880229488E+02 -.880254149E+02 -.880269394E+02 -.880275173E+02 -.880271471E+02 -.880258309E+02 -.880235740E+02 -.880203853E+02 -.880162768E+02 -.880112639E+02 -.880053649E+02 -.879986011E+02 -.879909963E+02 -.879825771E+02 -.879733718E+02 -.879634113E+02 -.879527277E+02 -.879413548E+02 -.879293277E+02 -.879166820E+02 -.879034543E+02 -.878896814E+02 -.878754003E+02 -.878606480E+02 -.878454609E+02 -.878298752E+02 -.878139261E+02 -.877976483E+02 -.877810754E+02 -.877642401E+02 -.877471740E+02 -.877299079E+02 -.877124718E+02 -.876948949E+02 -.876772061E+02 -.876594344E+02 -.876416096E+02 -.876237627E+02 -.876059273E+02 -.875881406E+02 -.875704457E+02 -.875528932E+02 -.875355448E+02 -.875184770E+02 -.875017861E+02 -.874855952E+02 -.874700624E+02 -.874553929E+02 -.874418530E+02 -.874297900E+02 -.874196573E+02 -.874120477E+02 -.874077360E+02 -.874077360E+02
 -.874050865E+02 -.874050865E+02 -.874092430E+02 -.874165749E+02 -.874263313E+02 -.874379368E+02 -.874509506E+02 -.874650340E+02 -.874799265E+02 -.874954269E+02 -.875113792E+02 -.875276618E+02 -.875441788E+02 -.875608536E+02 -.875776243E+02 -.875944396E+02 -.876112563E+02 -.876280366E+02 -.876447468E+02 -.876613557E+02 -.876778341E+02 -.876941536E+02 -.877102862E+02 -.877262042E+02 -.877418794E+02 -.877572835E+02 -.877723875E+02 -.877871619E+02 -.878015768E+02 -.878156018E+02 -.878292060E+02 -.878423585E+02 -.878550281E+02 -.878671838E+02 -.878787946E+02 -.878898303E+02 -.879002610E+02 -.879100579E+02 -.879191931E+02 -.879276401E+02 -.879353738E+02 -.879423710E+02 -.879486100E+02 -.879540715E+02 -.879587384E+02 -.879625959E+02 -.879656318E+02 -.879678365E+02 -.879692033E+02 -.879697280E+02 -.879694094E+02 -.879682493E+02 -.879662521E+02 -.879634250E+02 -.879597781E+02 -.879553241E+02 -.879500780E+02 -.879440576E+02 -.879372826E+02 -.879297749E+02 -.879215583E+02 -.879126583E+02 -.879031018E+02 -.878929171E+02 -.878821334E+02 -.878707808E+02 -.878588901E+02 -.878464924E+02 -.878336191E+02 -.878203015E+02 -.878065710E+02 -.877924584E+02 -.877779943E+02 -.877632085E+02 -.877481304E+02 -.877327887E+02 -.877172112E+02 -.877014254E+02 -.876854581E+02 -.876693357E+02 -.876530847E+02 -.876367318E+02 -.876203045E+02 -.876038321E+02 -.875873463E+02 -.875708824E+02 -.875544815E+02 -.875381918E+02 -.875220723E+02 -.875061958E+02 -.874906538E+02 -.874755632E+02 -.874610739E+02 -.874473794E+02 -.874347311E+02 -.874234561E+02 -.874139809E+02 -.874068623E+02 -.874028276E+02 -.874028276E+02
 -.873999192E+02 -.873999192E+02 -.874037858E+02 -.874106047E+02 -.874196754E+02 -.874304611E+02 -.874425498E+02 -.874556248E+02 -.874694422E+02 -.874838135E+02 -.874985921E+02 -.875136636E+02 -.875289377E+02 -.875443422E+02 -.875598188E+02 -.875753191E+02 -.875908022E+02 -.876062329E+02 -.876215797E+02 -.876368137E+02 -.876519079E+02 -.876668364E+02 -.876815740E+02 -.876960956E+02 -.877103763E+02 -.877243908E+02 -.877381137E+02 -.877515193E+02 -.877645815E+02 -.877772741E+02 -.877895705E+02 -.878014443E+02 -.878128687E+02 -.878238174E+02 -.878342642E+02 -.878441835E+02 -.878535502E+02 -.878623399E+02 -.878705295E+02 -.878780965E+02 -.878850202E+02 -.878912810E+02 -.878968611E+02 -.879017444E+02 -.879059165E+02 -.879093654E+02 -.879120809E+02 -.879140551E+02 -.879152823E+02 -.879157592E+02 -.879154849E+02 -.879144607E+02 -.879126903E+02 -.879101798E+02 -.879069375E+02 -.879029739E+02 -.878983016E+02 -.878929353E+02 -.878868913E+02 -.878801881E+02 -.878728454E+02 -.878648846E+02 -.878563281E+02 -.878471997E+02 -.878375240E+02 -.878273263E+02 -.878166328E+02 -.878054696E+02 -.877938636E+02 -.877818415E+02 -.877694300E+02 -.877566557E+02 -.877435450E+02 -.877301239E+02 -.877164178E+02 -.877024519E+02 -.876882510E+02 -.876738392E+02 -.876592406E+02 -.876444792E+02 -.876295788E+02 -.876145642E+02 -.875994608E+02 -.875842957E+02 -.875690989E+02 -.875539035E+02 -.875387484E+02 -.875236793E+02 -.875087519E+02 -.874940352E+02 -.874796157E+02 -.874656034E+02 -.874521393E+02 -.874394056E+02 -.874276380E+02 -.874171428E+02 -.874083194E+02 -.874016881E+02 -.873979287E+02 -.873979287E+02
 -.873948213E+02 -.873948213E+02 -.873984029E+02 -.874047178E+02 -.874131157E+02 -.874230979E+02 -.874342814E+02 -.874463717E+02 -.874591414E+02 -.874724147E+02 -.874860549E+02 -.874999549E+02 -.875140303E+02 -.875282133E+02 -.875424494E+02 -.875566933E+02 -.875709068E+02 -.875850569E+02 -.875991144E+02 -.876130528E+02 -.876268473E+02 -.876404742E+02 -.876539108E+02 -.876671346E+02 -.876801233E+02 -.876928547E+02 -.877053064E+02 -.877174559E+02 -.877292805E+02 -.877407576E+02 -.877518642E+02 -.877625775E+02 -.877728748E+02 -.877827336E+02 -.877921316E+02 -.878010471E+02 -.878094590E+02 -.878173466E+02 -.878246904E+02 -.878314717E+02 -.878376730E+02 -.878432780E+02 -.878482718E+02 -.878526409E+02 -.878563734E+02 -.878594593E+02 -.878618900E+02 -.878636590E+02 -.878647617E+02 -.878651952E+02 -.878649588E+02 -.878640537E+02 -.878624829E+02 -.878602515E+02 -.878573664E+02 -.878538364E+02 -.878496720E+02 -.878448854E+02 -.878394904E+02 -.878335022E+02 -.878269375E+02 -.878198141E+02 -.878121510E+02 -.878039681E+02 -.877952863E+02 -.877861268E+02 -.877765119E+02 -.877664638E+02 -.877560054E+02 -.877451594E+02 -.877339489E+02 -.877223968E+02 -.877105258E+02 -.876983584E+02 -.876859170E+02 -.876732236E+02 -.876603000E+02 -.876471678E+02 -.876338483E+02 -.876203633E+02 -.876067344E+02 -.875929840E+02 -.875791358E+02 -.875652150E+02 -.875512491E+02 -.875372696E+02 -.875233127E+02 -.875094214E+02 -.874956482E+02 -.874820577E+02 -.874687311E+02 -.874557717E+02 -.874433113E+02 -.874315200E+02 -.874206178E+02 -.874108904E+02 -.874027094E+02 -.873965593E+02 -.873930718E+02 -.873930718E+02
 -.873898143E+02 -.873898143E+02 -.873931168E+02 -.873989383E+02 -.874066783E+02 -.874158758E+02 -.874261764E+02 -.874373076E+02 -.874490587E+02 -.874612667E+02 -.874738046E+02 -.874865730E+02 -.874994932E+02 -.875125024E+02 -.875255496E+02 -.875385927E+02 -.875515962E+02 -.875645297E+02 -.875773661E+02 -.875900811E+02 -.876026520E+02 -.876150573E+02 -.876272767E+02 -.876392898E+02 -.876510770E+02 -.876626186E+02 -.876738948E+02 -.876848860E+02 -.876955724E+02 -.877059345E+02 -.877159523E+02 -.877256064E+02 -.877348772E+02 -.877437455E+02 -.877521923E+02 -.877601992E+02 -.877677482E+02 -.877748221E+02 -.877814041E+02 -.877874787E+02 -.877930310E+02 -.877980474E+02 -.878025154E+02 -.878064238E+02 -.878097625E+02 -.878125232E+02 -.878146988E+02 -.878162837E+02 -.878172743E+02 -.878176680E+02 -.878174644E+02 -.878166643E+02 -.878152704E+02 -.878132868E+02 -.878107195E+02 -.878075756E+02 -.878038640E+02 -.877995950E+02 -.877947801E+02 -.877894320E+02 -.877835648E+02 -.877771935E+02 -.877703340E+02 -.877630033E+02 -.877552187E+02 -.877469986E+02 -.877383616E+02 -.877293268E+02 -.877199137E+02 -.877101417E+02 -.877000308E+02 -.876896004E+02 -.876788705E+02 -.876678605E+02 -.876565900E+02 -.876450782E+02 -.876333444E+02 -.876214077E+02 -.876092873E+02 -.875970025E+02 -.875845730E+02 -.875720194E+02 -.875593630E+02 -.875466273E+02 -.875338378E+02 -.875210236E+02 -.875082186E+02 -.874954629E+02 -.874828055E+02 -.874703067E+02 -.874580423E+02 -.874461082E+02 -.874346272E+02 -.874237573E+02 -.874137026E+02 -.874047281E+02 -.873971780E+02 -.873915007E+02 -.873882806E+02 -.873882806E+02
 -.873849123E+02 -.873849123E+02 -.873879421E+02 -.873932821E+02 -.874003804E+02 -.874088132E+02 -.874182545E+02 -.874284533E+02 -.874392158E+02 -.874503914E+02 -.874618631E+02 -.874735391E+02 -.874853466E+02 -.874972275E+02 -.875091347E+02 -.875210292E+02 -.875328785E+02 -.875446542E+02 -.875563317E+02 -.875678887E+02 -.875793046E+02 -.875905601E+02 -.876016366E+02 -.876125163E+02 -.876231815E+02 -.876336148E+02 -.876437989E+02 -.876537167E+02 -.876633509E+02 -.876726845E+02 -.876817005E+02 -.876903819E+02 -.876987121E+02 -.877066745E+02 -.877142530E+02 -.877214319E+02 -.877281960E+02 -.877345306E+02 -.877404216E+02 -.877458558E+02 -.877508207E+02 -.877553050E+02 -.877592979E+02 -.877627902E+02 -.877657734E+02 -.877682406E+02 -.877701857E+02 -.877716042E+02 -.877724929E+02 -.877728498E+02 -.877726745E+02 -.877719677E+02 -.877707316E+02 -.877689698E+02 -.877666871E+02 -.877638897E+02 -.877605849E+02 -.877567813E+02 -.877524888E+02 -.877477179E+02 -.877424805E+02 -.877367892E+02 -.877306576E+02 -.877240999E+02 -.877171309E+02 -.877097661E+02 -.877020213E+02 -.876939130E+02 -.876854576E+02 -.876766720E+02 -.876675732E+02 -.876581780E+02 -.876485037E+02 -.876385671E+02 -.876283854E+02 -.876179755E+02 -.876073542E+02 -.875965386E+02 -.875855457E+02 -.875743928E+02 -.875630977E+02 -.875516790E+02 -.875401563E+02 -.875285509E+02 -.875168865E+02 -.875051899E+02 -.874934924E+02 -.874818314E+02 -.874702521E+02 -.874588104E+02 -.874475766E+02 -.874366394E+02 -.874261123E+02 -.874161412E+02 -.874069145E+02 -.873986763E+02 -.873917437E+02 -.873865296E+02 -.873835717E+02 -.873835717E+02
 -.873801237E+02 -.873801237E+02 -.873828877E+02 -.873877585E+02 -.873942318E+02 -.874019205E+02 -.874105264E+02 -.874198199E+02 -.874296235E+02 -.874397994E+02 -.874502402E+02 -.874608616E+02 -.874715970E+02 -.874823929E+02 -.874932060E+02 -.875040006E+02 -.875147468E+02 -.875254188E+02 -.875359941E+02 -.875464522E+02 -.875567748E+02 -.875669442E+02 -.875769441E+02 -.875867583E+02 -.875963713E+02 -.876057678E+02 -.876149326E+02 -.876238507E+02 -.876325071E+02 -.876408870E+02 -.876489757E+02 -.876567587E+02 -.876642216E+02 -.876713503E+02 -.876781311E+02 -.876845505E+02 -.876905956E+02 -.876962539E+02 -.877015136E+02 -.877063634E+02 -.877107929E+02 -.877147923E+02 -.877183528E+02 -.877214665E+02 -.877241263E+02 -.877263263E+02 -.877280617E+02 -.877293284E+02 -.877301239E+02 -.877304464E+02 -.877302957E+02 -.877296723E+02 -.877285781E+02 -.877270161E+02 -.877249903E+02 -.877225060E+02 -.877195693E+02 -.877161874E+02 -.877123686E+02 -.877081219E+02 -.877034572E+02 -.876983852E+02 -.876929173E+02 -.876870656E+02 -.876808428E+02 -.876742618E+02 -.876673363E+02 -.876600802E+02 -.876525076E+02 -.876446330E+02 -.876364709E+02 -.876280360E+02 -.876193431E+02 -.876104070E+02 -.876012425E+02 -.875918643E+02 -.875822875E+02 -.875725269E+02 -.875625978E+02 -.875525155E+02 -.875422962E+02 -.875319564E+02 -.875215141E+02 -.875109887E+02 -.875004018E+02 -.874897780E+02 -.874791461E+02 -.874685405E+02 -.874580027E+02 -.874475844E+02 -.874373500E+02 -.874273811E+02 -.874177819E+02 -.874086863E+02 -.874002670E+02 -.873927476E+02 -.873864184E+02 -.873816572E+02 -.873789558E+02 -.873789558E+02
 -.873754522E+02 -.873754522E+02 -.873779572E+02 -.873823712E+02 -.873882365E+02 -.873952016E+02 -.874029959E+02 -.874114107E+02 -.874202846E+02 -.874294922E+02 -.874389360E+02 -.874485390E+02 -.874582405E+02 -.874679919E+02 -.874777537E+02 -.874874933E+02 -.874971835E+02 -.875068009E+02 -.875163251E+02 -.875257376E+02 -.875350219E+02 -.875441622E+02 -.875531439E+02 -.875619528E+02 -.875705751E+02 -.875789972E+02 -.875872060E+02 -.875951884E+02 -.876029313E+02 -.876104220E+02 -.876176477E+02 -.876245959E+02 -.876312544E+02 -.876376111E+02 -.876436542E+02 -.876493723E+02 -.876547543E+02 -.876597898E+02 -.876644686E+02 -.876687813E+02 -.876727190E+02 -.876762736E+02 -.876794375E+02 -.876822041E+02 -.876845675E+02 -.876865226E+02 -.876880655E+02 -.876891927E+02 -.876899022E+02 -.876901924E+02 -.876900630E+02 -.876895147E+02 -.876885490E+02 -.876871684E+02 -.876853762E+02 -.876831769E+02 -.876805757E+02 -.876775787E+02 -.876741927E+02 -.876704253E+02 -.876662851E+02 -.876617809E+02 -.876569225E+02 -.876517201E+02 -.876461843E+02 -.876403263E+02 -.876341577E+02 -.876276903E+02 -.876209362E+02 -.876139079E+02 -.876066177E+02 -.875990783E+02 -.875913026E+02 -.875833033E+02 -.875750933E+02 -.875666856E+02 -.875580932E+02 -.875493293E+02 -.875404074E+02 -.875313411E+02 -.875221448E+02 -.875128335E+02 -.875034232E+02 -.874939316E+02 -.874843783E+02 -.874747858E+02 -.874651802E+02 -.874555928E+02 -.874460619E+02 -.874366343E+02 -.874273690E+02 -.874183404E+02 -.874096434E+02 -.874014001E+02 -.873937674E+02 -.873869489E+02 -.873812086E+02 -.873768896E+02 -.873744389E+02 -.873744389E+02
 -.873708982E+02 -.873708982E+02 -.873731511E+02 -.873771203E+02 -.873823941E+02 -.873886557E+02 -.873956614E+02 -.874032230E+02 -.874111951E+02 -.874194646E+02 -.874279434E+02 -.874365619E+02 -.874452655E+02 -.874540100E+02 -.874627598E+02 -.874714856E+02 -.874801626E+02 -.874887700E+02 -.874972891E+02 -.875057038E+02 -.875139989E+02 -.875221606E+02 -.875301759E+02 -.875380323E+02 -.875457175E+02 -.875532199E+02 -.875605279E+02 -.875676300E+02 -.875745151E+02 -.875811721E+02 -.875875901E+02 -.875937582E+02 -.875996661E+02 -.876053034E+02 -.876106600E+02 -.876157263E+02 -.876204928E+02 -.876249508E+02 -.876290915E+02 -.876329071E+02 -.876363900E+02 -.876395333E+02 -.876423308E+02 -.876447768E+02 -.876468665E+02 -.876485955E+02 -.876499604E+02 -.876509585E+02 -.876515879E+02 -.876518474E+02 -.876517368E+02 -.876512566E+02 -.876504081E+02 -.876491933E+02 -.876476151E+02 -.876456773E+02 -.876433841E+02 -.876407408E+02 -.876377530E+02 -.876344273E+02 -.876307707E+02 -.876267908E+02 -.876224958E+02 -.876178943E+02 -.876129954E+02 -.876078086E+02 -.876023436E+02 -.875966106E+02 -.875906200E+02 -.875843821E+02 -.875779079E+02 -.875712082E+02 -.875642939E+02 -.875571762E+02 -.875498662E+02 -.875423752E+02 -.875347145E+02 -.875268959E+02 -.875189310E+02 -.875108320E+02 -.875026117E+02 -.874942834E+02 -.874858614E+02 -.874773617E+02 -.874688018E+02 -.874602022E+02 -.874515864E+02 -.874429828E+02 -.874344259E+02 -.874259582E+02 -.874176331E+02 -.874095177E+02 -.874016980E+02 -.873942841E+02 -.873874178E+02 -.873812826E+02 -.873761167E+02 -.873722293E+02 -.873700233E+02 -.873700233E+02
 -.873664597E+02 -.873664597E+02 -.873684671E+02 -.873720034E+02 -.873767014E+02 -.873822787E+02 -.873885176E+02 -.873952505E+02 -.874023472E+02 -.874097068E+02 -.874172505E+02 -.874249162E+02 -.874326549E+02 -.874404271E+02 -.874482010E+02 -.874559504E+02 -.874636531E+02 -.874712905E+02 -.874788461E+02 -.874863053E+02 -.874936550E+02 -.875008828E+02 -.875079774E+02 -.875149276E+02 -.875217229E+02 -.875283532E+02 -.875348082E+02 -.875410783E+02 -.875471537E+02 -.875530249E+02 -.875586826E+02 -.875641176E+02 -.875693209E+02 -.875742837E+02 -.875789976E+02 -.875834542E+02 -.875876457E+02 -.875915645E+02 -.875952034E+02 -.875985557E+02 -.876016150E+02 -.876043756E+02 -.876068322E+02 -.876089800E+02 -.876108150E+02 -.876123335E+02 -.876135327E+02 -.876144103E+02 -.876149648E+02 -.876151951E+02 -.876151010E+02 -.876146830E+02 -.876139421E+02 -.876128801E+02 -.876114994E+02 -.876098030E+02 -.876077948E+02 -.876054788E+02 -.876028601E+02 -.875999440E+02 -.875967365E+02 -.875932440E+02 -.875894733E+02 -.875854318E+02 -.875811271E+02 -.875765673E+02 -.875717605E+02 -.875667155E+02 -.875614409E+02 -.875559459E+02 -.875502395E+02 -.875443310E+02 -.875382300E+02 -.875319458E+02 -.875254883E+02 -.875188670E+02 -.875120920E+02 -.875051732E+02 -.874981211E+02 -.874909463E+02 -.874836599E+02 -.874762739E+02 -.874688009E+02 -.874612551E+02 -.874536522E+02 -.874460104E+02 -.874383508E+02 -.874306989E+02 -.874230856E+02 -.874155489E+02 -.874081366E+02 -.874009090E+02 -.873939428E+02 -.873873365E+02 -.873812169E+02 -.873757480E+02 -.873711424E+02 -.873676763E+02 -.873657092E+02 -.873657092E+02
 -.873621348E+02 -.873621348E+02 -.873639027E+02 -.873670172E+02 -.873711544E+02 -.873760654E+02 -.873815584E+02 -.873874852E+02 -.873937312E+02 -.874002073E+02 -.874068438E+02 -.874135858E+02 -.874203901E+02 -.874272218E+02 -.874340527E+02 -.874408596E+02 -.874476230E+02 -.874543265E+02 -.874609556E+02 -.874674974E+02 -.874739404E+02 -.874802739E+02 -.874864878E+02 -.874925727E+02 -.874985193E+02 -.875043189E+02 -.875099628E+02 -.875154426E+02 -.875207500E+02 -.875258768E+02 -.875308152E+02 -.875355572E+02 -.875400954E+02 -.875444223E+02 -.875485307E+02 -.875524136E+02 -.875560644E+02 -.875594768E+02 -.875626446E+02 -.875655623E+02 -.875682245E+02 -.875706264E+02 -.875727637E+02 -.875746322E+02 -.875762286E+02 -.875775500E+02 -.875785938E+02 -.875793583E+02 -.875798420E+02 -.875800443E+02 -.875799648E+02 -.875796040E+02 -.875789627E+02 -.875780425E+02 -.875768452E+02 -.875753736E+02 -.875736307E+02 -.875716200E+02 -.875693457E+02 -.875668122E+02 -.875640245E+02 -.875609880E+02 -.875577085E+02 -.875541921E+02 -.875504451E+02 -.875464745E+02 -.875422871E+02 -.875378902E+02 -.875332912E+02 -.875284978E+02 -.875235177E+02 -.875183588E+02 -.875130292E+02 -.875075370E+02 -.875018904E+02 -.874960979E+02 -.874901679E+02 -.874841092E+02 -.874779307E+02 -.874716417E+02 -.874652520E+02 -.874587718E+02 -.874522125E+02 -.874455863E+02 -.874389073E+02 -.874321914E+02 -.874254574E+02 -.874187277E+02 -.874120297E+02 -.874053971E+02 -.873988722E+02 -.873925082E+02 -.873863730E+02 -.873805537E+02 -.873751621E+02 -.873703432E+02 -.873662846E+02 -.873632299E+02 -.873614961E+02 -.873614961E+02
 -.873579233E+02 -.873579233E+02 -.873594578E+02 -.873621608E+02 -.873657513E+02 -.873700131E+02 -.873747795E+02 -.873799218E+02 -.873853403E+02 -.873909573E+02 -.873967125E+02 -.874025579E+02 -.874084559E+02 -.874143762E+02 -.874202942E+02 -.874261897E+02 -.874320457E+02 -.874378480E+02 -.874435839E+02 -.874492424E+02 -.874548135E+02 -.874602878E+02 -.874656569E+02 -.874709125E+02 -.874760468E+02 -.874810523E+02 -.874859216E+02 -.874906476E+02 -.874952232E+02 -.874996416E+02 -.875038961E+02 -.875079801E+02 -.875118873E+02 -.875156114E+02 -.875191464E+02 -.875224865E+02 -.875256262E+02 -.875285600E+02 -.875312831E+02 -.875337907E+02 -.875360784E+02 -.875381421E+02 -.875399783E+02 -.875415836E+02 -.875429552E+02 -.875440906E+02 -.875449879E+02 -.875456454E+02 -.875460621E+02 -.875462373E+02 -.875461708E+02 -.875458630E+02 -.875453146E+02 -.875445268E+02 -.875435012E+02 -.875422401E+02 -.875407459E+02 -.875390216E+02 -.875370706E+02 -.875348966E+02 -.875325038E+02 -.875298966E+02 -.875270799E+02 -.875240587E+02 -.875208384E+02 -.875174245E+02 -.875138231E+02 -.875100400E+02 -.875060816E+02 -.875019542E+02 -.874976643E+02 -.874932187E+02 -.874886240E+02 -.874838872E+02 -.874790153E+02 -.874740154E+02 -.874688947E+02 -.874636606E+02 -.874583209E+02 -.874528836E+02 -.874473569E+02 -.874417498E+02 -.874360722E+02 -.874303346E+02 -.874245492E+02 -.874187299E+02 -.874128931E+02 -.874070584E+02 -.874012495E+02 -.873954960E+02 -.873898345E+02 -.873843115E+02 -.873789862E+02 -.873739342E+02 -.873692531E+02 -.873650687E+02 -.873615443E+02 -.873588915E+02 -.873573858E+02 -.873573858E+02
 -.873538331E+02 -.873538331E+02 -.873551396E+02 -.873574412E+02 -.873604985E+02 -.873641275E+02 -.873681859E+02 -.873725642E+02 -.873771773E+02 -.873819589E+02 -.873868575E+02 -.873918321E+02 -.873968507E+02 -.874018872E+02 -.874069207E+02 -.874119339E+02 -.874169124E+02 -.874218439E+02 -.874267177E+02 -.874315244E+02 -.874362554E+02 -.874409030E+02 -.874454598E+02 -.874499190E+02 -.874542739E+02 -.874585183E+02 -.874626459E+02 -.874666508E+02 -.874705271E+02 -.874742691E+02 -.874778713E+02 -.874813282E+02 -.874846345E+02 -.874877851E+02 -.874907749E+02 -.874935993E+02 -.874962536E+02 -.874987334E+02 -.875010347E+02 -.875031536E+02 -.875050863E+02 -.875068298E+02 -.875083809E+02 -.875097369E+02 -.875108956E+02 -.875118549E+02 -.875126132E+02 -.875131692E+02 -.875135220E+02 -.875136711E+02 -.875136163E+02 -.875133578E+02 -.875128964E+02 -.875122330E+02 -.875113689E+02 -.875103059E+02 -.875090460E+02 -.875075918E+02 -.875059459E+02 -.875041115E+02 -.875020919E+02 -.874998908E+02 -.874975121E+02 -.874949600E+02 -.874922390E+02 -.874893536E+02 -.874863086E+02 -.874831092E+02 -.874797603E+02 -.874762674E+02 -.874726357E+02 -.874688710E+02 -.874649786E+02 -.874609645E+02 -.874568345E+02 -.874525945E+02 -.874482505E+02 -.874438089E+02 -.874392762E+02 -.874346589E+02 -.874299643E+02 -.874252000E+02 -.874203741E+02 -.874154960E+02 -.874105758E+02 -.874056254E+02 -.874006590E+02 -.873956932E+02 -.873907483E+02 -.873858497E+02 -.873810286E+02 -.873763248E+02 -.873717888E+02 -.873674852E+02 -.873634973E+02 -.873599325E+02 -.873569298E+02 -.873546698E+02 -.873533871E+02 -.873533871E+02
 -.873498885E+02 -.873498885E+02 -.873509728E+02 -.873528831E+02 -.873554212E+02 -.873584341E+02 -.873618040E+02 -.873654396E+02 -.873692702E+02 -.873732408E+02 -.873773084E+02 -.873814389E+02 -.873856056E+02 -.873897868E+02 -.873939649E+02 -.873981257E+02 -.874022570E+02 -.874063486E+02 -.874103915E+02 -.874143780E+02 -.874183009E+02 -.874221537E+02 -.874259304E+02 -.874296254E+02 -.874332330E+02 -.874367482E+02 -.874401659E+02 -.874434812E+02 -.874466893E+02 -.874497854E+02 -.874527652E+02 -.874556242E+02 -.874583580E+02 -.874609625E+02 -.874634336E+02 -.874657676E+02 -.874679606E+02 -.874700091E+02 -.874719099E+02 -.874736597E+02 -.874752558E+02 -.874766954E+02 -.874779761E+02 -.874790957E+02 -.874800524E+02 -.874808446E+02 -.874814710E+02 -.874819305E+02 -.874822223E+02 -.874823462E+02 -.874823019E+02 -.874820897E+02 -.874817100E+02 -.874811636E+02 -.874804518E+02 -.874795757E+02 -.874785372E+02 -.874773381E+02 -.874759807E+02 -.874744675E+02 -.874728012E+02 -.874709847E+02 -.874690213E+02 -.874669142E+02 -.874646671E+02 -.874622837E+02 -.874597679E+02 -.874571237E+02 -.874543553E+02 -.874514670E+02 -.874484632E+02 -.874453484E+02 -.874421272E+02 -.874388043E+02 -.874353845E+02 -.874318726E+02 -.874282736E+02 -.874245927E+02 -.874208353E+02 -.874170069E+02 -.874131134E+02 -.874091611E+02 -.874051568E+02 -.874011083E+02 -.873970242E+02 -.873929143E+02 -.873887904E+02 -.873846664E+02 -.873805594E+02 -.873764903E+02 -.873724855E+02 -.873685779E+02 -.873648097E+02 -.873612347E+02 -.873579220E+02 -.873549610E+02 -.873524672E+02 -.873505905E+02 -.873495255E+02 -.873495255E+02
 -.873461498E+02 -.873461498E+02 -.873470184E+02 -.873485496E+02 -.873505850E+02 -.873530021E+02 -.873557067E+02 -.873586255E+02 -.873617018E+02 -.873648913E+02 -.873681593E+02 -.873714785E+02 -.873748270E+02 -.873781875E+02 -.873815458E+02 -.873848900E+02 -.873882106E+02 -.873914990E+02 -.873947482E+02 -.873979516E+02 -.874011035E+02 -.874041988E+02 -.874072325E+02 -.874101999E+02 -.874130969E+02 -.874159190E+02 -.874186624E+02 -.874213231E+02 -.874238973E+02 -.874263813E+02 -.874287714E+02 -.874310642E+02 -.874332562E+02 -.874353442E+02 -.874373250E+02 -.874391956E+02 -.874409529E+02 -.874425943E+02 -.874441171E+02 -.874455188E+02 -.874467973E+02 -.874479503E+02 -.874489761E+02 -.874498728E+02 -.874506391E+02 -.874512737E+02 -.874517756E+02 -.874521438E+02 -.874523780E+02 -.874524777E+02 -.874524429E+02 -.874522737E+02 -.874519705E+02 -.874515339E+02 -.874509648E+02 -.874502642E+02 -.874494336E+02 -.874484744E+02 -.874473883E+02 -.874461773E+02 -.874448435E+02 -.874433893E+02 -.874418172E+02 -.874401297E+02 -.874383297E+02 -.874364202E+02 -.874344041E+02 -.874322848E+02 -.874300654E+02 -.874277494E+02 -.874253402E+02 -.874228415E+02 -.874202569E+02 -.874175901E+02 -.874148449E+02 -.874120252E+02 -.874091350E+02 -.874061784E+02 -.874031599E+02 -.874000837E+02 -.873969548E+02 -.873937781E+02 -.873905594E+02 -.873873048E+02 -.873840213E+02 -.873807170E+02 -.873774014E+02 -.873740858E+02 -.873707841E+02 -.873675133E+02 -.873642946E+02 -.873611547E+02 -.873581275E+02 -.873552562E+02 -.873525966E+02 -.873502202E+02 -.873482196E+02 -.873467148E+02 -.873458613E+02 -.873458613E+02
 -.873427463E+02 -.873427463E+02 -.873434091E+02 -.873445793E+02 -.873461370E+02 -.873479895E+02 -.873500647E+02 -.873523069E+02 -.873546724E+02 -.873571273E+02 -.873596445E+02 -.873622030E+02 -.873647856E+02 -.873673787E+02 -.873699711E+02 -.873725536E+02 -.873751183E+02 -.873776587E+02 -.873801690E+02 -.873826442E+02 -.873850797E+02 -.873874714E+02 -.873898153E+02 -.873921081E+02 -.873943461E+02 -.873965261E+02 -.873986451E+02 -.874007000E+02 -.874026878E+02 -.874046056E+02 -.874064508E+02 -.874082206E+02 -.874099124E+02 -.874115238E+02 -.874130522E+02 -.874144953E+02 -.874158510E+02 -.874171170E+02 -.874182915E+02 -.874193726E+02 -.874203585E+02 -.874212477E+02 -.874220387E+02 -.874227302E+02 -.874233211E+02 -.874238105E+02 -.874241976E+02 -.874244818E+02 -.874246626E+02 -.874247399E+02 -.874247134E+02 -.874245835E+02 -.874243502E+02 -.874240142E+02 -.874235760E+02 -.874230366E+02 -.874223968E+02 -.874216578E+02 -.874208210E+02 -.874198879E+02 -.874188599E+02 -.874177390E+02 -.874165270E+02 -.874152259E+02 -.874138378E+02 -.874123649E+02 -.874108097E+02 -.874091745E+02 -.874074619E+02 -.874056744E+02 -.874038147E+02 -.874018855E+02 -.873998897E+02 -.873978301E+02 -.873957097E+02 -.873935314E+02 -.873912984E+02 -.873890140E+02 -.873866813E+02 -.873843041E+02 -.873818860E+02 -.873794311E+02 -.873769437E+02 -.873744289E+02 -.873718922E+02 -.873693401E+02 -.873667799E+02 -.873642208E+02 -.873616737E+02 -.873591518E+02 -.873566717E+02 -.873542543E+02 -.873519258E+02 -.873497195E+02 -.873476780E+02 -.873458562E+02 -.873443246E+02 -.873431742E+02 -.873425228E+02 -.873425228E+02
 -.873399355E+02 -.873399355E+02 -.873404113E+02 -.873412554E+02 -.873423843E+02 -.873437323E+02 -.873452483E+02 -.873468919E+02 -.873486312E+02 -.873504410E+02 -.873523011E+02 -.873541953E+02 -.873561105E+02 -.873580361E+02 -.873599634E+02 -.873618851E+02 -.873637949E+02 -.873656878E+02 -.873675591E+02 -.873694049E+02 -.873712215E+02 -.873730058E+02 -.873747548E+02 -.873764656E+02 -.873781356E+02 -.873797624E+02 -.873813436E+02 -.873828769E+02 -.873843600E+02 -.873857909E+02 -.873871674E+02 -.873884876E+02 -.873897494E+02 -.873909512E+02 -.873920909E+02 -.873931670E+02 -.873941778E+02 -.873951218E+02 -.873959973E+02 -.873968032E+02 -.873975381E+02 -.873982009E+02 -.873987905E+02 -.873993059E+02 -.873997464E+02 -.874001113E+02 -.874003999E+02 -.874006118E+02 -.874007468E+02 -.874008046E+02 -.874007851E+02 -.874006886E+02 -.874005151E+02 -.874002650E+02 -.873999389E+02 -.873995372E+02 -.873990608E+02 -.873985105E+02 -.873978872E+02 -.873971921E+02 -.873964263E+02 -.873955911E+02 -.873946878E+02 -.873937181E+02 -.873926835E+02 -.873915855E+02 -.873904259E+02 -.873892066E+02 -.873879294E+02 -.873865962E+02 -.873852089E+02 -.873837697E+02 -.873822806E+02 -.873807438E+02 -.873791615E+02 -.873775360E+02 -.873758695E+02 -.873741647E+02 -.873724241E+02 -.873706503E+02 -.873688464E+02 -.873670154E+02 -.873651609E+02 -.873632867E+02 -.873613973E+02 -.873594978E+02 -.873575940E+02 -.873556932E+02 -.873538037E+02 -.873519361E+02 -.873501030E+02 -.873483203E+02 -.873466077E+02 -.873449900E+02 -.873434982E+02 -.873421721E+02 -.873410619E+02 -.873402318E+02 -.873397640E+02 -.873397640E+02
 -.873381840E+02 -.873381840E+02 -.873385178E+02 -.873391189E+02 -.873399333E+02 -.873409170E+02 -.873420339E+02 -.873432546E+02 -.873445551E+02 -.873459157E+02 -.873473205E+02 -.873487563E+02 -.873502125E+02 -.873516801E+02 -.873531519E+02 -.873546217E+02 -.873560843E+02 -.873575353E+02 -.873589710E+02 -.873603880E+02 -.873617833E+02 -.873631542E+02 -.873644983E+02 -.873658134E+02 -.873670973E+02 -.873683481E+02 -.873695639E+02 -.873707428E+02 -.873718832E+02 -.873729834E+02 -.873740417E+02 -.873750567E+02 -.873760268E+02 -.873769507E+02 -.873778268E+02 -.873786540E+02 -.873794309E+02 -.873801564E+02 -.873808293E+02 -.873814486E+02 -.873820134E+02 -.873825227E+02 -.873829758E+02 -.873833719E+02 -.873837104E+02 -.873839908E+02 -.873842126E+02 -.873843756E+02 -.873844794E+02 -.873845239E+02 -.873845092E+02 -.873844351E+02 -.873843020E+02 -.873841101E+02 -.873838598E+02 -.873835514E+02 -.873831856E+02 -.873827630E+02 -.873822843E+02 -.873817503E+02 -.873811621E+02 -.873805204E+02 -.873798265E+02 -.873790814E+02 -.873782863E+02 -.873774425E+02 -.873765513E+02 -.873756141E+02 -.873746323E+02 -.873736073E+02 -.873725408E+02 -.873714342E+02 -.873702893E+02 -.873691076E+02 -.873678909E+02 -.873666410E+02 -.873653598E+02 -.873640492E+02 -.873627113E+02 -.873613484E+02 -.873599627E+02 -.873585569E+02 -.873571339E+02 -.873556969E+02 -.873542497E+02 -.873527965E+02 -.873513424E+02 -.873498933E+02 -.873484565E+02 -.873470404E+02 -.873456557E+02 -.873443151E+02 -.873430342E+02 -.873418324E+02 -.873407330E+02 -.873397650E+02 -.873389638E+02 -.873383726E+02 -.873380443E+02 -.873380443E+02
 -.873381840E+02 -.873381840E+02 -.873385178E+02 -.873391189E+02 -.873399333E+02 -.873409170E+02 -.873420339E+02 -.873432546E+02 -.873445551E+02 -.873459157E+02 -.873473205E+02 -.873487563E+02 -.873502125E+02 -.873516801E+02 -.873531519E+02 -.873546217E+02 -.873560843E+02 -.873575353E+02 -.873589710E+02 -.873603880E+02 -.873617833E+02 -.873631542E+02 -.873644983E+02 -.873658134E+02 -.873670973E+02 -.873683481E+02 -.873695639E+02 -.873707428E+02 -.873718832E+02 -.873729834E+02 -.873740417E+02 -.873750567E+02 -.873760268E+02 -.873769507E+02 -.873778268E+02 -.873786540E+02 -.873794309E+02 -.873801564E+02 -.873808293E+02 -.873814486E+02 -.873820134E+02 -.873825227E+02 -.873829758E+02 -.873833719E+02 -.873837104E+02 -.873839908E+02 -.873842126E+02 -.873843756E+02 -.873844794E+02 -.873845239E+02 -.873845092E+02 -.873844351E+02 -.873843020E+02 -.873841101E+02 -.873838598E+02 -.873835514E+02 -.873831856E+02 -.873827630E+02 -.873822843E+02 -.873817503E+02 -.873811621E+02 -.873805204E+02 -.873798265E+02 -.873790814E+02 -.873782863E+02 -.873774425E+02 -.873765513E+02 -.873756141E+02 -.873746323E+02 -.873736073E+02 -.873725408E+02 -.873714342E+02 -.873702893E+02 -.873691076E+02 -.873678909E+02 -.873666410E+02 -.873653598E+02 -.873640492E+02 -.873627113E+02 -.873613484E+02 -.873599627E+02 -.873585569E+02 -.873571339E+02 -.873556969E+02 -.873542497E+02 -.873527965E+02 -.873513424E+02 -.873498933E+02 -.873484565E+02 -.873470404E+02 -.873456557E+02 -.873443151E+02 -.873430342E+02 -.873418324E+02 -.873407330E+02 -.873397650E+02 -.873389638E+02 -.873383726E+02 -.873380443E+02 -.873380443E+02
