# Supplementary material for: Electrical Pacing of Cardiac Tissue Including Potassium Inward Rectification
Source: PLoS One. 2015 Jun 9;10(6):e0127837. doi: 10.1371/journal.pone.0127837 (PMC4461281; doi:10.1371/journal.pone.0127837)
Supplement: S1 Data — (ZIP) [file pone.0127837.s001.zip › All-Data/Data-without-IK1/BDT44/Vm5ms.txt]

 -.873300171E+02 -.873369389E+02 -.873372959E+02 -.873379683E+02 -.873388852E+02 -.873399706E+02 -.873411611E+02 -.873424122E+02 -.873437004E+02 -.873450212E+02 -.873463789E+02 -.873477763E+02 -.873492112E+02 -.873506736E+02 -.873521478E+02 -.873536174E+02 -.873550696E+02 -.873564968E+02 -.873578971E+02 -.873592726E+02 -.873606262E+02 -.873619595E+02 -.873632719E+02 -.873645603E+02 -.873658199E+02 -.873670461E+02 -.873682353E+02 -.873693851E+02 -.873704946E+02 -.873715637E+02 -.873725923E+02 -.873735801E+02 -.873745261E+02 -.873754287E+02 -.873762858E+02 -.873770953E+02 -.873778554E+02 -.873785646E+02 -.873792219E+02 -.873798263E+02 -.873803774E+02 -.873808745E+02 -.873813170E+02 -.873817043E+02 -.873820356E+02 -.873823100E+02 -.873825270E+02 -.873826861E+02 -.873827869E+02 -.873828295E+02 -.873828140E+02 -.873827403E+02 -.873826089E+02 -.873824200E+02 -.873821738E+02 -.873818709E+02 -.873815117E+02 -.873810969E+02 -.873806272E+02 -.873801036E+02 -.873795270E+02 -.873788984E+02 -.873782189E+02 -.873774896E+02 -.873767118E+02 -.873758867E+02 -.873750155E+02 -.873740998E+02 -.873731409E+02 -.873721403E+02 -.873710995E+02 -.873700200E+02 -.873689034E+02 -.873677512E+02 -.873665650E+02 -.873653465E+02 -.873640974E+02 -.873628194E+02 -.873615144E+02 -.873601842E+02 -.873588310E+02 -.873574569E+02 -.873560644E+02 -.873546563E+02 -.873532360E+02 -.873518071E+02 -.873503743E+02 -.873489430E+02 -.873475200E+02 -.873461136E+02 -.873447340E+02 -.873433939E+02 -.873421092E+02 -.873408994E+02 -.873397889E+02 -.873388075E+02 -.873379923E+02 -.873373887E+02 -.873370525E+02 -.873370525E+02
 -.873369389E+02 -.873369389E+02 -.873372959E+02 -.873379683E+02 -.873388852E+02 -.873399706E+02 -.873411611E+02 -.873424122E+02 -.873437004E+02 -.873450212E+02 -.873463789E+02 -.873477763E+02 -.873492112E+02 -.873506736E+02 -.873521478E+02 -.873536174E+02 -.873550696E+02 -.873564968E+02 -.873578971E+02 -.873592726E+02 -.873606262E+02 -.873619595E+02 -.873632719E+02 -.873645603E+02 -.873658199E+02 -.873670461E+02 -.873682353E+02 -.873693851E+02 -.873704946E+02 -.873715637E+02 -.873725923E+02 -.873735801E+02 -.873745261E+02 -.873754287E+02 -.873762858E+02 -.873770953E+02 -.873778554E+02 -.873785646E+02 -.873792219E+02 -.873798263E+02 -.873803774E+02 -.873808745E+02 -.873813170E+02 -.873817043E+02 -.873820356E+02 -.873823100E+02 -.873825270E+02 -.873826861E+02 -.873827869E+02 -.873828295E+02 -.873828140E+02 -.873827403E+02 -.873826089E+02 -.873824200E+02 -.873821738E+02 -.873818709E+02 -.873815117E+02 -.873810969E+02 -.873806272E+02 -.873801036E+02 -.873795270E+02 -.873788984E+02 -.873782189E+02 -.873774896E+02 -.873767118E+02 -.873758867E+02 -.873750155E+02 -.873740998E+02 -.873731409E+02 -.873721403E+02 -.873710995E+02 -.873700200E+02 -.873689034E+02 -.873677512E+02 -.873665650E+02 -.873653465E+02 -.873640974E+02 -.873628194E+02 -.873615144E+02 -.873601842E+02 -.873588310E+02 -.873574569E+02 -.873560644E+02 -.873546563E+02 -.873532360E+02 -.873518071E+02 -.873503743E+02 -.873489430E+02 -.873475200E+02 -.873461136E+02 -.873447340E+02 -.873433939E+02 -.873421092E+02 -.873408994E+02 -.873397889E+02 -.873388075E+02 -.873379923E+02 -.873373887E+02 -.873370525E+02 -.873370525E+02
 -.873386496E+02 -.873386496E+02 -.873391951E+02 -.873401809E+02 -.873414750E+02 -.873429623E+02 -.873445595E+02 -.873462191E+02 -.873479267E+02 -.873496875E+02 -.873515094E+02 -.873533928E+02 -.873553269E+02 -.873572899E+02 -.873592561E+02 -.873612041E+02 -.873631202E+02 -.873649995E+02 -.873668450E+02 -.873686620E+02 -.873704546E+02 -.873722235E+02 -.873739654E+02 -.873756738E+02 -.873773416E+02 -.873789630E+02 -.873805340E+02 -.873820529E+02 -.873835196E+02 -.873849344E+02 -.873862971E+02 -.873876069E+02 -.873888615E+02 -.873900582E+02 -.873911943E+02 -.873922667E+02 -.873932732E+02 -.873942123E+02 -.873950826E+02 -.873958833E+02 -.873966137E+02 -.873972729E+02 -.873978599E+02 -.873983736E+02 -.873988129E+02 -.873991767E+02 -.873994641E+02 -.873996747E+02 -.873998081E+02 -.873998642E+02 -.873998434E+02 -.873997456E+02 -.873995713E+02 -.873993206E+02 -.873989941E+02 -.873985922E+02 -.873981157E+02 -.873975655E+02 -.873969427E+02 -.873962484E+02 -.873954839E+02 -.873946506E+02 -.873937499E+02 -.873927834E+02 -.873917526E+02 -.873906592E+02 -.873895050E+02 -.873882918E+02 -.873870217E+02 -.873856964E+02 -.873843181E+02 -.873828887E+02 -.873814103E+02 -.873798849E+02 -.873783148E+02 -.873767019E+02 -.873750487E+02 -.873733573E+02 -.873716300E+02 -.873698694E+02 -.873680781E+02 -.873662587E+02 -.873644145E+02 -.873625487E+02 -.873606654E+02 -.873587692E+02 -.873568655E+02 -.873549609E+02 -.873530636E+02 -.873511837E+02 -.873493336E+02 -.873475293E+02 -.873457908E+02 -.873441435E+02 -.873426197E+02 -.873412607E+02 -.873401194E+02 -.873392633E+02 -.873387794E+02 -.873387794E+02
 -.873414710E+02 -.873414710E+02 -.873422500E+02 -.873436120E+02 -.873453646E+02 -.873473597E+02 -.873495017E+02 -.873517448E+02 -.873540774E+02 -.873565025E+02 -.873590201E+02 -.873616182E+02 -.873642709E+02 -.873669448E+02 -.873696085E+02 -.873722392E+02 -.873748257E+02 -.873773677E+02 -.873798706E+02 -.873823403E+02 -.873847795E+02 -.873871855E+02 -.873895516E+02 -.873918687E+02 -.873941286E+02 -.873963249E+02 -.873984541E+02 -.874005147E+02 -.874025067E+02 -.874044299E+02 -.874062832E+02 -.874080642E+02 -.874097697E+02 -.874113960E+02 -.874129390E+02 -.874143955E+02 -.874157628E+02 -.874170387E+02 -.874182217E+02 -.874193106E+02 -.874203042E+02 -.874212011E+02 -.874219997E+02 -.874226984E+02 -.874232956E+02 -.874237899E+02 -.874241803E+02 -.874244661E+02 -.874246471E+02 -.874247232E+02 -.874246946E+02 -.874245614E+02 -.874243239E+02 -.874239825E+02 -.874235379E+02 -.874229907E+02 -.874223421E+02 -.874215933E+02 -.874207458E+02 -.874198013E+02 -.874187615E+02 -.874176282E+02 -.874164034E+02 -.874150892E+02 -.874136877E+02 -.874122014E+02 -.874106328E+02 -.874089842E+02 -.874072585E+02 -.874054583E+02 -.874035862E+02 -.874016451E+02 -.873996377E+02 -.873975669E+02 -.873954355E+02 -.873932466E+02 -.873910031E+02 -.873887081E+02 -.873863646E+02 -.873839761E+02 -.873815458E+02 -.873790774E+02 -.873765750E+02 -.873740429E+02 -.873714862E+02 -.873689109E+02 -.873663239E+02 -.873637337E+02 -.873611509E+02 -.873585885E+02 -.873560629E+02 -.873535952E+02 -.873512122E+02 -.873489482E+02 -.873468477E+02 -.873449680E+02 -.873433833E+02 -.873421897E+02 -.873415120E+02 -.873415120E+02
 -.873448936E+02 -.873448936E+02 -.873459018E+02 -.873476354E+02 -.873498559E+02 -.873523951E+02 -.873551521E+02 -.873580765E+02 -.873611476E+02 -.873643543E+02 -.873676791E+02 -.873710919E+02 -.873745538E+02 -.873780255E+02 -.873814747E+02 -.873848813E+02 -.873882385E+02 -.873915478E+02 -.873948142E+02 -.873980409E+02 -.874012267E+02 -.874043652E+02 -.874074472E+02 -.874104625E+02 -.874134027E+02 -.874162616E+02 -.874190360E+02 -.874217241E+02 -.874243248E+02 -.874268367E+02 -.874292571E+02 -.874315826E+02 -.874338086E+02 -.874359305E+02 -.874379438E+02 -.874398444E+02 -.874416292E+02 -.874432955E+02 -.874448411E+02 -.874462643E+02 -.874475630E+02 -.874487352E+02 -.874497788E+02 -.874506916E+02 -.874514714E+02 -.874521167E+02 -.874526262E+02 -.874529992E+02 -.874532353E+02 -.874533344E+02 -.874532966E+02 -.874531220E+02 -.874528110E+02 -.874523641E+02 -.874517821E+02 -.874510661E+02 -.874502176E+02 -.874492383E+02 -.874481302E+02 -.874468954E+02 -.874455361E+02 -.874440550E+02 -.874424544E+02 -.874407373E+02 -.874389065E+02 -.874369653E+02 -.874349169E+02 -.874327646E+02 -.874305120E+02 -.874281626E+02 -.874257199E+02 -.874231876E+02 -.874205694E+02 -.874178691E+02 -.874150904E+02 -.874122372E+02 -.874093134E+02 -.874063231E+02 -.874032702E+02 -.874001590E+02 -.873969938E+02 -.873937794E+02 -.873905210E+02 -.873872240E+02 -.873838951E+02 -.873805417E+02 -.873771727E+02 -.873737990E+02 -.873704340E+02 -.873670943E+02 -.873638013E+02 -.873605820E+02 -.873574710E+02 -.873545133E+02 -.873517667E+02 -.873493063E+02 -.873472299E+02 -.873456640E+02 -.873447738E+02 -.873447738E+02
 -.873486069E+02 -.873486069E+02 -.873498270E+02 -.873519193E+02 -.873546160E+02 -.873577354E+02 -.873611650E+02 -.873648388E+02 -.873687163E+02 -.873727637E+02 -.873769424E+02 -.873812076E+02 -.873855141E+02 -.873898219E+02 -.873941016E+02 -.873983375E+02 -.874025240E+02 -.874066611E+02 -.874107502E+02 -.874147898E+02 -.874187743E+02 -.874226948E+02 -.874265410E+02 -.874303030E+02 -.874339727E+02 -.874375441E+02 -.874410134E+02 -.874443776E+02 -.874476340E+02 -.874507796E+02 -.874538104E+02 -.874567215E+02 -.874595077E+02 -.874621635E+02 -.874646838E+02 -.874670638E+02 -.874692996E+02 -.874713879E+02 -.874733256E+02 -.874751101E+02 -.874767386E+02 -.874782085E+02 -.874795167E+02 -.874806607E+02 -.874816378E+02 -.874824462E+02 -.874830845E+02 -.874835517E+02 -.874838473E+02 -.874839710E+02 -.874839230E+02 -.874837032E+02 -.874833121E+02 -.874827504E+02 -.874820192E+02 -.874811200E+02 -.874800547E+02 -.874788256E+02 -.874774350E+02 -.874758858E+02 -.874741807E+02 -.874723230E+02 -.874703159E+02 -.874681631E+02 -.874658684E+02 -.874634358E+02 -.874608695E+02 -.874581737E+02 -.874553530E+02 -.874524117E+02 -.874493544E+02 -.874461858E+02 -.874429105E+02 -.874395334E+02 -.874360591E+02 -.874324927E+02 -.874288391E+02 -.874251031E+02 -.874212900E+02 -.874174050E+02 -.874134535E+02 -.874094414E+02 -.874053751E+02 -.874012616E+02 -.873971089E+02 -.873929262E+02 -.873887246E+02 -.873845175E+02 -.873803214E+02 -.873761571E+02 -.873720508E+02 -.873680361E+02 -.873641562E+02 -.873604669E+02 -.873570402E+02 -.873539700E+02 -.873513781E+02 -.873494229E+02 -.873483108E+02 -.873483108E+02
 -.873524486E+02 -.873524486E+02 -.873538716E+02 -.873563273E+02 -.873595271E+02 -.873632707E+02 -.873674228E+02 -.873718919E+02 -.873766107E+02 -.873815214E+02 -.873865689E+02 -.873917009E+02 -.873968710E+02 -.874020420E+02 -.874071883E+02 -.874122946E+02 -.874173531E+02 -.874223592E+02 -.874273086E+02 -.874321952E+02 -.874370107E+02 -.874417451E+02 -.874463884E+02 -.874509314E+02 -.874553659E+02 -.874596856E+02 -.874638851E+02 -.874679598E+02 -.874719052E+02 -.874757166E+02 -.874793888E+02 -.874829159E+02 -.874862919E+02 -.874895106E+02 -.874925657E+02 -.874954519E+02 -.874981643E+02 -.875006985E+02 -.875030507E+02 -.875052173E+02 -.875071947E+02 -.875089792E+02 -.875105673E+02 -.875119557E+02 -.875131415E+02 -.875141226E+02 -.875148971E+02 -.875154639E+02 -.875158223E+02 -.875159719E+02 -.875159124E+02 -.875156441E+02 -.875151675E+02 -.875144835E+02 -.875135936E+02 -.875124997E+02 -.875112042E+02 -.875097099E+02 -.875080197E+02 -.875061369E+02 -.875040653E+02 -.875018087E+02 -.874993713E+02 -.874967577E+02 -.874939724E+02 -.874910207E+02 -.874879076E+02 -.874846384E+02 -.874812187E+02 -.874776539E+02 -.874739497E+02 -.874701118E+02 -.874661460E+02 -.874620582E+02 -.874578543E+02 -.874535402E+02 -.874491221E+02 -.874446059E+02 -.874399978E+02 -.874353044E+02 -.874305321E+02 -.874256882E+02 -.874207802E+02 -.874158165E+02 -.874108069E+02 -.874057624E+02 -.874006962E+02 -.873956244E+02 -.873905669E+02 -.873855485E+02 -.873806007E+02 -.873757640E+02 -.873710900E+02 -.873666458E+02 -.873625182E+02 -.873588199E+02 -.873556975E+02 -.873533420E+02 -.873520021E+02 -.873520021E+02
 -.873563582E+02 -.873563582E+02 -.873579901E+02 -.873608334E+02 -.873645745E+02 -.873689827E+02 -.873738914E+02 -.873791786E+02 -.873847503E+02 -.873905303E+02 -.873964542E+02 -.874024672E+02 -.874085241E+02 -.874145902E+02 -.874206394E+02 -.874266530E+02 -.874326180E+02 -.874385238E+02 -.874443611E+02 -.874501209E+02 -.874557939E+02 -.874613706E+02 -.874668414E+02 -.874721971E+02 -.874774292E+02 -.874825295E+02 -.874874910E+02 -.874923071E+02 -.874969716E+02 -.875014786E+02 -.875058216E+02 -.875099939E+02 -.875139883E+02 -.875177975E+02 -.875214145E+02 -.875248327E+02 -.875280462E+02 -.875310497E+02 -.875338382E+02 -.875364071E+02 -.875387518E+02 -.875408677E+02 -.875427506E+02 -.875443966E+02 -.875458025E+02 -.875469655E+02 -.875478836E+02 -.875485554E+02 -.875489797E+02 -.875491559E+02 -.875490838E+02 -.875487636E+02 -.875481959E+02 -.875473821E+02 -.875463239E+02 -.875450237E+02 -.875434845E+02 -.875417096E+02 -.875397025E+02 -.875374674E+02 -.875350088E+02 -.875323313E+02 -.875294402E+02 -.875263410E+02 -.875230394E+02 -.875195417E+02 -.875158540E+02 -.875119829E+02 -.875079348E+02 -.875037166E+02 -.874993351E+02 -.874947972E+02 -.874901099E+02 -.874852803E+02 -.874803155E+02 -.874752227E+02 -.874700091E+02 -.874646818E+02 -.874592484E+02 -.874537164E+02 -.874480936E+02 -.874423885E+02 -.874366100E+02 -.874307682E+02 -.874248741E+02 -.874189409E+02 -.874129841E+02 -.874070224E+02 -.874010790E+02 -.873951830E+02 -.873893713E+02 -.873836911E+02 -.873782029E+02 -.873729853E+02 -.873681399E+02 -.873637989E+02 -.873601341E+02 -.873573694E+02 -.873557967E+02 -.873557967E+02
 -.873603322E+02 -.873603322E+02 -.873621915E+02 -.873654547E+02 -.873697701E+02 -.873748691E+02 -.873805504E+02 -.873866626E+02 -.873930911E+02 -.873997480E+02 -.874065640E+02 -.874134829E+02 -.874204597E+02 -.874274572E+02 -.874344447E+02 -.874413981E+02 -.874482980E+02 -.874551291E+02 -.874618794E+02 -.874685391E+02 -.874750989E+02 -.874815496E+02 -.874878816E+02 -.874940847E+02 -.875001485E+02 -.875060633E+02 -.875118199E+02 -.875174101E+02 -.875228265E+02 -.875280616E+02 -.875331079E+02 -.875379573E+02 -.875426015E+02 -.875470319E+02 -.875512404E+02 -.875552190E+02 -.875589609E+02 -.875624593E+02 -.875657083E+02 -.875687019E+02 -.875714345E+02 -.875739006E+02 -.875760952E+02 -.875780137E+02 -.875796523E+02 -.875810078E+02 -.875820778E+02 -.875828602E+02 -.875833538E+02 -.875835576E+02 -.875834712E+02 -.875830951E+02 -.875824301E+02 -.875814778E+02 -.875802405E+02 -.875787210E+02 -.875769228E+02 -.875748499E+02 -.875725067E+02 -.875698981E+02 -.875670294E+02 -.875639065E+02 -.875605357E+02 -.875569235E+02 -.875530771E+02 -.875490037E+02 -.875447108E+02 -.875402062E+02 -.875354978E+02 -.875305936E+02 -.875255018E+02 -.875202307E+02 -.875147886E+02 -.875091839E+02 -.875034251E+02 -.874975206E+02 -.874914788E+02 -.874853083E+02 -.874790178E+02 -.874726161E+02 -.874661124E+02 -.874595163E+02 -.874528384E+02 -.874460900E+02 -.874392842E+02 -.874324358E+02 -.874255627E+02 -.874186863E+02 -.874118333E+02 -.874050370E+02 -.873983396E+02 -.873917954E+02 -.873854738E+02 -.873794650E+02 -.873738858E+02 -.873688879E+02 -.873646690E+02 -.873614866E+02 -.873596764E+02 -.873596764E+02
 -.873643903E+02 -.873643903E+02 -.873664979E+02 -.873702063E+02 -.873751156E+02 -.873809170E+02 -.873873762E+02 -.873943183E+02 -.874016141E+02 -.874091676E+02 -.874169042E+02 -.874247645E+02 -.874326983E+02 -.874406625E+02 -.874486202E+02 -.874565411E+02 -.874644018E+02 -.874721848E+02 -.874798773E+02 -.874874694E+02 -.874949517E+02 -.875023144E+02 -.875095463E+02 -.875166352E+02 -.875235688E+02 -.875303355E+02 -.875369245E+02 -.875433264E+02 -.875495322E+02 -.875555332E+02 -.875613203E+02 -.875668839E+02 -.875722142E+02 -.875773011E+02 -.875821352E+02 -.875867073E+02 -.875910090E+02 -.875950324E+02 -.875987700E+02 -.876022146E+02 -.876053593E+02 -.876081976E+02 -.876107236E+02 -.876129321E+02 -.876148183E+02 -.876163786E+02 -.876176099E+02 -.876185098E+02 -.876190764E+02 -.876193087E+02 -.876192063E+02 -.876187697E+02 -.876179999E+02 -.876168991E+02 -.876154699E+02 -.876137157E+02 -.876116406E+02 -.876092494E+02 -.876065473E+02 -.876035402E+02 -.876002346E+02 -.875966376E+02 -.875927566E+02 -.875885996E+02 -.875841750E+02 -.875794914E+02 -.875745577E+02 -.875693833E+02 -.875639775E+02 -.875583497E+02 -.875525098E+02 -.875464675E+02 -.875402326E+02 -.875338150E+02 -.875272245E+02 -.875204711E+02 -.875135645E+02 -.875065147E+02 -.874993317E+02 -.874920258E+02 -.874846075E+02 -.874770878E+02 -.874694787E+02 -.874617932E+02 -.874540459E+02 -.874462538E+02 -.874384369E+02 -.874306196E+02 -.874228318E+02 -.874151111E+02 -.874075055E+02 -.874000758E+02 -.873929009E+02 -.873860825E+02 -.873797527E+02 -.873740835E+02 -.873692985E+02 -.873656894E+02 -.873636367E+02 -.873636367E+02
 -.873685505E+02 -.873685505E+02 -.873709198E+02 -.873750862E+02 -.873805976E+02 -.873871061E+02 -.873943500E+02 -.874021363E+02 -.874103232E+02 -.874188050E+02 -.874274993E+02 -.874363385E+02 -.874452643E+02 -.874542263E+02 -.874631820E+02 -.874720977E+02 -.874809484E+02 -.874897161E+02 -.874983879E+02 -.875069531E+02 -.875154008E+02 -.875237190E+02 -.875318941E+02 -.875399116E+02 -.875477575E+02 -.875554187E+02 -.875628834E+02 -.875701406E+02 -.875771799E+02 -.875839910E+02 -.875905627E+02 -.875968838E+02 -.876029425E+02 -.876087274E+02 -.876142272E+02 -.876194316E+02 -.876243303E+02 -.876289141E+02 -.876331736E+02 -.876371003E+02 -.876406859E+02 -.876439227E+02 -.876468038E+02 -.876493228E+02 -.876514745E+02 -.876532542E+02 -.876546582E+02 -.876556833E+02 -.876563276E+02 -.876565896E+02 -.876564690E+02 -.876559664E+02 -.876550832E+02 -.876538218E+02 -.876521854E+02 -.876501781E+02 -.876478047E+02 -.876450708E+02 -.876419828E+02 -.876385477E+02 -.876347734E+02 -.876306682E+02 -.876262411E+02 -.876215014E+02 -.876164593E+02 -.876111248E+02 -.876055086E+02 -.875996216E+02 -.875934749E+02 -.875870798E+02 -.875804476E+02 -.875735898E+02 -.875665180E+02 -.875592436E+02 -.875517781E+02 -.875441329E+02 -.875363195E+02 -.875283492E+02 -.875202336E+02 -.875119844E+02 -.875036134E+02 -.874951334E+02 -.874865577E+02 -.874779008E+02 -.874691793E+02 -.874604120E+02 -.874516213E+02 -.874428344E+02 -.874340846E+02 -.874254138E+02 -.874168755E+02 -.874085376E+02 -.874004880E+02 -.873928406E+02 -.873857429E+02 -.873793871E+02 -.873740235E+02 -.873699785E+02 -.873676781E+02 -.873676781E+02
 -.873728159E+02 -.873728159E+02 -.873754516E+02 -.873800801E+02 -.873861976E+02 -.873934219E+02 -.874014680E+02 -.874101251E+02 -.874192366E+02 -.874286839E+02 -.874383728E+02 -.874482245E+02 -.874581723E+02 -.874681602E+02 -.874781429E+02 -.874880857E+02 -.874979633E+02 -.875077576E+02 -.875174543E+02 -.875270402E+02 -.875365014E+02 -.875458228E+02 -.875549885E+02 -.875639821E+02 -.875727885E+02 -.875813936E+02 -.875897842E+02 -.875979479E+02 -.876058725E+02 -.876135451E+02 -.876209526E+02 -.876280816E+02 -.876349184E+02 -.876414498E+02 -.876476629E+02 -.876535454E+02 -.876590853E+02 -.876642713E+02 -.876690924E+02 -.876735382E+02 -.876775990E+02 -.876812656E+02 -.876845298E+02 -.876873843E+02 -.876898225E+02 -.876918389E+02 -.876934289E+02 -.876945889E+02 -.876953163E+02 -.876956096E+02 -.876954683E+02 -.876948933E+02 -.876938862E+02 -.876924498E+02 -.876905880E+02 -.876883055E+02 -.876856082E+02 -.876825027E+02 -.876789967E+02 -.876750986E+02 -.876708176E+02 -.876661638E+02 -.876611478E+02 -.876557808E+02 -.876500745E+02 -.876440411E+02 -.876376931E+02 -.876310432E+02 -.876241047E+02 -.876168907E+02 -.876094146E+02 -.876016898E+02 -.875937297E+02 -.875855477E+02 -.875771570E+02 -.875685708E+02 -.875598022E+02 -.875508643E+02 -.875417703E+02 -.875325332E+02 -.875231668E+02 -.875136851E+02 -.875041029E+02 -.874944367E+02 -.874847047E+02 -.874749276E+02 -.874651302E+02 -.874553425E+02 -.874456013E+02 -.874359528E+02 -.874264557E+02 -.874171854E+02 -.874082390E+02 -.873997421E+02 -.873918582E+02 -.873848000E+02 -.873788448E+02 -.873743544E+02 -.873718010E+02 -.873718010E+02
 -.873771789E+02 -.873771789E+02 -.873800814E+02 -.873851740E+02 -.873919064E+02 -.873998651E+02 -.874087408E+02 -.874183019E+02 -.874283737E+02 -.874388211E+02 -.874495357E+02 -.874604285E+02 -.874714265E+02 -.874824709E+02 -.874935157E+02 -.875045263E+02 -.875154770E+02 -.875263474E+02 -.875371202E+02 -.875477782E+02 -.875583043E+02 -.875686805E+02 -.875788888E+02 -.875889123E+02 -.875987349E+02 -.876083412E+02 -.876177166E+02 -.876268467E+02 -.876357164E+02 -.876443105E+02 -.876526133E+02 -.876606092E+02 -.876682824E+02 -.876756177E+02 -.876826000E+02 -.876892148E+02 -.876954481E+02 -.877012860E+02 -.877067157E+02 -.877117248E+02 -.877163015E+02 -.877204352E+02 -.877241162E+02 -.877273355E+02 -.877300854E+02 -.877323593E+02 -.877341515E+02 -.877354577E+02 -.877362749E+02 -.877366014E+02 -.877364366E+02 -.877357814E+02 -.877346379E+02 -.877330093E+02 -.877309003E+02 -.877283164E+02 -.877252647E+02 -.877217531E+02 -.877177908E+02 -.877133878E+02 -.877085552E+02 -.877033049E+02 -.876976493E+02 -.876916019E+02 -.876851765E+02 -.876783874E+02 -.876712494E+02 -.876637777E+02 -.876559876E+02 -.876478946E+02 -.876395144E+02 -.876308625E+02 -.876219545E+02 -.876128060E+02 -.876034321E+02 -.875938482E+02 -.875840691E+02 -.875741098E+02 -.875639852E+02 -.875537102E+02 -.875432999E+02 -.875327702E+02 -.875221375E+02 -.875114198E+02 -.875006372E+02 -.874898125E+02 -.874789729E+02 -.874681508E+02 -.874573867E+02 -.874467310E+02 -.874362480E+02 -.874260201E+02 -.874161535E+02 -.874067863E+02 -.873980976E+02 -.873903210E+02 -.873837612E+02 -.873788158E+02 -.873760040E+02 -.873760040E+02
 -.873816294E+02 -.873816294E+02 -.873847983E+02 -.873903615E+02 -.873977260E+02 -.874064451E+02 -.874161813E+02 -.874266789E+02 -.874377418E+02 -.874492171E+02 -.874609836E+02 -.874729449E+02 -.874850246E+02 -.874971627E+02 -.875093133E+02 -.875214407E+02 -.875335165E+02 -.875455166E+02 -.875574193E+02 -.875692037E+02 -.875808493E+02 -.875923367E+02 -.876036470E+02 -.876147624E+02 -.876256659E+02 -.876363404E+02 -.876467691E+02 -.876569345E+02 -.876668188E+02 -.876764039E+02 -.876856715E+02 -.876946034E+02 -.877031815E+02 -.877113882E+02 -.877192057E+02 -.877266170E+02 -.877336053E+02 -.877401542E+02 -.877462484E+02 -.877518731E+02 -.877570145E+02 -.877616598E+02 -.877657975E+02 -.877694168E+02 -.877725085E+02 -.877750645E+02 -.877770782E+02 -.877785445E+02 -.877794596E+02 -.877798216E+02 -.877796299E+02 -.877788853E+02 -.877775904E+02 -.877757490E+02 -.877733666E+02 -.877704500E+02 -.877670076E+02 -.877630488E+02 -.877585847E+02 -.877536272E+02 -.877481894E+02 -.877422855E+02 -.877359304E+02 -.877291398E+02 -.877219302E+02 -.877143186E+02 -.877063224E+02 -.876979594E+02 -.876892476E+02 -.876802053E+02 -.876708507E+02 -.876612019E+02 -.876512771E+02 -.876410940E+02 -.876306704E+02 -.876200236E+02 -.876091709E+02 -.875981291E+02 -.875869150E+02 -.875755454E+02 -.875640372E+02 -.875524079E+02 -.875406757E+02 -.875288603E+02 -.875169836E+02 -.875050704E+02 -.874931501E+02 -.874812580E+02 -.874694378E+02 -.874577443E+02 -.874462472E+02 -.874350358E+02 -.874242258E+02 -.874139672E+02 -.874044552E+02 -.873959445E+02 -.873887673E+02 -.873833576E+02 -.873802824E+02 -.873802824E+02
 -.873861555E+02 -.873861555E+02 -.873895953E+02 -.873956432E+02 -.874036622E+02 -.874131683E+02 -.874237929E+02 -.874352529E+02 -.874473302E+02 -.874598563E+02 -.874727005E+02 -.874857614E+02 -.874989606E+02 -.875122373E+02 -.875255437E+02 -.875388410E+02 -.875520964E+02 -.875652813E+02 -.875783697E+02 -.875913376E+02 -.876041632E+02 -.876168261E+02 -.876293067E+02 -.876415863E+02 -.876536459E+02 -.876654660E+02 -.876770265E+02 -.876883068E+02 -.876992859E+02 -.877099426E+02 -.877202559E+02 -.877302049E+02 -.877397685E+02 -.877489260E+02 -.877576567E+02 -.877659402E+02 -.877737566E+02 -.877810865E+02 -.877879115E+02 -.877942143E+02 -.877999783E+02 -.878051884E+02 -.878098304E+02 -.878138917E+02 -.878173612E+02 -.878202291E+02 -.878224875E+02 -.878241304E+02 -.878251532E+02 -.878255536E+02 -.878253307E+02 -.878244857E+02 -.878230214E+02 -.878209425E+02 -.878182556E+02 -.878149690E+02 -.878110924E+02 -.878066375E+02 -.878016172E+02 -.877960459E+02 -.877899393E+02 -.877833142E+02 -.877761882E+02 -.877685803E+02 -.877605097E+02 -.877519967E+02 -.877430618E+02 -.877337261E+02 -.877240107E+02 -.877139369E+02 -.877035261E+02 -.876927993E+02 -.876817776E+02 -.876704817E+02 -.876589317E+02 -.876471478E+02 -.876351494E+02 -.876229557E+02 -.876105857E+02 -.875980581E+02 -.875853917E+02 -.875726058E+02 -.875597204E+02 -.875467569E+02 -.875337389E+02 -.875206934E+02 -.875076519E+02 -.874946524E+02 -.874817418E+02 -.874689791E+02 -.874564393E+02 -.874442188E+02 -.874324423E+02 -.874212721E+02 -.874109192E+02 -.874016595E+02 -.873938530E+02 -.873879704E+02 -.873846270E+02 -.873846270E+02
 -.873907500E+02 -.873907500E+02 -.873944698E+02 -.874010190E+02 -.874097135E+02 -.874200288E+02 -.874315616E+02 -.874440017E+02 -.874571121E+02 -.874707116E+02 -.874846623E+02 -.874988593E+02 -.875132218E+02 -.875276862E+02 -.875422006E+02 -.875567216E+02 -.875712114E+02 -.875856373E+02 -.875999705E+02 -.876141857E+02 -.876282602E+02 -.876421728E+02 -.876559030E+02 -.876694299E+02 -.876827316E+02 -.876957854E+02 -.877085676E+02 -.877210540E+02 -.877332206E+02 -.877450428E+02 -.877564967E+02 -.877675577E+02 -.877782015E+02 -.877884036E+02 -.877981393E+02 -.878073846E+02 -.878161157E+02 -.878243098E+02 -.878319448E+02 -.878390001E+02 -.878454559E+02 -.878512940E+02 -.878564975E+02 -.878610512E+02 -.878649415E+02 -.878681571E+02 -.878706882E+02 -.878725276E+02 -.878736699E+02 -.878741121E+02 -.878738531E+02 -.878728943E+02 -.878712391E+02 -.878688933E+02 -.878658646E+02 -.878621630E+02 -.878578005E+02 -.878527908E+02 -.878471495E+02 -.878408939E+02 -.878340426E+02 -.878266157E+02 -.878186344E+02 -.878101209E+02 -.878010985E+02 -.877915910E+02 -.877816228E+02 -.877712187E+02 -.877604035E+02 -.877492022E+02 -.877376398E+02 -.877257410E+02 -.877135300E+02 -.877010308E+02 -.876882667E+02 -.876752606E+02 -.876620348E+02 -.876486109E+02 -.876350103E+02 -.876212538E+02 -.876073624E+02 -.875933570E+02 -.875792597E+02 -.875650935E+02 -.875508838E+02 -.875366596E+02 -.875224544E+02 -.875083089E+02 -.874942731E+02 -.874804098E+02 -.874667994E+02 -.874535449E+02 -.874407803E+02 -.874286796E+02 -.874174699E+02 -.874074480E+02 -.873990019E+02 -.873926391E+02 -.873890235E+02 -.873890235E+02
 -.873954024E+02 -.873954024E+02 -.873994118E+02 -.874064771E+02 -.874158626E+02 -.874270002E+02 -.874394528E+02 -.874528864E+02 -.874670475E+02 -.874817449E+02 -.874968350E+02 -.875122086E+02 -.875277804E+02 -.875434817E+02 -.875592555E+02 -.875750531E+02 -.875908330E+02 -.876065598E+02 -.876222036E+02 -.876377383E+02 -.876531407E+02 -.876683882E+02 -.876834581E+02 -.876983263E+02 -.877129674E+02 -.877273548E+02 -.877414613E+02 -.877552591E+02 -.877687207E+02 -.877818182E+02 -.877945235E+02 -.878068083E+02 -.878186437E+02 -.878300008E+02 -.878408503E+02 -.878511635E+02 -.878609124E+02 -.878700696E+02 -.878786091E+02 -.878865058E+02 -.878937362E+02 -.879002783E+02 -.879061118E+02 -.879112183E+02 -.879155817E+02 -.879191879E+02 -.879220256E+02 -.879240855E+02 -.879253614E+02 -.879258495E+02 -.879255484E+02 -.879244599E+02 -.879225881E+02 -.879199398E+02 -.879165246E+02 -.879123544E+02 -.879074436E+02 -.879018089E+02 -.878954690E+02 -.878884445E+02 -.878807579E+02 -.878724332E+02 -.878634958E+02 -.878539723E+02 -.878438903E+02 -.878332782E+02 -.878221650E+02 -.878105797E+02 -.877985520E+02 -.877861110E+02 -.877732860E+02 -.877601057E+02 -.877465985E+02 -.877327919E+02 -.877187130E+02 -.877043878E+02 -.876898417E+02 -.876750992E+02 -.876601842E+02 -.876451199E+02 -.876299295E+02 -.876146360E+02 -.875992630E+02 -.875838356E+02 -.875683808E+02 -.875529293E+02 -.875375168E+02 -.875221862E+02 -.875069905E+02 -.874919963E+02 -.874772887E+02 -.874629776E+02 -.874492055E+02 -.874361581E+02 -.874240783E+02 -.874132837E+02 -.874041901E+02 -.873973417E+02 -.873934511E+02 -.873934511E+02
 -.874000926E+02 -.874000926E+02 -.874043995E+02 -.874119899E+02 -.874220727E+02 -.874340374E+02 -.874474164E+02 -.874618544E+02 -.874770846E+02 -.874929070E+02 -.875091712E+02 -.875257614E+02 -.875425863E+02 -.875595711E+02 -.875766534E+02 -.875937808E+02 -.876109095E+02 -.876280032E+02 -.876450316E+02 -.876619680E+02 -.876787876E+02 -.876954655E+02 -.877119758E+02 -.877282905E+02 -.877443803E+02 -.877602149E+02 -.877757634E+02 -.877909944E+02 -.878058764E+02 -.878203773E+02 -.878344644E+02 -.878481042E+02 -.878612626E+02 -.878739051E+02 -.878859972E+02 -.878975046E+02 -.879083940E+02 -.879186327E+02 -.879281895E+02 -.879370343E+02 -.879451388E+02 -.879524764E+02 -.879590225E+02 -.879647550E+02 -.879696542E+02 -.879737033E+02 -.879768882E+02 -.879791979E+02 -.879806246E+02 -.879811635E+02 -.879808134E+02 -.879795759E+02 -.879774563E+02 -.879744629E+02 -.879706072E+02 -.879659037E+02 -.879603698E+02 -.879540255E+02 -.879468936E+02 -.879389988E+02 -.879303683E+02 -.879210310E+02 -.879110173E+02 -.879003592E+02 -.878890897E+02 -.878772425E+02 -.878648520E+02 -.878519530E+02 -.878385801E+02 -.878247678E+02 -.878105505E+02 -.877959618E+02 -.877810345E+02 -.877658007E+02 -.877502914E+02 -.877345365E+02 -.877185648E+02 -.877024040E+02 -.876860810E+02 -.876696214E+02 -.876530508E+02 -.876363941E+02 -.876196770E+02 -.876029260E+02 -.875861700E+02 -.875694412E+02 -.875527772E+02 -.875362229E+02 -.875198339E+02 -.875036805E+02 -.874878521E+02 -.874724649E+02 -.874576697E+02 -.874436635E+02 -.874307044E+02 -.874191304E+02 -.874093846E+02 -.874020479E+02 -.873978812E+02 -.873978812E+02
 -.874047893E+02 -.874047893E+02 -.874093958E+02 -.874175108E+02 -.874282888E+02 -.874410794E+02 -.874553877E+02 -.874708405E+02 -.874871585E+02 -.875041318E+02 -.875216016E+02 -.875394443E+02 -.875575614E+02 -.875758725E+02 -.875943112E+02 -.876128233E+02 -.876313644E+02 -.876498980E+02 -.876683932E+02 -.876868221E+02 -.877051574E+02 -.877233710E+02 -.877414329E+02 -.877593116E+02 -.877769739E+02 -.877943858E+02 -.878115123E+02 -.878283181E+02 -.878447669E+02 -.878608213E+02 -.878764430E+02 -.878915923E+02 -.879062287E+02 -.879203113E+02 -.879337991E+02 -.879466513E+02 -.879588279E+02 -.879702900E+02 -.879809998E+02 -.879909212E+02 -.880000198E+02 -.880082633E+02 -.880156221E+02 -.880220691E+02 -.880275805E+02 -.880321356E+02 -.880357173E+02 -.880383122E+02 -.880399107E+02 -.880405069E+02 -.880400991E+02 -.880386897E+02 -.880362847E+02 -.880328945E+02 -.880285330E+02 -.880232178E+02 -.880169700E+02 -.880098141E+02 -.880017775E+02 -.879928903E+02 -.879831854E+02 -.879726977E+02 -.879614639E+02 -.879495223E+02 -.879369126E+02 -.879236751E+02 -.879098509E+02 -.878954811E+02 -.878806070E+02 -.878652692E+02 -.878495081E+02 -.878333630E+02 -.878168722E+02 -.878000728E+02 -.877830007E+02 -.877656900E+02 -.877481734E+02 -.877304824E+02 -.877126466E+02 -.876946949E+02 -.876766549E+02 -.876585539E+02 -.876404193E+02 -.876222792E+02 -.876041640E+02 -.875861073E+02 -.875681480E+02 -.875503332E+02 -.875327205E+02 -.875153830E+02 -.874984145E+02 -.874819367E+02 -.874661080E+02 -.874511364E+02 -.874372943E+02 -.874249395E+02 -.874145418E+02 -.874067177E+02 -.874022756E+02 -.874022756E+02
 -.874094418E+02 -.874094418E+02 -.874143433E+02 -.874229752E+02 -.874344395E+02 -.874480502E+02 -.874632885E+02 -.874797643E+02 -.874971848E+02 -.875153294E+02 -.875340294E+02 -.875531529E+02 -.875725951E+02 -.875922715E+02 -.876121143E+02 -.876320686E+02 -.876520902E+02 -.876721427E+02 -.876921937E+02 -.877122133E+02 -.877321711E+02 -.877520354E+02 -.877717726E+02 -.877913475E+02 -.878107232E+02 -.878298617E+02 -.878487238E+02 -.878672691E+02 -.878854555E+02 -.879032393E+02 -.879205752E+02 -.879374161E+02 -.879537142E+02 -.879694208E+02 -.879844870E+02 -.879988641E+02 -.880125042E+02 -.880253603E+02 -.880373869E+02 -.880485400E+02 -.880587780E+02 -.880680616E+02 -.880763546E+02 -.880836240E+02 -.880898405E+02 -.880949789E+02 -.880990181E+02 -.881019416E+02 -.881037375E+02 -.881043988E+02 -.881039232E+02 -.881023137E+02 -.880995777E+02 -.880957277E+02 -.880907808E+02 -.880847586E+02 -.880776869E+02 -.880695955E+02 -.880605178E+02 -.880504906E+02 -.880395538E+02 -.880277496E+02 -.880151227E+02 -.880017192E+02 -.879875868E+02 -.879727741E+02 -.879573300E+02 -.879413036E+02 -.879247439E+02 -.879076992E+02 -.878902168E+02 -.878723430E+02 -.878541224E+02 -.878355980E+02 -.878168111E+02 -.877978008E+02 -.877786044E+02 -.877592572E+02 -.877397924E+02 -.877202417E+02 -.877006353E+02 -.876810027E+02 -.876613728E+02 -.876417754E+02 -.876222419E+02 -.876028070E+02 -.875835110E+02 -.875644019E+02 -.875455393E+02 -.875269985E+02 -.875088768E+02 -.874913007E+02 -.874744358E+02 -.874584996E+02 -.874437783E+02 -.874306484E+02 -.874196051E+02 -.874112991E+02 -.874065853E+02 -.874065853E+02
 -.874139811E+02 -.874139811E+02 -.874191683E+02 -.874283029E+02 -.874404395E+02 -.874548606E+02 -.874710248E+02 -.874885248E+02 -.875070541E+02 -.875263799E+02 -.875463239E+02 -.875667471E+02 -.875875404E+02 -.876086178E+02 -.876299112E+02 -.876513665E+02 -.876729397E+02 -.876945935E+02 -.877162942E+02 -.877380090E+02 -.877597046E+02 -.877813459E+02 -.878028962E+02 -.878243168E+02 -.878455669E+02 -.878666043E+02 -.878873844E+02 -.879078606E+02 -.879279839E+02 -.879477031E+02 -.879669645E+02 -.879857126E+02 -.880038904E+02 -.880214402E+02 -.880383034E+02 -.880544219E+02 -.880697377E+02 -.880841941E+02 -.880977358E+02 -.881103092E+02 -.881218635E+02 -.881323507E+02 -.881417263E+02 -.881499499E+02 -.881569854E+02 -.881628017E+02 -.881673728E+02 -.881706783E+02 -.881727035E+02 -.881734397E+02 -.881728841E+02 -.881710401E+02 -.881679171E+02 -.881635304E+02 -.881579010E+02 -.881510554E+02 -.881430253E+02 -.881338473E+02 -.881235625E+02 -.881122159E+02 -.880998561E+02 -.880865348E+02 -.880723060E+02 -.880572258E+02 -.880413518E+02 -.880247424E+02 -.880074565E+02 -.879895528E+02 -.879710896E+02 -.879521242E+02 -.879327125E+02 -.879129088E+02 -.878927652E+02 -.878723317E+02 -.878516557E+02 -.878307822E+02 -.878097534E+02 -.877886090E+02 -.877673859E+02 -.877461190E+02 -.877248411E+02 -.877035836E+02 -.876823771E+02 -.876612525E+02 -.876402420E+02 -.876193810E+02 -.875987102E+02 -.875782785E+02 -.875581463E+02 -.875383907E+02 -.875191114E+02 -.875004388E+02 -.874825445E+02 -.874656547E+02 -.874500677E+02 -.874361773E+02 -.874245025E+02 -.874157266E+02 -.874107482E+02 -.874107482E+02
 -.874183230E+02 -.874183230E+02 -.874237818E+02 -.874333997E+02 -.874461892E+02 -.874614039E+02 -.874784803E+02 -.874969939E+02 -.875166238E+02 -.875371261E+02 -.875583143E+02 -.875800452E+02 -.876022079E+02 -.876247167E+02 -.876475045E+02 -.876705181E+02 -.876937137E+02 -.877170529E+02 -.877405004E+02 -.877640209E+02 -.877875789E+02 -.878111365E+02 -.878346542E+02 -.878580898E+02 -.878813983E+02 -.879045323E+02 -.879274409E+02 -.879500702E+02 -.879723630E+02 -.879942592E+02 -.880156954E+02 -.880366062E+02 -.880569237E+02 -.880765791E+02 -.880955023E+02 -.881136230E+02 -.881308714E+02 -.881471783E+02 -.881624763E+02 -.881766999E+02 -.881897868E+02 -.882016779E+02 -.882123184E+02 -.882216583E+02 -.882296530E+02 -.882362640E+02 -.882414590E+02 -.882452126E+02 -.882475065E+02 -.882483298E+02 -.882476792E+02 -.882455587E+02 -.882419799E+02 -.882369617E+02 -.882305301E+02 -.882227180E+02 -.882135646E+02 -.882031152E+02 -.881914202E+02 -.881785352E+02 -.881645198E+02 -.881494372E+02 -.881333535E+02 -.881163371E+02 -.880984576E+02 -.880797859E+02 -.880603928E+02 -.880403489E+02 -.880197236E+02 -.879985853E+02 -.879769998E+02 -.879550312E+02 -.879327402E+02 -.879101850E+02 -.878874203E+02 -.878644974E+02 -.878414640E+02 -.878183648E+02 -.877952406E+02 -.877721297E+02 -.877490672E+02 -.877260865E+02 -.877032193E+02 -.876804974E+02 -.876579532E+02 -.876356222E+02 -.876135449E+02 -.875917700E+02 -.875703579E+02 -.875493865E+02 -.875289568E+02 -.875092019E+02 -.874902979E+02 -.874724780E+02 -.874560513E+02 -.874414267E+02 -.874291446E+02 -.874199182E+02 -.874146870E+02 -.874146870E+02
 -.874223656E+02 -.874223656E+02 -.874280791E+02 -.874381553E+02 -.874515701E+02 -.874675494E+02 -.874855090E+02 -.875050074E+02 -.875257109E+02 -.875473669E+02 -.875697842E+02 -.875928179E+02 -.876163579E+02 -.876403203E+02 -.876646398E+02 -.876892641E+02 -.877141496E+02 -.877392575E+02 -.877645511E+02 -.877899940E+02 -.878155489E+02 -.878411763E+02 -.878668336E+02 -.878924750E+02 -.879180511E+02 -.879435079E+02 -.879687875E+02 -.879938276E+02 -.880185616E+02 -.880429188E+02 -.880668249E+02 -.880902021E+02 -.881129701E+02 -.881350462E+02 -.881563461E+02 -.881767850E+02 -.881962777E+02 -.882147401E+02 -.882320893E+02 -.882482450E+02 -.882631302E+02 -.882766719E+02 -.882888022E+02 -.882994590E+02 -.883085868E+02 -.883161374E+02 -.883220706E+02 -.883263545E+02 -.883289664E+02 -.883298925E+02 -.883291284E+02 -.883266792E+02 -.883225593E+02 -.883167924E+02 -.883094108E+02 -.883004554E+02 -.882899752E+02 -.882780262E+02 -.882646714E+02 -.882499791E+02 -.882340232E+02 -.882168815E+02 -.881986350E+02 -.881793673E+02 -.881591635E+02 -.881381095E+02 -.881162909E+02 -.880937926E+02 -.880706980E+02 -.880470882E+02 -.880230415E+02 -.879986330E+02 -.879739341E+02 -.879490119E+02 -.879239296E+02 -.878987457E+02 -.878735143E+02 -.878482849E+02 -.878231028E+02 -.877980092E+02 -.877730419E+02 -.877482356E+02 -.877236228E+02 -.876992354E+02 -.876751055E+02 -.876512675E+02 -.876277610E+02 -.876046332E+02 -.875819439E+02 -.875597697E+02 -.875382120E+02 -.875174048E+02 -.874975271E+02 -.874788171E+02 -.874615922E+02 -.874462740E+02 -.874334213E+02 -.874237735E+02 -.874183065E+02 -.874183065E+02
 -.874259913E+02 -.874259913E+02 -.874319387E+02 -.874424401E+02 -.874564386E+02 -.874731356E+02 -.874919274E+02 -.875123585E+02 -.875340857E+02 -.875568518E+02 -.875804643E+02 -.876047797E+02 -.876296908E+02 -.876551164E+02 -.876809936E+02 -.877072718E+02 -.877339083E+02 -.877608648E+02 -.877881048E+02 -.878155919E+02 -.878432883E+02 -.878711527E+02 -.878991404E+02 -.879272016E+02 -.879552813E+02 -.879833191E+02 -.880112489E+02 -.880389987E+02 -.880664913E+02 -.880936442E+02 -.881203697E+02 -.881465759E+02 -.881721667E+02 -.881970430E+02 -.882211031E+02 -.882442438E+02 -.882663614E+02 -.882873524E+02 -.883071150E+02 -.883255501E+02 -.883425619E+02 -.883580600E+02 -.883719595E+02 -.883841827E+02 -.883946602E+02 -.884033315E+02 -.884101459E+02 -.884150634E+02 -.884180551E+02 -.884191035E+02 -.884182032E+02 -.884153605E+02 -.884105933E+02 -.884039314E+02 -.883954156E+02 -.883850971E+02 -.883730372E+02 -.883593062E+02 -.883439824E+02 -.883271513E+02 -.883089044E+02 -.882893379E+02 -.882685520E+02 -.882466493E+02 -.882237340E+02 -.881999108E+02 -.881752837E+02 -.881499550E+02 -.881240249E+02 -.880975901E+02 -.880707436E+02 -.880435737E+02 -.880161638E+02 -.879885920E+02 -.879609306E+02 -.879332463E+02 -.879055999E+02 -.878780463E+02 -.878506351E+02 -.878234105E+02 -.877964122E+02 -.877696758E+02 -.877432341E+02 -.877171178E+02 -.876913578E+02 -.876659865E+02 -.876410411E+02 -.876165663E+02 -.875926189E+02 -.875692737E+02 -.875466298E+02 -.875248207E+02 -.875040257E+02 -.874844858E+02 -.874665237E+02 -.874505703E+02 -.874371990E+02 -.874271706E+02 -.874214918E+02 -.874214918E+02
 -.874290632E+02 -.874290632E+02 -.874352176E+02 -.874460974E+02 -.874606188E+02 -.874779618E+02 -.874975079E+02 -.875187919E+02 -.875414665E+02 -.875652742E+02 -.875900250E+02 -.876155798E+02 -.876418357E+02 -.876687154E+02 -.876961597E+02 -.877241209E+02 -.877525588E+02 -.877814374E+02 -.878107223E+02 -.878403786E+02 -.878703687E+02 -.879006509E+02 -.879311780E+02 -.879618963E+02 -.879927455E+02 -.880236578E+02 -.880545583E+02 -.880853647E+02 -.881159876E+02 -.881463306E+02 -.881762907E+02 -.882057587E+02 -.882346199E+02 -.882627548E+02 -.882900404E+02 -.883163509E+02 -.883415592E+02 -.883655379E+02 -.883881613E+02 -.884093058E+02 -.884288526E+02 -.884466881E+02 -.884627059E+02 -.884768083E+02 -.884889076E+02 -.884989273E+02 -.885068031E+02 -.885124842E+02 -.885159338E+02 -.885171297E+02 -.885160649E+02 -.885127471E+02 -.885071993E+02 -.884994590E+02 -.884895779E+02 -.884776209E+02 -.884636653E+02 -.884477997E+02 -.884301224E+02 -.884107408E+02 -.883897689E+02 -.883673268E+02 -.883435387E+02 -.883185313E+02 -.882924329E+02 -.882653714E+02 -.882374734E+02 -.882088629E+02 -.881796603E+02 -.881499812E+02 -.881199359E+02 -.880896284E+02 -.880591561E+02 -.880286093E+02 -.879980709E+02 -.879676163E+02 -.879373133E+02 -.879072227E+02 -.878773977E+02 -.878478852E+02 -.878187262E+02 -.877899563E+02 -.877616072E+02 -.877337077E+02 -.877062856E+02 -.876793701E+02 -.876529942E+02 -.876271982E+02 -.876020346E+02 -.875775735E+02 -.875539102E+02 -.875311749E+02 -.875095446E+02 -.874892599E+02 -.874706454E+02 -.874541370E+02 -.874403177E+02 -.874299637E+02 -.874241052E+02 -.874241052E+02
 -.874314188E+02 -.874314188E+02 -.874377440E+02 -.874489376E+02 -.874638953E+02 -.874817827E+02 -.875019730E+02 -.875239984E+02 -.875475130E+02 -.875722639E+02 -.875980674E+02 -.876247909E+02 -.876523376E+02 -.876806366E+02 -.877096338E+02 -.877392867E+02 -.877695604E+02 -.878004234E+02 -.878318456E+02 -.878637951E+02 -.878962362E+02 -.879291274E+02 -.879624199E+02 -.879960569E+02 -.880299725E+02 -.880640920E+02 -.880983309E+02 -.881325957E+02 -.881667834E+02 -.882007817E+02 -.882344694E+02 -.882677171E+02 -.883003873E+02 -.883323362E+02 -.883634141E+02 -.883934673E+02 -.884223396E+02 -.884498736E+02 -.884759127E+02 -.885003031E+02 -.885228952E+02 -.885435462E+02 -.885621217E+02 -.885784978E+02 -.885925629E+02 -.886042194E+02 -.886133853E+02 -.886199954E+02 -.886240025E+02 -.886253782E+02 -.886241131E+02 -.886202173E+02 -.886137201E+02 -.886046694E+02 -.885931312E+02 -.885791882E+02 -.885629389E+02 -.885444956E+02 -.885239831E+02 -.885015366E+02 -.884772999E+02 -.884514231E+02 -.884240613E+02 -.883953719E+02 -.883655132E+02 -.883346424E+02 -.883029142E+02 -.882704789E+02 -.882374815E+02 -.882040604E+02 -.881703464E+02 -.881364618E+02 -.881025200E+02 -.880686252E+02 -.880348718E+02 -.880013445E+02 -.879681184E+02 -.879352595E+02 -.879028245E+02 -.878708619E+02 -.878394127E+02 -.878085113E+02 -.877781867E+02 -.877484639E+02 -.877193662E+02 -.876909170E+02 -.876631433E+02 -.876360789E+02 -.876097694E+02 -.875842779E+02 -.875596932E+02 -.875361388E+02 -.875137866E+02 -.874928727E+02 -.874737193E+02 -.874567623E+02 -.874425879E+02 -.874319804E+02 -.874259839E+02 -.874259839E+02
 -.874328656E+02 -.874328656E+02 -.874393126E+02 -.874507320E+02 -.874660088E+02 -.874843045E+02 -.875049929E+02 -.875276110E+02 -.875518211E+02 -.875773795E+02 -.876041124E+02 -.876318963E+02 -.876606438E+02 -.876902923E+02 -.877207964E+02 -.877521222E+02 -.877842427E+02 -.878171341E+02 -.878507730E+02 -.878851328E+02 -.879201816E+02 -.879558797E+02 -.879921785E+02 -.880290187E+02 -.880663303E+02 -.881040314E+02 -.881420284E+02 -.881802157E+02 -.882184751E+02 -.882566765E+02 -.882946776E+02 -.883323248E+02 -.883694537E+02 -.884058905E+02 -.884414532E+02 -.884759535E+02 -.885091984E+02 -.885409927E+02 -.885711406E+02 -.885994489E+02 -.886257290E+02 -.886497996E+02 -.886714897E+02 -.886906408E+02 -.887071100E+02 -.887207716E+02 -.887315200E+02 -.887392711E+02 -.887439636E+02 -.887455607E+02 -.887440502E+02 -.887394450E+02 -.887317829E+02 -.887211257E+02 -.887075585E+02 -.886911877E+02 -.886721396E+02 -.886505582E+02 -.886266026E+02 -.886004448E+02 -.885722669E+02 -.885422585E+02 -.885106137E+02 -.884775293E+02 -.884432017E+02 -.884078246E+02 -.883715874E+02 -.883346729E+02 -.882972561E+02 -.882595024E+02 -.882215667E+02 -.881835926E+02 -.881457117E+02 -.881080433E+02 -.880706942E+02 -.880337586E+02 -.879973187E+02 -.879614446E+02 -.879261955E+02 -.878916199E+02 -.878577572E+02 -.878246383E+02 -.877922873E+02 -.877607233E+02 -.877299623E+02 -.877000197E+02 -.876709135E+02 -.876426683E+02 -.876153199E+02 -.875889215E+02 -.875635516E+02 -.875393242E+02 -.875164014E+02 -.874950108E+02 -.874754665E+02 -.874581983E+02 -.874437883E+02 -.874330193E+02 -.874269380E+02 -.874269380E+02
 -.874331771E+02 -.874331771E+02 -.874396805E+02 -.874512099E+02 -.874666543E+02 -.874851830E+02 -.875061813E+02 -.875292001E+02 -.875539158E+02 -.875800992E+02 -.876075902E+02 -.876362785E+02 -.876660895E+02 -.876969730E+02 -.877288964E+02 -.877618381E+02 -.877957830E+02 -.878307186E+02 -.878666313E+02 -.879035029E+02 -.879413078E+02 -.879800113E+02 -.880195666E+02 -.880599148E+02 -.881009828E+02 -.881426834E+02 -.881849141E+02 -.882275566E+02 -.882704770E+02 -.883135250E+02 -.883565342E+02 -.883993229E+02 -.884416946E+02 -.884834393E+02 -.885243355E+02 -.885641518E+02 -.886026492E+02 -.886395841E+02 -.886747109E+02 -.887077852E+02 -.887385676E+02 -.887668264E+02 -.887923422E+02 -.888149108E+02 -.888343471E+02 -.888504883E+02 -.888631968E+02 -.888723628E+02 -.888779064E+02 -.888797793E+02 -.888779654E+02 -.888724816E+02 -.888633770E+02 -.888507322E+02 -.888346579E+02 -.888152924E+02 -.887927994E+02 -.887673649E+02 -.887391937E+02 -.887085063E+02 -.886755350E+02 -.886405205E+02 -.886037081E+02 -.885653444E+02 -.885256742E+02 -.884849373E+02 -.884433661E+02 -.884011832E+02 -.883585997E+02 -.883158132E+02 -.882730067E+02 -.882303481E+02 -.881879891E+02 -.881460653E+02 -.881046961E+02 -.880639846E+02 -.880240190E+02 -.879848722E+02 -.879466035E+02 -.879092593E+02 -.878728743E+02 -.878374733E+02 -.878030724E+02 -.877696815E+02 -.877373060E+02 -.877059499E+02 -.876756193E+02 -.876463256E+02 -.876180916E+02 -.875909566E+02 -.875649854E+02 -.875402777E+02 -.875169816E+02 -.874953103E+02 -.874755642E+02 -.874581590E+02 -.874436638E+02 -.874328487E+02 -.874267493E+02 -.874267493E+02
 -.874320889E+02 -.874320889E+02 -.874385648E+02 -.874500583E+02 -.874654800E+02 -.874840224E+02 -.875050943E+02 -.875282693E+02 -.875532454E+02 -.875798132E+02 -.876078316E+02 -.876372083E+02 -.876678862E+02 -.876998330E+02 -.877330334E+02 -.877674830E+02 -.878031833E+02 -.878401374E+02 -.878783454E+02 -.879178017E+02 -.879584915E+02 -.880003882E+02 -.880434514E+02 -.880876253E+02 -.881328372E+02 -.881789965E+02 -.882259935E+02 -.882736982E+02 -.883219601E+02 -.883706074E+02 -.884194469E+02 -.884682645E+02 -.885168258E+02 -.885648777E+02 -.886121500E+02 -.886583579E+02 -.887032048E+02 -.887463854E+02 -.887875898E+02 -.888265073E+02 -.888628314E+02 -.888962641E+02 -.889265213E+02 -.889533376E+02 -.889764713E+02 -.889957089E+02 -.890108694E+02 -.890218082E+02 -.890284197E+02 -.890306399E+02 -.890284476E+02 -.890218647E+02 -.890109561E+02 -.889958282E+02 -.889766263E+02 -.889535323E+02 -.889267604E+02 -.888965530E+02 -.888631766E+02 -.888269160E+02 -.887880701E+02 -.887469465E+02 -.887038568E+02 -.886591121E+02 -.886130186E+02 -.885658741E+02 -.885179645E+02 -.884695609E+02 -.884209176E+02 -.883722701E+02 -.883238341E+02 -.882758040E+02 -.882283535E+02 -.881816346E+02 -.881357786E+02 -.880908964E+02 -.880470793E+02 -.880044005E+02 -.879629160E+02 -.879226662E+02 -.878836775E+02 -.878459642E+02 -.878095304E+02 -.877743724E+02 -.877404809E+02 -.877078444E+02 -.876764524E+02 -.876462996E+02 -.876173909E+02 -.875897478E+02 -.875634165E+02 -.875384777E+02 -.875150599E+02 -.874933558E+02 -.874736444E+02 -.874563192E+02 -.874419250E+02 -.874312064E+02 -.874251706E+02 -.874251706E+02
 -.874293009E+02 -.874293009E+02 -.874356458E+02 -.874469241E+02 -.874620902E+02 -.874803769E+02 -.875012294E+02 -.875242541E+02 -.875491783E+02 -.875758196E+02 -.876040619E+02 -.876338370E+02 -.876651119E+02 -.876978776E+02 -.877321422E+02 -.877679239E+02 -.878052463E+02 -.878441332E+02 -.878846044E+02 -.879266723E+02 -.879703383E+02 -.880155899E+02 -.880623983E+02 -.881107164E+02 -.881604765E+02 -.882115888E+02 -.882639394E+02 -.883173890E+02 -.883717716E+02 -.884268933E+02 -.884825320E+02 -.885384371E+02 -.885943307E+02 -.886499079E+02 -.887048399E+02 -.887587755E+02 -.888113455E+02 -.888621661E+02 -.889108440E+02 -.889569820E+02 -.890001848E+02 -.890400659E+02 -.890762543E+02 -.891084015E+02 -.891361885E+02 -.891593326E+02 -.891775931E+02 -.891907769E+02 -.891987431E+02 -.892014058E+02 -.891987363E+02 -.891907641E+02 -.891775758E+02 -.891593131E+02 -.891361699E+02 -.891083876E+02 -.890762497E+02 -.890400759E+02 -.890002157E+02 -.889570408E+02 -.889109387E+02 -.888623056E+02 -.888115398E+02 -.887590356E+02 -.887051779E+02 -.886503371E+02 -.885948652E+02 -.885390926E+02 -.884833248E+02 -.884278413E+02 -.883728939E+02 -.883187065E+02 -.882654744E+02 -.882133655E+02 -.881625206E+02 -.881130548E+02 -.880650592E+02 -.880186019E+02 -.879737306E+02 -.879304743E+02 -.878888454E+02 -.878488422E+02 -.878104510E+02 -.877736489E+02 -.877384068E+02 -.877046920E+02 -.876724727E+02 -.876417214E+02 -.876124204E+02 -.875845682E+02 -.875581871E+02 -.875333332E+02 -.875101090E+02 -.874886798E+02 -.874692950E+02 -.874523153E+02 -.874382493E+02 -.874277999E+02 -.874219268E+02 -.874219268E+02
 -.874244820E+02 -.874244820E+02 -.874305712E+02 -.874414194E+02 -.874560495E+02 -.874737538E+02 -.874940281E+02 -.875165227E+02 -.875410037E+02 -.875673237E+02 -.875953992E+02 -.876251939E+02 -.876567052E+02 -.876899546E+02 -.877249797E+02 -.877618282E+02 -.878005520E+02 -.878412026E+02 -.878838265E+02 -.879284616E+02 -.879751332E+02 -.880238510E+02 -.880746058E+02 -.881273666E+02 -.881820783E+02 -.882386586E+02 -.882969954E+02 -.883569448E+02 -.884183286E+02 -.884809324E+02 -.885445044E+02 -.886087549E+02 -.886733563E+02 -.887379436E+02 -.888021168E+02 -.888654438E+02 -.889274636E+02 -.889876921E+02 -.890456282E+02 -.891007603E+02 -.891525754E+02 -.892005676E+02 -.892442478E+02 -.892831537E+02 -.893168596E+02 -.893449864E+02 -.893672099E+02 -.893832695E+02 -.893929740E+02 -.893962069E+02 -.893929292E+02 -.893831806E+02 -.893670785E+02 -.893448145E+02 -.893166502E+02 -.892829104E+02 -.892439750E+02 -.892002703E+02 -.891522596E+02 -.891004327E+02 -.890452964E+02 -.889873648E+02 -.889271502E+02 -.888651551E+02 -.888018645E+02 -.887377403E+02 -.886732160E+02 -.886086927E+02 -.885445363E+02 -.884810760E+02 -.884186028E+02 -.883573701E+02 -.882975940E+02 -.882394543E+02 -.881830969E+02 -.881286352E+02 -.880761528E+02 -.880257058E+02 -.879773259E+02 -.879310228E+02 -.878867871E+02 -.878445932E+02 -.878044024E+02 -.877661655E+02 -.877298263E+02 -.876953251E+02 -.876626019E+02 -.876316015E+02 -.876022777E+02 -.875746001E+02 -.875485613E+02 -.875241864E+02 -.875015451E+02 -.874807673E+02 -.874620632E+02 -.874457496E+02 -.874322843E+02 -.874223111E+02 -.874167189E+02 -.874167189E+02
 -.874172767E+02 -.874172767E+02 -.874229646E+02 -.874331291E+02 -.874468904E+02 -.874636206E+02 -.874828824E+02 -.875043828E+02 -.875279375E+02 -.875534438E+02 -.875808597E+02 -.876101884E+02 -.876414655E+02 -.876747500E+02 -.877101169E+02 -.877476502E+02 -.877874382E+02 -.878295686E+02 -.878741238E+02 -.879211768E+02 -.879707874E+02 -.880229980E+02 -.880778299E+02 -.881352799E+02 -.881953162E+02 -.882578746E+02 -.883228549E+02 -.883901172E+02 -.884594780E+02 -.885307076E+02 -.886035272E+02 -.886776068E+02 -.887525649E+02 -.888279678E+02 -.889033317E+02 -.889781249E+02 -.890517724E+02 -.891236620E+02 -.891931517E+02 -.892595794E+02 -.893222739E+02 -.893805671E+02 -.894338076E+02 -.894813751E+02 -.895226947E+02 -.895572513E+02 -.895846025E+02 -.896043910E+02 -.896163540E+02 -.896203309E+02 -.896162679E+02 -.896042196E+02 -.895843471E+02 -.895569139E+02 -.895222780E+02 -.894808823E+02 -.894332429E+02 -.893799352E+02 -.893215803E+02 -.892588304E+02 -.891923543E+02 -.891228243E+02 -.890509034E+02 -.889772345E+02 -.889024310E+02 -.888270688E+02 -.887516807E+02 -.886767519E+02 -.886027169E+02 -.885299588E+02 -.884588089E+02 -.883895475E+02 -.883224062E+02 -.882575700E+02 -.881951809E+02 -.881353405E+02 -.880781146E+02 -.880235361E+02 -.879716096E+02 -.879223144E+02 -.878756087E+02 -.878314329E+02 -.877897133E+02 -.877503656E+02 -.877132983E+02 -.876784162E+02 -.876456245E+02 -.876148331E+02 -.875859609E+02 -.875589421E+02 -.875337332E+02 -.875103215E+02 -.874887363E+02 -.874690634E+02 -.874514636E+02 -.874361971E+02 -.874236552E+02 -.874144019E+02 -.874092293E+02 -.874092293E+02
 -.874073177E+02 -.874073177E+02 -.874124361E+02 -.874216221E+02 -.874341236E+02 -.874494160E+02 -.874671470E+02 -.874870948E+02 -.875091370E+02 -.875332260E+02 -.875593708E+02 -.875876220E+02 -.876180617E+02 -.876507943E+02 -.876859392E+02 -.877236261E+02 -.877639888E+02 -.878071613E+02 -.878532732E+02 -.879024452E+02 -.879547846E+02 -.880103810E+02 -.880693017E+02 -.881315865E+02 -.881972432E+02 -.882662419E+02 -.883385097E+02 -.884139254E+02 -.884923135E+02 -.885734397E+02 -.886570057E+02 -.887426454E+02 -.888299222E+02 -.889183274E+02 -.890072800E+02 -.890961293E+02 -.891841588E+02 -.892705931E+02 -.893546075E+02 -.894353395E+02 -.895119045E+02 -.895834119E+02 -.896489850E+02 -.897077813E+02 -.897590140E+02 -.898019731E+02 -.898360456E+02 -.898607340E+02 -.898756710E+02 -.898806318E+02 -.898755407E+02 -.898604740E+02 -.898356572E+02 -.898014580E+02 -.897583746E+02 -.897070206E+02 -.896481066E+02 -.895824200E+02 -.895108041E+02 -.894341364E+02 -.893533078E+02 -.892692043E+02 -.891826889E+02 -.890945874E+02 -.890056761E+02 -.889166725E+02 -.888282285E+02 -.887409261E+02 -.886552751E+02 -.885717136E+02 -.884906089E+02 -.884122609E+02 -.883369057E+02 -.882647203E+02 -.881958279E+02 -.881303030E+02 -.880681772E+02 -.880094443E+02 -.879540657E+02 -.879019755E+02 -.878530850E+02 -.878072877E+02 -.877644626E+02 -.877244789E+02 -.876871998E+02 -.876524857E+02 -.876201985E+02 -.875902054E+02 -.875623835E+02 -.875366250E+02 -.875128431E+02 -.874909804E+02 -.874710179E+02 -.874529883E+02 -.874369920E+02 -.874232187E+02 -.874119758E+02 -.874037251E+02 -.873991326E+02 -.873991326E+02
 -.873942409E+02 -.873942409E+02 -.873985982E+02 -.874064665E+02 -.874172555E+02 -.874305695E+02 -.874461610E+02 -.874638956E+02 -.874837259E+02 -.875056702E+02 -.875297972E+02 -.875562140E+02 -.875850564E+02 -.876164819E+02 -.876506634E+02 -.876877851E+02 -.877280371E+02 -.877716116E+02 -.878186991E+02 -.878694828E+02 -.879241346E+02 -.879828100E+02 -.880456420E+02 -.881127353E+02 -.881841599E+02 -.882599438E+02 -.883400653E+02 -.884244453E+02 -.885129389E+02 -.886053268E+02 -.887013083E+02 -.888004931E+02 -.889023957E+02 -.890064307E+02 -.891119103E+02 -.892180445E+02 -.893239442E+02 -.894286284E+02 -.895310345E+02 -.896300342E+02 -.897244525E+02 -.898130916E+02 -.898947577E+02 -.899682919E+02 -.900326016E+02 -.900866927E+02 -.901297016E+02 -.901609231E+02 -.901798348E+02 -.901861157E+02 -.901796577E+02 -.901605694E+02 -.901291723E+02 -.900859892E+02 -.900317260E+02 -.899672468E+02 -.898935461E+02 -.898117171E+02 -.897229194E+02 -.896283473E+02 -.895291994E+02 -.894266513E+02 -.893218322E+02 -.892158054E+02 -.891095529E+02 -.890039647E+02 -.888998318E+02 -.887978430E+02 -.886985849E+02 -.886025441E+02 -.885101123E+02 -.884215918E+02 -.883372034E+02 -.882570937E+02 -.881813437E+02 -.881099766E+02 -.880429663E+02 -.879802445E+02 -.879217081E+02 -.878672256E+02 -.878166432E+02 -.877697902E+02 -.877264838E+02 -.876865334E+02 -.876497449E+02 -.876159241E+02 -.875848804E+02 -.875564306E+02 -.875304024E+02 -.875066391E+02 -.874850043E+02 -.874653884E+02 -.874477168E+02 -.874319595E+02 -.874181453E+02 -.874063790E+02 -.873968654E+02 -.873899397E+02 -.873861097E+02 -.873861097E+02
 -.873777053E+02 -.873777053E+02 -.873810856E+02 -.873872525E+02 -.873958135E+02 -.874065298E+02 -.874192802E+02 -.874340347E+02 -.874508333E+02 -.874697707E+02 -.874909842E+02 -.875146444E+02 -.875409482E+02 -.875701137E+02 -.876023760E+02 -.876379830E+02 -.876771926E+02 -.877202688E+02 -.877674778E+02 -.878190836E+02 -.878753433E+02 -.879365009E+02 -.880027815E+02 -.880743835E+02 -.881514702E+02 -.882341612E+02 -.883225213E+02 -.884165496E+02 -.885161674E+02 -.886212054E+02 -.887313912E+02 -.888463369E+02 -.889655271E+02 -.890883099E+02 -.892138884E+02 -.893413174E+02 -.894695033E+02 -.895972093E+02 -.897230668E+02 -.898455937E+02 -.899632194E+02 -.900743174E+02 -.901772436E+02 -.902703813E+02 -.903521894E+02 -.904212526E+02 -.904763307E+02 -.905164048E+02 -.905407163E+02 -.905487974E+02 -.905404901E+02 -.905159527E+02 -.904756536E+02 -.904203516E+02 -.903510661E+02 -.902690377E+02 -.901756821E+02 -.900725409E+02 -.899612313E+02 -.898433977E+02 -.897206675E+02 -.895946117E+02 -.894667132E+02 -.893383412E+02 -.892107332E+02 -.890849839E+02 -.889620391E+02 -.888426967E+02 -.887276097E+02 -.886172944E+02 -.885121403E+02 -.884124210E+02 -.883183074E+02 -.882298798E+02 -.881471407E+02 -.880700271E+02 -.879984213E+02 -.879321614E+02 -.878710511E+02 -.878148672E+02 -.877633677E+02 -.877162973E+02 -.876733934E+02 -.876343906E+02 -.875990245E+02 -.875670353E+02 -.875381708E+02 -.875121892E+02 -.874888622E+02 -.874679778E+02 -.874493439E+02 -.874327926E+02 -.874181861E+02 -.874054233E+02 -.873944501E+02 -.873852720E+02 -.873779716E+02 -.873727320E+02 -.873698680E+02 -.873698680E+02
 -.873574191E+02 -.873574191E+02 -.873595837E+02 -.873636231E+02 -.873693812E+02 -.873768055E+02 -.873859233E+02 -.873968246E+02 -.874096492E+02 -.874245772E+02 -.874418212E+02 -.874616214E+02 -.874842419E+02 -.875099679E+02 -.875391034E+02 -.875719697E+02 -.876089033E+02 -.876502533E+02 -.876963785E+02 -.877476435E+02 -.878044139E+02 -.878670507E+02 -.879359031E+02 -.880113000E+02 -.880935403E+02 -.881828809E+02 -.882795236E+02 -.883835992E+02 -.884951506E+02 -.886141145E+02 -.887403011E+02 -.888733746E+02 -.890128323E+02 -.891579865E+02 -.893079479E+02 -.894616130E+02 -.896176573E+02 -.897745353E+02 -.899304900E+02 -.900835719E+02 -.902316706E+02 -.903725577E+02 -.905039420E+02 -.906235357E+02 -.907291282E+02 -.908186657E+02 -.908903310E+02 -.909426189E+02 -.909744023E+02 -.909849831E+02 -.909741252E+02 -.909420649E+02 -.908895007E+02 -.908175599E+02 -.907277479E+02 -.906218824E+02 -.905020173E+02 -.903703636E+02 -.902292095E+02 -.900808465E+02 -.899275033E+02 -.897712911E+02 -.896141597E+02 -.894578667E+02 -.893039583E+02 -.891537597E+02 -.890083749E+02 -.888686941E+02 -.887354060E+02 -.886090140E+02 -.884898552E+02 -.883781207E+02 -.882738752E+02 -.881770772E+02 -.880875975E+02 -.880052362E+02 -.879297378E+02 -.878608053E+02 -.877981117E+02 -.877413100E+02 -.876900416E+02 -.876439434E+02 -.876026530E+02 -.875658138E+02 -.875330779E+02 -.875041093E+02 -.874785854E+02 -.874561995E+02 -.874366613E+02 -.874196990E+02 -.874050601E+02 -.873925137E+02 -.873818528E+02 -.873728976E+02 -.873655010E+02 -.873595549E+02 -.873550006E+02 -.873518425E+02 -.873501665E+02 -.873501665E+02
 -.873331730E+02 -.873331730E+02 -.873338644E+02 -.873353147E+02 -.873376450E+02 -.873410182E+02 -.873456310E+02 -.873517080E+02 -.873594990E+02 -.873692758E+02 -.873813311E+02 -.873959783E+02 -.874135520E+02 -.874344078E+02 -.874589242E+02 -.874875024E+02 -.875205665E+02 -.875585629E+02 -.876019588E+02 -.876512398E+02 -.877069058E+02 -.877694661E+02 -.878394322E+02 -.879173094E+02 -.880035851E+02 -.880987151E+02 -.882031067E+02 -.883170990E+02 -.884409394E+02 -.885747572E+02 -.887185346E+02 -.888720749E+02 -.890349698E+02 -.892065658E+02 -.893859331E+02 -.895718372E+02 -.897627176E+02 -.899566758E+02 -.901514754E+02 -.903445585E+02 -.905330805E+02 -.907139657E+02 -.908839841E+02 -.910398493E+02 -.911783331E+02 -.912963933E+02 -.913913055E+02 -.914607910E+02 -.915031311E+02 -.915172558E+02 -.915028019E+02 -.914601328E+02 -.913903184E+02 -.912950778E+02 -.911766897E+02 -.910378786E+02 -.908816870E+02 -.907113432E+02 -.905301338E+02 -.903412889E+02 -.901478847E+02 -.899527660E+02 -.897584910E+02 -.895672965E+02 -.893810816E+02 -.892014073E+02 -.890295083E+02 -.888663154E+02 -.887124824E+02 -.885684186E+02 -.884343216E+02 -.883102102E+02 -.881959564E+02 -.880913141E+02 -.879959458E+02 -.879094456E+02 -.878313593E+02 -.877612012E+02 -.876984682E+02 -.876426509E+02 -.875932428E+02 -.875497470E+02 -.875116813E+02 -.874785819E+02 -.874500055E+02 -.874255311E+02 -.874047599E+02 -.873873156E+02 -.873728433E+02 -.873610091E+02 -.873514983E+02 -.873440146E+02 -.873382782E+02 -.873340253E+02 -.873310069E+02 -.873289891E+02 -.873277534E+02 -.873270992E+02 -.873268475E+02 -.873268475E+02
 -.873048812E+02 -.873048812E+02 -.873038297E+02 -.873022069E+02 -.873004506E+02 -.872989667E+02 -.872981397E+02 -.872983413E+02 -.872999375E+02 -.873032952E+02 -.873087884E+02 -.873168034E+02 -.873277439E+02 -.873420362E+02 -.873601331E+02 -.873825178E+02 -.874097066E+02 -.874422514E+02 -.874807404E+02 -.875257976E+02 -.875780822E+02 -.876382841E+02 -.877071193E+02 -.877853214E+02 -.878736308E+02 -.879727790E+02 -.880834700E+02 -.882063553E+02 -.883420048E+02 -.884908706E+02 -.886532464E+02 -.888292200E+02 -.890186217E+02 -.892209693E+02 -.894354110E+02 -.896606710E+02 -.898950000E+02 -.901361367E+02 -.903812861E+02 -.906271208E+02 -.908698106E+02 -.911050885E+02 -.913283532E+02 -.915348123E+02 -.917196617E+02 -.918782924E+02 -.920065155E+02 -.921007845E+02 -.921583994E+02 -.921776690E+02 -.921580176E+02 -.921000209E+02 -.920053699E+02 -.918767649E+02 -.917177521E+02 -.915325205E+02 -.913256790E+02 -.911020320E+02 -.908663716E+02 -.906232992E+02 -.903770821E+02 -.901315503E+02 -.898900317E+02 -.896553213E+02 -.894296807E+02 -.892148595E+02 -.890121338E+02 -.888223557E+02 -.886460080E+02 -.884832607E+02 -.883340266E+02 -.881980132E+02 -.880747690E+02 -.879637255E+02 -.878642322E+02 -.877755867E+02 -.876970589E+02 -.876279101E+02 -.875674086E+02 -.875148410E+02 -.874695201E+02 -.874307905E+02 -.873980323E+02 -.873706621E+02 -.873481335E+02 -.873299360E+02 -.873155929E+02 -.873046588E+02 -.872967159E+02 -.872913701E+02 -.872882468E+02 -.872869852E+02 -.872872329E+02 -.872886395E+02 -.872908487E+02 -.872934901E+02 -.872961695E+02 -.872984567E+02 -.872998726E+02 -.872998726E+02
 -.872726266E+02 -.872726266E+02 -.872695615E+02 -.872643778E+02 -.872578660E+02 -.872506997E+02 -.872434663E+02 -.872366918E+02 -.872308613E+02 -.872264356E+02 -.872238659E+02 -.872236054E+02 -.872261206E+02 -.872319006E+02 -.872414661E+02 -.872553765E+02 -.872742373E+02 -.872987057E+02 -.873294950E+02 -.873673790E+02 -.874131940E+02 -.874678389E+02 -.875322741E+02 -.876075162E+02 -.876946290E+02 -.877947105E+02 -.879088732E+02 -.880382168E+02 -.881837942E+02 -.883465662E+02 -.885273473E+02 -.887267390E+02 -.889450536E+02 -.891822264E+02 -.894377205E+02 -.897104270E+02 -.899985662E+02 -.902995975E+02 -.906101481E+02 -.909259729E+02 -.912419565E+02 -.915521737E+02 -.918500162E+02 -.921283954E+02 -.923800193E+02 -.925977351E+02 -.927749175E+02 -.929058708E+02 -.929862072E+02 -.930131569E+02 -.929857729E+02 -.929050020E+02 -.927736138E+02 -.925959961E+02 -.923778440E+02 -.921257829E+02 -.918469654E+02 -.915486833E+02 -.912380251E+02 -.909215989E+02 -.906053298E+02 -.902943330E+02 -.899928537E+02 -.897042647E+02 -.894311066E+02 -.891751590E+02 -.889375310E+02 -.887187597E+02 -.885189097E+02 -.883376692E+02 -.881744367E+02 -.880283985E+02 -.878985943E+02 -.877839722E+02 -.876834332E+02 -.875958662E+02 -.875201745E+02 -.874552957E+02 -.874002152E+02 -.873539753E+02 -.873156799E+02 -.872844970E+02 -.872596579E+02 -.872404553E+02 -.872262399E+02 -.872164151E+02 -.872104325E+02 -.872077848E+02 -.872079993E+02 -.872106303E+02 -.872152504E+02 -.872214412E+02 -.872287819E+02 -.872368370E+02 -.872451412E+02 -.872531812E+02 -.872603735E+02 -.872660377E+02 -.872693622E+02 -.872693622E+02
 -.872367088E+02 -.872367088E+02 -.872313730E+02 -.872221610E+02 -.872102479E+02 -.871965937E+02 -.871819985E+02 -.871671451E+02 -.871526351E+02 -.871390163E+02 -.871268065E+02 -.871165128E+02 -.871086496E+02 -.871037527E+02 -.871023934E+02 -.871051910E+02 -.871128242E+02 -.871260421E+02 -.871456741E+02 -.871726395E+02 -.872079558E+02 -.872527456E+02 -.873082419E+02 -.873757901E+02 -.874568460E+02 -.875529682E+02 -.876658039E+02 -.877970649E+02 -.879484919E+02 -.881218049E+02 -.883186373E+02 -.885404497E+02 -.887884230E+02 -.890633294E+02 -.893653805E+02 -.896940578E+02 -.900479299E+02 -.904244676E+02 -.908198725E+02 -.912289386E+02 -.916449734E+02 -.920598059E+02 -.924639113E+02 -.928466754E+02 -.931968119E+02 -.935029293E+02 -.937542170E+02 -.939411950E+02 -.940564479E+02 -.940952455E+02 -.940559620E+02 -.939402229E+02 -.937527579E+02 -.935009821E+02 -.931943752E+02 -.928437473E+02 -.924604897E+02 -.920558881E+02 -.916405566E+02 -.912240197E+02 -.908144478E+02 -.904185333E+02 -.900414817E+02 -.896870913E+02 -.893578912E+02 -.890553123E+02 -.887798732E+02 -.885313617E+02 -.883090059E+02 -.881116246E+02 -.879377571E+02 -.877857704E+02 -.876539445E+02 -.875405392E+02 -.874438434E+02 -.873622108E+02 -.872940838E+02 -.872380079E+02 -.871926397E+02 -.871567487E+02 -.871292156E+02 -.871090273E+02 -.870952705E+02 -.870871236E+02 -.870838473E+02 -.870847752E+02 -.870893039E+02 -.870968817E+02 -.871069984E+02 -.871191724E+02 -.871329385E+02 -.871478328E+02 -.871633765E+02 -.871790561E+02 -.871942998E+02 -.872084493E+02 -.872207239E+02 -.872301760E+02 -.872356350E+02 -.872356350E+02
 -.871976879E+02 -.871976879E+02 -.871898548E+02 -.871761992E+02 -.871583039E+02 -.871374272E+02 -.871145848E+02 -.870906137E+02 -.870662225E+02 -.870420322E+02 -.870186094E+02 -.869964943E+02 -.869762238E+02 -.869583532E+02 -.869434747E+02 -.869322355E+02 -.869253550E+02 -.869236416E+02 -.869280091E+02 -.869394948E+02 -.869592755E+02 -.869886850E+02 -.870292305E+02 -.870826062E+02 -.871507056E+02 -.872356275E+02 -.873396758E+02 -.874653484E+02 -.876153121E+02 -.877923588E+02 -.879993376E+02 -.882390564E+02 -.885141477E+02 -.888268921E+02 -.891789958E+02 -.895713208E+02 -.900035708E+02 -.904739435E+02 -.909787692E+02 -.915121670E+02 -.920657629E+02 -.926285277E+02 -.931868008E+02 -.937245671E+02 -.942240427E+02 -.946665944E+02 -.950339675E+02 -.953097287E+02 -.954807580E+02 -.955385686E+02 -.954802222E+02 -.953086566E+02 -.950323580E+02 -.946644458E+02 -.942213529E+02 -.937213334E+02 -.931830198E+02 -.926241956E+02 -.920608754E+02 -.915067192E+02 -.909727556E+02 -.904673580E+02 -.899964070E+02 -.895635715E+02 -.891706535E+02 -.888179486E+02 -.885045946E+02 -.882288845E+02 -.879885375E+02 -.877809205E+02 -.876032253E+02 -.874526025E+02 -.873262600E+02 -.872215311E+02 -.871359180E+02 -.870671174E+02 -.870130311E+02 -.869717669E+02 -.869416322E+02 -.869211223E+02 -.869089070E+02 -.869038141E+02 -.869048135E+02 -.869110002E+02 -.869215780E+02 -.869358433E+02 -.869531697E+02 -.869729915E+02 -.869947887E+02 -.870180698E+02 -.870423542E+02 -.870671525E+02 -.870919441E+02 -.871161499E+02 -.871391004E+02 -.871599956E+02 -.871778548E+02 -.871914535E+02 -.871992421E+02 -.871992421E+02
 -.871564160E+02 -.871564160E+02 -.871459100E+02 -.871274841E+02 -.871031409E+02 -.870744404E+02 -.870426105E+02 -.870086315E+02 -.869733035E+02 -.869373003E+02 -.869012122E+02 -.868655815E+02 -.868309333E+02 -.867978024E+02 -.867667572E+02 -.867384233E+02 -.867135068E+02 -.866928171E+02 -.866772921E+02 -.866680242E+02 -.866662887E+02 -.866735741E+02 -.866916141E+02 -.867224215E+02 -.867683211E+02 -.868319821E+02 -.869164451E+02 -.870251417E+02 -.871618993E+02 -.873309262E+02 -.875367656E+02 -.877842095E+02 -.880781577E+02 -.884234079E+02 -.888243622E+02 -.892846362E+02 -.898065624E+02 -.903905883E+02 -.910345849E+02 -.917331029E+02 -.924766445E+02 -.932510526E+02 -.940371559E+02 -.948108379E+02 -.955437013E+02 -.962044680E+02 -.967611598E+02 -.971839448E+02 -.974483264E+02 -.975381437E+02 -.974477432E+02 -.971827777E+02 -.967594073E+02 -.962021280E+02 -.955407709E+02 -.948073134E+02 -.940330330E+02 -.932463261E+02 -.924713086E+02 -.917271510E+02 -.910280096E+02 -.903833815E+02 -.897987151E+02 -.892761387E+02 -.888152039E+02 -.884135774E+02 -.880676430E+02 -.877729976E+02 -.875248427E+02 -.873182779E+02 -.871485103E+02 -.870109960E+02 -.869015261E+02 -.868162728E+02 -.867518042E+02 -.867050796E+02 -.866734304E+02 -.866545325E+02 -.866463746E+02 -.866472254E+02 -.866556001E+02 -.866702286E+02 -.866900260E+02 -.867140651E+02 -.867415506E+02 -.867717958E+02 -.868042008E+02 -.868382310E+02 -.868733966E+02 -.869092317E+02 -.869452717E+02 -.869810285E+02 -.870159619E+02 -.870494459E+02 -.870807271E+02 -.871088732E+02 -.871327075E+02 -.871507261E+02 -.871609908E+02 -.871609908E+02
 -.871140490E+02 -.871140490E+02 -.871007676E+02 -.870773734E+02 -.870462887E+02 -.870093690E+02 -.869680421E+02 -.869234149E+02 -.868763578E+02 -.868275708E+02 -.867776354E+02 -.867270589E+02 -.866763105E+02 -.866258529E+02 -.865761716E+02 -.865278032E+02 -.864813631E+02 -.864375756E+02 -.863973061E+02 -.863615970E+02 -.863317088E+02 -.863091663E+02 -.862958111E+02 -.862938607E+02 -.863059740E+02 -.863353222E+02 -.863856623E+02 -.864614118E+02 -.865677148E+02 -.867104942E+02 -.868964757E+02 -.871331652E+02 -.874287592E+02 -.877919577E+02 -.882316449E+02 -.887564019E+02 -.893738083E+02 -.900895028E+02 -.909059836E+02 -.918211655E+02 -.928267612E+02 -.939066340E+02 -.950353716E+02 -.961774412E+02 -.972873902E+02 -.983115843E+02 -.991918727E+02 -.998712428E+02 -.100300956E+03 -.100447906E+03 -.100300329E+03 -.998699873E+02 -.991899871E+02 -.983090660E+02 -.972842356E+02 -.961736458E+02 -.950309300E+02 -.939015398E+02 -.928210070E+02 -.918147432E+02 -.908988838E+02 -.900817153E+02 -.893653219E+02 -.887472041E+02 -.882217223E+02 -.877812958E+02 -.874173424E+02 -.871209765E+02 -.868834974E+02 -.866967071E+02 -.865530987E+02 -.864459454E+02 -.863693232E+02 -.863180870E+02 -.862878187E+02 -.862747607E+02 -.862757418E+02 -.862881035E+02 -.863096296E+02 -.863384807E+02 -.863731357E+02 -.864123399E+02 -.864550591E+02 -.865004396E+02 -.865477739E+02 -.865964689E+02 -.866460188E+02 -.866959791E+02 -.867459419E+02 -.867955112E+02 -.868442763E+02 -.868917828E+02 -.869374991E+02 -.869807750E+02 -.870207922E+02 -.870565008E+02 -.870865394E+02 -.871091311E+02 -.871219507E+02 -.871219507E+02
 -.870720298E+02 -.870720298E+02 -.870559652E+02 -.870275747E+02 -.869896855E+02 -.869444318E+02 -.868934218E+02 -.868378673E+02 -.867786832E+02 -.867165651E+02 -.866520509E+02 -.865855712E+02 -.865174891E+02 -.864481371E+02 -.863778485E+02 -.863069888E+02 -.862359869E+02 -.861653694E+02 -.860957988E+02 -.860281179E+02 -.859634019E+02 -.859030215E+02 -.858487169E+02 -.858026876E+02 -.857676970E+02 -.857471957E+02 -.857454620E+02 -.857677588E+02 -.858205042E+02 -.859114459E+02 -.860498276E+02 -.862465258E+02 -.865141244E+02 -.868668844E+02 -.873205446E+02 -.878918766E+02 -.885978942E+02 -.894546057E+02 -.904751966E+02 -.916675489E+02 -.930310717E+02 -.945529439E+02 -.962040885E+02 -.979355142E+02 -.996760620E+02 -.101332986E+03 -.102796985E+03 -.103952956E+03 -.104696416E+03 -.104953058E+03 -.104695749E+03 -.103951620E+03 -.102794978E+03 -.101330305E+03 -.996727038E+02 -.979314726E+02 -.961993572E+02 -.945475153E+02 -.930249370E+02 -.916606983E+02 -.904676191E+02 -.894462891E+02 -.885888249E+02 -.878820399E+02 -.873099242E+02 -.868554627E+02 -.865018825E+02 -.862334432E+02 -.860358823E+02 -.858966144E+02 -.858047615E+02 -.857510785E+02 -.857278160E+02 -.857285547E+02 -.857480302E+02 -.857819634E+02 -.858269032E+02 -.858800862E+02 -.859393138E+02 -.860028479E+02 -.860693216E+02 -.861376656E+02 -.862070461E+02 -.862768138E+02 -.863464605E+02 -.864155832E+02 -.864838517E+02 -.865509806E+02 -.866167024E+02 -.866807399E+02 -.867427781E+02 -.868024318E+02 -.868592072E+02 -.869124560E+02 -.869613171E+02 -.870046428E+02 -.870409038E+02 -.870680666E+02 -.870834333E+02 -.870834333E+02
 -.870320346E+02 -.870320346E+02 -.870132933E+02 -.869800848E+02 -.869356117E+02 -.868822595E+02 -.868217923E+02 -.867555009E+02 -.866843177E+02 -.866089049E+02 -.865297228E+02 -.864470849E+02 -.863612012E+02 -.862722161E+02 -.861802405E+02 -.860853838E+02 -.859877848E+02 -.858876473E+02 -.857852798E+02 -.856811439E+02 -.855759144E+02 -.854705536E+02 -.853664051E+02 -.852653121E+02 -.851697629E+02 -.850830731E+02 -.850096061E+02 -.849550396E+02 -.849266788E+02 -.849338182E+02 -.849881437E+02 -.851041611E+02 -.852996198E+02 -.855958802E+02 -.860181421E+02 -.865954111E+02 -.873600220E+02 -.883464783E+02 -.895892908E+02 -.911194458E+02 -.929591183E+02 -.951143380E+02 -.975656096E+02 -.100257102E+03 -.103086094E+03 -.105895930E+03 -.108477608E+03 -.110586347E+03 -.111978325E+03 -.112466167E+03 -.111977623E+03 -.110584941E+03 -.108475495E+03 -.105893108E+03 -.103082556E+03 -.100252844E+03 -.975606229E+02 -.951086145E+02 -.929526480E+02 -.911122174E+02 -.895812916E+02 -.883376944E+02 -.873504377E+02 -.865850093E+02 -.860069042E+02 -.855837857E+02 -.852866468E+02 -.850902857E+02 -.849733402E+02 -.849180591E+02 -.849099346E+02 -.849372790E+02 -.849907959E+02 -.850631781E+02 -.851487465E+02 -.852431360E+02 -.853430302E+02 -.854459402E+02 -.855500236E+02 -.856539386E+02 -.857567267E+02 -.858577192E+02 -.859564643E+02 -.860526676E+02 -.861461460E+02 -.862367891E+02 -.863245275E+02 -.864093044E+02 -.864910495E+02 -.865696517E+02 -.866449304E+02 -.867166021E+02 -.867842391E+02 -.868472196E+02 -.869046626E+02 -.869553447E+02 -.869975918E+02 -.870291382E+02 -.870469416E+02 -.870469416E+02
 -.869958787E+02 -.869958787E+02 -.869746948E+02 -.869370793E+02 -.868865651E+02 -.868257539E+02 -.867565359E+02 -.866802557E+02 -.865978397E+02 -.865098927E+02 -.864167716E+02 -.863186432E+02 -.862155286E+02 -.861073394E+02 -.859939088E+02 -.858750195E+02 -.857504315E+02 -.856199127E+02 -.854832758E+02 -.853404232E+02 -.851914069E+02 -.850365062E+02 -.848763312E+02 -.847119587E+02 -.845451107E+02 -.843783873E+02 -.842155651E+02 -.840619783E+02 -.839249979E+02 -.838146241E+02 -.837442092E+02 -.837313163E+02 -.837987142E+02 -.839754795E+02 -.842981439E+02 -.848117599E+02 -.855706580E+02 -.866385273E+02 -.880872364E+02 -.899935446E+02 -.924325191E+02 -.954661718E+02 -.991257037E+02 -.103386173E+03 -.108134014E+03 -.113131605E+03 -.117990109E+03 -.122172290E+03 -.125057520E+03 -.126098805E+03 -.125056788E+03 -.122170824E+03 -.117987906E+03 -.113128661E+03 -.108130324E+03 -.103381731E+03 -.991205009E+02 -.954601987E+02 -.924257646E+02 -.899859962E+02 -.880788800E+02 -.866293471E+02 -.855606368E+02 -.848008785E+02 -.842863816E+02 -.839628134E+02 -.837851196E+02 -.837167664E+02 -.837286750E+02 -.837980746E+02 -.839073997E+02 -.840432958E+02 -.841957604E+02 -.843574204E+02 -.845229394E+02 -.846885389E+02 -.848516176E+02 -.850104524E+02 -.851639670E+02 -.853115529E+02 -.854529345E+02 -.855880663E+02 -.857170559E+02 -.858401062E+02 -.859574712E+02 -.860694223E+02 -.861762204E+02 -.862780924E+02 -.863752084E+02 -.864676580E+02 -.865554230E+02 -.866383448E+02 -.867160829E+02 -.867880614E+02 -.868533996E+02 -.869108207E+02 -.869585322E+02 -.869940689E+02 -.870140856E+02 -.870140856E+02
 -.869653846E+02 -.869653846E+02 -.869421239E+02 -.869007534E+02 -.868450783E+02 -.867778743E+02 -.867011265E+02 -.866162113E+02 -.865240327E+02 -.864251256E+02 -.863197329E+02 -.862078640E+02 -.860893381E+02 -.859638179E+02 -.858308357E+02 -.856898150E+02 -.855400912E+02 -.853809332E+02 -.852115700E+02 -.850312261E+02 -.848391709E+02 -.846347880E+02 -.844176733E+02 -.841877720E+02 -.839455679E+02 -.836923428E+02 -.834305269E+02 -.831641681E+02 -.828995546E+02 -.826460304E+02 -.824170556E+02 -.822315666E+02 -.821156982E+02 -.821049274E+02 -.822466823E+02 -.826034111E+02 -.832560149E+02 -.843073575E+02 -.858852306E+02 -.881435838E+02 -.912598970E+02 -.954251683E+02 -.100821040E+03 -.107576309E+03 -.115693474E+03 -.124937845E+03 -.134693565E+03 -.143825034E+03 -.150656558E+03 -.153303078E+03 -.150655802E+03 -.143823520E+03 -.134691291E+03 -.124934805E+03 -.115689664E+03 -.107571721E+03 -.100815665E+03 -.954189958E+02 -.912529153E+02 -.881357795E+02 -.858765883E+02 -.842978603E+02 -.832456440E+02 -.825921457E+02 -.822344999E+02 -.820918031E+02 -.821016051E+02 -.822164755E+02 -.824009349E+02 -.826288460E+02 -.828812699E+02 -.831447441E+02 -.834099217E+02 -.836705123E+02 -.839224654E+02 -.841633487E+02 -.843918785E+02 -.846075700E+02 -.848104779E+02 -.850010077E+02 -.851797795E+02 -.853475304E+02 -.855050467E+02 -.856531154E+02 -.857924912E+02 -.859238723E+02 -.860478819E+02 -.861650527E+02 -.862758103E+02 -.863804556E+02 -.864791411E+02 -.865718405E+02 -.866583082E+02 -.867380246E+02 -.868101231E+02 -.868732936E+02 -.869256531E+02 -.869645757E+02 -.869864669E+02 -.869864669E+02
 -.869422220E+02 -.869422220E+02 -.869173734E+02 -.868731273E+02 -.868134918E+02 -.867413690E+02 -.866588095E+02 -.865672049E+02 -.864674312E+02 -.863599559E+02 -.862449174E+02 -.861221828E+02 -.859913893E+02 -.858519740E+02 -.857031937E+02 -.855441399E+02 -.853737493E+02 -.851908142E+02 -.849939963E+02 -.847818464E+02 -.845528368E+02 -.843054124E+02 -.840380706E+02 -.837494798E+02 -.834386557E+02 -.831052138E+02 -.827497282E+02 -.823742344E+02 -.819829255E+02 -.815831099E+02 -.811865180E+02 -.808110767E+02 -.804833051E+02 -.802415309E+02 -.801401820E+02 -.802554589E+02 -.806927361E+02 -.815960256E+02 -.831596812E+02 -.856420687E+02 -.893798214E+02 -.947989415E+02 -.102414241E+03 -.112799593E+03 -.126495509E+03 -.143795212E+03 -.164318775E+03 -.186274259E+03 -.205426762E+03 -.214425311E+03 -.205425989E+03 -.186272710E+03 -.164316448E+03 -.143792102E+03 -.126491610E+03 -.112794898E+03 -.102408740E+03 -.947926237E+02 -.893726743E+02 -.856340779E+02 -.831508307E+02 -.815862972E+02 -.806821101E+02 -.802439133E+02 -.801276929E+02 -.802280720E+02 -.804688478E+02 -.807955901E+02 -.811699684E+02 -.815654610E+02 -.819641385E+02 -.823542673E+02 -.827285366E+02 -.830827502E+02 -.834148702E+02 -.837243198E+02 -.840114817E+02 -.842773387E+02 -.845232220E+02 -.847506358E+02 -.849611384E+02 -.851562642E+02 -.853374735E+02 -.855061214E+02 -.856634402E+02 -.858105283E+02 -.859483437E+02 -.860776977E+02 -.861992470E+02 -.863134814E+02 -.864207058E+02 -.865210121E+02 -.866142410E+02 -.866999268E+02 -.867772230E+02 -.868448010E+02 -.869007151E+02 -.869422222E+02 -.869655423E+02 -.869655423E+02
 -.869277398E+02 -.869277398E+02 -.869018937E+02 -.868558393E+02 -.867937095E+02 -.867184831E+02 -.866322489E+02 -.865364037E+02 -.864318007E+02 -.863188590E+02 -.861976430E+02 -.860679201E+02 -.859292001E+02 -.857807610E+02 -.856216649E+02 -.854507659E+02 -.852667133E+02 -.850679522E+02 -.848527250E+02 -.846190777E+02 -.843648754E+02 -.840878348E+02 -.837855815E+02 -.834557451E+02 -.830961088E+02 -.827048355E+02 -.822808022E+02 -.818240857E+02 -.813366580E+02 -.808233731E+02 -.802933618E+02 -.797619950E+02 -.792536467E+02 -.788055860E+02 -.784734739E+02 -.783391501E+02 -.785217074E+02 -.791932948E+02 -.806017216E+02 -.831027731E+02 -.872061401E+02 -.936396252E+02 -.103435540E+03 -.118037111E+03 -.139400689E+03 -.170003219E+03 -.212479338E+03 -.268115356E+03 -.332119628E+03 -.380189572E+03 -.332118844E+03 -.268113786E+03 -.212476980E+03 -.170000066E+03 -.139396737E+03 -.118032351E+03 -.103429962E+03 -.936332192E+02 -.871988925E+02 -.830946691E+02 -.805927445E+02 -.791834261E+02 -.785109264E+02 -.783274343E+02 -.784607984E+02 -.787919236E+02 -.792389679E+02 -.797462677E+02 -.802765511E+02 -.808054415E+02 -.813175650E+02 -.818037879E+02 -.822592531E+02 -.826819858E+02 -.830719065E+02 -.834301354E+02 -.837585075E+02 -.840592381E+02 -.843346971E+02 -.845872602E+02 -.848192139E+02 -.850326999E+02 -.852296833E+02 -.854119390E+02 -.855810470E+02 -.857383946E+02 -.858851783E+02 -.860224067E+02 -.861508985E+02 -.862712755E+02 -.863839483E+02 -.864890915E+02 -.865866060E+02 -.866760651E+02 -.867566388E+02 -.868269905E+02 -.868851380E+02 -.869282666E+02 -.869524823E+02 -.869524823E+02
 -.869228171E+02 -.869228171E+02 -.868966309E+02 -.868499595E+02 -.867869782E+02 -.867106914E+02 -.866232002E+02 -.865259026E+02 -.864196431E+02 -.863048229E+02 -.861814796E+02 -.860493449E+02 -.859078824E+02 -.857563127E+02 -.855936274E+02 -.854185944E+02 -.852297577E+02 -.850254348E+02 -.848037128E+02 -.845624491E+02 -.842992806E+02 -.840116471E+02 -.836968391E+02 -.833520817E+02 -.829746700E+02 -.825621804E+02 -.821127876E+02 -.816257321E+02 -.811019971E+02 -.805452807E+02 -.799633847E+02 -.793701913E+02 -.787884807E+02 -.782539591E+02 -.778210483E+02 -.775712760E+02 -.776255670E+02 -.781624995E+02 -.794459107E+02 -.818675829E+02 -.860151234E+02 -.927836572E+02 -.103567168E+03 -.120601506E+03 -.147609662E+03 -.191075590E+03 -.262874840E+03 -.385928573E+03 -.606772739E+03 -.102428142E+04 -.606771951E+03 -.385926997E+03 -.262872471E+03 -.191072424E+03 -.147605692E+03 -.120596724E+03 -.103561566E+03 -.927772219E+02 -.860078424E+02 -.818594412E+02 -.794368916E+02 -.781525841E+02 -.776147345E+02 -.775595036E+02 -.778083107E+02 -.782402290E+02 -.787737281E+02 -.793543838E+02 -.799464871E+02 -.805272549E+02 -.810828021E+02 -.816053240E+02 -.820911193E+02 -.825392019E+02 -.829503285E+02 -.833263216E+02 -.836696028E+02 -.839828753E+02 -.842689136E+02 -.845304283E+02 -.847699829E+02 -.849899472E+02 -.851924750E+02 -.853794963E+02 -.855527194E+02 -.857136369E+02 -.858635323E+02 -.860034856E+02 -.861343738E+02 -.862568663E+02 -.863714118E+02 -.864782142E+02 -.865771963E+02 -.866679457E+02 -.867496388E+02 -.868209368E+02 -.868798454E+02 -.869235264E+02 -.869480468E+02 -.869480468E+02
 -.869277590E+02 -.869277590E+02 -.869019136E+02 -.868558603E+02 -.867937323E+02 -.867185082E+02 -.866322769E+02 -.865364353E+02 -.864318364E+02 -.863188988E+02 -.861976871E+02 -.860679682E+02 -.859292520E+02 -.857808165E+02 -.856217239E+02 -.854508285E+02 -.852667796E+02 -.850680223E+02 -.848527990E+02 -.846191555E+02 -.843649569E+02 -.840879198E+02 -.837856698E+02 -.834558366E+02 -.830962034E+02 -.827049330E+02 -.822809027E+02 -.818241892E+02 -.813367643E+02 -.808234822E+02 -.802934735E+02 -.797621092E+02 -.792537632E+02 -.788057047E+02 -.784735947E+02 -.783392729E+02 -.785218320E+02 -.791934212E+02 -.806018497E+02 -.831029027E+02 -.872062711E+02 -.936397574E+02 -.103435673E+03 -.118037245E+03 -.139400824E+03 -.170003355E+03 -.212479475E+03 -.268115492E+03 -.332119765E+03 -.380189709E+03 -.332118981E+03 -.268113923E+03 -.212477116E+03 -.170000203E+03 -.139396873E+03 -.118032486E+03 -.103430097E+03 -.936333524E+02 -.871990245E+02 -.830947999E+02 -.805928739E+02 -.791835540E+02 -.785110527E+02 -.783275588E+02 -.784609210E+02 -.787920443E+02 -.792390864E+02 -.797463840E+02 -.802766651E+02 -.808055530E+02 -.813176739E+02 -.818038941E+02 -.822593565E+02 -.826820864E+02 -.830720041E+02 -.834302299E+02 -.837585987E+02 -.840593261E+02 -.843347818E+02 -.845873413E+02 -.848192916E+02 -.850327739E+02 -.852297537E+02 -.854120056E+02 -.855811099E+02 -.857384536E+02 -.858852335E+02 -.860224580E+02 -.861509459E+02 -.862713190E+02 -.863839880E+02 -.864891274E+02 -.865866383E+02 -.866760939E+02 -.867566644E+02 -.868270132E+02 -.868851582E+02 -.869282850E+02 -.869524996E+02 -.869524996E+02
 -.869422598E+02 -.869422598E+02 -.869174127E+02 -.868731693E+02 -.868135376E+02 -.867414194E+02 -.866588660E+02 -.865672685E+02 -.864675027E+02 -.863600357E+02 -.862450056E+02 -.861222790E+02 -.859914932E+02 -.858520852E+02 -.857033121E+02 -.855442655E+02 -.853738823E+02 -.851909549E+02 -.849941447E+02 -.847820024E+02 -.845530000E+02 -.843055827E+02 -.840382475E+02 -.837496632E+02 -.834388452E+02 -.831054094E+02 -.827499297E+02 -.823744417E+02 -.819831386E+02 -.815833284E+02 -.811867418E+02 -.808113055E+02 -.804835385E+02 -.802417688E+02 -.801404241E+02 -.802557049E+02 -.806929860E+02 -.815962790E+02 -.831599380E+02 -.856423285E+02 -.893800840E+02 -.947992066E+02 -.102414508E+03 -.112799862E+03 -.126495780E+03 -.143795484E+03 -.164319049E+03 -.186274533E+03 -.205427037E+03 -.214425586E+03 -.205426264E+03 -.186272985E+03 -.164316722E+03 -.143792376E+03 -.126491882E+03 -.112795168E+03 -.102409009E+03 -.947928907E+02 -.893729390E+02 -.856343401E+02 -.831510901E+02 -.815865536E+02 -.806823633E+02 -.802441630E+02 -.801279388E+02 -.802283139E+02 -.804690854E+02 -.807958232E+02 -.811701968E+02 -.815656845E+02 -.819643568E+02 -.823544803E+02 -.827287439E+02 -.830829518E+02 -.834150658E+02 -.837245092E+02 -.840116646E+02 -.842775151E+02 -.845233917E+02 -.847507985E+02 -.849612940E+02 -.851564126E+02 -.853376145E+02 -.855062550E+02 -.856635662E+02 -.858106466E+02 -.859484542E+02 -.860778005E+02 -.861993420E+02 -.863135687E+02 -.864207853E+02 -.865210841E+02 -.866143058E+02 -.866999846E+02 -.867772743E+02 -.868448465E+02 -.869007557E+02 -.869422591E+02 -.869655771E+02 -.869655771E+02
 -.869654404E+02 -.869654404E+02 -.869421823E+02 -.869008163E+02 -.868451472E+02 -.867779507E+02 -.867012121E+02 -.866163075E+02 -.865241406E+02 -.864252458E+02 -.863198654E+02 -.862080085E+02 -.860894942E+02 -.859639852E+02 -.858310141E+02 -.856900045E+02 -.855402919E+02 -.853811453E+02 -.852117935E+02 -.850314608E+02 -.848394166E+02 -.846350442E+02 -.844179395E+02 -.841880479E+02 -.839458532E+02 -.836926373E+02 -.834308304E+02 -.831644805E+02 -.828998755E+02 -.826463595E+02 -.824173926E+02 -.822319110E+02 -.821160496E+02 -.821052856E+02 -.822470468E+02 -.826037816E+02 -.832563911E+02 -.843077390E+02 -.858856171E+02 -.881439749E+02 -.912602922E+02 -.954255673E+02 -.100821442E+03 -.107576715E+03 -.115693882E+03 -.124938255E+03 -.134693977E+03 -.143825447E+03 -.150656972E+03 -.153303492E+03 -.150656216E+03 -.143823934E+03 -.134691703E+03 -.124935216E+03 -.115690073E+03 -.107572128E+03 -.100816070E+03 -.954193978E+02 -.912533139E+02 -.881361743E+02 -.858769790E+02 -.842982464E+02 -.832460252E+02 -.825925216E+02 -.822348701E+02 -.820921674E+02 -.821019629E+02 -.822168266E+02 -.824012789E+02 -.826291825E+02 -.828815987E+02 -.831450647E+02 -.834102339E+02 -.836708158E+02 -.839227599E+02 -.841636338E+02 -.843921540E+02 -.846078356E+02 -.848107333E+02 -.850012527E+02 -.851800138E+02 -.853477539E+02 -.855052591E+02 -.856533165E+02 -.857926809E+02 -.859240504E+02 -.860480484E+02 -.861652074E+02 -.862759534E+02 -.863805870E+02 -.864792609E+02 -.865719490E+02 -.866584057E+02 -.867381116E+02 -.868102004E+02 -.868733621E+02 -.869257142E+02 -.869646312E+02 -.869865193E+02 -.869865193E+02
 -.869959520E+02 -.869959520E+02 -.869747719E+02 -.869371628E+02 -.868866573E+02 -.868258569E+02 -.867566515E+02 -.866803854E+02 -.865979847E+02 -.865100536E+02 -.864169486E+02 -.863188362E+02 -.862157372E+02 -.861075634E+02 -.859941481E+02 -.858752740E+02 -.857507011E+02 -.856201974E+02 -.854835755E+02 -.853407377E+02 -.851917358E+02 -.850368492E+02 -.848766878E+02 -.847123284E+02 -.845454932E+02 -.843787822E+02 -.842159721E+02 -.840623971E+02 -.839254280E+02 -.838150652E+02 -.837446608E+02 -.837317779E+02 -.837991853E+02 -.839759596E+02 -.842986325E+02 -.848122565E+02 -.855711623E+02 -.866390386E+02 -.880877544E+02 -.899940687E+02 -.924330487E+02 -.954667064E+02 -.991262428E+02 -.103386716E+03 -.108134560E+03 -.113132154E+03 -.117990660E+03 -.122172844E+03 -.125058075E+03 -.126099360E+03 -.125057343E+03 -.122171378E+03 -.117988459E+03 -.113129212E+03 -.108130873E+03 -.103382277E+03 -.991210437E+02 -.954607374E+02 -.924262988E+02 -.899865254E+02 -.880794036E+02 -.866298647E+02 -.855611478E+02 -.848013824E+02 -.842868779E+02 -.839633017E+02 -.837855993E+02 -.837172371E+02 -.837291362E+02 -.837985258E+02 -.839078404E+02 -.840437257E+02 -.841961789E+02 -.843578272E+02 -.845233341E+02 -.846889211E+02 -.848519868E+02 -.850108084E+02 -.851643093E+02 -.853118813E+02 -.854532486E+02 -.855883659E+02 -.857173407E+02 -.858403759E+02 -.859577256E+02 -.860696611E+02 -.861764436E+02 -.862782999E+02 -.863754002E+02 -.864678341E+02 -.865555836E+02 -.866384902E+02 -.867162135E+02 -.867881780E+02 -.868535032E+02 -.869109125E+02 -.869586141E+02 -.869941433E+02 -.870141557E+02 -.870141557E+02
 -.870321251E+02 -.870321251E+02 -.870133888E+02 -.869801890E+02 -.869357275E+02 -.868823895E+02 -.868219385E+02 -.867556649E+02 -.866845006E+02 -.866091073E+02 -.865299451E+02 -.864473270E+02 -.863614631E+02 -.862724977E+02 -.861805416E+02 -.860857042E+02 -.859881245E+02 -.858880060E+02 -.857856572E+02 -.856815398E+02 -.855763283E+02 -.854709850E+02 -.853668537E+02 -.852657773E+02 -.851702443E+02 -.850835702E+02 -.850101185E+02 -.849555668E+02 -.849272202E+02 -.849343733E+02 -.849887120E+02 -.851047419E+02 -.853002126E+02 -.855964843E+02 -.860187570E+02 -.865960361E+02 -.873606566E+02 -.883471218E+02 -.895899426E+02 -.911201052E+02 -.929597847E+02 -.951150107E+02 -.975662879E+02 -.100257785E+03 -.103086781E+03 -.105896621E+03 -.108478302E+03 -.110587043E+03 -.111979023E+03 -.112466865E+03 -.111978321E+03 -.110585638E+03 -.108476191E+03 -.105893801E+03 -.103083247E+03 -.100253531E+03 -.975613058E+02 -.951092924E+02 -.929533204E+02 -.911128835E+02 -.895819507E+02 -.883383458E+02 -.873510809E+02 -.865856435E+02 -.860075289E+02 -.855844003E+02 -.852872506E+02 -.850908781E+02 -.849739206E+02 -.849186269E+02 -.849104893E+02 -.849378200E+02 -.849913226E+02 -.850636901E+02 -.851492432E+02 -.852436170E+02 -.853434950E+02 -.854463882E+02 -.855504545E+02 -.856543520E+02 -.857571220E+02 -.858580962E+02 -.859568226E+02 -.860530070E+02 -.861464661E+02 -.862370897E+02 -.863248084E+02 -.864095655E+02 -.864912908E+02 -.865698733E+02 -.866451325E+02 -.867167850E+02 -.867844035E+02 -.868473664E+02 -.869047929E+02 -.869554603E+02 -.869976949E+02 -.870292318E+02 -.870470299E+02 -.870470299E+02
 -.870721378E+02 -.870721378E+02 -.870560794E+02 -.870276999E+02 -.869898253E+02 -.869445892E+02 -.868935992E+02 -.868380663E+02 -.867789049E+02 -.867168100E+02 -.866523195E+02 -.865858635E+02 -.865178054E+02 -.864484774E+02 -.863782127E+02 -.863073766E+02 -.862363981E+02 -.861658036E+02 -.860962556E+02 -.860285968E+02 -.859639026E+02 -.859035434E+02 -.858492596E+02 -.858032505E+02 -.857682796E+02 -.857477974E+02 -.857460821E+02 -.857683967E+02 -.858211593E+02 -.859121175E+02 -.860505152E+02 -.862472285E+02 -.865148417E+02 -.868676154E+02 -.873212887E+02 -.878926330E+02 -.885986621E+02 -.894553843E+02 -.904759852E+02 -.916683467E+02 -.930318779E+02 -.945537577E+02 -.962049091E+02 -.979363407E+02 -.996768936E+02 -.101333822E+03 -.102797824E+03 -.103953797E+03 -.104697260E+03 -.104953902E+03 -.104696593E+03 -.103952463E+03 -.102795820E+03 -.101331145E+03 -.996735395E+02 -.979323040E+02 -.962001834E+02 -.945483355E+02 -.930257505E+02 -.916615042E+02 -.904684166E+02 -.894470773E+02 -.885896032E+02 -.878828073E+02 -.873106801E+02 -.868562063E+02 -.865026131E+02 -.862341599E+02 -.860365846E+02 -.858973015E+02 -.858054327E+02 -.857517331E+02 -.857284534E+02 -.857291742E+02 -.857486313E+02 -.857825454E+02 -.858274656E+02 -.858806283E+02 -.859398352E+02 -.860033480E+02 -.860697999E+02 -.861381217E+02 -.862074797E+02 -.862772244E+02 -.863468478E+02 -.864159469E+02 -.864841915E+02 -.865512966E+02 -.866169944E+02 -.866810080E+02 -.867430227E+02 -.868026532E+02 -.868594062E+02 -.869126336E+02 -.869614748E+02 -.870047826E+02 -.870410285E+02 -.870681799E+02 -.870835401E+02 -.870835401E+02
 -.871141754E+02 -.871141754E+02 -.871009012E+02 -.870775200E+02 -.870464529E+02 -.870095545E+02 -.869682513E+02 -.869236497E+02 -.868766194E+02 -.868278595E+02 -.867779518E+02 -.867274032E+02 -.866766829E+02 -.866262534E+02 -.865766003E+02 -.865282599E+02 -.864818475E+02 -.864380872E+02 -.863978443E+02 -.863621613E+02 -.863322986E+02 -.863097811E+02 -.862964504E+02 -.862945239E+02 -.863066604E+02 -.863360311E+02 -.863863931E+02 -.864621635E+02 -.865684867E+02 -.867112856E+02 -.868972857E+02 -.871339931E+02 -.874296042E+02 -.877928189E+02 -.882325216E+02 -.887572930E+02 -.893747130E+02 -.900904201E+02 -.909069127E+02 -.918221054E+02 -.928277109E+02 -.939075927E+02 -.950363382E+02 -.961784148E+02 -.972883697E+02 -.983125689E+02 -.991928613E+02 -.998722344E+02 -.100301950E+03 -.100448901E+03 -.100301323E+03 -.998709807E+02 -.991909786E+02 -.983100544E+02 -.972852199E+02 -.961746251E+02 -.950319033E+02 -.939025061E+02 -.928219653E+02 -.918156926E+02 -.908998233E+02 -.900826439E+02 -.893662387E+02 -.887481083E+02 -.882226129E+02 -.877821718E+02 -.874182031E+02 -.871218210E+02 -.868843248E+02 -.866975166E+02 -.865538895E+02 -.864467167E+02 -.863700742E+02 -.863188169E+02 -.862885269E+02 -.862754464E+02 -.862764043E+02 -.862887422E+02 -.863102438E+02 -.863390699E+02 -.863736993E+02 -.864128774E+02 -.864555699E+02 -.865009234E+02 -.865482301E+02 -.865968973E+02 -.866464192E+02 -.866963513E+02 -.867462859E+02 -.867958271E+02 -.868445644E+02 -.868920437E+02 -.869377335E+02 -.869809842E+02 -.870209779E+02 -.870566655E+02 -.870866863E+02 -.871092646E+02 -.871220766E+02 -.871220766E+02
 -.871565624E+02 -.871565624E+02 -.871460643E+02 -.871276531E+02 -.871033301E+02 -.870746544E+02 -.870428523E+02 -.870089030E+02 -.869736060E+02 -.869376345E+02 -.869015782E+02 -.868659796E+02 -.868313637E+02 -.867982652E+02 -.867672524E+02 -.867389510E+02 -.867140665E+02 -.866934083E+02 -.866779142E+02 -.866686765E+02 -.866669705E+02 -.866742847E+02 -.866923529E+02 -.867231879E+02 -.867691143E+02 -.868328014E+02 -.869172897E+02 -.870260106E+02 -.871627916E+02 -.873318409E+02 -.875377019E+02 -.877851664E+02 -.880791344E+02 -.884244033E+02 -.888253754E+02 -.892856662E+02 -.898076081E+02 -.903916486E+02 -.910356587E+02 -.917341892E+02 -.924777421E+02 -.932521605E+02 -.940382731E+02 -.948119631E+02 -.955448334E+02 -.962056059E+02 -.967623023E+02 -.971850907E+02 -.974494746E+02 -.975392930E+02 -.974488925E+02 -.971839258E+02 -.967605531E+02 -.962032703E+02 -.955419085E+02 -.948084452E+02 -.940341578E+02 -.932474428E+02 -.924724161E+02 -.917282482E+02 -.910290954E+02 -.903844548E+02 -.897997748E+02 -.892771837E+02 -.888162332E+02 -.884145900E+02 -.880686378E+02 -.877739736E+02 -.875257990E+02 -.873192135E+02 -.871494243E+02 -.870118874E+02 -.869023941E+02 -.868171164E+02 -.867526226E+02 -.867058721E+02 -.866741961E+02 -.866552706E+02 -.866470845E+02 -.866479064E+02 -.866562514E+02 -.866708497E+02 -.866906164E+02 -.867146241E+02 -.867420779E+02 -.867722910E+02 -.868046636E+02 -.868386612E+02 -.868737942E+02 -.869095968E+02 -.869456047E+02 -.869813299E+02 -.870162328E+02 -.870496877E+02 -.870809418E+02 -.871090635E+02 -.871328773E+02 -.871508804E+02 -.871611363E+02 -.871611363E+02
 -.871978564E+02 -.871978564E+02 -.871900315E+02 -.871763919E+02 -.871585191E+02 -.871376703E+02 -.871148597E+02 -.870909228E+02 -.870665672E+02 -.870424132E+02 -.870190270E+02 -.869969485E+02 -.869767146E+02 -.869588806E+02 -.869440389E+02 -.869328365E+02 -.869259925E+02 -.869243150E+02 -.869287179E+02 -.869402380E+02 -.869600524E+02 -.869894948E+02 -.870300723E+02 -.870834793E+02 -.871516092E+02 -.872365608E+02 -.873406380E+02 -.874663384E+02 -.876163288E+02 -.877934012E+02 -.880004045E+02 -.882401468E+02 -.885152605E+02 -.888280262E+02 -.891801502E+02 -.895724943E+02 -.900047621E+02 -.904751515E+02 -.909799927E+02 -.915134047E+02 -.920670135E+02 -.926297900E+02 -.931880736E+02 -.937258490E+02 -.942253325E+02 -.946678907E+02 -.950352691E+02 -.953110342E+02 -.954820661E+02 -.955398780E+02 -.954815316E+02 -.953099647E+02 -.950336634E+02 -.946657472E+02 -.942226489E+02 -.937226228E+02 -.931843013E+02 -.926254680E+02 -.920621373E+02 -.915079693E+02 -.909739927E+02 -.904685809E+02 -.899976143E+02 -.895647622E+02 -.891718262E+02 -.888191023E+02 -.885057280E+02 -.882299966E+02 -.879896270E+02 -.877819865E+02 -.876042666E+02 -.874536181E+02 -.873272489E+02 -.872224922E+02 -.871368505E+02 -.870680203E+02 -.870139035E+02 -.869726080E+02 -.869424410E+02 -.869218982E+02 -.869096491E+02 -.869045218E+02 -.869054861E+02 -.869116371E+02 -.869221787E+02 -.869364075E+02 -.869536969E+02 -.869734816E+02 -.869952417E+02 -.870184857E+02 -.870427335E+02 -.870674960E+02 -.870922528E+02 -.871164254E+02 -.871393450E+02 -.871602125E+02 -.871780483E+02 -.871916293E+02 -.871994078E+02 -.871994078E+02
 -.872369015E+02 -.872369015E+02 -.872315742E+02 -.872223790E+02 -.872104904E+02 -.871968670E+02 -.871823072E+02 -.871674927E+02 -.871530233E+02 -.871394460E+02 -.871272776E+02 -.871170254E+02 -.871092033E+02 -.871043475E+02 -.871030293E+02 -.871058680E+02 -.871135423E+02 -.871268008E+02 -.871464728E+02 -.871734772E+02 -.872088315E+02 -.872536583E+02 -.873091907E+02 -.873767740E+02 -.874578642E+02 -.875540198E+02 -.876668880E+02 -.877981804E+02 -.879496376E+02 -.881229796E+02 -.883198397E+02 -.885416786E+02 -.887896772E+02 -.890646075E+02 -.893666814E+02 -.896953801E+02 -.900492724E+02 -.904258290E+02 -.908212513E+02 -.912303334E+02 -.916463827E+02 -.920612284E+02 -.924653456E+02 -.928481199E+02 -.931982653E+02 -.935043901E+02 -.937556836E+02 -.939426662E+02 -.940579219E+02 -.940967210E+02 -.940574375E+02 -.939416969E+02 -.937542288E+02 -.935024486E+02 -.931958356E+02 -.928452003E+02 -.924619338E+02 -.920573219E+02 -.916419786E+02 -.912254284E+02 -.908158418E+02 -.904199112E+02 -.900428422E+02 -.896884330E+02 -.893592127E+02 -.890566124E+02 -.887811504E+02 -.885326149E+02 -.883102337E+02 -.881128258E+02 -.879389305E+02 -.877869148E+02 -.876550588E+02 -.875416223E+02 -.874448942E+02 -.873632282E+02 -.872950668E+02 -.872389556E+02 -.871935512E+02 -.871576230E+02 -.871300518E+02 -.871098247E+02 -.870960284E+02 -.870878413E+02 -.870845243E+02 -.870854110E+02 -.870898980E+02 -.870974340E+02 -.871075088E+02 -.871196411E+02 -.871333659E+02 -.871482198E+02 -.871637243E+02 -.871793665E+02 -.871945754E+02 -.872086937E+02 -.872209419E+02 -.872303741E+02 -.872358217E+02 -.872358217E+02
 -.872728452E+02 -.872728452E+02 -.872697891E+02 -.872646231E+02 -.872581374E+02 -.872510045E+02 -.872438103E+02 -.872370791E+02 -.872312943E+02 -.872269155E+02 -.872243927E+02 -.872241787E+02 -.872267398E+02 -.872325656E+02 -.872421767E+02 -.872561329E+02 -.872750394E+02 -.872995532E+02 -.873303872E+02 -.873683151E+02 -.874141726E+02 -.874688590E+02 -.875333344E+02 -.876086155E+02 -.876957665E+02 -.877958853E+02 -.879100841E+02 -.880394629E+02 -.881850741E+02 -.883478786E+02 -.885286907E+02 -.887281121E+02 -.889464548E+02 -.891836544E+02 -.894391739E+02 -.897119043E+02 -.900000660E+02 -.903011183E+02 -.906116885E+02 -.909275311E+02 -.912435311E+02 -.915537629E+02 -.918516185E+02 -.921300092E+02 -.923816430E+02 -.925993671E+02 -.927765560E+02 -.929075142E+02 -.929878539E+02 -.930148053E+02 -.929874212E+02 -.929066486E+02 -.927752571E+02 -.925976343E+02 -.923794756E+02 -.921274061E+02 -.918485786E+02 -.915502850E+02 -.912396136E+02 -.909231726E+02 -.906068871E+02 -.902958724E+02 -.899943737E+02 -.897057636E+02 -.894325829E+02 -.891766113E+02 -.889389579E+02 -.887201596E+02 -.885202813E+02 -.883390111E+02 -.881757476E+02 -.880296770E+02 -.878998392E+02 -.877851822E+02 -.876846071E+02 -.875970028E+02 -.875212727E+02 -.874563544E+02 -.874012334E+02 -.873549519E+02 -.873166141E+02 -.872853878E+02 -.872605045E+02 -.872412571E+02 -.872269961E+02 -.872171253E+02 -.872110962E+02 -.872084018E+02 -.872085695E+02 -.872111539E+02 -.872157279E+02 -.872218735E+02 -.872291704E+02 -.872371838E+02 -.872454492E+02 -.872534543E+02 -.872606171E+02 -.872662590E+02 -.872695708E+02 -.872695708E+02
 -.873051264E+02 -.873051264E+02 -.873040850E+02 -.873024817E+02 -.873007533E+02 -.872993052E+02 -.872985208E+02 -.872987701E+02 -.873004172E+02 -.873038273E+02 -.873093729E+02 -.873174398E+02 -.873284314E+02 -.873427744E+02 -.873609217E+02 -.873833569E+02 -.874105963E+02 -.874431915E+02 -.874817302E+02 -.875268362E+02 -.875791682E+02 -.876394162E+02 -.877082960E+02 -.877865415E+02 -.878748931E+02 -.879740825E+02 -.880848135E+02 -.882077377E+02 -.883434248E+02 -.884923267E+02 -.886547370E+02 -.888307434E+02 -.890201764E+02 -.892225537E+02 -.894370235E+02 -.896623101E+02 -.898966640E+02 -.901378240E+02 -.903829951E+02 -.906288496E+02 -.908715576E+02 -.911068517E+02 -.913301309E+02 -.915366028E+02 -.917214631E+02 -.918801030E+02 -.920083333E+02 -.921026079E+02 -.921602264E+02 -.921794978E+02 -.921598463E+02 -.921018477E+02 -.920071931E+02 -.918785824E+02 -.917195622E+02 -.915343214E+02 -.913274689E+02 -.911038090E+02 -.908681340E+02 -.906250451E+02 -.903788099E+02 -.901332582E+02 -.898917179E+02 -.896569843E+02 -.894313187E+02 -.892164708E+02 -.890137168E+02 -.888239089E+02 -.886475297E+02 -.884847495E+02 -.883354810E+02 -.881994316E+02 -.880761501E+02 -.879650679E+02 -.878655346E+02 -.877768478E+02 -.876982773E+02 -.876290846E+02 -.875685382E+02 -.875159245E+02 -.874705565E+02 -.874317788E+02 -.873989716E+02 -.873715516E+02 -.873489725E+02 -.873307239E+02 -.873163293E+02 -.873053433E+02 -.872973484E+02 -.872919510E+02 -.872887765E+02 -.872874648E+02 -.872876639E+02 -.872890242E+02 -.872911903E+02 -.872937930E+02 -.872964397E+02 -.872987022E+02 -.873001040E+02 -.873001040E+02
 -.873334438E+02 -.873334438E+02 -.873341477E+02 -.873356201E+02 -.873379811E+02 -.873413931E+02 -.873460519E+02 -.873521809E+02 -.873600277E+02 -.873698623E+02 -.873819757E+02 -.873966806E+02 -.874143108E+02 -.874352226E+02 -.874597946E+02 -.874884283E+02 -.875215480E+02 -.875595998E+02 -.876030506E+02 -.876523855E+02 -.877081040E+02 -.877707152E+02 -.878407307E+02 -.879186558E+02 -.880049780E+02 -.881001533E+02 -.882045891E+02 -.883186242E+02 -.884425060E+02 -.885763636E+02 -.887201790E+02 -.888737557E+02 -.890366851E+02 -.892083139E+02 -.893877122E+02 -.895736455E+02 -.897645534E+02 -.899585374E+02 -.901533608E+02 -.903464658E+02 -.905350078E+02 -.907159110E+02 -.908859454E+02 -.910418247E+02 -.911803206E+02 -.912983908E+02 -.913933110E+02 -.914628027E+02 -.915051467E+02 -.915192734E+02 -.915048195E+02 -.914621483E+02 -.913923297E+02 -.912970830E+02 -.911786867E+02 -.910398654E+02 -.908836616E+02 -.907133036E+02 -.905320781E+02 -.903432151E+02 -.901497908E+02 -.899546501E+02 -.897603513E+02 -.895691311E+02 -.893828886E+02 -.892031848E+02 -.890312547E+02 -.888680288E+02 -.887141612E+02 -.885700611E+02 -.884359260E+02 -.883117750E+02 -.881974800E+02 -.880927950E+02 -.879973825E+02 -.879108367E+02 -.878327034E+02 -.877624969E+02 -.876997143E+02 -.876438462E+02 -.875943861E+02 -.875508373E+02 -.875127175E+02 -.874795632E+02 -.874509311E+02 -.874264003E+02 -.874055722E+02 -.873880706E+02 -.873735411E+02 -.873616499E+02 -.873520827E+02 -.873445437E+02 -.873387537E+02 -.873344497E+02 -.873313838E+02 -.873293233E+02 -.873280515E+02 -.873273700E+02 -.873271027E+02 -.873271027E+02
 -.873577135E+02 -.873577135E+02 -.873598938E+02 -.873639593E+02 -.873697522E+02 -.873772192E+02 -.873863870E+02 -.873973445E+02 -.874102298E+02 -.874252209E+02 -.874425287E+02 -.874623924E+02 -.874850754E+02 -.875108630E+02 -.875400596E+02 -.875729868E+02 -.876099813E+02 -.876513919E+02 -.876975772E+02 -.877489013E+02 -.878057294E+02 -.878684223E+02 -.879373290E+02 -.880127786E+02 -.880950701E+02 -.881844606E+02 -.882811517E+02 -.883852742E+02 -.884968710E+02 -.886158785E+02 -.887421070E+02 -.888752203E+02 -.890147159E+02 -.891599062E+02 -.893099016E+02 -.894635989E+02 -.896196733E+02 -.897765796E+02 -.899325605E+02 -.900856665E+02 -.902337871E+02 -.903746939E+02 -.905060958E+02 -.906257049E+02 -.907313107E+02 -.908208592E+02 -.908925333E+02 -.909448279E+02 -.909766157E+02 -.909871988E+02 -.909763407E+02 -.909442782E+02 -.908917094E+02 -.908197618E+02 -.907299409E+02 -.906240641E+02 -.905041857E+02 -.903725164E+02 -.902313446E+02 -.900829617E+02 -.899295965E+02 -.897733602E+02 -.896162025E+02 -.894598813E+02 -.893059426E+02 -.891557117E+02 -.890102926E+02 -.888705757E+02 -.887372495E+02 -.886108175E+02 -.884916171E+02 -.883798390E+02 -.882755483E+02 -.881787035E+02 -.880891752E+02 -.880067638E+02 -.879312137E+02 -.878622282E+02 -.877994801E+02 -.877426226E+02 -.876912971E+02 -.876451406E+02 -.876037909E+02 -.875668913E+02 -.875340943E+02 -.875050637E+02 -.874794774E+02 -.874570286E+02 -.874374276E+02 -.874204027E+02 -.874057018E+02 -.873930947E+02 -.873823749E+02 -.873733636E+02 -.873659148E+02 -.873599218E+02 -.873553279E+02 -.873521398E+02 -.873504468E+02 -.873504468E+02
 -.873780218E+02 -.873780218E+02 -.873814208E+02 -.873876185E+02 -.873962196E+02 -.874069838E+02 -.874197894E+02 -.874346050E+02 -.874514692E+02 -.874704750E+02 -.874917578E+02 -.875154872E+02 -.875418596E+02 -.875710929E+02 -.876034223E+02 -.876390961E+02 -.876783723E+02 -.877215146E+02 -.877687891E+02 -.878204594E+02 -.878767820E+02 -.879380010E+02 -.880043411E+02 -.880760009E+02 -.881531438E+02 -.882358894E+02 -.883243025E+02 -.884183822E+02 -.885180495E+02 -.886231352E+02 -.887333668E+02 -.888483560E+02 -.889675878E+02 -.890904099E+02 -.892160257E+02 -.893434899E+02 -.894717089E+02 -.895994457E+02 -.897253318E+02 -.898478850E+02 -.899655348E+02 -.900766544E+02 -.901795998E+02 -.902727544E+02 -.903545770E+02 -.904236522E+02 -.904787400E+02 -.905188214E+02 -.905431377E+02 -.905512212E+02 -.905429138E+02 -.905183739E+02 -.904780698E+02 -.904227604E+02 -.903534651E+02 -.902714244E+02 -.901780542E+02 -.900748959E+02 -.899635669E+02 -.898457116E+02 -.897229573E+02 -.895968751E+02 -.894689479E+02 -.893405450E+02 -.892129039E+02 -.890871192E+02 -.889641370E+02 -.888447550E+02 -.887296263E+02 -.886192674E+02 -.885140676E+02 -.884143007E+02 -.883201376E+02 -.882316587E+02 -.881488666E+02 -.880716981E+02 -.880000358E+02 -.879337179E+02 -.878725480E+02 -.878163030E+02 -.877647410E+02 -.877176069E+02 -.876746381E+02 -.876355693E+02 -.876001363E+02 -.875680793E+02 -.875391465E+02 -.875130962E+02 -.874897004E+02 -.874687475E+02 -.874500458E+02 -.874334281E+02 -.874187572E+02 -.874059331E+02 -.873949028E+02 -.873856734E+02 -.873783297E+02 -.873730573E+02 -.873701746E+02 -.873701746E+02
 -.873945800E+02 -.873945800E+02 -.873989578E+02 -.874068610E+02 -.874176958E+02 -.874310641E+02 -.874467171E+02 -.874645189E+02 -.874844204E+02 -.875064385E+02 -.875306405E+02 -.875571324E+02 -.875860495E+02 -.876175490E+02 -.876518042E+02 -.876889991E+02 -.877293238E+02 -.877729707E+02 -.878201294E+02 -.878709831E+02 -.879257034E+02 -.879844455E+02 -.880473423E+02 -.881144987E+02 -.881859846E+02 -.882618281E+02 -.883420076E+02 -.884264437E+02 -.885149913E+02 -.886074313E+02 -.887034626E+02 -.888026949E+02 -.889046427E+02 -.890087207E+02 -.891142410E+02 -.892204135E+02 -.893263493E+02 -.894310671E+02 -.895335045E+02 -.896325329E+02 -.897269774E+02 -.898156400E+02 -.898973271E+02 -.899708797E+02 -.900352051E+02 -.900893094E+02 -.901323289E+02 -.901635583E+02 -.901824753E+02 -.901887588E+02 -.901823007E+02 -.901632096E+02 -.901318071E+02 -.900886160E+02 -.900343420E+02 -.899698494E+02 -.898961328E+02 -.898142852E+02 -.897254664E+02 -.896308705E+02 -.895316963E+02 -.894291194E+02 -.893242690E+02 -.892182085E+02 -.891119199E+02 -.890062931E+02 -.889021194E+02 -.888000874E+02 -.887007839E+02 -.886046955E+02 -.885122139E+02 -.884236415E+02 -.883391991E+02 -.882590334E+02 -.881832255E+02 -.881117987E+02 -.880447268E+02 -.879819417E+02 -.879233402E+02 -.878687911E+02 -.878181407E+02 -.877712182E+02 -.877278410E+02 -.876878186E+02 -.876509571E+02 -.876170624E+02 -.875859442E+02 -.875574195E+02 -.875313163E+02 -.875074783E+02 -.874857696E+02 -.874660814E+02 -.874483395E+02 -.874325153E+02 -.874186388E+02 -.874068166E+02 -.873972557E+02 -.873902944E+02 -.873864440E+02 -.873864440E+02
 -.874076829E+02 -.874076829E+02 -.874128219E+02 -.874220451E+02 -.874345972E+02 -.874499506E+02 -.874677504E+02 -.874877727E+02 -.875098931E+02 -.875340623E+02 -.875602879E+02 -.875886202E+02 -.876191407E+02 -.876519537E+02 -.876871789E+02 -.877249458E+02 -.877653881E+02 -.878086396E+02 -.878548292E+02 -.879040773E+02 -.879564909E+02 -.880121597E+02 -.880711506E+02 -.881335039E+02 -.881992273E+02 -.882682909E+02 -.883406218E+02 -.884160985E+02 -.884945456E+02 -.885757284E+02 -.886593485E+02 -.887450399E+02 -.888323660E+02 -.889208178E+02 -.890098146E+02 -.890987057E+02 -.891867744E+02 -.892732454E+02 -.893572937E+02 -.894380570E+02 -.895146504E+02 -.895861834E+02 -.896517793E+02 -.897105956E+02 -.897618455E+02 -.898048189E+02 -.898389029E+02 -.898635998E+02 -.898785426E+02 -.898835062E+02 -.898784151E+02 -.898633454E+02 -.898385227E+02 -.898043147E+02 -.897612196E+02 -.897098510E+02 -.896509196E+02 -.895852129E+02 -.895135740E+02 -.894368804E+02 -.893560233E+02 -.892718884E+02 -.891853390E+02 -.890972007E+02 -.890082501E+02 -.889192047E+02 -.888307163E+02 -.887433669E+02 -.886576665E+02 -.885740532E+02 -.884928943E+02 -.884144899E+02 -.883390759E+02 -.882668297E+02 -.881978743E+02 -.881322844E+02 -.880700916E+02 -.880112898E+02 -.879558406E+02 -.879036779E+02 -.878547135E+02 -.878088405E+02 -.877659384E+02 -.877258765E+02 -.876885180E+02 -.876537236E+02 -.876213553E+02 -.875912808E+02 -.875633773E+02 -.875375376E+02 -.875136754E+02 -.874917338E+02 -.874716950E+02 -.874535927E+02 -.874375287E+02 -.874236946E+02 -.874124003E+02 -.874041108E+02 -.873994961E+02 -.873994961E+02
 -.874176744E+02 -.874176744E+02 -.874233816E+02 -.874335836E+02 -.874473985E+02 -.874641953E+02 -.874835335E+02 -.875051166E+02 -.875287576E+02 -.875543516E+02 -.875818554E+02 -.876112714E+02 -.876426355E+02 -.876760069E+02 -.877114606E+02 -.877490809E+02 -.877889558E+02 -.878311723E+02 -.878758122E+02 -.879229481E+02 -.879726393E+02 -.880249282E+02 -.880798362E+02 -.881373603E+02 -.881974688E+02 -.882600976E+02 -.883251464E+02 -.883924750E+02 -.884618999E+02 -.885331910E+02 -.886060694E+02 -.886802051E+02 -.887552165E+02 -.888306701E+02 -.889060820E+02 -.889809204E+02 -.890546105E+02 -.891265398E+02 -.891960664E+02 -.892625281E+02 -.893252534E+02 -.893835744E+02 -.894368397E+02 -.894844289E+02 -.895257671E+02 -.895603392E+02 -.895877029E+02 -.896075007E+02 -.896194699E+02 -.896234498E+02 -.896193868E+02 -.896073352E+02 -.895874563E+02 -.895600135E+02 -.895253649E+02 -.894839535E+02 -.894362952E+02 -.893829655E+02 -.893245857E+02 -.892618077E+02 -.891953007E+02 -.891257367E+02 -.890537788E+02 -.889800701E+02 -.889052239E+02 -.888298163E+02 -.887543800E+02 -.886794001E+02 -.886053115E+02 -.885324972E+02 -.884612885E+02 -.883919659E+02 -.883247609E+02 -.882598587E+02 -.881974012E+02 -.881374903E+02 -.880801917E+02 -.880255385E+02 -.879735353E+02 -.879241616E+02 -.878773755E+02 -.878331176E+02 -.877913145E+02 -.877518819E+02 -.877147284E+02 -.876797592E+02 -.876468796E+02 -.876159998E+02 -.875870391E+02 -.875599322E+02 -.875346362E+02 -.875111390E+02 -.874894709E+02 -.874697191E+02 -.874520459E+02 -.874367134E+02 -.874241157E+02 -.874148203E+02 -.874096237E+02 -.874096237E+02
 -.874249197E+02 -.874249197E+02 -.874310268E+02 -.874419115E+02 -.874565965E+02 -.874743713E+02 -.874947284E+02 -.875173140E+02 -.875418903E+02 -.875683069E+02 -.875964784E+02 -.876263677E+02 -.876579725E+02 -.876913151E+02 -.877264337E+02 -.877633762E+02 -.878021941E+02 -.878429382E+02 -.878856545E+02 -.879303798E+02 -.879771391E+02 -.880259419E+02 -.880767790E+02 -.881296199E+02 -.881844096E+02 -.882410660E+02 -.882994769E+02 -.883594982E+02 -.884209513E+02 -.884836218E+02 -.885472576E+02 -.886115689E+02 -.886762280E+02 -.887408701E+02 -.888050954E+02 -.888684713E+02 -.889305372E+02 -.889908088E+02 -.890487848E+02 -.891039536E+02 -.891558022E+02 -.892038246E+02 -.892475316E+02 -.892864610E+02 -.893201870E+02 -.893483306E+02 -.893705676E+02 -.893866372E+02 -.893963485E+02 -.893995847E+02 -.893963069E+02 -.893865548E+02 -.893704457E+02 -.893481713E+02 -.893199933E+02 -.892862364E+02 -.892472805E+02 -.892035521E+02 -.891555143E+02 -.891036570E+02 -.890484872E+02 -.889905187E+02 -.889302642E+02 -.888682259E+02 -.888048890E+02 -.887407156E+02 -.886761390E+02 -.886115605E+02 -.885473461E+02 -.884838249E+02 -.884212881E+02 -.883599890E+02 -.883001439E+02 -.882419328E+02 -.881855013E+02 -.881309632E+02 -.880784020E+02 -.880278741E+02 -.879794112E+02 -.879330230E+02 -.878887002E+02 -.878464176E+02 -.878061363E+02 -.877678074E+02 -.877313750E+02 -.876967793E+02 -.876639610E+02 -.876328648E+02 -.876034452E+02 -.875756722E+02 -.875495390E+02 -.875250716E+02 -.875023406E+02 -.874814773E+02 -.874626936E+02 -.874463086E+02 -.874327830E+02 -.874227642E+02 -.874171460E+02 -.874171460E+02
 -.874297846E+02 -.874297846E+02 -.874361474E+02 -.874474622E+02 -.874626834E+02 -.874810427E+02 -.875019829E+02 -.875251059E+02 -.875501345E+02 -.875768820E+02 -.876052295E+02 -.876351077E+02 -.876664836E+02 -.876993494E+02 -.877337141E+02 -.877695966E+02 -.878070204E+02 -.878460085E+02 -.878865798E+02 -.879287457E+02 -.879725069E+02 -.880178507E+02 -.880647483E+02 -.881131529E+02 -.881629973E+02 -.882141917E+02 -.882666223E+02 -.883201496E+02 -.883746073E+02 -.884298011E+02 -.884855088E+02 -.885414797E+02 -.885974357E+02 -.886530723E+02 -.887080603E+02 -.887620490E+02 -.888146688E+02 -.888655359E+02 -.889142570E+02 -.889604347E+02 -.890036737E+02 -.890435874E+02 -.890798047E+02 -.891119773E+02 -.891397862E+02 -.891629484E+02 -.891812234E+02 -.891944182E+02 -.892023916E+02 -.892050578E+02 -.892023883E+02 -.891944123E+02 -.891812164E+02 -.891629426E+02 -.891397845E+02 -.891119836E+02 -.890798236E+02 -.890436241E+02 -.890037346E+02 -.889605269E+02 -.889143884E+02 -.888657155E+02 -.888149065E+02 -.887623556E+02 -.887084479E+02 -.886535538E+02 -.885980255E+02 -.885421931E+02 -.884863625E+02 -.884308131E+02 -.883757970E+02 -.883215378E+02 -.882682311E+02 -.882160449E+02 -.881651200E+02 -.881155716E+02 -.880674908E+02 -.880209460E+02 -.879759849E+02 -.879326366E+02 -.878909136E+02 -.878508144E+02 -.878123254E+02 -.877754239E+02 -.877400809E+02 -.877062642E+02 -.876739419E+02 -.876430871E+02 -.876136825E+02 -.875857272E+02 -.875592441E+02 -.875342901E+02 -.875109690E+02 -.874894474E+02 -.874699765E+02 -.874529197E+02 -.874387884E+02 -.874282897E+02 -.874223885E+02 -.874223885E+02
 -.874326201E+02 -.874326201E+02 -.874391172E+02 -.874506499E+02 -.874661282E+02 -.874847449E+02 -.875059076E+02 -.875291865E+02 -.875542750E+02 -.875809587E+02 -.876090925E+02 -.876385820E+02 -.876693697E+02 -.877014245E+02 -.877347322E+02 -.877692897E+02 -.878050985E+02 -.878421613E+02 -.878804773E+02 -.879200397E+02 -.879608326E+02 -.880028291E+02 -.880459889E+02 -.880902563E+02 -.881355591E+02 -.881818070E+02 -.882288902E+02 -.882766788E+02 -.883250217E+02 -.883737470E+02 -.884226610E+02 -.884715496E+02 -.885201784E+02 -.885682944E+02 -.886156273E+02 -.886618924E+02 -.887067930E+02 -.887500238E+02 -.887912748E+02 -.888302352E+02 -.888665984E+02 -.889000663E+02 -.889303548E+02 -.889571986E+02 -.889803557E+02 -.889996129E+02 -.890147891E+02 -.890257397E+02 -.890323590E+02 -.890345831E+02 -.890323906E+02 -.890258035E+02 -.890148868E+02 -.889997468E+02 -.889805289E+02 -.889574149E+02 -.889306190E+02 -.889003839E+02 -.888669758E+02 -.888306797E+02 -.887917946E+02 -.887506280E+02 -.887074916E+02 -.886626965E+02 -.886165490E+02 -.885693470E+02 -.885213763E+02 -.884729082E+02 -.884241971E+02 -.883754786E+02 -.883269682E+02 -.882788607E+02 -.882313296E+02 -.881845272E+02 -.881385848E+02 -.880936134E+02 -.880497044E+02 -.880069312E+02 -.879653497E+02 -.879250005E+02 -.878859103E+02 -.878480933E+02 -.878115539E+02 -.877762885E+02 -.877422881E+02 -.877095415E+02 -.876780384E+02 -.876477739E+02 -.876187533E+02 -.875909989E+02 -.875645575E+02 -.875395107E+02 -.875159882E+02 -.874941843E+02 -.874743801E+02 -.874569716E+02 -.874425069E+02 -.874317351E+02 -.874256689E+02 -.874256689E+02
 -.874337531E+02 -.874337531E+02 -.874402839E+02 -.874518589E+02 -.874673645E+02 -.874859706E+02 -.875070626E+02 -.875301896E+02 -.875550243E+02 -.875813323E+02 -.876089489E+02 -.876377607E+02 -.876676917E+02 -.876986925E+02 -.877307315E+02 -.877637887E+02 -.877978496E+02 -.878329016E+02 -.878689302E+02 -.879059159E+02 -.879438322E+02 -.879826435E+02 -.880223032E+02 -.880627524E+02 -.881039185E+02 -.881457145E+02 -.881880380E+02 -.882307709E+02 -.882737786E+02 -.883169106E+02 -.883600003E+02 -.884028657E+02 -.884453102E+02 -.884871240E+02 -.885280856E+02 -.885679634E+02 -.886065188E+02 -.886435078E+02 -.886786848E+02 -.887118054E+02 -.887426299E+02 -.887709267E+02 -.887964763E+02 -.888190744E+02 -.888385362E+02 -.888546985E+02 -.888674239E+02 -.888766026E+02 -.888821546E+02 -.888840315E+02 -.888822175E+02 -.888767292E+02 -.888676158E+02 -.888549580E+02 -.888388663E+02 -.888194793E+02 -.887969605E+02 -.887714960E+02 -.887432906E+02 -.887125649E+02 -.886795513E+02 -.886444904E+02 -.886076276E+02 -.885692096E+02 -.885294811E+02 -.884886821E+02 -.884470451E+02 -.884047927E+02 -.883621361E+02 -.883192728E+02 -.882763862E+02 -.882336440E+02 -.881911982E+02 -.881491843E+02 -.881077219E+02 -.880669143E+02 -.880268495E+02 -.879876008E+02 -.879492276E+02 -.879117762E+02 -.878752817E+02 -.878397689E+02 -.878052542E+02 -.877717474E+02 -.877392545E+02 -.877077797E+02 -.876773293E+02 -.876479152E+02 -.876195605E+02 -.875923055E+02 -.875662155E+02 -.875413914E+02 -.875179824E+02 -.874962036E+02 -.874763574E+02 -.874588624E+02 -.874442912E+02 -.874334188E+02 -.874272866E+02 -.874272866E+02
 -.874334805E+02 -.874334805E+02 -.874399628E+02 -.874514375E+02 -.874667842E+02 -.874851636E+02 -.875059502E+02 -.875286809E+02 -.875530153E+02 -.875787057E+02 -.876055735E+02 -.876334916E+02 -.876623704E+02 -.876921468E+02 -.877227765E+02 -.877542267E+02 -.877864714E+02 -.878194873E+02 -.878532501E+02 -.878877323E+02 -.879229009E+02 -.879587154E+02 -.879951268E+02 -.880320761E+02 -.880694933E+02 -.881072972E+02 -.881453942E+02 -.881836785E+02 -.882220319E+02 -.882603237E+02 -.882984115E+02 -.883361413E+02 -.883733488E+02 -.884098600E+02 -.884454932E+02 -.884800599E+02 -.885133673E+02 -.885452198E+02 -.885754218E+02 -.886037799E+02 -.886301053E+02 -.886542168E+02 -.886759433E+02 -.886951263E+02 -.887116228E+02 -.887253073E+02 -.887360739E+02 -.887438385E+02 -.887485401E+02 -.887501416E+02 -.887486308E+02 -.887440208E+02 -.887363492E+02 -.887256780E+02 -.887120920E+02 -.886956980E+02 -.886766221E+02 -.886550084E+02 -.886310160E+02 -.886048169E+02 -.885765934E+02 -.885465349E+02 -.885148358E+02 -.884816929E+02 -.884473025E+02 -.884118585E+02 -.883755504E+02 -.883385610E+02 -.883010654E+02 -.882632290E+02 -.882252069E+02 -.881871428E+02 -.881491683E+02 -.881114029E+02 -.880739534E+02 -.880369142E+02 -.880003675E+02 -.879643836E+02 -.879290218E+02 -.878943308E+02 -.878603501E+02 -.878271108E+02 -.877946372E+02 -.877629485E+02 -.877320610E+02 -.877019905E+02 -.876727553E+02 -.876443804E+02 -.876169021E+02 -.875903743E+02 -.875648765E+02 -.875405236E+02 -.875174794E+02 -.874959729E+02 -.874763208E+02 -.874589558E+02 -.874444640E+02 -.874336332E+02 -.874275167E+02 -.874275167E+02
 -.874320663E+02 -.874320663E+02 -.874384341E+02 -.874496944E+02 -.874647339E+02 -.874827156E+02 -.875030123E+02 -.875251563E+02 -.875488007E+02 -.875736900E+02 -.875996367E+02 -.876265044E+02 -.876541938E+02 -.876826324E+02 -.877117664E+02 -.877415543E+02 -.877719618E+02 -.878029581E+02 -.878345128E+02 -.878665933E+02 -.878991628E+02 -.879321792E+02 -.879655932E+02 -.879993478E+02 -.880333775E+02 -.880676076E+02 -.881019540E+02 -.881363231E+02 -.881706117E+02 -.882047071E+02 -.882384881E+02 -.882718247E+02 -.883045796E+02 -.883366087E+02 -.883677625E+02 -.883978873E+02 -.884268268E+02 -.884544235E+02 -.884805208E+02 -.885049647E+02 -.885276055E+02 -.885483005E+02 -.885669152E+02 -.885833257E+02 -.885974202E+02 -.886091012E+02 -.886182867E+02 -.886249115E+02 -.886289283E+02 -.886303087E+02 -.886290433E+02 -.886251423E+02 -.886186348E+02 -.886095690E+02 -.885980106E+02 -.885840426E+02 -.885677634E+02 -.885492853E+02 -.885287332E+02 -.885062422E+02 -.884819563E+02 -.884560257E+02 -.884286054E+02 -.883998529E+02 -.883699266E+02 -.883389838E+02 -.883071792E+02 -.882746633E+02 -.882415810E+02 -.882080710E+02 -.881742639E+02 -.881402824E+02 -.881062399E+02 -.880722406E+02 -.880383791E+02 -.880047403E+02 -.879713993E+02 -.879384222E+02 -.879058659E+02 -.878737791E+02 -.878422030E+02 -.878111720E+02 -.877807153E+02 -.877508583E+02 -.877216245E+02 -.876930377E+02 -.876651251E+02 -.876379211E+02 -.876114718E+02 -.875858412E+02 -.875611188E+02 -.875374295E+02 -.875149465E+02 -.874939080E+02 -.874746385E+02 -.874575774E+02 -.874433150E+02 -.874326409E+02 -.874266066E+02 -.874266066E+02
 -.874297416E+02 -.874297416E+02 -.874359430E+02 -.874468992E+02 -.874615158E+02 -.874789671E+02 -.874986318E+02 -.875200441E+02 -.875428560E+02 -.875668087E+02 -.875917102E+02 -.876174182E+02 -.876438273E+02 -.876708587E+02 -.876984521E+02 -.877265601E+02 -.877551429E+02 -.877841648E+02 -.878135917E+02 -.878433880E+02 -.878735157E+02 -.879039323E+02 -.879345901E+02 -.879654354E+02 -.879964077E+02 -.880274394E+02 -.880584556E+02 -.880893740E+02 -.881201052E+02 -.881505525E+02 -.881806126E+02 -.882101762E+02 -.882391284E+02 -.882673497E+02 -.882947171E+02 -.883211046E+02 -.883463852E+02 -.883704315E+02 -.883931173E+02 -.884143195E+02 -.884339187E+02 -.884518014E+02 -.884678613E+02 -.884820006E+02 -.884941316E+02 -.885041776E+02 -.885120746E+02 -.885177715E+02 -.885212315E+02 -.885224326E+02 -.885213674E+02 -.885180439E+02 -.885124851E+02 -.885047284E+02 -.884948256E+02 -.884828417E+02 -.884688539E+02 -.884529508E+02 -.884352309E+02 -.884158014E+02 -.883947766E+02 -.883722765E+02 -.883484254E+02 -.883233502E+02 -.882971791E+02 -.882700401E+02 -.882420599E+02 -.882133627E+02 -.881840688E+02 -.881542940E+02 -.881241486E+02 -.880937368E+02 -.880631562E+02 -.880324970E+02 -.880018423E+02 -.879712677E+02 -.879408412E+02 -.879106234E+02 -.878806680E+02 -.878510220E+02 -.878217264E+02 -.877928172E+02 -.877643261E+02 -.877362822E+02 -.877087139E+02 -.876816503E+02 -.876551250E+02 -.876291789E+02 -.876038650E+02 -.875792543E+02 -.875554430E+02 -.875325626E+02 -.875107917E+02 -.874903730E+02 -.874716337E+02 -.874550133E+02 -.874410994E+02 -.874306739E+02 -.874247747E+02 -.874247747E+02
 -.874267051E+02 -.874267051E+02 -.874327001E+02 -.874432835E+02 -.874573889E+02 -.874742093E+02 -.874931355E+02 -.875137089E+02 -.875355846E+02 -.875585045E+02 -.875822752E+02 -.876067520E+02 -.876318261E+02 -.876574146E+02 -.876834535E+02 -.877098915E+02 -.877366853E+02 -.877637967E+02 -.877911891E+02 -.878188262E+02 -.878466695E+02 -.878746779E+02 -.879028060E+02 -.879310039E+02 -.879592166E+02 -.879873832E+02 -.880154378E+02 -.880433083E+02 -.880709172E+02 -.880981820E+02 -.881250148E+02 -.881513235E+02 -.881770121E+02 -.882019812E+02 -.882261292E+02 -.882493529E+02 -.882715482E+02 -.882926119E+02 -.883124418E+02 -.883309387E+02 -.883480070E+02 -.883635558E+02 -.883775005E+02 -.883897633E+02 -.884002748E+02 -.884089745E+02 -.884158116E+02 -.884207461E+02 -.884237490E+02 -.884248029E+02 -.884239023E+02 -.884210534E+02 -.884162743E+02 -.884095948E+02 -.884010556E+02 -.883907081E+02 -.883786135E+02 -.883648422E+02 -.883494726E+02 -.883325901E+02 -.883142862E+02 -.882946574E+02 -.882738038E+02 -.882518281E+02 -.882288347E+02 -.882049281E+02 -.881802126E+02 -.881547907E+02 -.881287624E+02 -.881022247E+02 -.880752706E+02 -.880479886E+02 -.880204622E+02 -.879927696E+02 -.879649833E+02 -.879371701E+02 -.879093908E+02 -.878817006E+02 -.878541492E+02 -.878267811E+02 -.877996359E+02 -.877727498E+02 -.877461554E+02 -.877198841E+02 -.876939668E+02 -.876684365E+02 -.876433306E+02 -.876186945E+02 -.875945857E+02 -.875710796E+02 -.875482767E+02 -.875263117E+02 -.875053656E+02 -.874856817E+02 -.874675856E+02 -.874515119E+02 -.874380389E+02 -.874279337E+02 -.874222112E+02 -.874222112E+02
 -.874231258E+02 -.874231258E+02 -.874288844E+02 -.874390437E+02 -.874525724E+02 -.874686882E+02 -.874867989E+02 -.875064569E+02 -.875273244E+02 -.875491469E+02 -.875717324E+02 -.875949362E+02 -.876186481E+02 -.876427838E+02 -.876672769E+02 -.876920741E+02 -.877171304E+02 -.877424063E+02 -.877678643E+02 -.877934682E+02 -.878191804E+02 -.878449614E+02 -.878707690E+02 -.878965572E+02 -.879222762E+02 -.879478721E+02 -.879732864E+02 -.879984566E+02 -.880233159E+02 -.880477933E+02 -.880718145E+02 -.880953017E+02 -.881181746E+02 -.881403503E+02 -.881617447E+02 -.881822727E+02 -.882018492E+02 -.882203896E+02 -.882378112E+02 -.882540335E+02 -.882689792E+02 -.882825755E+02 -.882947543E+02 -.883054536E+02 -.883146179E+02 -.883221989E+02 -.883281565E+02 -.883324587E+02 -.883350826E+02 -.883360146E+02 -.883352501E+02 -.883327943E+02 -.883286617E+02 -.883228757E+02 -.883154690E+02 -.883064824E+02 -.882959649E+02 -.882839726E+02 -.882705684E+02 -.882558209E+02 -.882398039E+02 -.882225951E+02 -.882042759E+02 -.881849297E+02 -.881646419E+02 -.881434983E+02 -.881215847E+02 -.880989862E+02 -.880757861E+02 -.880520657E+02 -.880279035E+02 -.880033746E+02 -.879785504E+02 -.879534985E+02 -.879282820E+02 -.879029595E+02 -.878775854E+02 -.878522092E+02 -.878268765E+02 -.878016288E+02 -.877765038E+02 -.877515366E+02 -.877267600E+02 -.877022060E+02 -.876779071E+02 -.876538983E+02 -.876302194E+02 -.876069185E+02 -.875840557E+02 -.875617089E+02 -.875399804E+02 -.875190058E+02 -.874989658E+02 -.874801012E+02 -.874627324E+02 -.874472850E+02 -.874343231E+02 -.874245928E+02 -.874190789E+02 -.874190789E+02
 -.874191451E+02 -.874191451E+02 -.874246457E+02 -.874343441E+02 -.874472496E+02 -.874626090E+02 -.874798511E+02 -.874985425E+02 -.875183552E+02 -.875390408E+02 -.875604111E+02 -.875823230E+02 -.876046670E+02 -.876273586E+02 -.876503310E+02 -.876735301E+02 -.876969103E+02 -.877204318E+02 -.877440575E+02 -.877677516E+02 -.877914783E+02 -.878152002E+02 -.878388782E+02 -.878624705E+02 -.878859323E+02 -.879092157E+02 -.879322695E+02 -.879550391E+02 -.879774670E+02 -.879994926E+02 -.880210526E+02 -.880420814E+02 -.880625114E+02 -.880822736E+02 -.881012981E+02 -.881195146E+02 -.881368528E+02 -.881532437E+02 -.881686195E+02 -.881829146E+02 -.881960666E+02 -.882080163E+02 -.882187090E+02 -.882280945E+02 -.882361284E+02 -.882427720E+02 -.882479931E+02 -.882517662E+02 -.882540731E+02 -.882549027E+02 -.882542517E+02 -.882521241E+02 -.882485315E+02 -.882434929E+02 -.882370344E+02 -.882291887E+02 -.882199952E+02 -.882094991E+02 -.881977512E+02 -.881848067E+02 -.881707256E+02 -.881555711E+02 -.881394092E+02 -.881223085E+02 -.881043388E+02 -.880855708E+02 -.880660757E+02 -.880459240E+02 -.880251855E+02 -.880039284E+02 -.879822189E+02 -.879601208E+02 -.879376955E+02 -.879150009E+02 -.878920920E+02 -.878690203E+02 -.878458337E+02 -.878225769E+02 -.877992911E+02 -.877760146E+02 -.877527828E+02 -.877296294E+02 -.877065863E+02 -.876836856E+02 -.876609601E+02 -.876384457E+02 -.876161835E+02 -.875942226E+02 -.875726244E+02 -.875514677E+02 -.875308547E+02 -.875109201E+02 -.874918419E+02 -.874738561E+02 -.874572749E+02 -.874425117E+02 -.874301124E+02 -.874207975E+02 -.874155158E+02 -.874155158E+02
 -.874148803E+02 -.874148803E+02 -.874201079E+02 -.874293205E+02 -.874415716E+02 -.874561409E+02 -.874724806E+02 -.874901744E+02 -.875089059E+02 -.875284350E+02 -.875485788E+02 -.875691975E+02 -.875901838E+02 -.876114541E+02 -.876329423E+02 -.876545945E+02 -.876763658E+02 -.876982165E+02 -.877201105E+02 -.877420134E+02 -.877638910E+02 -.877857086E+02 -.878074301E+02 -.878290178E+02 -.878504314E+02 -.878716286E+02 -.878925644E+02 -.879131916E+02 -.879334605E+02 -.879533191E+02 -.879727136E+02 -.879915886E+02 -.880098872E+02 -.880275515E+02 -.880445235E+02 -.880607445E+02 -.880761568E+02 -.880907033E+02 -.881043285E+02 -.881169787E+02 -.881286029E+02 -.881391531E+02 -.881485848E+02 -.881568574E+02 -.881639349E+02 -.881697862E+02 -.881743853E+02 -.881777117E+02 -.881797507E+02 -.881804936E+02 -.881799375E+02 -.881780860E+02 -.881749482E+02 -.881705396E+02 -.881648811E+02 -.881579994E+02 -.881499262E+02 -.881406982E+02 -.881303564E+02 -.881189460E+02 -.881065156E+02 -.880931169E+02 -.880788042E+02 -.880636335E+02 -.880476625E+02 -.880309498E+02 -.880135543E+02 -.879955350E+02 -.879769501E+02 -.879578572E+02 -.879383123E+02 -.879183697E+02 -.878980818E+02 -.878774987E+02 -.878566680E+02 -.878356348E+02 -.878144415E+02 -.877931280E+02 -.877717314E+02 -.877502868E+02 -.877288273E+02 -.877073844E+02 -.876859892E+02 -.876646727E+02 -.876434676E+02 -.876224099E+02 -.876015407E+02 -.875809094E+02 -.875605776E+02 -.875406231E+02 -.875211472E+02 -.875022819E+02 -.874842008E+02 -.874671329E+02 -.874513802E+02 -.874373411E+02 -.874255406E+02 -.874166697E+02 -.874116373E+02 -.874116373E+02
 -.874104270E+02 -.874104270E+02 -.874153723E+02 -.874240836E+02 -.874356617E+02 -.874494214E+02 -.874648404E+02 -.874815213E+02 -.874991613E+02 -.875175296E+02 -.875364501E+02 -.875557877E+02 -.875754379E+02 -.875953195E+02 -.876153676E+02 -.876355297E+02 -.876557616E+02 -.876760249E+02 -.876962847E+02 -.877165083E+02 -.877366634E+02 -.877567180E+02 -.877766391E+02 -.877963925E+02 -.878159423E+02 -.878352512E+02 -.878542797E+02 -.878729867E+02 -.878913294E+02 -.879092633E+02 -.879267425E+02 -.879437199E+02 -.879601477E+02 -.879759773E+02 -.879911600E+02 -.880056471E+02 -.880193906E+02 -.880323433E+02 -.880444594E+02 -.880556950E+02 -.880660080E+02 -.880753593E+02 -.880837124E+02 -.880910345E+02 -.880972961E+02 -.881024721E+02 -.881065412E+02 -.881094871E+02 -.881112978E+02 -.881119662E+02 -.881114901E+02 -.881098724E+02 -.881071205E+02 -.881032470E+02 -.880982690E+02 -.880922080E+02 -.880850899E+02 -.880769447E+02 -.880678057E+02 -.880577100E+02 -.880466974E+02 -.880348102E+02 -.880220931E+02 -.880085925E+02 -.879943560E+02 -.879794323E+02 -.879638706E+02 -.879477201E+02 -.879310298E+02 -.879138482E+02 -.878962228E+02 -.878782000E+02 -.878598245E+02 -.878411396E+02 -.878221866E+02 -.878030050E+02 -.877836321E+02 -.877641034E+02 -.877444525E+02 -.877247111E+02 -.877049099E+02 -.876850785E+02 -.876652461E+02 -.876454430E+02 -.876257008E+02 -.876060549E+02 -.875865461E+02 -.875672230E+02 -.875481462E+02 -.875293923E+02 -.875110597E+02 -.874932769E+02 -.874762117E+02 -.874600846E+02 -.874451856E+02 -.874318963E+02 -.874207181E+02 -.874123104E+02 -.874075386E+02 -.874075386E+02
 -.874058623E+02 -.874058623E+02 -.874105203E+02 -.874187226E+02 -.874296189E+02 -.874425607E+02 -.874570529E+02 -.874727182E+02 -.874892684E+02 -.875064834E+02 -.875241947E+02 -.875422727E+02 -.875606170E+02 -.875791490E+02 -.875978060E+02 -.876165372E+02 -.876352999E+02 -.876540572E+02 -.876727758E+02 -.876914247E+02 -.877099740E+02 -.877283940E+02 -.877466546E+02 -.877647251E+02 -.877825736E+02 -.878001670E+02 -.878174707E+02 -.878344492E+02 -.878510653E+02 -.878672808E+02 -.878830566E+02 -.878983527E+02 -.879131285E+02 -.879273433E+02 -.879409560E+02 -.879539261E+02 -.879662136E+02 -.879777792E+02 -.879885850E+02 -.879985947E+02 -.880077737E+02 -.880160898E+02 -.880235131E+02 -.880300167E+02 -.880355766E+02 -.880401720E+02 -.880437859E+02 -.880464048E+02 -.880480190E+02 -.880486227E+02 -.880482143E+02 -.880467960E+02 -.880443740E+02 -.880409585E+02 -.880365635E+02 -.880312066E+02 -.880249091E+02 -.880176954E+02 -.880095930E+02 -.880006322E+02 -.879908459E+02 -.879802690E+02 -.879689384E+02 -.879568926E+02 -.879441711E+02 -.879308146E+02 -.879168642E+02 -.879023611E+02 -.878873468E+02 -.878718621E+02 -.878559475E+02 -.878396425E+02 -.878229856E+02 -.878060141E+02 -.877887638E+02 -.877712692E+02 -.877535634E+02 -.877356777E+02 -.877176423E+02 -.876994862E+02 -.876812372E+02 -.876629230E+02 -.876445713E+02 -.876262106E+02 -.876078716E+02 -.875895886E+02 -.875714012E+02 -.875533570E+02 -.875355148E+02 -.875179487E+02 -.875007542E+02 -.874840547E+02 -.874680114E+02 -.874528352E+02 -.874388027E+02 -.874262770E+02 -.874157348E+02 -.874078015E+02 -.874032973E+02 -.874032973E+02
 -.874012475E+02 -.874012475E+02 -.874056168E+02 -.874133081E+02 -.874235216E+02 -.874356460E+02 -.874492147E+02 -.874638710E+02 -.874793425E+02 -.874954203E+02 -.875119445E+02 -.875287915E+02 -.875458655E+02 -.875630912E+02 -.875804086E+02 -.875977690E+02 -.876151315E+02 -.876324610E+02 -.876497260E+02 -.876668974E+02 -.876839475E+02 -.877008489E+02 -.877175745E+02 -.877340965E+02 -.877503866E+02 -.877664155E+02 -.877821531E+02 -.877975682E+02 -.878126288E+02 -.878273021E+02 -.878415545E+02 -.878553520E+02 -.878686603E+02 -.878814447E+02 -.878936709E+02 -.879053048E+02 -.879163130E+02 -.879266626E+02 -.879363223E+02 -.879452618E+02 -.879534526E+02 -.879608679E+02 -.879674833E+02 -.879732764E+02 -.879782276E+02 -.879823199E+02 -.879855393E+02 -.879878747E+02 -.879893183E+02 -.879898653E+02 -.879895143E+02 -.879882673E+02 -.879861293E+02 -.879831087E+02 -.879792170E+02 -.879744688E+02 -.879688815E+02 -.879624752E+02 -.879552726E+02 -.879472987E+02 -.879385808E+02 -.879291477E+02 -.879190301E+02 -.879082601E+02 -.878968706E+02 -.878848957E+02 -.878723698E+02 -.878593278E+02 -.878458044E+02 -.878318346E+02 -.878174527E+02 -.878026924E+02 -.877875869E+02 -.877721684E+02 -.877564680E+02 -.877405160E+02 -.877243413E+02 -.877079719E+02 -.876914347E+02 -.876747560E+02 -.876579613E+02 -.876410761E+02 -.876241262E+02 -.876071387E+02 -.875901430E+02 -.875731717E+02 -.875562630E+02 -.875394629E+02 -.875228280E+02 -.875064296E+02 -.874903590E+02 -.874747343E+02 -.874597090E+02 -.874454836E+02 -.874323205E+02 -.874205634E+02 -.874106628E+02 -.874032092E+02 -.873989758E+02 -.873989758E+02
 -.873966303E+02 -.873966303E+02 -.874007121E+02 -.874078953E+02 -.874174306E+02 -.874287449E+02 -.874414002E+02 -.874550614E+02 -.874694720E+02 -.874844352E+02 -.874997998E+02 -.875154489E+02 -.875312918E+02 -.875472568E+02 -.875632870E+02 -.875793361E+02 -.875953653E+02 -.876113413E+02 -.876272346E+02 -.876430181E+02 -.876586661E+02 -.876741538E+02 -.876894563E+02 -.877045489E+02 -.877194064E+02 -.877340029E+02 -.877483119E+02 -.877623064E+02 -.877759586E+02 -.877892403E+02 -.878021226E+02 -.878145766E+02 -.878265729E+02 -.878380824E+02 -.878490760E+02 -.878595249E+02 -.878694011E+02 -.878786772E+02 -.878873270E+02 -.878953252E+02 -.879026481E+02 -.879092736E+02 -.879151813E+02 -.879203528E+02 -.879247719E+02 -.879284245E+02 -.879312992E+02 -.879333867E+02 -.879346807E+02 -.879351773E+02 -.879348753E+02 -.879337763E+02 -.879318846E+02 -.879292071E+02 -.879257532E+02 -.879215351E+02 -.879165670E+02 -.879108657E+02 -.879044499E+02 -.878973405E+02 -.878895600E+02 -.878811325E+02 -.878720835E+02 -.878624399E+02 -.878522292E+02 -.878414801E+02 -.878302215E+02 -.878184829E+02 -.878062937E+02 -.877936837E+02 -.877806821E+02 -.877673178E+02 -.877536195E+02 -.877396148E+02 -.877253310E+02 -.877107944E+02 -.876960307E+02 -.876810645E+02 -.876659200E+02 -.876506208E+02 -.876351903E+02 -.876196518E+02 -.876040294E+02 -.875883485E+02 -.875726368E+02 -.875569254E+02 -.875412509E+02 -.875256569E+02 -.875101976E+02 -.874949410E+02 -.874799739E+02 -.874654084E+02 -.874513899E+02 -.874381077E+02 -.874258094E+02 -.874148186E+02 -.874055591E+02 -.873985855E+02 -.873946236E+02 -.873946236E+02
 -.873920471E+02 -.873920471E+02 -.873958446E+02 -.874025259E+02 -.874113921E+02 -.874219085E+02 -.874336658E+02 -.874463508E+02 -.874597231E+02 -.874735984E+02 -.874878347E+02 -.875023220E+02 -.875169748E+02 -.875317256E+02 -.875465207E+02 -.875613164E+02 -.875760760E+02 -.875907685E+02 -.876053662E+02 -.876198439E+02 -.876341782E+02 -.876483463E+02 -.876623258E+02 -.876760945E+02 -.876896300E+02 -.877029095E+02 -.877159097E+02 -.877286071E+02 -.877409775E+02 -.877529967E+02 -.877646398E+02 -.877758820E+02 -.877866983E+02 -.877970640E+02 -.878069544E+02 -.878163453E+02 -.878252131E+02 -.878335346E+02 -.878412880E+02 -.878484520E+02 -.878550070E+02 -.878609345E+02 -.878662176E+02 -.878708409E+02 -.878747910E+02 -.878780562E+02 -.878806271E+02 -.878824961E+02 -.878836578E+02 -.878841091E+02 -.878838490E+02 -.878828789E+02 -.878812023E+02 -.878788249E+02 -.878757547E+02 -.878720015E+02 -.878675774E+02 -.878624962E+02 -.878567736E+02 -.878504268E+02 -.878434747E+02 -.878359374E+02 -.878278364E+02 -.878191939E+02 -.878100335E+02 -.878003789E+02 -.877902548E+02 -.877796860E+02 -.877686978E+02 -.877573152E+02 -.877455634E+02 -.877334672E+02 -.877210513E+02 -.877083396E+02 -.876953559E+02 -.876821232E+02 -.876686641E+02 -.876550005E+02 -.876411539E+02 -.876271456E+02 -.876129968E+02 -.875987290E+02 -.875843644E+02 -.875699266E+02 -.875554417E+02 -.875409391E+02 -.875264532E+02 -.875120256E+02 -.874977075E+02 -.874835632E+02 -.874696748E+02 -.874561479E+02 -.874431194E+02 -.874307672E+02 -.874193234E+02 -.874090915E+02 -.874004678E+02 -.873939709E+02 -.873902790E+02 -.873902790E+02
 -.873875249E+02 -.873875249E+02 -.873910428E+02 -.873972308E+02 -.874054403E+02 -.874151743E+02 -.874260526E+02 -.874377836E+02 -.874501435E+02 -.874629605E+02 -.874761018E+02 -.874894648E+02 -.875029692E+02 -.875165521E+02 -.875301629E+02 -.875437606E+02 -.875573111E+02 -.875707853E+02 -.875841576E+02 -.875974047E+02 -.876105052E+02 -.876234383E+02 -.876361840E+02 -.876487222E+02 -.876610331E+02 -.876730966E+02 -.876848922E+02 -.876963994E+02 -.877075973E+02 -.877184647E+02 -.877289805E+02 -.877391233E+02 -.877488718E+02 -.877582048E+02 -.877671015E+02 -.877755413E+02 -.877835042E+02 -.877909709E+02 -.877979228E+02 -.878043422E+02 -.878102127E+02 -.878155186E+02 -.878202459E+02 -.878243819E+02 -.878279153E+02 -.878308365E+02 -.878331375E+02 -.878348120E+02 -.878358557E+02 -.878362659E+02 -.878360418E+02 -.878351846E+02 -.878336972E+02 -.878315845E+02 -.878288528E+02 -.878255107E+02 -.878215679E+02 -.878170362E+02 -.878119286E+02 -.878062595E+02 -.878000447E+02 -.877933011E+02 -.877860467E+02 -.877783002E+02 -.877700815E+02 -.877614106E+02 -.877523085E+02 -.877427962E+02 -.877328952E+02 -.877226269E+02 -.877120129E+02 -.877010746E+02 -.876898331E+02 -.876783094E+02 -.876665240E+02 -.876544972E+02 -.876422487E+02 -.876297981E+02 -.876171645E+02 -.876043670E+02 -.875914249E+02 -.875783578E+02 -.875651861E+02 -.875519317E+02 -.875386188E+02 -.875252752E+02 -.875119330E+02 -.874986314E+02 -.874854186E+02 -.874723550E+02 -.874595176E+02 -.874470053E+02 -.874349463E+02 -.874235068E+02 -.874129034E+02 -.874034188E+02 -.873954222E+02 -.873893961E+02 -.873859709E+02 -.873859709E+02
 -.873830828E+02 -.873830828E+02 -.873863267E+02 -.873920319E+02 -.873995989E+02 -.874085685E+02 -.874185891E+02 -.874293906E+02 -.874407659E+02 -.874525554E+02 -.874646361E+02 -.874769126E+02 -.874893101E+02 -.875017700E+02 -.875142453E+02 -.875266978E+02 -.875390958E+02 -.875514123E+02 -.875636237E+02 -.875757086E+02 -.875876475E+02 -.875994216E+02 -.876110127E+02 -.876224031E+02 -.876335751E+02 -.876445109E+02 -.876551927E+02 -.876656025E+02 -.876757221E+02 -.876855332E+02 -.876950176E+02 -.877041570E+02 -.877129331E+02 -.877213278E+02 -.877293234E+02 -.877369024E+02 -.877440479E+02 -.877507436E+02 -.877569738E+02 -.877627237E+02 -.877679792E+02 -.877727275E+02 -.877769566E+02 -.877806561E+02 -.877838163E+02 -.877864294E+02 -.877884886E+02 -.877899887E+02 -.877909262E+02 -.877912987E+02 -.877911057E+02 -.877903480E+02 -.877890283E+02 -.877871504E+02 -.877847199E+02 -.877817436E+02 -.877782300E+02 -.877741888E+02 -.877696308E+02 -.877645683E+02 -.877590144E+02 -.877529833E+02 -.877464903E+02 -.877395511E+02 -.877321824E+02 -.877244014E+02 -.877162258E+02 -.877076734E+02 -.876987625E+02 -.876895116E+02 -.876799392E+02 -.876700635E+02 -.876599030E+02 -.876494758E+02 -.876387997E+02 -.876278926E+02 -.876167718E+02 -.876054546E+02 -.875939581E+02 -.875822994E+02 -.875704959E+02 -.875585653E+02 -.875465265E+02 -.875343996E+02 -.875222071E+02 -.875099746E+02 -.874977324E+02 -.874855169E+02 -.874733731E+02 -.874613574E+02 -.874495417E+02 -.874380181E+02 -.874269056E+02 -.874163588E+02 -.874065787E+02 -.873978273E+02 -.873904467E+02 -.873848833E+02 -.873817206E+02 -.873817206E+02
 -.873787334E+02 -.873787334E+02 -.873817097E+02 -.873869433E+02 -.873938835E+02 -.874021081E+02 -.874112934E+02 -.874211912E+02 -.874316103E+02 -.874424040E+02 -.874534584E+02 -.874646856E+02 -.874760165E+02 -.874873967E+02 -.874987829E+02 -.875101397E+02 -.875214379E+02 -.875326525E+02 -.875437620E+02 -.875547468E+02 -.875655890E+02 -.875762719E+02 -.875867791E+02 -.875970947E+02 -.876072032E+02 -.876170887E+02 -.876267358E+02 -.876361286E+02 -.876452515E+02 -.876540885E+02 -.876626239E+02 -.876708420E+02 -.876787272E+02 -.876862639E+02 -.876934371E+02 -.877002318E+02 -.877066339E+02 -.877126293E+02 -.877182049E+02 -.877233482E+02 -.877280473E+02 -.877322914E+02 -.877360706E+02 -.877393759E+02 -.877421994E+02 -.877445343E+02 -.877463752E+02 -.877477177E+02 -.877485587E+02 -.877488963E+02 -.877487301E+02 -.877480609E+02 -.877468907E+02 -.877452229E+02 -.877430621E+02 -.877404141E+02 -.877372859E+02 -.877336857E+02 -.877296226E+02 -.877251068E+02 -.877201495E+02 -.877147627E+02 -.877089591E+02 -.877027522E+02 -.876961560E+02 -.876891851E+02 -.876818546E+02 -.876741796E+02 -.876661759E+02 -.876578592E+02 -.876492454E+02 -.876403502E+02 -.876311896E+02 -.876217793E+02 -.876121349E+02 -.876022719E+02 -.875922056E+02 -.875819512E+02 -.875715240E+02 -.875609393E+02 -.875502126E+02 -.875393602E+02 -.875283991E+02 -.875173479E+02 -.875062271E+02 -.874950606E+02 -.874838763E+02 -.874727081E+02 -.874615975E+02 -.874505970E+02 -.874397731E+02 -.874292110E+02 -.874190208E+02 -.874093452E+02 -.874003695E+02 -.873923355E+02 -.873855580E+02 -.873804481E+02 -.873775427E+02 -.873775427E+02
 -.873744841E+02 -.873744841E+02 -.873771994E+02 -.873819734E+02 -.873883030E+02 -.873958024E+02 -.874041756E+02 -.874131954E+02 -.874226871E+02 -.874325159E+02 -.874425777E+02 -.874527917E+02 -.874630945E+02 -.874734362E+02 -.874837769E+02 -.874940841E+02 -.875043311E+02 -.875144950E+02 -.875245562E+02 -.875344969E+02 -.875443009E+02 -.875539531E+02 -.875634390E+02 -.875727445E+02 -.875818556E+02 -.875907586E+02 -.875994399E+02 -.876078857E+02 -.876160823E+02 -.876240160E+02 -.876316732E+02 -.876390405E+02 -.876461043E+02 -.876528515E+02 -.876592691E+02 -.876653446E+02 -.876710657E+02 -.876764208E+02 -.876813984E+02 -.876859882E+02 -.876901802E+02 -.876939652E+02 -.876973347E+02 -.877002814E+02 -.877027986E+02 -.877048806E+02 -.877065228E+02 -.877077215E+02 -.877084742E+02 -.877087793E+02 -.877086364E+02 -.877080462E+02 -.877070105E+02 -.877055319E+02 -.877036145E+02 -.877012631E+02 -.876984836E+02 -.876952827E+02 -.876916684E+02 -.876876491E+02 -.876832342E+02 -.876784339E+02 -.876732590E+02 -.876677207E+02 -.876618312E+02 -.876556027E+02 -.876490479E+02 -.876421801E+02 -.876350124E+02 -.876275585E+02 -.876198318E+02 -.876118462E+02 -.876036152E+02 -.875951525E+02 -.875864718E+02 -.875775865E+02 -.875685101E+02 -.875592560E+02 -.875498378E+02 -.875402690E+02 -.875305637E+02 -.875207364E+02 -.875108027E+02 -.875007793E+02 -.874906853E+02 -.874805423E+02 -.874703761E+02 -.874602178E+02 -.874501059E+02 -.874400884E+02 -.874302266E+02 -.874205988E+02 -.874113061E+02 -.874024793E+02 -.873942884E+02 -.873869547E+02 -.873807667E+02 -.873761004E+02 -.873734469E+02 -.873734469E+02
 -.873703379E+02 -.873703379E+02 -.873727989E+02 -.873771254E+02 -.873828607E+02 -.873896547E+02 -.873972387E+02 -.874054061E+02 -.874139982E+02 -.874228924E+02 -.874319939E+02 -.874412291E+02 -.874505403E+02 -.874598819E+02 -.874692177E+02 -.874785179E+02 -.874877583E+02 -.874969182E+02 -.875059796E+02 -.875149265E+02 -.875237445E+02 -.875324200E+02 -.875409401E+02 -.875492922E+02 -.875574641E+02 -.875654438E+02 -.875732193E+02 -.875807786E+02 -.875881100E+02 -.875952015E+02 -.876020414E+02 -.876086182E+02 -.876149202E+02 -.876209363E+02 -.876266554E+02 -.876320668E+02 -.876371601E+02 -.876419253E+02 -.876463529E+02 -.876504341E+02 -.876541604E+02 -.876575240E+02 -.876605180E+02 -.876631360E+02 -.876653725E+02 -.876672226E+02 -.876686825E+02 -.876697492E+02 -.876704203E+02 -.876706948E+02 -.876705723E+02 -.876700532E+02 -.876691391E+02 -.876678324E+02 -.876661363E+02 -.876640548E+02 -.876615930E+02 -.876587566E+02 -.876555522E+02 -.876519869E+02 -.876480687E+02 -.876438061E+02 -.876392083E+02 -.876342849E+02 -.876290460E+02 -.876235022E+02 -.876176642E+02 -.876115432E+02 -.876051506E+02 -.875984980E+02 -.875915971E+02 -.875844596E+02 -.875770973E+02 -.875695221E+02 -.875617457E+02 -.875537800E+02 -.875456368E+02 -.875373278E+02 -.875288649E+02 -.875202603E+02 -.875115265E+02 -.875026765E+02 -.874937242E+02 -.874846850E+02 -.874755761E+02 -.874664172E+02 -.874572318E+02 -.874480484E+02 -.874389020E+02 -.874298366E+02 -.874209080E+02 -.874121877E+02 -.874037678E+02 -.873957675E+02 -.873883415E+02 -.873816911E+02 -.873760785E+02 -.873718454E+02 -.873694379E+02 -.873694379E+02
 -.873662945E+02 -.873662945E+02 -.873685079E+02 -.873723986E+02 -.873775557E+02 -.873836637E+02 -.873904805E+02 -.873978202E+02 -.874055394E+02 -.874135277E+02 -.874216995E+02 -.874299883E+02 -.874383419E+02 -.874467192E+02 -.874550874E+02 -.874634197E+02 -.874716941E+02 -.874798920E+02 -.874879973E+02 -.874959956E+02 -.875038741E+02 -.875116206E+02 -.875192238E+02 -.875266725E+02 -.875339562E+02 -.875410641E+02 -.875479860E+02 -.875547115E+02 -.875612303E+02 -.875675322E+02 -.875736071E+02 -.875794451E+02 -.875850363E+02 -.875903711E+02 -.875954402E+02 -.876002344E+02 -.876047448E+02 -.876089631E+02 -.876128813E+02 -.876164917E+02 -.876197873E+02 -.876227616E+02 -.876254086E+02 -.876277231E+02 -.876297003E+02 -.876313362E+02 -.876326276E+02 -.876335720E+02 -.876341674E+02 -.876344129E+02 -.876343081E+02 -.876338535E+02 -.876330504E+02 -.876319008E+02 -.876304073E+02 -.876285734E+02 -.876264034E+02 -.876239020E+02 -.876210747E+02 -.876179276E+02 -.876144674E+02 -.876107013E+02 -.876066370E+02 -.876022827E+02 -.875976469E+02 -.875927385E+02 -.875875669E+02 -.875821413E+02 -.875764717E+02 -.875705678E+02 -.875644396E+02 -.875580973E+02 -.875515510E+02 -.875448110E+02 -.875378874E+02 -.875307904E+02 -.875235305E+02 -.875161178E+02 -.875085629E+02 -.875008765E+02 -.874930696E+02 -.874851539E+02 -.874771418E+02 -.874690471E+02 -.874608852E+02 -.874526742E+02 -.874444350E+02 -.874361936E+02 -.874279816E+02 -.874198389E+02 -.874118160E+02 -.874039775E+02 -.873964066E+02 -.873892109E+02 -.873825303E+02 -.873765461E+02 -.873714949E+02 -.873676848E+02 -.873655176E+02 -.873655176E+02
 -.873623512E+02 -.873623512E+02 -.873643233E+02 -.873677897E+02 -.873723837E+02 -.873778241E+02 -.873838950E+02 -.873904302E+02 -.873973019E+02 -.874044112E+02 -.874116818E+02 -.874190541E+02 -.874264816E+02 -.874339274E+02 -.874413621E+02 -.874487618E+02 -.874561069E+02 -.874633808E+02 -.874705690E+02 -.874776589E+02 -.874846391E+02 -.874914988E+02 -.874982281E+02 -.875048173E+02 -.875112571E+02 -.875175382E+02 -.875236518E+02 -.875295888E+02 -.875353404E+02 -.875408980E+02 -.875462527E+02 -.875513963E+02 -.875563202E+02 -.875610163E+02 -.875654766E+02 -.875696934E+02 -.875736592E+02 -.875773669E+02 -.875808098E+02 -.875839815E+02 -.875868759E+02 -.875894878E+02 -.875918119E+02 -.875938440E+02 -.875955800E+02 -.875970166E+02 -.875981512E+02 -.875989814E+02 -.875995058E+02 -.875997236E+02 -.875996345E+02 -.875992389E+02 -.875985377E+02 -.875975328E+02 -.875962263E+02 -.875946213E+02 -.875927210E+02 -.875905297E+02 -.875880519E+02 -.875852928E+02 -.875822580E+02 -.875789534E+02 -.875753857E+02 -.875715617E+02 -.875674887E+02 -.875631741E+02 -.875586258E+02 -.875538518E+02 -.875488604E+02 -.875436600E+02 -.875382592E+02 -.875326665E+02 -.875268906E+02 -.875209405E+02 -.875148247E+02 -.875085523E+02 -.875021320E+02 -.874955730E+02 -.874888843E+02 -.874820753E+02 -.874751557E+02 -.874681359E+02 -.874610269E+02 -.874538408E+02 -.874465916E+02 -.874392953E+02 -.874319707E+02 -.874246410E+02 -.874173345E+02 -.874100871E+02 -.874029439E+02 -.873959627E+02 -.873892181E+02 -.873828063E+02 -.873768521E+02 -.873715178E+02 -.873670145E+02 -.873636172E+02 -.873616847E+02 -.873616847E+02
 -.873585038E+02 -.873585038E+02 -.873602406E+02 -.873632933E+02 -.873673388E+02 -.873721291E+02 -.873774737E+02 -.873832263E+02 -.873892738E+02 -.873955292E+02 -.874019249E+02 -.874084084E+02 -.874149385E+02 -.874214826E+02 -.874280148E+02 -.874345139E+02 -.874409626E+02 -.874473462E+02 -.874536522E+02 -.874598693E+02 -.874659875E+02 -.874719975E+02 -.874778907E+02 -.874836586E+02 -.874892932E+02 -.874947865E+02 -.875001309E+02 -.875053187E+02 -.875103423E+02 -.875151943E+02 -.875198675E+02 -.875243544E+02 -.875286481E+02 -.875327416E+02 -.875366283E+02 -.875403016E+02 -.875437551E+02 -.875469831E+02 -.875499797E+02 -.875527396E+02 -.875552578E+02 -.875575298E+02 -.875595514E+02 -.875613189E+02 -.875628289E+02 -.875640787E+02 -.875650661E+02 -.875657891E+02 -.875662466E+02 -.875664378E+02 -.875663625E+02 -.875660211E+02 -.875654144E+02 -.875645438E+02 -.875634112E+02 -.875620190E+02 -.875603702E+02 -.875584681E+02 -.875563165E+02 -.875539199E+02 -.875512828E+02 -.875484103E+02 -.875453080E+02 -.875419815E+02 -.875384369E+02 -.875346805E+02 -.875307191E+02 -.875265592E+02 -.875222079E+02 -.875176724E+02 -.875129598E+02 -.875080775E+02 -.875030329E+02 -.874978334E+02 -.874924866E+02 -.874870002E+02 -.874813816E+02 -.874756388E+02 -.874697796E+02 -.874638121E+02 -.874577448E+02 -.874515868E+02 -.874453477E+02 -.874390382E+02 -.874326706E+02 -.874262590E+02 -.874198201E+02 -.874133743E+02 -.874069469E+02 -.874005694E+02 -.873942818E+02 -.873881352E+02 -.873821956E+02 -.873765479E+02 -.873713024E+02 -.873666023E+02 -.873626340E+02 -.873596400E+02 -.873579368E+02 -.873579368E+02
 -.873547488E+02 -.873547488E+02 -.873562561E+02 -.873589051E+02 -.873624155E+02 -.873665719E+02 -.873712087E+02 -.873761988E+02 -.873814440E+02 -.873868686E+02 -.873924137E+02 -.873980336E+02 -.874036925E+02 -.874093621E+02 -.874150198E+02 -.874206471E+02 -.874262290E+02 -.874317527E+02 -.874372074E+02 -.874425833E+02 -.874478718E+02 -.874530648E+02 -.874581550E+02 -.874631351E+02 -.874679982E+02 -.874727377E+02 -.874773469E+02 -.874818194E+02 -.874861488E+02 -.874903288E+02 -.874943532E+02 -.874982161E+02 -.875019113E+02 -.875054332E+02 -.875087762E+02 -.875119347E+02 -.875149035E+02 -.875176777E+02 -.875202526E+02 -.875226236E+02 -.875247867E+02 -.875267381E+02 -.875284743E+02 -.875299921E+02 -.875312890E+02 -.875323625E+02 -.875332108E+02 -.875338325E+02 -.875342264E+02 -.875343920E+02 -.875343290E+02 -.875340379E+02 -.875335192E+02 -.875327742E+02 -.875318043E+02 -.875306117E+02 -.875291988E+02 -.875275682E+02 -.875257233E+02 -.875236676E+02 -.875214050E+02 -.875189396E+02 -.875162761E+02 -.875134191E+02 -.875103739E+02 -.875071456E+02 -.875037397E+02 -.875001620E+02 -.874964182E+02 -.874925144E+02 -.874884565E+02 -.874842507E+02 -.874799034E+02 -.874754207E+02 -.874708092E+02 -.874660751E+02 -.874612251E+02 -.874562656E+02 -.874512036E+02 -.874460459E+02 -.874407999E+02 -.874354733E+02 -.874300745E+02 -.874246127E+02 -.874190987E+02 -.874135446E+02 -.874079652E+02 -.874023780E+02 -.873968052E+02 -.873912742E+02 -.873858199E+02 -.873804867E+02 -.873753322E+02 -.873704302E+02 -.873658766E+02 -.873617961E+02 -.873583505E+02 -.873557509E+02 -.873542719E+02 -.873542719E+02
 -.873510877E+02 -.873510877E+02 -.873523707E+02 -.873546256E+02 -.873576136E+02 -.873611514E+02 -.873650979E+02 -.873693447E+02 -.873738082E+02 -.873784236E+02 -.873831408E+02 -.873879209E+02 -.873927332E+02 -.873975536E+02 -.874023626E+02 -.874071447E+02 -.874118870E+02 -.874165786E+02 -.874212102E+02 -.874257736E+02 -.874302614E+02 -.874346669E+02 -.874389838E+02 -.874432060E+02 -.874473277E+02 -.874513434E+02 -.874552475E+02 -.874590346E+02 -.874626994E+02 -.874662367E+02 -.874696414E+02 -.874729084E+02 -.874760329E+02 -.874790100E+02 -.874818351E+02 -.874845038E+02 -.874870116E+02 -.874893546E+02 -.874915289E+02 -.874935307E+02 -.874953567E+02 -.874970039E+02 -.874984693E+02 -.874997504E+02 -.875008450E+02 -.875017513E+02 -.875024677E+02 -.875029929E+02 -.875033261E+02 -.875034669E+02 -.875034150E+02 -.875031708E+02 -.875027347E+02 -.875021078E+02 -.875012914E+02 -.875002869E+02 -.874990966E+02 -.874977225E+02 -.874961674E+02 -.874944342E+02 -.874925260E+02 -.874904463E+02 -.874881988E+02 -.874857875E+02 -.874832164E+02 -.874804900E+02 -.874776128E+02 -.874745895E+02 -.874714248E+02 -.874681236E+02 -.874646911E+02 -.874611323E+02 -.874574524E+02 -.874536567E+02 -.874497504E+02 -.874457390E+02 -.874416278E+02 -.874374224E+02 -.874331285E+02 -.874287520E+02 -.874242991E+02 -.874197762E+02 -.874151906E+02 -.874105501E+02 -.874058638E+02 -.874011421E+02 -.873963976E+02 -.873916454E+02 -.873869042E+02 -.873821976E+02 -.873775554E+02 -.873730156E+02 -.873686271E+02 -.873644532E+02 -.873605756E+02 -.873571006E+02 -.873541662E+02 -.873519522E+02 -.873506926E+02 -.873506926E+02
 -.873475354E+02 -.873475354E+02 -.873485994E+02 -.873504697E+02 -.873529483E+02 -.873558830E+02 -.873591569E+02 -.873626799E+02 -.873663825E+02 -.873702109E+02 -.873741235E+02 -.873780877E+02 -.873820782E+02 -.873860747E+02 -.873900612E+02 -.873940247E+02 -.873979544E+02 -.874018412E+02 -.874056775E+02 -.874094564E+02 -.874131719E+02 -.874168184E+02 -.874203905E+02 -.874238835E+02 -.874272924E+02 -.874306128E+02 -.874338401E+02 -.874369699E+02 -.874399979E+02 -.874429198E+02 -.874457315E+02 -.874484289E+02 -.874510080E+02 -.874534650E+02 -.874557960E+02 -.874579975E+02 -.874600660E+02 -.874619983E+02 -.874637911E+02 -.874654415E+02 -.874669468E+02 -.874683046E+02 -.874695125E+02 -.874705685E+02 -.874714708E+02 -.874722179E+02 -.874728086E+02 -.874732419E+02 -.874735171E+02 -.874736338E+02 -.874735920E+02 -.874733917E+02 -.874730335E+02 -.874725182E+02 -.874718466E+02 -.874710203E+02 -.874700407E+02 -.874689096E+02 -.874676293E+02 -.874662020E+02 -.874646302E+02 -.874629169E+02 -.874610648E+02 -.874590773E+02 -.874569577E+02 -.874547094E+02 -.874523362E+02 -.874498417E+02 -.874472299E+02 -.874445049E+02 -.874416705E+02 -.874387311E+02 -.874356907E+02 -.874325538E+02 -.874293245E+02 -.874260074E+02 -.874226068E+02 -.874191273E+02 -.874155735E+02 -.874119504E+02 -.874082630E+02 -.874045167E+02 -.874007175E+02 -.873968719E+02 -.873929874E+02 -.873890728E+02 -.873851385E+02 -.873811970E+02 -.873772641E+02 -.873733593E+02 -.873695074E+02 -.873657402E+02 -.873620983E+02 -.873586343E+02 -.873554162E+02 -.873525323E+02 -.873500971E+02 -.873482599E+02 -.873472149E+02 -.873472149E+02
 -.873441388E+02 -.873441388E+02 -.873449900E+02 -.873464868E+02 -.873484712E+02 -.873508215E+02 -.873534442E+02 -.873562669E+02 -.873592340E+02 -.873623023E+02 -.873654383E+02 -.873686160E+02 -.873718146E+02 -.873750181E+02 -.873782134E+02 -.873813899E+02 -.873845391E+02 -.873876536E+02 -.873907271E+02 -.873937542E+02 -.873967300E+02 -.873996500E+02 -.874025099E+02 -.874053059E+02 -.874080342E+02 -.874106910E+02 -.874132727E+02 -.874157760E+02 -.874181974E+02 -.874205335E+02 -.874227811E+02 -.874249368E+02 -.874269977E+02 -.874289606E+02 -.874308226E+02 -.874325809E+02 -.874342328E+02 -.874357755E+02 -.874372068E+02 -.874385244E+02 -.874397259E+02 -.874408097E+02 -.874417737E+02 -.874426166E+02 -.874433368E+02 -.874439332E+02 -.874444048E+02 -.874447509E+02 -.874449709E+02 -.874450645E+02 -.874450317E+02 -.874448726E+02 -.874445875E+02 -.874441771E+02 -.874436421E+02 -.874429836E+02 -.874422028E+02 -.874413011E+02 -.874402802E+02 -.874391419E+02 -.874378882E+02 -.874365213E+02 -.874350435E+02 -.874334573E+02 -.874317653E+02 -.874299702E+02 -.874280750E+02 -.874260826E+02 -.874239960E+02 -.874218184E+02 -.874195530E+02 -.874172030E+02 -.874147718E+02 -.874122628E+02 -.874096794E+02 -.874070250E+02 -.874043032E+02 -.874015177E+02 -.873986721E+02 -.873957704E+02 -.873928166E+02 -.873898150E+02 -.873867705E+02 -.873836883E+02 -.873805746E+02 -.873774363E+02 -.873742820E+02 -.873711217E+02 -.873679682E+02 -.873648372E+02 -.873617488E+02 -.873587285E+02 -.873558090E+02 -.873530326E+02 -.873504538E+02 -.873481433E+02 -.873461929E+02 -.873447221E+02 -.873438857E+02 -.873438857E+02
 -.873410113E+02 -.873410113E+02 -.873416589E+02 -.873427993E+02 -.873443129E+02 -.873461077E+02 -.873481124E+02 -.873502720E+02 -.873525437E+02 -.873548946E+02 -.873572987E+02 -.873597358E+02 -.873621900E+02 -.873646486E+02 -.873671014E+02 -.873695402E+02 -.873719582E+02 -.873743497E+02 -.873767097E+02 -.873790339E+02 -.873813186E+02 -.873835602E+02 -.873857555E+02 -.873879014E+02 -.873899951E+02 -.873920336E+02 -.873940143E+02 -.873959344E+02 -.873977915E+02 -.873995828E+02 -.874013060E+02 -.874029586E+02 -.874045382E+02 -.874060425E+02 -.874074694E+02 -.874088165E+02 -.874100820E+02 -.874112638E+02 -.874123600E+02 -.874133691E+02 -.874142893E+02 -.874151192E+02 -.874158575E+02 -.874165029E+02 -.874170544E+02 -.874175112E+02 -.874178724E+02 -.874181376E+02 -.874183063E+02 -.874183784E+02 -.874183536E+02 -.874182322E+02 -.874180144E+02 -.874177007E+02 -.874172917E+02 -.874167880E+02 -.874161908E+02 -.874155010E+02 -.874147198E+02 -.874138487E+02 -.874128892E+02 -.874118428E+02 -.874107114E+02 -.874094968E+02 -.874082010E+02 -.874068261E+02 -.874053742E+02 -.874038475E+02 -.874022484E+02 -.874005793E+02 -.873988425E+02 -.873970407E+02 -.873951762E+02 -.873932516E+02 -.873912696E+02 -.873892329E+02 -.873871440E+02 -.873850059E+02 -.873828214E+02 -.873805935E+02 -.873783254E+02 -.873760204E+02 -.873736822E+02 -.873713151E+02 -.873689238E+02 -.873665139E+02 -.873640919E+02 -.873616658E+02 -.873592457E+02 -.873568437E+02 -.873544754E+02 -.873521607E+02 -.873499247E+02 -.873478000E+02 -.873458281E+02 -.873440633E+02 -.873425751E+02 -.873414542E+02 -.873408177E+02 -.873408177E+02
 -.873383940E+02 -.873383940E+02 -.873388562E+02 -.873396737E+02 -.873407634E+02 -.873420604E+02 -.873435140E+02 -.873450847E+02 -.873467413E+02 -.873484595E+02 -.873502199E+02 -.873520072E+02 -.873538094E+02 -.873556167E+02 -.873574211E+02 -.873592164E+02 -.873609971E+02 -.873627589E+02 -.873644979E+02 -.873662108E+02 -.873678947E+02 -.873695469E+02 -.873711649E+02 -.873727465E+02 -.873742894E+02 -.873757916E+02 -.873772510E+02 -.873786657E+02 -.873800337E+02 -.873813532E+02 -.873826223E+02 -.873838393E+02 -.873850024E+02 -.873861099E+02 -.873871603E+02 -.873881519E+02 -.873890833E+02 -.873899530E+02 -.873907598E+02 -.873915023E+02 -.873921794E+02 -.873927901E+02 -.873933333E+02 -.873938081E+02 -.873942139E+02 -.873945501E+02 -.873948159E+02 -.873950111E+02 -.873951354E+02 -.873951886E+02 -.873951706E+02 -.873950816E+02 -.873949217E+02 -.873946912E+02 -.873943906E+02 -.873940205E+02 -.873935814E+02 -.873930743E+02 -.873924999E+02 -.873918594E+02 -.873911537E+02 -.873903840E+02 -.873895517E+02 -.873886581E+02 -.873877046E+02 -.873866928E+02 -.873856242E+02 -.873845004E+02 -.873833231E+02 -.873820941E+02 -.873808151E+02 -.873794879E+02 -.873781144E+02 -.873766965E+02 -.873752361E+02 -.873737352E+02 -.873721957E+02 -.873706198E+02 -.873690095E+02 -.873673673E+02 -.873656953E+02 -.873639964E+02 -.873622732E+02 -.873605291E+02 -.873587677E+02 -.873569933E+02 -.873552111E+02 -.873534274E+02 -.873516498E+02 -.873498878E+02 -.873481532E+02 -.873464610E+02 -.873448300E+02 -.873432843E+02 -.873418541E+02 -.873405784E+02 -.873395068E+02 -.873387030E+02 -.873382485E+02 -.873382485E+02
 -.873367410E+02 -.873367410E+02 -.873370621E+02 -.873376382E+02 -.873384162E+02 -.873393523E+02 -.873404113E+02 -.873415643E+02 -.873427881E+02 -.873440637E+02 -.873453760E+02 -.873467127E+02 -.873480639E+02 -.873494217E+02 -.873507795E+02 -.873521320E+02 -.873534747E+02 -.873548041E+02 -.873561169E+02 -.873574105E+02 -.873586825E+02 -.873599307E+02 -.873611532E+02 -.873623482E+02 -.873635140E+02 -.873646490E+02 -.873657516E+02 -.873668204E+02 -.873678538E+02 -.873688505E+02 -.873698091E+02 -.873707282E+02 -.873716065E+02 -.873724428E+02 -.873732359E+02 -.873739846E+02 -.873746877E+02 -.873753443E+02 -.873759533E+02 -.873765138E+02 -.873770248E+02 -.873774857E+02 -.873778957E+02 -.873782541E+02 -.873785604E+02 -.873788141E+02 -.873790148E+02 -.873791622E+02 -.873792561E+02 -.873792963E+02 -.873792829E+02 -.873792159E+02 -.873790954E+02 -.873789216E+02 -.873786950E+02 -.873784158E+02 -.873780847E+02 -.873777022E+02 -.873772689E+02 -.873767856E+02 -.873762532E+02 -.873756725E+02 -.873750444E+02 -.873743700E+02 -.873736503E+02 -.873728865E+02 -.873720797E+02 -.873712312E+02 -.873703423E+02 -.873694142E+02 -.873684482E+02 -.873674457E+02 -.873664082E+02 -.873653370E+02 -.873642336E+02 -.873630995E+02 -.873619363E+02 -.873607454E+02 -.873595287E+02 -.873582879E+02 -.873570248E+02 -.873557416E+02 -.873544406E+02 -.873531243E+02 -.873517960E+02 -.873504590E+02 -.873491177E+02 -.873477774E+02 -.873464443E+02 -.873451262E+02 -.873438329E+02 -.873425763E+02 -.873413712E+02 -.873402362E+02 -.873391941E+02 -.873382730E+02 -.873375078E+02 -.873369411E+02 -.873366254E+02 -.873366254E+02
 -.873367410E+02 -.873367410E+02 -.873370621E+02 -.873376382E+02 -.873384162E+02 -.873393523E+02 -.873404113E+02 -.873415643E+02 -.873427881E+02 -.873440637E+02 -.873453760E+02 -.873467127E+02 -.873480639E+02 -.873494217E+02 -.873507795E+02 -.873521320E+02 -.873534747E+02 -.873548041E+02 -.873561169E+02 -.873574105E+02 -.873586825E+02 -.873599307E+02 -.873611532E+02 -.873623482E+02 -.873635140E+02 -.873646490E+02 -.873657516E+02 -.873668204E+02 -.873678538E+02 -.873688505E+02 -.873698091E+02 -.873707282E+02 -.873716065E+02 -.873724428E+02 -.873732359E+02 -.873739846E+02 -.873746877E+02 -.873753443E+02 -.873759533E+02 -.873765138E+02 -.873770248E+02 -.873774857E+02 -.873778957E+02 -.873782541E+02 -.873785604E+02 -.873788141E+02 -.873790148E+02 -.873791622E+02 -.873792561E+02 -.873792963E+02 -.873792829E+02 -.873792159E+02 -.873790954E+02 -.873789216E+02 -.873786950E+02 -.873784158E+02 -.873780847E+02 -.873777022E+02 -.873772689E+02 -.873767856E+02 -.873762532E+02 -.873756725E+02 -.873750444E+02 -.873743700E+02 -.873736503E+02 -.873728865E+02 -.873720797E+02 -.873712312E+02 -.873703423E+02 -.873694142E+02 -.873684482E+02 -.873674457E+02 -.873664082E+02 -.873653370E+02 -.873642336E+02 -.873630995E+02 -.873619363E+02 -.873607454E+02 -.873595287E+02 -.873582879E+02 -.873570248E+02 -.873557416E+02 -.873544406E+02 -.873531243E+02 -.873517960E+02 -.873504590E+02 -.873491177E+02 -.873477774E+02 -.873464443E+02 -.873451262E+02 -.873438329E+02 -.873425763E+02 -.873413712E+02 -.873402362E+02 -.873391941E+02 -.873382730E+02 -.873375078E+02 -.873369411E+02 -.873366254E+02 -.873366254E+02
