# Supplementary material for: Electrical Pacing of Cardiac Tissue Including Potassium Inward Rectification
Source: PLoS One. 2015 Jun 9;10(6):e0127837. doi: 10.1371/journal.pone.0127837 (PMC4461281; doi:10.1371/journal.pone.0127837)
Supplement: S1 Data — (ZIP) [file pone.0127837.s001.zip › All-Data/Data-without-IK1/BDT44/Vmpoint5ms.txt]

 -.873300171E+02 -.873306413E+02 -.873307682E+02 -.873309617E+02 -.873311896E+02 -.873314347E+02 -.873316882E+02 -.873319538E+02 -.873322397E+02 -.873325452E+02 -.873328583E+02 -.873331666E+02 -.873334656E+02 -.873337553E+02 -.873340351E+02 -.873343045E+02 -.873345653E+02 -.873348204E+02 -.873350704E+02 -.873353157E+02 -.873355568E+02 -.873357947E+02 -.873360290E+02 -.873362599E+02 -.873364886E+02 -.873367146E+02 -.873369350E+02 -.873371463E+02 -.873373483E+02 -.873375431E+02 -.873377312E+02 -.873379112E+02 -.873380822E+02 -.873382450E+02 -.873384008E+02 -.873385487E+02 -.873386865E+02 -.873388133E+02 -.873389299E+02 -.873390374E+02 -.873391361E+02 -.873392251E+02 -.873393042E+02 -.873393739E+02 -.873394344E+02 -.873394856E+02 -.873395265E+02 -.873395564E+02 -.873395752E+02 -.873395833E+02 -.873395809E+02 -.873395677E+02 -.873395436E+02 -.873395086E+02 -.873394631E+02 -.873394076E+02 -.873393422E+02 -.873392668E+02 -.873391814E+02 -.873390861E+02 -.873389813E+02 -.873388673E+02 -.873387441E+02 -.873386118E+02 -.873384705E+02 -.873383206E+02 -.873381623E+02 -.873379961E+02 -.873378222E+02 -.873376407E+02 -.873374520E+02 -.873372561E+02 -.873370536E+02 -.873368446E+02 -.873366295E+02 -.873364085E+02 -.873361819E+02 -.873359499E+02 -.873357128E+02 -.873354710E+02 -.873352247E+02 -.873349741E+02 -.873347196E+02 -.873344614E+02 -.873341997E+02 -.873339348E+02 -.873336670E+02 -.873333964E+02 -.873331233E+02 -.873328480E+02 -.873325708E+02 -.873322921E+02 -.873320124E+02 -.873317331E+02 -.873314570E+02 -.873311902E+02 -.873309441E+02 -.873307397E+02 -.873306112E+02 -.873306112E+02
 -.873306413E+02 -.873306413E+02 -.873307682E+02 -.873309617E+02 -.873311896E+02 -.873314347E+02 -.873316882E+02 -.873319538E+02 -.873322397E+02 -.873325452E+02 -.873328583E+02 -.873331666E+02 -.873334656E+02 -.873337553E+02 -.873340351E+02 -.873343045E+02 -.873345653E+02 -.873348204E+02 -.873350704E+02 -.873353157E+02 -.873355568E+02 -.873357947E+02 -.873360290E+02 -.873362599E+02 -.873364886E+02 -.873367146E+02 -.873369350E+02 -.873371463E+02 -.873373483E+02 -.873375431E+02 -.873377312E+02 -.873379112E+02 -.873380822E+02 -.873382450E+02 -.873384008E+02 -.873385487E+02 -.873386865E+02 -.873388133E+02 -.873389299E+02 -.873390374E+02 -.873391361E+02 -.873392251E+02 -.873393042E+02 -.873393739E+02 -.873394344E+02 -.873394856E+02 -.873395265E+02 -.873395564E+02 -.873395752E+02 -.873395833E+02 -.873395809E+02 -.873395677E+02 -.873395436E+02 -.873395086E+02 -.873394631E+02 -.873394076E+02 -.873393422E+02 -.873392668E+02 -.873391814E+02 -.873390861E+02 -.873389813E+02 -.873388673E+02 -.873387441E+02 -.873386118E+02 -.873384705E+02 -.873383206E+02 -.873381623E+02 -.873379961E+02 -.873378222E+02 -.873376407E+02 -.873374520E+02 -.873372561E+02 -.873370536E+02 -.873368446E+02 -.873366295E+02 -.873364085E+02 -.873361819E+02 -.873359499E+02 -.873357128E+02 -.873354710E+02 -.873352247E+02 -.873349741E+02 -.873347196E+02 -.873344614E+02 -.873341997E+02 -.873339348E+02 -.873336670E+02 -.873333964E+02 -.873331233E+02 -.873328480E+02 -.873325708E+02 -.873322921E+02 -.873320124E+02 -.873317331E+02 -.873314570E+02 -.873311902E+02 -.873309441E+02 -.873307397E+02 -.873306112E+02 -.873306112E+02
 -.873310476E+02 -.873310476E+02 -.873312626E+02 -.873315946E+02 -.873319917E+02 -.873324290E+02 -.873328945E+02 -.873333837E+02 -.873338912E+02 -.873344060E+02 -.873349167E+02 -.873354180E+02 -.873359093E+02 -.873363902E+02 -.873368588E+02 -.873373137E+02 -.873377556E+02 -.873381874E+02 -.873386124E+02 -.873390324E+02 -.873394474E+02 -.873398570E+02 -.873402616E+02 -.873406616E+02 -.873410556E+02 -.873414400E+02 -.873418120E+02 -.873421707E+02 -.873425162E+02 -.873428478E+02 -.873431649E+02 -.873434681E+02 -.873437585E+02 -.873440368E+02 -.873443020E+02 -.873445527E+02 -.873447877E+02 -.873450066E+02 -.873452089E+02 -.873453945E+02 -.873455635E+02 -.873457162E+02 -.873458529E+02 -.873459737E+02 -.873460779E+02 -.873461649E+02 -.873462339E+02 -.873462842E+02 -.873463159E+02 -.873463290E+02 -.873463236E+02 -.873462998E+02 -.873462581E+02 -.873461986E+02 -.873461218E+02 -.873460277E+02 -.873459163E+02 -.873457876E+02 -.873456419E+02 -.873454793E+02 -.873453005E+02 -.873451055E+02 -.873448948E+02 -.873446686E+02 -.873444275E+02 -.873441718E+02 -.873439020E+02 -.873436184E+02 -.873433215E+02 -.873430117E+02 -.873426895E+02 -.873423553E+02 -.873420097E+02 -.873416531E+02 -.873412861E+02 -.873409090E+02 -.873405224E+02 -.873401267E+02 -.873397225E+02 -.873393101E+02 -.873388902E+02 -.873384630E+02 -.873380292E+02 -.873375891E+02 -.873371431E+02 -.873366916E+02 -.873362351E+02 -.873357740E+02 -.873353087E+02 -.873348396E+02 -.873343672E+02 -.873338920E+02 -.873334152E+02 -.873329388E+02 -.873324674E+02 -.873320108E+02 -.873315880E+02 -.873312345E+02 -.873310104E+02 -.873310104E+02
 -.873315450E+02 -.873315450E+02 -.873318669E+02 -.873323749E+02 -.873329877E+02 -.873336637E+02 -.873343790E+02 -.873351151E+02 -.873358591E+02 -.873366042E+02 -.873373456E+02 -.873380774E+02 -.873387943E+02 -.873394952E+02 -.873401805E+02 -.873408504E+02 -.873415064E+02 -.873421520E+02 -.873427903E+02 -.873434215E+02 -.873440452E+02 -.873446628E+02 -.873452743E+02 -.873458762E+02 -.873464638E+02 -.873470345E+02 -.873475869E+02 -.873481190E+02 -.873486288E+02 -.873491166E+02 -.873495857E+02 -.873500382E+02 -.873504741E+02 -.873508914E+02 -.873512887E+02 -.873516648E+02 -.873520181E+02 -.873523468E+02 -.873526497E+02 -.873529273E+02 -.873531806E+02 -.873534103E+02 -.873536160E+02 -.873537968E+02 -.873539516E+02 -.873540798E+02 -.873541811E+02 -.873542551E+02 -.873543015E+02 -.873543202E+02 -.873543117E+02 -.873542765E+02 -.873542152E+02 -.873541274E+02 -.873540132E+02 -.873538725E+02 -.873537057E+02 -.873535133E+02 -.873532956E+02 -.873530530E+02 -.873527858E+02 -.873524945E+02 -.873521798E+02 -.873518422E+02 -.873514824E+02 -.873511007E+02 -.873506978E+02 -.873502744E+02 -.873498311E+02 -.873493687E+02 -.873488879E+02 -.873483893E+02 -.873478738E+02 -.873473419E+02 -.873467945E+02 -.873462323E+02 -.873456559E+02 -.873450662E+02 -.873444638E+02 -.873438494E+02 -.873432237E+02 -.873425874E+02 -.873419411E+02 -.873412855E+02 -.873406213E+02 -.873399491E+02 -.873392695E+02 -.873385830E+02 -.873378904E+02 -.873371922E+02 -.873364891E+02 -.873357819E+02 -.873350724E+02 -.873343635E+02 -.873336621E+02 -.873329825E+02 -.873323531E+02 -.873318266E+02 -.873314926E+02 -.873314926E+02
 -.873320778E+02 -.873320778E+02 -.873325160E+02 -.873332047E+02 -.873340353E+02 -.873349491E+02 -.873359081E+02 -.873368862E+02 -.873378704E+02 -.873388542E+02 -.873398302E+02 -.873407910E+02 -.873417339E+02 -.873426604E+02 -.873435724E+02 -.873444711E+02 -.873453572E+02 -.873462308E+02 -.873470927E+02 -.873479456E+02 -.873487920E+02 -.873496304E+02 -.873504553E+02 -.873512616E+02 -.873520465E+02 -.873528072E+02 -.873535405E+02 -.873542453E+02 -.873549237E+02 -.873555790E+02 -.873562130E+02 -.873568253E+02 -.873574141E+02 -.873579776E+02 -.873585136E+02 -.873590198E+02 -.873594941E+02 -.873599354E+02 -.873603432E+02 -.873607179E+02 -.873610599E+02 -.873613691E+02 -.873616447E+02 -.873618861E+02 -.873620925E+02 -.873622638E+02 -.873623993E+02 -.873624984E+02 -.873625607E+02 -.873625863E+02 -.873625758E+02 -.873625293E+02 -.873624468E+02 -.873623284E+02 -.873621743E+02 -.873619849E+02 -.873617608E+02 -.873615021E+02 -.873612094E+02 -.873608830E+02 -.873605237E+02 -.873601321E+02 -.873597089E+02 -.873592550E+02 -.873587710E+02 -.873582577E+02 -.873577162E+02 -.873571472E+02 -.873565517E+02 -.873559307E+02 -.873552851E+02 -.873546159E+02 -.873539239E+02 -.873532103E+02 -.873524759E+02 -.873517217E+02 -.873509488E+02 -.873501581E+02 -.873493506E+02 -.873485271E+02 -.873476885E+02 -.873468359E+02 -.873459701E+02 -.873450921E+02 -.873442027E+02 -.873433027E+02 -.873423929E+02 -.873414742E+02 -.873405473E+02 -.873396130E+02 -.873386723E+02 -.873377264E+02 -.873367773E+02 -.873358292E+02 -.873348912E+02 -.873339823E+02 -.873331407E+02 -.873324366E+02 -.873319899E+02 -.873319899E+02
 -.873326178E+02 -.873326178E+02 -.873331654E+02 -.873340368E+02 -.873350928E+02 -.873362467E+02 -.873374473E+02 -.873386670E+02 -.873398909E+02 -.873411105E+02 -.873423208E+02 -.873435177E+02 -.873446978E+02 -.873458607E+02 -.873470092E+02 -.873481452E+02 -.873492680E+02 -.873503772E+02 -.873514759E+02 -.873525660E+02 -.873536433E+02 -.873547011E+02 -.873557351E+02 -.873567435E+02 -.873577236E+02 -.873586722E+02 -.873595892E+02 -.873604767E+02 -.873613367E+02 -.873621695E+02 -.873629745E+02 -.873637509E+02 -.873644975E+02 -.873652116E+02 -.873658899E+02 -.873665294E+02 -.873671282E+02 -.873676852E+02 -.873682004E+02 -.873686739E+02 -.873691055E+02 -.873694953E+02 -.873698431E+02 -.873701485E+02 -.873704104E+02 -.873706273E+02 -.873707983E+02 -.873709229E+02 -.873710014E+02 -.873710341E+02 -.873710208E+02 -.873709616E+02 -.873708569E+02 -.873707070E+02 -.873705124E+02 -.873702731E+02 -.873699893E+02 -.873696617E+02 -.873692908E+02 -.873688776E+02 -.873684229E+02 -.873679274E+02 -.873673919E+02 -.873668176E+02 -.873662055E+02 -.873655567E+02 -.873648723E+02 -.873641536E+02 -.873634015E+02 -.873626174E+02 -.873618024E+02 -.873609578E+02 -.873600846E+02 -.873591843E+02 -.873582581E+02 -.873573072E+02 -.873563329E+02 -.873553363E+02 -.873543188E+02 -.873532815E+02 -.873522256E+02 -.873511523E+02 -.873500628E+02 -.873489580E+02 -.873478392E+02 -.873467072E+02 -.873455632E+02 -.873444082E+02 -.873432431E+02 -.873420690E+02 -.873408870E+02 -.873396986E+02 -.873385063E+02 -.873373154E+02 -.873361373E+02 -.873349959E+02 -.873339391E+02 -.873330551E+02 -.873324942E+02 -.873324942E+02
 -.873331450E+02 -.873331450E+02 -.873338075E+02 -.873348715E+02 -.873361538E+02 -.873375450E+02 -.873389881E+02 -.873404519E+02 -.873419194E+02 -.873433826E+02 -.873448367E+02 -.873462777E+02 -.873477031E+02 -.873491141E+02 -.873505128E+02 -.873518988E+02 -.873532716E+02 -.873546306E+02 -.873559735E+02 -.873572948E+02 -.873585904E+02 -.873598601E+02 -.873611030E+02 -.873623160E+02 -.873634966E+02 -.873646443E+02 -.873657597E+02 -.873668425E+02 -.873678922E+02 -.873689090E+02 -.873698925E+02 -.873708410E+02 -.873717514E+02 -.873726197E+02 -.873734422E+02 -.873742160E+02 -.873749403E+02 -.873756152E+02 -.873762409E+02 -.873768170E+02 -.873773433E+02 -.873778194E+02 -.873782446E+02 -.873786172E+02 -.873789352E+02 -.873791978E+02 -.873794047E+02 -.873795561E+02 -.873796518E+02 -.873796917E+02 -.873796755E+02 -.873796036E+02 -.873794764E+02 -.873792939E+02 -.873790564E+02 -.873787640E+02 -.873784175E+02 -.873780178E+02 -.873775656E+02 -.873770620E+02 -.873765077E+02 -.873759040E+02 -.873752521E+02 -.873745530E+02 -.873738082E+02 -.873730190E+02 -.873721868E+02 -.873713129E+02 -.873703988E+02 -.873694459E+02 -.873684556E+02 -.873674297E+02 -.873663696E+02 -.873652769E+02 -.873641531E+02 -.873629998E+02 -.873618185E+02 -.873606106E+02 -.873593778E+02 -.873581214E+02 -.873568430E+02 -.873555439E+02 -.873542254E+02 -.873528889E+02 -.873515356E+02 -.873501670E+02 -.873487842E+02 -.873473884E+02 -.873459808E+02 -.873445626E+02 -.873431351E+02 -.873417002E+02 -.873402608E+02 -.873388234E+02 -.873374016E+02 -.873360243E+02 -.873347492E+02 -.873336825E+02 -.873330057E+02 -.873330057E+02
 -.873336548E+02 -.873336548E+02 -.873344418E+02 -.873356954E+02 -.873372019E+02 -.873388375E+02 -.873405343E+02 -.873422556E+02 -.873439807E+02 -.873456983E+02 -.873474053E+02 -.873491029E+02 -.873507914E+02 -.873524676E+02 -.873541266E+02 -.873557666E+02 -.873573870E+02 -.873589847E+02 -.873605557E+02 -.873621005E+02 -.873636217E+02 -.873651176E+02 -.873665828E+02 -.873680134E+02 -.873694085E+02 -.873707679E+02 -.873720910E+02 -.873733776E+02 -.873746267E+02 -.873758368E+02 -.873770049E+02 -.873781277E+02 -.873792016E+02 -.873802231E+02 -.873811906E+02 -.873821034E+02 -.873829611E+02 -.873837625E+02 -.873845064E+02 -.873851919E+02 -.873858185E+02 -.873863848E+02 -.873868890E+02 -.873873296E+02 -.873877061E+02 -.873880179E+02 -.873882643E+02 -.873884446E+02 -.873885583E+02 -.873886054E+02 -.873885862E+02 -.873885006E+02 -.873883486E+02 -.873881306E+02 -.873878471E+02 -.873874989E+02 -.873870867E+02 -.873866113E+02 -.873860739E+02 -.873854754E+02 -.873848172E+02 -.873841006E+02 -.873833268E+02 -.873824974E+02 -.873816138E+02 -.873806778E+02 -.873796910E+02 -.873786551E+02 -.873775718E+02 -.873764430E+02 -.873752707E+02 -.873740567E+02 -.873728028E+02 -.873715108E+02 -.873701826E+02 -.873688200E+02 -.873674248E+02 -.873659989E+02 -.873645442E+02 -.873630622E+02 -.873615547E+02 -.873600233E+02 -.873584696E+02 -.873568954E+02 -.873553021E+02 -.873536912E+02 -.873520642E+02 -.873504224E+02 -.873487671E+02 -.873470999E+02 -.873454221E+02 -.873437360E+02 -.873420451E+02 -.873403568E+02 -.873386870E+02 -.873370697E+02 -.873355724E+02 -.873343200E+02 -.873335254E+02 -.873335254E+02
 -.873341458E+02 -.873341458E+02 -.873350597E+02 -.873365166E+02 -.873382674E+02 -.873401631E+02 -.873421232E+02 -.873441057E+02 -.873460917E+02 -.873480750E+02 -.873500552E+02 -.873520295E+02 -.873539893E+02 -.873559251E+02 -.873578341E+02 -.873597188E+02 -.873615801E+02 -.873634170E+02 -.873652309E+02 -.873670217E+02 -.873687847E+02 -.873705150E+02 -.873722100E+02 -.873738689E+02 -.873754903E+02 -.873770730E+02 -.873786149E+02 -.873801134E+02 -.873815656E+02 -.873829690E+02 -.873843213E+02 -.873856200E+02 -.873868626E+02 -.873880476E+02 -.873891736E+02 -.873902380E+02 -.873912382E+02 -.873921725E+02 -.873930404E+02 -.873938410E+02 -.873945723E+02 -.873952325E+02 -.873958203E+02 -.873963348E+02 -.873967749E+02 -.873971390E+02 -.873974261E+02 -.873976356E+02 -.873977675E+02 -.873978217E+02 -.873977981E+02 -.873976967E+02 -.873975179E+02 -.873972624E+02 -.873969307E+02 -.873965238E+02 -.873960423E+02 -.873954873E+02 -.873948600E+02 -.873941615E+02 -.873933933E+02 -.873925570E+02 -.873916544E+02 -.873906872E+02 -.873896573E+02 -.873885666E+02 -.873874173E+02 -.873862115E+02 -.873849513E+02 -.873836388E+02 -.873822762E+02 -.873808658E+02 -.873794095E+02 -.873779096E+02 -.873763684E+02 -.873747881E+02 -.873731709E+02 -.873715189E+02 -.873698341E+02 -.873681186E+02 -.873663743E+02 -.873646034E+02 -.873628076E+02 -.873609888E+02 -.873591487E+02 -.873572891E+02 -.873554114E+02 -.873535174E+02 -.873516087E+02 -.873496867E+02 -.873477532E+02 -.873458106E+02 -.873438629E+02 -.873419186E+02 -.873399959E+02 -.873381340E+02 -.873364105E+02 -.873349690E+02 -.873340546E+02 -.873340546E+02
 -.873346537E+02 -.873346537E+02 -.873357170E+02 -.873373823E+02 -.873393670E+02 -.873415128E+02 -.873437362E+02 -.873459988E+02 -.873482787E+02 -.873505595E+02 -.873528266E+02 -.873550677E+02 -.873572783E+02 -.873594614E+02 -.873616223E+02 -.873637607E+02 -.873658755E+02 -.873679683E+02 -.873700371E+02 -.873720774E+02 -.873740869E+02 -.873760642E+02 -.873780067E+02 -.873799100E+02 -.873817693E+02 -.873835809E+02 -.873853423E+02 -.873870529E+02 -.873887120E+02 -.873903177E+02 -.873918667E+02 -.873933560E+02 -.873947830E+02 -.873961449E+02 -.873974382E+02 -.873986601E+02 -.873998095E+02 -.874008854E+02 -.874018862E+02 -.874028090E+02 -.874036517E+02 -.874044125E+02 -.874050901E+02 -.874056827E+02 -.874061885E+02 -.874066064E+02 -.874069358E+02 -.874071762E+02 -.874073271E+02 -.874073883E+02 -.874073600E+02 -.874072424E+02 -.874070360E+02 -.874067411E+02 -.874063586E+02 -.874058890E+02 -.874053334E+02 -.874046929E+02 -.874039690E+02 -.874031632E+02 -.874022776E+02 -.874013140E+02 -.874002745E+02 -.873991613E+02 -.873979765E+02 -.873967225E+02 -.873954017E+02 -.873940165E+02 -.873925694E+02 -.873910631E+02 -.873894999E+02 -.873878825E+02 -.873862135E+02 -.873844957E+02 -.873827317E+02 -.873809240E+02 -.873790750E+02 -.873771873E+02 -.873752633E+02 -.873733053E+02 -.873713158E+02 -.873692968E+02 -.873672506E+02 -.873651791E+02 -.873630844E+02 -.873609684E+02 -.873588330E+02 -.873566800E+02 -.873545110E+02 -.873523279E+02 -.873501325E+02 -.873479274E+02 -.873457171E+02 -.873435113E+02 -.873413305E+02 -.873392191E+02 -.873372649E+02 -.873356306E+02 -.873345939E+02 -.873345939E+02
 -.873352077E+02 -.873352077E+02 -.873363885E+02 -.873382487E+02 -.873404876E+02 -.873429258E+02 -.873454613E+02 -.873480310E+02 -.873505992E+02 -.873531463E+02 -.873556631E+02 -.873581510E+02 -.873606167E+02 -.873630636E+02 -.873654878E+02 -.873678880E+02 -.873702686E+02 -.873726298E+02 -.873749688E+02 -.873772816E+02 -.873795620E+02 -.873818031E+02 -.873839990E+02 -.873861460E+02 -.873882416E+02 -.873902856E+02 -.873922782E+02 -.873942187E+02 -.873961031E+02 -.873979266E+02 -.873996855E+02 -.874013769E+02 -.874029975E+02 -.874045442E+02 -.874060146E+02 -.874074071E+02 -.874087195E+02 -.874099486E+02 -.874110909E+02 -.874121439E+02 -.874131054E+02 -.874139732E+02 -.874147452E+02 -.874154195E+02 -.874159950E+02 -.874164708E+02 -.874168461E+02 -.874171201E+02 -.874172923E+02 -.874173623E+02 -.874173300E+02 -.874171955E+02 -.874169590E+02 -.874166211E+02 -.874161826E+02 -.874156444E+02 -.874150081E+02 -.874142753E+02 -.874134477E+02 -.874125274E+02 -.874115163E+02 -.874104169E+02 -.874092312E+02 -.874079620E+02 -.874066116E+02 -.874051830E+02 -.874036790E+02 -.874021026E+02 -.874004567E+02 -.873987443E+02 -.873969685E+02 -.873951325E+02 -.873932394E+02 -.873912922E+02 -.873892939E+02 -.873872473E+02 -.873851554E+02 -.873830211E+02 -.873808472E+02 -.873786364E+02 -.873763913E+02 -.873741144E+02 -.873718081E+02 -.873694747E+02 -.873671167E+02 -.873647361E+02 -.873623349E+02 -.873599151E+02 -.873574786E+02 -.873550273E+02 -.873525632E+02 -.873500891E+02 -.873476102E+02 -.873451370E+02 -.873426925E+02 -.873403262E+02 -.873381364E+02 -.873363053E+02 -.873351438E+02 -.873351438E+02
 -.873357759E+02 -.873357759E+02 -.873371108E+02 -.873392167E+02 -.873417416E+02 -.873444698E+02 -.873472743E+02 -.873500982E+02 -.873529172E+02 -.873557196E+02 -.873585018E+02 -.873612637E+02 -.873640052E+02 -.873667244E+02 -.873694269E+02 -.873721189E+02 -.873747973E+02 -.873774556E+02 -.873800853E+02 -.873826761E+02 -.873852218E+02 -.873877193E+02 -.873901679E+02 -.873925675E+02 -.873949178E+02 -.873972175E+02 -.873994626E+02 -.874016477E+02 -.874037682E+02 -.874058210E+02 -.874078030E+02 -.874097105E+02 -.874115399E+02 -.874132884E+02 -.874149536E+02 -.874165318E+02 -.874180187E+02 -.874194102E+02 -.874207030E+02 -.874218945E+02 -.874229820E+02 -.874239632E+02 -.874248362E+02 -.874255997E+02 -.874262523E+02 -.874267926E+02 -.874272191E+02 -.874275306E+02 -.874277259E+02 -.874278045E+02 -.874277663E+02 -.874276117E+02 -.874273411E+02 -.874269555E+02 -.874264561E+02 -.874258442E+02 -.874251214E+02 -.874242895E+02 -.874233503E+02 -.874223061E+02 -.874211592E+02 -.874199123E+02 -.874185683E+02 -.874171302E+02 -.874156013E+02 -.874139850E+02 -.874122846E+02 -.874105035E+02 -.874086451E+02 -.874067132E+02 -.874047114E+02 -.874026433E+02 -.874005122E+02 -.873983218E+02 -.873960754E+02 -.873937765E+02 -.873914287E+02 -.873890351E+02 -.873865990E+02 -.873841233E+02 -.873816110E+02 -.873790650E+02 -.873764880E+02 -.873738828E+02 -.873712518E+02 -.873685973E+02 -.873659216E+02 -.873632266E+02 -.873605146E+02 -.873577874E+02 -.873550474E+02 -.873522976E+02 -.873495435E+02 -.873467966E+02 -.873440825E+02 -.873414557E+02 -.873390254E+02 -.873369935E+02 -.873357047E+02 -.873357047E+02
 -.873364517E+02 -.873364517E+02 -.873379248E+02 -.873402398E+02 -.873430012E+02 -.873459737E+02 -.873490423E+02 -.873521416E+02 -.873552369E+02 -.873583152E+02 -.873613753E+02 -.873644214E+02 -.873674554E+02 -.873704845E+02 -.873735089E+02 -.873765170E+02 -.873794993E+02 -.873824458E+02 -.873853501E+02 -.873882118E+02 -.873910296E+02 -.873938027E+02 -.873965294E+02 -.873992078E+02 -.874018353E+02 -.874044070E+02 -.874069172E+02 -.874093618E+02 -.874117371E+02 -.874140392E+02 -.874162638E+02 -.874184061E+02 -.874204627E+02 -.874224301E+02 -.874243037E+02 -.874260784E+02 -.874277495E+02 -.874293136E+02 -.874307674E+02 -.874321081E+02 -.874333331E+02 -.874344398E+02 -.874354260E+02 -.874362894E+02 -.874370274E+02 -.874376376E+02 -.874381183E+02 -.874384681E+02 -.874386863E+02 -.874387730E+02 -.874387281E+02 -.874385520E+02 -.874382454E+02 -.874378091E+02 -.874372441E+02 -.874365519E+02 -.874357341E+02 -.874347929E+02 -.874337306E+02 -.874325502E+02 -.874312545E+02 -.874298469E+02 -.874283308E+02 -.874267101E+02 -.874249884E+02 -.874231694E+02 -.874212571E+02 -.874192554E+02 -.874171688E+02 -.874150013E+02 -.874127571E+02 -.874104401E+02 -.874080547E+02 -.874056049E+02 -.874030949E+02 -.874005286E+02 -.873979100E+02 -.873952426E+02 -.873925301E+02 -.873897761E+02 -.873869838E+02 -.873841565E+02 -.873812972E+02 -.873784088E+02 -.873754940E+02 -.873725554E+02 -.873695954E+02 -.873666162E+02 -.873636201E+02 -.873606091E+02 -.873575857E+02 -.873545530E+02 -.873515169E+02 -.873484899E+02 -.873455001E+02 -.873426074E+02 -.873399317E+02 -.873376949E+02 -.873362764E+02 -.873362764E+02
 -.873371139E+02 -.873371139E+02 -.873387053E+02 -.873412212E+02 -.873442283E+02 -.873474788E+02 -.873508221E+02 -.873541886E+02 -.873575548E+02 -.873609207E+02 -.873642916E+02 -.873676635E+02 -.873710354E+02 -.873743972E+02 -.873777347E+02 -.873810436E+02 -.873843163E+02 -.873875513E+02 -.873907504E+02 -.873939098E+02 -.873970277E+02 -.874001008E+02 -.874031260E+02 -.874061010E+02 -.874090211E+02 -.874118811E+02 -.874146764E+02 -.874174020E+02 -.874200532E+02 -.874226241E+02 -.874251089E+02 -.874275035E+02 -.874298033E+02 -.874320027E+02 -.874340967E+02 -.874360813E+02 -.874379526E+02 -.874397071E+02 -.874413405E+02 -.874428487E+02 -.874442276E+02 -.874454736E+02 -.874465833E+02 -.874475536E+02 -.874483819E+02 -.874490663E+02 -.874496053E+02 -.874499980E+02 -.874502435E+02 -.874503411E+02 -.874502903E+02 -.874500913E+02 -.874497444E+02 -.874492507E+02 -.874486115E+02 -.874478289E+02 -.874469051E+02 -.874458430E+02 -.874446454E+02 -.874433157E+02 -.874418574E+02 -.874402745E+02 -.874385710E+02 -.874367510E+02 -.874348187E+02 -.874327786E+02 -.874306356E+02 -.874283946E+02 -.874260605E+02 -.874236379E+02 -.874211318E+02 -.874185472E+02 -.874158889E+02 -.874131618E+02 -.874103704E+02 -.874075193E+02 -.874046128E+02 -.874016552E+02 -.873986506E+02 -.873956031E+02 -.873925162E+02 -.873893937E+02 -.873862388E+02 -.873830548E+02 -.873798445E+02 -.873766107E+02 -.873733562E+02 -.873700832E+02 -.873667941E+02 -.873634910E+02 -.873601763E+02 -.873568534E+02 -.873535286E+02 -.873502154E+02 -.873469442E+02 -.873437803E+02 -.873408544E+02 -.873384089E+02 -.873368582E+02 -.873368582E+02
 -.873377635E+02 -.873377635E+02 -.873394791E+02 -.873421960E+02 -.873454448E+02 -.873489382E+02 -.873525456E+02 -.873562076E+02 -.873599033E+02 -.873636207E+02 -.873673400E+02 -.873710549E+02 -.873747521E+02 -.873784227E+02 -.873820687E+02 -.873856825E+02 -.873892659E+02 -.873928176E+02 -.873963309E+02 -.873998058E+02 -.874032384E+02 -.874066263E+02 -.874099682E+02 -.874132582E+02 -.874164918E+02 -.874196639E+02 -.874227679E+02 -.874257975E+02 -.874287442E+02 -.874316008E+02 -.874343632E+02 -.874370266E+02 -.874395858E+02 -.874420369E+02 -.874443754E+02 -.874465963E+02 -.874486939E+02 -.874506618E+02 -.874524936E+02 -.874541840E+02 -.874557289E+02 -.874571245E+02 -.874583676E+02 -.874594556E+02 -.874603858E+02 -.874611555E+02 -.874617625E+02 -.874622047E+02 -.874624803E+02 -.874625883E+02 -.874625284E+02 -.874623010E+02 -.874619071E+02 -.874613483E+02 -.874606265E+02 -.874597440E+02 -.874587037E+02 -.874575084E+02 -.874561617E+02 -.874546673E+02 -.874530295E+02 -.874512529E+02 -.874493419E+02 -.874473015E+02 -.874451371E+02 -.874428545E+02 -.874404593E+02 -.874379568E+02 -.874353529E+02 -.874326531E+02 -.874298635E+02 -.874269897E+02 -.874240373E+02 -.874210116E+02 -.874179180E+02 -.874147618E+02 -.874115480E+02 -.874082815E+02 -.874049669E+02 -.874016087E+02 -.873982110E+02 -.873947779E+02 -.873913130E+02 -.873878197E+02 -.873843013E+02 -.873807609E+02 -.873772010E+02 -.873736243E+02 -.873700329E+02 -.873664292E+02 -.873628155E+02 -.873591953E+02 -.873555753E+02 -.873519699E+02 -.873484119E+02 -.873449717E+02 -.873417913E+02 -.873391337E+02 -.873374488E+02 -.873374488E+02
 -.873383154E+02 -.873383154E+02 -.873401687E+02 -.873430915E+02 -.873465838E+02 -.873503817E+02 -.873543313E+02 -.873583593E+02 -.873624194E+02 -.873664759E+02 -.873705241E+02 -.873745520E+02 -.873785582E+02 -.873825467E+02 -.873865074E+02 -.873904455E+02 -.873943564E+02 -.873982331E+02 -.874020782E+02 -.874058848E+02 -.874096530E+02 -.874133822E+02 -.874170656E+02 -.874206988E+02 -.874242744E+02 -.874277831E+02 -.874312166E+02 -.874345647E+02 -.874378210E+02 -.874409830E+02 -.874440463E+02 -.874470063E+02 -.874498583E+02 -.874525951E+02 -.874552088E+02 -.874576912E+02 -.874600344E+02 -.874622316E+02 -.874642774E+02 -.874661676E+02 -.874678977E+02 -.874694634E+02 -.874708603E+02 -.874720837E+02 -.874731295E+02 -.874739941E+02 -.874746743E+02 -.874751678E+02 -.874754735E+02 -.874755909E+02 -.874755200E+02 -.874752615E+02 -.874748164E+02 -.874741864E+02 -.874733734E+02 -.874723800E+02 -.874712091E+02 -.874698645E+02 -.874683503E+02 -.874666714E+02 -.874648326E+02 -.874628394E+02 -.874606975E+02 -.874584132E+02 -.874559930E+02 -.874534432E+02 -.874507701E+02 -.874479803E+02 -.874450808E+02 -.874420782E+02 -.874389793E+02 -.874357906E+02 -.874325186E+02 -.874291697E+02 -.874257501E+02 -.874222658E+02 -.874187226E+02 -.874151261E+02 -.874114814E+02 -.874077936E+02 -.874040672E+02 -.874003066E+02 -.873965159E+02 -.873926990E+02 -.873888592E+02 -.873849996E+02 -.873811231E+02 -.873772322E+02 -.873733292E+02 -.873694164E+02 -.873654963E+02 -.873615722E+02 -.873576510E+02 -.873537480E+02 -.873498983E+02 -.873461778E+02 -.873427395E+02 -.873398670E+02 -.873380462E+02 -.873380462E+02
 -.873388503E+02 -.873388503E+02 -.873408571E+02 -.873440269E+02 -.873478463E+02 -.873519901E+02 -.873562921E+02 -.873606535E+02 -.873650217E+02 -.873693911E+02 -.873737457E+02 -.873780887E+02 -.873824222E+02 -.873867350E+02 -.873910361E+02 -.873953146E+02 -.873995664E+02 -.874037944E+02 -.874079892E+02 -.874121563E+02 -.874162932E+02 -.874203913E+02 -.874244454E+02 -.874284432E+02 -.874323744E+02 -.874362315E+02 -.874400057E+02 -.874436941E+02 -.874472951E+02 -.874508017E+02 -.874542074E+02 -.874575038E+02 -.874606800E+02 -.874637273E+02 -.874666374E+02 -.874694022E+02 -.874720153E+02 -.874744709E+02 -.874767626E+02 -.874788833E+02 -.874808264E+02 -.874825849E+02 -.874841524E+02 -.874855239E+02 -.874866952E+02 -.874876624E+02 -.874884228E+02 -.874889747E+02 -.874893163E+02 -.874894468E+02 -.874893658E+02 -.874890737E+02 -.874885711E+02 -.874878598E+02 -.874869425E+02 -.874858219E+02 -.874845023E+02 -.874829886E+02 -.874812858E+02 -.874793993E+02 -.874773352E+02 -.874751001E+02 -.874727012E+02 -.874701455E+02 -.874674401E+02 -.874645927E+02 -.874616112E+02 -.874585035E+02 -.874552776E+02 -.874519414E+02 -.874485028E+02 -.874449694E+02 -.874413490E+02 -.874376488E+02 -.874338760E+02 -.874300376E+02 -.874261401E+02 -.874221898E+02 -.874181925E+02 -.874141538E+02 -.874100788E+02 -.874059724E+02 -.874018391E+02 -.873976828E+02 -.873935071E+02 -.873893154E+02 -.873851105E+02 -.873808951E+02 -.873766715E+02 -.873724417E+02 -.873682081E+02 -.873639741E+02 -.873597466E+02 -.873555417E+02 -.873513968E+02 -.873473931E+02 -.873436944E+02 -.873406053E+02 -.873386475E+02 -.873386475E+02
 -.873394544E+02 -.873394544E+02 -.873416378E+02 -.873450848E+02 -.873492028E+02 -.873536642E+02 -.873582721E+02 -.873629323E+02 -.873676172E+02 -.873722987E+02 -.873769816E+02 -.873816632E+02 -.873863326E+02 -.873909991E+02 -.873956462E+02 -.874002763E+02 -.874048929E+02 -.874094878E+02 -.874140708E+02 -.874186313E+02 -.874231577E+02 -.874276431E+02 -.874320729E+02 -.874364424E+02 -.874407481E+02 -.874449828E+02 -.874491448E+02 -.874532276E+02 -.874572189E+02 -.874611097E+02 -.874648884E+02 -.874685445E+02 -.874720716E+02 -.874754612E+02 -.874787048E+02 -.874817944E+02 -.874847207E+02 -.874874735E+02 -.874900431E+02 -.874924207E+02 -.874945979E+02 -.874965674E+02 -.874983238E+02 -.874998620E+02 -.875011765E+02 -.875022636E+02 -.875031196E+02 -.875037407E+02 -.875041246E+02 -.875042700E+02 -.875041759E+02 -.875038427E+02 -.875032723E+02 -.875024669E+02 -.875014294E+02 -.875001645E+02 -.874986772E+02 -.874969725E+02 -.874950562E+02 -.874929352E+02 -.874906168E+02 -.874881090E+02 -.874854198E+02 -.874825577E+02 -.874795317E+02 -.874763510E+02 -.874730252E+02 -.874695634E+02 -.874659751E+02 -.874622697E+02 -.874584563E+02 -.874545441E+02 -.874505418E+02 -.874464580E+02 -.874423010E+02 -.874380787E+02 -.874337985E+02 -.874294674E+02 -.874250921E+02 -.874206789E+02 -.874162335E+02 -.874117612E+02 -.874072668E+02 -.874027544E+02 -.873982279E+02 -.873936909E+02 -.873891462E+02 -.873845963E+02 -.873800433E+02 -.873754893E+02 -.873709362E+02 -.873663874E+02 -.873618498E+02 -.873573402E+02 -.873528981E+02 -.873486097E+02 -.873446498E+02 -.873413436E+02 -.873392487E+02 -.873392487E+02
 -.873401450E+02 -.873401450E+02 -.873424909E+02 -.873461735E+02 -.873505769E+02 -.873553234E+02 -.873602227E+02 -.873651929E+02 -.873701855E+02 -.873751994E+02 -.873802213E+02 -.873852392E+02 -.873902612E+02 -.873952719E+02 -.874002850E+02 -.874053017E+02 -.874103130E+02 -.874153243E+02 -.874203125E+02 -.874252695E+02 -.874301904E+02 -.874350658E+02 -.874399000E+02 -.874446889E+02 -.874494221E+02 -.874540937E+02 -.874586901E+02 -.874631968E+02 -.874676065E+02 -.874719078E+02 -.874760932E+02 -.874801566E+02 -.874840862E+02 -.874878709E+02 -.874914985E+02 -.874949558E+02 -.874982302E+02 -.875013105E+02 -.875041870E+02 -.875068505E+02 -.875092926E+02 -.875115065E+02 -.875134840E+02 -.875152173E+02 -.875167004E+02 -.875179266E+02 -.875188902E+02 -.875195880E+02 -.875200174E+02 -.875201764E+02 -.875200653E+02 -.875196853E+02 -.875190377E+02 -.875181252E+02 -.875169522E+02 -.875155233E+02 -.875138435E+02 -.875119193E+02 -.875097584E+02 -.875073690E+02 -.875047601E+02 -.875019411E+02 -.874989218E+02 -.874957127E+02 -.874923249E+02 -.874887691E+02 -.874850565E+02 -.874811983E+02 -.874772055E+02 -.874730891E+02 -.874688600E+02 -.874645287E+02 -.874601057E+02 -.874556009E+02 -.874510236E+02 -.874463830E+02 -.874416876E+02 -.874369455E+02 -.874321642E+02 -.874273506E+02 -.874225110E+02 -.874176510E+02 -.874127758E+02 -.874078900E+02 -.874029975E+02 -.873981019E+02 -.873932059E+02 -.873883119E+02 -.873834219E+02 -.873785374E+02 -.873736603E+02 -.873687935E+02 -.873639439E+02 -.873591288E+02 -.873543895E+02 -.873498173E+02 -.873455974E+02 -.873420755E+02 -.873398444E+02 -.873398444E+02
 -.873409049E+02 -.873409049E+02 -.873433668E+02 -.873472465E+02 -.873518758E+02 -.873568831E+02 -.873620786E+02 -.873673608E+02 -.873726928E+02 -.873780423E+02 -.873833976E+02 -.873887702E+02 -.873941530E+02 -.873995635E+02 -.874049908E+02 -.874104200E+02 -.874158483E+02 -.874212519E+02 -.874266364E+02 -.874320019E+02 -.874373462E+02 -.874426743E+02 -.874479728E+02 -.874532267E+02 -.874584269E+02 -.874635577E+02 -.874686093E+02 -.874735776E+02 -.874784510E+02 -.874832227E+02 -.874878817E+02 -.874924107E+02 -.874967958E+02 -.875010208E+02 -.875050709E+02 -.875089334E+02 -.875125966E+02 -.875160496E+02 -.875192808E+02 -.875222791E+02 -.875250341E+02 -.875275331E+02 -.875297653E+02 -.875317225E+02 -.875333950E+02 -.875347763E+02 -.875358621E+02 -.875366477E+02 -.875371297E+02 -.875373073E+02 -.875371796E+02 -.875367464E+02 -.875360099E+02 -.875349742E+02 -.875336430E+02 -.875320218E+02 -.875301180E+02 -.875279400E+02 -.875254968E+02 -.875227986E+02 -.875198562E+02 -.875166809E+02 -.875132850E+02 -.875096811E+02 -.875058821E+02 -.875019010E+02 -.874977512E+02 -.874934458E+02 -.874889981E+02 -.874844211E+02 -.874797278E+02 -.874749307E+02 -.874700417E+02 -.874650724E+02 -.874600337E+02 -.874549361E+02 -.874497893E+02 -.874446025E+02 -.874393839E+02 -.874341412E+02 -.874288812E+02 -.874236102E+02 -.874183336E+02 -.874130563E+02 -.874077823E+02 -.874025149E+02 -.873972569E+02 -.873920103E+02 -.873867768E+02 -.873815575E+02 -.873763538E+02 -.873711682E+02 -.873660071E+02 -.873608884E+02 -.873558548E+02 -.873510024E+02 -.873465266E+02 -.873427927E+02 -.873404280E+02 -.873404280E+02
 -.873415458E+02 -.873415458E+02 -.873441062E+02 -.873481659E+02 -.873530491E+02 -.873583619E+02 -.873638778E+02 -.873694866E+02 -.873751354E+02 -.873808149E+02 -.873865385E+02 -.873922993E+02 -.873981006E+02 -.874039174E+02 -.874097345E+02 -.874155516E+02 -.874213594E+02 -.874271766E+02 -.874330016E+02 -.874388327E+02 -.874446658E+02 -.874504795E+02 -.874562609E+02 -.874620019E+02 -.874676913E+02 -.874733249E+02 -.874788977E+02 -.874843944E+02 -.874898052E+02 -.874951114E+02 -.875002926E+02 -.875053342E+02 -.875102183E+02 -.875149315E+02 -.875194611E+02 -.875237927E+02 -.875279123E+02 -.875318032E+02 -.875354497E+02 -.875388368E+02 -.875419478E+02 -.875447706E+02 -.875472942E+02 -.875495064E+02 -.875513995E+02 -.875529657E+02 -.875541970E+02 -.875550878E+02 -.875556346E+02 -.875558340E+02 -.875556842E+02 -.875551871E+02 -.875543456E+02 -.875531630E+02 -.875516452E+02 -.875498001E+02 -.875476363E+02 -.875451636E+02 -.875423937E+02 -.875393385E+02 -.875360107E+02 -.875324249E+02 -.875285956E+02 -.875245379E+02 -.875202675E+02 -.875158003E+02 -.875111521E+02 -.875063391E+02 -.875013771E+02 -.874962816E+02 -.874910678E+02 -.874857503E+02 -.874803431E+02 -.874748596E+02 -.874693124E+02 -.874637137E+02 -.874580743E+02 -.874524046E+02 -.874467138E+02 -.874410104E+02 -.874353019E+02 -.874295950E+02 -.874238955E+02 -.874182083E+02 -.874125373E+02 -.874068857E+02 -.874012561E+02 -.873956501E+02 -.873900688E+02 -.873845128E+02 -.873789827E+02 -.873734802E+02 -.873680117E+02 -.873625946E+02 -.873572734E+02 -.873521482E+02 -.873474239E+02 -.873434847E+02 -.873409908E+02 -.873409908E+02
 -.873420397E+02 -.873420397E+02 -.873447671E+02 -.873490717E+02 -.873542337E+02 -.873598198E+02 -.873656109E+02 -.873715164E+02 -.873775038E+02 -.873835669E+02 -.873896818E+02 -.873958325E+02 -.874019953E+02 -.874081655E+02 -.874143543E+02 -.874205669E+02 -.874268205E+02 -.874331068E+02 -.874394198E+02 -.874457463E+02 -.874520683E+02 -.874583797E+02 -.874646765E+02 -.874709534E+02 -.874772059E+02 -.874834225E+02 -.874895827E+02 -.874956717E+02 -.875016666E+02 -.875075495E+02 -.875133073E+02 -.875189222E+02 -.875243817E+02 -.875296682E+02 -.875347617E+02 -.875396429E+02 -.875442894E+02 -.875486820E+02 -.875528026E+02 -.875566318E+02 -.875601558E+02 -.875633592E+02 -.875662257E+02 -.875687442E+02 -.875709014E+02 -.875726851E+02 -.875740872E+02 -.875751006E+02 -.875757192E+02 -.875759399E+02 -.875757634E+02 -.875751906E+02 -.875742238E+02 -.875728694E+02 -.875711344E+02 -.875690273E+02 -.875665590E+02 -.875637422E+02 -.875605896E+02 -.875571164E+02 -.875533395E+02 -.875492756E+02 -.875449428E+02 -.875403600E+02 -.875355461E+02 -.875305203E+02 -.875253018E+02 -.875199100E+02 -.875143636E+02 -.875086811E+02 -.875028803E+02 -.874969785E+02 -.874909919E+02 -.874849365E+02 -.874788268E+02 -.874726765E+02 -.874664979E+02 -.874603028E+02 -.874541014E+02 -.874479030E+02 -.874417159E+02 -.874355470E+02 -.874294023E+02 -.874232867E+02 -.874172041E+02 -.874111573E+02 -.874051485E+02 -.873991787E+02 -.873932481E+02 -.873873565E+02 -.873815037E+02 -.873756907E+02 -.873699227E+02 -.873642172E+02 -.873586194E+02 -.873532333E+02 -.873482725E+02 -.873441384E+02 -.873415222E+02 -.873415222E+02
 -.873425882E+02 -.873425882E+02 -.873454323E+02 -.873499145E+02 -.873552791E+02 -.873611144E+02 -.873672173E+02 -.873734763E+02 -.873798387E+02 -.873862558E+02 -.873927025E+02 -.873991712E+02 -.874056691E+02 -.874122175E+02 -.874188253E+02 -.874254979E+02 -.874322223E+02 -.874389881E+02 -.874457828E+02 -.874526013E+02 -.874594447E+02 -.874663127E+02 -.874732003E+02 -.874800940E+02 -.874869749E+02 -.874938194E+02 -.875006125E+02 -.875073348E+02 -.875139740E+02 -.875205166E+02 -.875269424E+02 -.875332343E+02 -.875393659E+02 -.875453126E+02 -.875510513E+02 -.875565559E+02 -.875618059E+02 -.875667801E+02 -.875714548E+02 -.875758118E+02 -.875798285E+02 -.875834832E+02 -.875867595E+02 -.875896375E+02 -.875921016E+02 -.875941400E+02 -.875957412E+02 -.875968962E+02 -.875975993E+02 -.875978485E+02 -.875976414E+02 -.875969793E+02 -.875958668E+02 -.875943097E+02 -.875923161E+02 -.875898984E+02 -.875870693E+02 -.875838432E+02 -.875802385E+02 -.875762740E+02 -.875719693E+02 -.875673459E+02 -.875624263E+02 -.875572328E+02 -.875517884E+02 -.875461169E+02 -.875402413E+02 -.875341847E+02 -.875279699E+02 -.875216188E+02 -.875151524E+02 -.875085913E+02 -.875019548E+02 -.874952611E+02 -.874885267E+02 -.874817674E+02 -.874749975E+02 -.874682298E+02 -.874614757E+02 -.874547454E+02 -.874480476E+02 -.874413896E+02 -.874347774E+02 -.874282158E+02 -.874217084E+02 -.874152576E+02 -.874088646E+02 -.874025295E+02 -.873962519E+02 -.873900305E+02 -.873838636E+02 -.873777510E+02 -.873716971E+02 -.873657185E+02 -.873598612E+02 -.873542319E+02 -.873490518E+02 -.873447378E+02 -.873420088E+02 -.873420088E+02
 -.873430230E+02 -.873430230E+02 -.873459561E+02 -.873506016E+02 -.873562155E+02 -.873623654E+02 -.873687956E+02 -.873753743E+02 -.873820206E+02 -.873887064E+02 -.873954397E+02 -.874022342E+02 -.874091151E+02 -.874160834E+02 -.874231309E+02 -.874302450E+02 -.874374170E+02 -.874446497E+02 -.874519520E+02 -.874593260E+02 -.874667690E+02 -.874742662E+02 -.874817943E+02 -.874893354E+02 -.874968706E+02 -.875043915E+02 -.875118848E+02 -.875193384E+02 -.875267321E+02 -.875340404E+02 -.875412391E+02 -.875482968E+02 -.875551887E+02 -.875618888E+02 -.875683691E+02 -.875746063E+02 -.875805725E+02 -.875862374E+02 -.875915759E+02 -.875965571E+02 -.876011534E+02 -.876053422E+02 -.876090968E+02 -.876123983E+02 -.876152284E+02 -.876175705E+02 -.876194114E+02 -.876207399E+02 -.876215493E+02 -.876218331E+02 -.876215895E+02 -.876208211E+02 -.876195312E+02 -.876177286E+02 -.876154257E+02 -.876126355E+02 -.876093745E+02 -.876056635E+02 -.876015232E+02 -.875969761E+02 -.875920485E+02 -.875867662E+02 -.875811557E+02 -.875752457E+02 -.875690649E+02 -.875626412E+02 -.875560032E+02 -.875491792E+02 -.875421958E+02 -.875350793E+02 -.875278554E+02 -.875205479E+02 -.875131791E+02 -.875057701E+02 -.874983405E+02 -.874909078E+02 -.874834880E+02 -.874760955E+02 -.874687431E+02 -.874614413E+02 -.874541993E+02 -.874470246E+02 -.874399232E+02 -.874328996E+02 -.874259566E+02 -.874190957E+02 -.874123174E+02 -.874056206E+02 -.873990034E+02 -.873924631E+02 -.873859965E+02 -.873796020E+02 -.873732823E+02 -.873670531E+02 -.873609602E+02 -.873551122E+02 -.873497366E+02 -.873452632E+02 -.873424348E+02 -.873424348E+02
 -.873433805E+02 -.873433805E+02 -.873464206E+02 -.873512756E+02 -.873571514E+02 -.873635557E+02 -.873702171E+02 -.873769985E+02 -.873838582E+02 -.873908077E+02 -.873978576E+02 -.874050222E+02 -.874122867E+02 -.874196372E+02 -.874270731E+02 -.874346008E+02 -.874422421E+02 -.874500072E+02 -.874578892E+02 -.874658759E+02 -.874739439E+02 -.874820744E+02 -.874902604E+02 -.874984918E+02 -.875067653E+02 -.875150665E+02 -.875233758E+02 -.875316669E+02 -.875399109E+02 -.875480804E+02 -.875561452E+02 -.875640804E+02 -.875718564E+02 -.875794419E+02 -.875868064E+02 -.875939136E+02 -.876007256E+02 -.876072093E+02 -.876133256E+02 -.876190415E+02 -.876243267E+02 -.876291478E+02 -.876334797E+02 -.876372949E+02 -.876405697E+02 -.876432829E+02 -.876454155E+02 -.876469548E+02 -.876478886E+02 -.876482114E+02 -.876479220E+02 -.876470215E+02 -.876455177E+02 -.876434215E+02 -.876407454E+02 -.876375077E+02 -.876337310E+02 -.876294374E+02 -.876246542E+02 -.876194122E+02 -.876137414E+02 -.876076742E+02 -.876012460E+02 -.875944908E+02 -.875874432E+02 -.875801389E+02 -.875726125E+02 -.875648970E+02 -.875570256E+02 -.875490301E+02 -.875409400E+02 -.875327834E+02 -.875245869E+02 -.875163749E+02 -.875081692E+02 -.874999900E+02 -.874918556E+02 -.874837815E+02 -.874757812E+02 -.874678661E+02 -.874600457E+02 -.874523276E+02 -.874447171E+02 -.874372179E+02 -.874298320E+02 -.874225599E+02 -.874154004E+02 -.874083510E+02 -.874014081E+02 -.873945670E+02 -.873878229E+02 -.873811719E+02 -.873746149E+02 -.873681659E+02 -.873618699E+02 -.873558364E+02 -.873502970E+02 -.873456915E+02 -.873427814E+02 -.873427814E+02
 -.873437155E+02 -.873437155E+02 -.873468791E+02 -.873519035E+02 -.873579312E+02 -.873644615E+02 -.873712505E+02 -.873782055E+02 -.873853108E+02 -.873925520E+02 -.873999159E+02 -.874073813E+02 -.874149472E+02 -.874226365E+02 -.874304730E+02 -.874384808E+02 -.874466561E+02 -.874549816E+02 -.874634410E+02 -.874720186E+02 -.874807117E+02 -.874895227E+02 -.874984460E+02 -.875074752E+02 -.875165905E+02 -.875257668E+02 -.875349778E+02 -.875441954E+02 -.875533939E+02 -.875625454E+02 -.875716218E+02 -.875805890E+02 -.875894093E+02 -.875980426E+02 -.876064447E+02 -.876145706E+02 -.876223793E+02 -.876298253E+02 -.876368691E+02 -.876434706E+02 -.876495873E+02 -.876551830E+02 -.876602179E+02 -.876646584E+02 -.876684725E+02 -.876716321E+02 -.876741176E+02 -.876759085E+02 -.876769938E+02 -.876773662E+02 -.876770217E+02 -.876759646E+02 -.876742027E+02 -.876717474E+02 -.876686180E+02 -.876648378E+02 -.876604318E+02 -.876554323E+02 -.876498746E+02 -.876437935E+02 -.876372297E+02 -.876302254E+02 -.876228214E+02 -.876150615E+02 -.876069898E+02 -.875986484E+02 -.875900793E+02 -.875813242E+02 -.875724227E+02 -.875634117E+02 -.875543272E+02 -.875452024E+02 -.875360678E+02 -.875269511E+02 -.875178782E+02 -.875088717E+02 -.874999509E+02 -.874911331E+02 -.874824327E+02 -.874738617E+02 -.874654293E+02 -.874571424E+02 -.874490057E+02 -.874410218E+02 -.874331913E+02 -.874255129E+02 -.874179835E+02 -.874105986E+02 -.874033523E+02 -.873962378E+02 -.873892476E+02 -.873823753E+02 -.873756194E+02 -.873689917E+02 -.873625355E+02 -.873563598E+02 -.873506979E+02 -.873459954E+02 -.873430260E+02 -.873430260E+02
 -.873439673E+02 -.873439673E+02 -.873472037E+02 -.873522702E+02 -.873583257E+02 -.873649298E+02 -.873718641E+02 -.873790292E+02 -.873863550E+02 -.873938014E+02 -.874013622E+02 -.874090601E+02 -.874169361E+02 -.874250151E+02 -.874333050E+02 -.874417907E+02 -.874504569E+02 -.874592963E+02 -.874683124E+02 -.874775137E+02 -.874869049E+02 -.874964807E+02 -.875062286E+02 -.875161272E+02 -.875261528E+02 -.875362839E+02 -.875464968E+02 -.875567695E+02 -.875670743E+02 -.875773770E+02 -.875876376E+02 -.875978102E+02 -.876078463E+02 -.876176976E+02 -.876273135E+02 -.876366468E+02 -.876456451E+02 -.876542574E+02 -.876624305E+02 -.876701086E+02 -.876772405E+02 -.876837732E+02 -.876896615E+02 -.876948603E+02 -.876993309E+02 -.877030419E+02 -.877059609E+02 -.877080673E+02 -.877093433E+02 -.877097772E+02 -.877093672E+02 -.877081160E+02 -.877060329E+02 -.877031362E+02 -.876994497E+02 -.876950011E+02 -.876898271E+02 -.876839675E+02 -.876774641E+02 -.876703666E+02 -.876627245E+02 -.876545886E+02 -.876460138E+02 -.876370542E+02 -.876277622E+02 -.876181915E+02 -.876083945E+02 -.875984206E+02 -.875883170E+02 -.875781297E+02 -.875679004E+02 -.875576676E+02 -.875474671E+02 -.875373314E+02 -.875272887E+02 -.875173640E+02 -.875075791E+02 -.874979522E+02 -.874884981E+02 -.874792285E+02 -.874701524E+02 -.874612754E+02 -.874526010E+02 -.874441299E+02 -.874358606E+02 -.874277894E+02 -.874199108E+02 -.874122176E+02 -.874047011E+02 -.873973514E+02 -.873901579E+02 -.873831114E+02 -.873762072E+02 -.873694542E+02 -.873628928E+02 -.873566299E+02 -.873508977E+02 -.873461426E+02 -.873431424E+02 -.873431424E+02
 -.873440332E+02 -.873440332E+02 -.873472126E+02 -.873522420E+02 -.873583401E+02 -.873650488E+02 -.873721079E+02 -.873793666E+02 -.873867650E+02 -.873943166E+02 -.874020564E+02 -.874100239E+02 -.874182308E+02 -.874266705E+02 -.874353333E+02 -.874442157E+02 -.874533271E+02 -.874626868E+02 -.874723066E+02 -.874821919E+02 -.874923358E+02 -.875027222E+02 -.875133357E+02 -.875241596E+02 -.875351819E+02 -.875463861E+02 -.875577515E+02 -.875692463E+02 -.875808291E+02 -.875924548E+02 -.876040726E+02 -.876156334E+02 -.876270877E+02 -.876383796E+02 -.876494534E+02 -.876602451E+02 -.876706875E+02 -.876807130E+02 -.876902511E+02 -.876992354E+02 -.877075989E+02 -.877152809E+02 -.877222194E+02 -.877283593E+02 -.877336510E+02 -.877380458E+02 -.877415083E+02 -.877440057E+02 -.877455157E+02 -.877460261E+02 -.877455316E+02 -.877440366E+02 -.877415556E+02 -.877381113E+02 -.877337328E+02 -.877284605E+02 -.877223390E+02 -.877154186E+02 -.877077580E+02 -.876994166E+02 -.876904581E+02 -.876809504E+02 -.876709603E+02 -.876605547E+02 -.876498019E+02 -.876387678E+02 -.876275152E+02 -.876161052E+02 -.876045961E+02 -.875930409E+02 -.875814893E+02 -.875699871E+02 -.875585755E+02 -.875472903E+02 -.875361637E+02 -.875252231E+02 -.875144915E+02 -.875039876E+02 -.874937264E+02 -.874837187E+02 -.874739718E+02 -.874644900E+02 -.874552742E+02 -.874463225E+02 -.874376305E+02 -.874291914E+02 -.874209965E+02 -.874130350E+02 -.874052947E+02 -.873977617E+02 -.873904222E+02 -.873832629E+02 -.873762755E+02 -.873694649E+02 -.873628677E+02 -.873565865E+02 -.873508490E+02 -.873460965E+02 -.873431009E+02 -.873431009E+02
 -.873437911E+02 -.873437911E+02 -.873469391E+02 -.873519792E+02 -.873580935E+02 -.873647805E+02 -.873717768E+02 -.873789835E+02 -.873864044E+02 -.873940631E+02 -.874019813E+02 -.874101586E+02 -.874185872E+02 -.874272713E+02 -.874362225E+02 -.874454681E+02 -.874550365E+02 -.874649412E+02 -.874751862E+02 -.874857628E+02 -.874966598E+02 -.875078761E+02 -.875194088E+02 -.875312572E+02 -.875434080E+02 -.875558360E+02 -.875685043E+02 -.875813700E+02 -.875943907E+02 -.876075200E+02 -.876207119E+02 -.876339132E+02 -.876470598E+02 -.876600838E+02 -.876729076E+02 -.876854502E+02 -.876976315E+02 -.877093661E+02 -.877205711E+02 -.877311615E+02 -.877410539E+02 -.877501644E+02 -.877584147E+02 -.877657311E+02 -.877720440E+02 -.877772960E+02 -.877814349E+02 -.877844210E+02 -.877862258E+02 -.877868311E+02 -.877862310E+02 -.877844320E+02 -.877814528E+02 -.877773214E+02 -.877720802E+02 -.877657786E+02 -.877584755E+02 -.877502399E+02 -.877411440E+02 -.877312672E+02 -.877206932E+02 -.877095057E+02 -.876977912E+02 -.876856358E+02 -.876731234E+02 -.876603357E+02 -.876473515E+02 -.876342450E+02 -.876210851E+02 -.876079360E+02 -.875948568E+02 -.875818995E+02 -.875691108E+02 -.875565317E+02 -.875441970E+02 -.875321355E+02 -.875203715E+02 -.875089235E+02 -.874978048E+02 -.874870249E+02 -.874765887E+02 -.874664973E+02 -.874567481E+02 -.874473357E+02 -.874382516E+02 -.874294850E+02 -.874210225E+02 -.874128490E+02 -.874049477E+02 -.873973006E+02 -.873898891E+02 -.873826954E+02 -.873757067E+02 -.873689231E+02 -.873623759E+02 -.873561613E+02 -.873504982E+02 -.873458156E+02 -.873428675E+02 -.873428675E+02
 -.873433947E+02 -.873433947E+02 -.873465090E+02 -.873514452E+02 -.873573759E+02 -.873638574E+02 -.873706905E+02 -.873778194E+02 -.873852325E+02 -.873929252E+02 -.874008900E+02 -.874091244E+02 -.874176473E+02 -.874264909E+02 -.874356980E+02 -.874452996E+02 -.874553078E+02 -.874657229E+02 -.874765428E+02 -.874877758E+02 -.874994404E+02 -.875115485E+02 -.875241027E+02 -.875370866E+02 -.875504724E+02 -.875642289E+02 -.875783238E+02 -.875927251E+02 -.876073943E+02 -.876222839E+02 -.876373344E+02 -.876524746E+02 -.876676267E+02 -.876827056E+02 -.876976208E+02 -.877122795E+02 -.877265803E+02 -.877404192E+02 -.877536880E+02 -.877662757E+02 -.877780719E+02 -.877889679E+02 -.877988609E+02 -.878076524E+02 -.878152544E+02 -.878215877E+02 -.878265857E+02 -.878301948E+02 -.878323760E+02 -.878331047E+02 -.878323730E+02 -.878301900E+02 -.878265778E+02 -.878215779E+02 -.878152437E+02 -.878076419E+02 -.877988530E+02 -.877889650E+02 -.877780757E+02 -.877662889E+02 -.877537117E+02 -.877404544E+02 -.877266271E+02 -.877123388E+02 -.876976959E+02 -.876828000E+02 -.876677479E+02 -.876526296E+02 -.876375285E+02 -.876225209E+02 -.876076743E+02 -.875930494E+02 -.875786987E+02 -.875646664E+02 -.875509900E+02 -.875376998E+02 -.875248187E+02 -.875123636E+02 -.875003459E+02 -.874887713E+02 -.874776406E+02 -.874669503E+02 -.874566932E+02 -.874468583E+02 -.874374319E+02 -.874283974E+02 -.874197361E+02 -.874114272E+02 -.874034485E+02 -.873957764E+02 -.873883869E+02 -.873812572E+02 -.873743688E+02 -.873677161E+02 -.873613235E+02 -.873552782E+02 -.873497856E+02 -.873452538E+02 -.873424047E+02 -.873424047E+02
 -.873428044E+02 -.873428044E+02 -.873457372E+02 -.873503727E+02 -.873559836E+02 -.873621877E+02 -.873688132E+02 -.873757831E+02 -.873830511E+02 -.873905996E+02 -.873984328E+02 -.874065895E+02 -.874151244E+02 -.874240851E+02 -.874334979E+02 -.874433715E+02 -.874537113E+02 -.874645399E+02 -.874758911E+02 -.874877983E+02 -.875002799E+02 -.875133344E+02 -.875269490E+02 -.875411073E+02 -.875557970E+02 -.875710024E+02 -.875867027E+02 -.876028640E+02 -.876194374E+02 -.876363631E+02 -.876535701E+02 -.876709786E+02 -.876885024E+02 -.877060429E+02 -.877234943E+02 -.877407382E+02 -.877576476E+02 -.877740881E+02 -.877899187E+02 -.878049972E+02 -.878191786E+02 -.878323239E+02 -.878442957E+02 -.878549651E+02 -.878642144E+02 -.878719364E+02 -.878780405E+02 -.878824540E+02 -.878851215E+02 -.878860107E+02 -.878851110E+02 -.878824317E+02 -.878780076E+02 -.878718919E+02 -.878641575E+02 -.878548969E+02 -.878442161E+02 -.878322347E+02 -.878190832E+02 -.878048980E+02 -.877898206E+02 -.877739939E+02 -.877575604E+02 -.877406591E+02 -.877234234E+02 -.877059810E+02 -.876884505E+02 -.876709414E+02 -.876535539E+02 -.876363768E+02 -.876194888E+02 -.876029581E+02 -.875868415E+02 -.875711873E+02 -.875560331E+02 -.875414078E+02 -.875273323E+02 -.875138199E+02 -.875008767E+02 -.874885027E+02 -.874766930E+02 -.874654371E+02 -.874547208E+02 -.874445261E+02 -.874348321E+02 -.874256149E+02 -.874168488E+02 -.874085062E+02 -.874005581E+02 -.873929744E+02 -.873857249E+02 -.873787804E+02 -.873721163E+02 -.873657201E+02 -.873596079E+02 -.873538544E+02 -.873486464E+02 -.873443611E+02 -.873416721E+02 -.873416721E+02
 -.873417973E+02 -.873417973E+02 -.873444503E+02 -.873487029E+02 -.873539300E+02 -.873597829E+02 -.873660708E+02 -.873726841E+02 -.873795852E+02 -.873867894E+02 -.873943554E+02 -.874023484E+02 -.874108084E+02 -.874197560E+02 -.874292051E+02 -.874391849E+02 -.874497472E+02 -.874609437E+02 -.874728129E+02 -.874853743E+02 -.874986307E+02 -.875125879E+02 -.875272530E+02 -.875426356E+02 -.875587370E+02 -.875755465E+02 -.875930379E+02 -.876111704E+02 -.876298944E+02 -.876491480E+02 -.876688584E+02 -.876889424E+02 -.877092975E+02 -.877298081E+02 -.877503413E+02 -.877707483E+02 -.877908696E+02 -.878105342E+02 -.878295642E+02 -.878477745E+02 -.878649805E+02 -.878809949E+02 -.878956351E+02 -.879087279E+02 -.879201093E+02 -.879296348E+02 -.879371789E+02 -.879426389E+02 -.879459409E+02 -.879470394E+02 -.879459178E+02 -.879425928E+02 -.879371102E+02 -.879295440E+02 -.879199970E+02 -.879085942E+02 -.878954812E+02 -.878808211E+02 -.878647880E+02 -.878475647E+02 -.878293386E+02 -.878102977E+02 -.877906260E+02 -.877705022E+02 -.877500964E+02 -.877295666E+02 -.877090591E+02 -.876887070E+02 -.876686277E+02 -.876489247E+02 -.876296870E+02 -.876109885E+02 -.875928910E+02 -.875754418E+02 -.875586771E+02 -.875426221E+02 -.875272919E+02 -.875126926E+02 -.874988226E+02 -.874856734E+02 -.874732301E+02 -.874614734E+02 -.874503794E+02 -.874399203E+02 -.874300657E+02 -.874207831E+02 -.874120377E+02 -.874037935E+02 -.873960135E+02 -.873886600E+02 -.873816955E+02 -.873750838E+02 -.873687931E+02 -.873628032E+02 -.873571196E+02 -.873518021E+02 -.873470120E+02 -.873430850E+02 -.873406267E+02 -.873406267E+02
 -.873403209E+02 -.873403209E+02 -.873426648E+02 -.873464851E+02 -.873512219E+02 -.873565333E+02 -.873622255E+02 -.873682288E+02 -.873745632E+02 -.873812904E+02 -.873884703E+02 -.873961337E+02 -.874043019E+02 -.874130080E+02 -.874223109E+02 -.874322822E+02 -.874429819E+02 -.874544503E+02 -.874667132E+02 -.874797928E+02 -.874937212E+02 -.875085316E+02 -.875242554E+02 -.875409123E+02 -.875585062E+02 -.875770282E+02 -.875964574E+02 -.876167643E+02 -.876379076E+02 -.876598314E+02 -.876824618E+02 -.877057012E+02 -.877294312E+02 -.877535117E+02 -.877777808E+02 -.878020607E+02 -.878261540E+02 -.878498476E+02 -.878729130E+02 -.878951111E+02 -.879161941E+02 -.879359109E+02 -.879540145E+02 -.879702647E+02 -.879844384E+02 -.879963324E+02 -.880057716E+02 -.880126134E+02 -.880167537E+02 -.880181278E+02 -.880167149E+02 -.880125378E+02 -.880056600E+02 -.879961876E+02 -.879842625E+02 -.879700587E+02 -.879537793E+02 -.879356471E+02 -.879159009E+02 -.878947888E+02 -.878725618E+02 -.878494679E+02 -.878257487E+02 -.878016339E+02 -.877773379E+02 -.877530582E+02 -.877289737E+02 -.877052420E+02 -.876820012E+02 -.876593686E+02 -.876374412E+02 -.876162983E+02 -.875960000E+02 -.875765912E+02 -.875581016E+02 -.875405474E+02 -.875239337E+02 -.875082548E+02 -.874934967E+02 -.874796375E+02 -.874666498E+02 -.874545007E+02 -.874431533E+02 -.874325676E+02 -.874227014E+02 -.874135104E+02 -.874049492E+02 -.873969720E+02 -.873895321E+02 -.873825832E+02 -.873760796E+02 -.873699773E+02 -.873642366E+02 -.873588283E+02 -.873537462E+02 -.873490310E+02 -.873448125E+02 -.873413716E+02 -.873392250E+02 -.873392250E+02
 -.873383974E+02 -.873383974E+02 -.873404123E+02 -.873436801E+02 -.873477053E+02 -.873522006E+02 -.873570498E+02 -.873622581E+02 -.873678743E+02 -.873739450E+02 -.873804948E+02 -.873875521E+02 -.873951754E+02 -.874034476E+02 -.874124504E+02 -.874222481E+02 -.874328846E+02 -.874444013E+02 -.874568474E+02 -.874702814E+02 -.874847646E+02 -.875003509E+02 -.875170810E+02 -.875349816E+02 -.875540711E+02 -.875743606E+02 -.875958540E+02 -.876185428E+02 -.876423967E+02 -.876673622E+02 -.876933595E+02 -.877202818E+02 -.877479993E+02 -.877763539E+02 -.878051611E+02 -.878342072E+02 -.878632496E+02 -.878920181E+02 -.879202171E+02 -.879475318E+02 -.879736295E+02 -.879981711E+02 -.880208159E+02 -.880412322E+02 -.880591076E+02 -.880741572E+02 -.880861325E+02 -.880948318E+02 -.881001044E+02 -.881018567E+02 -.881000585E+02 -.880947390E+02 -.880859916E+02 -.880739672E+02 -.880588686E+02 -.880409459E+02 -.880204846E+02 -.879977977E+02 -.879732163E+02 -.879470799E+02 -.879197272E+02 -.878914892E+02 -.878626818E+02 -.878336009E+02 -.878045181E+02 -.877756781E+02 -.877472961E+02 -.877195588E+02 -.876926228E+02 -.876666166E+02 -.876416426E+02 -.876177774E+02 -.875950757E+02 -.875735714E+02 -.875532811E+02 -.875342055E+02 -.875163319E+02 -.874996371E+02 -.874840878E+02 -.874696443E+02 -.874562604E+02 -.874438855E+02 -.874324661E+02 -.874219462E+02 -.874122685E+02 -.874033750E+02 -.873952075E+02 -.873877083E+02 -.873808201E+02 -.873744870E+02 -.873686541E+02 -.873632692E+02 -.873582841E+02 -.873536599E+02 -.873493767E+02 -.873454531E+02 -.873419795E+02 -.873391688E+02 -.873374250E+02 -.873374250E+02
 -.873361629E+02 -.873361629E+02 -.873377124E+02 -.873401824E+02 -.873432116E+02 -.873466409E+02 -.873504508E+02 -.873546700E+02 -.873593246E+02 -.873644331E+02 -.873700374E+02 -.873762205E+02 -.873830790E+02 -.873906981E+02 -.873991435E+02 -.874084685E+02 -.874187358E+02 -.874300208E+02 -.874424087E+02 -.874559879E+02 -.874708342E+02 -.874870130E+02 -.875045817E+02 -.875235973E+02 -.875441161E+02 -.875661861E+02 -.875898394E+02 -.876150831E+02 -.876419004E+02 -.876702501E+02 -.877000623E+02 -.877312406E+02 -.877636523E+02 -.877971275E+02 -.878314564E+02 -.878663850E+02 -.879016157E+02 -.879368062E+02 -.879715752E+02 -.880055033E+02 -.880381458E+02 -.880690398E+02 -.880977155E+02 -.881237108E+02 -.881465815E+02 -.881659172E+02 -.881813575E+02 -.881926031E+02 -.881994303E+02 -.882017024E+02 -.881993716E+02 -.881924850E+02 -.881811807E+02 -.881656806E+02 -.881462836E+02 -.881233510E+02 -.880972933E+02 -.880685558E+02 -.880376037E+02 -.880049070E+02 -.879709283E+02 -.879361115E+02 -.879008727E+02 -.878655924E+02 -.878306127E+02 -.877962324E+02 -.877627075E+02 -.877302509E+02 -.876990341E+02 -.876691907E+02 -.876408180E+02 -.876139818E+02 -.875887194E+02 -.875650442E+02 -.875429482E+02 -.875224061E+02 -.875033791E+02 -.874858158E+02 -.874696574E+02 -.874548376E+02 -.874412860E+02 -.874289290E+02 -.874176913E+02 -.874074973E+02 -.873982714E+02 -.873899393E+02 -.873824280E+02 -.873756666E+02 -.873695860E+02 -.873641197E+02 -.873592037E+02 -.873547768E+02 -.873507825E+02 -.873471715E+02 -.873439089E+02 -.873409876E+02 -.873384511E+02 -.873364296E+02 -.873351885E+02 -.873351885E+02
 -.873333889E+02 -.873333889E+02 -.873342959E+02 -.873357395E+02 -.873375635E+02 -.873397469E+02 -.873423081E+02 -.873452564E+02 -.873486134E+02 -.873524391E+02 -.873568305E+02 -.873618885E+02 -.873676975E+02 -.873743260E+02 -.873818409E+02 -.873903223E+02 -.873998696E+02 -.874105938E+02 -.874226046E+02 -.874359991E+02 -.874508705E+02 -.874673152E+02 -.874854384E+02 -.875053479E+02 -.875271401E+02 -.875508956E+02 -.875766758E+02 -.876045232E+02 -.876344598E+02 -.876664800E+02 -.877005472E+02 -.877365862E+02 -.877744769E+02 -.878140491E+02 -.878550713E+02 -.878972487E+02 -.879402184E+02 -.879835534E+02 -.880267639E+02 -.880693044E+02 -.881105807E+02 -.881499582E+02 -.881867794E+02 -.882203794E+02 -.882501110E+02 -.882753690E+02 -.882956158E+02 -.883104046E+02 -.883194011E+02 -.883223979E+02 -.883193247E+02 -.883102530E+02 -.882953902E+02 -.882750717E+02 -.882497438E+02 -.882199426E+02 -.881862719E+02 -.881493776E+02 -.881099237E+02 -.880685703E+02 -.880259544E+02 -.879826736E+02 -.879392746E+02 -.878962456E+02 -.878540102E+02 -.878129267E+02 -.877732898E+02 -.877353314E+02 -.876992269E+02 -.876650998E+02 -.876330275E+02 -.876030473E+02 -.875751629E+02 -.875493498E+02 -.875255603E+02 -.875037292E+02 -.874837768E+02 -.874656143E+02 -.874491450E+02 -.874342688E+02 -.874208830E+02 -.874088848E+02 -.873981727E+02 -.873886468E+02 -.873802108E+02 -.873727712E+02 -.873662390E+02 -.873605287E+02 -.873555590E+02 -.873512526E+02 -.873475361E+02 -.873443404E+02 -.873416003E+02 -.873392564E+02 -.873372579E+02 -.873355684E+02 -.873341771E+02 -.873331161E+02 -.873324855E+02 -.873324855E+02
 -.873302329E+02 -.873302329E+02 -.873303261E+02 -.873305378E+02 -.873309490E+02 -.873316273E+02 -.873326029E+02 -.873339185E+02 -.873356510E+02 -.873379024E+02 -.873407749E+02 -.873443525E+02 -.873487060E+02 -.873539094E+02 -.873600560E+02 -.873672673E+02 -.873756731E+02 -.873853958E+02 -.873965519E+02 -.874092639E+02 -.874236726E+02 -.874399312E+02 -.874581953E+02 -.874786119E+02 -.875013212E+02 -.875264554E+02 -.875541347E+02 -.875844652E+02 -.876175315E+02 -.876533917E+02 -.876920712E+02 -.877335459E+02 -.877777314E+02 -.878244692E+02 -.878735206E+02 -.879245608E+02 -.879771757E+02 -.880308553E+02 -.880849879E+02 -.881388622E+02 -.881916716E+02 -.882425318E+02 -.882905036E+02 -.883346222E+02 -.883739325E+02 -.884075295E+02 -.884345955E+02 -.884544437E+02 -.884665535E+02 -.884705978E+02 -.884664667E+02 -.884542700E+02 -.884343328E+02 -.884071774E+02 -.883734913E+02 -.883340927E+02 -.882898888E+02 -.882418340E+02 -.881908913E+02 -.881379976E+02 -.880840350E+02 -.880298097E+02 -.879760368E+02 -.879233326E+02 -.878722109E+02 -.878230863E+02 -.877762777E+02 -.877320177E+02 -.876904612E+02 -.876516949E+02 -.876157488E+02 -.875826049E+02 -.875522069E+02 -.875244683E+02 -.874992804E+02 -.874765177E+02 -.874560445E+02 -.874377180E+02 -.874213933E+02 -.874069253E+02 -.873941718E+02 -.873829942E+02 -.873732594E+02 -.873648408E+02 -.873576177E+02 -.873514769E+02 -.873463116E+02 -.873420221E+02 -.873385149E+02 -.873357026E+02 -.873335036E+02 -.873318413E+02 -.873306436E+02 -.873298413E+02 -.873293672E+02 -.873291531E+02 -.873291262E+02 -.873292055E+02 -.873292976E+02 -.873292976E+02
 -.873263369E+02 -.873263369E+02 -.873255320E+02 -.873243729E+02 -.873231444E+02 -.873220059E+02 -.873210719E+02 -.873204570E+02 -.873202775E+02 -.873206398E+02 -.873216252E+02 -.873232994E+02 -.873257379E+02 -.873290473E+02 -.873333612E+02 -.873388143E+02 -.873455341E+02 -.873536541E+02 -.873633257E+02 -.873747265E+02 -.873880465E+02 -.874034823E+02 -.874212342E+02 -.874415066E+02 -.874645072E+02 -.874904419E+02 -.875195159E+02 -.875519310E+02 -.875878769E+02 -.876275187E+02 -.876709734E+02 -.877182981E+02 -.877694787E+02 -.878244197E+02 -.878829323E+02 -.879447125E+02 -.880093213E+02 -.880761636E+02 -.881444811E+02 -.882133479E+02 -.882816795E+02 -.883482501E+02 -.884117177E+02 -.884706656E+02 -.885236556E+02 -.885692898E+02 -.886062854E+02 -.886335478E+02 -.886502369E+02 -.886558259E+02 -.886501348E+02 -.886333436E+02 -.886059805E+02 -.885688839E+02 -.885231481E+02 -.884700559E+02 -.884110042E+02 -.883474331E+02 -.882807605E+02 -.882123295E+02 -.881433654E+02 -.880749500E+02 -.880080052E+02 -.879432880E+02 -.878813952E+02 -.878227728E+02 -.877677307E+02 -.877164597E+02 -.876690485E+02 -.876255021E+02 -.875857578E+02 -.875497007E+02 -.875171767E+02 -.874880041E+02 -.874619835E+02 -.874389052E+02 -.874185558E+02 -.874007233E+02 -.873852003E+02 -.873717873E+02 -.873602940E+02 -.873505412E+02 -.873423606E+02 -.873355956E+02 -.873301013E+02 -.873257437E+02 -.873223996E+02 -.873199556E+02 -.873183079E+02 -.873173609E+02 -.873170267E+02 -.873172235E+02 -.873178739E+02 -.873189010E+02 -.873202213E+02 -.873217326E+02 -.873232937E+02 -.873246951E+02 -.873256235E+02 -.873256235E+02
 -.873218378E+02 -.873218378E+02 -.873200771E+02 -.873173810E+02 -.873142526E+02 -.873110110E+02 -.873078873E+02 -.873050555E+02 -.873026432E+02 -.873007326E+02 -.872993839E+02 -.872986746E+02 -.872987156E+02 -.872996347E+02 -.873015620E+02 -.873046261E+02 -.873089691E+02 -.873147594E+02 -.873221920E+02 -.873314815E+02 -.873428571E+02 -.873565632E+02 -.873728573E+02 -.873920125E+02 -.874143188E+02 -.874400880E+02 -.874696534E+02 -.875033539E+02 -.875415159E+02 -.875844373E+02 -.876323782E+02 -.876855545E+02 -.877441202E+02 -.878081399E+02 -.878775516E+02 -.879521325E+02 -.880314652E+02 -.881149108E+02 -.882015847E+02 -.882903358E+02 -.883797385E+02 -.884680982E+02 -.885534812E+02 -.886337703E+02 -.887067479E+02 -.887702029E+02 -.888220597E+02 -.888605126E+02 -.888841574E+02 -.888921030E+02 -.888840426E+02 -.888602824E+02 -.888217141E+02 -.887697413E+02 -.887061701E+02 -.886330766E+02 -.885526713E+02 -.884671711E+02 -.883786929E+02 -.882891706E+02 -.882002999E+02 -.881135089E+02 -.880299482E+02 -.879505006E+02 -.878758004E+02 -.878062612E+02 -.877421085E+02 -.876834112E+02 -.876301130E+02 -.875820614E+02 -.875390333E+02 -.875007558E+02 -.874669251E+02 -.874372204E+02 -.874113155E+02 -.873888879E+02 -.873696242E+02 -.873532257E+02 -.873394105E+02 -.873279158E+02 -.873184981E+02 -.873109340E+02 -.873050190E+02 -.873005675E+02 -.872974110E+02 -.872953974E+02 -.872943897E+02 -.872942643E+02 -.872949101E+02 -.872962270E+02 -.872981242E+02 -.873005184E+02 -.873033299E+02 -.873064764E+02 -.873098598E+02 -.873133428E+02 -.873167097E+02 -.873196099E+02 -.873214842E+02 -.873214842E+02
 -.873170642E+02 -.873170642E+02 -.873141905E+02 -.873096953E+02 -.873043813E+02 -.872987687E+02 -.872931910E+02 -.872878466E+02 -.872828420E+02 -.872782424E+02 -.872741222E+02 -.872705809E+02 -.872677334E+02 -.872656990E+02 -.872645959E+02 -.872645586E+02 -.872657532E+02 -.872683765E+02 -.872726517E+02 -.872788203E+02 -.872871462E+02 -.872979178E+02 -.873114532E+02 -.873281106E+02 -.873482945E+02 -.873724536E+02 -.874010642E+02 -.874346155E+02 -.874736075E+02 -.875185477E+02 -.875699480E+02 -.876282996E+02 -.876940357E+02 -.877674903E+02 -.878488538E+02 -.879381277E+02 -.880350686E+02 -.881391303E+02 -.882493954E+02 -.883645198E+02 -.884826880E+02 -.886015938E+02 -.887184594E+02 -.888300978E+02 -.889330295E+02 -.890236608E+02 -.890985106E+02 -.891544723E+02 -.891890845E+02 -.892007613E+02 -.891889553E+02 -.891542144E+02 -.890981232E+02 -.890231442E+02 -.889323827E+02 -.888293200E+02 -.887175502E+02 -.886005526E+02 -.884815144E+02 -.883632132E+02 -.882479539E+02 -.881375521E+02 -.880333533E+02 -.879362757E+02 -.878468672E+02 -.877653678E+02 -.876917717E+02 -.876258846E+02 -.875673757E+02 -.875158202E+02 -.874707357E+02 -.874316100E+02 -.873979229E+02 -.873691626E+02 -.873448367E+02 -.873244798E+02 -.873076587E+02 -.872939739E+02 -.872830613E+02 -.872745907E+02 -.872682652E+02 -.872638190E+02 -.872610149E+02 -.872596428E+02 -.872595163E+02 -.872604708E+02 -.872623612E+02 -.872650599E+02 -.872684542E+02 -.872724449E+02 -.872769437E+02 -.872818703E+02 -.872871475E+02 -.872926911E+02 -.872983909E+02 -.873040743E+02 -.873094477E+02 -.873140076E+02 -.873169270E+02 -.873169270E+02
 -.873118805E+02 -.873118805E+02 -.873077787E+02 -.873013167E+02 -.872936426E+02 -.872854713E+02 -.872772054E+02 -.872690485E+02 -.872611020E+02 -.872534410E+02 -.872461528E+02 -.872393368E+02 -.872330887E+02 -.872275019E+02 -.872226887E+02 -.872187971E+02 -.872160069E+02 -.872145219E+02 -.872145691E+02 -.872164040E+02 -.872203145E+02 -.872266294E+02 -.872357364E+02 -.872480908E+02 -.872642123E+02 -.872846730E+02 -.873100921E+02 -.873411481E+02 -.873785888E+02 -.874232300E+02 -.874759340E+02 -.875375767E+02 -.876090154E+02 -.876910475E+02 -.877843590E+02 -.878894471E+02 -.880065274E+02 -.881354186E+02 -.882754190E+02 -.884251779E+02 -.885825706E+02 -.887446032E+02 -.889073640E+02 -.890660565E+02 -.892151426E+02 -.893486165E+02 -.894604148E+02 -.895449391E+02 -.895976288E+02 -.896154916E+02 -.895974845E+02 -.895446510E+02 -.894599830E+02 -.893480415E+02 -.892144249E+02 -.890651958E+02 -.889063595E+02 -.887434537E+02 -.885812740E+02 -.884237325E+02 -.882738236E+02 -.881336710E+02 -.880046259E+02 -.878873894E+02 -.877821432E+02 -.876886740E+02 -.876064838E+02 -.875348842E+02 -.874730716E+02 -.874201874E+02 -.873753605E+02 -.873377400E+02 -.873065160E+02 -.872809329E+02 -.872602972E+02 -.872439795E+02 -.872314147E+02 -.872221001E+02 -.872155905E+02 -.872114951E+02 -.872094715E+02 -.872092215E+02 -.872104863E+02 -.872130419E+02 -.872166946E+02 -.872212780E+02 -.872266488E+02 -.872326838E+02 -.872392777E+02 -.872463397E+02 -.872537909E+02 -.872615607E+02 -.872695797E+02 -.872777670E+02 -.872860033E+02 -.872940827E+02 -.873016311E+02 -.873079844E+02 -.873120308E+02 -.873120308E+02
 -.873062850E+02 -.873062850E+02 -.873008910E+02 -.872923866E+02 -.872822584E+02 -.872713851E+02 -.872602297E+02 -.872490133E+02 -.872378511E+02 -.872268339E+02 -.872160423E+02 -.872055418E+02 -.871953948E+02 -.871856800E+02 -.871765080E+02 -.871680181E+02 -.871603725E+02 -.871537601E+02 -.871483950E+02 -.871445236E+02 -.871424409E+02 -.871425117E+02 -.871451814E+02 -.871509716E+02 -.871604748E+02 -.871743620E+02 -.871934105E+02 -.872185280E+02 -.872507568E+02 -.872912688E+02 -.873413531E+02 -.874024087E+02 -.874759262E+02 -.875634494E+02 -.876665072E+02 -.877865145E+02 -.879246398E+02 -.880816265E+02 -.882575745E+02 -.884516764E+02 -.886619275E+02 -.888848386E+02 -.891151963E+02 -.893459357E+02 -.895682161E+02 -.897717752E+02 -.899456335E+02 -.900791476E+02 -.901633025E+02 -.901920193E+02 -.901631470E+02 -.900788362E+02 -.899451660E+02 -.897711507E+02 -.895674346E+02 -.893449967E+02 -.891140993E+02 -.888835836E+02 -.886605127E+02 -.884500999E+02 -.882558334E+02 -.880797175E+02 -.879225601E+02 -.877842617E+02 -.876640784E+02 -.875608422E+02 -.874731382E+02 -.873994381E+02 -.873381974E+02 -.872879207E+02 -.872472046E+02 -.872147611E+02 -.871894287E+02 -.871701744E+02 -.871560888E+02 -.871463796E+02 -.871403603E+02 -.871374407E+02 -.871371153E+02 -.871389537E+02 -.871425905E+02 -.871477166E+02 -.871540715E+02 -.871614366E+02 -.871696283E+02 -.871784936E+02 -.871879052E+02 -.871977574E+02 -.872079626E+02 -.872184485E+02 -.872291545E+02 -.872400270E+02 -.872510113E+02 -.872620350E+02 -.872729747E+02 -.872835938E+02 -.872934377E+02 -.873016780E+02 -.873069079E+02 -.873069079E+02
 -.873006025E+02 -.873006025E+02 -.872938900E+02 -.872833056E+02 -.872706541E+02 -.872569650E+02 -.872427684E+02 -.872283244E+02 -.872137706E+02 -.871991866E+02 -.871846173E+02 -.871700894E+02 -.871556363E+02 -.871413165E+02 -.871272152E+02 -.871134381E+02 -.871001085E+02 -.870873673E+02 -.870753857E+02 -.870643815E+02 -.870546397E+02 -.870465250E+02 -.870404784E+02 -.870370177E+02 -.870367556E+02 -.870404377E+02 -.870489777E+02 -.870634759E+02 -.870852336E+02 -.871157740E+02 -.871568691E+02 -.872105641E+02 -.872791839E+02 -.873653195E+02 -.874717818E+02 -.876015155E+02 -.877574456E+02 -.879422441E+02 -.881579914E+02 -.884057160E+02 -.886848115E+02 -.889923451E+02 -.893223248E+02 -.896650466E+02 -.900067190E+02 -.903296360E+02 -.906131930E+02 -.908359478E+02 -.909786659E+02 -.910278183E+02 -.909785048E+02 -.908356239E+02 -.906127035E+02 -.903289777E+02 -.900058886E+02 -.896640422E+02 -.893211456E+02 -.889909910E+02 -.886832829E+02 -.884040124E+02 -.881561106E+02 -.879401832E+02 -.877552002E+02 -.875990809E+02 -.874691537E+02 -.873624938E+02 -.872761577E+02 -.872073342E+02 -.871534326E+02 -.871121266E+02 -.870813678E+02 -.870593789E+02 -.870446366E+02 -.870358473E+02 -.870319213E+02 -.870319461E+02 -.870351624E+02 -.870409409E+02 -.870487627E+02 -.870582013E+02 -.870689079E+02 -.870805984E+02 -.870930422E+02 -.871060534E+02 -.871194828E+02 -.871332118E+02 -.871471468E+02 -.871612146E+02 -.871753592E+02 -.871895378E+02 -.872037176E+02 -.872178704E+02 -.872319632E+02 -.872459383E+02 -.872596731E+02 -.872729042E+02 -.872850995E+02 -.872952670E+02 -.873017033E+02 -.873017033E+02
 -.872950240E+02 -.872950240E+02 -.872870184E+02 -.872743802E+02 -.872592056E+02 -.872426795E+02 -.872254158E+02 -.872077145E+02 -.871897159E+02 -.871714694E+02 -.871529731E+02 -.871342159E+02 -.871152017E+02 -.870959542E+02 -.870765083E+02 -.870569062E+02 -.870372023E+02 -.870174680E+02 -.869978067E+02 -.869783757E+02 -.869594007E+02 -.869411708E+02 -.869240368E+02 -.869084346E+02 -.868949269E+02 -.868842459E+02 -.868773233E+02 -.868753186E+02 -.868796678E+02 -.868921452E+02 -.869149358E+02 -.869507087E+02 -.870026899E+02 -.870747243E+02 -.871713201E+02 -.872976486E+02 -.874594668E+02 -.876629191E+02 -.879141517E+02 -.882186700E+02 -.885803572E+02 -.890000919E+02 -.894739556E+02 -.899911586E+02 -.905320257E+02 -.910667183E+02 -.915557186E+02 -.919532704E+02 -.922145489E+02 -.923058247E+02 -.922143765E+02 -.919529257E+02 -.915552008E+02 -.910660256E+02 -.905311539E+02 -.899901024E+02 -.894727097E+02 -.889986526E+02 -.885787242E+02 -.882168444E+02 -.879121350E+02 -.876607107E+02 -.874570634E+02 -.872950449E+02 -.871685102E+02 -.870717019E+02 -.869994489E+02 -.869472440E+02 -.869112424E+02 -.868882195E+02 -.868755047E+02 -.868709087E+02 -.868726522E+02 -.868792983E+02 -.868896944E+02 -.869029202E+02 -.869182453E+02 -.869350928E+02 -.869530098E+02 -.869716428E+02 -.869907185E+02 -.870100270E+02 -.870294100E+02 -.870487494E+02 -.870679596E+02 -.870869806E+02 -.871057728E+02 -.871243126E+02 -.871425892E+02 -.871606009E+02 -.871783522E+02 -.871958483E+02 -.872130846E+02 -.872300238E+02 -.872465491E+02 -.872623751E+02 -.872768976E+02 -.872889674E+02 -.872965922E+02 -.872965922E+02
 -.872897592E+02 -.872897592E+02 -.872805297E+02 -.872659272E+02 -.872483256E+02 -.872290667E+02 -.872088502E+02 -.871880068E+02 -.871666565E+02 -.871448053E+02 -.871224123E+02 -.870994310E+02 -.870758227E+02 -.870515526E+02 -.870265852E+02 -.870008824E+02 -.869744049E+02 -.869471283E+02 -.869190628E+02 -.868902623E+02 -.868608186E+02 -.868308547E+02 -.868005438E+02 -.867701475E+02 -.867400559E+02 -.867108173E+02 -.866831698E+02 -.866580958E+02 -.866369017E+02 -.866213179E+02 -.866136211E+02 -.866167797E+02 -.866346313E+02 -.866720909E+02 -.867353858E+02 -.868322922E+02 -.869723446E+02 -.871669472E+02 -.874292799E+02 -.877738205E+02 -.882152254E+02 -.887662303E+02 -.894341944E+02 -.902159913E+02 -.910913313E+02 -.920155114E+02 -.929142508E+02 -.936854772E+02 -.942141940E+02 -.944035558E+02 -.942140001E+02 -.936850917E+02 -.929136774E+02 -.920147539E+02 -.910903924E+02 -.902148698E+02 -.894328855E+02 -.887647256E+02 -.882135163E+02 -.877719014E+02 -.874271500E+02 -.871646086E+02 -.869697986E+02 -.868295361E+02 -.867324131E+02 -.866688936E+02 -.866312013E+02 -.866131101E+02 -.866097049E+02 -.866171488E+02 -.866324738E+02 -.866534024E+02 -.866781998E+02 -.867055544E+02 -.867344824E+02 -.867642527E+02 -.867943278E+02 -.868243189E+02 -.868539499E+02 -.868830307E+02 -.869114365E+02 -.869390909E+02 -.869659547E+02 -.869920159E+02 -.870172828E+02 -.870417785E+02 -.870655370E+02 -.870885995E+02 -.871110127E+02 -.871328260E+02 -.871540892E+02 -.871748471E+02 -.871951284E+02 -.872149209E+02 -.872341179E+02 -.872524175E+02 -.872691507E+02 -.872830227E+02 -.872917718E+02 -.872917718E+02
 -.872849672E+02 -.872849672E+02 -.872746498E+02 -.872582780E+02 -.872384786E+02 -.872167439E+02 -.871938454E+02 -.871701246E+02 -.871456762E+02 -.871204691E+02 -.870944275E+02 -.870674652E+02 -.870394902E+02 -.870103975E+02 -.869800655E+02 -.869483597E+02 -.869151388E+02 -.868802693E+02 -.868436342E+02 -.868051273E+02 -.867646375E+02 -.867220524E+02 -.866772865E+02 -.866303120E+02 -.865811784E+02 -.865300291E+02 -.864771365E+02 -.864229663E+02 -.863682647E+02 -.863141741E+02 -.862623876E+02 -.862153612E+02 -.861766010E+02 -.861510489E+02 -.861455890E+02 -.861696973E+02 -.862362527E+02 -.863624844E+02 -.865709765E+02 -.868905138E+02 -.873563364E+02 -.880089961E+02 -.888904386E+02 -.900352041E+02 -.914541379E+02 -.931087938E+02 -.948791155E+02 -.965378608E+02 -.977621975E+02 -.982232315E+02 -.977619933E+02 -.965374520E+02 -.948785034E+02 -.931079833E+02 -.914531370E+02 -.900340186E+02 -.888890691E+02 -.880074360E+02 -.873545735E+02 -.868885352E+02 -.865687719E+02 -.863600498E+02 -.862335899E+02 -.861668088E+02 -.861424736E+02 -.861477005E+02 -.861730099E+02 -.862115171E+02 -.862582814E+02 -.863097975E+02 -.863636104E+02 -.864180271E+02 -.864719034E+02 -.865244887E+02 -.865753118E+02 -.866240994E+02 -.866707166E+02 -.867151239E+02 -.867573470E+02 -.867974551E+02 -.868355450E+02 -.868717304E+02 -.869061341E+02 -.869388830E+02 -.869701042E+02 -.869999227E+02 -.870284602E+02 -.870558336E+02 -.870821552E+02 -.871075311E+02 -.871320606E+02 -.871558313E+02 -.871789080E+02 -.872013053E+02 -.872229299E+02 -.872434680E+02 -.872621957E+02 -.872776902E+02 -.872874500E+02 -.872874500E+02
 -.872809197E+02 -.872809197E+02 -.872696868E+02 -.872518220E+02 -.872301674E+02 -.872063428E+02 -.871811734E+02 -.871549978E+02 -.871278855E+02 -.870997798E+02 -.870705748E+02 -.870401397E+02 -.870083220E+02 -.869749441E+02 -.869398013E+02 -.869026616E+02 -.868632797E+02 -.868214051E+02 -.867767724E+02 -.867290784E+02 -.866779714E+02 -.866230641E+02 -.865639511E+02 -.865002123E+02 -.864314054E+02 -.863570667E+02 -.862767329E+02 -.861899779E+02 -.860964662E+02 -.859960332E+02 -.858888088E+02 -.857754126E+02 -.856572511E+02 -.855369728E+02 -.854191539E+02 -.853113297E+02 -.852255245E+02 -.851804828E+02 -.852048479E+02 -.853415468E+02 -.856534981E+02 -.862301844E+02 -.871930165E+02 -.886937266E+02 -.908932383E+02 -.938998585E+02 -.976438271E+02 -.101692157E+03 -.105096535E+03 -.106530613E+03 -.105096383E+03 -.101691834E+03 -.976432988E+02 -.938990963E+02 -.908922318E+02 -.886924875E+02 -.871915671E+02 -.862285415E+02 -.856516616E+02 -.853395032E+02 -.852025797E+02 -.851779762E+02 -.852227734E+02 -.853083352E+02 -.854159188E+02 -.855334958E+02 -.856535249E+02 -.857714263E+02 -.858845510E+02 -.859914928E+02 -.860916335E+02 -.861848435E+02 -.862712879E+02 -.863512997E+02 -.864253002E+02 -.864937475E+02 -.865571059E+02 -.866158269E+02 -.866703387E+02 -.867210412E+02 -.867683038E+02 -.868124651E+02 -.868538349E+02 -.868926953E+02 -.869293032E+02 -.869638926E+02 -.869966768E+02 -.870278506E+02 -.870575922E+02 -.870860644E+02 -.871134149E+02 -.871397727E+02 -.871652372E+02 -.871898494E+02 -.872135298E+02 -.872359577E+02 -.872563646E+02 -.872732226E+02 -.872838306E+02 -.872838306E+02
 -.872779171E+02 -.872779171E+02 -.872659748E+02 -.872469574E+02 -.872238815E+02 -.871984604E+02 -.871715496E+02 -.871434834E+02 -.871143148E+02 -.870839680E+02 -.870523086E+02 -.870191652E+02 -.869843313E+02 -.869475633E+02 -.869085830E+02 -.868670809E+02 -.868227232E+02 -.867751461E+02 -.867239337E+02 -.866685923E+02 -.866085445E+02 -.865431367E+02 -.864716320E+02 -.863931844E+02 -.863068056E+02 -.862113399E+02 -.861054450E+02 -.859875668E+02 -.858559109E+02 -.857084153E+02 -.855427373E+02 -.853562650E+02 -.851461846E+02 -.849096525E+02 -.846441674E+02 -.843483140E+02 -.840231785E+02 -.836750016E+02 -.833201296E+02 -.829942090E+02 -.827689893E+02 -.827817487E+02 -.832823418E+02 -.846956961E+02 -.876724841E+02 -.930451516E+02 -.101523256E+03 -.112907192E+03 -.124744894E+03 -.131120786E+03 -.124744734E+03 -.112906870E+03 -.101522757E+03 -.930444408E+02 -.876715219E+02 -.846944608E+02 -.832808440E+02 -.827800221E+02 -.827670644E+02 -.829920928E+02 -.833178066E+02 -.836724480E+02 -.840203760E+02 -.843452548E+02 -.846408516E+02 -.849060822E+02 -.851423575E+02 -.853521723E+02 -.855383667E+02 -.857037542E+02 -.858509474E+02 -.859822903E+02 -.860998452E+02 -.862054057E+02 -.863005229E+02 -.863865334E+02 -.864645886E+02 -.865356804E+02 -.866006651E+02 -.866602834E+02 -.867151775E+02 -.867659065E+02 -.868129584E+02 -.868567610E+02 -.868976906E+02 -.869360797E+02 -.869722235E+02 -.870063851E+02 -.870388000E+02 -.870696796E+02 -.870992127E+02 -.871275632E+02 -.871548595E+02 -.871811647E+02 -.872064117E+02 -.872302757E+02 -.872519563E+02 -.872698470E+02 -.872810968E+02 -.872810968E+02
 -.872760674E+02 -.872760674E+02 -.872636769E+02 -.872439344E+02 -.872199686E+02 -.871935484E+02 -.871655416E+02 -.871362787E+02 -.871058080E+02 -.870740435E+02 -.870408288E+02 -.870059607E+02 -.869691947E+02 -.869302445E+02 -.868887818E+02 -.868444461E+02 -.867968440E+02 -.867455284E+02 -.866899683E+02 -.866295296E+02 -.865634748E+02 -.864909544E+02 -.864109748E+02 -.863223506E+02 -.862236530E+02 -.861131571E+02 -.859887718E+02 -.858479432E+02 -.856875258E+02 -.855036109E+02 -.852913010E+02 -.850444051E+02 -.847550326E+02 -.844130521E+02 -.840053911E+02 -.835151769E+02 -.829208472E+02 -.821957686E+02 -.813100554E+02 -.802391625E+02 -.789901725E+02 -.776683935E+02 -.766230619E+02 -.767204215E+02 -.797620193E+02 -.889318842E+02 -.108827845E+03 -.143983232E+03 -.193493807E+03 -.236307351E+03 -.193493566E+03 -.143982786E+03 -.108827238E+03 -.889311291E+02 -.797610816E+02 -.767192427E+02 -.766216042E+02 -.776666626E+02 -.789882037E+02 -.802369869E+02 -.813076791E+02 -.821931748E+02 -.829180117E+02 -.835120826E+02 -.840020316E+02 -.844094282E+02 -.847511443E+02 -.850402467E+02 -.852868615E+02 -.854988770E+02 -.856824841E+02 -.858425814E+02 -.859830781E+02 -.861071200E+02 -.862172593E+02 -.863155831E+02 -.864038106E+02 -.864833685E+02 -.865554486E+02 -.866210530E+02 -.866810300E+02 -.867361013E+02 -.867868853E+02 -.868339144E+02 -.868776500E+02 -.869184936E+02 -.869567976E+02 -.869928720E+02 -.870269916E+02 -.870594008E+02 -.870903159E+02 -.871199244E+02 -.871483738E+02 -.871757421E+02 -.872019707E+02 -.872267330E+02 -.872492091E+02 -.872677442E+02 -.872793942E+02 -.872793942E+02
 -.872754345E+02 -.872754345E+02 -.872628868E+02 -.872428981E+02 -.872186348E+02 -.871918786E+02 -.871634985E+02 -.871338249E+02 -.871029087E+02 -.870706613E+02 -.870369183E+02 -.870014624E+02 -.869640314E+02 -.869243227E+02 -.868819957E+02 -.868366769E+02 -.867879511E+02 -.867353355E+02 -.866782524E+02 -.866160177E+02 -.865478396E+02 -.864727974E+02 -.863897989E+02 -.862975260E+02 -.861943787E+02 -.860784088E+02 -.859472254E+02 -.857978652E+02 -.856266122E+02 -.854287530E+02 -.851982290E+02 -.849271383E+02 -.846050061E+02 -.842176956E+02 -.837457573E+02 -.831618974E+02 -.824271768E+02 -.814857461E+02 -.802591663E+02 -.786456655E+02 -.765413564E+02 -.739265184E+02 -.711081942E+02 -.692812028E+02 -.716486522E+02 -.854176032E+02 -.125142907E+03 -.218544319E+03 -.418131685E+03 -.827880891E+03 -.418131430E+03 -.218543838E+03 -.125142243E+03 -.854167900E+02 -.716476847E+02 -.692800346E+02 -.711067694E+02 -.739248126E+02 -.765393883E+02 -.786434713E+02 -.802567664E+02 -.814831339E+02 -.824243300E+02 -.831587950E+02 -.837423873E+02 -.842140550E+02 -.846010957E+02 -.849229555E+02 -.851937647E+02 -.854239941E+02 -.856215446E+02 -.857924754E+02 -.859415008E+02 -.860723369E+02 -.861879469E+02 -.862907186E+02 -.863825951E+02 -.864651714E+02 -.865397677E+02 -.866074851E+02 -.866692484E+02 -.867258401E+02 -.867779262E+02 -.868260776E+02 -.868707863E+02 -.869124790E+02 -.869515283E+02 -.869882613E+02 -.870229666E+02 -.870559002E+02 -.870872884E+02 -.871173267E+02 -.871461696E+02 -.871739001E+02 -.872004628E+02 -.872255305E+02 -.872482769E+02 -.872670308E+02 -.872788167E+02 -.872788167E+02
 -.872760813E+02 -.872760813E+02 -.872636763E+02 -.872439276E+02 -.872199692E+02 -.871935563E+02 -.871655469E+02 -.871362758E+02 -.871058027E+02 -.870740454E+02 -.870408444E+02 -.870059894E+02 -.869692273E+02 -.869302674E+02 -.868887910E+02 -.868444524E+02 -.867968622E+02 -.867455607E+02 -.866900016E+02 -.866295521E+02 -.865634878E+02 -.864909678E+02 -.864109957E+02 -.863223777E+02 -.862236819E+02 -.861131851E+02 -.859887987E+02 -.858479701E+02 -.856875539E+02 -.855036417E+02 -.852913346E+02 -.850444403E+02 -.847550657E+02 -.844130793E+02 -.840054128E+02 -.835151993E+02 -.829208791E+02 -.821958144E+02 -.813101090E+02 -.802392072E+02 -.789901908E+02 -.776683853E+02 -.766230542E+02 -.767204526E+02 -.797621060E+02 -.889320010E+02 -.108827945E+03 -.143983285E+03 -.193493818E+03 -.236307345E+03 -.193493567E+03 -.143982803E+03 -.108827269E+03 -.889311671E+02 -.797611210E+02 -.767192812E+02 -.766216415E+02 -.776666993E+02 -.789882402E+02 -.802370234E+02 -.813077153E+02 -.821932105E+02 -.829180466E+02 -.835121164E+02 -.840020645E+02 -.844094602E+02 -.847511754E+02 -.850402772E+02 -.852868915E+02 -.854989065E+02 -.856825131E+02 -.858426098E+02 -.859831059E+02 -.861071471E+02 -.862172857E+02 -.863156086E+02 -.864038352E+02 -.864833921E+02 -.865554712E+02 -.866210747E+02 -.866810507E+02 -.867361210E+02 -.867869040E+02 -.868339322E+02 -.868776667E+02 -.869185094E+02 -.869568123E+02 -.869928856E+02 -.870270041E+02 -.870594122E+02 -.870903263E+02 -.871199336E+02 -.871483819E+02 -.871757491E+02 -.872019765E+02 -.872267377E+02 -.872492128E+02 -.872677470E+02 -.872793966E+02 -.872793966E+02
 -.872779692E+02 -.872779692E+02 -.872660041E+02 -.872469709E+02 -.872238997E+02 -.871984876E+02 -.871715701E+02 -.871434851E+02 -.871143063E+02 -.870839692E+02 -.870523339E+02 -.870192134E+02 -.869843872E+02 -.869476065E+02 -.869086040E+02 -.868670935E+02 -.868227531E+02 -.867752026E+02 -.867239983E+02 -.866686412E+02 -.866085745E+02 -.865431637E+02 -.864716712E+02 -.863932366E+02 -.863068632E+02 -.862113966E+02 -.861054994E+02 -.859876206E+02 -.858559665E+02 -.857084756E+02 -.855428035E+02 -.853563353E+02 -.851462523E+02 -.849097103E+02 -.846442146E+02 -.843483589E+02 -.840232353E+02 -.836750829E+02 -.833202339E+02 -.829943128E+02 -.827690578E+02 -.827817642E+02 -.832823278E+02 -.846957086E+02 -.876725719E+02 -.930453168E+02 -.101523451E+03 -.112907355E+03 -.124744993E+03 -.131120828E+03 -.124744750E+03 -.112906888E+03 -.101522794E+03 -.930444975E+02 -.876715925E+02 -.846945378E+02 -.832809221E+02 -.827800983E+02 -.827671379E+02 -.829921638E+02 -.833178757E+02 -.836725158E+02 -.840204430E+02 -.843453212E+02 -.846409175E+02 -.849061473E+02 -.851424217E+02 -.853522354E+02 -.855384285E+02 -.857038144E+02 -.858510060E+02 -.859823474E+02 -.860999005E+02 -.862054595E+02 -.863005750E+02 -.863865838E+02 -.864646373E+02 -.865357275E+02 -.866007105E+02 -.866603269E+02 -.867152192E+02 -.867659462E+02 -.868129962E+02 -.868567967E+02 -.868977243E+02 -.869361113E+02 -.869722529E+02 -.870064123E+02 -.870388250E+02 -.870697024E+02 -.870992333E+02 -.871275816E+02 -.871548757E+02 -.871811786E+02 -.872064234E+02 -.872302852E+02 -.872519638E+02 -.872698528E+02 -.872811016E+02 -.872811016E+02
 -.872809918E+02 -.872809918E+02 -.872697350E+02 -.872518481E+02 -.872301920E+02 -.872063746E+02 -.871811989E+02 -.871550031E+02 -.871278759E+02 -.870997779E+02 -.870706018E+02 -.870401999E+02 -.870083983E+02 -.869750093E+02 -.869398394E+02 -.869026856E+02 -.868633197E+02 -.868214769E+02 -.867768607E+02 -.867291548E+02 -.866780250E+02 -.866231084E+02 -.865640056E+02 -.865002841E+02 -.864314883E+02 -.863571519E+02 -.862768163E+02 -.861900600E+02 -.860965501E+02 -.859961221E+02 -.858889052E+02 -.857755157E+02 -.856573549E+02 -.855370680E+02 -.854192354E+02 -.853114024E+02 -.852256024E+02 -.851805829E+02 -.852049793E+02 -.853416990E+02 -.856536405E+02 -.862302833E+02 -.871930623E+02 -.886937475E+02 -.908932842E+02 -.938999673E+02 -.976439995E+02 -.101692361E+03 -.105096729E+03 -.106530772E+03 -.105096504E+03 -.101691927E+03 -.976433799E+02 -.938991772E+02 -.908923185E+02 -.886925812E+02 -.871916667E+02 -.862286448E+02 -.856517668E+02 -.853396089E+02 -.852026851E+02 -.851780806E+02 -.852228764E+02 -.853084366E+02 -.854160184E+02 -.855335935E+02 -.856536206E+02 -.857715201E+02 -.858846428E+02 -.859915826E+02 -.860917211E+02 -.861849291E+02 -.862713712E+02 -.863513808E+02 -.864253789E+02 -.864938237E+02 -.865571796E+02 -.866158979E+02 -.866704071E+02 -.867211068E+02 -.867683664E+02 -.868125249E+02 -.868538917E+02 -.868927491E+02 -.869293539E+02 -.869639401E+02 -.869967211E+02 -.870278917E+02 -.870576299E+02 -.870860988E+02 -.871134460E+02 -.871398004E+02 -.871652615E+02 -.871898704E+02 -.872135474E+02 -.872359720E+02 -.872563758E+02 -.872732313E+02 -.872838377E+02 -.872838377E+02
 -.872850008E+02 -.872850008E+02 -.872746761E+02 -.872582925E+02 -.872384912E+02 -.872167629E+02 -.871938657E+02 -.871701333E+02 -.871456710E+02 -.871204673E+02 -.870944532E+02 -.870675296E+02 -.870395797E+02 -.870104837E+02 -.869801293E+02 -.869484060E+02 -.869151916E+02 -.868803483E+02 -.868437368E+02 -.868052311E+02 -.867647237E+02 -.867221228E+02 -.866773579E+02 -.866303992E+02 -.865812828E+02 -.865301424E+02 -.864772509E+02 -.864230792E+02 -.863683782E+02 -.863142917E+02 -.862625129E+02 -.862154949E+02 -.861767394E+02 -.861511836E+02 -.861457124E+02 -.861698090E+02 -.862363603E+02 -.863626022E+02 -.865711190E+02 -.868906843E+02 -.873565209E+02 -.880091701E+02 -.888905811E+02 -.900353121E+02 -.914542284E+02 -.931088924E+02 -.948792421E+02 -.965380195E+02 -.977623789E+02 -.982234206E+02 -.977621776E+02 -.965376251E+02 -.948786645E+02 -.931081349E+02 -.914532821E+02 -.900341602E+02 -.888892091E+02 -.880075751E+02 -.873547122E+02 -.868886732E+02 -.865689089E+02 -.863601857E+02 -.862337242E+02 -.861669416E+02 -.861426047E+02 -.861478299E+02 -.861731372E+02 -.862116425E+02 -.862584046E+02 -.863099183E+02 -.863637286E+02 -.864181425E+02 -.864720158E+02 -.865245978E+02 -.865754176E+02 -.866242018E+02 -.866708153E+02 -.867152190E+02 -.867574385E+02 -.867975428E+02 -.868356289E+02 -.868718104E+02 -.869062101E+02 -.869389549E+02 -.869701720E+02 -.869999863E+02 -.870285195E+02 -.870558887E+02 -.870822058E+02 -.871075773E+02 -.871321023E+02 -.871558685E+02 -.871789406E+02 -.872013334E+02 -.872229534E+02 -.872434872E+02 -.872622108E+02 -.872777019E+02 -.872874595E+02 -.872874595E+02
 -.872897781E+02 -.872897781E+02 -.872805628E+02 -.872659610E+02 -.872483523E+02 -.872290892E+02 -.872088719E+02 -.871880231E+02 -.871666636E+02 -.871448117E+02 -.871224378E+02 -.870994910E+02 -.870759138E+02 -.870516551E+02 -.870266789E+02 -.870009614E+02 -.869744807E+02 -.869472178E+02 -.869191740E+02 -.868903877E+02 -.868609412E+02 -.868309636E+02 -.868006433E+02 -.867702524E+02 -.867401773E+02 -.867109544E+02 -.866833147E+02 -.866582417E+02 -.866370471E+02 -.866214659E+02 -.866137754E+02 -.866169421E+02 -.866348002E+02 -.866722615E+02 -.867355520E+02 -.868324507E+02 -.869724960E+02 -.871670973E+02 -.874294393E+02 -.877739991E+02 -.882154245E+02 -.887664402E+02 -.894343995E+02 -.902161801E+02 -.910915028E+02 -.920156729E+02 -.929144127E+02 -.936856468E+02 -.942143733E+02 -.944037429E+02 -.942141917E+02 -.936852850E+02 -.929138706E+02 -.920149462E+02 -.910905832E+02 -.902150589E+02 -.894330726E+02 -.887649106E+02 -.882136988E+02 -.877720816E+02 -.874273278E+02 -.871647840E+02 -.869699715E+02 -.868297065E+02 -.867325807E+02 -.866690583E+02 -.866313628E+02 -.866132683E+02 -.866098597E+02 -.866173000E+02 -.866326214E+02 -.866535463E+02 -.866783399E+02 -.867056907E+02 -.867346148E+02 -.867643810E+02 -.867944519E+02 -.868244385E+02 -.868540650E+02 -.868831412E+02 -.869115421E+02 -.869391917E+02 -.869660504E+02 -.869921065E+02 -.870173682E+02 -.870418586E+02 -.870656116E+02 -.870886687E+02 -.871110764E+02 -.871328842E+02 -.871541417E+02 -.871748938E+02 -.871951695E+02 -.872149563E+02 -.872341476E+02 -.872524417E+02 -.872691697E+02 -.872830374E+02 -.872917838E+02 -.872917838E+02
 -.872950732E+02 -.872950732E+02 -.872870905E+02 -.872744643E+02 -.872592784E+02 -.872427296E+02 -.872254500E+02 -.872077450E+02 -.871897457E+02 -.871714984E+02 -.871530117E+02 -.871342787E+02 -.871152939E+02 -.870960666E+02 -.870766272E+02 -.870570241E+02 -.870373166E+02 -.870175805E+02 -.869979252E+02 -.869785099E+02 -.869595501E+02 -.869413222E+02 -.869241779E+02 -.869085670E+02 -.868950642E+02 -.868843996E+02 -.868774931E+02 -.868754972E+02 -.868798482E+02 -.868923261E+02 -.869151202E+02 -.869509002E+02 -.870028889E+02 -.870749279E+02 -.871715240E+02 -.872978498E+02 -.874596650E+02 -.876631155E+02 -.879143492E+02 -.882188735E+02 -.885805714E+02 -.890003176E+02 -.894741893E+02 -.899913936E+02 -.905322565E+02 -.910669430E+02 -.915559387E+02 -.919534893E+02 -.922147690E+02 -.923060468E+02 -.922146001E+02 -.919531493E+02 -.915554236E+02 -.910662470E+02 -.905313741E+02 -.899903218E+02 -.894729285E+02 -.889988710E+02 -.885789418E+02 -.882170607E+02 -.879123496E+02 -.876609229E+02 -.874572728E+02 -.872952512E+02 -.871687133E+02 -.870719014E+02 -.869996450E+02 -.869474363E+02 -.869114309E+02 -.868884039E+02 -.868756849E+02 -.868710845E+02 -.868728233E+02 -.868794646E+02 -.868898556E+02 -.869030762E+02 -.869183960E+02 -.869352380E+02 -.869531493E+02 -.869717766E+02 -.869908464E+02 -.870101490E+02 -.870295259E+02 -.870488591E+02 -.870680629E+02 -.870870775E+02 -.871058632E+02 -.871243964E+02 -.871426663E+02 -.871606712E+02 -.871784157E+02 -.871959049E+02 -.872131343E+02 -.872300665E+02 -.872465849E+02 -.872624043E+02 -.872769206E+02 -.872889852E+02 -.872966067E+02 -.872966067E+02
 -.873006545E+02 -.873006545E+02 -.872939690E+02 -.872834193E+02 -.872707741E+02 -.872570603E+02 -.872428337E+02 -.872283763E+02 -.872138247E+02 -.871992465E+02 -.871846824E+02 -.871701640E+02 -.871557273E+02 -.871414276E+02 -.871273458E+02 -.871135840E+02 -.871002598E+02 -.870875133E+02 -.870755230E+02 -.870645210E+02 -.870547972E+02 -.870467028E+02 -.870406628E+02 -.870371934E+02 -.870369222E+02 -.870406082E+02 -.870491640E+02 -.870636794E+02 -.870854474E+02 -.871159914E+02 -.871570887E+02 -.872107877E+02 -.872794134E+02 -.873655544E+02 -.874720203E+02 -.876017554E+02 -.877576859E+02 -.879424851E+02 -.881582336E+02 -.884059609E+02 -.886850605E+02 -.889925991E+02 -.893225840E+02 -.896653100E+02 -.900069848E+02 -.903299030E+02 -.906134602E+02 -.908362151E+02 -.909789334E+02 -.910280858E+02 -.909787723E+02 -.908358909E+02 -.906129695E+02 -.903292420E+02 -.900061509E+02 -.896643023E+02 -.893214033E+02 -.889912464E+02 -.886835361E+02 -.884042633E+02 -.881563594E+02 -.879404297E+02 -.877554441E+02 -.875993220E+02 -.874693916E+02 -.873627280E+02 -.872763880E+02 -.872075601E+02 -.871536539E+02 -.871123430E+02 -.870815791E+02 -.870595849E+02 -.870448371E+02 -.870360422E+02 -.870321103E+02 -.870321292E+02 -.870353393E+02 -.870411115E+02 -.870489268E+02 -.870583587E+02 -.870690586E+02 -.870807420E+02 -.870931787E+02 -.871061826E+02 -.871196046E+02 -.871333260E+02 -.871472533E+02 -.871613133E+02 -.871754500E+02 -.871896207E+02 -.872037924E+02 -.872179370E+02 -.872320217E+02 -.872459886E+02 -.872597153E+02 -.872729385E+02 -.872851265E+02 -.872952880E+02 -.873017204E+02 -.873017204E+02
 -.873063085E+02 -.873063085E+02 -.873009329E+02 -.872924753E+02 -.872823835E+02 -.872715079E+02 -.872603209E+02 -.872490754E+02 -.872379087E+02 -.872269036E+02 -.872161234E+02 -.872056283E+02 -.871954862E+02 -.871857836E+02 -.871766333E+02 -.871681711E+02 -.871605498E+02 -.871539451E+02 -.871485692E+02 -.871446840E+02 -.871426038E+02 -.871426967E+02 -.871453922E+02 -.871511933E+02 -.871606891E+02 -.871745653E+02 -.871936150E+02 -.872187473E+02 -.872509952E+02 -.872915202E+02 -.873416101E+02 -.874026685E+02 -.874761901E+02 -.875637186E+02 -.876667808E+02 -.877867912E+02 -.879249185E+02 -.880819080E+02 -.882578595E+02 -.884519650E+02 -.886622197E+02 -.888851340E+02 -.891154941E+02 -.893462358E+02 -.895685179E+02 -.897720782E+02 -.899459381E+02 -.900794534E+02 -.901636099E+02 -.901923282E+02 -.901634568E+02 -.900791464E+02 -.899454757E+02 -.897714591E+02 -.895677410E+02 -.893453007E+02 -.891144007E+02 -.888838821E+02 -.886608084E+02 -.884503924E+02 -.882561227E+02 -.880800034E+02 -.879228423E+02 -.877845400E+02 -.876643525E+02 -.875611120E+02 -.874734034E+02 -.873996985E+02 -.873384526E+02 -.872881706E+02 -.872474488E+02 -.872149994E+02 -.871896609E+02 -.871704000E+02 -.871563079E+02 -.871465916E+02 -.871405651E+02 -.871376381E+02 -.871373051E+02 -.871391357E+02 -.871427645E+02 -.871478824E+02 -.871542291E+02 -.871615857E+02 -.871697688E+02 -.871786255E+02 -.871880282E+02 -.871978714E+02 -.872080675E+02 -.872185443E+02 -.872292410E+02 -.872401041E+02 -.872510789E+02 -.872620932E+02 -.872730236E+02 -.872836335E+02 -.872934690E+02 -.873017022E+02 -.873069276E+02 -.873069276E+02
 -.873118399E+02 -.873118399E+02 -.873077434E+02 -.873013235E+02 -.872937102E+02 -.872855777E+02 -.872773116E+02 -.872691308E+02 -.872611669E+02 -.872535126E+02 -.872462462E+02 -.872394458E+02 -.872331987E+02 -.872276104E+02 -.872228103E+02 -.872189491E+02 -.872161945E+02 -.872147336E+02 -.872147847E+02 -.872166077E+02 -.872205055E+02 -.872268236E+02 -.872359522E+02 -.872483344E+02 -.872644723E+02 -.872849308E+02 -.873103392E+02 -.873413913E+02 -.873788429E+02 -.874235038E+02 -.874762251E+02 -.875378774E+02 -.876093195E+02 -.876913544E+02 -.877846697E+02 -.878897625E+02 -.880068466E+02 -.881357408E+02 -.882757444E+02 -.884255071E+02 -.885829046E+02 -.887449417E+02 -.889077060E+02 -.890664008E+02 -.892154880E+02 -.893489624E+02 -.894607611E+02 -.895452859E+02 -.895979762E+02 -.896158400E+02 -.895978337E+02 -.895450009E+02 -.894603333E+02 -.893483915E+02 -.892147739E+02 -.890655431E+02 -.889067045E+02 -.887437956E+02 -.885816126E+02 -.884240674E+02 -.882741546E+02 -.881339980E+02 -.880049486E+02 -.878877076E+02 -.877824567E+02 -.876889824E+02 -.876067868E+02 -.875351814E+02 -.874733629E+02 -.874204722E+02 -.873756386E+02 -.873380112E+02 -.873067800E+02 -.872811897E+02 -.872605463E+02 -.872442206E+02 -.872316478E+02 -.872223248E+02 -.872158067E+02 -.872117025E+02 -.872096698E+02 -.872094107E+02 -.872106661E+02 -.872132120E+02 -.872168550E+02 -.872214284E+02 -.872267890E+02 -.872328138E+02 -.872393974E+02 -.872464488E+02 -.872538894E+02 -.872616485E+02 -.872696568E+02 -.872778333E+02 -.872860589E+02 -.872941280E+02 -.873016668E+02 -.873080120E+02 -.873120534E+02 -.873120534E+02
 -.873170918E+02 -.873170918E+02 -.873142061E+02 -.873097119E+02 -.873044327E+02 -.872988709E+02 -.872933263E+02 -.872879804E+02 -.872829536E+02 -.872783415E+02 -.872742312E+02 -.872707103E+02 -.872678749E+02 -.872658376E+02 -.872647320E+02 -.872647104E+02 -.872659394E+02 -.872686005E+02 -.872728986E+02 -.872790711E+02 -.872873881E+02 -.872981503E+02 -.873116876E+02 -.873283625E+02 -.873485734E+02 -.873727542E+02 -.874013705E+02 -.874349145E+02 -.874738983E+02 -.875188422E+02 -.875702585E+02 -.876286300E+02 -.876943810E+02 -.877678425E+02 -.878492080E+02 -.879384831E+02 -.880354276E+02 -.881394938E+02 -.882497638E+02 -.883648923E+02 -.884830640E+02 -.886019737E+02 -.887188435E+02 -.888304855E+02 -.889334204E+02 -.890240535E+02 -.890989037E+02 -.891548657E+02 -.891894774E+02 -.892011539E+02 -.891893478E+02 -.891546065E+02 -.890985151E+02 -.890235356E+02 -.889327732E+02 -.888297090E+02 -.887179373E+02 -.886009372E+02 -.884818959E+02 -.883635911E+02 -.882483277E+02 -.881379213E+02 -.880337175E+02 -.879366346E+02 -.878472206E+02 -.877657154E+02 -.876921131E+02 -.876262196E+02 -.875677040E+02 -.875161415E+02 -.874710496E+02 -.874319161E+02 -.873982210E+02 -.873694524E+02 -.873451177E+02 -.873247519E+02 -.873079215E+02 -.872942273E+02 -.872833049E+02 -.872748243E+02 -.872684886E+02 -.872640319E+02 -.872612173E+02 -.872598343E+02 -.872596967E+02 -.872606400E+02 -.872625191E+02 -.872652062E+02 -.872685889E+02 -.872725678E+02 -.872770546E+02 -.872819692E+02 -.872872343E+02 -.872927658E+02 -.872984535E+02 -.873041253E+02 -.873094879E+02 -.873140387E+02 -.873169524E+02 -.873169524E+02
 -.873219508E+02 -.873219508E+02 -.873201791E+02 -.873174538E+02 -.873143125E+02 -.873110943E+02 -.873080151E+02 -.873052187E+02 -.873028107E+02 -.873008826E+02 -.872995239E+02 -.872988257E+02 -.872988853E+02 -.872998134E+02 -.873017378E+02 -.873048030E+02 -.873091643E+02 -.873149871E+02 -.873224523E+02 -.873317631E+02 -.873431470E+02 -.873568513E+02 -.873731398E+02 -.873922930E+02 -.874146085E+02 -.874403998E+02 -.874699905E+02 -.875037069E+02 -.875418698E+02 -.875847831E+02 -.876327198E+02 -.876859036E+02 -.877444870E+02 -.878085259E+02 -.878779513E+02 -.879525378E+02 -.880318713E+02 -.881153174E+02 -.882019940E+02 -.882907503E+02 -.883801587E+02 -.884685233E+02 -.885539102E+02 -.886342024E+02 -.887071825E+02 -.887706402E+02 -.888224990E+02 -.888609532E+02 -.888845988E+02 -.888925441E+02 -.888844831E+02 -.888607218E+02 -.888221521E+02 -.887701779E+02 -.887066051E+02 -.886335097E+02 -.885531020E+02 -.884675991E+02 -.883791177E+02 -.882895915E+02 -.882007167E+02 -.881139209E+02 -.880303551E+02 -.879509018E+02 -.878761954E+02 -.878066499E+02 -.877424903E+02 -.876837856E+02 -.876304797E+02 -.875824202E+02 -.875393837E+02 -.875010976E+02 -.874672579E+02 -.874375439E+02 -.874116294E+02 -.873891918E+02 -.873699179E+02 -.873535088E+02 -.873396828E+02 -.873281769E+02 -.873187479E+02 -.873111721E+02 -.873052453E+02 -.873007816E+02 -.872976128E+02 -.872955867E+02 -.872945662E+02 -.872944279E+02 -.872950606E+02 -.872963643E+02 -.872982482E+02 -.873006289E+02 -.873034269E+02 -.873065599E+02 -.873099298E+02 -.873133997E+02 -.873167546E+02 -.873196447E+02 -.873215125E+02 -.873215125E+02
 -.873263348E+02 -.873263348E+02 -.873255633E+02 -.873244228E+02 -.873231910E+02 -.873220563E+02 -.873211546E+02 -.873205916E+02 -.873204567E+02 -.873208341E+02 -.873218092E+02 -.873234712E+02 -.873259139E+02 -.873292403E+02 -.873335665E+02 -.873390224E+02 -.873457460E+02 -.873538815E+02 -.873635816E+02 -.873750123E+02 -.873883555E+02 -.874038053E+02 -.874215635E+02 -.874418368E+02 -.874648360E+02 -.874907742E+02 -.875198619E+02 -.875522995E+02 -.875882687E+02 -.876279236E+02 -.876713793E+02 -.877186988E+02 -.877698774E+02 -.878248265E+02 -.878833552E+02 -.879451537E+02 -.880097757E+02 -.880766244E+02 -.881449430E+02 -.882138096E+02 -.882821431E+02 -.883487177E+02 -.884121909E+02 -.884711445E+02 -.885241384E+02 -.885697753E+02 -.886067726E+02 -.886340356E+02 -.886507256E+02 -.886563151E+02 -.886506241E+02 -.886338326E+02 -.886064683E+02 -.885693698E+02 -.885236318E+02 -.884705369E+02 -.884114821E+02 -.883479075E+02 -.882812313E+02 -.882127959E+02 -.881438271E+02 -.880754066E+02 -.880084560E+02 -.879437327E+02 -.878818332E+02 -.878232037E+02 -.877681541E+02 -.877168750E+02 -.876694555E+02 -.876259003E+02 -.875861468E+02 -.875500801E+02 -.875175461E+02 -.874883631E+02 -.874623318E+02 -.874392424E+02 -.874188816E+02 -.874010373E+02 -.873855022E+02 -.873720768E+02 -.873605710E+02 -.873508052E+02 -.873426114E+02 -.873358330E+02 -.873303251E+02 -.873259536E+02 -.873225954E+02 -.873201371E+02 -.873184749E+02 -.873175133E+02 -.873171642E+02 -.873173462E+02 -.873179816E+02 -.873189936E+02 -.873202990E+02 -.873217958E+02 -.873233435E+02 -.873247337E+02 -.873256550E+02 -.873256550E+02
 -.873301906E+02 -.873301906E+02 -.873302982E+02 -.873305461E+02 -.873309804E+02 -.873316547E+02 -.873326306E+02 -.873339767E+02 -.873357653E+02 -.873380710E+02 -.873409726E+02 -.873445527E+02 -.873488979E+02 -.873541007E+02 -.873602628E+02 -.873674957E+02 -.873759179E+02 -.873856503E+02 -.873968173E+02 -.874095496E+02 -.874239864E+02 -.874402736E+02 -.874585590E+02 -.874789883E+02 -.875017029E+02 -.875268383E+02 -.875545201E+02 -.875848583E+02 -.876179399E+02 -.876538213E+02 -.876925204E+02 -.877340078E+02 -.877781967E+02 -.878249326E+02 -.878739835E+02 -.879250298E+02 -.879776575E+02 -.880313524E+02 -.880854985E+02 -.881393808E+02 -.881921934E+02 -.882430542E+02 -.882910263E+02 -.883351468E+02 -.883744611E+02 -.884080623E+02 -.884351325E+02 -.884549835E+02 -.884670940E+02 -.884711386E+02 -.884670067E+02 -.884548088E+02 -.884348706E+02 -.884077135E+02 -.883740253E+02 -.883346242E+02 -.882904170E+02 -.882423583E+02 -.881914112E+02 -.881385125E+02 -.880845445E+02 -.880303133E+02 -.879765341E+02 -.879238230E+02 -.878726941E+02 -.878235615E+02 -.877767446E+02 -.877324759E+02 -.876909100E+02 -.876521340E+02 -.876161778E+02 -.875830232E+02 -.875526142E+02 -.875248643E+02 -.874996645E+02 -.874768898E+02 -.874564039E+02 -.874380645E+02 -.874217265E+02 -.874072449E+02 -.873944774E+02 -.873832855E+02 -.873735363E+02 -.873651028E+02 -.873578646E+02 -.873517084E+02 -.873465276E+02 -.873422223E+02 -.873386991E+02 -.873358706E+02 -.873336553E+02 -.873319766E+02 -.873307622E+02 -.873299434E+02 -.873294529E+02 -.873292228E+02 -.873291812E+02 -.873292480E+02 -.873293323E+02 -.873293323E+02
 -.873335012E+02 -.873335012E+02 -.873343635E+02 -.873358001E+02 -.873376546E+02 -.873398619E+02 -.873424180E+02 -.873453569E+02 -.873487324E+02 -.873526087E+02 -.873570559E+02 -.873621484E+02 -.873679634E+02 -.873745814E+02 -.873820884E+02 -.873905776E+02 -.874001467E+02 -.874108947E+02 -.874229199E+02 -.874363218E+02 -.874512029E+02 -.874676679E+02 -.874858204E+02 -.875057581E+02 -.875275702E+02 -.875513352E+02 -.875771185E+02 -.876049684E+02 -.876349103E+02 -.876669413E+02 -.877010239E+02 -.877370808E+02 -.877749889E+02 -.878145732E+02 -.878556017E+02 -.878977806E+02 -.879407512E+02 -.879840897E+02 -.880273084E+02 -.880698605E+02 -.881111485E+02 -.881505357E+02 -.881873623E+02 -.882209643E+02 -.882506962E+02 -.882759543E+02 -.882962021E+02 -.883109931E+02 -.883199919E+02 -.883229906E+02 -.883199185E+02 -.883108462E+02 -.882959820E+02 -.882756612E+02 -.882503301E+02 -.882205257E+02 -.881868514E+02 -.881499530E+02 -.881104946E+02 -.880691361E+02 -.880265143E+02 -.879832270E+02 -.879398211E+02 -.878967843E+02 -.878545407E+02 -.878134487E+02 -.877738025E+02 -.877358344E+02 -.876997198E+02 -.876655820E+02 -.876334985E+02 -.876035067E+02 -.875756103E+02 -.875497845E+02 -.875259821E+02 -.875041375E+02 -.874841714E+02 -.874659946E+02 -.874495108E+02 -.874346196E+02 -.874212185E+02 -.874092047E+02 -.873984766E+02 -.873889345E+02 -.873804818E+02 -.873730255E+02 -.873664762E+02 -.873607486E+02 -.873557613E+02 -.873514371E+02 -.873477028E+02 -.873444889E+02 -.873417306E+02 -.873393686E+02 -.873373520E+02 -.873356450E+02 -.873342375E+02 -.873331629E+02 -.873325236E+02 -.873325236E+02
 -.873362817E+02 -.873362817E+02 -.873377744E+02 -.873402024E+02 -.873432370E+02 -.873467107E+02 -.873505624E+02 -.873547951E+02 -.873594449E+02 -.873645644E+02 -.873702139E+02 -.873764587E+02 -.873833657E+02 -.873910035E+02 -.873994432E+02 -.874087601E+02 -.874190325E+02 -.874303391E+02 -.874427559E+02 -.874563567E+02 -.874712138E+02 -.874873987E+02 -.875049801E+02 -.875240196E+02 -.875445686E+02 -.875666660E+02 -.875903365E+02 -.876155882E+02 -.876424089E+02 -.876707620E+02 -.877005821E+02 -.877317718E+02 -.877641981E+02 -.877976894E+02 -.878320331E+02 -.878669737E+02 -.879022123E+02 -.879374076E+02 -.879721785E+02 -.880061095E+02 -.880387568E+02 -.880696580E+02 -.880983429E+02 -.881243468E+02 -.881472241E+02 -.881665641E+02 -.881820056E+02 -.881932509E+02 -.882000776E+02 -.882023487E+02 -.882000177E+02 -.881931311E+02 -.881818262E+02 -.881663252E+02 -.881469261E+02 -.881239901E+02 -.880979282E+02 -.880691859E+02 -.880382282E+02 -.880055254E+02 -.879715403E+02 -.879367165E+02 -.879014700E+02 -.878661817E+02 -.878311932E+02 -.877968035E+02 -.877632686E+02 -.877308013E+02 -.876995735E+02 -.876697183E+02 -.876413333E+02 -.876144843E+02 -.875892088E+02 -.875655198E+02 -.875434095E+02 -.875228529E+02 -.875038106E+02 -.874862320E+02 -.874700575E+02 -.874552214E+02 -.874416531E+02 -.874292789E+02 -.874180238E+02 -.874078119E+02 -.873985679E+02 -.873902174E+02 -.873826874E+02 -.873759070E+02 -.873698073E+02 -.873643216E+02 -.873593859E+02 -.873549393E+02 -.873509251E+02 -.873472941E+02 -.873440118E+02 -.873410713E+02 -.873385171E+02 -.873364807E+02 -.873352302E+02 -.873352302E+02
 -.873385630E+02 -.873385630E+02 -.873405676E+02 -.873437988E+02 -.873477863E+02 -.873522772E+02 -.873571612E+02 -.873624135E+02 -.873680545E+02 -.873741251E+02 -.873806757E+02 -.873877613E+02 -.873954392E+02 -.874037667E+02 -.874128016E+02 -.874226030E+02 -.874332317E+02 -.874447484E+02 -.874572108E+02 -.874706721E+02 -.874851815E+02 -.875007850E+02 -.875175242E+02 -.875354342E+02 -.875545402E+02 -.875748549E+02 -.875963772E+02 -.876190906E+02 -.876429615E+02 -.876679361E+02 -.876939382E+02 -.877208662E+02 -.877485917E+02 -.877769580E+02 -.878057790E+02 -.878348395E+02 -.878638955E+02 -.878926754E+02 -.879208836E+02 -.879482039E+02 -.879743057E+02 -.879988500E+02 -.880214978E+02 -.880419185E+02 -.880597993E+02 -.880748546E+02 -.880868358E+02 -.880955393E+02 -.881008141E+02 -.881025671E+02 -.881007672E+02 -.880954456E+02 -.880866955E+02 -.880746681E+02 -.880595669E+02 -.880416410E+02 -.880211759E+02 -.879984846E+02 -.879738979E+02 -.879477552E+02 -.879203954E+02 -.878921494E+02 -.878633334E+02 -.878342434E+02 -.878051509E+02 -.877763005E+02 -.877479077E+02 -.877201589E+02 -.876932107E+02 -.876671920E+02 -.876422046E+02 -.876183255E+02 -.875956093E+02 -.875740901E+02 -.875537843E+02 -.875346926E+02 -.875168026E+02 -.875000907E+02 -.874845242E+02 -.874700628E+02 -.874566605E+02 -.874442671E+02 -.874328286E+02 -.874222893E+02 -.874125919E+02 -.874036783E+02 -.873954904E+02 -.873879705E+02 -.873810614E+02 -.873747071E+02 -.873688529E+02 -.873634463E+02 -.873584396E+02 -.873537937E+02 -.873494889E+02 -.873455444E+02 -.873420515E+02 -.873392246E+02 -.873374704E+02 -.873374704E+02
 -.873403799E+02 -.873403799E+02 -.873427888E+02 -.873466512E+02 -.873513842E+02 -.873566658E+02 -.873623449E+02 -.873683725E+02 -.873747541E+02 -.873815207E+02 -.873887132E+02 -.873963768E+02 -.874045587E+02 -.874133062E+02 -.874226656E+02 -.874326829E+02 -.874434036E+02 -.874548728E+02 -.874671328E+02 -.874802213E+02 -.874941704E+02 -.875090073E+02 -.875247540E+02 -.875414262E+02 -.875590312E+02 -.875775653E+02 -.875970123E+02 -.876173422E+02 -.876385106E+02 -.876604570E+02 -.876831038E+02 -.877063542E+02 -.877300911E+02 -.877541771E+02 -.877784541E+02 -.878027438E+02 -.878268490E+02 -.878505551E+02 -.878736330E+02 -.878958417E+02 -.879169331E+02 -.879366565E+02 -.879547644E+02 -.879710180E+02 -.879851940E+02 -.879970902E+02 -.880065318E+02 -.880133766E+02 -.880175196E+02 -.880188963E+02 -.880174851E+02 -.880133078E+02 -.880064289E+02 -.879969536E+02 -.879850243E+02 -.879708160E+02 -.879545310E+02 -.879363929E+02 -.879166406E+02 -.878955219E+02 -.878732874E+02 -.878501857E+02 -.878264577E+02 -.878023330E+02 -.877780264E+02 -.877537356E+02 -.877296389E+02 -.877058946E+02 -.876826405E+02 -.876599939E+02 -.876380523E+02 -.876168941E+02 -.875965802E+02 -.875771552E+02 -.875586488E+02 -.875410773E+02 -.875244456E+02 -.875087483E+02 -.874939711E+02 -.874800926E+02 -.874670850E+02 -.874549155E+02 -.874435474E+02 -.874329407E+02 -.874230530E+02 -.874138401E+02 -.874052569E+02 -.873972571E+02 -.873897945E+02 -.873828226E+02 -.873762957E+02 -.873701699E+02 -.873644057E+02 -.873589738E+02 -.873538682E+02 -.873491304E+02 -.873448907E+02 -.873414322E+02 -.873392745E+02 -.873392745E+02
 -.873417716E+02 -.873417716E+02 -.873444893E+02 -.873488309E+02 -.873541250E+02 -.873599964E+02 -.873662616E+02 -.873728512E+02 -.873797575E+02 -.873870020E+02 -.873946175E+02 -.874026405E+02 -.874111090E+02 -.874200609E+02 -.874295329E+02 -.874395600E+02 -.874501760E+02 -.874614128E+02 -.874733000E+02 -.874858632E+02 -.874991222E+02 -.875130913E+02 -.875277789E+02 -.875431873E+02 -.875593118E+02 -.875761386E+02 -.875936435E+02 -.876117906E+02 -.876305318E+02 -.876498062E+02 -.876695398E+02 -.876896445E+02 -.877100173E+02 -.877305408E+02 -.877510827E+02 -.877714970E+02 -.877916254E+02 -.878112984E+02 -.878303380E+02 -.878485598E+02 -.878657763E+02 -.878818004E+02 -.878964490E+02 -.879095475E+02 -.879209339E+02 -.879304624E+02 -.879380080E+02 -.879434695E+02 -.879467722E+02 -.879478706E+02 -.879467494E+02 -.879434241E+02 -.879379404E+02 -.879303731E+02 -.879208234E+02 -.879094169E+02 -.878962992E+02 -.878816328E+02 -.878655923E+02 -.878483610E+02 -.878301263E+02 -.878110758E+02 -.877913942E+02 -.877712599E+02 -.877508427E+02 -.877303010E+02 -.877097810E+02 -.876894152E+02 -.876693216E+02 -.876496036E+02 -.876303500E+02 -.876116353E+02 -.875935205E+02 -.875760536E+02 -.875592707E+02 -.875431968E+02 -.875278472E+02 -.875132279E+02 -.874993374E+02 -.874861671E+02 -.874737023E+02 -.874619236E+02 -.874508070E+02 -.874403250E+02 -.874304472E+02 -.874211409E+02 -.874123715E+02 -.874041029E+02 -.873962982E+02 -.873889197E+02 -.873819299E+02 -.873752928E+02 -.873689766E+02 -.873629610E+02 -.873572520E+02 -.873519098E+02 -.873470969E+02 -.873431508E+02 -.873406803E+02 -.873406803E+02
 -.873427844E+02 -.873427844E+02 -.873457267E+02 -.873504141E+02 -.873561087E+02 -.873623952E+02 -.873690656E+02 -.873760344E+02 -.873832824E+02 -.873908223E+02 -.873986796E+02 -.874068838E+02 -.874154648E+02 -.874244520E+02 -.874338739E+02 -.874437569E+02 -.874541255E+02 -.874650015E+02 -.874764045E+02 -.874883501E+02 -.875008497E+02 -.875139086E+02 -.875275266E+02 -.875416975E+02 -.875564088E+02 -.875716410E+02 -.875873661E+02 -.876035467E+02 -.876201356E+02 -.876370753E+02 -.876542980E+02 -.876717255E+02 -.876892693E+02 -.877068302E+02 -.877242988E+02 -.877415565E+02 -.877584764E+02 -.877749245E+02 -.877907622E+02 -.878058473E+02 -.878200372E+02 -.878331907E+02 -.878451712E+02 -.878558491E+02 -.878651051E+02 -.878728328E+02 -.878789410E+02 -.878833564E+02 -.878860252E+02 -.878869145E+02 -.878860134E+02 -.878833331E+02 -.878789065E+02 -.878727876E+02 -.878650500E+02 -.878557851E+02 -.878450994E+02 -.878331125E+02 -.878199541E+02 -.878057610E+02 -.877906747E+02 -.877748382E+02 -.877583937E+02 -.877414803E+02 -.877242321E+02 -.877067762E+02 -.876892316E+02 -.876717079E+02 -.876543048E+02 -.876371116E+02 -.876202067E+02 -.876036581E+02 -.875875234E+02 -.875718501E+02 -.875566760E+02 -.875420303E+02 -.875279338E+02 -.875143996E+02 -.875014341E+02 -.874890374E+02 -.874772042E+02 -.874659245E+02 -.874551839E+02 -.874449644E+02 -.874352451E+02 -.874260023E+02 -.874172102E+02 -.874088412E+02 -.874008663E+02 -.873932556E+02 -.873859788E+02 -.873790067E+02 -.873723149E+02 -.873658910E+02 -.873597512E+02 -.873539711E+02 -.873487383E+02 -.873444324E+02 -.873417302E+02 -.873417302E+02
 -.873434695E+02 -.873434695E+02 -.873465623E+02 -.873514796E+02 -.873574364E+02 -.873639884E+02 -.873709100E+02 -.873781036E+02 -.873855405E+02 -.873932254E+02 -.874011775E+02 -.874094199E+02 -.874179761E+02 -.874268686E+02 -.874361187E+02 -.874457459E+02 -.874557672E+02 -.874661973E+02 -.874770478E+02 -.874883275E+02 -.875000406E+02 -.875121870E+02 -.875247612E+02 -.875377520E+02 -.875511428E+02 -.875649109E+02 -.875790273E+02 -.875934555E+02 -.876081515E+02 -.876230631E+02 -.876381301E+02 -.876532844E+02 -.876684505E+02 -.876835455E+02 -.876984794E+02 -.877131562E+02 -.877274741E+02 -.877413273E+02 -.877546070E+02 -.877672031E+02 -.877790062E+02 -.877899087E+02 -.877998075E+02 -.878086055E+02 -.878162136E+02 -.878225529E+02 -.878275562E+02 -.878311693E+02 -.878333529E+02 -.878340829E+02 -.878333513E+02 -.878311663E+02 -.878275521E+02 -.878225485E+02 -.878162096E+02 -.878086029E+02 -.877998075E+02 -.877899127E+02 -.877790158E+02 -.877672202E+02 -.877546337E+02 -.877413660E+02 -.877275275E+02 -.877132270E+02 -.876985708E+02 -.876836607E+02 -.876685933E+02 -.876534589E+02 -.876383410E+02 -.876233154E+02 -.876084504E+02 -.875938062E+02 -.875794354E+02 -.875653826E+02 -.875516850E+02 -.875383726E+02 -.875254687E+02 -.875129903E+02 -.875009486E+02 -.874893493E+02 -.874781933E+02 -.874674773E+02 -.874571938E+02 -.874473322E+02 -.874378784E+02 -.874288162E+02 -.874201267E+02 -.874117893E+02 -.874037817E+02 -.873960804E+02 -.873886614E+02 -.873815018E+02 -.873745835E+02 -.873679008E+02 -.873614785E+02 -.873554043E+02 -.873498850E+02 -.873453308E+02 -.873424675E+02 -.873424675E+02
 -.873438768E+02 -.873438768E+02 -.873470565E+02 -.873521042E+02 -.873582055E+02 -.873648970E+02 -.873719407E+02 -.873792306E+02 -.873867305E+02 -.873944386E+02 -.874023678E+02 -.874105360E+02 -.874189615E+02 -.874276612E+02 -.874366506E+02 -.874459433E+02 -.874555509E+02 -.874654825E+02 -.874757443E+02 -.874863397E+02 -.874972684E+02 -.875085261E+02 -.875201043E+02 -.875319894E+02 -.875441631E+02 -.875566019E+02 -.875692770E+02 -.875821545E+02 -.875951941E+02 -.876083497E+02 -.876215688E+02 -.876347931E+02 -.876479588E+02 -.876609968E+02 -.876738332E+02 -.876863902E+02 -.876985863E+02 -.877103374E+02 -.877215581E+02 -.877321624E+02 -.877420657E+02 -.877511853E+02 -.877594426E+02 -.877667638E+02 -.877730820E+02 -.877783377E+02 -.877824806E+02 -.877854703E+02 -.877872776E+02 -.877878846E+02 -.877872853E+02 -.877854859E+02 -.877825044E+02 -.877783705E+02 -.877731245E+02 -.877668171E+02 -.877595079E+02 -.877512640E+02 -.877421595E+02 -.877322734E+02 -.877216883E+02 -.877104893E+02 -.876987625E+02 -.876865936E+02 -.876740669E+02 -.876612641E+02 -.876482638E+02 -.876351400E+02 -.876219621E+02 -.876087943E+02 -.875956951E+02 -.875827170E+02 -.875699068E+02 -.875573052E+02 -.875449472E+02 -.875328619E+02 -.875210733E+02 -.875095998E+02 -.874984553E+02 -.874876488E+02 -.874771853E+02 -.874670660E+02 -.874572885E+02 -.874478472E+02 -.874387337E+02 -.874299371E+02 -.874214442E+02 -.874132399E+02 -.874053075E+02 -.873976288E+02 -.873901854E+02 -.873829595E+02 -.873759385E+02 -.873691225E+02 -.873625432E+02 -.873562974E+02 -.873506055E+02 -.873458987E+02 -.873429352E+02 -.873429352E+02
 -.873440509E+02 -.873440509E+02 -.873472642E+02 -.873523593E+02 -.873585071E+02 -.873652335E+02 -.873722932E+02 -.873795741E+02 -.873870349E+02 -.873946684E+02 -.874024823E+02 -.874104896E+02 -.874187042E+02 -.874271388E+02 -.874358043E+02 -.874447098E+02 -.874538625E+02 -.874632674E+02 -.874729268E+02 -.874828405E+02 -.874930051E+02 -.875034137E+02 -.875140560E+02 -.875249176E+02 -.875359798E+02 -.875472200E+02 -.875586109E+02 -.875701212E+02 -.875817151E+02 -.875933522E+02 -.876049873E+02 -.876165710E+02 -.876280498E+02 -.876393662E+02 -.876504596E+02 -.876612668E+02 -.876717222E+02 -.876817591E+02 -.876913098E+02 -.877003069E+02 -.877086844E+02 -.877163783E+02 -.877233280E+02 -.877294770E+02 -.877347741E+02 -.877391742E+02 -.877426393E+02 -.877451389E+02 -.877466508E+02 -.877471616E+02 -.877466669E+02 -.877451712E+02 -.877426883E+02 -.877392406E+02 -.877348585E+02 -.877295806E+02 -.877234520E+02 -.877165242E+02 -.877088539E+02 -.877005020E+02 -.876915326E+02 -.876820120E+02 -.876720079E+02 -.876615880E+02 -.876508196E+02 -.876397685E+02 -.876284984E+02 -.876170701E+02 -.876055412E+02 -.875939655E+02 -.875823928E+02 -.875708684E+02 -.875594335E+02 -.875481243E+02 -.875369728E+02 -.875260065E+02 -.875152484E+02 -.875047172E+02 -.874944279E+02 -.874843914E+02 -.874746152E+02 -.874651033E+02 -.874558568E+02 -.874468739E+02 -.874381501E+02 -.874296788E+02 -.874214512E+02 -.874134565E+02 -.874056824E+02 -.873981155E+02 -.873907416E+02 -.873835477E+02 -.873765254E+02 -.873696799E+02 -.873630481E+02 -.873567333E+02 -.873509647E+02 -.873461861E+02 -.873431739E+02 -.873431739E+02
 -.873440313E+02 -.873440313E+02 -.873472347E+02 -.873523092E+02 -.873584232E+02 -.873650994E+02 -.873720890E+02 -.873792765E+02 -.873866169E+02 -.873940987E+02 -.874017256E+02 -.874095065E+02 -.874174512E+02 -.874255692E+02 -.874338679E+02 -.874423530E+02 -.874510284E+02 -.874598958E+02 -.874689551E+02 -.874782034E+02 -.874876355E+02 -.874972430E+02 -.875070149E+02 -.875169365E+02 -.875269900E+02 -.875371540E+02 -.875474037E+02 -.875577109E+02 -.875680437E+02 -.875783672E+02 -.875886428E+02 -.875988287E+02 -.876088803E+02 -.876187499E+02 -.876283880E+02 -.876377428E+02 -.876467616E+02 -.876553909E+02 -.876635770E+02 -.876712667E+02 -.876784081E+02 -.876849514E+02 -.876908494E+02 -.876960584E+02 -.877005389E+02 -.877042564E+02 -.877071816E+02 -.877092913E+02 -.877105686E+02 -.877110034E+02 -.877105921E+02 -.877093385E+02 -.877072529E+02 -.877043524E+02 -.877006605E+02 -.876962065E+02 -.876910254E+02 -.876851567E+02 -.876786445E+02 -.876715360E+02 -.876638813E+02 -.876557326E+02 -.876471433E+02 -.876381674E+02 -.876288587E+02 -.876192703E+02 -.876094541E+02 -.875994599E+02 -.875893355E+02 -.875791259E+02 -.875688733E+02 -.875586165E+02 -.875483912E+02 -.875382294E+02 -.875281598E+02 -.875182075E+02 -.875083941E+02 -.874987378E+02 -.874892536E+02 -.874799532E+02 -.874708454E+02 -.874619362E+02 -.874532287E+02 -.874447240E+02 -.874364204E+02 -.874283144E+02 -.874204005E+02 -.874126715E+02 -.874051188E+02 -.873977324E+02 -.873905019E+02 -.873834181E+02 -.873764764E+02 -.873696858E+02 -.873630871E+02 -.873567880E+02 -.873510223E+02 -.873462391E+02 -.873432211E+02 -.873432211E+02
 -.873438533E+02 -.873438533E+02 -.873470116E+02 -.873520106E+02 -.873580264E+02 -.873645844E+02 -.873714357E+02 -.873784633E+02 -.873856196E+02 -.873928906E+02 -.874002762E+02 -.874077821E+02 -.874154151E+02 -.874231814E+02 -.874310860E+02 -.874391321E+02 -.874473212E+02 -.874556528E+02 -.874641248E+02 -.874727328E+02 -.874814703E+02 -.874903286E+02 -.874992961E+02 -.875083588E+02 -.875175000E+02 -.875267001E+02 -.875359369E+02 -.875451851E+02 -.875544170E+02 -.875636024E+02 -.875727083E+02 -.875816997E+02 -.875905392E+02 -.875991875E+02 -.876076038E+02 -.876157461E+02 -.876235715E+02 -.876310370E+02 -.876380997E+02 -.876447174E+02 -.876508491E+02 -.876564556E+02 -.876614998E+02 -.876659478E+02 -.876697688E+02 -.876729359E+02 -.876754267E+02 -.876772231E+02 -.876783121E+02 -.876786860E+02 -.876783421E+02 -.876772832E+02 -.876755174E+02 -.876730579E+02 -.876699228E+02 -.876661348E+02 -.876617211E+02 -.876567126E+02 -.876511435E+02 -.876450511E+02 -.876384747E+02 -.876314556E+02 -.876240363E+02 -.876162600E+02 -.876081699E+02 -.875998091E+02 -.875912199E+02 -.875824433E+02 -.875735188E+02 -.875644841E+02 -.875553747E+02 -.875462239E+02 -.875370622E+02 -.875279178E+02 -.875188160E+02 -.875097794E+02 -.875008278E+02 -.874919784E+02 -.874832456E+02 -.874746413E+02 -.874661749E+02 -.874578532E+02 -.874496810E+02 -.874416610E+02 -.874337937E+02 -.874260778E+02 -.874185104E+02 -.874110871E+02 -.874038019E+02 -.873966479E+02 -.873896178E+02 -.873827053E+02 -.873759090E+02 -.873692409E+02 -.873627446E+02 -.873565299E+02 -.873508319E+02 -.873460992E+02 -.873431106E+02 -.873431106E+02
 -.873435483E+02 -.873435483E+02 -.873466334E+02 -.873515136E+02 -.873573803E+02 -.873637665E+02 -.873704263E+02 -.873772425E+02 -.873841666E+02 -.873911821E+02 -.873982866E+02 -.874054830E+02 -.874127755E+02 -.874201680E+02 -.874276634E+02 -.874352630E+02 -.874429666E+02 -.874507723E+02 -.874586766E+02 -.874666743E+02 -.874747582E+02 -.874829194E+02 -.874911467E+02 -.874994268E+02 -.875077444E+02 -.875160818E+02 -.875244190E+02 -.875327342E+02 -.875410032E+02 -.875491998E+02 -.875572963E+02 -.875652629E+02 -.875730686E+02 -.875806807E+02 -.875880658E+02 -.875951895E+02 -.876020170E+02 -.876085135E+02 -.876146445E+02 -.876203763E+02 -.876256763E+02 -.876305134E+02 -.876348584E+02 -.876386846E+02 -.876419678E+02 -.876446870E+02 -.876468247E+02 -.876483667E+02 -.876493031E+02 -.876496278E+02 -.876493387E+02 -.876484381E+02 -.876469321E+02 -.876448313E+02 -.876421496E+02 -.876389049E+02 -.876351185E+02 -.876308146E+02 -.876260202E+02 -.876207647E+02 -.876150795E+02 -.876089972E+02 -.876025521E+02 -.875957786E+02 -.875887120E+02 -.875813871E+02 -.875738385E+02 -.875661000E+02 -.875582044E+02 -.875501832E+02 -.875420663E+02 -.875338819E+02 -.875256565E+02 -.875174142E+02 -.875091775E+02 -.875009664E+02 -.874927988E+02 -.874846906E+02 -.874766553E+02 -.874687045E+02 -.874608475E+02 -.874530919E+02 -.874454432E+02 -.874379051E+02 -.874304796E+02 -.874231672E+02 -.874159669E+02 -.874088761E+02 -.874018913E+02 -.873950079E+02 -.873882210E+02 -.873815267E+02 -.873749262E+02 -.873684338E+02 -.873620947E+02 -.873560194E+02 -.873504412E+02 -.873458032E+02 -.873428725E+02 -.873428725E+02
 -.873431439E+02 -.873431439E+02 -.873461339E+02 -.873508613E+02 -.873565394E+02 -.873627128E+02 -.873691404E+02 -.873757068E+02 -.873823627E+02 -.873890904E+02 -.873958856E+02 -.874027490E+02 -.874096830E+02 -.874166893E+02 -.874237693E+02 -.874309230E+02 -.874381489E+02 -.874454442E+02 -.874528046E+02 -.874602244E+02 -.874676962E+02 -.874752111E+02 -.874827586E+02 -.874903265E+02 -.874979007E+02 -.875054653E+02 -.875130029E+02 -.875204943E+02 -.875279186E+02 -.875352535E+02 -.875424753E+02 -.875495589E+02 -.875564784E+02 -.875632068E+02 -.875697164E+02 -.875759791E+02 -.875819665E+02 -.875876504E+02 -.875930030E+02 -.875979971E+02 -.876026065E+02 -.876068064E+02 -.876105738E+02 -.876138874E+02 -.876167281E+02 -.876190793E+02 -.876209273E+02 -.876222609E+02 -.876230723E+02 -.876233567E+02 -.876231125E+02 -.876223416E+02 -.876210488E+02 -.876192423E+02 -.876169332E+02 -.876141356E+02 -.876108663E+02 -.876071445E+02 -.876029916E+02 -.875984310E+02 -.875934878E+02 -.875881882E+02 -.875825597E+02 -.875766302E+02 -.875704282E+02 -.875639823E+02 -.875573208E+02 -.875504717E+02 -.875434621E+02 -.875363183E+02 -.875290657E+02 -.875217282E+02 -.875143283E+02 -.875068871E+02 -.874994240E+02 -.874919568E+02 -.874845015E+02 -.874770725E+02 -.874696825E+02 -.874623421E+02 -.874550608E+02 -.874478459E+02 -.874407036E+02 -.874336381E+02 -.874266525E+02 -.874197484E+02 -.874129261E+02 -.874061849E+02 -.873995226E+02 -.873929367E+02 -.873864242E+02 -.873799832E+02 -.873736168E+02 -.873673409E+02 -.873612017E+02 -.873553088E+02 -.873498915E+02 -.873453832E+02 -.873425327E+02 -.873425327E+02
 -.873426640E+02 -.873426640E+02 -.873455420E+02 -.873500907E+02 -.873555504E+02 -.873614800E+02 -.873676455E+02 -.873739338E+02 -.873802959E+02 -.873867134E+02 -.873931805E+02 -.873996965E+02 -.874062619E+02 -.874128772E+02 -.874195424E+02 -.874262565E+02 -.874330172E+02 -.874398210E+02 -.874466634E+02 -.874535383E+02 -.874604386E+02 -.874673556E+02 -.874742795E+02 -.874811990E+02 -.874881016E+02 -.874949731E+02 -.875017982E+02 -.875085602E+02 -.875152412E+02 -.875218219E+02 -.875282824E+02 -.875346015E+02 -.875407575E+02 -.875467278E+02 -.875524897E+02 -.875580200E+02 -.875632954E+02 -.875682931E+02 -.875729903E+02 -.875773652E+02 -.875813966E+02 -.875850646E+02 -.875883508E+02 -.875912381E+02 -.875937114E+02 -.875957576E+02 -.875973656E+02 -.875985268E+02 -.875992348E+02 -.875994859E+02 -.875992788E+02 -.875986151E+02 -.875974986E+02 -.875959358E+02 -.875939355E+02 -.875915090E+02 -.875886695E+02 -.875854325E+02 -.875818150E+02 -.875778359E+02 -.875735152E+02 -.875688741E+02 -.875639349E+02 -.875587202E+02 -.875532534E+02 -.875475577E+02 -.875416566E+02 -.875355731E+02 -.875293300E+02 -.875229492E+02 -.875164521E+02 -.875098589E+02 -.875031889E+02 -.874964604E+02 -.874896902E+02 -.874828939E+02 -.874760858E+02 -.874692788E+02 -.874624845E+02 -.874557129E+02 -.874489728E+02 -.874422715E+02 -.874356153E+02 -.874290088E+02 -.874224557E+02 -.874159584E+02 -.874095182E+02 -.874031355E+02 -.873968095E+02 -.873905391E+02 -.873843228E+02 -.873781604E+02 -.873720564E+02 -.873660276E+02 -.873601206E+02 -.873544429E+02 -.873492181E+02 -.873448666E+02 -.873421138E+02 -.873421138E+02
 -.873421284E+02 -.873421284E+02 -.873448821E+02 -.873492329E+02 -.873544520E+02 -.873601156E+02 -.873659976E+02 -.873719884E+02 -.873780395E+02 -.873841322E+02 -.873902600E+02 -.873964207E+02 -.874026139E+02 -.874088390E+02 -.874150948E+02 -.874213796E+02 -.874276906E+02 -.874340240E+02 -.874403751E+02 -.874467378E+02 -.874531052E+02 -.874594693E+02 -.874658209E+02 -.874721497E+02 -.874784445E+02 -.874846929E+02 -.874908814E+02 -.874969954E+02 -.875030196E+02 -.875089376E+02 -.875147323E+02 -.875203860E+02 -.875258804E+02 -.875311967E+02 -.875363160E+02 -.875412191E+02 -.875458870E+02 -.875503009E+02 -.875544424E+02 -.875582935E+02 -.875618373E+02 -.875650576E+02 -.875679395E+02 -.875704694E+02 -.875726351E+02 -.875744262E+02 -.875758337E+02 -.875768507E+02 -.875774724E+02 -.875776956E+02 -.875775195E+02 -.875769451E+02 -.875759757E+02 -.875746163E+02 -.875728740E+02 -.875707579E+02 -.875682787E+02 -.875654487E+02 -.875622816E+02 -.875587926E+02 -.875549980E+02 -.875509150E+02 -.875465617E+02 -.875419565E+02 -.875371186E+02 -.875320671E+02 -.875268215E+02 -.875214008E+02 -.875158241E+02 -.875101097E+02 -.875042756E+02 -.874983391E+02 -.874923167E+02 -.874862240E+02 -.874800757E+02 -.874738855E+02 -.874676660E+02 -.874614287E+02 -.874551840E+02 -.874489413E+02 -.874427088E+02 -.874364935E+02 -.874303015E+02 -.874241378E+02 -.874180061E+02 -.874119096E+02 -.874058501E+02 -.873998289E+02 -.873938464E+02 -.873879024E+02 -.873819966E+02 -.873761300E+02 -.873703083E+02 -.873645489E+02 -.873588978E+02 -.873534598E+02 -.873484510E+02 -.873442767E+02 -.873416349E+02 -.873416349E+02
 -.873415532E+02 -.873415532E+02 -.873441740E+02 -.873483134E+02 -.873532766E+02 -.873586587E+02 -.873642431E+02 -.873699237E+02 -.873756534E+02 -.873814132E+02 -.873871960E+02 -.873929992E+02 -.873988213E+02 -.874046609E+02 -.874105161E+02 -.874163846E+02 -.874222633E+02 -.874281482E+02 -.874340345E+02 -.874399165E+02 -.874457876E+02 -.874516402E+02 -.874574660E+02 -.874632558E+02 -.874689994E+02 -.874746859E+02 -.874803035E+02 -.874858397E+02 -.874912812E+02 -.874966140E+02 -.875018235E+02 -.875068949E+02 -.875118127E+02 -.875165612E+02 -.875211246E+02 -.875254872E+02 -.875296331E+02 -.875335469E+02 -.875372135E+02 -.875406183E+02 -.875437475E+02 -.875465879E+02 -.875491274E+02 -.875513550E+02 -.875532610E+02 -.875548367E+02 -.875560752E+02 -.875569709E+02 -.875575197E+02 -.875577194E+02 -.875575691E+02 -.875570697E+02 -.875562238E+02 -.875550356E+02 -.875535108E+02 -.875516566E+02 -.875494816E+02 -.875469959E+02 -.875442106E+02 -.875411380E+02 -.875377913E+02 -.875341846E+02 -.875303326E+02 -.875262506E+02 -.875219543E+02 -.875174594E+02 -.875127822E+02 -.875079384E+02 -.875029440E+02 -.874978145E+02 -.874925651E+02 -.874872104E+02 -.874817646E+02 -.874762410E+02 -.874706525E+02 -.874650110E+02 -.874593276E+02 -.874536126E+02 -.874478753E+02 -.874421243E+02 -.874363671E+02 -.874306105E+02 -.874248602E+02 -.874191212E+02 -.874133976E+02 -.874076926E+02 -.874020087E+02 -.873963477E+02 -.873907107E+02 -.873850983E+02 -.873795113E+02 -.873739515E+02 -.873684253E+02 -.873629504E+02 -.873575720E+02 -.873523911E+02 -.873476154E+02 -.873436331E+02 -.873411118E+02 -.873411118E+02
 -.873409513E+02 -.873409513E+02 -.873434338E+02 -.873473534E+02 -.873520508E+02 -.873571416E+02 -.873624194E+02 -.873677827E+02 -.873731858E+02 -.873786095E+02 -.873840467E+02 -.873894941E+02 -.873949496E+02 -.874004114E+02 -.874058771E+02 -.874113440E+02 -.874168086E+02 -.874222670E+02 -.874277145E+02 -.874331456E+02 -.874385542E+02 -.874439334E+02 -.874492754E+02 -.874545721E+02 -.874598144E+02 -.874649926E+02 -.874700965E+02 -.874751152E+02 -.874800372E+02 -.874848507E+02 -.874895432E+02 -.874941021E+02 -.874985143E+02 -.875027668E+02 -.875068464E+02 -.875107398E+02 -.875144340E+02 -.875179163E+02 -.875211742E+02 -.875241957E+02 -.875269696E+02 -.875294850E+02 -.875317321E+02 -.875337020E+02 -.875353867E+02 -.875367793E+02 -.875378740E+02 -.875386665E+02 -.875391534E+02 -.875393328E+02 -.875392042E+02 -.875387683E+02 -.875380271E+02 -.875369841E+02 -.875356438E+02 -.875340122E+02 -.875320963E+02 -.875299041E+02 -.875274449E+02 -.875247286E+02 -.875217661E+02 -.875185688E+02 -.875151489E+02 -.875115190E+02 -.875076920E+02 -.875036811E+02 -.874994996E+02 -.874951609E+02 -.874906783E+02 -.874860648E+02 -.874813334E+02 -.874764964E+02 -.874715661E+02 -.874665539E+02 -.874614709E+02 -.874563275E+02 -.874511335E+02 -.874458981E+02 -.874406296E+02 -.874353357E+02 -.874300235E+02 -.874246991E+02 -.874193681E+02 -.874140353E+02 -.874087048E+02 -.874033801E+02 -.873980638E+02 -.873927583E+02 -.873874650E+02 -.873821854E+02 -.873769207E+02 -.873716735E+02 -.873664506E+02 -.873612699E+02 -.873561749E+02 -.873512629E+02 -.873467319E+02 -.873429518E+02 -.873405578E+02 -.873405578E+02
 -.873403333E+02 -.873403333E+02 -.873426744E+02 -.873463694E+02 -.873507957E+02 -.873555900E+02 -.873605571E+02 -.873656001E+02 -.873706753E+02 -.873757637E+02 -.873808579E+02 -.873859542E+02 -.873910504E+02 -.873961442E+02 -.874012329E+02 -.874063135E+02 -.874113826E+02 -.874164361E+02 -.874214696E+02 -.874264779E+02 -.874314553E+02 -.874363954E+02 -.874412914E+02 -.874461359E+02 -.874509207E+02 -.874556375E+02 -.874602772E+02 -.874648304E+02 -.874692872E+02 -.874736374E+02 -.874778706E+02 -.874819758E+02 -.874859421E+02 -.874897586E+02 -.874934141E+02 -.874968975E+02 -.875001982E+02 -.875033054E+02 -.875062089E+02 -.875088988E+02 -.875113657E+02 -.875136009E+02 -.875155964E+02 -.875173447E+02 -.875188393E+02 -.875200747E+02 -.875210462E+02 -.875217501E+02 -.875221838E+02 -.875223457E+02 -.875222355E+02 -.875218536E+02 -.875212018E+02 -.875202828E+02 -.875191005E+02 -.875176595E+02 -.875159658E+02 -.875140259E+02 -.875118472E+02 -.875094381E+02 -.875068074E+02 -.875039645E+02 -.875009196E+02 -.874976830E+02 -.874942654E+02 -.874906780E+02 -.874869317E+02 -.874830377E+02 -.874790074E+02 -.874748516E+02 -.874705814E+02 -.874662074E+02 -.874617400E+02 -.874571890E+02 -.874525641E+02 -.874478744E+02 -.874431284E+02 -.874383343E+02 -.874334996E+02 -.874286312E+02 -.874237355E+02 -.874188183E+02 -.874138847E+02 -.874089395E+02 -.874039865E+02 -.873990293E+02 -.873940709E+02 -.873891137E+02 -.873841596E+02 -.873792104E+02 -.873742679E+02 -.873693351E+02 -.873644192E+02 -.873595377E+02 -.873547326E+02 -.873500965E+02 -.873458175E+02 -.873422460E+02 -.873399835E+02 -.873399835E+02
 -.873397075E+02 -.873397075E+02 -.873419058E+02 -.873453744E+02 -.873495279E+02 -.873540244E+02 -.873586799E+02 -.873634032E+02 -.873681522E+02 -.873729089E+02 -.873776653E+02 -.873824177E+02 -.873871635E+02 -.873919003E+02 -.873966254E+02 -.874013356E+02 -.874060274E+02 -.874106969E+02 -.874153398E+02 -.874199512E+02 -.874245260E+02 -.874290584E+02 -.874335422E+02 -.874379706E+02 -.874423367E+02 -.874466329E+02 -.874508513E+02 -.874549839E+02 -.874590219E+02 -.874629568E+02 -.874667794E+02 -.874704807E+02 -.874740513E+02 -.874774820E+02 -.874807633E+02 -.874838862E+02 -.874868414E+02 -.874896202E+02 -.874922141E+02 -.874946149E+02 -.874968147E+02 -.874988065E+02 -.875005835E+02 -.875021397E+02 -.875034698E+02 -.875045691E+02 -.875054339E+02 -.875060611E+02 -.875064487E+02 -.875065953E+02 -.875065006E+02 -.875061651E+02 -.875055901E+02 -.875047780E+02 -.875037318E+02 -.875024555E+02 -.875009538E+02 -.874992322E+02 -.874972968E+02 -.874951544E+02 -.874928124E+02 -.874902786E+02 -.874875614E+02 -.874846693E+02 -.874816113E+02 -.874783967E+02 -.874750347E+02 -.874715348E+02 -.874679064E+02 -.874641589E+02 -.874603016E+02 -.874563435E+02 -.874522936E+02 -.874481604E+02 -.874439523E+02 -.874396771E+02 -.874353425E+02 -.874309556E+02 -.874265230E+02 -.874220512E+02 -.874175457E+02 -.874130120E+02 -.874084550E+02 -.874038789E+02 -.873992876E+02 -.873946847E+02 -.873900731E+02 -.873854554E+02 -.873808338E+02 -.873762103E+02 -.873715872E+02 -.873669677E+02 -.873623591E+02 -.873577784E+02 -.873532657E+02 -.873489089E+02 -.873448856E+02 -.873415263E+02 -.873393976E+02 -.873393976E+02
 -.873390807E+02 -.873390807E+02 -.873411363E+02 -.873443789E+02 -.873482603E+02 -.873524603E+02 -.873568065E+02 -.873612130E+02 -.873656401E+02 -.873700704E+02 -.873744961E+02 -.873789131E+02 -.873833188E+02 -.873877106E+02 -.873920858E+02 -.873964412E+02 -.874007735E+02 -.874050788E+02 -.874093530E+02 -.874135917E+02 -.874177901E+02 -.874219429E+02 -.874260446E+02 -.874300892E+02 -.874340705E+02 -.874379818E+02 -.874418162E+02 -.874455668E+02 -.874492260E+02 -.874527864E+02 -.874562402E+02 -.874595796E+02 -.874627968E+02 -.874658839E+02 -.874688330E+02 -.874716363E+02 -.874742863E+02 -.874767756E+02 -.874790970E+02 -.874812437E+02 -.874832093E+02 -.874849878E+02 -.874865738E+02 -.874879621E+02 -.874891485E+02 -.874901291E+02 -.874909008E+02 -.874914611E+02 -.874918083E+02 -.874919413E+02 -.874918599E+02 -.874915643E+02 -.874910559E+02 -.874903365E+02 -.874894086E+02 -.874882755E+02 -.874869410E+02 -.874854098E+02 -.874836869E+02 -.874817779E+02 -.874796889E+02 -.874774265E+02 -.874749976E+02 -.874724093E+02 -.874696693E+02 -.874667851E+02 -.874637647E+02 -.874606160E+02 -.874573470E+02 -.874539656E+02 -.874504798E+02 -.874468973E+02 -.874432258E+02 -.874394728E+02 -.874356453E+02 -.874317504E+02 -.874277946E+02 -.874237844E+02 -.874197256E+02 -.874156240E+02 -.874114846E+02 -.874073125E+02 -.874031120E+02 -.873988873E+02 -.873946421E+02 -.873903798E+02 -.873861033E+02 -.873818154E+02 -.873775182E+02 -.873732141E+02 -.873689054E+02 -.873645957E+02 -.873602921E+02 -.873560110E+02 -.873517906E+02 -.873477136E+02 -.873439469E+02 -.873408010E+02 -.873388070E+02 -.873388070E+02
 -.873384580E+02 -.873384580E+02 -.873403719E+02 -.873433905E+02 -.873470027E+02 -.873509098E+02 -.873549508E+02 -.873590455E+02 -.873631566E+02 -.873672675E+02 -.873713705E+02 -.873754617E+02 -.873795382E+02 -.873835973E+02 -.873876364E+02 -.873916524E+02 -.873956421E+02 -.873996019E+02 -.874035279E+02 -.874074159E+02 -.874112616E+02 -.874150602E+02 -.874188068E+02 -.874224960E+02 -.874261223E+02 -.874296799E+02 -.874331628E+02 -.874365648E+02 -.874398795E+02 -.874431004E+02 -.874462208E+02 -.874492342E+02 -.874521339E+02 -.874549130E+02 -.874575650E+02 -.874600834E+02 -.874624617E+02 -.874646937E+02 -.874667735E+02 -.874686954E+02 -.874704540E+02 -.874720443E+02 -.874734618E+02 -.874747023E+02 -.874757621E+02 -.874766382E+02 -.874773280E+02 -.874778294E+02 -.874781409E+02 -.874782617E+02 -.874781916E+02 -.874779309E+02 -.874774805E+02 -.874768421E+02 -.874760177E+02 -.874750101E+02 -.874738224E+02 -.874724585E+02 -.874709225E+02 -.874692192E+02 -.874673536E+02 -.874653312E+02 -.874631577E+02 -.874608392E+02 -.874583821E+02 -.874557928E+02 -.874530778E+02 -.874502441E+02 -.874472982E+02 -.874442471E+02 -.874410974E+02 -.874378559E+02 -.874345291E+02 -.874311234E+02 -.874276451E+02 -.874241003E+02 -.874204947E+02 -.874168340E+02 -.874131235E+02 -.874093682E+02 -.874055728E+02 -.874017418E+02 -.873978793E+02 -.873939892E+02 -.873900748E+02 -.873861396E+02 -.873821862E+02 -.873782175E+02 -.873742359E+02 -.873702435E+02 -.873662429E+02 -.873622378E+02 -.873582350E+02 -.873542505E+02 -.873503199E+02 -.873465210E+02 -.873430099E+02 -.873400766E+02 -.873382170E+02 -.873382170E+02
 -.873378433E+02 -.873378433E+02 -.873396175E+02 -.873424152E+02 -.873457623E+02 -.873493814E+02 -.873531229E+02 -.873569122E+02 -.873607143E+02 -.873645137E+02 -.873683031E+02 -.873720784E+02 -.873758368E+02 -.873795756E+02 -.873832922E+02 -.873869836E+02 -.873906469E+02 -.873942786E+02 -.873978751E+02 -.874014327E+02 -.874049472E+02 -.874084144E+02 -.874118299E+02 -.874151889E+02 -.874184866E+02 -.874217178E+02 -.874248773E+02 -.874279596E+02 -.874309593E+02 -.874338708E+02 -.874366883E+02 -.874394061E+02 -.874420185E+02 -.874445199E+02 -.874469046E+02 -.874491670E+02 -.874513017E+02 -.874533036E+02 -.874551676E+02 -.874568890E+02 -.874584632E+02 -.874598861E+02 -.874611539E+02 -.874622631E+02 -.874632107E+02 -.874639941E+02 -.874646112E+02 -.874650602E+02 -.874653399E+02 -.874654497E+02 -.874653893E+02 -.874651590E+02 -.874647597E+02 -.874641926E+02 -.874634595E+02 -.874625626E+02 -.874615047E+02 -.874602889E+02 -.874589186E+02 -.874573978E+02 -.874557308E+02 -.874539222E+02 -.874519767E+02 -.874498994E+02 -.874476958E+02 -.874453712E+02 -.874429312E+02 -.874403816E+02 -.874377281E+02 -.874349765E+02 -.874321327E+02 -.874292022E+02 -.874261908E+02 -.874231041E+02 -.874199475E+02 -.874167263E+02 -.874134456E+02 -.874101104E+02 -.874067252E+02 -.874032948E+02 -.873998232E+02 -.873963146E+02 -.873927727E+02 -.873892010E+02 -.873856029E+02 -.873819815E+02 -.873783394E+02 -.873746793E+02 -.873710036E+02 -.873673146E+02 -.873636148E+02 -.873599079E+02 -.873562006E+02 -.873525078E+02 -.873488632E+02 -.873453390E+02 -.873420808E+02 -.873393580E+02 -.873376317E+02 -.873376317E+02
 -.873372393E+02 -.873372393E+02 -.873388762E+02 -.873414572E+02 -.873445443E+02 -.873478814E+02 -.873513300E+02 -.873548210E+02 -.873583221E+02 -.873618186E+02 -.873653036E+02 -.873687732E+02 -.873722246E+02 -.873756552E+02 -.873790624E+02 -.873824434E+02 -.873857954E+02 -.873891152E+02 -.873923996E+02 -.873956450E+02 -.873988478E+02 -.874020041E+02 -.874051099E+02 -.874081610E+02 -.874111531E+02 -.874140818E+02 -.874169423E+02 -.874197302E+02 -.874224404E+02 -.874250682E+02 -.874276087E+02 -.874300569E+02 -.874324081E+02 -.874346573E+02 -.874367997E+02 -.874388307E+02 -.874407456E+02 -.874425401E+02 -.874442100E+02 -.874457512E+02 -.874471600E+02 -.874484328E+02 -.874495666E+02 -.874505583E+02 -.874514055E+02 -.874521059E+02 -.874526579E+02 -.874530600E+02 -.874533111E+02 -.874534108E+02 -.874533588E+02 -.874531553E+02 -.874528012E+02 -.874522973E+02 -.874516453E+02 -.874508470E+02 -.874499046E+02 -.874488208E+02 -.874475985E+02 -.874462410E+02 -.874447519E+02 -.874431349E+02 -.874413943E+02 -.874395342E+02 -.874375591E+02 -.874354738E+02 -.874332829E+02 -.874309913E+02 -.874286039E+02 -.874261256E+02 -.874235614E+02 -.874209163E+02 -.874181951E+02 -.874154027E+02 -.874125438E+02 -.874096229E+02 -.874066447E+02 -.874036134E+02 -.874005332E+02 -.873974082E+02 -.873942421E+02 -.873910387E+02 -.873878013E+02 -.873845333E+02 -.873812376E+02 -.873779171E+02 -.873745746E+02 -.873712124E+02 -.873678330E+02 -.873644387E+02 -.873610318E+02 -.873576161E+02 -.873541978E+02 -.873507911E+02 -.873474272E+02 -.873441734E+02 -.873411641E+02 -.873386489E+02 -.873370539E+02 -.873370539E+02
 -.873366478E+02 -.873366478E+02 -.873381503E+02 -.873405192E+02 -.873433521E+02 -.873464137E+02 -.873495766E+02 -.873527771E+02 -.873559854E+02 -.873591878E+02 -.873623779E+02 -.873655519E+02 -.873687072E+02 -.873718413E+02 -.873749515E+02 -.873780355E+02 -.873810903E+02 -.873841133E+02 -.873871013E+02 -.873900513E+02 -.873929598E+02 -.873958234E+02 -.873986385E+02 -.874014014E+02 -.874041083E+02 -.874067553E+02 -.874093383E+02 -.874118533E+02 -.874142961E+02 -.874166625E+02 -.874189482E+02 -.874211492E+02 -.874232611E+02 -.874252798E+02 -.874272013E+02 -.874290216E+02 -.874307368E+02 -.874323431E+02 -.874338371E+02 -.874352152E+02 -.874364744E+02 -.874376117E+02 -.874386245E+02 -.874395102E+02 -.874402668E+02 -.874408925E+02 -.874413858E+02 -.874417455E+02 -.874419707E+02 -.874420610E+02 -.874420162E+02 -.874418366E+02 -.874415227E+02 -.874410754E+02 -.874404960E+02 -.874397860E+02 -.874389472E+02 -.874379821E+02 -.874368929E+02 -.874356824E+02 -.874343537E+02 -.874329099E+02 -.874313546E+02 -.874296913E+02 -.874279239E+02 -.874260562E+02 -.874240923E+02 -.874220364E+02 -.874198926E+02 -.874176651E+02 -.874153582E+02 -.874129763E+02 -.874105233E+02 -.874080037E+02 -.874054214E+02 -.874027806E+02 -.874000851E+02 -.873973387E+02 -.873945453E+02 -.873917083E+02 -.873888311E+02 -.873859172E+02 -.873829696E+02 -.873799912E+02 -.873769849E+02 -.873739534E+02 -.873708991E+02 -.873678245E+02 -.873647318E+02 -.873616231E+02 -.873585011E+02 -.873553689E+02 -.873522328E+02 -.873491059E+02 -.873460169E+02 -.873430281E+02 -.873402632E+02 -.873379518E+02 -.873364858E+02 -.873364858E+02
 -.873360698E+02 -.873360698E+02 -.873374410E+02 -.873396028E+02 -.873421877E+02 -.873449807E+02 -.873478653E+02 -.873507833E+02 -.873537071E+02 -.873566242E+02 -.873595287E+02 -.873624171E+02 -.873652868E+02 -.873681353E+02 -.873709604E+02 -.873737597E+02 -.873765305E+02 -.873792704E+02 -.873819765E+02 -.873846460E+02 -.873872758E+02 -.873898630E+02 -.873924043E+02 -.873948964E+02 -.873973360E+02 -.873997196E+02 -.874020437E+02 -.874043047E+02 -.874064991E+02 -.874086232E+02 -.874106734E+02 -.874126460E+02 -.874145375E+02 -.874163444E+02 -.874180631E+02 -.874196902E+02 -.874212226E+02 -.874226569E+02 -.874239903E+02 -.874252198E+02 -.874263427E+02 -.874273567E+02 -.874282594E+02 -.874290488E+02 -.874297231E+02 -.874302809E+02 -.874307208E+02 -.874310418E+02 -.874312433E+02 -.874313249E+02 -.874312864E+02 -.874311281E+02 -.874308503E+02 -.874304539E+02 -.874299399E+02 -.874293096E+02 -.874285646E+02 -.874277068E+02 -.874267382E+02 -.874256611E+02 -.874244782E+02 -.874231920E+02 -.874218055E+02 -.874203218E+02 -.874187441E+02 -.874170758E+02 -.874153202E+02 -.874134809E+02 -.874115614E+02 -.874095654E+02 -.874074966E+02 -.874053586E+02 -.874031549E+02 -.874008894E+02 -.873985655E+02 -.873961867E+02 -.873937565E+02 -.873912783E+02 -.873887553E+02 -.873861908E+02 -.873835877E+02 -.873809490E+02 -.873782775E+02 -.873755760E+02 -.873728471E+02 -.873700931E+02 -.873673164E+02 -.873645193E+02 -.873617039E+02 -.873588722E+02 -.873560267E+02 -.873531705E+02 -.873503094E+02 -.873474554E+02 -.873446352E+02 -.873419056E+02 -.873393799E+02 -.873372682E+02 -.873359287E+02 -.873359287E+02
 -.873355057E+02 -.873355057E+02 -.873367490E+02 -.873387087E+02 -.873410519E+02 -.873435832E+02 -.873461970E+02 -.873488402E+02 -.873514879E+02 -.873541284E+02 -.873567564E+02 -.873593686E+02 -.873619625E+02 -.873645360E+02 -.873670868E+02 -.873696128E+02 -.873721117E+02 -.873745810E+02 -.873770182E+02 -.873794208E+02 -.873817861E+02 -.873841113E+02 -.873863937E+02 -.873886303E+02 -.873908182E+02 -.873929544E+02 -.873950357E+02 -.873970591E+02 -.873990215E+02 -.874009198E+02 -.874027509E+02 -.874045115E+02 -.874061988E+02 -.874078095E+02 -.874093408E+02 -.874107898E+02 -.874121536E+02 -.874134297E+02 -.874146154E+02 -.874157084E+02 -.874167064E+02 -.874176072E+02 -.874184091E+02 -.874191103E+02 -.874197092E+02 -.874202047E+02 -.874205957E+02 -.874208813E+02 -.874210609E+02 -.874211343E+02 -.874211013E+02 -.874209621E+02 -.874207170E+02 -.874203668E+02 -.874199122E+02 -.874193545E+02 -.874186948E+02 -.874179349E+02 -.874170764E+02 -.874161212E+02 -.874150716E+02 -.874139298E+02 -.874126982E+02 -.874113796E+02 -.874099765E+02 -.874084919E+02 -.874069286E+02 -.874052896E+02 -.874035780E+02 -.874017970E+02 -.873999495E+02 -.873980389E+02 -.873960681E+02 -.873940404E+02 -.873919589E+02 -.873898265E+02 -.873876464E+02 -.873854214E+02 -.873831545E+02 -.873808485E+02 -.873785060E+02 -.873761297E+02 -.873737222E+02 -.873712858E+02 -.873688230E+02 -.873663360E+02 -.873638269E+02 -.873612977E+02 -.873587506E+02 -.873561874E+02 -.873536104E+02 -.873510227E+02 -.873484293E+02 -.873458416E+02 -.873432837E+02 -.873408073E+02 -.873385155E+02 -.873365990E+02 -.873353834E+02 -.873353834E+02
 -.873349556E+02 -.873349556E+02 -.873360740E+02 -.873378370E+02 -.873399445E+02 -.873422210E+02 -.873445713E+02 -.873469474E+02 -.873493268E+02 -.873516990E+02 -.873540590E+02 -.873564039E+02 -.873587314E+02 -.873610395E+02 -.873633263E+02 -.873655895E+02 -.873678273E+02 -.873700373E+02 -.873722173E+02 -.873743652E+02 -.873764784E+02 -.873785545E+02 -.873805912E+02 -.873825858E+02 -.873845356E+02 -.873864382E+02 -.873882909E+02 -.873900909E+02 -.873918356E+02 -.873935223E+02 -.873951483E+02 -.873967109E+02 -.873982076E+02 -.873996356E+02 -.874009927E+02 -.874022761E+02 -.874034837E+02 -.874046131E+02 -.874056621E+02 -.874066288E+02 -.874075112E+02 -.874083077E+02 -.874090164E+02 -.874096362E+02 -.874101656E+02 -.874106036E+02 -.874109494E+02 -.874112022E+02 -.874113615E+02 -.874114271E+02 -.874113989E+02 -.874112770E+02 -.874110618E+02 -.874107537E+02 -.874103536E+02 -.874098623E+02 -.874092809E+02 -.874086109E+02 -.874078536E+02 -.874070107E+02 -.874060839E+02 -.874050753E+02 -.874039869E+02 -.874028209E+02 -.874015796E+02 -.874002654E+02 -.873988808E+02 -.873974283E+02 -.873959106E+02 -.873943302E+02 -.873926899E+02 -.873909923E+02 -.873892402E+02 -.873874363E+02 -.873855832E+02 -.873836836E+02 -.873817401E+02 -.873797553E+02 -.873777317E+02 -.873756718E+02 -.873735780E+02 -.873714526E+02 -.873692979E+02 -.873671160E+02 -.873649091E+02 -.873626793E+02 -.873604284E+02 -.873581584E+02 -.873558711E+02 -.873535683E+02 -.873512522E+02 -.873489254E+02 -.873465929E+02 -.873442646E+02 -.873419626E+02 -.873397335E+02 -.873376702E+02 -.873359446E+02 -.873348499E+02 -.873348499E+02
 -.873344189E+02 -.873344189E+02 -.873354157E+02 -.873369868E+02 -.873388648E+02 -.873408930E+02 -.873429866E+02 -.873451028E+02 -.873472215E+02 -.873493331E+02 -.873514333E+02 -.873535192E+02 -.873555889E+02 -.873576405E+02 -.873596723E+02 -.873616823E+02 -.873636688E+02 -.873656297E+02 -.873675631E+02 -.873694669E+02 -.873713391E+02 -.873731775E+02 -.873749800E+02 -.873767442E+02 -.873784681E+02 -.873801492E+02 -.873817853E+02 -.873833741E+02 -.873849133E+02 -.873864006E+02 -.873878336E+02 -.873892101E+02 -.873905280E+02 -.873917849E+02 -.873929787E+02 -.873941074E+02 -.873951690E+02 -.873961615E+02 -.873970831E+02 -.873979322E+02 -.873987070E+02 -.873994063E+02 -.874000285E+02 -.874005725E+02 -.874010372E+02 -.874014218E+02 -.874017255E+02 -.874019477E+02 -.874020880E+02 -.874021462E+02 -.874021222E+02 -.874020161E+02 -.874018283E+02 -.874015590E+02 -.874012091E+02 -.874007792E+02 -.874002702E+02 -.873996834E+02 -.873990198E+02 -.873982810E+02 -.873974683E+02 -.873965835E+02 -.873956283E+02 -.873946045E+02 -.873935141E+02 -.873923590E+02 -.873911415E+02 -.873898637E+02 -.873885277E+02 -.873871358E+02 -.873856904E+02 -.873841937E+02 -.873826480E+02 -.873810556E+02 -.873794189E+02 -.873777401E+02 -.873760216E+02 -.873742655E+02 -.873724740E+02 -.873706493E+02 -.873687936E+02 -.873669088E+02 -.873649969E+02 -.873630600E+02 -.873610998E+02 -.873591182E+02 -.873571170E+02 -.873550979E+02 -.873530626E+02 -.873510127E+02 -.873489501E+02 -.873468774E+02 -.873447989E+02 -.873427237E+02 -.873406714E+02 -.873386838E+02 -.873368437E+02 -.873353047E+02 -.873343283E+02 -.873343283E+02
 -.873338949E+02 -.873338949E+02 -.873347731E+02 -.873361569E+02 -.873378110E+02 -.873395972E+02 -.873414407E+02 -.873433037E+02 -.873451686E+02 -.873470268E+02 -.873488744E+02 -.873507090E+02 -.873525287E+02 -.873543319E+02 -.873561170E+02 -.873578824E+02 -.873596264E+02 -.873613473E+02 -.873630433E+02 -.873647126E+02 -.873663535E+02 -.873679640E+02 -.873695423E+02 -.873710865E+02 -.873725946E+02 -.873740647E+02 -.873754948E+02 -.873768829E+02 -.873782271E+02 -.873795253E+02 -.873807757E+02 -.873819763E+02 -.873831253E+02 -.873842207E+02 -.873852608E+02 -.873862438E+02 -.873871681E+02 -.873880320E+02 -.873888340E+02 -.873895727E+02 -.873902467E+02 -.873908548E+02 -.873913959E+02 -.873918689E+02 -.873922731E+02 -.873926076E+02 -.873928718E+02 -.873930653E+02 -.873931876E+02 -.873932387E+02 -.873932185E+02 -.873931270E+02 -.873929644E+02 -.873927312E+02 -.873924279E+02 -.873920551E+02 -.873916136E+02 -.873911043E+02 -.873905283E+02 -.873898867E+02 -.873891807E+02 -.873884117E+02 -.873875812E+02 -.873866908E+02 -.873857421E+02 -.873847367E+02 -.873836764E+02 -.873825632E+02 -.873813987E+02 -.873801850E+02 -.873789240E+02 -.873776176E+02 -.873762678E+02 -.873748765E+02 -.873734458E+02 -.873719776E+02 -.873704738E+02 -.873689364E+02 -.873673673E+02 -.873657683E+02 -.873641412E+02 -.873624879E+02 -.873608101E+02 -.873591095E+02 -.873573877E+02 -.873556464E+02 -.873538872E+02 -.873521115E+02 -.873503210E+02 -.873485170E+02 -.873467012E+02 -.873448761E+02 -.873430454E+02 -.873412171E+02 -.873394088E+02 -.873376570E+02 -.873360352E+02 -.873346786E+02 -.873338179E+02 -.873338179E+02
 -.873333828E+02 -.873333828E+02 -.873341449E+02 -.873353459E+02 -.873367813E+02 -.873383311E+02 -.873399304E+02 -.873415465E+02 -.873431638E+02 -.873447752E+02 -.873463769E+02 -.873479670E+02 -.873495437E+02 -.873511057E+02 -.873526516E+02 -.873541799E+02 -.873556891E+02 -.873571779E+02 -.873586446E+02 -.873600877E+02 -.873615057E+02 -.873628970E+02 -.873642599E+02 -.873655928E+02 -.873668941E+02 -.873681620E+02 -.873693950E+02 -.873705914E+02 -.873717494E+02 -.873728675E+02 -.873739440E+02 -.873749773E+02 -.873759658E+02 -.873769080E+02 -.873778023E+02 -.873786473E+02 -.873794415E+02 -.873801838E+02 -.873808727E+02 -.873815070E+02 -.873820858E+02 -.873826079E+02 -.873830724E+02 -.873834785E+02 -.873838255E+02 -.873841127E+02 -.873843396E+02 -.873845059E+02 -.873846112E+02 -.873846555E+02 -.873846385E+02 -.873845605E+02 -.873844216E+02 -.873842222E+02 -.873839625E+02 -.873836433E+02 -.873832651E+02 -.873828287E+02 -.873823349E+02 -.873817847E+02 -.873811792E+02 -.873805194E+02 -.873798067E+02 -.873790422E+02 -.873782274E+02 -.873773636E+02 -.873764524E+02 -.873754952E+02 -.873744937E+02 -.873734494E+02 -.873723639E+02 -.873712388E+02 -.873700759E+02 -.873688769E+02 -.873676432E+02 -.873663767E+02 -.873650790E+02 -.873637516E+02 -.873623963E+02 -.873610147E+02 -.873596082E+02 -.873581784E+02 -.873567269E+02 -.873552551E+02 -.873537644E+02 -.873522563E+02 -.873507321E+02 -.873491932E+02 -.873476409E+02 -.873460765E+02 -.873445016E+02 -.873429180E+02 -.873413293E+02 -.873397425E+02 -.873381726E+02 -.873366518E+02 -.873352435E+02 -.873340655E+02 -.873333180E+02 -.873333180E+02
 -.873328813E+02 -.873328813E+02 -.873335298E+02 -.873345518E+02 -.873357731E+02 -.873370917E+02 -.873384523E+02 -.873398269E+02 -.873412024E+02 -.873425726E+02 -.873439344E+02 -.873452859E+02 -.873466259E+02 -.873479530E+02 -.873492661E+02 -.873505638E+02 -.873518451E+02 -.873531086E+02 -.873543531E+02 -.873555771E+02 -.873567795E+02 -.873579588E+02 -.873591138E+02 -.873602429E+02 -.873613449E+02 -.873624183E+02 -.873634618E+02 -.873644740E+02 -.873654535E+02 -.873663988E+02 -.873673088E+02 -.873681820E+02 -.873690171E+02 -.873698128E+02 -.873705679E+02 -.873712812E+02 -.873719516E+02 -.873725779E+02 -.873731591E+02 -.873736942E+02 -.873741823E+02 -.873746226E+02 -.873750144E+02 -.873753568E+02 -.873756494E+02 -.873758917E+02 -.873760832E+02 -.873762235E+02 -.873763126E+02 -.873763501E+02 -.873763362E+02 -.873762708E+02 -.873761541E+02 -.873759864E+02 -.873757681E+02 -.873754994E+02 -.873751811E+02 -.873748136E+02 -.873743978E+02 -.873739343E+02 -.873734241E+02 -.873728681E+02 -.873722672E+02 -.873716225E+02 -.873709352E+02 -.873702063E+02 -.873694372E+02 -.873686290E+02 -.873677831E+02 -.873669008E+02 -.873659834E+02 -.873650322E+02 -.873640487E+02 -.873630342E+02 -.873619901E+02 -.873609178E+02 -.873598186E+02 -.873586940E+02 -.873575453E+02 -.873563738E+02 -.873551809E+02 -.873539679E+02 -.873527359E+02 -.873514864E+02 -.873502204E+02 -.873489393E+02 -.873476441E+02 -.873463360E+02 -.873450163E+02 -.873436859E+02 -.873423463E+02 -.873409991E+02 -.873396472E+02 -.873382968E+02 -.873369606E+02 -.873356659E+02 -.873344671E+02 -.873334641E+02 -.873328277E+02 -.873328277E+02
 -.873323891E+02 -.873323891E+02 -.873329262E+02 -.873337725E+02 -.873347839E+02 -.873358757E+02 -.873370022E+02 -.873381403E+02 -.873392789E+02 -.873404129E+02 -.873415398E+02 -.873426581E+02 -.873437666E+02 -.873448643E+02 -.873459500E+02 -.873470230E+02 -.873480820E+02 -.873491261E+02 -.873501542E+02 -.873511652E+02 -.873521581E+02 -.873531317E+02 -.873540848E+02 -.873550165E+02 -.873559255E+02 -.873568107E+02 -.873576710E+02 -.873585053E+02 -.873593124E+02 -.873600913E+02 -.873608408E+02 -.873615598E+02 -.873622472E+02 -.873629022E+02 -.873635236E+02 -.873641104E+02 -.873646619E+02 -.873651770E+02 -.873656549E+02 -.873660950E+02 -.873664963E+02 -.873668583E+02 -.873671803E+02 -.873674618E+02 -.873677024E+02 -.873679015E+02 -.873680590E+02 -.873681745E+02 -.873682478E+02 -.873682789E+02 -.873682677E+02 -.873682142E+02 -.873681186E+02 -.873679811E+02 -.873678020E+02 -.873675816E+02 -.873673203E+02 -.873670186E+02 -.873666772E+02 -.873662965E+02 -.873658774E+02 -.873654205E+02 -.873649267E+02 -.873643967E+02 -.873638316E+02 -.873632322E+02 -.873625995E+02 -.873619345E+02 -.873612382E+02 -.873605118E+02 -.873597562E+02 -.873589727E+02 -.873581623E+02 -.873573261E+02 -.873564652E+02 -.873555809E+02 -.873546741E+02 -.873537461E+02 -.873527979E+02 -.873518306E+02 -.873508453E+02 -.873498431E+02 -.873488251E+02 -.873477922E+02 -.873467455E+02 -.873456860E+02 -.873446146E+02 -.873435324E+02 -.873424402E+02 -.873413391E+02 -.873402300E+02 -.873391145E+02 -.873379950E+02 -.873368765E+02 -.873357697E+02 -.873346973E+02 -.873337041E+02 -.873328731E+02 -.873323458E+02 -.873323458E+02
 -.873319050E+02 -.873319050E+02 -.873323324E+02 -.873330060E+02 -.873338109E+02 -.873346799E+02 -.873355763E+02 -.873364819E+02 -.873373877E+02 -.873382899E+02 -.873391863E+02 -.873400757E+02 -.873409571E+02 -.873418299E+02 -.873426930E+02 -.873435458E+02 -.873443874E+02 -.873452170E+02 -.873460337E+02 -.873468366E+02 -.873476250E+02 -.873483979E+02 -.873491545E+02 -.873498939E+02 -.873506151E+02 -.873513173E+02 -.873519996E+02 -.873526611E+02 -.873533009E+02 -.873539182E+02 -.873545121E+02 -.873550818E+02 -.873556264E+02 -.873561451E+02 -.873566372E+02 -.873571019E+02 -.873575384E+02 -.873579462E+02 -.873583244E+02 -.873586727E+02 -.873589902E+02 -.873592767E+02 -.873595315E+02 -.873597542E+02 -.873599446E+02 -.873601022E+02 -.873602268E+02 -.873603183E+02 -.873603764E+02 -.873604011E+02 -.873603924E+02 -.873603502E+02 -.873602748E+02 -.873601663E+02 -.873600248E+02 -.873598506E+02 -.873596442E+02 -.873594057E+02 -.873591358E+02 -.873588349E+02 -.873585034E+02 -.873581421E+02 -.873577514E+02 -.873573321E+02 -.873568849E+02 -.873564104E+02 -.873559095E+02 -.873553829E+02 -.873548315E+02 -.873542560E+02 -.873536574E+02 -.873530364E+02 -.873523939E+02 -.873517309E+02 -.873510482E+02 -.873503466E+02 -.873496271E+02 -.873488906E+02 -.873481379E+02 -.873473698E+02 -.873465873E+02 -.873457912E+02 -.873449823E+02 -.873441615E+02 -.873433295E+02 -.873424871E+02 -.873416352E+02 -.873407745E+02 -.873399057E+02 -.873390297E+02 -.873381472E+02 -.873372595E+02 -.873363685E+02 -.873354782E+02 -.873345972E+02 -.873337434E+02 -.873329526E+02 -.873322911E+02 -.873318713E+02 -.873318713E+02
 -.873314283E+02 -.873314283E+02 -.873317478E+02 -.873322513E+02 -.873328529E+02 -.873335024E+02 -.873341724E+02 -.873348492E+02 -.873355261E+02 -.873362002E+02 -.873368699E+02 -.873375344E+02 -.873381928E+02 -.873388447E+02 -.873394893E+02 -.873401261E+02 -.873407544E+02 -.873413737E+02 -.873419833E+02 -.873425825E+02 -.873431708E+02 -.873437475E+02 -.873443118E+02 -.873448633E+02 -.873454011E+02 -.873459246E+02 -.873464332E+02 -.873469263E+02 -.873474031E+02 -.873478631E+02 -.873483056E+02 -.873487299E+02 -.873491355E+02 -.873495218E+02 -.873498883E+02 -.873502342E+02 -.873505592E+02 -.873508627E+02 -.873511443E+02 -.873514035E+02 -.873516398E+02 -.873518530E+02 -.873520426E+02 -.873522083E+02 -.873523500E+02 -.873524673E+02 -.873525601E+02 -.873526282E+02 -.873526715E+02 -.873526899E+02 -.873526835E+02 -.873526523E+02 -.873525963E+02 -.873525156E+02 -.873524105E+02 -.873522810E+02 -.873521275E+02 -.873519503E+02 -.873517496E+02 -.873515257E+02 -.873512792E+02 -.873510104E+02 -.873507197E+02 -.873504077E+02 -.873500749E+02 -.873497217E+02 -.873493488E+02 -.873489567E+02 -.873485461E+02 -.873481174E+02 -.873476714E+02 -.873472088E+02 -.873467300E+02 -.873462358E+02 -.873457268E+02 -.873452037E+02 -.873446672E+02 -.873441178E+02 -.873435563E+02 -.873429832E+02 -.873423992E+02 -.873418050E+02 -.873412012E+02 -.873405883E+02 -.873399670E+02 -.873393379E+02 -.873387015E+02 -.873380585E+02 -.873374094E+02 -.873367547E+02 -.873360952E+02 -.873354318E+02 -.873347658E+02 -.873341002E+02 -.873334415E+02 -.873328032E+02 -.873322120E+02 -.873317174E+02 -.873314035E+02 -.873314035E+02
 -.873309668E+02 -.873309668E+02 -.873311811E+02 -.873315190E+02 -.873319230E+02 -.873323593E+02 -.873328094E+02 -.873332640E+02 -.873337188E+02 -.873341717E+02 -.873346215E+02 -.873350678E+02 -.873355101E+02 -.873359478E+02 -.873363807E+02 -.873368083E+02 -.873372302E+02 -.873376459E+02 -.873380551E+02 -.873384573E+02 -.873388521E+02 -.873392391E+02 -.873396178E+02 -.873399877E+02 -.873403485E+02 -.873406997E+02 -.873410408E+02 -.873413714E+02 -.873416912E+02 -.873419995E+02 -.873422962E+02 -.873425806E+02 -.873428525E+02 -.873431114E+02 -.873433569E+02 -.873435887E+02 -.873438065E+02 -.873440099E+02 -.873441985E+02 -.873443721E+02 -.873445304E+02 -.873446732E+02 -.873448002E+02 -.873449113E+02 -.873450061E+02 -.873450847E+02 -.873451469E+02 -.873451925E+02 -.873452215E+02 -.873452339E+02 -.873452297E+02 -.873452088E+02 -.873451714E+02 -.873451174E+02 -.873450470E+02 -.873449604E+02 -.873448577E+02 -.873447390E+02 -.873446046E+02 -.873444548E+02 -.873442897E+02 -.873441097E+02 -.873439150E+02 -.873437060E+02 -.873434830E+02 -.873432464E+02 -.873429966E+02 -.873427338E+02 -.873424586E+02 -.873421713E+02 -.873418724E+02 -.873415622E+02 -.873412411E+02 -.873409097E+02 -.873405684E+02 -.873402175E+02 -.873398576E+02 -.873394890E+02 -.873391122E+02 -.873387276E+02 -.873383356E+02 -.873379367E+02 -.873375313E+02 -.873371198E+02 -.873367026E+02 -.873362801E+02 -.873358527E+02 -.873354208E+02 -.873349848E+02 -.873345450E+02 -.873341019E+02 -.873336561E+02 -.873332086E+02 -.873327615E+02 -.873323189E+02 -.873318900E+02 -.873314930E+02 -.873311609E+02 -.873309503E+02 -.873309503E+02
 -.873305851E+02 -.873305851E+02 -.873307078E+02 -.873309032E+02 -.873311383E+02 -.873313931E+02 -.873316567E+02 -.873319232E+02 -.873321899E+02 -.873324556E+02 -.873327195E+02 -.873329814E+02 -.873332409E+02 -.873334977E+02 -.873337517E+02 -.873340026E+02 -.873342501E+02 -.873344939E+02 -.873347340E+02 -.873349699E+02 -.873352014E+02 -.873354283E+02 -.873356504E+02 -.873358673E+02 -.873360788E+02 -.873362847E+02 -.873364847E+02 -.873366785E+02 -.873368660E+02 -.873370467E+02 -.873372205E+02 -.873373872E+02 -.873375466E+02 -.873376983E+02 -.873378421E+02 -.873379780E+02 -.873381055E+02 -.873382247E+02 -.873383352E+02 -.873384369E+02 -.873385296E+02 -.873386133E+02 -.873386877E+02 -.873387527E+02 -.873388083E+02 -.873388543E+02 -.873388907E+02 -.873389175E+02 -.873389345E+02 -.873389418E+02 -.873389393E+02 -.873389271E+02 -.873389052E+02 -.873388736E+02 -.873388324E+02 -.873387817E+02 -.873387215E+02 -.873386520E+02 -.873385734E+02 -.873384856E+02 -.873383889E+02 -.873382835E+02 -.873381695E+02 -.873380470E+02 -.873379164E+02 -.873377778E+02 -.873376314E+02 -.873374775E+02 -.873373162E+02 -.873371479E+02 -.873369727E+02 -.873367908E+02 -.873366027E+02 -.873364084E+02 -.873362083E+02 -.873360026E+02 -.873357915E+02 -.873355754E+02 -.873353544E+02 -.873351289E+02 -.873348990E+02 -.873346650E+02 -.873344272E+02 -.873341858E+02 -.873339410E+02 -.873336931E+02 -.873334423E+02 -.873331889E+02 -.873329330E+02 -.873326749E+02 -.873324149E+02 -.873321534E+02 -.873318909E+02 -.873316287E+02 -.873313696E+02 -.873311191E+02 -.873308880E+02 -.873306959E+02 -.873305753E+02 -.873305753E+02
 -.873305851E+02 -.873305851E+02 -.873307078E+02 -.873309032E+02 -.873311383E+02 -.873313931E+02 -.873316567E+02 -.873319232E+02 -.873321899E+02 -.873324556E+02 -.873327195E+02 -.873329814E+02 -.873332409E+02 -.873334977E+02 -.873337517E+02 -.873340026E+02 -.873342501E+02 -.873344939E+02 -.873347340E+02 -.873349699E+02 -.873352014E+02 -.873354283E+02 -.873356504E+02 -.873358673E+02 -.873360788E+02 -.873362847E+02 -.873364847E+02 -.873366785E+02 -.873368660E+02 -.873370467E+02 -.873372205E+02 -.873373872E+02 -.873375466E+02 -.873376983E+02 -.873378421E+02 -.873379780E+02 -.873381055E+02 -.873382247E+02 -.873383352E+02 -.873384369E+02 -.873385296E+02 -.873386133E+02 -.873386877E+02 -.873387527E+02 -.873388083E+02 -.873388543E+02 -.873388907E+02 -.873389175E+02 -.873389345E+02 -.873389418E+02 -.873389393E+02 -.873389271E+02 -.873389052E+02 -.873388736E+02 -.873388324E+02 -.873387817E+02 -.873387215E+02 -.873386520E+02 -.873385734E+02 -.873384856E+02 -.873383889E+02 -.873382835E+02 -.873381695E+02 -.873380470E+02 -.873379164E+02 -.873377778E+02 -.873376314E+02 -.873374775E+02 -.873373162E+02 -.873371479E+02 -.873369727E+02 -.873367908E+02 -.873366027E+02 -.873364084E+02 -.873362083E+02 -.873360026E+02 -.873357915E+02 -.873355754E+02 -.873353544E+02 -.873351289E+02 -.873348990E+02 -.873346650E+02 -.873344272E+02 -.873341858E+02 -.873339410E+02 -.873336931E+02 -.873334423E+02 -.873331889E+02 -.873329330E+02 -.873326749E+02 -.873324149E+02 -.873321534E+02 -.873318909E+02 -.873316287E+02 -.873313696E+02 -.873311191E+02 -.873308880E+02 -.873306959E+02 -.873305753E+02 -.873305753E+02
