# Supplementary material for: Electrical Pacing of Cardiac Tissue Including Potassium Inward Rectification
Source: PLoS One. 2015 Jun 9;10(6):e0127837. doi: 10.1371/journal.pone.0127837 (PMC4461281; doi:10.1371/journal.pone.0127837)
Supplement: S1 Data — (ZIP) [file pone.0127837.s001.zip › All-Data/Data-without-IK1/BDT45/Vm10ms.txt]

 -.873300171E+02 -.873471074E+02 -.873478157E+02 -.873491027E+02 -.873508502E+02 -.873529641E+02 -.873553588E+02 -.873579671E+02 -.873607340E+02 -.873636221E+02 -.873665985E+02 -.873696428E+02 -.873727358E+02 -.873758616E+02 -.873790015E+02 -.873821418E+02 -.873852662E+02 -.873883631E+02 -.873914226E+02 -.873944398E+02 -.873974091E+02 -.874003285E+02 -.874031942E+02 -.874060025E+02 -.874087475E+02 -.874114243E+02 -.874140265E+02 -.874165492E+02 -.874189882E+02 -.874213406E+02 -.874236034E+02 -.874257749E+02 -.874278523E+02 -.874298325E+02 -.874317121E+02 -.874334876E+02 -.874351555E+02 -.874367125E+02 -.874381563E+02 -.874394847E+02 -.874406959E+02 -.874417884E+02 -.874427607E+02 -.874436112E+02 -.874443382E+02 -.874449404E+02 -.874454164E+02 -.874457654E+02 -.874459868E+02 -.874460803E+02 -.874460462E+02 -.874458847E+02 -.874455963E+02 -.874451815E+02 -.874446412E+02 -.874439761E+02 -.874431875E+02 -.874422769E+02 -.874412458E+02 -.874400962E+02 -.874388302E+02 -.874374501E+02 -.874359581E+02 -.874343570E+02 -.874326493E+02 -.874308378E+02 -.874289255E+02 -.874269152E+02 -.874248104E+02 -.874226141E+02 -.874203299E+02 -.874179612E+02 -.874155115E+02 -.874129845E+02 -.874103840E+02 -.874077138E+02 -.874049780E+02 -.874021807E+02 -.873993265E+02 -.873964199E+02 -.873934661E+02 -.873904706E+02 -.873874395E+02 -.873843797E+02 -.873812990E+02 -.873782065E+02 -.873751128E+02 -.873720304E+02 -.873689746E+02 -.873659634E+02 -.873630193E+02 -.873601691E+02 -.873574462E+02 -.873548912E+02 -.873525542E+02 -.873504964E+02 -.873487931E+02 -.873475361E+02 -.873468381E+02 -.873468381E+02
 -.873471074E+02 -.873471074E+02 -.873478157E+02 -.873491027E+02 -.873508502E+02 -.873529641E+02 -.873553588E+02 -.873579671E+02 -.873607340E+02 -.873636221E+02 -.873665985E+02 -.873696428E+02 -.873727358E+02 -.873758616E+02 -.873790015E+02 -.873821418E+02 -.873852662E+02 -.873883631E+02 -.873914226E+02 -.873944398E+02 -.873974091E+02 -.874003285E+02 -.874031942E+02 -.874060025E+02 -.874087475E+02 -.874114243E+02 -.874140265E+02 -.874165492E+02 -.874189882E+02 -.874213406E+02 -.874236034E+02 -.874257749E+02 -.874278523E+02 -.874298325E+02 -.874317121E+02 -.874334876E+02 -.874351555E+02 -.874367125E+02 -.874381563E+02 -.874394847E+02 -.874406959E+02 -.874417884E+02 -.874427607E+02 -.874436112E+02 -.874443382E+02 -.874449404E+02 -.874454164E+02 -.874457654E+02 -.874459868E+02 -.874460803E+02 -.874460462E+02 -.874458847E+02 -.874455963E+02 -.874451815E+02 -.874446412E+02 -.874439761E+02 -.874431875E+02 -.874422769E+02 -.874412458E+02 -.874400962E+02 -.874388302E+02 -.874374501E+02 -.874359581E+02 -.874343570E+02 -.874326493E+02 -.874308378E+02 -.874289255E+02 -.874269152E+02 -.874248104E+02 -.874226141E+02 -.874203299E+02 -.874179612E+02 -.874155115E+02 -.874129845E+02 -.874103840E+02 -.874077138E+02 -.874049780E+02 -.874021807E+02 -.873993265E+02 -.873964199E+02 -.873934661E+02 -.873904706E+02 -.873874395E+02 -.873843797E+02 -.873812990E+02 -.873782065E+02 -.873751128E+02 -.873720304E+02 -.873689746E+02 -.873659634E+02 -.873630193E+02 -.873601691E+02 -.873574462E+02 -.873548912E+02 -.873525542E+02 -.873504964E+02 -.873487931E+02 -.873475361E+02 -.873468381E+02 -.873468381E+02
 -.873508175E+02 -.873508175E+02 -.873518339E+02 -.873536465E+02 -.873560753E+02 -.873589739E+02 -.873622215E+02 -.873657262E+02 -.873694207E+02 -.873732558E+02 -.873771958E+02 -.873812152E+02 -.873852912E+02 -.873894002E+02 -.873935206E+02 -.873976316E+02 -.874017140E+02 -.874057535E+02 -.874097415E+02 -.874136717E+02 -.874175404E+02 -.874213449E+02 -.874250805E+02 -.874287406E+02 -.874323181E+02 -.874358046E+02 -.874391926E+02 -.874424760E+02 -.874456505E+02 -.874487125E+02 -.874516593E+02 -.874544881E+02 -.874571952E+02 -.874597760E+02 -.874622257E+02 -.874645392E+02 -.874667120E+02 -.874687403E+02 -.874706210E+02 -.874723516E+02 -.874739301E+02 -.874753543E+02 -.874766221E+02 -.874777310E+02 -.874786789E+02 -.874794637E+02 -.874800838E+02 -.874805381E+02 -.874808260E+02 -.874809475E+02 -.874809025E+02 -.874806916E+02 -.874803152E+02 -.874797740E+02 -.874790691E+02 -.874782014E+02 -.874771727E+02 -.874759849E+02 -.874746401E+02 -.874731410E+02 -.874714903E+02 -.874696910E+02 -.874677462E+02 -.874656593E+02 -.874634337E+02 -.874610730E+02 -.874585811E+02 -.874559620E+02 -.874532199E+02 -.874503590E+02 -.874473838E+02 -.874442988E+02 -.874411087E+02 -.874378180E+02 -.874344317E+02 -.874309546E+02 -.874273919E+02 -.874237489E+02 -.874200311E+02 -.874162444E+02 -.874123949E+02 -.874084896E+02 -.874045356E+02 -.874005412E+02 -.873965158E+02 -.873924700E+02 -.873884165E+02 -.873843702E+02 -.873803491E+02 -.873763752E+02 -.873724755E+02 -.873686834E+02 -.873650408E+02 -.873616002E+02 -.873584277E+02 -.873556075E+02 -.873532464E+02 -.873514809E+02 -.873504860E+02 -.873504860E+02
 -.873567819E+02 -.873567819E+02 -.873582023E+02 -.873607185E+02 -.873640679E+02 -.873680432E+02 -.873724781E+02 -.873772512E+02 -.873822703E+02 -.873874728E+02 -.873928111E+02 -.873982499E+02 -.874037549E+02 -.874092961E+02 -.874148422E+02 -.874203670E+02 -.874258472E+02 -.874312680E+02 -.874366183E+02 -.874418925E+02 -.874470858E+02 -.874521936E+02 -.874572079E+02 -.874621200E+02 -.874669188E+02 -.874715943E+02 -.874761370E+02 -.874805401E+02 -.874847981E+02 -.874889072E+02 -.874928632E+02 -.874966618E+02 -.875002970E+02 -.875037626E+02 -.875070516E+02 -.875101575E+02 -.875130744E+02 -.875157977E+02 -.875183234E+02 -.875206483E+02 -.875227693E+02 -.875246834E+02 -.875263871E+02 -.875278772E+02 -.875291505E+02 -.875302044E+02 -.875310369E+02 -.875316465E+02 -.875320328E+02 -.875321953E+02 -.875321344E+02 -.875318503E+02 -.875313437E+02 -.875306155E+02 -.875296670E+02 -.875284998E+02 -.875271162E+02 -.875255188E+02 -.875237107E+02 -.875216955E+02 -.875194769E+02 -.875170588E+02 -.875144456E+02 -.875116417E+02 -.875086519E+02 -.875054811E+02 -.875021345E+02 -.874986176E+02 -.874949362E+02 -.874910959E+02 -.874871027E+02 -.874829628E+02 -.874786822E+02 -.874742673E+02 -.874697245E+02 -.874650604E+02 -.874602816E+02 -.874553953E+02 -.874504086E+02 -.874453291E+02 -.874401648E+02 -.874349244E+02 -.874296173E+02 -.874242537E+02 -.874188457E+02 -.874134065E+02 -.874079523E+02 -.874025020E+02 -.873970785E+02 -.873917102E+02 -.873864320E+02 -.873812880E+02 -.873763338E+02 -.873716401E+02 -.873672976E+02 -.873634225E+02 -.873601646E+02 -.873577176E+02 -.873563320E+02 -.873563320E+02
 -.873639959E+02 -.873639959E+02 -.873658618E+02 -.873691525E+02 -.873735212E+02 -.873786961E+02 -.873844660E+02 -.873906721E+02 -.873971991E+02 -.874039645E+02 -.874109053E+02 -.874179706E+02 -.874251160E+02 -.874322996E+02 -.874394827E+02 -.874466331E+02 -.874537254E+02 -.874607412E+02 -.874676691E+02 -.874745014E+02 -.874812309E+02 -.874878491E+02 -.874943456E+02 -.875007075E+02 -.875069214E+02 -.875129751E+02 -.875188581E+02 -.875245621E+02 -.875300809E+02 -.875354087E+02 -.875405397E+02 -.875454669E+02 -.875501823E+02 -.875546772E+02 -.875589428E+02 -.875629711E+02 -.875667550E+02 -.875702885E+02 -.875735668E+02 -.875765853E+02 -.875793395E+02 -.875818250E+02 -.875840371E+02 -.875859715E+02 -.875876240E+02 -.875889915E+02 -.875900714E+02 -.875908623E+02 -.875913631E+02 -.875915734E+02 -.875914934E+02 -.875911234E+02 -.875904642E+02 -.875895169E+02 -.875882832E+02 -.875867656E+02 -.875849671E+02 -.875828911E+02 -.875805419E+02 -.875779240E+02 -.875750423E+02 -.875719020E+02 -.875685088E+02 -.875648686E+02 -.875609876E+02 -.875568724E+02 -.875525300E+02 -.875479676E+02 -.875431925E+02 -.875382124E+02 -.875330351E+02 -.875276685E+02 -.875221206E+02 -.875163997E+02 -.875105140E+02 -.875044722E+02 -.874982829E+02 -.874919551E+02 -.874854981E+02 -.874789215E+02 -.874722357E+02 -.874654514E+02 -.874585806E+02 -.874516364E+02 -.874446335E+02 -.874375892E+02 -.874305234E+02 -.874234601E+02 -.874164286E+02 -.874094648E+02 -.874026135E+02 -.873959312E+02 -.873894899E+02 -.873833813E+02 -.873777235E+02 -.873726685E+02 -.873684132E+02 -.873652125E+02 -.873633972E+02 -.873633972E+02
 -.873719081E+02 -.873719081E+02 -.873742378E+02 -.873783381E+02 -.873837755E+02 -.873902151E+02 -.873973952E+02 -.874051223E+02 -.874132534E+02 -.874216844E+02 -.874303324E+02 -.874391329E+02 -.874480272E+02 -.874569633E+02 -.874658951E+02 -.874747862E+02 -.874836067E+02 -.874923367E+02 -.875009621E+02 -.875094720E+02 -.875178552E+02 -.875261001E+02 -.875341921E+02 -.875421155E+02 -.875498545E+02 -.875573956E+02 -.875647264E+02 -.875718377E+02 -.875787211E+02 -.875853689E+02 -.875917723E+02 -.875979220E+02 -.876038074E+02 -.876094175E+02 -.876147419E+02 -.876197709E+02 -.876244960E+02 -.876289100E+02 -.876330064E+02 -.876367789E+02 -.876402215E+02 -.876433280E+02 -.876460926E+02 -.876485095E+02 -.876505741E+02 -.876522824E+02 -.876536313E+02 -.876546190E+02 -.876552441E+02 -.876555060E+02 -.876554046E+02 -.876549401E+02 -.876541137E+02 -.876529268E+02 -.876513818E+02 -.876494819E+02 -.876472308E+02 -.876446333E+02 -.876416946E+02 -.876384203E+02 -.876348168E+02 -.876308907E+02 -.876266491E+02 -.876220996E+02 -.876172504E+02 -.876121097E+02 -.876066864E+02 -.876009897E+02 -.875950289E+02 -.875888138E+02 -.875823542E+02 -.875756601E+02 -.875687415E+02 -.875616089E+02 -.875542728E+02 -.875467439E+02 -.875390330E+02 -.875311515E+02 -.875231108E+02 -.875149230E+02 -.875066006E+02 -.874981573E+02 -.874896075E+02 -.874809675E+02 -.874722554E+02 -.874634924E+02 -.874547030E+02 -.874459168E+02 -.874371698E+02 -.874285063E+02 -.874199817E+02 -.874116662E+02 -.874036487E+02 -.873960435E+02 -.873889972E+02 -.873826996E+02 -.873773960E+02 -.873734049E+02 -.873711401E+02 -.873711401E+02
 -.873802400E+02 -.873802400E+02 -.873830445E+02 -.873879769E+02 -.873945181E+02 -.874022642E+02 -.874109055E+02 -.874202108E+02 -.874300083E+02 -.874401685E+02 -.874505910E+02 -.874611939E+02 -.874719058E+02 -.874826649E+02 -.874934194E+02 -.875041266E+02 -.875147541E+02 -.875252787E+02 -.875356824E+02 -.875459503E+02 -.875560675E+02 -.875660180E+02 -.875757838E+02 -.875853467E+02 -.875946894E+02 -.876037959E+02 -.876126528E+02 -.876212487E+02 -.876295728E+02 -.876376144E+02 -.876453621E+02 -.876528036E+02 -.876599258E+02 -.876667159E+02 -.876731613E+02 -.876792509E+02 -.876849744E+02 -.876903229E+02 -.876952877E+02 -.876998607E+02 -.877040341E+02 -.877078000E+02 -.877111510E+02 -.877140805E+02 -.877165827E+02 -.877186529E+02 -.877202876E+02 -.877214842E+02 -.877222409E+02 -.877225567E+02 -.877224314E+02 -.877218652E+02 -.877208596E+02 -.877194165E+02 -.877175390E+02 -.877152311E+02 -.877124977E+02 -.877093444E+02 -.877057777E+02 -.877018047E+02 -.876974331E+02 -.876926713E+02 -.876875281E+02 -.876820130E+02 -.876761360E+02 -.876699076E+02 -.876633387E+02 -.876564407E+02 -.876492251E+02 -.876417039E+02 -.876338892E+02 -.876257933E+02 -.876174286E+02 -.876088079E+02 -.875999441E+02 -.875908502E+02 -.875815395E+02 -.875720257E+02 -.875623227E+02 -.875524452E+02 -.875424083E+02 -.875322282E+02 -.875219226E+02 -.875115107E+02 -.875010146E+02 -.874904592E+02 -.874798742E+02 -.874692948E+02 -.874587641E+02 -.874483352E+02 -.874380746E+02 -.874280661E+02 -.874184169E+02 -.874092638E+02 -.874007832E+02 -.873932031E+02 -.873868189E+02 -.873820139E+02 -.873792868E+02 -.873792868E+02
 -.873888635E+02 -.873888635E+02 -.873921523E+02 -.873979389E+02 -.874056116E+02 -.874147003E+02 -.874248444E+02 -.874357742E+02 -.874472859E+02 -.874592269E+02 -.874714762E+02 -.874839352E+02 -.874965203E+02 -.875091615E+02 -.875217991E+02 -.875343864E+02 -.875468869E+02 -.875592730E+02 -.875715225E+02 -.875836163E+02 -.875955351E+02 -.876072589E+02 -.876187670E+02 -.876300389E+02 -.876410549E+02 -.876517974E+02 -.876622510E+02 -.876724014E+02 -.876822349E+02 -.876917379E+02 -.877008957E+02 -.877096932E+02 -.877181149E+02 -.877261458E+02 -.877337714E+02 -.877409785E+02 -.877477548E+02 -.877540889E+02 -.877599702E+02 -.877653882E+02 -.877703331E+02 -.877747951E+02 -.877787656E+02 -.877822366E+02 -.877852012E+02 -.877876540E+02 -.877895905E+02 -.877910074E+02 -.877919024E+02 -.877922741E+02 -.877921220E+02 -.877914468E+02 -.877902499E+02 -.877885341E+02 -.877863032E+02 -.877835620E+02 -.877803166E+02 -.877765738E+02 -.877723416E+02 -.877676284E+02 -.877624439E+02 -.877567981E+02 -.877507019E+02 -.877441669E+02 -.877372053E+02 -.877298300E+02 -.877220542E+02 -.877138917E+02 -.877053566E+02 -.876964631E+02 -.876872260E+02 -.876776601E+02 -.876677806E+02 -.876576026E+02 -.876471416E+02 -.876364134E+02 -.876254337E+02 -.876142189E+02 -.876027856E+02 -.875911509E+02 -.875793328E+02 -.875673505E+02 -.875552247E+02 -.875429780E+02 -.875306361E+02 -.875182284E+02 -.875057894E+02 -.874933603E+02 -.874809915E+02 -.874687449E+02 -.874566983E+02 -.874449498E+02 -.874336245E+02 -.874228828E+02 -.874129313E+02 -.874040369E+02 -.873965459E+02 -.873909079E+02 -.873877080E+02 -.873877080E+02
 -.873977306E+02 -.873977306E+02 -.874015156E+02 -.874081749E+02 -.874170067E+02 -.874274713E+02 -.874391570E+02 -.874517524E+02 -.874650243E+02 -.874787938E+02 -.874929193E+02 -.875072863E+02 -.875218000E+02 -.875363801E+02 -.875509611E+02 -.875654910E+02 -.875799288E+02 -.875942417E+02 -.876084035E+02 -.876223903E+02 -.876361784E+02 -.876497446E+02 -.876630655E+02 -.876761177E+02 -.876888797E+02 -.877013317E+02 -.877134552E+02 -.877252328E+02 -.877366478E+02 -.877476831E+02 -.877583207E+02 -.877685428E+02 -.877783315E+02 -.877876690E+02 -.877965387E+02 -.878049248E+02 -.878128126E+02 -.878201880E+02 -.878270378E+02 -.878333492E+02 -.878391099E+02 -.878443086E+02 -.878489349E+02 -.878529792E+02 -.878564336E+02 -.878592915E+02 -.878615473E+02 -.878631969E+02 -.878642374E+02 -.878646669E+02 -.878644850E+02 -.878636922E+02 -.878622907E+02 -.878602838E+02 -.878576760E+02 -.878544734E+02 -.878506832E+02 -.878463137E+02 -.878413743E+02 -.878358754E+02 -.878298285E+02 -.878232457E+02 -.878161403E+02 -.878085264E+02 -.878004185E+02 -.877918322E+02 -.877827833E+02 -.877732883E+02 -.877633640E+02 -.877530277E+02 -.877422967E+02 -.877311889E+02 -.877197220E+02 -.877079143E+02 -.876957841E+02 -.876833498E+02 -.876706301E+02 -.876576440E+02 -.876444110E+02 -.876309511E+02 -.876172853E+02 -.876034356E+02 -.875894260E+02 -.875752826E+02 -.875610350E+02 -.875467168E+02 -.875323677E+02 -.875180349E+02 -.875037760E+02 -.874896622E+02 -.874757825E+02 -.874622494E+02 -.874492066E+02 -.874368380E+02 -.874253810E+02 -.874151423E+02 -.874065198E+02 -.874000306E+02 -.873963477E+02 -.873963477E+02
 -.874068286E+02 -.874068286E+02 -.874111194E+02 -.874186713E+02 -.874286889E+02 -.874405630E+02 -.874538276E+02 -.874681322E+02 -.874832105E+02 -.874988576E+02 -.875149115E+02 -.875312425E+02 -.875477422E+02 -.875643224E+02 -.875809106E+02 -.875974492E+02 -.876138918E+02 -.876302014E+02 -.876463465E+02 -.876622986E+02 -.876780304E+02 -.876935153E+02 -.877087265E+02 -.877236386E+02 -.877382273E+02 -.877524698E+02 -.877663445E+02 -.877798307E+02 -.877929079E+02 -.878055553E+02 -.878177521E+02 -.878294772E+02 -.878407097E+02 -.878514292E+02 -.878616160E+02 -.878712516E+02 -.878803182E+02 -.878887986E+02 -.878966768E+02 -.879039373E+02 -.879105655E+02 -.879165479E+02 -.879218719E+02 -.879265267E+02 -.879305026E+02 -.879337916E+02 -.879363869E+02 -.879382835E+02 -.879394777E+02 -.879399674E+02 -.879397517E+02 -.879388318E+02 -.879372099E+02 -.879348903E+02 -.879318786E+02 -.879281818E+02 -.879238086E+02 -.879187690E+02 -.879130741E+02 -.879067365E+02 -.878997699E+02 -.878921891E+02 -.878840097E+02 -.878752487E+02 -.878659235E+02 -.878560526E+02 -.878456548E+02 -.878347497E+02 -.878233573E+02 -.878114979E+02 -.877991922E+02 -.877864611E+02 -.877733257E+02 -.877598073E+02 -.877459272E+02 -.877317071E+02 -.877171687E+02 -.877023341E+02 -.876872256E+02 -.876718664E+02 -.876562805E+02 -.876404931E+02 -.876245316E+02 -.876084256E+02 -.875922085E+02 -.875759186E+02 -.875596004E+02 -.875433075E+02 -.875271047E+02 -.875110723E+02 -.874953109E+02 -.874799477E+02 -.874651448E+02 -.874511103E+02 -.874381126E+02 -.874264989E+02 -.874167198E+02 -.874093609E+02 -.874051847E+02 -.874051847E+02
 -.874161528E+02 -.874161528E+02 -.874209609E+02 -.874294251E+02 -.874406565E+02 -.874539732E+02 -.874688575E+02 -.874849164E+02 -.875018506E+02 -.875194285E+02 -.875374681E+02 -.875558222E+02 -.875743713E+02 -.875930177E+02 -.876116822E+02 -.876303010E+02 -.876488230E+02 -.876672057E+02 -.876854129E+02 -.877034116E+02 -.877211709E+02 -.877386603E+02 -.877558502E+02 -.877727123E+02 -.877892191E+02 -.878053445E+02 -.878210634E+02 -.878363511E+02 -.878511834E+02 -.878655358E+02 -.878793839E+02 -.878927031E+02 -.879054692E+02 -.879176584E+02 -.879292478E+02 -.879402151E+02 -.879505391E+02 -.879601994E+02 -.879691765E+02 -.879774519E+02 -.879850084E+02 -.879918299E+02 -.879979017E+02 -.880032108E+02 -.880077456E+02 -.880114964E+02 -.880144551E+02 -.880166156E+02 -.880179733E+02 -.880185257E+02 -.880182719E+02 -.880172132E+02 -.880153525E+02 -.880126948E+02 -.880092467E+02 -.880050169E+02 -.880000154E+02 -.879942543E+02 -.879877469E+02 -.879805082E+02 -.879725546E+02 -.879639036E+02 -.879545741E+02 -.879445861E+02 -.879339604E+02 -.879227187E+02 -.879108835E+02 -.878984779E+02 -.878855254E+02 -.878720500E+02 -.878580760E+02 -.878436279E+02 -.878287303E+02 -.878134082E+02 -.877976863E+02 -.877815896E+02 -.877651433E+02 -.877483726E+02 -.877313032E+02 -.877139616E+02 -.876963749E+02 -.876785718E+02 -.876605829E+02 -.876424417E+02 -.876241855E+02 -.876058570E+02 -.875875060E+02 -.875691921E+02 -.875509877E+02 -.875329822E+02 -.875152877E+02 -.874980461E+02 -.874814385E+02 -.874656973E+02 -.874511223E+02 -.874381019E+02 -.874271401E+02 -.874188924E+02 -.874142121E+02 -.874142121E+02
 -.874257011E+02 -.874257011E+02 -.874310379E+02 -.874404353E+02 -.874529077E+02 -.874677037E+02 -.874842505E+02 -.875021124E+02 -.875209555E+02 -.875405222E+02 -.875606079E+02 -.875810499E+02 -.876017163E+02 -.876225008E+02 -.876433166E+02 -.876640946E+02 -.876847778E+02 -.877053188E+02 -.877256764E+02 -.877458137E+02 -.877656950E+02 -.877852867E+02 -.878045558E+02 -.878234705E+02 -.878419998E+02 -.878601140E+02 -.878777839E+02 -.878949808E+02 -.879116762E+02 -.879278416E+02 -.879434486E+02 -.879584686E+02 -.879728735E+02 -.879866355E+02 -.879997275E+02 -.880121233E+02 -.880237975E+02 -.880347259E+02 -.880448854E+02 -.880542539E+02 -.880628111E+02 -.880705377E+02 -.880774165E+02 -.880834319E+02 -.880885700E+02 -.880928192E+02 -.880961698E+02 -.880986142E+02 -.881001472E+02 -.881007656E+02 -.881004685E+02 -.880992573E+02 -.880971356E+02 -.880941094E+02 -.880901866E+02 -.880853773E+02 -.880796938E+02 -.880731502E+02 -.880657626E+02 -.880575488E+02 -.880485282E+02 -.880387219E+02 -.880281523E+02 -.880168429E+02 -.880048184E+02 -.879921047E+02 -.879787282E+02 -.879647160E+02 -.879500959E+02 -.879348960E+02 -.879191447E+02 -.879028708E+02 -.878861028E+02 -.878688695E+02 -.878511998E+02 -.878331224E+02 -.878146660E+02 -.877958597E+02 -.877767326E+02 -.877573147E+02 -.877376365E+02 -.877177302E+02 -.876976301E+02 -.876773733E+02 -.876570012E+02 -.876365610E+02 -.876161078E+02 -.875957072E+02 -.875754391E+02 -.875554021E+02 -.875357200E+02 -.875165494E+02 -.874980903E+02 -.874805997E+02 -.874644095E+02 -.874499496E+02 -.874377783E+02 -.874286219E+02 -.874234267E+02 -.874234267E+02
 -.874354665E+02 -.874354665E+02 -.874413440E+02 -.874516943E+02 -.874654385E+02 -.874817524E+02 -.875000075E+02 -.875197236E+02 -.875405328E+02 -.875621483E+02 -.875843447E+02 -.876069430E+02 -.876298000E+02 -.876527995E+02 -.876758487E+02 -.876988720E+02 -.877218070E+02 -.877446010E+02 -.877672083E+02 -.877895868E+02 -.878116971E+02 -.878335017E+02 -.878549639E+02 -.878760480E+02 -.878967193E+02 -.879169439E+02 -.879366881E+02 -.879559188E+02 -.879746030E+02 -.879927074E+02 -.880101991E+02 -.880270448E+02 -.880432116E+02 -.880586672E+02 -.880733796E+02 -.880873179E+02 -.881004520E+02 -.881127532E+02 -.881241941E+02 -.881347486E+02 -.881443924E+02 -.881531028E+02 -.881608591E+02 -.881676427E+02 -.881734371E+02 -.881782283E+02 -.881820047E+02 -.881847572E+02 -.881864795E+02 -.881871678E+02 -.881868212E+02 -.881854412E+02 -.881830323E+02 -.881796013E+02 -.881751578E+02 -.881697140E+02 -.881632843E+02 -.881558857E+02 -.881475374E+02 -.881382605E+02 -.881280782E+02 -.881170156E+02 -.881050991E+02 -.880923568E+02 -.880788179E+02 -.880645128E+02 -.880494727E+02 -.880337296E+02 -.880173160E+02 -.880002649E+02 -.879826095E+02 -.879643831E+02 -.879456191E+02 -.879263508E+02 -.879066113E+02 -.878864335E+02 -.878658505E+02 -.878448952E+02 -.878236006E+02 -.878020004E+02 -.877801288E+02 -.877580218E+02 -.877357172E+02 -.877132560E+02 -.876906838E+02 -.876680523E+02 -.876454217E+02 -.876228638E+02 -.876004658E+02 -.875783357E+02 -.875566086E+02 -.875354560E+02 -.875150970E+02 -.874958135E+02 -.874779694E+02 -.874620367E+02 -.874486288E+02 -.874385440E+02 -.874328229E+02 -.874328229E+02
 -.874454351E+02 -.874454351E+02 -.874518640E+02 -.874631900E+02 -.874782382E+02 -.874961109E+02 -.875161217E+02 -.875377461E+02 -.875605788E+02 -.875843053E+02 -.876086791E+02 -.876335059E+02 -.876586302E+02 -.876839279E+02 -.877092990E+02 -.877346617E+02 -.877599479E+02 -.877850999E+02 -.878100665E+02 -.878348013E+02 -.878592605E+02 -.878834025E+02 -.879071866E+02 -.879305732E+02 -.879535231E+02 -.879759977E+02 -.879979586E+02 -.880193675E+02 -.880401863E+02 -.880603764E+02 -.880798994E+02 -.880987167E+02 -.881167899E+02 -.881340810E+02 -.881505524E+02 -.881661678E+02 -.881808916E+02 -.881946897E+02 -.882075296E+02 -.882193804E+02 -.882302131E+02 -.882400007E+02 -.882487185E+02 -.882563442E+02 -.882628581E+02 -.882682434E+02 -.882724863E+02 -.882755758E+02 -.882775044E+02 -.882782676E+02 -.882778641E+02 -.882762959E+02 -.882735681E+02 -.882696890E+02 -.882646702E+02 -.882585259E+02 -.882512737E+02 -.882429338E+02 -.882335289E+02 -.882230844E+02 -.882116280E+02 -.881991892E+02 -.881857997E+02 -.881714926E+02 -.881563026E+02 -.881402654E+02 -.881234180E+02 -.881057980E+02 -.880874436E+02 -.880683933E+02 -.880486860E+02 -.880283603E+02 -.880074550E+02 -.879860084E+02 -.879640588E+02 -.879416439E+02 -.879188012E+02 -.878955681E+02 -.878719819E+02 -.878480802E+02 -.878239013E+02 -.877994849E+02 -.877748728E+02 -.877501098E+02 -.877252456E+02 -.877003366E+02 -.876754480E+02 -.876506577E+02 -.876260602E+02 -.876017725E+02 -.875779413E+02 -.875547527E+02 -.875324449E+02 -.875113245E+02 -.874917881E+02 -.874743499E+02 -.874596790E+02 -.874486466E+02 -.874423891E+02 -.874423891E+02
 -.874555843E+02 -.874555843E+02 -.874625776E+02 -.874749031E+02 -.874912885E+02 -.875107611E+02 -.875325761E+02 -.875561609E+02 -.875810741E+02 -.876069740E+02 -.876335936E+02 -.876607227E+02 -.876881956E+02 -.877158797E+02 -.877436676E+02 -.877714713E+02 -.877992173E+02 -.878268419E+02 -.878542890E+02 -.878815076E+02 -.879084496E+02 -.879350689E+02 -.879613208E+02 -.879871609E+02 -.880125453E+02 -.880374302E+02 -.880617717E+02 -.880855258E+02 -.881086483E+02 -.881310947E+02 -.881528201E+02 -.881737797E+02 -.881939285E+02 -.882132220E+02 -.882316160E+02 -.882490674E+02 -.882655345E+02 -.882809767E+02 -.882953553E+02 -.883086337E+02 -.883207771E+02 -.883317533E+02 -.883415328E+02 -.883500889E+02 -.883573980E+02 -.883634399E+02 -.883681981E+02 -.883716594E+02 -.883738147E+02 -.883746585E+02 -.883741894E+02 -.883724097E+02 -.883693254E+02 -.883649466E+02 -.883592869E+02 -.883523637E+02 -.883441979E+02 -.883348135E+02 -.883242380E+02 -.883125016E+02 -.882996371E+02 -.882856800E+02 -.882706677E+02 -.882546398E+02 -.882376371E+02 -.882197022E+02 -.882008784E+02 -.881812103E+02 -.881607425E+02 -.881395203E+02 -.881175889E+02 -.880949935E+02 -.880717787E+02 -.880479890E+02 -.880236682E+02 -.879988595E+02 -.879736057E+02 -.879479489E+02 -.879219312E+02 -.878955945E+02 -.878689813E+02 -.878421354E+02 -.878151025E+02 -.877879315E+02 -.877606762E+02 -.877333973E+02 -.877061653E+02 -.876790638E+02 -.876521945E+02 -.876256832E+02 -.875996879E+02 -.875744094E+02 -.875501046E+02 -.875271049E+02 -.875058392E+02 -.874868646E+02 -.874709060E+02 -.874589083E+02 -.874521046E+02 -.874521046E+02
 -.874658873E+02 -.874658873E+02 -.874734577E+02 -.874868059E+02 -.875045609E+02 -.875256732E+02 -.875493362E+02 -.875749305E+02 -.876019792E+02 -.876301133E+02 -.876590459E+02 -.876885534E+02 -.877184593E+02 -.877486221E+02 -.877789275E+02 -.878092812E+02 -.878396035E+02 -.878698253E+02 -.878998859E+02 -.879297293E+02 -.879593030E+02 -.879885566E+02 -.880174407E+02 -.880459058E+02 -.880739026E+02 -.881013814E+02 -.881282921E+02 -.881545842E+02 -.881802065E+02 -.882051075E+02 -.882292351E+02 -.882525367E+02 -.882749599E+02 -.882964522E+02 -.883169617E+02 -.883364376E+02 -.883548301E+02 -.883720912E+02 -.883881748E+02 -.884030371E+02 -.884166365E+02 -.884289345E+02 -.884398957E+02 -.884494879E+02 -.884576830E+02 -.884644566E+02 -.884697886E+02 -.884736635E+02 -.884760701E+02 -.884770018E+02 -.884764567E+02 -.884744375E+02 -.884709517E+02 -.884660112E+02 -.884596324E+02 -.884518363E+02 -.884426477E+02 -.884320959E+02 -.884202135E+02 -.884070367E+02 -.883926048E+02 -.883769602E+02 -.883601475E+02 -.883422137E+02 -.883232074E+02 -.883031790E+02 -.882821800E+02 -.882602625E+02 -.882374793E+02 -.882138834E+02 -.881895275E+02 -.881644643E+02 -.881387457E+02 -.881124228E+02 -.880855461E+02 -.880581649E+02 -.880303277E+02 -.880020824E+02 -.879734758E+02 -.879445549E+02 -.879153666E+02 -.878859589E+02 -.878563816E+02 -.878266875E+02 -.877969347E+02 -.877671882E+02 -.877375233E+02 -.877080292E+02 -.876788145E+02 -.876500135E+02 -.876217953E+02 -.875943746E+02 -.875680271E+02 -.875431086E+02 -.875200802E+02 -.874995416E+02 -.874822737E+02 -.874692955E+02 -.874619373E+02 -.874619373E+02
 -.874763066E+02 -.874763066E+02 -.874844654E+02 -.874988576E+02 -.875180109E+02 -.875407958E+02 -.875663451E+02 -.875939925E+02 -.876232263E+02 -.876536518E+02 -.876849644E+02 -.877169265E+02 -.877493510E+02 -.877820881E+02 -.878150164E+02 -.878480348E+02 -.878810578E+02 -.879140116E+02 -.879468304E+02 -.879794538E+02 -.880118249E+02 -.880438885E+02 -.880755900E+02 -.881068745E+02 -.881376864E+02 -.881679693E+02 -.881976662E+02 -.882267190E+02 -.882550686E+02 -.882826552E+02 -.883094182E+02 -.883352962E+02 -.883602275E+02 -.883841504E+02 -.884070038E+02 -.884287271E+02 -.884492616E+02 -.884685498E+02 -.884865366E+02 -.885031696E+02 -.885183990E+02 -.885321784E+02 -.885444652E+02 -.885552208E+02 -.885644110E+02 -.885720066E+02 -.885779834E+02 -.885823223E+02 -.885850099E+02 -.885860381E+02 -.885854046E+02 -.885831127E+02 -.885791712E+02 -.885735946E+02 -.885664027E+02 -.885576207E+02 -.885472788E+02 -.885354119E+02 -.885220594E+02 -.885072648E+02 -.884910753E+02 -.884735415E+02 -.884547169E+02 -.884346575E+02 -.884134213E+02 -.883910682E+02 -.883676590E+02 -.883432555E+02 -.883179198E+02 -.882917142E+02 -.882647004E+02 -.882369396E+02 -.882084922E+02 -.881794173E+02 -.881497727E+02 -.881196149E+02 -.880889991E+02 -.880579790E+02 -.880266074E+02 -.879949361E+02 -.879630171E+02 -.879309026E+02 -.878986466E+02 -.878663061E+02 -.878339430E+02 -.878016264E+02 -.877694362E+02 -.877374669E+02 -.877058336E+02 -.876746786E+02 -.876441813E+02 -.876145703E+02 -.875861392E+02 -.875592676E+02 -.875344485E+02 -.875123235E+02 -.874937295E+02 -.874797593E+02 -.874718409E+02 -.874718409E+02
 -.874867896E+02 -.874867896E+02 -.874955460E+02 -.875109984E+02 -.875315702E+02 -.875560523E+02 -.875835168E+02 -.876132524E+02 -.876447142E+02 -.876774841E+02 -.877112399E+02 -.877457308E+02 -.877807594E+02 -.878161677E+02 -.878518267E+02 -.878876293E+02 -.879234850E+02 -.879593151E+02 -.879950493E+02 -.880306232E+02 -.880659752E+02 -.881010451E+02 -.881357725E+02 -.881700963E+02 -.882039540E+02 -.882372818E+02 -.882700145E+02 -.883020854E+02 -.883334265E+02 -.883639681E+02 -.883936397E+02 -.884223692E+02 -.884500842E+02 -.884767119E+02 -.885021797E+02 -.885264158E+02 -.885493501E+02 -.885709139E+02 -.885910412E+02 -.886096689E+02 -.886267372E+02 -.886421900E+02 -.886559758E+02 -.886680481E+02 -.886783655E+02 -.886868925E+02 -.886935995E+02 -.886984637E+02 -.887014684E+02 -.887026038E+02 -.887018671E+02 -.886992622E+02 -.886947998E+02 -.886884974E+02 -.886803790E+02 -.886704753E+02 -.886588225E+02 -.886454631E+02 -.886304446E+02 -.886138194E+02 -.885956443E+02 -.885759803E+02 -.885548914E+02 -.885324448E+02 -.885087098E+02 -.884837577E+02 -.884576608E+02 -.884304924E+02 -.884023257E+02 -.883732340E+02 -.883432898E+02 -.883125644E+02 -.882811279E+02 -.882490487E+02 -.882163933E+02 -.881832263E+02 -.881496102E+02 -.881156057E+02 -.880812716E+02 -.880466656E+02 -.880118445E+02 -.879768652E+02 -.879417859E+02 -.879066675E+02 -.878715755E+02 -.878365830E+02 -.878017740E+02 -.877672478E+02 -.877331252E+02 -.876995559E+02 -.876667291E+02 -.876348862E+02 -.876043379E+02 -.875754869E+02 -.875488570E+02 -.875251312E+02 -.875052013E+02 -.874902331E+02 -.874817515E+02 -.874817515E+02
 -.874972647E+02 -.874972647E+02 -.875066231E+02 -.875231424E+02 -.875451419E+02 -.875713332E+02 -.876007299E+02 -.876325780E+02 -.876663022E+02 -.877014617E+02 -.877377178E+02 -.877748071E+02 -.878125222E+02 -.878506966E+02 -.878891949E+02 -.879279048E+02 -.879667311E+02 -.880055912E+02 -.880444110E+02 -.880831220E+02 -.881216577E+02 -.881599524E+02 -.881979398E+02 -.882355516E+02 -.882727177E+02 -.883093659E+02 -.883454219E+02 -.883808090E+02 -.884154488E+02 -.884492603E+02 -.884821609E+02 -.885140661E+02 -.885448904E+02 -.885745477E+02 -.886029516E+02 -.886300168E+02 -.886556591E+02 -.886797963E+02 -.887023490E+02 -.887232410E+02 -.887423999E+02 -.887597580E+02 -.887752528E+02 -.887888275E+02 -.888004321E+02 -.888100231E+02 -.888175646E+02 -.888230284E+02 -.888263942E+02 -.888276501E+02 -.888267925E+02 -.888238260E+02 -.888187637E+02 -.888116269E+02 -.888024450E+02 -.887912550E+02 -.887781012E+02 -.887630350E+02 -.887461141E+02 -.887274020E+02 -.887069675E+02 -.886848839E+02 -.886612286E+02 -.886360823E+02 -.886095281E+02 -.885816511E+02 -.885525377E+02 -.885222748E+02 -.884909492E+02 -.884586472E+02 -.884254540E+02 -.883914531E+02 -.883567260E+02 -.883213517E+02 -.882854070E+02 -.882489654E+02 -.882120981E+02 -.881748732E+02 -.881373565E+02 -.880996116E+02 -.880617006E+02 -.880236853E+02 -.879856279E+02 -.879475928E+02 -.879096493E+02 -.878718735E+02 -.878343531E+02 -.877971914E+02 -.877605141E+02 -.877244775E+02 -.876892794E+02 -.876551728E+02 -.876224845E+02 -.875916391E+02 -.875631897E+02 -.875378592E+02 -.875165927E+02 -.875006278E+02 -.874915846E+02 -.874915846E+02
 -.875076324E+02 -.875076324E+02 -.875175895E+02 -.875351711E+02 -.875585927E+02 -.875864900E+02 -.876178213E+02 -.876517933E+02 -.876878016E+02 -.877253849E+02 -.877641885E+02 -.878039370E+02 -.878444133E+02 -.878854441E+02 -.879268884E+02 -.879686299E+02 -.880105698E+02 -.880526227E+02 -.880947110E+02 -.881367620E+02 -.881787045E+02 -.882204672E+02 -.882619767E+02 -.883031574E+02 -.883439306E+02 -.883842149E+02 -.884239254E+02 -.884629744E+02 -.885012709E+02 -.885387207E+02 -.885752271E+02 -.886106905E+02 -.886450099E+02 -.886780829E+02 -.887098068E+02 -.887400792E+02 -.887687994E+02 -.887958683E+02 -.888211898E+02 -.888446718E+02 -.888662263E+02 -.888857710E+02 -.889032296E+02 -.889185330E+02 -.889316196E+02 -.889424365E+02 -.889509396E+02 -.889570940E+02 -.889608751E+02 -.889622679E+02 -.889612679E+02 -.889578809E+02 -.889521228E+02 -.889440197E+02 -.889336074E+02 -.889209312E+02 -.889060454E+02 -.888890126E+02 -.888699031E+02 -.888487942E+02 -.888257696E+02 -.888009182E+02 -.887743335E+02 -.887461128E+02 -.887163563E+02 -.886851660E+02 -.886526452E+02 -.886188975E+02 -.885840259E+02 -.885481326E+02 -.885113177E+02 -.884736790E+02 -.884353115E+02 -.883963068E+02 -.883567531E+02 -.883167347E+02 -.882763320E+02 -.882356217E+02 -.881946771E+02 -.881535682E+02 -.881123627E+02 -.880711269E+02 -.880299270E+02 -.879888310E+02 -.879479106E+02 -.879072450E+02 -.878669243E+02 -.878270549E+02 -.877877664E+02 -.877492204E+02 -.877116217E+02 -.876752338E+02 -.876403979E+02 -.876075582E+02 -.875772956E+02 -.875503706E+02 -.875277795E+02 -.875108288E+02 -.875012310E+02 -.875012310E+02
 -.875177571E+02 -.875177571E+02 -.875283017E+02 -.875469261E+02 -.875717473E+02 -.876013297E+02 -.876345806E+02 -.876706701E+02 -.877089677E+02 -.877489924E+02 -.877903751E+02 -.878328293E+02 -.878761302E+02 -.879200988E+02 -.879645907E+02 -.880094868E+02 -.880546868E+02 -.881001027E+02 -.881456542E+02 -.881912648E+02 -.882368585E+02 -.882823579E+02 -.883276827E+02 -.883727491E+02 -.884174694E+02 -.884617514E+02 -.885054987E+02 -.885486107E+02 -.885909817E+02 -.886325020E+02 -.886730580E+02 -.887125323E+02 -.887508050E+02 -.887877542E+02 -.888232572E+02 -.888571911E+02 -.888894345E+02 -.889198676E+02 -.889483740E+02 -.889748412E+02 -.889991623E+02 -.890212364E+02 -.890409701E+02 -.890582785E+02 -.890730860E+02 -.890853273E+02 -.890949480E+02 -.891019052E+02 -.891061680E+02 -.891077183E+02 -.891065501E+02 -.891026706E+02 -.890960993E+02 -.890868683E+02 -.890750218E+02 -.890606153E+02 -.890437157E+02 -.890243997E+02 -.890027534E+02 -.889788715E+02 -.889528561E+02 -.889248155E+02 -.888948633E+02 -.888631175E+02 -.888296991E+02 -.887947309E+02 -.887583369E+02 -.887206409E+02 -.886817656E+02 -.886418320E+02 -.886009582E+02 -.885592590E+02 -.885168452E+02 -.884738230E+02 -.884302939E+02 -.883863542E+02 -.883420949E+02 -.882976023E+02 -.882529575E+02 -.882082374E+02 -.881635153E+02 -.881188622E+02 -.880743476E+02 -.880300423E+02 -.879860202E+02 -.879423621E+02 -.878991596E+02 -.878565209E+02 -.878145780E+02 -.877734960E+02 -.877334854E+02 -.876948175E+02 -.876578458E+02 -.876230323E+02 -.875909826E+02 -.875624917E+02 -.875386039E+02 -.875206906E+02 -.875105525E+02 -.875105525E+02
 -.875274643E+02 -.875274643E+02 -.875385745E+02 -.875582060E+02 -.875843848E+02 -.876156099E+02 -.876507427E+02 -.876889206E+02 -.877294891E+02 -.877719497E+02 -.878159207E+02 -.878611069E+02 -.879072781E+02 -.879542524E+02 -.880018839E+02 -.880500534E+02 -.880986598E+02 -.881476141E+02 -.881968340E+02 -.882462396E+02 -.882957502E+02 -.883452827E+02 -.883947495E+02 -.884440586E+02 -.884931120E+02 -.885418062E+02 -.885900317E+02 -.886376723E+02 -.886846061E+02 -.887307046E+02 -.887758342E+02 -.888198562E+02 -.888626281E+02 -.889040044E+02 -.889438380E+02 -.889819808E+02 -.890182859E+02 -.890526080E+02 -.890848050E+02 -.891147397E+02 -.891422806E+02 -.891673040E+02 -.891896947E+02 -.892093481E+02 -.892261705E+02 -.892400810E+02 -.892510120E+02 -.892589104E+02 -.892637377E+02 -.892654711E+02 -.892641033E+02 -.892596429E+02 -.892521141E+02 -.892415567E+02 -.892280253E+02 -.892115889E+02 -.891923296E+02 -.891703426E+02 -.891457338E+02 -.891186197E+02 -.890891255E+02 -.890573839E+02 -.890235336E+02 -.889877182E+02 -.889500844E+02 -.889107809E+02 -.888699567E+02 -.888277604E+02 -.887843385E+02 -.887398347E+02 -.886943886E+02 -.886481350E+02 -.886012033E+02 -.885537168E+02 -.885057921E+02 -.884575391E+02 -.884090611E+02 -.883604541E+02 -.883118081E+02 -.882632069E+02 -.882147295E+02 -.881664508E+02 -.881184434E+02 -.880707798E+02 -.880235350E+02 -.879767901E+02 -.879306366E+02 -.878851828E+02 -.878405612E+02 -.877969383E+02 -.877545275E+02 -.877136061E+02 -.876745368E+02 -.876377958E+02 -.876040100E+02 -.875740053E+02 -.875488689E+02 -.875300320E+02 -.875193767E+02 -.875193767E+02
 -.875365342E+02 -.875365342E+02 -.875481772E+02 -.875687616E+02 -.875962323E+02 -.876290312E+02 -.876659796E+02 -.877061858E+02 -.877489748E+02 -.877938340E+02 -.878403723E+02 -.878882892E+02 -.879373525E+02 -.879873805E+02 -.880382290E+02 -.880897805E+02 -.881419354E+02 -.881946050E+02 -.882477060E+02 -.883011558E+02 -.883548702E+02 -.884087605E+02 -.884627324E+02 -.885166850E+02 -.885705100E+02 -.886240911E+02 -.886773037E+02 -.887300145E+02 -.887820818E+02 -.888333557E+02 -.888836788E+02 -.889328869E+02 -.889808102E+02 -.890272748E+02 -.890721035E+02 -.891151176E+02 -.891561384E+02 -.891949886E+02 -.892314944E+02 -.892654872E+02 -.892968049E+02 -.893252946E+02 -.893508138E+02 -.893732322E+02 -.893924336E+02 -.894083170E+02 -.894207979E+02 -.894298098E+02 -.894353047E+02 -.894372537E+02 -.894356476E+02 -.894304971E+02 -.894218324E+02 -.894097029E+02 -.893941768E+02 -.893753398E+02 -.893532946E+02 -.893281587E+02 -.893000640E+02 -.892691543E+02 -.892355842E+02 -.891995170E+02 -.891611229E+02 -.891205774E+02 -.890780593E+02 -.890337490E+02 -.889878267E+02 -.889404710E+02 -.888918573E+02 -.888421566E+02 -.887915342E+02 -.887401487E+02 -.886881512E+02 -.886356846E+02 -.885828831E+02 -.885298719E+02 -.884767672E+02 -.884236764E+02 -.883706982E+02 -.883179236E+02 -.882654364E+02 -.882133151E+02 -.881616343E+02 -.881104669E+02 -.880598874E+02 -.880099752E+02 -.879608201E+02 -.879125279E+02 -.878652291E+02 -.878190890E+02 -.877743212E+02 -.877312052E+02 -.876901094E+02 -.876515203E+02 -.876160816E+02 -.875846443E+02 -.875583327E+02 -.875386304E+02 -.875274923E+02 -.875274923E+02
 -.875446993E+02 -.875446993E+02 -.875568294E+02 -.875782905E+02 -.876069590E+02 -.876412293E+02 -.876798889E+02 -.877220227E+02 -.877669403E+02 -.878141195E+02 -.878631643E+02 -.879137740E+02 -.879657187E+02 -.880188209E+02 -.880729413E+02 -.881279669E+02 -.881838016E+02 -.882403591E+02 -.882975567E+02 -.883553110E+02 -.884135354E+02 -.884721368E+02 -.885310149E+02 -.885900600E+02 -.886491529E+02 -.887081633E+02 -.887669499E+02 -.888253598E+02 -.888832286E+02 -.889403811E+02 -.889966321E+02 -.890517870E+02 -.891056434E+02 -.891579923E+02 -.892086200E+02 -.892573097E+02 -.893038435E+02 -.893480041E+02 -.893895779E+02 -.894283563E+02 -.894641388E+02 -.894967352E+02 -.895259679E+02 -.895516742E+02 -.895737084E+02 -.895919437E+02 -.896062739E+02 -.896166153E+02 -.896229070E+02 -.896251127E+02 -.896232207E+02 -.896172442E+02 -.896072211E+02 -.895932135E+02 -.895753070E+02 -.895536091E+02 -.895282483E+02 -.894993718E+02 -.894671439E+02 -.894317438E+02 -.893933632E+02 -.893522042E+02 -.893084769E+02 -.892623968E+02 -.892141828E+02 -.891640544E+02 -.891122304E+02 -.890589261E+02 -.890043521E+02 -.889487122E+02 -.888922024E+02 -.888350093E+02 -.887773094E+02 -.887192681E+02 -.886610396E+02 -.886027661E+02 -.885445780E+02 -.884865943E+02 -.884289227E+02 -.883716607E+02 -.883148966E+02 -.882587110E+02 -.882031788E+02 -.881483716E+02 -.880943610E+02 -.880412228E+02 -.879890419E+02 -.879379189E+02 -.878879793E+02 -.878393835E+02 -.877923415E+02 -.877471312E+02 -.877041218E+02 -.876638054E+02 -.876268361E+02 -.875940838E+02 -.875667015E+02 -.875462157E+02 -.875346430E+02 -.875346430E+02
 -.875516406E+02 -.875516406E+02 -.875641968E+02 -.875864316E+02 -.876161683E+02 -.876517641E+02 -.876919818E+02 -.877358909E+02 -.877827918E+02 -.878321594E+02 -.878835998E+02 -.879368174E+02 -.879915900E+02 -.880477489E+02 -.881051634E+02 -.881637284E+02 -.882233545E+02 -.882839602E+02 -.883454664E+02 -.884077914E+02 -.884708482E+02 -.885345414E+02 -.885987655E+02 -.886634029E+02 -.887283230E+02 -.887933809E+02 -.888584167E+02 -.889232554E+02 -.889877070E+02 -.890515672E+02 -.891146176E+02 -.891766277E+02 -.892373556E+02 -.892965501E+02 -.893539525E+02 -.894092988E+02 -.894623220E+02 -.895127550E+02 -.895603335E+02 -.896047987E+02 -.896459007E+02 -.896834017E+02 -.897170789E+02 -.897467276E+02 -.897721639E+02 -.897932275E+02 -.898097840E+02 -.898217269E+02 -.898289790E+02 -.898314940E+02 -.898292567E+02 -.898222837E+02 -.898106232E+02 -.897943536E+02 -.897735833E+02 -.897484482E+02 -.897191103E+02 -.896857550E+02 -.896485887E+02 -.896078359E+02 -.895637362E+02 -.895165410E+02 -.894665109E+02 -.894139119E+02 -.893590130E+02 -.893020829E+02 -.892433876E+02 -.891831877E+02 -.891217363E+02 -.890592769E+02 -.889960418E+02 -.889322507E+02 -.888681095E+02 -.888038095E+02 -.887395269E+02 -.886754226E+02 -.886116421E+02 -.885483161E+02 -.884855609E+02 -.884234796E+02 -.883621633E+02 -.883016930E+02 -.882421414E+02 -.881835763E+02 -.881260636E+02 -.880696718E+02 -.880144778E+02 -.879605734E+02 -.879080748E+02 -.878571333E+02 -.878079509E+02 -.877607984E+02 -.877160408E+02 -.876741686E+02 -.876358397E+02 -.876019339E+02 -.875736232E+02 -.875524649E+02 -.875405219E+02 -.875405219E+02
 -.875569823E+02 -.875569823E+02 -.875698848E+02 -.875927573E+02 -.876233867E+02 -.876601078E+02 -.877016701E+02 -.877471371E+02 -.877958099E+02 -.878471692E+02 -.879008306E+02 -.879565110E+02 -.880140018E+02 -.880731483E+02 -.881338332E+02 -.881959634E+02 -.882594603E+02 -.883242515E+02 -.883902651E+02 -.884574250E+02 -.885256470E+02 -.885948360E+02 -.886648833E+02 -.887356647E+02 -.888070386E+02 -.888788449E+02 -.889509042E+02 -.890230172E+02 -.890949650E+02 -.891665095E+02 -.892373944E+02 -.893073460E+02 -.893760753E+02 -.894432795E+02 -.895086447E+02 -.895718482E+02 -.896325619E+02 -.896904558E+02 -.897452014E+02 -.897964758E+02 -.898439658E+02 -.898873719E+02 -.899264128E+02 -.899608290E+02 -.899903868E+02 -.900148820E+02 -.900341428E+02 -.900480330E+02 -.900564536E+02 -.900593451E+02 -.900566880E+02 -.900485034E+02 -.900348524E+02 -.900158357E+02 -.899915910E+02 -.899622919E+02 -.899281442E+02 -.898893833E+02 -.898462704E+02 -.897990888E+02 -.897481395E+02 -.896937376E+02 -.896362078E+02 -.895758803E+02 -.895130872E+02 -.894481586E+02 -.893814189E+02 -.893131843E+02 -.892437596E+02 -.891734359E+02 -.891024886E+02 -.890311761E+02 -.889597379E+02 -.888883944E+02 -.888173462E+02 -.887467740E+02 -.886768387E+02 -.886076823E+02 -.885394282E+02 -.884721835E+02 -.884060395E+02 -.883410745E+02 -.882773561E+02 -.882149444E+02 -.881538957E+02 -.880942671E+02 -.880361229E+02 -.879795415E+02 -.879246246E+02 -.878715095E+02 -.878203841E+02 -.877715064E+02 -.877252297E+02 -.876820357E+02 -.876425769E+02 -.876077325E+02 -.875786812E+02 -.875569955E+02 -.875447666E+02 -.875447666E+02
 -.875602853E+02 -.875602853E+02 -.875734315E+02 -.875967636E+02 -.876280546E+02 -.876656339E+02 -.877082525E+02 -.877549816E+02 -.878051346E+02 -.878582083E+02 -.879138373E+02 -.879717587E+02 -.880317848E+02 -.880937810E+02 -.881576490E+02 -.882233138E+02 -.882907128E+02 -.883597886E+02 -.884304818E+02 -.885027269E+02 -.885764471E+02 -.886515515E+02 -.887279315E+02 -.888054585E+02 -.888839816E+02 -.889633262E+02 -.890432927E+02 -.891236559E+02 -.892041652E+02 -.892845444E+02 -.893644929E+02 -.894436865E+02 -.895217794E+02 -.895984064E+02 -.896731856E+02 -.897457217E+02 -.898156100E+02 -.898824407E+02 -.899458037E+02 -.900052938E+02 -.900605157E+02 -.901110901E+02 -.901566589E+02 -.901968907E+02 -.902314860E+02 -.902601825E+02 -.902827589E+02 -.902990391E+02 -.903088955E+02 -.903122506E+02 -.903090792E+02 -.902994083E+02 -.902833167E+02 -.902609340E+02 -.902324378E+02 -.901980510E+02 -.901580377E+02 -.901126992E+02 -.900623685E+02 -.900074057E+02 -.899481921E+02 -.898851245E+02 -.898186102E+02 -.897490613E+02 -.896768894E+02 -.896025014E+02 -.895262945E+02 -.894486530E+02 -.893699442E+02 -.892905162E+02 -.892106954E+02 -.891307846E+02 -.890510616E+02 -.889717791E+02 -.888931635E+02 -.888154159E+02 -.887387118E+02 -.886632027E+02 -.885890173E+02 -.885162626E+02 -.884450270E+02 -.883753817E+02 -.883073844E+02 -.882410825E+02 -.881765175E+02 -.881137297E+02 -.880527651E+02 -.879936826E+02 -.879365637E+02 -.878815250E+02 -.878287335E+02 -.877784267E+02 -.877309382E+02 -.876867315E+02 -.876464430E+02 -.876109386E+02 -.875813882E+02 -.875593612E+02 -.875469539E+02 -.875469539E+02
 -.875610410E+02 -.875610410E+02 -.875742995E+02 -.875978628E+02 -.876295165E+02 -.876676068E+02 -.877109051E+02 -.877585065E+02 -.878097510E+02 -.878641637E+02 -.879214088E+02 -.879812528E+02 -.880435367E+02 -.881081539E+02 -.881750325E+02 -.882441228E+02 -.883153861E+02 -.883887869E+02 -.884642859E+02 -.885418348E+02 -.886213707E+02 -.887028124E+02 -.887860564E+02 -.888709741E+02 -.889574083E+02 -.890451723E+02 -.891340473E+02 -.892237817E+02 -.893140907E+02 -.894046560E+02 -.894951264E+02 -.895851187E+02 -.896742197E+02 -.897619884E+02 -.898479596E+02 -.899316480E+02 -.900125525E+02 -.900901622E+02 -.901639624E+02 -.902334415E+02 -.902980977E+02 -.903574467E+02 -.904110292E+02 -.904584184E+02 -.904992274E+02 -.905331158E+02 -.905597960E+02 -.905790384E+02 -.905906764E+02 -.905946087E+02 -.905908020E+02 -.905792914E+02 -.905601795E+02 -.905336350E+02 -.904998888E+02 -.904592304E+02 -.904120017E+02 -.903585916E+02 -.902994286E+02 -.902349739E+02 -.901657137E+02 -.900921516E+02 -.900148015E+02 -.899341799E+02 -.898507998E+02 -.897651642E+02 -.896777609E+02 -.895890572E+02 -.894994964E+02 -.894094942E+02 -.893194363E+02 -.892296763E+02 -.891405347E+02 -.890522983E+02 -.889652206E+02 -.888795215E+02 -.887953894E+02 -.887129820E+02 -.886324284E+02 -.885538312E+02 -.884772695E+02 -.884028017E+02 -.883304690E+02 -.882602995E+02 -.881923129E+02 -.881265257E+02 -.880629585E+02 -.880016433E+02 -.879426340E+02 -.878860187E+02 -.878319353E+02 -.877805921E+02 -.877322932E+02 -.876874728E+02 -.876467382E+02 -.876109274E+02 -.875811827E+02 -.875590482E+02 -.875465968E+02 -.875465968E+02
 -.875586659E+02 -.875586659E+02 -.875718718E+02 -.875953782E+02 -.876270163E+02 -.876651764E+02 -.877086740E+02 -.877566471E+02 -.878084786E+02 -.878637362E+02 -.879221250E+02 -.879834516E+02 -.880475955E+02 -.881144871E+02 -.881840909E+02 -.882563915E+02 -.883313838E+02 -.884090640E+02 -.884894220E+02 -.885724357E+02 -.886580649E+02 -.887462463E+02 -.888368893E+02 -.889298717E+02 -.890250366E+02 -.891221893E+02 -.892210954E+02 -.893214783E+02 -.894230182E+02 -.895253514E+02 -.896280701E+02 -.897307231E+02 -.898328178E+02 -.899338222E+02 -.900331695E+02 -.901302621E+02 -.902244781E+02 -.903151780E+02 -.904017124E+02 -.904834314E+02 -.905596933E+02 -.906298752E+02 -.906933833E+02 -.907496630E+02 -.907982093E+02 -.908385764E+02 -.908703866E+02 -.908933377E+02 -.909072095E+02 -.909118682E+02 -.909072694E+02 -.908934593E+02 -.908705731E+02 -.908388328E+02 -.907985421E+02 -.907500805E+02 -.906938955E+02 -.906304937E+02 -.905604315E+02 -.904843048E+02 -.904027382E+02 -.903163755E+02 -.902258686E+02 -.901318690E+02 -.900350184E+02 -.899359407E+02 -.898352358E+02 -.897334729E+02 -.896311862E+02 -.895288710E+02 -.894269812E+02 -.893259273E+02 -.892260754E+02 -.891277478E+02 -.890312230E+02 -.889367375E+02 -.888444872E+02 -.887546301E+02 -.886672890E+02 -.885825542E+02 -.885004875E+02 -.884211257E+02 -.883444847E+02 -.882705642E+02 -.881993533E+02 -.881308358E+02 -.880649979E+02 -.880018361E+02 -.879413674E+02 -.878836422E+02 -.878287598E+02 -.877768889E+02 -.877282928E+02 -.876833635E+02 -.876426647E+02 -.876069881E+02 -.875774272E+02 -.875554737E+02 -.875431439E+02 -.875431439E+02
 -.875525006E+02 -.875525006E+02 -.875654501E+02 -.875885427E+02 -.876196961E+02 -.876573780E+02 -.877004743E+02 -.877481888E+02 -.877999658E+02 -.878554306E+02 -.879143430E+02 -.879765616E+02 -.880420160E+02 -.881106854E+02 -.881825815E+02 -.882577357E+02 -.883361882E+02 -.884179785E+02 -.885031382E+02 -.885916834E+02 -.886836081E+02 -.887788790E+02 -.888774293E+02 -.889791543E+02 -.890839069E+02 -.891914935E+02 -.893016702E+02 -.894141404E+02 -.895285511E+02 -.896444922E+02 -.897614945E+02 -.898790305E+02 -.899965149E+02 -.901133080E+02 -.902287190E+02 -.903420119E+02 -.904524125E+02 -.905591171E+02 -.906613024E+02 -.907581376E+02 -.908487962E+02 -.909324708E+02 -.910083863E+02 -.910758154E+02 -.911340922E+02 -.911826268E+02 -.912209173E+02 -.912485611E+02 -.912652641E+02 -.912708472E+02 -.912652510E+02 -.912485365E+02 -.912208845E+02 -.911825905E+02 -.911340588E+02 -.910757929E+02 -.910083844E+02 -.909325009E+02 -.908488715E+02 -.907582728E+02 -.906615146E+02 -.905594251E+02 -.904528373E+02 -.903425764E+02 -.902294485E+02 -.901142300E+02 -.899976590E+02 -.898804286E+02 -.897631813E+02 -.896465048E+02 -.895309294E+02 -.894169270E+02 -.893049108E+02 -.891952363E+02 -.890882027E+02 -.889840560E+02 -.888829916E+02 -.887851580E+02 -.886906607E+02 -.885995665E+02 -.885119081E+02 -.884276887E+02 -.883468871E+02 -.882694632E+02 -.881953635E+02 -.881245284E+02 -.880568984E+02 -.879924239E+02 -.879310745E+02 -.878728520E+02 -.878178062E+02 -.877660542E+02 -.877178058E+02 -.876733961E+02 -.876333277E+02 -.875983259E+02 -.875694102E+02 -.875479886E+02 -.875359811E+02 -.875359811E+02
 -.875418147E+02 -.875418147E+02 -.875542606E+02 -.875765063E+02 -.876066043E+02 -.876431383E+02 -.876850959E+02 -.877317714E+02 -.877826910E+02 -.878375548E+02 -.878961923E+02 -.879585282E+02 -.880245557E+02 -.880943161E+02 -.881678827E+02 -.882453473E+02 -.883268098E+02 -.884123686E+02 -.885021116E+02 -.885961089E+02 -.886944052E+02 -.887970130E+02 -.889039061E+02 -.890150132E+02 -.891302124E+02 -.892493251E+02 -.893721107E+02 -.894982616E+02 -.896273989E+02 -.897590685E+02 -.898927386E+02 -.900277983E+02 -.901635580E+02 -.902992510E+02 -.904340377E+02 -.905670114E+02 -.906972068E+02 -.908236103E+02 -.909451732E+02 -.910608265E+02 -.911694983E+02 -.912701323E+02 -.913617079E+02 -.914432610E+02 -.915139041E+02 -.915728469E+02 -.916194145E+02 -.916530636E+02 -.916733962E+02 -.916801697E+02 -.916733029E+02 -.916528785E+02 -.916191406E+02 -.915724887E+02 -.915134677E+02 -.914427540E+02 -.913611396E+02 -.912695135E+02 -.911688416E+02 -.910601462E+02 -.909444854E+02 -.908229331E+02 -.906965602E+02 -.905664177E+02 -.904335212E+02 -.902988384E+02 -.901632781E+02 -.900276825E+02 -.898928207E+02 -.897593849E+02 -.896279888E+02 -.894991671E+02 -.893733770E+02 -.892510003E+02 -.891323476E+02 -.890176619E+02 -.889071241E+02 -.888008579E+02 -.886989358E+02 -.886013845E+02 -.885081912E+02 -.884193095E+02 -.883346653E+02 -.882541634E+02 -.881776939E+02 -.881051393E+02 -.880363818E+02 -.879713127E+02 -.879098419E+02 -.878519108E+02 -.877975066E+02 -.877466819E+02 -.876995785E+02 -.876564583E+02 -.876177437E+02 -.875840702E+02 -.875563546E+02 -.875358850E+02 -.875244393E+02 -.875244393E+02
 -.875258201E+02 -.875258201E+02 -.875374683E+02 -.875583508E+02 -.875867110E+02 -.876212925E+02 -.876612194E+02 -.877059040E+02 -.877549764E+02 -.878082307E+02 -.878655828E+02 -.879270392E+02 -.879926723E+02 -.880626009E+02 -.881369756E+02 -.882159653E+02 -.882997469E+02 -.883884954E+02 -.884823747E+02 -.885815290E+02 -.886860751E+02 -.887960939E+02 -.889116226E+02 -.890326470E+02 -.891590931E+02 -.892908195E+02 -.894276092E+02 -.895691617E+02 -.897150863E+02 -.898648950E+02 -.900179980E+02 -.901736991E+02 -.903311943E+02 -.904895721E+02 -.906478162E+02 -.908048118E+02 -.909593543E+02 -.911101624E+02 -.912558938E+02 -.913951653E+02 -.915265756E+02 -.916487309E+02 -.917602736E+02 -.918599112E+02 -.919464467E+02 -.920188077E+02 -.920760739E+02 -.921175020E+02 -.921425454E+02 -.921508704E+02 -.921423650E+02 -.921171425E+02 -.920755383E+02 -.920180999E+02 -.919455725E+02 -.918588776E+02 -.917590891E+02 -.916474057E+02 -.915251212E+02 -.913935953E+02 -.912542230E+02 -.911084078E+02 -.909575346E+02 -.908029479E+02 -.906459310E+02 -.904876908E+02 -.903293445E+02 -.901719106E+02 -.900163033E+02 -.898633290E+02 -.897136866E+02 -.895679691E+02 -.894266675E+02 -.892901757E+02 -.891587972E+02 -.890327521E+02 -.889121845E+02 -.887971706E+02 -.886877264E+02 -.885838158E+02 -.884853580E+02 -.883922354E+02 -.883043010E+02 -.882213854E+02 -.881433040E+02 -.880698652E+02 -.880008773E+02 -.879361579E+02 -.878755435E+02 -.878189010E+02 -.877661419E+02 -.877172397E+02 -.876722525E+02 -.876313513E+02 -.875948572E+02 -.875632900E+02 -.875374318E+02 -.875184101E+02 -.875078079E+02 -.875078079E+02
 -.875036936E+02 -.875036936E+02 -.875142008E+02 -.875331153E+02 -.875589349E+02 -.875906122E+02 -.876274454E+02 -.876689944E+02 -.877150177E+02 -.877654233E+02 -.878202321E+02 -.878795493E+02 -.879435432E+02 -.880124273E+02 -.880864467E+02 -.881658664E+02 -.882509601E+02 -.883420011E+02 -.884392529E+02 -.885429598E+02 -.886533386E+02 -.887705683E+02 -.888947816E+02 -.890260539E+02 -.891643929E+02 -.893097277E+02 -.894618971E+02 -.896206380E+02 -.897855745E+02 -.899562069E+02 -.901319022E+02 -.903118862E+02 -.904952381E+02 -.906808867E+02 -.908676117E+02 -.910540478E+02 -.912386940E+02 -.914199279E+02 -.915960255E+02 -.917651864E+02 -.919255648E+02 -.920753051E+02 -.922125816E+02 -.923356411E+02 -.924428471E+02 -.925327240E+02 -.926039983E+02 -.926556364E+02 -.926868761E+02 -.926972504E+02 -.926866023E+02 -.926550900E+02 -.926031818E+02 -.925316411E+02 -.924415027E+02 -.923340415E+02 -.922107346E+02 -.920732198E+02 -.919232515E+02 -.917626572E+02 -.915932940E+02 -.914170094E+02 -.912356055E+02 -.910508081E+02 -.908642418E+02 -.906774097E+02 -.904916794E+02 -.903082735E+02 -.901282656E+02 -.899525791E+02 -.897819909E+02 -.896171369E+02 -.894585198E+02 -.893065189E+02 -.891614005E+02 -.890233291E+02 -.888923788E+02 -.887685446E+02 -.886517534E+02 -.885418746E+02 -.884387298E+02 -.883421024E+02 -.882517464E+02 -.881673947E+02 -.880887668E+02 -.880155772E+02 -.879475427E+02 -.878843912E+02 -.878258701E+02 -.877717578E+02 -.877218753E+02 -.876761025E+02 -.876343970E+02 -.875968203E+02 -.875635695E+02 -.875350212E+02 -.875117872E+02 -.874947892E+02 -.874853567E+02 -.874853567E+02
 -.874746118E+02 -.874746118E+02 -.874835839E+02 -.874998339E+02 -.875221841E+02 -.875498488E+02 -.875823407E+02 -.876193991E+02 -.876609359E+02 -.877069944E+02 -.877577192E+02 -.878133320E+02 -.878741140E+02 -.879403908E+02 -.880125211E+02 -.880908856E+02 -.881758775E+02 -.882678938E+02 -.883673256E+02 -.884745496E+02 -.885899175E+02 -.887137461E+02 -.888463052E+02 -.889878053E+02 -.891383832E+02 -.892980874E+02 -.894668619E+02 -.896445294E+02 -.898307744E+02 -.900251261E+02 -.902269424E+02 -.904353950E+02 -.906494572E+02 -.908678944E+02 -.910892600E+02 -.913118951E+02 -.915339367E+02 -.917533316E+02 -.919678600E+02 -.921751670E+02 -.923728037E+02 -.925582758E+02 -.927291006E+02 -.928828694E+02 -.930173129E+02 -.931303685E+02 -.932202446E+02 -.932854791E+02 -.933249891E+02 -.933381096E+02 -.933246163E+02 -.932847345E+02 -.932191303E+02 -.931288876E+02 -.930154695E+02 -.928806690E+02 -.927265497E+02 -.925553821E+02 -.923695763E+02 -.921716163E+02 -.919639975E+02 -.917491706E+02 -.915294920E+02 -.913071831E+02 -.910842990E+02 -.908627048E+02 -.906440612E+02 -.904298175E+02 -.902212103E+02 -.900192688E+02 -.898248241E+02 -.896385209E+02 -.894608330E+02 -.892920792E+02 -.891324400E+02 -.889819751E+02 -.888406394E+02 -.887082993E+02 -.885847475E+02 -.884697166E+02 -.883628917E+02 -.882639221E+02 -.881724312E+02 -.880880257E+02 -.880103044E+02 -.879388659E+02 -.878733161E+02 -.878132754E+02 -.877583872E+02 -.877083261E+02 -.876628088E+02 -.876216061E+02 -.875845596E+02 -.875516015E+02 -.875227823E+02 -.874983057E+02 -.874785758E+02 -.874642593E+02 -.874563680E+02 -.874563680E+02
 -.874377975E+02 -.874377975E+02 -.874447909E+02 -.874575892E+02 -.874754137E+02 -.874977967E+02 -.875245079E+02 -.875554982E+02 -.875908584E+02 -.876307883E+02 -.876755742E+02 -.877255709E+02 -.877811886E+02 -.878428822E+02 -.879111418E+02 -.879864848E+02 -.880694481E+02 -.881605801E+02 -.882604327E+02 -.883695523E+02 -.884884693E+02 -.886176869E+02 -.887576672E+02 -.889088158E+02 -.890714641E+02 -.892458498E+02 -.894320951E+02 -.896301827E+02 -.898399313E+02 -.900609695E+02 -.902927095E+02 -.905343217E+02 -.907847116E+02 -.910424995E+02 -.913060057E+02 -.915732430E+02 -.918419172E+02 -.921094394E+02 -.923729501E+02 -.926293577E+02 -.928753908E+02 -.931076657E+02 -.933227671E+02 -.935173394E+02 -.936881872E+02 -.938323781E+02 -.939473443E+02 -.940309772E+02 -.940817074E+02 -.940985675E+02 -.940812308E+02 -.940300247E+02 -.939459177E+02 -.938304797E+02 -.936858204E+02 -.935145083E+02 -.933194769E+02 -.931039226E+02 -.928712019E+02 -.926247313E+02 -.923678957E+02 -.921039677E+02 -.918360401E+02 -.915669740E+02 -.912993599E+02 -.910354936E+02 -.907773644E+02 -.905266538E+02 -.902847438E+02 -.900527314E+02 -.898314484E+02 -.896214852E+02 -.894232163E+02 -.892368259E+02 -.890623344E+02 -.888996234E+02 -.887484589E+02 -.886085132E+02 -.884793842E+02 -.883606132E+02 -.882517001E+02 -.881521166E+02 -.880613180E+02 -.879787525E+02 -.879038704E+02 -.878361308E+02 -.877750083E+02 -.877199993E+02 -.876706276E+02 -.876264509E+02 -.875870680E+02 -.875521278E+02 -.875213400E+02 -.874944900E+02 -.874714585E+02 -.874522469E+02 -.874370127E+02 -.874261155E+02 -.874201801E+02 -.874201801E+02
 -.873925819E+02 -.873925819E+02 -.873971073E+02 -.874055812E+02 -.874177024E+02 -.874333792E+02 -.874526808E+02 -.874758016E+02 -.875030356E+02 -.875347582E+02 -.875714126E+02 -.876135007E+02 -.876615750E+02 -.877162336E+02 -.877781144E+02 -.878478910E+02 -.879262675E+02 -.880139731E+02 -.881117558E+02 -.882203743E+02 -.883405885E+02 -.884731471E+02 -.886187728E+02 -.887781443E+02 -.889518749E+02 -.891404878E+02 -.893443874E+02 -.895638274E+02 -.897988748E+02 -.900493721E+02 -.903148965E+02 -.905947180E+02 -.908877590E+02 -.911925560E+02 -.915072262E+02 -.918294436E+02 -.921564251E+02 -.924849326E+02 -.928112934E+02 -.931314416E+02 -.934409837E+02 -.937352884E+02 -.940096015E+02 -.942591813E+02 -.944794517E+02 -.946661652E+02 -.948155664E+02 -.949245470E+02 -.949907803E+02 -.950128259E+02 -.949901961E+02 -.949233792E+02 -.948138161E+02 -.946638340E+02 -.944765419E+02 -.942556958E+02 -.940055439E+02 -.937306629E+02 -.934357953E+02 -.931256963E+02 -.928049979E+02 -.924780946E+02 -.921490533E+02 -.918215480E+02 -.914988179E+02 -.911836476E+02 -.908783647E+02 -.905848537E+02 -.903045800E+02 -.900386234E+02 -.897877161E+02 -.895522832E+02 -.893324851E+02 -.891282573E+02 -.889393493E+02 -.887653602E+02 -.886057705E+02 -.884599710E+02 -.883272871E+02 -.882070003E+02 -.880983659E+02 -.880006280E+02 -.879130310E+02 -.878348299E+02 -.877652973E+02 -.877037298E+02 -.876494522E+02 -.876018213E+02 -.875602294E+02 -.875241064E+02 -.874929234E+02 -.874661963E+02 -.874434910E+02 -.874244302E+02 -.874087038E+02 -.873960825E+02 -.873864380E+02 -.873797700E+02 -.873762442E+02 -.873762442E+02
 -.873384804E+02 -.873384804E+02 -.873400110E+02 -.873432161E+02 -.873483517E+02 -.873557597E+02 -.873658501E+02 -.873790902E+02 -.873959980E+02 -.874171387E+02 -.874431237E+02 -.874746098E+02 -.875123000E+02 -.875569442E+02 -.876093394E+02 -.876703303E+02 -.877408086E+02 -.878217110E+02 -.879140165E+02 -.880187409E+02 -.881369286E+02 -.882696415E+02 -.884179443E+02 -.885828850E+02 -.887654707E+02 -.889666382E+02 -.891872181E+02 -.894278931E+02 -.896891496E+02 -.899712228E+02 -.902740365E+02 -.905971383E+02 -.909396315E+02 -.913001079E+02 -.916765836E+02 -.920664431E+02 -.924663972E+02 -.928724599E+02 -.932799518E+02 -.936835362E+02 -.940772929E+02 -.944548344E+02 -.948094658E+02 -.951343856E+02 -.954229228E+02 -.956687976E+02 -.958663920E+02 -.960110108E+02 -.960991141E+02 -.961284997E+02 -.960984199E+02 -.960096225E+02 -.958643102E+02 -.956660232E+02 -.954194568E+02 -.951302294E+02 -.948046211E+02 -.944493034E+02 -.940710781E+02 -.936766408E+02 -.932723795E+02 -.928642150E+02 -.924574848E+02 -.920568689E+02 -.916663543E+02 -.912892314E+02 -.909281166E+02 -.905849953E+02 -.902612773E+02 -.899578609E+02 -.896752006E+02 -.894133747E+02 -.891721502E+02 -.889510434E+02 -.887493743E+02 -.885663156E+02 -.884009342E+02 -.882522270E+02 -.881191507E+02 -.880006454E+02 -.878956544E+02 -.878031387E+02 -.877220880E+02 -.876515292E+02 -.875905311E+02 -.875382077E+02 -.874937201E+02 -.874562757E+02 -.874251277E+02 -.873995731E+02 -.873789505E+02 -.873626376E+02 -.873500484E+02 -.873406316E+02 -.873338690E+02 -.873292749E+02 -.873263984E+02 -.873248267E+02 -.873241941E+02 -.873241941E+02
 -.872752837E+02 -.872752837E+02 -.872732686E+02 -.872702124E+02 -.872670060E+02 -.872644793E+02 -.872634206E+02 -.872645942E+02 -.872687568E+02 -.872766714E+02 -.872891200E+02 -.873069150E+02 -.873309089E+02 -.873620031E+02 -.874011559E+02 -.874493891E+02 -.875077937E+02 -.875775335E+02 -.876598471E+02 -.877560475E+02 -.878675181E+02 -.879957050E+02 -.881421051E+02 -.883082476E+02 -.884956696E+02 -.887058840E+02 -.889403376E+02 -.892003602E+02 -.894871018E+02 -.898014587E+02 -.901439877E+02 -.905148089E+02 -.909134995E+02 -.913389808E+02 -.917894029E+02 -.922620346E+02 -.927531651E+02 -.932580285E+02 -.937707635E+02 -.942844199E+02 -.947910250E+02 -.952817206E+02 -.957469789E+02 -.961768961E+02 -.965615613E+02 -.968914805E+02 -.971580347E+02 -.973539341E+02 -.974736323E+02 -.975136572E+02 -.974728267E+02 -.973523230E+02 -.971556178E+02 -.968882577E+02 -.965575324E+02 -.961720609E+02 -.957413371E+02 -.952752721E+02 -.947837695E+02 -.942763576E+02 -.937618947E+02 -.932483536E+02 -.927426850E+02 -.922507507E+02 -.917773167E+02 -.913260947E+02 -.908998166E+02 -.905003330E+02 -.901287238E+02 -.897854131E+02 -.894702824E+02 -.891827765E+02 -.889220012E+02 -.886868084E+02 -.884758711E+02 -.882877452E+02 -.881209214E+02 -.879738666E+02 -.878450564E+02 -.877329994E+02 -.876362558E+02 -.875534491E+02 -.874832742E+02 -.874245014E+02 -.873759769E+02 -.873366214E+02 -.873054265E+02 -.872814495E+02 -.872638065E+02 -.872516648E+02 -.872442339E+02 -.872407551E+02 -.872404903E+02 -.872427087E+02 -.872466723E+02 -.872516188E+02 -.872567415E+02 -.872611669E+02 -.872639270E+02 -.872639270E+02
 -.872031593E+02 -.872031593E+02 -.871970443E+02 -.871867219E+02 -.871737901E+02 -.871596153E+02 -.871453940E+02 -.871322040E+02 -.871210464E+02 -.871128802E+02 -.871086505E+02 -.871093137E+02 -.871158584E+02 -.871293244E+02 -.871508189E+02 -.871815320E+02 -.872227503E+02 -.872758682E+02 -.873423978E+02 -.874239761E+02 -.875223689E+02 -.876394705E+02 -.877772986E+02 -.879379825E+02 -.881237427E+02 -.883368611E+02 -.885796378E+02 -.888543347E+02 -.891631000E+02 -.895078755E+02 -.898902810E+02 -.903114777E+02 -.907720092E+02 -.912716224E+02 -.918090732E+02 -.923819253E+02 -.929863509E+02 -.936169533E+02 -.942666268E+02 -.949264820E+02 -.955858591E+02 -.962324577E+02 -.968526038E+02 -.974316675E+02 -.979546325E+02 -.984067958E+02 -.987745580E+02 -.990462421E+02 -.992128595E+02 -.992687392E+02 -.992119429E+02 -.990444086E+02 -.987718068E+02 -.984031256E+02 -.979500418E+02 -.974261542E+02 -.968461655E+02 -.962250919E+02 -.955775626E+02 -.949172516E+02 -.942564591E+02 -.936058446E+02 -.929742976E+02 -.923689236E+02 -.917951195E+02 -.912567128E+02 -.907561405E+02 -.902946467E+02 -.898724851E+02 -.894891129E+02 -.891433699E+02 -.888336375E+02 -.885579754E+02 -.883142369E+02 -.881001625E+02 -.879134544E+02 -.877518340E+02 -.876130845E+02 -.874950818E+02 -.873958138E+02 -.873133935E+02 -.872460637E+02 -.871921977E+02 -.871502956E+02 -.871189778E+02 -.870969760E+02 -.870831223E+02 -.870763369E+02 -.870756141E+02 -.870800072E+02 -.870886111E+02 -.871005433E+02 -.871149220E+02 -.871308407E+02 -.871473378E+02 -.871633607E+02 -.871777218E+02 -.871890439E+02 -.871956929E+02 -.871956929E+02
 -.871227578E+02 -.871227578E+02 -.871120130E+02 -.870934568E+02 -.870694564E+02 -.870419523E+02 -.870125693E+02 -.869827046E+02 -.869535983E+02 -.869263906E+02 -.869021693E+02 -.868820087E+02 -.868670039E+02 -.868583010E+02 -.868571241E+02 -.868648007E+02 -.868827847E+02 -.869126790E+02 -.869562557E+02 -.870154750E+02 -.870925015E+02 -.871897173E+02 -.873097301E+02 -.874553752E+02 -.876297087E+02 -.878359885E+02 -.880776404E+02 -.883582052E+02 -.886812603E+02 -.890503142E+02 -.894686648E+02 -.899392202E+02 -.904642764E+02 -.910452507E+02 -.916823730E+02 -.923743407E+02 -.931179513E+02 -.939077331E+02 -.947356056E+02 -.955906107E+02 -.964587656E+02 -.973230943E+02 -.981638937E+02 -.989592834E+02 -.996860636E+02 -.100320870E+03 -.100841571E+03 -.101228784E+03 -.101467362E+03 -.101547652E+03 -.101466336E+03 -.101226731E+03 -.100838491E+03 -.100316760E+03 -.996809200E+02 -.989531026E+02 -.981566711E+02 -.973148246E+02 -.964494428E+02 -.955802280E+02 -.947241556E+02 -.938952079E+02 -.931043424E+02 -.923596389E+02 -.916665688E+02 -.910283341E+02 -.904462370E+02 -.899200474E+02 -.894483480E+02 -.890288428E+02 -.886586241E+02 -.883343945E+02 -.880526464E+02 -.878098036E+02 -.876023269E+02 -.874267925E+02 -.872799453E+02 -.871587328E+02 -.870603246E+02 -.869821191E+02 -.869217423E+02 -.868770395E+02 -.868460633E+02 -.868270574E+02 -.868184389E+02 -.868187789E+02 -.868267819E+02 -.868412646E+02 -.868611326E+02 -.868853568E+02 -.869129469E+02 -.869429216E+02 -.869742760E+02 -.870059415E+02 -.870367394E+02 -.870653231E+02 -.870901073E+02 -.871091789E+02 -.871201838E+02 -.871201838E+02
 -.870353116E+02 -.870353116E+02 -.870194666E+02 -.869918104E+02 -.869555249E+02 -.869131491E+02 -.868667426E+02 -.868180147E+02 -.867684260E+02 -.867192701E+02 -.866717407E+02 -.866269869E+02 -.865861614E+02 -.865504623E+02 -.865211726E+02 -.864996959E+02 -.864875921E+02 -.864866123E+02 -.864987328E+02 -.865261905E+02 -.865715164E+02 -.866375693E+02 -.867275663E+02 -.868451094E+02 -.869942049E+02 -.871792712E+02 -.874051320E+02 -.876769860E+02 -.880003471E+02 -.883809459E+02 -.888245812E+02 -.893369101E+02 -.899231662E+02 -.905877936E+02 -.913339903E+02 -.921631594E+02 -.930742753E+02 -.940631866E+02 -.951218972E+02 -.962378873E+02 -.973935658E+02 -.985659673E+02 -.997268257E+02 -.100843160E+03 -.101878479E+03 -.102794659E+03 -.103554428E+03 -.104124291E+03 -.104477537E+03 -.104596900E+03 -.104476406E+03 -.104122028E+03 -.103551030E+03 -.102790122E+03 -.101872800E+03 -.100836332E+03 -.997188429E+02 -.985568212E+02 -.973832473E+02 -.962263860E+02 -.951092018E+02 -.940492845E+02 -.930591529E+02 -.921468022E+02 -.913163827E+02 -.905689189E+02 -.899030069E+02 -.893154476E+02 -.888017964E+02 -.883568191E+02 -.879748581E+02 -.876501145E+02 -.873768580E+02 -.871495750E+02 -.869630678E+02 -.868125145E+02 -.866934986E+02 -.866020173E+02 -.865344734E+02 -.864876560E+02 -.864587150E+02 -.864451307E+02 -.864446815E+02 -.864554101E+02 -.864755908E+02 -.865036964E+02 -.865383652E+02 -.865783693E+02 -.866225813E+02 -.866699408E+02 -.867194176E+02 -.867699719E+02 -.868205087E+02 -.868698235E+02 -.869165377E+02 -.869590183E+02 -.869952778E+02 -.870228470E+02 -.870386136E+02 -.870386136E+02
 -.869427103E+02 -.869427103E+02 -.869213967E+02 -.868839519E+02 -.868343974E+02 -.867758772E+02 -.867108774E+02 -.866413980E+02 -.865690878E+02 -.864953514E+02 -.864214366E+02 -.863485065E+02 -.862777010E+02 -.862101918E+02 -.861472326E+02 -.860902073E+02 -.860406781E+02 -.860004343E+02 -.859715436E+02 -.859564062E+02 -.859578123E+02 -.859790029E+02 -.860237333E+02 -.860963378E+02 -.862017926E+02 -.863457735E+02 -.865347020E+02 -.867757729E+02 -.870769506E+02 -.874469218E+02 -.878949857E+02 -.884308601E+02 -.890643783E+02 -.898050481E+02 -.906614449E+02 -.916404136E+02 -.927460636E+02 -.939785596E+02 -.953327415E+02 -.967966487E+02 -.983500847E+02 -.999634261E+02 -.101596954E+03 -.103201036E+03 -.104717513E+03 -.106082550E+03 -.107231053E+03 -.108102415E+03 -.108646934E+03 -.108831848E+03 -.108645702E+03 -.108099951E+03 -.107227353E+03 -.106077608E+03 -.104711325E+03 -.103193593E+03 -.101588247E+03 -.999534455E+02 -.983388175E+02 -.967840811E+02 -.953188580E+02 -.939633432E+02 -.927294957E+02 -.916224740E+02 -.906421118E+02 -.897842981E+02 -.890421865E+02 -.884072002E+02 -.878698298E+02 -.874202408E+02 -.870487142E+02 -.867459498E+02 -.865032605E+02 -.863126814E+02 -.861670182E+02 -.860598502E+02 -.859855034E+02 -.859390044E+02 -.859160236E+02 -.859128120E+02 -.859261378E+02 -.859532235E+02 -.859916861E+02 -.860394807E+02 -.860948486E+02 -.861562676E+02 -.862224067E+02 -.862920816E+02 -.863642119E+02 -.864377769E+02 -.865117697E+02 -.865851462E+02 -.866567674E+02 -.867253308E+02 -.867892869E+02 -.868467357E+02 -.868952962E+02 -.869319396E+02 -.869527755E+02 -.869527755E+02
 -.868475336E+02 -.868475336E+02 -.868205311E+02 -.867728716E+02 -.867094160E+02 -.866338997E+02 -.865492108E+02 -.864576052E+02 -.863608752E+02 -.862604819E+02 -.861576624E+02 -.860535174E+02 -.859490860E+02 -.858454113E+02 -.857436014E+02 -.856448884E+02 -.855506881E+02 -.854626629E+02 -.853827902E+02 -.853134374E+02 -.852574467E+02 -.852182292E+02 -.851998702E+02 -.852072458E+02 -.852461494E+02 -.853234259E+02 -.854471086E+02 -.856265509E+02 -.858725408E+02 -.861973802E+02 -.866149038E+02 -.871404037E+02 -.877904154E+02 -.885823095E+02 -.895336226E+02 -.906610519E+02 -.919790401E+02 -.934978831E+02 -.952213325E+02 -.971437232E+02 -.992467660E+02 -.101496298E+03 -.103839489E+03 -.106203221E+03 -.108494574E+03 -.110604382E+03 -.112414652E+03 -.113809948E+03 -.114691734E+03 -.114993138E+03 -.114690409E+03 -.113807296E+03 -.112410670E+03 -.110599063E+03 -.108487911E+03 -.106195205E+03 -.103830108E+03 -.101485539E+03 -.992346138E+02 -.971301602E+02 -.952063394E+02 -.934814384E+02 -.919611203E+02 -.906416313E+02 -.895126733E+02 -.885598017E+02 -.877663168E+02 -.871146801E+02 -.865875187E+02 -.861682952E+02 -.858417155E+02 -.855939432E+02 -.854126751E+02 -.852871220E+02 -.852079300E+02 -.851670661E+02 -.851576865E+02 -.851740003E+02 -.852111355E+02 -.852650135E+02 -.853322328E+02 -.854099650E+02 -.854958618E+02 -.855879722E+02 -.856846692E+02 -.857845847E+02 -.858865503E+02 -.859895420E+02 -.860926283E+02 -.861949175E+02 -.862955028E+02 -.863934022E+02 -.864874893E+02 -.865764109E+02 -.866584857E+02 -.867315777E+02 -.867929352E+02 -.868389837E+02 -.868650587E+02 -.868650587E+02
 -.867530191E+02 -.867530191E+02 -.867203015E+02 -.866623508E+02 -.865848372E+02 -.864920534E+02 -.863872497E+02 -.862728922E+02 -.861508638E+02 -.860226204E+02 -.858893166E+02 -.857519065E+02 -.856112291E+02 -.854680827E+02 -.853232934E+02 -.851777816E+02 -.850326305E+02 -.848891604E+02 -.847490101E+02 -.846142327E+02 -.844874046E+02 -.843717552E+02 -.842713184E+02 -.841911100E+02 -.841373342E+02 -.841176197E+02 -.841412869E+02 -.842196413E+02 -.843662853E+02 -.845974334E+02 -.849322031E+02 -.853928411E+02 -.860048227E+02 -.867967375E+02 -.877998416E+02 -.890471218E+02 -.905716793E+02 -.924042141E+02 -.945693852E+02 -.970808680E+02 -.999350549E+02 -.103103605E+03 -.106525477E+03 -.110099721E+03 -.113681087E+03 -.117081314E+03 -.120079322E+03 -.122442836E+03 -.123961332E+03 -.124485224E+03 -.123959922E+03 -.122440014E+03 -.120075083E+03 -.117075652E+03 -.113673993E+03 -.110091184E+03 -.106515483E+03 -.103092138E+03 -.999220971E+02 -.970663987E+02 -.945533813E+02 -.923866499E+02 -.905525266E+02 -.890263497E+02 -.877774165E+02 -.867726232E+02 -.859789801E+02 -.853652282E+02 -.849027754E+02 -.845661435E+02 -.843330832E+02 -.841844745E+02 -.841041006E+02 -.840783571E+02 -.840959374E+02 -.841475206E+02 -.842254784E+02 -.843236087E+02 -.844368995E+02 -.845613234E+02 -.846936612E+02 -.848313512E+02 -.849723615E+02 -.851150824E+02 -.852582344E+02 -.854007888E+02 -.855418992E+02 -.856808382E+02 -.858169394E+02 -.859495384E+02 -.860779129E+02 -.862012141E+02 -.863183897E+02 -.864280883E+02 -.865285426E+02 -.866174212E+02 -.866916371E+02 -.867471027E+02 -.867784089E+02 -.867784089E+02
 -.866629462E+02 -.866629462E+02 -.866247233E+02 -.865568320E+02 -.864656921E+02 -.863560989E+02 -.862316132E+02 -.860948594E+02 -.859477559E+02 -.857916935E+02 -.856276754E+02 -.854564286E+02 -.852784970E+02 -.850943195E+02 -.849043025E+02 -.847088885E+02 -.845086282E+02 -.843042581E+02 -.840967905E+02 -.838876198E+02 -.836786501E+02 -.834724527E+02 -.832724583E+02 -.830831931E+02 -.829105685E+02 -.827622328E+02 -.826479948E+02 -.825803281E+02 -.825749605E+02 -.826515484E+02 -.828344228E+02 -.831533787E+02 -.836444488E+02 -.843505612E+02 -.853219221E+02 -.866158791E+02 -.882959153E+02 -.904292915E+02 -.930827149E+02 -.963152960E+02 -.100168028E+03 -.104649209E+03 -.109715801E+03 -.115251962E+03 -.121048104E+03 -.126786994E+03 -.132047103E+03 -.136335924E+03 -.139163593E+03 -.140153976E+03 -.139162108E+03 -.136332952E+03 -.132042638E+03 -.126781030E+03 -.121040630E+03 -.115242965E+03 -.109705266E+03 -.104637117E+03 -.100154360E+03 -.963000267E+02 -.930658183E+02 -.904107382E+02 -.882756727E+02 -.865939116E+02 -.852981909E+02 -.843250242E+02 -.836170606E+02 -.831240904E+02 -.828031822E+02 -.826182999E+02 -.825396452E+02 -.825428837E+02 -.826083561E+02 -.827203319E+02 -.828663355E+02 -.830365567E+02 -.832233472E+02 -.834207970E+02 -.836243834E+02 -.838306823E+02 -.840371330E+02 -.842418467E+02 -.844434521E+02 -.846409690E+02 -.848337057E+02 -.850211730E+02 -.852030118E+02 -.853789282E+02 -.855486338E+02 -.857117859E+02 -.858679246E+02 -.860164012E+02 -.861562942E+02 -.862863053E+02 -.864046281E+02 -.865087807E+02 -.865953880E+02 -.866598991E+02 -.866962175E+02 -.866962175E+02
 -.865814265E+02 -.865814265E+02 -.865381727E+02 -.864611747E+02 -.863575126E+02 -.862324125E+02 -.860896859E+02 -.859320637E+02 -.857614520E+02 -.855791277E+02 -.853858902E+02 -.851821801E+02 -.849681741E+02 -.847438642E+02 -.845091274E+02 -.842637910E+02 -.840076999E+02 -.837407896E+02 -.834631730E+02 -.831752446E+02 -.828778127E+02 -.825722666E+02 -.822607917E+02 -.819466450E+02 -.816345094E+02 -.813309461E+02 -.810449700E+02 -.807887753E+02 -.805786435E+02 -.804360652E+02 -.803891046E+02 -.804740274E+02 -.807371860E+02 -.812371192E+02 -.820467411E+02 -.832553748E+02 -.849701903E+02 -.873163104E+02 -.904344378E+02 -.944742983E+02 -.995815476E+02 -.105875162E+03 -.113412090E+03 -.122136797E+03 -.131816532E+03 -.141970721E+03 -.151816897E+03 -.160276574E+03 -.166105465E+03 -.168207696E+03 -.166103917E+03 -.160273475E+03 -.151812242E+03 -.141964501E+03 -.131808737E+03 -.122127412E+03 -.113401097E+03 -.105862541E+03 -.995672769E+02 -.944583511E+02 -.904167845E+02 -.872969183E+02 -.849490230E+02 -.832323927E+02 -.820219006E+02 -.812103733E+02 -.807084836E+02 -.804433135E+02 -.803563206E+02 -.804011480E+02 -.805415263E+02 -.807493873E+02 -.810032368E+02 -.812867900E+02 -.815878496E+02 -.818973991E+02 -.822088765E+02 -.825175997E+02 -.828203150E+02 -.831148434E+02 -.833998063E+02 -.836744120E+02 -.839382901E+02 -.841913627E+02 -.844337427E+02 -.846656526E+02 -.848873571E+02 -.850991037E+02 -.853010680E+02 -.854932977E+02 -.856756519E+02 -.858477295E+02 -.860087824E+02 -.861576053E+02 -.862923938E+02 -.864105614E+02 -.865084979E+02 -.865812552E+02 -.866221324E+02 -.866221324E+02
 -.865126033E+02 -.865126033E+02 -.864650665E+02 -.863802997E+02 -.862659261E+02 -.861275176E+02 -.859690746E+02 -.857933896E+02 -.856023229E+02 -.853970124E+02 -.851780319E+02 -.849455134E+02 -.846992411E+02 -.844387267E+02 -.841632719E+02 -.838720246E+02 -.835640336E+02 -.832383088E+02 -.828938918E+02 -.825299449E+02 -.821458677E+02 -.817414517E+02 -.813170889E+02 -.808740517E+02 -.804148700E+02 -.799438356E+02 -.794676762E+02 -.789964505E+02 -.785447293E+02 -.781331466E+02 -.777904174E+02 -.775559399E+02 -.774831077E+02 -.776434590E+02 -.781317541E+02 -.790719877E+02 -.806241486E+02 -.829911661E+02 -.864248155E+02 -.912282026E+02 -.977505970E+02 -.106367558E+03 -.117435396E+03 -.131204458E+03 -.147672524E+03 -.166363355E+03 -.186039065E+03 -.204423278E+03 -.218160698E+03 -.223478776E+03 -.218159100E+03 -.204420078E+03 -.186034257E+03 -.166356930E+03 -.147664471E+03 -.131194762E+03 -.117424037E+03 -.106354515E+03 -.977358450E+02 -.912117132E+02 -.864065568E+02 -.829711026E+02 -.806022410E+02 -.790481929E+02 -.781060248E+02 -.776157439E+02 -.774533513E+02 -.775240822E+02 -.777563942E+02 -.780968888E+02 -.785061637E+02 -.789554992E+02 -.794242572E+02 -.798978629E+02 -.803662542E+02 -.808227009E+02 -.812629099E+02 -.816843518E+02 -.820857571E+02 -.824667402E+02 -.828275203E+02 -.831687152E+02 -.834911880E+02 -.837959339E+02 -.840839949E+02 -.843563943E+02 -.846140832E+02 -.848578946E+02 -.850884985E+02 -.853063549E+02 -.855116587E+02 -.857042713E+02 -.858836343E+02 -.860486561E+02 -.861975632E+02 -.863277040E+02 -.864352898E+02 -.865150531E+02 -.865597960E+02 -.865597960E+02
 -.864602841E+02 -.864602841E+02 -.864094696E+02 -.863187476E+02 -.861961458E+02 -.860474874E+02 -.858769020E+02 -.856872108E+02 -.854802171E+02 -.852569245E+02 -.850177001E+02 -.847623970E+02 -.844904448E+02 -.842009193E+02 -.838925954E+02 -.835639903E+02 -.832134036E+02 -.828389574E+02 -.824386446E+02 -.820103917E+02 -.815521459E+02 -.810619972E+02 -.805383536E+02 -.799801881E+02 -.793873892E+02 -.787612515E+02 -.781051629E+02 -.774255576E+02 -.767332354E+02 -.760451787E+02 -.753870447E+02 -.747965710E+02 -.743282068E+02 -.740593774E+02 -.740988967E+02 -.745981564E+02 -.757657990E+02 -.778865526E+02 -.813446060E+02 -.866509755E+02 -.944721212E+02 -.105652327E+03 -.121212838E+03 -.142292678E+03 -.169964174E+03 -.204805501E+03 -.246049352E+03 -.290105601E+03 -.328499722E+03 -.346526828E+03 -.328498087E+03 -.290102327E+03 -.246044434E+03 -.204798928E+03 -.169955934E+03 -.142282755E+03 -.121201212E+03 -.105638976E+03 -.944570184E+02 -.866340909E+02 -.813259059E+02 -.778659995E+02 -.757433512E+02 -.745737685E+02 -.740725185E+02 -.740309546E+02 -.742976805E+02 -.747638774E+02 -.753521154E+02 -.760079403E+02 -.766936098E+02 -.773834616E+02 -.780605087E+02 -.787139471E+02 -.793373386E+02 -.799272924E+02 -.804825121E+02 -.810031095E+02 -.814901141E+02 -.819451242E+02 -.823700608E+02 -.827669944E+02 -.831380248E+02 -.834851975E+02 -.838104447E+02 -.841155428E+02 -.844020786E+02 -.846714195E+02 -.849246822E+02 -.851626962E+02 -.853859557E+02 -.855945574E+02 -.857881152E+02 -.859656467E+02 -.861254202E+02 -.862647497E+02 -.863797229E+02 -.864648393E+02 -.865125314E+02 -.865125314E+02
 -.864275527E+02 -.864275527E+02 -.863746781E+02 -.862802088E+02 -.861524215E+02 -.859972918E+02 -.858190235E+02 -.856204476E+02 -.854033215E+02 -.851685516E+02 -.849163594E+02 -.846464020E+02 -.843578610E+02 -.840495051E+02 -.837197358E+02 -.833666198E+02 -.829879154E+02 -.825810957E+02 -.821433760E+02 -.816717522E+02 -.811630574E+02 -.806140493E+02 -.800215438E+02 -.793826160E+02 -.786948990E+02 -.779570208E+02 -.771692398E+02 -.763343587E+02 -.754590331E+02 -.745556370E+02 -.736449155E+02 -.727597506E+02 -.719505076E+02 -.712926285E+02 -.708974331E+02 -.709275169E+02 -.716187500E+02 -.733117809E+02 -.764972013E+02 -.818802092E+02 -.904725807E+02 -.103721283E+03 -.123681554E+03 -.153230069E+03 -.196269776E+03 -.257745277E+03 -.342917483E+03 -.454351989E+03 -.582460206E+03 -.678633663E+03 -.582458549E+03 -.454348671E+03 -.342912497E+03 -.257738614E+03 -.196261423E+03 -.153220009E+03 -.123669767E+03 -.103707745E+03 -.904572648E+02 -.818630846E+02 -.764782331E+02 -.732909303E+02 -.715959741E+02 -.709027685E+02 -.708706605E+02 -.712637753E+02 -.719195129E+02 -.727265483E+02 -.736094347E+02 -.745178016E+02 -.754187617E+02 -.762915651E+02 -.771238327E+02 -.779089042E+02 -.786439730E+02 -.793287774E+02 -.799646872E+02 -.805540694E+02 -.810998514E+02 -.816052234E+02 -.820734387E+02 -.825076822E+02 -.829109852E+02 -.832861713E+02 -.836358235E+02 -.839622617E+02 -.842675264E+02 -.845533633E+02 -.848212027E+02 -.850721316E+02 -.853068526E+02 -.855256260E+02 -.857281867E+02 -.859136312E+02 -.860802619E+02 -.862253782E+02 -.863449959E+02 -.864334733E+02 -.864830151E+02 -.864830151E+02
 -.864164220E+02 -.864164220E+02 -.863628451E+02 -.862670974E+02 -.861375396E+02 -.859801983E+02 -.857993012E+02 -.855976813E+02 -.853770783E+02 -.851383633E+02 -.848817050E+02 -.846066900E+02 -.843124104E+02 -.839975241E+02 -.836602971E+02 -.832986323E+02 -.829100896E+02 -.824919032E+02 -.820410001E+02 -.815540280E+02 -.810273993E+02 -.804573634E+02 -.798401209E+02 -.791720030E+02 -.784497427E+02 -.776708819E+02 -.768343705E+02 -.759414422E+02 -.749968840E+02 -.740108676E+02 -.730015843E+02 -.719990324E+02 -.710504652E+02 -.702282472E+02 -.696412350E+02 -.694513729E+02 -.698981192E+02 -.713348520E+02 -.742840343E+02 -.795226181E+02 -.882179216E+02 -.102151223E+03 -.124100737E+03 -.158528000E+03 -.212868856E+03 -.300081554E+03 -.443908498E+03 -.690184705E+03 -.113197656E+04 -.196702880E+04 -.113197489E+04 -.690181372E+03 -.443903490E+03 -.300074861E+03 -.212860465E+03 -.158517894E+03 -.124088896E+03 -.102137623E+03 -.882025351E+02 -.795054138E+02 -.742649771E+02 -.713139026E+02 -.698752342E+02 -.694265047E+02 -.696143312E+02 -.701992509E+02 -.710193146E+02 -.719656609E+02 -.729659199E+02 -.739728333E+02 -.749563975E+02 -.758984160E+02 -.767887122E+02 -.776224943E+02 -.783985244E+02 -.791178492E+02 -.797829249E+02 -.803970182E+02 -.809638004E+02 -.814870769E+02 -.819706095E+02 -.824180038E+02 -.828326392E+02 -.832176284E+02 -.835757936E+02 -.839096538E+02 -.842214147E+02 -.845129589E+02 -.847858297E+02 -.850412068E+02 -.852798677E+02 -.855021313E+02 -.857077763E+02 -.858959276E+02 -.860649011E+02 -.862119924E+02 -.863331937E+02 -.864228162E+02 -.864729878E+02 -.864729878E+02
 -.864275919E+02 -.864275919E+02 -.863747195E+02 -.862802539E+02 -.861524714E+02 -.859973475E+02 -.858190856E+02 -.856205167E+02 -.854033981E+02 -.851686361E+02 -.849164519E+02 -.846465027E+02 -.843579699E+02 -.840496221E+02 -.837198609E+02 -.833667529E+02 -.829880563E+02 -.825812443E+02 -.821435323E+02 -.816719161E+02 -.811632288E+02 -.806142280E+02 -.800217296E+02 -.793828088E+02 -.786950984E+02 -.779572267E+02 -.771694520E+02 -.763345770E+02 -.754592573E+02 -.745558669E+02 -.736451508E+02 -.727599911E+02 -.719507532E+02 -.712928787E+02 -.708976878E+02 -.709277758E+02 -.716190128E+02 -.733120473E+02 -.764974712E+02 -.818804822E+02 -.904728566E+02 -.103721562E+03 -.123681835E+03 -.153230352E+03 -.196270061E+03 -.257745563E+03 -.342917770E+03 -.454352277E+03 -.582460495E+03 -.678633952E+03 -.582458837E+03 -.454348959E+03 -.342912785E+03 -.257738901E+03 -.196261709E+03 -.153220293E+03 -.123670049E+03 -.103708026E+03 -.904575432E+02 -.818633603E+02 -.764785060E+02 -.732912000E+02 -.715962404E+02 -.709030311E+02 -.708709192E+02 -.712640298E+02 -.719197630E+02 -.727267937E+02 -.736096751E+02 -.745180367E+02 -.754189915E+02 -.762917892E+02 -.771240509E+02 -.779091163E+02 -.786441788E+02 -.793289766E+02 -.799648797E+02 -.805542550E+02 -.811000299E+02 -.816053946E+02 -.820736026E+02 -.825078385E+02 -.829111338E+02 -.832863121E+02 -.836359564E+02 -.839623865E+02 -.842676433E+02 -.845534721E+02 -.848213034E+02 -.850722242E+02 -.853069373E+02 -.855257029E+02 -.857282561E+02 -.859136934E+02 -.860803175E+02 -.862254279E+02 -.863450406E+02 -.864335142E+02 -.864830538E+02 -.864830538E+02
 -.864603623E+02 -.864603623E+02 -.864095522E+02 -.863188378E+02 -.861962459E+02 -.860475992E+02 -.858770267E+02 -.856873496E+02 -.854803708E+02 -.852570938E+02 -.850178856E+02 -.847625988E+02 -.844906630E+02 -.842011539E+02 -.838928461E+02 -.835642571E+02 -.832136861E+02 -.828392555E+02 -.824389580E+02 -.820107203E+02 -.815524894E+02 -.810623554E+02 -.805387261E+02 -.799805745E+02 -.793877890E+02 -.787616644E+02 -.781055884E+02 -.774259953E+02 -.767336849E+02 -.760456395E+02 -.753875164E+02 -.747970532E+02 -.743286990E+02 -.740598790E+02 -.740994072E+02 -.745986754E+02 -.757663258E+02 -.778870868E+02 -.813451470E+02 -.866515228E+02 -.944726743E+02 -.105652886E+03 -.121213400E+03 -.142293245E+03 -.169964744E+03 -.204806074E+03 -.246049928E+03 -.290106178E+03 -.328500301E+03 -.346527407E+03 -.328498666E+03 -.290102906E+03 -.246045011E+03 -.204799503E+03 -.169956507E+03 -.142283325E+03 -.121201779E+03 -.105639539E+03 -.944575764E+02 -.866346437E+02 -.813264530E+02 -.778665403E+02 -.757438852E+02 -.745742950E+02 -.740730371E+02 -.740314648E+02 -.742981818E+02 -.747643692E+02 -.753525973E+02 -.760084118E+02 -.766940703E+02 -.773839108E+02 -.780609461E+02 -.787143722E+02 -.793377510E+02 -.799276918E+02 -.804828981E+02 -.810034816E+02 -.814904720E+02 -.819454676E+02 -.823703893E+02 -.827673077E+02 -.831383227E+02 -.834854798E+02 -.838107111E+02 -.841157931E+02 -.844023128E+02 -.846716374E+02 -.849248840E+02 -.851628818E+02 -.853861255E+02 -.855947115E+02 -.857882543E+02 -.859657715E+02 -.861255317E+02 -.862648493E+02 -.863798125E+02 -.864649213E+02 -.865126091E+02 -.865126091E+02
 -.865127205E+02 -.865127205E+02 -.864651903E+02 -.863804350E+02 -.862660766E+02 -.861276860E+02 -.859692628E+02 -.857935991E+02 -.856025549E+02 -.853972677E+02 -.851783112E+02 -.849458172E+02 -.846995695E+02 -.844390798E+02 -.841636494E+02 -.838724262E+02 -.835644590E+02 -.832387577E+02 -.828943639E+02 -.825304398E+02 -.821463850E+02 -.817419910E+02 -.813176496E+02 -.808746334E+02 -.804154720E+02 -.799444573E+02 -.794683170E+02 -.789971096E+02 -.785454061E+02 -.781338405E+02 -.777911277E+02 -.775566659E+02 -.774838487E+02 -.776442143E+02 -.781325228E+02 -.790727691E+02 -.806249419E+02 -.829919705E+02 -.864256301E+02 -.912290266E+02 -.977514297E+02 -.106368399E+03 -.117436244E+03 -.131205312E+03 -.147673383E+03 -.166364218E+03 -.186039932E+03 -.204424147E+03 -.218161569E+03 -.223479648E+03 -.218159971E+03 -.204420949E+03 -.186035127E+03 -.166357797E+03 -.147665334E+03 -.131195620E+03 -.117424890E+03 -.106355362E+03 -.977366852E+02 -.912125455E+02 -.864073805E+02 -.829719169E+02 -.806030449E+02 -.790489857E+02 -.781068057E+02 -.776165122E+02 -.774541061E+02 -.775248228E+02 -.777571197E+02 -.780975987E+02 -.785068571E+02 -.789561755E+02 -.794249158E+02 -.798985030E+02 -.803668753E+02 -.808233023E+02 -.812634910E+02 -.816849120E+02 -.820862959E+02 -.824672571E+02 -.828280149E+02 -.831691870E+02 -.834916366E+02 -.837963589E+02 -.840843960E+02 -.843567712E+02 -.846144358E+02 -.848582227E+02 -.850888022E+02 -.853066344E+02 -.855119142E+02 -.857045034E+02 -.858838437E+02 -.860488440E+02 -.861977311E+02 -.863278540E+02 -.864354247E+02 -.865151766E+02 -.865599130E+02 -.865599130E+02
 -.865815830E+02 -.865815830E+02 -.865383380E+02 -.864613557E+02 -.863577141E+02 -.862326383E+02 -.860899385E+02 -.859323451E+02 -.857617635E+02 -.855794704E+02 -.853862649E+02 -.851825874E+02 -.849686143E+02 -.847443373E+02 -.845096333E+02 -.842643294E+02 -.840082703E+02 -.837413916E+02 -.834638060E+02 -.831759082E+02 -.828785062E+02 -.825729896E+02 -.822615433E+02 -.819474246E+02 -.816353163E+02 -.813317795E+02 -.810458289E+02 -.807896588E+02 -.805795508E+02 -.804369954E+02 -.803900568E+02 -.804750006E+02 -.807381793E+02 -.812381316E+02 -.820477715E+02 -.832564223E+02 -.849712536E+02 -.873173886E+02 -.904355297E+02 -.944754029E+02 -.995826637E+02 -.105876288E+03 -.113413226E+03 -.122137942E+03 -.131817684E+03 -.141971878E+03 -.151818058E+03 -.160277739E+03 -.166106632E+03 -.168208865E+03 -.166105085E+03 -.160274643E+03 -.151813407E+03 -.141965663E+03 -.131809893E+03 -.122128562E+03 -.113402241E+03 -.105863677E+03 -.995684032E+02 -.944594668E+02 -.904178886E+02 -.872980097E+02 -.849501006E+02 -.832334554E+02 -.820229474E+02 -.812114030E+02 -.807094953E+02 -.804443062E+02 -.803572931E+02 -.804020995E+02 -.805424558E+02 -.807502939E+02 -.810041196E+02 -.812876480E+02 -.815886821E+02 -.818982052E+02 -.822096554E+02 -.825183507E+02 -.828210373E+02 -.831155364E+02 -.834004693E+02 -.836750444E+02 -.839388913E+02 -.841919323E+02 -.844342803E+02 -.846661579E+02 -.848878297E+02 -.850995436E+02 -.853014751E+02 -.854936723E+02 -.856759944E+02 -.858480406E+02 -.860090632E+02 -.861578571E+02 -.862926189E+02 -.864107624E+02 -.865086787E+02 -.865814207E+02 -.866222893E+02 -.866222893E+02
 -.866631427E+02 -.866631427E+02 -.866249310E+02 -.865570592E+02 -.864659453E+02 -.863563829E+02 -.862319312E+02 -.860952138E+02 -.859481484E+02 -.857921253E+02 -.856281473E+02 -.854569413E+02 -.852790509E+02 -.850949148E+02 -.849049390E+02 -.847095660E+02 -.845093462E+02 -.843050159E+02 -.840975874E+02 -.838884551E+02 -.836795231E+02 -.834733626E+02 -.832734043E+02 -.830841743E+02 -.829115841E+02 -.827632816E+02 -.826490758E+02 -.825814401E+02 -.825761025E+02 -.826527192E+02 -.828356212E+02 -.831546036E+02 -.836456990E+02 -.843518354E+02 -.853232189E+02 -.866171973E+02 -.882972536E+02 -.904306484E+02 -.930840892E+02 -.963166862E+02 -.100169433E+03 -.104650627E+03 -.109717230E+03 -.115253402E+03 -.121049552E+03 -.126788450E+03 -.132048565E+03 -.136337390E+03 -.139165062E+03 -.140155447E+03 -.139163579E+03 -.136334421E+03 -.132044105E+03 -.126782491E+03 -.121042085E+03 -.115244414E+03 -.109706705E+03 -.104638546E+03 -.100155777E+03 -.963014309E+02 -.930672079E+02 -.904121118E+02 -.882770290E+02 -.865952491E+02 -.852995083E+02 -.843263202E+02 -.836183339E+02 -.831253397E+02 -.828044062E+02 -.826194975E+02 -.825408151E+02 -.825440247E+02 -.826094671E+02 -.827214118E+02 -.828673832E+02 -.830375712E+02 -.832243275E+02 -.834217422E+02 -.836252925E+02 -.838315545E+02 -.840379674E+02 -.842426426E+02 -.844442088E+02 -.846416859E+02 -.848343822E+02 -.850218088E+02 -.852036066E+02 -.853794818E+02 -.855491462E+02 -.857122574E+02 -.858683557E+02 -.860167928E+02 -.861566476E+02 -.862866223E+02 -.864049113E+02 -.865090337E+02 -.865956155E+02 -.866601074E+02 -.866964149E+02 -.866964149E+02
 -.867532573E+02 -.867532573E+02 -.867205529E+02 -.866626255E+02 -.865851432E+02 -.864923965E+02 -.863876341E+02 -.862733210E+02 -.861513388E+02 -.860231432E+02 -.858898880E+02 -.857525272E+02 -.856118995E+02 -.854688030E+02 -.853240634E+02 -.851786011E+02 -.850334991E+02 -.848900772E+02 -.847499745E+02 -.846152436E+02 -.844884610E+02 -.843728563E+02 -.842724630E+02 -.841922972E+02 -.841385629E+02 -.841188887E+02 -.841425949E+02 -.842209869E+02 -.843676672E+02 -.845988501E+02 -.849336532E+02 -.853943233E+02 -.860063354E+02 -.867982792E+02 -.878014108E+02 -.890487168E+02 -.905732986E+02 -.924058561E+02 -.945710482E+02 -.970825502E+02 -.999367547E+02 -.103105321E+03 -.106527207E+03 -.110101464E+03 -.113682840E+03 -.117083076E+03 -.120081091E+03 -.122444610E+03 -.123963109E+03 -.124487004E+03 -.123961701E+03 -.122441791E+03 -.120076858E+03 -.117077421E+03 -.113675755E+03 -.110092937E+03 -.106517225E+03 -.103093867E+03 -.999238122E+02 -.970680978E+02 -.945550627E+02 -.923883120E+02 -.905541677E+02 -.890279681E+02 -.877790106E+02 -.867741913E+02 -.859805207E+02 -.853667398E+02 -.849042565E+02 -.845675925E+02 -.843344987E+02 -.841858551E+02 -.841054449E+02 -.840796638E+02 -.840972052E+02 -.841487482E+02 -.842266646E+02 -.843247523E+02 -.844379994E+02 -.845623787E+02 -.846946708E+02 -.848323142E+02 -.849732770E+02 -.851159498E+02 -.852590530E+02 -.854015582E+02 -.855426188E+02 -.856815080E+02 -.858175594E+02 -.859501089E+02 -.860784345E+02 -.862016879E+02 -.863188172E+02 -.864284718E+02 -.865288854E+02 -.866177273E+02 -.866919124E+02 -.867473547E+02 -.867786477E+02 -.867786477E+02
 -.868478155E+02 -.868478155E+02 -.868208281E+02 -.867731957E+02 -.867097762E+02 -.866343032E+02 -.865496628E+02 -.864581096E+02 -.863614345E+02 -.862610977E+02 -.861583358E+02 -.860542490E+02 -.859498761E+02 -.858462599E+02 -.857445085E+02 -.856458537E+02 -.855517111E+02 -.854637429E+02 -.853839262E+02 -.853146284E+02 -.852586915E+02 -.852195266E+02 -.852012189E+02 -.852086446E+02 -.852475969E+02 -.853249208E+02 -.854486494E+02 -.856281361E+02 -.858741688E+02 -.861990494E+02 -.866166124E+02 -.871421499E+02 -.877921976E+02 -.885841258E+02 -.895354712E+02 -.906629311E+02 -.919809478E+02 -.934998175E+02 -.952232917E+02 -.971457051E+02 -.992487687E+02 -.101498320E+03 -.103841527E+03 -.106205274E+03 -.108496639E+03 -.110606458E+03 -.112416736E+03 -.113812039E+03 -.114693828E+03 -.114995235E+03 -.114692505E+03 -.113809391E+03 -.112412760E+03 -.110601147E+03 -.108489986E+03 -.106197269E+03 -.103832160E+03 -.101487577E+03 -.992366343E+02 -.971321620E+02 -.952083204E+02 -.934833966E+02 -.919630537E+02 -.906435379E+02 -.895145513E+02 -.885616491E+02 -.877681319E+02 -.871164609E+02 -.865892636E+02 -.861700023E+02 -.858433831E+02 -.855955697E+02 -.854142588E+02 -.852886614E+02 -.852094235E+02 -.851685123E+02 -.851590839E+02 -.851753476E+02 -.852124314E+02 -.852662567E+02 -.853334222E+02 -.854110995E+02 -.854969405E+02 -.855889941E+02 -.856856336E+02 -.857854911E+02 -.858873981E+02 -.859903311E+02 -.860933587E+02 -.861955896E+02 -.862961173E+02 -.863939604E+02 -.864879930E+02 -.865768628E+02 -.866588894E+02 -.867319384E+02 -.867932596E+02 -.868392807E+02 -.868653401E+02 -.868653401E+02
 -.869430379E+02 -.869430379E+02 -.869217418E+02 -.868843277E+02 -.868348142E+02 -.867763432E+02 -.867113989E+02 -.866419799E+02 -.865697334E+02 -.864960628E+02 -.864222150E+02 -.863493525E+02 -.862786146E+02 -.862111730E+02 -.861482811E+02 -.860913228E+02 -.860418601E+02 -.860016821E+02 -.859728563E+02 -.859577826E+02 -.859592510E+02 -.859805025E+02 -.860252923E+02 -.860979547E+02 -.862034657E+02 -.863475012E+02 -.865364828E+02 -.867776050E+02 -.870788322E+02 -.874488510E+02 -.878969605E+02 -.884328784E+02 -.890664381E+02 -.898071474E+02 -.906635815E+02 -.916425855E+02 -.927482684E+02 -.939807953E+02 -.953350058E+02 -.967989393E+02 -.983523993E+02 -.999657623E+02 -.101599309E+03 -.103203408E+03 -.104719900E+03 -.106084949E+03 -.107233462E+03 -.108104831E+03 -.108649355E+03 -.108834271E+03 -.108648125E+03 -.108102371E+03 -.107229768E+03 -.106080017E+03 -.104713723E+03 -.103195979E+03 -.101590619E+03 -.999558001E+02 -.983411528E+02 -.967863947E+02 -.953211475E+02 -.939656063E+02 -.927317302E+02 -.916246776E+02 -.906442823E+02 -.897864333E+02 -.890442843E+02 -.884092584E+02 -.878718465E+02 -.874222138E+02 -.870506416E+02 -.867478297E+02 -.865050909E+02 -.863144606E+02 -.861687444E+02 -.860615217E+02 -.859871185E+02 -.859405615E+02 -.859175213E+02 -.859142488E+02 -.859275125E+02 -.859545347E+02 -.859929327E+02 -.860406618E+02 -.860959632E+02 -.861573151E+02 -.862233866E+02 -.862929937E+02 -.863650561E+02 -.864385537E+02 -.865124799E+02 -.865857912E+02 -.866573495E+02 -.867258530E+02 -.867897535E+02 -.868471525E+02 -.868956710E+02 -.869322827E+02 -.869531007E+02 -.869531007E+02
 -.870356867E+02 -.870356867E+02 -.870198616E+02 -.869922403E+02 -.869560011E+02 -.869136805E+02 -.868673365E+02 -.868186768E+02 -.867691605E+02 -.867200799E+02 -.866726273E+02 -.866279510E+02 -.865872028E+02 -.865515808E+02 -.865223676E+02 -.865009670E+02 -.864889388E+02 -.864880337E+02 -.865002282E+02 -.865277585E+02 -.865731556E+02 -.866392780E+02 -.867293428E+02 -.868469518E+02 -.869961112E+02 -.871812398E+02 -.874071609E+02 -.876790732E+02 -.880024907E+02 -.883831438E+02 -.888268311E+02 -.893392098E+02 -.899255132E+02 -.905901855E+02 -.913364247E+02 -.921656339E+02 -.930767874E+02 -.940657339E+02 -.951244771E+02 -.962404971E+02 -.973962030E+02 -.985686291E+02 -.997295094E+02 -.100845863E+03 -.101881199E+03 -.102797392E+03 -.103557173E+03 -.104127044E+03 -.104480295E+03 -.104599661E+03 -.104479167E+03 -.104124786E+03 -.103553782E+03 -.102792866E+03 -.101875533E+03 -.100839051E+03 -.997215450E+02 -.985595040E+02 -.973859080E+02 -.962290220E+02 -.951118103E+02 -.940518630E+02 -.930616988E+02 -.921493129E+02 -.913188556E+02 -.905713516E+02 -.899053969E+02 -.893177927E+02 -.888040940E+02 -.883590670E+02 -.879770540E+02 -.876522563E+02 -.873789435E+02 -.871516021E+02 -.869650345E+02 -.868144188E+02 -.866953387E+02 -.866037914E+02 -.865361797E+02 -.864892930E+02 -.864602812E+02 -.864466246E+02 -.864461018E+02 -.864567557E+02 -.864768607E+02 -.865048898E+02 -.865394816E+02 -.865794084E+02 -.866235431E+02 -.866708258E+02 -.867202267E+02 -.867707069E+02 -.868211719E+02 -.868704185E+02 -.869170693E+02 -.869594932E+02 -.869957048E+02 -.870232380E+02 -.870389841E+02 -.870389841E+02
 -.871231813E+02 -.871231813E+02 -.871124594E+02 -.870939429E+02 -.870699948E+02 -.870425526E+02 -.870132393E+02 -.869834507E+02 -.869544254E+02 -.869273024E+02 -.869031679E+02 -.868830949E+02 -.868681777E+02 -.868595619E+02 -.868584714E+02 -.868662335E+02 -.868843023E+02 -.869142806E+02 -.869579404E+02 -.870172417E+02 -.870943486E+02 -.871916429E+02 -.873117321E+02 -.874574516E+02 -.876318572E+02 -.878382069E+02 -.880799268E+02 -.883605573E+02 -.886836759E+02 -.890527909E+02 -.894712002E+02 -.899418117E+02 -.904669212E+02 -.910479462E+02 -.916851164E+02 -.923771293E+02 -.931207822E+02 -.939106036E+02 -.947385128E+02 -.955935516E+02 -.964617374E+02 -.973260939E+02 -.981669180E+02 -.989623295E+02 -.996891283E+02 -.100323951E+03 -.100844663E+03 -.101231885E+03 -.101470470E+03 -.101550763E+03 -.101469447E+03 -.101229839E+03 -.100841592E+03 -.100319852E+03 -.996839994E+02 -.989561664E+02 -.981597161E+02 -.973178478E+02 -.964524411E+02 -.955831983E+02 -.947270951E+02 -.938981136E+02 -.931072112E+02 -.923624681E+02 -.916693555E+02 -.910310755E+02 -.904489303E+02 -.899226900E+02 -.894509371E+02 -.890313759E+02 -.886610986E+02 -.883368079E+02 -.880549964E+02 -.878120878E+02 -.876045430E+02 -.874289384E+02 -.872820188E+02 -.871607320E+02 -.870622474E+02 -.869839638E+02 -.869235071E+02 -.868787229E+02 -.868476638E+02 -.868285737E+02 -.868198699E+02 -.868201237E+02 -.868280399E+02 -.868424354E+02 -.868622164E+02 -.868863541E+02 -.869138586E+02 -.869437498E+02 -.869750233E+02 -.870066120E+02 -.870373384E+02 -.870658582E+02 -.870905885E+02 -.871096195E+02 -.871206012E+02 -.871206012E+02
 -.872036313E+02 -.872036313E+02 -.871975428E+02 -.871872658E+02 -.871743932E+02 -.871602879E+02 -.871461441E+02 -.871330385E+02 -.871219708E+02 -.871138984E+02 -.871097654E+02 -.871105267E+02 -.871171697E+02 -.871307334E+02 -.871523246E+02 -.871831334E+02 -.872244464E+02 -.872776579E+02 -.873442800E+02 -.874259496E+02 -.875244321E+02 -.876416214E+02 -.877795352E+02 -.879403022E+02 -.881261432E+02 -.883393398E+02 -.885821923E+02 -.888569625E+02 -.891657986E+02 -.895106424E+02 -.898931134E+02 -.903143728E+02 -.907749640E+02 -.912746338E+02 -.918121382E+02 -.923850407E+02 -.929895137E+02 -.936201601E+02 -.942698746E+02 -.949297675E+02 -.955891791E+02 -.962358088E+02 -.968559825E+02 -.974350705E+02 -.979580563E+02 -.984102369E+02 -.987780130E+02 -.990497075E+02 -.992163317E+02 -.992722149E+02 -.992154185E+02 -.990478807E+02 -.987752717E+02 -.984065799E+02 -.979534821E+02 -.974295769E+02 -.968495673E+02 -.962284692E+02 -.955809122E+02 -.949205700E+02 -.942597429E+02 -.936090906E+02 -.929775026E+02 -.923720843E+02 -.917982326E+02 -.912597753E+02 -.907591493E+02 -.902975987E+02 -.898753774E+02 -.894919427E+02 -.891461343E+02 -.888363337E+02 -.885606007E+02 -.883167887E+02 -.881026382E+02 -.879158516E+02 -.877541503E+02 -.876153178E+02 -.874972298E+02 -.873978746E+02 -.873153650E+02 -.872479442E+02 -.871939856E+02 -.871519894E+02 -.871205764E+02 -.870984783E+02 -.870845276E+02 -.870776449E+02 -.870768248E+02 -.870811212E+02 -.870896296E+02 -.871014684E+02 -.871157569E+02 -.871315897E+02 -.871480070E+02 -.871639585E+02 -.871782594E+02 -.871895361E+02 -.871961593E+02 -.871961593E+02
 -.872758042E+02 -.872758042E+02 -.872738192E+02 -.872708148E+02 -.872676756E+02 -.872652272E+02 -.872642551E+02 -.872655220E+02 -.872697835E+02 -.872778014E+02 -.872903565E+02 -.873082600E+02 -.873323631E+02 -.873635661E+02 -.874028267E+02 -.874511665E+02 -.875096762E+02 -.875795197E+02 -.876619357E+02 -.877582370E+02 -.878698069E+02 -.879980912E+02 -.881445863E+02 -.883108213E+02 -.884983330E+02 -.887086343E+02 -.889431720E+02 -.892032758E+02 -.894900959E+02 -.898045285E+02 -.901471301E+02 -.905180209E+02 -.909167778E+02 -.913423219E+02 -.917928035E+02 -.922654912E+02 -.927566741E+02 -.932615865E+02 -.937743669E+02 -.942880652E+02 -.947947084E+02 -.952854385E+02 -.957507275E+02 -.961806716E+02 -.965653598E+02 -.968952983E+02 -.971618679E+02 -.973577788E+02 -.974774847E+02 -.975175134E+02 -.974766828E+02 -.973561751E+02 -.971594620E+02 -.968920902E+02 -.965613493E+02 -.961758583E+02 -.957451112E+02 -.952790191E+02 -.947874857E+02 -.942800392E+02 -.937655380E+02 -.932519549E+02 -.927462408E+02 -.922542572E+02 -.917807706E+02 -.913294923E+02 -.909031546E+02 -.905036081E+02 -.901319327E+02 -.897885526E+02 -.894733492E+02 -.891857677E+02 -.889249137E+02 -.886896394E+02 -.884786177E+02 -.882904047E+02 -.881234912E+02 -.879763443E+02 -.878474394E+02 -.877352856E+02 -.876384430E+02 -.875555353E+02 -.874852577E+02 -.874263806E+02 -.873777503E+02 -.873382880E+02 -.873069856E+02 -.872829006E+02 -.872651497E+02 -.872529007E+02 -.872453639E+02 -.872417815E+02 -.872414165E+02 -.872435396E+02 -.872474148E+02 -.872522820E+02 -.872573379E+02 -.872617130E+02 -.872644444E+02 -.872644444E+02
 -.873390501E+02 -.873390501E+02 -.873406142E+02 -.873438775E+02 -.873490890E+02 -.873565851E+02 -.873667724E+02 -.873801159E+02 -.873971324E+02 -.874183863E+02 -.874444879E+02 -.874760929E+02 -.875139033E+02 -.875586678E+02 -.876111825E+02 -.876722915E+02 -.877428860E+02 -.878239030E+02 -.879163213E+02 -.880211568E+02 -.881394537E+02 -.882722737E+02 -.884206813E+02 -.885857241E+02 -.887684090E+02 -.889696726E+02 -.891903453E+02 -.894311100E+02 -.896924530E+02 -.899746095E+02 -.902775034E+02 -.906006818E+02 -.909432481E+02 -.913037939E+02 -.916803353E+02 -.920702566E+02 -.924702687E+02 -.928763853E+02 -.932839273E+02 -.936875578E+02 -.940813565E+02 -.944589361E+02 -.948136014E+02 -.951385509E+02 -.954271136E+02 -.956730096E+02 -.958706209E+02 -.960152525E+02 -.961033642E+02 -.961327539E+02 -.961026740E+02 -.960138723E+02 -.958685513E+02 -.956702513E+02 -.954236677E+02 -.951344188E+02 -.948087848E+02 -.944534372E+02 -.940751779E+02 -.936807024E+02 -.932763988E+02 -.928681880E+02 -.924614075E+02 -.920607374E+02 -.916701647E+02 -.912929797E+02 -.909317992E+02 -.905886084E+02 -.902648173E+02 -.899613243E+02 -.896785839E+02 -.894166746E+02 -.891753633E+02 -.889541665E+02 -.887524043E+02 -.885692495E+02 -.884037692E+02 -.882549603E+02 -.881217796E+02 -.880031674E+02 -.878980673E+02 -.878054402E+02 -.877242762E+02 -.876536023E+02 -.875924875E+02 -.875400463E+02 -.874954400E+02 -.874578765E+02 -.874266094E+02 -.874009365E+02 -.873801971E+02 -.873637698E+02 -.873510701E+02 -.873415482E+02 -.873346880E+02 -.873300066E+02 -.873270563E+02 -.873254291E+02 -.873247648E+02 -.873247648E+02
 -.873932032E+02 -.873932032E+02 -.873977650E+02 -.874063030E+02 -.874185084E+02 -.874342838E+02 -.874536936E+02 -.874769293E+02 -.875042832E+02 -.875361297E+02 -.875729113E+02 -.876151290E+02 -.876633347E+02 -.877181252E+02 -.877801375E+02 -.878500443E+02 -.879285491E+02 -.880163808E+02 -.881142874E+02 -.882230277E+02 -.883433615E+02 -.884760375E+02 -.886217781E+02 -.887812617E+02 -.889551014E+02 -.891438200E+02 -.893478218E+02 -.895673603E+02 -.898025027E+02 -.900530915E+02 -.903187036E+02 -.905986092E+02 -.908917305E+02 -.911966037E+02 -.915113461E+02 -.918336315E+02 -.921606766E+02 -.924892435E+02 -.928156592E+02 -.931358581E+02 -.934454463E+02 -.937397928E+02 -.940141430E+02 -.942637554E+02 -.944840538E+02 -.946707906E+02 -.948202105E+02 -.949292051E+02 -.949954476E+02 -.950174977E+02 -.949948678E+02 -.949280461E+02 -.948184734E+02 -.946684771E+02 -.944811661E+02 -.942602964E+02 -.940101163E+02 -.937352024E+02 -.934402974E+02 -.931301565E+02 -.928094116E+02 -.924824575E+02 -.921533610E+02 -.918257961E+02 -.915030021E+02 -.911877637E+02 -.908824086E+02 -.905888213E+02 -.903084674E+02 -.900424267E+02 -.897914313E+02 -.895559068E+02 -.893360134E+02 -.891316867E+02 -.889426765E+02 -.887685819E+02 -.886088836E+02 -.884629724E+02 -.883301738E+02 -.882097697E+02 -.881010154E+02 -.880031552E+02 -.879154338E+02 -.878371063E+02 -.877674456E+02 -.877057487E+02 -.876513407E+02 -.876035791E+02 -.875618564E+02 -.875256035E+02 -.874942922E+02 -.874674396E+02 -.874446129E+02 -.874254367E+02 -.874096031E+02 -.873968859E+02 -.873871604E+02 -.873804314E+02 -.873768709E+02 -.873768709E+02
 -.874384754E+02 -.874384754E+02 -.874455073E+02 -.874583744E+02 -.874762908E+02 -.874987825E+02 -.875256138E+02 -.875567316E+02 -.875922242E+02 -.876322901E+02 -.876772148E+02 -.877273525E+02 -.877831130E+02 -.878449502E+02 -.879133536E+02 -.879888393E+02 -.880719436E+02 -.881632141E+02 -.882632027E+02 -.883724556E+02 -.884915033E+02 -.886208490E+02 -.887609547E+02 -.889122257E+02 -.890749933E+02 -.892494948E+02 -.894358520E+02 -.896340477E+02 -.898439004E+02 -.900650386E+02 -.902968745E+02 -.905385786E+02 -.907890562E+02 -.910469274E+02 -.913105126E+02 -.915778243E+02 -.918465682E+02 -.921141554E+02 -.923777263E+02 -.926341892E+02 -.928802728E+02 -.931125933E+02 -.933277353E+02 -.935223433E+02 -.936932217E+02 -.938374381E+02 -.939524248E+02 -.940360729E+02 -.940868133E+02 -.941036783E+02 -.940863414E+02 -.940351301E+02 -.939510126E+02 -.938355590E+02 -.936908790E+02 -.935195411E+02 -.933244788E+02 -.931088886E+02 -.928761269E+02 -.926296105E+02 -.923727241E+02 -.921087404E+02 -.918407524E+02 -.915716211E+02 -.913039371E+02 -.910399963E+02 -.907817881E+02 -.905309941E+02 -.902889963E+02 -.900568918E+02 -.898355125E+02 -.896254491E+02 -.894270759E+02 -.892405774E+02 -.890659741E+02 -.889031477E+02 -.887518643E+02 -.886117963E+02 -.884825420E+02 -.883636426E+02 -.882545983E+02 -.881548811E+02 -.880639463E+02 -.879812426E+02 -.879062204E+02 -.878383392E+02 -.877770742E+02 -.877219220E+02 -.876724073E+02 -.876280885E+02 -.875885653E+02 -.875534877E+02 -.875225671E+02 -.874955909E+02 -.874724422E+02 -.874531257E+02 -.874378029E+02 -.874268389E+02 -.874208656E+02 -.874208656E+02
 -.874753531E+02 -.874753531E+02 -.874843654E+02 -.875006881E+02 -.875231365E+02 -.875509190E+02 -.875835426E+02 -.876207418E+02 -.876624248E+02 -.877086329E+02 -.877595095E+02 -.878152757E+02 -.878762125E+02 -.879426452E+02 -.880149316E+02 -.880934516E+02 -.881785976E+02 -.882707655E+02 -.883703462E+02 -.884777159E+02 -.885932265E+02 -.887171946E+02 -.888498901E+02 -.889915234E+02 -.891422312E+02 -.893020617E+02 -.894709584E+02 -.896487440E+02 -.898351026E+02 -.900295635E+02 -.902314845E+02 -.904400372E+02 -.906541948E+02 -.908727230E+02 -.910941745E+02 -.913168908E+02 -.915390084E+02 -.917584743E+02 -.919730683E+02 -.921804357E+02 -.923781274E+02 -.925636492E+02 -.927345184E+02 -.928883260E+02 -.930228029E+02 -.931358864E+02 -.932257847E+02 -.932910358E+02 -.933305570E+02 -.933436828E+02 -.933301894E+02 -.932903017E+02 -.932246861E+02 -.931344264E+02 -.930209857E+02 -.928861570E+02 -.927320041E+02 -.925607973E+02 -.923749468E+02 -.921769367E+02 -.919692626E+02 -.917543750E+02 -.915346304E+02 -.913122504E+02 -.910892901E+02 -.908676147E+02 -.906488850E+02 -.904345502E+02 -.902258472E+02 -.900238054E+02 -.898292557E+02 -.896428431E+02 -.894650415E+02 -.892961698E+02 -.891364087E+02 -.889858179E+02 -.888443526E+02 -.887118792E+02 -.885881907E+02 -.884730198E+02 -.883660519E+02 -.882669364E+02 -.881752970E+02 -.880907407E+02 -.880128667E+02 -.879412739E+02 -.878755686E+02 -.878153719E+02 -.877603277E+02 -.877101117E+02 -.876644413E+02 -.876230889E+02 -.875858976E+02 -.875528019E+02 -.875238549E+02 -.874992638E+02 -.874794374E+02 -.874650482E+02 -.874571154E+02 -.874571154E+02
 -.875045060E+02 -.875045060E+02 -.875150553E+02 -.875340459E+02 -.875599693E+02 -.875917726E+02 -.876287482E+02 -.876704510E+02 -.877166349E+02 -.877672050E+02 -.878221801E+02 -.878816647E+02 -.879458266E+02 -.880148792E+02 -.880890676E+02 -.881686558E+02 -.882539169E+02 -.883451232E+02 -.884425374E+02 -.885464035E+02 -.886569376E+02 -.887743192E+02 -.888986807E+02 -.890300976E+02 -.891685776E+02 -.893140495E+02 -.894663518E+02 -.896252213E+02 -.897902816E+02 -.899610328E+02 -.901368420E+02 -.903169350E+02 -.905003906E+02 -.906861379E+02 -.908729565E+02 -.910594808E+02 -.912442097E+02 -.914255208E+02 -.916016898E+02 -.917709164E+02 -.919313547E+02 -.920811491E+02 -.922184737E+02 -.923415754E+02 -.924488177E+02 -.925387249E+02 -.926100234E+02 -.926616796E+02 -.926929313E+02 -.927033115E+02 -.926926632E+02 -.926611446E+02 -.926092239E+02 -.925376647E+02 -.924475017E+02 -.923400099E+02 -.922166664E+02 -.920791089E+02 -.919290921E+02 -.917684433E+02 -.915990198E+02 -.914226692E+02 -.912411935E+02 -.910563188E+02 -.908696697E+02 -.906827492E+02 -.904969252E+02 -.903134203E+02 -.901333082E+02 -.899575125E+02 -.897868102E+02 -.896218372E+02 -.894630965E+02 -.893109673E+02 -.891657163E+02 -.890275080E+02 -.888964166E+02 -.887724375E+02 -.886554977E+02 -.885454667E+02 -.884421663E+02 -.883453803E+02 -.882548628E+02 -.881703471E+02 -.880915531E+02 -.880181957E+02 -.879499922E+02 -.878866709E+02 -.878279803E+02 -.877736994E+02 -.877236505E+02 -.876777149E+02 -.876358521E+02 -.875981256E+02 -.875647359E+02 -.875360631E+02 -.875127241E+02 -.874956469E+02 -.874861695E+02 -.874861695E+02
 -.875267101E+02 -.875267101E+02 -.875384033E+02 -.875593663E+02 -.875878361E+02 -.876225511E+02 -.876626303E+02 -.877074809E+02 -.877567283E+02 -.878101626E+02 -.878676968E+02 -.879293360E+02 -.879951518E+02 -.880652629E+02 -.881398199E+02 -.882189915E+02 -.883029542E+02 -.883918819E+02 -.884859378E+02 -.885852653E+02 -.886899806E+02 -.888001645E+02 -.889158540E+02 -.890370351E+02 -.891636339E+02 -.892955088E+02 -.894324426E+02 -.895741345E+02 -.897201935E+02 -.898701315E+02 -.900233583E+02 -.901791776E+02 -.903367854E+02 -.904952703E+02 -.906536158E+02 -.908107070E+02 -.909653392E+02 -.911162310E+02 -.912620400E+02 -.914013829E+02 -.915328582E+02 -.916550722E+02 -.917666671E+02 -.918663505E+02 -.919529253E+02 -.920253191E+02 -.920826116E+02 -.921240593E+02 -.921491158E+02 -.921574472E+02 -.921489416E+02 -.921237122E+02 -.920820944E+02 -.920246359E+02 -.919520818E+02 -.918653536E+02 -.917655254E+02 -.916537957E+02 -.915314585E+02 -.913998735E+02 -.912604358E+02 -.911145489E+02 -.909635979E+02 -.908089272E+02 -.906518204E+02 -.904934843E+02 -.903350362E+02 -.901774950E+02 -.900217746E+02 -.898686818E+02 -.897189155E+02 -.895730690E+02 -.894316331E+02 -.892950022E+02 -.891634797E+02 -.890372861E+02 -.889165655E+02 -.888013944E+02 -.886917888E+02 -.885877130E+02 -.884890864E+02 -.883957918E+02 -.883076822E+02 -.882245886E+02 -.881463270E+02 -.880727061E+02 -.880035348E+02 -.879386313E+02 -.878778329E+02 -.878210075E+02 -.877680679E+02 -.877189891E+02 -.876738311E+02 -.876327675E+02 -.875961226E+02 -.875644204E+02 -.875384482E+02 -.875193407E+02 -.875086897E+02 -.875086897E+02
 -.875427860E+02 -.875427860E+02 -.875552814E+02 -.875776142E+02 -.876078292E+02 -.876445048E+02 -.876866242E+02 -.877334773E+02 -.877845856E+02 -.878396449E+02 -.878984811E+02 -.879610164E+02 -.880272428E+02 -.880972012E+02 -.881709647E+02 -.882486255E+02 -.883302831E+02 -.884160354E+02 -.885059695E+02 -.886001546E+02 -.886986347E+02 -.888014218E+02 -.889084893E+02 -.890197662E+02 -.891351306E+02 -.892544038E+02 -.893773451E+02 -.895036469E+02 -.896329298E+02 -.897647395E+02 -.898985438E+02 -.900337317E+02 -.901696134E+02 -.903054223E+02 -.904403187E+02 -.905733959E+02 -.907036884E+02 -.908301825E+02 -.909518294E+02 -.910675601E+02 -.911763023E+02 -.912769999E+02 -.913686321E+02 -.914502347E+02 -.915209204E+02 -.915798988E+02 -.916264947E+02 -.916601651E+02 -.916805118E+02 -.916872922E+02 -.916804252E+02 -.916599933E+02 -.916262407E+02 -.915795671E+02 -.915205171E+02 -.914497674E+02 -.913681099E+02 -.912764337E+02 -.911757046E+02 -.910669452E+02 -.909512135E+02 -.908295836E+02 -.907031264E+02 -.905728929E+02 -.904398990E+02 -.903051123E+02 -.901694419E+02 -.900337299E+02 -.898987456E+02 -.897651815E+02 -.896336512E+02 -.895046897E+02 -.893787542E+02 -.892562269E+02 -.891374183E+02 -.890225717E+02 -.889118682E+02 -.888054317E+02 -.887033348E+02 -.886056046E+02 -.885122286E+02 -.884231604E+02 -.883383265E+02 -.882576320E+02 -.881809674E+02 -.881082155E+02 -.880392594E+02 -.879739909E+02 -.879123210E+02 -.878541918E+02 -.877995921E+02 -.877485762E+02 -.877012878E+02 -.876579917E+02 -.876191139E+02 -.875852942E+02 -.875574552E+02 -.875368927E+02 -.875253941E+02 -.875253941E+02
 -.875535534E+02 -.875535534E+02 -.875665586E+02 -.875897477E+02 -.876210284E+02 -.876588622E+02 -.877021308E+02 -.877500343E+02 -.878020132E+02 -.878576884E+02 -.879168161E+02 -.879792517E+02 -.880449226E+02 -.881138069E+02 -.881859162E+02 -.882612820E+02 -.883399445E+02 -.884219432E+02 -.885073089E+02 -.885960570E+02 -.886881807E+02 -.887836458E+02 -.888823852E+02 -.889842940E+02 -.890892252E+02 -.891969851E+02 -.893073300E+02 -.894199630E+02 -.895345311E+02 -.896506235E+02 -.897677711E+02 -.898854458E+02 -.900030623E+02 -.901199808E+02 -.902355104E+02 -.903489151E+02 -.904594206E+02 -.905662231E+02 -.906684993E+02 -.907654180E+02 -.908561529E+02 -.909398962E+02 -.910158730E+02 -.910833556E+02 -.911416785E+02 -.911902514E+02 -.912285726E+02 -.912562393E+02 -.912729575E+02 -.912785482E+02 -.912729516E+02 -.912562291E+02 -.912285612E+02 -.911902436E+02 -.911416806E+02 -.910833756E+02 -.910159206E+02 -.909399828E+02 -.908562916E+02 -.907656237E+02 -.906687889E+02 -.905666153E+02 -.904599363E+02 -.903495771E+02 -.902363438E+02 -.901210129E+02 -.900043228E+02 -.898869666E+02 -.897695869E+02 -.896527716E+02 -.895370511E+02 -.894228975E+02 -.893107242E+02 -.892008867E+02 -.890936846E+02 -.889893639E+02 -.888881204E+02 -.887901026E+02 -.886954164E+02 -.886041288E+02 -.885162728E+02 -.884318519E+02 -.883508451E+02 -.882732129E+02 -.881989023E+02 -.881278539E+02 -.880600092E+02 -.879953191E+02 -.879337543E+02 -.878753178E+02 -.878200607E+02 -.877681019E+02 -.877196536E+02 -.876750538E+02 -.876348089E+02 -.875996491E+02 -.875706000E+02 -.875490779E+02 -.875370133E+02 -.875370133E+02
 -.875597983E+02 -.875597983E+02 -.875730673E+02 -.875966820E+02 -.876284609E+02 -.876667863E+02 -.877104689E+02 -.877586436E+02 -.878106903E+02 -.878661730E+02 -.879247934E+02 -.879863546E+02 -.880507334E+02 -.881178585E+02 -.881876933E+02 -.882602226E+02 -.883354413E+02 -.884133456E+02 -.884939252E+02 -.885771574E+02 -.886630012E+02 -.887513925E+02 -.888422401E+02 -.889354214E+02 -.890307793E+02 -.891281193E+02 -.892272067E+02 -.893277652E+02 -.894294746E+02 -.895319712E+02 -.896348466E+02 -.897376496E+02 -.898398870E+02 -.899410270E+02 -.900405023E+02 -.901377157E+02 -.902320449E+02 -.903228504E+02 -.904094829E+02 -.904912920E+02 -.905676362E+02 -.906378924E+02 -.907014666E+02 -.907578042E+02 -.908064002E+02 -.908468087E+02 -.908786520E+02 -.909016279E+02 -.909155160E+02 -.909201828E+02 -.909155837E+02 -.909017649E+02 -.908788616E+02 -.908470957E+02 -.908067712E+02 -.907582674E+02 -.907020320E+02 -.906385716E+02 -.905684427E+02 -.904922412E+02 -.904105918E+02 -.903241384E+02 -.902335330E+02 -.901394272E+02 -.900424627E+02 -.899432638E+02 -.898424301E+02 -.897405313E+02 -.896381017E+02 -.895356366E+02 -.894335902E+02 -.893323729E+02 -.892323514E+02 -.891338478E+02 -.890371411E+02 -.889424677E+02 -.888500239E+02 -.887599680E+02 -.886724229E+02 -.885874794E+02 -.885051993E+02 -.884256199E+02 -.883487574E+02 -.882746121E+02 -.882031734E+02 -.881344258E+02 -.880683560E+02 -.880049615E+02 -.879442603E+02 -.878863040E+02 -.878311935E+02 -.877790993E+02 -.877302875E+02 -.876851530E+02 -.876442637E+02 -.876084164E+02 -.875787115E+02 -.875566496E+02 -.875442581E+02 -.875442581E+02
 -.875622510E+02 -.875622510E+02 -.875755802E+02 -.875992649E+02 -.876310753E+02 -.876693475E+02 -.877128470E+02 -.877606650E+02 -.878121392E+02 -.878667921E+02 -.879242849E+02 -.879843811E+02 -.880469188E+02 -.881117888E+02 -.881789181E+02 -.882482559E+02 -.883197635E+02 -.883934056E+02 -.884691429E+02 -.885469265E+02 -.886266932E+02 -.887083612E+02 -.887918261E+02 -.888769586E+02 -.889636015E+02 -.890515676E+02 -.891406382E+02 -.892305618E+02 -.893210535E+02 -.894117947E+02 -.895024340E+02 -.895925880E+02 -.896818430E+02 -.897697580E+02 -.898558675E+02 -.899396861E+02 -.900207127E+02 -.900984363E+02 -.901723422E+02 -.902419185E+02 -.903066634E+02 -.903660924E+02 -.904197462E+02 -.904671980E+02 -.905080606E+02 -.905419936E+02 -.905687094E+02 -.905879785E+02 -.905996342E+02 -.906035751E+02 -.905997680E+02 -.905882479E+02 -.905691176E+02 -.905425455E+02 -.905087629E+02 -.904680589E+02 -.904207759E+02 -.903673025E+02 -.903080676E+02 -.902435321E+02 -.901741826E+02 -.901005227E+02 -.900230662E+02 -.899423300E+02 -.898588271E+02 -.897730607E+02 -.896855186E+02 -.895966683E+02 -.895069533E+02 -.894167895E+02 -.893265626E+02 -.892366265E+02 -.891473018E+02 -.890588757E+02 -.889716017E+02 -.888857001E+02 -.888013594E+02 -.887187375E+02 -.886379639E+02 -.885591416E+02 -.884823498E+02 -.884076474E+02 -.883350759E+02 -.882646640E+02 -.881964317E+02 -.881303963E+02 -.880665791E+02 -.880050131E+02 -.879457531E+02 -.878888886E+02 -.878345592E+02 -.877829753E+02 -.877344438E+02 -.876894021E+02 -.876484621E+02 -.876124673E+02 -.875825674E+02 -.875603160E+02 -.875477981E+02 -.875477981E+02
 -.875615744E+02 -.875615744E+02 -.875747975E+02 -.875982633E+02 -.876297279E+02 -.876675084E+02 -.877103475E+02 -.877573117E+02 -.878077115E+02 -.878610417E+02 -.879169350E+02 -.879751263E+02 -.880354251E+02 -.880976943E+02 -.881618336E+02 -.882277664E+02 -.882954297E+02 -.883647656E+02 -.884357151E+02 -.885082123E+02 -.885821805E+02 -.886575281E+02 -.887341459E+02 -.888119047E+02 -.888906530E+02 -.889702157E+02 -.890503933E+02 -.891309604E+02 -.892116663E+02 -.892922348E+02 -.893723651E+02 -.894517327E+02 -.895299916E+02 -.896067763E+02 -.896817046E+02 -.897543811E+02 -.898244010E+02 -.898913544E+02 -.899548312E+02 -.900144259E+02 -.900697433E+02 -.901204040E+02 -.901660496E+02 -.902063487E+02 -.902410018E+02 -.902697464E+02 -.902923612E+02 -.903086702E+02 -.903185455E+02 -.903219099E+02 -.903187381E+02 -.903090569E+02 -.902929454E+02 -.902705330E+02 -.902419974E+02 -.902075616E+02 -.901674897E+02 -.901220830E+02 -.900716747E+02 -.900166249E+02 -.899573150E+02 -.898941419E+02 -.898275131E+02 -.897578407E+02 -.896855365E+02 -.896110074E+02 -.895346510E+02 -.894568515E+02 -.893779766E+02 -.892983744E+02 -.892183715E+02 -.891382709E+02 -.890583508E+02 -.889788638E+02 -.889000368E+02 -.888220709E+02 -.887451420E+02 -.886694020E+02 -.885949796E+02 -.885219824E+02 -.884504989E+02 -.883806008E+02 -.883123463E+02 -.882457833E+02 -.881809536E+02 -.881178986E+02 -.880566647E+02 -.879973120E+02 -.879399231E+02 -.878846160E+02 -.878315595E+02 -.877809935E+02 -.877332544E+02 -.876888094E+02 -.876482996E+02 -.876125971E+02 -.875828795E+02 -.875607266E+02 -.875482477E+02 -.875482477E+02
 -.875583576E+02 -.875583576E+02 -.875713415E+02 -.875943575E+02 -.876251762E+02 -.876621183E+02 -.877039229E+02 -.877496467E+02 -.877985868E+02 -.878502216E+02 -.879041655E+02 -.879601340E+02 -.880179166E+02 -.880773565E+02 -.881383339E+02 -.882007540E+02 -.882645366E+02 -.883296089E+02 -.883958986E+02 -.884633296E+02 -.885318178E+02 -.886012679E+02 -.886715707E+02 -.887426015E+02 -.888142180E+02 -.888862596E+02 -.889585465E+02 -.890308792E+02 -.891030387E+02 -.891747869E+02 -.892458673E+02 -.893160061E+02 -.893849139E+02 -.894522879E+02 -.895178136E+02 -.895811684E+02 -.896420239E+02 -.897000500E+02 -.897549180E+02 -.898063050E+02 -.898538978E+02 -.898973967E+02 -.899365203E+02 -.899710089E+02 -.900006289E+02 -.900251759E+02 -.900444781E+02 -.900583991E+02 -.900668402E+02 -.900697416E+02 -.900670840E+02 -.900588883E+02 -.900452158E+02 -.900261671E+02 -.900018800E+02 -.899725280E+02 -.899383172E+02 -.898994829E+02 -.898562864E+02 -.898090111E+02 -.897579581E+02 -.897034427E+02 -.896457895E+02 -.895853291E+02 -.895223935E+02 -.894573130E+02 -.893904123E+02 -.893220076E+02 -.892524040E+02 -.891818928E+02 -.891107495E+02 -.890392327E+02 -.889675822E+02 -.888960186E+02 -.888247429E+02 -.887539357E+02 -.886837585E+02 -.886143534E+02 -.885458444E+02 -.884783385E+02 -.884119278E+02 -.883466908E+02 -.882826956E+02 -.882200028E+02 -.881586693E+02 -.880987530E+02 -.880403191E+02 -.879834468E+02 -.879282393E+02 -.878748355E+02 -.878234250E+02 -.877742684E+02 -.877277220E+02 -.876842715E+02 -.876445747E+02 -.876095171E+02 -.875802859E+02 -.875584646E+02 -.875461588E+02 -.875461588E+02
 -.875531152E+02 -.875531152E+02 -.875657552E+02 -.875881406E+02 -.876180793E+02 -.876539147E+02 -.876943973E+02 -.877385873E+02 -.877857793E+02 -.878354447E+02 -.878871883E+02 -.879407138E+02 -.879957981E+02 -.880522709E+02 -.881099997E+02 -.881688772E+02 -.882288119E+02 -.882897213E+02 -.883515253E+02 -.884141422E+02 -.884774850E+02 -.885414584E+02 -.886059568E+02 -.886708621E+02 -.887360431E+02 -.888013543E+02 -.888666353E+02 -.889317107E+02 -.889963903E+02 -.890604696E+02 -.891237302E+02 -.891859414E+02 -.892468612E+02 -.893062382E+02 -.893638134E+02 -.894193225E+02 -.894724983E+02 -.895230736E+02 -.895707838E+02 -.896153701E+02 -.896565827E+02 -.896941834E+02 -.897279495E+02 -.897576761E+02 -.897831792E+02 -.898042986E+02 -.898208996E+02 -.898328757E+02 -.898401498E+02 -.898426754E+02 -.898404374E+02 -.898334526E+02 -.898217688E+02 -.898054648E+02 -.897846488E+02 -.897594569E+02 -.897300509E+02 -.896966166E+02 -.896593604E+02 -.896185067E+02 -.895742954E+02 -.895269781E+02 -.894768152E+02 -.894240731E+02 -.893690209E+02 -.893119274E+02 -.892530589E+02 -.891926760E+02 -.891310322E+02 -.890683710E+02 -.890049251E+02 -.889409143E+02 -.888765447E+02 -.888120080E+02 -.887474806E+02 -.886831236E+02 -.886190829E+02 -.885554894E+02 -.884924600E+02 -.884300979E+02 -.883684947E+02 -.883077318E+02 -.882478825E+02 -.881890151E+02 -.881311962E+02 -.880744951E+02 -.880189895E+02 -.879647725E+02 -.879119613E+02 -.878607093E+02 -.878112204E+02 -.877637680E+02 -.877187204E+02 -.876765725E+02 -.876379877E+02 -.876038526E+02 -.875753485E+02 -.875540444E+02 -.875420187E+02 -.875420187E+02
 -.875462904E+02 -.875462904E+02 -.875585059E+02 -.875801221E+02 -.876090027E+02 -.876435286E+02 -.876824745E+02 -.877249143E+02 -.877701492E+02 -.878176516E+02 -.878670236E+02 -.879179635E+02 -.879702412E+02 -.880236788E+02 -.880781356E+02 -.881334967E+02 -.881896639E+02 -.882465490E+02 -.883040679E+02 -.883621368E+02 -.884206688E+02 -.884795712E+02 -.885387434E+02 -.885980759E+02 -.886574489E+02 -.887167317E+02 -.887757821E+02 -.888344468E+02 -.888925610E+02 -.889499493E+02 -.890064262E+02 -.890617972E+02 -.891158597E+02 -.891684046E+02 -.892192180E+02 -.892680828E+02 -.893147806E+02 -.893590943E+02 -.894008098E+02 -.894397185E+02 -.894756198E+02 -.895083234E+02 -.895376516E+02 -.895634416E+02 -.895855476E+02 -.896038427E+02 -.896182208E+02 -.896285979E+02 -.896349132E+02 -.896371303E+02 -.896352376E+02 -.896292482E+02 -.896192001E+02 -.896051554E+02 -.895871997E+02 -.895654407E+02 -.895400068E+02 -.895110453E+02 -.894787206E+02 -.894432120E+02 -.894047114E+02 -.893634210E+02 -.893195510E+02 -.892733170E+02 -.892249381E+02 -.891746340E+02 -.891226237E+02 -.890691228E+02 -.890143418E+02 -.889584850E+02 -.889017485E+02 -.888443192E+02 -.887863738E+02 -.887280781E+02 -.886695864E+02 -.886110412E+02 -.885525735E+02 -.884943023E+02 -.884363359E+02 -.883787721E+02 -.883216997E+02 -.882651997E+02 -.882093475E+02 -.881542155E+02 -.880998759E+02 -.880464053E+02 -.879938895E+02 -.879424306E+02 -.878921552E+02 -.878432257E+02 -.877958543E+02 -.877503217E+02 -.877070009E+02 -.876663882E+02 -.876291439E+02 -.875961452E+02 -.875685552E+02 -.875479128E+02 -.875362511E+02 -.875362511E+02
 -.875382592E+02 -.875382592E+02 -.875499899E+02 -.875707339E+02 -.875984248E+02 -.876314930E+02 -.876687472E+02 -.877092836E+02 -.877524170E+02 -.877976275E+02 -.878445198E+02 -.878927922E+02 -.879422123E+02 -.879925986E+02 -.880438066E+02 -.880957173E+02 -.881482291E+02 -.882012513E+02 -.882546986E+02 -.883084875E+02 -.883625330E+02 -.884167466E+02 -.884710342E+02 -.885252949E+02 -.885794204E+02 -.886332938E+02 -.886867899E+02 -.887397747E+02 -.887921060E+02 -.888436334E+02 -.888941993E+02 -.889436396E+02 -.889917843E+02 -.890384594E+02 -.890834874E+02 -.891266895E+02 -.891678867E+02 -.892069014E+02 -.892435595E+02 -.892776923E+02 -.893091377E+02 -.893377425E+02 -.893633642E+02 -.893858726E+02 -.894051511E+02 -.894210987E+02 -.894336310E+02 -.894426813E+02 -.894482015E+02 -.894501627E+02 -.894485558E+02 -.894433914E+02 -.894346997E+02 -.894225303E+02 -.894069513E+02 -.893880486E+02 -.893659247E+02 -.893406975E+02 -.893124987E+02 -.892814724E+02 -.892477733E+02 -.892115648E+02 -.891730173E+02 -.891323064E+02 -.890896111E+02 -.890451120E+02 -.889989895E+02 -.889514224E+02 -.889025864E+02 -.888526526E+02 -.888017866E+02 -.887501473E+02 -.886978860E+02 -.886451460E+02 -.885920617E+02 -.885387587E+02 -.884853536E+02 -.884319541E+02 -.883786592E+02 -.883255604E+02 -.882727420E+02 -.882202830E+02 -.881682586E+02 -.881167423E+02 -.880658094E+02 -.880155402E+02 -.879660255E+02 -.879173725E+02 -.878697132E+02 -.878232147E+02 -.877780932E+02 -.877346312E+02 -.876932008E+02 -.876542936E+02 -.876185595E+02 -.875868578E+02 -.875603231E+02 -.875404526E+02 -.875292191E+02 -.875292191E+02
 -.875293368E+02 -.875293368E+02 -.875405392E+02 -.875603371E+02 -.875867452E+02 -.876182524E+02 -.876537087E+02 -.876922396E+02 -.877331791E+02 -.877760200E+02 -.878203745E+02 -.878659445E+02 -.879124993E+02 -.879598572E+02 -.880078727E+02 -.880564260E+02 -.881054146E+02 -.881547473E+02 -.882043397E+02 -.882541102E+02 -.883039773E+02 -.883538574E+02 -.884036632E+02 -.884533027E+02 -.885026782E+02 -.885516859E+02 -.886002156E+02 -.886481505E+02 -.886953679E+02 -.887417389E+02 -.887871295E+02 -.888314010E+02 -.888744105E+02 -.889160127E+02 -.889560602E+02 -.889944049E+02 -.890308994E+02 -.890653981E+02 -.890977588E+02 -.891278439E+02 -.891555219E+02 -.891806689E+02 -.892031697E+02 -.892229195E+02 -.892398247E+02 -.892538042E+02 -.892647904E+02 -.892727299E+02 -.892775844E+02 -.892793309E+02 -.892779621E+02 -.892734867E+02 -.892659290E+02 -.892553286E+02 -.892417403E+02 -.892252331E+02 -.892058894E+02 -.891838040E+02 -.891590835E+02 -.891318441E+02 -.891022112E+02 -.890703178E+02 -.890363027E+02 -.890003096E+02 -.889624855E+02 -.889229791E+02 -.888819399E+02 -.888395165E+02 -.887958558E+02 -.887511016E+02 -.887053938E+02 -.886588677E+02 -.886116527E+02 -.885638725E+02 -.885156442E+02 -.884670780E+02 -.884182773E+02 -.883693388E+02 -.883203528E+02 -.882714036E+02 -.882225706E+02 -.881739294E+02 -.881255531E+02 -.880775150E+02 -.880298909E+02 -.879827627E+02 -.879362232E+02 -.878903822E+02 -.878453735E+02 -.878013660E+02 -.877585756E+02 -.877172828E+02 -.876778544E+02 -.876407720E+02 -.876066694E+02 -.875763808E+02 -.875510050E+02 -.875319876E+02 -.875212298E+02 -.875212298E+02
 -.875197840E+02 -.875197840E+02 -.875304284E+02 -.875492305E+02 -.875742939E+02 -.876041727E+02 -.876377645E+02 -.876742286E+02 -.877129232E+02 -.877533573E+02 -.877951542E+02 -.878380229E+02 -.878817369E+02 -.879261173E+02 -.879710202E+02 -.880163266E+02 -.880619351E+02 -.881077562E+02 -.881537074E+02 -.881997102E+02 -.882456872E+02 -.882915604E+02 -.883372493E+02 -.883826703E+02 -.884277359E+02 -.884723538E+02 -.885164274E+02 -.885598549E+02 -.886025304E+02 -.886443435E+02 -.886851798E+02 -.887249220E+02 -.887634499E+02 -.888006415E+02 -.888363741E+02 -.888705246E+02 -.889029711E+02 -.889335939E+02 -.889622759E+02 -.889889047E+02 -.890133729E+02 -.890355797E+02 -.890554316E+02 -.890728436E+02 -.890877399E+02 -.891000552E+02 -.891097350E+02 -.891167363E+02 -.891210283E+02 -.891225925E+02 -.891214233E+02 -.891175276E+02 -.891109251E+02 -.891016479E+02 -.890897402E+02 -.890752577E+02 -.890582672E+02 -.890388456E+02 -.890170792E+02 -.889930628E+02 -.889668984E+02 -.889386947E+02 -.889085655E+02 -.888766289E+02 -.888430060E+02 -.888078200E+02 -.887711951E+02 -.887332552E+02 -.886941235E+02 -.886539210E+02 -.886127663E+02 -.885707745E+02 -.885280566E+02 -.884847193E+02 -.884408642E+02 -.883965882E+02 -.883519827E+02 -.883071343E+02 -.882621245E+02 -.882170309E+02 -.881719273E+02 -.881268851E+02 -.880819747E+02 -.880372676E+02 -.879928385E+02 -.879487692E+02 -.879051526E+02 -.878620984E+02 -.878197403E+02 -.877782457E+02 -.877378277E+02 -.876987614E+02 -.876614046E+02 -.876262249E+02 -.875938351E+02 -.875650397E+02 -.875408951E+02 -.875227883E+02 -.875125402E+02 -.875125402E+02
 -.875098138E+02 -.875098138E+02 -.875198817E+02 -.875376575E+02 -.875613394E+02 -.875895516E+02 -.876212436E+02 -.876556122E+02 -.876920429E+02 -.877300642E+02 -.877693132E+02 -.878095084E+02 -.878504300E+02 -.878919037E+02 -.879337889E+02 -.879759694E+02 -.880183463E+02 -.880608326E+02 -.881033489E+02 -.881458206E+02 -.881881748E+02 -.882303390E+02 -.882722396E+02 -.883138009E+02 -.883549446E+02 -.883955890E+02 -.884356491E+02 -.884750366E+02 -.885136596E+02 -.885514236E+02 -.885882309E+02 -.886239819E+02 -.886585753E+02 -.886919084E+02 -.887238786E+02 -.887543834E+02 -.887833215E+02 -.888105938E+02 -.888361039E+02 -.888597592E+02 -.888814717E+02 -.889011588E+02 -.889187442E+02 -.889341587E+02 -.889473406E+02 -.889582369E+02 -.889668033E+02 -.889730050E+02 -.889768172E+02 -.889782250E+02 -.889772238E+02 -.889738193E+02 -.889680276E+02 -.889598748E+02 -.889493968E+02 -.889366389E+02 -.889216555E+02 -.889045093E+02 -.888852708E+02 -.888640173E+02 -.888408327E+02 -.888158062E+02 -.887890313E+02 -.887606058E+02 -.887306297E+02 -.886992056E+02 -.886664369E+02 -.886324274E+02 -.885972806E+02 -.885610987E+02 -.885239823E+02 -.884860296E+02 -.884473357E+02 -.884079929E+02 -.883680894E+02 -.883277102E+02 -.882869360E+02 -.882458440E+02 -.882045078E+02 -.881629982E+02 -.881213834E+02 -.880797303E+02 -.880381059E+02 -.879965788E+02 -.879552219E+02 -.879141153E+02 -.878733504E+02 -.878330354E+02 -.877933016E+02 -.877543131E+02 -.877162778E+02 -.876794626E+02 -.876442137E+02 -.876109813E+02 -.875803542E+02 -.875531026E+02 -.875302362E+02 -.875130779E+02 -.875033622E+02 -.875033622E+02
 -.874995979E+02 -.874995979E+02 -.875090797E+02 -.875258141E+02 -.875480976E+02 -.875746280E+02 -.876044092E+02 -.876366786E+02 -.876708514E+02 -.877064778E+02 -.877432106E+02 -.877807799E+02 -.878189741E+02 -.878576251E+02 -.878965971E+02 -.879357778E+02 -.879750718E+02 -.880143956E+02 -.880536736E+02 -.880928351E+02 -.881318122E+02 -.881705380E+02 -.882089453E+02 -.882469657E+02 -.882845293E+02 -.883215637E+02 -.883579944E+02 -.883937444E+02 -.884287343E+02 -.884628827E+02 -.884961062E+02 -.885283200E+02 -.885594383E+02 -.885893747E+02 -.886180429E+02 -.886453573E+02 -.886712335E+02 -.886955889E+02 -.887183439E+02 -.887394218E+02 -.887587502E+02 -.887762611E+02 -.887918919E+02 -.888055858E+02 -.888172925E+02 -.888269686E+02 -.888345780E+02 -.888400925E+02 -.888434917E+02 -.888447636E+02 -.888439045E+02 -.888409192E+02 -.888358208E+02 -.888286306E+02 -.888193780E+02 -.888081002E+02 -.887948416E+02 -.887796536E+02 -.887625941E+02 -.887437267E+02 -.887231204E+02 -.887008488E+02 -.886769894E+02 -.886516231E+02 -.886248333E+02 -.885967054E+02 -.885673258E+02 -.885367820E+02 -.885051610E+02 -.884725494E+02 -.884390327E+02 -.884046948E+02 -.883696175E+02 -.883338805E+02 -.882975605E+02 -.882607319E+02 -.882234661E+02 -.881858318E+02 -.881478952E+02 -.881097205E+02 -.880713707E+02 -.880329078E+02 -.879943951E+02 -.879558979E+02 -.879174862E+02 -.878792377E+02 -.878412412E+02 -.878036017E+02 -.877664471E+02 -.877299362E+02 -.876942699E+02 -.876597053E+02 -.876265744E+02 -.875953080E+02 -.875664679E+02 -.875407874E+02 -.875192258E+02 -.875030384E+02 -.874938688E+02 -.874938688E+02
 -.874892726E+02 -.874892726E+02 -.874981656E+02 -.875138556E+02 -.875347395E+02 -.875595904E+02 -.875874689E+02 -.876176547E+02 -.876495942E+02 -.876828611E+02 -.877171254E+02 -.877521301E+02 -.877876731E+02 -.878235939E+02 -.878597621E+02 -.878960704E+02 -.879324276E+02 -.879687542E+02 -.880049788E+02 -.880410351E+02 -.880768600E+02 -.881123920E+02 -.881475699E+02 -.881823322E+02 -.882166164E+02 -.882503585E+02 -.882834931E+02 -.883159530E+02 -.883476695E+02 -.883785724E+02 -.884085902E+02 -.884376508E+02 -.884656812E+02 -.884926083E+02 -.885183596E+02 -.885428631E+02 -.885660482E+02 -.885878461E+02 -.886081904E+02 -.886270176E+02 -.886442676E+02 -.886598843E+02 -.886738160E+02 -.886860161E+02 -.886964430E+02 -.887050612E+02 -.887118411E+02 -.887167596E+02 -.887198000E+02 -.887209525E+02 -.887202141E+02 -.887175889E+02 -.887130876E+02 -.887067277E+02 -.886985334E+02 -.886885353E+02 -.886767700E+02 -.886632798E+02 -.886481125E+02 -.886313205E+02 -.886129611E+02 -.885930952E+02 -.885717872E+02 -.885491045E+02 -.885251166E+02 -.884998951E+02 -.884735127E+02 -.884460428E+02 -.884175592E+02 -.883881353E+02 -.883578440E+02 -.883267571E+02 -.882949451E+02 -.882624767E+02 -.882294189E+02 -.881958368E+02 -.881617934E+02 -.881273499E+02 -.880925656E+02 -.880574989E+02 -.880222072E+02 -.879867481E+02 -.879511808E+02 -.879155669E+02 -.878799732E+02 -.878444740E+02 -.878091547E+02 -.877741165E+02 -.877394823E+02 -.877054048E+02 -.876720763E+02 -.876397426E+02 -.876087199E+02 -.875794179E+02 -.875523693E+02 -.875282686E+02 -.875080223E+02 -.874928158E+02 -.874841988E+02 -.874841988E+02
 -.874789442E+02 -.874789442E+02 -.874872511E+02 -.875019029E+02 -.875213976E+02 -.875445849E+02 -.875705830E+02 -.875987148E+02 -.876284594E+02 -.876594150E+02 -.876912697E+02 -.877237804E+02 -.877567556E+02 -.877900428E+02 -.878235182E+02 -.878570799E+02 -.878906414E+02 -.879241277E+02 -.879574717E+02 -.879906117E+02 -.880234891E+02 -.880560478E+02 -.880882323E+02 -.881199871E+02 -.881512565E+02 -.881819840E+02 -.882121120E+02 -.882415819E+02 -.882703341E+02 -.882983080E+02 -.883254423E+02 -.883516753E+02 -.883769448E+02 -.884011890E+02 -.884243464E+02 -.884463566E+02 -.884671601E+02 -.884866994E+02 -.885049190E+02 -.885217659E+02 -.885371903E+02 -.885511455E+02 -.885635887E+02 -.885744812E+02 -.885837889E+02 -.885914824E+02 -.885975372E+02 -.886019343E+02 -.886046601E+02 -.886057066E+02 -.886050712E+02 -.886027574E+02 -.885987740E+02 -.885931355E+02 -.885858620E+02 -.885769787E+02 -.885665159E+02 -.885545085E+02 -.885409962E+02 -.885260227E+02 -.885096353E+02 -.884918848E+02 -.884728250E+02 -.884525121E+02 -.884310046E+02 -.884083624E+02 -.883846468E+02 -.883599199E+02 -.883342442E+02 -.883076822E+02 -.882802962E+02 -.882521477E+02 -.882232975E+02 -.881938052E+02 -.881637292E+02 -.881331263E+02 -.881020523E+02 -.880705616E+02 -.880387073E+02 -.880065422E+02 -.879741188E+02 -.879414901E+02 -.879087111E+02 -.878758397E+02 -.878429389E+02 -.878100793E+02 -.877773423E+02 -.877448245E+02 -.877126431E+02 -.876809436E+02 -.876499089E+02 -.876197721E+02 -.875908328E+02 -.875634781E+02 -.875382105E+02 -.875156839E+02 -.874967511E+02 -.874825256E+02 -.874744621E+02 -.874744621E+02
 -.874686935E+02 -.874686935E+02 -.874764211E+02 -.874900477E+02 -.875081726E+02 -.875297220E+02 -.875538723E+02 -.875799902E+02 -.876075880E+02 -.876362889E+02 -.876658002E+02 -.876958932E+02 -.877263875E+02 -.877571392E+02 -.877880318E+02 -.878189690E+02 -.878498696E+02 -.878806630E+02 -.879112868E+02 -.879416835E+02 -.879717995E+02 -.880015834E+02 -.880309848E+02 -.880599541E+02 -.880884416E+02 -.881163972E+02 -.881437704E+02 -.881705099E+02 -.881965640E+02 -.882218803E+02 -.882464060E+02 -.882700883E+02 -.882928742E+02 -.883147110E+02 -.883355466E+02 -.883553300E+02 -.883740112E+02 -.883915416E+02 -.884078749E+02 -.884229667E+02 -.884367752E+02 -.884492618E+02 -.884603907E+02 -.884701298E+02 -.884784507E+02 -.884853291E+02 -.884907449E+02 -.884946821E+02 -.884971296E+02 -.884980807E+02 -.884975335E+02 -.884954907E+02 -.884919598E+02 -.884869528E+02 -.884804863E+02 -.884725813E+02 -.884632629E+02 -.884525602E+02 -.884405062E+02 -.884271373E+02 -.884124930E+02 -.883966158E+02 -.883795506E+02 -.883613448E+02 -.883420473E+02 -.883217088E+02 -.883003810E+02 -.882781166E+02 -.882549686E+02 -.882309905E+02 -.882062354E+02 -.881807564E+02 -.881546059E+02 -.881278355E+02 -.881004961E+02 -.880726378E+02 -.880443095E+02 -.880155596E+02 -.879864358E+02 -.879569856E+02 -.879272568E+02 -.878972981E+02 -.878671604E+02 -.878368975E+02 -.878065687E+02 -.877762405E+02 -.877459899E+02 -.877159082E+02 -.876861065E+02 -.876567223E+02 -.876279284E+02 -.875999447E+02 -.875730530E+02 -.875476172E+02 -.875241085E+02 -.875031397E+02 -.874855091E+02 -.874722575E+02 -.874647441E+02 -.874647441E+02
 -.874585804E+02 -.874585804E+02 -.874657385E+02 -.874783579E+02 -.874951385E+02 -.875150828E+02 -.875374250E+02 -.875615760E+02 -.875870814E+02 -.876135899E+02 -.876408281E+02 -.876685823E+02 -.876966836E+02 -.877249973E+02 -.877534142E+02 -.877818440E+02 -.878102108E+02 -.878384490E+02 -.878665004E+02 -.878943121E+02 -.879218350E+02 -.879490222E+02 -.879758282E+02 -.880022086E+02 -.880281190E+02 -.880535152E+02 -.880783527E+02 -.881025867E+02 -.881261722E+02 -.881490639E+02 -.881712163E+02 -.881925841E+02 -.882131218E+02 -.882327847E+02 -.882515284E+02 -.882693097E+02 -.882860863E+02 -.883018174E+02 -.883164638E+02 -.883299883E+02 -.883423561E+02 -.883535345E+02 -.883634939E+02 -.883722075E+02 -.883796515E+02 -.883858058E+02 -.883906535E+02 -.883941816E+02 -.883963806E+02 -.883972452E+02 -.883967738E+02 -.883949685E+02 -.883918357E+02 -.883873854E+02 -.883816314E+02 -.883745913E+02 -.883662858E+02 -.883567395E+02 -.883459798E+02 -.883340371E+02 -.883209445E+02 -.883067377E+02 -.882914545E+02 -.882751346E+02 -.882578194E+02 -.882395517E+02 -.882203753E+02 -.882003350E+02 -.881794760E+02 -.881578438E+02 -.881354843E+02 -.881124430E+02 -.880887651E+02 -.880644956E+02 -.880396789E+02 -.880143587E+02 -.879885784E+02 -.879623810E+02 -.879358089E+02 -.879089051E+02 -.878817128E+02 -.878542766E+02 -.878266433E+02 -.877988630E+02 -.877709908E+02 -.877430889E+02 -.877152296E+02 -.876874989E+02 -.876600010E+02 -.876328652E+02 -.876062536E+02 -.875803722E+02 -.875554848E+02 -.875319312E+02 -.875101513E+02 -.874907163E+02 -.874743693E+02 -.874620790E+02 -.874551090E+02 -.874551090E+02
 -.874486473E+02 -.874486473E+02 -.874552475E+02 -.874668813E+02 -.874823473E+02 -.875007238E+02 -.875213024E+02 -.875435377E+02 -.875670088E+02 -.875913899E+02 -.876164272E+02 -.876419221E+02 -.876677175E+02 -.876936880E+02 -.877197318E+02 -.877457652E+02 -.877717175E+02 -.877975279E+02 -.878231428E+02 -.878485136E+02 -.878735953E+02 -.878983454E+02 -.879227231E+02 -.879466885E+02 -.879702021E+02 -.879932248E+02 -.880157175E+02 -.880376411E+02 -.880589563E+02 -.880796240E+02 -.880996048E+02 -.881188597E+02 -.881373500E+02 -.881550373E+02 -.881718838E+02 -.881878528E+02 -.882029085E+02 -.882170164E+02 -.882301435E+02 -.882422583E+02 -.882533317E+02 -.882633362E+02 -.882722469E+02 -.882800415E+02 -.882867000E+02 -.882922057E+02 -.882965445E+02 -.882997055E+02 -.883016809E+02 -.883024662E+02 -.883020600E+02 -.883004643E+02 -.882976843E+02 -.882937284E+02 -.882886081E+02 -.882823381E+02 -.882749359E+02 -.882664220E+02 -.882568193E+02 -.882461533E+02 -.882344520E+02 -.882217452E+02 -.882080649E+02 -.881934445E+02 -.881779191E+02 -.881615248E+02 -.881442990E+02 -.881262798E+02 -.881075057E+02 -.880880157E+02 -.880678492E+02 -.880470455E+02 -.880256437E+02 -.880036827E+02 -.879812015E+02 -.879582384E+02 -.879348315E+02 -.879110190E+02 -.878868389E+02 -.878623296E+02 -.878375303E+02 -.878124816E+02 -.877872264E+02 -.877618109E+02 -.877362861E+02 -.877107099E+02 -.876851498E+02 -.876596857E+02 -.876344153E+02 -.876094590E+02 -.875849681E+02 -.875611342E+02 -.875382028E+02 -.875164896E+02 -.874964027E+02 -.874784718E+02 -.874633852E+02 -.874520397E+02 -.874456042E+02 -.874456042E+02
 -.874389223E+02 -.874389223E+02 -.874449776E+02 -.874556492E+02 -.874698330E+02 -.874866817E+02 -.875055436E+02 -.875259167E+02 -.875474132E+02 -.875697327E+02 -.875926411E+02 -.876159549E+02 -.876395289E+02 -.876632471E+02 -.876870156E+02 -.877107567E+02 -.877344053E+02 -.877579055E+02 -.877812079E+02 -.878042683E+02 -.878270457E+02 -.878495017E+02 -.878715996E+02 -.878933037E+02 -.879145790E+02 -.879353910E+02 -.879557053E+02 -.879754878E+02 -.879947042E+02 -.880133206E+02 -.880313031E+02 -.880486180E+02 -.880652320E+02 -.880811125E+02 -.880962272E+02 -.881105448E+02 -.881240349E+02 -.881366683E+02 -.881484170E+02 -.881592547E+02 -.881691565E+02 -.881780995E+02 -.881860628E+02 -.881930275E+02 -.881989770E+02 -.882038972E+02 -.882077764E+02 -.882106053E+02 -.882123776E+02 -.882130895E+02 -.882127397E+02 -.882113301E+02 -.882088649E+02 -.882053512E+02 -.882007988E+02 -.881952197E+02 -.881886289E+02 -.881810434E+02 -.881724825E+02 -.881629677E+02 -.881525226E+02 -.881411722E+02 -.881289436E+02 -.881158650E+02 -.881019662E+02 -.880872780E+02 -.880718318E+02 -.880556604E+02 -.880387966E+02 -.880212740E+02 -.880031262E+02 -.879843872E+02 -.879650909E+02 -.879452712E+02 -.879249618E+02 -.879041966E+02 -.878830090E+02 -.878614328E+02 -.878395020E+02 -.878172508E+02 -.877947148E+02 -.877719306E+02 -.877489373E+02 -.877257775E+02 -.877024979E+02 -.876791522E+02 -.876558027E+02 -.876325236E+02 -.876094054E+02 -.875865598E+02 -.875641266E+02 -.875422836E+02 -.875212573E+02 -.875013393E+02 -.874829063E+02 -.874664464E+02 -.874525938E+02 -.874421739E+02 -.874362624E+02 -.874362624E+02
 -.874294219E+02 -.874294219E+02 -.874349459E+02 -.874446798E+02 -.874576150E+02 -.874729771E+02 -.874901701E+02 -.875087348E+02 -.875283163E+02 -.875486392E+02 -.875694890E+02 -.875906973E+02 -.876121308E+02 -.876336831E+02 -.876552678E+02 -.876768136E+02 -.876982609E+02 -.877195585E+02 -.877406614E+02 -.877615292E+02 -.877821251E+02 -.878024145E+02 -.878223643E+02 -.878419430E+02 -.878611195E+02 -.878798633E+02 -.878981443E+02 -.879159326E+02 -.879331986E+02 -.879499127E+02 -.879660457E+02 -.879815686E+02 -.879964530E+02 -.880106706E+02 -.880241941E+02 -.880369968E+02 -.880490529E+02 -.880603375E+02 -.880708270E+02 -.880804992E+02 -.880893329E+02 -.880973090E+02 -.881044098E+02 -.881106194E+02 -.881159239E+02 -.881203114E+02 -.881237721E+02 -.881262983E+02 -.881278847E+02 -.881285279E+02 -.881282272E+02 -.881269840E+02 -.881248018E+02 -.881216866E+02 -.881176466E+02 -.881126920E+02 -.881068353E+02 -.881000908E+02 -.880924749E+02 -.880840056E+02 -.880747026E+02 -.880645874E+02 -.880536826E+02 -.880420124E+02 -.880296017E+02 -.880164768E+02 -.880026647E+02 -.879881930E+02 -.879730899E+02 -.879573843E+02 -.879411051E+02 -.879242814E+02 -.879069428E+02 -.878891185E+02 -.878708381E+02 -.878521311E+02 -.878330269E+02 -.878135555E+02 -.877937469E+02 -.877736317E+02 -.877532419E+02 -.877326106E+02 -.877117732E+02 -.876907684E+02 -.876696392E+02 -.876484346E+02 -.876272120E+02 -.876060397E+02 -.875850009E+02 -.875641984E+02 -.875437609E+02 -.875238515E+02 -.875046786E+02 -.874865094E+02 -.874696893E+02 -.874546654E+02 -.874420184E+02 -.874325036E+02 -.874271047E+02 -.874271047E+02
 -.874201533E+02 -.874201533E+02 -.874251599E+02 -.874339808E+02 -.874457010E+02 -.874596175E+02 -.874751890E+02 -.874919984E+02 -.875097229E+02 -.875281123E+02 -.875469710E+02 -.875661459E+02 -.875855154E+02 -.876049826E+02 -.876244687E+02 -.876439088E+02 -.876632486E+02 -.876824416E+02 -.877014470E+02 -.877202285E+02 -.877387528E+02 -.877569889E+02 -.877749076E+02 -.877924806E+02 -.878096805E+02 -.878264807E+02 -.878428548E+02 -.878587766E+02 -.878742205E+02 -.878891609E+02 -.879035725E+02 -.879174305E+02 -.879307103E+02 -.879433881E+02 -.879554403E+02 -.879668442E+02 -.879775778E+02 -.879876202E+02 -.879969512E+02 -.880055521E+02 -.880134050E+02 -.880204938E+02 -.880268035E+02 -.880323209E+02 -.880370341E+02 -.880409333E+02 -.880440101E+02 -.880462581E+02 -.880476729E+02 -.880482516E+02 -.880479937E+02 -.880469002E+02 -.880449742E+02 -.880422208E+02 -.880386467E+02 -.880342607E+02 -.880290731E+02 -.880230961E+02 -.880163434E+02 -.880088302E+02 -.880005733E+02 -.879915906E+02 -.879819014E+02 -.879715260E+02 -.879604858E+02 -.879488029E+02 -.879365004E+02 -.879236018E+02 -.879101314E+02 -.878961136E+02 -.878815734E+02 -.878665361E+02 -.878510268E+02 -.878350713E+02 -.878186950E+02 -.878019237E+02 -.877847834E+02 -.877673003E+02 -.877495011E+02 -.877314129E+02 -.877130643E+02 -.876944850E+02 -.876757071E+02 -.876567653E+02 -.876376989E+02 -.876185525E+02 -.875993784E+02 -.875802390E+02 -.875612102E+02 -.875423859E+02 -.875238836E+02 -.875058521E+02 -.874884811E+02 -.874720142E+02 -.874567657E+02 -.874431423E+02 -.874316718E+02 -.874230408E+02 -.874181428E+02 -.874181428E+02
 -.874111169E+02 -.874111169E+02 -.874156196E+02 -.874235519E+02 -.874340900E+02 -.874466008E+02 -.874605969E+02 -.874757020E+02 -.874916254E+02 -.875081411E+02 -.875250727E+02 -.875422819E+02 -.875596589E+02 -.875771159E+02 -.875945820E+02 -.876119984E+02 -.876293161E+02 -.876464933E+02 -.876634933E+02 -.876802835E+02 -.876968341E+02 -.877131178E+02 -.877291083E+02 -.877447810E+02 -.877601118E+02 -.877750771E+02 -.877896542E+02 -.878038202E+02 -.878175530E+02 -.878308304E+02 -.878436308E+02 -.878559328E+02 -.878677155E+02 -.878789583E+02 -.878896413E+02 -.878997451E+02 -.879092512E+02 -.879181416E+02 -.879263995E+02 -.879340088E+02 -.879409546E+02 -.879472233E+02 -.879528022E+02 -.879576802E+02 -.879618474E+02 -.879652954E+02 -.879680174E+02 -.879700078E+02 -.879712629E+02 -.879717805E+02 -.879715600E+02 -.879706023E+02 -.879689100E+02 -.879664874E+02 -.879633401E+02 -.879594756E+02 -.879549024E+02 -.879496308E+02 -.879436724E+02 -.879370400E+02 -.879297477E+02 -.879218107E+02 -.879132452E+02 -.879040684E+02 -.878942985E+02 -.878839543E+02 -.878730552E+02 -.878616215E+02 -.878496737E+02 -.878372328E+02 -.878243202E+02 -.878109576E+02 -.877971667E+02 -.877829697E+02 -.877683886E+02 -.877534461E+02 -.877381646E+02 -.877225672E+02 -.877066774E+02 -.876905192E+02 -.876741179E+02 -.876575000E+02 -.876406943E+02 -.876237320E+02 -.876066484E+02 -.875894838E+02 -.875722855E+02 -.875551099E+02 -.875380258E+02 -.875211182E+02 -.875044933E+02 -.874882857E+02 -.874726669E+02 -.874578569E+02 -.874441394E+02 -.874318813E+02 -.874215586E+02 -.874137901E+02 -.874093812E+02 -.874093812E+02
 -.874023087E+02 -.874023087E+02 -.874063206E+02 -.874133876E+02 -.874227752E+02 -.874339187E+02 -.874463830E+02 -.874598324E+02 -.874740073E+02 -.874887056E+02 -.875037700E+02 -.875190764E+02 -.875345269E+02 -.875500429E+02 -.875655607E+02 -.875810281E+02 -.875964012E+02 -.876116425E+02 -.876267195E+02 -.876416032E+02 -.876562673E+02 -.876706875E+02 -.876848410E+02 -.876987058E+02 -.877122612E+02 -.877254866E+02 -.877383622E+02 -.877508684E+02 -.877629860E+02 -.877746960E+02 -.877859799E+02 -.877968195E+02 -.878071967E+02 -.878170943E+02 -.878264952E+02 -.878353830E+02 -.878437420E+02 -.878515571E+02 -.878588140E+02 -.878654992E+02 -.878716002E+02 -.878771055E+02 -.878820044E+02 -.878862876E+02 -.878899469E+02 -.878929752E+02 -.878953666E+02 -.878971168E+02 -.878982224E+02 -.878986816E+02 -.878984940E+02 -.878976604E+02 -.878961828E+02 -.878940649E+02 -.878913115E+02 -.878879287E+02 -.878839237E+02 -.878793052E+02 -.878740829E+02 -.878682676E+02 -.878618710E+02 -.878549061E+02 -.878473864E+02 -.878393266E+02 -.878307418E+02 -.878216481E+02 -.878120619E+02 -.878020004E+02 -.877914810E+02 -.877805217E+02 -.877691407E+02 -.877573565E+02 -.877451878E+02 -.877326537E+02 -.877197732E+02 -.877065657E+02 -.876930510E+02 -.876792490E+02 -.876651803E+02 -.876508660E+02 -.876363283E+02 -.876215908E+02 -.876066788E+02 -.875916204E+02 -.875764468E+02 -.875611941E+02 -.875459047E+02 -.875306291E+02 -.875154290E+02 -.875003804E+02 -.874855785E+02 -.874711439E+02 -.874572298E+02 -.874440332E+02 -.874318075E+02 -.874208806E+02 -.874116777E+02 -.874047511E+02 -.874008196E+02 -.874008196E+02
 -.873937237E+02 -.873937237E+02 -.873972571E+02 -.874034810E+02 -.874117480E+02 -.874215602E+02 -.874325340E+02 -.874443733E+02 -.874568488E+02 -.874697824E+02 -.874830349E+02 -.874964968E+02 -.875100815E+02 -.875237196E+02 -.875373548E+02 -.875509408E+02 -.875644390E+02 -.875778164E+02 -.875910443E+02 -.876040971E+02 -.876169520E+02 -.876295875E+02 -.876419839E+02 -.876541222E+02 -.876659843E+02 -.876775525E+02 -.876888098E+02 -.876997393E+02 -.877103247E+02 -.877205498E+02 -.877303987E+02 -.877398561E+02 -.877489066E+02 -.877575356E+02 -.877657287E+02 -.877734722E+02 -.877807527E+02 -.877875576E+02 -.877938748E+02 -.877996932E+02 -.878050021E+02 -.878097919E+02 -.878140538E+02 -.878177799E+02 -.878209634E+02 -.878235983E+02 -.878256798E+02 -.878272043E+02 -.878281689E+02 -.878285722E+02 -.878284137E+02 -.878276942E+02 -.878264154E+02 -.878245802E+02 -.878221928E+02 -.878192582E+02 -.878157825E+02 -.878117729E+02 -.878072375E+02 -.878021852E+02 -.877966261E+02 -.877905708E+02 -.877840309E+02 -.877770184E+02 -.877695463E+02 -.877616279E+02 -.877532772E+02 -.877445085E+02 -.877353368E+02 -.877257771E+02 -.877158449E+02 -.877055560E+02 -.876949262E+02 -.876839719E+02 -.876727094E+02 -.876611553E+02 -.876493267E+02 -.876372406E+02 -.876249151E+02 -.876123684E+02 -.875996199E+02 -.875866902E+02 -.875736016E+02 -.875603787E+02 -.875470492E+02 -.875336448E+02 -.875202031E+02 -.875067688E+02 -.874933964E+02 -.874801532E+02 -.874671235E+02 -.874544139E+02 -.874421598E+02 -.874305354E+02 -.874197643E+02 -.874101363E+02 -.874020263E+02 -.873959218E+02 -.873924567E+02 -.873924567E+02
 -.873853614E+02 -.873853614E+02 -.873884281E+02 -.873938297E+02 -.874010042E+02 -.874095190E+02 -.874190411E+02 -.874293129E+02 -.874401352E+02 -.874513530E+02 -.874628452E+02 -.874745165E+02 -.874862915E+02 -.874981098E+02 -.875099223E+02 -.875216888E+02 -.875333756E+02 -.875449540E+02 -.875563992E+02 -.875676891E+02 -.875788037E+02 -.875897248E+02 -.876004353E+02 -.876109188E+02 -.876211600E+02 -.876311437E+02 -.876408555E+02 -.876502810E+02 -.876594065E+02 -.876682182E+02 -.876767029E+02 -.876848474E+02 -.876926391E+02 -.877000655E+02 -.877071148E+02 -.877137754E+02 -.877200361E+02 -.877258865E+02 -.877313165E+02 -.877363167E+02 -.877408785E+02 -.877449937E+02 -.877486551E+02 -.877518561E+02 -.877545911E+02 -.877568551E+02 -.877586443E+02 -.877599554E+02 -.877607862E+02 -.877611355E+02 -.877610030E+02 -.877603892E+02 -.877592956E+02 -.877577246E+02 -.877556797E+02 -.877531649E+02 -.877501854E+02 -.877467470E+02 -.877428566E+02 -.877385216E+02 -.877337502E+02 -.877285514E+02 -.877229346E+02 -.877169101E+02 -.877104884E+02 -.877036809E+02 -.876964990E+02 -.876889550E+02 -.876810611E+02 -.876728301E+02 -.876642750E+02 -.876554090E+02 -.876462456E+02 -.876367985E+02 -.876270816E+02 -.876171090E+02 -.876068950E+02 -.875964546E+02 -.875858029E+02 -.875749557E+02 -.875639296E+02 -.875527425E+02 -.875414137E+02 -.875299644E+02 -.875184188E+02 -.875068045E+02 -.874951542E+02 -.874835068E+02 -.874719099E+02 -.874604221E+02 -.874491170E+02 -.874380873E+02 -.874274511E+02 -.874173597E+02 -.874080081E+02 -.873996480E+02 -.873926056E+02 -.873873043E+02 -.873842951E+02 -.873842951E+02
 -.873772361E+02 -.873772361E+02 -.873798471E+02 -.873844464E+02 -.873905553E+02 -.873978055E+02 -.874059129E+02 -.874146583E+02 -.874238715E+02 -.874334204E+02 -.874432015E+02 -.874531336E+02 -.874631522E+02 -.874732056E+02 -.874832520E+02 -.874932569E+02 -.875031917E+02 -.875130318E+02 -.875227560E+02 -.875323456E+02 -.875417837E+02 -.875510546E+02 -.875601439E+02 -.875690380E+02 -.875777238E+02 -.875861886E+02 -.875944203E+02 -.876024070E+02 -.876101371E+02 -.876175992E+02 -.876247823E+02 -.876316754E+02 -.876382682E+02 -.876445503E+02 -.876505119E+02 -.876561435E+02 -.876614359E+02 -.876663804E+02 -.876709688E+02 -.876751935E+02 -.876790472E+02 -.876825233E+02 -.876856159E+02 -.876883196E+02 -.876906298E+02 -.876925425E+02 -.876940544E+02 -.876951629E+02 -.876958663E+02 -.876961635E+02 -.876960542E+02 -.876955389E+02 -.876946189E+02 -.876932961E+02 -.876915732E+02 -.876894538E+02 -.876869419E+02 -.876840424E+02 -.876807607E+02 -.876771032E+02 -.876730764E+02 -.876686876E+02 -.876639448E+02 -.876588563E+02 -.876534308E+02 -.876476775E+02 -.876416061E+02 -.876352265E+02 -.876285489E+02 -.876215839E+02 -.876143421E+02 -.876068347E+02 -.875990727E+02 -.875910677E+02 -.875828312E+02 -.875743750E+02 -.875657112E+02 -.875568522E+02 -.875478109E+02 -.875386006E+02 -.875292354E+02 -.875197304E+02 -.875101020E+02 -.875003683E+02 -.874905500E+02 -.874806707E+02 -.874707583E+02 -.874608461E+02 -.874509747E+02 -.874411944E+02 -.874315680E+02 -.874221746E+02 -.874131154E+02 -.874045194E+02 -.873965530E+02 -.873894309E+02 -.873834313E+02 -.873789151E+02 -.873763516E+02 -.873763516E+02
 -.873693957E+02 -.873693957E+02 -.873715624E+02 -.873753796E+02 -.873804506E+02 -.873864697E+02 -.873932010E+02 -.874004622E+02 -.874081122E+02 -.874160407E+02 -.874241618E+02 -.874324078E+02 -.874407248E+02 -.874490699E+02 -.874574082E+02 -.874657108E+02 -.874739539E+02 -.874821169E+02 -.874901823E+02 -.874981344E+02 -.875059591E+02 -.875136435E+02 -.875211756E+02 -.875285442E+02 -.875357385E+02 -.875427480E+02 -.875495628E+02 -.875561731E+02 -.875625695E+02 -.875687427E+02 -.875746836E+02 -.875803834E+02 -.875858337E+02 -.875910261E+02 -.875959525E+02 -.876006053E+02 -.876049772E+02 -.876090610E+02 -.876128502E+02 -.876163385E+02 -.876195202E+02 -.876223900E+02 -.876249430E+02 -.876271750E+02 -.876290822E+02 -.876306614E+02 -.876319100E+02 -.876328259E+02 -.876334077E+02 -.876336546E+02 -.876335663E+02 -.876331432E+02 -.876323863E+02 -.876312972E+02 -.876298781E+02 -.876281317E+02 -.876260614E+02 -.876236711E+02 -.876209652E+02 -.876179486E+02 -.876146268E+02 -.876110057E+02 -.876070915E+02 -.876028910E+02 -.875984113E+02 -.875936598E+02 -.875886442E+02 -.875833727E+02 -.875778535E+02 -.875720951E+02 -.875661064E+02 -.875598962E+02 -.875534737E+02 -.875468481E+02 -.875400291E+02 -.875330262E+02 -.875258494E+02 -.875185089E+02 -.875110153E+02 -.875033796E+02 -.874956136E+02 -.874877297E+02 -.874797417E+02 -.874716647E+02 -.874635157E+02 -.874553147E+02 -.874470848E+02 -.874388539E+02 -.874306560E+02 -.874225330E+02 -.874145371E+02 -.874067346E+02 -.873992094E+02 -.873920691E+02 -.873854520E+02 -.873795367E+02 -.873745542E+02 -.873708042E+02 -.873686761E+02 -.873686761E+02
 -.873619590E+02 -.873619590E+02 -.873636946E+02 -.873667539E+02 -.873708200E+02 -.873756483E+02 -.873810500E+02 -.873868789E+02 -.873930214E+02 -.873993891E+02 -.874059127E+02 -.874125376E+02 -.874192204E+02 -.874259262E+02 -.874326267E+02 -.874392986E+02 -.874459224E+02 -.874524816E+02 -.874589617E+02 -.874653502E+02 -.874716355E+02 -.874778073E+02 -.874838558E+02 -.874897721E+02 -.874955473E+02 -.875011733E+02 -.875066419E+02 -.875119455E+02 -.875170765E+02 -.875220275E+02 -.875267913E+02 -.875313610E+02 -.875357298E+02 -.875398912E+02 -.875438389E+02 -.875475668E+02 -.875510690E+02 -.875543400E+02 -.875573748E+02 -.875601683E+02 -.875627160E+02 -.875650138E+02 -.875670580E+02 -.875688451E+02 -.875703722E+02 -.875716367E+02 -.875726368E+02 -.875733707E+02 -.875738373E+02 -.875740360E+02 -.875739666E+02 -.875736294E+02 -.875730251E+02 -.875721551E+02 -.875710209E+02 -.875696249E+02 -.875679695E+02 -.875660579E+02 -.875638935E+02 -.875614802E+02 -.875588222E+02 -.875559242E+02 -.875527910E+02 -.875494281E+02 -.875458409E+02 -.875420352E+02 -.875380173E+02 -.875337934E+02 -.875293702E+02 -.875247542E+02 -.875199525E+02 -.875149722E+02 -.875098204E+02 -.875045046E+02 -.874990323E+02 -.874934114E+02 -.874876496E+02 -.874817552E+02 -.874757368E+02 -.874696032E+02 -.874633638E+02 -.874570289E+02 -.874506094E+02 -.874441178E+02 -.874375679E+02 -.874309758E+02 -.874243605E+02 -.874177445E+02 -.874111554E+02 -.874046271E+02 -.873982019E+02 -.873919332E+02 -.873858887E+02 -.873801549E+02 -.873748430E+02 -.873700961E+02 -.873660995E+02 -.873630929E+02 -.873613876E+02 -.873613876E+02
 -.873551838E+02 -.873551838E+02 -.873565078E+02 -.873588454E+02 -.873619567E+02 -.873656562E+02 -.873697999E+02 -.873742764E+02 -.873789984E+02 -.873838980E+02 -.873889215E+02 -.873940263E+02 -.873991787E+02 -.874043513E+02 -.874095218E+02 -.874146717E+02 -.874197858E+02 -.874248507E+02 -.874298551E+02 -.874347890E+02 -.874396434E+02 -.874444100E+02 -.874490812E+02 -.874536499E+02 -.874581093E+02 -.874624530E+02 -.874666747E+02 -.874707685E+02 -.874747286E+02 -.874785492E+02 -.874822248E+02 -.874857503E+02 -.874891203E+02 -.874923298E+02 -.874953742E+02 -.874982487E+02 -.875009489E+02 -.875034706E+02 -.875058099E+02 -.875079631E+02 -.875099268E+02 -.875116977E+02 -.875132731E+02 -.875146504E+02 -.875158273E+02 -.875168020E+02 -.875175730E+02 -.875181390E+02 -.875184991E+02 -.875186529E+02 -.875186003E+02 -.875183414E+02 -.875178768E+02 -.875172075E+02 -.875163348E+02 -.875152604E+02 -.875139861E+02 -.875125143E+02 -.875108477E+02 -.875089890E+02 -.875069417E+02 -.875047091E+02 -.875022950E+02 -.874997035E+02 -.874969387E+02 -.874940051E+02 -.874909073E+02 -.874876502E+02 -.874842387E+02 -.874806780E+02 -.874769735E+02 -.874731304E+02 -.874691544E+02 -.874650512E+02 -.874608266E+02 -.874564865E+02 -.874520371E+02 -.874474849E+02 -.874428364E+02 -.874380986E+02 -.874332790E+02 -.874283855E+02 -.874234270E+02 -.874184132E+02 -.874133551E+02 -.874082656E+02 -.874031595E+02 -.873980548E+02 -.873929733E+02 -.873879414E+02 -.873829923E+02 -.873781675E+02 -.873735194E+02 -.873691146E+02 -.873650384E+02 -.873614002E+02 -.873583411E+02 -.873560431E+02 -.873547417E+02 -.873547417E+02
 -.873495837E+02 -.873495837E+02 -.873505339E+02 -.873522196E+02 -.873544734E+02 -.873571645E+02 -.873601902E+02 -.873634701E+02 -.873669405E+02 -.873705507E+02 -.873742607E+02 -.873780380E+02 -.873818567E+02 -.873856954E+02 -.873895368E+02 -.873933664E+02 -.873971720E+02 -.874009431E+02 -.874046709E+02 -.874083473E+02 -.874119654E+02 -.874155186E+02 -.874190011E+02 -.874224073E+02 -.874257322E+02 -.874289707E+02 -.874321182E+02 -.874351701E+02 -.874381221E+02 -.874409699E+02 -.874437095E+02 -.874463368E+02 -.874488480E+02 -.874512395E+02 -.874535076E+02 -.874556490E+02 -.874576604E+02 -.874595387E+02 -.874612809E+02 -.874628845E+02 -.874643468E+02 -.874656656E+02 -.874668387E+02 -.874678643E+02 -.874687408E+02 -.874694667E+02 -.874700410E+02 -.874704627E+02 -.874707312E+02 -.874708462E+02 -.874708075E+02 -.874706153E+02 -.874702701E+02 -.874697726E+02 -.874691236E+02 -.874683244E+02 -.874673764E+02 -.874662814E+02 -.874650412E+02 -.874636580E+02 -.874621341E+02 -.874604722E+02 -.874586749E+02 -.874567453E+02 -.874546864E+02 -.874525015E+02 -.874501940E+02 -.874477676E+02 -.874452258E+02 -.874425725E+02 -.874398116E+02 -.874369472E+02 -.874339834E+02 -.874309244E+02 -.874277747E+02 -.874245387E+02 -.874212211E+02 -.874178268E+02 -.874143609E+02 -.874108287E+02 -.874072360E+02 -.874035892E+02 -.873998949E+02 -.873961611E+02 -.873923964E+02 -.873886109E+02 -.873848164E+02 -.873810272E+02 -.873772600E+02 -.873735357E+02 -.873698797E+02 -.873663235E+02 -.873629065E+02 -.873596782E+02 -.873567009E+02 -.873540537E+02 -.873518371E+02 -.873501794E+02 -.873492452E+02 -.873492452E+02
 -.873460915E+02 -.873460915E+02 -.873467578E+02 -.873479574E+02 -.873495826E+02 -.873515451E+02 -.873537731E+02 -.873562076E+02 -.873588006E+02 -.873615129E+02 -.873643127E+02 -.873671739E+02 -.873700749E+02 -.873729982E+02 -.873759292E+02 -.873788557E+02 -.873817675E+02 -.873846557E+02 -.873875129E+02 -.873903324E+02 -.873931084E+02 -.873958355E+02 -.873985091E+02 -.874011246E+02 -.874036779E+02 -.874061651E+02 -.874085824E+02 -.874109264E+02 -.874131935E+02 -.874153806E+02 -.874174845E+02 -.874195021E+02 -.874214304E+02 -.874232666E+02 -.874250080E+02 -.874266520E+02 -.874281960E+02 -.874296379E+02 -.874309753E+02 -.874322061E+02 -.874333285E+02 -.874343406E+02 -.874352410E+02 -.874360282E+02 -.874367009E+02 -.874372581E+02 -.874376989E+02 -.874380227E+02 -.874382290E+02 -.874383175E+02 -.874382882E+02 -.874381411E+02 -.874378766E+02 -.874374952E+02 -.874369976E+02 -.874363847E+02 -.874356577E+02 -.874348179E+02 -.874338665E+02 -.874328054E+02 -.874316363E+02 -.874303611E+02 -.874289820E+02 -.874275012E+02 -.874259209E+02 -.874242439E+02 -.874224726E+02 -.874206097E+02 -.874186582E+02 -.874166208E+02 -.874145007E+02 -.874123009E+02 -.874100247E+02 -.874076753E+02 -.874052562E+02 -.874027708E+02 -.874002230E+02 -.873976165E+02 -.873949554E+02 -.873922441E+02 -.873894872E+02 -.873866900E+02 -.873838581E+02 -.873809980E+02 -.873781169E+02 -.873752235E+02 -.873723278E+02 -.873694415E+02 -.873665790E+02 -.873637573E+02 -.873609975E+02 -.873583251E+02 -.873557713E+02 -.873533744E+02 -.873511815E+02 -.873492504E+02 -.873476516E+02 -.873464716E+02 -.873458163E+02 -.873458163E+02
 -.873460915E+02 -.873460915E+02 -.873467578E+02 -.873479574E+02 -.873495826E+02 -.873515451E+02 -.873537731E+02 -.873562076E+02 -.873588006E+02 -.873615129E+02 -.873643127E+02 -.873671739E+02 -.873700749E+02 -.873729982E+02 -.873759292E+02 -.873788557E+02 -.873817675E+02 -.873846557E+02 -.873875129E+02 -.873903324E+02 -.873931084E+02 -.873958355E+02 -.873985091E+02 -.874011246E+02 -.874036779E+02 -.874061651E+02 -.874085824E+02 -.874109264E+02 -.874131935E+02 -.874153806E+02 -.874174845E+02 -.874195021E+02 -.874214304E+02 -.874232666E+02 -.874250080E+02 -.874266520E+02 -.874281960E+02 -.874296379E+02 -.874309753E+02 -.874322061E+02 -.874333285E+02 -.874343406E+02 -.874352410E+02 -.874360282E+02 -.874367009E+02 -.874372581E+02 -.874376989E+02 -.874380227E+02 -.874382290E+02 -.874383175E+02 -.874382882E+02 -.874381411E+02 -.874378766E+02 -.874374952E+02 -.874369976E+02 -.874363847E+02 -.874356577E+02 -.874348179E+02 -.874338665E+02 -.874328054E+02 -.874316363E+02 -.874303611E+02 -.874289820E+02 -.874275012E+02 -.874259209E+02 -.874242439E+02 -.874224726E+02 -.874206097E+02 -.874186582E+02 -.874166208E+02 -.874145007E+02 -.874123009E+02 -.874100247E+02 -.874076753E+02 -.874052562E+02 -.874027708E+02 -.874002230E+02 -.873976165E+02 -.873949554E+02 -.873922441E+02 -.873894872E+02 -.873866900E+02 -.873838581E+02 -.873809980E+02 -.873781169E+02 -.873752235E+02 -.873723278E+02 -.873694415E+02 -.873665790E+02 -.873637573E+02 -.873609975E+02 -.873583251E+02 -.873557713E+02 -.873533744E+02 -.873511815E+02 -.873492504E+02 -.873476516E+02 -.873464716E+02 -.873458163E+02 -.873458163E+02
