# Supplementary material for: Electrical Pacing of Cardiac Tissue Including Potassium Inward Rectification
Source: PLoS One. 2015 Jun 9;10(6):e0127837. doi: 10.1371/journal.pone.0127837 (PMC4461281; doi:10.1371/journal.pone.0127837)
Supplement: S1 Data — (ZIP) [file pone.0127837.s001.zip › All-Data/Data-without-IK1/BDT45/Vm1ms.txt]

 -.873300171E+02 -.873331432E+02 -.873335404E+02 -.873341703E+02 -.873349449E+02 -.873358234E+02 -.873367789E+02 -.873377912E+02 -.873388509E+02 -.873399527E+02 -.873410845E+02 -.873422292E+02 -.873433712E+02 -.873444984E+02 -.873456007E+02 -.873466713E+02 -.873477092E+02 -.873487175E+02 -.873497014E+02 -.873506663E+02 -.873516161E+02 -.873525522E+02 -.873534734E+02 -.873543780E+02 -.873552644E+02 -.873561302E+02 -.873569725E+02 -.873577895E+02 -.873585801E+02 -.873593434E+02 -.873600779E+02 -.873607822E+02 -.873614549E+02 -.873620952E+02 -.873627014E+02 -.873632718E+02 -.873638051E+02 -.873643011E+02 -.873647601E+02 -.873651826E+02 -.873655691E+02 -.873659196E+02 -.873662336E+02 -.873665098E+02 -.873667466E+02 -.873669428E+02 -.873670973E+02 -.873672100E+02 -.873672812E+02 -.873673111E+02 -.873672999E+02 -.873672474E+02 -.873671538E+02 -.873670192E+02 -.873668441E+02 -.873666289E+02 -.873663742E+02 -.873660805E+02 -.873657484E+02 -.873653782E+02 -.873649704E+02 -.873645255E+02 -.873640445E+02 -.873635281E+02 -.873629775E+02 -.873623936E+02 -.873617774E+02 -.873611297E+02 -.873604516E+02 -.873597439E+02 -.873590077E+02 -.873582441E+02 -.873574543E+02 -.873566395E+02 -.873558007E+02 -.873549391E+02 -.873540556E+02 -.873531514E+02 -.873522273E+02 -.873512846E+02 -.873503242E+02 -.873493473E+02 -.873483550E+02 -.873473482E+02 -.873463280E+02 -.873452953E+02 -.873442513E+02 -.873431970E+02 -.873421337E+02 -.873410635E+02 -.873399890E+02 -.873389145E+02 -.873378474E+02 -.873367995E+02 -.873357900E+02 -.873348487E+02 -.873340203E+02 -.873333691E+02 -.873329841E+02 -.873329841E+02
 -.873331432E+02 -.873331432E+02 -.873335404E+02 -.873341703E+02 -.873349449E+02 -.873358234E+02 -.873367789E+02 -.873377912E+02 -.873388509E+02 -.873399527E+02 -.873410845E+02 -.873422292E+02 -.873433712E+02 -.873444984E+02 -.873456007E+02 -.873466713E+02 -.873477092E+02 -.873487175E+02 -.873497014E+02 -.873506663E+02 -.873516161E+02 -.873525522E+02 -.873534734E+02 -.873543780E+02 -.873552644E+02 -.873561302E+02 -.873569725E+02 -.873577895E+02 -.873585801E+02 -.873593434E+02 -.873600779E+02 -.873607822E+02 -.873614549E+02 -.873620952E+02 -.873627014E+02 -.873632718E+02 -.873638051E+02 -.873643011E+02 -.873647601E+02 -.873651826E+02 -.873655691E+02 -.873659196E+02 -.873662336E+02 -.873665098E+02 -.873667466E+02 -.873669428E+02 -.873670973E+02 -.873672100E+02 -.873672812E+02 -.873673111E+02 -.873672999E+02 -.873672474E+02 -.873671538E+02 -.873670192E+02 -.873668441E+02 -.873666289E+02 -.873663742E+02 -.873660805E+02 -.873657484E+02 -.873653782E+02 -.873649704E+02 -.873645255E+02 -.873640445E+02 -.873635281E+02 -.873629775E+02 -.873623936E+02 -.873617774E+02 -.873611297E+02 -.873604516E+02 -.873597439E+02 -.873590077E+02 -.873582441E+02 -.873574543E+02 -.873566395E+02 -.873558007E+02 -.873549391E+02 -.873540556E+02 -.873531514E+02 -.873522273E+02 -.873512846E+02 -.873503242E+02 -.873493473E+02 -.873483550E+02 -.873473482E+02 -.873463280E+02 -.873452953E+02 -.873442513E+02 -.873431970E+02 -.873421337E+02 -.873410635E+02 -.873399890E+02 -.873389145E+02 -.873378474E+02 -.873367995E+02 -.873357900E+02 -.873348487E+02 -.873340203E+02 -.873333691E+02 -.873329841E+02 -.873329841E+02
 -.873346692E+02 -.873346692E+02 -.873352648E+02 -.873362492E+02 -.873374992E+02 -.873389366E+02 -.873405083E+02 -.873421763E+02 -.873439094E+02 -.873456798E+02 -.873474641E+02 -.873492414E+02 -.873509938E+02 -.873527097E+02 -.873543843E+02 -.873560177E+02 -.873576123E+02 -.873591730E+02 -.873607069E+02 -.873622194E+02 -.873637111E+02 -.873651806E+02 -.873666259E+02 -.873680449E+02 -.873694336E+02 -.873707878E+02 -.873721045E+02 -.873733814E+02 -.873746163E+02 -.873758066E+02 -.873769506E+02 -.873780469E+02 -.873790941E+02 -.873800900E+02 -.873810328E+02 -.873819208E+02 -.873827532E+02 -.873835300E+02 -.873842512E+02 -.873849171E+02 -.873855273E+02 -.873860806E+02 -.873865748E+02 -.873870077E+02 -.873873771E+02 -.873876817E+02 -.873879213E+02 -.873880960E+02 -.873882063E+02 -.873882524E+02 -.873882344E+02 -.873881522E+02 -.873880060E+02 -.873877960E+02 -.873875227E+02 -.873871868E+02 -.873867890E+02 -.873863299E+02 -.873858101E+02 -.873852304E+02 -.873845918E+02 -.873838954E+02 -.873831426E+02 -.873823351E+02 -.873814741E+02 -.873805612E+02 -.873795978E+02 -.873785852E+02 -.873775250E+02 -.873764187E+02 -.873752680E+02 -.873740748E+02 -.873728408E+02 -.873715677E+02 -.873702573E+02 -.873689112E+02 -.873675310E+02 -.873661184E+02 -.873646751E+02 -.873632028E+02 -.873617033E+02 -.873601780E+02 -.873586288E+02 -.873570572E+02 -.873554646E+02 -.873538527E+02 -.873522230E+02 -.873505773E+02 -.873489176E+02 -.873472466E+02 -.873455680E+02 -.873438883E+02 -.873422177E+02 -.873405737E+02 -.873389844E+02 -.873374951E+02 -.873361751E+02 -.873351277E+02 -.873345008E+02 -.873345008E+02
 -.873366043E+02 -.873366043E+02 -.873374914E+02 -.873389981E+02 -.873409259E+02 -.873431355E+02 -.873455284E+02 -.873480279E+02 -.873505773E+02 -.873531405E+02 -.873556950E+02 -.873582239E+02 -.873607164E+02 -.873631681E+02 -.873655778E+02 -.873679449E+02 -.873702719E+02 -.873725633E+02 -.873748221E+02 -.873770488E+02 -.873792433E+02 -.873814048E+02 -.873835297E+02 -.873856121E+02 -.873876465E+02 -.873896289E+02 -.873915549E+02 -.873934198E+02 -.873952207E+02 -.873969561E+02 -.873986250E+02 -.874002254E+02 -.874017549E+02 -.874032113E+02 -.874045927E+02 -.874058973E+02 -.874071232E+02 -.874082692E+02 -.874093344E+02 -.874103174E+02 -.874112162E+02 -.874120281E+02 -.874127504E+02 -.874133809E+02 -.874139182E+02 -.874143617E+02 -.874147113E+02 -.874149671E+02 -.874151291E+02 -.874151973E+02 -.874151716E+02 -.874150519E+02 -.874148383E+02 -.874145311E+02 -.874141308E+02 -.874136382E+02 -.874130543E+02 -.874123799E+02 -.874116164E+02 -.874107652E+02 -.874098280E+02 -.874088068E+02 -.874077035E+02 -.874065199E+02 -.874052582E+02 -.874039203E+02 -.874025082E+02 -.874010243E+02 -.873994708E+02 -.873978502E+02 -.873961650E+02 -.873944176E+02 -.873926108E+02 -.873907468E+02 -.873888283E+02 -.873868578E+02 -.873848377E+02 -.873827706E+02 -.873806590E+02 -.873785053E+02 -.873763121E+02 -.873740816E+02 -.873718162E+02 -.873695183E+02 -.873671901E+02 -.873648340E+02 -.873624521E+02 -.873600470E+02 -.873576215E+02 -.873551796E+02 -.873527267E+02 -.873502719E+02 -.873478300E+02 -.873454261E+02 -.873431011E+02 -.873409208E+02 -.873389865E+02 -.873374495E+02 -.873365281E+02 -.873365281E+02
 -.873387341E+02 -.873387341E+02 -.873399805E+02 -.873420820E+02 -.873447466E+02 -.873477609E+02 -.873509740E+02 -.873542865E+02 -.873576375E+02 -.873609908E+02 -.873643269E+02 -.873676379E+02 -.873709189E+02 -.873741632E+02 -.873773663E+02 -.873805286E+02 -.873836512E+02 -.873867323E+02 -.873897706E+02 -.873927670E+02 -.873957205E+02 -.873986254E+02 -.874014740E+02 -.874042601E+02 -.874069782E+02 -.874096224E+02 -.874121878E+02 -.874146719E+02 -.874170739E+02 -.874193923E+02 -.874216248E+02 -.874237684E+02 -.874258201E+02 -.874277764E+02 -.874296334E+02 -.874313879E+02 -.874330374E+02 -.874345793E+02 -.874360110E+02 -.874373297E+02 -.874385326E+02 -.874396170E+02 -.874405808E+02 -.874414226E+02 -.874421411E+02 -.874427356E+02 -.874432053E+02 -.874435496E+02 -.874437680E+02 -.874438601E+02 -.874438259E+02 -.874436652E+02 -.874433783E+02 -.874429656E+02 -.874424279E+02 -.874417660E+02 -.874409813E+02 -.874400755E+02 -.874390506E+02 -.874379087E+02 -.874366522E+02 -.874352833E+02 -.874338043E+02 -.874322179E+02 -.874305266E+02 -.874287333E+02 -.874268409E+02 -.874248526E+02 -.874227716E+02 -.874206013E+02 -.874183449E+02 -.874160057E+02 -.874135871E+02 -.874110925E+02 -.874085255E+02 -.874058894E+02 -.874031876E+02 -.874004236E+02 -.873976007E+02 -.873947222E+02 -.873917912E+02 -.873888111E+02 -.873857849E+02 -.873827157E+02 -.873796067E+02 -.873764608E+02 -.873732811E+02 -.873700709E+02 -.873668340E+02 -.873635755E+02 -.873603029E+02 -.873570279E+02 -.873537705E+02 -.873505639E+02 -.873474627E+02 -.873445545E+02 -.873419742E+02 -.873399236E+02 -.873386941E+02 -.873386941E+02
 -.873410598E+02 -.873410598E+02 -.873426675E+02 -.873453486E+02 -.873487096E+02 -.873524729E+02 -.873564604E+02 -.873605634E+02 -.873647150E+02 -.873688772E+02 -.873730328E+02 -.873771709E+02 -.873812807E+02 -.873853547E+02 -.873893907E+02 -.873933858E+02 -.873973353E+02 -.874012364E+02 -.874050879E+02 -.874088847E+02 -.874126184E+02 -.874162809E+02 -.874198659E+02 -.874233668E+02 -.874267772E+02 -.874300942E+02 -.874333174E+02 -.874364458E+02 -.874394767E+02 -.874424066E+02 -.874452312E+02 -.874479453E+02 -.874505427E+02 -.874530180E+02 -.874553668E+02 -.874575854E+02 -.874596702E+02 -.874616180E+02 -.874634253E+02 -.874650891E+02 -.874666063E+02 -.874679748E+02 -.874691923E+02 -.874702569E+02 -.874711666E+02 -.874719195E+02 -.874725144E+02 -.874729500E+02 -.874732257E+02 -.874733412E+02 -.874732965E+02 -.874730918E+02 -.874727276E+02 -.874722042E+02 -.874715225E+02 -.874706840E+02 -.874696905E+02 -.874685444E+02 -.874672481E+02 -.874658043E+02 -.874642155E+02 -.874624847E+02 -.874606148E+02 -.874586092E+02 -.874564713E+02 -.874542049E+02 -.874518141E+02 -.874493030E+02 -.874466755E+02 -.874439357E+02 -.874410879E+02 -.874381364E+02 -.874350854E+02 -.874319395E+02 -.874287031E+02 -.874253805E+02 -.874219762E+02 -.874184942E+02 -.874149390E+02 -.874113146E+02 -.874076252E+02 -.874038748E+02 -.874000674E+02 -.873962068E+02 -.873922970E+02 -.873883417E+02 -.873843447E+02 -.873803103E+02 -.873762431E+02 -.873721494E+02 -.873680386E+02 -.873639256E+02 -.873598351E+02 -.873558089E+02 -.873519155E+02 -.873482646E+02 -.873450255E+02 -.873424514E+02 -.873409079E+02 -.873409079E+02
 -.873434957E+02 -.873434957E+02 -.873454263E+02 -.873486268E+02 -.873526278E+02 -.873571141E+02 -.873618813E+02 -.873668001E+02 -.873717939E+02 -.873768179E+02 -.873818421E+02 -.873868464E+02 -.873918220E+02 -.873967645E+02 -.874016664E+02 -.874065201E+02 -.874113220E+02 -.874160675E+02 -.874207466E+02 -.874253483E+02 -.874298651E+02 -.874342913E+02 -.874386201E+02 -.874428468E+02 -.874469702E+02 -.874509904E+02 -.874549053E+02 -.874587107E+02 -.874624011E+02 -.874659698E+02 -.874694084E+02 -.874727091E+02 -.874758654E+02 -.874788723E+02 -.874817252E+02 -.874844202E+02 -.874869535E+02 -.874893213E+02 -.874915193E+02 -.874935435E+02 -.874953908E+02 -.874970579E+02 -.874985415E+02 -.874998386E+02 -.875009463E+02 -.875018625E+02 -.875025856E+02 -.875031143E+02 -.875034483E+02 -.875035874E+02 -.875035316E+02 -.875032809E+02 -.875028356E+02 -.875021964E+02 -.875013647E+02 -.875003423E+02 -.874991316E+02 -.874977352E+02 -.874961559E+02 -.874943970E+02 -.874924617E+02 -.874903535E+02 -.874880764E+02 -.874856346E+02 -.874830327E+02 -.874802755E+02 -.874773678E+02 -.874743144E+02 -.874711205E+02 -.874677911E+02 -.874643315E+02 -.874607471E+02 -.874570432E+02 -.874532254E+02 -.874492991E+02 -.874452695E+02 -.874411420E+02 -.874369219E+02 -.874326144E+02 -.874282245E+02 -.874237572E+02 -.874192176E+02 -.874146104E+02 -.874099402E+02 -.874052118E+02 -.874004298E+02 -.873955986E+02 -.873907234E+02 -.873858097E+02 -.873808653E+02 -.873759011E+02 -.873709351E+02 -.873659972E+02 -.873611375E+02 -.873564388E+02 -.873520330E+02 -.873481246E+02 -.873450187E+02 -.873431564E+02 -.873431564E+02
 -.873459105E+02 -.873459105E+02 -.873481324E+02 -.873518309E+02 -.873564816E+02 -.873617222E+02 -.873673107E+02 -.873730961E+02 -.873789841E+02 -.873849115E+02 -.873908392E+02 -.873967490E+02 -.874026301E+02 -.874084700E+02 -.874142587E+02 -.874199903E+02 -.874256568E+02 -.874312462E+02 -.874367487E+02 -.874421585E+02 -.874474697E+02 -.874526763E+02 -.874577752E+02 -.874627657E+02 -.874676453E+02 -.874724088E+02 -.874770501E+02 -.874815616E+02 -.874859341E+02 -.874901574E+02 -.874942231E+02 -.874981248E+02 -.875018569E+02 -.875054143E+02 -.875087925E+02 -.875119867E+02 -.875149914E+02 -.875178007E+02 -.875204095E+02 -.875228130E+02 -.875250065E+02 -.875269853E+02 -.875287455E+02 -.875302836E+02 -.875315967E+02 -.875326825E+02 -.875335393E+02 -.875341661E+02 -.875345621E+02 -.875347268E+02 -.875346594E+02 -.875343599E+02 -.875338291E+02 -.875330680E+02 -.875320784E+02 -.875308626E+02 -.875294232E+02 -.875277634E+02 -.875258866E+02 -.875237965E+02 -.875214971E+02 -.875189932E+02 -.875162897E+02 -.875133919E+02 -.875103052E+02 -.875070352E+02 -.875035878E+02 -.874999689E+02 -.874961847E+02 -.874922416E+02 -.874881459E+02 -.874839042E+02 -.874795230E+02 -.874750088E+02 -.874703680E+02 -.874656071E+02 -.874607325E+02 -.874557505E+02 -.874506672E+02 -.874454889E+02 -.874402214E+02 -.874348705E+02 -.874294421E+02 -.874239415E+02 -.874183742E+02 -.874127456E+02 -.874070612E+02 -.874013265E+02 -.873955484E+02 -.873897357E+02 -.873839012E+02 -.873780658E+02 -.873722647E+02 -.873665565E+02 -.873610380E+02 -.873558643E+02 -.873512751E+02 -.873476284E+02 -.873454418E+02 -.873454418E+02
 -.873482556E+02 -.873482556E+02 -.873507862E+02 -.873550216E+02 -.873603652E+02 -.873664029E+02 -.873728597E+02 -.873795553E+02 -.873863711E+02 -.873932345E+02 -.874001051E+02 -.874069548E+02 -.874137606E+02 -.874205095E+02 -.874271940E+02 -.874338041E+02 -.874403292E+02 -.874467639E+02 -.874531056E+02 -.874593488E+02 -.874654873E+02 -.874715178E+02 -.874774365E+02 -.874832366E+02 -.874889093E+02 -.874944462E+02 -.874998376E+02 -.875050731E+02 -.875101429E+02 -.875150395E+02 -.875197564E+02 -.875242871E+02 -.875286256E+02 -.875327658E+02 -.875367009E+02 -.875404227E+02 -.875439239E+02 -.875471980E+02 -.875502387E+02 -.875530395E+02 -.875555949E+02 -.875579001E+02 -.875599507E+02 -.875617429E+02 -.875632733E+02 -.875645395E+02 -.875655396E+02 -.875662715E+02 -.875667335E+02 -.875669242E+02 -.875668435E+02 -.875664915E+02 -.875658692E+02 -.875649782E+02 -.875638207E+02 -.875623994E+02 -.875607174E+02 -.875587782E+02 -.875565859E+02 -.875541451E+02 -.875514612E+02 -.875485399E+02 -.875453869E+02 -.875420085E+02 -.875384112E+02 -.875346017E+02 -.875305870E+02 -.875263744E+02 -.875219715E+02 -.875173857E+02 -.875126247E+02 -.875076963E+02 -.875026082E+02 -.874973680E+02 -.874919835E+02 -.874864622E+02 -.874808118E+02 -.874750396E+02 -.874691530E+02 -.874631590E+02 -.874570648E+02 -.874508769E+02 -.874446021E+02 -.874382467E+02 -.874318170E+02 -.874253191E+02 -.874187591E+02 -.874121438E+02 -.874054806E+02 -.873987796E+02 -.873920555E+02 -.873853323E+02 -.873786500E+02 -.873720762E+02 -.873657220E+02 -.873597656E+02 -.873544826E+02 -.873502850E+02 -.873477683E+02 -.873477683E+02
 -.873505959E+02 -.873505959E+02 -.873534721E+02 -.873582833E+02 -.873643600E+02 -.873712396E+02 -.873786045E+02 -.873862419E+02 -.873940171E+02 -.874018488E+02 -.874096797E+02 -.874174696E+02 -.874251985E+02 -.874328564E+02 -.874404341E+02 -.874479257E+02 -.874553310E+02 -.874626489E+02 -.874698737E+02 -.874769985E+02 -.874840168E+02 -.874909198E+02 -.874976959E+02 -.875043341E+02 -.875108243E+02 -.875171558E+02 -.875233182E+02 -.875293030E+02 -.875351034E+02 -.875407119E+02 -.875461205E+02 -.875513214E+02 -.875563062E+02 -.875610648E+02 -.875655872E+02 -.875698646E+02 -.875738893E+02 -.875776534E+02 -.875811491E+02 -.875843700E+02 -.875873100E+02 -.875899632E+02 -.875923242E+02 -.875943885E+02 -.875961524E+02 -.875976125E+02 -.875987653E+02 -.875996079E+02 -.876001383E+02 -.876003555E+02 -.876002592E+02 -.875998501E+02 -.875991293E+02 -.875980991E+02 -.875967619E+02 -.875951206E+02 -.875931788E+02 -.875909409E+02 -.875884120E+02 -.875855979E+02 -.875825049E+02 -.875791396E+02 -.875755089E+02 -.875716202E+02 -.875674812E+02 -.875631001E+02 -.875584852E+02 -.875536454E+02 -.875485894E+02 -.875433263E+02 -.875378651E+02 -.875322148E+02 -.875263845E+02 -.875203834E+02 -.875142204E+02 -.875079045E+02 -.875014445E+02 -.874948491E+02 -.874881267E+02 -.874812856E+02 -.874743338E+02 -.874672790E+02 -.874601289E+02 -.874528906E+02 -.874455714E+02 -.874381780E+02 -.874307175E+02 -.874231973E+02 -.874156257E+02 -.874080141E+02 -.874003789E+02 -.873927472E+02 -.873851640E+02 -.873777057E+02 -.873704981E+02 -.873637429E+02 -.873577523E+02 -.873529929E+02 -.873501395E+02 -.873501395E+02
 -.873530177E+02 -.873530177E+02 -.873562543E+02 -.873616751E+02 -.873685295E+02 -.873762886E+02 -.873845882E+02 -.873931881E+02 -.874019364E+02 -.874107290E+02 -.874195013E+02 -.874282222E+02 -.874368759E+02 -.874454532E+02 -.874539522E+02 -.874623754E+02 -.874707204E+02 -.874789785E+02 -.874871401E+02 -.874951951E+02 -.875031306E+02 -.875109326E+02 -.875185896E+02 -.875260915E+02 -.875334273E+02 -.875405873E+02 -.875475632E+02 -.875543466E+02 -.875609279E+02 -.875672971E+02 -.875734443E+02 -.875793579E+02 -.875850256E+02 -.875904359E+02 -.875955794E+02 -.876004467E+02 -.876050283E+02 -.876093150E+02 -.876132990E+02 -.876169720E+02 -.876203260E+02 -.876233536E+02 -.876260488E+02 -.876284064E+02 -.876304208E+02 -.876320873E+02 -.876334018E+02 -.876343613E+02 -.876349639E+02 -.876352084E+02 -.876350946E+02 -.876346235E+02 -.876337966E+02 -.876326159E+02 -.876310843E+02 -.876292052E+02 -.876269833E+02 -.876244242E+02 -.876215338E+02 -.876183190E+02 -.876147870E+02 -.876109457E+02 -.876068032E+02 -.876023686E+02 -.875976510E+02 -.875926601E+02 -.875874060E+02 -.875818990E+02 -.875761494E+02 -.875701677E+02 -.875639647E+02 -.875575510E+02 -.875509373E+02 -.875441342E+02 -.875371523E+02 -.875300018E+02 -.875226931E+02 -.875152361E+02 -.875076405E+02 -.874999157E+02 -.874920710E+02 -.874841152E+02 -.874760567E+02 -.874679038E+02 -.874596645E+02 -.874513464E+02 -.874429573E+02 -.874345052E+02 -.874259996E+02 -.874174527E+02 -.874088830E+02 -.874003202E+02 -.873918148E+02 -.873834518E+02 -.873753720E+02 -.873678008E+02 -.873610876E+02 -.873557547E+02 -.873525578E+02 -.873525578E+02
 -.873555625E+02 -.873555625E+02 -.873591782E+02 -.873652414E+02 -.873728990E+02 -.873815491E+02 -.873907834E+02 -.874003372E+02 -.874100316E+02 -.874197620E+02 -.874294773E+02 -.874391498E+02 -.874487658E+02 -.874583207E+02 -.874678137E+02 -.874772365E+02 -.874865761E+02 -.874958196E+02 -.875049540E+02 -.875139655E+02 -.875228412E+02 -.875315716E+02 -.875401468E+02 -.875485559E+02 -.875567883E+02 -.875648341E+02 -.875726817E+02 -.875803184E+02 -.875877321E+02 -.875949106E+02 -.876018402E+02 -.876085072E+02 -.876148996E+02 -.876210067E+02 -.876268170E+02 -.876323189E+02 -.876375016E+02 -.876423546E+02 -.876468669E+02 -.876510278E+02 -.876548283E+02 -.876582603E+02 -.876613164E+02 -.876639892E+02 -.876662721E+02 -.876681599E+02 -.876696481E+02 -.876707334E+02 -.876714132E+02 -.876716866E+02 -.876715536E+02 -.876710149E+02 -.876700717E+02 -.876687266E+02 -.876669831E+02 -.876648457E+02 -.876623201E+02 -.876594127E+02 -.876561307E+02 -.876524820E+02 -.876484752E+02 -.876441195E+02 -.876394250E+02 -.876344022E+02 -.876290622E+02 -.876234164E+02 -.876174767E+02 -.876112551E+02 -.876047638E+02 -.875980153E+02 -.875910220E+02 -.875837965E+02 -.875763512E+02 -.875686984E+02 -.875608504E+02 -.875528191E+02 -.875446164E+02 -.875362535E+02 -.875277417E+02 -.875190917E+02 -.875103139E+02 -.875014182E+02 -.874924142E+02 -.874833111E+02 -.874741177E+02 -.874648424E+02 -.874554937E+02 -.874460805E+02 -.874366128E+02 -.874271042E+02 -.874175747E+02 -.874080571E+02 -.873986069E+02 -.873893181E+02 -.873803463E+02 -.873719412E+02 -.873644901E+02 -.873585718E+02 -.873550243E+02 -.873550243E+02
 -.873582185E+02 -.873582185E+02 -.873622382E+02 -.873689559E+02 -.873774096E+02 -.873869317E+02 -.873970808E+02 -.874075590E+02 -.874181943E+02 -.874288930E+02 -.874396017E+02 -.874502919E+02 -.874609468E+02 -.874715549E+02 -.874820986E+02 -.874925600E+02 -.875029239E+02 -.875131780E+02 -.875233101E+02 -.875333103E+02 -.875431718E+02 -.875528847E+02 -.875624368E+02 -.875718155E+02 -.875810076E+02 -.875899979E+02 -.875987711E+02 -.876073135E+02 -.876156111E+02 -.876236489E+02 -.876314122E+02 -.876388883E+02 -.876460643E+02 -.876529260E+02 -.876594592E+02 -.876656504E+02 -.876714860E+02 -.876769519E+02 -.876820352E+02 -.876867245E+02 -.876910095E+02 -.876948803E+02 -.876983271E+02 -.877013414E+02 -.877039160E+02 -.877060445E+02 -.877077215E+02 -.877089433E+02 -.877097073E+02 -.877100123E+02 -.877098575E+02 -.877092435E+02 -.877081720E+02 -.877066462E+02 -.877046704E+02 -.877022504E+02 -.876993925E+02 -.876961044E+02 -.876923945E+02 -.876882721E+02 -.876837476E+02 -.876788322E+02 -.876735379E+02 -.876678770E+02 -.876618628E+02 -.876555088E+02 -.876488287E+02 -.876418369E+02 -.876345477E+02 -.876269756E+02 -.876191353E+02 -.876110414E+02 -.876027083E+02 -.875941505E+02 -.875853820E+02 -.875764165E+02 -.875672677E+02 -.875579485E+02 -.875484715E+02 -.875388490E+02 -.875290928E+02 -.875192138E+02 -.875092229E+02 -.874991302E+02 -.874889452E+02 -.874786773E+02 -.874683356E+02 -.874579295E+02 -.874474700E+02 -.874369716E+02 -.874264559E+02 -.874159586E+02 -.874055404E+02 -.873953041E+02 -.873854204E+02 -.873761635E+02 -.873679589E+02 -.873614433E+02 -.873575382E+02 -.873575382E+02
 -.873609586E+02 -.873609586E+02 -.873653781E+02 -.873727241E+02 -.873819436E+02 -.873923227E+02 -.874033741E+02 -.874148081E+02 -.874264493E+02 -.874381922E+02 -.874499745E+02 -.874617547E+02 -.874735059E+02 -.874851990E+02 -.874968124E+02 -.875083307E+02 -.875197444E+02 -.875310440E+02 -.875422226E+02 -.875532745E+02 -.875641879E+02 -.875749487E+02 -.875855416E+02 -.875959505E+02 -.876061576E+02 -.876161464E+02 -.876259026E+02 -.876354107E+02 -.876446541E+02 -.876536171E+02 -.876622850E+02 -.876706416E+02 -.876786695E+02 -.876863516E+02 -.876936713E+02 -.877006116E+02 -.877071553E+02 -.877132871E+02 -.877189930E+02 -.877242598E+02 -.877290745E+02 -.877334247E+02 -.877372994E+02 -.877406886E+02 -.877435832E+02 -.877459757E+02 -.877478603E+02 -.877492326E+02 -.877500891E+02 -.877504277E+02 -.877502474E+02 -.877495492E+02 -.877483353E+02 -.877466096E+02 -.877443773E+02 -.877416450E+02 -.877384204E+02 -.877347124E+02 -.877305312E+02 -.877258881E+02 -.877207956E+02 -.877152668E+02 -.877093160E+02 -.877029581E+02 -.876962084E+02 -.876890829E+02 -.876815981E+02 -.876737705E+02 -.876656172E+02 -.876571552E+02 -.876484016E+02 -.876393734E+02 -.876300876E+02 -.876205606E+02 -.876108088E+02 -.876008480E+02 -.875906935E+02 -.875803605E+02 -.875698631E+02 -.875592151E+02 -.875484297E+02 -.875375193E+02 -.875264957E+02 -.875153699E+02 -.875041526E+02 -.874928537E+02 -.874814830E+02 -.874700505E+02 -.874585679E+02 -.874470505E+02 -.874355216E+02 -.874240195E+02 -.874126099E+02 -.874014046E+02 -.873905894E+02 -.873804633E+02 -.873714904E+02 -.873643660E+02 -.873600966E+02 -.873600966E+02
 -.873637230E+02 -.873637230E+02 -.873685038E+02 -.873764502E+02 -.873864404E+02 -.873976920E+02 -.874097163E+02 -.874221919E+02 -.874349202E+02 -.874477761E+02 -.874606772E+02 -.874735756E+02 -.874864288E+02 -.874992141E+02 -.875119159E+02 -.875245275E+02 -.875370403E+02 -.875494484E+02 -.875617447E+02 -.875739140E+02 -.875859408E+02 -.875978079E+02 -.876094981E+02 -.876209931E+02 -.876322765E+02 -.876433332E+02 -.876541461E+02 -.876646965E+02 -.876749663E+02 -.876849378E+02 -.876945913E+02 -.877039057E+02 -.877128612E+02 -.877214378E+02 -.877296147E+02 -.877373718E+02 -.877446907E+02 -.877515542E+02 -.877579457E+02 -.877638485E+02 -.877692470E+02 -.877741270E+02 -.877784749E+02 -.877822786E+02 -.877855275E+02 -.877882132E+02 -.877903283E+02 -.877918669E+02 -.877928248E+02 -.877931992E+02 -.877929894E+02 -.877921964E+02 -.877908232E+02 -.877888744E+02 -.877863562E+02 -.877832762E+02 -.877796437E+02 -.877754695E+02 -.877707658E+02 -.877655462E+02 -.877598255E+02 -.877536196E+02 -.877469452E+02 -.877398199E+02 -.877322620E+02 -.877242904E+02 -.877159246E+02 -.877071843E+02 -.876980893E+02 -.876886598E+02 -.876789157E+02 -.876688769E+02 -.876585629E+02 -.876479930E+02 -.876371858E+02 -.876261596E+02 -.876149320E+02 -.876035200E+02 -.875919398E+02 -.875802069E+02 -.875683358E+02 -.875563404E+02 -.875442337E+02 -.875320278E+02 -.875197341E+02 -.875073631E+02 -.874949254E+02 -.874824315E+02 -.874698935E+02 -.874573275E+02 -.874447581E+02 -.874322264E+02 -.874198029E+02 -.874076082E+02 -.873958431E+02 -.873848317E+02 -.873750771E+02 -.873673336E+02 -.873626940E+02 -.873626940E+02
 -.873664500E+02 -.873664500E+02 -.873715851E+02 -.873801604E+02 -.873909571E+02 -.874031715E+02 -.874162437E+02 -.874298211E+02 -.874436712E+02 -.874576479E+02 -.874716709E+02 -.874856780E+02 -.874996445E+02 -.875135510E+02 -.875273918E+02 -.875411550E+02 -.875548333E+02 -.875684164E+02 -.875818862E+02 -.875952277E+02 -.876084230E+02 -.876214562E+02 -.876343094E+02 -.876469665E+02 -.876594112E+02 -.876716237E+02 -.876835826E+02 -.876952669E+02 -.877066557E+02 -.877177251E+02 -.877284513E+02 -.877388114E+02 -.877487816E+02 -.877583375E+02 -.877674554E+02 -.877761132E+02 -.877842899E+02 -.877919645E+02 -.877991162E+02 -.878057255E+02 -.878117741E+02 -.878172441E+02 -.878221195E+02 -.878263860E+02 -.878300312E+02 -.878330443E+02 -.878354163E+02 -.878371397E+02 -.878382095E+02 -.878386227E+02 -.878383786E+02 -.878374786E+02 -.878359261E+02 -.878337266E+02 -.878308871E+02 -.878274171E+02 -.878233277E+02 -.878186319E+02 -.878133445E+02 -.878074816E+02 -.878010609E+02 -.877941014E+02 -.877866231E+02 -.877786469E+02 -.877701946E+02 -.877612889E+02 -.877519526E+02 -.877422090E+02 -.877320817E+02 -.877215941E+02 -.877107697E+02 -.876996315E+02 -.876882022E+02 -.876765042E+02 -.876645590E+02 -.876523875E+02 -.876400099E+02 -.876274453E+02 -.876147121E+02 -.876018276E+02 -.875888082E+02 -.875756690E+02 -.875624242E+02 -.875490871E+02 -.875356697E+02 -.875221835E+02 -.875086392E+02 -.874950478E+02 -.874814218E+02 -.874677778E+02 -.874541418E+02 -.874405570E+02 -.874270987E+02 -.874138961E+02 -.874011651E+02 -.873892546E+02 -.873787070E+02 -.873703361E+02 -.873653214E+02 -.873653214E+02
 -.873691714E+02 -.873691714E+02 -.873747022E+02 -.873839439E+02 -.873956293E+02 -.874088413E+02 -.874229854E+02 -.874376565E+02 -.874526077E+02 -.874677002E+02 -.874828368E+02 -.874979817E+02 -.875131028E+02 -.875281915E+02 -.875432277E+02 -.875582020E+02 -.875731008E+02 -.875879047E+02 -.876026018E+02 -.876171742E+02 -.876316089E+02 -.876458876E+02 -.876599945E+02 -.876739107E+02 -.876876139E+02 -.877010796E+02 -.877142841E+02 -.877272031E+02 -.877398095E+02 -.877520768E+02 -.877639786E+02 -.877754873E+02 -.877865744E+02 -.877972123E+02 -.878073744E+02 -.878170351E+02 -.878261682E+02 -.878347480E+02 -.878427503E+02 -.878501515E+02 -.878569288E+02 -.878630611E+02 -.878685294E+02 -.878733167E+02 -.878774076E+02 -.878807886E+02 -.878834487E+02 -.878853794E+02 -.878865746E+02 -.878870309E+02 -.878867475E+02 -.878857260E+02 -.878839700E+02 -.878814860E+02 -.878782829E+02 -.878743718E+02 -.878697663E+02 -.878644821E+02 -.878585370E+02 -.878519505E+02 -.878447438E+02 -.878369396E+02 -.878285618E+02 -.878196357E+02 -.878101873E+02 -.878002433E+02 -.877898309E+02 -.877789778E+02 -.877677117E+02 -.877560601E+02 -.877440505E+02 -.877317098E+02 -.877190644E+02 -.877061402E+02 -.876929620E+02 -.876795538E+02 -.876659387E+02 -.876521383E+02 -.876381734E+02 -.876240634E+02 -.876098262E+02 -.875954787E+02 -.875810363E+02 -.875665133E+02 -.875519225E+02 -.875372758E+02 -.875225843E+02 -.875078592E+02 -.874931131E+02 -.874783632E+02 -.874636360E+02 -.874489771E+02 -.874344661E+02 -.874202406E+02 -.874065313E+02 -.873937115E+02 -.873823631E+02 -.873733592E+02 -.873679663E+02 -.873679663E+02
 -.873719393E+02 -.873719393E+02 -.873778883E+02 -.873878564E+02 -.874004203E+02 -.874146251E+02 -.874298022E+02 -.874455428E+02 -.874616006E+02 -.874778140E+02 -.874941147E+02 -.875104419E+02 -.875267785E+02 -.875430912E+02 -.875593703E+02 -.875755987E+02 -.875917591E+02 -.876078432E+02 -.876238333E+02 -.876397202E+02 -.876554835E+02 -.876711073E+02 -.876865704E+02 -.877018476E+02 -.877169122E+02 -.877317381E+02 -.877462985E+02 -.877605630E+02 -.877745027E+02 -.877880876E+02 -.878012861E+02 -.878140655E+02 -.878263934E+02 -.878382383E+02 -.878495689E+02 -.878603532E+02 -.878705599E+02 -.878801584E+02 -.878891191E+02 -.878974131E+02 -.879050133E+02 -.879118947E+02 -.879180346E+02 -.879234118E+02 -.879280075E+02 -.879318056E+02 -.879347928E+02 -.879369588E+02 -.879382964E+02 -.879388013E+02 -.879384722E+02 -.879373106E+02 -.879353211E+02 -.879325118E+02 -.879288932E+02 -.879244791E+02 -.879192860E+02 -.879133331E+02 -.879066417E+02 -.878992354E+02 -.878911398E+02 -.878823822E+02 -.878729915E+02 -.878629978E+02 -.878524321E+02 -.878413264E+02 -.878297131E+02 -.878176250E+02 -.878050946E+02 -.877921547E+02 -.877788372E+02 -.877651739E+02 -.877511954E+02 -.877369318E+02 -.877224116E+02 -.877076625E+02 -.876927107E+02 -.876775808E+02 -.876622961E+02 -.876468782E+02 -.876313470E+02 -.876157211E+02 -.876000171E+02 -.875842502E+02 -.875684338E+02 -.875525802E+02 -.875367008E+02 -.875208066E+02 -.875049102E+02 -.874890286E+02 -.874731892E+02 -.874574391E+02 -.874418620E+02 -.874266033E+02 -.874119082E+02 -.873981742E+02 -.873860217E+02 -.873763829E+02 -.873706111E+02 -.873706111E+02
 -.873747399E+02 -.873747399E+02 -.873811336E+02 -.873917837E+02 -.874052101E+02 -.874203587E+02 -.874365625E+02 -.874533924E+02 -.874705730E+02 -.874879651E+02 -.875054581E+02 -.875230160E+02 -.875405860E+02 -.875581595E+02 -.875757153E+02 -.875932406E+02 -.876107298E+02 -.876281650E+02 -.876455405E+02 -.876628320E+02 -.876800256E+02 -.876970966E+02 -.877140190E+02 -.877307644E+02 -.877473049E+02 -.877636119E+02 -.877796521E+02 -.877953944E+02 -.878108051E+02 -.878258483E+02 -.878404871E+02 -.878546839E+02 -.878684013E+02 -.878816021E+02 -.878942473E+02 -.879062986E+02 -.879177187E+02 -.879284703E+02 -.879385174E+02 -.879478256E+02 -.879563628E+02 -.879640987E+02 -.879710053E+02 -.879770565E+02 -.879822298E+02 -.879865055E+02 -.879898673E+02 -.879923026E+02 -.879938026E+02 -.879943616E+02 -.879939777E+02 -.879926532E+02 -.879903940E+02 -.879872095E+02 -.879831132E+02 -.879781218E+02 -.879722554E+02 -.879655370E+02 -.879579927E+02 -.879496511E+02 -.879405432E+02 -.879307018E+02 -.879201618E+02 -.879089593E+02 -.878971318E+02 -.878847174E+02 -.878717548E+02 -.878582828E+02 -.878443403E+02 -.878299658E+02 -.878151971E+02 -.878000713E+02 -.877846242E+02 -.877688905E+02 -.877529034E+02 -.877366945E+02 -.877202936E+02 -.877037287E+02 -.876870258E+02 -.876702092E+02 -.876533008E+02 -.876363206E+02 -.876192866E+02 -.876022147E+02 -.875851190E+02 -.875680120E+02 -.875509048E+02 -.875338080E+02 -.875167339E+02 -.874996992E+02 -.874827312E+02 -.874658785E+02 -.874492281E+02 -.874329328E+02 -.874172514E+02 -.874026048E+02 -.873896513E+02 -.873793810E+02 -.873732326E+02 -.873732326E+02
 -.873775372E+02 -.873775372E+02 -.873843156E+02 -.873956312E+02 -.874098741E+02 -.874259799E+02 -.874432318E+02 -.874611651E+02 -.874795117E+02 -.874980809E+02 -.875167968E+02 -.875355779E+02 -.875544134E+02 -.875732748E+02 -.875921543E+02 -.876110459E+02 -.876299320E+02 -.876488099E+02 -.876676510E+02 -.876864456E+02 -.877051652E+02 -.877237859E+02 -.877422777E+02 -.877606125E+02 -.877787601E+02 -.877966848E+02 -.878143541E+02 -.878317297E+02 -.878487726E+02 -.878654406E+02 -.878816907E+02 -.878974795E+02 -.879127626E+02 -.879274935E+02 -.879416264E+02 -.879551158E+02 -.879679159E+02 -.879799819E+02 -.879912710E+02 -.880017419E+02 -.880113553E+02 -.880200738E+02 -.880278627E+02 -.880346908E+02 -.880405299E+02 -.880453559E+02 -.880491494E+02 -.880518948E+02 -.880535805E+02 -.880541999E+02 -.880537513E+02 -.880522371E+02 -.880496645E+02 -.880460456E+02 -.880413967E+02 -.880357380E+02 -.880290940E+02 -.880214930E+02 -.880129665E+02 -.880035495E+02 -.879932795E+02 -.879821965E+02 -.879703428E+02 -.879577620E+02 -.879444992E+02 -.879306003E+02 -.879161116E+02 -.879010795E+02 -.878855502E+02 -.878695693E+02 -.878531814E+02 -.878364300E+02 -.878193569E+02 -.878020026E+02 -.877844052E+02 -.877666010E+02 -.877486239E+02 -.877305057E+02 -.877122755E+02 -.876939601E+02 -.876755836E+02 -.876571675E+02 -.876387311E+02 -.876202911E+02 -.876018618E+02 -.875834554E+02 -.875650826E+02 -.875467535E+02 -.875284792E+02 -.875102757E+02 -.874921698E+02 -.874742107E+02 -.874564883E+02 -.874391619E+02 -.874225029E+02 -.874069545E+02 -.873932112E+02 -.873823195E+02 -.873758011E+02 -.873758011E+02
 -.873802174E+02 -.873802174E+02 -.873873795E+02 -.873993261E+02 -.874144068E+02 -.874314779E+02 -.874497761E+02 -.874688237E+02 -.874883029E+02 -.875080597E+02 -.875279683E+02 -.875480022E+02 -.875681194E+02 -.875883141E+02 -.876085764E+02 -.876288904E+02 -.876492545E+02 -.876696385E+02 -.876900379E+02 -.877104211E+02 -.877307692E+02 -.877510508E+02 -.877712394E+02 -.877913039E+02 -.878112073E+02 -.878309155E+02 -.878503865E+02 -.878695779E+02 -.878884423E+02 -.879069310E+02 -.879249943E+02 -.879425806E+02 -.879596351E+02 -.879761040E+02 -.879919325E+02 -.880070651E+02 -.880214472E+02 -.880350248E+02 -.880477459E+02 -.880595598E+02 -.880704177E+02 -.880802736E+02 -.880890855E+02 -.880968144E+02 -.881034262E+02 -.881088922E+02 -.881131876E+02 -.881162930E+02 -.881181947E+02 -.881188847E+02 -.881183602E+02 -.881166244E+02 -.881136864E+02 -.881095607E+02 -.881042670E+02 -.880978304E+02 -.880902810E+02 -.880816535E+02 -.880719866E+02 -.880613230E+02 -.880497089E+02 -.880371930E+02 -.880238268E+02 -.880096633E+02 -.879947570E+02 -.879791633E+02 -.879629377E+02 -.879461360E+02 -.879288133E+02 -.879110235E+02 -.878928195E+02 -.878742522E+02 -.878553708E+02 -.878362219E+02 -.878168498E+02 -.877972960E+02 -.877775992E+02 -.877577951E+02 -.877379162E+02 -.877179921E+02 -.876980490E+02 -.876781102E+02 -.876581959E+02 -.876383232E+02 -.876185063E+02 -.875987571E+02 -.875790852E+02 -.875594995E+02 -.875400096E+02 -.875206299E+02 -.875013862E+02 -.874823276E+02 -.874635457E+02 -.874452052E+02 -.874275892E+02 -.874111613E+02 -.873966502E+02 -.873851556E+02 -.873782789E+02 -.873782789E+02
 -.873827903E+02 -.873827903E+02 -.873903118E+02 -.874028946E+02 -.874187925E+02 -.874367949E+02 -.874561069E+02 -.874762079E+02 -.874968062E+02 -.875177030E+02 -.875388271E+02 -.875601135E+02 -.875815488E+02 -.876031153E+02 -.876247993E+02 -.876465986E+02 -.876684851E+02 -.876904593E+02 -.877124891E+02 -.877345628E+02 -.877566479E+02 -.877787219E+02 -.878007537E+02 -.878227061E+02 -.878445444E+02 -.878662230E+02 -.878876972E+02 -.879089141E+02 -.879298204E+02 -.879503596E+02 -.879704730E+02 -.879900976E+02 -.880091712E+02 -.880276284E+02 -.880454029E+02 -.880624282E+02 -.880786375E+02 -.880939657E+02 -.881083482E+02 -.881217226E+02 -.881340289E+02 -.881452116E+02 -.881552181E+02 -.881640015E+02 -.881715204E+02 -.881777379E+02 -.881826235E+02 -.881861535E+02 -.881883104E+02 -.881890836E+02 -.881884699E+02 -.881864733E+02 -.881831045E+02 -.881783814E+02 -.881723286E+02 -.881649773E+02 -.881563647E+02 -.881465336E+02 -.881355322E+02 -.881234131E+02 -.881102328E+02 -.880960515E+02 -.880809319E+02 -.880649387E+02 -.880481381E+02 -.880305971E+02 -.880123829E+02 -.879935622E+02 -.879742008E+02 -.879543631E+02 -.879341114E+02 -.879135059E+02 -.878926038E+02 -.878714594E+02 -.878501239E+02 -.878286449E+02 -.878070662E+02 -.877854279E+02 -.877637663E+02 -.877421137E+02 -.877204986E+02 -.876989457E+02 -.876774757E+02 -.876561059E+02 -.876348502E+02 -.876137192E+02 -.875927212E+02 -.875718628E+02 -.875511516E+02 -.875305997E+02 -.875102308E+02 -.874900928E+02 -.874702783E+02 -.874509560E+02 -.874324185E+02 -.874151479E+02 -.873999040E+02 -.873878359E+02 -.873806189E+02 -.873806189E+02
 -.873852107E+02 -.873852107E+02 -.873930817E+02 -.874062632E+02 -.874229135E+02 -.874417809E+02 -.874620298E+02 -.874831470E+02 -.875048085E+02 -.875268514E+02 -.875491709E+02 -.875717265E+02 -.875944885E+02 -.876174426E+02 -.876405845E+02 -.876638925E+02 -.876873698E+02 -.877109895E+02 -.877347463E+02 -.877586094E+02 -.877825628E+02 -.878065754E+02 -.878306126E+02 -.878546394E+02 -.878786085E+02 -.879024739E+02 -.879261780E+02 -.879496641E+02 -.879728697E+02 -.879957296E+02 -.880181727E+02 -.880401273E+02 -.880615168E+02 -.880822630E+02 -.881022857E+02 -.881215036E+02 -.881398364E+02 -.881572034E+02 -.881735258E+02 -.881887270E+02 -.882027344E+02 -.882154784E+02 -.882268954E+02 -.882369271E+02 -.882455205E+02 -.882526298E+02 -.882582171E+02 -.882622515E+02 -.882647111E+02 -.882655827E+02 -.882648622E+02 -.882625542E+02 -.882586723E+02 -.882532389E+02 -.882462849E+02 -.882378493E+02 -.882279784E+02 -.882167259E+02 -.882041515E+02 -.881903203E+02 -.881753024E+02 -.881591719E+02 -.881420057E+02 -.881238830E+02 -.881048847E+02 -.880850922E+02 -.880645867E+02 -.880434485E+02 -.880217566E+02 -.879995877E+02 -.879770156E+02 -.879541111E+02 -.879309415E+02 -.879075698E+02 -.878840550E+02 -.878604513E+02 -.878368084E+02 -.878131712E+02 -.877895798E+02 -.877660694E+02 -.877426704E+02 -.877194084E+02 -.876963047E+02 -.876733760E+02 -.876506350E+02 -.876280906E+02 -.876057486E+02 -.875836130E+02 -.875616880E+02 -.875399825E+02 -.875185172E+02 -.874973376E+02 -.874765356E+02 -.874562823E+02 -.874368777E+02 -.874188193E+02 -.874028940E+02 -.873902947E+02 -.873827636E+02 -.873827636E+02
 -.873873793E+02 -.873873793E+02 -.873955755E+02 -.874092789E+02 -.874266037E+02 -.874462515E+02 -.874673769E+02 -.874894462E+02 -.875121423E+02 -.875352870E+02 -.875587819E+02 -.875825783E+02 -.876066517E+02 -.876309943E+02 -.876555930E+02 -.876804516E+02 -.877055548E+02 -.877309017E+02 -.877564681E+02 -.877822446E+02 -.878082027E+02 -.878343127E+02 -.878605402E+02 -.878868395E+02 -.879131646E+02 -.879394558E+02 -.879656548E+02 -.879916938E+02 -.880175024E+02 -.880430013E+02 -.880681096E+02 -.880927389E+02 -.881167984E+02 -.881401931E+02 -.881628260E+02 -.881845999E+02 -.882054157E+02 -.882251756E+02 -.882437827E+02 -.882611438E+02 -.882771673E+02 -.882917681E+02 -.883048662E+02 -.883163867E+02 -.883262637E+02 -.883344394E+02 -.883408649E+02 -.883455018E+02 -.883483225E+02 -.883493103E+02 -.883484600E+02 -.883457773E+02 -.883412797E+02 -.883349956E+02 -.883269639E+02 -.883172334E+02 -.883058629E+02 -.882929190E+02 -.882784765E+02 -.882626168E+02 -.882454269E+02 -.882269982E+02 -.882074260E+02 -.881868079E+02 -.881652428E+02 -.881428301E+02 -.881196683E+02 -.880958547E+02 -.880714841E+02 -.880466480E+02 -.880214341E+02 -.879959260E+02 -.879702023E+02 -.879443361E+02 -.879183951E+02 -.878924412E+02 -.878665304E+02 -.878407124E+02 -.878150312E+02 -.877895246E+02 -.877642246E+02 -.877391574E+02 -.877143440E+02 -.876897996E+02 -.876655351E+02 -.876415564E+02 -.876178661E+02 -.875944641E+02 -.875713503E+02 -.875485292E+02 -.875260169E+02 -.875038553E+02 -.874821337E+02 -.874610235E+02 -.874408292E+02 -.874220600E+02 -.874055246E+02 -.873924527E+02 -.873846432E+02 -.873846432E+02
 -.873892001E+02 -.873892001E+02 -.873976521E+02 -.874118043E+02 -.874297127E+02 -.874500582E+02 -.874719792E+02 -.874949241E+02 -.875185815E+02 -.875427549E+02 -.875673573E+02 -.875923369E+02 -.876176801E+02 -.876433791E+02 -.876694382E+02 -.876958578E+02 -.877226391E+02 -.877497720E+02 -.877772510E+02 -.878050556E+02 -.878331625E+02 -.878615409E+02 -.878901504E+02 -.879189472E+02 -.879478736E+02 -.879768711E+02 -.880058690E+02 -.880347932E+02 -.880635571E+02 -.880920713E+02 -.881202365E+02 -.881479494E+02 -.881751003E+02 -.882015760E+02 -.882272609E+02 -.882520356E+02 -.882757802E+02 -.882983736E+02 -.883196971E+02 -.883396323E+02 -.883580668E+02 -.883748923E+02 -.883900064E+02 -.884033161E+02 -.884147370E+02 -.884241956E+02 -.884316307E+02 -.884369935E+02 -.884402490E+02 -.884413762E+02 -.884403681E+02 -.884372326E+02 -.884319919E+02 -.884246816E+02 -.884153513E+02 -.884040629E+02 -.883908902E+02 -.883759175E+02 -.883592389E+02 -.883409564E+02 -.883211787E+02 -.883000203E+02 -.882775994E+02 -.882540367E+02 -.882294541E+02 -.882039733E+02 -.881777148E+02 -.881507960E+02 -.881233310E+02 -.880954294E+02 -.880671955E+02 -.880387276E+02 -.880101173E+02 -.879814493E+02 -.879528013E+02 -.879242432E+02 -.878958377E+02 -.878676396E+02 -.878396963E+02 -.878120478E+02 -.877847272E+02 -.877577603E+02 -.877311666E+02 -.877049592E+02 -.876791454E+02 -.876537272E+02 -.876287023E+02 -.876040654E+02 -.875798107E+02 -.875559364E+02 -.875324527E+02 -.875093959E+02 -.874868507E+02 -.874649861E+02 -.874441078E+02 -.874247316E+02 -.874076815E+02 -.873942148E+02 -.873861744E+02 -.873861744E+02
 -.873905518E+02 -.873905518E+02 -.873992082E+02 -.874137176E+02 -.874321085E+02 -.874530440E+02 -.874756340E+02 -.874993429E+02 -.875238263E+02 -.875489173E+02 -.875745142E+02 -.876005878E+02 -.876271266E+02 -.876541363E+02 -.876816321E+02 -.877096188E+02 -.877381041E+02 -.877670861E+02 -.877965590E+02 -.878265066E+02 -.878569066E+02 -.878877287E+02 -.879189336E+02 -.879504707E+02 -.879822830E+02 -.880143011E+02 -.880464489E+02 -.880786354E+02 -.881107652E+02 -.881427302E+02 -.881744165E+02 -.882057008E+02 -.882364541E+02 -.882665413E+02 -.882958211E+02 -.883241485E+02 -.883513742E+02 -.883773496E+02 -.884019234E+02 -.884249499E+02 -.884462855E+02 -.884657929E+02 -.884833440E+02 -.884988193E+02 -.885121124E+02 -.885231299E+02 -.885317932E+02 -.885380408E+02 -.885418272E+02 -.885431255E+02 -.885419268E+02 -.885382409E+02 -.885320956E+02 -.885235369E+02 -.885126278E+02 -.884994473E+02 -.884840896E+02 -.884666622E+02 -.884472841E+02 -.884260845E+02 -.884032009E+02 -.883787767E+02 -.883529597E+02 -.883259001E+02 -.882977486E+02 -.882686550E+02 -.882387662E+02 -.882082249E+02 -.881771689E+02 -.881457291E+02 -.881140294E+02 -.880821851E+02 -.880503032E+02 -.880184813E+02 -.879868079E+02 -.879553616E+02 -.879242115E+02 -.878934173E+02 -.878630295E+02 -.878330894E+02 -.878036297E+02 -.877746748E+02 -.877462412E+02 -.877183380E+02 -.876909677E+02 -.876641265E+02 -.876378056E+02 -.876119924E+02 -.875866737E+02 -.875618397E+02 -.875374927E+02 -.875136611E+02 -.874904226E+02 -.874679406E+02 -.874465176E+02 -.874266703E+02 -.874092298E+02 -.873954689E+02 -.873872589E+02 -.873872589E+02
 -.873913434E+02 -.873913434E+02 -.874001362E+02 -.874148919E+02 -.874336276E+02 -.874549810E+02 -.874780770E+02 -.875023539E+02 -.875274991E+02 -.875533322E+02 -.875797821E+02 -.876068213E+02 -.876344537E+02 -.876627032E+02 -.876915827E+02 -.877211169E+02 -.877513115E+02 -.877821799E+02 -.878137154E+02 -.878459113E+02 -.878787496E+02 -.879122013E+02 -.879462270E+02 -.879807748E+02 -.880157817E+02 -.880511733E+02 -.880868597E+02 -.881227432E+02 -.881587118E+02 -.881946439E+02 -.882304058E+02 -.882658535E+02 -.883008332E+02 -.883351805E+02 -.883687231E+02 -.884012808E+02 -.884326705E+02 -.884627031E+02 -.884911930E+02 -.885179540E+02 -.885428053E+02 -.885655736E+02 -.885860948E+02 -.886042176E+02 -.886198051E+02 -.886327370E+02 -.886429128E+02 -.886502512E+02 -.886546938E+02 -.886562051E+02 -.886547732E+02 -.886504101E+02 -.886431523E+02 -.886330589E+02 -.886202113E+02 -.886047119E+02 -.885866819E+02 -.885662592E+02 -.885435964E+02 -.885188584E+02 -.884922192E+02 -.884638603E+02 -.884339673E+02 -.884027280E+02 -.883703296E+02 -.883369568E+02 -.883027898E+02 -.882680023E+02 -.882327605E+02 -.881972211E+02 -.881615306E+02 -.881258247E+02 -.880902273E+02 -.880548503E+02 -.880197935E+02 -.879851443E+02 -.879509782E+02 -.879173587E+02 -.878843380E+02 -.878519573E+02 -.878202473E+02 -.877892289E+02 -.877589135E+02 -.877293044E+02 -.877003966E+02 -.876721785E+02 -.876446325E+02 -.876177367E+02 -.875914680E+02 -.875658064E+02 -.875407440E+02 -.875162989E+02 -.874925388E+02 -.874696175E+02 -.874478294E+02 -.874276849E+02 -.874100117E+02 -.873960842E+02 -.873877820E+02 -.873877820E+02
 -.873914347E+02 -.873914347E+02 -.874002759E+02 -.874151355E+02 -.874340189E+02 -.874555787E+02 -.874789387E+02 -.875035582E+02 -.875291322E+02 -.875555055E+02 -.875826169E+02 -.876104559E+02 -.876390462E+02 -.876684121E+02 -.876985909E+02 -.877296043E+02 -.877614848E+02 -.877942424E+02 -.878278906E+02 -.878624275E+02 -.878978406E+02 -.879341061E+02 -.879711832E+02 -.880090218E+02 -.880475550E+02 -.880867022E+02 -.881263694E+02 -.881664474E+02 -.882068122E+02 -.882473241E+02 -.882878277E+02 -.883281524E+02 -.883681122E+02 -.884075075E+02 -.884461261E+02 -.884837474E+02 -.885201408E+02 -.885550747E+02 -.885883130E+02 -.886196218E+02 -.886487720E+02 -.886755419E+02 -.886997212E+02 -.887211142E+02 -.887395430E+02 -.887548514E+02 -.887669064E+02 -.887756023E+02 -.887808617E+02 -.887826380E+02 -.887809154E+02 -.887757102E+02 -.887670699E+02 -.887550720E+02 -.887398234E+02 -.887214571E+02 -.887001307E+02 -.886760228E+02 -.886493306E+02 -.886202655E+02 -.885890503E+02 -.885559157E+02 -.885210965E+02 -.884848286E+02 -.884473457E+02 -.884088766E+02 -.883696427E+02 -.883298560E+02 -.882897166E+02 -.882494120E+02 -.882091154E+02 -.881689850E+02 -.881291637E+02 -.880897784E+02 -.880509404E+02 -.880127454E+02 -.879752738E+02 -.879385915E+02 -.879027503E+02 -.878677887E+02 -.878337331E+02 -.878005977E+02 -.877683865E+02 -.877370933E+02 -.877067035E+02 -.876771943E+02 -.876485365E+02 -.876206963E+02 -.875936379E+02 -.875673287E+02 -.875417476E+02 -.875168996E+02 -.874928387E+02 -.874697050E+02 -.874477784E+02 -.874275546E+02 -.874098459E+02 -.873959107E+02 -.873876123E+02 -.873876123E+02
 -.873906851E+02 -.873906851E+02 -.873994676E+02 -.874142322E+02 -.874330153E+02 -.874545025E+02 -.874778336E+02 -.875025075E+02 -.875282329E+02 -.875548839E+02 -.875824125E+02 -.876108313E+02 -.876401730E+02 -.876704827E+02 -.877018058E+02 -.877341917E+02 -.877676767E+02 -.878022957E+02 -.878380693E+02 -.878750081E+02 -.879131081E+02 -.879523491E+02 -.879927005E+02 -.880341129E+02 -.880765238E+02 -.881198516E+02 -.881639990E+02 -.882088472E+02 -.882542578E+02 -.883000702E+02 -.883461030E+02 -.883921531E+02 -.884379970E+02 -.884833928E+02 -.885280826E+02 -.885717932E+02 -.886142419E+02 -.886551372E+02 -.886941823E+02 -.887310801E+02 -.887655365E+02 -.887972654E+02 -.888259932E+02 -.888514638E+02 -.888734441E+02 -.888917274E+02 -.889061388E+02 -.889165382E+02 -.889228238E+02 -.889249333E+02 -.889228467E+02 -.889165852E+02 -.889062116E+02 -.888918289E+02 -.888735775E+02 -.888516330E+02 -.888262019E+02 -.887975184E+02 -.887658388E+02 -.887314375E+02 -.886946017E+02 -.886556273E+02 -.886148130E+02 -.885724568E+02 -.885288519E+02 -.884842826E+02 -.884390215E+02 -.883933268E+02 -.883474399E+02 -.883015840E+02 -.882559626E+02 -.882107595E+02 -.881661371E+02 -.881222378E+02 -.880791834E+02 -.880370761E+02 -.879959990E+02 -.879560174E+02 -.879171794E+02 -.878795173E+02 -.878430489E+02 -.878077783E+02 -.877736978E+02 -.877407883E+02 -.877090210E+02 -.876783588E+02 -.876487574E+02 -.876201673E+02 -.875925373E+02 -.875658188E+02 -.875399745E+02 -.875149926E+02 -.874909099E+02 -.874678473E+02 -.874460635E+02 -.874260293E+02 -.874085271E+02 -.873947783E+02 -.873866010E+02 -.873866010E+02
 -.873889623E+02 -.873889623E+02 -.873975316E+02 -.874119449E+02 -.874303184E+02 -.874513777E+02 -.874743320E+02 -.874986981E+02 -.875242344E+02 -.875508260E+02 -.875784559E+02 -.876071533E+02 -.876369684E+02 -.876679704E+02 -.877002253E+02 -.877338025E+02 -.877687588E+02 -.878051456E+02 -.878430005E+02 -.878823475E+02 -.879231966E+02 -.879655449E+02 -.880093730E+02 -.880546459E+02 -.881013065E+02 -.881492799E+02 -.881984635E+02 -.882487312E+02 -.882999278E+02 -.883518716E+02 -.884043519E+02 -.884571304E+02 -.885099422E+02 -.885624978E+02 -.886144838E+02 -.886655661E+02 -.887153933E+02 -.887635979E+02 -.888098034E+02 -.888536279E+02 -.888946903E+02 -.889326174E+02 -.889670502E+02 -.889976517E+02 -.890241127E+02 -.890461592E+02 -.890635577E+02 -.890761215E+02 -.890837134E+02 -.890862504E+02 -.890837047E+02 -.890761047E+02 -.890635346E+02 -.890461318E+02 -.890240843E+02 -.889976259E+02 -.889670317E+02 -.889326111E+02 -.888947019E+02 -.888536631E+02 -.888098689E+02 -.887637007E+02 -.887155414E+02 -.886657697E+02 -.886147543E+02 -.885628495E+02 -.885103910E+02 -.884576931E+02 -.884050459E+02 -.883527140E+02 -.883009350E+02 -.882499190E+02 -.881998489E+02 -.881508808E+02 -.881031447E+02 -.880567458E+02 -.880117658E+02 -.879682644E+02 -.879262811E+02 -.878858365E+02 -.878469345E+02 -.878095637E+02 -.877736990E+02 -.877393035E+02 -.877063296E+02 -.876747208E+02 -.876444135E+02 -.876153388E+02 -.875874259E+02 -.875606069E+02 -.875348246E+02 -.875100470E+02 -.874862886E+02 -.874636460E+02 -.874423485E+02 -.874228304E+02 -.874058270E+02 -.873924987E+02 -.873845836E+02 -.873845836E+02
 -.873860300E+02 -.873860300E+02 -.873941970E+02 -.874079631E+02 -.874255495E+02 -.874457835E+02 -.874679306E+02 -.874915698E+02 -.875164862E+02 -.875426035E+02 -.875699295E+02 -.875985145E+02 -.876284427E+02 -.876598004E+02 -.876926884E+02 -.877271895E+02 -.877633912E+02 -.878013627E+02 -.878411658E+02 -.878828492E+02 -.879264482E+02 -.879719858E+02 -.880194653E+02 -.880688687E+02 -.881201556E+02 -.881732552E+02 -.882280681E+02 -.882844608E+02 -.883422672E+02 -.884012856E+02 -.884612786E+02 -.885219729E+02 -.885830592E+02 -.886441931E+02 -.887049948E+02 -.887650543E+02 -.888239301E+02 -.888811582E+02 -.889362560E+02 -.889887297E+02 -.890380835E+02 -.890838269E+02 -.891254864E+02 -.891626129E+02 -.891947930E+02 -.892216577E+02 -.892428917E+02 -.892582401E+02 -.892675169E+02 -.892706078E+02 -.892674747E+02 -.892581561E+02 -.892427664E+02 -.892214928E+02 -.891945901E+02 -.891623751E+02 -.891252176E+02 -.890835324E+02 -.890377690E+02 -.889884025E+02 -.889359234E+02 -.888808281E+02 -.888236103E+02 -.887647532E+02 -.887047223E+02 -.886439594E+02 -.885828781E+02 -.885218598E+02 -.884612517E+02 -.884013645E+02 -.883424719E+02 -.882848110E+02 -.882285829E+02 -.881739534E+02 -.881210560E+02 -.880699924E+02 -.880208361E+02 -.879736340E+02 -.879284089E+02 -.878851624E+02 -.878438769E+02 -.878045178E+02 -.877670361E+02 -.877313700E+02 -.876974470E+02 -.876651858E+02 -.876344981E+02 -.876052909E+02 -.875774697E+02 -.875509430E+02 -.875256301E+02 -.875014744E+02 -.874784638E+02 -.874566638E+02 -.874362656E+02 -.874176537E+02 -.874014974E+02 -.873888674E+02 -.873813812E+02 -.873813812E+02
 -.873816376E+02 -.873816376E+02 -.873891980E+02 -.874019738E+02 -.874183515E+02 -.874372883E+02 -.874581307E+02 -.874805262E+02 -.875043044E+02 -.875294314E+02 -.875559446E+02 -.875839310E+02 -.876134989E+02 -.876447724E+02 -.876778681E+02 -.877129078E+02 -.877500006E+02 -.877892528E+02 -.878307596E+02 -.878746066E+02 -.879208688E+02 -.879696013E+02 -.880208395E+02 -.880745922E+02 -.881308393E+02 -.881895266E+02 -.882505646E+02 -.883138252E+02 -.883791400E+02 -.884462964E+02 -.885150358E+02 -.885850511E+02 -.886559850E+02 -.887274280E+02 -.887989222E+02 -.888699595E+02 -.889399893E+02 -.890084227E+02 -.890746406E+02 -.891380033E+02 -.891978604E+02 -.892535636E+02 -.893044793E+02 -.893500026E+02 -.893895719E+02 -.894226828E+02 -.894489016E+02 -.894678774E+02 -.894793519E+02 -.894831671E+02 -.894792703E+02 -.894677148E+02 -.894486594E+02 -.894223625E+02 -.893891760E+02 -.893495336E+02 -.893039407E+02 -.892529593E+02 -.891971955E+02 -.891372837E+02 -.890738735E+02 -.890076161E+02 -.889391520E+02 -.888691007E+02 -.887980510E+02 -.887265544E+02 -.886551188E+02 -.885842051E+02 -.885142244E+02 -.884455370E+02 -.883784528E+02 -.883132324E+02 -.882500890E+02 -.881891911E+02 -.881306658E+02 -.880746018E+02 -.880210532E+02 -.879700430E+02 -.879215667E+02 -.878755958E+02 -.878320809E+02 -.877909546E+02 -.877521347E+02 -.877155263E+02 -.876810244E+02 -.876485160E+02 -.876178823E+02 -.875890006E+02 -.875617480E+02 -.875360051E+02 -.875116636E+02 -.874886382E+02 -.874668851E+02 -.874464321E+02 -.874274224E+02 -.874101765E+02 -.873952753E+02 -.873836679E+02 -.873768053E+02 -.873768053E+02
 -.873755822E+02 -.873755822E+02 -.873823044E+02 -.873936969E+02 -.874083825E+02 -.874254611E+02 -.874444084E+02 -.874649386E+02 -.874869540E+02 -.875104617E+02 -.875355408E+02 -.875623142E+02 -.875909222E+02 -.876215181E+02 -.876542541E+02 -.876892868E+02 -.877267688E+02 -.877668498E+02 -.878096743E+02 -.878553776E+02 -.879040799E+02 -.879558827E+02 -.880108616E+02 -.880690663E+02 -.881305111E+02 -.881951770E+02 -.882630030E+02 -.883338854E+02 -.884076692E+02 -.884841440E+02 -.885630378E+02 -.886440127E+02 -.887266604E+02 -.888105021E+02 -.888949869E+02 -.889794943E+02 -.890633385E+02 -.891457745E+02 -.892260068E+02 -.893032009E+02 -.893764973E+02 -.894450281E+02 -.895079358E+02 -.895643940E+02 -.896136291E+02 -.896549413E+02 -.896877257E+02 -.897114908E+02 -.897258732E+02 -.897306507E+02 -.897257486E+02 -.897112423E+02 -.896873553E+02 -.896544513E+02 -.896130224E+02 -.895636742E+02 -.895071060E+02 -.894440920E+02 -.893754588E+02 -.893020642E+02 -.892247769E+02 -.891444578E+02 -.890619428E+02 -.889780284E+02 -.888934609E+02 -.888089262E+02 -.887250453E+02 -.886423693E+02 -.885613780E+02 -.884824810E+02 -.884060189E+02 -.883322669E+02 -.882614387E+02 -.881936914E+02 -.881291307E+02 -.880678160E+02 -.880097661E+02 -.879549641E+02 -.879033626E+02 -.878548883E+02 -.878094464E+02 -.877669240E+02 -.877271943E+02 -.876901192E+02 -.876555521E+02 -.876233404E+02 -.875933278E+02 -.875653563E+02 -.875392694E+02 -.875149156E+02 -.874921550E+02 -.874708693E+02 -.874509781E+02 -.874324647E+02 -.874154142E+02 -.874000669E+02 -.873868916E+02 -.873766798E+02 -.873706639E+02 -.873706639E+02
 -.873676321E+02 -.873676321E+02 -.873732488E+02 -.873828227E+02 -.873952492E+02 -.874098364E+02 -.874261935E+02 -.874441449E+02 -.874636606E+02 -.874848028E+02 -.875076967E+02 -.875324965E+02 -.875593841E+02 -.875885424E+02 -.876201742E+02 -.876544792E+02 -.876916661E+02 -.877319411E+02 -.877755068E+02 -.878225579E+02 -.878732723E+02 -.879278094E+02 -.879863070E+02 -.880488735E+02 -.881155880E+02 -.881864908E+02 -.882615794E+02 -.883407970E+02 -.884240252E+02 -.885110737E+02 -.886016732E+02 -.886954664E+02 -.887920038E+02 -.888907385E+02 -.889910215E+02 -.890921045E+02 -.891931388E+02 -.892931828E+02 -.893912112E+02 -.894861286E+02 -.895767896E+02 -.896620208E+02 -.897406485E+02 -.898115295E+02 -.898735826E+02 -.899258218E+02 -.899673885E+02 -.899975802E+02 -.900158758E+02 -.900219549E+02 -.900157091E+02 -.899972470E+02 -.899668896E+02 -.899251586E+02 -.898727569E+02 -.898105441E+02 -.897395069E+02 -.896607269E+02 -.895753477E+02 -.894845430E+02 -.893894863E+02 -.892913236E+02 -.891911506E+02 -.890899940E+02 -.889887968E+02 -.888884087E+02 -.887895802E+02 -.886929598E+02 -.885990953E+02 -.885084367E+02 -.884213413E+02 -.883380805E+02 -.882588473E+02 -.881837641E+02 -.881128911E+02 -.880462343E+02 -.879837535E+02 -.879253694E+02 -.878709707E+02 -.878204199E+02 -.877735588E+02 -.877302136E+02 -.876901989E+02 -.876533212E+02 -.876193820E+02 -.875881804E+02 -.875595152E+02 -.875331872E+02 -.875090013E+02 -.874867701E+02 -.874663183E+02 -.874474912E+02 -.874301671E+02 -.874142782E+02 -.873998410E+02 -.873869993E+02 -.873760836E+02 -.873676884E+02 -.873627704E+02 -.873627704E+02
 -.873575878E+02 -.873575878E+02 -.873618061E+02 -.873690671E+02 -.873786044E+02 -.873899798E+02 -.874029693E+02 -.874175221E+02 -.874336864E+02 -.874515861E+02 -.874713885E+02 -.874932929E+02 -.875175150E+02 -.875442933E+02 -.875738754E+02 -.876065244E+02 -.876425075E+02 -.876820969E+02 -.877255632E+02 -.877731687E+02 -.878251682E+02 -.878818022E+02 -.879432960E+02 -.880098527E+02 -.880816473E+02 -.881588165E+02 -.882414476E+02 -.883295658E+02 -.884231223E+02 -.885219820E+02 -.886259111E+02 -.887345645E+02 -.888474765E+02 -.889640459E+02 -.890835317E+02 -.892050436E+02 -.893275422E+02 -.894498419E+02 -.895706211E+02 -.896884393E+02 -.898017603E+02 -.899089850E+02 -.900084891E+02 -.900986679E+02 -.901779850E+02 -.902450246E+02 -.902985415E+02 -.903375099E+02 -.903611645E+02 -.903690326E+02 -.903609540E+02 -.903370888E+02 -.902979099E+02 -.902441827E+02 -.901769335E+02 -.900974078E+02 -.900070229E+02 -.899073157E+02 -.897998919E+02 -.896863765E+02 -.895683691E+02 -.894474056E+02 -.893249266E+02 -.892022535E+02 -.890805724E+02 -.889609236E+02 -.888441986E+02 -.887311409E+02 -.886223520E+02 -.885182996E+02 -.884193285E+02 -.883256727E+02 -.882374683E+02 -.881547659E+02 -.880775437E+02 -.880057189E+02 -.879391592E+02 -.878776922E+02 -.878211146E+02 -.877691998E+02 -.877217047E+02 -.876783753E+02 -.876389516E+02 -.876031711E+02 -.875707721E+02 -.875414965E+02 -.875150910E+02 -.874913096E+02 -.874699148E+02 -.874506798E+02 -.874333916E+02 -.874178562E+02 -.874039073E+02 -.873914202E+02 -.873803324E+02 -.873706745E+02 -.873626115E+02 -.873564993E+02 -.873529564E+02 -.873529564E+02
 -.873453420E+02 -.873453420E+02 -.873478404E+02 -.873522345E+02 -.873581893E+02 -.873655486E+02 -.873743025E+02 -.873845264E+02 -.873963625E+02 -.874099972E+02 -.874256460E+02 -.874435545E+02 -.874639863E+02 -.874872329E+02 -.875135997E+02 -.875434100E+02 -.875769977E+02 -.876147048E+02 -.876568788E+02 -.877038704E+02 -.877560322E+02 -.878137186E+02 -.878772758E+02 -.879470394E+02 -.880233192E+02 -.881063903E+02 -.881964759E+02 -.882937348E+02 -.883982444E+02 -.885099841E+02 -.886288151E+02 -.887544616E+02 -.888864876E+02 -.890242775E+02 -.891670173E+02 -.893136801E+02 -.894630162E+02 -.896135518E+02 -.897635945E+02 -.899112506E+02 -.900544532E+02 -.901910035E+02 -.903186251E+02 -.904350299E+02 -.905379941E+02 -.906254411E+02 -.906955250E+02 -.907467118E+02 -.907778493E+02 -.907882228E+02 -.907775900E+02 -.907461938E+02 -.906947490E+02 -.906244079E+02 -.905367047E+02 -.904334852E+02 -.903168261E+02 -.901889512E+02 -.900521494E+02 -.899086979E+02 -.897607964E+02 -.896105127E+02 -.894597411E+02 -.893101738E+02 -.891632848E+02 -.890203231E+02 -.888823159E+02 -.887500781E+02 -.886242268E+02 -.885051996E+02 -.883932745E+02 -.882885908E+02 -.881911696E+02 -.881009334E+02 -.880177246E+02 -.879413221E+02 -.878714560E+02 -.878078208E+02 -.877500857E+02 -.876979049E+02 -.876509243E+02 -.876087884E+02 -.875711447E+02 -.875376478E+02 -.875079619E+02 -.874817631E+02 -.874587403E+02 -.874385967E+02 -.874210496E+02 -.874058316E+02 -.873926911E+02 -.873813943E+02 -.873717281E+02 -.873635062E+02 -.873565787E+02 -.873508459E+02 -.873462802E+02 -.873429553E+02 -.873410868E+02 -.873410868E+02
 -.873307650E+02 -.873307650E+02 -.873311950E+02 -.873321444E+02 -.873337686E+02 -.873362559E+02 -.873398228E+02 -.873446947E+02 -.873511129E+02 -.873593293E+02 -.873696177E+02 -.873822661E+02 -.873975958E+02 -.874159430E+02 -.874376728E+02 -.874631651E+02 -.874928210E+02 -.875270603E+02 -.875663207E+02 -.876110625E+02 -.876617658E+02 -.877189261E+02 -.877830495E+02 -.878546404E+02 -.879341925E+02 -.880221729E+02 -.881190087E+02 -.882250687E+02 -.883406423E+02 -.884659134E+02 -.886009324E+02 -.887455833E+02 -.888995483E+02 -.890622754E+02 -.892329425E+02 -.894104278E+02 -.895932840E+02 -.897797204E+02 -.899675985E+02 -.901544406E+02 -.903374598E+02 -.905136113E+02 -.906796664E+02 -.908323111E+02 -.909682654E+02 -.910844157E+02 -.911779581E+02 -.912465361E+02 -.912883648E+02 -.913023311E+02 -.912880566E+02 -.912459200E+02 -.911770349E+02 -.910831861E+02 -.909667305E+02 -.908304722E+02 -.906775238E+02 -.905111656E+02 -.903347113E+02 -.901513893E+02 -.899642451E+02 -.897760665E+02 -.895893320E+02 -.894061817E+02 -.892284066E+02 -.890574541E+02 -.888944458E+02 -.887402028E+02 -.885952775E+02 -.884599878E+02 -.883344517E+02 -.882186210E+02 -.881123128E+02 -.880152388E+02 -.879270304E+02 -.878472608E+02 -.877754642E+02 -.877111513E+02 -.876538222E+02 -.876029763E+02 -.875581204E+02 -.875187751E+02 -.874844782E+02 -.874547884E+02 -.874292870E+02 -.874075783E+02 -.873892902E+02 -.873740737E+02 -.873616017E+02 -.873515675E+02 -.873436829E+02 -.873376758E+02 -.873332872E+02 -.873302669E+02 -.873283700E+02 -.873273521E+02 -.873269657E+02 -.873269591E+02 -.873270789E+02 -.873270789E+02
 -.873137832E+02 -.873137832E+02 -.873117946E+02 -.873087100E+02 -.873052374E+02 -.873019585E+02 -.872993364E+02 -.872977648E+02 -.872975893E+02 -.872991357E+02 -.873027295E+02 -.873087093E+02 -.873174344E+02 -.873292876E+02 -.873446761E+02 -.873640363E+02 -.873878353E+02 -.874165762E+02 -.874508033E+02 -.874911024E+02 -.875381022E+02 -.875924667E+02 -.876548927E+02 -.877260986E+02 -.878068172E+02 -.878977819E+02 -.879997110E+02 -.881132865E+02 -.882391256E+02 -.883777465E+02 -.885295290E+02 -.886946661E+02 -.888731154E+02 -.890645403E+02 -.892682529E+02 -.894831526E+02 -.897076699E+02 -.899397182E+02 -.901766602E+02 -.904152966E+02 -.906518852E+02 -.908821954E+02 -.911016053E+02 -.913052441E+02 -.914881757E+02 -.916456201E+02 -.917731965E+02 -.918671708E+02 -.919246849E+02 -.919439422E+02 -.919243298E+02 -.918664603E+02 -.917721300E+02 -.916441971E+02 -.914863959E+02 -.913031073E+02 -.910991120E+02 -.908793458E+02 -.906486800E+02 -.904117355E+02 -.901727426E+02 -.899354432E+02 -.897030367E+02 -.894781611E+02 -.892629042E+02 -.890588366E+02 -.888670595E+02 -.886882611E+02 -.885227766E+02 -.883706484E+02 -.882316825E+02 -.881055003E+02 -.879915852E+02 -.878893218E+02 -.877980296E+02 -.877169907E+02 -.876454716E+02 -.875827410E+02 -.875280827E+02 -.874808052E+02 -.874402489E+02 -.874057900E+02 -.873768434E+02 -.873528634E+02 -.873333436E+02 -.873178161E+02 -.873058492E+02 -.872970451E+02 -.872910371E+02 -.872874852E+02 -.872860704E+02 -.872864881E+02 -.872884365E+02 -.872916028E+02 -.872956424E+02 -.873001536E+02 -.873046450E+02 -.873084977E+02 -.873109241E+02 -.873109241E+02
 -.872944919E+02 -.872944919E+02 -.872897473E+02 -.872820375E+02 -.872727051E+02 -.872627498E+02 -.872529170E+02 -.872437771E+02 -.872357868E+02 -.872293459E+02 -.872248236E+02 -.872225964E+02 -.872230461E+02 -.872265841E+02 -.872336492E+02 -.872447230E+02 -.872603365E+02 -.872810771E+02 -.873075967E+02 -.873406139E+02 -.873809123E+02 -.874293438E+02 -.874868228E+02 -.875543281E+02 -.876328935E+02 -.877236006E+02 -.878275617E+02 -.879458965E+02 -.880797004E+02 -.882300048E+02 -.883977255E+02 -.885836019E+02 -.887881226E+02 -.890114383E+02 -.892532632E+02 -.895127682E+02 -.897884704E+02 -.900781269E+02 -.903786428E+02 -.906860069E+02 -.909952678E+02 -.913005692E+02 -.915952573E+02 -.918720746E+02 -.921234416E+02 -.923418238E+02 -.925201609E+02 -.926523251E+02 -.927335603E+02 -.927608490E+02 -.927331566E+02 -.926515174E+02 -.925189487E+02 -.923402064E+02 -.921214177E+02 -.918696431E+02 -.915924169E+02 -.912973188E+02 -.909916066E+02 -.906819340E+02 -.903741572E+02 -.900732268E+02 -.897831536E+02 -.895070314E+02 -.892471034E+02 -.890048530E+02 -.887811106E+02 -.885761631E+02 -.883898604E+02 -.882217136E+02 -.880709821E+02 -.879367489E+02 -.878179825E+02 -.877135883E+02 -.876224482E+02 -.875434514E+02 -.874755175E+02 -.874176122E+02 -.873687582E+02 -.873280420E+02 -.872946165E+02 -.872677023E+02 -.872465859E+02 -.872306176E+02 -.872192079E+02 -.872118235E+02 -.872079823E+02 -.872072486E+02 -.872092272E+02 -.872135561E+02 -.872198968E+02 -.872279218E+02 -.872372950E+02 -.872476451E+02 -.872585275E+02 -.872693741E+02 -.872794287E+02 -.872876680E+02 -.872927102E+02 -.872927102E+02
 -.872730987E+02 -.872730987E+02 -.872652779E+02 -.872523913E+02 -.872364703E+02 -.872189715E+02 -.872009425E+02 -.871831389E+02 -.871661312E+02 -.871503775E+02 -.871362831E+02 -.871242304E+02 -.871146102E+02 -.871078347E+02 -.871043595E+02 -.871046951E+02 -.871094196E+02 -.871191910E+02 -.871347520E+02 -.871569386E+02 -.871866840E+02 -.872250273E+02 -.872731204E+02 -.873322321E+02 -.874037510E+02 -.874891810E+02 -.875901316E+02 -.877082992E+02 -.878454402E+02 -.880033311E+02 -.881837105E+02 -.883882059E+02 -.886182321E+02 -.888748684E+02 -.891587072E+02 -.894696789E+02 -.898068557E+02 -.901682417E+02 -.905505665E+02 -.909490973E+02 -.913575030E+02 -.917678009E+02 -.921704258E+02 -.925544571E+02 -.929080311E+02 -.932189445E+02 -.934754252E+02 -.936670094E+02 -.937854248E+02 -.938253571E+02 -.937849725E+02 -.936661047E+02 -.934740679E+02 -.932171339E+02 -.929057661E+02 -.925517358E+02 -.921672458E+02 -.917641592E+02 -.913533963E+02 -.909445224E+02 -.905455203E+02 -.901627214E+02 -.898008578E+02 -.894631996E+02 -.891517415E+02 -.888674103E+02 -.886102758E+02 -.883797458E+02 -.881747425E+02 -.879938516E+02 -.878354464E+02 -.876977863E+02 -.875790939E+02 -.874776115E+02 -.873916421E+02 -.873195775E+02 -.872599151E+02 -.872112675E+02 -.871723660E+02 -.871420589E+02 -.871193084E+02 -.871031837E+02 -.870928541E+02 -.870875809E+02 -.870867092E+02 -.870896595E+02 -.870959193E+02 -.871050350E+02 -.871166022E+02 -.871302555E+02 -.871456542E+02 -.871624632E+02 -.871803248E+02 -.871988184E+02 -.872174028E+02 -.872353397E+02 -.872515926E+02 -.872647033E+02 -.872726436E+02 -.872726436E+02
 -.872499972E+02 -.872499972E+02 -.872388173E+02 -.872202734E+02 -.871971203E+02 -.871713101E+02 -.871442018E+02 -.871167400E+02 -.870895982E+02 -.870632768E+02 -.870381885E+02 -.870146991E+02 -.869931755E+02 -.869740086E+02 -.869576402E+02 -.869445803E+02 -.869354215E+02 -.869308519E+02 -.869316671E+02 -.869387807E+02 -.869532433E+02 -.869762563E+02 -.870091926E+02 -.870536102E+02 -.871112678E+02 -.871841350E+02 -.872743980E+02 -.873844597E+02 -.875169286E+02 -.876745902E+02 -.878603592E+02 -.880772012E+02 -.883280191E+02 -.886154972E+02 -.889418947E+02 -.893087831E+02 -.897167242E+02 -.901648932E+02 -.906506594E+02 -.911691531E+02 -.917128632E+02 -.922713316E+02 -.928310275E+02 -.933754983E+02 -.938858897E+02 -.943418981E+02 -.947231592E+02 -.950109791E+02 -.951902043E+02 -.952509296E+02 -.951897070E+02 -.950099839E+02 -.947216648E+02 -.943399025E+02 -.938833909E+02 -.933724940E+02 -.928275148E+02 -.922673070E+02 -.917083226E+02 -.911640915E+02 -.906450715E+02 -.901587732E+02 -.897100663E+02 -.893015814E+02 -.889341426E+02 -.886071870E+02 -.883191419E+02 -.880677472E+02 -.878503184E+02 -.876639530E+02 -.875056867E+02 -.873726051E+02 -.872619215E+02 -.871710260E+02 -.870975135E+02 -.870391965E+02 -.869941055E+02 -.869604829E+02 -.869367711E+02 -.869215980E+02 -.869137611E+02 -.869122109E+02 -.869160351E+02 -.869244426E+02 -.869367496E+02 -.869523659E+02 -.869707822E+02 -.869915580E+02 -.870143092E+02 -.870386933E+02 -.870643911E+02 -.870910811E+02 -.871184016E+02 -.871458963E+02 -.871729364E+02 -.871986142E+02 -.872216051E+02 -.872399943E+02 -.872510682E+02 -.872510682E+02
 -.872256675E+02 -.872256675E+02 -.872109250E+02 -.871863622E+02 -.871554960E+02 -.871207857E+02 -.870839066E+02 -.870459852E+02 -.870077756E+02 -.869698024E+02 -.869324495E+02 -.868960415E+02 -.868608860E+02 -.868273189E+02 -.867957279E+02 -.867665735E+02 -.867404073E+02 -.867178853E+02 -.866997870E+02 -.866870370E+02 -.866807292E+02 -.866821573E+02 -.866928426E+02 -.867145675E+02 -.867494090E+02 -.867997745E+02 -.868684377E+02 -.869585712E+02 -.870737709E+02 -.872180647E+02 -.873959014E+02 -.876121026E+02 -.878717730E+02 -.881801448E+02 -.885423402E+02 -.889630286E+02 -.894459562E+02 -.899933354E+02 -.906050861E+02 -.912779516E+02 -.920045400E+02 -.927723945E+02 -.935632539E+02 -.943527329E+02 -.951106858E+02 -.958025219E+02 -.963916331E+02 -.968428833E+02 -.971267748E+02 -.972235472E+02 -.971262337E+02 -.968418004E+02 -.963900070E+02 -.958003505E+02 -.951079663E+02 -.943494619E+02 -.935594274E+02 -.927680079E+02 -.919995882E+02 -.912724283E+02 -.905989844E+02 -.899866472E+02 -.894386727E+02 -.889551403E+02 -.885338378E+02 -.881710181E+02 -.878620110E+02 -.876016929E+02 -.873848300E+02 -.872063169E+02 -.870613314E+02 -.869454259E+02 -.868545724E+02 -.867851743E+02 -.867340569E+02 -.866984437E+02 -.866759252E+02 -.866644234E+02 -.866621563E+02 -.866676024E+02 -.866794684E+02 -.866966588E+02 -.867182487E+02 -.867434600E+02 -.867716396E+02 -.868022407E+02 -.868348062E+02 -.868689525E+02 -.869043542E+02 -.869407261E+02 -.869778006E+02 -.870152955E+02 -.870528676E+02 -.870900427E+02 -.871261171E+02 -.871600219E+02 -.871901441E+02 -.872141026E+02 -.872284755E+02 -.872284755E+02
 -.872007600E+02 -.872007600E+02 -.871823541E+02 -.871515853E+02 -.871127486E+02 -.870688061E+02 -.870217408E+02 -.869728418E+02 -.869229240E+02 -.868725028E+02 -.868219105E+02 -.867713923E+02 -.867211650E+02 -.866714628E+02 -.866225658E+02 -.865748214E+02 -.865286627E+02 -.864846287E+02 -.864433863E+02 -.864057620E+02 -.863727725E+02 -.863456658E+02 -.863259631E+02 -.863155121E+02 -.863165470E+02 -.863317587E+02 -.863643725E+02 -.864182331E+02 -.864978892E+02 -.866086795E+02 -.867568049E+02 -.869493792E+02 -.871944355E+02 -.875008617E+02 -.878782248E+02 -.883364358E+02 -.888851970E+02 -.895331612E+02 -.902867416E+02 -.911485219E+02 -.921152710E+02 -.931756562E+02 -.943078967E+02 -.954778060E+02 -.966378969E+02 -.977284037E+02 -.986810532E+02 -.994260309E+02 -.999016820E+02 -.100065173E+03 -.999011016E+02 -.994248694E+02 -.986793087E+02 -.977260734E+02 -.966349772E+02 -.954742920E+02 -.943037829E+02 -.931709360E+02 -.921099374E+02 -.911425672E+02 -.902801574E+02 -.895259383E+02 -.888773249E+02 -.883279029E+02 -.878690185E+02 -.874909687E+02 -.871838416E+02 -.869380693E+02 -.867447622E+02 -.865958853E+02 -.864843231E+02 -.864038740E+02 -.863491995E+02 -.863157503E+02 -.862996811E+02 -.862977640E+02 -.863073047E+02 -.863260659E+02 -.863521981E+02 -.863841790E+02 -.864207608E+02 -.864609249E+02 -.865038437E+02 -.865488482E+02 -.865954004E+02 -.866430705E+02 -.866915162E+02 -.867404655E+02 -.867896984E+02 -.868390268E+02 -.868882688E+02 -.869372111E+02 -.869855532E+02 -.870328242E+02 -.870782627E+02 -.871206515E+02 -.871580986E+02 -.871877608E+02 -.872055054E+02 -.872055054E+02
 -.871761362E+02 -.871761362E+02 -.871540883E+02 -.871171461E+02 -.870703589E+02 -.870171740E+02 -.869598608E+02 -.868998442E+02 -.868379785E+02 -.867747397E+02 -.867103843E+02 -.866450446E+02 -.865788079E+02 -.865117574E+02 -.864440038E+02 -.863757069E+02 -.863070933E+02 -.862384798E+02 -.861702991E+02 -.861031307E+02 -.860377401E+02 -.859751216E+02 -.859165560E+02 -.858636801E+02 -.858185739E+02 -.857838657E+02 -.857628597E+02 -.857596841E+02 -.857794666E+02 -.858285357E+02 -.859146436E+02 -.860472051E+02 -.862375300E+02 -.864990200E+02 -.868472765E+02 -.873000409E+02 -.878768503E+02 -.885982472E+02 -.894843336E+02 -.905524232E+02 -.918135506E+02 -.932676876E+02 -.948977698E+02 -.966631254E+02 -.984936660E+02 -.100287152E+03 -.101912640E+03 -.103223163E+03 -.104078752E+03 -.104376495E+03 -.104078136E+03 -.103221931E+03 -.101910788E+03 -.100284675E+03 -.984905600E+02 -.966593843E+02 -.948933873E+02 -.932626567E+02 -.918078633E+02 -.905460707E+02 -.894773060E+02 -.885905338E+02 -.878684389E+02 -.872909180E+02 -.868374270E+02 -.864884275E+02 -.862261768E+02 -.860350724E+02 -.859017113E+02 -.858147817E+02 -.857648668E+02 -.857442119E+02 -.857464875E+02 -.857665649E+02 -.858003153E+02 -.858444332E+02 -.858962870E+02 -.859537926E+02 -.860153093E+02 -.860795534E+02 -.861455285E+02 -.862124683E+02 -.862797906E+02 -.863470598E+02 -.864139574E+02 -.864802569E+02 -.865458038E+02 -.866104973E+02 -.866742727E+02 -.867370809E+02 -.867988600E+02 -.868594946E+02 -.869187518E+02 -.869761850E+02 -.870309947E+02 -.870818338E+02 -.871265496E+02 -.871618559E+02 -.871829306E+02 -.871829306E+02
 -.871527953E+02 -.871527953E+02 -.871272759E+02 -.870844430E+02 -.870300500E+02 -.869679927E+02 -.869007928E+02 -.868299879E+02 -.867564432E+02 -.866805801E+02 -.866025500E+02 -.865223499E+02 -.864398982E+02 -.863550818E+02 -.862677836E+02 -.861779026E+02 -.860853716E+02 -.859901752E+02 -.858923753E+02 -.857921344E+02 -.856897526E+02 -.855857091E+02 -.854807221E+02 -.853758249E+02 -.852724661E+02 -.851726376E+02 -.850790382E+02 -.849952820E+02 -.849261667E+02 -.848780085E+02 -.848590640E+02 -.848800417E+02 -.849547153E+02 -.851006280E+02 -.853398604E+02 -.856997900E+02 -.862136989E+02 -.869209746E+02 -.878664784E+02 -.890984324E+02 -.906639121E+02 -.926008335E+02 -.949253894E+02 -.976145792E+02 -.100585278E+03 -.103674564E+03 -.106630573E+03 -.109127266E+03 -.110816079E+03 -.111415936E+03 -.110815424E+03 -.109125957E+03 -.106628608E+03 -.103671941E+03 -.100581993E+03 -.976106279E+02 -.949207646E+02 -.925955270E+02 -.906579142E+02 -.890917323E+02 -.878590641E+02 -.869128329E+02 -.862048156E+02 -.856901494E+02 -.853294453E+02 -.850894195E+02 -.849426927E+02 -.848671828E+02 -.848453450E+02 -.848634040E+02 -.849106488E+02 -.849788207E+02 -.850616001E+02 -.851541879E+02 -.852529683E+02 -.853552414E+02 -.854590130E+02 -.855628305E+02 -.856656553E+02 -.857667647E+02 -.858656752E+02 -.859620845E+02 -.860558266E+02 -.861468370E+02 -.862351267E+02 -.863207613E+02 -.864038445E+02 -.864845034E+02 -.865628742E+02 -.866390824E+02 -.867132161E+02 -.867852816E+02 -.868551344E+02 -.869223715E+02 -.869861743E+02 -.870450877E+02 -.870967248E+02 -.871373920E+02 -.871616241E+02 -.871616241E+02
 -.871317793E+02 -.871317793E+02 -.871031224E+02 -.870549540E+02 -.869936568E+02 -.869235185E+02 -.868472727E+02 -.867665454E+02 -.866821916E+02 -.865945658E+02 -.865037004E+02 -.864094383E+02 -.863115063E+02 -.862095617E+02 -.861032186E+02 -.859920620E+02 -.858756600E+02 -.857535753E+02 -.856253751E+02 -.854906469E+02 -.853490157E+02 -.852001756E+02 -.850439306E+02 -.848802557E+02 -.847093794E+02 -.845318990E+02 -.843489385E+02 -.841623691E+02 -.839751148E+02 -.837915703E+02 -.836181755E+02 -.834641922E+02 -.833427535E+02 -.832722607E+02 -.832782174E+02 -.833955764E+02 -.836716210E+02 -.841692578E+02 -.849702751E+02 -.861775112E+02 -.879138644E+02 -.903146451E+02 -.935082131E+02 -.975790478E+02 -.102509191E+03 -.108101172E+03 -.113901167E+03 -.119165961E+03 -.122943720E+03 -.124338777E+03 -.122943043E+03 -.119164605E+03 -.113899128E+03 -.108098446E+03 -.102505772E+03 -.975749308E+02 -.935033919E+02 -.903091117E+02 -.879076088E+02 -.861705213E+02 -.849625370E+02 -.841607564E+02 -.836623398E+02 -.833854977E+02 -.832673223E+02 -.832605283E+02 -.833301612E+02 -.834507150E+02 -.836037863E+02 -.837762405E+02 -.839588133E+02 -.841450623E+02 -.843305892E+02 -.845124673E+02 -.846888226E+02 -.848585291E+02 -.850209876E+02 -.851759661E+02 -.853234846E+02 -.854637328E+02 -.855970114E+02 -.857236898E+02 -.858441774E+02 -.859589025E+02 -.860682983E+02 -.861727928E+02 -.862728012E+02 -.863687191E+02 -.864609131E+02 -.865497069E+02 -.866353553E+02 -.867180007E+02 -.867975992E+02 -.868738045E+02 -.869457957E+02 -.870120323E+02 -.870699283E+02 -.871154321E+02 -.871425085E+02 -.871425085E+02
 -.871140942E+02 -.871140942E+02 -.870827937E+02 -.870301231E+02 -.869629874E+02 -.868859934E+02 -.868020446E+02 -.867128260E+02 -.866191766E+02 -.865213756E+02 -.864193401E+02 -.863127555E+02 -.862011550E+02 -.860839611E+02 -.859605081E+02 -.858300507E+02 -.856917649E+02 -.855447466E+02 -.853880032E+02 -.852204489E+02 -.850408971E+02 -.848480602E+02 -.846405534E+02 -.844169065E+02 -.841755888E+02 -.839150538E+02 -.836338162E+02 -.833305813E+02 -.830044503E+02 -.826552456E+02 -.822840149E+02 -.818938142E+02 -.814909161E+02 -.810866782E+02 -.807004185E+02 -.803638079E+02 -.801274671E+02 -.800705631E+02 -.803140286E+02 -.810371558E+02 -.824951139E+02 -.850306208E+02 -.890660776E+02 -.950535743E+02 -.103352490E+03 -.114005874E+03 -.126412964E+03 -.138972378E+03 -.148932857E+03 -.152942027E+03 -.148932186E+03 -.138971028E+03 -.126410920E+03 -.114003117E+03 -.103349007E+03 -.950493526E+02 -.890611108E+02 -.850249042E+02 -.824886423E+02 -.810299213E+02 -.803060194E+02 -.800617641E+02 -.801178604E+02 -.803533737E+02 -.806891356E+02 -.810745236E+02 -.814778650E+02 -.818798396E+02 -.822690873E+02 -.826393330E+02 -.829875187E+02 -.833125938E+02 -.836147328E+02 -.838948306E+02 -.841541785E+02 -.843942587E+02 -.846166151E+02 -.848227755E+02 -.850142051E+02 -.851922829E+02 -.853582894E+02 -.855134041E+02 -.856587081E+02 -.857951882E+02 -.859237442E+02 -.860451952E+02 -.861602856E+02 -.862696888E+02 -.863740065E+02 -.864737610E+02 -.865693731E+02 -.866611197E+02 -.867490579E+02 -.868329024E+02 -.869118409E+02 -.869842710E+02 -.870474466E+02 -.870970226E+02 -.871264905E+02 -.871264905E+02
 -.871006716E+02 -.871006716E+02 -.870673657E+02 -.870112769E+02 -.869397003E+02 -.868574766E+02 -.867676338E+02 -.866718925E+02 -.865710742E+02 -.864653915E+02 -.863546613E+02 -.862384336E+02 -.861160718E+02 -.859867931E+02 -.858496842E+02 -.857037032E+02 -.855476690E+02 -.853802428E+02 -.851999025E+02 -.850049095E+02 -.847932736E+02 -.845627086E+02 -.843105828E+02 -.840338575E+02 -.837290179E+02 -.833919921E+02 -.830180646E+02 -.826017879E+02 -.821369019E+02 -.816162871E+02 -.810319979E+02 -.803754755E+02 -.796381354E+02 -.788127044E+02 -.778960094E+02 -.768944729E+02 -.758344162E+02 -.747803836E+02 -.738658088E+02 -.733406398E+02 -.736384420E+02 -.754584035E+02 -.798421133E+02 -.881971619E+02 -.102176556E+03 -.123265033E+03 -.151863378E+03 -.185658821E+03 -.217343937E+03 -.233036114E+03 -.217343263E+03 -.185657465E+03 -.151861322E+03 -.123262255E+03 -.102173034E+03 -.881928759E+02 -.798370519E+02 -.754525604E+02 -.736318144E+02 -.733332244E+02 -.738575978E+02 -.747713640E+02 -.758245701E+02 -.768837791E+02 -.778844442E+02 -.788002427E+02 -.796247503E+02 -.803611381E+02 -.810166770E+02 -.815999488E+02 -.821195095E+02 -.825833021E+02 -.829984430E+02 -.833711883E+02 -.837069815E+02 -.840105341E+02 -.842859144E+02 -.845366343E+02 -.847657279E+02 -.849758213E+02 -.851691931E+02 -.853478259E+02 -.855134507E+02 -.856675838E+02 -.858115586E+02 -.859465511E+02 -.860736015E+02 -.861936292E+02 -.863074417E+02 -.864157331E+02 -.865190664E+02 -.866178336E+02 -.867121785E+02 -.868018705E+02 -.868861106E+02 -.869632550E+02 -.870304412E+02 -.870831060E+02 -.871143861E+02 -.871143861E+02
 -.870922858E+02 -.870922858E+02 -.870577281E+02 -.869995038E+02 -.869251480E+02 -.868396458E+02 -.867460969E+02 -.866462450E+02 -.865408949E+02 -.864302167E+02 -.863139572E+02 -.861915746E+02 -.860623160E+02 -.859252563E+02 -.857793116E+02 -.856232322E+02 -.854555847E+02 -.852747189E+02 -.850787273E+02 -.848653915E+02 -.846321191E+02 -.843758626E+02 -.840930180E+02 -.837792947E+02 -.834295489E+02 -.830375697E+02 -.825958062E+02 -.820950105E+02 -.815237774E+02 -.808679489E+02 -.801098705E+02 -.792275140E+02 -.781935915E+02 -.769750387E+02 -.755337850E+02 -.738307947E+02 -.718372238E+02 -.695594815E+02 -.670890005E+02 -.646919787E+02 -.629574729E+02 -.630206931E+02 -.668669604E+02 -.776922468E+02 -.100231078E+03 -.140814597E+03 -.206554568E+03 -.302085437E+03 -.419735640E+03 -.512258886E+03 -.419734940E+03 -.302084034E+03 -.206552457E+03 -.140811766E+03 -.100227508E+03 -.776879148E+02 -.668618467E+02 -.630147838E+02 -.629507605E+02 -.646844591E+02 -.670806682E+02 -.695503264E+02 -.718272299E+02 -.738199409E+02 -.755220469E+02 -.769623896E+02 -.781800031E+02 -.792129561E+02 -.800943106E+02 -.808513516E+02 -.815061047E+02 -.820762216E+02 -.825758567E+02 -.830164120E+02 -.834071307E+02 -.837555595E+02 -.840679047E+02 -.843493066E+02 -.846040519E+02 -.848357390E+02 -.850474081E+02 -.852416436E+02 -.854206551E+02 -.855863433E+02 -.857403519E+02 -.858841098E+02 -.860188640E+02 -.861457046E+02 -.862655804E+02 -.863793025E+02 -.864875307E+02 -.865907344E+02 -.866891166E+02 -.867824841E+02 -.868700496E+02 -.869501457E+02 -.870198396E+02 -.870744337E+02 -.871068450E+02 -.871068450E+02
 -.870894339E+02 -.870894339E+02 -.870544529E+02 -.869955061E+02 -.869202072E+02 -.868335907E+02 -.867387771E+02 -.866375200E+02 -.865306177E+02 -.864182269E+02 -.863000698E+02 -.861755714E+02 -.860439370E+02 -.859041907E+02 -.857551869E+02 -.855956021E+02 -.854239107E+02 -.852383495E+02 -.850368683E+02 -.848170717E+02 -.845761424E+02 -.843107466E+02 -.840169096E+02 -.836898563E+02 -.833238020E+02 -.829116792E+02 -.824447752E+02 -.819122433E+02 -.813004434E+02 -.805920452E+02 -.797648240E+02 -.787900901E+02 -.776307758E+02 -.762394639E+02 -.745572485E+02 -.725156220E+02 -.700460057E+02 -.671056520E+02 -.637348824E+02 -.601691375E+02 -.570400119E+02 -.557131821E+02 -.588335238E+02 -.711980993E+02 -.101207518E+03 -.163476796E+03 -.283993450E+03 -.511125066E+03 -.940298361E+03 -.177094111E+04 -.940297635E+03 -.511123618E+03 -.283991285E+03 -.163473915E+03 -.101203908E+03 -.711937398E+02 -.588283918E+02 -.557072571E+02 -.570332802E+02 -.601615911E+02 -.637265151E+02 -.670964545E+02 -.700359636E+02 -.725047152E+02 -.745454528E+02 -.762267525E+02 -.776171197E+02 -.787754586E+02 -.797491844E+02 -.805753618E+02 -.812826776E+02 -.818933534E+02 -.824247165E+02 -.828904035E+02 -.833012565E+02 -.836659840E+02 -.839916485E+02 -.842840304E+02 -.845479010E+02 -.847872297E+02 -.850053439E+02 -.852050526E+02 -.853887426E+02 -.855584556E+02 -.857159484E+02 -.858627414E+02 -.860001564E+02 -.861293445E+02 -.862513050E+02 -.863668905E+02 -.864767951E+02 -.865815157E+02 -.866812761E+02 -.867758968E+02 -.868645946E+02 -.869456950E+02 -.870162414E+02 -.870714910E+02 -.871042864E+02 -.871042864E+02
 -.870922774E+02 -.870922774E+02 -.870577274E+02 -.869995163E+02 -.869251735E+02 -.868396819E+02 -.867461366E+02 -.866462838E+02 -.865409308E+02 -.864302511E+02 -.863139932E+02 -.861916142E+02 -.860623600E+02 -.859253047E+02 -.857793639E+02 -.856232895E+02 -.854556474E+02 -.852747871E+02 -.850787994E+02 -.848654660E+02 -.846321949E+02 -.843759400E+02 -.840930982E+02 -.837793787E+02 -.834296365E+02 -.830376608E+02 -.825958999E+02 -.820951067E+02 -.815238760E+02 -.808680502E+02 -.801099744E+02 -.792276201E+02 -.781936997E+02 -.769751489E+02 -.755338976E+02 -.738309096E+02 -.718373403E+02 -.695595981E+02 -.670891152E+02 -.646920902E+02 -.629575826E+02 -.630208055E+02 -.668670823E+02 -.776923842E+02 -.100231232E+03 -.140814763E+03 -.206554737E+03 -.302085598E+03 -.419735786E+03 -.512259014E+03 -.419735053E+03 -.302084139E+03 -.206552559E+03 -.140811871E+03 -.100227618E+03 -.776880310E+02 -.668619674E+02 -.630149074E+02 -.629508852E+02 -.646845835E+02 -.670807915E+02 -.695504479E+02 -.718273493E+02 -.738200582E+02 -.755221620E+02 -.769625025E+02 -.781801139E+02 -.792130646E+02 -.800944169E+02 -.808514556E+02 -.815062063E+02 -.820763207E+02 -.825759532E+02 -.830165058E+02 -.834072217E+02 -.837556477E+02 -.840679900E+02 -.843493888E+02 -.846041309E+02 -.848358148E+02 -.850474806E+02 -.852417127E+02 -.854207208E+02 -.855864055E+02 -.857404105E+02 -.858841647E+02 -.860189152E+02 -.861457521E+02 -.862656242E+02 -.863793424E+02 -.864875667E+02 -.865907666E+02 -.866891449E+02 -.867825086E+02 -.868700704E+02 -.869501631E+02 -.870198539E+02 -.870744456E+02 -.871068554E+02 -.871068554E+02
 -.871006411E+02 -.871006411E+02 -.870673504E+02 -.870112871E+02 -.869397388E+02 -.868575378E+02 -.867677061E+02 -.866719661E+02 -.865711440E+02 -.864654598E+02 -.863547325E+02 -.862385122E+02 -.861161594E+02 -.859868895E+02 -.858497893E+02 -.857038178E+02 -.855477946E+02 -.853803791E+02 -.852000471E+02 -.850050594E+02 -.847934267E+02 -.845628650E+02 -.843107443E+02 -.840340261E+02 -.837291939E+02 -.833921749E+02 -.830182529E+02 -.826019811E+02 -.821371000E+02 -.816164904E+02 -.810322062E+02 -.803756882E+02 -.796383523E+02 -.788129255E+02 -.778962350E+02 -.768947035E+02 -.758346511E+02 -.747806207E+02 -.738660444E+02 -.733408703E+02 -.736386665E+02 -.754586268E+02 -.798423454E+02 -.881974140E+02 -.102176836E+03 -.123265339E+03 -.151863699E+03 -.185659141E+03 -.217344240E+03 -.233036393E+03 -.217343518E+03 -.185657701E+03 -.151861548E+03 -.123262479E+03 -.102173261E+03 -.881931093E+02 -.798372904E+02 -.754528025E+02 -.736320581E+02 -.733334679E+02 -.738578398E+02 -.747716037E+02 -.758248069E+02 -.768840126E+02 -.778846742E+02 -.788004689E+02 -.796249726E+02 -.803613562E+02 -.810168906E+02 -.816001577E+02 -.821197135E+02 -.825835011E+02 -.829986367E+02 -.833713766E+02 -.837071642E+02 -.840107109E+02 -.842860853E+02 -.845367990E+02 -.847658863E+02 -.849759732E+02 -.851693384E+02 -.853479644E+02 -.855135823E+02 -.856677084E+02 -.858116760E+02 -.859466612E+02 -.860737042E+02 -.861937244E+02 -.863075294E+02 -.864158130E+02 -.865191386E+02 -.866178981E+02 -.867122353E+02 -.868019196E+02 -.868861524E+02 -.869632898E+02 -.870304698E+02 -.870831297E+02 -.871144069E+02 -.871144069E+02
 -.871140388E+02 -.871140388E+02 -.870827588E+02 -.870301240E+02 -.869630310E+02 -.868860728E+02 -.868021465E+02 -.867129346E+02 -.866192838E+02 -.865214814E+02 -.864194496E+02 -.863128748E+02 -.862012870E+02 -.860841062E+02 -.859606667E+02 -.858302233E+02 -.856919535E+02 -.855449508E+02 -.853882208E+02 -.852206755E+02 -.850411296E+02 -.848482979E+02 -.846407983E+02 -.844171610E+02 -.841758541E+02 -.839153291E+02 -.836341003E+02 -.833308729E+02 -.830047493E+02 -.826555520E+02 -.822843288E+02 -.818941349E+02 -.814912429E+02 -.810870109E+02 -.807007576E+02 -.803641541E+02 -.801278208E+02 -.800709233E+02 -.803143917E+02 -.810375166E+02 -.824954681E+02 -.850309680E+02 -.890664236E+02 -.950539299E+02 -.103352867E+03 -.114006278E+03 -.126413394E+03 -.138972823E+03 -.148933304E+03 -.152942462E+03 -.148932602E+03 -.138971423E+03 -.126411298E+03 -.114003484E+03 -.103349368E+03 -.950497134E+02 -.890614727E+02 -.850252677E+02 -.824890066E+02 -.810302852E+02 -.803063817E+02 -.800621235E+02 -.801182159E+02 -.803537248E+02 -.806894816E+02 -.810748641E+02 -.814781995E+02 -.818801678E+02 -.822694088E+02 -.826396475E+02 -.829878259E+02 -.833128934E+02 -.836150245E+02 -.838951141E+02 -.841544535E+02 -.843945250E+02 -.846168724E+02 -.848230234E+02 -.850144436E+02 -.851925116E+02 -.853585081E+02 -.855136127E+02 -.856589062E+02 -.857953757E+02 -.859239210E+02 -.860453610E+02 -.861604403E+02 -.862698321E+02 -.863741385E+02 -.864738814E+02 -.865694819E+02 -.866612168E+02 -.867491433E+02 -.868329763E+02 -.869119037E+02 -.869843234E+02 -.870474897E+02 -.870970583E+02 -.871265218E+02 -.871265218E+02
 -.871317232E+02 -.871317232E+02 -.871030878E+02 -.870549593E+02 -.869937121E+02 -.869236202E+02 -.868474074E+02 -.867666946E+02 -.866823438E+02 -.865947165E+02 -.865038547E+02 -.864096023E+02 -.863116850E+02 -.862097574E+02 -.861034318E+02 -.859922936E+02 -.858759115E+02 -.857538470E+02 -.856256650E+02 -.854909505E+02 -.853493291E+02 -.852004969E+02 -.850442609E+02 -.848805973E+02 -.847097345E+02 -.845322675E+02 -.843493192E+02 -.841627607E+02 -.839755162E+02 -.837919816E+02 -.836185964E+02 -.834646224E+02 -.833431921E+02 -.832727070E+02 -.832786714E+02 -.833960387E+02 -.836720926E+02 -.841697391E+02 -.849707646E+02 -.861780054E+02 -.879143581E+02 -.903151340E+02 -.935086962E+02 -.975795290E+02 -.102509677E+03 -.108101672E+03 -.113901686E+03 -.119166498E+03 -.122944270E+03 -.124339333E+03 -.122943596E+03 -.119165150E+03 -.113899662E+03 -.108098969E+03 -.102506285E+03 -.975754373E+02 -.935038928E+02 -.903096083E+02 -.879081014E+02 -.861710099E+02 -.849630214E+02 -.841612359E+02 -.836628139E+02 -.833859659E+02 -.832677839E+02 -.832609829E+02 -.833306081E+02 -.834511537E+02 -.836042164E+02 -.837766615E+02 -.839592247E+02 -.841454636E+02 -.843309800E+02 -.845128472E+02 -.846891911E+02 -.848588859E+02 -.850213324E+02 -.851762984E+02 -.853238042E+02 -.854640394E+02 -.855973046E+02 -.857239694E+02 -.858444430E+02 -.859591539E+02 -.860685352E+02 -.861730150E+02 -.862730085E+02 -.863689113E+02 -.864610900E+02 -.865498683E+02 -.866355011E+02 -.867181309E+02 -.867977137E+02 -.868739037E+02 -.869458799E+02 -.870121026E+02 -.870699861E+02 -.871154800E+02 -.871425504E+02 -.871425504E+02
 -.871527602E+02 -.871527602E+02 -.871272585E+02 -.870844622E+02 -.870301190E+02 -.869681142E+02 -.869009558E+02 -.868301767E+02 -.867566419E+02 -.866807810E+02 -.866027538E+02 -.865225623E+02 -.864401254E+02 -.863553284E+02 -.862680517E+02 -.861781936E+02 -.860856860E+02 -.859905138E+02 -.858927361E+02 -.857925144E+02 -.856901474E+02 -.855861159E+02 -.854811402E+02 -.853762559E+02 -.852729120E+02 -.851730996E+02 -.850795159E+02 -.849957744E+02 -.849266722E+02 -.848785265E+02 -.848595939E+02 -.848805831E+02 -.849552677E+02 -.851011905E+02 -.853404324E+02 -.857003712E+02 -.862142900E+02 -.869215763E+02 -.878670910E+02 -.890990545E+02 -.906645405E+02 -.926014645E+02 -.949260193E+02 -.976152069E+02 -.100585905E+03 -.103675193E+03 -.106631208E+03 -.109127910E+03 -.110816731E+03 -.111416596E+03 -.110816088E+03 -.109126622E+03 -.106629270E+03 -.103672599E+03 -.100582647E+03 -.976112755E+02 -.949214065E+02 -.925961630E+02 -.906585440E+02 -.890923557E+02 -.878596806E+02 -.869134419E+02 -.862054165E+02 -.856907417E+02 -.853300285E+02 -.850899930E+02 -.849432561E+02 -.848677355E+02 -.848458865E+02 -.848639338E+02 -.849111665E+02 -.849793256E+02 -.850620917E+02 -.851546659E+02 -.852534321E+02 -.853556905E+02 -.854594469E+02 -.855632488E+02 -.856660576E+02 -.857671505E+02 -.858660442E+02 -.859624363E+02 -.860561608E+02 -.861471534E+02 -.862354249E+02 -.863210410E+02 -.864041054E+02 -.864847453E+02 -.865630968E+02 -.866392855E+02 -.867133996E+02 -.867854454E+02 -.868552785E+02 -.869224963E+02 -.869862804E+02 -.870451761E+02 -.870967976E+02 -.871374523E+02 -.871616769E+02 -.871616769E+02
 -.871761167E+02 -.871761167E+02 -.871540797E+02 -.871171675E+02 -.870704265E+02 -.870172965E+02 -.869600345E+02 -.869000578E+02 -.868382153E+02 -.867749887E+02 -.867106391E+02 -.866453080E+02 -.865790850E+02 -.865120546E+02 -.864443258E+02 -.863760559E+02 -.863074703E+02 -.862388845E+02 -.861707301E+02 -.861035859E+02 -.860382160E+02 -.859756151E+02 -.859170648E+02 -.858642040E+02 -.858191137E+02 -.857844232E+02 -.857634356E+02 -.857602782E+02 -.857800779E+02 -.858291626E+02 -.859152851E+02 -.860478603E+02 -.862381986E+02 -.864997013E+02 -.868479697E+02 -.873007451E+02 -.878775652E+02 -.885989730E+02 -.894850707E+02 -.905531715E+02 -.918143089E+02 -.932684533E+02 -.948985400E+02 -.966638976E+02 -.984944393E+02 -.100287926E+03 -.101913417E+03 -.103223943E+03 -.104079536E+03 -.104377282E+03 -.104078925E+03 -.103222719E+03 -.101911575E+03 -.100285459E+03 -.984913400E+02 -.966601600E+02 -.948941583E+02 -.932634224E+02 -.918086232E+02 -.905468239E+02 -.894780518E+02 -.885912713E+02 -.878691672E+02 -.872916363E+02 -.868381345E+02 -.864891233E+02 -.862268603E+02 -.860357428E+02 -.859023680E+02 -.858154240E+02 -.857654942E+02 -.857448237E+02 -.857470831E+02 -.857671438E+02 -.858008769E+02 -.858449769E+02 -.858968123E+02 -.859542990E+02 -.860157962E+02 -.860800205E+02 -.861459752E+02 -.862128942E+02 -.862801951E+02 -.863474427E+02 -.864143183E+02 -.864805954E+02 -.865461195E+02 -.866107900E+02 -.866745421E+02 -.867373267E+02 -.867990821E+02 -.868596929E+02 -.869189262E+02 -.869763360E+02 -.870311230E+02 -.870819408E+02 -.871266376E+02 -.871619289E+02 -.871829945E+02 -.871829945E+02
 -.872007514E+02 -.872007514E+02 -.871823517E+02 -.871516045E+02 -.871128069E+02 -.870689168E+02 -.870219096E+02 -.869730635E+02 -.869231876E+02 -.868727931E+02 -.868222171E+02 -.867717102E+02 -.867214963E+02 -.866718134E+02 -.866229424E+02 -.865752287E+02 -.865291027E+02 -.864851005E+02 -.864438887E+02 -.864062927E+02 -.863733297E+02 -.863462468E+02 -.863265654E+02 -.863161335E+02 -.863171864E+02 -.863324164E+02 -.863650499E+02 -.864189310E+02 -.864986081E+02 -.866094181E+02 -.867575614E+02 -.869501519E+02 -.871952236E+02 -.875016647E+02 -.878790421E+02 -.883372667E+02 -.888860404E+02 -.895340164E+02 -.902876083E+02 -.911494000E+02 -.921161604E+02 -.931765557E+02 -.943088042E+02 -.954787189E+02 -.966388133E+02 -.977293224E+02 -.986819741E+02 -.994269542E+02 -.999026081E+02 -.100066101E+03 -.999020317E+02 -.994257991E+02 -.986802364E+02 -.977269974E+02 -.966358960E+02 -.954752047E+02 -.943046889E+02 -.931718348E+02 -.921108286E+02 -.911434502E+02 -.902810318E+02 -.895268032E+02 -.888781794E+02 -.883287462E+02 -.878698495E+02 -.874917866E+02 -.871846454E+02 -.869388580E+02 -.867455351E+02 -.865966414E+02 -.864850618E+02 -.864045944E+02 -.863499009E+02 -.863164321E+02 -.863003425E+02 -.862984044E+02 -.863079234E+02 -.863266624E+02 -.863527717E+02 -.863847292E+02 -.864212869E+02 -.864614265E+02 -.865043203E+02 -.865492993E+02 -.865958256E+02 -.866434692E+02 -.866918882E+02 -.867408103E+02 -.867900157E+02 -.868393163E+02 -.868885303E+02 -.869374446E+02 -.869857588E+02 -.870330021E+02 -.870784138E+02 -.871207775E+02 -.871582023E+02 -.871878468E+02 -.872055807E+02 -.872055807E+02
 -.872256933E+02 -.872256933E+02 -.872109559E+02 -.871864053E+02 -.871555671E+02 -.871208994E+02 -.870840751E+02 -.870462129E+02 -.870080600E+02 -.869701310E+02 -.869328100E+02 -.868964216E+02 -.868612820E+02 -.868277327E+02 -.867961660E+02 -.867670434E+02 -.867409132E+02 -.867184278E+02 -.867003642E+02 -.866876464E+02 -.866813695E+02 -.866828268E+02 -.866935399E+02 -.867152899E+02 -.867501537E+02 -.868005395E+02 -.868692228E+02 -.869593776E+02 -.870746000E+02 -.872189172E+02 -.873967758E+02 -.876129971E+02 -.878726854E+02 -.881810738E+02 -.885432853E+02 -.889639892E+02 -.894469318E+02 -.899943248E+02 -.906060883E+02 -.912789657E+02 -.920055656E+02 -.927734307E+02 -.935643000E+02 -.943537871E+02 -.951117461E+02 -.958035864E+02 -.963927004E+02 -.968439524E+02 -.971278454E+02 -.972246192E+02 -.971273066E+02 -.968428736E+02 -.963910792E+02 -.958014202E+02 -.951090318E+02 -.943505214E+02 -.935604796E+02 -.927690514E+02 -.920006221E+02 -.912734517E+02 -.905999964E+02 -.899876472E+02 -.894396599E+02 -.889561140E+02 -.885347970E+02 -.881719619E+02 -.878629386E+02 -.876026032E+02 -.873857221E+02 -.872071899E+02 -.870621844E+02 -.869462580E+02 -.868553826E+02 -.867859619E+02 -.867348210E+02 -.866991836E+02 -.866766401E+02 -.866651126E+02 -.866628190E+02 -.866682381E+02 -.866800763E+02 -.866972384E+02 -.867187995E+02 -.867439813E+02 -.867721308E+02 -.868027015E+02 -.868352360E+02 -.868693510E+02 -.869047209E+02 -.869410607E+02 -.869781029E+02 -.870155654E+02 -.870531051E+02 -.870902483E+02 -.871262918E+02 -.871601675E+02 -.871902639E+02 -.872142019E+02 -.872285625E+02 -.872285625E+02
 -.872500931E+02 -.872500931E+02 -.872389177E+02 -.872203813E+02 -.871972437E+02 -.871714607E+02 -.871443936E+02 -.871169863E+02 -.870899046E+02 -.870636426E+02 -.870386019E+02 -.870151472E+02 -.869936465E+02 -.869744985E+02 -.869581518E+02 -.869451208E+02 -.869359981E+02 -.869314684E+02 -.869323225E+02 -.869394729E+02 -.869539697E+02 -.869770160E+02 -.870099849E+02 -.870544338E+02 -.871121202E+02 -.871850125E+02 -.872752982E+02 -.873853818E+02 -.875178734E+02 -.876755594E+02 -.878613535E+02 -.880782196E+02 -.883290596E+02 -.886165574E+02 -.889429728E+02 -.893098781E+02 -.897178355E+02 -.901660203E+02 -.906518014E+02 -.911703089E+02 -.917140316E+02 -.922725113E+02 -.928322175E+02 -.933766973E+02 -.938870963E+02 -.943431108E+02 -.947243764E+02 -.950121991E+02 -.951914259E+02 -.952521517E+02 -.951909288E+02 -.950112046E+02 -.947228834E+02 -.943411181E+02 -.938846023E+02 -.933736998E+02 -.928287136E+02 -.922684973E+02 -.917095030E+02 -.911652606E+02 -.906462280E+02 -.901599160E+02 -.897111942E+02 -.893026933E+02 -.889352375E+02 -.886082638E+02 -.883201997E+02 -.880687850E+02 -.878513352E+02 -.876649479E+02 -.875066586E+02 -.873735531E+02 -.872628446E+02 -.871719232E+02 -.870983840E+02 -.870400394E+02 -.869949200E+02 -.869612680E+02 -.869375261E+02 -.869223222E+02 -.869144537E+02 -.869128713E+02 -.869166625E+02 -.869250365E+02 -.869373093E+02 -.869528908E+02 -.869712719E+02 -.869920120E+02 -.870147270E+02 -.870390745E+02 -.870647355E+02 -.870913885E+02 -.871186722E+02 -.871461306E+02 -.871731354E+02 -.871987801E+02 -.872217417E+02 -.872401075E+02 -.872511673E+02 -.872511673E+02
 -.872732555E+02 -.872732555E+02 -.872654418E+02 -.872525682E+02 -.872366581E+02 -.872191762E+02 -.872011738E+02 -.871834118E+02 -.871664595E+02 -.871507703E+02 -.871367379E+02 -.871247377E+02 -.871151552E+02 -.871084069E+02 -.871049543E+02 -.871053153E+02 -.871100728E+02 -.871198836E+02 -.871354872E+02 -.871577152E+02 -.871874996E+02 -.872258798E+02 -.872740088E+02 -.873331563E+02 -.874047100E+02 -.874901722E+02 -.875911512E+02 -.877093442E+02 -.878465092E+02 -.880044240E+02 -.881848290E+02 -.883893506E+02 -.886194027E+02 -.888760633E+02 -.891599239E+02 -.894709150E+02 -.898081093E+02 -.901695120E+02 -.905518526E+02 -.909503987E+02 -.913588188E+02 -.917691299E+02 -.921717665E+02 -.925558079E+02 -.929093903E+02 -.932203104E+02 -.934767962E+02 -.936683841E+02 -.937868018E+02 -.938267350E+02 -.937863502E+02 -.936674809E+02 -.934754413E+02 -.932185031E+02 -.929071299E+02 -.925530928E+02 -.921685946E+02 -.917654985E+02 -.913547247E+02 -.909458385E+02 -.905468228E+02 -.901640089E+02 -.898021290E+02 -.894644533E+02 -.891529763E+02 -.888686250E+02 -.886114691E+02 -.883809165E+02 -.881758895E+02 -.879949737E+02 -.878365424E+02 -.876988552E+02 -.875801346E+02 -.874786230E+02 -.873926234E+02 -.873205276E+02 -.872608331E+02 -.872121525E+02 -.871732170E+02 -.871428752E+02 -.871200890E+02 -.871039279E+02 -.870935612E+02 -.870882502E+02 -.870873400E+02 -.870902511E+02 -.870964712E+02 -.871055466E+02 -.871170730E+02 -.871306851E+02 -.871460423E+02 -.871628097E+02 -.871806298E+02 -.871990823E+02 -.872176271E+02 -.872355267E+02 -.872517465E+02 -.872648308E+02 -.872727553E+02 -.872727553E+02
 -.872946556E+02 -.872946556E+02 -.872899305E+02 -.872822462E+02 -.872729370E+02 -.872630016E+02 -.872531913E+02 -.872440826E+02 -.872361390E+02 -.872297580E+02 -.872253060E+02 -.872231455E+02 -.872236532E+02 -.872272345E+02 -.872343320E+02 -.872454336E+02 -.872610765E+02 -.872818532E+02 -.873084148E+02 -.873414766E+02 -.873818195E+02 -.874302928E+02 -.874878120E+02 -.875553560E+02 -.876339597E+02 -.877247044E+02 -.878287009E+02 -.879470679E+02 -.880809007E+02 -.882312314E+02 -.883989776E+02 -.885848800E+02 -.887894273E+02 -.890127697E+02 -.892546205E+02 -.895141494E+02 -.897898731E+02 -.900795485E+02 -.903800814E+02 -.906874611E+02 -.909967367E+02 -.913020520E+02 -.915967533E+02 -.918735823E+02 -.921249595E+02 -.923433499E+02 -.925216932E+02 -.926538616E+02 -.927350991E+02 -.927623886E+02 -.927346956E+02 -.926530546E+02 -.925204827E+02 -.923417358E+02 -.921229413E+02 -.918711592E+02 -.915939239E+02 -.912988150E+02 -.909930905E+02 -.906834040E+02 -.903756118E+02 -.900746645E+02 -.897845729E+02 -.895084311E+02 -.892484819E+02 -.890062091E+02 -.887824430E+02 -.885774705E+02 -.883911414E+02 -.882229669E+02 -.880722065E+02 -.879379431E+02 -.878191454E+02 -.877147186E+02 -.876235447E+02 -.875445131E+02 -.874765433E+02 -.874186010E+02 -.873697091E+02 -.873289540E+02 -.872954887E+02 -.872685338E+02 -.872473759E+02 -.872313653E+02 -.872199126E+02 -.872124844E+02 -.872085988E+02 -.872078201E+02 -.872097532E+02 -.872140360E+02 -.872203304E+02 -.872283089E+02 -.872376357E+02 -.872479400E+02 -.872587780E+02 -.872695830E+02 -.872796005E+02 -.872878104E+02 -.872928349E+02 -.872928349E+02
 -.873139411E+02 -.873139411E+02 -.873119830E+02 -.873089366E+02 -.873055058E+02 -.873022594E+02 -.872996654E+02 -.872981219E+02 -.872979825E+02 -.872995791E+02 -.873032374E+02 -.873092903E+02 -.873180878E+02 -.873300040E+02 -.873454433E+02 -.873648427E+02 -.873886747E+02 -.874174493E+02 -.874517143E+02 -.874920571E+02 -.875391034E+02 -.875935155E+02 -.876559870E+02 -.877272363E+02 -.878079963E+02 -.878990013E+02 -.880009700E+02 -.881145836E+02 -.882404585E+02 -.883791123E+02 -.885309243E+02 -.886960890E+02 -.888745647E+02 -.890660160E+02 -.892697552E+02 -.894846812E+02 -.897092238E+02 -.899412955E+02 -.901782583E+02 -.904169129E+02 -.906535173E+02 -.908838414E+02 -.911032642E+02 -.913069147E+02 -.914898572E+02 -.916473111E+02 -.917748953E+02 -.918688754E+02 -.919263931E+02 -.919456519E+02 -.919260388E+02 -.918681668E+02 -.917738323E+02 -.916458938E+02 -.914880854E+02 -.913047884E+02 -.911007830E+02 -.908810053E+02 -.906503260E+02 -.904133665E+02 -.901743567E+02 -.899370388E+02 -.897046120E+02 -.894797144E+02 -.892644340E+02 -.890603414E+02 -.888685377E+02 -.886897113E+02 -.885241975E+02 -.883720385E+02 -.882330404E+02 -.881068247E+02 -.879928748E+02 -.878905753E+02 -.877992457E+02 -.877181682E+02 -.876466094E+02 -.875838379E+02 -.875291375E+02 -.874818169E+02 -.874412165E+02 -.874067125E+02 -.873777198E+02 -.873536929E+02 -.873341254E+02 -.873185494E+02 -.873065332E+02 -.872976792E+02 -.872916207E+02 -.872880176E+02 -.872865515E+02 -.872869175E+02 -.872888145E+02 -.872919299E+02 -.872959204E+02 -.873003854E+02 -.873048357E+02 -.873086557E+02 -.873110626E+02 -.873110626E+02
 -.873309158E+02 -.873309158E+02 -.873313776E+02 -.873323779E+02 -.873340574E+02 -.873365973E+02 -.873402064E+02 -.873451140E+02 -.873515661E+02 -.873598239E+02 -.873701645E+02 -.873828809E+02 -.873982853E+02 -.874167098E+02 -.874385090E+02 -.874640602E+02 -.874937637E+02 -.875280422E+02 -.875673401E+02 -.876121217E+02 -.876628691E+02 -.877200780E+02 -.877842516E+02 -.878558922E+02 -.879354912E+02 -.880235158E+02 -.881203938E+02 -.882264948E+02 -.883421083E+02 -.884674181E+02 -.886024736E+02 -.887471578E+02 -.889011533E+02 -.890639083E+02 -.892346019E+02 -.894121130E+02 -.895949947E+02 -.897814565E+02 -.899693586E+02 -.901562229E+02 -.903392618E+02 -.905154301E+02 -.906814994E+02 -.908341562E+02 -.909701206E+02 -.910862799E+02 -.911798300E+02 -.912484141E+02 -.912902475E+02 -.913042164E+02 -.912899423E+02 -.912478038E+02 -.911789146E+02 -.910850597E+02 -.909685959E+02 -.908323275E+02 -.906793674E+02 -.905129958E+02 -.903365264E+02 -.901531876E+02 -.899660250E+02 -.897778261E+02 -.895910696E+02 -.894078954E+02 -.892300946E+02 -.890591147E+02 -.888960772E+02 -.887418033E+02 -.885968456E+02 -.884615218E+02 -.883359502E+02 -.882200823E+02 -.881137357E+02 -.880166218E+02 -.879283720E+02 -.878485597E+02 -.877767192E+02 -.877123612E+02 -.876549857E+02 -.876040922E+02 -.875591877E+02 -.875197926E+02 -.874854449E+02 -.874557034E+02 -.874301493E+02 -.874083871E+02 -.873900447E+02 -.873747732E+02 -.873622454E+02 -.873521548E+02 -.873442135E+02 -.873381495E+02 -.873337041E+02 -.873306278E+02 -.873286766E+02 -.873276077E+02 -.873271760E+02 -.873271335E+02 -.873272317E+02 -.873272317E+02
 -.873455123E+02 -.873455123E+02 -.873480413E+02 -.873524894E+02 -.873585064E+02 -.873659324E+02 -.873747446E+02 -.873850178E+02 -.873968956E+02 -.874105690E+02 -.874262624E+02 -.874442247E+02 -.874647243E+02 -.874880467E+02 -.875144933E+02 -.875443797E+02 -.875780347E+02 -.876157981E+02 -.876580187E+02 -.877050518E+02 -.877572554E+02 -.878149863E+02 -.878785931E+02 -.879484089E+02 -.880247419E+02 -.881078637E+02 -.881979968E+02 -.882952999E+02 -.883998517E+02 -.885116323E+02 -.886305038E+02 -.887561891E+02 -.888882519E+02 -.890260755E+02 -.891688458E+02 -.893155361E+02 -.894648979E+02 -.896154580E+02 -.897655246E+02 -.899132038E+02 -.900564285E+02 -.901929990E+02 -.903206384E+02 -.904370581E+02 -.905400345E+02 -.906274909E+02 -.906975822E+02 -.907487744E+02 -.907799155E+02 -.907902910E+02 -.907796587E+02 -.907482608E+02 -.906968123E+02 -.906264652E+02 -.905387538E+02 -.904355238E+02 -.903188519E+02 -.901909622E+02 -.900541435E+02 -.899106732E+02 -.897627510E+02 -.896124446E+02 -.894616485E+02 -.893120550E+02 -.891651377E+02 -.890221460E+02 -.888841070E+02 -.887518354E+02 -.886259486E+02 -.885068842E+02 -.883949202E+02 -.882901959E+02 -.881927324E+02 -.881024523E+02 -.880191981E+02 -.879427488E+02 -.878728345E+02 -.878091495E+02 -.877513635E+02 -.876991304E+02 -.876520964E+02 -.876099058E+02 -.875722063E+02 -.875386526E+02 -.875089088E+02 -.874826512E+02 -.874595688E+02 -.874393647E+02 -.874217564E+02 -.874064766E+02 -.873932738E+02 -.873819144E+02 -.873721859E+02 -.873639025E+02 -.873569154E+02 -.873511266E+02 -.873465112E+02 -.873431467E+02 -.873412545E+02 -.873412545E+02
 -.873577650E+02 -.873577650E+02 -.873620176E+02 -.873693321E+02 -.873789410E+02 -.873903906E+02 -.874034564E+02 -.874180759E+02 -.874342986E+02 -.874522483E+02 -.874720974E+02 -.874940492E+02 -.875183278E+02 -.875451716E+02 -.875748299E+02 -.876075599E+02 -.876436244E+02 -.876832891E+02 -.877268202E+02 -.877744807E+02 -.878265272E+02 -.878832055E+02 -.879447448E+02 -.880113510E+02 -.880831991E+02 -.881604235E+02 -.882431087E+02 -.883312780E+02 -.884248818E+02 -.885237855E+02 -.886277563E+02 -.887364508E+02 -.888494024E+02 -.889660106E+02 -.890855327E+02 -.892070779E+02 -.893296063E+02 -.894519328E+02 -.895727364E+02 -.896905770E+02 -.898039194E+02 -.899111645E+02 -.900106876E+02 -.901008836E+02 -.901802157E+02 -.902472674E+02 -.903007937E+02 -.903397687E+02 -.903634271E+02 -.903712966E+02 -.903632174E+02 -.903393495E+02 -.903001657E+02 -.902464317E+02 -.901791736E+02 -.900996369E+02 -.900092385E+02 -.899095156E+02 -.898020738E+02 -.896885380E+02 -.895705081E+02 -.894495198E+02 -.893270138E+02 -.892043118E+02 -.890825996E+02 -.889629177E+02 -.888461576E+02 -.887330630E+02 -.886242352E+02 -.885201420E+02 -.884211284E+02 -.883274282E+02 -.882391776E+02 -.881564273E+02 -.880791555E+02 -.880072796E+02 -.879406671E+02 -.878791458E+02 -.878225124E+02 -.877705405E+02 -.877229869E+02 -.876795977E+02 -.876401130E+02 -.876042703E+02 -.875718081E+02 -.875424681E+02 -.875159973E+02 -.874921498E+02 -.874706881E+02 -.874513854E+02 -.874340290E+02 -.874184252E+02 -.874044081E+02 -.873918537E+02 -.873807007E+02 -.873709815E+02 -.873628641E+02 -.873567086E+02 -.873531398E+02 -.873531398E+02
 -.873677856E+02 -.873677856E+02 -.873734378E+02 -.873830728E+02 -.873955764E+02 -.874102488E+02 -.874266938E+02 -.874447303E+02 -.874643237E+02 -.874855363E+02 -.875084911E+02 -.875333480E+02 -.875602884E+02 -.875895065E+02 -.876212034E+02 -.876555838E+02 -.876928529E+02 -.877332129E+02 -.877768613E+02 -.878239864E+02 -.878747649E+02 -.879293574E+02 -.879879038E+02 -.880505182E+02 -.881172824E+02 -.881882390E+02 -.882633836E+02 -.883426578E+02 -.884259404E+02 -.885130400E+02 -.886036863E+02 -.886975233E+02 -.887941024E+02 -.888928768E+02 -.889931989E+02 -.890943191E+02 -.891953886E+02 -.892954648E+02 -.893935219E+02 -.894884649E+02 -.895791484E+02 -.896643997E+02 -.897430458E+02 -.898139435E+02 -.898760116E+02 -.899282641E+02 -.899698417E+02 -.900000418E+02 -.900183431E+02 -.900244248E+02 -.900181789E+02 -.899997139E+02 -.899693510E+02 -.899276119E+02 -.898751998E+02 -.898129744E+02 -.897419221E+02 -.896631247E+02 -.895777259E+02 -.894868992E+02 -.893918182E+02 -.892936287E+02 -.891934267E+02 -.890922386E+02 -.889910077E+02 -.888905837E+02 -.887917169E+02 -.886950561E+02 -.886011491E+02 -.885104459E+02 -.884233040E+02 -.883399947E+02 -.882607111E+02 -.881855756E+02 -.881146485E+02 -.880479358E+02 -.879853975E+02 -.879269543E+02 -.878724948E+02 -.878218816E+02 -.877749567E+02 -.877315464E+02 -.876914651E+02 -.876545197E+02 -.876205115E+02 -.875892398E+02 -.875605034E+02 -.875341033E+02 -.875098444E+02 -.874875394E+02 -.874670134E+02 -.874481116E+02 -.874307131E+02 -.874147509E+02 -.874002426E+02 -.873873341E+02 -.873763591E+02 -.873679168E+02 -.873629704E+02 -.873629704E+02
 -.873757406E+02 -.873757406E+02 -.873824950E+02 -.873939509E+02 -.874087141E+02 -.874258843E+02 -.874449233E+02 -.874655494E+02 -.874876557E+02 -.875112499E+02 -.875364101E+02 -.875632562E+02 -.875919307E+02 -.876225878E+02 -.876553863E+02 -.876904854E+02 -.877280412E+02 -.877682041E+02 -.878111158E+02 -.878569064E+02 -.879056911E+02 -.879575674E+02 -.880126110E+02 -.880708717E+02 -.881323688E+02 -.881970858E+02 -.882649652E+02 -.883359032E+02 -.884097442E+02 -.884862757E+02 -.885652238E+02 -.886462493E+02 -.887289439E+02 -.888128287E+02 -.888973540E+02 -.889818999E+02 -.890657810E+02 -.891482521E+02 -.892285174E+02 -.893057417E+02 -.893790650E+02 -.894476193E+02 -.895105472E+02 -.895670227E+02 -.896162725E+02 -.896575972E+02 -.896903920E+02 -.897141652E+02 -.897285536E+02 -.897333345E+02 -.897284331E+02 -.897139246E+02 -.896900325E+02 -.896571204E+02 -.896156806E+02 -.895663184E+02 -.895097337E+02 -.894467005E+02 -.893780454E+02 -.893046264E+02 -.892273124E+02 -.891469641E+02 -.890644173E+02 -.889804689E+02 -.888958646E+02 -.888112911E+02 -.887273688E+02 -.886446490E+02 -.885636116E+02 -.884846662E+02 -.884081536E+02 -.883343488E+02 -.882634658E+02 -.881956616E+02 -.881310420E+02 -.880696666E+02 -.880115540E+02 -.879566876E+02 -.879050200E+02 -.878564779E+02 -.878109665E+02 -.877683733E+02 -.877285712E+02 -.876914224E+02 -.876567803E+02 -.876244924E+02 -.875944024E+02 -.875663525E+02 -.875401861E+02 -.875157521E+02 -.874929107E+02 -.874715439E+02 -.874515718E+02 -.874329787E+02 -.874158508E+02 -.874004309E+02 -.873871912E+02 -.873769281E+02 -.873708814E+02 -.873708814E+02
 -.873818299E+02 -.873818299E+02 -.873894194E+02 -.874022494E+02 -.874187065E+02 -.874377321E+02 -.874586738E+02 -.874811681E+02 -.875050472E+02 -.875302715E+02 -.875568797E+02 -.875849562E+02 -.876146091E+02 -.876459579E+02 -.876791250E+02 -.877142313E+02 -.877513929E+02 -.877907182E+02 -.878323053E+02 -.878762396E+02 -.879225910E+02 -.879714113E+02 -.880227313E+02 -.880765578E+02 -.881328699E+02 -.881916156E+02 -.882527084E+02 -.883160229E+02 -.883813923E+02 -.884486047E+02 -.885174008E+02 -.885874720E+02 -.886584592E+02 -.887299526E+02 -.888014924E+02 -.888725718E+02 -.889426404E+02 -.890111100E+02 -.890773620E+02 -.891407567E+02 -.892006436E+02 -.892563738E+02 -.893073134E+02 -.893528572E+02 -.893924436E+02 -.894255682E+02 -.894517977E+02 -.894707811E+02 -.894822606E+02 -.894860783E+02 -.894821813E+02 -.894706231E+02 -.894515622E+02 -.894252571E+02 -.893920592E+02 -.893524027E+02 -.893067923E+02 -.892557905E+02 -.892000032E+02 -.891400650E+02 -.890766256E+02 -.890103362E+02 -.889418374E+02 -.888717487E+02 -.888006591E+02 -.887291200E+02 -.886576394E+02 -.885866782E+02 -.885166474E+02 -.884479076E+02 -.883807686E+02 -.883154911E+02 -.882522882E+02 -.881913287E+02 -.881327396E+02 -.880766097E+02 -.880229932E+02 -.879719131E+02 -.879233651E+02 -.878773206E+02 -.878337304E+02 -.877925271E+02 -.877536287E+02 -.877169403E+02 -.876823570E+02 -.876497659E+02 -.876190482E+02 -.875900814E+02 -.875627426E+02 -.875369127E+02 -.875124836E+02 -.874893701E+02 -.874675293E+02 -.874469897E+02 -.874278962E+02 -.874105715E+02 -.873956003E+02 -.873839373E+02 -.873770413E+02 -.873770413E+02
 -.873862685E+02 -.873862685E+02 -.873944586E+02 -.874082703E+02 -.874259270E+02 -.874462494E+02 -.874684974E+02 -.874922421E+02 -.875172664E+02 -.875434911E+02 -.875709212E+02 -.875996103E+02 -.876296372E+02 -.876610916E+02 -.876940655E+02 -.877286487E+02 -.877649248E+02 -.878029694E+02 -.878428470E+02 -.878846098E+02 -.879282947E+02 -.879739217E+02 -.880214913E+02 -.880709827E+02 -.881223509E+02 -.881755247E+02 -.882304040E+02 -.882868575E+02 -.883447206E+02 -.884037938E+02 -.884638415E+02 -.885245909E+02 -.885857326E+02 -.886469207E+02 -.887077748E+02 -.887678824E+02 -.888268027E+02 -.888840711E+02 -.889392053E+02 -.889917123E+02 -.890410965E+02 -.890868681E+02 -.891285529E+02 -.891657021E+02 -.891979018E+02 -.892247829E+02 -.892460296E+02 -.892613874E+02 -.892706699E+02 -.892737631E+02 -.892706291E+02 -.892613066E+02 -.892459100E+02 -.892246264E+02 -.891977111E+02 -.891654804E+02 -.891283043E+02 -.890865972E+02 -.890408090E+02 -.889914144E+02 -.889389040E+02 -.888837743E+02 -.888265191E+02 -.887676217E+02 -.887075474E+02 -.886467383E+02 -.885856080E+02 -.885245382E+02 -.884638758E+02 -.884039316E+02 -.883449795E+02 -.882872567E+02 -.882309641E+02 -.881762680E+02 -.881233014E+02 -.880721665E+02 -.880229367E+02 -.879756589E+02 -.879303562E+02 -.878870301E+02 -.878456630E+02 -.878062207E+02 -.877686539E+02 -.877329012E+02 -.876988900E+02 -.876665392E+02 -.876357606E+02 -.876064613E+02 -.875785468E+02 -.875519258E+02 -.875265180E+02 -.875022670E+02 -.874791614E+02 -.874572677E+02 -.874367786E+02 -.874180814E+02 -.874018494E+02 -.873891590E+02 -.873816367E+02 -.873816367E+02
 -.873892732E+02 -.873892732E+02 -.873978610E+02 -.874123167E+02 -.874307486E+02 -.874518909E+02 -.874749388E+02 -.874994137E+02 -.875250600E+02 -.875517660E+02 -.875795088E+02 -.876083161E+02 -.876382417E+02 -.876693508E+02 -.877017105E+02 -.877353854E+02 -.877704336E+02 -.878069053E+02 -.878448400E+02 -.878842654E+02 -.879251952E+02 -.879676279E+02 -.880115445E+02 -.880569076E+02 -.881036593E+02 -.881517195E+02 -.882009850E+02 -.882513275E+02 -.883025923E+02 -.883545981E+02 -.884071360E+02 -.884599694E+02 -.885128352E+02 -.885654443E+02 -.886174833E+02 -.886686177E+02 -.887184941E+02 -.887667449E+02 -.888129924E+02 -.888568545E+02 -.888979504E+02 -.889359071E+02 -.889703662E+02 -.890009908E+02 -.890274719E+02 -.890495355E+02 -.890669483E+02 -.890795228E+02 -.890871220E+02 -.890896627E+02 -.890871169E+02 -.890795132E+02 -.890669355E+02 -.890495217E+02 -.890274598E+02 -.890009838E+02 -.889703687E+02 -.889359240E+02 -.888979874E+02 -.888569183E+02 -.888130903E+02 -.887668851E+02 -.887186857E+02 -.886688706E+02 -.886178087E+02 -.885658542E+02 -.885133429E+02 -.884605892E+02 -.884078833E+02 -.883554899E+02 -.883036464E+02 -.882525633E+02 -.882024235E+02 -.881533831E+02 -.881055722E+02 -.880590962E+02 -.880140366E+02 -.879704535E+02 -.879283861E+02 -.878878554E+02 -.878488653E+02 -.878114045E+02 -.877754479E+02 -.877409588E+02 -.877078895E+02 -.876761839E+02 -.876457782E+02 -.876166039E+02 -.875885902E+02 -.875616693E+02 -.875357845E+02 -.875109038E+02 -.874870427E+02 -.874642988E+02 -.874429031E+02 -.874232928E+02 -.874062075E+02 -.873928141E+02 -.873848598E+02 -.873848598E+02
 -.873910528E+02 -.873910528E+02 -.873998662E+02 -.874146797E+02 -.874335285E+02 -.874550901E+02 -.874785150E+02 -.875032894E+02 -.875291281E+02 -.875558944E+02 -.875835424E+02 -.876120787E+02 -.876415364E+02 -.876719604E+02 -.877033981E+02 -.877358939E+02 -.877694865E+02 -.878042065E+02 -.878400752E+02 -.878771026E+02 -.879152867E+02 -.879546118E+02 -.879950474E+02 -.880365470E+02 -.880790469E+02 -.881224657E+02 -.881667027E+02 -.882116375E+02 -.882571296E+02 -.883030174E+02 -.883491188E+02 -.883952314E+02 -.884411331E+02 -.884865834E+02 -.885313254E+02 -.885750874E+02 -.886175860E+02 -.886585293E+02 -.886976200E+02 -.887345602E+02 -.887690550E+02 -.888008180E+02 -.888295753E+02 -.888550713E+02 -.888770728E+02 -.888953736E+02 -.889097990E+02 -.889202091E+02 -.889265019E+02 -.889286155E+02 -.889265292E+02 -.889202644E+02 -.889098837E+02 -.888954898E+02 -.888772234E+02 -.888552600E+02 -.888298063E+02 -.888010964E+02 -.887693869E+02 -.887349522E+02 -.886980797E+02 -.886590649E+02 -.886182070E+02 -.885758039E+02 -.885321487E+02 -.884875258E+02 -.884422079E+02 -.883964531E+02 -.883505030E+02 -.883045807E+02 -.882588900E+02 -.882136145E+02 -.881689169E+02 -.881249395E+02 -.880818044E+02 -.880396137E+02 -.879984507E+02 -.879583807E+02 -.879194520E+02 -.878816969E+02 -.878451333E+02 -.878097655E+02 -.877755858E+02 -.877425751E+02 -.877107050E+02 -.876799382E+02 -.876502306E+02 -.876215330E+02 -.875937941E+02 -.875669657E+02 -.875410106E+02 -.875159175E+02 -.874917239E+02 -.874685519E+02 -.874466622E+02 -.874265285E+02 -.874089378E+02 -.873951187E+02 -.873868992E+02 -.873868992E+02
 -.873918024E+02 -.873918024E+02 -.874006975E+02 -.874156304E+02 -.874345987E+02 -.874562483E+02 -.874797028E+02 -.875044251E+02 -.875301094E+02 -.875565999E+02 -.875838327E+02 -.876117972E+02 -.876405098E+02 -.876699992E+02 -.877002969E+02 -.877314318E+02 -.877634276E+02 -.877963006E+02 -.878300585E+02 -.878646995E+02 -.879002108E+02 -.879365683E+02 -.879737350E+02 -.880116605E+02 -.880502805E+02 -.880895159E+02 -.881292723E+02 -.881694399E+02 -.882098931E+02 -.882504904E+02 -.882910747E+02 -.883314740E+02 -.883715019E+02 -.884109593E+02 -.884496352E+02 -.884873092E+02 -.885237534E+02 -.885587349E+02 -.885920187E+02 -.886233709E+02 -.886525616E+02 -.886793687E+02 -.887035814E+02 -.887250035E+02 -.887434570E+02 -.887587853E+02 -.887708557E+02 -.887795627E+02 -.887848292E+02 -.887866087E+02 -.887848857E+02 -.887796764E+02 -.887710281E+02 -.887590185E+02 -.887437541E+02 -.887253679E+02 -.887040176E+02 -.886798819E+02 -.886531577E+02 -.886240567E+02 -.885928018E+02 -.885596236E+02 -.885247571E+02 -.884884382E+02 -.884509008E+02 -.884123737E+02 -.883730784E+02 -.883332267E+02 -.882930191E+02 -.882526429E+02 -.882122715E+02 -.881720632E+02 -.881321608E+02 -.880926915E+02 -.880537665E+02 -.880154816E+02 -.879779174E+02 -.879411398E+02 -.879052008E+02 -.878701390E+02 -.878359807E+02 -.878027404E+02 -.877704222E+02 -.877390200E+02 -.877085192E+02 -.876788972E+02 -.876501250E+02 -.876221688E+02 -.875949930E+02 -.875685652E+02 -.875428647E+02 -.875178968E+02 -.874937163E+02 -.874704647E+02 -.874484239E+02 -.874280927E+02 -.874102887E+02 -.873962776E+02 -.873879337E+02 -.873879337E+02
 -.873916999E+02 -.873916999E+02 -.874005585E+02 -.874154152E+02 -.874342598E+02 -.874557278E+02 -.874789309E+02 -.875033193E+02 -.875285737E+02 -.875545249E+02 -.875810952E+02 -.876082604E+02 -.876360238E+02 -.876644011E+02 -.876934111E+02 -.877230712E+02 -.877533935E+02 -.877843840E+02 -.878160411E+02 -.878483545E+02 -.878813052E+02 -.879148638E+02 -.879489907E+02 -.879836352E+02 -.880187350E+02 -.880542158E+02 -.880899914E+02 -.881259631E+02 -.881620204E+02 -.881980404E+02 -.882338888E+02 -.882694199E+02 -.883044781E+02 -.883388983E+02 -.883725075E+02 -.884051264E+02 -.884365713E+02 -.884666556E+02 -.884951924E+02 -.885219970E+02 -.885468889E+02 -.885696945E+02 -.885902501E+02 -.886084036E+02 -.886240180E+02 -.886369728E+02 -.886471665E+02 -.886545183E+02 -.886589695E+02 -.886604846E+02 -.886590520E+02 -.886546840E+02 -.886474168E+02 -.886373099E+02 -.886244449E+02 -.886089238E+02 -.885908680E+02 -.885704153E+02 -.885477185E+02 -.885229421E+02 -.884962604E+02 -.884678549E+02 -.884379112E+02 -.884066171E+02 -.883741599E+02 -.883407245E+02 -.883064911E+02 -.882716336E+02 -.882363181E+02 -.882007014E+02 -.881649302E+02 -.881291402E+02 -.880934555E+02 -.880579879E+02 -.880228373E+02 -.879880913E+02 -.879538254E+02 -.879201033E+02 -.878869773E+02 -.878544887E+02 -.878226681E+02 -.877915367E+02 -.877611061E+02 -.877313796E+02 -.877023523E+02 -.876740128E+02 -.876463434E+02 -.876193227E+02 -.875929275E+02 -.875671383E+02 -.875419472E+02 -.875173730E+02 -.874934841E+02 -.874704358E+02 -.874485246E+02 -.874282645E+02 -.874104886E+02 -.873964795E+02 -.873881282E+02 -.873881282E+02
 -.873909041E+02 -.873909041E+02 -.873996305E+02 -.874142532E+02 -.874327786E+02 -.874538495E+02 -.874765781E+02 -.875004105E+02 -.875250205E+02 -.875502298E+02 -.875759511E+02 -.876021496E+02 -.876288182E+02 -.876559625E+02 -.876835917E+02 -.877117141E+02 -.877403335E+02 -.877694485E+02 -.877990510E+02 -.878291255E+02 -.878596489E+02 -.878905900E+02 -.879219085E+02 -.879535553E+02 -.879854720E+02 -.880175903E+02 -.880498326E+02 -.880821117E+02 -.881143308E+02 -.881463841E+02 -.881781571E+02 -.882095271E+02 -.882403639E+02 -.882705309E+02 -.882998861E+02 -.883282832E+02 -.883555736E+02 -.883816071E+02 -.884062346E+02 -.884293089E+02 -.884506874E+02 -.884702336E+02 -.884878191E+02 -.885033252E+02 -.885166453E+02 -.885276859E+02 -.885363684E+02 -.885426306E+02 -.885464271E+02 -.885477306E+02 -.885465323E+02 -.885428417E+02 -.885366868E+02 -.885281137E+02 -.885171855E+02 -.885039813E+02 -.884885953E+02 -.884711350E+02 -.884517198E+02 -.884304788E+02 -.884075494E+02 -.883830751E+02 -.883572037E+02 -.883300853E+02 -.883018709E+02 -.882727100E+02 -.882427498E+02 -.882121333E+02 -.881809980E+02 -.881494751E+02 -.881176884E+02 -.880857535E+02 -.880537774E+02 -.880218580E+02 -.879900835E+02 -.879585329E+02 -.879272754E+02 -.878963708E+02 -.878658696E+02 -.878358133E+02 -.878062346E+02 -.877771582E+02 -.877486005E+02 -.877205710E+02 -.876930721E+02 -.876661002E+02 -.876396466E+02 -.876136991E+02 -.875882443E+02 -.875632729E+02 -.875387874E+02 -.875148168E+02 -.874914398E+02 -.874688211E+02 -.874472657E+02 -.874272940E+02 -.874097430E+02 -.873958942E+02 -.873876314E+02 -.873876314E+02
 -.873895541E+02 -.873895541E+02 -.873980724E+02 -.874123360E+02 -.874303880E+02 -.874508927E+02 -.874729730E+02 -.874960782E+02 -.875198804E+02 -.875441963E+02 -.875689318E+02 -.875940445E+02 -.876195193E+02 -.876453540E+02 -.876715506E+02 -.876981104E+02 -.877250314E+02 -.877523068E+02 -.877799244E+02 -.878078655E+02 -.878361051E+02 -.878646115E+02 -.878933456E+02 -.879222611E+02 -.879513039E+02 -.879804126E+02 -.880095179E+02 -.880385433E+02 -.880674048E+02 -.880960115E+02 -.881242663E+02 -.881520655E+02 -.881793007E+02 -.882058586E+02 -.882316222E+02 -.882564722E+02 -.882802875E+02 -.883029471E+02 -.883243308E+02 -.883443213E+02 -.883628049E+02 -.883796734E+02 -.883948253E+02 -.884081674E+02 -.884196160E+02 -.884290978E+02 -.884365517E+02 -.884419288E+02 -.884451942E+02 -.884463265E+02 -.884453189E+02 -.884421789E+02 -.884369285E+02 -.884296035E+02 -.884202532E+02 -.884089397E+02 -.883957368E+02 -.883807290E+02 -.883640102E+02 -.883456827E+02 -.883258554E+02 -.883046428E+02 -.882821630E+02 -.882585370E+02 -.882338866E+02 -.882083336E+02 -.881819983E+02 -.881549986E+02 -.881274484E+02 -.880994576E+02 -.880711303E+02 -.880425650E+02 -.880138534E+02 -.879850805E+02 -.879563239E+02 -.879276537E+02 -.878991326E+02 -.878708156E+02 -.878427502E+02 -.878149768E+02 -.877875282E+02 -.877604306E+02 -.877337035E+02 -.877073601E+02 -.876814080E+02 -.876558492E+02 -.876306817E+02 -.876059003E+02 -.875814993E+02 -.875574772E+02 -.875338447E+02 -.875106385E+02 -.874879443E+02 -.874659328E+02 -.874449121E+02 -.874254021E+02 -.874082333E+02 -.873946720E+02 -.873865750E+02 -.873865750E+02
 -.873877701E+02 -.873877701E+02 -.873960212E+02 -.874098288E+02 -.874272884E+02 -.874470973E+02 -.874683972E+02 -.874906465E+02 -.875135198E+02 -.875368323E+02 -.875604857E+02 -.875844322E+02 -.876086509E+02 -.876331336E+02 -.876578768E+02 -.876828769E+02 -.877081275E+02 -.877336185E+02 -.877593348E+02 -.877852563E+02 -.878113574E+02 -.878376070E+02 -.878639680E+02 -.878903974E+02 -.879168461E+02 -.879432591E+02 -.879695753E+02 -.879957278E+02 -.880216440E+02 -.880472462E+02 -.880724517E+02 -.880971735E+02 -.881213208E+02 -.881447995E+02 -.881675133E+02 -.881893641E+02 -.882102534E+02 -.882300827E+02 -.882487553E+02 -.882661765E+02 -.882822554E+02 -.882969056E+02 -.883100465E+02 -.883216040E+02 -.883315120E+02 -.883397128E+02 -.883461580E+02 -.883508095E+02 -.883536397E+02 -.883546318E+02 -.883537807E+02 -.883510923E+02 -.883465839E+02 -.883402837E+02 -.883322306E+02 -.883224736E+02 -.883110710E+02 -.882980898E+02 -.882836047E+02 -.882676970E+02 -.882504538E+02 -.882319668E+02 -.882123312E+02 -.881916448E+02 -.881700065E+02 -.881475159E+02 -.881242715E+02 -.881003708E+02 -.880759085E+02 -.880509763E+02 -.880256621E+02 -.880000494E+02 -.879742169E+02 -.879482380E+02 -.879221803E+02 -.878961060E+02 -.878700710E+02 -.878441253E+02 -.878183130E+02 -.877926719E+02 -.877672344E+02 -.877420268E+02 -.877170699E+02 -.876923795E+02 -.876679663E+02 -.876438366E+02 -.876199930E+02 -.875964356E+02 -.875731647E+02 -.875501847E+02 -.875275125E+02 -.875051904E+02 -.874833087E+02 -.874620406E+02 -.874416933E+02 -.874227804E+02 -.874061174E+02 -.873929440E+02 -.873850736E+02 -.873850736E+02
 -.873856546E+02 -.873856546E+02 -.873935936E+02 -.874068720E+02 -.874236498E+02 -.874426661E+02 -.874630881E+02 -.874843880E+02 -.875062462E+02 -.875284791E+02 -.875509866E+02 -.875737171E+02 -.875966458E+02 -.876197600E+02 -.876430523E+02 -.876665153E+02 -.876901397E+02 -.877139132E+02 -.877378192E+02 -.877618371E+02 -.877859417E+02 -.878101030E+02 -.878342867E+02 -.878584531E+02 -.878825582E+02 -.879065530E+02 -.879303838E+02 -.879539924E+02 -.879773162E+02 -.880002889E+02 -.880228402E+02 -.880448968E+02 -.880663826E+02 -.880872195E+02 -.881073276E+02 -.881266264E+02 -.881450352E+02 -.881624736E+02 -.881788632E+02 -.881941274E+02 -.882081929E+02 -.882209904E+02 -.882324552E+02 -.882425283E+02 -.882511570E+02 -.882582953E+02 -.882639051E+02 -.882679559E+02 -.882704259E+02 -.882713021E+02 -.882705803E+02 -.882682653E+02 -.882643708E+02 -.882589193E+02 -.882519417E+02 -.882434769E+02 -.882335714E+02 -.882222787E+02 -.882096585E+02 -.881957761E+02 -.881807014E+02 -.881645085E+02 -.881472744E+02 -.881290786E+02 -.881100018E+02 -.880901256E+02 -.880695312E+02 -.880482993E+02 -.880265088E+02 -.880042364E+02 -.879815563E+02 -.879585394E+02 -.879352529E+02 -.879117600E+02 -.878881198E+02 -.878643867E+02 -.878406105E+02 -.878168362E+02 -.877931040E+02 -.877694492E+02 -.877459025E+02 -.877224896E+02 -.876992320E+02 -.876761464E+02 -.876532458E+02 -.876305392E+02 -.876080325E+02 -.875857301E+02 -.875636363E+02 -.875417603E+02 -.875201232E+02 -.874987712E+02 -.874777973E+02 -.874573745E+02 -.874378056E+02 -.874195929E+02 -.874035305E+02 -.873908223E+02 -.873832257E+02 -.873832257E+02
 -.873832934E+02 -.873832934E+02 -.873908875E+02 -.874035831E+02 -.874196142E+02 -.874377686E+02 -.874572437E+02 -.874775292E+02 -.874983145E+02 -.875194189E+02 -.875407422E+02 -.875622311E+02 -.875838577E+02 -.876056065E+02 -.876274669E+02 -.876494291E+02 -.876714819E+02 -.876936115E+02 -.877158010E+02 -.877380296E+02 -.877602732E+02 -.877825036E+02 -.878046890E+02 -.878267935E+02 -.878487777E+02 -.878705981E+02 -.878922077E+02 -.879135560E+02 -.879345892E+02 -.879552505E+02 -.879754803E+02 -.879952166E+02 -.880143959E+02 -.880329527E+02 -.880508209E+02 -.880679339E+02 -.880842254E+02 -.880996297E+02 -.881140826E+02 -.881275219E+02 -.881398883E+02 -.881511257E+02 -.881611821E+02 -.881700100E+02 -.881775671E+02 -.881838165E+02 -.881887279E+02 -.881922769E+02 -.881944461E+02 -.881952253E+02 -.881946111E+02 -.881926073E+02 -.881892250E+02 -.881844821E+02 -.881784035E+02 -.881710203E+02 -.881623698E+02 -.881524951E+02 -.881414441E+02 -.881292695E+02 -.881160281E+02 -.881017798E+02 -.880865874E+02 -.880705157E+02 -.880536310E+02 -.880360003E+02 -.880176909E+02 -.879987696E+02 -.879793024E+02 -.879593537E+02 -.879389860E+02 -.879182596E+02 -.878972319E+02 -.878759573E+02 -.878544872E+02 -.878328691E+02 -.878111472E+02 -.877893616E+02 -.877675488E+02 -.877457412E+02 -.877239676E+02 -.877022526E+02 -.876806174E+02 -.876590792E+02 -.876376522E+02 -.876163471E+02 -.875951724E+02 -.875741349E+02 -.875532426E+02 -.875325076E+02 -.875119543E+02 -.874916314E+02 -.874716324E+02 -.874521282E+02 -.874334143E+02 -.874159781E+02 -.874005872E+02 -.873884021E+02 -.873811148E+02 -.873811148E+02
 -.873807577E+02 -.873807577E+02 -.873879837E+02 -.874000593E+02 -.874152990E+02 -.874325443E+02 -.874510268E+02 -.874702564E+02 -.874899334E+02 -.875098820E+02 -.875300033E+02 -.875502433E+02 -.875705724E+02 -.875909728E+02 -.876114323E+02 -.876319391E+02 -.876524810E+02 -.876730435E+02 -.876936095E+02 -.877141590E+02 -.877346690E+02 -.877551134E+02 -.877754631E+02 -.877956857E+02 -.878157459E+02 -.878356055E+02 -.878552234E+02 -.878745558E+02 -.878935562E+02 -.879121762E+02 -.879303651E+02 -.879480707E+02 -.879652392E+02 -.879818162E+02 -.879977465E+02 -.880129750E+02 -.880274467E+02 -.880411078E+02 -.880539056E+02 -.880657893E+02 -.880767106E+02 -.880866239E+02 -.880954870E+02 -.881032615E+02 -.881099132E+02 -.881154125E+02 -.881197349E+02 -.881228609E+02 -.881247765E+02 -.881254735E+02 -.881249492E+02 -.881232068E+02 -.881202552E+02 -.881161089E+02 -.881107878E+02 -.881043171E+02 -.880967270E+02 -.880880523E+02 -.880783318E+02 -.880676084E+02 -.880559281E+02 -.880433400E+02 -.880298953E+02 -.880156473E+02 -.880006505E+02 -.879849604E+02 -.879686327E+02 -.879517232E+02 -.879342869E+02 -.879163781E+02 -.878980497E+02 -.878793528E+02 -.878603366E+02 -.878410479E+02 -.878215313E+02 -.878018282E+02 -.877819777E+02 -.877620154E+02 -.877419743E+02 -.877218838E+02 -.877017706E+02 -.876816579E+02 -.876615662E+02 -.876415128E+02 -.876215121E+02 -.876015760E+02 -.875817146E+02 -.875619368E+02 -.875422526E+02 -.875226765E+02 -.875032350E+02 -.874839779E+02 -.874649981E+02 -.874464626E+02 -.874286574E+02 -.874120519E+02 -.873973830E+02 -.873857630E+02 -.873788109E+02 -.873788109E+02
 -.873781053E+02 -.873781053E+02 -.873849484E+02 -.873963800E+02 -.874107999E+02 -.874271070E+02 -.874445698E+02 -.874627204E+02 -.874812717E+02 -.875000542E+02 -.875189712E+02 -.875379691E+02 -.875570173E+02 -.875760970E+02 -.875951943E+02 -.876142970E+02 -.876333918E+02 -.876524641E+02 -.876714971E+02 -.876904718E+02 -.877093667E+02 -.877281577E+02 -.877468182E+02 -.877653192E+02 -.877836294E+02 -.878017151E+02 -.878195402E+02 -.878370669E+02 -.878542551E+02 -.878710634E+02 -.878874487E+02 -.879033666E+02 -.879187720E+02 -.879336191E+02 -.879478619E+02 -.879614544E+02 -.879743512E+02 -.879865077E+02 -.879978805E+02 -.880084280E+02 -.880181106E+02 -.880268910E+02 -.880347348E+02 -.880416108E+02 -.880474912E+02 -.880523521E+02 -.880561735E+02 -.880589396E+02 -.880606394E+02 -.880612660E+02 -.880608173E+02 -.880592961E+02 -.880567094E+02 -.880530691E+02 -.880483914E+02 -.880426967E+02 -.880360095E+02 -.880283581E+02 -.880197743E+02 -.880102930E+02 -.879999519E+02 -.879887912E+02 -.879768531E+02 -.879641814E+02 -.879508212E+02 -.879368186E+02 -.879222200E+02 -.879070720E+02 -.878914208E+02 -.878753121E+02 -.878587907E+02 -.878419001E+02 -.878246825E+02 -.878071783E+02 -.877894258E+02 -.877714615E+02 -.877533196E+02 -.877350318E+02 -.877166276E+02 -.876981337E+02 -.876795746E+02 -.876609720E+02 -.876423454E+02 -.876237115E+02 -.876050849E+02 -.875864782E+02 -.875679021E+02 -.875493670E+02 -.875308842E+02 -.875124702E+02 -.874941522E+02 -.874759803E+02 -.874580457E+02 -.874405100E+02 -.874236482E+02 -.874079094E+02 -.873939969E+02 -.873829707E+02 -.873763716E+02 -.873763716E+02
 -.873753834E+02 -.873753834E+02 -.873818348E+02 -.873926089E+02 -.874061938E+02 -.874215480E+02 -.874379787E+02 -.874550419E+02 -.874724641E+02 -.874900830E+02 -.875078054E+02 -.875255783E+02 -.875433712E+02 -.875611646E+02 -.875789441E+02 -.875966967E+02 -.876144090E+02 -.876320666E+02 -.876496533E+02 -.876671511E+02 -.876845399E+02 -.877017979E+02 -.877189009E+02 -.877358229E+02 -.877525362E+02 -.877690110E+02 -.877852160E+02 -.878011181E+02 -.878166831E+02 -.878318751E+02 -.878466575E+02 -.878609928E+02 -.878748427E+02 -.878881688E+02 -.879009323E+02 -.879130951E+02 -.879246191E+02 -.879354676E+02 -.879456045E+02 -.879549955E+02 -.879636080E+02 -.879714114E+02 -.879783776E+02 -.879844809E+02 -.879896987E+02 -.879940115E+02 -.879974029E+02 -.879998604E+02 -.880013746E+02 -.880019401E+02 -.880015554E+02 -.880002226E+02 -.879979475E+02 -.879947397E+02 -.879906126E+02 -.879855828E+02 -.879796704E+02 -.879728984E+02 -.879652930E+02 -.879568828E+02 -.879476988E+02 -.879377741E+02 -.879271436E+02 -.879158436E+02 -.879039116E+02 -.878913858E+02 -.878783051E+02 -.878647086E+02 -.878506351E+02 -.878361234E+02 -.878212113E+02 -.878059361E+02 -.877903338E+02 -.877744393E+02 -.877582858E+02 -.877419052E+02 -.877253274E+02 -.877085806E+02 -.876916912E+02 -.876746832E+02 -.876575791E+02 -.876403989E+02 -.876231609E+02 -.876058812E+02 -.875885741E+02 -.875712523E+02 -.875539270E+02 -.875366094E+02 -.875193118E+02 -.875020514E+02 -.874848560E+02 -.874677752E+02 -.874508973E+02 -.874343777E+02 -.874184789E+02 -.874036282E+02 -.873904934E+02 -.873800789E+02 -.873738440E+02 -.873738440E+02
 -.873726291E+02 -.873726291E+02 -.873786853E+02 -.873887969E+02 -.874015417E+02 -.874159394E+02 -.874313371E+02 -.874473157E+02 -.874636161E+02 -.874800840E+02 -.874966300E+02 -.875132027E+02 -.875297720E+02 -.875463183E+02 -.875628269E+02 -.875792847E+02 -.875956785E+02 -.876119941E+02 -.876282162E+02 -.876443280E+02 -.876603108E+02 -.876761448E+02 -.876918082E+02 -.877072778E+02 -.877225289E+02 -.877375354E+02 -.877522699E+02 -.877667037E+02 -.877808072E+02 -.877945497E+02 -.878078998E+02 -.878208256E+02 -.878332947E+02 -.878452747E+02 -.878567331E+02 -.878676376E+02 -.878779568E+02 -.878876598E+02 -.878967168E+02 -.879050992E+02 -.879127802E+02 -.879197344E+02 -.879259388E+02 -.879313722E+02 -.879360161E+02 -.879398544E+02 -.879428737E+02 -.879450638E+02 -.879464171E+02 -.879469292E+02 -.879465987E+02 -.879454275E+02 -.879434204E+02 -.879405852E+02 -.879369329E+02 -.879324772E+02 -.879272346E+02 -.879212240E+02 -.879144670E+02 -.879069872E+02 -.878988102E+02 -.878899634E+02 -.878804758E+02 -.878703776E+02 -.878597000E+02 -.878484750E+02 -.878367352E+02 -.878245134E+02 -.878118425E+02 -.877987552E+02 -.877852839E+02 -.877714603E+02 -.877573153E+02 -.877428791E+02 -.877281804E+02 -.877132471E+02 -.876981055E+02 -.876827806E+02 -.876672957E+02 -.876516726E+02 -.876359317E+02 -.876200914E+02 -.876041687E+02 -.875881790E+02 -.875721360E+02 -.875560523E+02 -.875399392E+02 -.875238083E+02 -.875076724E+02 -.874915490E+02 -.874754659E+02 -.874594714E+02 -.874436506E+02 -.874281515E+02 -.874132235E+02 -.873992708E+02 -.873869240E+02 -.873771306E+02 -.873712661E+02 -.873712661E+02
 -.873698716E+02 -.873698716E+02 -.873755330E+02 -.873849834E+02 -.873968910E+02 -.874103374E+02 -.874247101E+02 -.874396153E+02 -.874548091E+02 -.874701456E+02 -.874855397E+02 -.875009422E+02 -.875163235E+02 -.875316645E+02 -.875469505E+02 -.875621686E+02 -.875773059E+02 -.875923489E+02 -.876072830E+02 -.876220926E+02 -.876367607E+02 -.876512691E+02 -.876655983E+02 -.876797275E+02 -.876936350E+02 -.877072977E+02 -.877206916E+02 -.877337919E+02 -.877465730E+02 -.877590084E+02 -.877710712E+02 -.877827343E+02 -.877939702E+02 -.878047513E+02 -.878150503E+02 -.878248401E+02 -.878340942E+02 -.878427868E+02 -.878508931E+02 -.878583893E+02 -.878652531E+02 -.878714635E+02 -.878770014E+02 -.878818493E+02 -.878859919E+02 -.878894159E+02 -.878921106E+02 -.878940672E+02 -.878952796E+02 -.878957442E+02 -.878954600E+02 -.878944284E+02 -.878926534E+02 -.878901415E+02 -.878869018E+02 -.878829455E+02 -.878782863E+02 -.878729399E+02 -.878669241E+02 -.878602584E+02 -.878529641E+02 -.878450641E+02 -.878365824E+02 -.878275443E+02 -.878179758E+02 -.878079039E+02 -.877973560E+02 -.877863597E+02 -.877749429E+02 -.877631334E+02 -.877509588E+02 -.877384462E+02 -.877256222E+02 -.877125129E+02 -.876991433E+02 -.876855376E+02 -.876717190E+02 -.876577095E+02 -.876435299E+02 -.876291999E+02 -.876147378E+02 -.876001605E+02 -.875854838E+02 -.875707221E+02 -.875558884E+02 -.875409950E+02 -.875260532E+02 -.875110745E+02 -.874960719E+02 -.874810628E+02 -.874660746E+02 -.874511539E+02 -.874363819E+02 -.874218988E+02 -.874079401E+02 -.873948861E+02 -.873833296E+02 -.873741601E+02 -.873686679E+02 -.873686679E+02
 -.873671331E+02 -.873671331E+02 -.873724031E+02 -.873811985E+02 -.873922779E+02 -.874047846E+02 -.874181466E+02 -.874319959E+02 -.874461040E+02 -.874603338E+02 -.874746048E+02 -.874888701E+02 -.875031015E+02 -.875172802E+02 -.875313920E+02 -.875454242E+02 -.875593646E+02 -.875732002E+02 -.875869175E+02 -.876005021E+02 -.876139382E+02 -.876272096E+02 -.876402986E+02 -.876531868E+02 -.876658548E+02 -.876782825E+02 -.876904488E+02 -.877023322E+02 -.877139105E+02 -.877251608E+02 -.877360601E+02 -.877465852E+02 -.877567126E+02 -.877664190E+02 -.877756813E+02 -.877844765E+02 -.877927825E+02 -.878005775E+02 -.878078407E+02 -.878145524E+02 -.878206938E+02 -.878262475E+02 -.878311976E+02 -.878355296E+02 -.878392309E+02 -.878422904E+02 -.878446991E+02 -.878464500E+02 -.878475380E+02 -.878479601E+02 -.878477154E+02 -.878468052E+02 -.878452327E+02 -.878430035E+02 -.878401249E+02 -.878366064E+02 -.878324593E+02 -.878276965E+02 -.878223329E+02 -.878163848E+02 -.878098699E+02 -.878028073E+02 -.877952171E+02 -.877871205E+02 -.877785393E+02 -.877694963E+02 -.877600145E+02 -.877501174E+02 -.877398286E+02 -.877291717E+02 -.877181705E+02 -.877068480E+02 -.876952274E+02 -.876833310E+02 -.876711806E+02 -.876587973E+02 -.876462016E+02 -.876334128E+02 -.876204496E+02 -.876073294E+02 -.875940688E+02 -.875806834E+02 -.875671875E+02 -.875535946E+02 -.875399171E+02 -.875261665E+02 -.875123541E+02 -.874984910E+02 -.874845902E+02 -.874706687E+02 -.874567531E+02 -.874428879E+02 -.874291500E+02 -.874156717E+02 -.874026736E+02 -.873905122E+02 -.873797419E+02 -.873711938E+02 -.873660727E+02 -.873660727E+02
 -.873644300E+02 -.873644300E+02 -.873693144E+02 -.873774647E+02 -.873877291E+02 -.873993122E+02 -.874116825E+02 -.874244977E+02 -.874375449E+02 -.874506958E+02 -.874638751E+02 -.874770384E+02 -.874901588E+02 -.875032184E+02 -.875162033E+02 -.875291016E+02 -.875419014E+02 -.875545908E+02 -.875671571E+02 -.875795870E+02 -.875918663E+02 -.876039801E+02 -.876159127E+02 -.876276477E+02 -.876391681E+02 -.876504559E+02 -.876614929E+02 -.876722603E+02 -.876827388E+02 -.876929087E+02 -.877027503E+02 -.877122435E+02 -.877213685E+02 -.877301053E+02 -.877384343E+02 -.877463362E+02 -.877537922E+02 -.877607840E+02 -.877672942E+02 -.877733061E+02 -.877788040E+02 -.877837735E+02 -.877882012E+02 -.877920750E+02 -.877953845E+02 -.877981205E+02 -.878002755E+02 -.878018436E+02 -.878028206E+02 -.878032041E+02 -.878029934E+02 -.878021894E+02 -.878007950E+02 -.877988147E+02 -.877962546E+02 -.877931227E+02 -.877894282E+02 -.877851822E+02 -.877803969E+02 -.877750859E+02 -.877692641E+02 -.877629475E+02 -.877561529E+02 -.877488981E+02 -.877412017E+02 -.877330826E+02 -.877245606E+02 -.877156554E+02 -.877063871E+02 -.876967761E+02 -.876868424E+02 -.876766060E+02 -.876660868E+02 -.876553042E+02 -.876442771E+02 -.876330239E+02 -.876215627E+02 -.876099105E+02 -.875980838E+02 -.875860983E+02 -.875739689E+02 -.875617097E+02 -.875493340E+02 -.875368540E+02 -.875242816E+02 -.875116276E+02 -.874989027E+02 -.874861178E+02 -.874732855E+02 -.874604224E+02 -.874475537E+02 -.874347218E+02 -.874219989E+02 -.874095089E+02 -.873974579E+02 -.873861779E+02 -.873761848E+02 -.873682516E+02 -.873634981E+02 -.873634981E+02
 -.873617740E+02 -.873617740E+02 -.873662798E+02 -.873737975E+02 -.873832633E+02 -.873939422E+02 -.874053429E+02 -.874171486E+02 -.874291620E+02 -.874412640E+02 -.874533844E+02 -.874654814E+02 -.874775298E+02 -.874895125E+02 -.875014163E+02 -.875132299E+02 -.875249423E+02 -.875365422E+02 -.875480179E+02 -.875593573E+02 -.875705474E+02 -.875815750E+02 -.875924259E+02 -.876030855E+02 -.876135388E+02 -.876237700E+02 -.876337633E+02 -.876435021E+02 -.876529697E+02 -.876621492E+02 -.876710236E+02 -.876795757E+02 -.876877884E+02 -.876956448E+02 -.877031282E+02 -.877102222E+02 -.877169109E+02 -.877231788E+02 -.877290113E+02 -.877343944E+02 -.877393148E+02 -.877437605E+02 -.877477203E+02 -.877511841E+02 -.877541430E+02 -.877565895E+02 -.877585174E+02 -.877599217E+02 -.877607990E+02 -.877611472E+02 -.877609656E+02 -.877602553E+02 -.877590185E+02 -.877572590E+02 -.877549820E+02 -.877521939E+02 -.877489027E+02 -.877451176E+02 -.877408487E+02 -.877361075E+02 -.877309065E+02 -.877252591E+02 -.877191795E+02 -.877126827E+02 -.877057843E+02 -.876985005E+02 -.876908479E+02 -.876828433E+02 -.876745040E+02 -.876658472E+02 -.876568902E+02 -.876476502E+02 -.876381442E+02 -.876283892E+02 -.876184016E+02 -.876081975E+02 -.875977926E+02 -.875872021E+02 -.875764406E+02 -.875655222E+02 -.875544600E+02 -.875432671E+02 -.875319553E+02 -.875205361E+02 -.875090203E+02 -.874974183E+02 -.874857401E+02 -.874739961E+02 -.874621985E+02 -.874503629E+02 -.874385136E+02 -.874266901E+02 -.874149602E+02 -.874034389E+02 -.873923176E+02 -.873819040E+02 -.873726759E+02 -.873653485E+02 -.873609572E+02 -.873609572E+02
 -.873591728E+02 -.873591728E+02 -.873633084E+02 -.873702074E+02 -.873788927E+02 -.873886887E+02 -.873991437E+02 -.874099663E+02 -.874209745E+02 -.874320583E+02 -.874431528E+02 -.874542192E+02 -.874652336E+02 -.874761802E+02 -.874870466E+02 -.874978220E+02 -.875084962E+02 -.875190589E+02 -.875294993E+02 -.875398064E+02 -.875499684E+02 -.875599735E+02 -.875698090E+02 -.875794620E+02 -.875889191E+02 -.875981666E+02 -.876071906E+02 -.876159766E+02 -.876245103E+02 -.876327769E+02 -.876407618E+02 -.876484503E+02 -.876558277E+02 -.876628795E+02 -.876695916E+02 -.876759499E+02 -.876819411E+02 -.876875521E+02 -.876927704E+02 -.876975842E+02 -.877019825E+02 -.877059550E+02 -.877094924E+02 -.877125862E+02 -.877152290E+02 -.877174145E+02 -.877191375E+02 -.877203938E+02 -.877211805E+02 -.877214960E+02 -.877213398E+02 -.877207126E+02 -.877196163E+02 -.877180541E+02 -.877160304E+02 -.877135506E+02 -.877106213E+02 -.877072502E+02 -.877034459E+02 -.876992180E+02 -.876945771E+02 -.876895343E+02 -.876841017E+02 -.876782920E+02 -.876721184E+02 -.876655945E+02 -.876587345E+02 -.876515528E+02 -.876440641E+02 -.876362830E+02 -.876282245E+02 -.876199033E+02 -.876113342E+02 -.876025318E+02 -.875935105E+02 -.875842843E+02 -.875748670E+02 -.875652718E+02 -.875555119E+02 -.875455996E+02 -.875355469E+02 -.875253654E+02 -.875150659E+02 -.875046589E+02 -.874941544E+02 -.874835620E+02 -.874728911E+02 -.874621516E+02 -.874513549E+02 -.874405160E+02 -.874296574E+02 -.874188162E+02 -.874080551E+02 -.873974807E+02 -.873872695E+02 -.873777051E+02 -.873692273E+02 -.873624944E+02 -.873584590E+02 -.873584590E+02
 -.873566310E+02 -.873566310E+02 -.873604051E+02 -.873667004E+02 -.873746244E+02 -.873835599E+02 -.873930942E+02 -.874029604E+02 -.874129922E+02 -.874230886E+02 -.874331897E+02 -.874432600E+02 -.874532772E+02 -.874632264E+02 -.874730964E+02 -.874828770E+02 -.874925588E+02 -.875021323E+02 -.875115877E+02 -.875209150E+02 -.875301038E+02 -.875391432E+02 -.875480221E+02 -.875567291E+02 -.875652524E+02 -.875735799E+02 -.875816995E+02 -.875895986E+02 -.875972647E+02 -.876046852E+02 -.876118474E+02 -.876187386E+02 -.876253463E+02 -.876316582E+02 -.876376621E+02 -.876433461E+02 -.876486989E+02 -.876537094E+02 -.876583670E+02 -.876626617E+02 -.876665844E+02 -.876701262E+02 -.876732794E+02 -.876760369E+02 -.876783924E+02 -.876803406E+02 -.876818772E+02 -.876829987E+02 -.876837027E+02 -.876839877E+02 -.876838534E+02 -.876833004E+02 -.876823303E+02 -.876809458E+02 -.876791505E+02 -.876769491E+02 -.876743469E+02 -.876713506E+02 -.876679674E+02 -.876642052E+02 -.876600731E+02 -.876555805E+02 -.876507375E+02 -.876455549E+02 -.876400438E+02 -.876342159E+02 -.876280832E+02 -.876216579E+02 -.876149526E+02 -.876079800E+02 -.876007526E+02 -.875932834E+02 -.875855850E+02 -.875776701E+02 -.875695511E+02 -.875612403E+02 -.875527498E+02 -.875440913E+02 -.875352763E+02 -.875263157E+02 -.875172204E+02 -.875080006E+02 -.874986661E+02 -.874892266E+02 -.874796911E+02 -.874700684E+02 -.874603674E+02 -.874505973E+02 -.874407687E+02 -.874308958E+02 -.874209994E+02 -.874111138E+02 -.874012968E+02 -.873916463E+02 -.873823242E+02 -.873735902E+02 -.873658468E+02 -.873596961E+02 -.873560092E+02 -.873560092E+02
 -.873541505E+02 -.873541505E+02 -.873575721E+02 -.873632789E+02 -.873704611E+02 -.873785588E+02 -.873871972E+02 -.873961339E+02 -.874052176E+02 -.874143564E+02 -.874234957E+02 -.874326029E+02 -.874416576E+02 -.874506461E+02 -.874595579E+02 -.874683837E+02 -.874771150E+02 -.874857431E+02 -.874942590E+02 -.875026539E+02 -.875109183E+02 -.875190427E+02 -.875270172E+02 -.875348316E+02 -.875424757E+02 -.875499389E+02 -.875572105E+02 -.875642797E+02 -.875711357E+02 -.875777676E+02 -.875841643E+02 -.875903152E+02 -.875962094E+02 -.876018364E+02 -.876071859E+02 -.876122477E+02 -.876170121E+02 -.876214699E+02 -.876256120E+02 -.876294300E+02 -.876329162E+02 -.876360631E+02 -.876388642E+02 -.876413136E+02 -.876434059E+02 -.876451368E+02 -.876465025E+02 -.876475002E+02 -.876481278E+02 -.876483842E+02 -.876482690E+02 -.876477828E+02 -.876469269E+02 -.876457035E+02 -.876441158E+02 -.876421675E+02 -.876398634E+02 -.876372089E+02 -.876342100E+02 -.876308735E+02 -.876272070E+02 -.876232185E+02 -.876189165E+02 -.876143101E+02 -.876094088E+02 -.876042225E+02 -.875987613E+02 -.875930358E+02 -.875870565E+02 -.875808344E+02 -.875743803E+02 -.875677053E+02 -.875608202E+02 -.875537361E+02 -.875464637E+02 -.875390137E+02 -.875313967E+02 -.875236229E+02 -.875157024E+02 -.875076450E+02 -.874994602E+02 -.874911572E+02 -.874827449E+02 -.874742318E+02 -.874656263E+02 -.874569364E+02 -.874481702E+02 -.874393363E+02 -.874304445E+02 -.874215078E+02 -.874125455E+02 -.874035891E+02 -.873946914E+02 -.873859416E+02 -.873774871E+02 -.873695641E+02 -.873625384E+02 -.873569570E+02 -.873536111E+02 -.873536111E+02
 -.873517312E+02 -.873517312E+02 -.873548092E+02 -.873599425E+02 -.873664023E+02 -.873736843E+02 -.873814510E+02 -.873894841E+02 -.873976471E+02 -.874058570E+02 -.874140644E+02 -.874222397E+02 -.874303644E+02 -.874384261E+02 -.874464150E+02 -.874543228E+02 -.874621417E+02 -.874698638E+02 -.874774813E+02 -.874849860E+02 -.874923697E+02 -.874996239E+02 -.875067398E+02 -.875137087E+02 -.875205213E+02 -.875271687E+02 -.875336414E+02 -.875399302E+02 -.875460257E+02 -.875519184E+02 -.875575990E+02 -.875630582E+02 -.875682869E+02 -.875732760E+02 -.875780167E+02 -.875825004E+02 -.875867190E+02 -.875906644E+02 -.875943292E+02 -.875977063E+02 -.876007890E+02 -.876035711E+02 -.876060471E+02 -.876082121E+02 -.876100615E+02 -.876115917E+02 -.876127996E+02 -.876136827E+02 -.876142394E+02 -.876144686E+02 -.876143702E+02 -.876139444E+02 -.876131926E+02 -.876121166E+02 -.876107188E+02 -.876090027E+02 -.876069720E+02 -.876046314E+02 -.876019859E+02 -.875990414E+02 -.875958041E+02 -.875922808E+02 -.875884786E+02 -.875844054E+02 -.875800690E+02 -.875754780E+02 -.875706409E+02 -.875655666E+02 -.875602642E+02 -.875547431E+02 -.875490124E+02 -.875430818E+02 -.875369605E+02 -.875306580E+02 -.875241836E+02 -.875175467E+02 -.875107563E+02 -.875038216E+02 -.874967512E+02 -.874895538E+02 -.874822378E+02 -.874748113E+02 -.874672823E+02 -.874596585E+02 -.874519473E+02 -.874441560E+02 -.874362921E+02 -.874283633E+02 -.874203786E+02 -.874123500E+02 -.874042950E+02 -.873962423E+02 -.873882396E+02 -.873803676E+02 -.873727594E+02 -.873656280E+02 -.873593033E+02 -.873542782E+02 -.873512655E+02 -.873512655E+02
 -.873493712E+02 -.873493712E+02 -.873521143E+02 -.873566886E+02 -.873624444E+02 -.873689320E+02 -.873758503E+02 -.873830044E+02 -.873902725E+02 -.873975804E+02 -.874048838E+02 -.874121562E+02 -.874193811E+02 -.874265469E+02 -.874336452E+02 -.874406683E+02 -.874476091E+02 -.874544609E+02 -.874612164E+02 -.874678686E+02 -.874744102E+02 -.874808337E+02 -.874871314E+02 -.874932956E+02 -.874993186E+02 -.875051922E+02 -.875109085E+02 -.875164595E+02 -.875218371E+02 -.875270332E+02 -.875320398E+02 -.875368490E+02 -.875414530E+02 -.875458442E+02 -.875500149E+02 -.875539581E+02 -.875576668E+02 -.875611342E+02 -.875643539E+02 -.875673201E+02 -.875700271E+02 -.875724697E+02 -.875746434E+02 -.875765438E+02 -.875781674E+02 -.875795109E+02 -.875805718E+02 -.875813481E+02 -.875818384E+02 -.875820418E+02 -.875819580E+02 -.875815875E+02 -.875809313E+02 -.875799909E+02 -.875787684E+02 -.875772666E+02 -.875754888E+02 -.875734387E+02 -.875711207E+02 -.875685396E+02 -.875657008E+02 -.875626097E+02 -.875592727E+02 -.875556961E+02 -.875518867E+02 -.875478516E+02 -.875435982E+02 -.875391339E+02 -.875344664E+02 -.875296038E+02 -.875245539E+02 -.875193247E+02 -.875139244E+02 -.875083610E+02 -.875026426E+02 -.874967772E+02 -.874907727E+02 -.874846369E+02 -.874783774E+02 -.874720019E+02 -.874655176E+02 -.874589318E+02 -.874522515E+02 -.874454833E+02 -.874386342E+02 -.874317105E+02 -.874247189E+02 -.874176665E+02 -.874105615E+02 -.874034145E+02 -.873962416E+02 -.873890682E+02 -.873819374E+02 -.873749213E+02 -.873681388E+02 -.873617804E+02 -.873561404E+02 -.873516588E+02 -.873489717E+02 -.873489717E+02
 -.873470674E+02 -.873470674E+02 -.873494836E+02 -.873535126E+02 -.873585819E+02 -.873642951E+02 -.873703866E+02 -.873766848E+02 -.873830819E+02 -.873895126E+02 -.873959378E+02 -.874023338E+02 -.874086860E+02 -.874149842E+02 -.874212208E+02 -.874273890E+02 -.874334826E+02 -.874394955E+02 -.874454215E+02 -.874512544E+02 -.874569878E+02 -.874626151E+02 -.874681298E+02 -.874735251E+02 -.874787944E+02 -.874839307E+02 -.874889273E+02 -.874937771E+02 -.874984734E+02 -.875030092E+02 -.875073778E+02 -.875115725E+02 -.875155866E+02 -.875194137E+02 -.875230474E+02 -.875264817E+02 -.875297108E+02 -.875327289E+02 -.875355308E+02 -.875381114E+02 -.875404661E+02 -.875425906E+02 -.875444809E+02 -.875461335E+02 -.875475455E+02 -.875487141E+02 -.875496372E+02 -.875503131E+02 -.875507407E+02 -.875509192E+02 -.875508485E+02 -.875505288E+02 -.875499611E+02 -.875491465E+02 -.875480869E+02 -.875467846E+02 -.875452423E+02 -.875434632E+02 -.875414508E+02 -.875392092E+02 -.875367429E+02 -.875340566E+02 -.875311553E+02 -.875280445E+02 -.875247300E+02 -.875212176E+02 -.875175136E+02 -.875136242E+02 -.875095560E+02 -.875053157E+02 -.875009099E+02 -.874963456E+02 -.874916296E+02 -.874867688E+02 -.874817700E+02 -.874766402E+02 -.874713860E+02 -.874660143E+02 -.874605316E+02 -.874549445E+02 -.874492594E+02 -.874434824E+02 -.874376198E+02 -.874316775E+02 -.874256614E+02 -.874195773E+02 -.874134311E+02 -.874072291E+02 -.874009785E+02 -.873946890E+02 -.873883746E+02 -.873820581E+02 -.873757775E+02 -.873695967E+02 -.873636205E+02 -.873580172E+02 -.873530463E+02 -.873490962E+02 -.873467276E+02 -.873467276E+02
 -.873448155E+02 -.873448155E+02 -.873469123E+02 -.873504087E+02 -.873548074E+02 -.873597644E+02 -.873650492E+02 -.873705123E+02 -.873760604E+02 -.873816365E+02 -.873872065E+02 -.873927500E+02 -.873982540E+02 -.874037097E+02 -.874091104E+02 -.874144502E+02 -.874197237E+02 -.874249255E+02 -.874300504E+02 -.874350929E+02 -.874400475E+02 -.874449087E+02 -.874496707E+02 -.874543279E+02 -.874588745E+02 -.874633048E+02 -.874676128E+02 -.874717927E+02 -.874758388E+02 -.874797453E+02 -.874835064E+02 -.874871165E+02 -.874905701E+02 -.874938617E+02 -.874969861E+02 -.874999383E+02 -.875027132E+02 -.875053063E+02 -.875077130E+02 -.875099293E+02 -.875119512E+02 -.875137753E+02 -.875153981E+02 -.875168169E+02 -.875180291E+02 -.875190326E+02 -.875198254E+02 -.875204064E+02 -.875207744E+02 -.875209289E+02 -.875208698E+02 -.875205974E+02 -.875201122E+02 -.875194153E+02 -.875185084E+02 -.875173931E+02 -.875160719E+02 -.875145472E+02 -.875128222E+02 -.875109002E+02 -.875087848E+02 -.875064799E+02 -.875039898E+02 -.875013191E+02 -.874984724E+02 -.874954547E+02 -.874922712E+02 -.874889271E+02 -.874854279E+02 -.874817793E+02 -.874779868E+02 -.874740561E+02 -.874699931E+02 -.874658036E+02 -.874614934E+02 -.874570683E+02 -.874525340E+02 -.874478963E+02 -.874431607E+02 -.874383330E+02 -.874334185E+02 -.874284227E+02 -.874233508E+02 -.874182079E+02 -.874129993E+02 -.874077299E+02 -.874024050E+02 -.873970299E+02 -.873916111E+02 -.873861570E+02 -.873806799E+02 -.873751998E+02 -.873697496E+02 -.873643850E+02 -.873591973E+02 -.873543326E+02 -.873500166E+02 -.873465866E+02 -.873445297E+02 -.873445297E+02
 -.873426104E+02 -.873426104E+02 -.873443947E+02 -.873473697E+02 -.873511124E+02 -.873553297E+02 -.873598253E+02 -.873644722E+02 -.873691907E+02 -.873739323E+02 -.873786678E+02 -.873833798E+02 -.873880571E+02 -.873926924E+02 -.873972798E+02 -.874018142E+02 -.874062912E+02 -.874107060E+02 -.874150543E+02 -.874193313E+02 -.874235325E+02 -.874276532E+02 -.874316885E+02 -.874356338E+02 -.874394842E+02 -.874432347E+02 -.874468807E+02 -.874504172E+02 -.874538393E+02 -.874571424E+02 -.874603216E+02 -.874633723E+02 -.874662900E+02 -.874690701E+02 -.874717083E+02 -.874742004E+02 -.874765425E+02 -.874787306E+02 -.874807612E+02 -.874826308E+02 -.874843362E+02 -.874858745E+02 -.874872431E+02 -.874884396E+02 -.874894619E+02 -.874903082E+02 -.874909771E+02 -.874914675E+02 -.874917786E+02 -.874919099E+02 -.874918612E+02 -.874916328E+02 -.874912253E+02 -.874906395E+02 -.874898765E+02 -.874889381E+02 -.874878260E+02 -.874865423E+02 -.874850895E+02 -.874834704E+02 -.874816879E+02 -.874797452E+02 -.874776459E+02 -.874753936E+02 -.874729923E+02 -.874704459E+02 -.874677588E+02 -.874649353E+02 -.874619799E+02 -.874588971E+02 -.874556918E+02 -.874523685E+02 -.874489322E+02 -.874453876E+02 -.874417396E+02 -.874379930E+02 -.874341526E+02 -.874302231E+02 -.874262094E+02 -.874221162E+02 -.874179479E+02 -.874137092E+02 -.874094046E+02 -.874050383E+02 -.874006149E+02 -.873961385E+02 -.873916136E+02 -.873870449E+02 -.873824378E+02 -.873777997E+02 -.873731410E+02 -.873684787E+02 -.873638412E+02 -.873592758E+02 -.873548603E+02 -.873507194E+02 -.873470452E+02 -.873441251E+02 -.873423740E+02 -.873423740E+02
 -.873404469E+02 -.873404469E+02 -.873419245E+02 -.873443882E+02 -.873474874E+02 -.873509795E+02 -.873547018E+02 -.873585490E+02 -.873624550E+02 -.873663795E+02 -.873702985E+02 -.873741972E+02 -.873780667E+02 -.873819006E+02 -.873856941E+02 -.873894431E+02 -.873931436E+02 -.873967920E+02 -.874003845E+02 -.874039173E+02 -.874073865E+02 -.874107884E+02 -.874141190E+02 -.874173744E+02 -.874205506E+02 -.874236437E+02 -.874266498E+02 -.874295648E+02 -.874323849E+02 -.874351062E+02 -.874377248E+02 -.874402370E+02 -.874426391E+02 -.874449274E+02 -.874470985E+02 -.874491490E+02 -.874510757E+02 -.874528754E+02 -.874545453E+02 -.874560827E+02 -.874574849E+02 -.874587496E+02 -.874598747E+02 -.874608583E+02 -.874616988E+02 -.874623947E+02 -.874629448E+02 -.874633483E+02 -.874636046E+02 -.874637131E+02 -.874636739E+02 -.874634872E+02 -.874631533E+02 -.874626729E+02 -.874620471E+02 -.874612770E+02 -.874603642E+02 -.874593103E+02 -.874581173E+02 -.874567875E+02 -.874553231E+02 -.874537269E+02 -.874520015E+02 -.874501500E+02 -.874481754E+02 -.874460811E+02 -.874438705E+02 -.874415470E+02 -.874391144E+02 -.874365762E+02 -.874339364E+02 -.874311987E+02 -.874283670E+02 -.874254453E+02 -.874224374E+02 -.874193473E+02 -.874161789E+02 -.874129362E+02 -.874096229E+02 -.874062430E+02 -.874028002E+02 -.873992983E+02 -.873957409E+02 -.873921317E+02 -.873884742E+02 -.873847721E+02 -.873810289E+02 -.873772487E+02 -.873734360E+02 -.873695968E+02 -.873657400E+02 -.873618795E+02 -.873580389E+02 -.873542576E+02 -.873506001E+02 -.873471697E+02 -.873441258E+02 -.873417065E+02 -.873402557E+02 -.873402557E+02
 -.873383213E+02 -.873383213E+02 -.873394976E+02 -.873414590E+02 -.873439263E+02 -.873467063E+02 -.873496694E+02 -.873527317E+02 -.873558404E+02 -.873589636E+02 -.873620819E+02 -.873651838E+02 -.873682619E+02 -.873713112E+02 -.873743279E+02 -.873773087E+02 -.873802505E+02 -.873831503E+02 -.873860051E+02 -.873888119E+02 -.873915676E+02 -.873942693E+02 -.873969138E+02 -.873994981E+02 -.874020190E+02 -.874044735E+02 -.874068583E+02 -.874091705E+02 -.874114070E+02 -.874135646E+02 -.874156404E+02 -.874176315E+02 -.874195350E+02 -.874213481E+02 -.874230680E+02 -.874246921E+02 -.874262179E+02 -.874276430E+02 -.874289651E+02 -.874301822E+02 -.874312922E+02 -.874322933E+02 -.874331839E+02 -.874339624E+02 -.874346277E+02 -.874351786E+02 -.874356142E+02 -.874359338E+02 -.874361369E+02 -.874362233E+02 -.874361928E+02 -.874360456E+02 -.874357820E+02 -.874354026E+02 -.874349082E+02 -.874342996E+02 -.874335780E+02 -.874327447E+02 -.874318014E+02 -.874307495E+02 -.874295911E+02 -.874283282E+02 -.874269628E+02 -.874254974E+02 -.874239342E+02 -.874222760E+02 -.874205252E+02 -.874186847E+02 -.874167574E+02 -.874147460E+02 -.874126535E+02 -.874104830E+02 -.874082375E+02 -.874059199E+02 -.874035336E+02 -.874010814E+02 -.873985665E+02 -.873959920E+02 -.873933609E+02 -.873906762E+02 -.873879410E+02 -.873851581E+02 -.873823306E+02 -.873794613E+02 -.873765531E+02 -.873736088E+02 -.873706313E+02 -.873676238E+02 -.873645900E+02 -.873615345E+02 -.873584646E+02 -.873553914E+02 -.873523337E+02 -.873493228E+02 -.873464103E+02 -.873436784E+02 -.873412542E+02 -.873393275E+02 -.873381721E+02 -.873381721E+02
 -.873362453E+02 -.873362453E+02 -.873371263E+02 -.873385957E+02 -.873404445E+02 -.873425276E+02 -.873447481E+02 -.873470428E+02 -.873493722E+02 -.873517123E+02 -.873540485E+02 -.873563722E+02 -.873586778E+02 -.873609617E+02 -.873632208E+02 -.873654528E+02 -.873676553E+02 -.873698260E+02 -.873719627E+02 -.873740632E+02 -.873761251E+02 -.873781463E+02 -.873801245E+02 -.873820572E+02 -.873839423E+02 -.873857774E+02 -.873875601E+02 -.873892883E+02 -.873909595E+02 -.873925717E+02 -.873941225E+02 -.873956098E+02 -.873970315E+02 -.873983854E+02 -.873996696E+02 -.874008822E+02 -.874020212E+02 -.874030850E+02 -.874040718E+02 -.874049801E+02 -.874058085E+02 -.874065555E+02 -.874072201E+02 -.874078011E+02 -.874082975E+02 -.874087086E+02 -.874090338E+02 -.874092724E+02 -.874094242E+02 -.874094889E+02 -.874094664E+02 -.874093570E+02 -.874091607E+02 -.874088781E+02 -.874085096E+02 -.874080560E+02 -.874075181E+02 -.874068969E+02 -.874061934E+02 -.874054090E+02 -.874045450E+02 -.874036029E+02 -.874025842E+02 -.874014907E+02 -.874003242E+02 -.873990864E+02 -.873977795E+02 -.873964053E+02 -.873949660E+02 -.873934637E+02 -.873919006E+02 -.873902789E+02 -.873886008E+02 -.873868687E+02 -.873850848E+02 -.873832513E+02 -.873813706E+02 -.873794450E+02 -.873774767E+02 -.873754680E+02 -.873734211E+02 -.873713383E+02 -.873692216E+02 -.873670733E+02 -.873648956E+02 -.873626905E+02 -.873604602E+02 -.873582072E+02 -.873559342E+02 -.873536447E+02 -.873513441E+02 -.873490409E+02 -.873467491E+02 -.873444923E+02 -.873423092E+02 -.873402615E+02 -.873384447E+02 -.873370008E+02 -.873361351E+02 -.873361351E+02
 -.873343044E+02 -.873343044E+02 -.873349036E+02 -.873359047E+02 -.873371658E+02 -.873385882E+02 -.873401055E+02 -.873416744E+02 -.873432675E+02 -.873448682E+02 -.873464665E+02 -.873480562E+02 -.873496335E+02 -.873511959E+02 -.873527412E+02 -.873542679E+02 -.873557743E+02 -.873572587E+02 -.873587198E+02 -.873601560E+02 -.873615656E+02 -.873629473E+02 -.873642993E+02 -.873656202E+02 -.873669083E+02 -.873681622E+02 -.873693801E+02 -.873705606E+02 -.873717021E+02 -.873728032E+02 -.873738622E+02 -.873748777E+02 -.873758484E+02 -.873767727E+02 -.873776493E+02 -.873784769E+02 -.873792543E+02 -.873799803E+02 -.873806537E+02 -.873812735E+02 -.873818387E+02 -.873823484E+02 -.873828019E+02 -.873831983E+02 -.873835370E+02 -.873838176E+02 -.873840395E+02 -.873842024E+02 -.873843060E+02 -.873843503E+02 -.873843351E+02 -.873842606E+02 -.873841269E+02 -.873839343E+02 -.873836832E+02 -.873833740E+02 -.873830072E+02 -.873825836E+02 -.873821039E+02 -.873815689E+02 -.873809796E+02 -.873803370E+02 -.873796420E+02 -.873788960E+02 -.873781000E+02 -.873772553E+02 -.873763633E+02 -.873754253E+02 -.873744427E+02 -.873734171E+02 -.873723497E+02 -.873712422E+02 -.873700961E+02 -.873689128E+02 -.873676941E+02 -.873664413E+02 -.873651561E+02 -.873638400E+02 -.873624946E+02 -.873611214E+02 -.873597219E+02 -.873582976E+02 -.873568501E+02 -.873553808E+02 -.873538911E+02 -.873523826E+02 -.873508568E+02 -.873493152E+02 -.873477599E+02 -.873461933E+02 -.873446192E+02 -.873430434E+02 -.873414757E+02 -.873399325E+02 -.873384404E+02 -.873370419E+02 -.873358022E+02 -.873348183E+02 -.873342295E+02 -.873342295E+02
 -.873328535E+02 -.873328535E+02 -.873332214E+02 -.873338436E+02 -.873346348E+02 -.873355337E+02 -.873364972E+02 -.873374969E+02 -.873385143E+02 -.873395380E+02 -.873405609E+02 -.873415789E+02 -.873425892E+02 -.873435900E+02 -.873445799E+02 -.873455579E+02 -.873465227E+02 -.873474736E+02 -.873484094E+02 -.873493291E+02 -.873502318E+02 -.873511165E+02 -.873519822E+02 -.873528279E+02 -.873536525E+02 -.873544551E+02 -.873552347E+02 -.873559903E+02 -.873567209E+02 -.873574255E+02 -.873581031E+02 -.873587529E+02 -.873593739E+02 -.873599652E+02 -.873605260E+02 -.873610555E+02 -.873615527E+02 -.873620171E+02 -.873624478E+02 -.873628442E+02 -.873632057E+02 -.873635317E+02 -.873638216E+02 -.873640752E+02 -.873642918E+02 -.873644712E+02 -.873646131E+02 -.873647173E+02 -.873647837E+02 -.873648120E+02 -.873648024E+02 -.873647549E+02 -.873646695E+02 -.873645464E+02 -.873643859E+02 -.873641882E+02 -.873639538E+02 -.873636830E+02 -.873633764E+02 -.873630344E+02 -.873626576E+02 -.873622466E+02 -.873618023E+02 -.873613251E+02 -.873608161E+02 -.873602758E+02 -.873597052E+02 -.873591052E+02 -.873584766E+02 -.873578203E+02 -.873571374E+02 -.873564287E+02 -.873556952E+02 -.873549379E+02 -.873541578E+02 -.873533558E+02 -.873525330E+02 -.873516904E+02 -.873508289E+02 -.873499495E+02 -.873490532E+02 -.873481410E+02 -.873472138E+02 -.873462726E+02 -.873453184E+02 -.873443519E+02 -.873433744E+02 -.873423868E+02 -.873413906E+02 -.873403873E+02 -.873393796E+02 -.873383718E+02 -.873373705E+02 -.873363870E+02 -.873354393E+02 -.873345555E+02 -.873337775E+02 -.873331659E+02 -.873328043E+02 -.873328043E+02
 -.873328535E+02 -.873328535E+02 -.873332214E+02 -.873338436E+02 -.873346348E+02 -.873355337E+02 -.873364972E+02 -.873374969E+02 -.873385143E+02 -.873395380E+02 -.873405609E+02 -.873415789E+02 -.873425892E+02 -.873435900E+02 -.873445799E+02 -.873455579E+02 -.873465227E+02 -.873474736E+02 -.873484094E+02 -.873493291E+02 -.873502318E+02 -.873511165E+02 -.873519822E+02 -.873528279E+02 -.873536525E+02 -.873544551E+02 -.873552347E+02 -.873559903E+02 -.873567209E+02 -.873574255E+02 -.873581031E+02 -.873587529E+02 -.873593739E+02 -.873599652E+02 -.873605260E+02 -.873610555E+02 -.873615527E+02 -.873620171E+02 -.873624478E+02 -.873628442E+02 -.873632057E+02 -.873635317E+02 -.873638216E+02 -.873640752E+02 -.873642918E+02 -.873644712E+02 -.873646131E+02 -.873647173E+02 -.873647837E+02 -.873648120E+02 -.873648024E+02 -.873647549E+02 -.873646695E+02 -.873645464E+02 -.873643859E+02 -.873641882E+02 -.873639538E+02 -.873636830E+02 -.873633764E+02 -.873630344E+02 -.873626576E+02 -.873622466E+02 -.873618023E+02 -.873613251E+02 -.873608161E+02 -.873602758E+02 -.873597052E+02 -.873591052E+02 -.873584766E+02 -.873578203E+02 -.873571374E+02 -.873564287E+02 -.873556952E+02 -.873549379E+02 -.873541578E+02 -.873533558E+02 -.873525330E+02 -.873516904E+02 -.873508289E+02 -.873499495E+02 -.873490532E+02 -.873481410E+02 -.873472138E+02 -.873462726E+02 -.873453184E+02 -.873443519E+02 -.873433744E+02 -.873423868E+02 -.873413906E+02 -.873403873E+02 -.873393796E+02 -.873383718E+02 -.873373705E+02 -.873363870E+02 -.873354393E+02 -.873345555E+02 -.873337775E+02 -.873331659E+02 -.873328043E+02 -.873328043E+02
