# Supplementary material for: Electrical Pacing of Cardiac Tissue Including Potassium Inward Rectification
Source: PLoS One. 2015 Jun 9;10(6):e0127837. doi: 10.1371/journal.pone.0127837 (PMC4461281; doi:10.1371/journal.pone.0127837)
Supplement: S1 Data — (ZIP) [file pone.0127837.s001.zip › All-Data/Data-without-IK1/BDT45/Vm20ms.txt]

 -.873300171E+02 -.873474765E+02 -.873481899E+02 -.873494672E+02 -.873511932E+02 -.873532776E+02 -.873556482E+02 -.873582454E+02 -.873610193E+02 -.873639273E+02 -.873669325E+02 -.873700042E+02 -.873731180E+02 -.873762543E+02 -.873793984E+02 -.873825391E+02 -.873856666E+02 -.873887724E+02 -.873918485E+02 -.873948869E+02 -.873978801E+02 -.874008218E+02 -.874037062E+02 -.874065286E+02 -.874092850E+02 -.874119716E+02 -.874145848E+02 -.874171207E+02 -.874195753E+02 -.874219446E+02 -.874242246E+02 -.874264118E+02 -.874285028E+02 -.874304944E+02 -.874323838E+02 -.874341683E+02 -.874358452E+02 -.874374116E+02 -.874388651E+02 -.874402030E+02 -.874414232E+02 -.874425235E+02 -.874435021E+02 -.874443576E+02 -.874450885E+02 -.874456938E+02 -.874461724E+02 -.874465235E+02 -.874467466E+02 -.874468412E+02 -.874468074E+02 -.874466451E+02 -.874463549E+02 -.874459373E+02 -.874453933E+02 -.874447237E+02 -.874439300E+02 -.874430136E+02 -.874419761E+02 -.874408194E+02 -.874395456E+02 -.874381568E+02 -.874366555E+02 -.874350442E+02 -.874333257E+02 -.874315028E+02 -.874295785E+02 -.874275559E+02 -.874254380E+02 -.874232284E+02 -.874209303E+02 -.874185473E+02 -.874160829E+02 -.874135409E+02 -.874109252E+02 -.874082395E+02 -.874054881E+02 -.874026751E+02 -.873998052E+02 -.873968829E+02 -.873939136E+02 -.873909028E+02 -.873878566E+02 -.873847820E+02 -.873816870E+02 -.873785806E+02 -.873754736E+02 -.873723786E+02 -.873693108E+02 -.873662885E+02 -.873633340E+02 -.873604745E+02 -.873577432E+02 -.873551809E+02 -.873528376E+02 -.873507747E+02 -.873490675E+02 -.873478078E+02 -.873471085E+02 -.873471085E+02
 -.873474765E+02 -.873474765E+02 -.873481899E+02 -.873494672E+02 -.873511932E+02 -.873532776E+02 -.873556482E+02 -.873582454E+02 -.873610193E+02 -.873639273E+02 -.873669325E+02 -.873700042E+02 -.873731180E+02 -.873762543E+02 -.873793984E+02 -.873825391E+02 -.873856666E+02 -.873887724E+02 -.873918485E+02 -.873948869E+02 -.873978801E+02 -.874008218E+02 -.874037062E+02 -.874065286E+02 -.874092850E+02 -.874119716E+02 -.874145848E+02 -.874171207E+02 -.874195753E+02 -.874219446E+02 -.874242246E+02 -.874264118E+02 -.874285028E+02 -.874304944E+02 -.874323838E+02 -.874341683E+02 -.874358452E+02 -.874374116E+02 -.874388651E+02 -.874402030E+02 -.874414232E+02 -.874425235E+02 -.874435021E+02 -.874443576E+02 -.874450885E+02 -.874456938E+02 -.874461724E+02 -.874465235E+02 -.874467466E+02 -.874468412E+02 -.874468074E+02 -.874466451E+02 -.874463549E+02 -.874459373E+02 -.874453933E+02 -.874447237E+02 -.874439300E+02 -.874430136E+02 -.874419761E+02 -.874408194E+02 -.874395456E+02 -.874381568E+02 -.874366555E+02 -.874350442E+02 -.874333257E+02 -.874315028E+02 -.874295785E+02 -.874275559E+02 -.874254380E+02 -.874232284E+02 -.874209303E+02 -.874185473E+02 -.874160829E+02 -.874135409E+02 -.874109252E+02 -.874082395E+02 -.874054881E+02 -.874026751E+02 -.873998052E+02 -.873968829E+02 -.873939136E+02 -.873909028E+02 -.873878566E+02 -.873847820E+02 -.873816870E+02 -.873785806E+02 -.873754736E+02 -.873723786E+02 -.873693108E+02 -.873662885E+02 -.873633340E+02 -.873604745E+02 -.873577432E+02 -.873551809E+02 -.873528376E+02 -.873507747E+02 -.873490675E+02 -.873478078E+02 -.873471085E+02 -.873471085E+02
 -.873512313E+02 -.873512313E+02 -.873522421E+02 -.873540280E+02 -.873564139E+02 -.873592682E+02 -.873624875E+02 -.873659888E+02 -.873697041E+02 -.873735759E+02 -.873775563E+02 -.873816075E+02 -.873857002E+02 -.873898123E+02 -.873939277E+02 -.873980335E+02 -.874021185E+02 -.874061718E+02 -.874101830E+02 -.874141418E+02 -.874180392E+02 -.874218673E+02 -.874256197E+02 -.874292909E+02 -.874328764E+02 -.874363714E+02 -.874397711E+02 -.874430703E+02 -.874462636E+02 -.874493458E+02 -.874523117E+02 -.874551567E+02 -.874578768E+02 -.874604679E+02 -.874629265E+02 -.874652489E+02 -.874674314E+02 -.874694704E+02 -.874713623E+02 -.874731038E+02 -.874746919E+02 -.874761240E+02 -.874773979E+02 -.874785115E+02 -.874794630E+02 -.874802509E+02 -.874808738E+02 -.874813307E+02 -.874816208E+02 -.874817436E+02 -.874816990E+02 -.874814872E+02 -.874811087E+02 -.874805644E+02 -.874798554E+02 -.874789831E+02 -.874779490E+02 -.874767553E+02 -.874754039E+02 -.874738974E+02 -.874722385E+02 -.874704301E+02 -.874684754E+02 -.874663778E+02 -.874641408E+02 -.874617682E+02 -.874592638E+02 -.874566316E+02 -.874538760E+02 -.874510011E+02 -.874480113E+02 -.874449113E+02 -.874417058E+02 -.874383993E+02 -.874349970E+02 -.874315037E+02 -.874279246E+02 -.874242652E+02 -.874205310E+02 -.874167279E+02 -.874128622E+02 -.874089407E+02 -.874049709E+02 -.874009610E+02 -.873969205E+02 -.873928602E+02 -.873887928E+02 -.873847332E+02 -.873806997E+02 -.873767141E+02 -.873728036E+02 -.873690016E+02 -.873653502E+02 -.873619019E+02 -.873587229E+02 -.873558973E+02 -.873535321E+02 -.873517639E+02 -.873507676E+02 -.873507676E+02
 -.873572355E+02 -.873572355E+02 -.873586356E+02 -.873611055E+02 -.873643977E+02 -.873683239E+02 -.873727371E+02 -.873775201E+02 -.873825772E+02 -.873878296E+02 -.873932141E+02 -.873986824E+02 -.874041979E+02 -.874097334E+02 -.874152693E+02 -.874207887E+02 -.874262765E+02 -.874317182E+02 -.874371001E+02 -.874424088E+02 -.874476330E+02 -.874527635E+02 -.874577922E+02 -.874627126E+02 -.874675186E+02 -.874722038E+02 -.874767615E+02 -.874811844E+02 -.874854654E+02 -.874895973E+02 -.874935736E+02 -.874973884E+02 -.875010362E+02 -.875045117E+02 -.875078100E+02 -.875109260E+02 -.875138544E+02 -.875165904E+02 -.875191291E+02 -.875214660E+02 -.875235973E+02 -.875255194E+02 -.875272291E+02 -.875287238E+02 -.875300010E+02 -.875310585E+02 -.875318944E+02 -.875325073E+02 -.875328962E+02 -.875330603E+02 -.875329995E+02 -.875327142E+02 -.875322051E+02 -.875314733E+02 -.875305204E+02 -.875293482E+02 -.875279589E+02 -.875263551E+02 -.875245400E+02 -.875225167E+02 -.875202890E+02 -.875178610E+02 -.875152369E+02 -.875124213E+02 -.875094190E+02 -.875062352E+02 -.875028751E+02 -.874993441E+02 -.874956478E+02 -.874917922E+02 -.874877832E+02 -.874836269E+02 -.874793295E+02 -.874748974E+02 -.874703372E+02 -.874656554E+02 -.874608588E+02 -.874559546E+02 -.874509500E+02 -.874458527E+02 -.874406707E+02 -.874354127E+02 -.874300883E+02 -.874247079E+02 -.874192834E+02 -.874138285E+02 -.874083591E+02 -.874028943E+02 -.873974573E+02 -.873920762E+02 -.873867863E+02 -.873816316E+02 -.873766678E+02 -.873719658E+02 -.873676162E+02 -.873637353E+02 -.873604730E+02 -.873580231E+02 -.873566360E+02 -.873566360E+02
 -.873644830E+02 -.873644830E+02 -.873663126E+02 -.873695442E+02 -.873738510E+02 -.873789825E+02 -.873847427E+02 -.873909751E+02 -.873975530E+02 -.874043745E+02 -.874113602E+02 -.874184497E+02 -.874255978E+02 -.874327713E+02 -.874399443E+02 -.874470946E+02 -.874542020E+02 -.874612474E+02 -.874682130E+02 -.874750826E+02 -.874818427E+02 -.874884819E+02 -.874949907E+02 -.875013608E+02 -.875075839E+02 -.875136513E+02 -.875195539E+02 -.875252824E+02 -.875308274E+02 -.875361799E+02 -.875413317E+02 -.875462753E+02 -.875510034E+02 -.875555092E+02 -.875597860E+02 -.875638267E+02 -.875676247E+02 -.875711732E+02 -.875744660E+02 -.875774975E+02 -.875802624E+02 -.875827562E+02 -.875849747E+02 -.875869142E+02 -.875885714E+02 -.875899433E+02 -.875910277E+02 -.875918223E+02 -.875923260E+02 -.875925378E+02 -.875924577E+02 -.875920861E+02 -.875914239E+02 -.875904726E+02 -.875892342E+02 -.875877111E+02 -.875859063E+02 -.875838233E+02 -.875814661E+02 -.875788390E+02 -.875759471E+02 -.875727955E+02 -.875693901E+02 -.875657367E+02 -.875618419E+02 -.875577123E+02 -.875533547E+02 -.875487764E+02 -.875439848E+02 -.875389875E+02 -.875337924E+02 -.875284074E+02 -.875228407E+02 -.875171005E+02 -.875111954E+02 -.875051338E+02 -.874989246E+02 -.874925768E+02 -.874860998E+02 -.874795033E+02 -.874727976E+02 -.874659937E+02 -.874591036E+02 -.874521405E+02 -.874451194E+02 -.874380573E+02 -.874309746E+02 -.874238953E+02 -.874168485E+02 -.874098705E+02 -.874030061E+02 -.873963120E+02 -.873898600E+02 -.873837422E+02 -.873780765E+02 -.873730151E+02 -.873687550E+02 -.873655510E+02 -.873637340E+02 -.873637340E+02
 -.873724232E+02 -.873724232E+02 -.873747061E+02 -.873787428E+02 -.873841227E+02 -.873905296E+02 -.873977150E+02 -.874054812E+02 -.874136700E+02 -.874221568E+02 -.874308453E+02 -.874396629E+02 -.874485555E+02 -.874574817E+02 -.874664085E+02 -.874753071E+02 -.874841516E+02 -.874929180E+02 -.875015843E+02 -.875101319E+02 -.875185445E+02 -.875268089E+02 -.875349136E+02 -.875428477E+02 -.875506004E+02 -.875581605E+02 -.875655163E+02 -.875726559E+02 -.875795680E+02 -.875862415E+02 -.875926664E+02 -.875988332E+02 -.876047328E+02 -.876103562E+02 -.876156947E+02 -.876207393E+02 -.876254813E+02 -.876299124E+02 -.876340247E+02 -.876378110E+02 -.876412649E+02 -.876443804E+02 -.876471521E+02 -.876495754E+02 -.876516459E+02 -.876533598E+02 -.876547140E+02 -.876557059E+02 -.876563340E+02 -.876565972E+02 -.876564953E+02 -.876560289E+02 -.876551991E+02 -.876540079E+02 -.876524577E+02 -.876505516E+02 -.876482936E+02 -.876456880E+02 -.876427400E+02 -.876394552E+02 -.876358399E+02 -.876319008E+02 -.876276453E+02 -.876230811E+02 -.876182161E+02 -.876130590E+02 -.876076184E+02 -.876019037E+02 -.875959241E+02 -.875896895E+02 -.875832096E+02 -.875764945E+02 -.875695546E+02 -.875624002E+02 -.875550419E+02 -.875474906E+02 -.875397571E+02 -.875318529E+02 -.875237895E+02 -.875155790E+02 -.875072341E+02 -.874987685E+02 -.874901969E+02 -.874815355E+02 -.874728027E+02 -.874640197E+02 -.874552111E+02 -.874464067E+02 -.874376425E+02 -.874289629E+02 -.874204236E+02 -.874120946E+02 -.874040652E+02 -.873964495E+02 -.873893944E+02 -.873830896E+02 -.873777806E+02 -.873737858E+02 -.873715192E+02 -.873715192E+02
 -.873807833E+02 -.873807833E+02 -.873835377E+02 -.873884099E+02 -.873949022E+02 -.874026293E+02 -.874112885E+02 -.874206406E+02 -.874304966E+02 -.874407091E+02 -.874511655E+02 -.874617808E+02 -.874724905E+02 -.874832443E+02 -.874940010E+02 -.875047248E+02 -.875153836E+02 -.875259487E+02 -.875363945E+02 -.875466994E+02 -.875568449E+02 -.875668154E+02 -.875765967E+02 -.875861752E+02 -.875955373E+02 -.876046688E+02 -.876135553E+02 -.876221827E+02 -.876305372E+02 -.876386057E+02 -.876463760E+02 -.876538365E+02 -.876609758E+02 -.876677826E+02 -.876742458E+02 -.876803544E+02 -.876860974E+02 -.876914648E+02 -.876964468E+02 -.877010347E+02 -.877052204E+02 -.877089964E+02 -.877123562E+02 -.877152935E+02 -.877178031E+02 -.877198801E+02 -.877215208E+02 -.877227220E+02 -.877234816E+02 -.877237985E+02 -.877236725E+02 -.877231041E+02 -.877220949E+02 -.877206470E+02 -.877187637E+02 -.877164490E+02 -.877137074E+02 -.877105448E+02 -.877069673E+02 -.877029821E+02 -.876985970E+02 -.876938203E+02 -.876886612E+02 -.876831292E+02 -.876772343E+02 -.876709871E+02 -.876643985E+02 -.876574798E+02 -.876502426E+02 -.876426990E+02 -.876348611E+02 -.876267413E+02 -.876183522E+02 -.876097066E+02 -.876008174E+02 -.875916980E+02 -.875823615E+02 -.875728218E+02 -.875630929E+02 -.875531894E+02 -.875431268E+02 -.875329214E+02 -.875225908E+02 -.875121547E+02 -.875016349E+02 -.874910568E+02 -.874804499E+02 -.874698498E+02 -.874592996E+02 -.874488524E+02 -.874385750E+02 -.874285513E+02 -.874188885E+02 -.874097235E+02 -.874012329E+02 -.873936448E+02 -.873872544E+02 -.873824453E+02 -.873797161E+02 -.873797161E+02
 -.873894402E+02 -.873894402E+02 -.873926819E+02 -.873984150E+02 -.874060507E+02 -.874151326E+02 -.874253034E+02 -.874362825E+02 -.874478506E+02 -.874598382E+02 -.874721162E+02 -.874845861E+02 -.874971723E+02 -.875098147E+02 -.875224633E+02 -.875350750E+02 -.875476120E+02 -.875600408E+02 -.875723326E+02 -.875844629E+02 -.875964105E+02 -.876081571E+02 -.876196855E+02 -.876309790E+02 -.876420209E+02 -.876527939E+02 -.876632810E+02 -.876734654E+02 -.876833310E+02 -.876928625E+02 -.877020451E+02 -.877108647E+02 -.877193074E+02 -.877273592E+02 -.877350065E+02 -.877422357E+02 -.877490340E+02 -.877553889E+02 -.877612888E+02 -.877667230E+02 -.877716817E+02 -.877761558E+02 -.877801369E+02 -.877836175E+02 -.877865911E+02 -.877890517E+02 -.877909948E+02 -.877924166E+02 -.877933145E+02 -.877936873E+02 -.877935344E+02 -.877928567E+02 -.877916559E+02 -.877899349E+02 -.877876974E+02 -.877849483E+02 -.877816935E+02 -.877779398E+02 -.877736950E+02 -.877689678E+02 -.877637677E+02 -.877581050E+02 -.877519907E+02 -.877454364E+02 -.877384544E+02 -.877310576E+02 -.877232591E+02 -.877150729E+02 -.877065129E+02 -.876975938E+02 -.876883301E+02 -.876787370E+02 -.876688295E+02 -.876586231E+02 -.876481333E+02 -.876373759E+02 -.876263668E+02 -.876151223E+02 -.876036594E+02 -.875919951E+02 -.875801478E+02 -.875681366E+02 -.875559824E+02 -.875437080E+02 -.875313392E+02 -.875189056E+02 -.875064417E+02 -.874939891E+02 -.874815980E+02 -.874693307E+02 -.874572650E+02 -.874454993E+02 -.874341586E+02 -.874234035E+02 -.874134406E+02 -.874045371E+02 -.873970391E+02 -.873913965E+02 -.873881942E+02 -.873881942E+02
 -.873983458E+02 -.873983458E+02 -.874020896E+02 -.874087058E+02 -.874175123E+02 -.874279802E+02 -.874396974E+02 -.874523426E+02 -.874656665E+02 -.874794776E+02 -.874936292E+02 -.875080088E+02 -.875225287E+02 -.875371180E+02 -.875517182E+02 -.875662788E+02 -.875807564E+02 -.875951135E+02 -.876093178E+02 -.876233417E+02 -.876371613E+02 -.876507549E+02 -.876641020E+02 -.876771826E+02 -.876899765E+02 -.877024636E+02 -.877146240E+02 -.877264382E+02 -.877378874E+02 -.877489537E+02 -.877596196E+02 -.877698680E+02 -.877796820E+02 -.877890448E+02 -.877979400E+02 -.878063515E+02 -.878142636E+02 -.878216617E+02 -.878285320E+02 -.878348614E+02 -.878406381E+02 -.878458510E+02 -.878504900E+02 -.878545460E+02 -.878580107E+02 -.878608775E+02 -.878631404E+02 -.878647953E+02 -.878658388E+02 -.878662695E+02 -.878660867E+02 -.878652913E+02 -.878638855E+02 -.878618727E+02 -.878592575E+02 -.878560459E+02 -.878522448E+02 -.878478626E+02 -.878429088E+02 -.878373938E+02 -.878313291E+02 -.878247271E+02 -.878176011E+02 -.878099651E+02 -.878018339E+02 -.877932229E+02 -.877841481E+02 -.877746260E+02 -.877646734E+02 -.877543078E+02 -.877435466E+02 -.877324077E+02 -.877209091E+02 -.877090691E+02 -.876969060E+02 -.876844384E+02 -.876716851E+02 -.876586654E+02 -.876453987E+02 -.876319053E+02 -.876182062E+02 -.876043237E+02 -.875902819E+02 -.875761071E+02 -.875618290E+02 -.875474814E+02 -.875331041E+02 -.875187446E+02 -.875044606E+02 -.874903233E+02 -.874764220E+02 -.874628694E+02 -.874498091E+02 -.874374254E+02 -.874259555E+02 -.874157064E+02 -.874070761E+02 -.874005817E+02 -.873968961E+02 -.873968961E+02
 -.874074863E+02 -.874074863E+02 -.874117453E+02 -.874192652E+02 -.874292683E+02 -.874411530E+02 -.874544524E+02 -.874688048E+02 -.874839312E+02 -.874996168E+02 -.875156968E+02 -.875320435E+02 -.875485561E+02 -.875651534E+02 -.875817676E+02 -.875983417E+02 -.876148270E+02 -.876311818E+02 -.876473706E+02 -.876633624E+02 -.876791298E+02 -.876946477E+02 -.877098919E+02 -.877248388E+02 -.877394648E+02 -.877537467E+02 -.877676616E+02 -.877811871E+02 -.877943016E+02 -.878069838E+02 -.878192131E+02 -.878309692E+02 -.878422318E+02 -.878529810E+02 -.878631971E+02 -.878728610E+02 -.878819544E+02 -.878904599E+02 -.878983609E+02 -.879056419E+02 -.879122886E+02 -.879182876E+02 -.879236267E+02 -.879282949E+02 -.879322826E+02 -.879355814E+02 -.879381846E+02 -.879400868E+02 -.879412844E+02 -.879417753E+02 -.879415589E+02 -.879406361E+02 -.879390096E+02 -.879366834E+02 -.879336631E+02 -.879299558E+02 -.879255701E+02 -.879205159E+02 -.879148046E+02 -.879084487E+02 -.879014620E+02 -.878938593E+02 -.878856565E+02 -.878768705E+02 -.878675187E+02 -.878576197E+02 -.878471924E+02 -.878362565E+02 -.878248320E+02 -.878129393E+02 -.878005994E+02 -.877878331E+02 -.877746617E+02 -.877611066E+02 -.877471893E+02 -.877329315E+02 -.877183552E+02 -.877034824E+02 -.876883358E+02 -.876729387E+02 -.876573152E+02 -.876414909E+02 -.876254930E+02 -.876093515E+02 -.875931001E+02 -.875767769E+02 -.875604270E+02 -.875441039E+02 -.875278728E+02 -.875118140E+02 -.874960284E+02 -.874806431E+02 -.874658206E+02 -.874517690E+02 -.874387569E+02 -.874271316E+02 -.874173437E+02 -.874099789E+02 -.874057997E+02 -.874057997E+02
 -.874168602E+02 -.874168602E+02 -.874216458E+02 -.874300886E+02 -.874413144E+02 -.874546480E+02 -.874695682E+02 -.874856729E+02 -.875026521E+02 -.875202672E+02 -.875383340E+02 -.875567088E+02 -.875752775E+02 -.875939480E+02 -.876126443E+02 -.876313028E+02 -.876498698E+02 -.876682997E+02 -.876865530E+02 -.877045953E+02 -.877223954E+02 -.877399242E+02 -.877571536E+02 -.877740564E+02 -.877906056E+02 -.878067746E+02 -.878225372E+02 -.878378678E+02 -.878527413E+02 -.878671330E+02 -.878810186E+02 -.878943738E+02 -.879071748E+02 -.879193980E+02 -.879310203E+02 -.879420191E+02 -.879523729E+02 -.879620610E+02 -.879710636E+02 -.879793625E+02 -.879869403E+02 -.879937811E+02 -.879998702E+02 -.880051946E+02 -.880097426E+02 -.880135043E+02 -.880164717E+02 -.880186383E+02 -.880199999E+02 -.880205538E+02 -.880202992E+02 -.880192375E+02 -.880173715E+02 -.880147063E+02 -.880112484E+02 -.880070065E+02 -.880019908E+02 -.879962132E+02 -.879896871E+02 -.879824277E+02 -.879744514E+02 -.879657758E+02 -.879564198E+02 -.879464034E+02 -.879357475E+02 -.879244741E+02 -.879126055E+02 -.879001650E+02 -.878871762E+02 -.878736633E+02 -.878596507E+02 -.878451629E+02 -.878302248E+02 -.878148613E+02 -.877990974E+02 -.877829583E+02 -.877664692E+02 -.877496556E+02 -.877325435E+02 -.877151592E+02 -.876975303E+02 -.876796856E+02 -.876616560E+02 -.876434750E+02 -.876251802E+02 -.876068145E+02 -.875884279E+02 -.875700802E+02 -.875518440E+02 -.875338090E+02 -.875160873E+02 -.874988211E+02 -.874821915E+02 -.874664312E+02 -.874518402E+02 -.874388068E+02 -.874278351E+02 -.874195808E+02 -.874148972E+02 -.874148972E+02
 -.874264662E+02 -.874264662E+02 -.874317889E+02 -.874411739E+02 -.874536491E+02 -.874684662E+02 -.874850494E+02 -.875029550E+02 -.875218412E+02 -.875414445E+02 -.875615603E+02 -.875820280E+02 -.876027206E+02 -.876235354E+02 -.876443882E+02 -.876652096E+02 -.876859407E+02 -.877065318E+02 -.877269393E+02 -.877471247E+02 -.877670527E+02 -.877866901E+02 -.878060049E+02 -.878249659E+02 -.878435426E+02 -.878617048E+02 -.878794227E+02 -.878966668E+02 -.879134082E+02 -.879296181E+02 -.879452678E+02 -.879603290E+02 -.879747735E+02 -.879885738E+02 -.880017025E+02 -.880141333E+02 -.880258407E+02 -.880368002E+02 -.880469885E+02 -.880563837E+02 -.880649651E+02 -.880727138E+02 -.880796122E+02 -.880856447E+02 -.880907975E+02 -.880950589E+02 -.880984190E+02 -.881008705E+02 -.881024078E+02 -.881030280E+02 -.881027301E+02 -.881015155E+02 -.880993879E+02 -.880963531E+02 -.880924191E+02 -.880875962E+02 -.880818965E+02 -.880753343E+02 -.880679256E+02 -.880596885E+02 -.880506423E+02 -.880408083E+02 -.880302087E+02 -.880188673E+02 -.880068089E+02 -.879940594E+02 -.879806453E+02 -.879665939E+02 -.879519330E+02 -.879366910E+02 -.879208963E+02 -.879045778E+02 -.878877643E+02 -.878704847E+02 -.878527680E+02 -.878346430E+02 -.878161388E+02 -.877972845E+02 -.877781095E+02 -.877586439E+02 -.877389186E+02 -.877189658E+02 -.876988202E+02 -.876785189E+02 -.876581038E+02 -.876376222E+02 -.876171293E+02 -.875966911E+02 -.875763876E+02 -.875563177E+02 -.875366053E+02 -.875174073E+02 -.874989238E+02 -.874814120E+02 -.874652039E+02 -.874507295E+02 -.874385473E+02 -.874293835E+02 -.874241847E+02 -.874241847E+02
 -.874362986E+02 -.874362986E+02 -.874421687E+02 -.874525152E+02 -.874662683E+02 -.874826063E+02 -.875008974E+02 -.875206556E+02 -.875415061E+02 -.875631590E+02 -.875853887E+02 -.876080181E+02 -.876309071E+02 -.876539429E+02 -.876770339E+02 -.877001045E+02 -.877230910E+02 -.877459389E+02 -.877686003E+02 -.877910324E+02 -.878131953E+02 -.878350517E+02 -.878565656E+02 -.878777017E+02 -.878984256E+02 -.879187031E+02 -.879385003E+02 -.879577835E+02 -.879765190E+02 -.879946733E+02 -.880122131E+02 -.880291052E+02 -.880453166E+02 -.880608148E+02 -.880755681E+02 -.880895454E+02 -.881027165E+02 -.881150526E+02 -.881265260E+02 -.881371106E+02 -.881467818E+02 -.881555170E+02 -.881632952E+02 -.881700980E+02 -.881759088E+02 -.881807135E+02 -.881845006E+02 -.881872610E+02 -.881889883E+02 -.881896788E+02 -.881893313E+02 -.881879475E+02 -.881855317E+02 -.881820910E+02 -.881776349E+02 -.881721756E+02 -.881657277E+02 -.881583082E+02 -.881499362E+02 -.881406331E+02 -.881304221E+02 -.881193282E+02 -.881073781E+02 -.880945999E+02 -.880810229E+02 -.880666776E+02 -.880515954E+02 -.880358083E+02 -.880193492E+02 -.880022509E+02 -.879845470E+02 -.879662709E+02 -.879474560E+02 -.879281359E+02 -.879083439E+02 -.878881132E+02 -.878674769E+02 -.878464681E+02 -.878251202E+02 -.878034670E+02 -.877815430E+02 -.877593843E+02 -.877370291E+02 -.877145186E+02 -.876918986E+02 -.876692211E+02 -.876465466E+02 -.876239470E+02 -.876015098E+02 -.875793432E+02 -.875575826E+02 -.875363997E+02 -.875160138E+02 -.874967067E+02 -.874788428E+02 -.874628941E+02 -.874494741E+02 -.874393813E+02 -.874336561E+02 -.874336561E+02
 -.874463453E+02 -.874463453E+02 -.874527724E+02 -.874641008E+02 -.874791622E+02 -.874970601E+02 -.875171059E+02 -.875387699E+02 -.875616431E+02 -.875854085E+02 -.876098193E+02 -.876346824E+02 -.876598448E+02 -.876851844E+02 -.877106021E+02 -.877360163E+02 -.877613582E+02 -.877865682E+02 -.878115941E+02 -.878363880E+02 -.878609058E+02 -.878851059E+02 -.879089478E+02 -.879323922E+02 -.879554003E+02 -.879779334E+02 -.879999529E+02 -.880214200E+02 -.880422959E+02 -.880625417E+02 -.880821185E+02 -.881009875E+02 -.881191103E+02 -.881364489E+02 -.881529659E+02 -.881686248E+02 -.881833899E+02 -.881972271E+02 -.882101034E+02 -.882219879E+02 -.882328514E+02 -.882426666E+02 -.882514089E+02 -.882590560E+02 -.882655882E+02 -.882709887E+02 -.882752436E+02 -.882783420E+02 -.882802762E+02 -.882810417E+02 -.882806372E+02 -.882790646E+02 -.882763291E+02 -.882724391E+02 -.882674060E+02 -.882612444E+02 -.882539717E+02 -.882456083E+02 -.882361770E+02 -.882257031E+02 -.882142144E+02 -.882017406E+02 -.881883134E+02 -.881739661E+02 -.881587334E+02 -.881426514E+02 -.881257569E+02 -.881080879E+02 -.880896826E+02 -.880705798E+02 -.880508184E+02 -.880304373E+02 -.880094754E+02 -.879879712E+02 -.879659633E+02 -.879434895E+02 -.879205877E+02 -.878972953E+02 -.878736500E+02 -.878496896E+02 -.878254527E+02 -.878009792E+02 -.877763110E+02 -.877514936E+02 -.877265767E+02 -.877016168E+02 -.876766798E+02 -.876518435E+02 -.876272027E+02 -.876028748E+02 -.875790067E+02 -.875557847E+02 -.875334472E+02 -.875123010E+02 -.874927427E+02 -.874752869E+02 -.874606027E+02 -.874495615E+02 -.874432994E+02 -.874432994E+02
 -.874565848E+02 -.874565848E+02 -.874635791E+02 -.874759107E+02 -.874923114E+02 -.875118086E+02 -.875336559E+02 -.875572784E+02 -.875822322E+02 -.876081732E+02 -.876348338E+02 -.876620051E+02 -.876895219E+02 -.877172532E+02 -.877450927E+02 -.877729526E+02 -.878007586E+02 -.878284462E+02 -.878559579E+02 -.878832416E+02 -.879102484E+02 -.879369322E+02 -.879632481E+02 -.879891523E+02 -.880146011E+02 -.880395507E+02 -.880639570E+02 -.880877755E+02 -.881109614E+02 -.881334695E+02 -.881552546E+02 -.881762716E+02 -.881964755E+02 -.882158218E+02 -.882342666E+02 -.882517666E+02 -.882682798E+02 -.882837656E+02 -.882981849E+02 -.883115008E+02 -.883236785E+02 -.883346855E+02 -.883444923E+02 -.883530723E+02 -.883604018E+02 -.883664607E+02 -.883712324E+02 -.883747036E+02 -.883768652E+02 -.883777116E+02 -.883772412E+02 -.883754565E+02 -.883723635E+02 -.883679723E+02 -.883622967E+02 -.883553541E+02 -.883471653E+02 -.883377547E+02 -.883271495E+02 -.883153801E+02 -.883024796E+02 -.882884833E+02 -.882734289E+02 -.882573560E+02 -.882403058E+02 -.882223208E+02 -.882034447E+02 -.881837219E+02 -.881631976E+02 -.881419169E+02 -.881199254E+02 -.880972684E+02 -.880739908E+02 -.880501373E+02 -.880257519E+02 -.880008781E+02 -.879755588E+02 -.879498365E+02 -.879237535E+02 -.878973520E+02 -.878706748E+02 -.878437660E+02 -.878166714E+02 -.877894404E+02 -.877621270E+02 -.877347923E+02 -.877075069E+02 -.876803549E+02 -.876534382E+02 -.876268828E+02 -.876008470E+02 -.875755318E+02 -.875511944E+02 -.875281664E+02 -.875068769E+02 -.874878830E+02 -.874719098E+02 -.874599024E+02 -.874530937E+02 -.874530937E+02
 -.874669862E+02 -.874669862E+02 -.874745584E+02 -.874879142E+02 -.875056838E+02 -.875268181E+02 -.875505110E+02 -.875761421E+02 -.876032322E+02 -.876314106E+02 -.876603897E+02 -.876899450E+02 -.877199005E+02 -.877501160E+02 -.877804780E+02 -.878108926E+02 -.878412799E+02 -.878715702E+02 -.879017012E+02 -.879316160E+02 -.879612612E+02 -.879905859E+02 -.880195408E+02 -.880480768E+02 -.880761448E+02 -.881036951E+02 -.881306774E+02 -.881570406E+02 -.881827329E+02 -.882077021E+02 -.882318956E+02 -.882552609E+02 -.882777453E+02 -.882992964E+02 -.883198624E+02 -.883393923E+02 -.883578363E+02 -.883751459E+02 -.883912749E+02 -.884061789E+02 -.884198164E+02 -.884321487E+02 -.884431403E+02 -.884527592E+02 -.884609771E+02 -.884677697E+02 -.884731169E+02 -.884770028E+02 -.884794163E+02 -.884803508E+02 -.884798042E+02 -.884777793E+02 -.884742837E+02 -.884693293E+02 -.884629327E+02 -.884551148E+02 -.884459006E+02 -.884353193E+02 -.884234037E+02 -.884101901E+02 -.883957179E+02 -.883800295E+02 -.883631698E+02 -.883451859E+02 -.883261267E+02 -.883060426E+02 -.882849852E+02 -.882630070E+02 -.882401610E+02 -.882165002E+02 -.881920777E+02 -.881669463E+02 -.881411581E+02 -.881147647E+02 -.880878165E+02 -.880603634E+02 -.880324540E+02 -.880041365E+02 -.879754580E+02 -.879464658E+02 -.879172071E+02 -.878877302E+02 -.878580851E+02 -.878283253E+02 -.877985088E+02 -.877687011E+02 -.877389777E+02 -.877094283E+02 -.876801617E+02 -.876513125E+02 -.876230500E+02 -.875955893E+02 -.875692062E+02 -.875442568E+02 -.875212023E+02 -.875006426E+02 -.874833588E+02 -.874703699E+02 -.874630065E+02 -.874630065E+02
 -.874775073E+02 -.874775073E+02 -.874856672E+02 -.875000657E+02 -.875192308E+02 -.875420350E+02 -.875676126E+02 -.875952972E+02 -.876245752E+02 -.876550499E+02 -.876864143E+02 -.877184300E+02 -.877509097E+02 -.877837048E+02 -.878166946E+02 -.878497791E+02 -.878828729E+02 -.879159011E+02 -.879487969E+02 -.879814985E+02 -.880139481E+02 -.880460900E+02 -.880778696E+02 -.881092323E+02 -.881401227E+02 -.881704846E+02 -.882002604E+02 -.882293916E+02 -.882578183E+02 -.882854802E+02 -.883123161E+02 -.883382646E+02 -.883632638E+02 -.883872522E+02 -.884101684E+02 -.884319520E+02 -.884525436E+02 -.884718858E+02 -.884899230E+02 -.885066024E+02 -.885218741E+02 -.885356917E+02 -.885480125E+02 -.885587979E+02 -.885680138E+02 -.885756307E+02 -.885816243E+02 -.885859755E+02 -.885886707E+02 -.885897018E+02 -.885890666E+02 -.885867682E+02 -.885828157E+02 -.885772235E+02 -.885700117E+02 -.885612053E+02 -.885508347E+02 -.885389348E+02 -.885255452E+02 -.885107094E+02 -.884944748E+02 -.884768922E+02 -.884580152E+02 -.884379000E+02 -.884166049E+02 -.883941898E+02 -.883707158E+02 -.883462449E+02 -.883208394E+02 -.882945619E+02 -.882674743E+02 -.882396381E+02 -.882111138E+02 -.881819609E+02 -.881522376E+02 -.881220006E+02 -.880913052E+02 -.880602057E+02 -.880287550E+02 -.879970055E+02 -.879650092E+02 -.879328189E+02 -.879004887E+02 -.878680762E+02 -.878356434E+02 -.878032599E+02 -.877710059E+02 -.877389763E+02 -.877072863E+02 -.876760788E+02 -.876455333E+02 -.876158786E+02 -.875874087E+02 -.875605035E+02 -.875356561E+02 -.875135082E+02 -.874948969E+02 -.874809151E+02 -.874729909E+02 -.874729909E+02
 -.874880903E+02 -.874880903E+02 -.874968455E+02 -.875123008E+02 -.875328814E+02 -.875573810E+02 -.875848741E+02 -.876146495E+02 -.876461602E+02 -.876789848E+02 -.877127981E+02 -.877473480E+02 -.877824371E+02 -.878179083E+02 -.878536342E+02 -.878895089E+02 -.879254416E+02 -.879613529E+02 -.879971713E+02 -.880328309E+02 -.880682689E+02 -.881034248E+02 -.881382381E+02 -.881726480E+02 -.882065923E+02 -.882400071E+02 -.882728268E+02 -.883049840E+02 -.883364101E+02 -.883670348E+02 -.883967870E+02 -.884255947E+02 -.884533851E+02 -.884800855E+02 -.885056233E+02 -.885299264E+02 -.885529242E+02 -.885745480E+02 -.885947313E+02 -.886134106E+02 -.886305260E+02 -.886460215E+02 -.886598454E+02 -.886719510E+02 -.886822970E+02 -.886908477E+02 -.886975736E+02 -.887024513E+02 -.887054644E+02 -.887066031E+02 -.887058644E+02 -.887032522E+02 -.886987774E+02 -.886924576E+02 -.886843169E+02 -.886743857E+02 -.886627008E+02 -.886493045E+02 -.886342444E+02 -.886175731E+02 -.885993477E+02 -.885796292E+02 -.885584819E+02 -.885359731E+02 -.885121725E+02 -.884871515E+02 -.884609826E+02 -.884337393E+02 -.884054953E+02 -.883763239E+02 -.883462980E+02 -.883154892E+02 -.882839678E+02 -.882518027E+02 -.882190605E+02 -.881858063E+02 -.881521028E+02 -.881180110E+02 -.880835903E+02 -.880488984E+02 -.880139927E+02 -.879789305E+02 -.879437701E+02 -.879085730E+02 -.878734050E+02 -.878383397E+02 -.878034612E+02 -.877688692E+02 -.877346850E+02 -.877010586E+02 -.876681794E+02 -.876362891E+02 -.876056987E+02 -.875768112E+02 -.875501506E+02 -.875264000E+02 -.875064513E+02 -.874914705E+02 -.874829826E+02 -.874829826E+02
 -.874986572E+02 -.874986572E+02 -.875080116E+02 -.875245308E+02 -.875465372E+02 -.875727465E+02 -.876021750E+02 -.876340681E+02 -.876678468E+02 -.877030667E+02 -.877393857E+02 -.877765388E+02 -.878143190E+02 -.878525616E+02 -.878911328E+02 -.879299213E+02 -.879688319E+02 -.880077809E+02 -.880466929E+02 -.880854974E+02 -.881241272E+02 -.881625161E+02 -.882005978E+02 -.882383043E+02 -.882755658E+02 -.883123099E+02 -.883484617E+02 -.883839440E+02 -.884186775E+02 -.884525807E+02 -.884855705E+02 -.885175623E+02 -.885484704E+02 -.885782085E+02 -.886066903E+02 -.886338299E+02 -.886595430E+02 -.886837469E+02 -.887063619E+02 -.887273114E+02 -.887465230E+02 -.887639287E+02 -.887794661E+02 -.887930782E+02 -.888047148E+02 -.888143323E+02 -.888218946E+02 -.888273736E+02 -.888307488E+02 -.888320082E+02 -.888311482E+02 -.888281735E+02 -.888230974E+02 -.888159411E+02 -.888067340E+02 -.887955133E+02 -.887823234E+02 -.887672158E+02 -.887502483E+02 -.887314846E+02 -.887109938E+02 -.886888494E+02 -.886651289E+02 -.886399134E+02 -.886132861E+02 -.885853324E+02 -.885561389E+02 -.885257929E+02 -.884943815E+02 -.884619913E+02 -.884287077E+02 -.883946147E+02 -.883597939E+02 -.883243249E+02 -.882882846E+02 -.882517471E+02 -.882147838E+02 -.881774632E+02 -.881398514E+02 -.881020126E+02 -.880640092E+02 -.880259032E+02 -.879877573E+02 -.879496365E+02 -.879116102E+02 -.878737552E+02 -.878361592E+02 -.877989261E+02 -.877621819E+02 -.877260834E+02 -.876908284E+02 -.876566705E+02 -.876239368E+02 -.875930518E+02 -.875645692E+02 -.875392118E+02 -.875179251E+02 -.875019466E+02 -.874928966E+02 -.874928966E+02
 -.875091050E+02 -.875091050E+02 -.875190568E+02 -.875366367E+02 -.875600662E+02 -.875879855E+02 -.876193546E+02 -.876533779E+02 -.876894469E+02 -.877270955E+02 -.877659663E+02 -.878057827E+02 -.878463289E+02 -.878874336E+02 -.879289576E+02 -.879707853E+02 -.880128178E+02 -.880549680E+02 -.880971568E+02 -.881393097E+02 -.881813549E+02 -.882232205E+02 -.882648334E+02 -.883061183E+02 -.883469966E+02 -.883873865E+02 -.884272027E+02 -.884663567E+02 -.885047566E+02 -.885423077E+02 -.885789128E+02 -.886144723E+02 -.886488847E+02 -.886820476E+02 -.887138581E+02 -.887442135E+02 -.887730124E+02 -.888001556E+02 -.888255466E+02 -.888490928E+02 -.888707063E+02 -.888903043E+02 -.889078106E+02 -.889231558E+02 -.889362783E+02 -.889471249E+02 -.889556512E+02 -.889618226E+02 -.889656141E+02 -.889670107E+02 -.889660081E+02 -.889626118E+02 -.889568381E+02 -.889487129E+02 -.889382723E+02 -.889255616E+02 -.889106352E+02 -.888935559E+02 -.888743942E+02 -.888532276E+02 -.888301399E+02 -.888052204E+02 -.887785629E+02 -.887502650E+02 -.887204269E+02 -.886891512E+02 -.886565414E+02 -.886227014E+02 -.885877346E+02 -.885517435E+02 -.885148286E+02 -.884770880E+02 -.884386172E+02 -.883995081E+02 -.883598492E+02 -.883197253E+02 -.882792172E+02 -.882384020E+02 -.881973533E+02 -.881561417E+02 -.881148351E+02 -.880735005E+02 -.880322043E+02 -.879910149E+02 -.879500046E+02 -.879092528E+02 -.878688501E+02 -.878289034E+02 -.877895425E+02 -.877509294E+02 -.877132693E+02 -.876768260E+02 -.876419408E+02 -.876090585E+02 -.875787601E+02 -.875518061E+02 -.875291932E+02 -.875122279E+02 -.875026227E+02 -.875026227E+02
 -.875192993E+02 -.875192993E+02 -.875298389E+02 -.875484634E+02 -.875732971E+02 -.876029082E+02 -.876362042E+02 -.876723516E+02 -.877107149E+02 -.877508088E+02 -.877922619E+02 -.878347880E+02 -.878781639E+02 -.879222129E+02 -.879667923E+02 -.880117834E+02 -.880570848E+02 -.881026069E+02 -.881482677E+02 -.881939891E+02 -.882396945E+02 -.882853063E+02 -.883307445E+02 -.883759255E+02 -.884207615E+02 -.884651600E+02 -.885090240E+02 -.885522516E+02 -.885947368E+02 -.886363691E+02 -.886770345E+02 -.887166153E+02 -.887549914E+02 -.887920408E+02 -.888276402E+02 -.888616667E+02 -.888939980E+02 -.889245141E+02 -.889530981E+02 -.889796373E+02 -.890040243E+02 -.890261582E+02 -.890459454E+02 -.890633008E+02 -.890781486E+02 -.890904231E+02 -.891000699E+02 -.891070460E+02 -.891113205E+02 -.891128750E+02 -.891117038E+02 -.891078138E+02 -.891012248E+02 -.890919690E+02 -.890800904E+02 -.890656451E+02 -.890486997E+02 -.890293314E+02 -.890076264E+02 -.889836797E+02 -.889575936E+02 -.889294767E+02 -.888994431E+02 -.888676109E+02 -.888341014E+02 -.887990379E+02 -.887625448E+02 -.887247461E+02 -.886857651E+02 -.886457230E+02 -.886047384E+02 -.885629266E+02 -.885203986E+02 -.884772613E+02 -.884336164E+02 -.883895607E+02 -.883451857E+02 -.883005781E+02 -.882558194E+02 -.882109870E+02 -.881661548E+02 -.881213938E+02 -.880767744E+02 -.880323677E+02 -.879882479E+02 -.879444964E+02 -.879012051E+02 -.878584827E+02 -.878164616E+02 -.877753071E+02 -.877352301E+02 -.876965025E+02 -.876594779E+02 -.876246184E+02 -.875925300E+02 -.875640080E+02 -.875400967E+02 -.875221678E+02 -.875120217E+02 -.875120217E+02
 -.875290685E+02 -.875290685E+02 -.875401765E+02 -.875598133E+02 -.875860119E+02 -.876172740E+02 -.876524592E+02 -.876907002E+02 -.877313376E+02 -.877738698E+02 -.878179140E+02 -.878631763E+02 -.879094287E+02 -.879564912E+02 -.880042192E+02 -.880524930E+02 -.881012101E+02 -.881502799E+02 -.881996181E+02 -.882491437E+02 -.882987758E+02 -.883484310E+02 -.883980223E+02 -.884474575E+02 -.884966386E+02 -.885454614E+02 -.885938154E+02 -.886415838E+02 -.886886436E+02 -.887348660E+02 -.887801168E+02 -.888242572E+02 -.888671444E+02 -.889086324E+02 -.889485737E+02 -.889868199E+02 -.890232233E+02 -.890576382E+02 -.890899222E+02 -.891199375E+02 -.891475526E+02 -.891726432E+02 -.891950942E+02 -.892148004E+02 -.892316680E+02 -.892456159E+02 -.892565764E+02 -.892644960E+02 -.892693364E+02 -.892710745E+02 -.892697031E+02 -.892652308E+02 -.892576820E+02 -.892470964E+02 -.892335289E+02 -.892170484E+02 -.891977375E+02 -.891756914E+02 -.891510165E+02 -.891238294E+02 -.890942557E+02 -.890624284E+02 -.890284868E+02 -.889925745E+02 -.889548388E+02 -.889154288E+02 -.888744940E+02 -.888321833E+02 -.887886438E+02 -.887440195E+02 -.886984505E+02 -.886520722E+02 -.886050144E+02 -.885574008E+02 -.885093485E+02 -.884609681E+02 -.884123630E+02 -.883636300E+02 -.883148594E+02 -.882661356E+02 -.882175379E+02 -.881691418E+02 -.881210204E+02 -.880732466E+02 -.880258960E+02 -.879790498E+02 -.879328003E+02 -.878872561E+02 -.878425500E+02 -.877988490E+02 -.877563668E+02 -.877153812E+02 -.876762548E+02 -.876394645E+02 -.876056373E+02 -.875755992E+02 -.875504376E+02 -.875315838E+02 -.875209201E+02 -.875209201E+02
 -.875381978E+02 -.875381978E+02 -.875498433E+02 -.875704404E+02 -.875979397E+02 -.876307834E+02 -.876677894E+02 -.877080617E+02 -.877509212E+02 -.877958537E+02 -.878424682E+02 -.878904665E+02 -.879396183E+02 -.879897435E+02 -.880406982E+02 -.880923639E+02 -.881446391E+02 -.881974334E+02 -.882506620E+02 -.883042418E+02 -.883580883E+02 -.884121130E+02 -.884662217E+02 -.885203133E+02 -.885742792E+02 -.886280020E+02 -.886813564E+02 -.887342082E+02 -.887864148E+02 -.888378260E+02 -.888882838E+02 -.889376237E+02 -.889856757E+02 -.890322651E+02 -.890772144E+02 -.891203442E+02 -.891614752E+02 -.892004296E+02 -.892370332E+02 -.892711167E+02 -.893025180E+02 -.893310836E+02 -.893566707E+02 -.893791488E+02 -.893984013E+02 -.894143268E+02 -.894268410E+02 -.894358769E+02 -.894413864E+02 -.894433406E+02 -.894417304E+02 -.894365663E+02 -.894278787E+02 -.894157172E+02 -.894001500E+02 -.893812632E+02 -.893591594E+02 -.893339568E+02 -.893057873E+02 -.892747952E+02 -.892411354E+02 -.892049717E+02 -.891664747E+02 -.891258204E+02 -.890831880E+02 -.890387584E+02 -.889927124E+02 -.889452290E+02 -.888964841E+02 -.888466494E+02 -.887958906E+02 -.887443668E+02 -.886922297E+02 -.886396227E+02 -.885866806E+02 -.885335290E+02 -.884802849E+02 -.884270559E+02 -.883739413E+02 -.883210327E+02 -.882684144E+02 -.882161654E+02 -.881643607E+02 -.881130738E+02 -.880623795E+02 -.880123579E+02 -.879630990E+02 -.879147093E+02 -.878673196E+02 -.878210954E+02 -.877762508E+02 -.877330658E+02 -.876919088E+02 -.876532669E+02 -.876177837E+02 -.875863107E+02 -.875599721E+02 -.875402518E+02 -.875291047E+02 -.875291047E+02
 -.875464233E+02 -.875464233E+02 -.875585614E+02 -.875800432E+02 -.876087480E+02 -.876430684E+02 -.876817882E+02 -.877239889E+02 -.877689776E+02 -.878162318E+02 -.878653573E+02 -.879160551E+02 -.879680971E+02 -.880213063E+02 -.880755429E+02 -.881306924E+02 -.881866570E+02 -.882433487E+02 -.883006840E+02 -.883585793E+02 -.884169477E+02 -.884756966E+02 -.885347251E+02 -.885939236E+02 -.886531717E+02 -.887123385E+02 -.887712815E+02 -.888298471E+02 -.888878702E+02 -.889451752E+02 -.890015763E+02 -.890568784E+02 -.891108786E+02 -.891633675E+02 -.892141305E+02 -.892629502E+02 -.893096078E+02 -.893538858E+02 -.893955697E+02 -.894344506E+02 -.894703276E+02 -.895030099E+02 -.895323196E+02 -.895580935E+02 -.895801856E+02 -.895984687E+02 -.896128366E+02 -.896232051E+02 -.896295134E+02 -.896317249E+02 -.896298281E+02 -.896238360E+02 -.896137868E+02 -.895997427E+02 -.895817894E+02 -.895600347E+02 -.895346074E+02 -.895056550E+02 -.894733422E+02 -.894378487E+02 -.893993666E+02 -.893580986E+02 -.893142551E+02 -.892680524E+02 -.892197097E+02 -.891694473E+02 -.891174846E+02 -.890640373E+02 -.890093168E+02 -.889535275E+02 -.888968658E+02 -.888395191E+02 -.887816645E+02 -.887234680E+02 -.886650843E+02 -.886066562E+02 -.885483148E+02 -.884901795E+02 -.884323586E+02 -.883749502E+02 -.883180432E+02 -.882617186E+02 -.882060518E+02 -.881511151E+02 -.880969804E+02 -.880437239E+02 -.879914311E+02 -.879402031E+02 -.878901656E+02 -.878414795E+02 -.877943552E+02 -.877490709E+02 -.877059961E+02 -.876656231E+02 -.876286064E+02 -.875958158E+02 -.875684048E+02 -.875478998E+02 -.875363174E+02 -.875363174E+02
 -.875534263E+02 -.875534263E+02 -.875659953E+02 -.875882573E+02 -.876180350E+02 -.876536831E+02 -.876939612E+02 -.877379367E+02 -.877849094E+02 -.878343553E+02 -.878858823E+02 -.879391963E+02 -.879940759E+02 -.880503519E+02 -.881078926E+02 -.881665912E+02 -.882263567E+02 -.882871068E+02 -.883487618E+02 -.884112401E+02 -.884744545E+02 -.885383096E+02 -.886026995E+02 -.886675059E+02 -.887325972E+02 -.887978275E+02 -.888630360E+02 -.889280471E+02 -.889926702E+02 -.890567001E+02 -.891199182E+02 -.891820931E+02 -.892429825E+02 -.893023342E+02 -.893598889E+02 -.894153815E+02 -.894685445E+02 -.895191101E+02 -.895668133E+02 -.896113947E+02 -.896526040E+02 -.896902026E+02 -.897239674E+02 -.897536930E+02 -.897791952E+02 -.898003134E+02 -.898169127E+02 -.898288865E+02 -.898361574E+02 -.898386788E+02 -.898364359E+02 -.898294451E+02 -.898177546E+02 -.898014432E+02 -.897806193E+02 -.897554193E+02 -.897260053E+02 -.896925635E+02 -.896553005E+02 -.896144414E+02 -.895702264E+02 -.895229075E+02 -.894727458E+02 -.894200081E+02 -.893649640E+02 -.893078829E+02 -.892490315E+02 -.891886711E+02 -.891270556E+02 -.890644291E+02 -.890010247E+02 -.889370627E+02 -.888727497E+02 -.888082778E+02 -.887438236E+02 -.886795489E+02 -.886155996E+02 -.885521072E+02 -.884891886E+02 -.884269474E+02 -.883654753E+02 -.883048537E+02 -.882451561E+02 -.881864506E+02 -.881288037E+02 -.880722843E+02 -.880169698E+02 -.879629525E+02 -.879103487E+02 -.878593105E+02 -.878100400E+02 -.877628084E+02 -.877179809E+02 -.876760484E+02 -.876376689E+02 -.876037224E+02 -.875753811E+02 -.875542023E+02 -.875422492E+02 -.875422492E+02
 -.875588268E+02 -.875588268E+02 -.875717453E+02 -.875946482E+02 -.876253201E+02 -.876620929E+02 -.877037143E+02 -.877492474E+02 -.877979943E+02 -.878494370E+02 -.879031927E+02 -.879589789E+02 -.880165867E+02 -.880758603E+02 -.881366809E+02 -.881989543E+02 -.882626008E+02 -.883275476E+02 -.883937226E+02 -.884610497E+02 -.885294445E+02 -.885988115E+02 -.886690414E+02 -.887400089E+02 -.888115715E+02 -.888835682E+02 -.889558187E+02 -.890281231E+02 -.891002618E+02 -.891719960E+02 -.892430688E+02 -.893132056E+02 -.893821166E+02 -.894494980E+02 -.895150350E+02 -.895784040E+02 -.896392761E+02 -.896973205E+02 -.897522079E+02 -.898036147E+02 -.898512270E+02 -.898947446E+02 -.899338856E+02 -.899683898E+02 -.899980230E+02 -.900225806E+02 -.900418905E+02 -.900558159E+02 -.900642580E+02 -.900671569E+02 -.900644931E+02 -.900562879E+02 -.900426024E+02 -.900235374E+02 -.899992312E+02 -.899698575E+02 -.899356226E+02 -.898967626E+02 -.898535390E+02 -.898062359E+02 -.897551551E+02 -.897006122E+02 -.896429327E+02 -.895824478E+02 -.895194901E+02 -.894543907E+02 -.893874749E+02 -.893190596E+02 -.892494505E+02 -.891789395E+02 -.891078029E+02 -.890362997E+02 -.889646703E+02 -.888931360E+02 -.888218979E+02 -.887511375E+02 -.886810164E+02 -.886116772E+02 -.885432441E+02 -.884758246E+02 -.884095107E+02 -.883443813E+02 -.882805044E+02 -.882179408E+02 -.881567471E+02 -.880969810E+02 -.880387072E+02 -.879820045E+02 -.879269750E+02 -.878737565E+02 -.878225370E+02 -.877735749E+02 -.877272238E+02 -.876839656E+02 -.876444530E+02 -.876095655E+02 -.875804817E+02 -.875587743E+02 -.875465346E+02 -.875465346E+02
 -.875621785E+02 -.875621785E+02 -.875753413E+02 -.875987039E+02 -.876300359E+02 -.876676648E+02 -.877103416E+02 -.877571382E+02 -.878073695E+02 -.878605338E+02 -.879162659E+02 -.879743027E+02 -.880344555E+02 -.880965882E+02 -.881606015E+02 -.882264194E+02 -.882939792E+02 -.883632231E+02 -.884340919E+02 -.885065198E+02 -.885804297E+02 -.886557298E+02 -.887323107E+02 -.888100427E+02 -.888887741E+02 -.889683293E+02 -.890485080E+02 -.891290844E+02 -.892098070E+02 -.892903989E+02 -.893705586E+02 -.894499608E+02 -.895282588E+02 -.896050862E+02 -.896800601E+02 -.897527842E+02 -.898228527E+02 -.898898551E+02 -.899533801E+02 -.900130217E+02 -.900683839E+02 -.901190863E+02 -.901647700E+02 -.902051030E+02 -.902397851E+02 -.902685534E+02 -.902911861E+02 -.903075070E+02 -.903173880E+02 -.903207516E+02 -.903175724E+02 -.903078774E+02 -.902917459E+02 -.902693074E+02 -.902407400E+02 -.902062671E+02 -.901661534E+02 -.901207006E+02 -.900702428E+02 -.900151405E+02 -.899557760E+02 -.898925470E+02 -.898258618E+02 -.897561333E+02 -.896837742E+02 -.896091923E+02 -.895327860E+02 -.894549402E+02 -.893760236E+02 -.892963851E+02 -.892163519E+02 -.891362279E+02 -.890562918E+02 -.889767969E+02 -.888979708E+02 -.888200150E+02 -.887431061E+02 -.886673961E+02 -.885930143E+02 -.885200686E+02 -.884486478E+02 -.883788237E+02 -.883106546E+02 -.882441884E+02 -.881794670E+02 -.881165313E+02 -.880554276E+02 -.879962151E+02 -.879389759E+02 -.878838268E+02 -.878309350E+02 -.877805385E+02 -.877329710E+02 -.876886963E+02 -.876483508E+02 -.876128008E+02 -.875832160E+02 -.875611661E+02 -.875487473E+02 -.875487473E+02
 -.875629633E+02 -.875629633E+02 -.875762372E+02 -.875998286E+02 -.876315206E+02 -.876696587E+02 -.877130159E+02 -.877606884E+02 -.878120176E+02 -.878665291E+02 -.879238864E+02 -.879838550E+02 -.880462745E+02 -.881110372E+02 -.881780708E+02 -.882473251E+02 -.883187615E+02 -.883923447E+02 -.884680353E+02 -.885457843E+02 -.886255282E+02 -.887071848E+02 -.887906498E+02 -.888757934E+02 -.889624578E+02 -.890504553E+02 -.891395665E+02 -.892295391E+02 -.893200874E+02 -.894108920E+02 -.895016006E+02 -.895918287E+02 -.896811620E+02 -.897691583E+02 -.898553511E+02 -.899392539E+02 -.900203646E+02 -.900981710E+02 -.901721574E+02 -.902418109E+02 -.903066286E+02 -.903661253E+02 -.904198405E+02 -.904673468E+02 -.905082562E+02 -.905422277E+02 -.905689732E+02 -.905882627E+02 -.905999291E+02 -.906038711E+02 -.906000552E+02 -.905885166E+02 -.905693581E+02 -.905427487E+02 -.905089199E+02 -.904681615E+02 -.904208164E+02 -.903672741E+02 -.903079640E+02 -.902433484E+02 -.901739143E+02 -.901001666E+02 -.900226203E+02 -.899417930E+02 -.898581990E+02 -.897723424E+02 -.896847121E+02 -.895957769E+02 -.895059810E+02 -.894157413E+02 -.893254445E+02 -.892354454E+02 -.891460655E+02 -.890575925E+02 -.889702808E+02 -.888843513E+02 -.887999930E+02 -.887173645E+02 -.886365955E+02 -.885577894E+02 -.884810258E+02 -.884063638E+02 -.883338450E+02 -.882634980E+02 -.881953428E+02 -.881293967E+02 -.880656804E+02 -.880042264E+02 -.879450888E+02 -.878883560E+02 -.878341663E+02 -.877827279E+02 -.877343455E+02 -.876894532E+02 -.876486586E+02 -.876127996E+02 -.875830188E+02 -.875608602E+02 -.875483968E+02 -.875483968E+02
 -.875605887E+02 -.875605887E+02 -.875738077E+02 -.875973391E+02 -.876290133E+02 -.876672215E+02 -.877107809E+02 -.877588308E+02 -.878107546E+02 -.878661192E+02 -.879246286E+02 -.879860880E+02 -.880503758E+02 -.881174220E+02 -.881871909E+02 -.882596675E+02 -.883348470E+02 -.884127253E+02 -.884932922E+02 -.885765247E+02 -.886623817E+02 -.887507991E+02 -.888416851E+02 -.889349168E+02 -.890303365E+02 -.891277491E+02 -.892269190E+02 -.893275689E+02 -.894293780E+02 -.895319811E+02 -.896349693E+02 -.897378899E+02 -.898402488E+02 -.899415128E+02 -.900411135E+02 -.901384520E+02 -.902329051E+02 -.903238317E+02 -.904105812E+02 -.904925019E+02 -.905689511E+02 -.906393044E+02 -.907029668E+02 -.907593826E+02 -.908080458E+02 -.908485098E+02 -.908803962E+02 -.909034022E+02 -.909173071E+02 -.909219770E+02 -.909173674E+02 -.909035243E+02 -.908805836E+02 -.908487673E+02 -.908083800E+02 -.907598017E+02 -.907034809E+02 -.906399251E+02 -.905696920E+02 -.904933784E+02 -.904116105E+02 -.903250332E+02 -.902343000E+02 -.901400636E+02 -.900429673E+02 -.899436365E+02 -.898426724E+02 -.897406457E+02 -.896380920E+02 -.895355080E+02 -.894333487E+02 -.893320258E+02 -.892319068E+02 -.891333149E+02 -.890365296E+02 -.889417884E+02 -.888492881E+02 -.887591874E+02 -.886716099E+02 -.885866467E+02 -.885043600E+02 -.884247872E+02 -.883479447E+02 -.882738327E+02 -.882024407E+02 -.881337528E+02 -.880677556E+02 -.880044458E+02 -.879438407E+02 -.878859910E+02 -.878309961E+02 -.877790248E+02 -.877303407E+02 -.876853359E+02 -.876445740E+02 -.876088469E+02 -.875792482E+02 -.875572695E+02 -.875449271E+02 -.875449271E+02
 -.875543882E+02 -.875543882E+02 -.875673488E+02 -.875904643E+02 -.876216535E+02 -.876593860E+02 -.877025491E+02 -.877503471E+02 -.878022238E+02 -.878578029E+02 -.879168430E+02 -.879792017E+02 -.880448079E+02 -.881136411E+02 -.881857136E+02 -.882610571E+02 -.883397119E+02 -.884217175E+02 -.885071046E+02 -.885958885E+02 -.886880625E+02 -.887835921E+02 -.888824098E+02 -.889844104E+02 -.890894461E+02 -.891973225E+02 -.893077949E+02 -.894205654E+02 -.895352798E+02 -.896515265E+02 -.897688348E+02 -.898866754E+02 -.900044618E+02 -.901215524E+02 -.902372549E+02 -.903508314E+02 -.904615062E+02 -.905684736E+02 -.906709087E+02 -.907679788E+02 -.908588559E+02 -.909427306E+02 -.910188266E+02 -.910864151E+02 -.911448291E+02 -.911934774E+02 -.912318574E+02 -.912595656E+02 -.912763074E+02 -.912819036E+02 -.912762944E+02 -.912595412E+02 -.912318247E+02 -.911934413E+02 -.911447959E+02 -.910863929E+02 -.910188251E+02 -.909427612E+02 -.908589317E+02 -.907681149E+02 -.906711220E+02 -.905687830E+02 -.904619325E+02 -.903513977E+02 -.902379862E+02 -.901224763E+02 -.900056079E+02 -.898880758E+02 -.897705240E+02 -.896535419E+02 -.895376612E+02 -.894233554E+02 -.893110389E+02 -.892010683E+02 -.890937441E+02 -.889893133E+02 -.888879721E+02 -.887898699E+02 -.886951131E+02 -.886037690E+02 -.885158709E+02 -.884314226E+02 -.883504032E+02 -.882727730E+02 -.881984790E+02 -.881274617E+02 -.880596620E+02 -.879950303E+02 -.879335365E+02 -.878751826E+02 -.878200183E+02 -.877681609E+02 -.877198203E+02 -.876753315E+02 -.876351974E+02 -.876001430E+02 -.875711879E+02 -.875497401E+02 -.875377195E+02 -.875377195E+02
 -.875436268E+02 -.875436268E+02 -.875560829E+02 -.875783514E+02 -.876084873E+02 -.876450762E+02 -.876871063E+02 -.877338717E+02 -.877848971E+02 -.878398810E+02 -.878986520E+02 -.879611343E+02 -.880273216E+02 -.880972557E+02 -.881710107E+02 -.882486788E+02 -.883303599E+02 -.884161518E+02 -.885061419E+02 -.886003991E+02 -.886989677E+02 -.888018593E+02 -.889090472E+02 -.890204597E+02 -.891359742E+02 -.892554112E+02 -.893785289E+02 -.895050186E+02 -.896344997E+02 -.897665164E+02 -.899005354E+02 -.900359438E+02 -.901720503E+02 -.903080863E+02 -.904432101E+02 -.905765129E+02 -.907070273E+02 -.908337375E+02 -.909555924E+02 -.910715210E+02 -.911804492E+02 -.912813187E+02 -.913731070E+02 -.914548482E+02 -.915256533E+02 -.915847307E+02 -.916314042E+02 -.916651296E+02 -.916855082E+02 -.916922970E+02 -.916854147E+02 -.916649441E+02 -.916311297E+02 -.915843718E+02 -.915252160E+02 -.914543401E+02 -.913725374E+02 -.912806985E+02 -.911797909E+02 -.910708391E+02 -.909549029E+02 -.908330586E+02 -.907063791E+02 -.905759176E+02 -.904426919E+02 -.903076719E+02 -.901717685E+02 -.900358260E+02 -.899006153E+02 -.897668307E+02 -.896350876E+02 -.895059222E+02 -.893797933E+02 -.892570841E+02 -.891381064E+02 -.890231043E+02 -.889122597E+02 -.888056971E+02 -.887034898E+02 -.886056652E+02 -.885122110E+02 -.884230810E+02 -.883382018E+02 -.882574783E+02 -.881808009E+02 -.881080520E+02 -.880391144E+02 -.879738790E+02 -.879122562E+02 -.878541869E+02 -.877996587E+02 -.877487240E+02 -.877015246E+02 -.876583223E+02 -.876195395E+02 -.875858116E+02 -.875580553E+02 -.875375587E+02 -.875260995E+02 -.875260995E+02
 -.875275131E+02 -.875275131E+02 -.875391721E+02 -.875600794E+02 -.875884812E+02 -.876231226E+02 -.876631272E+02 -.877079064E+02 -.877570888E+02 -.878104672E+02 -.878679574E+02 -.879295664E+02 -.879953673E+02 -.880654800E+02 -.881400557E+02 -.882192638E+02 -.883032807E+02 -.883922809E+02 -.884864275E+02 -.885858644E+02 -.886907078E+02 -.888010383E+02 -.889168926E+02 -.890382562E+02 -.891650544E+02 -.892971446E+02 -.894343086E+02 -.895762445E+02 -.897225598E+02 -.898727647E+02 -.900262674E+02 -.901823698E+02 -.903402657E+02 -.904990413E+02 -.906576779E+02 -.908150579E+02 -.909699741E+02 -.911211424E+02 -.912672178E+02 -.914068143E+02 -.915385280E+02 -.916609625E+02 -.917727579E+02 -.918726194E+02 -.919593480E+02 -.920318694E+02 -.920892620E+02 -.921307811E+02 -.921558795E+02 -.921642227E+02 -.921556986E+02 -.921304208E+02 -.920887249E+02 -.920311598E+02 -.919584714E+02 -.918715830E+02 -.917715703E+02 -.916596337E+02 -.915370697E+02 -.914052399E+02 -.912655424E+02 -.911193829E+02 -.909681493E+02 -.908131886E+02 -.906557871E+02 -.904971542E+02 -.903384097E+02 -.901805747E+02 -.900245656E+02 -.898711912E+02 -.897211524E+02 -.895750441E+02 -.894333590E+02 -.892964925E+02 -.891647495E+02 -.890383513E+02 -.889174431E+02 -.888021017E+02 -.886923441E+02 -.885881344E+02 -.884893926E+02 -.883960014E+02 -.883078138E+02 -.882246606E+02 -.881463574E+02 -.880727124E+02 -.880035341E+02 -.879386399E+02 -.878778661E+02 -.878210795E+02 -.877681914E+02 -.877191752E+02 -.876740889E+02 -.876331031E+02 -.875965389E+02 -.875649160E+02 -.875390161E+02 -.875199668E+02 -.875093508E+02 -.875093508E+02
 -.875052212E+02 -.875052212E+02 -.875157408E+02 -.875346833E+02 -.875605486E+02 -.875922898E+02 -.876292041E+02 -.876708502E+02 -.877169855E+02 -.877675179E+02 -.878224686E+02 -.878819443E+02 -.879461142E+02 -.880151929E+02 -.880894263E+02 -.881690790E+02 -.882544248E+02 -.883457364E+02 -.884432770E+02 -.885472908E+02 -.886579944E+02 -.887755670E+02 -.889001408E+02 -.890317909E+02 -.891705241E+02 -.893162684E+02 -.894688612E+02 -.896280378E+02 -.897934203E+02 -.899645073E+02 -.901406634E+02 -.903211123E+02 -.905049302E+02 -.906910435E+02 -.908782286E+02 -.910651171E+02 -.912502044E+02 -.914318649E+02 -.916083709E+02 -.917779189E+02 -.919386595E+02 -.920887339E+02 -.922263132E+02 -.923496415E+02 -.924570797E+02 -.925471498E+02 -.926185764E+02 -.926703243E+02 -.927016301E+02 -.927120263E+02 -.927013556E+02 -.926697763E+02 -.926177576E+02 -.925460639E+02 -.924557316E+02 -.923480376E+02 -.922244611E+02 -.920866427E+02 -.919363397E+02 -.917753825E+02 -.916056316E+02 -.914289379E+02 -.912471069E+02 -.910618679E+02 -.908748488E+02 -.906875561E+02 -.905013605E+02 -.903174878E+02 -.901370143E+02 -.899608663E+02 -.897898230E+02 -.896245223E+02 -.894654692E+02 -.893130444E+02 -.891675159E+02 -.890290494E+02 -.888977199E+02 -.887735234E+02 -.886563874E+02 -.885461816E+02 -.884427279E+02 -.883458100E+02 -.882551818E+02 -.881705762E+02 -.880917125E+02 -.880183051E+02 -.879500705E+02 -.878867360E+02 -.878280491E+02 -.877737876E+02 -.877237722E+02 -.876778823E+02 -.876360754E+02 -.875984125E+02 -.875650905E+02 -.875364857E+02 -.875132096E+02 -.874961836E+02 -.874867373E+02 -.874867373E+02
 -.874759233E+02 -.874759233E+02 -.874849100E+02 -.875011912E+02 -.875235901E+02 -.875513207E+02 -.875838946E+02 -.876210502E+02 -.876626993E+02 -.877088861E+02 -.877597562E+02 -.878155331E+02 -.878764990E+02 -.879429808E+02 -.880153372E+02 -.880939491E+02 -.881792098E+02 -.882715161E+02 -.883712595E+02 -.884788168E+02 -.885945403E+02 -.887187468E+02 -.888517061E+02 -.889936281E+02 -.891446490E+02 -.893048159E+02 -.894740715E+02 -.896522368E+02 -.898389943E+02 -.900338710E+02 -.902362224E+02 -.904452174E+02 -.906598261E+02 -.908788106E+02 -.911007202E+02 -.913238922E+02 -.915464592E+02 -.917663639E+02 -.919813821E+02 -.921891545E+02 -.923872277E+02 -.925731035E+02 -.927442952E+02 -.928983901E+02 -.930331157E+02 -.931464064E+02 -.932364679E+02 -.933018361E+02 -.933414268E+02 -.933545738E+02 -.933410529E+02 -.933010893E+02 -.932353503E+02 -.931449212E+02 -.930312671E+02 -.928961834E+02 -.927417370E+02 -.925702016E+02 -.923839911E+02 -.921855934E+02 -.919775083E+02 -.917621907E+02 -.915420014E+02 -.913191662E+02 -.910957445E+02 -.908736054E+02 -.906544139E+02 -.904396227E+02 -.902304721E+02 -.900279945E+02 -.898330237E+02 -.896462071E+02 -.894680207E+02 -.892987851E+02 -.891386825E+02 -.889877738E+02 -.888460150E+02 -.887132731E+02 -.885893413E+02 -.884739524E+02 -.883667918E+02 -.882675085E+02 -.881757255E+02 -.880910495E+02 -.880130788E+02 -.879414113E+02 -.878756523E+02 -.878154218E+02 -.877603624E+02 -.877101482E+02 -.876644952E+02 -.876231738E+02 -.875860247E+02 -.875529799E+02 -.875240893E+02 -.874995562E+02 -.874797844E+02 -.874654402E+02 -.874575351E+02 -.874575351E+02
 -.874388371E+02 -.874388371E+02 -.874458467E+02 -.874586780E+02 -.874765520E+02 -.874990004E+02 -.875257920E+02 -.875568777E+02 -.875923493E+02 -.876324082E+02 -.876773422E+02 -.877275079E+02 -.877833168E+02 -.878452244E+02 -.879137214E+02 -.879893255E+02 -.880725742E+02 -.881640165E+02 -.882642052E+02 -.883736874E+02 -.884929946E+02 -.886226301E+02 -.887630561E+02 -.889146779E+02 -.890778263E+02 -.892527378E+02 -.894395331E+02 -.896381934E+02 -.898485354E+02 -.900701851E+02 -.903025518E+02 -.905448027E+02 -.907958393E+02 -.910542777E+02 -.913184336E+02 -.915863145E+02 -.918556212E+02 -.921237591E+02 -.923878634E+02 -.926448366E+02 -.928914020E+02 -.931241703E+02 -.933397209E+02 -.935346935E+02 -.937058880E+02 -.938503681E+02 -.939655627E+02 -.940493605E+02 -.941001902E+02 -.941170831E+02 -.940997121E+02 -.940484052E+02 -.939641319E+02 -.938484641E+02 -.937035142E+02 -.935318541E+02 -.933364211E+02 -.931204163E+02 -.928872009E+02 -.926401967E+02 -.923827941E+02 -.921182712E+02 -.918497266E+02 -.915800269E+02 -.913117680E+02 -.910472510E+02 -.907884702E+02 -.905371118E+02 -.902945620E+02 -.900619214E+02 -.898400256E+02 -.896294678E+02 -.894306250E+02 -.892436834E+02 -.890686654E+02 -.889054535E+02 -.887538147E+02 -.886134218E+02 -.884838730E+02 -.883647097E+02 -.882554314E+02 -.881555093E+02 -.880643981E+02 -.879815453E+02 -.879064002E+02 -.878384211E+02 -.877770817E+02 -.877218772E+02 -.876723305E+02 -.876279984E+02 -.875884789E+02 -.875534196E+02 -.875225298E+02 -.874955939E+02 -.874724920E+02 -.874532251E+02 -.874379498E+02 -.874270255E+02 -.874210767E+02 -.874210767E+02
 -.873932867E+02 -.873932867E+02 -.873978289E+02 -.874063355E+02 -.874185046E+02 -.874342438E+02 -.874536222E+02 -.874768353E+02 -.875041789E+02 -.875360302E+02 -.875728346E+02 -.876150954E+02 -.876633665E+02 -.877182467E+02 -.877803750E+02 -.878504260E+02 -.879291049E+02 -.880171425E+02 -.881152883E+02 -.882243026E+02 -.883449464E+02 -.884779691E+02 -.886240939E+02 -.887839992E+02 -.889582981E+02 -.891475129E+02 -.893520467E+02 -.895721515E+02 -.898078924E+02 -.900591090E+02 -.903253750E+02 -.906059565E+02 -.908997712E+02 -.912053500E+02 -.915208047E+02 -.918438027E+02 -.921715543E+02 -.925008144E+02 -.928279032E+02 -.931487474E+02 -.934589462E+02 -.937538613E+02 -.940287314E+02 -.942788084E+02 -.944995102E+02 -.946865841E+02 -.948362702E+02 -.949454568E+02 -.950118143E+02 -.950339008E+02 -.950112284E+02 -.949442855E+02 -.948345147E+02 -.946842460E+02 -.944965918E+02 -.942753126E+02 -.940246618E+02 -.937492222E+02 -.934537426E+02 -.931429852E+02 -.928215890E+02 -.924939561E+02 -.921641606E+02 -.918358836E+02 -.915123714E+02 -.911964152E+02 -.908903491E+02 -.905960631E+02 -.903150280E+02 -.900483283E+02 -.897967001E+02 -.895605722E+02 -.893401076E+02 -.891352441E+02 -.889457331E+02 -.887711747E+02 -.886110502E+02 -.884647505E+02 -.883316011E+02 -.882108828E+02 -.881018503E+02 -.880037467E+02 -.879158152E+02 -.878373095E+02 -.877675009E+02 -.877056843E+02 -.876511831E+02 -.876033529E+02 -.875615841E+02 -.875253054E+02 -.874939866E+02 -.874671423E+02 -.874443372E+02 -.874251931E+02 -.874093988E+02 -.873967244E+02 -.873870407E+02 -.873803469E+02 -.873768084E+02 -.873768084E+02
 -.873387813E+02 -.873387813E+02 -.873403278E+02 -.873435634E+02 -.873487431E+02 -.873562086E+02 -.873663710E+02 -.873796993E+02 -.873967137E+02 -.874179819E+02 -.874441170E+02 -.874757776E+02 -.875136683E+02 -.875585402E+02 -.876111920E+02 -.876724705E+02 -.877432694E+02 -.878245279E+02 -.879172275E+02 -.880223859E+02 -.881410492E+02 -.882742810E+02 -.884231465E+02 -.885886944E+02 -.887719318E+02 -.889737951E+02 -.891951139E+02 -.894365693E+02 -.896986455E+02 -.899815746E+02 -.902852763E+02 -.906092933E+02 -.909527230E+02 -.913141508E+02 -.916915854E+02 -.920824035E+02 -.924833071E+02 -.928903013E+02 -.932986974E+02 -.937031490E+02 -.940977263E+02 -.944760324E+02 -.948313631E+02 -.951569083E+02 -.954459892E+02 -.956923187E+02 -.958902730E+02 -.960351522E+02 -.961234127E+02 -.961528502E+02 -.961227164E+02 -.960337597E+02 -.958881850E+02 -.956895360E+02 -.954425128E+02 -.951527397E+02 -.948265039E+02 -.944704850E+02 -.940914932E+02 -.936962332E+02 -.932911027E+02 -.928820320E+02 -.924743682E+02 -.920728009E+02 -.916813259E+02 -.913032421E+02 -.909411743E+02 -.905971148E+02 -.902724800E+02 -.899681740E+02 -.896846561E+02 -.894220086E+02 -.891800018E+02 -.889581544E+02 -.887557880E+02 -.885720764E+02 -.884060868E+02 -.882568159E+02 -.881232197E+02 -.880042374E+02 -.878988106E+02 -.878058987E+02 -.877244897E+02 -.876536081E+02 -.875923208E+02 -.875397396E+02 -.874950232E+02 -.874573771E+02 -.874260524E+02 -.874003441E+02 -.873795889E+02 -.873631627E+02 -.873504782E+02 -.873409825E+02 -.873341562E+02 -.873295126E+02 -.873265998E+02 -.873250045E+02 -.873243601E+02 -.873243601E+02
 -.872751071E+02 -.872751071E+02 -.872731060E+02 -.872700764E+02 -.872669087E+02 -.872644337E+02 -.872634411E+02 -.872646979E+02 -.872689630E+02 -.872770019E+02 -.872895988E+02 -.873075681E+02 -.873317642E+02 -.873630910E+02 -.874025094E+02 -.874510444E+02 -.875097902E+02 -.875799140E+02 -.876626579E+02 -.877593378E+02 -.878713396E+02 -.880001118E+02 -.881471529E+02 -.883139935E+02 -.885021715E+02 -.887131999E+02 -.889485251E+02 -.892094753E+02 -.894971982E+02 -.898125864E+02 -.901561920E+02 -.905281291E+02 -.909279680E+02 -.913546215E+02 -.918062307E+02 -.922800542E+02 -.927723700E+02 -.932784006E+02 -.937922724E+02 -.943070224E+02 -.948146651E+02 -.953063299E+02 -.957724764E+02 -.962031896E+02 -.965885476E+02 -.969190474E+02 -.971860615E+02 -.973822940E+02 -.975021934E+02 -.975422849E+02 -.975013854E+02 -.973806780E+02 -.971836374E+02 -.969158149E+02 -.965845066E+02 -.961983398E+02 -.957668177E+02 -.952998620E+02 -.948073880E+02 -.942989362E+02 -.937833773E+02 -.932686971E+02 -.927618590E+02 -.922687369E+02 -.917941089E+02 -.913416975E+02 -.909142451E+02 -.905136113E+02 -.901408843E+02 -.897964952E+02 -.894803313E+02 -.891918422E+02 -.889301372E+02 -.886940710E+02 -.884823179E+02 -.882934346E+02 -.881259116E+02 -.879782150E+02 -.878488187E+02 -.877362297E+02 -.876390056E+02 -.875557672E+02 -.874852066E+02 -.874260910E+02 -.873772634E+02 -.873376415E+02 -.873062137E+02 -.872820344E+02 -.872642168E+02 -.872519256E+02 -.872443677E+02 -.872407821E+02 -.872404286E+02 -.872425747E+02 -.872464806E+02 -.872513827E+02 -.872564733E+02 -.872608779E+02 -.872636277E+02 -.872636277E+02
 -.872024313E+02 -.872024313E+02 -.871963276E+02 -.871860270E+02 -.871731280E+02 -.871589982E+02 -.871448365E+02 -.871317233E+02 -.871206626E+02 -.871126155E+02 -.871085302E+02 -.871093655E+02 -.871161132E+02 -.871298164E+02 -.871515866E+02 -.871826181E+02 -.872242023E+02 -.872777381E+02 -.873447422E+02 -.874268558E+02 -.875258485E+02 -.876436183E+02 -.877821857E+02 -.879436826E+02 -.881303314E+02 -.883444148E+02 -.885882332E+02 -.888640470E+02 -.891740020E+02 -.895200358E+02 -.899037627E+02 -.903263367E+02 -.907882925E+02 -.912893668E+02 -.918283039E+02 -.924026541E+02 -.930085756E+02 -.936406558E+02 -.942917731E+02 -.949530212E+02 -.956137233E+02 -.962615621E+02 -.968828472E+02 -.974629334E+02 -.979867899E+02 -.984397008E+02 -.988080562E+02 -.990801700E+02 -.992470473E+02 -.993030132E+02 -.992461280E+02 -.990783310E+02 -.988052967E+02 -.984360196E+02 -.979821852E+02 -.974574034E+02 -.968763896E+02 -.962541741E+02 -.956054020E+02 -.949437633E+02 -.942815752E+02 -.936295143E+02 -.929964868E+02 -.923896143E+02 -.918143093E+02 -.912744138E+02 -.907723778E+02 -.903094574E+02 -.898859163E+02 -.895012207E+02 -.891542174E+02 -.888432932E+02 -.885665121E+02 -.883217300E+02 -.881066886E+02 -.879190904E+02 -.877566558E+02 -.876171663E+02 -.874984949E+02 -.873986268E+02 -.873156709E+02 -.872478661E+02 -.871935815E+02 -.871513129E+02 -.871196761E+02 -.870973986E+02 -.870833081E+02 -.870763209E+02 -.870754274E+02 -.870796771E+02 -.870881618E+02 -.870999960E+02 -.871142950E+02 -.871301500E+02 -.871465973E+02 -.871625826E+02 -.871769168E+02 -.871882218E+02 -.871948624E+02 -.871948624E+02
 -.871214092E+02 -.871214092E+02 -.871106727E+02 -.870921334E+02 -.870681595E+02 -.870406935E+02 -.870113627E+02 -.869815673E+02 -.869525503E+02 -.869254550E+02 -.869013725E+02 -.868813808E+02 -.868665796E+02 -.868581200E+02 -.868572315E+02 -.868652476E+02 -.868836285E+02 -.869139832E+02 -.869580899E+02 -.870179149E+02 -.870956282E+02 -.871936173E+02 -.873144945E+02 -.874610994E+02 -.876364911E+02 -.878439297E+02 -.880868419E+02 -.883687673E+02 -.886932810E+02 -.890638866E+02 -.894838755E+02 -.899561471E+02 -.904829866E+02 -.910657981E+02 -.917047966E+02 -.923986625E+02 -.931441746E+02 -.939358409E+02 -.947655594E+02 -.956223498E+02 -.964922068E+02 -.973581318E+02 -.982003999E+02 -.989971099E+02 -.997250428E+02 -.100360818E+03 -.100882287E+03 -.101270056E+03 -.101508972E+03 -.101589374E+03 -.101507943E+03 -.101267998E+03 -.100879197E+03 -.100356695E+03 -.997198836E+02 -.989909104E+02 -.981931555E+02 -.973498372E+02 -.964828560E+02 -.956119361E+02 -.947540754E+02 -.939232787E+02 -.931305257E+02 -.923839177E+02 -.916889464E+02 -.910488326E+02 -.904648954E+02 -.899369199E+02 -.894635018E+02 -.890423559E+02 -.886705832E+02 -.883448929E+02 -.880617822E+02 -.878176771E+02 -.876090397E+02 -.874324455E+02 -.872846374E+02 -.871625598E+02 -.870633781E+02 -.869844860E+02 -.869235039E+02 -.868782717E+02 -.868468357E+02 -.868274335E+02 -.868184761E+02 -.868185288E+02 -.868262902E+02 -.868405716E+02 -.868602735E+02 -.868843621E+02 -.869118426E+02 -.869417299E+02 -.869730156E+02 -.870046280E+02 -.870353856E+02 -.870639400E+02 -.870887038E+02 -.871077626E+02 -.871187614E+02 -.871187614E+02
 -.870332840E+02 -.870332840E+02 -.870174446E+02 -.869898005E+02 -.869535353E+02 -.869111901E+02 -.868648277E+02 -.868161603E+02 -.867666520E+02 -.867176005E+02 -.866702037E+02 -.866256162E+02 -.865849966E+02 -.865495498E+02 -.865205661E+02 -.864994569E+02 -.864877902E+02 -.864873252E+02 -.865000466E+02 -.865281993E+02 -.865743225E+02 -.866412823E+02 -.867323030E+02 -.868509926E+02 -.870013624E+02 -.871878344E+02 -.874152340E+02 -.876887595E+02 -.880139222E+02 -.883964476E+02 -.888421266E+02 -.893566058E+02 -.899451051E+02 -.906120521E+02 -.913606257E+02 -.921922070E+02 -.931057460E+02 -.940970649E+02 -.951581394E+02 -.962764205E+02 -.974342873E+02 -.986087444E+02 -.997714970E+02 -.100889536E+03 -.101926346E+03 -.102843778E+03 -.103604542E+03 -.104175128E+03 -.104528811E+03 -.104648319E+03 -.104527676E+03 -.104172857E+03 -.103601134E+03 -.102839228E+03 -.101920650E+03 -.100882688E+03 -.997634900E+02 -.985995707E+02 -.974239377E+02 -.962648848E+02 -.951454062E+02 -.940831217E+02 -.930905792E+02 -.921758021E+02 -.913429670E+02 -.905931231E+02 -.899248883E+02 -.893350830E+02 -.888192787E+02 -.883722550E+02 -.879883649E+02 -.876618175E+02 -.873868874E+02 -.871580637E+02 -.869701491E+02 -.868183200E+02 -.866981566E+02 -.866056511E+02 -.865372002E+02 -.864895862E+02 -.864599512E+02 -.864457676E+02 -.864448054E+02 -.864550990E+02 -.864749146E+02 -.865027168E+02 -.865371365E+02 -.865769385E+02 -.866209889E+02 -.866682208E+02 -.867175986E+02 -.867680775E+02 -.868185580E+02 -.868678317E+02 -.869145167E+02 -.869569774E+02 -.869932238E+02 -.870207854E+02 -.870365484E+02 -.870365484E+02
 -.869399622E+02 -.869399622E+02 -.869186518E+02 -.868812146E+02 -.868316742E+02 -.867731770E+02 -.867082123E+02 -.866387839E+02 -.865665448E+02 -.864929046E+02 -.864191173E+02 -.863463528E+02 -.862757590E+02 -.862085162E+02 -.861458875E+02 -.860892668E+02 -.860402268E+02 -.860005674E+02 -.859723674E+02 -.859580381E+02 -.859603804E+02 -.859826458E+02 -.860285995E+02 -.861025843E+02 -.862095835E+02 -.863552784E+02 -.865460935E+02 -.867892240E+02 -.870926318E+02 -.874649979E+02 -.879156121E+02 -.884541793E+02 -.890905159E+02 -.898341090E+02 -.906935094E+02 -.916755339E+02 -.927842605E+02 -.940198197E+02 -.953770149E+02 -.968438473E+02 -.984000815E+02 -.100016055E+03 -.101652011E+03 -.103258282E+03 -.104776673E+03 -.106143320E+03 -.107293103E+03 -.108165394E+03 -.108710476E+03 -.108895577E+03 -.108709240E+03 -.108162922E+03 -.107289391E+03 -.106138363E+03 -.104770465E+03 -.103250816E+03 -.101643278E+03 -.100006045E+03 -.983887804E+02 -.968312421E+02 -.953630901E+02 -.940045583E+02 -.927676439E+02 -.916575421E+02 -.906741205E+02 -.898132997E+02 -.890682615E+02 -.884304535E+02 -.878903872E+02 -.874382449E+02 -.870643208E+02 -.867593239E+02 -.865145728E+02 -.863221053E+02 -.861747267E+02 -.860660130E+02 -.859902851E+02 -.859425627E+02 -.859185073E+02 -.859143606E+02 -.859268801E+02 -.859532776E+02 -.859911588E+02 -.860384679E+02 -.860934352E+02 -.861545282E+02 -.862204060E+02 -.862898751E+02 -.863618463E+02 -.864352910E+02 -.865091952E+02 -.865825086E+02 -.866540866E+02 -.867226218E+02 -.867865605E+02 -.868439995E+02 -.868925550E+02 -.869291962E+02 -.869500314E+02 -.869500314E+02
 -.868440458E+02 -.868440458E+02 -.868170443E+02 -.867693884E+02 -.867059407E+02 -.866304397E+02 -.865457768E+02 -.864542127E+02 -.863575448E+02 -.862572411E+02 -.861545463E+02 -.860505699E+02 -.859463610E+02 -.858429735E+02 -.857415273E+02 -.856432671E+02 -.855496220E+02 -.854622683E+02 -.853831975E+02 -.853147918E+02 -.852599076E+02 -.852219698E+02 -.852050769E+02 -.852141164E+02 -.852548918E+02 -.853342554E+02 -.854602453E+02 -.856422162E+02 -.858909540E+02 -.862187541E+02 -.866394400E+02 -.871682882E+02 -.878218132E+02 -.886173598E+02 -.895724337E+02 -.907036966E+02 -.920255513E+02 -.935482501E+02 -.952754979E+02 -.972015809E+02 -.993081598E+02 -.101561022E+03 -.103907287E+03 -.106273792E+03 -.108567572E+03 -.110679423E+03 -.112491318E+03 -.113887794E+03 -.114770295E+03 -.115071938E+03 -.114768966E+03 -.113885134E+03 -.112487323E+03 -.110674088E+03 -.108560889E+03 -.106265752E+03 -.103897878E+03 -.101550231E+03 -.992959710E+02 -.971879772E+02 -.952604601E+02 -.935317567E+02 -.920075789E+02 -.906842195E+02 -.895514241E+02 -.885947880E+02 -.877976469E+02 -.871424934E+02 -.866119805E+02 -.861895915E+02 -.858600483E+02 -.856095256E+02 -.854257266E+02 -.852978646E+02 -.852165842E+02 -.851738476E+02 -.851628036E+02 -.851776516E+02 -.852135079E+02 -.852662810E+02 -.853325557E+02 -.854094892E+02 -.854947188E+02 -.855862790E+02 -.856825292E+02 -.857820876E+02 -.858837733E+02 -.859865506E+02 -.860894771E+02 -.861916511E+02 -.862921570E+02 -.863900049E+02 -.864840616E+02 -.865729677E+02 -.866550371E+02 -.867281297E+02 -.867894904E+02 -.868355424E+02 -.868616194E+02 -.868616194E+02
 -.867487994E+02 -.867487994E+02 -.867160811E+02 -.866581299E+02 -.865806185E+02 -.864878424E+02 -.863830562E+02 -.862687316E+02 -.861467583E+02 -.860186004E+02 -.858854221E+02 -.857481883E+02 -.856077501E+02 -.854649191E+02 -.853205359E+02 -.851755364E+02 -.850310207E+02 -.848883262E+02 -.847491102E+02 -.846154439E+02 -.844899221E+02 -.843757920E+02 -.842771042E+02 -.841988897E+02 -.841473654E+02 -.841301704E+02 -.841566317E+02 -.842380572E+02 -.843880476E+02 -.846228101E+02 -.849614491E+02 -.854261924E+02 -.860424898E+02 -.868388990E+02 -.878466382E+02 -.890986499E+02 -.906279859E+02 -.924652915E+02 -.946351676E+02 -.971512284E+02 -.100009804E+03 -.103182489E+03 -.106608183E+03 -.110185875E+03 -.113770261E+03 -.117173030E+03 -.120173062E+03 -.122538045E+03 -.124057432E+03 -.124581622E+03 -.124056018E+03 -.122535214E+03 -.120168810E+03 -.117167351E+03 -.113763145E+03 -.110177312E+03 -.106598159E+03 -.103170988E+03 -.999968068E+02 -.971367158E+02 -.946191161E+02 -.924476754E+02 -.906087770E+02 -.890778175E+02 -.878241487E+02 -.868147163E+02 -.860165749E+02 -.853985037E+02 -.849319421E+02 -.845914376E+02 -.843547600E+02 -.842028022E+02 -.841193548E+02 -.840908156E+02 -.841058753E+02 -.841552064E+02 -.842311703E+02 -.843275523E+02 -.844393251E+02 -.845624450E+02 -.846936748E+02 -.848304347E+02 -.849706746E+02 -.851127667E+02 -.852554139E+02 -.853975710E+02 -.855383756E+02 -.856770860E+02 -.858130222E+02 -.859455079E+02 -.860738096E+02 -.861970692E+02 -.863142257E+02 -.864239208E+02 -.865243811E+02 -.866132701E+02 -.866874972E+02 -.867429717E+02 -.867742828E+02 -.867742828E+02
 -.866580326E+02 -.866580326E+02 -.866198073E+02 -.865519120E+02 -.864607687E+02 -.863511765E+02 -.862267011E+02 -.860899736E+02 -.859429207E+02 -.857869430E+02 -.856230551E+02 -.854519970E+02 -.852743268E+02 -.850904996E+02 -.849009390E+02 -.847061066E+02 -.845065731E+02 -.843030966E+02 -.840967116E+02 -.838888348E+02 -.836813932E+02 -.834769799E+02 -.832790463E+02 -.830921375E+02 -.829221813E+02 -.827768388E+02 -.826659277E+02 -.826019256E+02 -.826005587E+02 -.826814751E+02 -.828689908E+02 -.831928783E+02 -.836891399E+02 -.844006655E+02 -.853776151E+02 -.866772832E+02 -.883630926E+02 -.905022378E+02 -.931613552E+02 -.963994805E+02 -.100257530E+03 -.104743725E+03 -.109814953E+03 -.115355299E+03 -.121155107E+03 -.126897085E+03 -.132159652E+03 -.136450259E+03 -.139279012E+03 -.140269756E+03 -.139277522E+03 -.136447278E+03 -.132155174E+03 -.126891103E+03 -.121147610E+03 -.115346275E+03 -.109804386E+03 -.104731597E+03 -.100243821E+03 -.963841655E+02 -.931444083E+02 -.904836297E+02 -.883427907E+02 -.866552521E+02 -.853538160E+02 -.843750563E+02 -.836616755E+02 -.831635101E+02 -.828376667E+02 -.826481397E+02 -.825651534E+02 -.825643885E+02 -.826261940E+02 -.827348412E+02 -.828778505E+02 -.830454030E+02 -.832298375E+02 -.834252277E+02 -.836270321E+02 -.838318059E+02 -.840369665E+02 -.842406027E+02 -.844413209E+02 -.846381186E+02 -.848302829E+02 -.850173044E+02 -.851988049E+02 -.853744728E+02 -.855440038E+02 -.857070405E+02 -.858631099E+02 -.860115521E+02 -.861514355E+02 -.862814533E+02 -.863997921E+02 -.865039641E+02 -.865905898E+02 -.866551149E+02 -.866914408E+02 -.866914408E+02
 -.865758886E+02 -.865758886E+02 -.865326308E+02 -.864556257E+02 -.863519556E+02 -.862268509E+02 -.860841292E+02 -.859265290E+02 -.857559661E+02 -.855737288E+02 -.853806297E+02 -.851771242E+02 -.849634058E+02 -.847394851E+02 -.845052594E+02 -.842605786E+02 -.840053112E+02 -.837394182E+02 -.834630386E+02 -.831765938E+02 -.828809188E+02 -.825774292E+02 -.822683350E+02 -.819569160E+02 -.816478749E+02 -.813477887E+02 -.810656833E+02 -.808137582E+02 -.806082937E+02 -.804707711E+02 -.804292378E+02 -.805199328E+02 -.807891737E+02 -.812954544E+02 -.821116349E+02 -.833269757E+02 -.850485755E+02 -.874014795E+02 -.905263059E+02 -.945726926E+02 -.996862045E+02 -.105985726E+03 -.113528119E+03 -.122257759E+03 -.131941817E+03 -.142099648E+03 -.151948724E+03 -.160410508E+03 -.166240677E+03 -.168343336E+03 -.166239125E+03 -.160407400E+03 -.151944054E+03 -.142093409E+03 -.131933998E+03 -.122248344E+03 -.113517092E+03 -.105973068E+03 -.996718909E+02 -.945566977E+02 -.905086001E+02 -.873820300E+02 -.850273463E+02 -.833039270E+02 -.820867234E+02 -.812686331E+02 -.807603918E+02 -.804891356E+02 -.803963665E+02 -.804357633E+02 -.805710827E+02 -.807742738E+02 -.810238514E+02 -.813035322E+02 -.816011138E+02 -.819075687E+02 -.822163191E+02 -.825226632E+02 -.828233247E+02 -.831160998E+02 -.833995839E+02 -.836729586E+02 -.839358268E+02 -.841880844E+02 -.844298194E+02 -.846612304E+02 -.848825595E+02 -.850940337E+02 -.852958099E+02 -.854879187E+02 -.856702041E+02 -.858422518E+02 -.860033021E+02 -.861521398E+02 -.862869526E+02 -.864051471E+02 -.865031081E+02 -.865758837E+02 -.866167706E+02 -.866167706E+02
 -.865065412E+02 -.865065412E+02 -.864589991E+02 -.863742225E+02 -.862598374E+02 -.861214205E+02 -.859629788E+02 -.857873136E+02 -.855962962E+02 -.853910771E+02 -.851722449E+02 -.849399482E+02 -.846939903E+02 -.844339039E+02 -.841590140E+02 -.838684937E+02 -.835614193E+02 -.832368295E+02 -.828937959E+02 -.825315115E+02 -.821494064E+02 -.817473023E+02 -.813256196E+02 -.808856572E+02 -.804299677E+02 -.799628615E+02 -.794910794E+02 -.790246866E+02 -.785782529E+02 -.781724023E+02 -.778358308E+02 -.776079070E+02 -.775419848E+02 -.777095514E+02 -.782053058E+02 -.791531713E+02 -.807130556E+02 -.830877990E+02 -.865290807E+02 -.913399057E+02 -.978694397E+02 -.106493138E+03 -.117567208E+03 -.131341898E+03 -.147814897E+03 -.166509885E+03 -.186188905E+03 -.204575523E+03 -.218314403E+03 -.223632968E+03 -.218312799E+03 -.204572313E+03 -.186184082E+03 -.166503441E+03 -.147806820E+03 -.131332172E+03 -.117555814E+03 -.106480055E+03 -.978546432E+02 -.913233669E+02 -.865107677E+02 -.830676764E+02 -.806910840E+02 -.791293077E+02 -.781795031E+02 -.776817584E+02 -.775121462E+02 -.775759632E+02 -.778017176E+02 -.781360511E+02 -.785395906E+02 -.789836360E+02 -.794475589E+02 -.799167856E+02 -.803812479E+02 -.808342024E+02 -.812713376E+02 -.816901014E+02 -.820891980E+02 -.824682132E+02 -.828273365E+02 -.831671548E+02 -.834885008E+02 -.837923399E+02 -.840796855E+02 -.843515335E+02 -.846088098E+02 -.848523239E+02 -.850827245E+02 -.853004525E+02 -.855056855E+02 -.856982702E+02 -.858776351E+02 -.860426777E+02 -.861916153E+02 -.863217889E+02 -.864294040E+02 -.865091890E+02 -.865539433E+02 -.865539433E+02
 -.864538253E+02 -.864538253E+02 -.864030046E+02 -.863122710E+02 -.861896552E+02 -.860409859E+02 -.858703999E+02 -.856807280E+02 -.854737852E+02 -.852505890E+02 -.850115224E+02 -.847564567E+02 -.844848423E+02 -.841957781E+02 -.838880645E+02 -.835602469E+02 -.832106546E+02 -.828374415E+02 -.824386335E+02 -.820121910E+02 -.815560948E+02 -.810684684E+02 -.805477513E+02 -.799929456E+02 -.794039652E+02 -.787821257E+02 -.781308296E+02 -.774565187E+02 -.767699918E+02 -.760882208E+02 -.754368421E+02 -.748535613E+02 -.743927839E+02 -.741318794E+02 -.741795944E+02 -.746872421E+02 -.758633756E+02 -.779926252E+02 -.814590736E+02 -.867736260E+02 -.946026280E+02 -.105790249E+03 -.121357618E+03 -.142443655E+03 -.170120583E+03 -.204966487E+03 -.246213983E+03 -.290272881E+03 -.328668610E+03 -.346696253E+03 -.328666970E+03 -.290269597E+03 -.246209049E+03 -.204959894E+03 -.170112318E+03 -.142433702E+03 -.121345957E+03 -.105776857E+03 -.945874796E+02 -.867566908E+02 -.814403179E+02 -.779720115E+02 -.758408624E+02 -.746627838E+02 -.741531411E+02 -.741033769E+02 -.743621735E+02 -.748207795E+02 -.754018207E+02 -.760508868E+02 -.767302673E+02 -.774143212E+02 -.780860719E+02 -.787347162E+02 -.793538087E+02 -.799399441E+02 -.804918052E+02 -.810094784E+02 -.814939643E+02 -.819468295E+02 -.823699618E+02 -.827653980E+02 -.831352043E+02 -.834813933E+02 -.838058657E+02 -.841103678E+02 -.843964587E+02 -.846654802E+02 -.849185257E+02 -.851564035E+02 -.853795893E+02 -.855881633E+02 -.857817257E+02 -.859592818E+02 -.861190901E+02 -.862584564E+02 -.863734623E+02 -.864586028E+02 -.865063075E+02 -.865063075E+02
 -.864208465E+02 -.864208465E+02 -.863679650E+02 -.862734829E+02 -.861456804E+02 -.859905385E+02 -.858122689E+02 -.856137126E+02 -.853966391E+02 -.851619694E+02 -.849099417E+02 -.846402326E+02 -.843520454E+02 -.840441733E+02 -.837150451E+02 -.833627570E+02 -.829850989E+02 -.825795775E+02 -.821434433E+02 -.816737279E+02 -.811673002E+02 -.806209532E+02 -.800315366E+02 -.793961565E+02 -.787124732E+02 -.779791368E+02 -.771964216E+02 -.763671385E+02 -.754979422E+02 -.746011959E+02 -.736976227E+02 -.728200709E+02 -.720188596E+02 -.713693717E+02 -.709828560E+02 -.710218245E+02 -.717220528E+02 -.734240855E+02 -.766184021E+02 -.820100823E+02 -.906107810E+02 -.103867343E+03 -.123834886E+03 -.153389970E+03 -.196435437E+03 -.257915791E+03 -.343091862E+03 -.454529177E+03 -.582639099E+03 -.678813125E+03 -.582637436E+03 -.454525848E+03 -.343086860E+03 -.257909107E+03 -.196427058E+03 -.153379879E+03 -.123823062E+03 -.103853764E+03 -.905954189E+02 -.819929064E+02 -.765993774E+02 -.734031735E+02 -.716992105E+02 -.709970047E+02 -.709560072E+02 -.713404377E+02 -.719877796E+02 -.727867792E+02 -.736620485E+02 -.745632635E+02 -.754575708E+02 -.763242422E+02 -.771509097E+02 -.779309140E+02 -.786614402E+02 -.793422111E+02 -.799745745E+02 -.805608703E+02 -.811039948E+02 -.816071047E+02 -.820734182E+02 -.825060842E+02 -.829080983E+02 -.832822493E+02 -.836310868E+02 -.839568989E+02 -.842616969E+02 -.845471992E+02 -.848148113E+02 -.850655982E+02 -.853002430E+02 -.855189885E+02 -.857215549E+02 -.859070261E+02 -.860736940E+02 -.862188495E+02 -.863385019E+02 -.864270049E+02 -.864765600E+02 -.864765600E+02
 -.864096317E+02 -.864096317E+02 -.863560476E+02 -.862602867E+02 -.861307134E+02 -.859733596E+02 -.857924612E+02 -.855908612E+02 -.853703115E+02 -.851316981E+02 -.848752066E+02 -.846004437E+02 -.843065235E+02 -.839921291E+02 -.836555540E+02 -.832947313E+02 -.829072533E+02 -.824903883E+02 -.820410989E+02 -.815560694E+02 -.810317490E+02 -.804644227E+02 -.798503260E+02 -.791858214E+02 -.784676700E+02 -.776934361E+02 -.768620860E+02 -.759748617E+02 -.750365494E+02 -.740573099E+02 -.730553121E+02 -.720605199E+02 -.711201395E+02 -.703064756E+02 -.697283119E+02 -.695475079E+02 -.700034254E+02 -.714493365E+02 -.744075898E+02 -.796550166E+02 -.883588116E+02 -.102300128E+03 -.124257058E+03 -.158691020E+03 -.213037749E+03 -.300255397E+03 -.444086283E+03 -.690365355E+03 -.113215895E+04 -.196721177E+04 -.113215728E+04 -.690362012E+03 -.444081259E+03 -.300248684E+03 -.213029332E+03 -.158680883E+03 -.124245181E+03 -.102286486E+03 -.883433786E+02 -.796377608E+02 -.743884759E+02 -.714283254E+02 -.699804737E+02 -.695225679E+02 -.697013316E+02 -.702773981E+02 -.710889033E+02 -.720270584E+02 -.730195539E+02 -.740191782E+02 -.749959624E+02 -.759317324E+02 -.768163225E+02 -.776449419E+02 -.784163443E+02 -.791315605E+02 -.797930242E+02 -.804039742E+02 -.809680504E+02 -.814890238E+02 -.819706204E+02 -.824164090E+02 -.828297329E+02 -.832136689E+02 -.835710053E+02 -.839042289E+02 -.842155152E+02 -.845067193E+02 -.847793593E+02 -.850345923E+02 -.852731760E+02 -.854954115E+02 -.857010625E+02 -.858892411E+02 -.860582526E+02 -.862053838E+02 -.863266205E+02 -.864162691E+02 -.864664543E+02 -.864664543E+02
 -.864208856E+02 -.864208856E+02 -.863680062E+02 -.862735278E+02 -.861457302E+02 -.859905943E+02 -.858123315E+02 -.856137824E+02 -.853967165E+02 -.851620546E+02 -.849100349E+02 -.846403337E+02 -.843521546E+02 -.840442906E+02 -.837151705E+02 -.833628904E+02 -.829852403E+02 -.825797268E+02 -.821436003E+02 -.816738925E+02 -.811674722E+02 -.806211325E+02 -.800317230E+02 -.793963498E+02 -.787126732E+02 -.779793434E+02 -.771966345E+02 -.763673575E+02 -.754981671E+02 -.746014265E+02 -.736978588E+02 -.728203122E+02 -.720191058E+02 -.713696227E+02 -.709831115E+02 -.710220841E+02 -.717223164E+02 -.734243528E+02 -.766186727E+02 -.820103562E+02 -.906110576E+02 -.103867623E+03 -.123835167E+03 -.153390254E+03 -.196435722E+03 -.257916077E+03 -.343092150E+03 -.454529466E+03 -.582639388E+03 -.678813415E+03 -.582637726E+03 -.454526138E+03 -.343087149E+03 -.257909395E+03 -.196427344E+03 -.153380164E+03 -.123823346E+03 -.103854046E+03 -.905956981E+02 -.819931830E+02 -.765996512E+02 -.734034441E+02 -.716994777E+02 -.709972681E+02 -.709562667E+02 -.713406930E+02 -.719880304E+02 -.727870252E+02 -.736622896E+02 -.745634994E+02 -.754578012E+02 -.763244670E+02 -.771511286E+02 -.779311267E+02 -.786616466E+02 -.793424109E+02 -.799747676E+02 -.805610565E+02 -.811041739E+02 -.816072765E+02 -.820735826E+02 -.825062410E+02 -.829082473E+02 -.832823906E+02 -.836312201E+02 -.839570242E+02 -.842618142E+02 -.845473083E+02 -.848149124E+02 -.850656912E+02 -.853003280E+02 -.855190658E+02 -.857216247E+02 -.859070887E+02 -.860737499E+02 -.862188995E+02 -.863385470E+02 -.864270461E+02 -.864765991E+02 -.864765991E+02
 -.864539038E+02 -.864539038E+02 -.864030871E+02 -.863123609E+02 -.861897552E+02 -.860410978E+02 -.858705253E+02 -.856808679E+02 -.854739403E+02 -.852507597E+02 -.850117091E+02 -.847566594E+02 -.844850612E+02 -.841960133E+02 -.838883159E+02 -.835605144E+02 -.832109380E+02 -.828377407E+02 -.824389482E+02 -.820125209E+02 -.815564396E+02 -.810688278E+02 -.805481248E+02 -.799933330E+02 -.794043661E+02 -.787825398E+02 -.781312564E+02 -.774569577E+02 -.767704427E+02 -.760886831E+02 -.754373153E+02 -.748540450E+02 -.743932775E+02 -.741323825E+02 -.741801064E+02 -.746877626E+02 -.758639040E+02 -.779931610E+02 -.814596162E+02 -.867741749E+02 -.946031827E+02 -.105790809E+03 -.121358183E+03 -.142444224E+03 -.170121155E+03 -.204967062E+03 -.246214560E+03 -.290273460E+03 -.328669190E+03 -.346696834E+03 -.328667550E+03 -.290270177E+03 -.246209628E+03 -.204960471E+03 -.170112892E+03 -.142434274E+03 -.121346526E+03 -.105777421E+03 -.945880393E+02 -.867572452E+02 -.814408666E+02 -.779725538E+02 -.758413979E+02 -.746633119E+02 -.741536613E+02 -.741038886E+02 -.743626762E+02 -.748212728E+02 -.754023040E+02 -.760513596E+02 -.767307293E+02 -.774147717E+02 -.780865106E+02 -.787351426E+02 -.793542224E+02 -.799403447E+02 -.804921923E+02 -.810098517E+02 -.814943233E+02 -.819471739E+02 -.823702913E+02 -.827657124E+02 -.831355032E+02 -.834816765E+02 -.838061329E+02 -.841106190E+02 -.843966937E+02 -.846656990E+02 -.849187282E+02 -.851565899E+02 -.853797597E+02 -.855883182E+02 -.857818655E+02 -.859594073E+02 -.861192023E+02 -.862585567E+02 -.863735525E+02 -.864586854E+02 -.865063859E+02 -.865063859E+02
 -.865066595E+02 -.865066595E+02 -.864591236E+02 -.863743582E+02 -.862599881E+02 -.861215891E+02 -.859631676E+02 -.857875242E+02 -.855965297E+02 -.853913341E+02 -.851725259E+02 -.849402535E+02 -.846943200E+02 -.844342580E+02 -.841593925E+02 -.838688965E+02 -.835618461E+02 -.832372800E+02 -.828942698E+02 -.825320082E+02 -.821499255E+02 -.817478433E+02 -.813261821E+02 -.808862406E+02 -.804305714E+02 -.799634850E+02 -.794917221E+02 -.790253477E+02 -.785789318E+02 -.781730984E+02 -.778365433E+02 -.776086353E+02 -.775427280E+02 -.777103088E+02 -.782060767E+02 -.791539550E+02 -.807138512E+02 -.830886058E+02 -.865298977E+02 -.913407322E+02 -.978702748E+02 -.106493981E+03 -.117568057E+03 -.131342754E+03 -.147815758E+03 -.166510750E+03 -.186189774E+03 -.204576395E+03 -.218315276E+03 -.223633843E+03 -.218313674E+03 -.204573187E+03 -.186184954E+03 -.166504310E+03 -.147807685E+03 -.131333033E+03 -.117556670E+03 -.106480905E+03 -.978554859E+02 -.913242017E+02 -.865115939E+02 -.830684930E+02 -.806918903E+02 -.791301029E+02 -.781802863E+02 -.776825289E+02 -.775129032E+02 -.775767059E+02 -.778024453E+02 -.781367631E+02 -.785402861E+02 -.789843144E+02 -.794482194E+02 -.799174276E+02 -.803818708E+02 -.808348056E+02 -.812719205E+02 -.816906634E+02 -.820897385E+02 -.824687318E+02 -.828278327E+02 -.831676281E+02 -.834889508E+02 -.837927663E+02 -.840800879E+02 -.843519117E+02 -.846091637E+02 -.848526533E+02 -.850830294E+02 -.853007331E+02 -.855059421E+02 -.856985033E+02 -.858778456E+02 -.860428666E+02 -.861917842E+02 -.863219398E+02 -.864295399E+02 -.865093134E+02 -.865540613E+02 -.865540613E+02
 -.865760474E+02 -.865760474E+02 -.865327980E+02 -.864558078E+02 -.863521578E+02 -.862270772E+02 -.860843824E+02 -.859268113E+02 -.857562790E+02 -.855740733E+02 -.853810064E+02 -.851775335E+02 -.849638478E+02 -.847399598E+02 -.845057669E+02 -.842611185E+02 -.840058833E+02 -.837400221E+02 -.834636737E+02 -.831772596E+02 -.828816147E+02 -.825781545E+02 -.822690890E+02 -.819576980E+02 -.816486841E+02 -.813486244E+02 -.810665447E+02 -.808146444E+02 -.806092037E+02 -.804717042E+02 -.804301928E+02 -.805209090E+02 -.807901700E+02 -.812964698E+02 -.821126683E+02 -.833280261E+02 -.850496420E+02 -.874025608E+02 -.905274011E+02 -.945738005E+02 -.996873240E+02 -.105986856E+03 -.113529258E+03 -.122258906E+03 -.131942972E+03 -.142100809E+03 -.151949889E+03 -.160411677E+03 -.166241848E+03 -.168344508E+03 -.166240297E+03 -.160408571E+03 -.151945223E+03 -.142094574E+03 -.131935158E+03 -.122249498E+03 -.113518239E+03 -.105974207E+03 -.996730204E+02 -.945578167E+02 -.905097075E+02 -.873831247E+02 -.850284271E+02 -.833049928E+02 -.820877733E+02 -.812696659E+02 -.807614065E+02 -.804901312E+02 -.803973420E+02 -.804367177E+02 -.805720150E+02 -.807751831E+02 -.810247368E+02 -.813043928E+02 -.816019488E+02 -.819083773E+02 -.822171004E+02 -.825234165E+02 -.828240493E+02 -.831167950E+02 -.834002490E+02 -.836735930E+02 -.839364299E+02 -.841886559E+02 -.844303588E+02 -.846617373E+02 -.848830338E+02 -.850944752E+02 -.852962186E+02 -.854882948E+02 -.856705481E+02 -.858425643E+02 -.860035843E+02 -.861523931E+02 -.862871790E+02 -.864053495E+02 -.865032902E+02 -.865760505E+02 -.866169287E+02 -.866169287E+02
 -.866582326E+02 -.866582326E+02 -.866200180E+02 -.865521416E+02 -.864610237E+02 -.863514616E+02 -.862270199E+02 -.860903289E+02 -.859433144E+02 -.857873766E+02 -.856235292E+02 -.854525122E+02 -.852748832E+02 -.850910972E+02 -.849015777E+02 -.847067861E+02 -.845072931E+02 -.843038566E+02 -.840975109E+02 -.838896728E+02 -.836822690E+02 -.834778928E+02 -.832799953E+02 -.830931218E+02 -.829231998E+02 -.827778906E+02 -.826670118E+02 -.826030409E+02 -.826017041E+02 -.826826494E+02 -.828701928E+02 -.831941069E+02 -.836903938E+02 -.844019433E+02 -.853789157E+02 -.866786053E+02 -.883644348E+02 -.905035988E+02 -.931627335E+02 -.964008748E+02 -.100258939E+03 -.104745148E+03 -.109816387E+03 -.115356743E+03 -.121156560E+03 -.126898546E+03 -.132161118E+03 -.136451730E+03 -.139280485E+03 -.140271231E+03 -.139278997E+03 -.136448752E+03 -.132156645E+03 -.126892569E+03 -.121149070E+03 -.115347728E+03 -.109805830E+03 -.104733031E+03 -.100245242E+03 -.963855738E+02 -.931458020E+02 -.904850074E+02 -.883441510E+02 -.866565935E+02 -.853551372E+02 -.843763561E+02 -.836629526E+02 -.831647630E+02 -.828388943E+02 -.826493408E+02 -.825663267E+02 -.825655329E+02 -.826273083E+02 -.827359243E+02 -.828789014E+02 -.830464206E+02 -.832308208E+02 -.834261758E+02 -.836279440E+02 -.838326808E+02 -.840378035E+02 -.842414012E+02 -.844420800E+02 -.846388379E+02 -.848309618E+02 -.850179424E+02 -.851994018E+02 -.853750285E+02 -.855445182E+02 -.857075139E+02 -.858635429E+02 -.860119455E+02 -.861517906E+02 -.862817720E+02 -.864000770E+02 -.865042188E+02 -.865908190E+02 -.866553248E+02 -.866916398E+02 -.866916398E+02
 -.867490415E+02 -.867490415E+02 -.867163363E+02 -.866584082E+02 -.865809273E+02 -.864881876E+02 -.863834421E+02 -.862691616E+02 -.861472347E+02 -.860191249E+02 -.858859957E+02 -.857488116E+02 -.856084234E+02 -.854656423E+02 -.853213088E+02 -.851763587E+02 -.850318919E+02 -.848892457E+02 -.847500773E+02 -.846164578E+02 -.844909819E+02 -.843768966E+02 -.842782526E+02 -.842000807E+02 -.841485979E+02 -.841314431E+02 -.841579434E+02 -.842394067E+02 -.843894335E+02 -.846242310E+02 -.849629036E+02 -.854276790E+02 -.860440070E+02 -.868404453E+02 -.878482120E+02 -.891002496E+02 -.906296099E+02 -.924669383E+02 -.946368354E+02 -.971529156E+02 -.100011508E+03 -.103184210E+03 -.106609918E+03 -.110187623E+03 -.113772019E+03 -.117174797E+03 -.120174836E+03 -.122539825E+03 -.124059215E+03 -.124583407E+03 -.124057803E+03 -.122536997E+03 -.120170589E+03 -.117169125E+03 -.113764912E+03 -.110179069E+03 -.106599905E+03 -.103172722E+03 -.999985270E+02 -.971384199E+02 -.946208024E+02 -.924493423E+02 -.906104229E+02 -.890794406E+02 -.878257475E+02 -.868162891E+02 -.860181201E+02 -.854000198E+02 -.849334276E+02 -.845928909E+02 -.843561797E+02 -.842041869E+02 -.841207031E+02 -.840921262E+02 -.841071469E+02 -.841564376E+02 -.842323601E+02 -.843286994E+02 -.844404285E+02 -.845635035E+02 -.846946876E+02 -.848314008E+02 -.849715932E+02 -.851136370E+02 -.852562353E+02 -.853983430E+02 -.855390978E+02 -.856777583E+02 -.858136446E+02 -.859460807E+02 -.860743334E+02 -.861975451E+02 -.863146554E+02 -.864243064E+02 -.865247258E+02 -.866135782E+02 -.866877744E+02 -.867432257E+02 -.867745236E+02 -.867745236E+02
 -.868443310E+02 -.868443310E+02 -.868173451E+02 -.867697165E+02 -.867063049E+02 -.866308466E+02 -.865462317E+02 -.864547193E+02 -.863581061E+02 -.862578590E+02 -.861552221E+02 -.860513044E+02 -.859471543E+02 -.858438256E+02 -.857424380E+02 -.856442360E+02 -.855506485E+02 -.854633516E+02 -.853843369E+02 -.853159863E+02 -.852611562E+02 -.852232712E+02 -.852064298E+02 -.852155196E+02 -.852563439E+02 -.853357549E+02 -.854617907E+02 -.856438061E+02 -.858925868E+02 -.862204281E+02 -.866411536E+02 -.871700396E+02 -.878236007E+02 -.886191816E+02 -.895742878E+02 -.907055813E+02 -.920274646E+02 -.935501902E+02 -.952774628E+02 -.972035686E+02 -.993101683E+02 -.101563049E+03 -.103909331E+03 -.106275851E+03 -.108569643E+03 -.110681505E+03 -.112493408E+03 -.113889891E+03 -.114772396E+03 -.115074040E+03 -.114771069E+03 -.113887235E+03 -.112489420E+03 -.110676178E+03 -.108562970E+03 -.106267822E+03 -.103899936E+03 -.101552274E+03 -.992979975E+02 -.971899849E+02 -.952624469E+02 -.935337207E+02 -.920095179E+02 -.906861318E+02 -.895533077E+02 -.885966409E+02 -.877994674E+02 -.871442795E+02 -.866137305E+02 -.861913037E+02 -.858617209E+02 -.856111570E+02 -.854273151E+02 -.852994086E+02 -.852180822E+02 -.851752982E+02 -.851642053E+02 -.851790030E+02 -.852148078E+02 -.852675281E+02 -.853337488E+02 -.854106273E+02 -.854958009E+02 -.855873043E+02 -.856834968E+02 -.857829971E+02 -.858846242E+02 -.859873427E+02 -.860902103E+02 -.861923259E+02 -.862927742E+02 -.863905657E+02 -.864845678E+02 -.865734220E+02 -.866554433E+02 -.867284927E+02 -.867898170E+02 -.868358416E+02 -.868619031E+02 -.868619031E+02
 -.869402916E+02 -.869402916E+02 -.869189993E+02 -.868815938E+02 -.868320952E+02 -.867736475E+02 -.867087382E+02 -.866393696E+02 -.865671935E+02 -.864936187E+02 -.864198983E+02 -.863472016E+02 -.862766759E+02 -.862095011E+02 -.861469402E+02 -.860903867E+02 -.860414132E+02 -.860018195E+02 -.859736843E+02 -.859594187E+02 -.859618234E+02 -.859841499E+02 -.860301632E+02 -.861042061E+02 -.862112618E+02 -.863570115E+02 -.865478797E+02 -.867910616E+02 -.870945190E+02 -.874669328E+02 -.879175927E+02 -.884562036E+02 -.890925819E+02 -.898362145E+02 -.906956524E+02 -.916777122E+02 -.927864719E+02 -.940220620E+02 -.953792859E+02 -.968461446E+02 -.984024029E+02 -.100018398E+03 -.101654373E+03 -.103260661E+03 -.104779067E+03 -.106145726E+03 -.107295519E+03 -.108167817E+03 -.108712904E+03 -.108898008E+03 -.108711671E+03 -.108165350E+03 -.107291814E+03 -.106140778E+03 -.104772871E+03 -.103253209E+03 -.101645657E+03 -.100008406E+03 -.983911226E+02 -.968335625E+02 -.953653863E+02 -.940068281E+02 -.927698850E+02 -.916597522E+02 -.906762974E+02 -.898154413E+02 -.890703655E+02 -.884325178E+02 -.878924098E+02 -.874402238E+02 -.870662539E+02 -.867612093E+02 -.865164087E+02 -.863238898E+02 -.861764580E+02 -.860676895E+02 -.859919051E+02 -.859441246E+02 -.859200096E+02 -.859158019E+02 -.859282591E+02 -.859545930E+02 -.859924094E+02 -.860396528E+02 -.860945535E+02 -.861555794E+02 -.862213894E+02 -.862907905E+02 -.863626937E+02 -.864360709E+02 -.865099085E+02 -.865831567E+02 -.866546716E+02 -.867231469E+02 -.867870299E+02 -.868444191E+02 -.868929325E+02 -.869295420E+02 -.869503592E+02 -.869503592E+02
 -.870336589E+02 -.870336589E+02 -.870178402E+02 -.869902324E+02 -.869540149E+02 -.869117263E+02 -.868654270E+02 -.868168277E+02 -.867673913E+02 -.867184141E+02 -.866710936E+02 -.866265833E+02 -.865860412E+02 -.865506720E+02 -.865217655E+02 -.865007328E+02 -.864891420E+02 -.864887518E+02 -.865015470E+02 -.865297723E+02 -.865759666E+02 -.866429960E+02 -.867340846E+02 -.868528405E+02 -.870032746E+02 -.871898091E+02 -.874172692E+02 -.876908532E+02 -.880160724E+02 -.883986521E+02 -.888443832E+02 -.893589122E+02 -.899474590E+02 -.906144511E+02 -.913630674E+02 -.921946889E+02 -.931082656E+02 -.940996197E+02 -.951607269E+02 -.962790380E+02 -.974369322E+02 -.986114140E+02 -.997741886E+02 -.100892247E+03 -.101929073E+03 -.102846519E+03 -.103607295E+03 -.104177888E+03 -.104531577E+03 -.104651088E+03 -.104530445E+03 -.104175623E+03 -.103603894E+03 -.102841980E+03 -.101923390E+03 -.100885415E+03 -.997662002E+02 -.986022614E+02 -.974266063E+02 -.962675285E+02 -.951480224E+02 -.940857078E+02 -.930931326E+02 -.921783202E+02 -.913454473E+02 -.905955631E+02 -.899272855E+02 -.893374349E+02 -.888215831E+02 -.883745096E+02 -.879905674E+02 -.876639657E+02 -.873889791E+02 -.871600969E+02 -.869721217E+02 -.868202301E+02 -.867000023E+02 -.866074306E+02 -.865389118E+02 -.864912283E+02 -.864615223E+02 -.864472663E+02 -.864462303E+02 -.864564490E+02 -.864761888E+02 -.865039143E+02 -.865382569E+02 -.865779815E+02 -.866219544E+02 -.866691094E+02 -.867184112E+02 -.867688159E+02 -.868192245E+02 -.868684299E+02 -.869150515E+02 -.869574554E+02 -.869936539E+02 -.870211794E+02 -.870369219E+02 -.870369219E+02
 -.871218313E+02 -.871218313E+02 -.871111181E+02 -.870926196E+02 -.870686997E+02 -.870412975E+02 -.870120381E+02 -.869823195E+02 -.869533834E+02 -.869263720E+02 -.869023752E+02 -.868824704E+02 -.868677567E+02 -.868593844E+02 -.868585830E+02 -.868666855E+02 -.868851518E+02 -.869155909E+02 -.869597808E+02 -.870196875E+02 -.870974809E+02 -.871955484E+02 -.873165022E+02 -.874631817E+02 -.876386459E+02 -.878461550E+02 -.880891354E+02 -.883711267E+02 -.886957040E+02 -.890663708E+02 -.894864184E+02 -.899587462E+02 -.904856391E+02 -.910685015E+02 -.917075481E+02 -.924014594E+02 -.931470140E+02 -.939387199E+02 -.947684752E+02 -.956252994E+02 -.964951873E+02 -.973611402E+02 -.982034331E+02 -.990001649E+02 -.997281165E+02 -.100363907E+03 -.100885388E+03 -.101273167E+03 -.101512089E+03 -.101592495E+03 -.101511064E+03 -.101271115E+03 -.100882308E+03 -.100359796E+03 -.997229721E+02 -.989939832E+02 -.981962094E+02 -.973528693E+02 -.964858631E+02 -.956149152E+02 -.947570236E+02 -.939261929E+02 -.931334030E+02 -.923867553E+02 -.916917413E+02 -.910515820E+02 -.904675967E+02 -.899395703E+02 -.894660985E+02 -.890448965E+02 -.886730651E+02 -.883473136E+02 -.880641392E+02 -.878199682E+02 -.876112625E+02 -.874345979E+02 -.872867172E+02 -.871645650E+02 -.870653068E+02 -.869863363E+02 -.869252743E+02 -.868799604E+02 -.868484413E+02 -.868289548E+02 -.868199119E+02 -.868198782E+02 -.868275527E+02 -.868417468E+02 -.868613615E+02 -.868853634E+02 -.869127583E+02 -.869425619E+02 -.869737666E+02 -.870053020E+02 -.870359883E+02 -.870644786E+02 -.870891885E+02 -.871082066E+02 -.871191822E+02 -.871191822E+02
 -.872029025E+02 -.872029025E+02 -.871968247E+02 -.871865696E+02 -.871737310E+02 -.871596727E+02 -.871455909E+02 -.871325637E+02 -.871215934E+02 -.871136400E+02 -.871096504E+02 -.871105827E+02 -.871174281E+02 -.871312290E+02 -.871530964E+02 -.871842245E+02 -.872259042E+02 -.872795343E+02 -.873466313E+02 -.874288361E+02 -.875279184E+02 -.876457756E+02 -.877844286E+02 -.879460088E+02 -.881327387E+02 -.883469008E+02 -.885907955E+02 -.888666829E+02 -.891767090E+02 -.895228111E+02 -.899066036E+02 -.903292403E+02 -.907912559E+02 -.912923870E+02 -.918313779E+02 -.924057787E+02 -.930117477E+02 -.936438722E+02 -.942950306E+02 -.949563165E+02 -.956170531E+02 -.962649231E+02 -.968862359E+02 -.974663464E+02 -.979902237E+02 -.984431521E+02 -.988115214E+02 -.990836456E+02 -.992505298E+02 -.993064992E+02 -.992496138E+02 -.990818133E+02 -.988087718E+02 -.984394841E+02 -.979856357E+02 -.974608363E+02 -.968798014E+02 -.962575615E+02 -.956087614E+02 -.949470915E+02 -.942848688E+02 -.936327699E+02 -.929997012E+02 -.923927843E+02 -.918174316E+02 -.912774854E+02 -.907753955E+02 -.903124182E+02 -.898888173E+02 -.895040589E+02 -.891569900E+02 -.888459974E+02 -.885691453E+02 -.883242894E+02 -.881091718E+02 -.879214949E+02 -.877589792E+02 -.876194064E+02 -.875006496E+02 -.874006939E+02 -.873176486E+02 -.872497526E+02 -.871953752E+02 -.871530123E+02 -.871212801E+02 -.870989061E+02 -.870847185E+02 -.870776337E+02 -.870766428E+02 -.870807957E+02 -.870891848E+02 -.871009254E+02 -.871151340E+02 -.871309030E+02 -.871472705E+02 -.871631843E+02 -.871774582E+02 -.871887177E+02 -.871953326E+02 -.871953326E+02
 -.872756298E+02 -.872756298E+02 -.872736572E+02 -.872706779E+02 -.872675772E+02 -.872651816E+02 -.872642779E+02 -.872656302E+02 -.872699957E+02 -.872781386E+02 -.872908417E+02 -.873089185E+02 -.873332228E+02 -.873646580E+02 -.874041843E+02 -.874528265E+02 -.875116784E+02 -.875819069E+02 -.876647538E+02 -.877615349E+02 -.878736360E+02 -.880025054E+02 -.881496413E+02 -.883165744E+02 -.885048424E+02 -.887159581E+02 -.889513678E+02 -.892123998E+02 -.895002015E+02 -.898156656E+02 -.901593439E+02 -.905313506E+02 -.909312557E+02 -.913579723E+02 -.918096411E+02 -.922835208E+02 -.927758894E+02 -.932819692E+02 -.937958865E+02 -.943106784E+02 -.948183594E+02 -.953100587E+02 -.957762360E+02 -.962069761E+02 -.965923574E+02 -.969228764E+02 -.971899060E+02 -.973861500E+02 -.975060571E+02 -.975461524E+02 -.975052529E+02 -.973845414E+02 -.971874929E+02 -.969196587E+02 -.965883348E+02 -.962021484E+02 -.957706029E+02 -.953036201E+02 -.948111152E+02 -.943026286E+02 -.937870313E+02 -.932723091E+02 -.927654252E+02 -.922722538E+02 -.917975729E+02 -.913451052E+02 -.909175930E+02 -.905168961E+02 -.901441027E+02 -.897996440E+02 -.894834073E+02 -.891948423E+02 -.889330585E+02 -.886969105E+02 -.884850728E+02 -.882961021E+02 -.881284892E+02 -.879807002E+02 -.878512091E+02 -.877385230E+02 -.876411996E+02 -.875578601E+02 -.874871965E+02 -.874279763E+02 -.873790428E+02 -.873393139E+02 -.873077784E+02 -.872834909E+02 -.872655652E+02 -.872531665E+02 -.872455025E+02 -.872418132E+02 -.872413594E+02 -.872434101E+02 -.872472275E+02 -.872520502E+02 -.872570739E+02 -.872614281E+02 -.872641493E+02 -.872641493E+02
 -.873393583E+02 -.873393583E+02 -.873409360E+02 -.873442268E+02 -.873494802E+02 -.873570334E+02 -.873672937E+02 -.873807276E+02 -.873978531E+02 -.874192360E+02 -.874454882E+02 -.874772675E+02 -.875152775E+02 -.875602688E+02 -.876130397E+02 -.876744365E+02 -.877453524E+02 -.878267265E+02 -.879195398E+02 -.880248099E+02 -.881435828E+02 -.882769216E+02 -.884258918E+02 -.885915417E+02 -.887748784E+02 -.889768380E+02 -.891982501E+02 -.894397958E+02 -.897019590E+02 -.899849717E+02 -.902887536E+02 -.906128473E+02 -.909563503E+02 -.913178476E+02 -.916953480E+02 -.920862281E+02 -.924871899E+02 -.928942383E+02 -.933026847E+02 -.937071825E+02 -.941018021E+02 -.944801462E+02 -.948355108E+02 -.951610859E+02 -.954501922E+02 -.956965431E+02 -.958945144E+02 -.960394063E+02 -.961276754E+02 -.961571170E+02 -.961269831E+02 -.960380220E+02 -.958924386E+02 -.956937766E+02 -.954467361E+02 -.951569415E+02 -.948306799E+02 -.944746310E+02 -.940956050E+02 -.937003068E+02 -.932951339E+02 -.928860168E+02 -.924783026E+02 -.920766808E+02 -.916851475E+02 -.913070016E+02 -.909448678E+02 -.906007386E+02 -.902760306E+02 -.899716477E+02 -.896880495E+02 -.894253183E+02 -.891832245E+02 -.889612868E+02 -.887588272E+02 -.885750192E+02 -.884089304E+02 -.882595575E+02 -.881258567E+02 -.880067672E+02 -.879012310E+02 -.878082076E+02 -.877266849E+02 -.876556880E+02 -.875942838E+02 -.875415845E+02 -.874967493E+02 -.874589838E+02 -.874275398E+02 -.874017130E+02 -.873808408E+02 -.873643001E+02 -.873515050E+02 -.873419041E+02 -.873349801E+02 -.873302490E+02 -.873272624E+02 -.873256114E+02 -.873249355E+02 -.873249355E+02
 -.873939211E+02 -.873939211E+02 -.873984973E+02 -.874070644E+02 -.874193140E+02 -.874351491E+02 -.874546351E+02 -.874779643E+02 -.875054299E+02 -.875374074E+02 -.875743406E+02 -.876167316E+02 -.876651337E+02 -.877201450E+02 -.877824040E+02 -.878525848E+02 -.879313923E+02 -.880195568E+02 -.881178276E+02 -.882269646E+02 -.883477287E+02 -.884808690E+02 -.886271087E+02 -.887871260E+02 -.889615339E+02 -.891508544E+02 -.893554908E+02 -.895756947E+02 -.898115311E+02 -.900628396E+02 -.903291937E+02 -.906098595E+02 -.909037545E+02 -.912094097E+02 -.915249366E+02 -.918480027E+02 -.921758182E+02 -.925051379E+02 -.928322819E+02 -.931531769E+02 -.934634221E+02 -.937583790E+02 -.940332864E+02 -.942833960E+02 -.945041258E+02 -.946912231E+02 -.948409280E+02 -.949501285E+02 -.950164953E+02 -.950385865E+02 -.950159139E+02 -.949489661E+02 -.948391858E+02 -.946889028E+02 -.945012296E+02 -.942799267E+02 -.940292477E+02 -.937537751E+02 -.934582580E+02 -.931474585E+02 -.928260159E+02 -.924983319E+02 -.921684809E+02 -.918401442E+02 -.915165680E+02 -.912005435E+02 -.908944050E+02 -.906000425E+02 -.903189270E+02 -.900521429E+02 -.898004264E+02 -.895642066E+02 -.893436464E+02 -.891386839E+02 -.889490704E+02 -.887744062E+02 -.886141727E+02 -.884677611E+02 -.883344967E+02 -.882136608E+02 -.881045082E+02 -.880062819E+02 -.879182257E+02 -.878395934E+02 -.877696564E+02 -.877077102E+02 -.876530784E+02 -.876051171E+02 -.875632174E+02 -.875268086E+02 -.874953613E+02 -.874683913E+02 -.874454647E+02 -.874262050E+02 -.874103034E+02 -.873975329E+02 -.873877682E+02 -.873810134E+02 -.873774402E+02 -.873774402E+02
 -.874395320E+02 -.874395320E+02 -.874465789E+02 -.874594760E+02 -.874774378E+02 -.874999908E+02 -.875268998E+02 -.875581124E+02 -.875937176E+02 -.876339147E+02 -.876789898E+02 -.877292981E+02 -.877852502E+02 -.878473011E+02 -.879159410E+02 -.879916871E+02 -.880750764E+02 -.881666576E+02 -.882669830E+02 -.883765996E+02 -.884960383E+02 -.886258026E+02 -.887663543E+02 -.889180986E+02 -.890813661E+02 -.892563933E+02 -.894433008E+02 -.896420695E+02 -.898525160E+02 -.900742662E+02 -.903067294E+02 -.905490725E+02 -.908001970E+02 -.910587189E+02 -.913229538E+02 -.915909092E+02 -.918602858E+02 -.921284889E+02 -.923926536E+02 -.926496824E+02 -.928962984E+02 -.931291125E+02 -.933447038E+02 -.935397122E+02 -.937109373E+02 -.938554430E+02 -.939706582E+02 -.940544713E+02 -.941053111E+02 -.941222090E+02 -.941048379E+02 -.940535257E+02 -.939692418E+02 -.938535584E+02 -.937085877E+02 -.935369018E+02 -.933414378E+02 -.931253969E+02 -.928921405E+02 -.926450903E+02 -.923876368E+02 -.921230580E+02 -.918544528E+02 -.915846877E+02 -.913163588E+02 -.910517671E+02 -.907929070E+02 -.905414650E+02 -.902988271E+02 -.900660942E+02 -.898441019E+02 -.896334435E+02 -.894344961E+02 -.892474462E+02 -.890723160E+02 -.889089884E+02 -.887572304E+02 -.886167150E+02 -.884870406E+02 -.883677485E+02 -.882583387E+02 -.881582826E+02 -.880670349E+02 -.879840435E+02 -.879087581E+02 -.878406372E+02 -.877791549E+02 -.877238070E+02 -.876741171E+02 -.876296427E+02 -.875899826E+02 -.875547858E+02 -.875237630E+02 -.874967008E+02 -.874734816E+02 -.874541095E+02 -.874387456E+02 -.874277545E+02 -.874217678E+02 -.874217678E+02
 -.874766822E+02 -.874766822E+02 -.874857096E+02 -.875020626E+02 -.875245569E+02 -.875524011E+02 -.875851026E+02 -.876223964E+02 -.876641911E+02 -.877105287E+02 -.877615528E+02 -.878174854E+02 -.878786077E+02 -.879452457E+02 -.880177578E+02 -.880965243E+02 -.881819382E+02 -.882743959E+02 -.883742885E+02 -.884819924E+02 -.885978595E+02 -.887222064E+02 -.888553028E+02 -.889973583E+02 -.891485091E+02 -.893088022E+02 -.894781801E+02 -.896564636E+02 -.898433351E+02 -.900383215E+02 -.902407780E+02 -.904498736E+02 -.906645781E+02 -.908836536E+02 -.911056494E+02 -.913289026E+02 -.915515459E+02 -.917715217E+02 -.919866057E+02 -.921944387E+02 -.923925672E+02 -.925784929E+02 -.927497290E+02 -.929038628E+02 -.930386219E+02 -.931519405E+02 -.932420243E+02 -.933074092E+02 -.933470110E+02 -.933601635E+02 -.933466424E+02 -.933066729E+02 -.932409225E+02 -.931504763E+02 -.930367995E+02 -.929016877E+02 -.927472075E+02 -.925756328E+02 -.923893774E+02 -.921909296E+02 -.919827889E+02 -.917674105E+02 -.915471550E+02 -.913242485E+02 -.911007503E+02 -.908785299E+02 -.906592519E+02 -.904443695E+02 -.902351229E+02 -.900325446E+02 -.898374685E+02 -.896505422E+02 -.894722418E+02 -.893028880E+02 -.891426632E+02 -.889916282E+02 -.888497394E+02 -.887168639E+02 -.885927950E+02 -.884772659E+02 -.883699619E+02 -.882705323E+02 -.881786006E+02 -.880937735E+02 -.880156497E+02 -.879438276E+02 -.878779128E+02 -.878175260E+02 -.877623104E+02 -.877119410E+02 -.876661348E+02 -.876246634E+02 -.875873694E+02 -.875541868E+02 -.875251683E+02 -.875005206E+02 -.874806521E+02 -.874662351E+02 -.874582886E+02 -.874582886E+02
 -.875060472E+02 -.875060472E+02 -.875166115E+02 -.875356322E+02 -.875616011E+02 -.875934656E+02 -.876305182E+02 -.876723141E+02 -.877186077E+02 -.877693041E+02 -.878244225E+02 -.878840676E+02 -.879484077E+02 -.880176564E+02 -.880920590E+02 -.881718798E+02 -.882573921E+02 -.883488683E+02 -.884465711E+02 -.885507444E+02 -.886616042E+02 -.887793296E+02 -.889040525E+02 -.890358477E+02 -.891747222E+02 -.893206037E+02 -.894733294E+02 -.896326346E+02 -.897981412E+02 -.899693473E+02 -.901456178E+02 -.903261761E+02 -.905100983E+02 -.906963106E+02 -.908835894E+02 -.910705662E+02 -.912557364E+02 -.914374742E+02 -.916140519E+02 -.917836658E+02 -.919444665E+02 -.920945951E+02 -.922322228E+02 -.923555934E+02 -.924630680E+02 -.925531684E+02 -.926246192E+02 -.926763853E+02 -.927077032E+02 -.927181053E+02 -.927074344E+02 -.926758488E+02 -.926238176E+02 -.925521053E+02 -.924617484E+02 -.923540236E+02 -.922304104E+02 -.920925492E+02 -.919421975E+02 -.917811857E+02 -.916113744E+02 -.914346144E+02 -.912527114E+02 -.910673949E+02 -.908802927E+02 -.906929113E+02 -.905066218E+02 -.903226499E+02 -.901420719E+02 -.899658144E+02 -.897946566E+02 -.896292366E+02 -.894700595E+02 -.893175062E+02 -.891718447E+02 -.890332409E+02 -.889017701E+02 -.887774283E+02 -.886601432E+02 -.885497848E+02 -.884461752E+02 -.883490983E+02 -.882583083E+02 -.881735383E+02 -.880945082E+02 -.880209326E+02 -.879525286E+02 -.878890242E+02 -.878301674E+02 -.877757370E+02 -.877255550E+02 -.876795021E+02 -.876375376E+02 -.875997249E+02 -.875662638E+02 -.875375343E+02 -.875141531E+02 -.874970480E+02 -.874875567E+02 -.874875567E+02
 -.875284093E+02 -.875284093E+02 -.875401174E+02 -.875611100E+02 -.875896245E+02 -.876243994E+02 -.876645538E+02 -.877094951E+02 -.877588489E+02 -.878124051E+02 -.878700773E+02 -.879318704E+02 -.879978561E+02 -.880681534E+02 -.881429128E+02 -.882223030E+02 -.883065005E+02 -.883956791E+02 -.884900017E+02 -.885896117E+02 -.886946247E+02 -.888051209E+02 -.889211372E+02 -.890426583E+02 -.891696097E+02 -.893018488E+02 -.894391570E+02 -.895812324E+02 -.897276822E+02 -.898780166E+02 -.900316434E+02 -.901878645E+02 -.903458736E+02 -.905047566E+02 -.906634948E+02 -.908209706E+02 -.909759768E+02 -.911272290E+02 -.912733822E+02 -.914130502E+02 -.915448291E+02 -.916673225E+02 -.917791703E+02 -.918790778E+02 -.919658457E+02 -.920384001E+02 -.920958190E+02 -.921373578E+02 -.921624693E+02 -.921708189E+02 -.921622946E+02 -.921370098E+02 -.920953004E+02 -.920377151E+02 -.919650000E+02 -.918780782E+02 -.917780255E+02 -.916660426E+02 -.915434257E+02 -.914115367E+02 -.912717735E+02 -.911255421E+02 -.909742304E+02 -.908191856E+02 -.906616938E+02 -.905029648E+02 -.903441183E+02 -.901861755E+02 -.900300531E+02 -.898765599E+02 -.897263969E+02 -.895801591E+02 -.894383394E+02 -.893013334E+02 -.891694462E+02 -.890428990E+02 -.889218374E+02 -.888063384E+02 -.886964190E+02 -.885920438E+02 -.884931328E+02 -.883995690E+02 -.883112059E+02 -.882278744E+02 -.881493906E+02 -.880755632E+02 -.880062011E+02 -.879411224E+02 -.878801643E+02 -.878231945E+02 -.877701256E+02 -.877209326E+02 -.876756753E+02 -.876345269E+02 -.875978118E+02 -.875660537E+02 -.875400399E+02 -.875209046E+02 -.875102398E+02 -.875102398E+02
 -.875445963E+02 -.875445963E+02 -.875571061E+02 -.875794678E+02 -.876097262E+02 -.876464599E+02 -.876886521E+02 -.877355927E+02 -.877868033E+02 -.878419795E+02 -.879009475E+02 -.879636294E+02 -.880300170E+02 -.881001512E+02 -.881741051E+02 -.882519706E+02 -.883338471E+02 -.884198322E+02 -.885100126E+02 -.886044572E+02 -.887032094E+02 -.888062807E+02 -.889136440E+02 -.890252272E+02 -.891409077E+02 -.892605058E+02 -.893837797E+02 -.895104204E+02 -.896400472E+02 -.897722041E+02 -.899063575E+02 -.900418946E+02 -.901781236E+02 -.903142759E+02 -.904495098E+02 -.905829165E+02 -.907135282E+02 -.908403292E+02 -.909622683E+02 -.910782744E+02 -.911872733E+02 -.912882065E+02 -.913800516E+02 -.914618426E+02 -.915326904E+02 -.915918034E+02 -.916385054E+02 -.916722521E+02 -.916926448E+02 -.916994406E+02 -.916925580E+02 -.916720799E+02 -.916382508E+02 -.915914710E+02 -.915322862E+02 -.914613742E+02 -.913795283E+02 -.912876390E+02 -.911866742E+02 -.910776581E+02 -.909616510E+02 -.908397287E+02 -.907129647E+02 -.905824119E+02 -.904490885E+02 -.903139643E+02 -.901779505E+02 -.900418913E+02 -.899065578E+02 -.897726445E+02 -.896407668E+02 -.895114612E+02 -.893851866E+02 -.892623263E+02 -.891431923E+02 -.890280289E+02 -.889170182E+02 -.888102849E+02 -.887079024E+02 -.886098985E+02 -.885162610E+02 -.884269442E+02 -.883418749E+02 -.882609583E+02 -.881840853E+02 -.881111389E+02 -.880420022E+02 -.879765672E+02 -.879147447E+02 -.878564772E+02 -.878017532E+02 -.877506270E+02 -.877032424E+02 -.876598640E+02 -.876209178E+02 -.875870435E+02 -.875591638E+02 -.875385742E+02 -.875270621E+02 -.875270621E+02
 -.875554345E+02 -.875554345E+02 -.875684536E+02 -.875916706E+02 -.876229931E+02 -.876608827E+02 -.877042212E+02 -.877522085E+02 -.878042850E+02 -.878600717E+02 -.879193246E+02 -.879818989E+02 -.880477220E+02 -.881167717E+02 -.881890595E+02 -.882646165E+02 -.883434825E+02 -.884256967E+02 -.885112896E+02 -.886002760E+02 -.886926485E+02 -.887883724E+02 -.888873798E+02 -.889895651E+02 -.890947804E+02 -.892028310E+02 -.893134722E+02 -.894264059E+02 -.895412778E+02 -.896576760E+02 -.897751297E+02 -.898931094E+02 -.900110283E+02 -.901282448E+02 -.902440663E+02 -.903577551E+02 -.904685351E+02 -.905756007E+02 -.906781269E+02 -.907752807E+02 -.908662342E+02 -.909501778E+02 -.910263353E+02 -.910939775E+02 -.911524377E+02 -.912011245E+02 -.912395352E+02 -.912672665E+02 -.912840236E+02 -.912896273E+02 -.912840178E+02 -.912672564E+02 -.912395240E+02 -.912011170E+02 -.911524402E+02 -.910939980E+02 -.910263835E+02 -.909502652E+02 -.908663737E+02 -.907754875E+02 -.906784178E+02 -.905759945E+02 -.904690525E+02 -.903584191E+02 -.902449019E+02 -.901292793E+02 -.900122914E+02 -.898946331E+02 -.897769486E+02 -.896598273E+02 -.895438012E+02 -.894293437E+02 -.893168696E+02 -.892067356E+02 -.890992424E+02 -.889946372E+02 -.888931164E+02 -.887948296E+02 -.886998834E+02 -.886083455E+02 -.885202493E+02 -.884355989E+02 -.883543740E+02 -.882765351E+02 -.882020297E+02 -.881307987E+02 -.880627839E+02 -.879979363E+02 -.879362267E+02 -.878776584E+02 -.878222825E+02 -.877702180E+02 -.877216772E+02 -.876769982E+02 -.876366873E+02 -.876014747E+02 -.875723862E+02 -.875508378E+02 -.875387601E+02 -.875387601E+02
 -.875617160E+02 -.875617160E+02 -.875749984E+02 -.875986398E+02 -.876304586E+02 -.876688375E+02 -.877125866E+02 -.877608410E+02 -.878129804E+02 -.878685688E+02 -.879273075E+02 -.879889996E+02 -.880535215E+02 -.881208017E+02 -.881908033E+02 -.882635106E+02 -.883389183E+02 -.884170218E+02 -.884978107E+02 -.885812617E+02 -.886673330E+02 -.887559601E+02 -.888470509E+02 -.889404821E+02 -.890360958E+02 -.891336965E+02 -.892330488E+02 -.893338749E+02 -.894358539E+02 -.895386207E+02 -.896417658E+02 -.897448366E+02 -.898473386E+02 -.899487385E+02 -.900484678E+02 -.901459276E+02 -.902404943E+02 -.903315269E+02 -.904183746E+02 -.905003858E+02 -.905769174E+02 -.906473452E+02 -.907110739E+02 -.907675477E+02 -.908162608E+02 -.908567664E+02 -.908886860E+02 -.909117168E+02 -.909256382E+02 -.909303161E+02 -.909257062E+02 -.909118544E+02 -.908888964E+02 -.908570546E+02 -.908166333E+02 -.907680128E+02 -.907116414E+02 -.906480269E+02 -.905777268E+02 -.905013382E+02 -.904194873E+02 -.903328190E+02 -.902419870E+02 -.901476441E+02 -.900504336E+02 -.899509812E+02 -.898498881E+02 -.897477251E+02 -.896450280E+02 -.895422937E+02 -.894399773E+02 -.893384907E+02 -.892382015E+02 -.891394332E+02 -.890424654E+02 -.889475359E+02 -.888548416E+02 -.887645417E+02 -.886767597E+02 -.885915871E+02 -.885090866E+02 -.884292957E+02 -.883522312E+02 -.882778939E+02 -.882062736E+02 -.881373552E+02 -.880711257E+02 -.880075828E+02 -.879467448E+02 -.878886636E+02 -.878334402E+02 -.877812454E+02 -.877323452E+02 -.876871350E+02 -.876461824E+02 -.876102845E+02 -.875805417E+02 -.875584544E+02 -.875460504E+02 -.875460504E+02
 -.875641770E+02 -.875641770E+02 -.875775189E+02 -.876012290E+02 -.876330775E+02 -.876714003E+02 -.877149629E+02 -.877628565E+02 -.878144183E+02 -.878691709E+02 -.879267751E+02 -.879869943E+02 -.880496661E+02 -.881146812E+02 -.881819659E+02 -.882514692E+02 -.883231519E+02 -.883969781E+02 -.884729081E+02 -.885508924E+02 -.886308673E+02 -.887127501E+02 -.887964360E+02 -.888817948E+02 -.889686684E+02 -.890568690E+02 -.891461768E+02 -.892363395E+02 -.893270710E+02 -.894180520E+02 -.895089298E+02 -.895993199E+02 -.896888075E+02 -.897769504E+02 -.898632820E+02 -.899473155E+02 -.900285487E+02 -.901064695E+02 -.901805619E+02 -.902503129E+02 -.903152196E+02 -.903747965E+02 -.904285832E+02 -.904761521E+02 -.905171153E+02 -.905511316E+02 -.905779129E+02 -.905972292E+02 -.906089133E+02 -.906128640E+02 -.906090477E+02 -.905974995E+02 -.905783225E+02 -.905516855E+02 -.905178201E+02 -.904770161E+02 -.904296164E+02 -.903760107E+02 -.903166284E+02 -.902519318E+02 -.901824082E+02 -.901085624E+02 -.900309094E+02 -.899499672E+02 -.898662501E+02 -.897802623E+02 -.896924928E+02 -.896034106E+02 -.895134600E+02 -.894230582E+02 -.893325920E+02 -.892424163E+02 -.891528528E+02 -.890641896E+02 -.889766811E+02 -.888905485E+02 -.888059811E+02 -.887231376E+02 -.886421481E+02 -.885631163E+02 -.884861221E+02 -.884112249E+02 -.883384667E+02 -.882678767E+02 -.881994755E+02 -.881332807E+02 -.880693140E+02 -.880076086E+02 -.879482199E+02 -.878912376E+02 -.878368014E+02 -.877851221E+02 -.877365067E+02 -.876913929E+02 -.876503926E+02 -.876143496E+02 -.875844134E+02 -.875621377E+02 -.875496078E+02 -.875496078E+02
 -.875634853E+02 -.875634853E+02 -.875767205E+02 -.876002103E+02 -.876317110E+02 -.876695393E+02 -.877124381E+02 -.877594734E+02 -.878099558E+02 -.878633798E+02 -.879193778E+02 -.879776843E+02 -.880381085E+02 -.881005129E+02 -.881647968E+02 -.882308832E+02 -.882987085E+02 -.883682144E+02 -.884393412E+02 -.885120227E+02 -.885861813E+02 -.886617249E+02 -.887385437E+02 -.888165075E+02 -.888954644E+02 -.889752384E+02 -.890556290E+02 -.891364102E+02 -.892173303E+02 -.892981123E+02 -.893784542E+02 -.894580309E+02 -.895364952E+02 -.896134806E+02 -.896886039E+02 -.897614688E+02 -.898316695E+02 -.898987950E+02 -.899624342E+02 -.900221809E+02 -.900776388E+02 -.901284276E+02 -.901741884E+02 -.902145889E+02 -.902493289E+02 -.902781454E+02 -.903008167E+02 -.903171665E+02 -.903270665E+02 -.903304394E+02 -.903272597E+02 -.903175545E+02 -.903014029E+02 -.902789347E+02 -.902503278E+02 -.902158057E+02 -.901756332E+02 -.901301121E+02 -.900795764E+02 -.900243869E+02 -.899649258E+02 -.899015911E+02 -.898347910E+02 -.897649386E+02 -.896924469E+02 -.896177236E+02 -.895411672E+02 -.894631631E+02 -.893840798E+02 -.893042666E+02 -.892240509E+02 -.891437365E+02 -.890636027E+02 -.889839029E+02 -.889048647E+02 -.888266901E+02 -.887495558E+02 -.886736143E+02 -.885989950E+02 -.885258061E+02 -.884541369E+02 -.883840595E+02 -.883156326E+02 -.882489046E+02 -.881839181E+02 -.881207145E+02 -.880593410E+02 -.879998579E+02 -.879423482E+02 -.878869302E+02 -.878337732E+02 -.877831171E+02 -.877352987E+02 -.876907854E+02 -.876502184E+02 -.876144701E+02 -.875847180E+02 -.875625421E+02 -.875500516E+02 -.875500516E+02
 -.875602345E+02 -.875602345E+02 -.875732298E+02 -.875962685E+02 -.876271211E+02 -.876641083E+02 -.877059691E+02 -.877517598E+02 -.878007775E+02 -.878525003E+02 -.879065422E+02 -.879626183E+02 -.880205180E+02 -.880800837E+02 -.881411955E+02 -.882037579E+02 -.882676904E+02 -.883329194E+02 -.883993723E+02 -.884669724E+02 -.885356349E+02 -.886052639E+02 -.886757497E+02 -.887469667E+02 -.888187720E+02 -.888910043E+02 -.889634830E+02 -.890360079E+02 -.891083592E+02 -.891802981E+02 -.892515670E+02 -.893218916E+02 -.893909815E+02 -.894585329E+02 -.895242308E+02 -.895877515E+02 -.896487658E+02 -.897069429E+02 -.897619531E+02 -.898134730E+02 -.898611883E+02 -.899047990E+02 -.899440229E+02 -.899785997E+02 -.900082953E+02 -.900329048E+02 -.900522562E+02 -.900662126E+02 -.900746752E+02 -.900775841E+02 -.900749198E+02 -.900667034E+02 -.900529964E+02 -.900338993E+02 -.900095505E+02 -.899801238E+02 -.899458257E+02 -.899068920E+02 -.898635846E+02 -.898161875E+02 -.897650027E+02 -.897103459E+02 -.896525427E+02 -.895919244E+02 -.895288239E+02 -.894635722E+02 -.893964949E+02 -.893279091E+02 -.892581206E+02 -.891874215E+02 -.891160883E+02 -.890443803E+02 -.889725381E+02 -.889007831E+02 -.888293168E+02 -.887583208E+02 -.886879572E+02 -.886183687E+02 -.885496800E+02 -.884819987E+02 -.884154175E+02 -.883500154E+02 -.882858611E+02 -.882230158E+02 -.881615367E+02 -.881014824E+02 -.880429184E+02 -.879859243E+02 -.879306038E+02 -.878770959E+02 -.878255910E+02 -.877763495E+02 -.877297284E+02 -.876862135E+02 -.876464626E+02 -.876113617E+02 -.875820978E+02 -.875602548E+02 -.875479380E+02 -.875479380E+02
 -.875549433E+02 -.875549433E+02 -.875675940E+02 -.875900007E+02 -.876199713E+02 -.876558491E+02 -.876963844E+02 -.877406372E+02 -.877879019E+02 -.878376496E+02 -.878894848E+02 -.879431107E+02 -.879983039E+02 -.880548937E+02 -.881127472E+02 -.881717564E+02 -.882318296E+02 -.882928835E+02 -.883548377E+02 -.884176098E+02 -.884811122E+02 -.885452491E+02 -.886099140E+02 -.886749886E+02 -.887403408E+02 -.888058245E+02 -.888712786E+02 -.889365270E+02 -.890013789E+02 -.890656288E+02 -.891290580E+02 -.891914348E+02 -.892525166E+02 -.893120512E+02 -.893697789E+02 -.894254347E+02 -.894787507E+02 -.895294590E+02 -.895772944E+02 -.896219974E+02 -.896633175E+02 -.897010163E+02 -.897348702E+02 -.897646739E+02 -.897902431E+02 -.898114171E+02 -.898280611E+02 -.898400682E+02 -.898473611E+02 -.898498933E+02 -.898476497E+02 -.898406469E+02 -.898289331E+02 -.898125872E+02 -.897917174E+02 -.897664604E+02 -.897369783E+02 -.897034572E+02 -.896661040E+02 -.896251438E+02 -.895808169E+02 -.895333754E+02 -.894830806E+02 -.894301994E+02 -.893750015E+02 -.893177566E+02 -.892587314E+02 -.891981876E+02 -.891363791E+02 -.890735502E+02 -.890099344E+02 -.889457521E+02 -.888812101E+02 -.888165008E+02 -.887518011E+02 -.886872730E+02 -.886230630E+02 -.885593025E+02 -.884961089E+02 -.884335862E+02 -.883718265E+02 -.883109117E+02 -.882509158E+02 -.881919073E+02 -.881339536E+02 -.880771243E+02 -.880214976E+02 -.879671670E+02 -.879142503E+02 -.878629011E+02 -.878133235E+02 -.877657916E+02 -.877206738E+02 -.876784652E+02 -.876398295E+02 -.876056536E+02 -.875771188E+02 -.875557941E+02 -.875437581E+02 -.875437581E+02
 -.875480581E+02 -.875480581E+02 -.875602836E+02 -.875819198E+02 -.876108303E+02 -.876453959E+02 -.876843911E+02 -.877268898E+02 -.877721925E+02 -.878197718E+02 -.878692292E+02 -.879202626E+02 -.879726416E+02 -.880261878E+02 -.880807601E+02 -.881362431E+02 -.881925382E+02 -.882495565E+02 -.883072135E+02 -.883654249E+02 -.884241031E+02 -.884831548E+02 -.885424791E+02 -.886019656E+02 -.886614941E+02 -.887209331E+02 -.887801401E+02 -.888389607E+02 -.888972299E+02 -.889547716E+02 -.890113996E+02 -.890669187E+02 -.891211258E+02 -.891738111E+02 -.892247602E+02 -.892737552E+02 -.893205773E+02 -.893650087E+02 -.894068348E+02 -.894458464E+02 -.894818426E+02 -.895146324E+02 -.895440379E+02 -.895698957E+02 -.895920598E+02 -.896104030E+02 -.896248188E+02 -.896352231E+02 -.896415550E+02 -.896437780E+02 -.896418805E+02 -.896358755E+02 -.896258012E+02 -.896117199E+02 -.895937172E+02 -.895719012E+02 -.895464006E+02 -.895173629E+02 -.894849531E+02 -.894493508E+02 -.894107483E+02 -.893693485E+02 -.893253619E+02 -.892790048E+02 -.892304968E+02 -.891800583E+02 -.891279087E+02 -.890742642E+02 -.890193362E+02 -.889633293E+02 -.889064403E+02 -.888488568E+02 -.887907560E+02 -.887323043E+02 -.886736567E+02 -.886149563E+02 -.885563345E+02 -.884979110E+02 -.884397946E+02 -.883820837E+02 -.883248676E+02 -.882682279E+02 -.882122405E+02 -.881569782E+02 -.881025138E+02 -.880489243E+02 -.879962960E+02 -.879447314E+02 -.878943576E+02 -.878453373E+02 -.877978831E+02 -.877522761E+02 -.877088894E+02 -.876682198E+02 -.876309278E+02 -.875978907E+02 -.875702717E+02 -.875496100E+02 -.875379386E+02 -.875379386E+02
 -.875399577E+02 -.875399577E+02 -.875516978E+02 -.875724604E+02 -.876001793E+02 -.876332847E+02 -.876705850E+02 -.877111763E+02 -.877543731E+02 -.877996552E+02 -.878466270E+02 -.878949863E+02 -.879445004E+02 -.879949875E+02 -.880463024E+02 -.880983258E+02 -.881509556E+02 -.882041006E+02 -.882576749E+02 -.883115945E+02 -.883657740E+02 -.884201242E+02 -.884745506E+02 -.885289517E+02 -.885832185E+02 -.886372337E+02 -.886908715E+02 -.887439973E+02 -.887964684E+02 -.888481339E+02 -.888988356E+02 -.889484087E+02 -.889966829E+02 -.890434834E+02 -.890886325E+02 -.891319507E+02 -.891732583E+02 -.892123776E+02 -.892491339E+02 -.892833579E+02 -.893148872E+02 -.893435684E+02 -.893692584E+02 -.893918266E+02 -.894111564E+02 -.894271464E+02 -.894397120E+02 -.894487864E+02 -.894543213E+02 -.894562878E+02 -.894546767E+02 -.894494987E+02 -.894407841E+02 -.894285825E+02 -.894129623E+02 -.893940095E+02 -.893718268E+02 -.893465325E+02 -.893182587E+02 -.892871497E+02 -.892533605E+02 -.892170551E+02 -.891784042E+02 -.891375841E+02 -.890947740E+02 -.890501551E+02 -.890039082E+02 -.889562128E+02 -.889072450E+02 -.888571765E+02 -.888061734E+02 -.887543951E+02 -.887019935E+02 -.886491124E+02 -.885958868E+02 -.885424427E+02 -.884888973E+02 -.884353588E+02 -.883819268E+02 -.883286932E+02 -.882757429E+02 -.882231555E+02 -.881710064E+02 -.881193698E+02 -.880683214E+02 -.880179421E+02 -.879683230E+02 -.879195718E+02 -.878718209E+02 -.878252378E+02 -.877800390E+02 -.877365075E+02 -.876950156E+02 -.876560551E+02 -.876202763E+02 -.875885386E+02 -.875619767E+02 -.875420881E+02 -.875308455E+02 -.875308455E+02
 -.875309598E+02 -.875309598E+02 -.875421710E+02 -.875619863E+02 -.875884206E+02 -.876199624E+02 -.876554617E+02 -.876940437E+02 -.877350423E+02 -.877779498E+02 -.878223781E+02 -.878680288E+02 -.879146708E+02 -.879621219E+02 -.880102364E+02 -.880588938E+02 -.881079912E+02 -.881574370E+02 -.882071462E+02 -.882570368E+02 -.883070267E+02 -.883570318E+02 -.884069643E+02 -.884567318E+02 -.885062359E+02 -.885553725E+02 -.886040306E+02 -.886520932E+02 -.886994370E+02 -.887459326E+02 -.887914455E+02 -.888358363E+02 -.888789621E+02 -.889206768E+02 -.889608326E+02 -.889992810E+02 -.890358742E+02 -.890704661E+02 -.891029141E+02 -.891330804E+02 -.891608330E+02 -.891860477E+02 -.892086091E+02 -.892284121E+02 -.892453627E+02 -.892593797E+02 -.892703954E+02 -.892783563E+02 -.892832239E+02 -.892849752E+02 -.892836028E+02 -.892791155E+02 -.892715376E+02 -.892609090E+02 -.892472843E+02 -.892307329E+02 -.892113373E+02 -.891891926E+02 -.891644056E+02 -.891370928E+02 -.891073801E+02 -.890754006E+02 -.890412936E+02 -.890052031E+02 -.889672765E+02 -.889276631E+02 -.888865126E+02 -.888439742E+02 -.888001951E+02 -.887553198E+02 -.887094885E+02 -.886628368E+02 -.886154950E+02 -.885675870E+02 -.885192303E+02 -.884705357E+02 -.884216072E+02 -.883725418E+02 -.883234303E+02 -.882743577E+02 -.882254036E+02 -.881766441E+02 -.881281531E+02 -.880800040E+02 -.880322732E+02 -.879850430E+02 -.879384069E+02 -.878924747E+02 -.878473809E+02 -.878032947E+02 -.877604323E+02 -.877190747E+02 -.876795889E+02 -.876424568E+02 -.876083123E+02 -.875779901E+02 -.875525889E+02 -.875335545E+02 -.875227882E+02 -.875227882E+02
 -.875213271E+02 -.875213271E+02 -.875319796E+02 -.875507980E+02 -.875758857E+02 -.876057968E+02 -.876394287E+02 -.876759404E+02 -.877146898E+02 -.877551858E+02 -.877970511E+02 -.878399946E+02 -.878837894E+02 -.879282561E+02 -.879732504E+02 -.880186528E+02 -.880643617E+02 -.881102869E+02 -.881563455E+02 -.882024585E+02 -.882485480E+02 -.882945356E+02 -.883403403E+02 -.883858781E+02 -.884310608E+02 -.884757959E+02 -.885199862E+02 -.885635295E+02 -.886063194E+02 -.886482450E+02 -.886891917E+02 -.887290415E+02 -.887676739E+02 -.888049667E+02 -.888407964E+02 -.888750398E+02 -.889075747E+02 -.889382808E+02 -.889670408E+02 -.889937421E+02 -.890182768E+02 -.890405440E+02 -.890604498E+02 -.890779090E+02 -.890928458E+02 -.891051945E+02 -.891149005E+02 -.891219209E+02 -.891262245E+02 -.891277931E+02 -.891266208E+02 -.891227146E+02 -.891160944E+02 -.891067921E+02 -.890948523E+02 -.890803306E+02 -.890632942E+02 -.890438200E+02 -.890219945E+02 -.889979128E+02 -.889716774E+02 -.889433969E+02 -.889131857E+02 -.888811621E+02 -.888474476E+02 -.888121657E+02 -.887754409E+02 -.887373977E+02 -.886981595E+02 -.886578479E+02 -.886165816E+02 -.885744763E+02 -.885316435E+02 -.884881901E+02 -.884442184E+02 -.883998256E+02 -.883551035E+02 -.883101391E+02 -.882650147E+02 -.882198079E+02 -.881745931E+02 -.881294423E+02 -.880844262E+02 -.880396167E+02 -.879950891E+02 -.879509256E+02 -.879072194E+02 -.878640807E+02 -.878216437E+02 -.877800760E+02 -.877395912E+02 -.877004646E+02 -.876630543E+02 -.876278282E+02 -.875953994E+02 -.875665726E+02 -.875424043E+02 -.875242816E+02 -.875140255E+02 -.875140255E+02
 -.875112741E+02 -.875112741E+02 -.875213496E+02 -.875391406E+02 -.875628451E+02 -.875910874E+02 -.876228165E+02 -.876572293E+02 -.876937108E+02 -.877317895E+02 -.877711019E+02 -.878113664E+02 -.878523627E+02 -.878939161E+02 -.879358857E+02 -.879781548E+02 -.880206240E+02 -.880632061E+02 -.881058211E+02 -.881483939E+02 -.881908512E+02 -.882331201E+02 -.882751266E+02 -.883167945E+02 -.883580449E+02 -.883987960E+02 -.884389622E+02 -.884784547E+02 -.885171814E+02 -.885550473E+02 -.885919543E+02 -.886278025E+02 -.886624901E+02 -.886959142E+02 -.887279718E+02 -.887585600E+02 -.887875774E+02 -.888149244E+02 -.888405044E+02 -.888642245E+02 -.888859964E+02 -.889057375E+02 -.889233710E+02 -.889388277E+02 -.889520457E+02 -.889629718E+02 -.889715616E+02 -.889777804E+02 -.889816031E+02 -.889830148E+02 -.889820109E+02 -.889785973E+02 -.889727898E+02 -.889646148E+02 -.889541083E+02 -.889413156E+02 -.889262913E+02 -.889090983E+02 -.888898071E+02 -.888684956E+02 -.888452475E+02 -.888201524E+02 -.887933042E+02 -.887648007E+02 -.887347425E+02 -.887032323E+02 -.886703739E+02 -.886362714E+02 -.886010286E+02 -.885647481E+02 -.885275309E+02 -.884894754E+02 -.884506773E+02 -.884112291E+02 -.883712196E+02 -.883307339E+02 -.882898533E+02 -.882486554E+02 -.882072143E+02 -.881656010E+02 -.881238842E+02 -.880821312E+02 -.880404096E+02 -.879987882E+02 -.879573404E+02 -.879161468E+02 -.878752992E+02 -.878349060E+02 -.877950991E+02 -.877560428E+02 -.877179454E+02 -.876810742E+02 -.876457755E+02 -.876125001E+02 -.875818367E+02 -.875545559E+02 -.875316674E+02 -.875144943E+02 -.875047712E+02 -.875047712E+02
 -.875009740E+02 -.875009740E+02 -.875104628E+02 -.875272113E+02 -.875495159E+02 -.875760741E+02 -.876058898E+02 -.876382001E+02 -.876724200E+02 -.877080994E+02 -.877448908E+02 -.877825241E+02 -.878207873E+02 -.878595119E+02 -.878985617E+02 -.879378240E+02 -.879772030E+02 -.880166148E+02 -.880559834E+02 -.880952377E+02 -.881343093E+02 -.881731308E+02 -.882116348E+02 -.882497525E+02 -.882874135E+02 -.883245450E+02 -.883610722E+02 -.883969176E+02 -.884320015E+02 -.884662422E+02 -.884995559E+02 -.885318575E+02 -.885630609E+02 -.885930794E+02 -.886218264E+02 -.886492158E+02 -.886751632E+02 -.886995858E+02 -.887224034E+02 -.887435395E+02 -.887629211E+02 -.887804803E+02 -.887961542E+02 -.888098859E+02 -.888216249E+02 -.888313277E+02 -.888389581E+02 -.888444878E+02 -.888478965E+02 -.888491719E+02 -.888483106E+02 -.888453171E+02 -.888402047E+02 -.888329948E+02 -.888237169E+02 -.888124081E+02 -.887991130E+02 -.887838833E+02 -.887667768E+02 -.887478574E+02 -.887271944E+02 -.887048614E+02 -.886809363E+02 -.886555001E+02 -.886286365E+02 -.886004311E+02 -.885709708E+02 -.885403430E+02 -.885086354E+02 -.884759347E+02 -.884423268E+02 -.884078958E+02 -.883727239E+02 -.883368911E+02 -.883004747E+02 -.882635491E+02 -.882261862E+02 -.881884551E+02 -.881504225E+02 -.881121529E+02 -.880737095E+02 -.880351550E+02 -.879965529E+02 -.879579689E+02 -.879194735E+02 -.878811448E+02 -.878430718E+02 -.878053601E+02 -.877681378E+02 -.877315642E+02 -.876958404E+02 -.876612239E+02 -.876280469E+02 -.875967405E+02 -.875678667E+02 -.875421590E+02 -.875205769E+02 -.875043758E+02 -.874951993E+02 -.874951993E+02
 -.874905640E+02 -.874905640E+02 -.874994635E+02 -.875151665E+02 -.875360699E+02 -.875609466E+02 -.875888570E+02 -.876190805E+02 -.876510635E+02 -.876843794E+02 -.877186979E+02 -.877537616E+02 -.877893683E+02 -.878253568E+02 -.878615967E+02 -.878979800E+02 -.879344153E+02 -.879708228E+02 -.880071305E+02 -.880432717E+02 -.880791831E+02 -.881148027E+02 -.881500690E+02 -.881849201E+02 -.882192930E+02 -.882531236E+02 -.882863459E+02 -.883188925E+02 -.883506943E+02 -.883816808E+02 -.884117804E+02 -.884409204E+02 -.884690276E+02 -.884960289E+02 -.885218511E+02 -.885464223E+02 -.885696715E+02 -.885915298E+02 -.886119304E+02 -.886308098E+02 -.886481076E+02 -.886637677E+02 -.886777381E+02 -.886899720E+02 -.887004279E+02 -.887090700E+02 -.887158688E+02 -.887208009E+02 -.887238498E+02 -.887250056E+02 -.887242653E+02 -.887216328E+02 -.887171191E+02 -.887107417E+02 -.887025248E+02 -.886924990E+02 -.886807011E+02 -.886671736E+02 -.886519642E+02 -.886351258E+02 -.886167155E+02 -.885967945E+02 -.885754275E+02 -.885526820E+02 -.885286277E+02 -.885033365E+02 -.884768813E+02 -.884493358E+02 -.884207739E+02 -.883912694E+02 -.883608954E+02 -.883297242E+02 -.882978263E+02 -.882652709E+02 -.882321253E+02 -.881984548E+02 -.881643229E+02 -.881297910E+02 -.880949189E+02 -.880597652E+02 -.880243878E+02 -.879888448E+02 -.879531953E+02 -.879175017E+02 -.878818310E+02 -.878462579E+02 -.878108681E+02 -.877757633E+02 -.877410667E+02 -.877069312E+02 -.876735495E+02 -.876411678E+02 -.876101024E+02 -.875807634E+02 -.875536836E+02 -.875295577E+02 -.875092924E+02 -.874940732E+02 -.874854498E+02 -.874854498E+02
 -.874801511E+02 -.874801511E+02 -.874884640E+02 -.875031278E+02 -.875226405E+02 -.875458516E+02 -.875718791E+02 -.876000458E+02 -.876298306E+02 -.876608313E+02 -.876927359E+02 -.877253010E+02 -.877583347E+02 -.877916842E+02 -.878252254E+02 -.878588560E+02 -.878924893E+02 -.879260497E+02 -.879594698E+02 -.879926875E+02 -.880256441E+02 -.880582828E+02 -.880905479E+02 -.881223837E+02 -.881537340E+02 -.881845420E+02 -.882147497E+02 -.882442984E+02 -.882731280E+02 -.883011777E+02 -.883283861E+02 -.883546909E+02 -.883800299E+02 -.884043410E+02 -.884275625E+02 -.884496337E+02 -.884704950E+02 -.884900886E+02 -.885083589E+02 -.885252528E+02 -.885407202E+02 -.885547143E+02 -.885671922E+02 -.885781152E+02 -.885874489E+02 -.885951638E+02 -.886012356E+02 -.886056450E+02 -.886083785E+02 -.886094279E+02 -.886087908E+02 -.886064706E+02 -.886024762E+02 -.885968221E+02 -.885895284E+02 -.885806203E+02 -.885701284E+02 -.885580876E+02 -.885445377E+02 -.885295224E+02 -.885130894E+02 -.884952895E+02 -.884761766E+02 -.884558073E+02 -.884342400E+02 -.884115350E+02 -.883877537E+02 -.883629585E+02 -.883372121E+02 -.883105772E+02 -.882831163E+02 -.882548913E+02 -.882259632E+02 -.881963919E+02 -.881662359E+02 -.881355526E+02 -.881043979E+02 -.880728265E+02 -.880408921E+02 -.880086475E+02 -.879761456E+02 -.879434399E+02 -.879105856E+02 -.878776410E+02 -.878446695E+02 -.878117420E+02 -.877789402E+02 -.877463610E+02 -.877141221E+02 -.876823691E+02 -.876512854E+02 -.876211043E+02 -.875921256E+02 -.875647367E+02 -.875394402E+02 -.875168903E+02 -.874979400E+02 -.874837027E+02 -.874756333E+02 -.874756333E+02
 -.874698167E+02 -.874698167E+02 -.874775500E+02 -.874911877E+02 -.875093290E+02 -.875309004E+02 -.875550777E+02 -.875812277E+02 -.876088625E+02 -.876376049E+02 -.876671621E+02 -.876973050E+02 -.877278530E+02 -.877586620E+02 -.877896149E+02 -.878206153E+02 -.878515815E+02 -.878824428E+02 -.879131362E+02 -.879436040E+02 -.879737922E+02 -.880036491E+02 -.880331241E+02 -.880621672E+02 -.880907283E+02 -.881187571E+02 -.881462027E+02 -.881730137E+02 -.881991380E+02 -.882245230E+02 -.882491158E+02 -.882728631E+02 -.882957117E+02 -.883176090E+02 -.883385025E+02 -.883583409E+02 -.883770741E+02 -.883946535E+02 -.884110325E+02 -.884261665E+02 -.884400137E+02 -.884525353E+02 -.884636954E+02 -.884734618E+02 -.884818061E+02 -.884887038E+02 -.884941348E+02 -.884980831E+02 -.885005375E+02 -.885014914E+02 -.885009427E+02 -.884988942E+02 -.884953535E+02 -.884903325E+02 -.884838480E+02 -.884759208E+02 -.884665763E+02 -.884558437E+02 -.884437560E+02 -.884303497E+02 -.884156644E+02 -.883997428E+02 -.883826300E+02 -.883643733E+02 -.883450220E+02 -.883246269E+02 -.883032398E+02 -.882809137E+02 -.882577019E+02 -.882336578E+02 -.882088350E+02 -.881832866E+02 -.881570654E+02 -.881302232E+02 -.881028113E+02 -.880748797E+02 -.880464780E+02 -.880176546E+02 -.879884576E+02 -.879589349E+02 -.879291344E+02 -.878991053E+02 -.878688986E+02 -.878385687E+02 -.878081751E+02 -.877777845E+02 -.877474744E+02 -.877173363E+02 -.876874817E+02 -.876580484E+02 -.876292094E+02 -.876011849E+02 -.875742569E+02 -.875487895E+02 -.875252543E+02 -.875042641E+02 -.874866172E+02 -.874733547E+02 -.874658359E+02 -.874658359E+02
 -.874596213E+02 -.874596213E+02 -.874667845E+02 -.874794142E+02 -.874962099E+02 -.875161743E+02 -.875385414E+02 -.875627218E+02 -.875882612E+02 -.876148077E+02 -.876420880E+02 -.876698880E+02 -.876980385E+02 -.877264046E+02 -.877548766E+02 -.877833642E+02 -.878117910E+02 -.878400911E+02 -.878682061E+02 -.878960827E+02 -.879236714E+02 -.879509251E+02 -.879777981E+02 -.880042456E+02 -.880302229E+02 -.880556855E+02 -.880805887E+02 -.881048876E+02 -.881285367E+02 -.881514906E+02 -.881737037E+02 -.881951302E+02 -.882157247E+02 -.882354421E+02 -.882542380E+02 -.882720689E+02 -.882888925E+02 -.883046676E+02 -.883193551E+02 -.883329176E+02 -.883453202E+02 -.883565301E+02 -.883665175E+02 -.883752556E+02 -.883827207E+02 -.883888923E+02 -.883937537E+02 -.883972918E+02 -.883994971E+02 -.884003642E+02 -.883998914E+02 -.883980812E+02 -.883949396E+02 -.883904768E+02 -.883847067E+02 -.883776467E+02 -.883693180E+02 -.883597448E+02 -.883489548E+02 -.883369786E+02 -.883238492E+02 -.883096026E+02 -.882942765E+02 -.882779109E+02 -.882605473E+02 -.882422286E+02 -.882229988E+02 -.882029028E+02 -.881819860E+02 -.881602943E+02 -.881378735E+02 -.881147694E+02 -.880910275E+02 -.880666929E+02 -.880418102E+02 -.880164236E+02 -.879905766E+02 -.879643122E+02 -.879376735E+02 -.879107036E+02 -.878834459E+02 -.878559454E+02 -.878282492E+02 -.878004076E+02 -.877724760E+02 -.877445171E+02 -.877166033E+02 -.876888209E+02 -.876612746E+02 -.876340937E+02 -.876074407E+02 -.875815219E+02 -.875566011E+02 -.875330186E+02 -.875112143E+02 -.874917595E+02 -.874753976E+02 -.874630973E+02 -.874561223E+02 -.874561223E+02
 -.874496076E+02 -.874496076E+02 -.874562125E+02 -.874678556E+02 -.874833356E+02 -.875017304E+02 -.875223317E+02 -.875445940E+02 -.875680961E+02 -.875925120E+02 -.876175878E+02 -.876431245E+02 -.876689648E+02 -.876949831E+02 -.877210773E+02 -.877471634E+02 -.877731704E+02 -.877990372E+02 -.878247099E+02 -.878501397E+02 -.878752813E+02 -.879000919E+02 -.879245305E+02 -.879485566E+02 -.879721309E+02 -.879952138E+02 -.880177661E+02 -.880397483E+02 -.880611211E+02 -.880818450E+02 -.881018806E+02 -.881211886E+02 -.881397301E+02 -.881574665E+02 -.881743601E+02 -.881903738E+02 -.882054717E+02 -.882196193E+02 -.882327833E+02 -.882449323E+02 -.882560369E+02 -.882660697E+02 -.882750056E+02 -.882828222E+02 -.882894997E+02 -.882950210E+02 -.882993721E+02 -.883025420E+02 -.883045231E+02 -.883053106E+02 -.883049033E+02 -.883033031E+02 -.883005153E+02 -.882965482E+02 -.882914135E+02 -.882851259E+02 -.882777028E+02 -.882691648E+02 -.882595350E+02 -.882488390E+02 -.882371047E+02 -.882243621E+02 -.882106433E+02 -.881959818E+02 -.881804129E+02 -.881639727E+02 -.881466989E+02 -.881286294E+02 -.881098033E+02 -.880902596E+02 -.880700377E+02 -.880491772E+02 -.880277175E+02 -.880056976E+02 -.879831567E+02 -.879601333E+02 -.879366658E+02 -.879127926E+02 -.878885520E+02 -.878639825E+02 -.878391237E+02 -.878140165E+02 -.877887040E+02 -.877632326E+02 -.877376537E+02 -.877120255E+02 -.876864155E+02 -.876609044E+02 -.876355896E+02 -.876105921E+02 -.875860633E+02 -.875621951E+02 -.875392333E+02 -.875174935E+02 -.874973843E+02 -.874794353E+02 -.874643351E+02 -.874529804E+02 -.874465403E+02 -.874465403E+02
 -.874398040E+02 -.874398040E+02 -.874458635E+02 -.874565436E+02 -.874707401E+02 -.874876056E+02 -.875064882E+02 -.875268858E+02 -.875484106E+02 -.875707618E+02 -.875937052E+02 -.876170570E+02 -.876406719E+02 -.876644337E+02 -.876882479E+02 -.877120369E+02 -.877357353E+02 -.877592867E+02 -.877826416E+02 -.878057555E+02 -.878285871E+02 -.878510980E+02 -.878732509E+02 -.878950101E+02 -.879163403E+02 -.879372067E+02 -.879575749E+02 -.879774103E+02 -.879966787E+02 -.880153458E+02 -.880333776E+02 -.880507403E+02 -.880674005E+02 -.880833252E+02 -.880984821E+02 -.881128399E+02 -.881263680E+02 -.881390370E+02 -.881508189E+02 -.881616872E+02 -.881716170E+02 -.881805854E+02 -.881885713E+02 -.881955558E+02 -.882015222E+02 -.882064564E+02 -.882103466E+02 -.882131837E+02 -.882149610E+02 -.882156749E+02 -.882153243E+02 -.882139107E+02 -.882114385E+02 -.882079149E+02 -.882033495E+02 -.881977547E+02 -.881911452E+02 -.881835382E+02 -.881749531E+02 -.881654114E+02 -.881549367E+02 -.881435543E+02 -.881312911E+02 -.881181757E+02 -.881042378E+02 -.880895083E+02 -.880740190E+02 -.880578024E+02 -.880408918E+02 -.880233207E+02 -.880051231E+02 -.879863329E+02 -.879669844E+02 -.879471114E+02 -.879267481E+02 -.879059284E+02 -.878846860E+02 -.878630549E+02 -.878410692E+02 -.878187635E+02 -.877961735E+02 -.877733362E+02 -.877502909E+02 -.877270802E+02 -.877037515E+02 -.876803584E+02 -.876569636E+02 -.876336417E+02 -.876104831E+02 -.875875999E+02 -.875651322E+02 -.875432579E+02 -.875222038E+02 -.875022617E+02 -.874838083E+02 -.874673319E+02 -.874534668E+02 -.874430385E+02 -.874371229E+02 -.874371229E+02
 -.874302270E+02 -.874302270E+02 -.874357549E+02 -.874454965E+02 -.874584432E+02 -.874738205E+02 -.874910323E+02 -.875096193E+02 -.875292264E+02 -.875495782E+02 -.875704597E+02 -.875917025E+02 -.876131731E+02 -.876347648E+02 -.876563909E+02 -.876779801E+02 -.876994724E+02 -.877208163E+02 -.877419666E+02 -.877628829E+02 -.877835278E+02 -.878038666E+02 -.878238662E+02 -.878434945E+02 -.878627205E+02 -.878815133E+02 -.878998428E+02 -.879176788E+02 -.879349915E+02 -.879517512E+02 -.879679286E+02 -.879834945E+02 -.879984202E+02 -.880126775E+02 -.880262390E+02 -.880390777E+02 -.880511678E+02 -.880624843E+02 -.880730035E+02 -.880827031E+02 -.880915620E+02 -.880995607E+02 -.881066817E+02 -.881129090E+02 -.881182287E+02 -.881226287E+02 -.881260993E+02 -.881286328E+02 -.881302237E+02 -.881308688E+02 -.881305673E+02 -.881293205E+02 -.881271321E+02 -.881240081E+02 -.881199566E+02 -.881149880E+02 -.881091146E+02 -.881023510E+02 -.880947134E+02 -.880862200E+02 -.880768907E+02 -.880667468E+02 -.880558112E+02 -.880441079E+02 -.880316622E+02 -.880185004E+02 -.880046495E+02 -.879901374E+02 -.879749923E+02 -.879592432E+02 -.879429191E+02 -.879260495E+02 -.879086638E+02 -.878907917E+02 -.878724627E+02 -.878537065E+02 -.878345530E+02 -.878150319E+02 -.877951738E+02 -.877750094E+02 -.877545708E+02 -.877338915E+02 -.877130070E+02 -.876919562E+02 -.876707825E+02 -.876495350E+02 -.876282714E+02 -.876070602E+02 -.875859847E+02 -.875651482E+02 -.875446794E+02 -.875247416E+02 -.875055434E+02 -.874873523E+02 -.874705136E+02 -.874554748E+02 -.874428164E+02 -.874332940E+02 -.874278914E+02 -.874278914E+02
 -.874208843E+02 -.874208843E+02 -.874258944E+02 -.874347223E+02 -.874464529E+02 -.874603831E+02 -.874759716E+02 -.874928011E+02 -.875105488E+02 -.875289641E+02 -.875478515E+02 -.875670575E+02 -.875864605E+02 -.876059632E+02 -.876254867E+02 -.876449659E+02 -.876643462E+02 -.876835809E+02 -.877026291E+02 -.877214541E+02 -.877400225E+02 -.877583031E+02 -.877762664E+02 -.877938840E+02 -.878111284E+02 -.878279726E+02 -.878443902E+02 -.878603548E+02 -.878758405E+02 -.878908217E+02 -.879052730E+02 -.879191695E+02 -.879324863E+02 -.879451996E+02 -.879572857E+02 -.879687218E+02 -.879794858E+02 -.879895567E+02 -.879989142E+02 -.880075396E+02 -.880154149E+02 -.880225240E+02 -.880288517E+02 -.880343849E+02 -.880391116E+02 -.880430219E+02 -.880461076E+02 -.880483621E+02 -.880497809E+02 -.880503614E+02 -.880501027E+02 -.880490061E+02 -.880470746E+02 -.880443134E+02 -.880407291E+02 -.880363306E+02 -.880311282E+02 -.880251341E+02 -.880183622E+02 -.880108276E+02 -.880025471E+02 -.879935389E+02 -.879838222E+02 -.879734173E+02 -.879623459E+02 -.879506300E+02 -.879382929E+02 -.879253582E+02 -.879118501E+02 -.878977934E+02 -.878832132E+02 -.878681346E+02 -.878525832E+02 -.878365847E+02 -.878201649E+02 -.878033495E+02 -.877861649E+02 -.877686372E+02 -.877507934E+02 -.877326610E+02 -.877142685E+02 -.876956460E+02 -.876768256E+02 -.876578425E+02 -.876387359E+02 -.876195509E+02 -.876003397E+02 -.875811652E+02 -.875621034E+02 -.875432483E+02 -.875247177E+02 -.875066605E+02 -.874892667E+02 -.874727800E+02 -.874575147E+02 -.874438777E+02 -.874323971E+02 -.874237592E+02 -.874188578E+02 -.874188578E+02
 -.874117765E+02 -.874117765E+02 -.874162823E+02 -.874242208E+02 -.874347683E+02 -.874472915E+02 -.874613028E+02 -.874764261E+02 -.874923702E+02 -.875089092E+02 -.875258666E+02 -.875431037E+02 -.875605107E+02 -.875779996E+02 -.875954992E+02 -.876129507E+02 -.876303047E+02 -.876475193E+02 -.876645575E+02 -.876813867E+02 -.876979768E+02 -.877143003E+02 -.877303308E+02 -.877460433E+02 -.877614138E+02 -.877764185E+02 -.877910343E+02 -.878052385E+02 -.878190086E+02 -.878323225E+02 -.878451583E+02 -.878574946E+02 -.878693102E+02 -.878805847E+02 -.878912978E+02 -.879014303E+02 -.879109634E+02 -.879198791E+02 -.879281606E+02 -.879357916E+02 -.879427574E+02 -.879490440E+02 -.879546390E+02 -.879595310E+02 -.879637102E+02 -.879671682E+02 -.879698980E+02 -.879718942E+02 -.879731529E+02 -.879736721E+02 -.879734509E+02 -.879724905E+02 -.879707934E+02 -.879683638E+02 -.879652075E+02 -.879613319E+02 -.879567456E+02 -.879514589E+02 -.879454834E+02 -.879388320E+02 -.879315188E+02 -.879235591E+02 -.879149692E+02 -.879057663E+02 -.878959686E+02 -.878855951E+02 -.878746652E+02 -.878631993E+02 -.878512180E+02 -.878387425E+02 -.878257941E+02 -.878123948E+02 -.877985663E+02 -.877843309E+02 -.877697110E+02 -.877547291E+02 -.877394079E+02 -.877237707E+02 -.877078411E+02 -.876916433E+02 -.876752027E+02 -.876585461E+02 -.876417023E+02 -.876247029E+02 -.876075833E+02 -.875903840E+02 -.875731525E+02 -.875559454E+02 -.875388316E+02 -.875218964E+02 -.875052461E+02 -.874890155E+02 -.874733762E+02 -.874585483E+02 -.874448157E+02 -.874325454E+02 -.874222135E+02 -.874144389E+02 -.874100268E+02 -.874100268E+02
 -.874028999E+02 -.874028999E+02 -.874069145E+02 -.874139872E+02 -.874233832E+02 -.874345377E+02 -.874470156E+02 -.874604813E+02 -.874746747E+02 -.874893939E+02 -.875044812E+02 -.875198126E+02 -.875352898E+02 -.875508342E+02 -.875663820E+02 -.875818806E+02 -.875972860E+02 -.876125607E+02 -.876276718E+02 -.876425902E+02 -.876572895E+02 -.876717451E+02 -.876859340E+02 -.876998343E+02 -.877134250E+02 -.877266853E+02 -.877395954E+02 -.877521355E+02 -.877642862E+02 -.877760286E+02 -.877873439E+02 -.877982138E+02 -.878086203E+02 -.878185458E+02 -.878279734E+02 -.878368866E+02 -.878452696E+02 -.878531071E+02 -.878603848E+02 -.878670893E+02 -.878732080E+02 -.878787291E+02 -.878836422E+02 -.878879379E+02 -.878916078E+02 -.878946448E+02 -.878970432E+02 -.878987984E+02 -.878999073E+02 -.879003679E+02 -.879001798E+02 -.878993437E+02 -.878978619E+02 -.878957379E+02 -.878929766E+02 -.878895839E+02 -.878855674E+02 -.878809356E+02 -.878756982E+02 -.878698661E+02 -.878634511E+02 -.878564661E+02 -.878489249E+02 -.878408419E+02 -.878322326E+02 -.878231129E+02 -.878134995E+02 -.878034094E+02 -.877928604E+02 -.877818704E+02 -.877704577E+02 -.877586409E+02 -.877464388E+02 -.877338707E+02 -.877209556E+02 -.877077132E+02 -.876941632E+02 -.876803258E+02 -.876662216E+02 -.876518721E+02 -.876372994E+02 -.876225274E+02 -.876075816E+02 -.875924900E+02 -.875772843E+02 -.875620007E+02 -.875466817E+02 -.875313780E+02 -.875161514E+02 -.875010781E+02 -.874862535E+02 -.874717983E+02 -.874578659E+02 -.874446533E+02 -.874324142E+02 -.874214764E+02 -.874122652E+02 -.874053331E+02 -.874013988E+02 -.874013988E+02
 -.873942502E+02 -.873942502E+02 -.873977861E+02 -.874040150E+02 -.874122894E+02 -.874221114E+02 -.874330973E+02 -.874449510E+02 -.874574430E+02 -.874703951E+02 -.874836679E+02 -.874971520E+02 -.875107605E+02 -.875244238E+02 -.875380855E+02 -.875516993E+02 -.875652261E+02 -.875786330E+02 -.875918911E+02 -.876049747E+02 -.876178606E+02 -.876305275E+02 -.876429553E+02 -.876551249E+02 -.876670182E+02 -.876786173E+02 -.876899050E+02 -.877008645E+02 -.877114791E+02 -.877217327E+02 -.877316094E+02 -.877410935E+02 -.877501698E+02 -.877588234E+02 -.877670401E+02 -.877748059E+02 -.877821075E+02 -.877889322E+02 -.877952678E+02 -.878011031E+02 -.878064275E+02 -.878112313E+02 -.878155057E+02 -.878192427E+02 -.878224356E+02 -.878250782E+02 -.878271659E+02 -.878286948E+02 -.878296623E+02 -.878300668E+02 -.878299079E+02 -.878291862E+02 -.878279037E+02 -.878260632E+02 -.878236688E+02 -.878207256E+02 -.878172398E+02 -.878132184E+02 -.878086698E+02 -.878036028E+02 -.877980275E+02 -.877919546E+02 -.877853956E+02 -.877783628E+02 -.877708690E+02 -.877629278E+02 -.877545531E+02 -.877457593E+02 -.877365615E+02 -.877269747E+02 -.877170145E+02 -.877066968E+02 -.876960377E+02 -.876850533E+02 -.876737602E+02 -.876621753E+02 -.876503154E+02 -.876381981E+02 -.876258412E+02 -.876132633E+02 -.876004838E+02 -.875875236E+02 -.875744050E+02 -.875611528E+02 -.875477948E+02 -.875343630E+02 -.875208950E+02 -.875074357E+02 -.874940398E+02 -.874807747E+02 -.874677249E+02 -.874549969E+02 -.874427266E+02 -.874310879E+02 -.874203049E+02 -.874106672E+02 -.874025499E+02 -.873964404E+02 -.873929729E+02 -.873929729E+02
 -.873858275E+02 -.873858275E+02 -.873888964E+02 -.873943025E+02 -.874014835E+02 -.874100071E+02 -.874195398E+02 -.874298244E+02 -.874406612E+02 -.874518954E+02 -.874634056E+02 -.874750965E+02 -.874868925E+02 -.874987330E+02 -.875105689E+02 -.875223598E+02 -.875340718E+02 -.875456763E+02 -.875571481E+02 -.875684650E+02 -.875796070E+02 -.875905557E+02 -.876012938E+02 -.876118049E+02 -.876220735E+02 -.876320844E+02 -.876418229E+02 -.876512747E+02 -.876604259E+02 -.876692627E+02 -.876777716E+02 -.876859396E+02 -.876937539E+02 -.877012021E+02 -.877082720E+02 -.877149522E+02 -.877212314E+02 -.877270991E+02 -.877325452E+02 -.877375603E+02 -.877421356E+02 -.877462631E+02 -.877499354E+02 -.877531460E+02 -.877558892E+02 -.877581600E+02 -.877599545E+02 -.877612696E+02 -.877621029E+02 -.877624533E+02 -.877623204E+02 -.877617048E+02 -.877606079E+02 -.877590323E+02 -.877569812E+02 -.877544589E+02 -.877514705E+02 -.877480220E+02 -.877441200E+02 -.877397721E+02 -.877349865E+02 -.877297722E+02 -.877241388E+02 -.877180964E+02 -.877116559E+02 -.877048283E+02 -.876976254E+02 -.876900593E+02 -.876821425E+02 -.876738878E+02 -.876653081E+02 -.876564169E+02 -.876472277E+02 -.876377541E+02 -.876280104E+02 -.876180106E+02 -.876077692E+02 -.875973013E+02 -.875866219E+02 -.875757473E+02 -.875646940E+02 -.875534800E+02 -.875421247E+02 -.875306496E+02 -.875190789E+02 -.875074404E+02 -.874957668E+02 -.874840974E+02 -.874724797E+02 -.874609726E+02 -.874496497E+02 -.874386038E+02 -.874279532E+02 -.874178493E+02 -.874084871E+02 -.874001184E+02 -.873930694E+02 -.873877638E+02 -.873847524E+02 -.873847524E+02
 -.873776472E+02 -.873776472E+02 -.873802602E+02 -.873848634E+02 -.873909781E+02 -.873982359E+02 -.874063529E+02 -.874151094E+02 -.874243355E+02 -.874338988E+02 -.874436958E+02 -.874536451E+02 -.874636821E+02 -.874737551E+02 -.874838220E+02 -.874938484E+02 -.875038054E+02 -.875136683E+02 -.875234159E+02 -.875330292E+02 -.875424913E+02 -.875517864E+02 -.875608999E+02 -.875698182E+02 -.875785280E+02 -.875870166E+02 -.875952718E+02 -.876032815E+02 -.876110340E+02 -.876185181E+02 -.876257224E+02 -.876326361E+02 -.876392487E+02 -.876455497E+02 -.876515294E+02 -.876571781E+02 -.876624866E+02 -.876674463E+02 -.876720488E+02 -.876762864E+02 -.876801520E+02 -.876836388E+02 -.876867410E+02 -.876894531E+02 -.876917704E+02 -.876936890E+02 -.876952056E+02 -.876963175E+02 -.876970231E+02 -.876973212E+02 -.876972117E+02 -.876966948E+02 -.876957720E+02 -.876944451E+02 -.876927169E+02 -.876905909E+02 -.876880713E+02 -.876851628E+02 -.876818711E+02 -.876782023E+02 -.876741631E+02 -.876697609E+02 -.876650036E+02 -.876598995E+02 -.876544574E+02 -.876486867E+02 -.876425969E+02 -.876361980E+02 -.876295004E+02 -.876225145E+02 -.876152513E+02 -.876077218E+02 -.875999372E+02 -.875919091E+02 -.875836491E+02 -.875751691E+02 -.875664813E+02 -.875575981E+02 -.875485326E+02 -.875392982E+02 -.875299091E+02 -.875203805E+02 -.875107288E+02 -.875009725E+02 -.874911322E+02 -.874812316E+02 -.874712988E+02 -.874613672E+02 -.874514776E+02 -.874416802E+02 -.874320381E+02 -.874226305E+02 -.874135586E+02 -.874049515E+02 -.873969757E+02 -.873898461E+02 -.873838407E+02 -.873793206E+02 -.873767552E+02 -.873767552E+02
 -.873697583E+02 -.873697583E+02 -.873719267E+02 -.873757475E+02 -.873808236E+02 -.873868495E+02 -.873935891E+02 -.874008603E+02 -.874085215E+02 -.874164627E+02 -.874245978E+02 -.874328589E+02 -.874411922E+02 -.874495545E+02 -.874579108E+02 -.874662322E+02 -.874744948E+02 -.874826779E+02 -.874907637E+02 -.874987366E+02 -.875065824E+02 -.875142880E+02 -.875218414E+02 -.875292311E+02 -.875364464E+02 -.875434768E+02 -.875503121E+02 -.875569426E+02 -.875633586E+02 -.875695510E+02 -.875755105E+02 -.875812284E+02 -.875866959E+02 -.875919048E+02 -.875968471E+02 -.876015149E+02 -.876059009E+02 -.876099979E+02 -.876137994E+02 -.876172991E+02 -.876204912E+02 -.876233703E+02 -.876259317E+02 -.876281710E+02 -.876300844E+02 -.876316688E+02 -.876329215E+02 -.876338404E+02 -.876344241E+02 -.876346718E+02 -.876345833E+02 -.876341588E+02 -.876333994E+02 -.876323068E+02 -.876308830E+02 -.876291310E+02 -.876270539E+02 -.876246558E+02 -.876219411E+02 -.876189147E+02 -.876155821E+02 -.876119492E+02 -.876080223E+02 -.876038082E+02 -.875993141E+02 -.875945473E+02 -.875895156E+02 -.875842273E+02 -.875786906E+02 -.875729140E+02 -.875669065E+02 -.875606770E+02 -.875542347E+02 -.875475889E+02 -.875407492E+02 -.875337255E+02 -.875265276E+02 -.875191660E+02 -.875116512E+02 -.875039944E+02 -.874962074E+02 -.874883028E+02 -.874802945E+02 -.874721975E+02 -.874640292E+02 -.874558095E+02 -.874475617E+02 -.874393138E+02 -.874310998E+02 -.874229618E+02 -.874149521E+02 -.874071370E+02 -.873996006E+02 -.873924505E+02 -.873858252E+02 -.873799032E+02 -.873749156E+02 -.873711622E+02 -.873690323E+02 -.873690323E+02
 -.873622810E+02 -.873622810E+02 -.873640181E+02 -.873670805E+02 -.873711512E+02 -.873759856E+02 -.873813947E+02 -.873872323E+02 -.873933849E+02 -.873997638E+02 -.874062998E+02 -.874129381E+02 -.874196352E+02 -.874263561E+02 -.874330726E+02 -.874397611E+02 -.874464021E+02 -.874529790E+02 -.874594772E+02 -.874658840E+02 -.874721879E+02 -.874783783E+02 -.874844456E+02 -.874903805E+02 -.874961743E+02 -.875018186E+02 -.875073053E+02 -.875126266E+02 -.875177749E+02 -.875227428E+02 -.875275230E+02 -.875321086E+02 -.875364926E+02 -.875406686E+02 -.875446302E+02 -.875483712E+02 -.875518858E+02 -.875551685E+02 -.875582141E+02 -.875610176E+02 -.875635744E+02 -.875658805E+02 -.875679320E+02 -.875697255E+02 -.875712581E+02 -.875725272E+02 -.875735309E+02 -.875742674E+02 -.875747358E+02 -.875749352E+02 -.875748655E+02 -.875745271E+02 -.875739207E+02 -.875730475E+02 -.875719093E+02 -.875705083E+02 -.875688470E+02 -.875669286E+02 -.875647564E+02 -.875623345E+02 -.875596670E+02 -.875567586E+02 -.875536143E+02 -.875502394E+02 -.875466395E+02 -.875428204E+02 -.875387884E+02 -.875345497E+02 -.875301110E+02 -.875254791E+02 -.875206608E+02 -.875156635E+02 -.875104942E+02 -.875051606E+02 -.874996703E+02 -.874940309E+02 -.874882506E+02 -.874823376E+02 -.874763005E+02 -.874701482E+02 -.874638904E+02 -.874575372E+02 -.874510998E+02 -.874445906E+02 -.874380236E+02 -.874314150E+02 -.874247839E+02 -.874181528E+02 -.874115495E+02 -.874050079E+02 -.873985705E+02 -.873922907E+02 -.873862363E+02 -.873804938E+02 -.873751745E+02 -.873704217E+02 -.873664205E+02 -.873634109E+02 -.873617040E+02 -.873617040E+02
 -.873554741E+02 -.873554741E+02 -.873567996E+02 -.873591400E+02 -.873622554E+02 -.873659603E+02 -.873701108E+02 -.873745951E+02 -.873793262E+02 -.873842359E+02 -.873892704E+02 -.873943873E+02 -.873995525E+02 -.874047387E+02 -.874099234E+02 -.874150883E+02 -.874202177E+02 -.874252984E+02 -.874303190E+02 -.874352693E+02 -.874401403E+02 -.874449236E+02 -.874496115E+02 -.874541969E+02 -.874586729E+02 -.874630330E+02 -.874672709E+02 -.874713805E+02 -.874753561E+02 -.874791917E+02 -.874828821E+02 -.874864216E+02 -.874898052E+02 -.874930278E+02 -.874960846E+02 -.874989708E+02 -.875016821E+02 -.875042143E+02 -.875065632E+02 -.875087253E+02 -.875106971E+02 -.875124754E+02 -.875140574E+02 -.875154404E+02 -.875166222E+02 -.875176011E+02 -.875183752E+02 -.875189436E+02 -.875193052E+02 -.875194597E+02 -.875194068E+02 -.875191469E+02 -.875186804E+02 -.875180084E+02 -.875171321E+02 -.875160531E+02 -.875147736E+02 -.875132957E+02 -.875116221E+02 -.875097558E+02 -.875077000E+02 -.875054582E+02 -.875030342E+02 -.875004319E+02 -.874976558E+02 -.874947102E+02 -.874915998E+02 -.874883294E+02 -.874849042E+02 -.874813293E+02 -.874776099E+02 -.874737517E+02 -.874697601E+02 -.874656409E+02 -.874614001E+02 -.874570436E+02 -.874525777E+02 -.874480087E+02 -.874433435E+02 -.874385891E+02 -.874337529E+02 -.874288431E+02 -.874238686E+02 -.874188390E+02 -.874137656E+02 -.874086613E+02 -.874035411E+02 -.873984229E+02 -.873933286E+02 -.873882849E+02 -.873833248E+02 -.873784900E+02 -.873738329E+02 -.873694203E+02 -.873653375E+02 -.873616940E+02 -.873586307E+02 -.873563300E+02 -.873550272E+02 -.873550272E+02
 -.873498525E+02 -.873498525E+02 -.873508041E+02 -.873524924E+02 -.873547500E+02 -.873574461E+02 -.873604781E+02 -.873637652E+02 -.873672439E+02 -.873708634E+02 -.873745835E+02 -.873783719E+02 -.873822023E+02 -.873860536E+02 -.873899081E+02 -.873937513E+02 -.873975710E+02 -.874013567E+02 -.874050993E+02 -.874087908E+02 -.874124241E+02 -.874159926E+02 -.874194905E+02 -.874229120E+02 -.874262521E+02 -.874295057E+02 -.874326680E+02 -.874357345E+02 -.874387007E+02 -.874415624E+02 -.874443153E+02 -.874469556E+02 -.874494793E+02 -.874518828E+02 -.874541623E+02 -.874563144E+02 -.874583360E+02 -.874602238E+02 -.874619750E+02 -.874635867E+02 -.874650565E+02 -.874663820E+02 -.874675612E+02 -.874685921E+02 -.874694730E+02 -.874702027E+02 -.874707799E+02 -.874712038E+02 -.874714737E+02 -.874715893E+02 -.874715504E+02 -.874713573E+02 -.874710103E+02 -.874705102E+02 -.874698579E+02 -.874690546E+02 -.874681018E+02 -.874670012E+02 -.874657547E+02 -.874643644E+02 -.874628328E+02 -.874611624E+02 -.874593560E+02 -.874574166E+02 -.874553473E+02 -.874531514E+02 -.874508324E+02 -.874483938E+02 -.874458393E+02 -.874431729E+02 -.874403985E+02 -.874375201E+02 -.874345420E+02 -.874314684E+02 -.874283038E+02 -.874250528E+02 -.874217200E+02 -.874183104E+02 -.874148291E+02 -.874112816E+02 -.874076738E+02 -.874040119E+02 -.874003029E+02 -.873965546E+02 -.873927759E+02 -.873889768E+02 -.873851694E+02 -.873813677E+02 -.873775889E+02 -.873738536E+02 -.873701875E+02 -.873666221E+02 -.873631969E+02 -.873599614E+02 -.873569780E+02 -.873543258E+02 -.873521053E+02 -.873504451E+02 -.873495096E+02 -.873495096E+02
 -.873463496E+02 -.873463496E+02 -.873470171E+02 -.873482193E+02 -.873498481E+02 -.873518155E+02 -.873540493E+02 -.873564907E+02 -.873590917E+02 -.873618129E+02 -.873646224E+02 -.873674940E+02 -.873704063E+02 -.873733415E+02 -.873762850E+02 -.873792246E+02 -.873821498E+02 -.873850519E+02 -.873879232E+02 -.873907571E+02 -.873935476E+02 -.873962894E+02 -.873989776E+02 -.874016077E+02 -.874041755E+02 -.874066770E+02 -.874091085E+02 -.874114663E+02 -.874137471E+02 -.874159474E+02 -.874180641E+02 -.874200940E+02 -.874220342E+02 -.874238818E+02 -.874256341E+02 -.874272884E+02 -.874288422E+02 -.874302931E+02 -.874316389E+02 -.874328776E+02 -.874340071E+02 -.874350257E+02 -.874359318E+02 -.874367240E+02 -.874374010E+02 -.874379618E+02 -.874384054E+02 -.874387313E+02 -.874389389E+02 -.874390280E+02 -.874389985E+02 -.874388505E+02 -.874385843E+02 -.874382005E+02 -.874376998E+02 -.874370830E+02 -.874363514E+02 -.874355062E+02 -.874345488E+02 -.874334810E+02 -.874323045E+02 -.874310212E+02 -.874296334E+02 -.874281432E+02 -.874265531E+02 -.874248655E+02 -.874230832E+02 -.874212087E+02 -.874192451E+02 -.874171953E+02 -.874150622E+02 -.874128491E+02 -.874105593E+02 -.874081960E+02 -.874057626E+02 -.874032629E+02 -.874007006E+02 -.873980794E+02 -.873954037E+02 -.873926778E+02 -.873899065E+02 -.873870949E+02 -.873842490E+02 -.873813751E+02 -.873784807E+02 -.873755743E+02 -.873726661E+02 -.873697681E+02 -.873668944E+02 -.873640623E+02 -.873612929E+02 -.873586117E+02 -.873560500E+02 -.873536463E+02 -.873514476E+02 -.873495116E+02 -.873479092E+02 -.873467267E+02 -.873460702E+02 -.873460702E+02
 -.873463496E+02 -.873463496E+02 -.873470171E+02 -.873482193E+02 -.873498481E+02 -.873518155E+02 -.873540493E+02 -.873564907E+02 -.873590917E+02 -.873618129E+02 -.873646224E+02 -.873674940E+02 -.873704063E+02 -.873733415E+02 -.873762850E+02 -.873792246E+02 -.873821498E+02 -.873850519E+02 -.873879232E+02 -.873907571E+02 -.873935476E+02 -.873962894E+02 -.873989776E+02 -.874016077E+02 -.874041755E+02 -.874066770E+02 -.874091085E+02 -.874114663E+02 -.874137471E+02 -.874159474E+02 -.874180641E+02 -.874200940E+02 -.874220342E+02 -.874238818E+02 -.874256341E+02 -.874272884E+02 -.874288422E+02 -.874302931E+02 -.874316389E+02 -.874328776E+02 -.874340071E+02 -.874350257E+02 -.874359318E+02 -.874367240E+02 -.874374010E+02 -.874379618E+02 -.874384054E+02 -.874387313E+02 -.874389389E+02 -.874390280E+02 -.874389985E+02 -.874388505E+02 -.874385843E+02 -.874382005E+02 -.874376998E+02 -.874370830E+02 -.874363514E+02 -.874355062E+02 -.874345488E+02 -.874334810E+02 -.874323045E+02 -.874310212E+02 -.874296334E+02 -.874281432E+02 -.874265531E+02 -.874248655E+02 -.874230832E+02 -.874212087E+02 -.874192451E+02 -.874171953E+02 -.874150622E+02 -.874128491E+02 -.874105593E+02 -.874081960E+02 -.874057626E+02 -.874032629E+02 -.874007006E+02 -.873980794E+02 -.873954037E+02 -.873926778E+02 -.873899065E+02 -.873870949E+02 -.873842490E+02 -.873813751E+02 -.873784807E+02 -.873755743E+02 -.873726661E+02 -.873697681E+02 -.873668944E+02 -.873640623E+02 -.873612929E+02 -.873586117E+02 -.873560500E+02 -.873536463E+02 -.873514476E+02 -.873495116E+02 -.873479092E+02 -.873467267E+02 -.873460702E+02 -.873460702E+02
