# Supplementary material for: Electrical Pacing of Cardiac Tissue Including Potassium Inward Rectification
Source: PLoS One. 2015 Jun 9;10(6):e0127837. doi: 10.1371/journal.pone.0127837 (PMC4461281; doi:10.1371/journal.pone.0127837)
Supplement: S1 Data — (ZIP) [file pone.0127837.s001.zip › All-Data/Data-without-IK1/BDT45/Vm2ms.txt]

 -.873300171E+02 -.873366926E+02 -.873372408E+02 -.873382024E+02 -.873394787E+02 -.873409918E+02 -.873426771E+02 -.873444796E+02 -.873463491E+02 -.873482495E+02 -.873501566E+02 -.873520553E+02 -.873539424E+02 -.873558177E+02 -.873576816E+02 -.873595340E+02 -.873613690E+02 -.873631795E+02 -.873649592E+02 -.873667025E+02 -.873684090E+02 -.873700809E+02 -.873717208E+02 -.873733318E+02 -.873749130E+02 -.873764605E+02 -.873779685E+02 -.873794297E+02 -.873808385E+02 -.873821917E+02 -.873834877E+02 -.873847267E+02 -.873859092E+02 -.873870351E+02 -.873881040E+02 -.873891143E+02 -.873900642E+02 -.873909519E+02 -.873917757E+02 -.873925343E+02 -.873932269E+02 -.873938525E+02 -.873944101E+02 -.873948985E+02 -.873953164E+02 -.873956628E+02 -.873959366E+02 -.873961372E+02 -.873962644E+02 -.873963181E+02 -.873962985E+02 -.873962058E+02 -.873960402E+02 -.873958021E+02 -.873954920E+02 -.873951104E+02 -.873946582E+02 -.873941362E+02 -.873935453E+02 -.873928866E+02 -.873921613E+02 -.873913708E+02 -.873905164E+02 -.873895996E+02 -.873886219E+02 -.873875848E+02 -.873864900E+02 -.873853392E+02 -.873841341E+02 -.873828765E+02 -.873815684E+02 -.873802117E+02 -.873788083E+02 -.873773603E+02 -.873758694E+02 -.873743377E+02 -.873727671E+02 -.873711595E+02 -.873695168E+02 -.873678411E+02 -.873661341E+02 -.873643979E+02 -.873626346E+02 -.873608461E+02 -.873590350E+02 -.873572037E+02 -.873553556E+02 -.873534948E+02 -.873516266E+02 -.873497586E+02 -.873479009E+02 -.873460677E+02 -.873442788E+02 -.873425610E+02 -.873409506E+02 -.873394959E+02 -.873382600E+02 -.873373240E+02 -.873367911E+02 -.873367911E+02
 -.873366926E+02 -.873366926E+02 -.873372408E+02 -.873382024E+02 -.873394787E+02 -.873409918E+02 -.873426771E+02 -.873444796E+02 -.873463491E+02 -.873482495E+02 -.873501566E+02 -.873520553E+02 -.873539424E+02 -.873558177E+02 -.873576816E+02 -.873595340E+02 -.873613690E+02 -.873631795E+02 -.873649592E+02 -.873667025E+02 -.873684090E+02 -.873700809E+02 -.873717208E+02 -.873733318E+02 -.873749130E+02 -.873764605E+02 -.873779685E+02 -.873794297E+02 -.873808385E+02 -.873821917E+02 -.873834877E+02 -.873847267E+02 -.873859092E+02 -.873870351E+02 -.873881040E+02 -.873891143E+02 -.873900642E+02 -.873909519E+02 -.873917757E+02 -.873925343E+02 -.873932269E+02 -.873938525E+02 -.873944101E+02 -.873948985E+02 -.873953164E+02 -.873956628E+02 -.873959366E+02 -.873961372E+02 -.873962644E+02 -.873963181E+02 -.873962985E+02 -.873962058E+02 -.873960402E+02 -.873958021E+02 -.873954920E+02 -.873951104E+02 -.873946582E+02 -.873941362E+02 -.873935453E+02 -.873928866E+02 -.873921613E+02 -.873913708E+02 -.873905164E+02 -.873895996E+02 -.873886219E+02 -.873875848E+02 -.873864900E+02 -.873853392E+02 -.873841341E+02 -.873828765E+02 -.873815684E+02 -.873802117E+02 -.873788083E+02 -.873773603E+02 -.873758694E+02 -.873743377E+02 -.873727671E+02 -.873711595E+02 -.873695168E+02 -.873678411E+02 -.873661341E+02 -.873643979E+02 -.873626346E+02 -.873608461E+02 -.873590350E+02 -.873572037E+02 -.873553556E+02 -.873534948E+02 -.873516266E+02 -.873497586E+02 -.873479009E+02 -.873460677E+02 -.873442788E+02 -.873425610E+02 -.873409506E+02 -.873394959E+02 -.873382600E+02 -.873373240E+02 -.873367911E+02 -.873367911E+02
 -.873392109E+02 -.873392109E+02 -.873400276E+02 -.873414685E+02 -.873433698E+02 -.873456014E+02 -.873480625E+02 -.873506660E+02 -.873533426E+02 -.873560484E+02 -.873587548E+02 -.873614514E+02 -.873641396E+02 -.873668191E+02 -.873694898E+02 -.873721455E+02 -.873747729E+02 -.873773615E+02 -.873799017E+02 -.873823891E+02 -.873848271E+02 -.873872193E+02 -.873895702E+02 -.873918810E+02 -.873941467E+02 -.873963598E+02 -.873985106E+02 -.874005903E+02 -.874025942E+02 -.874045197E+02 -.874063665E+02 -.874081356E+02 -.874098269E+02 -.874114397E+02 -.874129721E+02 -.874144208E+02 -.874157831E+02 -.874170563E+02 -.874182380E+02 -.874193267E+02 -.874203207E+02 -.874212183E+02 -.874220177E+02 -.874227172E+02 -.874233147E+02 -.874238092E+02 -.874241995E+02 -.874244851E+02 -.874246661E+02 -.874247421E+02 -.874247135E+02 -.874245805E+02 -.874243432E+02 -.874240022E+02 -.874235582E+02 -.874230119E+02 -.874223645E+02 -.874216171E+02 -.874207711E+02 -.874198281E+02 -.874187899E+02 -.874176583E+02 -.874164354E+02 -.874151232E+02 -.874137240E+02 -.874122398E+02 -.874106732E+02 -.874090266E+02 -.874073025E+02 -.874055036E+02 -.874036327E+02 -.874016924E+02 -.873996858E+02 -.873976154E+02 -.873954840E+02 -.873932946E+02 -.873910497E+02 -.873887522E+02 -.873864048E+02 -.873840103E+02 -.873815716E+02 -.873790912E+02 -.873765721E+02 -.873740172E+02 -.873714297E+02 -.873688132E+02 -.873661719E+02 -.873635111E+02 -.873608380E+02 -.873581620E+02 -.873554965E+02 -.873528601E+02 -.873502790E+02 -.873477898E+02 -.873454427E+02 -.873433066E+02 -.873414746E+02 -.873400709E+02 -.873392606E+02 -.873392606E+02
 -.873429592E+02 -.873429592E+02 -.873441341E+02 -.873462053E+02 -.873489259E+02 -.873521024E+02 -.873555830E+02 -.873592454E+02 -.873630046E+02 -.873668055E+02 -.873706171E+02 -.873744307E+02 -.873782426E+02 -.873820480E+02 -.873858399E+02 -.873896026E+02 -.873933200E+02 -.873969798E+02 -.874005725E+02 -.874040980E+02 -.874075595E+02 -.874109597E+02 -.874143006E+02 -.874175779E+02 -.874207830E+02 -.874239066E+02 -.874269386E+02 -.874298721E+02 -.874327032E+02 -.874354295E+02 -.874380505E+02 -.874405652E+02 -.874429714E+02 -.874452661E+02 -.874474454E+02 -.874495052E+02 -.874514418E+02 -.874532518E+02 -.874549320E+02 -.874564798E+02 -.874578923E+02 -.874591667E+02 -.874603005E+02 -.874612913E+02 -.874621371E+02 -.874628368E+02 -.874633892E+02 -.874637938E+02 -.874640502E+02 -.874641581E+02 -.874641174E+02 -.874639283E+02 -.874635911E+02 -.874631067E+02 -.874624759E+02 -.874616999E+02 -.874607803E+02 -.874597186E+02 -.874585171E+02 -.874571778E+02 -.874557034E+02 -.874540967E+02 -.874523603E+02 -.874504973E+02 -.874485110E+02 -.874464044E+02 -.874441812E+02 -.874418447E+02 -.874393988E+02 -.874368473E+02 -.874341940E+02 -.874314429E+02 -.874285979E+02 -.874256630E+02 -.874226421E+02 -.874195393E+02 -.874163584E+02 -.874131035E+02 -.874097785E+02 -.874063872E+02 -.874029337E+02 -.873994218E+02 -.873958554E+02 -.873922388E+02 -.873885762E+02 -.873848726E+02 -.873811340E+02 -.873773674E+02 -.873735826E+02 -.873697925E+02 -.873660155E+02 -.873622772E+02 -.873586139E+02 -.873550765E+02 -.873517360E+02 -.873486900E+02 -.873460716E+02 -.873440602E+02 -.873428956E+02 -.873428956E+02
 -.873472400E+02 -.873472400E+02 -.873488103E+02 -.873515575E+02 -.873551476E+02 -.873593211E+02 -.873638793E+02 -.873686746E+02 -.873736064E+02 -.873786109E+02 -.873836537E+02 -.873887166E+02 -.873937847E+02 -.873988436E+02 -.874038747E+02 -.874088577E+02 -.874137764E+02 -.874186189E+02 -.874233802E+02 -.874280604E+02 -.874326602E+02 -.874371790E+02 -.874416128E+02 -.874459535E+02 -.874501922E+02 -.874543201E+02 -.874583298E+02 -.874622155E+02 -.874659727E+02 -.874695977E+02 -.874730870E+02 -.874764359E+02 -.874796398E+02 -.874826937E+02 -.874855925E+02 -.874883320E+02 -.874909074E+02 -.874933146E+02 -.874955492E+02 -.874976071E+02 -.874994840E+02 -.875011763E+02 -.875026809E+02 -.875039955E+02 -.875051180E+02 -.875060470E+02 -.875067812E+02 -.875073193E+02 -.875076604E+02 -.875078039E+02 -.875077496E+02 -.875074977E+02 -.875070487E+02 -.875064036E+02 -.875055637E+02 -.875045307E+02 -.875033065E+02 -.875018937E+02 -.875002948E+02 -.874985130E+02 -.874965517E+02 -.874944144E+02 -.874921052E+02 -.874896279E+02 -.874869870E+02 -.874841869E+02 -.874812322E+02 -.874781278E+02 -.874748786E+02 -.874714897E+02 -.874679664E+02 -.874643138E+02 -.874605373E+02 -.874566422E+02 -.874526338E+02 -.874485175E+02 -.874442986E+02 -.874399824E+02 -.874355741E+02 -.874310789E+02 -.874265020E+02 -.874218486E+02 -.874171240E+02 -.874123335E+02 -.874074830E+02 -.874025790E+02 -.873976291E+02 -.873926428E+02 -.873876327E+02 -.873826159E+02 -.873776163E+02 -.873726679E+02 -.873678182E+02 -.873631345E+02 -.873587104E+02 -.873546751E+02 -.873512048E+02 -.873485377E+02 -.873469926E+02 -.873469926E+02
 -.873517261E+02 -.873517261E+02 -.873537168E+02 -.873571522E+02 -.873616149E+02 -.873667897E+02 -.873724404E+02 -.873783995E+02 -.873845535E+02 -.873908279E+02 -.873971736E+02 -.874035548E+02 -.874099419E+02 -.874163064E+02 -.874226233E+02 -.874288725E+02 -.874350396E+02 -.874411176E+02 -.874471031E+02 -.874529931E+02 -.874587844E+02 -.874644704E+02 -.874700426E+02 -.874754928E+02 -.874808133E+02 -.874859972E+02 -.874910384E+02 -.874959305E+02 -.875006670E+02 -.875052408E+02 -.875096441E+02 -.875138695E+02 -.875179106E+02 -.875217612E+02 -.875254163E+02 -.875288704E+02 -.875321182E+02 -.875351541E+02 -.875379721E+02 -.875405665E+02 -.875429322E+02 -.875450649E+02 -.875469613E+02 -.875486188E+02 -.875500349E+02 -.875512074E+02 -.875521343E+02 -.875528137E+02 -.875532442E+02 -.875534248E+02 -.875533554E+02 -.875530361E+02 -.875524677E+02 -.875516518E+02 -.875505899E+02 -.875492842E+02 -.875477375E+02 -.875459527E+02 -.875439333E+02 -.875416834E+02 -.875392070E+02 -.875365091E+02 -.875335946E+02 -.875304688E+02 -.875271372E+02 -.875236056E+02 -.875198799E+02 -.875159663E+02 -.875118712E+02 -.875076011E+02 -.875031626E+02 -.874985625E+02 -.874938076E+02 -.874889047E+02 -.874838605E+02 -.874786818E+02 -.874733755E+02 -.874679482E+02 -.874624066E+02 -.874567573E+02 -.874510067E+02 -.874451615E+02 -.874392282E+02 -.874332137E+02 -.874271252E+02 -.874209708E+02 -.874147600E+02 -.874085049E+02 -.874022209E+02 -.873959296E+02 -.873896609E+02 -.873834570E+02 -.873773775E+02 -.873715066E+02 -.873659613E+02 -.873609033E+02 -.873565534E+02 -.873532101E+02 -.873512728E+02 -.873512728E+02
 -.873563046E+02 -.873563046E+02 -.873587068E+02 -.873628251E+02 -.873681609E+02 -.873743430E+02 -.873811112E+02 -.873882785E+02 -.873957106E+02 -.874033134E+02 -.874110140E+02 -.874187555E+02 -.874264923E+02 -.874341873E+02 -.874418155E+02 -.874493599E+02 -.874568117E+02 -.874641660E+02 -.874714165E+02 -.874785564E+02 -.874855759E+02 -.874924636E+02 -.874992107E+02 -.875058097E+02 -.875122535E+02 -.875185367E+02 -.875246522E+02 -.875305915E+02 -.875363448E+02 -.875419010E+02 -.875472499E+02 -.875523826E+02 -.875572912E+02 -.875619694E+02 -.875664109E+02 -.875706094E+02 -.875745578E+02 -.875782489E+02 -.875816749E+02 -.875848291E+02 -.875877056E+02 -.875902996E+02 -.875926073E+02 -.875946248E+02 -.875963489E+02 -.875977766E+02 -.875989048E+02 -.875997313E+02 -.876002543E+02 -.876004725E+02 -.876003859E+02 -.875999949E+02 -.875993005E+02 -.875983046E+02 -.875970093E+02 -.875954174E+02 -.875935322E+02 -.875913574E+02 -.875888973E+02 -.875861569E+02 -.875831415E+02 -.875798571E+02 -.875763098E+02 -.875725063E+02 -.875684535E+02 -.875641584E+02 -.875596287E+02 -.875548719E+02 -.875498960E+02 -.875447090E+02 -.875393193E+02 -.875337350E+02 -.875279648E+02 -.875220168E+02 -.875158995E+02 -.875096212E+02 -.875031903E+02 -.874966149E+02 -.874899032E+02 -.874830632E+02 -.874761029E+02 -.874690303E+02 -.874618532E+02 -.874545801E+02 -.874472195E+02 -.874397814E+02 -.874322772E+02 -.874247211E+02 -.874171321E+02 -.874095359E+02 -.874019684E+02 -.873944804E+02 -.873871438E+02 -.873800599E+02 -.873733695E+02 -.873672677E+02 -.873620203E+02 -.873579872E+02 -.873556502E+02 -.873556502E+02
 -.873609007E+02 -.873609007E+02 -.873637112E+02 -.873685173E+02 -.873747370E+02 -.873819668E+02 -.873899106E+02 -.873983471E+02 -.874071185E+02 -.874160988E+02 -.874251876E+02 -.874343121E+02 -.874434155E+02 -.874524602E+02 -.874614262E+02 -.874703008E+02 -.874790773E+02 -.874877486E+02 -.874963037E+02 -.875047295E+02 -.875130111E+02 -.875211370E+02 -.875290983E+02 -.875368868E+02 -.875444968E+02 -.875519216E+02 -.875591515E+02 -.875661755E+02 -.875729802E+02 -.875795527E+02 -.875858815E+02 -.875919562E+02 -.875977682E+02 -.876033098E+02 -.876085730E+02 -.876135496E+02 -.876182306E+02 -.876226067E+02 -.876266692E+02 -.876304106E+02 -.876338237E+02 -.876369029E+02 -.876396428E+02 -.876420385E+02 -.876440856E+02 -.876457802E+02 -.876471186E+02 -.876480982E+02 -.876487168E+02 -.876489733E+02 -.876488675E+02 -.876484001E+02 -.876475724E+02 -.876463866E+02 -.876448452E+02 -.876429518E+02 -.876407101E+02 -.876381249E+02 -.876352014E+02 -.876319456E+02 -.876283642E+02 -.876244644E+02 -.876202536E+02 -.876157401E+02 -.876109322E+02 -.876058387E+02 -.876004686E+02 -.875948314E+02 -.875889367E+02 -.875827944E+02 -.875764143E+02 -.875698067E+02 -.875629815E+02 -.875559490E+02 -.875487191E+02 -.875413020E+02 -.875337076E+02 -.875259456E+02 -.875180259E+02 -.875099580E+02 -.875017514E+02 -.874934155E+02 -.874849597E+02 -.874763937E+02 -.874677279E+02 -.874589737E+02 -.874501444E+02 -.874412570E+02 -.874323332E+02 -.874234034E+02 -.874145094E+02 -.874057109E+02 -.873970919E+02 -.873887710E+02 -.873809137E+02 -.873737481E+02 -.873675866E+02 -.873628511E+02 -.873601074E+02 -.873601074E+02
 -.873655358E+02 -.873655358E+02 -.873687431E+02 -.873742441E+02 -.873814004E+02 -.873897415E+02 -.873989220E+02 -.874086901E+02 -.874188442E+02 -.874292254E+02 -.874397193E+02 -.874502387E+02 -.874607249E+02 -.874711484E+02 -.874814899E+02 -.874917379E+02 -.875018848E+02 -.875119159E+02 -.875218140E+02 -.875315627E+02 -.875411466E+02 -.875505531E+02 -.875597726E+02 -.875687979E+02 -.875776216E+02 -.875862337E+02 -.875946222E+02 -.876027733E+02 -.876106719E+02 -.876183042E+02 -.876256571E+02 -.876327189E+02 -.876394792E+02 -.876459282E+02 -.876520553E+02 -.876578499E+02 -.876633010E+02 -.876683984E+02 -.876731322E+02 -.876774934E+02 -.876814735E+02 -.876850649E+02 -.876882609E+02 -.876910552E+02 -.876934425E+02 -.876954177E+02 -.876969771E+02 -.876981172E+02 -.876988359E+02 -.876991320E+02 -.876990051E+02 -.876984560E+02 -.876974864E+02 -.876960987E+02 -.876942961E+02 -.876920825E+02 -.876894628E+02 -.876864426E+02 -.876830284E+02 -.876792274E+02 -.876750478E+02 -.876704979E+02 -.876655871E+02 -.876603251E+02 -.876547219E+02 -.876487883E+02 -.876425350E+02 -.876359735E+02 -.876291153E+02 -.876219722E+02 -.876145560E+02 -.876068788E+02 -.875989525E+02 -.875907893E+02 -.875824010E+02 -.875737995E+02 -.875649966E+02 -.875560038E+02 -.875468327E+02 -.875374943E+02 -.875279997E+02 -.875183600E+02 -.875085860E+02 -.874986889E+02 -.874886807E+02 -.874785743E+02 -.874683853E+02 -.874581328E+02 -.874478420E+02 -.874375473E+02 -.874272969E+02 -.874171592E+02 -.874072306E+02 -.873976473E+02 -.873885993E+02 -.873803492E+02 -.873732558E+02 -.873678045E+02 -.873646463E+02 -.873646463E+02
 -.873702149E+02 -.873702149E+02 -.873738351E+02 -.873800873E+02 -.873882335E+02 -.873977438E+02 -.874082230E+02 -.874193569E+02 -.874309100E+02 -.874427078E+02 -.874546160E+02 -.874665469E+02 -.874784509E+02 -.874902945E+02 -.875020584E+02 -.875137311E+02 -.875252934E+02 -.875367249E+02 -.875480079E+02 -.875591237E+02 -.875700557E+02 -.875807924E+02 -.875913240E+02 -.876016408E+02 -.876117319E+02 -.876215846E+02 -.876311845E+02 -.876405157E+02 -.876495625E+02 -.876583095E+02 -.876667417E+02 -.876748455E+02 -.876826078E+02 -.876900154E+02 -.876970553E+02 -.877037148E+02 -.877099816E+02 -.877158440E+02 -.877212904E+02 -.877263098E+02 -.877308919E+02 -.877350272E+02 -.877387073E+02 -.877419248E+02 -.877446729E+02 -.877469462E+02 -.877487399E+02 -.877500504E+02 -.877508752E+02 -.877512126E+02 -.877510624E+02 -.877504254E+02 -.877493033E+02 -.877476991E+02 -.877456164E+02 -.877430602E+02 -.877400364E+02 -.877365517E+02 -.877326140E+02 -.877282319E+02 -.877234151E+02 -.877181738E+02 -.877125190E+02 -.877064623E+02 -.877000159E+02 -.876931923E+02 -.876860048E+02 -.876784666E+02 -.876705916E+02 -.876623936E+02 -.876538868E+02 -.876450853E+02 -.876360032E+02 -.876266548E+02 -.876170540E+02 -.876072149E+02 -.875971509E+02 -.875868758E+02 -.875764027E+02 -.875657445E+02 -.875549141E+02 -.875439239E+02 -.875327865E+02 -.875215146E+02 -.875101217E+02 -.874986226E+02 -.874870346E+02 -.874753794E+02 -.874636853E+02 -.874519911E+02 -.874403513E+02 -.874288428E+02 -.874175748E+02 -.874067012E+02 -.873964371E+02 -.873870796E+02 -.873790351E+02 -.873728537E+02 -.873692726E+02 -.873692726E+02
 -.873750182E+02 -.873750182E+02 -.873790883E+02 -.873861206E+02 -.873953094E+02 -.874060388E+02 -.874178312E+02 -.874303412E+02 -.874433059E+02 -.874565236E+02 -.874698652E+02 -.874832482E+02 -.874966124E+02 -.875099267E+02 -.875231702E+02 -.875363143E+02 -.875493366E+02 -.875622181E+02 -.875749356E+02 -.875874707E+02 -.875998099E+02 -.876119393E+02 -.876238464E+02 -.876355184E+02 -.876469407E+02 -.876580976E+02 -.876689729E+02 -.876795497E+02 -.876898104E+02 -.876997374E+02 -.877093140E+02 -.877185233E+02 -.877273486E+02 -.877357741E+02 -.877437844E+02 -.877513652E+02 -.877585023E+02 -.877651817E+02 -.877713895E+02 -.877771125E+02 -.877823382E+02 -.877870552E+02 -.877912534E+02 -.877949237E+02 -.877980585E+02 -.878006511E+02 -.878026961E+02 -.878041891E+02 -.878051270E+02 -.878055080E+02 -.878053317E+02 -.878045988E+02 -.878033114E+02 -.878014727E+02 -.877990876E+02 -.877961619E+02 -.877927026E+02 -.877887180E+02 -.877842174E+02 -.877792113E+02 -.877737109E+02 -.877677285E+02 -.877612772E+02 -.877543708E+02 -.877470238E+02 -.877392510E+02 -.877310682E+02 -.877224911E+02 -.877135360E+02 -.877042193E+02 -.876945575E+02 -.876845672E+02 -.876742652E+02 -.876636678E+02 -.876527916E+02 -.876416525E+02 -.876302666E+02 -.876186493E+02 -.876068159E+02 -.875947813E+02 -.875825599E+02 -.875701660E+02 -.875576138E+02 -.875449176E+02 -.875320924E+02 -.875191549E+02 -.875061242E+02 -.874930245E+02 -.874798872E+02 -.874667556E+02 -.874536901E+02 -.874407766E+02 -.874281370E+02 -.874159433E+02 -.874044356E+02 -.873939465E+02 -.873849307E+02 -.873780037E+02 -.873739911E+02 -.873739911E+02
 -.873799650E+02 -.873799650E+02 -.873845001E+02 -.873923674E+02 -.874026285E+02 -.874145750E+02 -.874276951E+02 -.874415914E+02 -.874559692E+02 -.874706379E+02 -.874854607E+02 -.875003404E+02 -.875152252E+02 -.875300743E+02 -.875448458E+02 -.875595138E+02 -.875740551E+02 -.875884414E+02 -.876026539E+02 -.876166776E+02 -.876304937E+02 -.876440871E+02 -.876574425E+02 -.876705417E+02 -.876833674E+02 -.876959025E+02 -.877081283E+02 -.877200258E+02 -.877315758E+02 -.877427585E+02 -.877535537E+02 -.877639409E+02 -.877739005E+02 -.877834143E+02 -.877924646E+02 -.878010344E+02 -.878091068E+02 -.878166648E+02 -.878236920E+02 -.878301726E+02 -.878360916E+02 -.878414358E+02 -.878461929E+02 -.878503523E+02 -.878539048E+02 -.878568425E+02 -.878591589E+02 -.878608487E+02 -.878619083E+02 -.878623353E+02 -.878621292E+02 -.878612906E+02 -.878598222E+02 -.878577280E+02 -.878550136E+02 -.878516862E+02 -.878477542E+02 -.878432275E+02 -.878381171E+02 -.878324354E+02 -.878261960E+02 -.878194133E+02 -.878121030E+02 -.878042813E+02 -.877959655E+02 -.877871734E+02 -.877779231E+02 -.877682336E+02 -.877581238E+02 -.877476131E+02 -.877367209E+02 -.877254666E+02 -.877138696E+02 -.877019492E+02 -.876897242E+02 -.876772133E+02 -.876644349E+02 -.876514068E+02 -.876381464E+02 -.876246705E+02 -.876109957E+02 -.875971378E+02 -.875831129E+02 -.875689369E+02 -.875546265E+02 -.875402000E+02 -.875256786E+02 -.875110886E+02 -.874964648E+02 -.874818546E+02 -.874673248E+02 -.874529699E+02 -.874389248E+02 -.874253793E+02 -.874125996E+02 -.874009537E+02 -.873909454E+02 -.873832569E+02 -.873788037E+02 -.873788037E+02
 -.873850658E+02 -.873850658E+02 -.873901085E+02 -.873988104E+02 -.874101336E+02 -.874233161E+02 -.874377633E+02 -.874530475E+02 -.874688835E+02 -.874850512E+02 -.875014020E+02 -.875178508E+02 -.875343216E+02 -.875507545E+02 -.875671165E+02 -.875833727E+02 -.875994902E+02 -.876154507E+02 -.876312348E+02 -.876468205E+02 -.876621913E+02 -.876773284E+02 -.876922096E+02 -.877068154E+02 -.877211272E+02 -.877351238E+02 -.877487848E+02 -.877620898E+02 -.877750165E+02 -.877875414E+02 -.877996408E+02 -.878112913E+02 -.878224707E+02 -.878331574E+02 -.878433306E+02 -.878529696E+02 -.878620538E+02 -.878705634E+02 -.878784786E+02 -.878857808E+02 -.878924527E+02 -.878984784E+02 -.879038435E+02 -.879085353E+02 -.879125427E+02 -.879158561E+02 -.879184679E+02 -.879203715E+02 -.879215626E+02 -.879220383E+02 -.879217977E+02 -.879208420E+02 -.879191741E+02 -.879167992E+02 -.879137237E+02 -.879099563E+02 -.879055069E+02 -.879003875E+02 -.878946112E+02 -.878881927E+02 -.878811481E+02 -.878734947E+02 -.878652510E+02 -.878564365E+02 -.878470714E+02 -.878371767E+02 -.878267741E+02 -.878158857E+02 -.878045338E+02 -.877927411E+02 -.877805303E+02 -.877679241E+02 -.877549450E+02 -.877416154E+02 -.877279570E+02 -.877139916E+02 -.876997399E+02 -.876852224E+02 -.876704588E+02 -.876554683E+02 -.876402694E+02 -.876248801E+02 -.876093180E+02 -.875936007E+02 -.875777468E+02 -.875617760E+02 -.875457116E+02 -.875295823E+02 -.875134256E+02 -.874972934E+02 -.874812584E+02 -.874654243E+02 -.874499383E+02 -.874350090E+02 -.874209281E+02 -.874080998E+02 -.873970777E+02 -.873886120E+02 -.873837091E+02 -.873837091E+02
 -.873903139E+02 -.873903139E+02 -.873958375E+02 -.874053675E+02 -.874177726E+02 -.874321811E+02 -.874479679E+02 -.874646996E+02 -.874820386E+02 -.874997604E+02 -.875177248E+02 -.875358043E+02 -.875539131E+02 -.875720027E+02 -.875900178E+02 -.876079203E+02 -.876256909E+02 -.876433024E+02 -.876607318E+02 -.876779628E+02 -.876949713E+02 -.877117326E+02 -.877282262E+02 -.877444296E+02 -.877603191E+02 -.877758728E+02 -.877910686E+02 -.878058815E+02 -.878202854E+02 -.878342538E+02 -.878477593E+02 -.878607753E+02 -.878732760E+02 -.878852357E+02 -.878966290E+02 -.879074311E+02 -.879176176E+02 -.879271647E+02 -.879360492E+02 -.879442496E+02 -.879517453E+02 -.879585175E+02 -.879645493E+02 -.879698252E+02 -.879743318E+02 -.879780577E+02 -.879809934E+02 -.879831310E+02 -.879844652E+02 -.879849926E+02 -.879847124E+02 -.879836259E+02 -.879817368E+02 -.879790509E+02 -.879755761E+02 -.879713228E+02 -.879663029E+02 -.879605304E+02 -.879540212E+02 -.879467929E+02 -.879388646E+02 -.879302570E+02 -.879209920E+02 -.879110926E+02 -.879005830E+02 -.878894878E+02 -.878778328E+02 -.878656438E+02 -.878529472E+02 -.878397695E+02 -.878261373E+02 -.878120770E+02 -.877976148E+02 -.877827765E+02 -.877675874E+02 -.877520722E+02 -.877362548E+02 -.877201585E+02 -.877038057E+02 -.876872180E+02 -.876704161E+02 -.876534200E+02 -.876362494E+02 -.876189235E+02 -.876014624E+02 -.875838876E+02 -.875662243E+02 -.875485031E+02 -.875307649E+02 -.875130654E+02 -.874954835E+02 -.874781314E+02 -.874611693E+02 -.874448239E+02 -.874294131E+02 -.874153776E+02 -.874033213E+02 -.873940629E+02 -.873887018E+02 -.873887018E+02
 -.873956242E+02 -.873956242E+02 -.874016339E+02 -.874120079E+02 -.874254819E+02 -.874411411E+02 -.874583315E+02 -.874765482E+02 -.874954536E+02 -.875148188E+02 -.875344457E+02 -.875542104E+02 -.875740330E+02 -.875938301E+02 -.876135563E+02 -.876331847E+02 -.876526780E+02 -.876720147E+02 -.876911772E+02 -.877101363E+02 -.877288673E+02 -.877473486E+02 -.877655532E+02 -.877834551E+02 -.878010309E+02 -.878182551E+02 -.878350999E+02 -.878515370E+02 -.878675365E+02 -.878830675E+02 -.878980990E+02 -.879126008E+02 -.879265415E+02 -.879398904E+02 -.879526177E+02 -.879646934E+02 -.879760885E+02 -.879867750E+02 -.879967260E+02 -.880059159E+02 -.880143205E+02 -.880219174E+02 -.880286860E+02 -.880346079E+02 -.880396669E+02 -.880438490E+02 -.880471424E+02 -.880495381E+02 -.880510295E+02 -.880516127E+02 -.880512869E+02 -.880500534E+02 -.880479166E+02 -.880448836E+02 -.880409640E+02 -.880361699E+02 -.880305156E+02 -.880240181E+02 -.880166964E+02 -.880085714E+02 -.879996661E+02 -.879900049E+02 -.879796141E+02 -.879685211E+02 -.879567542E+02 -.879443431E+02 -.879313177E+02 -.879177087E+02 -.879035472E+02 -.878888642E+02 -.878736907E+02 -.878580576E+02 -.878419952E+02 -.878255335E+02 -.878087016E+02 -.877915278E+02 -.877740395E+02 -.877562632E+02 -.877382241E+02 -.877199465E+02 -.877014537E+02 -.876827677E+02 -.876639101E+02 -.876449020E+02 -.876257650E+02 -.876065224E+02 -.875872008E+02 -.875678333E+02 -.875484632E+02 -.875291504E+02 -.875099794E+02 -.874910712E+02 -.874725985E+02 -.874548063E+02 -.874380386E+02 -.874227726E+02 -.874096630E+02 -.873995981E+02 -.873937709E+02 -.873937709E+02
 -.874009840E+02 -.874009840E+02 -.874074898E+02 -.874186943E+02 -.874332655E+02 -.874502351E+02 -.874688580E+02 -.874886258E+02 -.875091783E+02 -.875302189E+02 -.875515634E+02 -.875730808E+02 -.875946508E+02 -.876162140E+02 -.876377265E+02 -.876591391E+02 -.876804325E+02 -.877015841E+02 -.877225604E+02 -.877433401E+02 -.877638985E+02 -.877842049E+02 -.878042329E+02 -.878239555E+02 -.878433436E+02 -.878623665E+02 -.878809928E+02 -.878991893E+02 -.879169211E+02 -.879341535E+02 -.879508516E+02 -.879669781E+02 -.879824966E+02 -.879973715E+02 -.880115663E+02 -.880250459E+02 -.880377764E+02 -.880497245E+02 -.880608582E+02 -.880711474E+02 -.880805628E+02 -.880890776E+02 -.880966672E+02 -.881033093E+02 -.881089841E+02 -.881136746E+02 -.881173666E+02 -.881200494E+02 -.881217152E+02 -.881223593E+02 -.881219804E+02 -.881205804E+02 -.881181646E+02 -.881147413E+02 -.881103221E+02 -.881049214E+02 -.880985567E+02 -.880912482E+02 -.880830187E+02 -.880738933E+02 -.880638995E+02 -.880530667E+02 -.880414260E+02 -.880290100E+02 -.880158527E+02 -.880019889E+02 -.879874542E+02 -.879722850E+02 -.879565175E+02 -.879401884E+02 -.879233340E+02 -.879059902E+02 -.878881924E+02 -.878699750E+02 -.878513718E+02 -.878324151E+02 -.878131363E+02 -.877935653E+02 -.877737309E+02 -.877536601E+02 -.877333787E+02 -.877129112E+02 -.876922811E+02 -.876715113E+02 -.876506250E+02 -.876296469E+02 -.876086053E+02 -.875875352E+02 -.875664824E+02 -.875455105E+02 -.875247096E+02 -.875042089E+02 -.874841935E+02 -.874649264E+02 -.874467776E+02 -.874302610E+02 -.874160823E+02 -.874051992E+02 -.873988996E+02 -.873988996E+02
 -.874064065E+02 -.874064065E+02 -.874133878E+02 -.874254449E+02 -.874411638E+02 -.874594579E+02 -.874795700E+02 -.875009508E+02 -.875231628E+02 -.875459271E+02 -.875690387E+02 -.875923262E+02 -.876157023E+02 -.876390960E+02 -.876624444E+02 -.876857255E+02 -.877089072E+02 -.877319543E+02 -.877548483E+02 -.877775600E+02 -.878000572E+02 -.878223137E+02 -.878442983E+02 -.878659783E+02 -.878873205E+02 -.879082895E+02 -.879288484E+02 -.879489584E+02 -.879685813E+02 -.879876771E+02 -.880062028E+02 -.880241164E+02 -.880413760E+02 -.880579374E+02 -.880737585E+02 -.880887984E+02 -.881030158E+02 -.881163715E+02 -.881288276E+02 -.881403470E+02 -.881508953E+02 -.881604402E+02 -.881689515E+02 -.881764025E+02 -.881827691E+02 -.881880309E+02 -.881921710E+02 -.881951763E+02 -.881970373E+02 -.881977483E+02 -.881973079E+02 -.881957182E+02 -.881929855E+02 -.881891199E+02 -.881841352E+02 -.881780490E+02 -.881708823E+02 -.881626595E+02 -.881534081E+02 -.881431582E+02 -.881319429E+02 -.881197974E+02 -.881067589E+02 -.880928665E+02 -.880781605E+02 -.880626824E+02 -.880464746E+02 -.880295798E+02 -.880120410E+02 -.879939013E+02 -.879752031E+02 -.879559885E+02 -.879362985E+02 -.879161731E+02 -.878956510E+02 -.878747695E+02 -.878535644E+02 -.878320697E+02 -.878103175E+02 -.877883383E+02 -.877661605E+02 -.877438111E+02 -.877213158E+02 -.876986990E+02 -.876759856E+02 -.876532016E+02 -.876303767E+02 -.876075473E+02 -.875847617E+02 -.875620867E+02 -.875396176E+02 -.875174916E+02 -.874959056E+02 -.874751403E+02 -.874555912E+02 -.874378085E+02 -.874225487E+02 -.874108394E+02 -.874040630E+02 -.874040630E+02
 -.874118445E+02 -.874118445E+02 -.874193269E+02 -.874322772E+02 -.874491365E+02 -.874687972E+02 -.874904395E+02 -.875134245E+02 -.875373326E+02 -.875618509E+02 -.875867342E+02 -.876118476E+02 -.876370811E+02 -.876623517E+02 -.876876251E+02 -.877128569E+02 -.877380102E+02 -.877630655E+02 -.877879889E+02 -.878127494E+02 -.878373200E+02 -.878616654E+02 -.878857517E+02 -.879095427E+02 -.879329988E+02 -.879560798E+02 -.879787432E+02 -.880009467E+02 -.880226453E+02 -.880437903E+02 -.880643345E+02 -.880842284E+02 -.881034199E+02 -.881218596E+02 -.881394975E+02 -.881562832E+02 -.881721689E+02 -.881871073E+02 -.882010517E+02 -.882139587E+02 -.882257865E+02 -.882364954E+02 -.882460497E+02 -.882544167E+02 -.882615672E+02 -.882674769E+02 -.882721253E+02 -.882754959E+02 -.882775775E+02 -.882783632E+02 -.882778509E+02 -.882760433E+02 -.882729479E+02 -.882685770E+02 -.882629475E+02 -.882560805E+02 -.882480016E+02 -.882387402E+02 -.882283296E+02 -.882168063E+02 -.882042099E+02 -.881905830E+02 -.881759702E+02 -.881604184E+02 -.881439757E+02 -.881266917E+02 -.881086167E+02 -.880898016E+02 -.880702971E+02 -.880501539E+02 -.880294218E+02 -.880081501E+02 -.879863864E+02 -.879641772E+02 -.879415672E+02 -.879185992E+02 -.878953138E+02 -.878717495E+02 -.878479427E+02 -.878239271E+02 -.877997343E+02 -.877753939E+02 -.877509335E+02 -.877263793E+02 -.877017574E+02 -.876770951E+02 -.876524230E+02 -.876277789E+02 -.876032128E+02 -.875787944E+02 -.875546237E+02 -.875308450E+02 -.875076667E+02 -.874853865E+02 -.874644248E+02 -.874453675E+02 -.874290210E+02 -.874164821E+02 -.874092273E+02 -.874092273E+02
 -.874173113E+02 -.874173113E+02 -.874253131E+02 -.874391257E+02 -.874571528E+02 -.874781974E+02 -.875013376E+02 -.875259492E+02 -.875515643E+02 -.875778282E+02 -.876045321E+02 -.876315094E+02 -.876586435E+02 -.876858772E+02 -.877131486E+02 -.877404157E+02 -.877676526E+02 -.877948217E+02 -.878218940E+02 -.878488396E+02 -.878756220E+02 -.879022079E+02 -.879285574E+02 -.879546286E+02 -.879803790E+02 -.880057615E+02 -.880307303E+02 -.880552356E+02 -.880792225E+02 -.881026386E+02 -.881254263E+02 -.881475253E+02 -.881688783E+02 -.881894247E+02 -.882091038E+02 -.882278581E+02 -.882456286E+02 -.882623574E+02 -.882779904E+02 -.882924739E+02 -.883057568E+02 -.883177924E+02 -.883285365E+02 -.883379492E+02 -.883459964E+02 -.883526473E+02 -.883578766E+02 -.883616650E+02 -.883639982E+02 -.883648677E+02 -.883642710E+02 -.883622113E+02 -.883586978E+02 -.883537455E+02 -.883473749E+02 -.883396118E+02 -.883304873E+02 -.883200372E+02 -.883083018E+02 -.882953255E+02 -.882811563E+02 -.882658454E+02 -.882494468E+02 -.882320168E+02 -.882136132E+02 -.881942953E+02 -.881741232E+02 -.881531574E+02 -.881314580E+02 -.881090848E+02 -.880860966E+02 -.880625508E+02 -.880385032E+02 -.880140076E+02 -.879891156E+02 -.879638763E+02 -.879383360E+02 -.879125384E+02 -.878865240E+02 -.878603307E+02 -.878339932E+02 -.878075435E+02 -.877810114E+02 -.877544246E+02 -.877278104E+02 -.877011967E+02 -.876746148E+02 -.876481034E+02 -.876217137E+02 -.875955176E+02 -.875696189E+02 -.875441686E+02 -.875193854E+02 -.874955832E+02 -.874732060E+02 -.874528745E+02 -.874354438E+02 -.874220784E+02 -.874143478E+02 -.874143478E+02
 -.874227468E+02 -.874227468E+02 -.874312288E+02 -.874459221E+02 -.874651165E+02 -.874874970E+02 -.875121460E+02 -.875383783E+02 -.875656792E+02 -.875937276E+02 -.876222754E+02 -.876511508E+02 -.876802601E+02 -.877095161E+02 -.877388628E+02 -.877682645E+02 -.877976794E+02 -.878270777E+02 -.878564272E+02 -.878856926E+02 -.879148418E+02 -.879438323E+02 -.879726227E+02 -.880011685E+02 -.880294183E+02 -.880573242E+02 -.880848309E+02 -.881118776E+02 -.881384069E+02 -.881643523E+02 -.881896452E+02 -.882142199E+02 -.882380039E+02 -.882609259E+02 -.882829170E+02 -.883039042E+02 -.883238172E+02 -.883425889E+02 -.883601508E+02 -.883764384E+02 -.883913910E+02 -.884049501E+02 -.884170624E+02 -.884276807E+02 -.884367610E+02 -.884442663E+02 -.884501663E+02 -.884544363E+02 -.884570588E+02 -.884580237E+02 -.884573274E+02 -.884549741E+02 -.884509752E+02 -.884453489E+02 -.884381201E+02 -.884293208E+02 -.884189887E+02 -.884071677E+02 -.883939068E+02 -.883792602E+02 -.883632864E+02 -.883460473E+02 -.883276085E+02 -.883080377E+02 -.882874048E+02 -.882657811E+02 -.882432384E+02 -.882198487E+02 -.881956837E+02 -.881708141E+02 -.881453092E+02 -.881192364E+02 -.880926609E+02 -.880656451E+02 -.880382485E+02 -.880105275E+02 -.879825348E+02 -.879543198E+02 -.879259280E+02 -.878974011E+02 -.878687774E+02 -.878400914E+02 -.878113748E+02 -.877826567E+02 -.877539650E+02 -.877253281E+02 -.876967773E+02 -.876683515E+02 -.876401022E+02 -.876121028E+02 -.875844601E+02 -.875573305E+02 -.875309421E+02 -.875056233E+02 -.874818407E+02 -.874602475E+02 -.874417458E+02 -.874275656E+02 -.874193664E+02 -.874193664E+02
 -.874280108E+02 -.874280108E+02 -.874369913E+02 -.874525597E+02 -.874728635E+02 -.874965764E+02 -.875227131E+02 -.875505289E+02 -.875795379E+02 -.876093743E+02 -.876397810E+02 -.876706082E+02 -.877017303E+02 -.877330660E+02 -.877645655E+02 -.877961788E+02 -.878278727E+02 -.878596135E+02 -.878913683E+02 -.879231057E+02 -.879547838E+02 -.879863636E+02 -.880177992E+02 -.880490368E+02 -.880800277E+02 -.881107109E+02 -.881410206E+02 -.881708946E+02 -.882002572E+02 -.882290319E+02 -.882571443E+02 -.882845088E+02 -.883110434E+02 -.883366663E+02 -.883612886E+02 -.883848263E+02 -.884071965E+02 -.884283128E+02 -.884480953E+02 -.884664658E+02 -.884833473E+02 -.884986708E+02 -.885123714E+02 -.885243883E+02 -.885346695E+02 -.885431695E+02 -.885498494E+02 -.885546796E+02 -.885576386E+02 -.885587130E+02 -.885578991E+02 -.885552021E+02 -.885506354E+02 -.885442216E+02 -.885359917E+02 -.885259846E+02 -.885142469E+02 -.885008325E+02 -.884858016E+02 -.884692205E+02 -.884511606E+02 -.884316976E+02 -.884109110E+02 -.883888833E+02 -.883656989E+02 -.883414437E+02 -.883162039E+02 -.882900659E+02 -.882631149E+02 -.882354349E+02 -.882071079E+02 -.881782129E+02 -.881488261E+02 -.881190201E+02 -.880888636E+02 -.880584212E+02 -.880277530E+02 -.879969144E+02 -.879659565E+02 -.879349252E+02 -.879038621E+02 -.878728045E+02 -.878417855E+02 -.878108353E+02 -.877799820E+02 -.877492535E+02 -.877186808E+02 -.876883017E+02 -.876581674E+02 -.876283517E+02 -.875989630E+02 -.875701619E+02 -.875421840E+02 -.875153707E+02 -.874902090E+02 -.874673823E+02 -.874478366E+02 -.874328641E+02 -.874242101E+02 -.874242101E+02
 -.874330385E+02 -.874330385E+02 -.874425168E+02 -.874588939E+02 -.874802879E+02 -.875053003E+02 -.875328642E+02 -.875622596E+02 -.875929531E+02 -.876245606E+02 -.876568482E+02 -.876896325E+02 -.877227922E+02 -.877562554E+02 -.877899579E+02 -.878238593E+02 -.878579252E+02 -.878921232E+02 -.879264240E+02 -.879607892E+02 -.879951824E+02 -.880295581E+02 -.880638634E+02 -.880980492E+02 -.881320503E+02 -.881657978E+02 -.881992249E+02 -.882322474E+02 -.882647822E+02 -.882967452E+02 -.883280384E+02 -.883585687E+02 -.883882394E+02 -.884169450E+02 -.884445863E+02 -.884710612E+02 -.884962635E+02 -.885200943E+02 -.885424540E+02 -.885632437E+02 -.885823742E+02 -.885997584E+02 -.886153142E+02 -.886289698E+02 -.886406595E+02 -.886503256E+02 -.886579217E+02 -.886634102E+02 -.886667634E+02 -.886679661E+02 -.886670131E+02 -.886639100E+02 -.886586740E+02 -.886513333E+02 -.886419257E+02 -.886304998E+02 -.886171132E+02 -.886018325E+02 -.885847320E+02 -.885658934E+02 -.885454042E+02 -.885233575E+02 -.884998505E+02 -.884749835E+02 -.884488592E+02 -.884215813E+02 -.883932540E+02 -.883639808E+02 -.883338637E+02 -.883030026E+02 -.882714943E+02 -.882394320E+02 -.882069048E+02 -.881739970E+02 -.881407879E+02 -.881073515E+02 -.880737560E+02 -.880400637E+02 -.880063312E+02 -.879726092E+02 -.879389425E+02 -.879053705E+02 -.878719279E+02 -.878386449E+02 -.878055493E+02 -.877726678E+02 -.877400297E+02 -.877076710E+02 -.876756412E+02 -.876440130E+02 -.876128949E+02 -.875824498E+02 -.875529191E+02 -.875246547E+02 -.874981611E+02 -.874741487E+02 -.874536035E+02 -.874378747E+02 -.874287875E+02 -.874287875E+02
 -.874377441E+02 -.874377441E+02 -.874476479E+02 -.874648046E+02 -.874872472E+02 -.875134706E+02 -.875424269E+02 -.875733477E+02 -.876056672E+02 -.876390285E+02 -.876731631E+02 -.877078882E+02 -.877430970E+02 -.877787026E+02 -.878146523E+02 -.878509085E+02 -.878874375E+02 -.879242135E+02 -.879612025E+02 -.879983713E+02 -.880356787E+02 -.880730744E+02 -.881105101E+02 -.881479203E+02 -.881852347E+02 -.882223831E+02 -.882592755E+02 -.882958230E+02 -.883319326E+02 -.883674946E+02 -.884024046E+02 -.884365505E+02 -.884698095E+02 -.885020652E+02 -.885331939E+02 -.885630672E+02 -.885915643E+02 -.886185590E+02 -.886439275E+02 -.886675551E+02 -.886893268E+02 -.887091338E+02 -.887268790E+02 -.887424697E+02 -.887558237E+02 -.887668716E+02 -.887755531E+02 -.887818208E+02 -.887856422E+02 -.887869964E+02 -.887858765E+02 -.887822905E+02 -.887762596E+02 -.887678182E+02 -.887570145E+02 -.887439085E+02 -.887285723E+02 -.887110885E+02 -.886915497E+02 -.886700567E+02 -.886467180E+02 -.886216481E+02 -.885949665E+02 -.885667961E+02 -.885372618E+02 -.885064899E+02 -.884746063E+02 -.884417357E+02 -.884080005E+02 -.883735195E+02 -.883384075E+02 -.883027743E+02 -.882667240E+02 -.882303548E+02 -.881937580E+02 -.881570180E+02 -.881202121E+02 -.880834100E+02 -.880466742E+02 -.880100598E+02 -.879736149E+02 -.879373806E+02 -.879013921E+02 -.878656791E+02 -.878302678E+02 -.877951828E+02 -.877604503E+02 -.877261030E+02 -.876921872E+02 -.876587725E+02 -.876259659E+02 -.875939301E+02 -.875629099E+02 -.875332647E+02 -.875055126E+02 -.874803869E+02 -.874589080E+02 -.874424757E+02 -.874329870E+02 -.874329870E+02
 -.874419355E+02 -.874419355E+02 -.874522478E+02 -.874701401E+02 -.874935190E+02 -.875208850E+02 -.875511456E+02 -.875834850E+02 -.876173679E+02 -.876524039E+02 -.876883194E+02 -.877249529E+02 -.877621820E+02 -.877999329E+02 -.878381599E+02 -.878768258E+02 -.879159082E+02 -.879553772E+02 -.879952051E+02 -.880353579E+02 -.880757896E+02 -.881164563E+02 -.881572964E+02 -.881982401E+02 -.882392174E+02 -.882801360E+02 -.883209026E+02 -.883614173E+02 -.884015612E+02 -.884412184E+02 -.884802620E+02 -.885185518E+02 -.885559527E+02 -.885923178E+02 -.886274947E+02 -.886613366E+02 -.886936876E+02 -.887243942E+02 -.887533105E+02 -.887802874E+02 -.888051838E+02 -.888278690E+02 -.888482159E+02 -.888661103E+02 -.888814515E+02 -.888941482E+02 -.889041261E+02 -.889113272E+02 -.889157077E+02 -.889172417E+02 -.889159218E+02 -.889117568E+02 -.889047732E+02 -.888950151E+02 -.888825426E+02 -.888674312E+02 -.888497716E+02 -.888296670E+02 -.888072330E+02 -.887825957E+02 -.887558897E+02 -.887272570E+02 -.886968450E+02 -.886648048E+02 -.886312897E+02 -.885964537E+02 -.885604496E+02 -.885234280E+02 -.884855358E+02 -.884469149E+02 -.884077015E+02 -.883680251E+02 -.883280074E+02 -.882877622E+02 -.882473946E+02 -.882070006E+02 -.881666673E+02 -.881264723E+02 -.880864840E+02 -.880467616E+02 -.880073558E+02 -.879683087E+02 -.879296550E+02 -.878914226E+02 -.878536348E+02 -.878163123E+02 -.877794767E+02 -.877431554E+02 -.877073896E+02 -.876722436E+02 -.876378202E+02 -.876042796E+02 -.875718664E+02 -.875409436E+02 -.875120389E+02 -.874859024E+02 -.874635821E+02 -.874465197E+02 -.874366730E+02 -.874366730E+02
 -.874454783E+02 -.874454783E+02 -.874561691E+02 -.874746749E+02 -.874988873E+02 -.875272752E+02 -.875586840E+02 -.875923276E+02 -.876276441E+02 -.876642308E+02 -.877018413E+02 -.877403001E+02 -.877794980E+02 -.878193732E+02 -.878598812E+02 -.879009999E+02 -.879427051E+02 -.879849756E+02 -.880277872E+02 -.880711016E+02 -.881148833E+02 -.881590791E+02 -.882036234E+02 -.882484510E+02 -.882934720E+02 -.883385911E+02 -.883837060E+02 -.884286911E+02 -.884734206E+02 -.885177550E+02 -.885615379E+02 -.886046146E+02 -.886468154E+02 -.886879619E+02 -.887278783E+02 -.887663761E+02 -.888032673E+02 -.888383688E+02 -.888714914E+02 -.889024536E+02 -.889310826E+02 -.889572079E+02 -.889806737E+02 -.890013374E+02 -.890190665E+02 -.890337494E+02 -.890452922E+02 -.890536179E+02 -.890586727E+02 -.890604246E+02 -.890588620E+02 -.890539968E+02 -.890458634E+02 -.890345167E+02 -.890200331E+02 -.890025088E+02 -.889820577E+02 -.889588104E+02 -.889329124E+02 -.889045219E+02 -.888738072E+02 -.888409453E+02 -.888061192E+02 -.887695158E+02 -.887313238E+02 -.886917316E+02 -.886509255E+02 -.886090878E+02 -.885663952E+02 -.885230175E+02 -.884791164E+02 -.884348442E+02 -.883903433E+02 -.883457453E+02 -.883011705E+02 -.882567279E+02 -.882125147E+02 -.881686164E+02 -.881251071E+02 -.880820496E+02 -.880394958E+02 -.879974877E+02 -.879560578E+02 -.879152307E+02 -.878750247E+02 -.878354545E+02 -.877965348E+02 -.877582857E+02 -.877207403E+02 -.876839553E+02 -.876480262E+02 -.876131071E+02 -.875794385E+02 -.875473825E+02 -.875174703E+02 -.874904621E+02 -.874674247E+02 -.874498304E+02 -.874396837E+02 -.874396837E+02
 -.874482144E+02 -.874482144E+02 -.874591749E+02 -.874781699E+02 -.875030755E+02 -.875322860E+02 -.875646729E+02 -.875994387E+02 -.876360000E+02 -.876739863E+02 -.877131436E+02 -.877533068E+02 -.877943853E+02 -.878363203E+02 -.878790857E+02 -.879226626E+02 -.879670375E+02 -.880121982E+02 -.880581187E+02 -.881047763E+02 -.881521310E+02 -.882001270E+02 -.882487095E+02 -.882977963E+02 -.883472950E+02 -.883971067E+02 -.884471034E+02 -.884971530E+02 -.885471081E+02 -.885967983E+02 -.886460510E+02 -.886946756E+02 -.887424667E+02 -.887892183E+02 -.888347074E+02 -.888787066E+02 -.889209905E+02 -.889613233E+02 -.889994745E+02 -.890352196E+02 -.890683344E+02 -.890986096E+02 -.891258474E+02 -.891498621E+02 -.891704903E+02 -.891875883E+02 -.892010329E+02 -.892107289E+02 -.892166067E+02 -.892186231E+02 -.892167651E+02 -.892110476E+02 -.892015134E+02 -.891882339E+02 -.891713068E+02 -.891508541E+02 -.891270214E+02 -.890999751E+02 -.890698994E+02 -.890369940E+02 -.890014713E+02 -.889635530E+02 -.889234677E+02 -.888814477E+02 -.888377264E+02 -.887925352E+02 -.887461019E+02 -.886986476E+02 -.886503855E+02 -.886015187E+02 -.885522390E+02 -.885027257E+02 -.884531444E+02 -.884036471E+02 -.883543707E+02 -.883054378E+02 -.882569560E+02 -.882090184E+02 -.881617036E+02 -.881150766E+02 -.880691893E+02 -.880240810E+02 -.879797802E+02 -.879363054E+02 -.878936675E+02 -.878518726E+02 -.878109256E+02 -.877708360E+02 -.877316261E+02 -.876933414E+02 -.876560664E+02 -.876199451E+02 -.875852090E+02 -.875522137E+02 -.875214870E+02 -.874937902E+02 -.874701979E+02 -.874521993E+02 -.874418277E+02 -.874418277E+02
 -.874498618E+02 -.874498618E+02 -.874609927E+02 -.874803418E+02 -.875057143E+02 -.875355264E+02 -.875686598E+02 -.876042894E+02 -.876418692E+02 -.876810320E+02 -.877215300E+02 -.877632257E+02 -.878060346E+02 -.878499190E+02 -.878948636E+02 -.879408620E+02 -.879879170E+02 -.880360194E+02 -.880851626E+02 -.881353271E+02 -.881864733E+02 -.882385622E+02 -.882915275E+02 -.883452867E+02 -.883997508E+02 -.884547966E+02 -.885102925E+02 -.885660895E+02 -.886220081E+02 -.886778630E+02 -.887334465E+02 -.887885280E+02 -.888428723E+02 -.888962214E+02 -.889483055E+02 -.889988527E+02 -.890475750E+02 -.890941838E+02 -.891383935E+02 -.891799147E+02 -.892184698E+02 -.892537921E+02 -.892856254E+02 -.893137371E+02 -.893379159E+02 -.893579741E+02 -.893737565E+02 -.893851383E+02 -.893920281E+02 -.893943720E+02 -.893921518E+02 -.893853861E+02 -.893741315E+02 -.893584796E+02 -.893385559E+02 -.893145185E+02 -.892865545E+02 -.892548770E+02 -.892197215E+02 -.891813426E+02 -.891400092E+02 -.890960017E+02 -.890496073E+02 -.890011160E+02 -.889508175E+02 -.888989977E+02 -.888459355E+02 -.887918999E+02 -.887371481E+02 -.886819230E+02 -.886264520E+02 -.885709453E+02 -.885155952E+02 -.884605756E+02 -.884060415E+02 -.883521290E+02 -.882989557E+02 -.882466207E+02 -.881952058E+02 -.881447757E+02 -.880953793E+02 -.880470510E+02 -.879998114E+02 -.879536700E+02 -.879086267E+02 -.878646752E+02 -.878218072E+02 -.877800181E+02 -.877393151E+02 -.876997286E+02 -.876613278E+02 -.876242416E+02 -.875886869E+02 -.875550057E+02 -.875237139E+02 -.874955637E+02 -.874716240E+02 -.874533834E+02 -.874428823E+02 -.874428823E+02
 -.874501388E+02 -.874501388E+02 -.874613510E+02 -.874808343E+02 -.875064154E+02 -.875365526E+02 -.875701058E+02 -.876062902E+02 -.876445808E+02 -.876846151E+02 -.877261822E+02 -.877691568E+02 -.878134785E+02 -.878591300E+02 -.879061105E+02 -.879544386E+02 -.880041258E+02 -.880551863E+02 -.881076277E+02 -.881614339E+02 -.882165890E+02 -.882730523E+02 -.883307594E+02 -.883896400E+02 -.884495873E+02 -.885104778E+02 -.885721710E+02 -.886344882E+02 -.886972382E+02 -.887602040E+02 -.888231357E+02 -.888857732E+02 -.889478260E+02 -.890089823E+02 -.890689218E+02 -.891273001E+02 -.891837637E+02 -.892379567E+02 -.892895119E+02 -.893380690E+02 -.893832749E+02 -.894247836E+02 -.894622713E+02 -.894954363E+02 -.895240022E+02 -.895477285E+02 -.895664114E+02 -.895798867E+02 -.895880367E+02 -.895907893E+02 -.895881202E+02 -.895800549E+02 -.895666663E+02 -.895480738E+02 -.895244420E+02 -.894959763E+02 -.894629194E+02 -.894255474E+02 -.893841639E+02 -.893390955E+02 -.892906865E+02 -.892392930E+02 -.891852778E+02 -.891290054E+02 -.890708373E+02 -.890111272E+02 -.889502178E+02 -.888884367E+02 -.888260943E+02 -.887634809E+02 -.887008650E+02 -.886384920E+02 -.885765838E+02 -.885153377E+02 -.884549268E+02 -.883955001E+02 -.883371833E+02 -.882800793E+02 -.882242695E+02 -.881698151E+02 -.881167580E+02 -.880651228E+02 -.880149186E+02 -.879661408E+02 -.879187739E+02 -.878727947E+02 -.878281771E+02 -.877848975E+02 -.877429438E+02 -.877023263E+02 -.876630935E+02 -.876253534E+02 -.875893015E+02 -.875552584E+02 -.875237180E+02 -.874954105E+02 -.874713831E+02 -.874531033E+02 -.874425914E+02 -.874425914E+02
 -.874487797E+02 -.874487797E+02 -.874599132E+02 -.874792668E+02 -.875047544E+02 -.875348364E+02 -.875684172E+02 -.876047598E+02 -.876433500E+02 -.876838705E+02 -.877261347E+02 -.877700449E+02 -.878155718E+02 -.878627169E+02 -.879115125E+02 -.879619941E+02 -.880142001E+02 -.880681717E+02 -.881239247E+02 -.881814740E+02 -.882408157E+02 -.883019141E+02 -.883647288E+02 -.884291829E+02 -.884951731E+02 -.885625804E+02 -.886312406E+02 -.887009682E+02 -.887715495E+02 -.888427265E+02 -.889142222E+02 -.889857225E+02 -.890568783E+02 -.891273237E+02 -.891966582E+02 -.892644593E+02 -.893302940E+02 -.893937071E+02 -.894542404E+02 -.895114363E+02 -.895648366E+02 -.896140009E+02 -.896585087E+02 -.896979635E+02 -.897320073E+02 -.897603231E+02 -.897826405E+02 -.897987448E+02 -.898084790E+02 -.898117469E+02 -.898085174E+02 -.897988232E+02 -.897827605E+02 -.897604878E+02 -.897322219E+02 -.896982328E+02 -.896588395E+02 -.896144024E+02 -.895653169E+02 -.895120063E+02 -.894549139E+02 -.893944956E+02 -.893312130E+02 -.892655262E+02 -.891978881E+02 -.891287380E+02 -.890584976E+02 -.889875662E+02 -.889163178E+02 -.888450983E+02 -.887742233E+02 -.887039778E+02 -.886346145E+02 -.885663549E+02 -.884993888E+02 -.884338756E+02 -.883699455E+02 -.883077009E+02 -.882472179E+02 -.881885482E+02 -.881317211E+02 -.880767457E+02 -.880236130E+02 -.879722985E+02 -.879227653E+02 -.878749676E+02 -.878288555E+02 -.877843812E+02 -.877415073E+02 -.877002184E+02 -.876605362E+02 -.876225412E+02 -.875863997E+02 -.875524012E+02 -.875210062E+02 -.874929081E+02 -.874691131E+02 -.874510428E+02 -.874406654E+02 -.874406654E+02
 -.874454307E+02 -.874454307E+02 -.874562835E+02 -.874752220E+02 -.875002150E+02 -.875297819E+02 -.875629130E+02 -.875989000E+02 -.876372836E+02 -.876777916E+02 -.877202701E+02 -.877646645E+02 -.878109725E+02 -.878592347E+02 -.879095119E+02 -.879618699E+02 -.880163870E+02 -.880731212E+02 -.881321255E+02 -.881934437E+02 -.882570834E+02 -.883230455E+02 -.883912994E+02 -.884617780E+02 -.885343994E+02 -.886090332E+02 -.886855161E+02 -.887636551E+02 -.888432027E+02 -.889238796E+02 -.890053639E+02 -.890872821E+02 -.891692314E+02 -.892507634E+02 -.893313893E+02 -.894105969E+02 -.894878374E+02 -.895625423E+02 -.896341327E+02 -.897020157E+02 -.897656053E+02 -.898243292E+02 -.898776325E+02 -.899249978E+02 -.899659506E+02 -.900000674E+02 -.900269903E+02 -.900464312E+02 -.900581785E+02 -.900621047E+02 -.900581671E+02 -.900464089E+02 -.900269598E+02 -.900000316E+02 -.899659135E+02 -.899249657E+02 -.898776110E+02 -.898243259E+02 -.897656304E+02 -.897020780E+02 -.896342444E+02 -.895627179E+02 -.894880892E+02 -.894109423E+02 -.893318467E+02 -.892513495E+02 -.891699701E+02 -.890881947E+02 -.890064728E+02 -.889252143E+02 -.888447879E+02 -.887655202E+02 -.886876958E+02 -.886115579E+02 -.885373096E+02 -.884651157E+02 -.883951044E+02 -.883273703E+02 -.882619765E+02 -.881989571E+02 -.881383206E+02 -.880800520E+02 -.880241161E+02 -.879704606E+02 -.879190194E+02 -.878697169E+02 -.878224725E+02 -.877772073E+02 -.877338520E+02 -.876923589E+02 -.876527163E+02 -.876149689E+02 -.875792454E+02 -.875457935E+02 -.875150268E+02 -.874875848E+02 -.874644107E+02 -.874468507E+02 -.874367831E+02 -.874367831E+02
 -.874396724E+02 -.874396724E+02 -.874500524E+02 -.874682119E+02 -.874922210E+02 -.875207356E+02 -.875528151E+02 -.875878228E+02 -.876253735E+02 -.876652388E+02 -.877073225E+02 -.877516097E+02 -.877981425E+02 -.878470045E+02 -.878982910E+02 -.879521187E+02 -.880085960E+02 -.880678227E+02 -.881298996E+02 -.881948930E+02 -.882628583E+02 -.883338282E+02 -.884077921E+02 -.884847232E+02 -.885645482E+02 -.886471489E+02 -.887323766E+02 -.888200196E+02 -.889098206E+02 -.890014741E+02 -.890946055E+02 -.891887951E+02 -.892835646E+02 -.893783722E+02 -.894726346E+02 -.895657128E+02 -.896569234E+02 -.897455542E+02 -.898308586E+02 -.899120768E+02 -.899884485E+02 -.900592174E+02 -.901236549E+02 -.901810718E+02 -.902308306E+02 -.902723649E+02 -.903051899E+02 -.903289141E+02 -.903432519E+02 -.903480286E+02 -.903431852E+02 -.903287815E+02 -.903049933E+02 -.902721079E+02 -.902305170E+02 -.901807066E+02 -.901232449E+02 -.900587691E+02 -.899879706E+02 -.899115799E+02 -.898303519E+02 -.897450512E+02 -.896564386E+02 -.895652593E+02 -.894722316E+02 -.893780381E+02 -.892833180E+02 -.891886620E+02 -.890946074E+02 -.890016364E+02 -.889101744E+02 -.888205901E+02 -.887331969E+02 -.886482544E+02 -.885659713E+02 -.884865084E+02 -.884099818E+02 -.883364671E+02 -.882660025E+02 -.881985932E+02 -.881342148E+02 -.880728171E+02 -.880143280E+02 -.879586571E+02 -.879056996E+02 -.878553407E+02 -.878074609E+02 -.877619421E+02 -.877186761E+02 -.876775748E+02 -.876385854E+02 -.876017089E+02 -.875670260E+02 -.875347311E+02 -.875051757E+02 -.874789260E+02 -.874568365E+02 -.874401451E+02 -.874305953E+02 -.874305953E+02
 -.874311103E+02 -.874311103E+02 -.874407799E+02 -.874577089E+02 -.874801765E+02 -.875069819E+02 -.875372872E+02 -.875705693E+02 -.876065126E+02 -.876449629E+02 -.876858833E+02 -.877293109E+02 -.877753460E+02 -.878241138E+02 -.878757693E+02 -.879304760E+02 -.879883880E+02 -.880496703E+02 -.881144626E+02 -.881828877E+02 -.882550589E+02 -.883310437E+02 -.884108906E+02 -.884946105E+02 -.885821586E+02 -.886734588E+02 -.887683700E+02 -.888666905E+02 -.889681652E+02 -.890724559E+02 -.891791590E+02 -.892877990E+02 -.893978113E+02 -.895085643E+02 -.896193478E+02 -.897293735E+02 -.898377967E+02 -.899437085E+02 -.900461540E+02 -.901441519E+02 -.902366993E+02 -.903227987E+02 -.904014779E+02 -.904718066E+02 -.905329232E+02 -.905840552E+02 -.906245371E+02 -.906538322E+02 -.906715453E+02 -.906774343E+02 -.906714184E+02 -.906535796E+02 -.906241606E+02 -.905835575E+02 -.905323087E+02 -.904710794E+02 -.904006441E+02 -.903218657E+02 -.902356738E+02 -.901430437E+02 -.900449738E+02 -.899424657E+02 -.898365058E+02 -.897280485E+02 -.896180025E+02 -.895072191E+02 -.893964838E+02 -.892865100E+02 -.891779350E+02 -.890713187E+02 -.889671432E+02 -.888658151E+02 -.887676678E+02 -.886729663E+02 -.885819110E+02 -.884946434E+02 -.884112513E+02 -.883317744E+02 -.882562095E+02 -.881845161E+02 -.881166214E+02 -.880524250E+02 -.879918036E+02 -.879346158E+02 -.878807061E+02 -.878299101E+02 -.877820593E+02 -.877369876E+02 -.876945388E+02 -.876545770E+02 -.876169995E+02 -.875817545E+02 -.875488646E+02 -.875184577E+02 -.874908069E+02 -.874663835E+02 -.874459247E+02 -.874305216E+02 -.874217332E+02 -.874217332E+02
 -.874193442E+02 -.874193442E+02 -.874279906E+02 -.874431818E+02 -.874634525E+02 -.874877670E+02 -.875154562E+02 -.875461143E+02 -.875795223E+02 -.876156153E+02 -.876544214E+02 -.876960507E+02 -.877406587E+02 -.877884353E+02 -.878396002E+02 -.878943681E+02 -.879529709E+02 -.880156329E+02 -.880825574E+02 -.881539503E+02 -.882299803E+02 -.883107919E+02 -.883965062E+02 -.884871856E+02 -.885828589E+02 -.886834971E+02 -.887889971E+02 -.888991997E+02 -.890138543E+02 -.891326235E+02 -.892550854E+02 -.893807041E+02 -.895088455E+02 -.896387700E+02 -.897696200E+02 -.899004409E+02 -.900301746E+02 -.901576684E+02 -.902817007E+02 -.904009855E+02 -.905141998E+02 -.906200137E+02 -.907171109E+02 -.908042254E+02 -.908801747E+02 -.909438876E+02 -.909944396E+02 -.910310797E+02 -.910532524E+02 -.910606176E+02 -.910530613E+02 -.910306984E+02 -.909938701E+02 -.909431321E+02 -.908792367E+02 -.908031096E+02 -.907158219E+02 -.906185582E+02 -.905125852E+02 -.903992188E+02 -.902797923E+02 -.901556284E+02 -.900280127E+02 -.898981722E+02 -.897672573E+02 -.896363282E+02 -.895063447E+02 -.893781609E+02 -.892525223E+02 -.891300664E+02 -.890113248E+02 -.888967289E+02 -.887866151E+02 -.886812327E+02 -.885807512E+02 -.884852687E+02 -.883948200E+02 -.883093846E+02 -.882288943E+02 -.881532404E+02 -.880822805E+02 -.880158446E+02 -.879537409E+02 -.878957608E+02 -.878416840E+02 -.877912836E+02 -.877443312E+02 -.877006026E+02 -.876598848E+02 -.876219854E+02 -.875867432E+02 -.875540446E+02 -.875238431E+02 -.874961865E+02 -.874712520E+02 -.874493927E+02 -.874311969E+02 -.874175669E+02 -.874098199E+02 -.874098199E+02
 -.874039338E+02 -.874039338E+02 -.874112154E+02 -.874240985E+02 -.874414010E+02 -.874623348E+02 -.874864250E+02 -.875134035E+02 -.875431810E+02 -.875757824E+02 -.876113252E+02 -.876499948E+02 -.876920154E+02 -.877376576E+02 -.877872015E+02 -.878409446E+02 -.878991997E+02 -.879622616E+02 -.880304352E+02 -.881040081E+02 -.881832409E+02 -.882683869E+02 -.883596499E+02 -.884571981E+02 -.885611571E+02 -.886715751E+02 -.887884417E+02 -.889116585E+02 -.890410222E+02 -.891762351E+02 -.893168676E+02 -.894623577E+02 -.896120105E+02 -.897649698E+02 -.899202313E+02 -.900766373E+02 -.902328712E+02 -.903874828E+02 -.905388930E+02 -.906854159E+02 -.908252961E+02 -.909567355E+02 -.910779376E+02 -.911871562E+02 -.912827391E+02 -.913631816E+02 -.914271746E+02 -.914736466E+02 -.915018037E+02 -.915111581E+02 -.915015449E+02 -.914731293E+02 -.914264006E+02 -.913621532E+02 -.912814586E+02 -.911856277E+02 -.910761658E+02 -.909547250E+02 -.908230539E+02 -.906829488E+02 -.905362080E+02 -.903845905E+02 -.902297804E+02 -.900733583E+02 -.899167788E+02 -.897613549E+02 -.896082489E+02 -.894584681E+02 -.893128654E+02 -.891721441E+02 -.890368653E+02 -.889074578E+02 -.887842295E+02 -.886673790E+02 -.885570087E+02 -.884531366E+02 -.883557087E+02 -.882646099E+02 -.881796747E+02 -.881006965E+02 -.880274360E+02 -.879596293E+02 -.878969942E+02 -.878392362E+02 -.877860538E+02 -.877371436E+02 -.876922052E+02 -.876509459E+02 -.876130872E+02 -.875783713E+02 -.875465711E+02 -.875175017E+02 -.874910371E+02 -.874671315E+02 -.874458483E+02 -.874273973E+02 -.874121846E+02 -.874008773E+02 -.873944884E+02 -.873944884E+02
 -.873844769E+02 -.873844769E+02 -.873900313E+02 -.873999483E+02 -.874134186E+02 -.874299651E+02 -.874493256E+02 -.874714156E+02 -.874962813E+02 -.875240590E+02 -.875549675E+02 -.875892700E+02 -.876272827E+02 -.876693497E+02 -.877158326E+02 -.877671269E+02 -.878236240E+02 -.878857281E+02 -.879538531E+02 -.880283910E+02 -.881097408E+02 -.881982758E+02 -.882943356E+02 -.883982387E+02 -.885102387E+02 -.886305318E+02 -.887592424E+02 -.888963852E+02 -.890418751E+02 -.891954910E+02 -.893568523E+02 -.895254200E+02 -.897004569E+02 -.898810211E+02 -.900659602E+02 -.902538870E+02 -.904431933E+02 -.906320523E+02 -.908184265E+02 -.910001053E+02 -.911747355E+02 -.913398680E+02 -.914930229E+02 -.916317517E+02 -.917537134E+02 -.918567544E+02 -.919389826E+02 -.919988403E+02 -.920351674E+02 -.920472472E+02 -.920348374E+02 -.919981810E+02 -.919379947E+02 -.918554398E+02 -.917520745E+02 -.916297909E+02 -.914907442E+02 -.913372755E+02 -.911718335E+02 -.909969006E+02 -.908149247E+02 -.906282603E+02 -.904391209E+02 -.902495413E+02 -.900613519E+02 -.898761630E+02 -.896953587E+02 -.895200976E+02 -.893513212E+02 -.891897659E+02 -.890359790E+02 -.888903374E+02 -.887530658E+02 -.886242569E+02 -.885038904E+02 -.883918508E+02 -.882879445E+02 -.881919150E+02 -.881034563E+02 -.880222256E+02 -.879478532E+02 -.878799514E+02 -.878181225E+02 -.877619645E+02 -.877110771E+02 -.876650657E+02 -.876235457E+02 -.875861464E+02 -.875525153E+02 -.875223226E+02 -.874952677E+02 -.874710873E+02 -.874495662E+02 -.874305525E+02 -.874139776E+02 -.873998833E+02 -.873884579E+02 -.873800846E+02 -.873754051E+02 -.873754051E+02
 -.873606619E+02 -.873606619E+02 -.873640785E+02 -.873702995E+02 -.873789940E+02 -.873900256E+02 -.874033961E+02 -.874192287E+02 -.874377190E+02 -.874591379E+02 -.874838021E+02 -.875120736E+02 -.875443582E+02 -.875810783E+02 -.876226999E+02 -.876697065E+02 -.877225953E+02 -.877818992E+02 -.878481467E+02 -.879218842E+02 -.880036674E+02 -.880940303E+02 -.881935102E+02 -.883026107E+02 -.884217887E+02 -.885514582E+02 -.886919408E+02 -.888434632E+02 -.890061327E+02 -.891798889E+02 -.893644987E+02 -.895595117E+02 -.897642243E+02 -.899776675E+02 -.901985617E+02 -.904253039E+02 -.906559600E+02 -.908882486E+02 -.911195628E+02 -.913469948E+02 -.915673753E+02 -.917773445E+02 -.919734321E+02 -.921521559E+02 -.923101417E+02 -.924442430E+02 -.925516672E+02 -.926300973E+02 -.926777946E+02 -.926936809E+02 -.926773911E+02 -.926292908E+02 -.925504581E+02 -.924426323E+02 -.923081314E+02 -.921497476E+02 -.919706278E+02 -.917741480E+02 -.915637892E+02 -.913430231E+02 -.911152109E+02 -.908835206E+02 -.906508624E+02 -.904198443E+02 -.901927454E+02 -.899715051E+02 -.897577252E+02 -.895526841E+02 -.893573576E+02 -.891724452E+02 -.889984008E+02 -.888354632E+02 -.886836875E+02 -.885429751E+02 -.884131014E+02 -.882937417E+02 -.881844935E+02 -.880848968E+02 -.879944510E+02 -.879126296E+02 -.878388918E+02 -.877726929E+02 -.877134915E+02 -.876607559E+02 -.876139688E+02 -.875726307E+02 -.875362626E+02 -.875044079E+02 -.874766342E+02 -.874525350E+02 -.874317321E+02 -.874138782E+02 -.873986620E+02 -.873858142E+02 -.873751181E+02 -.873664229E+02 -.873596637E+02 -.873548894E+02 -.873523001E+02 -.873523001E+02
 -.873322655E+02 -.873322655E+02 -.873330926E+02 -.873348498E+02 -.873377479E+02 -.873420431E+02 -.873480497E+02 -.873561096E+02 -.873665977E+02 -.873799193E+02 -.873964995E+02 -.874168063E+02 -.874413237E+02 -.874705725E+02 -.875051146E+02 -.875455264E+02 -.875924369E+02 -.876465012E+02 -.877083989E+02 -.877788579E+02 -.878586121E+02 -.879484217E+02 -.880490619E+02 -.881612880E+02 -.882858508E+02 -.884234545E+02 -.885747328E+02 -.887402399E+02 -.889203886E+02 -.891154285E+02 -.893254044E+02 -.895500901E+02 -.897889585E+02 -.900411185E+02 -.903052602E+02 -.905796239E+02 -.908619481E+02 -.911494506E+02 -.914388291E+02 -.917262703E+02 -.920075041E+02 -.922778837E+02 -.925324966E+02 -.927663190E+02 -.929743911E+02 -.931520172E+02 -.932949776E+02 -.933997324E+02 -.934636040E+02 -.934849240E+02 -.934631254E+02 -.933987750E+02 -.932935421E+02 -.931501038E+02 -.929720004E+02 -.927634522E+02 -.925291545E+02 -.922740674E+02 -.920032162E+02 -.917215118E+02 -.914336030E+02 -.911437601E+02 -.908557953E+02 -.905730142E+02 -.902981979E+02 -.900336071E+02 -.897810067E+02 -.895417028E+02 -.893165888E+02 -.891061959E+02 -.889107454E+02 -.887301996E+02 -.885643095E+02 -.884126595E+02 -.882747057E+02 -.881498111E+02 -.880372740E+02 -.879363528E+02 -.878462862E+02 -.877663092E+02 -.876956653E+02 -.876336168E+02 -.875794509E+02 -.875324853E+02 -.874920705E+02 -.874575918E+02 -.874284692E+02 -.874041564E+02 -.873841400E+02 -.873679361E+02 -.873550885E+02 -.873451648E+02 -.873377536E+02 -.873324609E+02 -.873289079E+02 -.873267289E+02 -.873255719E+02 -.873251011E+02 -.873250040E+02 -.873250040E+02
 -.872991953E+02 -.872991953E+02 -.872969759E+02 -.872934770E+02 -.872895087E+02 -.872857891E+02 -.872829682E+02 -.872816348E+02 -.872823546E+02 -.872856663E+02 -.872921159E+02 -.873022588E+02 -.873166629E+02 -.873359451E+02 -.873607440E+02 -.873917496E+02 -.874297113E+02 -.874754145E+02 -.875297201E+02 -.875935390E+02 -.876678316E+02 -.877536278E+02 -.878519855E+02 -.879640040E+02 -.880908068E+02 -.882334999E+02 -.883931740E+02 -.885708492E+02 -.887674313E+02 -.889836793E+02 -.892201199E+02 -.894769914E+02 -.897541675E+02 -.900510556E+02 -.903665255E+02 -.906988121E+02 -.910454282E+02 -.914031088E+02 -.917677568E+02 -.921344349E+02 -.924974053E+02 -.928502122E+02 -.931858377E+02 -.934969184E+02 -.937760215E+02 -.940159755E+02 -.942102298E+02 -.943532154E+02 -.944406793E+02 -.944699525E+02 -.944401246E+02 -.943521058E+02 -.942085653E+02 -.940137560E+02 -.937732464E+02 -.934935877E+02 -.931819512E+02 -.928457692E+02 -.924924059E+02 -.921288792E+02 -.917616441E+02 -.913964404E+02 -.910382040E+02 -.906910320E+02 -.903581926E+02 -.900421695E+02 -.897447301E+02 -.894670074E+02 -.892095892E+02 -.889726073E+02 -.887558232E+02 -.885587071E+02 -.883805085E+02 -.882203169E+02 -.880771146E+02 -.879498188E+02 -.878373170E+02 -.877384944E+02 -.876522547E+02 -.875775362E+02 -.875133223E+02 -.874586493E+02 -.874126104E+02 -.873743575E+02 -.873431008E+02 -.873181069E+02 -.872986956E+02 -.872842348E+02 -.872741347E+02 -.872678405E+02 -.872648236E+02 -.872645708E+02 -.872665720E+02 -.872703054E+02 -.872752206E+02 -.872807185E+02 -.872861290E+02 -.872906843E+02 -.872934899E+02 -.872934899E+02
 -.872615683E+02 -.872615683E+02 -.872558611E+02 -.872463090E+02 -.872344032E+02 -.872213730E+02 -.872082267E+02 -.871958260E+02 -.871849223E+02 -.871761959E+02 -.871702996E+02 -.871678611E+02 -.871695329E+02 -.871759941E+02 -.871879594E+02 -.872062211E+02 -.872316253E+02 -.872651041E+02 -.873076866E+02 -.873604782E+02 -.874247004E+02 -.875016681E+02 -.875927880E+02 -.876995757E+02 -.878236125E+02 -.879665500E+02 -.881300836E+02 -.883158949E+02 -.885256301E+02 -.887608207E+02 -.890228009E+02 -.893126291E+02 -.896309522E+02 -.899778832E+02 -.903528575E+02 -.907544599E+02 -.911802755E+02 -.916267328E+02 -.920889697E+02 -.925607557E+02 -.930344660E+02 -.935011494E+02 -.939507095E+02 -.943722021E+02 -.947542657E+02 -.950856689E+02 -.953559368E+02 -.955560154E+02 -.956789006E+02 -.957201583E+02 -.956782700E+02 -.955547540E+02 -.953540438E+02 -.950831436E+02 -.947511071E+02 -.943684082E+02 -.939462791E+02 -.934960803E+02 -.930287556E+02 -.925544024E+02 -.920819705E+02 -.916190846E+02 -.911719767E+02 -.907455065E+02 -.903432471E+02 -.899676143E+02 -.896200198E+02 -.893010325E+02 -.890105383E+02 -.887478874E+02 -.885120279E+02 -.883016204E+02 -.881151353E+02 -.879509319E+02 -.878073215E+02 -.876826164E+02 -.875751666E+02 -.874833862E+02 -.874057711E+02 -.873409103E+02 -.872874920E+02 -.872443053E+02 -.872102385E+02 -.871842760E+02 -.871654919E+02 -.871530434E+02 -.871461622E+02 -.871441445E+02 -.871463396E+02 -.871521366E+02 -.871609483E+02 -.871721922E+02 -.871852677E+02 -.871995284E+02 -.872142484E+02 -.872285824E+02 -.872415163E+02 -.872518086E+02 -.872579186E+02 -.872579186E+02
 -.872197695E+02 -.872197695E+02 -.872101561E+02 -.871937948E+02 -.871729345E+02 -.871493424E+02 -.871244168E+02 -.870992943E+02 -.870749103E+02 -.870520814E+02 -.870315372E+02 -.870139709E+02 -.870000843E+02 -.869905886E+02 -.869862610E+02 -.869879486E+02 -.869965789E+02 -.870132073E+02 -.870389964E+02 -.870752520E+02 -.871234406E+02 -.871851733E+02 -.872622476E+02 -.873566322E+02 -.874704634E+02 -.876060622E+02 -.877658871E+02 -.879525221E+02 -.881686346E+02 -.884168886E+02 -.886998755E+02 -.890199823E+02 -.893792308E+02 -.897791033E+02 -.902202965E+02 -.907024623E+02 -.912239208E+02 -.917813419E+02 -.923694549E+02 -.929807895E+02 -.936054972E+02 -.942313138E+02 -.948436989E+02 -.954262109E+02 -.959611470E+02 -.964304438E+02 -.968168010E+02 -.971049357E+02 -.972828246E+02 -.973427695E+02 -.972821194E+02 -.971035250E+02 -.968146836E+02 -.964276181E+02 -.959576110E+02 -.954219616E+02 -.948387331E+02 -.942256280E+02 -.935990868E+02 -.929736496E+02 -.923615808E+02 -.917727272E+02 -.912145597E+02 -.906923489E+02 -.902094223E+02 -.897674628E+02 -.893668162E+02 -.890067841E+02 -.886858887E+02 -.884021029E+02 -.881530413E+02 -.879361156E+02 -.877486551E+02 -.875879988E+02 -.874515616E+02 -.873368804E+02 -.872416440E+02 -.871637100E+02 -.871011121E+02 -.870520605E+02 -.870149366E+02 -.869882850E+02 -.869708025E+02 -.869613257E+02 -.869588176E+02 -.869623538E+02 -.869711066E+02 -.869843296E+02 -.870013391E+02 -.870214945E+02 -.870441736E+02 -.870687454E+02 -.870945347E+02 -.871207810E+02 -.871465867E+02 -.871708539E+02 -.871922071E+02 -.872088971E+02 -.872186826E+02 -.872186826E+02
 -.871744825E+02 -.871744825E+02 -.871605914E+02 -.871367651E+02 -.871060513E+02 -.870707802E+02 -.870327577E+02 -.869933849E+02 -.869537785E+02 -.869148611E+02 -.868774153E+02 -.868421713E+02 -.868098280E+02 -.867811015E+02 -.867567760E+02 -.867376988E+02 -.867248419E+02 -.867193113E+02 -.867223607E+02 -.867354477E+02 -.867602251E+02 -.867985830E+02 -.868526814E+02 -.869249466E+02 -.870181211E+02 -.871352638E+02 -.872797484E+02 -.874552804E+02 -.876658492E+02 -.879156867E+02 -.882091917E+02 -.885507828E+02 -.889447339E+02 -.893949197E+02 -.899044843E+02 -.904754473E+02 -.911082042E+02 -.918009627E+02 -.925491372E+02 -.933447276E+02 -.941757788E+02 -.950260048E+02 -.958746949E+02 -.966970424E+02 -.974650007E+02 -.981487339E+02 -.987186426E+02 -.991478098E+02 -.994145801E+02 -.995048737E+02 -.994138031E+02 -.991462548E+02 -.987163082E+02 -.981456177E+02 -.974610995E+02 -.966923524E+02 -.958692108E+02 -.950197213E+02 -.941686897E+02 -.933368250E+02 -.925404136E+02 -.917914095E+02 -.910978108E+02 -.904642046E+02 -.898923805E+02 -.893819423E+02 -.889308722E+02 -.885360216E+02 -.881935172E+02 -.878990864E+02 -.876483044E+02 -.874367774E+02 -.872602704E+02 -.871147907E+02 -.869966392E+02 -.869024347E+02 -.868291207E+02 -.867739592E+02 -.867345155E+02 -.867086384E+02 -.866944367E+02 -.866902551E+02 -.866946493E+02 -.867063619E+02 -.867242988E+02 -.867475064E+02 -.867751484E+02 -.868064826E+02 -.868408362E+02 -.868775778E+02 -.869160860E+02 -.869557107E+02 -.869957273E+02 -.870352800E+02 -.870733104E+02 -.871084713E+02 -.871390170E+02 -.871626686E+02 -.871764437E+02 -.871764437E+02
 -.871267072E+02 -.871267072E+02 -.871082605E+02 -.870764724E+02 -.870352054E+02 -.869873765E+02 -.869351883E+02 -.868802974E+02 -.868239817E+02 -.867672298E+02 -.867108533E+02 -.866555624E+02 -.866020045E+02 -.865508492E+02 -.865028045E+02 -.864586591E+02 -.864193383E+02 -.863859031E+02 -.863596147E+02 -.863419625E+02 -.863346875E+02 -.863398557E+02 -.863598769E+02 -.863975645E+02 -.864562000E+02 -.865395588E+02 -.866519837E+02 -.867984197E+02 -.869844298E+02 -.872162210E+02 -.875005922E+02 -.878448519E+02 -.882566661E+02 -.887437779E+02 -.893136259E+02 -.899727897E+02 -.907262411E+02 -.915764107E+02 -.925220453E+02 -.935569171E+02 -.946684869E+02 -.958366710E+02 -.970329752E+02 -.982203004E+02 -.993537637E+02 -.100382838E+03 -.101254949E+03 -.101920362E+03 -.102337814E+03 -.102479891E+03 -.102336969E+03 -.101918671E+03 -.101252409E+03 -.100379447E+03 -.993495160E+02 -.982151915E+02 -.970269986E+02 -.958298191E+02 -.946607515E+02 -.935482884E+02 -.925125120E+02 -.915659619E+02 -.907148629E+02 -.899604679E+02 -.893003461E+02 -.887295220E+02 -.882414172E+02 -.878285920E+02 -.874832986E+02 -.871978749E+02 -.869650078E+02 -.867778960E+02 -.866303364E+02 -.865167582E+02 -.864322186E+02 -.863723754E+02 -.863334452E+02 -.863121532E+02 -.863056817E+02 -.863116177E+02 -.863279034E+02 -.863527904E+02 -.863847968E+02 -.864226693E+02 -.864653475E+02 -.865119318E+02 -.865616523E+02 -.866138388E+02 -.866678887E+02 -.867232332E+02 -.867792967E+02 -.868354502E+02 -.868909523E+02 -.869448782E+02 -.869960290E+02 -.870428195E+02 -.870831370E+02 -.871141644E+02 -.871321565E+02 -.871321565E+02
 -.870777850E+02 -.870777850E+02 -.870546385E+02 -.870146092E+02 -.869623841E+02 -.869014619E+02 -.868344190E+02 -.867631543E+02 -.866890637E+02 -.866131722E+02 -.865362749E+02 -.864589981E+02 -.863818898E+02 -.863054872E+02 -.862303387E+02 -.861570837E+02 -.860864704E+02 -.860193969E+02 -.859569778E+02 -.859005587E+02 -.858517951E+02 -.858127103E+02 -.857857488E+02 -.857738873E+02 -.857807063E+02 -.858104980E+02 -.858683985E+02 -.859604876E+02 -.860939303E+02 -.862770945E+02 -.865196323E+02 -.868325486E+02 -.872281609E+02 -.877199454E+02 -.883222109E+02 -.890494901E+02 -.899156017E+02 -.909322724E+02 -.921072416E+02 -.934418404E+02 -.949280935E+02 -.965455632E+02 -.982583622E+02 -.100012996E+03 -.101737942E+03 -.103345981E+03 -.104740134E+03 -.105823480E+03 -.106511989E+03 -.106748046E+03 -.106511080E+03 -.105821661E+03 -.104737402E+03 -.103342333E+03 -.101733372E+03 -.100007497E+03 -.982519266E+02 -.965381816E+02 -.949197551E+02 -.934325336E+02 -.920969525E+02 -.909209862E+02 -.899033024E+02 -.890361589E+02 -.883078289E+02 -.877044917E+02 -.872116112E+02 -.868148806E+02 -.865008183E+02 -.862571057E+02 -.860727395E+02 -.859380600E+02 -.858447015E+02 -.857854967E+02 -.857543591E+02 -.857461573E+02 -.857565916E+02 -.857820789E+02 -.858196468E+02 -.858668409E+02 -.859216421E+02 -.859823962E+02 -.860477524E+02 -.861166109E+02 -.861880763E+02 -.862614179E+02 -.863360319E+02 -.864114056E+02 -.864870810E+02 -.865626149E+02 -.866375323E+02 -.867112707E+02 -.867831117E+02 -.868520939E+02 -.869169043E+02 -.869757410E+02 -.870261392E+02 -.870647517E+02 -.870870705E+02 -.870870705E+02
 -.870293877E+02 -.870293877E+02 -.870015571E+02 -.869532903E+02 -.868900846E+02 -.868159828E+02 -.867339136E+02 -.866459826E+02 -.865536620E+02 -.864579829E+02 -.863596619E+02 -.862591916E+02 -.861569557E+02 -.860532646E+02 -.859484253E+02 -.858428003E+02 -.857368208E+02 -.856310658E+02 -.855262899E+02 -.854234723E+02 -.853239053E+02 -.852292408E+02 -.851416011E+02 -.850636956E+02 -.849989354E+02 -.849516264E+02 -.849271523E+02 -.849322052E+02 -.849750770E+02 -.850659472E+02 -.852172294E+02 -.854439217E+02 -.857639105E+02 -.861982166E+02 -.867710385E+02 -.875094734E+02 -.884427316E+02 -.896005660E+02 -.910106509E+02 -.926946177E+02 -.946625455E+02 -.969059565E+02 -.993897774E+02 -.102044399E+03 -.104759837E+03 -.107384879E+03 -.109734596E+03 -.111609003E+03 -.112823143E+03 -.113243844E+03 -.112822176E+03 -.111607070E+03 -.109731691E+03 -.107380998E+03 -.104754973E+03 -.102038545E+03 -.993829240E+02 -.968980926E+02 -.946536580E+02 -.926846929E+02 -.909996728E+02 -.895885164E+02 -.884295915E+02 -.874952211E+02 -.867556500E+02 -.861816677E+02 -.857461723E+02 -.854249645E+02 -.851970226E+02 -.850444538E+02 -.849522619E+02 -.849080291E+02 -.849015704E+02 -.849245971E+02 -.849704083E+02 -.850336185E+02 -.851099229E+02 -.851958989E+02 -.852888407E+02 -.853866217E+02 -.854875826E+02 -.855904387E+02 -.856942042E+02 -.857981308E+02 -.859016549E+02 -.860043541E+02 -.861059074E+02 -.862060572E+02 -.863045714E+02 -.864012002E+02 -.864956261E+02 -.865874018E+02 -.866758722E+02 -.867600753E+02 -.868386153E+02 -.869095021E+02 -.869699455E+02 -.870160942E+02 -.870427024E+02 -.870427024E+02
 -.869834425E+02 -.869834425E+02 -.869511305E+02 -.868949710E+02 -.868212136E+02 -.867343960E+02 -.866377653E+02 -.865335835E+02 -.864233719E+02 -.863081241E+02 -.861884266E+02 -.860646003E+02 -.859367871E+02 -.858050000E+02 -.856692143E+02 -.855293832E+02 -.853854898E+02 -.852376033E+02 -.850858902E+02 -.849306949E+02 -.847725900E+02 -.846124411E+02 -.844515346E+02 -.842916785E+02 -.841353772E+02 -.839860557E+02 -.838483109E+02 -.837282824E+02 -.836340944E+02 -.835764082E+02 -.835691390E+02 -.836302846E+02 -.837829148E+02 -.840562650E+02 -.844868143E+02 -.851191925E+02 -.860065618E+02 -.872099689E+02 -.887959658E+02 -.908315616E+02 -.933754829E+02 -.964648308E+02 -.100096764E+03 -.104206128E+03 -.108642196E+03 -.113151049E+03 -.117374041E+03 -.120875592E+03 -.123211325E+03 -.124034497E+03 -.123210308E+03 -.120873557E+03 -.117370984E+03 -.113146964E+03 -.108637075E+03 -.104199962E+03 -.100089544E+03 -.964565421E+02 -.933661117E+02 -.908210916E+02 -.887843794E+02 -.871972453E+02 -.859926786E+02 -.851041257E+02 -.844705360E+02 -.840387462E+02 -.837641239E+02 -.836101854E+02 -.835476957E+02 -.835535799E+02 -.836098361E+02 -.837025503E+02 -.838210524E+02 -.839572176E+02 -.841049041E+02 -.842595052E+02 -.844175985E+02 -.845766714E+02 -.847349088E+02 -.848910279E+02 -.850441509E+02 -.851937067E+02 -.853393538E+02 -.854809206E+02 -.856183574E+02 -.857516967E+02 -.858810177E+02 -.860064130E+02 -.861279528E+02 -.862456429E+02 -.863593743E+02 -.864688573E+02 -.865735375E+02 -.866724856E+02 -.867642560E+02 -.868467038E+02 -.869167506E+02 -.869700844E+02 -.870007740E+02 -.870007740E+02
 -.869420116E+02 -.869420116E+02 -.869056306E+02 -.868422968E+02 -.867589184E+02 -.866604700E+02 -.865504617E+02 -.864312708E+02 -.863044422E+02 -.861708878E+02 -.860310425E+02 -.858850173E+02 -.857326593E+02 -.855736430E+02 -.854075268E+02 -.852337654E+02 -.850517774E+02 -.848609488E+02 -.846606620E+02 -.844503502E+02 -.842295085E+02 -.839977715E+02 -.837549898E+02 -.835013179E+02 -.832373924E+02 -.829645258E+02 -.826850040E+02 -.824025199E+02 -.821227366E+02 -.818541126E+02 -.816090195E+02 -.814052418E+02 -.812679913E+02 -.812324633E+02 -.813469712E+02 -.816765465E+02 -.823066244E+02 -.833461095E+02 -.849285375E+02 -.872093292E+02 -.903563195E+02 -.945299363E+02 -.998490971E+02 -.106339787E+03 -.113866716E+03 -.122056355E+03 -.130234225E+03 -.137420710E+03 -.142451163E+03 -.144281434E+03 -.142450105E+03 -.137418592E+03 -.130231043E+03 -.122052102E+03 -.113861382E+03 -.106333363E+03 -.998415697E+02 -.945212915E+02 -.903465414E+02 -.871983997E+02 -.849164367E+02 -.833328155E+02 -.822921116E+02 -.816607884E+02 -.813299376E+02 -.812141206E+02 -.812483050E+02 -.813841719E+02 -.815865236E+02 -.818301468E+02 -.820972493E+02 -.823754595E+02 -.826563143E+02 -.829341427E+02 -.832052533E+02 -.834673506E+02 -.837191173E+02 -.839599165E+02 -.841895800E+02 -.844082577E+02 -.846163102E+02 -.848142324E+02 -.850025986E+02 -.851820227E+02 -.853531287E+02 -.855165260E+02 -.856727878E+02 -.858224279E+02 -.859658732E+02 -.861034280E+02 -.862352254E+02 -.863611619E+02 -.864808094E+02 -.865932978E+02 -.866971604E+02 -.867901335E+02 -.868688960E+02 -.869287348E+02 -.869631130E+02 -.869631130E+02
 -.869071434E+02 -.869071434E+02 -.868673205E+02 -.867979079E+02 -.867063566E+02 -.865980023E+02 -.864765537E+02 -.863444749E+02 -.862033047E+02 -.860538549E+02 -.858964081E+02 -.857308432E+02 -.855567102E+02 -.853733303E+02 -.851798104E+02 -.849750825E+02 -.847579326E+02 -.845269790E+02 -.842807027E+02 -.840174349E+02 -.837353487E+02 -.834324909E+02 -.831067744E+02 -.827560281E+02 -.823780772E+02 -.819708502E+02 -.815326166E+02 -.810623391E+02 -.805602488E+02 -.800287855E+02 -.794740134E+02 -.789077938E+02 -.783509818E+02 -.778379698E+02 -.774229581E+02 -.771881854E+02 -.772541451E+02 -.777913159E+02 -.790320110E+02 -.812795312E+02 -.849095934E+02 -.903558644E+02 -.980673551E+02 -.108420920E+03 -.121569244E+03 -.137209135E+03 -.154279409E+03 -.170666920E+03 -.183148672E+03 -.188038376E+03 -.183147584E+03 -.170664742E+03 -.154276134E+03 -.137204755E+03 -.121563749E+03 -.108414296E+03 -.980595890E+02 -.903469401E+02 -.848994938E+02 -.812682367E+02 -.790195003E+02 -.777775657E+02 -.772391286E+02 -.771718733E+02 -.774053188E+02 -.778189668E+02 -.783305767E+02 -.788859448E+02 -.794506728E+02 -.800039050E+02 -.805337743E+02 -.810342105E+02 -.815027741E+02 -.819392240E+02 -.823445946E+02 -.827206133E+02 -.830693397E+02 -.833929487E+02 -.836936025E+02 -.839733783E+02 -.842342310E+02 -.844779752E+02 -.847062802E+02 -.849206706E+02 -.851225297E+02 -.853131014E+02 -.854934902E+02 -.856646547E+02 -.858273929E+02 -.859823153E+02 -.861298028E+02 -.862699433E+02 -.864024431E+02 -.865265042E+02 -.866406608E+02 -.867425643E+02 -.868287020E+02 -.868940340E+02 -.869315225E+02 -.869315225E+02
 -.868807021E+02 -.868807021E+02 -.868382614E+02 -.867642134E+02 -.866664204E+02 -.865504832E+02 -.864202487E+02 -.862782430E+02 -.861259773E+02 -.859641757E+02 -.857929828E+02 -.856120654E+02 -.854207213E+02 -.852179466E+02 -.850024456E+02 -.847726767E+02 -.845268290E+02 -.842628050E+02 -.839782097E+02 -.836702822E+02 -.833358632E+02 -.829713312E+02 -.825725161E+02 -.821346507E+02 -.816522867E+02 -.811192551E+02 -.805287000E+02 -.798732048E+02 -.791451821E+02 -.783376539E+02 -.774456941E+02 -.764689604E+02 -.754158271E+02 -.743098837E+02 -.731997247E+02 -.721730703E+02 -.713763253E+02 -.710404328E+02 -.715132460E+02 -.732972546E+02 -.770887179E+02 -.838089984E+02 -.946090319E+02 -.110809828E+03 -.133710486E+03 -.164145584E+03 -.201611905E+03 -.242764789E+03 -.279329527E+03 -.296731867E+03 -.279328418E+03 -.242762567E+03 -.201608564E+03 -.164141114E+03 -.133704875E+03 -.110803061E+03 -.946010946E+02 -.837998729E+02 -.770783855E+02 -.732856953E+02 -.715004371E+02 -.710263497E+02 -.713609410E+02 -.721563536E+02 -.731816422E+02 -.742903981E+02 -.753948965E+02 -.764465411E+02 -.774217362E+02 -.783121041E+02 -.791179846E+02 -.798442952E+02 -.804980123E+02 -.810867180E+02 -.816178196E+02 -.820981724E+02 -.825339351E+02 -.829305489E+02 -.832927790E+02 -.836247811E+02 -.839301747E+02 -.842121143E+02 -.844733518E+02 -.847162916E+02 -.849430347E+02 -.851554145E+02 -.853550201E+02 -.855432102E+02 -.857211121E+02 -.858896061E+02 -.860492899E+02 -.862004194E+02 -.863428206E+02 -.864757646E+02 -.865977978E+02 -.867065167E+02 -.867982711E+02 -.868677799E+02 -.869076305E+02 -.869076305E+02
 -.868641894E+02 -.868641894E+02 -.868201105E+02 -.867431554E+02 -.866414470E+02 -.865207410E+02 -.863849719E+02 -.862366994E+02 -.860774056E+02 -.859077601E+02 -.857278033E+02 -.855370584E+02 -.853346520E+02 -.851193453E+02 -.848895693E+02 -.846434418E+02 -.843787226E+02 -.840928012E+02 -.837826287E+02 -.834446315E+02 -.830746338E+02 -.826677091E+02 -.822180362E+02 -.817187236E+02 -.811615777E+02 -.805368950E+02 -.798332399E+02 -.790373004E+02 -.781339588E+02 -.771067286E+02 -.759389432E+02 -.746162014E+02 -.731308310E+02 -.714895155E+02 -.697255689E+02 -.679178593E+02 -.662189444E+02 -.648956106E+02 -.643858466E+02 -.653773063E+02 -.689135054E+02 -.765347938E+02 -.904591345E+02 -.113795527E+03 -.150739514E+03 -.206568911E+03 -.286889589E+03 -.394588952E+03 -.520341032E+03 -.615709332E+03 -.520339909E+03 -.394586702E+03 -.286886205E+03 -.206564383E+03 -.150733830E+03 -.113788671E+03 -.904510915E+02 -.765255451E+02 -.689030312E+02 -.653655857E+02 -.643728565E+02 -.648813254E+02 -.662033364E+02 -.679008967E+02 -.697072169E+02 -.714697362E+02 -.731095809E+02 -.745934346E+02 -.759146097E+02 -.770807716E+02 -.781063203E+02 -.790079154E+02 -.798020372E+02 -.805038019E+02 -.811265110E+02 -.816815958E+02 -.821787553E+02 -.826261702E+02 -.830307306E+02 -.833982475E+02 -.837336373E+02 -.840410764E+02 -.843241284E+02 -.845858457E+02 -.848288513E+02 -.850554001E+02 -.852674250E+02 -.854665648E+02 -.856541759E+02 -.858313245E+02 -.859987574E+02 -.861568460E+02 -.863054992E+02 -.864440377E+02 -.865710209E+02 -.866840149E+02 -.867792876E+02 -.868514096E+02 -.868927369E+02 -.868927369E+02
 -.868585792E+02 -.868585792E+02 -.868139420E+02 -.867359975E+02 -.866329571E+02 -.865106230E+02 -.863729667E+02 -.862225521E+02 -.860608512E+02 -.858885189E+02 -.857055494E+02 -.855114222E+02 -.853051995E+02 -.850855552E+02 -.848508289E+02 -.845990074E+02 -.843276979E+02 -.840341027E+02 -.837149251E+02 -.833662943E+02 -.829836475E+02 -.825615587E+02 -.820935743E+02 -.815719651E+02 -.809874497E+02 -.803288971E+02 -.795829838E+02 -.787339274E+02 -.777633739E+02 -.766506437E+02 -.753737262E+02 -.739115443E+02 -.722483586E+02 -.703815556E+02 -.683345268E+02 -.661770326E+02 -.640562752E+02 -.622431855E+02 -.612005879E+02 -.616838671E+02 -.648926616E+02 -.727082872E+02 -.880854521E+02 -.115739168E+03 -.163425666E+03 -.244468944E+03 -.382990690E+03 -.625180188E+03 -.106439317E+04 -.189856396E+04 -.106439204E+04 -.625177925E+03 -.382987287E+03 -.244464392E+03 -.163419953E+03 -.115732278E+03 -.880773702E+02 -.726989948E+02 -.648821386E+02 -.616720920E+02 -.611875373E+02 -.622288332E+02 -.640405928E+02 -.661599886E+02 -.683160854E+02 -.703616784E+02 -.722270026E+02 -.738886619E+02 -.753492674E+02 -.766245516E+02 -.777355882E+02 -.787043840E+02 -.795516100E+02 -.802956179E+02 -.809521835E+02 -.815346207E+02 -.820540590E+02 -.825197680E+02 -.829394697E+02 -.833196147E+02 -.836656141E+02 -.839820303E+02 -.842727297E+02 -.845410052E+02 -.847896710E+02 -.850211363E+02 -.852374584E+02 -.854403772E+02 -.856313312E+02 -.858114534E+02 -.859815435E+02 -.861420141E+02 -.862928039E+02 -.864332518E+02 -.865619223E+02 -.866763724E+02 -.867728422E+02 -.868458529E+02 -.868876822E+02 -.868876822E+02
 -.868642052E+02 -.868642052E+02 -.868201271E+02 -.867431773E+02 -.866414764E+02 -.865207727E+02 -.863850134E+02 -.862367453E+02 -.860774558E+02 -.859078202E+02 -.857278647E+02 -.855371278E+02 -.853347277E+02 -.851194228E+02 -.848896566E+02 -.846435321E+02 -.843788181E+02 -.840929052E+02 -.837827344E+02 -.834447449E+02 -.830747527E+02 -.826678303E+02 -.822181654E+02 -.817188557E+02 -.811617142E+02 -.805370380E+02 -.798333849E+02 -.790374510E+02 -.781341139E+02 -.771068861E+02 -.759391060E+02 -.746163672E+02 -.731309997E+02 -.714896882E+02 -.697257438E+02 -.679180368E+02 -.662191247E+02 -.648957928E+02 -.643860314E+02 -.653774939E+02 -.689136959E+02 -.765349878E+02 -.904593320E+02 -.113795728E+03 -.150739718E+03 -.206569118E+03 -.286889797E+03 -.394589161E+03 -.520341240E+03 -.615709539E+03 -.520340113E+03 -.394586904E+03 -.286886404E+03 -.206564580E+03 -.150734024E+03 -.113788863E+03 -.904512822E+02 -.765257345E+02 -.689032196E+02 -.653657730E+02 -.643730425E+02 -.648815099E+02 -.662035191E+02 -.679010773E+02 -.697073950E+02 -.714699116E+02 -.731097534E+02 -.745936039E+02 -.759147756E+02 -.770809339E+02 -.781064788E+02 -.790080701E+02 -.798021877E+02 -.805039483E+02 -.811266530E+02 -.816817333E+02 -.821788881E+02 -.826262983E+02 -.830308538E+02 -.833983656E+02 -.837337502E+02 -.840411841E+02 -.843242307E+02 -.845859426E+02 -.848289425E+02 -.850554857E+02 -.852675049E+02 -.854666389E+02 -.856542441E+02 -.858313869E+02 -.859988140E+02 -.861568967E+02 -.863055441E+02 -.864440771E+02 -.865710550E+02 -.866840443E+02 -.867793128E+02 -.868514317E+02 -.868927571E+02 -.868927571E+02
 -.868807278E+02 -.868807278E+02 -.868382923E+02 -.867642549E+02 -.866664759E+02 -.865505484E+02 -.864203298E+02 -.862783354E+02 -.861260800E+02 -.859642933E+02 -.857931078E+02 -.856122031E+02 -.854208711E+02 -.852181039E+02 -.850026179E+02 -.847728584E+02 -.845270214E+02 -.842630117E+02 -.839784239E+02 -.836705091E+02 -.833361012E+02 -.829715764E+02 -.825727739E+02 -.821349166E+02 -.816525611E+02 -.811195406E+02 -.805289920E+02 -.798735062E+02 -.791454926E+02 -.783379707E+02 -.774460197E+02 -.764692930E+02 -.754161658E+02 -.743102295E+02 -.732000757E+02 -.721734266E+02 -.713766869E+02 -.710407987E+02 -.715136166E+02 -.732976303E+02 -.770890986E+02 -.838093848E+02 -.946094244E+02 -.110810226E+03 -.133710890E+03 -.164145994E+03 -.201612318E+03 -.242765204E+03 -.279329942E+03 -.296732280E+03 -.279328828E+03 -.242762974E+03 -.201608965E+03 -.164141511E+03 -.133705267E+03 -.110803450E+03 -.946014799E+02 -.838002552E+02 -.770787651E+02 -.732860721E+02 -.715008107E+02 -.710267200E+02 -.713613073E+02 -.721567155E+02 -.731819992E+02 -.742907495E+02 -.753952420E+02 -.764468802E+02 -.774220686E+02 -.783124294E+02 -.791183023E+02 -.798446051E+02 -.804983140E+02 -.810870113E+02 -.816181042E+02 -.820984480E+02 -.825342013E+02 -.829308056E+02 -.832930258E+02 -.836250178E+02 -.839304012E+02 -.842123302E+02 -.844735569E+02 -.847164857E+02 -.849432177E+02 -.851555861E+02 -.853551802E+02 -.855433587E+02 -.857212489E+02 -.858897312E+02 -.860494032E+02 -.862005210E+02 -.863429108E+02 -.864758436E+02 -.865978664E+02 -.867065756E+02 -.867983218E+02 -.868678241E+02 -.869076710E+02 -.869076710E+02
 -.869071757E+02 -.869071757E+02 -.868673634E+02 -.867979675E+02 -.867064351E+02 -.865981024E+02 -.864766735E+02 -.863446144E+02 -.862034623E+02 -.860540288E+02 -.858965993E+02 -.857310496E+02 -.855569332E+02 -.853735701E+02 -.851800664E+02 -.849753568E+02 -.847582239E+02 -.845272875E+02 -.842810286E+02 -.840177764E+02 -.837357064E+02 -.834328635E+02 -.831071610E+02 -.827564296E+02 -.823784919E+02 -.819712783E+02 -.815330582E+02 -.810627927E+02 -.805607154E+02 -.800292638E+02 -.794745028E+02 -.789082947E+02 -.783514926E+02 -.778384902E+02 -.774234877E+02 -.771887229E+02 -.772546904E+02 -.777918682E+02 -.790325699E+02 -.812800968E+02 -.849101657E+02 -.903564434E+02 -.980679414E+02 -.108421513E+03 -.121569845E+03 -.137209742E+03 -.154280021E+03 -.170667536E+03 -.183149289E+03 -.188038993E+03 -.183148199E+03 -.170665353E+03 -.154276741E+03 -.137205357E+03 -.121564345E+03 -.108414887E+03 -.980601746E+02 -.903475206E+02 -.849000692E+02 -.812688070E+02 -.790200650E+02 -.777781245E+02 -.772396810E+02 -.771724186E+02 -.774058564E+02 -.778194960E+02 -.783310968E+02 -.788864554E+02 -.794511732E+02 -.800043946E+02 -.805342526E+02 -.810346771E+02 -.815032284E+02 -.819396656E+02 -.823450231E+02 -.827210281E+02 -.830697405E+02 -.833933351E+02 -.836939741E+02 -.839737348E+02 -.842345719E+02 -.844783002E+02 -.847065890E+02 -.849209629E+02 -.851228052E+02 -.853133598E+02 -.854937313E+02 -.856648784E+02 -.858275989E+02 -.859825036E+02 -.861299733E+02 -.862700963E+02 -.864025788E+02 -.865266231E+02 -.866407639E+02 -.867426529E+02 -.868287782E+02 -.868941007E+02 -.869315836E+02 -.869315836E+02
 -.869420536E+02 -.869420536E+02 -.869056860E+02 -.868423740E+02 -.867590197E+02 -.866606038E+02 -.865506209E+02 -.864314576E+02 -.863046560E+02 -.861711199E+02 -.860313005E+02 -.858852949E+02 -.857329565E+02 -.855739664E+02 -.854078686E+02 -.852341324E+02 -.850521692E+02 -.848613604E+02 -.846611001E+02 -.844508085E+02 -.842299870E+02 -.839982734E+02 -.837555078E+02 -.835018561E+02 -.832379498E+02 -.829650986E+02 -.826855965E+02 -.824031284E+02 -.821233609E+02 -.818547546E+02 -.816096755E+02 -.814059128E+02 -.812686769E+02 -.812331609E+02 -.813476817E+02 -.816772684E+02 -.823073565E+02 -.833468518E+02 -.849292886E+02 -.872100886E+02 -.903570870E+02 -.945307114E+02 -.998498797E+02 -.106340578E+03 -.113867513E+03 -.122057159E+03 -.130235034E+03 -.137421524E+03 -.142451980E+03 -.144282253E+03 -.142450924E+03 -.137419408E+03 -.130231856E+03 -.122052910E+03 -.113862184E+03 -.106334160E+03 -.998423594E+02 -.945220743E+02 -.903473170E+02 -.871991677E+02 -.849171967E+02 -.833335668E+02 -.822928537E+02 -.816615204E+02 -.813306589E+02 -.812148304E+02 -.812490026E+02 -.813848564E+02 -.815871944E+02 -.818308032E+02 -.820978905E+02 -.823760849E+02 -.826569233E+02 -.829347347E+02 -.832058276E+02 -.834679067E+02 -.837196546E+02 -.839604345E+02 -.841900781E+02 -.844087355E+02 -.846167672E+02 -.848146681E+02 -.850030125E+02 -.851824145E+02 -.853534980E+02 -.855168724E+02 -.856731110E+02 -.858227276E+02 -.859661494E+02 -.861036804E+02 -.862354541E+02 -.863613670E+02 -.864809913E+02 -.865934573E+02 -.866972987E+02 -.867902524E+02 -.868689982E+02 -.869288241E+02 -.869631949E+02 -.869631949E+02
 -.869834995E+02 -.869834995E+02 -.869512006E+02 -.868950651E+02 -.868213383E+02 -.867345594E+02 -.866379634E+02 -.865338166E+02 -.864236399E+02 -.863084182E+02 -.861887508E+02 -.860649515E+02 -.859371624E+02 -.858054061E+02 -.856696459E+02 -.855298437E+02 -.853859821E+02 -.852381214E+02 -.850864395E+02 -.849312722E+02 -.847731919E+02 -.846130718E+02 -.844521880E+02 -.842923552E+02 -.841360788E+02 -.839867774E+02 -.838490557E+02 -.837290491E+02 -.836348801E+02 -.835772157E+02 -.835699653E+02 -.836311288E+02 -.837837777E+02 -.840571438E+02 -.844877088E+02 -.851201022E+02 -.860074845E+02 -.872109046E+02 -.887969132E+02 -.908325193E+02 -.933764505E+02 -.964658075E+02 -.100097749E+03 -.104207120E+03 -.108643195E+03 -.113152055E+03 -.117375053E+03 -.120876608E+03 -.123212344E+03 -.124035518E+03 -.123211330E+03 -.120874577E+03 -.117372001E+03 -.113147977E+03 -.108638084E+03 -.104200965E+03 -.100090539E+03 -.964575293E+02 -.933670901E+02 -.908220605E+02 -.887853379E+02 -.871981927E+02 -.859936140E+02 -.851050482E+02 -.844714446E+02 -.840396402E+02 -.837650023E+02 -.836110473E+02 -.835485402E+02 -.835544062E+02 -.836106433E+02 -.837033376E+02 -.838218190E+02 -.839579628E+02 -.841056270E+02 -.842602052E+02 -.844182748E+02 -.845773234E+02 -.847355357E+02 -.848916292E+02 -.850447261E+02 -.851942550E+02 -.853398748E+02 -.854814137E+02 -.856188222E+02 -.857521326E+02 -.858814245E+02 -.860067903E+02 -.861283003E+02 -.862459605E+02 -.863596620E+02 -.864691154E+02 -.865737664E+02 -.866726863E+02 -.867644300E+02 -.868468534E+02 -.869168792E+02 -.869701968E+02 -.870008770E+02 -.870008770E+02
 -.870294631E+02 -.870294631E+02 -.870016445E+02 -.869534013E+02 -.868902328E+02 -.868161720E+02 -.867341481E+02 -.866462606E+02 -.865539802E+02 -.864583406E+02 -.863600529E+02 -.862596169E+02 -.861574138E+02 -.860537540E+02 -.859489500E+02 -.858433577E+02 -.857374132E+02 -.856316940E+02 -.855269513E+02 -.854241688E+02 -.853246341E+02 -.852300005E+02 -.851423924E+02 -.850645145E+02 -.849997828E+02 -.849525016E+02 -.849280528E+02 -.849331327E+02 -.849760291E+02 -.850669232E+02 -.852182298E+02 -.854449436E+02 -.857649539E+02 -.861992807E+02 -.867721210E+02 -.875105743E+02 -.884438492E+02 -.896016990E+02 -.910117986E+02 -.926957783E+02 -.946637179E+02 -.969071398E+02 -.993909703E+02 -.102045600E+03 -.104761046E+03 -.107386095E+03 -.109735817E+03 -.111610229E+03 -.112824371E+03 -.113245074E+03 -.112823407E+03 -.111608299E+03 -.109732918E+03 -.107382221E+03 -.104756191E+03 -.102039756E+03 -.993841271E+02 -.968992865E+02 -.946548418E+02 -.926858653E+02 -.910008329E+02 -.895896630E+02 -.884307236E+02 -.874963375E+02 -.867567497E+02 -.861827496E+02 -.857472353E+02 -.854260075E+02 -.851980446E+02 -.850454536E+02 -.849532387E+02 -.849089818E+02 -.849024981E+02 -.849254988E+02 -.849712831E+02 -.850344655E+02 -.851107412E+02 -.851966878E+02 -.852895993E+02 -.853873493E+02 -.854882785E+02 -.855911021E+02 -.856948346E+02 -.857987274E+02 -.859022172E+02 -.860048817E+02 -.861063996E+02 -.862065137E+02 -.863049919E+02 -.864015845E+02 -.864959743E+02 -.865877141E+02 -.866761492E+02 -.867603181E+02 -.868388259E+02 -.869096832E+02 -.869701011E+02 -.870162303E+02 -.870428271E+02 -.870428271E+02
 -.870778827E+02 -.870778827E+02 -.870547487E+02 -.870147425E+02 -.869625581E+02 -.869016794E+02 -.868346882E+02 -.867634764E+02 -.866894318E+02 -.866135911E+02 -.865367352E+02 -.864594982E+02 -.863824330E+02 -.863060650E+02 -.862309581E+02 -.861577431E+02 -.860871665E+02 -.860201373E+02 -.859577558E+02 -.859013760E+02 -.858526535E+02 -.858136026E+02 -.857866794E+02 -.857748530E+02 -.857817032E+02 -.858115300E+02 -.858694605E+02 -.859615797E+02 -.860950536E+02 -.862782443E+02 -.865208105E+02 -.868337535E+02 -.872293896E+02 -.877211990E+02 -.883234867E+02 -.890507868E+02 -.899169189E+02 -.909336078E+02 -.921085940E+02 -.934432088E+02 -.949294758E+02 -.965469583E+02 -.982597689E+02 -.100014413E+03 -.101739368E+03 -.103347413E+03 -.104741572E+03 -.105824923E+03 -.106513435E+03 -.106749494E+03 -.106512528E+03 -.105823108E+03 -.104738846E+03 -.103343772E+03 -.101734805E+03 -.100008923E+03 -.982533432E+02 -.965395876E+02 -.949211494E+02 -.934339147E+02 -.920983191E+02 -.909223369E+02 -.899046360E+02 -.890374740E+02 -.883091243E+02 -.877057661E+02 -.872128633E+02 -.868161091E+02 -.865020221E+02 -.862582835E+02 -.860738901E+02 -.859391822E+02 -.858457942E+02 -.857865589E+02 -.857553896E+02 -.857471551E+02 -.857575557E+02 -.857830082E+02 -.858205406E+02 -.858676981E+02 -.859224619E+02 -.859831778E+02 -.860484951E+02 -.861173138E+02 -.861887388E+02 -.862620394E+02 -.863366117E+02 -.864119434E+02 -.864875764E+02 -.865630677E+02 -.866379424E+02 -.867116386E+02 -.867834380E+02 -.868523800E+02 -.869171524E+02 -.869759542E+02 -.870263225E+02 -.870649120E+02 -.870872174E+02 -.870872174E+02
 -.871268375E+02 -.871268375E+02 -.871084034E+02 -.870766409E+02 -.870354128E+02 -.869876311E+02 -.869354968E+02 -.868806644E+02 -.868244034E+02 -.867677082E+02 -.867113846E+02 -.866561410E+02 -.866026331E+02 -.865515222E+02 -.865035224E+02 -.864594246E+02 -.864201462E+02 -.863867581E+02 -.863605154E+02 -.863429059E+02 -.863356777E+02 -.863408874E+02 -.863609502E+02 -.863986806E+02 -.864573530E+02 -.865407507E+02 -.866532129E+02 -.867996822E+02 -.869857282E+02 -.872175514E+02 -.875019532E+02 -.878462447E+02 -.882580866E+02 -.887452259E+02 -.893151009E+02 -.899742883E+02 -.907277632E+02 -.915779544E+02 -.925236084E+02 -.935584989E+02 -.946700851E+02 -.958382839E+02 -.970346015E+02 -.982219383E+02 -.993554115E+02 -.100384494E+03 -.101256611E+03 -.101922030E+03 -.102339486E+03 -.102481564E+03 -.102338642E+03 -.101920342E+03 -.101254076E+03 -.100381109E+03 -.993511718E+02 -.982168388E+02 -.970286357E+02 -.958314443E+02 -.946623631E+02 -.935498850E+02 -.925140918E+02 -.915675233E+02 -.907164045E+02 -.899619881E+02 -.893018435E+02 -.887309949E+02 -.882428644E+02 -.878300119E+02 -.874846898E+02 -.871992360E+02 -.869663376E+02 -.867791929E+02 -.866315993E+02 -.865179857E+02 -.864334095E+02 -.863735285E+02 -.863345593E+02 -.863132273E+02 -.863067146E+02 -.863126083E+02 -.863288509E+02 -.863536937E+02 -.863856551E+02 -.864234817E+02 -.864661132E+02 -.865126500E+02 -.865623225E+02 -.866144603E+02 -.866684613E+02 -.867237565E+02 -.867797708E+02 -.868358753E+02 -.868913295E+02 -.869452089E+02 -.869963157E+02 -.870430659E+02 -.870833488E+02 -.871143496E+02 -.871323263E+02 -.871323263E+02
 -.871746575E+02 -.871746575E+02 -.871607773E+02 -.871369810E+02 -.871063039E+02 -.870710811E+02 -.870331142E+02 -.869938000E+02 -.869542576E+02 -.869154007E+02 -.868780170E+02 -.868428321E+02 -.868105430E+02 -.867818732E+02 -.867575985E+02 -.867385733E+02 -.867257690E+02 -.867202868E+02 -.867233887E+02 -.867365254E+02 -.867613513E+02 -.867997598E+02 -.868539041E+02 -.869262163E+02 -.870194369E+02 -.871366211E+02 -.872811491E+02 -.874567209E+02 -.876673276E+02 -.879172036E+02 -.882107430E+02 -.885523687E+02 -.889463534E+02 -.893965692E+02 -.899061641E+02 -.904771552E+02 -.911099377E+02 -.918027213E+02 -.925509182E+02 -.933465293E+02 -.941775998E+02 -.950278426E+02 -.958765479E+02 -.966989088E+02 -.974668784E+02 -.981506210E+02 -.987205372E+02 -.991497100E+02 -.994164841E+02 -.995067796E+02 -.994157088E+02 -.991481587E+02 -.987182082E+02 -.981475119E+02 -.974629860E+02 -.966942292E+02 -.958710761E+02 -.950215731E+02 -.941705262E+02 -.933386444E+02 -.925422140E+02 -.917931890E+02 -.910995677E+02 -.904659372E+02 -.898940869E+02 -.893836209E+02 -.889325214E+02 -.885376396E+02 -.881951026E+02 -.879006374E+02 -.876498195E+02 -.874382552E+02 -.872617093E+02 -.871161893E+02 -.869979961E+02 -.869037485E+02 -.868303902E+02 -.867751829E+02 -.867356923E+02 -.867097671E+02 -.866955162E+02 -.866912843E+02 -.866956271E+02 -.867072874E+02 -.867251712E+02 -.867483247E+02 -.867759119E+02 -.868071908E+02 -.868414885E+02 -.868781740E+02 -.869166261E+02 -.869561951E+02 -.869961570E+02 -.870356567E+02 -.870736370E+02 -.871087521E+02 -.871392584E+02 -.871628796E+02 -.871766371E+02 -.871766371E+02
 -.872199895E+02 -.872199895E+02 -.872103901E+02 -.871940605E+02 -.871732395E+02 -.871496953E+02 -.871248266E+02 -.870997631E+02 -.870754480E+02 -.870526858E+02 -.870322094E+02 -.870147141E+02 -.870008890E+02 -.869914585E+02 -.869871927E+02 -.869889357E+02 -.869976279E+02 -.870143109E+02 -.870401555E+02 -.870764701E+02 -.871247102E+02 -.871864992E+02 -.872636276E+02 -.873580616E+02 -.874719467E+02 -.876075931E+02 -.877674645E+02 -.879541471E+02 -.881703011E+02 -.884185977E+02 -.887016255E+02 -.890217690E+02 -.893810557E+02 -.897809629E+02 -.902221886E+02 -.907043869E+02 -.912258744E+02 -.917833229E+02 -.923714619E+02 -.929828196E+02 -.936075489E+02 -.942333849E+02 -.948457870E+02 -.954283141E+02 -.959632630E+02 -.964325704E+02 -.968189361E+02 -.971070771E+02 -.972849701E+02 -.973449172E+02 -.972842669E+02 -.971056702E+02 -.968168245E+02 -.964297524E+02 -.959597365E+02 -.954240764E+02 -.948408349E+02 -.942277147E+02 -.936011564E+02 -.929756998E+02 -.923636097E+02 -.917747326E+02 -.912165398E+02 -.906943016E+02 -.902113455E+02 -.897693547E+02 -.893686749E+02 -.890086077E+02 -.886876754E+02 -.884038509E+02 -.881547489E+02 -.879377810E+02 -.877502767E+02 -.875895750E+02 -.874530907E+02 -.873383609E+02 -.872430745E+02 -.871650890E+02 -.871024383E+02 -.870533325E+02 -.870161531E+02 -.869894448E+02 -.869719044E+02 -.869623687E+02 -.869598007E+02 -.869632759E+02 -.869719670E+02 -.869851276E+02 -.870020742E+02 -.870221663E+02 -.870447822E+02 -.870692912E+02 -.870950189E+02 -.871212055E+02 -.871469547E+02 -.871711704E+02 -.871924791E+02 -.872091349E+02 -.872189006E+02 -.872189006E+02
 -.872618221E+02 -.872618221E+02 -.872561386E+02 -.872466197E+02 -.872347586E+02 -.872217799E+02 -.872086916E+02 -.871963545E+02 -.871855208E+02 -.871768684E+02 -.871710460E+02 -.871686853E+02 -.871704310E+02 -.871769631E+02 -.871890005E+02 -.872073270E+02 -.872327972E+02 -.872663411E+02 -.873089835E+02 -.873618394E+02 -.874261220E+02 -.875031486E+02 -.875943305E+02 -.877011739E+02 -.878252678E+02 -.879682620E+02 -.881318460E+02 -.883177099E+02 -.885274941E+02 -.887627299E+02 -.890247567E+02 -.893146267E+02 -.896329902E+02 -.899799616E+02 -.903549718E+02 -.907566093E+02 -.911824583E+02 -.916289455E+02 -.920912113E+02 -.925630236E+02 -.930367575E+02 -.935034629E+02 -.939530422E+02 -.943745513E+02 -.947566296E+02 -.950880447E+02 -.953583220E+02 -.955584077E+02 -.956812975E+02 -.957225574E+02 -.956806691E+02 -.955571505E+02 -.953564354E+02 -.950855279E+02 -.947534816E+02 -.943707706E+02 -.939486270E+02 -.934984114E+02 -.930310674E+02 -.925566927E+02 -.920842370E+02 -.916213250E+02 -.911741887E+02 -.907476879E+02 -.903453957E+02 -.899697279E+02 -.896220963E+02 -.893030699E+02 -.890125344E+02 -.887498403E+02 -.885139356E+02 -.883034810E+02 -.881169470E+02 -.879526928E+02 -.878090298E+02 -.876842705E+02 -.875767648E+02 -.874849268E+02 -.874072526E+02 -.873423312E+02 -.872888510E+02 -.872456009E+02 -.872114696E+02 -.871854412E+02 -.871665901E+02 -.871540736E+02 -.871471234E+02 -.871450360E+02 -.871471608E+02 -.871528871E+02 -.871616282E+02 -.871728020E+02 -.871858086E+02 -.872000026E+02 -.872146595E+02 -.872289359E+02 -.872418201E+02 -.872520743E+02 -.872581621E+02 -.872581621E+02
 -.872994778E+02 -.872994778E+02 -.872972872E+02 -.872938275E+02 -.872899091E+02 -.872862498E+02 -.872834901E+02 -.872822275E+02 -.872830204E+02 -.872864106E+02 -.872929433E+02 -.873031667E+02 -.873176562E+02 -.873370187E+02 -.873618951E+02 -.873929792E+02 -.874310117E+02 -.874767875E+02 -.875311632E+02 -.875950483E+02 -.876694106E+02 -.877552718E+02 -.878536946E+02 -.879657788E+02 -.880926421E+02 -.882353977E+02 -.883951311E+02 -.885728615E+02 -.887695001E+02 -.889857992E+02 -.892222893E+02 -.894792097E+02 -.897564294E+02 -.900533612E+02 -.903688725E+02 -.907011966E+02 -.910478497E+02 -.914055641E+02 -.917702430E+02 -.921369508E+02 -.924999475E+02 -.928527783E+02 -.931884255E+02 -.934995247E+02 -.937786438E+02 -.940186113E+02 -.942128760E+02 -.943558696E+02 -.944433387E+02 -.944726142E+02 -.944427863E+02 -.943547647E+02 -.942112186E+02 -.940164012E+02 -.937758808E+02 -.934962086E+02 -.931845560E+02 -.928483553E+02 -.924949707E+02 -.921314202E+02 -.917641586E+02 -.913989259E+02 -.910406581E+02 -.906934522E+02 -.903605763E+02 -.900445144E+02 -.897470339E+02 -.894692677E+02 -.892118038E+02 -.889747739E+02 -.887579397E+02 -.885607714E+02 -.883825184E+02 -.882222705E+02 -.880790098E+02 -.879516538E+02 -.878390900E+02 -.877402035E+02 -.876538983E+02 -.875791126E+02 -.875148299E+02 -.874600867E+02 -.874139761E+02 -.873756502E+02 -.873443191E+02 -.873192498E+02 -.872997620E+02 -.872852238E+02 -.872750457E+02 -.872686731E+02 -.872655779E+02 -.872652473E+02 -.872671720E+02 -.872708315E+02 -.872756767E+02 -.872811107E+02 -.872864661E+02 -.872909790E+02 -.872937600E+02 -.872937600E+02
 -.873325807E+02 -.873325807E+02 -.873334321E+02 -.873352363E+02 -.873381913E+02 -.873425554E+02 -.873486323E+02 -.873567696E+02 -.873673380E+02 -.873807414E+02 -.873974123E+02 -.874178059E+02 -.874424137E+02 -.874717555E+02 -.875063813E+02 -.875468814E+02 -.875938745E+02 -.876480155E+02 -.877099944E+02 -.877805260E+02 -.878603537E+02 -.879502383E+02 -.880509467E+02 -.881632446E+02 -.882878763E+02 -.884255450E+02 -.885768911E+02 -.887424598E+02 -.889226687E+02 -.891177685E+02 -.893277980E+02 -.895525373E+02 -.897914562E+02 -.900436622E+02 -.903078501E+02 -.905822559E+02 -.908646192E+02 -.911521598E+02 -.914415724E+02 -.917290454E+02 -.920103088E+02 -.922807143E+02 -.925353511E+02 -.927691942E+02 -.929772838E+02 -.931549247E+02 -.932978970E+02 -.934026604E+02 -.934665379E+02 -.934878606E+02 -.934660618E+02 -.934017085E+02 -.932964695E+02 -.931530222E+02 -.929749068E+02 -.927663438E+02 -.925320282E+02 -.922769205E+02 -.920060457E+02 -.917243150E+02 -.914363770E+02 -.911465021E+02 -.908585026E+02 -.905756841E+02 -.903008276E+02 -.900361940E+02 -.897835483E+02 -.895441964E+02 -.893190320E+02 -.891085862E+02 -.889130804E+02 -.887324769E+02 -.885665269E+02 -.884148147E+02 -.882767966E+02 -.881518356E+02 -.880392300E+02 -.879382384E+02 -.878480995E+02 -.877680483E+02 -.876973286E+02 -.876352025E+02 -.875809575E+02 -.875339113E+02 -.874934146E+02 -.874588526E+02 -.874296456E+02 -.874052475E+02 -.873851449E+02 -.873688546E+02 -.873559205E+02 -.873459111E+02 -.873384155E+02 -.873330413E+02 -.873294110E+02 -.873271615E+02 -.873259437E+02 -.873254262E+02 -.873253020E+02 -.873253020E+02
 -.873610098E+02 -.873610098E+02 -.873644490E+02 -.873707188E+02 -.873794810E+02 -.873905875E+02 -.874040408E+02 -.874199585E+02 -.874385367E+02 -.874600450E+02 -.874848030E+02 -.875131708E+02 -.875455507E+02 -.875823713E+02 -.876240893E+02 -.876711898E+02 -.877241740E+02 -.877835645E+02 -.878498991E+02 -.879237216E+02 -.880055826E+02 -.880960269E+02 -.881955838E+02 -.883047583E+02 -.884240132E+02 -.885537535E+02 -.886943071E+02 -.888459006E+02 -.890086346E+02 -.891824562E+02 -.893671280E+02 -.895621979E+02 -.897669675E+02 -.899804624E+02 -.902014054E+02 -.904281954E+02 -.906588943E+02 -.908912236E+02 -.911225762E+02 -.913500424E+02 -.915704550E+02 -.917804532E+02 -.919765661E+02 -.921553129E+02 -.923133182E+02 -.924474354E+02 -.925548728E+02 -.926333126E+02 -.926810163E+02 -.926969057E+02 -.926806158E+02 -.926325120E+02 -.925536728E+02 -.924458371E+02 -.923113231E+02 -.921529230E+02 -.919737837E+02 -.917772811E+02 -.915668964E+02 -.913461014E+02 -.911182572E+02 -.908865317E+02 -.906538353E+02 -.904227761E+02 -.901956332E+02 -.899743458E+02 -.897605161E+02 -.895554224E+02 -.893600405E+02 -.891750700E+02 -.890009649E+02 -.888379640E+02 -.886861225E+02 -.885453418E+02 -.884153975E+02 -.882959648E+02 -.881866414E+02 -.880869674E+02 -.879964422E+02 -.879145393E+02 -.878407182E+02 -.877744342E+02 -.877151459E+02 -.876623218E+02 -.876154447E+02 -.875740152E+02 -.875375544E+02 -.875056059E+02 -.874777377E+02 -.874535436E+02 -.874326458E+02 -.874146977E+02 -.873993888E+02 -.873864515E+02 -.873756706E+02 -.873668979E+02 -.873600720E+02 -.873552464E+02 -.873526274E+02 -.873526274E+02
 -.873848458E+02 -.873848458E+02 -.873904332E+02 -.874003993E+02 -.874139464E+02 -.874305768E+02 -.874500293E+02 -.874722166E+02 -.874971773E+02 -.875250549E+02 -.875560623E+02 -.875904676E+02 -.876285851E+02 -.876707559E+02 -.877173471E+02 -.877687450E+02 -.878253445E+02 -.878875505E+02 -.879557695E+02 -.880304024E+02 -.881118421E+02 -.882004621E+02 -.882966089E+02 -.884005925E+02 -.885126725E+02 -.886330455E+02 -.887618301E+02 -.888990490E+02 -.890446118E+02 -.891982959E+02 -.893597266E+02 -.895283581E+02 -.897034556E+02 -.898840792E+02 -.900690715E+02 -.902570498E+02 -.904464049E+02 -.906353073E+02 -.908217232E+02 -.910034403E+02 -.911781045E+02 -.913432688E+02 -.914964517E+02 -.916352049E+02 -.917571881E+02 -.918602467E+02 -.919424889E+02 -.920023574E+02 -.920386916E+02 -.920507748E+02 -.920383650E+02 -.920017048E+02 -.919415113E+02 -.918589458E+02 -.917555661E+02 -.916332646E+02 -.914941966E+02 -.913407030E+02 -.911752328E+02 -.910002681E+02 -.908182571E+02 -.906315543E+02 -.904423732E+02 -.902527486E+02 -.900645109E+02 -.898792707E+02 -.896984118E+02 -.895230931E+02 -.893542561E+02 -.891926372E+02 -.890387839E+02 -.888930730E+02 -.887557294E+02 -.886268458E+02 -.885064020E+02 -.883942827E+02 -.882902941E+02 -.881941799E+02 -.881056344E+02 -.880243147E+02 -.879498511E+02 -.878818562E+02 -.878199322E+02 -.877636774E+02 -.877126915E+02 -.876665801E+02 -.876249587E+02 -.875874569E+02 -.875537224E+02 -.875234259E+02 -.874962671E+02 -.874719837E+02 -.874503613E+02 -.874312496E+02 -.874145820E+02 -.874004029E+02 -.873889046E+02 -.873804751E+02 -.873757631E+02 -.873757631E+02
 -.874043187E+02 -.874043187E+02 -.874116426E+02 -.874245860E+02 -.874419681E+02 -.874629978E+02 -.874871888E+02 -.875142760E+02 -.875441600E+02 -.875768702E+02 -.876125226E+02 -.876512999E+02 -.876934346E+02 -.877391877E+02 -.877888445E+02 -.878427038E+02 -.879010678E+02 -.879642414E+02 -.880325229E+02 -.881061972E+02 -.881855334E+02 -.882707746E+02 -.883621307E+02 -.884597715E+02 -.885638153E+02 -.886743192E+02 -.887912682E+02 -.889145627E+02 -.890440064E+02 -.891792937E+02 -.893199981E+02 -.894655602E+02 -.896152786E+02 -.897683019E+02 -.899236245E+02 -.900800854E+02 -.902363729E+02 -.903910336E+02 -.905424880E+02 -.906890531E+02 -.908289709E+02 -.909604440E+02 -.910816770E+02 -.911909220E+02 -.912865278E+02 -.913669898E+02 -.914309979E+02 -.914774815E+02 -.915056465E+02 -.915150046E+02 -.915053913E+02 -.914769718E+02 -.914302352E+02 -.913659760E+02 -.912852660E+02 -.911894156E+02 -.910799305E+02 -.909584626E+02 -.908267606E+02 -.906866209E+02 -.905398419E+02 -.903881825E+02 -.902333269E+02 -.900768557E+02 -.899202235E+02 -.897647436E+02 -.896115781E+02 -.894617345E+02 -.893160656E+02 -.891752750E+02 -.890399237E+02 -.889104408E+02 -.887871339E+02 -.886702020E+02 -.885597474E+02 -.884557883E+02 -.883582707E+02 -.882670797E+02 -.881820497E+02 -.881029743E+02 -.880296145E+02 -.879617063E+02 -.878989675E+02 -.878411039E+02 -.877878141E+02 -.877387949E+02 -.876937459E+02 -.876523749E+02 -.876144034E+02 -.875795743E+02 -.875476609E+02 -.875184791E+02 -.874919040E+02 -.874678916E+02 -.874465073E+02 -.874279639E+02 -.874126716E+02 -.874013031E+02 -.873948787E+02 -.873948787E+02
 -.874197607E+02 -.874197607E+02 -.874284451E+02 -.874437113E+02 -.874640679E+02 -.874884849E+02 -.875162875E+02 -.875470621E+02 -.875805907E+02 -.876168028E+02 -.876557293E+02 -.876974766E+02 -.877422041E+02 -.877901024E+02 -.878413847E+02 -.878962749E+02 -.879549979E+02 -.880177758E+02 -.880848200E+02 -.881563253E+02 -.882324657E+02 -.883133879E+02 -.883992036E+02 -.884899849E+02 -.885857558E+02 -.886864846E+02 -.887920761E+02 -.889023636E+02 -.890171004E+02 -.891359522E+02 -.892584902E+02 -.893841843E+02 -.895123993E+02 -.896423913E+02 -.897733080E+02 -.899041908E+02 -.900339811E+02 -.901615298E+02 -.902856112E+02 -.904049407E+02 -.905181970E+02 -.906240475E+02 -.907211776E+02 -.908083215E+02 -.908842953E+02 -.909480290E+02 -.909985978E+02 -.910352502E+02 -.910574312E+02 -.910648007E+02 -.910572442E+02 -.910348771E+02 -.909980402E+02 -.909472894E+02 -.908833771E+02 -.908072290E+02 -.907199159E+02 -.906226228E+02 -.905166164E+02 -.904032123E+02 -.902837442E+02 -.901595347E+02 -.900318695E+02 -.899019756E+02 -.897710035E+02 -.896400134E+02 -.895099652E+02 -.893817131E+02 -.892560026E+02 -.891334712E+02 -.890146509E+02 -.888999728E+02 -.887897736E+02 -.886843026E+02 -.885837295E+02 -.884881523E+02 -.883976061E+02 -.883120703E+02 -.882314770E+02 -.881557174E+02 -.880846495E+02 -.880181031E+02 -.879558867E+02 -.878977918E+02 -.878435982E+02 -.877930793E+02 -.877460066E+02 -.877021564E+02 -.876613161E+02 -.876232935E+02 -.875879282E+02 -.875551074E+02 -.875247859E+02 -.874970130E+02 -.874719686E+02 -.874500088E+02 -.874317265E+02 -.874180299E+02 -.874102443E+02 -.874102443E+02
 -.874315651E+02 -.874315651E+02 -.874412739E+02 -.874582800E+02 -.874808491E+02 -.875077609E+02 -.875381893E+02 -.875715992E+02 -.876076733E+02 -.876462570E+02 -.876873084E+02 -.877308673E+02 -.877770306E+02 -.878259284E+02 -.878777122E+02 -.879325443E+02 -.879905857E+02 -.880519922E+02 -.881169078E+02 -.881854581E+02 -.882577469E+02 -.883338510E+02 -.884138141E+02 -.884976428E+02 -.885853010E+02 -.886767037E+02 -.887717125E+02 -.888701295E+02 -.889716923E+02 -.890760699E+02 -.891828579E+02 -.892915761E+02 -.894016668E+02 -.895124944E+02 -.896233471E+02 -.897334412E+02 -.898419266E+02 -.899478962E+02 -.900503969E+02 -.901484437E+02 -.902410359E+02 -.903271763E+02 -.904058911E+02 -.904762513E+02 -.905373951E+02 -.905885492E+02 -.906290493E+02 -.906583579E+02 -.906760797E+02 -.906819732E+02 -.906759572E+02 -.906581137E+02 -.906286854E+02 -.905880684E+02 -.905368011E+02 -.904755490E+02 -.904050863E+02 -.903262759E+02 -.902400477E+02 -.901473768E+02 -.900492617E+02 -.899467042E+02 -.898406906E+02 -.897321754E+02 -.896220672E+02 -.895112176E+02 -.894004122E+02 -.892903642E+02 -.891817112E+02 -.890750131E+02 -.889707520E+02 -.888693347E+02 -.887710948E+02 -.886762971E+02 -.885851423E+02 -.884977720E+02 -.884142741E+02 -.883346883E+02 -.882590117E+02 -.881872037E+02 -.881191917E+02 -.880548754E+02 -.879941317E+02 -.879368193E+02 -.878827830E+02 -.878318583E+02 -.877838771E+02 -.877386734E+02 -.876960917E+02 -.876559962E+02 -.876182851E+02 -.875829076E+02 -.875498874E+02 -.875193544E+02 -.874915843E+02 -.874670519E+02 -.874464992E+02 -.874310240E+02 -.874221936E+02 -.874221936E+02
 -.874401529E+02 -.874401529E+02 -.874505919E+02 -.874688291E+02 -.874929478E+02 -.875215828E+02 -.875537899E+02 -.875889381E+02 -.876266299E+02 -.876666415E+02 -.877088704E+02 -.877533007E+02 -.877999764E+02 -.878489769E+02 -.879004033E+02 -.879543669E+02 -.880109779E+02 -.880703405E+02 -.881325468E+02 -.881976708E+02 -.882657657E+02 -.883368595E+02 -.884109499E+02 -.884880019E+02 -.885679435E+02 -.886506608E+02 -.887359962E+02 -.888237436E+02 -.889136456E+02 -.890053914E+02 -.890986144E+02 -.891928911E+02 -.892877415E+02 -.893826300E+02 -.894769675E+02 -.895701164E+02 -.896613959E+02 -.897500887E+02 -.898354515E+02 -.899167245E+02 -.899931444E+02 -.900639576E+02 -.901284347E+02 -.901858854E+02 -.902356738E+02 -.902772325E+02 -.903100767E+02 -.903338157E+02 -.903481632E+02 -.903529443E+02 -.903481008E+02 -.903336920E+02 -.903098937E+02 -.902769932E+02 -.902353823E+02 -.901855469E+02 -.901280555E+02 -.900635452E+02 -.899927073E+02 -.899162724E+02 -.898349955E+02 -.897496412E+02 -.896609705E+02 -.895697284E+02 -.894766335E+02 -.893823682E+02 -.892875721E+02 -.891928357E+02 -.890986967E+02 -.890056371E+02 -.889140824E+02 -.888244016E+02 -.887369080E+02 -.886518614E+02 -.885694705E+02 -.884898964E+02 -.884132552E+02 -.883396225E+02 -.882690369E+02 -.882015034E+02 -.881369980E+02 -.880754706E+02 -.880168491E+02 -.879610433E+02 -.879079485E+02 -.878574502E+02 -.878094292E+02 -.877637676E+02 -.877203576E+02 -.876791116E+02 -.876399775E+02 -.876029574E+02 -.875681335E+02 -.875357021E+02 -.875060175E+02 -.874796498E+02 -.874574587E+02 -.874406890E+02 -.874310939E+02 -.874310939E+02
 -.874459485E+02 -.874459485E+02 -.874568645E+02 -.874758959E+02 -.875009980E+02 -.875307000E+02 -.875639700E+02 -.876001045E+02 -.876386433E+02 -.876793074E+02 -.877219457E+02 -.877664964E+02 -.878129604E+02 -.878613756E+02 -.879118019E+02 -.879643102E+02 -.880189707E+02 -.880758478E+02 -.881349950E+02 -.881964487E+02 -.882602265E+02 -.883263233E+02 -.883947072E+02 -.884653183E+02 -.885380653E+02 -.886128219E+02 -.886894264E+02 -.887676782E+02 -.888473362E+02 -.889281182E+02 -.890096997E+02 -.890917139E+02 -.891737527E+02 -.892553687E+02 -.893360771E+02 -.894153603E+02 -.894926725E+02 -.895674460E+02 -.896390979E+02 -.897070390E+02 -.897706823E+02 -.898294531E+02 -.898827995E+02 -.899302024E+02 -.899711867E+02 -.900053304E+02 -.900322745E+02 -.900517309E+02 -.900634889E+02 -.900674201E+02 -.900634820E+02 -.900517183E+02 -.900322582E+02 -.900053137E+02 -.899711740E+02 -.899301992E+02 -.898828122E+02 -.898294897E+02 -.897707516E+02 -.897071514E+02 -.896392649E+02 -.895676804E+02 -.894929888E+02 -.894157740E+02 -.893366057E+02 -.892560310E+02 -.891745694E+02 -.890927072E+02 -.890108939E+02 -.889295395E+02 -.888490129E+02 -.887696408E+02 -.886917079E+02 -.886154574E+02 -.885410926E+02 -.884687784E+02 -.883986432E+02 -.883307816E+02 -.882652569E+02 -.882021034E+02 -.881413295E+02 -.880829205E+02 -.880268415E+02 -.879730401E+02 -.879214506E+02 -.878719975E+02 -.878246004E+02 -.877791807E+02 -.877356698E+02 -.876940203E+02 -.876542212E+02 -.876163187E+02 -.875804427E+02 -.875468432E+02 -.875159369E+02 -.874883673E+02 -.874650832E+02 -.874474387E+02 -.874373220E+02 -.874373220E+02
 -.874493605E+02 -.874493605E+02 -.874605386E+02 -.874799965E+02 -.875056058E+02 -.875358254E+02 -.875695633E+02 -.876060633E+02 -.876448185E+02 -.876855086E+02 -.877279434E+02 -.877720252E+02 -.878177202E+02 -.878650329E+02 -.879139904E+02 -.879646324E+02 -.880169977E+02 -.880711210E+02 -.881270276E+02 -.881847268E+02 -.882442121E+02 -.883054568E+02 -.883684113E+02 -.884330023E+02 -.884991301E+02 -.885666668E+02 -.886354555E+02 -.887053086E+02 -.887760069E+02 -.888472996E+02 -.889189041E+02 -.889905063E+02 -.890617622E+02 -.891322997E+02 -.892017209E+02 -.892696060E+02 -.893355167E+02 -.893990020E+02 -.894596030E+02 -.895168596E+02 -.895703170E+02 -.896195331E+02 -.896640862E+02 -.897035818E+02 -.897376605E+02 -.897660048E+02 -.897883455E+02 -.898044671E+02 -.898142124E+02 -.898174860E+02 -.898142561E+02 -.898045557E+02 -.897884813E+02 -.897661911E+02 -.897379017E+02 -.897038835E+02 -.896644553E+02 -.896199777E+02 -.895708461E+02 -.895174839E+02 -.894603343E+02 -.893998534E+02 -.893365028E+02 -.892707427E+02 -.892030260E+02 -.891337922E+02 -.890634630E+02 -.889924379E+02 -.889210908E+02 -.888497677E+02 -.887787846E+02 -.887084263E+02 -.886389459E+02 -.885705647E+02 -.885034728E+02 -.884378298E+02 -.883737659E+02 -.883113836E+02 -.882507592E+02 -.881919446E+02 -.881349693E+02 -.880798424E+02 -.880265552E+02 -.879750832E+02 -.879253898E+02 -.878774295E+02 -.878311526E+02 -.877865116E+02 -.877434696E+02 -.877020118E+02 -.876621608E+02 -.876239982E+02 -.875876921E+02 -.875535343E+02 -.875219885E+02 -.874937527E+02 -.874698391E+02 -.874516775E+02 -.874412472E+02 -.874412472E+02
 -.874507699E+02 -.874507699E+02 -.874620325E+02 -.874816107E+02 -.875073328E+02 -.875376180E+02 -.875713364E+02 -.876076974E+02 -.876461623E+02 -.876863796E+02 -.877281306E+02 -.877712893E+02 -.878157951E+02 -.878616261E+02 -.879087843E+02 -.879572847E+02 -.880071429E+02 -.880583715E+02 -.881109751E+02 -.881649449E+02 -.882202580E+02 -.882768748E+02 -.883347360E+02 -.883937626E+02 -.884538539E+02 -.885148866E+02 -.885767136E+02 -.886391641E+02 -.887020427E+02 -.887651297E+02 -.888281814E+02 -.888909309E+02 -.889530898E+02 -.890143493E+02 -.890743833E+02 -.891328508E+02 -.891893993E+02 -.892436688E+02 -.892952962E+02 -.893439200E+02 -.893891853E+02 -.894307493E+02 -.894682865E+02 -.895014941E+02 -.895300977E+02 -.895538553E+02 -.895725628E+02 -.895860570E+02 -.895942194E+02 -.895969778E+02 -.895943087E+02 -.895862369E+02 -.895728354E+02 -.895542241E+02 -.895305671E+02 -.895020700E+02 -.894689756E+02 -.894315598E+02 -.893901265E+02 -.893450024E+02 -.892965317E+02 -.892450706E+02 -.891909821E+02 -.891346306E+02 -.890763777E+02 -.890165773E+02 -.889555720E+02 -.888936898E+02 -.888312410E+02 -.887685159E+02 -.887057833E+02 -.886432888E+02 -.885812542E+02 -.885198770E+02 -.884593304E+02 -.883997637E+02 -.883413025E+02 -.882840501E+02 -.882280879E+02 -.881734772E+02 -.881202603E+02 -.880684617E+02 -.880180909E+02 -.879691433E+02 -.879216036E+02 -.878754491E+02 -.878306537E+02 -.877871945E+02 -.877450595E+02 -.877042599E+02 -.876648451E+02 -.876269243E+02 -.875906950E+02 -.875564801E+02 -.875247772E+02 -.874963212E+02 -.874721659E+02 -.874537876E+02 -.874432186E+02 -.874432186E+02
 -.874505259E+02 -.874505259E+02 -.874617257E+02 -.874811738E+02 -.875066884E+02 -.875366721E+02 -.875699783E+02 -.876057978E+02 -.876435708E+02 -.876829258E+02 -.877236235E+02 -.877655168E+02 -.878085246E+02 -.878526052E+02 -.878977411E+02 -.879439286E+02 -.879911663E+02 -.880394506E+02 -.880887718E+02 -.881391087E+02 -.881904284E+02 -.882426840E+02 -.882958120E+02 -.883497331E+02 -.884043499E+02 -.884595468E+02 -.885151897E+02 -.885711254E+02 -.886271820E+02 -.886831688E+02 -.887388773E+02 -.887940818E+02 -.888485410E+02 -.889019993E+02 -.889541889E+02 -.890048325E+02 -.890536456E+02 -.891003399E+02 -.891446264E+02 -.891862194E+02 -.892248399E+02 -.892602200E+02 -.892921062E+02 -.893202643E+02 -.893444823E+02 -.893645741E+02 -.893803832E+02 -.893917847E+02 -.893986881E+02 -.894010385E+02 -.893988180E+02 -.893920455E+02 -.893807772E+02 -.893651048E+02 -.893451540E+02 -.893210829E+02 -.892930785E+02 -.892613539E+02 -.892261448E+02 -.891877057E+02 -.891463059E+02 -.891022257E+02 -.890557521E+02 -.890071755E+02 -.889567857E+02 -.889048686E+02 -.888517031E+02 -.887975585E+02 -.887426920E+02 -.886873466E+02 -.886317499E+02 -.885761122E+02 -.885206259E+02 -.884654650E+02 -.884107848E+02 -.883567214E+02 -.883033925E+02 -.882508977E+02 -.881993185E+02 -.881487202E+02 -.880991516E+02 -.880506473E+02 -.880032282E+02 -.879569038E+02 -.879116745E+02 -.878675341E+02 -.878244747E+02 -.877824919E+02 -.877415937E+02 -.877018112E+02 -.876632143E+02 -.876259336E+02 -.875901877E+02 -.875563215E+02 -.875248546E+02 -.874965445E+02 -.874724670E+02 -.874541204E+02 -.874435579E+02 -.874435579E+02
 -.874489361E+02 -.874489361E+02 -.874599555E+02 -.874790733E+02 -.875041224E+02 -.875335126E+02 -.875660965E+02 -.876010577E+02 -.876378278E+02 -.876760229E+02 -.877153894E+02 -.877557662E+02 -.877970570E+02 -.878392050E+02 -.878821787E+02 -.879259604E+02 -.879705361E+02 -.880158911E+02 -.880620055E+02 -.881088506E+02 -.881563878E+02 -.882045666E+02 -.882533234E+02 -.883025813E+02 -.883522490E+02 -.884022203E+02 -.884523747E+02 -.885025767E+02 -.885526761E+02 -.886025087E+02 -.886518968E+02 -.887006500E+02 -.887485666E+02 -.887954352E+02 -.888410355E+02 -.888851415E+02 -.889275228E+02 -.889679474E+02 -.890061842E+02 -.890420059E+02 -.890751918E+02 -.891055307E+02 -.891328241E+02 -.891568888E+02 -.891775597E+02 -.891946925E+02 -.892081657E+02 -.892178830E+02 -.892237745E+02 -.892257980E+02 -.892239398E+02 -.892182146E+02 -.892086658E+02 -.891953644E+02 -.891784080E+02 -.891579190E+02 -.891340429E+02 -.891069460E+02 -.890768126E+02 -.890438425E+02 -.890082482E+02 -.889702515E+02 -.889300811E+02 -.888879694E+02 -.888441496E+02 -.887988537E+02 -.887523092E+02 -.887047375E+02 -.886563519E+02 -.886073556E+02 -.885579406E+02 -.885082861E+02 -.884585583E+02 -.884089089E+02 -.883594752E+02 -.883103799E+02 -.882617307E+02 -.882136209E+02 -.881661294E+02 -.881193213E+02 -.880732486E+02 -.880279510E+02 -.879834569E+02 -.879397853E+02 -.878969472E+02 -.878549490E+02 -.878137959E+02 -.877734981E+02 -.877340781E+02 -.876955823E+02 -.876580964E+02 -.876217657E+02 -.875868239E+02 -.875536296E+02 -.875227144E+02 -.874948455E+02 -.874711050E+02 -.874529924E+02 -.874425547E+02 -.874425547E+02
 -.874462721E+02 -.874462721E+02 -.874570187E+02 -.874756465E+02 -.875000281E+02 -.875285972E+02 -.875602173E+02 -.875940779E+02 -.876296095E+02 -.876664221E+02 -.877042552E+02 -.877429379E+02 -.877823635E+02 -.878224646E+02 -.878631994E+02 -.879045401E+02 -.879464640E+02 -.879889484E+02 -.880319672E+02 -.880754870E+02 -.881194665E+02 -.881638548E+02 -.882085899E+02 -.882535994E+02 -.882987993E+02 -.883440936E+02 -.883893748E+02 -.884345242E+02 -.884794114E+02 -.885238955E+02 -.885678255E+02 -.886110410E+02 -.886533736E+02 -.886946478E+02 -.887346825E+02 -.887732928E+02 -.888102913E+02 -.888454906E+02 -.888787048E+02 -.889097522E+02 -.889384570E+02 -.889646516E+02 -.889881792E+02 -.890088954E+02 -.890266707E+02 -.890413920E+02 -.890529644E+02 -.890613128E+02 -.890663828E+02 -.890681415E+02 -.890665783E+02 -.890617050E+02 -.890535554E+02 -.890421850E+02 -.890276701E+02 -.890101065E+02 -.889896086E+02 -.889663069E+02 -.889403470E+02 -.889118869E+02 -.888810952E+02 -.888481490E+02 -.888132313E+02 -.887765292E+02 -.887382314E+02 -.886985265E+02 -.886576008E+02 -.886156367E+02 -.885728113E+02 -.885292943E+02 -.884852476E+02 -.884408237E+02 -.883961650E+02 -.883514034E+02 -.883066594E+02 -.882620421E+02 -.882176489E+02 -.881735654E+02 -.881298661E+02 -.880866137E+02 -.880438606E+02 -.880016488E+02 -.879600111E+02 -.879189723E+02 -.878785510E+02 -.878387622E+02 -.877996210E+02 -.877611479E+02 -.877233766E+02 -.876863647E+02 -.876502088E+02 -.876150646E+02 -.875811748E+02 -.875489048E+02 -.875187900E+02 -.874915968E+02 -.874684000E+02 -.874506831E+02 -.874404653E+02 -.874404653E+02
 -.874427690E+02 -.874427690E+02 -.874531686E+02 -.874711844E+02 -.874947439E+02 -.875223166E+02 -.875527914E+02 -.875853703E+02 -.876194891E+02 -.876547597E+02 -.876909177E+02 -.877277874E+02 -.877652555E+02 -.878032474E+02 -.878417141E+02 -.878806210E+02 -.879199390E+02 -.879596407E+02 -.879996958E+02 -.880400690E+02 -.880807180E+02 -.881215931E+02 -.881626358E+02 -.882037788E+02 -.882449456E+02 -.882860506E+02 -.883269986E+02 -.883676860E+02 -.884080002E+02 -.884478203E+02 -.884870185E+02 -.885254596E+02 -.885630027E+02 -.885995021E+02 -.886348085E+02 -.886687700E+02 -.887012337E+02 -.887320476E+02 -.887610614E+02 -.887881288E+02 -.888131089E+02 -.888358682E+02 -.888562815E+02 -.888742346E+02 -.888896247E+02 -.889023627E+02 -.889123737E+02 -.889195988E+02 -.889239951E+02 -.889255369E+02 -.889242161E+02 -.889200419E+02 -.889130410E+02 -.889032571E+02 -.888907505E+02 -.888755970E+02 -.888578868E+02 -.888377236E+02 -.888152230E+02 -.887905109E+02 -.887637222E+02 -.887349988E+02 -.887044883E+02 -.886723420E+02 -.886387131E+02 -.886037559E+02 -.885676232E+02 -.885304659E+02 -.884924308E+02 -.884536601E+02 -.884142902E+02 -.883744507E+02 -.883342634E+02 -.882938424E+02 -.882532929E+02 -.882127111E+02 -.881721843E+02 -.881317903E+02 -.880915977E+02 -.880516660E+02 -.880120459E+02 -.879727799E+02 -.879339028E+02 -.878954430E+02 -.878574238E+02 -.878198665E+02 -.877827927E+02 -.877462308E+02 -.877102222E+02 -.876748324E+02 -.876401652E+02 -.876063828E+02 -.875737319E+02 -.875425792E+02 -.875134568E+02 -.874871214E+02 -.874646300E+02 -.874474359E+02 -.874375128E+02 -.874375128E+02
 -.874386223E+02 -.874386223E+02 -.874486216E+02 -.874659338E+02 -.874885541E+02 -.875150025E+02 -.875441987E+02 -.875753644E+02 -.876079485E+02 -.876415669E+02 -.876759570E+02 -.877109414E+02 -.877464029E+02 -.877822629E+02 -.878184675E+02 -.878549775E+02 -.878917604E+02 -.879287849E+02 -.879660193E+02 -.880034274E+02 -.880409675E+02 -.880785922E+02 -.881162473E+02 -.881538706E+02 -.881913935E+02 -.882287398E+02 -.882658259E+02 -.883025614E+02 -.883388496E+02 -.883745870E+02 -.884096649E+02 -.884439696E+02 -.884773832E+02 -.885097842E+02 -.885410493E+02 -.885710532E+02 -.885996708E+02 -.886267781E+02 -.886522530E+02 -.886759772E+02 -.886978370E+02 -.887177252E+02 -.887355416E+02 -.887511948E+02 -.887646029E+02 -.887756951E+02 -.887844119E+02 -.887907064E+02 -.887945450E+02 -.887959073E+02 -.887947868E+02 -.887911910E+02 -.887851412E+02 -.887766721E+02 -.887658316E+02 -.887526800E+02 -.887372894E+02 -.887197425E+02 -.887001318E+02 -.886785584E+02 -.886551307E+02 -.886299634E+02 -.886031760E+02 -.885748914E+02 -.885452348E+02 -.885143326E+02 -.884823109E+02 -.884492945E+02 -.884154057E+02 -.883807638E+02 -.883454836E+02 -.883096752E+02 -.882734428E+02 -.882368847E+02 -.882000925E+02 -.881631507E+02 -.881261369E+02 -.880891210E+02 -.880521658E+02 -.880153265E+02 -.879786514E+02 -.879421820E+02 -.879059536E+02 -.878699963E+02 -.878343366E+02 -.877989993E+02 -.877640111E+02 -.877294054E+02 -.876952289E+02 -.876615524E+02 -.876284839E+02 -.875961885E+02 -.875649131E+02 -.875350209E+02 -.875070351E+02 -.874816959E+02 -.874600331E+02 -.874434594E+02 -.874338887E+02 -.874338887E+02
 -.874340009E+02 -.874340009E+02 -.874435601E+02 -.874601007E+02 -.874816996E+02 -.875069318E+02 -.875347553E+02 -.875644189E+02 -.875953864E+02 -.876272832E+02 -.876598512E+02 -.876929140E+02 -.877263531E+02 -.877600881E+02 -.877940621E+02 -.878282333E+02 -.878625667E+02 -.878970300E+02 -.879315902E+02 -.879662116E+02 -.880008544E+02 -.880354737E+02 -.880700194E+02 -.881044356E+02 -.881386603E+02 -.881726263E+02 -.882062605E+02 -.882394841E+02 -.882722138E+02 -.883043615E+02 -.883358345E+02 -.883665371E+02 -.883963704E+02 -.884252329E+02 -.884530222E+02 -.884796351E+02 -.885049684E+02 -.885289205E+02 -.885513919E+02 -.885722862E+02 -.885915115E+02 -.886089810E+02 -.886246138E+02 -.886383365E+02 -.886500835E+02 -.886597979E+02 -.886674322E+02 -.886729490E+02 -.886763214E+02 -.886775333E+02 -.886765795E+02 -.886734661E+02 -.886682102E+02 -.886608395E+02 -.886513925E+02 -.886399176E+02 -.886264725E+02 -.886111238E+02 -.885939461E+02 -.885750209E+02 -.885544360E+02 -.885322846E+02 -.885086638E+02 -.884836742E+02 -.884574184E+02 -.884300005E+02 -.884015248E+02 -.883720948E+02 -.883418129E+02 -.883107790E+02 -.882790900E+02 -.882468395E+02 -.882141167E+02 -.881810061E+02 -.881475872E+02 -.881139342E+02 -.880801154E+02 -.880461936E+02 -.880122255E+02 -.879782620E+02 -.879443482E+02 -.879105239E+02 -.878768237E+02 -.878432785E+02 -.878099161E+02 -.877767638E+02 -.877438513E+02 -.877112151E+02 -.876789056E+02 -.876469963E+02 -.876155973E+02 -.875848734E+02 -.875550689E+02 -.875265395E+02 -.874997950E+02 -.874755535E+02 -.874548110E+02 -.874389303E+02 -.874297552E+02 -.874297552E+02
 -.874290425E+02 -.874290425E+02 -.874381328E+02 -.874538570E+02 -.874743774E+02 -.874983315E+02 -.875247221E+02 -.875528265E+02 -.875821290E+02 -.876122669E+02 -.876429885E+02 -.876741215E+02 -.877055475E+02 -.877371858E+02 -.877689790E+02 -.878008829E+02 -.878328623E+02 -.878648843E+02 -.878969156E+02 -.879289222E+02 -.879608663E+02 -.879927056E+02 -.880243949E+02 -.880558835E+02 -.880871160E+02 -.881180333E+02 -.881485713E+02 -.881786617E+02 -.882082329E+02 -.882372094E+02 -.882655125E+02 -.882930612E+02 -.883197723E+02 -.883455611E+02 -.883703422E+02 -.883940299E+02 -.884165391E+02 -.884377862E+02 -.884576896E+02 -.884761706E+02 -.884931540E+02 -.885085694E+02 -.885223513E+02 -.885344402E+02 -.885447830E+02 -.885533340E+02 -.885600550E+02 -.885649158E+02 -.885678949E+02 -.885689793E+02 -.885681650E+02 -.885654570E+02 -.885608689E+02 -.885544234E+02 -.885461512E+02 -.885360916E+02 -.885242911E+02 -.885108038E+02 -.884956899E+02 -.884790158E+02 -.884608530E+02 -.884412774E+02 -.884203686E+02 -.883982091E+02 -.883748836E+02 -.883504780E+02 -.883250787E+02 -.882987723E+02 -.882716443E+02 -.882437788E+02 -.882152578E+02 -.881861607E+02 -.881565639E+02 -.881265402E+02 -.880961585E+02 -.880654835E+02 -.880345758E+02 -.880034909E+02 -.879722801E+02 -.879409897E+02 -.879096615E+02 -.878783330E+02 -.878470377E+02 -.878158061E+02 -.877846665E+02 -.877536475E+02 -.877227804E+02 -.876921036E+02 -.876616692E+02 -.876315520E+02 -.876018619E+02 -.875727617E+02 -.875444900E+02 -.875173924E+02 -.874919616E+02 -.874688891E+02 -.874491318E+02 -.874339965E+02 -.874252480E+02 -.874252480E+02
 -.874238580E+02 -.874238580E+02 -.874324633E+02 -.874473417E+02 -.874667478E+02 -.874893877E+02 -.875143098E+02 -.875408250E+02 -.875684403E+02 -.875968064E+02 -.876256811E+02 -.876548968E+02 -.876843375E+02 -.877139234E+02 -.877435970E+02 -.877733142E+02 -.878030395E+02 -.878327402E+02 -.878623842E+02 -.878919385E+02 -.879213679E+02 -.879506338E+02 -.879796944E+02 -.880085044E+02 -.880370149E+02 -.880651733E+02 -.880929238E+02 -.881202074E+02 -.881469619E+02 -.881731231E+02 -.881986239E+02 -.882233954E+02 -.882473679E+02 -.882704701E+02 -.882926305E+02 -.883137780E+02 -.883338421E+02 -.883527535E+02 -.883704450E+02 -.883868520E+02 -.884019129E+02 -.884155702E+02 -.884277703E+02 -.884384649E+02 -.884476109E+02 -.884551712E+02 -.884611148E+02 -.884654173E+02 -.884680614E+02 -.884690366E+02 -.884683397E+02 -.884659747E+02 -.884619529E+02 -.884562924E+02 -.884490185E+02 -.884401629E+02 -.884297635E+02 -.884178642E+02 -.884045143E+02 -.883897679E+02 -.883736836E+02 -.883563237E+02 -.883377536E+02 -.883180413E+02 -.882972569E+02 -.882754717E+02 -.882527578E+02 -.882291874E+02 -.882048323E+02 -.881797635E+02 -.881540505E+02 -.881277608E+02 -.881009598E+02 -.880737103E+02 -.880460720E+02 -.880181015E+02 -.879898518E+02 -.879613725E+02 -.879327094E+02 -.879039046E+02 -.878749964E+02 -.878460199E+02 -.878170069E+02 -.877879870E+02 -.877589883E+02 -.877300398E+02 -.877011733E+02 -.876724281E+02 -.876438570E+02 -.876155343E+02 -.875875684E+02 -.875601182E+02 -.875334147E+02 -.875077910E+02 -.874837199E+02 -.874618632E+02 -.874431345E+02 -.874287798E+02 -.874204794E+02 -.874204794E+02
 -.874185410E+02 -.874185410E+02 -.874266506E+02 -.874406671E+02 -.874589417E+02 -.874802490E+02 -.875036882E+02 -.875286050E+02 -.875545303E+02 -.875811316E+02 -.876081760E+02 -.876355026E+02 -.876629992E+02 -.876905871E+02 -.877182107E+02 -.877458263E+02 -.877733981E+02 -.878008955E+02 -.878282870E+02 -.878555413E+02 -.878826262E+02 -.879095058E+02 -.879361423E+02 -.879624955E+02 -.879885215E+02 -.880141742E+02 -.880394052E+02 -.880641627E+02 -.880883936E+02 -.881120425E+02 -.881350521E+02 -.881573643E+02 -.881789198E+02 -.881996588E+02 -.882195214E+02 -.882384481E+02 -.882563801E+02 -.882732601E+02 -.882890323E+02 -.883036435E+02 -.883170430E+02 -.883291834E+02 -.883400209E+02 -.883495160E+02 -.883576334E+02 -.883643428E+02 -.883696190E+02 -.883734422E+02 -.883757983E+02 -.883766788E+02 -.883760811E+02 -.883740085E+02 -.883704703E+02 -.883654813E+02 -.883590621E+02 -.883512385E+02 -.883420418E+02 -.883315078E+02 -.883196768E+02 -.883065934E+02 -.882923058E+02 -.882768652E+02 -.882603257E+02 -.882427438E+02 -.882241776E+02 -.882046864E+02 -.881843307E+02 -.881631709E+02 -.881412675E+02 -.881186805E+02 -.880954689E+02 -.880716903E+02 -.880474008E+02 -.880226545E+02 -.879975032E+02 -.879719962E+02 -.879461802E+02 -.879200991E+02 -.878937938E+02 -.878673024E+02 -.878406598E+02 -.878138986E+02 -.877870486E+02 -.877601382E+02 -.877331949E+02 -.877062471E+02 -.876793268E+02 -.876524731E+02 -.876257383E+02 -.875991956E+02 -.875729505E+02 -.875471564E+02 -.875220356E+02 -.874979066E+02 -.874752202E+02 -.874546062E+02 -.874369322E+02 -.874233798E+02 -.874155406E+02 -.874155406E+02
 -.874131626E+02 -.874131626E+02 -.874207723E+02 -.874339227E+02 -.874510605E+02 -.874710328E+02 -.874929906E+02 -.875163153E+02 -.875405641E+02 -.875654213E+02 -.875906650E+02 -.876161422E+02 -.876417445E+02 -.876673964E+02 -.876930437E+02 -.877186438E+02 -.877441626E+02 -.877695699E+02 -.877948362E+02 -.878199324E+02 -.878448280E+02 -.878694908E+02 -.878938868E+02 -.879179794E+02 -.879417303E+02 -.879650989E+02 -.879880423E+02 -.880105163E+02 -.880324746E+02 -.880538695E+02 -.880746525E+02 -.880947739E+02 -.881141832E+02 -.881328303E+02 -.881506646E+02 -.881676363E+02 -.881836962E+02 -.881987966E+02 -.882128912E+02 -.882259357E+02 -.882378883E+02 -.882487097E+02 -.882583641E+02 -.882668187E+02 -.882740448E+02 -.882800173E+02 -.882847157E+02 -.882881237E+02 -.882902299E+02 -.882910272E+02 -.882905137E+02 -.882886921E+02 -.882855700E+02 -.882811595E+02 -.882754777E+02 -.882685457E+02 -.882603891E+02 -.882510376E+02 -.882405243E+02 -.882288860E+02 -.882161625E+02 -.882023963E+02 -.881876324E+02 -.881719176E+02 -.881553004E+02 -.881378305E+02 -.881195584E+02 -.881005352E+02 -.880808119E+02 -.880604393E+02 -.880394677E+02 -.880179463E+02 -.879959232E+02 -.879734451E+02 -.879505569E+02 -.879273018E+02 -.879037207E+02 -.878798524E+02 -.878557336E+02 -.878313983E+02 -.878068786E+02 -.877822041E+02 -.877574030E+02 -.877325019E+02 -.877075273E+02 -.876825069E+02 -.876574719E+02 -.876324610E+02 -.876075251E+02 -.875827353E+02 -.875581934E+02 -.875340464E+02 -.875105063E+02 -.874878759E+02 -.874665829E+02 -.874472229E+02 -.874306158E+02 -.874178763E+02 -.874105053E+02 -.874105053E+02
 -.874077785E+02 -.874077785E+02 -.874148907E+02 -.874271772E+02 -.874431841E+02 -.874618307E+02 -.874823200E+02 -.875040717E+02 -.875266683E+02 -.875498124E+02 -.875732948E+02 -.875969692E+02 -.876207334E+02 -.876445150E+02 -.876682613E+02 -.876919324E+02 -.877154950E+02 -.877389201E+02 -.877621808E+02 -.877852491E+02 -.878080973E+02 -.878306966E+02 -.878530155E+02 -.878750219E+02 -.878966819E+02 -.879179594E+02 -.879388172E+02 -.879592169E+02 -.879791182E+02 -.879984804E+02 -.880172617E+02 -.880354196E+02 -.880529116E+02 -.880696949E+02 -.880857270E+02 -.881009660E+02 -.881153705E+02 -.881289007E+02 -.881415179E+02 -.881531853E+02 -.881638680E+02 -.881735338E+02 -.881821526E+02 -.881896975E+02 -.881961447E+02 -.882014737E+02 -.882056676E+02 -.882087129E+02 -.882106001E+02 -.882113237E+02 -.882108820E+02 -.882092773E+02 -.882065157E+02 -.882026075E+02 -.881975665E+02 -.881914104E+02 -.881841602E+02 -.881758405E+02 -.881664787E+02 -.881561054E+02 -.881447535E+02 -.881324585E+02 -.881192577E+02 -.881051904E+02 -.880902971E+02 -.880746195E+02 -.880582002E+02 -.880410822E+02 -.880233088E+02 -.880049231E+02 -.879859679E+02 -.879664856E+02 -.879465173E+02 -.879261035E+02 -.879052832E+02 -.878840940E+02 -.878625719E+02 -.878407512E+02 -.878186646E+02 -.877963426E+02 -.877738143E+02 -.877511069E+02 -.877282464E+02 -.877052579E+02 -.876821665E+02 -.876589988E+02 -.876357851E+02 -.876125627E+02 -.875893809E+02 -.875663080E+02 -.875434413E+02 -.875209206E+02 -.874989470E+02 -.874778066E+02 -.874579026E+02 -.874397958E+02 -.874242569E+02 -.874123328E+02 -.874054318E+02 -.874054318E+02
 -.874024334E+02 -.874024334E+02 -.874090519E+02 -.874204839E+02 -.874353735E+02 -.874527116E+02 -.874717551E+02 -.874919607E+02 -.875129377E+02 -.875344077E+02 -.875561732E+02 -.875780972E+02 -.876000829E+02 -.876220610E+02 -.876439823E+02 -.876658083E+02 -.876875073E+02 -.877090525E+02 -.877304179E+02 -.877515783E+02 -.877725084E+02 -.877931813E+02 -.878135695E+02 -.878336442E+02 -.878533749E+02 -.878727305E+02 -.878916782E+02 -.879101842E+02 -.879282144E+02 -.879457331E+02 -.879627044E+02 -.879790925E+02 -.879948607E+02 -.880099728E+02 -.880243930E+02 -.880380856E+02 -.880510161E+02 -.880631508E+02 -.880744575E+02 -.880849053E+02 -.880944652E+02 -.881031102E+02 -.881108155E+02 -.881175586E+02 -.881233199E+02 -.881280823E+02 -.881318318E+02 -.881345574E+02 -.881362512E+02 -.881369086E+02 -.881365283E+02 -.881351122E+02 -.881326654E+02 -.881291963E+02 -.881247166E+02 -.881192407E+02 -.881127863E+02 -.881053736E+02 -.880970256E+02 -.880877676E+02 -.880776272E+02 -.880666338E+02 -.880548189E+02 -.880422152E+02 -.880288568E+02 -.880147789E+02 -.880000174E+02 -.879846086E+02 -.879685894E+02 -.879519965E+02 -.879348665E+02 -.879172355E+02 -.878991393E+02 -.878806128E+02 -.878616897E+02 -.878424031E+02 -.878227845E+02 -.878028643E+02 -.877826714E+02 -.877622333E+02 -.877415763E+02 -.877207252E+02 -.876997038E+02 -.876785356E+02 -.876572444E+02 -.876358552E+02 -.876143972E+02 -.875929061E+02 -.875714290E+02 -.875500308E+02 -.875288040E+02 -.875078807E+02 -.874874503E+02 -.874677816E+02 -.874492527E+02 -.874323890E+02 -.874179113E+02 -.874067983E+02 -.874003653E+02 -.874003653E+02
 -.873971575E+02 -.873971575E+02 -.874032903E+02 -.874138816E+02 -.874276725E+02 -.874437266E+02 -.874613525E+02 -.874800452E+02 -.874994411E+02 -.875192798E+02 -.875393777E+02 -.875596060E+02 -.875798734E+02 -.876001159E+02 -.876202861E+02 -.876403474E+02 -.876602713E+02 -.876800314E+02 -.876996040E+02 -.877189665E+02 -.877380947E+02 -.877569650E+02 -.877755530E+02 -.877938323E+02 -.878117765E+02 -.878293580E+02 -.878465479E+02 -.878633173E+02 -.878796361E+02 -.878954737E+02 -.879107995E+02 -.879255824E+02 -.879397912E+02 -.879533953E+02 -.879663639E+02 -.879786672E+02 -.879902759E+02 -.880011616E+02 -.880112972E+02 -.880206569E+02 -.880292163E+02 -.880369529E+02 -.880438459E+02 -.880498768E+02 -.880550290E+02 -.880592884E+02 -.880626434E+02 -.880650848E+02 -.880666061E+02 -.880672035E+02 -.880668759E+02 -.880656249E+02 -.880634548E+02 -.880603726E+02 -.880563880E+02 -.880515131E+02 -.880457624E+02 -.880391530E+02 -.880317040E+02 -.880234366E+02 -.880143737E+02 -.880045403E+02 -.879939625E+02 -.879826679E+02 -.879706853E+02 -.879580444E+02 -.879447756E+02 -.879309097E+02 -.879164781E+02 -.879015120E+02 -.878860429E+02 -.878701019E+02 -.878537197E+02 -.878369264E+02 -.878197517E+02 -.878022242E+02 -.877843717E+02 -.877662210E+02 -.877477978E+02 -.877291268E+02 -.877102315E+02 -.876911345E+02 -.876718578E+02 -.876524230E+02 -.876328522E+02 -.876131693E+02 -.875934017E+02 -.875735834E+02 -.875537589E+02 -.875339897E+02 -.875143627E+02 -.874950021E+02 -.874760850E+02 -.874578627E+02 -.874406881E+02 -.874250505E+02 -.874116209E+02 -.874013099E+02 -.873953399E+02 -.873953399E+02
 -.873919739E+02 -.873919739E+02 -.873976307E+02 -.874073977E+02 -.874201132E+02 -.874349110E+02 -.874511520E+02 -.874683692E+02 -.874862251E+02 -.875044788E+02 -.875229599E+02 -.875415477E+02 -.875601580E+02 -.875787305E+02 -.875972206E+02 -.876155949E+02 -.876338257E+02 -.876518891E+02 -.876697634E+02 -.876874272E+02 -.877048593E+02 -.877220382E+02 -.877389415E+02 -.877555465E+02 -.877718294E+02 -.877877660E+02 -.878033313E+02 -.878184997E+02 -.878332452E+02 -.878475417E+02 -.878613623E+02 -.878746807E+02 -.878874702E+02 -.878997045E+02 -.879113576E+02 -.879224041E+02 -.879328192E+02 -.879425789E+02 -.879516605E+02 -.879600422E+02 -.879677034E+02 -.879746254E+02 -.879807907E+02 -.879861837E+02 -.879907908E+02 -.879946001E+02 -.879976019E+02 -.879997885E+02 -.880011547E+02 -.880016971E+02 -.880014150E+02 -.880003095E+02 -.879983844E+02 -.879956456E+02 -.879921010E+02 -.879877608E+02 -.879826372E+02 -.879767445E+02 -.879700986E+02 -.879627172E+02 -.879546199E+02 -.879458272E+02 -.879363615E+02 -.879262459E+02 -.879155047E+02 -.879041631E+02 -.878922468E+02 -.878797822E+02 -.878667958E+02 -.878533146E+02 -.878393653E+02 -.878249748E+02 -.878101696E+02 -.877949759E+02 -.877794193E+02 -.877635249E+02 -.877473172E+02 -.877308197E+02 -.877140553E+02 -.876970460E+02 -.876798129E+02 -.876623766E+02 -.876447570E+02 -.876269742E+02 -.876090485E+02 -.875910023E+02 -.875728614E+02 -.875546576E+02 -.875364329E+02 -.875182449E+02 -.875001748E+02 -.874823384E+02 -.874649006E+02 -.874480950E+02 -.874322487E+02 -.874178154E+02 -.874054166E+02 -.873958948E+02 -.873903808E+02 -.873903808E+02
 -.873868980E+02 -.873868980E+02 -.873920889E+02 -.874010509E+02 -.874127158E+02 -.874262879E+02 -.874411793E+02 -.874569598E+02 -.874733194E+02 -.874900354E+02 -.875069500E+02 -.875239531E+02 -.875409654E+02 -.875579310E+02 -.875748095E+02 -.875915687E+02 -.876081834E+02 -.876246321E+02 -.876408937E+02 -.876569496E+02 -.876727806E+02 -.876883668E+02 -.877036889E+02 -.877187264E+02 -.877334582E+02 -.877478632E+02 -.877619195E+02 -.877756047E+02 -.877888965E+02 -.878017720E+02 -.878142082E+02 -.878261825E+02 -.878376721E+02 -.878486543E+02 -.878591072E+02 -.878690091E+02 -.878783389E+02 -.878870766E+02 -.878952026E+02 -.879026986E+02 -.879095475E+02 -.879157334E+02 -.879212416E+02 -.879260592E+02 -.879301745E+02 -.879335777E+02 -.879362607E+02 -.879382171E+02 -.879394425E+02 -.879399341E+02 -.879396912E+02 -.879387149E+02 -.879370084E+02 -.879345764E+02 -.879314258E+02 -.879275650E+02 -.879230043E+02 -.879177556E+02 -.879118324E+02 -.879052495E+02 -.878980233E+02 -.878901713E+02 -.878817121E+02 -.878726655E+02 -.878630519E+02 -.878528927E+02 -.878422099E+02 -.878310257E+02 -.878193629E+02 -.878072446E+02 -.877946938E+02 -.877817335E+02 -.877683866E+02 -.877546760E+02 -.877406237E+02 -.877262519E+02 -.877115818E+02 -.876966344E+02 -.876814298E+02 -.876659876E+02 -.876503268E+02 -.876344659E+02 -.876184231E+02 -.876022165E+02 -.875858651E+02 -.875693897E+02 -.875528140E+02 -.875361680E+02 -.875194906E+02 -.875028355E+02 -.874862781E+02 -.874699256E+02 -.874539307E+02 -.874385088E+02 -.874239619E+02 -.874107080E+02 -.873993196E+02 -.873905719E+02 -.873855055E+02 -.873855055E+02
 -.873819378E+02 -.873819378E+02 -.873866747E+02 -.873948513E+02 -.874054920E+02 -.874178704E+02 -.874314480E+02 -.874458321E+02 -.874607389E+02 -.874759637E+02 -.874913628E+02 -.875068344E+02 -.875223053E+02 -.875377251E+02 -.875530554E+02 -.875682670E+02 -.875833371E+02 -.875982452E+02 -.876129728E+02 -.876275028E+02 -.876418176E+02 -.876558999E+02 -.876697323E+02 -.876832964E+02 -.876965741E+02 -.877095466E+02 -.877221946E+02 -.877344990E+02 -.877464401E+02 -.877579983E+02 -.877691539E+02 -.877798872E+02 -.877901787E+02 -.878000094E+02 -.878093601E+02 -.878182125E+02 -.878265489E+02 -.878343520E+02 -.878416054E+02 -.878482938E+02 -.878544026E+02 -.878599183E+02 -.878648288E+02 -.878691229E+02 -.878727912E+02 -.878758252E+02 -.878782182E+02 -.878799648E+02 -.878810613E+02 -.878815055E+02 -.878812967E+02 -.878804359E+02 -.878789256E+02 -.878767700E+02 -.878739748E+02 -.878705470E+02 -.878664954E+02 -.878618298E+02 -.878565616E+02 -.878507034E+02 -.878442689E+02 -.878372729E+02 -.878297311E+02 -.878216603E+02 -.878130778E+02 -.878040017E+02 -.877944507E+02 -.877844439E+02 -.877740006E+02 -.877631406E+02 -.877518837E+02 -.877402496E+02 -.877282583E+02 -.877159293E+02 -.877032821E+02 -.876903358E+02 -.876771091E+02 -.876636203E+02 -.876498874E+02 -.876359276E+02 -.876217580E+02 -.876073951E+02 -.875928554E+02 -.875781554E+02 -.875633125E+02 -.875483457E+02 -.875332771E+02 -.875181342E+02 -.875029531E+02 -.874877834E+02 -.874726945E+02 -.874577851E+02 -.874431953E+02 -.874291230E+02 -.874158448E+02 -.874037436E+02 -.873933433E+02 -.873853533E+02 -.873807252E+02 -.873807252E+02
 -.873770981E+02 -.873770981E+02 -.873813920E+02 -.873888032E+02 -.873984469E+02 -.874096628E+02 -.874219631E+02 -.874349906E+02 -.874484868E+02 -.874622667E+02 -.874761984E+02 -.874901893E+02 -.875041736E+02 -.875181036E+02 -.875319453E+02 -.875456722E+02 -.875592624E+02 -.875726982E+02 -.875859628E+02 -.875990402E+02 -.876119154E+02 -.876245725E+02 -.876369959E+02 -.876491700E+02 -.876610785E+02 -.876727047E+02 -.876840324E+02 -.876950446E+02 -.877057243E+02 -.877160547E+02 -.877260186E+02 -.877355993E+02 -.877447801E+02 -.877535445E+02 -.877618764E+02 -.877697603E+02 -.877771809E+02 -.877841237E+02 -.877905748E+02 -.877965212E+02 -.878019506E+02 -.878068517E+02 -.878112142E+02 -.878150289E+02 -.878182875E+02 -.878209833E+02 -.878231103E+02 -.878246643E+02 -.878256419E+02 -.878260415E+02 -.878258624E+02 -.878251054E+02 -.878237728E+02 -.878218680E+02 -.878193957E+02 -.878163620E+02 -.878127740E+02 -.878086402E+02 -.878039702E+02 -.877987745E+02 -.877930646E+02 -.877868531E+02 -.877801534E+02 -.877729794E+02 -.877653460E+02 -.877572686E+02 -.877487629E+02 -.877398452E+02 -.877305322E+02 -.877208407E+02 -.877107876E+02 -.877003901E+02 -.876896652E+02 -.876786299E+02 -.876673010E+02 -.876556952E+02 -.876438289E+02 -.876317181E+02 -.876193785E+02 -.876068255E+02 -.875940743E+02 -.875811396E+02 -.875680361E+02 -.875547789E+02 -.875413837E+02 -.875278678E+02 -.875142516E+02 -.875005602E+02 -.874868266E+02 -.874730963E+02 -.874594328E+02 -.874459261E+02 -.874327041E+02 -.874199467E+02 -.874079060E+02 -.873969300E+02 -.873874950E+02 -.873802455E+02 -.873760458E+02 -.873760458E+02
 -.873723776E+02 -.873723776E+02 -.873762400E+02 -.873829060E+02 -.873915783E+02 -.874016634E+02 -.874127216E+02 -.874244302E+02 -.874365577E+02 -.874489360E+02 -.874614461E+02 -.874740051E+02 -.874865525E+02 -.874990456E+02 -.875114540E+02 -.875237527E+02 -.875359227E+02 -.875479481E+02 -.875598130E+02 -.875715040E+02 -.875830073E+02 -.875943087E+02 -.876053950E+02 -.876162520E+02 -.876268653E+02 -.876372211E+02 -.876473046E+02 -.876571013E+02 -.876665967E+02 -.876757761E+02 -.876846248E+02 -.876931287E+02 -.877012732E+02 -.877090444E+02 -.877164286E+02 -.877234125E+02 -.877299832E+02 -.877361285E+02 -.877418366E+02 -.877470965E+02 -.877518978E+02 -.877562311E+02 -.877600875E+02 -.877634595E+02 -.877663400E+02 -.877687234E+02 -.877706047E+02 -.877719803E+02 -.877728475E+02 -.877732048E+02 -.877730517E+02 -.877723889E+02 -.877712183E+02 -.877695426E+02 -.877673660E+02 -.877646935E+02 -.877615312E+02 -.877578860E+02 -.877537662E+02 -.877491804E+02 -.877441386E+02 -.877386513E+02 -.877327296E+02 -.877263856E+02 -.877196317E+02 -.877124809E+02 -.877049468E+02 -.876970431E+02 -.876887840E+02 -.876801839E+02 -.876712573E+02 -.876620189E+02 -.876524834E+02 -.876426653E+02 -.876325793E+02 -.876222398E+02 -.876116611E+02 -.876008571E+02 -.875898417E+02 -.875786284E+02 -.875672305E+02 -.875556612E+02 -.875439336E+02 -.875320613E+02 -.875200582E+02 -.875079402E+02 -.874957256E+02 -.874834374E+02 -.874711054E+02 -.874587709E+02 -.874464915E+02 -.874343485E+02 -.874224576E+02 -.874109814E+02 -.874001473E+02 -.873902692E+02 -.873817765E+02 -.873752503E+02 -.873714693E+02 -.873714693E+02
 -.873677730E+02 -.873677730E+02 -.873712151E+02 -.873771544E+02 -.873848809E+02 -.873938652E+02 -.874037141E+02 -.874141410E+02 -.874249382E+02 -.874359555E+02 -.874470875E+02 -.874582589E+02 -.874694159E+02 -.874805209E+02 -.874915454E+02 -.875024680E+02 -.875132717E+02 -.875239414E+02 -.875344639E+02 -.875448271E+02 -.875550183E+02 -.875650258E+02 -.875748376E+02 -.875844411E+02 -.875938244E+02 -.876029751E+02 -.876118804E+02 -.876205281E+02 -.876289054E+02 -.876369999E+02 -.876447991E+02 -.876522907E+02 -.876594624E+02 -.876663026E+02 -.876727993E+02 -.876789415E+02 -.876847183E+02 -.876901192E+02 -.876951344E+02 -.876997545E+02 -.877039710E+02 -.877077757E+02 -.877111613E+02 -.877141215E+02 -.877166504E+02 -.877187431E+02 -.877203957E+02 -.877216049E+02 -.877223687E+02 -.877226856E+02 -.877225554E+02 -.877219786E+02 -.877209567E+02 -.877194922E+02 -.877175884E+02 -.877152496E+02 -.877124808E+02 -.877092879E+02 -.877056778E+02 -.877016579E+02 -.876972363E+02 -.876924220E+02 -.876872245E+02 -.876816537E+02 -.876757203E+02 -.876694352E+02 -.876628098E+02 -.876558559E+02 -.876485856E+02 -.876410109E+02 -.876331444E+02 -.876249985E+02 -.876165858E+02 -.876079189E+02 -.875990104E+02 -.875898726E+02 -.875805179E+02 -.875709585E+02 -.875612064E+02 -.875512734E+02 -.875411712E+02 -.875309114E+02 -.875205056E+02 -.875099658E+02 -.874993046E+02 -.874885361E+02 -.874776767E+02 -.874667470E+02 -.874557740E+02 -.874447946E+02 -.874338603E+02 -.874230442E+02 -.874124497E+02 -.874022222E+02 -.873925648E+02 -.873837582E+02 -.873761857E+02 -.873703660E+02 -.873669940E+02 -.873669940E+02
 -.873632786E+02 -.873632786E+02 -.873663099E+02 -.873715409E+02 -.873783454E+02 -.873862561E+02 -.873949277E+02 -.874041065E+02 -.874136090E+02 -.874233038E+02 -.874330965E+02 -.874429211E+02 -.874527306E+02 -.874624905E+02 -.874721767E+02 -.874817698E+02 -.874912545E+02 -.875006182E+02 -.875098488E+02 -.875189354E+02 -.875278678E+02 -.875366350E+02 -.875452267E+02 -.875536327E+02 -.875618420E+02 -.875698440E+02 -.875776283E+02 -.875851838E+02 -.875924999E+02 -.875995661E+02 -.876063716E+02 -.876129060E+02 -.876191592E+02 -.876251209E+02 -.876307813E+02 -.876361311E+02 -.876411610E+02 -.876458623E+02 -.876502268E+02 -.876542466E+02 -.876579145E+02 -.876612237E+02 -.876641682E+02 -.876667425E+02 -.876689418E+02 -.876707622E+02 -.876722001E+02 -.876732531E+02 -.876739192E+02 -.876741974E+02 -.876740875E+02 -.876735898E+02 -.876727056E+02 -.876714371E+02 -.876697869E+02 -.876677586E+02 -.876653565E+02 -.876625855E+02 -.876594512E+02 -.876559599E+02 -.876521184E+02 -.876479342E+02 -.876434152E+02 -.876385698E+02 -.876334069E+02 -.876279358E+02 -.876221660E+02 -.876161074E+02 -.876097702E+02 -.876031647E+02 -.875963015E+02 -.875891911E+02 -.875818442E+02 -.875742717E+02 -.875664840E+02 -.875584920E+02 -.875503062E+02 -.875419371E+02 -.875333950E+02 -.875246903E+02 -.875158330E+02 -.875068333E+02 -.874977013E+02 -.874884475E+02 -.874790831E+02 -.874696205E+02 -.874600742E+02 -.874504626E+02 -.874408094E+02 -.874311475E+02 -.874215225E+02 -.874119989E+02 -.874026683E+02 -.873936590E+02 -.873851505E+02 -.873773904E+02 -.873707170E+02 -.873655878E+02 -.873626157E+02 -.873626157E+02
 -.873588851E+02 -.873588851E+02 -.873615157E+02 -.873660550E+02 -.873719587E+02 -.873788223E+02 -.873863450E+02 -.873943062E+02 -.874025476E+02 -.874109536E+02 -.874194426E+02 -.874279579E+02 -.874364572E+02 -.874449115E+02 -.874532997E+02 -.874616042E+02 -.874698126E+02 -.874779134E+02 -.874858960E+02 -.874937516E+02 -.875014709E+02 -.875090444E+02 -.875164639E+02 -.875237199E+02 -.875308034E+02 -.875377057E+02 -.875444174E+02 -.875509294E+02 -.875572330E+02 -.875633188E+02 -.875691781E+02 -.875748022E+02 -.875801823E+02 -.875853101E+02 -.875901774E+02 -.875947762E+02 -.875990989E+02 -.876031383E+02 -.876068874E+02 -.876103398E+02 -.876134895E+02 -.876163309E+02 -.876188589E+02 -.876210691E+02 -.876229574E+02 -.876245205E+02 -.876257556E+02 -.876266607E+02 -.876272341E+02 -.876274749E+02 -.876273830E+02 -.876269587E+02 -.876262031E+02 -.876251178E+02 -.876237052E+02 -.876219682E+02 -.876199103E+02 -.876175356E+02 -.876148488E+02 -.876118549E+02 -.876085599E+02 -.876049697E+02 -.876010910E+02 -.875969308E+02 -.875924965E+02 -.875877957E+02 -.875828365E+02 -.875776272E+02 -.875721762E+02 -.875664922E+02 -.875605841E+02 -.875544606E+02 -.875481309E+02 -.875416039E+02 -.875348888E+02 -.875279945E+02 -.875209301E+02 -.875137044E+02 -.875063263E+02 -.874988045E+02 -.874911478E+02 -.874833648E+02 -.874754643E+02 -.874674555E+02 -.874593479E+02 -.874511524E+02 -.874428817E+02 -.874345517E+02 -.874261832E+02 -.874178049E+02 -.874094564E+02 -.874011941E+02 -.873930974E+02 -.873852784E+02 -.873778928E+02 -.873711561E+02 -.873653622E+02 -.873609086E+02 -.873583279E+02 -.873583279E+02
 -.873545849E+02 -.873545849E+02 -.873568234E+02 -.873606855E+02 -.873657089E+02 -.873715484E+02 -.873779477E+02 -.873847200E+02 -.873917291E+02 -.873988771E+02 -.874060950E+02 -.874133331E+02 -.874205563E+02 -.874277399E+02 -.874348650E+02 -.874419176E+02 -.874488866E+02 -.874557621E+02 -.874625356E+02 -.874691992E+02 -.874757449E+02 -.874821654E+02 -.874884530E+02 -.874946002E+02 -.875005996E+02 -.875064433E+02 -.875121240E+02 -.875176341E+02 -.875229659E+02 -.875281122E+02 -.875330655E+02 -.875378184E+02 -.875423640E+02 -.875466953E+02 -.875508055E+02 -.875546881E+02 -.875583368E+02 -.875617457E+02 -.875649091E+02 -.875678217E+02 -.875704786E+02 -.875728751E+02 -.875750072E+02 -.875768712E+02 -.875784639E+02 -.875797824E+02 -.875808246E+02 -.875815886E+02 -.875820733E+02 -.875822779E+02 -.875822022E+02 -.875818466E+02 -.875812118E+02 -.875802994E+02 -.875791110E+02 -.875776492E+02 -.875759169E+02 -.875739173E+02 -.875716542E+02 -.875691320E+02 -.875663552E+02 -.875633290E+02 -.875600586E+02 -.875565500E+02 -.875528090E+02 -.875488422E+02 -.875446559E+02 -.875402571E+02 -.875356528E+02 -.875308500E+02 -.875258561E+02 -.875206785E+02 -.875153246E+02 -.875098019E+02 -.875041180E+02 -.874982804E+02 -.874922966E+02 -.874861740E+02 -.874799201E+02 -.874735422E+02 -.874670476E+02 -.874604438E+02 -.874537380E+02 -.874469381E+02 -.874400523E+02 -.874330897E+02 -.874260612E+02 -.874189805E+02 -.874118653E+02 -.874047400E+02 -.873976387E+02 -.873906093E+02 -.873837197E+02 -.873770653E+02 -.873707791E+02 -.873650446E+02 -.873601123E+02 -.873563208E+02 -.873541238E+02 -.873541238E+02
 -.873503730E+02 -.873503730E+02 -.873522268E+02 -.873554261E+02 -.873595871E+02 -.873644237E+02 -.873697242E+02 -.873753327E+02 -.873811367E+02 -.873870553E+02 -.873930304E+02 -.873990214E+02 -.874049994E+02 -.874109429E+02 -.874168373E+02 -.874226704E+02 -.874284327E+02 -.874341168E+02 -.874397151E+02 -.874452209E+02 -.874506284E+02 -.874559309E+02 -.874611222E+02 -.874661965E+02 -.874711473E+02 -.874759684E+02 -.874806539E+02 -.874851974E+02 -.874895929E+02 -.874938344E+02 -.874979157E+02 -.875018312E+02 -.875055750E+02 -.875091414E+02 -.875125252E+02 -.875157210E+02 -.875187237E+02 -.875215287E+02 -.875241312E+02 -.875265271E+02 -.875287124E+02 -.875306835E+02 -.875324370E+02 -.875339700E+02 -.875352798E+02 -.875363644E+02 -.875372218E+02 -.875378508E+02 -.875382501E+02 -.875384194E+02 -.875383585E+02 -.875380675E+02 -.875375473E+02 -.875367988E+02 -.875358236E+02 -.875346236E+02 -.875332011E+02 -.875315589E+02 -.875296998E+02 -.875276274E+02 -.875253454E+02 -.875228578E+02 -.875201689E+02 -.875172835E+02 -.875142062E+02 -.875109423E+02 -.875074971E+02 -.875038759E+02 -.875000846E+02 -.874961287E+02 -.874920144E+02 -.874877474E+02 -.874833339E+02 -.874787800E+02 -.874740917E+02 -.874692752E+02 -.874643367E+02 -.874592821E+02 -.874541177E+02 -.874488494E+02 -.874434832E+02 -.874380251E+02 -.874324814E+02 -.874268584E+02 -.874211629E+02 -.874154025E+02 -.874095863E+02 -.874037255E+02 -.873978350E+02 -.873919350E+02 -.873860538E+02 -.873802313E+02 -.873745237E+02 -.873690105E+02 -.873638017E+02 -.873590498E+02 -.873549625E+02 -.873518205E+02 -.873499998E+02 -.873499998E+02
 -.873462629E+02 -.873462629E+02 -.873477408E+02 -.873502914E+02 -.873536087E+02 -.873574654E+02 -.873616916E+02 -.873661631E+02 -.873707908E+02 -.873755089E+02 -.873802718E+02 -.873850471E+02 -.873898109E+02 -.873945469E+02 -.873992430E+02 -.874038892E+02 -.874084786E+02 -.874130048E+02 -.874174615E+02 -.874218442E+02 -.874261475E+02 -.874303664E+02 -.874344962E+02 -.874385318E+02 -.874424684E+02 -.874463013E+02 -.874500254E+02 -.874536360E+02 -.874571283E+02 -.874604974E+02 -.874637389E+02 -.874668480E+02 -.874698202E+02 -.874726511E+02 -.874753367E+02 -.874778726E+02 -.874802550E+02 -.874824802E+02 -.874845446E+02 -.874864449E+02 -.874881780E+02 -.874897411E+02 -.874911317E+02 -.874923473E+02 -.874933861E+02 -.874942462E+02 -.874949264E+02 -.874954255E+02 -.874957427E+02 -.874958777E+02 -.874958301E+02 -.874956004E+02 -.874951890E+02 -.874945967E+02 -.874938248E+02 -.874928747E+02 -.874917481E+02 -.874904473E+02 -.874889744E+02 -.874873323E+02 -.874855237E+02 -.874835519E+02 -.874814201E+02 -.874791321E+02 -.874766915E+02 -.874741023E+02 -.874713687E+02 -.874684950E+02 -.874654855E+02 -.874623448E+02 -.874590775E+02 -.874556883E+02 -.874521818E+02 -.874485629E+02 -.874448364E+02 -.874410072E+02 -.874370799E+02 -.874330595E+02 -.874289506E+02 -.874247582E+02 -.874204870E+02 -.874161417E+02 -.874117272E+02 -.874072487E+02 -.874027115E+02 -.873981218E+02 -.873934868E+02 -.873888155E+02 -.873841197E+02 -.873794157E+02 -.873747262E+02 -.873700829E+02 -.873655309E+02 -.873611336E+02 -.873569790E+02 -.873531888E+02 -.873499289E+02 -.873474231E+02 -.873459713E+02 -.873459713E+02
 -.873423358E+02 -.873423358E+02 -.873434491E+02 -.873453715E+02 -.873478735E+02 -.873507832E+02 -.873539727E+02 -.873573485E+02 -.873608423E+02 -.873644051E+02 -.873680020E+02 -.873716081E+02 -.873752056E+02 -.873787820E+02 -.873823278E+02 -.873858358E+02 -.873893004E+02 -.873927167E+02 -.873960804E+02 -.873993877E+02 -.874026344E+02 -.874058172E+02 -.874089321E+02 -.874119755E+02 -.874149439E+02 -.874178334E+02 -.874206406E+02 -.874233618E+02 -.874259933E+02 -.874285318E+02 -.874309736E+02 -.874333154E+02 -.874355538E+02 -.874376855E+02 -.874397075E+02 -.874416166E+02 -.874434099E+02 -.874450847E+02 -.874466384E+02 -.874480684E+02 -.874493726E+02 -.874505488E+02 -.874515951E+02 -.874525098E+02 -.874532914E+02 -.874539387E+02 -.874544506E+02 -.874548264E+02 -.874550654E+02 -.874551673E+02 -.874551321E+02 -.874549598E+02 -.874546509E+02 -.874542060E+02 -.874536260E+02 -.874529120E+02 -.874520652E+02 -.874510873E+02 -.874499799E+02 -.874487451E+02 -.874473849E+02 -.874459017E+02 -.874442980E+02 -.874425765E+02 -.874407399E+02 -.874387913E+02 -.874367336E+02 -.874345700E+02 -.874323039E+02 -.874299386E+02 -.874274775E+02 -.874249240E+02 -.874222818E+02 -.874195544E+02 -.874167454E+02 -.874138583E+02 -.874108969E+02 -.874078646E+02 -.874047652E+02 -.874016021E+02 -.873983790E+02 -.873950995E+02 -.873917673E+02 -.873883862E+02 -.873849603E+02 -.873814943E+02 -.873779938E+02 -.873744655E+02 -.873709186E+02 -.873673653E+02 -.873638230E+02 -.873603158E+02 -.873568780E+02 -.873535575E+02 -.873504211E+02 -.873475607E+02 -.873451014E+02 -.873432121E+02 -.873421181E+02 -.873421181E+02
 -.873388553E+02 -.873388553E+02 -.873396295E+02 -.873409708E+02 -.873427206E+02 -.873447602E+02 -.873470006E+02 -.873493751E+02 -.873518358E+02 -.873543478E+02 -.873568851E+02 -.873594306E+02 -.873619708E+02 -.873644964E+02 -.873670010E+02 -.873694789E+02 -.873719259E+02 -.873743391E+02 -.873767147E+02 -.873790502E+02 -.873813429E+02 -.873835900E+02 -.873857891E+02 -.873879375E+02 -.873900325E+02 -.873920717E+02 -.873940526E+02 -.873959725E+02 -.873978290E+02 -.873996196E+02 -.874013418E+02 -.874029932E+02 -.874045716E+02 -.874060747E+02 -.874075002E+02 -.874088460E+02 -.874101101E+02 -.874112905E+02 -.874123856E+02 -.874133934E+02 -.874143124E+02 -.874151413E+02 -.874158786E+02 -.874165231E+02 -.874170739E+02 -.874175301E+02 -.874178909E+02 -.874181558E+02 -.874183244E+02 -.874183964E+02 -.874183719E+02 -.874182508E+02 -.874180336E+02 -.874177205E+02 -.874173122E+02 -.874168095E+02 -.874162133E+02 -.874155247E+02 -.874147448E+02 -.874138751E+02 -.874129170E+02 -.874118721E+02 -.874107422E+02 -.874095291E+02 -.874082349E+02 -.874068615E+02 -.874054110E+02 -.874038858E+02 -.874022880E+02 -.874006201E+02 -.873988843E+02 -.873970833E+02 -.873952193E+02 -.873932950E+02 -.873913128E+02 -.873892753E+02 -.873871850E+02 -.873850444E+02 -.873828561E+02 -.873806226E+02 -.873783464E+02 -.873760302E+02 -.873736764E+02 -.873712880E+02 -.873688678E+02 -.873664192E+02 -.873639463E+02 -.873614540E+02 -.873589491E+02 -.873564406E+02 -.873539410E+02 -.873514679E+02 -.873490461E+02 -.873467098E+02 -.873445065E+02 -.873425009E+02 -.873407804E+02 -.873394622E+02 -.873387011E+02 -.873387011E+02
 -.873364921E+02 -.873364921E+02 -.873370013E+02 -.873378954E+02 -.873390754E+02 -.873404642E+02 -.873420007E+02 -.873436387E+02 -.873453440E+02 -.873470899E+02 -.873488580E+02 -.873506346E+02 -.873524093E+02 -.873541754E+02 -.873559276E+02 -.873576614E+02 -.873593741E+02 -.873610632E+02 -.873627259E+02 -.873643606E+02 -.873659653E+02 -.873675378E+02 -.873690768E+02 -.873705800E+02 -.873720458E+02 -.873734726E+02 -.873748582E+02 -.873762012E+02 -.873774997E+02 -.873787519E+02 -.873799563E+02 -.873811111E+02 -.873822147E+02 -.873832656E+02 -.873842621E+02 -.873852029E+02 -.873860866E+02 -.873869117E+02 -.873876770E+02 -.873883814E+02 -.873890237E+02 -.873896030E+02 -.873901182E+02 -.873905687E+02 -.873909536E+02 -.873912724E+02 -.873915246E+02 -.873917098E+02 -.873918277E+02 -.873918782E+02 -.873918612E+02 -.873917768E+02 -.873916251E+02 -.873914065E+02 -.873911214E+02 -.873907704E+02 -.873903540E+02 -.873898729E+02 -.873893282E+02 -.873887206E+02 -.873880512E+02 -.873873211E+02 -.873865315E+02 -.873856838E+02 -.873847793E+02 -.873838193E+02 -.873828054E+02 -.873817392E+02 -.873806221E+02 -.873794559E+02 -.873782421E+02 -.873769825E+02 -.873756789E+02 -.873743328E+02 -.873729462E+02 -.873715207E+02 -.873700581E+02 -.873685602E+02 -.873670288E+02 -.873654655E+02 -.873638724E+02 -.873622510E+02 -.873606034E+02 -.873589314E+02 -.873572374E+02 -.873555238E+02 -.873537935E+02 -.873520507E+02 -.873503002E+02 -.873485492E+02 -.873468072E+02 -.873450878E+02 -.873434094E+02 -.873417974E+02 -.873402858E+02 -.873389202E+02 -.873377597E+02 -.873368808E+02 -.873363803E+02 -.873363803E+02
 -.873364921E+02 -.873364921E+02 -.873370013E+02 -.873378954E+02 -.873390754E+02 -.873404642E+02 -.873420007E+02 -.873436387E+02 -.873453440E+02 -.873470899E+02 -.873488580E+02 -.873506346E+02 -.873524093E+02 -.873541754E+02 -.873559276E+02 -.873576614E+02 -.873593741E+02 -.873610632E+02 -.873627259E+02 -.873643606E+02 -.873659653E+02 -.873675378E+02 -.873690768E+02 -.873705800E+02 -.873720458E+02 -.873734726E+02 -.873748582E+02 -.873762012E+02 -.873774997E+02 -.873787519E+02 -.873799563E+02 -.873811111E+02 -.873822147E+02 -.873832656E+02 -.873842621E+02 -.873852029E+02 -.873860866E+02 -.873869117E+02 -.873876770E+02 -.873883814E+02 -.873890237E+02 -.873896030E+02 -.873901182E+02 -.873905687E+02 -.873909536E+02 -.873912724E+02 -.873915246E+02 -.873917098E+02 -.873918277E+02 -.873918782E+02 -.873918612E+02 -.873917768E+02 -.873916251E+02 -.873914065E+02 -.873911214E+02 -.873907704E+02 -.873903540E+02 -.873898729E+02 -.873893282E+02 -.873887206E+02 -.873880512E+02 -.873873211E+02 -.873865315E+02 -.873856838E+02 -.873847793E+02 -.873838193E+02 -.873828054E+02 -.873817392E+02 -.873806221E+02 -.873794559E+02 -.873782421E+02 -.873769825E+02 -.873756789E+02 -.873743328E+02 -.873729462E+02 -.873715207E+02 -.873700581E+02 -.873685602E+02 -.873670288E+02 -.873654655E+02 -.873638724E+02 -.873622510E+02 -.873606034E+02 -.873589314E+02 -.873572374E+02 -.873555238E+02 -.873537935E+02 -.873520507E+02 -.873503002E+02 -.873485492E+02 -.873468072E+02 -.873450878E+02 -.873434094E+02 -.873417974E+02 -.873402858E+02 -.873389202E+02 -.873377597E+02 -.873368808E+02 -.873363803E+02 -.873363803E+02
