# Supplementary material for: Electrical Pacing of Cardiac Tissue Including Potassium Inward Rectification
Source: PLoS One. 2015 Jun 9;10(6):e0127837. doi: 10.1371/journal.pone.0127837 (PMC4461281; doi:10.1371/journal.pone.0127837)
Supplement: S1 Data — (ZIP) [file pone.0127837.s001.zip › All-Data/Data-without-IK1/BDT45/Vm50ms.txt]

 -.873300171E+02 -.873474178E+02 -.873481322E+02 -.873494172E+02 -.873511567E+02 -.873532570E+02 -.873556416E+02 -.873582479E+02 -.873610249E+02 -.873639306E+02 -.873669310E+02 -.873699984E+02 -.873731100E+02 -.873762471E+02 -.873793944E+02 -.873825388E+02 -.873856693E+02 -.873887764E+02 -.873918519E+02 -.873948885E+02 -.873978799E+02 -.874008204E+02 -.874037048E+02 -.874065281E+02 -.874092859E+02 -.874119739E+02 -.874145879E+02 -.874171238E+02 -.874195780E+02 -.874219466E+02 -.874242261E+02 -.874264131E+02 -.874285043E+02 -.874304964E+02 -.874323864E+02 -.874341713E+02 -.874358483E+02 -.874374147E+02 -.874388679E+02 -.874402056E+02 -.874414256E+02 -.874425260E+02 -.874435048E+02 -.874443604E+02 -.874450915E+02 -.874456969E+02 -.874461754E+02 -.874465265E+02 -.874467495E+02 -.874468441E+02 -.874468102E+02 -.874466479E+02 -.874463578E+02 -.874459403E+02 -.874453962E+02 -.874447267E+02 -.874439330E+02 -.874430165E+02 -.874419789E+02 -.874408222E+02 -.874395483E+02 -.874381595E+02 -.874366582E+02 -.874350469E+02 -.874333284E+02 -.874315055E+02 -.874295811E+02 -.874275584E+02 -.874254405E+02 -.874232308E+02 -.874209327E+02 -.874185496E+02 -.874160852E+02 -.874135432E+02 -.874109274E+02 -.874082417E+02 -.874054902E+02 -.874026772E+02 -.873998072E+02 -.873968849E+02 -.873939155E+02 -.873909046E+02 -.873878584E+02 -.873847838E+02 -.873816887E+02 -.873785823E+02 -.873754753E+02 -.873723802E+02 -.873693124E+02 -.873662901E+02 -.873633356E+02 -.873604760E+02 -.873577447E+02 -.873551823E+02 -.873528391E+02 -.873507762E+02 -.873490689E+02 -.873478093E+02 -.873471099E+02 -.873471099E+02
 -.873474178E+02 -.873474178E+02 -.873481322E+02 -.873494172E+02 -.873511567E+02 -.873532570E+02 -.873556416E+02 -.873582479E+02 -.873610249E+02 -.873639306E+02 -.873669310E+02 -.873699984E+02 -.873731100E+02 -.873762471E+02 -.873793944E+02 -.873825388E+02 -.873856693E+02 -.873887764E+02 -.873918519E+02 -.873948885E+02 -.873978799E+02 -.874008204E+02 -.874037048E+02 -.874065281E+02 -.874092859E+02 -.874119739E+02 -.874145879E+02 -.874171238E+02 -.874195780E+02 -.874219466E+02 -.874242261E+02 -.874264131E+02 -.874285043E+02 -.874304964E+02 -.874323864E+02 -.874341713E+02 -.874358483E+02 -.874374147E+02 -.874388679E+02 -.874402056E+02 -.874414256E+02 -.874425260E+02 -.874435048E+02 -.874443604E+02 -.874450915E+02 -.874456969E+02 -.874461754E+02 -.874465265E+02 -.874467495E+02 -.874468441E+02 -.874468102E+02 -.874466479E+02 -.874463578E+02 -.874459403E+02 -.874453962E+02 -.874447267E+02 -.874439330E+02 -.874430165E+02 -.874419789E+02 -.874408222E+02 -.874395483E+02 -.874381595E+02 -.874366582E+02 -.874350469E+02 -.874333284E+02 -.874315055E+02 -.874295811E+02 -.874275584E+02 -.874254405E+02 -.874232308E+02 -.874209327E+02 -.874185496E+02 -.874160852E+02 -.874135432E+02 -.874109274E+02 -.874082417E+02 -.874054902E+02 -.874026772E+02 -.873998072E+02 -.873968849E+02 -.873939155E+02 -.873909046E+02 -.873878584E+02 -.873847838E+02 -.873816887E+02 -.873785823E+02 -.873754753E+02 -.873723802E+02 -.873693124E+02 -.873662901E+02 -.873633356E+02 -.873604760E+02 -.873577447E+02 -.873551823E+02 -.873528391E+02 -.873507762E+02 -.873490689E+02 -.873478093E+02 -.873471099E+02 -.873471099E+02
 -.873511480E+02 -.873511480E+02 -.873521658E+02 -.873539687E+02 -.873563780E+02 -.873592549E+02 -.873624907E+02 -.873659998E+02 -.873697138E+02 -.873735786E+02 -.873775512E+02 -.873815973E+02 -.873856892E+02 -.873898048E+02 -.873939257E+02 -.873980365E+02 -.874021241E+02 -.874061773E+02 -.874101862E+02 -.874141419E+02 -.874180369E+02 -.874218642E+02 -.874256174E+02 -.874292906E+02 -.874328782E+02 -.874363746E+02 -.874397748E+02 -.874430735E+02 -.874462658E+02 -.874493470E+02 -.874523124E+02 -.874551575E+02 -.874578782E+02 -.874604702E+02 -.874629295E+02 -.874652522E+02 -.874674347E+02 -.874694733E+02 -.874713648E+02 -.874731060E+02 -.874746941E+02 -.874761264E+02 -.874774006E+02 -.874785144E+02 -.874794661E+02 -.874802541E+02 -.874808769E+02 -.874813337E+02 -.874816237E+02 -.874817464E+02 -.874817018E+02 -.874814901E+02 -.874811117E+02 -.874805674E+02 -.874798585E+02 -.874789861E+02 -.874779520E+02 -.874767581E+02 -.874754067E+02 -.874739002E+02 -.874722413E+02 -.874704329E+02 -.874684782E+02 -.874663805E+02 -.874641435E+02 -.874617708E+02 -.874592664E+02 -.874566342E+02 -.874538785E+02 -.874510035E+02 -.874480138E+02 -.874449137E+02 -.874417081E+02 -.874384017E+02 -.874349992E+02 -.874315059E+02 -.874279268E+02 -.874242673E+02 -.874205330E+02 -.874167299E+02 -.874128641E+02 -.874089426E+02 -.874049728E+02 -.874009629E+02 -.873969223E+02 -.873928620E+02 -.873887945E+02 -.873847349E+02 -.873807013E+02 -.873767157E+02 -.873728051E+02 -.873690032E+02 -.873653518E+02 -.873619034E+02 -.873587244E+02 -.873558988E+02 -.873535336E+02 -.873517654E+02 -.873507691E+02 -.873507691E+02
 -.873571346E+02 -.873571346E+02 -.873585508E+02 -.873610477E+02 -.873643709E+02 -.873683235E+02 -.873727526E+02 -.873775391E+02 -.873825895E+02 -.873878307E+02 -.873932058E+02 -.873986697E+02 -.874041868E+02 -.874097285E+02 -.874152714E+02 -.874207958E+02 -.874262851E+02 -.874317248E+02 -.874371026E+02 -.874424073E+02 -.874476292E+02 -.874527595E+02 -.874577902E+02 -.874627134E+02 -.874675218E+02 -.874722082E+02 -.874767657E+02 -.874811875E+02 -.874854670E+02 -.874895978E+02 -.874935738E+02 -.874973891E+02 -.875010379E+02 -.875045145E+02 -.875078134E+02 -.875109296E+02 -.875138578E+02 -.875165932E+02 -.875191314E+02 -.875214682E+02 -.875235995E+02 -.875255219E+02 -.875272321E+02 -.875287271E+02 -.875300044E+02 -.875310618E+02 -.875318976E+02 -.875325103E+02 -.875328990E+02 -.875330631E+02 -.875330024E+02 -.875327172E+02 -.875322082E+02 -.875314765E+02 -.875305236E+02 -.875293513E+02 -.875279619E+02 -.875263581E+02 -.875245429E+02 -.875225196E+02 -.875202919E+02 -.875178639E+02 -.875152398E+02 -.875124242E+02 -.875094219E+02 -.875062380E+02 -.875028778E+02 -.874993467E+02 -.874956505E+02 -.874917948E+02 -.874877858E+02 -.874836294E+02 -.874793320E+02 -.874748999E+02 -.874703395E+02 -.874656577E+02 -.874608611E+02 -.874559568E+02 -.874509522E+02 -.874458548E+02 -.874406727E+02 -.874354147E+02 -.874300903E+02 -.874247098E+02 -.874192853E+02 -.874138303E+02 -.874083609E+02 -.874028961E+02 -.873974590E+02 -.873920779E+02 -.873867879E+02 -.873816332E+02 -.873766694E+02 -.873719674E+02 -.873676177E+02 -.873637368E+02 -.873604746E+02 -.873580246E+02 -.873566375E+02 -.873566375E+02
 -.873643833E+02 -.873643833E+02 -.873662372E+02 -.873695019E+02 -.873738422E+02 -.873789985E+02 -.873847697E+02 -.873909992E+02 -.873975652E+02 -.874043733E+02 -.874113499E+02 -.874184373E+02 -.874255900E+02 -.874327714E+02 -.874399517E+02 -.874471058E+02 -.874542127E+02 -.874612541E+02 -.874682144E+02 -.874750799E+02 -.874818383E+02 -.874884785E+02 -.874949902E+02 -.875013634E+02 -.875075886E+02 -.875136566E+02 -.875195584E+02 -.875252852E+02 -.875308285E+02 -.875361802E+02 -.875413320E+02 -.875462764E+02 -.875510058E+02 -.875555127E+02 -.875597899E+02 -.875638306E+02 -.875676281E+02 -.875711760E+02 -.875744684E+02 -.875774997E+02 -.875802649E+02 -.875827591E+02 -.875849780E+02 -.875869178E+02 -.875885750E+02 -.875899469E+02 -.875910310E+02 -.875918254E+02 -.875923290E+02 -.875925409E+02 -.875924609E+02 -.875920894E+02 -.875914273E+02 -.875904761E+02 -.875892376E+02 -.875877145E+02 -.875859096E+02 -.875838265E+02 -.875814692E+02 -.875788422E+02 -.875759502E+02 -.875727987E+02 -.875693932E+02 -.875657399E+02 -.875618450E+02 -.875577152E+02 -.875533576E+02 -.875487792E+02 -.875439876E+02 -.875389903E+02 -.875337951E+02 -.875284101E+02 -.875228434E+02 -.875171031E+02 -.875111979E+02 -.875051363E+02 -.874989270E+02 -.874925792E+02 -.874861021E+02 -.874795055E+02 -.874727998E+02 -.874659959E+02 -.874591057E+02 -.874521426E+02 -.874451214E+02 -.874380593E+02 -.874309765E+02 -.874238971E+02 -.874168504E+02 -.874098723E+02 -.874030079E+02 -.873963137E+02 -.873898617E+02 -.873837439E+02 -.873780781E+02 -.873730168E+02 -.873687566E+02 -.873655526E+02 -.873637356E+02 -.873637356E+02
 -.873723430E+02 -.873723430E+02 -.873746547E+02 -.873787252E+02 -.873841354E+02 -.873905608E+02 -.873977495E+02 -.874055062E+02 -.874136797E+02 -.874221529E+02 -.874308346E+02 -.874396534E+02 -.874485529E+02 -.874574877E+02 -.874664208E+02 -.874753212E+02 -.874841630E+02 -.874929239E+02 -.875015847E+02 -.875101287E+02 -.875185408E+02 -.875268073E+02 -.875349152E+02 -.875428523E+02 -.875506066E+02 -.875581665E+02 -.875655208E+02 -.875726585E+02 -.875795690E+02 -.875862420E+02 -.875926674E+02 -.875988353E+02 -.876047361E+02 -.876103604E+02 -.876156991E+02 -.876207434E+02 -.876254848E+02 -.876299153E+02 -.876340272E+02 -.876378136E+02 -.876412678E+02 -.876443837E+02 -.876471559E+02 -.876495794E+02 -.876516499E+02 -.876533636E+02 -.876547175E+02 -.876557093E+02 -.876563373E+02 -.876566006E+02 -.876564989E+02 -.876560326E+02 -.876552029E+02 -.876540117E+02 -.876524614E+02 -.876505553E+02 -.876482971E+02 -.876456915E+02 -.876427434E+02 -.876394586E+02 -.876358433E+02 -.876319043E+02 -.876276488E+02 -.876230845E+02 -.876182194E+02 -.876130622E+02 -.876076216E+02 -.876019068E+02 -.875959272E+02 -.875896925E+02 -.875832125E+02 -.875764974E+02 -.875695575E+02 -.875624030E+02 -.875550447E+02 -.875474933E+02 -.875397598E+02 -.875318555E+02 -.875237920E+02 -.875155814E+02 -.875072365E+02 -.874987709E+02 -.874901992E+02 -.874815377E+02 -.874728049E+02 -.874640218E+02 -.874552132E+02 -.874464088E+02 -.874376445E+02 -.874289649E+02 -.874204255E+02 -.874120965E+02 -.874040670E+02 -.873964513E+02 -.873893962E+02 -.873830914E+02 -.873777823E+02 -.873737876E+02 -.873715209E+02 -.873715209E+02
 -.873807340E+02 -.873807340E+02 -.873835171E+02 -.873884188E+02 -.873949337E+02 -.874026700E+02 -.874113244E+02 -.874206622E+02 -.874305019E+02 -.874407030E+02 -.874511561E+02 -.874617756E+02 -.874724936E+02 -.874832554E+02 -.874940165E+02 -.875047398E+02 -.875153942E+02 -.875259532E+02 -.875363941E+02 -.875466966E+02 -.875568428E+02 -.875668160E+02 -.875766006E+02 -.875861816E+02 -.875955444E+02 -.876046750E+02 -.876135597E+02 -.876221852E+02 -.876305385E+02 -.876386069E+02 -.876463780E+02 -.876538397E+02 -.876609801E+02 -.876677875E+02 -.876742507E+02 -.876803587E+02 -.876861011E+02 -.876914679E+02 -.876964498E+02 -.877010378E+02 -.877052239E+02 -.877090004E+02 -.877123605E+02 -.877152980E+02 -.877178074E+02 -.877198842E+02 -.877215246E+02 -.877227257E+02 -.877234854E+02 -.877238024E+02 -.877236765E+02 -.877231082E+02 -.877220990E+02 -.877206512E+02 -.877187678E+02 -.877164529E+02 -.877137113E+02 -.877105486E+02 -.877069711E+02 -.877029859E+02 -.876986008E+02 -.876938242E+02 -.876886650E+02 -.876831330E+02 -.876772380E+02 -.876709907E+02 -.876644020E+02 -.876574832E+02 -.876502460E+02 -.876427023E+02 -.876348644E+02 -.876267445E+02 -.876183553E+02 -.876097097E+02 -.876008205E+02 -.875917009E+02 -.875823644E+02 -.875728246E+02 -.875630956E+02 -.875531921E+02 -.875431295E+02 -.875329240E+02 -.875225933E+02 -.875121571E+02 -.875016373E+02 -.874910591E+02 -.874804522E+02 -.874698520E+02 -.874593017E+02 -.874488546E+02 -.874385771E+02 -.874285534E+02 -.874188905E+02 -.874097255E+02 -.874012349E+02 -.873936467E+02 -.873872563E+02 -.873824472E+02 -.873797180E+02 -.873797180E+02
 -.873894244E+02 -.873894244E+02 -.873926909E+02 -.873984454E+02 -.874060936E+02 -.874151753E+02 -.874253348E+02 -.874362975E+02 -.874478509E+02 -.874598307E+02 -.874721091E+02 -.874845854E+02 -.874971800E+02 -.875098289E+02 -.875224796E+02 -.875350889E+02 -.875476205E+02 -.875600437E+02 -.875723317E+02 -.875844610E+02 -.875964103E+02 -.876081600E+02 -.876196913E+02 -.876309864E+02 -.876420282E+02 -.876527999E+02 -.876632851E+02 -.876734679E+02 -.876833328E+02 -.876928646E+02 -.877020482E+02 -.877108690E+02 -.877193125E+02 -.877273646E+02 -.877350116E+02 -.877422403E+02 -.877490379E+02 -.877553924E+02 -.877612923E+02 -.877667269E+02 -.877716860E+02 -.877761604E+02 -.877801417E+02 -.877836224E+02 -.877865957E+02 -.877890562E+02 -.877909991E+02 -.877924208E+02 -.877933188E+02 -.877936916E+02 -.877935389E+02 -.877928613E+02 -.877916605E+02 -.877899394E+02 -.877877018E+02 -.877849527E+02 -.877816978E+02 -.877779441E+02 -.877736993E+02 -.877689721E+02 -.877637720E+02 -.877581093E+02 -.877519949E+02 -.877454405E+02 -.877384584E+02 -.877310615E+02 -.877232630E+02 -.877150767E+02 -.877065167E+02 -.876975975E+02 -.876883338E+02 -.876787406E+02 -.876688330E+02 -.876586265E+02 -.876481366E+02 -.876373791E+02 -.876263699E+02 -.876151255E+02 -.876036624E+02 -.875919981E+02 -.875801507E+02 -.875681394E+02 -.875559851E+02 -.875437107E+02 -.875313418E+02 -.875189081E+02 -.875064442E+02 -.874939915E+02 -.874816004E+02 -.874693331E+02 -.874572674E+02 -.874455015E+02 -.874341608E+02 -.874234057E+02 -.874134428E+02 -.874045392E+02 -.873970412E+02 -.873913986E+02 -.873881963E+02 -.873881963E+02
 -.873983583E+02 -.873983583E+02 -.874021200E+02 -.874087482E+02 -.874175572E+02 -.874280175E+02 -.874397201E+02 -.874523497E+02 -.874656625E+02 -.874794700E+02 -.874936249E+02 -.875080119E+02 -.875225391E+02 -.875371328E+02 -.875517330E+02 -.875662900E+02 -.875807624E+02 -.875951149E+02 -.876093169E+02 -.876233412E+02 -.876371630E+02 -.876507595E+02 -.876641089E+02 -.876771903E+02 -.876899836E+02 -.877024692E+02 -.877146278E+02 -.877264409E+02 -.877378899E+02 -.877489568E+02 -.877596237E+02 -.877698731E+02 -.877796877E+02 -.877890506E+02 -.877979454E+02 -.878063562E+02 -.878142679E+02 -.878216658E+02 -.878285362E+02 -.878348660E+02 -.878406431E+02 -.878458563E+02 -.878504954E+02 -.878545512E+02 -.878580158E+02 -.878608824E+02 -.878631452E+02 -.878648000E+02 -.878658437E+02 -.878662744E+02 -.878660917E+02 -.878652964E+02 -.878638906E+02 -.878618778E+02 -.878592625E+02 -.878560507E+02 -.878522496E+02 -.878478674E+02 -.878429135E+02 -.878373985E+02 -.878313338E+02 -.878247318E+02 -.878176057E+02 -.878099696E+02 -.878018384E+02 -.877932273E+02 -.877841524E+02 -.877746302E+02 -.877646776E+02 -.877543119E+02 -.877435506E+02 -.877324116E+02 -.877209130E+02 -.877090728E+02 -.876969096E+02 -.876844420E+02 -.876716887E+02 -.876586688E+02 -.876454021E+02 -.876319085E+02 -.876182094E+02 -.876043268E+02 -.875902849E+02 -.875761101E+02 -.875618319E+02 -.875474842E+02 -.875331069E+02 -.875187473E+02 -.875044632E+02 -.874903259E+02 -.874764245E+02 -.874628719E+02 -.874498116E+02 -.874374278E+02 -.874259579E+02 -.874157088E+02 -.874070785E+02 -.874005841E+02 -.873968985E+02 -.873968985E+02
 -.874075162E+02 -.874075162E+02 -.874117853E+02 -.874193085E+02 -.874293069E+02 -.874411799E+02 -.874544649E+02 -.874688050E+02 -.874839246E+02 -.874996102E+02 -.875156952E+02 -.875320488E+02 -.875485670E+02 -.875651664E+02 -.875817793E+02 -.875983496E+02 -.876148306E+02 -.876311824E+02 -.876473703E+02 -.876633632E+02 -.876791330E+02 -.876946533E+02 -.877098989E+02 -.877248460E+02 -.877394712E+02 -.877537517E+02 -.877676654E+02 -.877811903E+02 -.877943049E+02 -.878069878E+02 -.878192181E+02 -.878309749E+02 -.878422378E+02 -.878529868E+02 -.878632026E+02 -.878728661E+02 -.878819592E+02 -.878904646E+02 -.878983658E+02 -.879056471E+02 -.879122941E+02 -.879182933E+02 -.879236325E+02 -.879283006E+02 -.879322882E+02 -.879355869E+02 -.879381900E+02 -.879400922E+02 -.879412899E+02 -.879417809E+02 -.879415645E+02 -.879406418E+02 -.879390152E+02 -.879366889E+02 -.879336685E+02 -.879299612E+02 -.879255754E+02 -.879205212E+02 -.879148099E+02 -.879084540E+02 -.879014672E+02 -.878938645E+02 -.878856617E+02 -.878768755E+02 -.878675237E+02 -.878576246E+02 -.878471972E+02 -.878362612E+02 -.878248366E+02 -.878129439E+02 -.878006038E+02 -.877878374E+02 -.877746660E+02 -.877611108E+02 -.877471934E+02 -.877329355E+02 -.877183591E+02 -.877034862E+02 -.876883396E+02 -.876729424E+02 -.876573188E+02 -.876414943E+02 -.876254963E+02 -.876093548E+02 -.875931033E+02 -.875767801E+02 -.875604301E+02 -.875441069E+02 -.875278757E+02 -.875118169E+02 -.874960312E+02 -.874806459E+02 -.874658233E+02 -.874517717E+02 -.874387596E+02 -.874271342E+02 -.874173463E+02 -.874099815E+02 -.874058023E+02 -.874058023E+02
 -.874168944E+02 -.874168944E+02 -.874216835E+02 -.874301237E+02 -.874413411E+02 -.874546631E+02 -.874695719E+02 -.874856686E+02 -.875026451E+02 -.875202625E+02 -.875383345E+02 -.875567147E+02 -.875752869E+02 -.875939579E+02 -.876126523E+02 -.876313076E+02 -.876498717E+02 -.876683001E+02 -.876865537E+02 -.877045975E+02 -.877223996E+02 -.877399300E+02 -.877571602E+02 -.877740629E+02 -.877906112E+02 -.878067792E+02 -.878225411E+02 -.878378716E+02 -.878527454E+02 -.878671378E+02 -.878810241E+02 -.878943798E+02 -.879071809E+02 -.879194040E+02 -.879310260E+02 -.879420246E+02 -.879523782E+02 -.879620663E+02 -.879710692E+02 -.879793684E+02 -.879869464E+02 -.879937873E+02 -.879998765E+02 -.880052008E+02 -.880097486E+02 -.880135103E+02 -.880164777E+02 -.880186444E+02 -.880200060E+02 -.880205600E+02 -.880203055E+02 -.880192437E+02 -.880173777E+02 -.880147124E+02 -.880112545E+02 -.880070125E+02 -.880019967E+02 -.879962191E+02 -.879896930E+02 -.879824336E+02 -.879744572E+02 -.879657815E+02 -.879564254E+02 -.879464089E+02 -.879357530E+02 -.879244795E+02 -.879126108E+02 -.879001702E+02 -.878871814E+02 -.878736684E+02 -.878596556E+02 -.878451677E+02 -.878302295E+02 -.878148659E+02 -.877991019E+02 -.877829627E+02 -.877664735E+02 -.877496598E+02 -.877325476E+02 -.877151632E+02 -.876975342E+02 -.876796894E+02 -.876616597E+02 -.876434786E+02 -.876251837E+02 -.876068179E+02 -.875884313E+02 -.875700835E+02 -.875518472E+02 -.875338121E+02 -.875160904E+02 -.874988242E+02 -.874821945E+02 -.874664342E+02 -.874518431E+02 -.874388097E+02 -.874278380E+02 -.874195836E+02 -.874149001E+02 -.874149001E+02
 -.874264936E+02 -.874264936E+02 -.874318156E+02 -.874411955E+02 -.874536628E+02 -.874684713E+02 -.874850475E+02 -.875029495E+02 -.875218360E+02 -.875414422E+02 -.875615620E+02 -.875820332E+02 -.876027274E+02 -.876235418E+02 -.876443931E+02 -.876652124E+02 -.876859421E+02 -.877065328E+02 -.877269411E+02 -.877471278E+02 -.877670573E+02 -.877866956E+02 -.878060107E+02 -.878249716E+02 -.878435477E+02 -.878617094E+02 -.878794270E+02 -.878966713E+02 -.879134131E+02 -.879296234E+02 -.879452736E+02 -.879603351E+02 -.879747798E+02 -.879885799E+02 -.880017085E+02 -.880141392E+02 -.880258466E+02 -.880368062E+02 -.880469948E+02 -.880563902E+02 -.880649718E+02 -.880727205E+02 -.880796189E+02 -.880856514E+02 -.880908042E+02 -.880950655E+02 -.880984257E+02 -.881008772E+02 -.881024146E+02 -.881030348E+02 -.881027369E+02 -.881015224E+02 -.880993947E+02 -.880963598E+02 -.880924258E+02 -.880876028E+02 -.880819031E+02 -.880753408E+02 -.880679322E+02 -.880596950E+02 -.880506487E+02 -.880408146E+02 -.880302149E+02 -.880188734E+02 -.880068150E+02 -.879940653E+02 -.879806511E+02 -.879665996E+02 -.879519387E+02 -.879366965E+02 -.879209018E+02 -.879045831E+02 -.878877695E+02 -.878704898E+02 -.878527729E+02 -.878346478E+02 -.878161435E+02 -.877972891E+02 -.877781140E+02 -.877586483E+02 -.877389229E+02 -.877189700E+02 -.876988242E+02 -.876785229E+02 -.876581077E+02 -.876376260E+02 -.876171330E+02 -.875966947E+02 -.875763911E+02 -.875563212E+02 -.875366087E+02 -.875174106E+02 -.874989271E+02 -.874814152E+02 -.874652071E+02 -.874507327E+02 -.874385504E+02 -.874293867E+02 -.874241878E+02 -.874241878E+02
 -.874363128E+02 -.874363128E+02 -.874421805E+02 -.874525231E+02 -.874662717E+02 -.874826057E+02 -.875008944E+02 -.875206521E+02 -.875415039E+02 -.875631589E+02 -.875853908E+02 -.876080217E+02 -.876309112E+02 -.876539467E+02 -.876770370E+02 -.877001069E+02 -.877230931E+02 -.877459412E+02 -.877686033E+02 -.877910361E+02 -.878131999E+02 -.878350568E+02 -.878565708E+02 -.878777069E+02 -.878984306E+02 -.879187081E+02 -.879385053E+02 -.879577887E+02 -.879765245E+02 -.879946792E+02 -.880122193E+02 -.880291115E+02 -.880453230E+02 -.880608213E+02 -.880755746E+02 -.880895519E+02 -.881027232E+02 -.881150594E+02 -.881265329E+02 -.881371176E+02 -.881467890E+02 -.881555242E+02 -.881633025E+02 -.881701053E+02 -.881759161E+02 -.881807209E+02 -.881845080E+02 -.881872685E+02 -.881889958E+02 -.881896862E+02 -.881893388E+02 -.881879549E+02 -.881855392E+02 -.881820984E+02 -.881776422E+02 -.881721829E+02 -.881657350E+02 -.881583154E+02 -.881499434E+02 -.881406402E+02 -.881304291E+02 -.881193352E+02 -.881073850E+02 -.880946067E+02 -.880810296E+02 -.880666842E+02 -.880516018E+02 -.880358147E+02 -.880193554E+02 -.880022570E+02 -.879845530E+02 -.879662767E+02 -.879474617E+02 -.879281415E+02 -.879083494E+02 -.878881185E+02 -.878674821E+02 -.878464732E+02 -.878251252E+02 -.878034718E+02 -.877815477E+02 -.877593889E+02 -.877370336E+02 -.877145230E+02 -.876919029E+02 -.876692253E+02 -.876465506E+02 -.876239509E+02 -.876015137E+02 -.875793470E+02 -.875575864E+02 -.875364034E+02 -.875160174E+02 -.874967103E+02 -.874788463E+02 -.874628976E+02 -.874494776E+02 -.874393847E+02 -.874336595E+02 -.874336595E+02
 -.874463450E+02 -.874463450E+02 -.874527710E+02 -.874640990E+02 -.874791604E+02 -.874970589E+02 -.875171055E+02 -.875387704E+02 -.875616441E+02 -.875854099E+02 -.876098212E+02 -.876346845E+02 -.876598472E+02 -.876851870E+02 -.877106051E+02 -.877360196E+02 -.877613617E+02 -.877865720E+02 -.878115980E+02 -.878363922E+02 -.878609103E+02 -.878851106E+02 -.879089527E+02 -.879323974E+02 -.879554058E+02 -.879779391E+02 -.879999587E+02 -.880214260E+02 -.880423020E+02 -.880625480E+02 -.880821249E+02 -.881009942E+02 -.881191172E+02 -.881364559E+02 -.881529731E+02 -.881686320E+02 -.881833973E+02 -.881972345E+02 -.882101110E+02 -.882219956E+02 -.882328591E+02 -.882426745E+02 -.882514169E+02 -.882590640E+02 -.882655963E+02 -.882709968E+02 -.882752517E+02 -.882783502E+02 -.882802844E+02 -.882810499E+02 -.882806454E+02 -.882790728E+02 -.882763373E+02 -.882724472E+02 -.882674141E+02 -.882612524E+02 -.882539797E+02 -.882456162E+02 -.882361848E+02 -.882257109E+02 -.882142221E+02 -.882017482E+02 -.881883209E+02 -.881739735E+02 -.881587407E+02 -.881426586E+02 -.881257640E+02 -.881080949E+02 -.880896894E+02 -.880705865E+02 -.880508249E+02 -.880304437E+02 -.880094816E+02 -.879879774E+02 -.879659693E+02 -.879434954E+02 -.879205934E+02 -.878973009E+02 -.878736554E+02 -.878496949E+02 -.878254578E+02 -.878009842E+02 -.877763159E+02 -.877514983E+02 -.877265813E+02 -.877016214E+02 -.876766842E+02 -.876518478E+02 -.876272070E+02 -.876028790E+02 -.875790107E+02 -.875557887E+02 -.875334511E+02 -.875123049E+02 -.874927465E+02 -.874752907E+02 -.874606065E+02 -.874495652E+02 -.874433031E+02 -.874433031E+02
 -.874565741E+02 -.874565741E+02 -.874635703E+02 -.874759055E+02 -.874923102E+02 -.875118110E+02 -.875336604E+02 -.875572832E+02 -.875822359E+02 -.876081755E+02 -.876348352E+02 -.876620062E+02 -.876895238E+02 -.877172564E+02 -.877450971E+02 -.877729578E+02 -.878007640E+02 -.878284513E+02 -.878559627E+02 -.878832460E+02 -.879102528E+02 -.879369369E+02 -.879632534E+02 -.879891582E+02 -.880146075E+02 -.880395574E+02 -.880639638E+02 -.880877822E+02 -.881109680E+02 -.881334762E+02 -.881552615E+02 -.881762787E+02 -.881964830E+02 -.882158296E+02 -.882342745E+02 -.882517746E+02 -.882682879E+02 -.882837738E+02 -.882981932E+02 -.883115092E+02 -.883236869E+02 -.883346941E+02 -.883445010E+02 -.883530811E+02 -.883604107E+02 -.883664697E+02 -.883712413E+02 -.883747125E+02 -.883768741E+02 -.883777205E+02 -.883772502E+02 -.883754654E+02 -.883723724E+02 -.883679812E+02 -.883623056E+02 -.883553629E+02 -.883471741E+02 -.883377633E+02 -.883271581E+02 -.883153887E+02 -.883024880E+02 -.882884916E+02 -.882734372E+02 -.882573641E+02 -.882403138E+02 -.882223287E+02 -.882034524E+02 -.881837295E+02 -.881632050E+02 -.881419242E+02 -.881199326E+02 -.880972754E+02 -.880739977E+02 -.880501440E+02 -.880257584E+02 -.880008845E+02 -.879755650E+02 -.879498426E+02 -.879237594E+02 -.878973578E+02 -.878706804E+02 -.878437714E+02 -.878166767E+02 -.877894455E+02 -.877621320E+02 -.877347972E+02 -.877075117E+02 -.876803596E+02 -.876534427E+02 -.876268873E+02 -.876008514E+02 -.875755361E+02 -.875511987E+02 -.875281706E+02 -.875068810E+02 -.874878871E+02 -.874719138E+02 -.874599064E+02 -.874530978E+02 -.874530978E+02
 -.874669723E+02 -.874669723E+02 -.874745494E+02 -.874879117E+02 -.875056878E+02 -.875268264E+02 -.875505206E+02 -.875761502E+02 -.876032374E+02 -.876314131E+02 -.876603907E+02 -.876899463E+02 -.877199034E+02 -.877501210E+02 -.877804846E+02 -.878109000E+02 -.878412870E+02 -.878715765E+02 -.879017065E+02 -.879316207E+02 -.879612658E+02 -.879905912E+02 -.880195469E+02 -.880480837E+02 -.880761523E+02 -.881037028E+02 -.881306850E+02 -.881570479E+02 -.881827401E+02 -.882077093E+02 -.882319031E+02 -.882552688E+02 -.882777535E+02 -.882993050E+02 -.883198712E+02 -.883394012E+02 -.883578452E+02 -.883751549E+02 -.883912838E+02 -.884061879E+02 -.884198256E+02 -.884321581E+02 -.884431499E+02 -.884527689E+02 -.884609869E+02 -.884677795E+02 -.884731267E+02 -.884770126E+02 -.884794261E+02 -.884803605E+02 -.884798140E+02 -.884777892E+02 -.884742935E+02 -.884693391E+02 -.884629424E+02 -.884551244E+02 -.884459102E+02 -.884353288E+02 -.884234131E+02 -.884101994E+02 -.883957271E+02 -.883800386E+02 -.883631788E+02 -.883451948E+02 -.883261354E+02 -.883060512E+02 -.882849937E+02 -.882630153E+02 -.882401691E+02 -.882165081E+02 -.881920855E+02 -.881669539E+02 -.881411656E+02 -.881147719E+02 -.880878236E+02 -.880603703E+02 -.880324608E+02 -.880041430E+02 -.879754644E+02 -.879464720E+02 -.879172132E+02 -.878877361E+02 -.878580909E+02 -.878283309E+02 -.877985143E+02 -.877687064E+02 -.877389829E+02 -.877094334E+02 -.876801666E+02 -.876513174E+02 -.876230547E+02 -.875955939E+02 -.875692108E+02 -.875442613E+02 -.875212068E+02 -.875006470E+02 -.874833632E+02 -.874703743E+02 -.874630108E+02 -.874630108E+02
 -.874774973E+02 -.874774973E+02 -.874856642E+02 -.875000704E+02 -.875192420E+02 -.875420492E+02 -.875676259E+02 -.875953068E+02 -.876245804E+02 -.876550520E+02 -.876864155E+02 -.877184324E+02 -.877509146E+02 -.877837121E+02 -.878167035E+02 -.878497883E+02 -.878828811E+02 -.879159079E+02 -.879488024E+02 -.879815035E+02 -.880139533E+02 -.880460962E+02 -.880778769E+02 -.881092404E+02 -.881401313E+02 -.881704932E+02 -.882002688E+02 -.882293996E+02 -.882578261E+02 -.882854881E+02 -.883123244E+02 -.883382733E+02 -.883632731E+02 -.883872618E+02 -.884101782E+02 -.884319618E+02 -.884525534E+02 -.884718955E+02 -.884899328E+02 -.885066123E+02 -.885218843E+02 -.885357021E+02 -.885480231E+02 -.885588086E+02 -.885680244E+02 -.885756413E+02 -.885816349E+02 -.885859861E+02 -.885886813E+02 -.885897125E+02 -.885890773E+02 -.885867790E+02 -.885828264E+02 -.885772342E+02 -.885700223E+02 -.885612159E+02 -.885508451E+02 -.885389452E+02 -.885255554E+02 -.885107196E+02 -.884944849E+02 -.884769022E+02 -.884580250E+02 -.884379097E+02 -.884166144E+02 -.883941991E+02 -.883707249E+02 -.883462539E+02 -.883208483E+02 -.882945705E+02 -.882674827E+02 -.882396463E+02 -.882111219E+02 -.881819688E+02 -.881522453E+02 -.881220081E+02 -.880913126E+02 -.880602128E+02 -.880287620E+02 -.879970122E+02 -.879650158E+02 -.879328252E+02 -.879004950E+02 -.878680822E+02 -.878356493E+02 -.878032657E+02 -.877710115E+02 -.877389818E+02 -.877072917E+02 -.876760840E+02 -.876455384E+02 -.876158836E+02 -.875874137E+02 -.875605084E+02 -.875356609E+02 -.875135129E+02 -.874949016E+02 -.874809198E+02 -.874729956E+02 -.874729956E+02
 -.874880890E+02 -.874880890E+02 -.874968518E+02 -.875123142E+02 -.875328991E+02 -.875573989E+02 -.875848886E+02 -.876146587E+02 -.876461646E+02 -.876789866E+02 -.877128000E+02 -.877473522E+02 -.877824442E+02 -.878179179E+02 -.878536448E+02 -.878895190E+02 -.879254502E+02 -.879613598E+02 -.879971771E+02 -.880328364E+02 -.880682751E+02 -.881034321E+02 -.881382466E+02 -.881726573E+02 -.882066018E+02 -.882400164E+02 -.882728357E+02 -.883049926E+02 -.883364186E+02 -.883670436E+02 -.883967963E+02 -.884256044E+02 -.884533954E+02 -.884800961E+02 -.885056339E+02 -.885299370E+02 -.885529348E+02 -.885745586E+02 -.885947420E+02 -.886134215E+02 -.886305372E+02 -.886460328E+02 -.886598569E+02 -.886719626E+02 -.886823087E+02 -.886908594E+02 -.886975852E+02 -.887024629E+02 -.887054761E+02 -.887066148E+02 -.887058761E+02 -.887032639E+02 -.886987891E+02 -.886924692E+02 -.886843284E+02 -.886743972E+02 -.886627122E+02 -.886493158E+02 -.886342555E+02 -.886175842E+02 -.885993586E+02 -.885796400E+02 -.885584926E+02 -.885359836E+02 -.885121829E+02 -.884871616E+02 -.884609926E+02 -.884337491E+02 -.884055049E+02 -.883763333E+02 -.883463072E+02 -.883154981E+02 -.882839766E+02 -.882518112E+02 -.882190689E+02 -.881858144E+02 -.881521107E+02 -.881180187E+02 -.880835978E+02 -.880489057E+02 -.880139998E+02 -.879789373E+02 -.879437768E+02 -.879085795E+02 -.878734114E+02 -.878383458E+02 -.878034672E+02 -.877688751E+02 -.877346907E+02 -.877010642E+02 -.876681849E+02 -.876362945E+02 -.876057040E+02 -.875768164E+02 -.875501558E+02 -.875264050E+02 -.875064563E+02 -.874914755E+02 -.874829876E+02 -.874829876E+02
 -.874986664E+02 -.874986664E+02 -.875080274E+02 -.875245512E+02 -.875465587E+02 -.875727653E+02 -.876021884E+02 -.876340755E+02 -.876678500E+02 -.877030686E+02 -.877393888E+02 -.877765449E+02 -.878143281E+02 -.878525726E+02 -.878911441E+02 -.879299315E+02 -.879688403E+02 -.880077877E+02 -.880466989E+02 -.880855036E+02 -.881241344E+02 -.881625246E+02 -.882006074E+02 -.882383145E+02 -.882755760E+02 -.883123197E+02 -.883484711E+02 -.883839532E+02 -.884186868E+02 -.884525904E+02 -.884855807E+02 -.885175731E+02 -.885484816E+02 -.885782199E+02 -.886067018E+02 -.886338414E+02 -.886595544E+02 -.886837584E+02 -.887063735E+02 -.887273233E+02 -.887465351E+02 -.887639411E+02 -.887794786E+02 -.887930908E+02 -.888047274E+02 -.888143449E+02 -.888219073E+02 -.888273862E+02 -.888307614E+02 -.888320209E+02 -.888311610E+02 -.888281863E+02 -.888231101E+02 -.888159537E+02 -.888067466E+02 -.887955257E+02 -.887823357E+02 -.887672280E+02 -.887502604E+02 -.887314966E+02 -.887110057E+02 -.886888611E+02 -.886651405E+02 -.886399248E+02 -.886132973E+02 -.885853434E+02 -.885561497E+02 -.885258035E+02 -.884943919E+02 -.884620015E+02 -.884287177E+02 -.883946244E+02 -.883598033E+02 -.883243341E+02 -.882882936E+02 -.882517559E+02 -.882147923E+02 -.881774715E+02 -.881398595E+02 -.881020204E+02 -.880640168E+02 -.880259106E+02 -.879877645E+02 -.879496435E+02 -.879116170E+02 -.878737618E+02 -.878361656E+02 -.877989324E+02 -.877621881E+02 -.877260894E+02 -.876908343E+02 -.876566763E+02 -.876239424E+02 -.875930574E+02 -.875645747E+02 -.875392172E+02 -.875179305E+02 -.875019520E+02 -.874929019E+02 -.874929019E+02
 -.875091229E+02 -.875091229E+02 -.875190791E+02 -.875366606E+02 -.875600881E+02 -.875880024E+02 -.876193652E+02 -.876533831E+02 -.876894491E+02 -.877270979E+02 -.877659708E+02 -.878057904E+02 -.878463393E+02 -.878874451E+02 -.879289687E+02 -.879707949E+02 -.880128257E+02 -.880549747E+02 -.880971632E+02 -.881393169E+02 -.881813632E+02 -.882232301E+02 -.882648439E+02 -.883061291E+02 -.883470072E+02 -.883873968E+02 -.884272126E+02 -.884663665E+02 -.885047667E+02 -.885423184E+02 -.885789241E+02 -.886144840E+02 -.886488968E+02 -.886820599E+02 -.887138704E+02 -.887442258E+02 -.887730248E+02 -.888001681E+02 -.888255593E+02 -.888491058E+02 -.888707195E+02 -.888903178E+02 -.889078242E+02 -.889231695E+02 -.889362920E+02 -.889471386E+02 -.889556650E+02 -.889618364E+02 -.889656279E+02 -.889670246E+02 -.889660220E+02 -.889626257E+02 -.889568519E+02 -.889487267E+02 -.889382859E+02 -.889255751E+02 -.889106486E+02 -.888935692E+02 -.888744074E+02 -.888532406E+02 -.888301528E+02 -.888052332E+02 -.887785755E+02 -.887502773E+02 -.887204390E+02 -.886891631E+02 -.886565531E+02 -.886227128E+02 -.885877458E+02 -.885517545E+02 -.885148393E+02 -.884770985E+02 -.884386274E+02 -.883995180E+02 -.883598589E+02 -.883197347E+02 -.882792263E+02 -.882384109E+02 -.881973620E+02 -.881561501E+02 -.881148433E+02 -.880735084E+02 -.880322120E+02 -.879910224E+02 -.879500119E+02 -.879092599E+02 -.878688570E+02 -.878289101E+02 -.877895490E+02 -.877509357E+02 -.877132756E+02 -.876768321E+02 -.876419468E+02 -.876090644E+02 -.875787659E+02 -.875518119E+02 -.875291989E+02 -.875122335E+02 -.875026284E+02 -.875026284E+02
 -.875193221E+02 -.875193221E+02 -.875298635E+02 -.875484867E+02 -.875733163E+02 -.876029215E+02 -.876362116E+02 -.876723550E+02 -.877107170E+02 -.877508121E+02 -.877922678E+02 -.878347967E+02 -.878781745E+02 -.879222240E+02 -.879668025E+02 -.880117922E+02 -.880570923E+02 -.881026138E+02 -.881482748E+02 -.881939972E+02 -.882397038E+02 -.882853167E+02 -.883307555E+02 -.883759367E+02 -.884207724E+02 -.884651707E+02 -.885090345E+02 -.885522623E+02 -.885947478E+02 -.886363808E+02 -.886770467E+02 -.887166280E+02 -.887550044E+02 -.887920539E+02 -.888276534E+02 -.888616799E+02 -.888940113E+02 -.889245276E+02 -.889531119E+02 -.889796514E+02 -.890040387E+02 -.890261728E+02 -.890459602E+02 -.890633156E+02 -.890781634E+02 -.890904380E+02 -.891000848E+02 -.891070610E+02 -.891113355E+02 -.891128901E+02 -.891117189E+02 -.891078289E+02 -.891012398E+02 -.890919839E+02 -.890801053E+02 -.890656598E+02 -.890487143E+02 -.890293458E+02 -.890076407E+02 -.889836939E+02 -.889576076E+02 -.889294905E+02 -.888994566E+02 -.888676242E+02 -.888341145E+02 -.887990508E+02 -.887625574E+02 -.887247584E+02 -.886857771E+02 -.886457348E+02 -.886047499E+02 -.885629378E+02 -.885204096E+02 -.884772719E+02 -.884336267E+02 -.883895708E+02 -.883451955E+02 -.883005876E+02 -.882558287E+02 -.882109960E+02 -.881661635E+02 -.881214023E+02 -.880767826E+02 -.880323756E+02 -.879882557E+02 -.879445039E+02 -.879012124E+02 -.878584898E+02 -.878164685E+02 -.877753139E+02 -.877352367E+02 -.876965090E+02 -.876594842E+02 -.876246247E+02 -.875925362E+02 -.875640141E+02 -.875401028E+02 -.875221738E+02 -.875120277E+02 -.875120277E+02
 -.875290916E+02 -.875290916E+02 -.875401993E+02 -.875598331E+02 -.875860268E+02 -.876172834E+02 -.876524642E+02 -.876907028E+02 -.877313403E+02 -.877738743E+02 -.878179210E+02 -.878631855E+02 -.879094389E+02 -.879565013E+02 -.880042284E+02 -.880525011E+02 -.881012175E+02 -.881502872E+02 -.881996261E+02 -.882491528E+02 -.882987859E+02 -.883484420E+02 -.883980337E+02 -.884474689E+02 -.884966499E+02 -.885454725E+02 -.885938266E+02 -.886415953E+02 -.886886556E+02 -.887348786E+02 -.887801300E+02 -.888242708E+02 -.888671582E+02 -.889086464E+02 -.889485878E+02 -.889868341E+02 -.890232378E+02 -.890576530E+02 -.890899373E+02 -.891199529E+02 -.891475682E+02 -.891726590E+02 -.891951101E+02 -.892148163E+02 -.892316841E+02 -.892456320E+02 -.892565926E+02 -.892645123E+02 -.892693527E+02 -.892710908E+02 -.892697195E+02 -.892652471E+02 -.892576983E+02 -.892471126E+02 -.892335449E+02 -.892170643E+02 -.891977533E+02 -.891757071E+02 -.891510320E+02 -.891238447E+02 -.890942708E+02 -.890624433E+02 -.890285014E+02 -.889925889E+02 -.889548530E+02 -.889154427E+02 -.888745076E+02 -.888321966E+02 -.887886568E+02 -.887440322E+02 -.886984629E+02 -.886520843E+02 -.886050261E+02 -.885574122E+02 -.885093596E+02 -.884609789E+02 -.884123734E+02 -.883636401E+02 -.883148692E+02 -.882661451E+02 -.882175472E+02 -.881691508E+02 -.881210291E+02 -.880732551E+02 -.880259041E+02 -.879790578E+02 -.879328080E+02 -.878872636E+02 -.878425573E+02 -.877988561E+02 -.877563738E+02 -.877153880E+02 -.876762615E+02 -.876394711E+02 -.876056438E+02 -.875756056E+02 -.875504439E+02 -.875315901E+02 -.875209264E+02 -.875209264E+02
 -.875382177E+02 -.875382177E+02 -.875498615E+02 -.875704553E+02 -.875979502E+02 -.876307899E+02 -.876677933E+02 -.877080647E+02 -.877509251E+02 -.877958594E+02 -.878424759E+02 -.878904755E+02 -.879396278E+02 -.879897527E+02 -.880407068E+02 -.880923718E+02 -.881446468E+02 -.881974415E+02 -.882506710E+02 -.883042518E+02 -.883580991E+02 -.884121243E+02 -.884662333E+02 -.885203250E+02 -.885742909E+02 -.886280138E+02 -.886813685E+02 -.887342207E+02 -.887864279E+02 -.888378396E+02 -.888882979E+02 -.889376382E+02 -.889856904E+02 -.890322801E+02 -.890772296E+02 -.891203596E+02 -.891614909E+02 -.892004456E+02 -.892370495E+02 -.892711333E+02 -.893025348E+02 -.893311006E+02 -.893566878E+02 -.893791660E+02 -.893984186E+02 -.894143443E+02 -.894268586E+02 -.894358945E+02 -.894414041E+02 -.894433583E+02 -.894417481E+02 -.894365840E+02 -.894278963E+02 -.894157347E+02 -.894001674E+02 -.893812805E+02 -.893591766E+02 -.893339738E+02 -.893058040E+02 -.892748117E+02 -.892411517E+02 -.892049878E+02 -.891664905E+02 -.891258360E+02 -.890832033E+02 -.890387734E+02 -.889927270E+02 -.889452433E+02 -.888964981E+02 -.888466630E+02 -.887959038E+02 -.887443797E+02 -.886922423E+02 -.886396349E+02 -.885866924E+02 -.885335406E+02 -.884802961E+02 -.884270667E+02 -.883739518E+02 -.883210429E+02 -.882684242E+02 -.882161749E+02 -.881643699E+02 -.881130827E+02 -.880623882E+02 -.880123663E+02 -.879631072E+02 -.879147173E+02 -.878673273E+02 -.878211029E+02 -.877762582E+02 -.877330730E+02 -.876919159E+02 -.876532738E+02 -.876177905E+02 -.875863174E+02 -.875599788E+02 -.875402584E+02 -.875291113E+02 -.875291113E+02
 -.875464383E+02 -.875464383E+02 -.875585744E+02 -.875800535E+02 -.876087554E+02 -.876430736E+02 -.876817924E+02 -.877239933E+02 -.877689830E+02 -.878162386E+02 -.878653653E+02 -.879160639E+02 -.879681060E+02 -.880213150E+02 -.880755513E+02 -.881307007E+02 -.881866655E+02 -.882433578E+02 -.883006939E+02 -.883585900E+02 -.884169590E+02 -.884757083E+02 -.885347371E+02 -.885939357E+02 -.886531841E+02 -.887123512E+02 -.887712946E+02 -.888298607E+02 -.888878843E+02 -.889451899E+02 -.890015913E+02 -.890568938E+02 -.891108944E+02 -.891633835E+02 -.892141468E+02 -.892629668E+02 -.893096248E+02 -.893539031E+02 -.893955873E+02 -.894344685E+02 -.894703457E+02 -.895030283E+02 -.895323381E+02 -.895581122E+02 -.895802044E+02 -.895984877E+02 -.896128557E+02 -.896232242E+02 -.896295325E+02 -.896317441E+02 -.896298473E+02 -.896238552E+02 -.896138059E+02 -.895997616E+02 -.895818082E+02 -.895600534E+02 -.895346259E+02 -.895056734E+02 -.894733604E+02 -.894378666E+02 -.893993842E+02 -.893581159E+02 -.893142722E+02 -.892680691E+02 -.892197261E+02 -.891694634E+02 -.891175003E+02 -.890640527E+02 -.890093318E+02 -.889535421E+02 -.888968801E+02 -.888395330E+02 -.887816780E+02 -.887234811E+02 -.886650970E+02 -.886066685E+02 -.885483267E+02 -.884901910E+02 -.884323697E+02 -.883749610E+02 -.883180536E+02 -.882617287E+02 -.882060616E+02 -.881511245E+02 -.880969895E+02 -.880437327E+02 -.879914396E+02 -.879402114E+02 -.878901737E+02 -.878414874E+02 -.877943629E+02 -.877490784E+02 -.877060035E+02 -.876656303E+02 -.876286135E+02 -.875958228E+02 -.875684117E+02 -.875479067E+02 -.875363243E+02 -.875363243E+02
 -.875534365E+02 -.875534365E+02 -.875660042E+02 -.875882647E+02 -.876180412E+02 -.876536887E+02 -.876939669E+02 -.877379427E+02 -.877849162E+02 -.878343629E+02 -.878858904E+02 -.879392048E+02 -.879940845E+02 -.880503607E+02 -.881079015E+02 -.881666003E+02 -.882263663E+02 -.882871170E+02 -.883487725E+02 -.884112514E+02 -.884744663E+02 -.885383218E+02 -.886027120E+02 -.886675187E+02 -.887326104E+02 -.887978411E+02 -.888630502E+02 -.889280618E+02 -.889926853E+02 -.890567157E+02 -.891199342E+02 -.891821096E+02 -.892429993E+02 -.893023515E+02 -.893599065E+02 -.894153995E+02 -.894685629E+02 -.895191288E+02 -.895668323E+02 -.896114140E+02 -.896526236E+02 -.896902225E+02 -.897239875E+02 -.897537133E+02 -.897792157E+02 -.898003340E+02 -.898169334E+02 -.898289073E+02 -.898361782E+02 -.898386997E+02 -.898364567E+02 -.898294659E+02 -.898177753E+02 -.898014638E+02 -.897806397E+02 -.897554395E+02 -.897260254E+02 -.896925834E+02 -.896553202E+02 -.896144608E+02 -.895702455E+02 -.895229263E+02 -.894727642E+02 -.894200262E+02 -.893649817E+02 -.893079002E+02 -.892490484E+02 -.891886876E+02 -.891270717E+02 -.890644448E+02 -.890010399E+02 -.889370775E+02 -.888727641E+02 -.888082917E+02 -.887438371E+02 -.886795619E+02 -.886156123E+02 -.885521195E+02 -.884892004E+02 -.884269588E+02 -.883654863E+02 -.883048643E+02 -.882451663E+02 -.881864605E+02 -.881288132E+02 -.880722936E+02 -.880169788E+02 -.879629611E+02 -.879103571E+02 -.878593187E+02 -.878100480E+02 -.877628162E+02 -.877179885E+02 -.876760558E+02 -.876376762E+02 -.876037297E+02 -.875753883E+02 -.875542094E+02 -.875422563E+02 -.875422563E+02
 -.875588340E+02 -.875588340E+02 -.875717521E+02 -.875946548E+02 -.876253269E+02 -.876621000E+02 -.877037217E+02 -.877492551E+02 -.877980022E+02 -.878494451E+02 -.879032010E+02 -.879589874E+02 -.880165955E+02 -.880758696E+02 -.881366907E+02 -.881989646E+02 -.882626115E+02 -.883275586E+02 -.883937340E+02 -.884610615E+02 -.885294567E+02 -.885988242E+02 -.886690545E+02 -.887400226E+02 -.888115857E+02 -.888835830E+02 -.889558340E+02 -.890281388E+02 -.891002780E+02 -.891720127E+02 -.892430860E+02 -.893132233E+02 -.893821347E+02 -.894495166E+02 -.895150540E+02 -.895784234E+02 -.896392960E+02 -.896973408E+02 -.897522285E+02 -.898036356E+02 -.898512482E+02 -.898947661E+02 -.899339073E+02 -.899684118E+02 -.899980452E+02 -.900226030E+02 -.900419129E+02 -.900558385E+02 -.900642806E+02 -.900671795E+02 -.900645158E+02 -.900563104E+02 -.900426249E+02 -.900235597E+02 -.899992534E+02 -.899698795E+02 -.899356444E+02 -.898967841E+02 -.898535603E+02 -.898062569E+02 -.897551757E+02 -.897006324E+02 -.896429526E+02 -.895824672E+02 -.895195092E+02 -.894544094E+02 -.893874931E+02 -.893190773E+02 -.892494678E+02 -.891789563E+02 -.891078192E+02 -.890363155E+02 -.889646856E+02 -.888931508E+02 -.888219122E+02 -.887511514E+02 -.886810298E+02 -.886116901E+02 -.885432566E+02 -.884758366E+02 -.884095223E+02 -.883443924E+02 -.882805152E+02 -.882179511E+02 -.881567571E+02 -.880969907E+02 -.880387166E+02 -.879820135E+02 -.879269837E+02 -.878737649E+02 -.878225453E+02 -.877735829E+02 -.877272316E+02 -.876839733E+02 -.876444606E+02 -.876095730E+02 -.875804890E+02 -.875587816E+02 -.875465419E+02 -.875465419E+02
 -.875621848E+02 -.875621848E+02 -.875753482E+02 -.875987116E+02 -.876300444E+02 -.876676739E+02 -.877103507E+02 -.877571470E+02 -.878073780E+02 -.878605420E+02 -.879162742E+02 -.879743115E+02 -.880344649E+02 -.880965983E+02 -.881606122E+02 -.882264306E+02 -.882939907E+02 -.883632348E+02 -.884341040E+02 -.885065322E+02 -.885804426E+02 -.886557433E+02 -.887323248E+02 -.888100575E+02 -.888887894E+02 -.889683451E+02 -.890485243E+02 -.891291012E+02 -.892098243E+02 -.892904168E+02 -.893705770E+02 -.894499798E+02 -.895282784E+02 -.896051063E+02 -.896800807E+02 -.897528052E+02 -.898228742E+02 -.898898770E+02 -.899534024E+02 -.900130444E+02 -.900684069E+02 -.901191096E+02 -.901647937E+02 -.902051269E+02 -.902398092E+02 -.902685777E+02 -.902912106E+02 -.903075316E+02 -.903174126E+02 -.903207762E+02 -.903175970E+02 -.903079020E+02 -.902917703E+02 -.902693317E+02 -.902407642E+02 -.902062910E+02 -.901661770E+02 -.901207240E+02 -.900702658E+02 -.900151632E+02 -.899557983E+02 -.898925689E+02 -.898258833E+02 -.897561543E+02 -.896837948E+02 -.896092124E+02 -.895328055E+02 -.894549593E+02 -.893760421E+02 -.892964030E+02 -.892163693E+02 -.891362447E+02 -.890563081E+02 -.889768127E+02 -.888979860E+02 -.888200297E+02 -.887431202E+02 -.886674097E+02 -.885930274E+02 -.885200813E+02 -.884486599E+02 -.883788354E+02 -.883106659E+02 -.882441992E+02 -.881794774E+02 -.881165413E+02 -.880554372E+02 -.879962244E+02 -.879389849E+02 -.878838355E+02 -.878309435E+02 -.877805467E+02 -.877329791E+02 -.876887041E+02 -.876483585E+02 -.876128084E+02 -.875832235E+02 -.875611736E+02 -.875487548E+02 -.875487548E+02
 -.875629706E+02 -.875629706E+02 -.875762457E+02 -.875998383E+02 -.876315311E+02 -.876696694E+02 -.877130260E+02 -.877606977E+02 -.878120262E+02 -.878665374E+02 -.879238949E+02 -.879838643E+02 -.880462847E+02 -.881110483E+02 -.881780824E+02 -.882473371E+02 -.883187737E+02 -.883923570E+02 -.884680478E+02 -.885457972E+02 -.886255417E+02 -.887071991E+02 -.887906649E+02 -.888758092E+02 -.889624742E+02 -.890504723E+02 -.891395840E+02 -.892295571E+02 -.893201059E+02 -.894109111E+02 -.895016203E+02 -.895918492E+02 -.896811831E+02 -.897691800E+02 -.898553734E+02 -.899392767E+02 -.900203878E+02 -.900981947E+02 -.901721816E+02 -.902418355E+02 -.903066537E+02 -.903661507E+02 -.904198663E+02 -.904673729E+02 -.905082825E+02 -.905422542E+02 -.905689998E+02 -.905882895E+02 -.905999560E+02 -.906038980E+02 -.906000821E+02 -.905885434E+02 -.905693848E+02 -.905427752E+02 -.905089462E+02 -.904681876E+02 -.904208422E+02 -.903672995E+02 -.903079891E+02 -.902433730E+02 -.901739385E+02 -.901001904E+02 -.900226435E+02 -.899418157E+02 -.898582212E+02 -.897723640E+02 -.896847332E+02 -.895957973E+02 -.895060008E+02 -.894157605E+02 -.893254631E+02 -.892354634E+02 -.891460828E+02 -.890576093E+02 -.889702969E+02 -.888843668E+02 -.888000080E+02 -.887173788E+02 -.886366093E+02 -.885578026E+02 -.884810385E+02 -.884063760E+02 -.883338566E+02 -.882635092E+02 -.881953536E+02 -.881294071E+02 -.880656904E+02 -.880042360E+02 -.879450981E+02 -.878883650E+02 -.878341749E+02 -.877827363E+02 -.877343536E+02 -.876894611E+02 -.876486664E+02 -.876128073E+02 -.875830264E+02 -.875608677E+02 -.875484043E+02 -.875484043E+02
 -.875605981E+02 -.875605981E+02 -.875738185E+02 -.875973508E+02 -.876290253E+02 -.876672330E+02 -.877107912E+02 -.877588399E+02 -.878107629E+02 -.878661275E+02 -.879246374E+02 -.879860978E+02 -.880503867E+02 -.881174338E+02 -.881872031E+02 -.882596800E+02 -.883348595E+02 -.884127379E+02 -.884933052E+02 -.885765383E+02 -.886623961E+02 -.887508143E+02 -.888417011E+02 -.889349336E+02 -.890303540E+02 -.891277671E+02 -.892269376E+02 -.893275881E+02 -.894293978E+02 -.895320017E+02 -.896349906E+02 -.897379120E+02 -.898402716E+02 -.899415362E+02 -.900411376E+02 -.901384767E+02 -.902329303E+02 -.903238575E+02 -.904106075E+02 -.904925288E+02 -.905689784E+02 -.906393322E+02 -.907029949E+02 -.907594111E+02 -.908080746E+02 -.908485388E+02 -.908804254E+02 -.909034315E+02 -.909173365E+02 -.909220064E+02 -.909173967E+02 -.909035537E+02 -.908806127E+02 -.908487963E+02 -.908084087E+02 -.907598302E+02 -.907035090E+02 -.906399529E+02 -.905697193E+02 -.904934053E+02 -.904116369E+02 -.903250590E+02 -.902343252E+02 -.901400883E+02 -.900429913E+02 -.899436599E+02 -.898426951E+02 -.897406677E+02 -.896381134E+02 -.895355286E+02 -.894333686E+02 -.893320450E+02 -.892319253E+02 -.891333327E+02 -.890365467E+02 -.889418048E+02 -.888493038E+02 -.887592025E+02 -.886716244E+02 -.885866605E+02 -.885043732E+02 -.884247998E+02 -.883479568E+02 -.882738443E+02 -.882024518E+02 -.881337635E+02 -.880677658E+02 -.880044556E+02 -.879438501E+02 -.878860001E+02 -.878310049E+02 -.877790333E+02 -.877303489E+02 -.876853439E+02 -.876445819E+02 -.876088546E+02 -.875792558E+02 -.875572770E+02 -.875449346E+02 -.875449346E+02
 -.875543999E+02 -.875543999E+02 -.875673615E+02 -.875904774E+02 -.876216661E+02 -.876593973E+02 -.877025589E+02 -.877503557E+02 -.878022318E+02 -.878578113E+02 -.879168523E+02 -.879792121E+02 -.880448194E+02 -.881136533E+02 -.881857261E+02 -.882610697E+02 -.883397246E+02 -.884217304E+02 -.885071181E+02 -.885959028E+02 -.886880776E+02 -.887836082E+02 -.888824269E+02 -.889844283E+02 -.890894646E+02 -.891973416E+02 -.893078147E+02 -.894205858E+02 -.895353011E+02 -.896515486E+02 -.897688578E+02 -.898866993E+02 -.900044865E+02 -.901215779E+02 -.902372810E+02 -.903508583E+02 -.904615337E+02 -.905685017E+02 -.906709375E+02 -.907680082E+02 -.908588858E+02 -.909427611E+02 -.910188575E+02 -.910864464E+02 -.911448607E+02 -.911935093E+02 -.912318894E+02 -.912595978E+02 -.912763398E+02 -.912819360E+02 -.912763268E+02 -.912595734E+02 -.912318568E+02 -.911934732E+02 -.911448275E+02 -.910864241E+02 -.910188559E+02 -.909427916E+02 -.908589616E+02 -.907681443E+02 -.906711508E+02 -.905688111E+02 -.904619600E+02 -.903514245E+02 -.902380123E+02 -.901225016E+02 -.900056324E+02 -.898880995E+02 -.897705470E+02 -.896535640E+02 -.895376826E+02 -.894233760E+02 -.893110586E+02 -.892010872E+02 -.890937622E+02 -.889893306E+02 -.888879887E+02 -.887898858E+02 -.886951282E+02 -.886037834E+02 -.885158847E+02 -.884314357E+02 -.883504157E+02 -.882727849E+02 -.881984904E+02 -.881274725E+02 -.880596724E+02 -.879950402E+02 -.879335460E+02 -.878751917E+02 -.878200271E+02 -.877681694E+02 -.877198285E+02 -.876753395E+02 -.876352052E+02 -.876001507E+02 -.875711955E+02 -.875497476E+02 -.875377269E+02 -.875377269E+02
 -.875436399E+02 -.875436399E+02 -.875560965E+02 -.875783648E+02 -.876084995E+02 -.876450867E+02 -.876871153E+02 -.877338797E+02 -.877849049E+02 -.878398894E+02 -.878986615E+02 -.879611451E+02 -.880273333E+02 -.880972680E+02 -.881710232E+02 -.882486915E+02 -.883303728E+02 -.884161651E+02 -.885061559E+02 -.886004141E+02 -.886989837E+02 -.888018763E+02 -.889090652E+02 -.890204785E+02 -.891359937E+02 -.892554314E+02 -.893785500E+02 -.895050406E+02 -.896345226E+02 -.897665404E+02 -.899005603E+02 -.900359698E+02 -.901720772E+02 -.903081140E+02 -.904432386E+02 -.905765422E+02 -.907070574E+02 -.908337683E+02 -.909556240E+02 -.910715533E+02 -.911804822E+02 -.912813523E+02 -.913731411E+02 -.914548827E+02 -.915256882E+02 -.915847659E+02 -.916314397E+02 -.916651652E+02 -.916855440E+02 -.916923328E+02 -.916854505E+02 -.916649797E+02 -.916311652E+02 -.915844070E+02 -.915252509E+02 -.914543746E+02 -.913725715E+02 -.912807320E+02 -.911798239E+02 -.910708714E+02 -.909549346E+02 -.908330895E+02 -.907064092E+02 -.905759469E+02 -.904427204E+02 -.903076994E+02 -.901717952E+02 -.900358518E+02 -.899006402E+02 -.897668546E+02 -.896351105E+02 -.895059443E+02 -.893798144E+02 -.892571043E+02 -.891381257E+02 -.890231227E+02 -.889122772E+02 -.888057138E+02 -.887035057E+02 -.886056803E+02 -.885122253E+02 -.884230946E+02 -.883382147E+02 -.882574906E+02 -.881808125E+02 -.881080631E+02 -.880391249E+02 -.879738890E+02 -.879122657E+02 -.878541961E+02 -.877996675E+02 -.877487325E+02 -.877015327E+02 -.876583302E+02 -.876195472E+02 -.875858191E+02 -.875580627E+02 -.875375660E+02 -.875261068E+02 -.875261068E+02
 -.875275266E+02 -.875275266E+02 -.875391855E+02 -.875600919E+02 -.875884922E+02 -.876231319E+02 -.876631352E+02 -.877079138E+02 -.877570964E+02 -.878104758E+02 -.878679672E+02 -.879295772E+02 -.879953789E+02 -.880654922E+02 -.881400682E+02 -.882192764E+02 -.883032937E+02 -.883922946E+02 -.884864422E+02 -.885858802E+02 -.886907247E+02 -.888010562E+02 -.889169116E+02 -.890382761E+02 -.891650751E+02 -.892971662E+02 -.894343312E+02 -.895762682E+02 -.897225846E+02 -.898727907E+02 -.900262946E+02 -.901823981E+02 -.903402950E+02 -.904990716E+02 -.906577091E+02 -.908150901E+02 -.909700072E+02 -.911211765E+02 -.912672528E+02 -.914068501E+02 -.915385645E+02 -.916609998E+02 -.917727958E+02 -.918726578E+02 -.919593868E+02 -.920319086E+02 -.920893015E+02 -.921308209E+02 -.921559194E+02 -.921642626E+02 -.921557385E+02 -.921304605E+02 -.920887645E+02 -.920311990E+02 -.919585103E+02 -.918716214E+02 -.917716081E+02 -.916596709E+02 -.915371062E+02 -.914052757E+02 -.912655773E+02 -.911194169E+02 -.909681824E+02 -.908132208E+02 -.906558183E+02 -.904971844E+02 -.903384388E+02 -.901806028E+02 -.900245926E+02 -.898712171E+02 -.897211773E+02 -.895750679E+02 -.894333816E+02 -.892965141E+02 -.891647701E+02 -.890383709E+02 -.889174616E+02 -.888021193E+02 -.886923607E+02 -.885881502E+02 -.884894075E+02 -.883960155E+02 -.883078271E+02 -.882246731E+02 -.881463693E+02 -.880727236E+02 -.880035447E+02 -.879386499E+02 -.878778756E+02 -.878210885E+02 -.877682000E+02 -.877191835E+02 -.876740968E+02 -.876331108E+02 -.875965464E+02 -.875649232E+02 -.875390232E+02 -.875199738E+02 -.875093578E+02 -.875093578E+02
 -.875052338E+02 -.875052338E+02 -.875157529E+02 -.875346942E+02 -.875605580E+02 -.875922978E+02 -.876292112E+02 -.876708572E+02 -.877169931E+02 -.877675265E+02 -.878224784E+02 -.878819550E+02 -.879461256E+02 -.880152049E+02 -.880894385E+02 -.881690917E+02 -.882544381E+02 -.883457507E+02 -.884432924E+02 -.885473074E+02 -.886580122E+02 -.887755860E+02 -.889001609E+02 -.890318120E+02 -.891705462E+02 -.893162916E+02 -.894688856E+02 -.896280635E+02 -.897934474E+02 -.899645357E+02 -.901406931E+02 -.903211432E+02 -.905049624E+02 -.906910769E+02 -.908782632E+02 -.910651528E+02 -.912502413E+02 -.914319028E+02 -.916084099E+02 -.917779588E+02 -.919387003E+02 -.920887755E+02 -.922263556E+02 -.923496845E+02 -.924571233E+02 -.925471938E+02 -.926186208E+02 -.926703689E+02 -.927016749E+02 -.927120712E+02 -.927014004E+02 -.926698210E+02 -.926178020E+02 -.925461079E+02 -.924557752E+02 -.923480806E+02 -.922245035E+02 -.920866843E+02 -.919363805E+02 -.917754224E+02 -.916056705E+02 -.914289758E+02 -.912471437E+02 -.910619036E+02 -.908748833E+02 -.906875894E+02 -.905013926E+02 -.903175187E+02 -.901370439E+02 -.899608946E+02 -.897898500E+02 -.896245481E+02 -.894654937E+02 -.893130677E+02 -.891675380E+02 -.890290702E+02 -.888977396E+02 -.887735420E+02 -.886564049E+02 -.885461980E+02 -.884427434E+02 -.883458245E+02 -.882551955E+02 -.881705890E+02 -.880917246E+02 -.880183164E+02 -.879500811E+02 -.878867460E+02 -.878280585E+02 -.877737964E+02 -.877237806E+02 -.876778903E+02 -.876360830E+02 -.875984198E+02 -.875650976E+02 -.875364925E+02 -.875132163E+02 -.874961903E+02 -.874867439E+02 -.874867439E+02
 -.874759343E+02 -.874759343E+02 -.874849202E+02 -.875012003E+02 -.875235980E+02 -.875513276E+02 -.875839010E+02 -.876210570E+02 -.876627069E+02 -.877088947E+02 -.877597659E+02 -.878155436E+02 -.878765102E+02 -.879429925E+02 -.880153494E+02 -.880939620E+02 -.881792236E+02 -.882715310E+02 -.883712757E+02 -.884788343E+02 -.885945591E+02 -.887187669E+02 -.888517274E+02 -.889936507E+02 -.891446728E+02 -.893048411E+02 -.894740981E+02 -.896522649E+02 -.898390240E+02 -.900339023E+02 -.902362552E+02 -.904452517E+02 -.906598618E+02 -.908788477E+02 -.911007587E+02 -.913239321E+02 -.915465005E+02 -.917664065E+02 -.919814259E+02 -.921891994E+02 -.923872738E+02 -.925731505E+02 -.927443430E+02 -.928984387E+02 -.930331650E+02 -.931464562E+02 -.932365182E+02 -.933018867E+02 -.933414776E+02 -.933546247E+02 -.933411037E+02 -.933011399E+02 -.932354006E+02 -.931449710E+02 -.930313163E+02 -.928962320E+02 -.927417849E+02 -.925702486E+02 -.923840370E+02 -.921856383E+02 -.919775521E+02 -.917622332E+02 -.915420426E+02 -.913192061E+02 -.910957830E+02 -.908736425E+02 -.906544495E+02 -.904396568E+02 -.902305047E+02 -.900280257E+02 -.898330533E+02 -.896462352E+02 -.894680473E+02 -.892988103E+02 -.891387063E+02 -.889877962E+02 -.888460360E+02 -.887132928E+02 -.885893598E+02 -.884739697E+02 -.883668080E+02 -.882675236E+02 -.881757396E+02 -.880910627E+02 -.880130910E+02 -.879414226E+02 -.878756629E+02 -.878154316E+02 -.877603716E+02 -.877101569E+02 -.876645033E+02 -.876231814E+02 -.875860319E+02 -.875529868E+02 -.875240959E+02 -.874995626E+02 -.874797906E+02 -.874654463E+02 -.874575411E+02 -.874575411E+02
 -.874388461E+02 -.874388461E+02 -.874458549E+02 -.874586853E+02 -.874765585E+02 -.874990064E+02 -.875257980E+02 -.875568843E+02 -.875923568E+02 -.876324167E+02 -.876773516E+02 -.877275182E+02 -.877833277E+02 -.878452359E+02 -.879137337E+02 -.879893388E+02 -.880725886E+02 -.881640322E+02 -.882642223E+02 -.883737060E+02 -.884930145E+02 -.886226515E+02 -.887630789E+02 -.889147023E+02 -.890778522E+02 -.892527653E+02 -.894395624E+02 -.896382245E+02 -.898485682E+02 -.900702197E+02 -.903025882E+02 -.905448409E+02 -.907958793E+02 -.910543194E+02 -.913184769E+02 -.915863595E+02 -.918556678E+02 -.921238073E+02 -.923879131E+02 -.926448877E+02 -.928914543E+02 -.931242238E+02 -.933397755E+02 -.935347490E+02 -.937059443E+02 -.938504250E+02 -.939656202E+02 -.940494184E+02 -.941002483E+02 -.941171413E+02 -.940997702E+02 -.940484631E+02 -.939641894E+02 -.938485210E+02 -.937035705E+02 -.935319096E+02 -.933364757E+02 -.931204698E+02 -.928872532E+02 -.926402477E+02 -.923828438E+02 -.921183193E+02 -.918497732E+02 -.915800719E+02 -.913118113E+02 -.910472927E+02 -.907885101E+02 -.905371499E+02 -.902945983E+02 -.900619560E+02 -.898400584E+02 -.896294988E+02 -.894306542E+02 -.892437110E+02 -.890686912E+02 -.889054777E+02 -.887538374E+02 -.886134429E+02 -.884838928E+02 -.883647280E+02 -.882554484E+02 -.881555250E+02 -.880644126E+02 -.879815587E+02 -.879064126E+02 -.878384325E+02 -.877770922E+02 -.877218869E+02 -.876723395E+02 -.876280068E+02 -.875884866E+02 -.875534268E+02 -.875225365E+02 -.874956003E+02 -.874724981E+02 -.874532308E+02 -.874379553E+02 -.874270309E+02 -.874210821E+02 -.874210821E+02
 -.873932937E+02 -.873932937E+02 -.873978353E+02 -.874063414E+02 -.874185101E+02 -.874342492E+02 -.874536280E+02 -.874768418E+02 -.875041863E+02 -.875360385E+02 -.875728438E+02 -.876151054E+02 -.876633772E+02 -.877182583E+02 -.877803876E+02 -.878504397E+02 -.879291200E+02 -.880171591E+02 -.881153065E+02 -.882243224E+02 -.883449678E+02 -.884779922E+02 -.886241186E+02 -.887840258E+02 -.889583266E+02 -.891475433E+02 -.893520792E+02 -.895721861E+02 -.898079291E+02 -.900591478E+02 -.903254159E+02 -.906059996E+02 -.908998163E+02 -.912053973E+02 -.915208540E+02 -.918438540E+02 -.921716075E+02 -.925008695E+02 -.928279600E+02 -.931488059E+02 -.934590063E+02 -.937539228E+02 -.940287942E+02 -.942788722E+02 -.944995750E+02 -.946866497E+02 -.948363365E+02 -.949455235E+02 -.950118813E+02 -.950339679E+02 -.950112954E+02 -.949443522E+02 -.948345810E+02 -.946843116E+02 -.944966566E+02 -.942753764E+02 -.940247245E+02 -.937492836E+02 -.934538026E+02 -.931430436E+02 -.928216458E+02 -.924940111E+02 -.921642137E+02 -.918359348E+02 -.915124206E+02 -.911964624E+02 -.908903941E+02 -.905961060E+02 -.903150688E+02 -.900483670E+02 -.897967367E+02 -.895606066E+02 -.893401400E+02 -.891352745E+02 -.889457615E+02 -.887712012E+02 -.886110748E+02 -.884647734E+02 -.883316222E+02 -.882109023E+02 -.881018683E+02 -.880037632E+02 -.879158304E+02 -.878373234E+02 -.877675135E+02 -.877056958E+02 -.876511936E+02 -.876033625E+02 -.875615928E+02 -.875253134E+02 -.874939939E+02 -.874671490E+02 -.874443434E+02 -.874251988E+02 -.874094042E+02 -.873967294E+02 -.873870455E+02 -.873803516E+02 -.873768130E+02 -.873768130E+02
 -.873387867E+02 -.873387867E+02 -.873403328E+02 -.873435682E+02 -.873487479E+02 -.873562137E+02 -.873663766E+02 -.873797056E+02 -.873967208E+02 -.874179898E+02 -.874441258E+02 -.874757874E+02 -.875136790E+02 -.875585520E+02 -.876112051E+02 -.876724850E+02 -.877432854E+02 -.878245456E+02 -.879172469E+02 -.880224071E+02 -.881410724E+02 -.882743061E+02 -.884231737E+02 -.885887237E+02 -.887719634E+02 -.889738290E+02 -.891951502E+02 -.894366082E+02 -.896986869E+02 -.899816184E+02 -.902853227E+02 -.906093422E+02 -.909527745E+02 -.913142048E+02 -.916916418E+02 -.920824623E+02 -.924833683E+02 -.928903647E+02 -.932987629E+02 -.937032165E+02 -.940977957E+02 -.944761035E+02 -.948314357E+02 -.951569823E+02 -.954460643E+02 -.956923948E+02 -.958903499E+02 -.960352296E+02 -.961234905E+02 -.961529281E+02 -.961227942E+02 -.960338372E+02 -.958882619E+02 -.956896121E+02 -.954425879E+02 -.951528136E+02 -.948265765E+02 -.944705560E+02 -.940915625E+02 -.936963007E+02 -.932911682E+02 -.928820953E+02 -.924744293E+02 -.920728596E+02 -.916813822E+02 -.913032960E+02 -.909412256E+02 -.905971636E+02 -.902725263E+02 -.899682177E+02 -.896846973E+02 -.894220473E+02 -.891800381E+02 -.889581882E+02 -.887558195E+02 -.885721056E+02 -.884061138E+02 -.882568409E+02 -.881232427E+02 -.880042584E+02 -.878988298E+02 -.878059163E+02 -.877245056E+02 -.876536225E+02 -.875923338E+02 -.875397513E+02 -.874950338E+02 -.874573866E+02 -.874260609E+02 -.874003517E+02 -.873795957E+02 -.873631688E+02 -.873504837E+02 -.873409876E+02 -.873341608E+02 -.873295169E+02 -.873266038E+02 -.873250083E+02 -.873243639E+02 -.873243639E+02
 -.872751113E+02 -.872751113E+02 -.872731101E+02 -.872700804E+02 -.872669131E+02 -.872644384E+02 -.872634464E+02 -.872647038E+02 -.872689697E+02 -.872770095E+02 -.872896074E+02 -.873075777E+02 -.873317751E+02 -.873631032E+02 -.874025231E+02 -.874510598E+02 -.875098073E+02 -.875799330E+02 -.876626789E+02 -.877593609E+02 -.878713649E+02 -.880001395E+02 -.881471831E+02 -.883140262E+02 -.885022069E+02 -.887132381E+02 -.889485661E+02 -.892095193E+02 -.894972451E+02 -.898126363E+02 -.901562449E+02 -.905281851E+02 -.909280270E+02 -.913546835E+02 -.918062957E+02 -.922801220E+02 -.927724406E+02 -.932784739E+02 -.937923483E+02 -.943071007E+02 -.948147456E+02 -.953064125E+02 -.957725608E+02 -.962032757E+02 -.965886352E+02 -.969191361E+02 -.971861511E+02 -.973823843E+02 -.975022841E+02 -.975423757E+02 -.975014761E+02 -.973807683E+02 -.971837270E+02 -.969159036E+02 -.965845941E+02 -.961984259E+02 -.957669021E+02 -.952999446E+02 -.948074685E+02 -.942990144E+02 -.937834531E+02 -.932687704E+02 -.927619296E+02 -.922688047E+02 -.917941738E+02 -.913417595E+02 -.909143040E+02 -.905136672E+02 -.901409372E+02 -.897965450E+02 -.894803781E+02 -.891918860E+02 -.889301781E+02 -.886941090E+02 -.884823532E+02 -.882934671E+02 -.881259416E+02 -.879782425E+02 -.878488439E+02 -.877362526E+02 -.876390264E+02 -.875557860E+02 -.874852235E+02 -.874261061E+02 -.873772769E+02 -.873376535E+02 -.873062244E+02 -.872820438E+02 -.872642251E+02 -.872519329E+02 -.872443740E+02 -.872407876E+02 -.872404335E+02 -.872425790E+02 -.872464844E+02 -.872513861E+02 -.872564764E+02 -.872608808E+02 -.872636306E+02 -.872636306E+02
 -.872024346E+02 -.872024346E+02 -.871963310E+02 -.871860305E+02 -.871731319E+02 -.871590025E+02 -.871448413E+02 -.871317288E+02 -.871206688E+02 -.871126228E+02 -.871085386E+02 -.871093752E+02 -.871161244E+02 -.871298292E+02 -.871516011E+02 -.871826346E+02 -.872242207E+02 -.872777587E+02 -.873447651E+02 -.874268812E+02 -.875258766E+02 -.876436491E+02 -.877822194E+02 -.879437194E+02 -.881303713E+02 -.883444580E+02 -.885882798E+02 -.888640970E+02 -.891740556E+02 -.895200929E+02 -.899038234E+02 -.903264011E+02 -.907883605E+02 -.912894384E+02 -.918283790E+02 -.924027327E+02 -.930086574E+02 -.936407409E+02 -.942918613E+02 -.949531122E+02 -.956138170E+02 -.962616584E+02 -.968829457E+02 -.974630338E+02 -.979868920E+02 -.984398044E+02 -.988081608E+02 -.990802755E+02 -.992471532E+02 -.993031193E+02 -.992462339E+02 -.990784364E+02 -.988054013E+02 -.984361231E+02 -.979822873E+02 -.974575038E+02 -.968764880E+02 -.962542703E+02 -.956054956E+02 -.949438543E+02 -.942816633E+02 -.936295993E+02 -.929965686E+02 -.923896927E+02 -.918143843E+02 -.912744853E+02 -.907724457E+02 -.903095216E+02 -.898859770E+02 -.895012777E+02 -.891542708E+02 -.888433431E+02 -.885665586E+02 -.883217731E+02 -.881067284E+02 -.879191270E+02 -.877566894E+02 -.876171969E+02 -.874985228E+02 -.873986520E+02 -.873156936E+02 -.872478865E+02 -.871935997E+02 -.871513290E+02 -.871196903E+02 -.870974110E+02 -.870833190E+02 -.870763303E+02 -.870754355E+02 -.870796841E+02 -.870881677E+02 -.871000009E+02 -.871142992E+02 -.871301535E+02 -.871466002E+02 -.871625851E+02 -.871769190E+02 -.871882237E+02 -.871948643E+02 -.871948643E+02
 -.871214119E+02 -.871214119E+02 -.871106755E+02 -.870921365E+02 -.870681629E+02 -.870406973E+02 -.870113671E+02 -.869815723E+02 -.869525561E+02 -.869254620E+02 -.869013808E+02 -.868813908E+02 -.868665913E+02 -.868581335E+02 -.868572470E+02 -.868652653E+02 -.868836485E+02 -.869140057E+02 -.869581151E+02 -.870179430E+02 -.870956595E+02 -.871936518E+02 -.873145325E+02 -.874611409E+02 -.876365363E+02 -.878439788E+02 -.880868950E+02 -.883688244E+02 -.886933423E+02 -.890639521E+02 -.894839453E+02 -.899562212E+02 -.904830650E+02 -.910658808E+02 -.917048834E+02 -.923987534E+02 -.931442695E+02 -.939359396E+02 -.947656617E+02 -.956224555E+02 -.964923158E+02 -.973582437E+02 -.982005145E+02 -.989972269E+02 -.997251618E+02 -.100360938E+03 -.100882409E+03 -.101270179E+03 -.101509096E+03 -.101589498E+03 -.101508067E+03 -.101268121E+03 -.100879319E+03 -.100356815E+03 -.997200025E+02 -.989910273E+02 -.981932700E+02 -.973499490E+02 -.964829649E+02 -.956120418E+02 -.947541777E+02 -.939233773E+02 -.931306204E+02 -.923840085E+02 -.916890331E+02 -.910489151E+02 -.904649737E+02 -.899369939E+02 -.894635715E+02 -.890424213E+02 -.886706444E+02 -.883449499E+02 -.880618351E+02 -.878177260E+02 -.876090848E+02 -.874324869E+02 -.872846751E+02 -.871625941E+02 -.870634091E+02 -.869845139E+02 -.869235290E+02 -.868782940E+02 -.868468554E+02 -.868274508E+02 -.868184913E+02 -.868185419E+02 -.868263015E+02 -.868405812E+02 -.868602816E+02 -.868843688E+02 -.869118481E+02 -.869417344E+02 -.869730191E+02 -.870046307E+02 -.870353877E+02 -.870639415E+02 -.870887050E+02 -.871077636E+02 -.871187622E+02 -.871187622E+02
 -.870332861E+02 -.870332861E+02 -.870174469E+02 -.869898031E+02 -.869535381E+02 -.869111933E+02 -.868648314E+02 -.868161647E+02 -.867666575E+02 -.867176073E+02 -.866702122E+02 -.866256266E+02 -.865850089E+02 -.865495643E+02 -.865205828E+02 -.864994760E+02 -.864878120E+02 -.864873499E+02 -.865000745E+02 -.865282307E+02 -.865743574E+02 -.866413211E+02 -.867323458E+02 -.868510396E+02 -.870014137E+02 -.871878902E+02 -.874152944E+02 -.876888247E+02 -.880139923E+02 -.883965227E+02 -.888422067E+02 -.893566910E+02 -.899451953E+02 -.906121473E+02 -.913607258E+02 -.921923119E+02 -.931058555E+02 -.940971789E+02 -.951582577E+02 -.962765429E+02 -.974344134E+02 -.986088741E+02 -.997716297E+02 -.100889672E+03 -.101926484E+03 -.102843918E+03 -.103604684E+03 -.104175270E+03 -.104528954E+03 -.104648463E+03 -.104527819E+03 -.104173000E+03 -.103601275E+03 -.102839368E+03 -.101920788E+03 -.100882824E+03 -.997636228E+02 -.985997003E+02 -.974240638E+02 -.962650071E+02 -.951455244E+02 -.940832356E+02 -.930906887E+02 -.921759069E+02 -.913430670E+02 -.905932182E+02 -.899249784E+02 -.893351680E+02 -.888193586E+02 -.883723299E+02 -.879884349E+02 -.876618826E+02 -.873869477E+02 -.871581193E+02 -.869702003E+02 -.868183668E+02 -.866981992E+02 -.866056897E+02 -.865372350E+02 -.864896173E+02 -.864599790E+02 -.864457922E+02 -.864448270E+02 -.864551179E+02 -.864749309E+02 -.865027308E+02 -.865371483E+02 -.865769484E+02 -.866209970E+02 -.866682274E+02 -.867176038E+02 -.867680815E+02 -.868185609E+02 -.868678337E+02 -.869145180E+02 -.869569781E+02 -.869932241E+02 -.870207853E+02 -.870365482E+02 -.870365482E+02
 -.869399637E+02 -.869399637E+02 -.869186535E+02 -.868812165E+02 -.868316763E+02 -.867731794E+02 -.867082154E+02 -.866387879E+02 -.865665500E+02 -.864929114E+02 -.864191260E+02 -.863463636E+02 -.862757721E+02 -.862085317E+02 -.861459056E+02 -.860892877E+02 -.860402507E+02 -.860005948E+02 -.859723985E+02 -.859580731E+02 -.859604195E+02 -.859826894E+02 -.860286477E+02 -.861026373E+02 -.862096416E+02 -.863553416E+02 -.865461621E+02 -.867892981E+02 -.870927117E+02 -.874650835E+02 -.879157036E+02 -.884542766E+02 -.890906191E+02 -.898342179E+02 -.906936241E+02 -.916756542E+02 -.927843862E+02 -.940199506E+02 -.953771508E+02 -.968439879E+02 -.984002265E+02 -.100016204E+03 -.101652164E+03 -.103258437E+03 -.104776831E+03 -.106143481E+03 -.107293266E+03 -.108165558E+03 -.108710641E+03 -.108895743E+03 -.108709405E+03 -.108163086E+03 -.107289554E+03 -.106138524E+03 -.104770624E+03 -.103250972E+03 -.101643431E+03 -.100006194E+03 -.983889254E+02 -.968313826E+02 -.953632259E+02 -.940046891E+02 -.927677695E+02 -.916576622E+02 -.906742350E+02 -.898134085E+02 -.890683645E+02 -.884305506E+02 -.878904785E+02 -.874383304E+02 -.870644005E+02 -.867593979E+02 -.865146413E+02 -.863221684E+02 -.861747845E+02 -.860660658E+02 -.859903331E+02 -.859426060E+02 -.859185463E+02 -.859143954E+02 -.859269111E+02 -.859533048E+02 -.859911826E+02 -.860384885E+02 -.860934529E+02 -.861545433E+02 -.862204186E+02 -.862898855E+02 -.863618546E+02 -.864352976E+02 -.865092002E+02 -.865825122E+02 -.866540890E+02 -.867226232E+02 -.867865611E+02 -.868439994E+02 -.868925543E+02 -.869291952E+02 -.869500303E+02 -.869500303E+02
 -.868440467E+02 -.868440467E+02 -.868170453E+02 -.867693895E+02 -.867059420E+02 -.866304414E+02 -.865457793E+02 -.864542162E+02 -.863575499E+02 -.862572481E+02 -.861545554E+02 -.860505814E+02 -.859463750E+02 -.858429902E+02 -.857415470E+02 -.856432900E+02 -.855496484E+02 -.854622986E+02 -.853832320E+02 -.853148308E+02 -.852599514E+02 -.852220186E+02 -.852051309E+02 -.852141760E+02 -.852549571E+02 -.853343266E+02 -.854603226E+02 -.856422999E+02 -.858910442E+02 -.862188509E+02 -.866395436E+02 -.871683984E+02 -.878219301E+02 -.886174834E+02 -.895725638E+02 -.907038332E+02 -.920256941E+02 -.935483989E+02 -.952756524E+02 -.972017408E+02 -.993083249E+02 -.101561192E+03 -.103907461E+03 -.106273970E+03 -.108567753E+03 -.110679607E+03 -.112491504E+03 -.113887982E+03 -.114770483E+03 -.115072126E+03 -.114769154E+03 -.113885321E+03 -.112487509E+03 -.110674272E+03 -.108561070E+03 -.106265929E+03 -.103898052E+03 -.101550400E+03 -.992961359E+02 -.971881371E+02 -.952606146E+02 -.935319054E+02 -.920077216E+02 -.906843560E+02 -.895515541E+02 -.885949114E+02 -.877977637E+02 -.871426034E+02 -.866120838E+02 -.861896881E+02 -.858601384E+02 -.856096092E+02 -.854258039E+02 -.852979357E+02 -.852166493E+02 -.851739069E+02 -.851628574E+02 -.851777001E+02 -.852135515E+02 -.852663198E+02 -.853325900E+02 -.854095194E+02 -.854947451E+02 -.855863017E+02 -.856825485E+02 -.857821040E+02 -.858837869E+02 -.859865616E+02 -.860894858E+02 -.861916578E+02 -.862921619E+02 -.863900083E+02 -.864840635E+02 -.865729685E+02 -.866550370E+02 -.867281288E+02 -.867894890E+02 -.868355406E+02 -.868616175E+02 -.868616175E+02
 -.867487995E+02 -.867487995E+02 -.867160812E+02 -.866581302E+02 -.865806190E+02 -.864878434E+02 -.863830582E+02 -.862687350E+02 -.861467634E+02 -.860186077E+02 -.858854317E+02 -.857482005E+02 -.856077651E+02 -.854649371E+02 -.853205572E+02 -.851755614E+02 -.850310497E+02 -.848883596E+02 -.847491483E+02 -.846154870E+02 -.844899706E+02 -.843758462E+02 -.842771643E+02 -.841989559E+02 -.841474381E+02 -.841302498E+02 -.841567180E+02 -.842381508E+02 -.843881485E+02 -.846229184E+02 -.849615650E+02 -.854263158E+02 -.860426208E+02 -.868390375E+02 -.878467841E+02 -.890988031E+02 -.906281461E+02 -.924654586E+02 -.946353412E+02 -.971514082E+02 -.100009989E+03 -.103182680E+03 -.106608379E+03 -.110186075E+03 -.113770464E+03 -.117173237E+03 -.120173270E+03 -.122538255E+03 -.124057644E+03 -.124581834E+03 -.124056229E+03 -.122535425E+03 -.120169019E+03 -.117167557E+03 -.113763349E+03 -.110177511E+03 -.106598354E+03 -.103171178E+03 -.999969922E+02 -.971368954E+02 -.946192895E+02 -.924478423E+02 -.906089371E+02 -.890779705E+02 -.878242945E+02 -.868148547E+02 -.860167058E+02 -.853986270E+02 -.849320578E+02 -.845915458E+02 -.843548607E+02 -.842028956E+02 -.841194411E+02 -.840908949E+02 -.841059479E+02 -.841552724E+02 -.842312302E+02 -.843276062E+02 -.844393734E+02 -.845624879E+02 -.846937128E+02 -.848304680E+02 -.849707035E+02 -.851127916E+02 -.852554350E+02 -.853975887E+02 -.855383902E+02 -.856770978E+02 -.858130314E+02 -.859455148E+02 -.860738145E+02 -.861970723E+02 -.863142274E+02 -.864239211E+02 -.865243804E+02 -.866132685E+02 -.866874950E+02 -.867429691E+02 -.867742801E+02 -.867742801E+02
 -.866580319E+02 -.866580319E+02 -.866198066E+02 -.865519114E+02 -.864607685E+02 -.863511771E+02 -.862267028E+02 -.860899769E+02 -.859429260E+02 -.857869507E+02 -.856230653E+02 -.854520100E+02 -.852743429E+02 -.850905190E+02 -.849009621E+02 -.847061337E+02 -.845066047E+02 -.843031331E+02 -.840967533E+02 -.838888821E+02 -.836814464E+02 -.834770394E+02 -.832791123E+02 -.830922104E+02 -.829222613E+02 -.827769262E+02 -.826660229E+02 -.826020288E+02 -.826006700E+02 -.826815947E+02 -.828691188E+02 -.831930147E+02 -.836892847E+02 -.844008186E+02 -.853777765E+02 -.866774527E+02 -.883632699E+02 -.905024228E+02 -.931615473E+02 -.963996795E+02 -.100257736E+03 -.104743937E+03 -.109815170E+03 -.115355520E+03 -.121155333E+03 -.126897314E+03 -.132159883E+03 -.136450492E+03 -.139279246E+03 -.140269991E+03 -.139277757E+03 -.136447511E+03 -.132155405E+03 -.126891331E+03 -.121147836E+03 -.115346496E+03 -.109804603E+03 -.104731809E+03 -.100244026E+03 -.963843643E+02 -.931446003E+02 -.904838145E+02 -.883429679E+02 -.866554214E+02 -.853539772E+02 -.843752093E+02 -.836618202E+02 -.831636463E+02 -.828377945E+02 -.826482591E+02 -.825652645E+02 -.825644915E+02 -.826262891E+02 -.827349285E+02 -.828779304E+02 -.830454757E+02 -.832299033E+02 -.834252870E+02 -.836270851E+02 -.838318530E+02 -.840370080E+02 -.842406391E+02 -.844413524E+02 -.846381457E+02 -.848303059E+02 -.850173236E+02 -.851988206E+02 -.853744854E+02 -.855440135E+02 -.857070477E+02 -.858631149E+02 -.860115552E+02 -.861514370E+02 -.862814534E+02 -.863997910E+02 -.865039621E+02 -.865905870E+02 -.866551117E+02 -.866914373E+02 -.866914373E+02
 -.865758872E+02 -.865758872E+02 -.865326293E+02 -.864556244E+02 -.863519549E+02 -.862268512E+02 -.860841308E+02 -.859265324E+02 -.857559717E+02 -.855737369E+02 -.853806405E+02 -.851771380E+02 -.849634229E+02 -.847395058E+02 -.845052842E+02 -.842606078E+02 -.840053453E+02 -.837394576E+02 -.834630837E+02 -.831766450E+02 -.828809764E+02 -.825774936E+02 -.822684065E+02 -.819569950E+02 -.816479617E+02 -.813478837E+02 -.810657867E+02 -.808138703E+02 -.806084146E+02 -.804709011E+02 -.804293769E+02 -.805200812E+02 -.807893312E+02 -.812956210E+02 -.821118106E+02 -.833271602E+02 -.850487686E+02 -.874016808E+02 -.905265152E+02 -.945729093E+02 -.996864282E+02 -.105985956E+03 -.113528354E+03 -.122258000E+03 -.131942063E+03 -.142099897E+03 -.151948976E+03 -.160410762E+03 -.166240933E+03 -.168343591E+03 -.166239380E+03 -.160407654E+03 -.151944306E+03 -.142093659E+03 -.131934243E+03 -.122248585E+03 -.113517328E+03 -.105973298E+03 -.996721144E+02 -.945569142E+02 -.905088092E+02 -.873822313E+02 -.850275393E+02 -.833041113E+02 -.820868989E+02 -.812687996E+02 -.807605492E+02 -.804892838E+02 -.803965055E+02 -.804358932E+02 -.805712035E+02 -.807743857E+02 -.810239547E+02 -.813036270E+02 -.816012005E+02 -.819076476E+02 -.822163904E+02 -.825227274E+02 -.828233821E+02 -.831161508E+02 -.833996289E+02 -.836729979E+02 -.839358608E+02 -.841881136E+02 -.844298441E+02 -.846612509E+02 -.848825763E+02 -.850940471E+02 -.852958202E+02 -.854879263E+02 -.856702093E+02 -.858422549E+02 -.860033034E+02 -.861521396E+02 -.862869511E+02 -.864051446E+02 -.865031049E+02 -.865758799E+02 -.866167666E+02 -.866167666E+02
 -.865065391E+02 -.865065391E+02 -.864589970E+02 -.863742208E+02 -.862598364E+02 -.861214205E+02 -.859629804E+02 -.857873172E+02 -.855963021E+02 -.853910856E+02 -.851722562E+02 -.849399628E+02 -.846940084E+02 -.844339259E+02 -.841590403E+02 -.838685248E+02 -.835614556E+02 -.832368715E+02 -.828938440E+02 -.825315660E+02 -.821494678E+02 -.817473709E+02 -.813256959E+02 -.808857415E+02 -.804300604E+02 -.799629629E+02 -.794911899E+02 -.790248064E+02 -.785783821E+02 -.781725413E+02 -.778359796E+02 -.776080656E+02 -.775421532E+02 -.777097296E+02 -.782054937E+02 -.791533687E+02 -.807132622E+02 -.830880145E+02 -.865293046E+02 -.913401376E+02 -.978696791E+02 -.106493384E+03 -.117567460E+03 -.131342156E+03 -.147815160E+03 -.166510151E+03 -.186189174E+03 -.204575795E+03 -.218314676E+03 -.223633242E+03 -.218313073E+03 -.204572585E+03 -.186184352E+03 -.166503707E+03 -.147807082E+03 -.131332430E+03 -.117556066E+03 -.106480301E+03 -.978548825E+02 -.913235987E+02 -.865109915E+02 -.830678917E+02 -.806912904E+02 -.791295049E+02 -.781796908E+02 -.776819365E+02 -.775123145E+02 -.775761216E+02 -.778018661E+02 -.781361899E+02 -.785397197E+02 -.789837556E+02 -.794476692E+02 -.799168869E+02 -.803813404E+02 -.808342866E+02 -.812714138E+02 -.816901699E+02 -.820892592E+02 -.824682676E+02 -.828273844E+02 -.831671966E+02 -.834885370E+02 -.837923709E+02 -.840797117E+02 -.843515554E+02 -.846088276E+02 -.848523381E+02 -.850827354E+02 -.853004605E+02 -.855056909E+02 -.856982733E+02 -.858776363E+02 -.860426773E+02 -.861916136E+02 -.863217861E+02 -.864294004E+02 -.865091848E+02 -.865539389E+02 -.865539389E+02
 -.864538228E+02 -.864538228E+02 -.864030021E+02 -.863122689E+02 -.861896540E+02 -.860409859E+02 -.858704016E+02 -.856807317E+02 -.854737914E+02 -.852505978E+02 -.850115342E+02 -.847564718E+02 -.844848611E+02 -.841958011E+02 -.838880920E+02 -.835602794E+02 -.832106926E+02 -.828374855E+02 -.824386838E+02 -.820122481E+02 -.815561591E+02 -.810685404E+02 -.805478312E+02 -.799930340E+02 -.794040624E+02 -.787822321E+02 -.781309455E+02 -.774566443E+02 -.767701274E+02 -.760883666E+02 -.754369982E+02 -.748537278E+02 -.743929607E+02 -.741320665E+02 -.741797917E+02 -.746874493E+02 -.758635925E+02 -.779928514E+02 -.814593088E+02 -.867738696E+02 -.946028795E+02 -.105790507E+03 -.121357884E+03 -.142443926E+03 -.170120859E+03 -.204966767E+03 -.246214266E+03 -.290273167E+03 -.328668897E+03 -.346696541E+03 -.328667257E+03 -.290269883E+03 -.246209333E+03 -.204960174E+03 -.170112594E+03 -.142433973E+03 -.121346222E+03 -.105777116E+03 -.945877309E+02 -.867569342E+02 -.814405529E+02 -.779722376E+02 -.758410792E+02 -.746629908E+02 -.741533382E+02 -.741035639E+02 -.743623501E+02 -.748209458E+02 -.754019767E+02 -.760510324E+02 -.767304028E+02 -.774144467E+02 -.780861876E+02 -.787348225E+02 -.793539058E+02 -.799400324E+02 -.804918850E+02 -.810095502E+02 -.814940284E+02 -.819468864E+02 -.823700120E+02 -.827654418E+02 -.831352423E+02 -.834814258E+02 -.838058931E+02 -.841103906E+02 -.843964773E+02 -.846654950E+02 -.849185371E+02 -.851564118E+02 -.853795949E+02 -.855881666E+02 -.857817269E+02 -.859592813E+02 -.861190882E+02 -.862584534E+02 -.863734584E+02 -.864585984E+02 -.865063028E+02 -.865063028E+02
 -.864208437E+02 -.864208437E+02 -.863679624E+02 -.862734808E+02 -.861456792E+02 -.859905387E+02 -.858122708E+02 -.856137166E+02 -.853966454E+02 -.851619785E+02 -.849099538E+02 -.846402481E+02 -.843520647E+02 -.840441969E+02 -.837150734E+02 -.833627905E+02 -.829851380E+02 -.825796228E+02 -.821434951E+02 -.816737866E+02 -.811673664E+02 -.806210273E+02 -.800316189E+02 -.793962475E+02 -.787125732E+02 -.779792463E+02 -.771965410E+02 -.763672679E+02 -.754980819E+02 -.746013461E+02 -.736977835E+02 -.728202423E+02 -.720190417E+02 -.713695644E+02 -.709830592E+02 -.710220379E+02 -.717222763E+02 -.734243186E+02 -.766186443E+02 -.820103333E+02 -.906110399E+02 -.103867610E+03 -.123835159E+03 -.153390249E+03 -.196435721E+03 -.257916079E+03 -.343092154E+03 -.454529471E+03 -.582639394E+03 -.678813421E+03 -.582637732E+03 -.454526143E+03 -.343087152E+03 -.257909395E+03 -.196427342E+03 -.153380158E+03 -.123823335E+03 -.103854030E+03 -.905956778E+02 -.819931572E+02 -.765996196E+02 -.734034064E+02 -.716994338E+02 -.709972180E+02 -.709562103E+02 -.713406303E+02 -.719879615E+02 -.727869504E+02 -.736622091E+02 -.745634135E+02 -.754577103E+02 -.763243714E+02 -.771510289E+02 -.779310234E+02 -.786615402E+02 -.793423020E+02 -.799746567E+02 -.805609441E+02 -.811040608E+02 -.816071633E+02 -.820734698E+02 -.825061293E+02 -.829081372E+02 -.832822827E+02 -.836311150E+02 -.839569224E+02 -.842617160E+02 -.845472144E+02 -.848148230E+02 -.850656068E+02 -.853002488E+02 -.855189918E+02 -.857215561E+02 -.859070255E+02 -.860736920E+02 -.862188464E+02 -.863384979E+02 -.864270003E+02 -.864765551E+02 -.864765551E+02
 -.864096288E+02 -.864096288E+02 -.863560449E+02 -.862602847E+02 -.861307123E+02 -.859733599E+02 -.857924632E+02 -.855908651E+02 -.853703178E+02 -.851317071E+02 -.848752188E+02 -.846004593E+02 -.843065430E+02 -.839921529E+02 -.836555826E+02 -.832947652E+02 -.829072929E+02 -.824904339E+02 -.820411512E+02 -.815561287E+02 -.810318158E+02 -.804644975E+02 -.798504091E+02 -.791859133E+02 -.784677710E+02 -.776935467E+02 -.768622065E+02 -.759749923E+02 -.750366905E+02 -.740574615E+02 -.730554744E+02 -.720606930E+02 -.711203234E+02 -.703066702E+02 -.697285171E+02 -.695477234E+02 -.700036511E+02 -.714495719E+02 -.744078344E+02 -.796552701E+02 -.883590732E+02 -.102300397E+03 -.124257334E+03 -.158691302E+03 -.213038036E+03 -.300255689E+03 -.444086577E+03 -.690365653E+03 -.113215925E+04 -.196721206E+04 -.113215758E+04 -.690362309E+03 -.444081554E+03 -.300248975E+03 -.213029619E+03 -.158681165E+03 -.124245457E+03 -.102286755E+03 -.883436401E+02 -.796380141E+02 -.743887204E+02 -.714285607E+02 -.699806993E+02 -.695227834E+02 -.697015367E+02 -.702775926E+02 -.710890870E+02 -.720272314E+02 -.730197160E+02 -.740193297E+02 -.749961033E+02 -.759318629E+02 -.768164428E+02 -.776450523E+02 -.784164453E+02 -.791316523E+02 -.797931071E+02 -.804040488E+02 -.809681171E+02 -.814890830E+02 -.819706725E+02 -.824164545E+02 -.828297722E+02 -.832137026E+02 -.835710338E+02 -.839042525E+02 -.842155345E+02 -.845067346E+02 -.847793710E+02 -.850346009E+02 -.852731818E+02 -.854954148E+02 -.857010637E+02 -.858892405E+02 -.860582505E+02 -.862053806E+02 -.863266165E+02 -.864162644E+02 -.864664494E+02 -.864664494E+02
 -.864208828E+02 -.864208828E+02 -.863680036E+02 -.862735259E+02 -.861457293E+02 -.859905947E+02 -.858123335E+02 -.856137864E+02 -.853967228E+02 -.851620636E+02 -.849100469E+02 -.846403492E+02 -.843521739E+02 -.840443143E+02 -.837151988E+02 -.833629240E+02 -.829852795E+02 -.825797720E+02 -.821436521E+02 -.816739512E+02 -.811675383E+02 -.806212065E+02 -.800318053E+02 -.793964408E+02 -.787127733E+02 -.779794529E+02 -.771967539E+02 -.763674869E+02 -.754983068E+02 -.746015767E+02 -.736980195E+02 -.728204836E+02 -.720192879E+02 -.713698154E+02 -.709833146E+02 -.710222976E+02 -.717225399E+02 -.734245858E+02 -.766189150E+02 -.820106071E+02 -.906113166E+02 -.103867889E+03 -.123835441E+03 -.153390533E+03 -.196436006E+03 -.257916366E+03 -.343092441E+03 -.454529760E+03 -.582639684E+03 -.678813711E+03 -.582638021E+03 -.454526432E+03 -.343087441E+03 -.257909683E+03 -.196427629E+03 -.153380443E+03 -.123823619E+03 -.103854312E+03 -.905959570E+02 -.819934338E+02 -.765998933E+02 -.734036770E+02 -.716997010E+02 -.709974814E+02 -.709564697E+02 -.713408856E+02 -.719882123E+02 -.727871965E+02 -.736624502E+02 -.745636494E+02 -.754579408E+02 -.763245962E+02 -.771512478E+02 -.779312361E+02 -.786617466E+02 -.793425018E+02 -.799748498E+02 -.805611303E+02 -.811042399E+02 -.816073351E+02 -.820736342E+02 -.825062861E+02 -.829082863E+02 -.832824240E+02 -.836312483E+02 -.839570477E+02 -.842618333E+02 -.845473235E+02 -.848149240E+02 -.850656997E+02 -.853003338E+02 -.855190691E+02 -.857216259E+02 -.859070881E+02 -.860737479E+02 -.862188964E+02 -.863385429E+02 -.864270415E+02 -.864765942E+02 -.864765942E+02
 -.864539012E+02 -.864539012E+02 -.864030848E+02 -.863123592E+02 -.861897544E+02 -.860410982E+02 -.858705272E+02 -.856808718E+02 -.854739465E+02 -.852507685E+02 -.850117208E+02 -.847566745E+02 -.844850801E+02 -.841960363E+02 -.838883435E+02 -.835605470E+02 -.832109761E+02 -.828377847E+02 -.824389985E+02 -.820125780E+02 -.815565039E+02 -.810688997E+02 -.805482048E+02 -.799934214E+02 -.794044634E+02 -.787826462E+02 -.781313723E+02 -.774570834E+02 -.767705783E+02 -.760888289E+02 -.754374714E+02 -.748542114E+02 -.743934543E+02 -.741325696E+02 -.741803037E+02 -.746879698E+02 -.758641209E+02 -.779933872E+02 -.814598514E+02 -.867744185E+02 -.946034341E+02 -.105791067E+03 -.121358448E+03 -.142444495E+03 -.170121431E+03 -.204967342E+03 -.246214844E+03 -.290273746E+03 -.328669477E+03 -.346697121E+03 -.328667837E+03 -.290270463E+03 -.246209911E+03 -.204960751E+03 -.170113168E+03 -.142434544E+03 -.121346791E+03 -.105777680E+03 -.945882906E+02 -.867574887E+02 -.814411016E+02 -.779727799E+02 -.758416147E+02 -.746635189E+02 -.741538584E+02 -.741040756E+02 -.743628529E+02 -.748214391E+02 -.754024600E+02 -.760515053E+02 -.767308648E+02 -.774148972E+02 -.780866263E+02 -.787352489E+02 -.793543195E+02 -.799404330E+02 -.804922722E+02 -.810099234E+02 -.814943874E+02 -.819472308E+02 -.823703415E+02 -.827657562E+02 -.831355411E+02 -.834817089E+02 -.838061603E+02 -.841106418E+02 -.843967123E+02 -.846657138E+02 -.849187396E+02 -.851565982E+02 -.853797653E+02 -.855883215E+02 -.857818667E+02 -.859594068E+02 -.861192003E+02 -.862585537E+02 -.863735487E+02 -.864586810E+02 -.865063812E+02 -.865063812E+02
 -.865066572E+02 -.865066572E+02 -.864591216E+02 -.863743567E+02 -.862599875E+02 -.861215896E+02 -.859631696E+02 -.857875280E+02 -.855965356E+02 -.853913426E+02 -.851725372E+02 -.849402681E+02 -.846943381E+02 -.844342801E+02 -.841594189E+02 -.838689277E+02 -.835618825E+02 -.832373220E+02 -.828943178E+02 -.825320627E+02 -.821499869E+02 -.817479120E+02 -.813262584E+02 -.808863250E+02 -.804306642E+02 -.799635864E+02 -.794918326E+02 -.790254675E+02 -.785790611E+02 -.781732374E+02 -.778366921E+02 -.776087939E+02 -.775428964E+02 -.777104870E+02 -.782062646E+02 -.791541523E+02 -.807140578E+02 -.830888212E+02 -.865301216E+02 -.913409641E+02 -.978705142E+02 -.106494227E+03 -.117568310E+03 -.131343012E+03 -.147816021E+03 -.166511017E+03 -.186190043E+03 -.204576667E+03 -.218315550E+03 -.223634116E+03 -.218313947E+03 -.204573458E+03 -.186185224E+03 -.166504576E+03 -.147807948E+03 -.131333291E+03 -.117556922E+03 -.106481151E+03 -.978557251E+02 -.913244335E+02 -.865118176E+02 -.830687083E+02 -.806920968E+02 -.791303001E+02 -.781804741E+02 -.776827070E+02 -.775130715E+02 -.775768643E+02 -.778025939E+02 -.781369018E+02 -.785404153E+02 -.789844340E+02 -.794483297E+02 -.799175289E+02 -.803819634E+02 -.808348898E+02 -.812719966E+02 -.816907319E+02 -.820897997E+02 -.824687862E+02 -.828278805E+02 -.831676699E+02 -.834889870E+02 -.837927973E+02 -.840801141E+02 -.843519336E+02 -.846091815E+02 -.848526674E+02 -.850830404E+02 -.853007411E+02 -.855059476E+02 -.856985065E+02 -.858778468E+02 -.860428662E+02 -.861917825E+02 -.863219370E+02 -.864295363E+02 -.865093093E+02 -.865540569E+02 -.865540569E+02
 -.865760455E+02 -.865760455E+02 -.865327963E+02 -.864558067E+02 -.863521574E+02 -.862270778E+02 -.860843843E+02 -.859268150E+02 -.857562847E+02 -.855740814E+02 -.853810172E+02 -.851775473E+02 -.849638649E+02 -.847399806E+02 -.845057918E+02 -.842611478E+02 -.840059175E+02 -.837400615E+02 -.834637188E+02 -.831773108E+02 -.828816723E+02 -.825782189E+02 -.822691605E+02 -.819577770E+02 -.816487710E+02 -.813487195E+02 -.810666481E+02 -.808147565E+02 -.806093247E+02 -.804718342E+02 -.804303320E+02 -.805210573E+02 -.807903275E+02 -.812966364E+02 -.821128440E+02 -.833282106E+02 -.850498351E+02 -.874027622E+02 -.905276104E+02 -.945740172E+02 -.996875476E+02 -.105987086E+03 -.113529494E+03 -.122259147E+03 -.131943217E+03 -.142101058E+03 -.151950141E+03 -.160411931E+03 -.166242103E+03 -.168344763E+03 -.166240552E+03 -.160408825E+03 -.151945475E+03 -.142094823E+03 -.131935403E+03 -.122249739E+03 -.113518475E+03 -.105974437E+03 -.996732440E+02 -.945580333E+02 -.905099167E+02 -.873833259E+02 -.850286201E+02 -.833051772E+02 -.820879488E+02 -.812698324E+02 -.807615639E+02 -.804902793E+02 -.803974810E+02 -.804368475E+02 -.805721358E+02 -.807752951E+02 -.810248401E+02 -.813044877E+02 -.816020355E+02 -.819084561E+02 -.822171717E+02 -.825234807E+02 -.828241066E+02 -.831168459E+02 -.834002939E+02 -.836736323E+02 -.839364640E+02 -.841886851E+02 -.844303835E+02 -.846617579E+02 -.848830506E+02 -.850944887E+02 -.852962290E+02 -.854883025E+02 -.856705533E+02 -.858425675E+02 -.860035856E+02 -.861523928E+02 -.862871775E+02 -.864053470E+02 -.865032870E+02 -.865760467E+02 -.866169247E+02 -.866169247E+02
 -.866582311E+02 -.866582311E+02 -.866200168E+02 -.865521408E+02 -.864610235E+02 -.863514623E+02 -.862270219E+02 -.860903325E+02 -.859433199E+02 -.857873842E+02 -.856235394E+02 -.854525251E+02 -.852748992E+02 -.850911166E+02 -.849016009E+02 -.847068134E+02 -.845073248E+02 -.843038931E+02 -.840975526E+02 -.838897200E+02 -.836823222E+02 -.834779522E+02 -.832800613E+02 -.830931946E+02 -.829232799E+02 -.827779781E+02 -.826671070E+02 -.826031441E+02 -.826018154E+02 -.826827690E+02 -.828703208E+02 -.831942433E+02 -.836905385E+02 -.844020965E+02 -.853790771E+02 -.866787748E+02 -.883646121E+02 -.905037837E+02 -.931629257E+02 -.964010738E+02 -.100259145E+03 -.104745359E+03 -.109816604E+03 -.115356965E+03 -.121156786E+03 -.126898774E+03 -.132161350E+03 -.136451963E+03 -.139280719E+03 -.140271466E+03 -.139279232E+03 -.136448985E+03 -.132156876E+03 -.126892797E+03 -.121149296E+03 -.115347949E+03 -.109806046E+03 -.104733242E+03 -.100245448E+03 -.963857727E+02 -.931459941E+02 -.904851922E+02 -.883443282E+02 -.866567629E+02 -.853552985E+02 -.843765091E+02 -.836630972E+02 -.831648993E+02 -.828390221E+02 -.826494602E+02 -.825664378E+02 -.825656359E+02 -.826274034E+02 -.827360117E+02 -.828789813E+02 -.830464933E+02 -.832308866E+02 -.834262350E+02 -.836279970E+02 -.838327279E+02 -.840378450E+02 -.842414375E+02 -.844421115E+02 -.846388650E+02 -.848309847E+02 -.850179616E+02 -.851994175E+02 -.853750411E+02 -.855445279E+02 -.857075211E+02 -.858635479E+02 -.860119486E+02 -.861517921E+02 -.862817721E+02 -.864000759E+02 -.865042167E+02 -.865908162E+02 -.866553216E+02 -.866916363E+02 -.866916363E+02
 -.867490405E+02 -.867490405E+02 -.867163355E+02 -.866584078E+02 -.865809275E+02 -.864881886E+02 -.863834443E+02 -.862691652E+02 -.861472400E+02 -.860191323E+02 -.858860054E+02 -.857488238E+02 -.856084383E+02 -.854656603E+02 -.853213301E+02 -.851763837E+02 -.850319210E+02 -.848892792E+02 -.847501155E+02 -.846165010E+02 -.844910304E+02 -.843769507E+02 -.842783126E+02 -.842001469E+02 -.841486706E+02 -.841315226E+02 -.841580298E+02 -.842395003E+02 -.843895344E+02 -.846243393E+02 -.849630195E+02 -.854278024E+02 -.860441380E+02 -.868405838E+02 -.878483579E+02 -.891004029E+02 -.906297702E+02 -.924671054E+02 -.946370090E+02 -.971530953E+02 -.100011694E+03 -.103184401E+03 -.106610114E+03 -.110187822E+03 -.113772222E+03 -.117175004E+03 -.120175045E+03 -.122540035E+03 -.124059427E+03 -.124583619E+03 -.124058014E+03 -.122537208E+03 -.120170798E+03 -.117169331E+03 -.113765115E+03 -.110179269E+03 -.106600101E+03 -.103172913E+03 -.999987123E+02 -.971385995E+02 -.946209759E+02 -.924495093E+02 -.906105830E+02 -.890795937E+02 -.878258933E+02 -.868164275E+02 -.860182510E+02 -.854001431E+02 -.849335433E+02 -.845929991E+02 -.843562804E+02 -.842042803E+02 -.841207894E+02 -.840922055E+02 -.841072194E+02 -.841565037E+02 -.842324200E+02 -.843287533E+02 -.844404768E+02 -.845635465E+02 -.846947256E+02 -.848314341E+02 -.849716221E+02 -.851136619E+02 -.852562564E+02 -.853983607E+02 -.855391124E+02 -.856777701E+02 -.858136538E+02 -.859460876E+02 -.860743384E+02 -.861975483E+02 -.863146570E+02 -.864243068E+02 -.865247252E+02 -.866135767E+02 -.866877723E+02 -.867432231E+02 -.867745209E+02 -.867745209E+02
 -.868443306E+02 -.868443306E+02 -.868173449E+02 -.867697165E+02 -.867063055E+02 -.866308480E+02 -.865462341E+02 -.864547231E+02 -.863581115E+02 -.862578661E+02 -.861552312E+02 -.860513157E+02 -.859471681E+02 -.858438422E+02 -.857424576E+02 -.856442589E+02 -.855506750E+02 -.854633820E+02 -.853843715E+02 -.853160254E+02 -.852611999E+02 -.852233200E+02 -.852064838E+02 -.852155791E+02 -.852564091E+02 -.853358261E+02 -.854618681E+02 -.856438899E+02 -.858926771E+02 -.862205250E+02 -.866412571E+02 -.871701498E+02 -.878237176E+02 -.886193051E+02 -.895744179E+02 -.907057179E+02 -.920276075E+02 -.935503390E+02 -.952776173E+02 -.972037286E+02 -.993103334E+02 -.101563219E+03 -.103909505E+03 -.106276028E+03 -.108569824E+03 -.110681689E+03 -.112493594E+03 -.113890078E+03 -.114772584E+03 -.115074229E+03 -.114771257E+03 -.113887422E+03 -.112489605E+03 -.110676361E+03 -.108563151E+03 -.106268000E+03 -.103900110E+03 -.101552443E+03 -.992981624E+02 -.971901448E+02 -.952626014E+02 -.935338694E+02 -.920096606E+02 -.906862682E+02 -.895534377E+02 -.885967643E+02 -.877995842E+02 -.871443896E+02 -.866138338E+02 -.861914003E+02 -.858618110E+02 -.856112406E+02 -.854273924E+02 -.852994797E+02 -.852181473E+02 -.851753575E+02 -.851642591E+02 -.851790515E+02 -.852148513E+02 -.852675669E+02 -.853337832E+02 -.854106575E+02 -.854958272E+02 -.855873270E+02 -.856835162E+02 -.857830135E+02 -.858846377E+02 -.859873537E+02 -.860902191E+02 -.861923326E+02 -.862927791E+02 -.863905690E+02 -.864845697E+02 -.865734228E+02 -.866554431E+02 -.867284918E+02 -.867898156E+02 -.868358398E+02 -.868619011E+02 -.868619011E+02
 -.869402919E+02 -.869402919E+02 -.869189997E+02 -.868815945E+02 -.868320964E+02 -.867736494E+02 -.867087411E+02 -.866393737E+02 -.865671989E+02 -.864936257E+02 -.864199071E+02 -.863472123E+02 -.862766888E+02 -.862095164E+02 -.861469581E+02 -.860904076E+02 -.860414372E+02 -.860018470E+02 -.859737155E+02 -.859594537E+02 -.859618626E+02 -.859841935E+02 -.860302114E+02 -.861042591E+02 -.862113199E+02 -.863570747E+02 -.865479484E+02 -.867911358E+02 -.870945989E+02 -.874670184E+02 -.879176841E+02 -.884563009E+02 -.890926850E+02 -.898363235E+02 -.906957671E+02 -.916778325E+02 -.927865976E+02 -.940221930E+02 -.953794218E+02 -.968462853E+02 -.984025479E+02 -.100018547E+03 -.101654526E+03 -.103260817E+03 -.104779225E+03 -.106145887E+03 -.107295682E+03 -.108167981E+03 -.108713069E+03 -.108898173E+03 -.108711836E+03 -.108165514E+03 -.107291977E+03 -.106140939E+03 -.104773030E+03 -.103253365E+03 -.101645810E+03 -.100008555E+03 -.983912676E+02 -.968337030E+02 -.953655222E+02 -.940069590E+02 -.927700106E+02 -.916598723E+02 -.906764119E+02 -.898155501E+02 -.890704685E+02 -.884326150E+02 -.878925011E+02 -.874403093E+02 -.870663336E+02 -.867612834E+02 -.865164772E+02 -.863239529E+02 -.861765159E+02 -.860677423E+02 -.859919531E+02 -.859441680E+02 -.859200486E+02 -.859158367E+02 -.859282900E+02 -.859546202E+02 -.859924333E+02 -.860396735E+02 -.860945713E+02 -.861555944E+02 -.862214020E+02 -.862908009E+02 -.863627021E+02 -.864360775E+02 -.865099135E+02 -.865831603E+02 -.866546740E+02 -.867231482E+02 -.867870305E+02 -.868444190E+02 -.868929319E+02 -.869295411E+02 -.869503581E+02 -.869503581E+02
 -.870336600E+02 -.870336600E+02 -.870178414E+02 -.869902338E+02 -.869540168E+02 -.869117289E+02 -.868654304E+02 -.868168322E+02 -.867673969E+02 -.867184212E+02 -.866711021E+02 -.866265935E+02 -.865860533E+02 -.865506862E+02 -.865217820E+02 -.865007519E+02 -.864891638E+02 -.864887767E+02 -.865015751E+02 -.865298037E+02 -.865760016E+02 -.866430348E+02 -.867341274E+02 -.868528874E+02 -.870033259E+02 -.871898649E+02 -.874173297E+02 -.876909184E+02 -.880161425E+02 -.883987272E+02 -.888444633E+02 -.893589973E+02 -.899475491E+02 -.906145463E+02 -.913631674E+02 -.921947938E+02 -.931083752E+02 -.940997338E+02 -.951608453E+02 -.962791604E+02 -.974370584E+02 -.986115437E+02 -.997743214E+02 -.100892383E+03 -.101929211E+03 -.102846659E+03 -.103607436E+03 -.104178031E+03 -.104531720E+03 -.104651232E+03 -.104530588E+03 -.104175766E+03 -.103604036E+03 -.102842120E+03 -.101923528E+03 -.100885550E+03 -.997663329E+02 -.986023910E+02 -.974267324E+02 -.962676509E+02 -.951481407E+02 -.940858218E+02 -.930932421E+02 -.921784250E+02 -.913455473E+02 -.905956581E+02 -.899273755E+02 -.893375199E+02 -.888216631E+02 -.883745845E+02 -.879906374E+02 -.876640308E+02 -.873890394E+02 -.871601525E+02 -.869721729E+02 -.868202769E+02 -.867000449E+02 -.866074692E+02 -.865389466E+02 -.864912595E+02 -.864615501E+02 -.864472909E+02 -.864462519E+02 -.864564679E+02 -.864762051E+02 -.865039283E+02 -.865382687E+02 -.865779914E+02 -.866219625E+02 -.866691160E+02 -.867184164E+02 -.867688198E+02 -.868192274E+02 -.868684319E+02 -.869150528E+02 -.869574561E+02 -.869936542E+02 -.870211794E+02 -.870369217E+02 -.870369217E+02
 -.871218332E+02 -.871218332E+02 -.871111201E+02 -.870926219E+02 -.870687024E+02 -.870413009E+02 -.870120422E+02 -.869823245E+02 -.869533894E+02 -.869263791E+02 -.869023836E+02 -.868824804E+02 -.868677682E+02 -.868593978E+02 -.868585984E+02 -.868667031E+02 -.868851718E+02 -.869156135E+02 -.869598061E+02 -.870197156E+02 -.870975122E+02 -.871955829E+02 -.873165401E+02 -.874632232E+02 -.876386912E+02 -.878462041E+02 -.880891885E+02 -.883711839E+02 -.886957654E+02 -.890664364E+02 -.894864882E+02 -.899588203E+02 -.904857175E+02 -.910685842E+02 -.917076350E+02 -.924015503E+02 -.931471089E+02 -.939388187E+02 -.947685776E+02 -.956254052E+02 -.964952963E+02 -.973612521E+02 -.982035477E+02 -.990002819E+02 -.997282355E+02 -.100364027E+03 -.100885510E+03 -.101273290E+03 -.101512213E+03 -.101592618E+03 -.101511187E+03 -.101271238E+03 -.100882430E+03 -.100359917E+03 -.997230911E+02 -.989941001E+02 -.981963240E+02 -.973529812E+02 -.964859721E+02 -.956150209E+02 -.947571258E+02 -.939262915E+02 -.931334978E+02 -.923868461E+02 -.916918281E+02 -.910516646E+02 -.904676750E+02 -.899396443E+02 -.894661682E+02 -.890449619E+02 -.886731263E+02 -.883473706E+02 -.880641921E+02 -.878200171E+02 -.876113076E+02 -.874346392E+02 -.872867549E+02 -.871645993E+02 -.870653379E+02 -.869863643E+02 -.869252993E+02 -.868799827E+02 -.868484611E+02 -.868289721E+02 -.868199271E+02 -.868198914E+02 -.868275640E+02 -.868417564E+02 -.868613696E+02 -.868853701E+02 -.869127638E+02 -.869425664E+02 -.869737701E+02 -.870053048E+02 -.870359904E+02 -.870644802E+02 -.870891897E+02 -.871082075E+02 -.871191831E+02 -.871191831E+02
 -.872029054E+02 -.872029054E+02 -.871968276E+02 -.871865728E+02 -.871737346E+02 -.871596768E+02 -.871455956E+02 -.871325692E+02 -.871215998E+02 -.871136474E+02 -.871096589E+02 -.871105925E+02 -.871174393E+02 -.871312417E+02 -.871531109E+02 -.871842409E+02 -.872259226E+02 -.872795549E+02 -.873466542E+02 -.874288616E+02 -.875279464E+02 -.876458065E+02 -.877844623E+02 -.879460456E+02 -.881327787E+02 -.883469441E+02 -.885908421E+02 -.888667330E+02 -.891767626E+02 -.895228683E+02 -.899066643E+02 -.903293047E+02 -.907913239E+02 -.912924586E+02 -.918314530E+02 -.924058573E+02 -.930118296E+02 -.936439573E+02 -.942951188E+02 -.949564076E+02 -.956171469E+02 -.962650193E+02 -.968863344E+02 -.974664468E+02 -.979903258E+02 -.984432556E+02 -.988116260E+02 -.990837511E+02 -.992506358E+02 -.993066053E+02 -.992497198E+02 -.990819187E+02 -.988088765E+02 -.984395876E+02 -.979857378E+02 -.974609367E+02 -.968798998E+02 -.962576577E+02 -.956088551E+02 -.949471825E+02 -.942849569E+02 -.936328550E+02 -.929997830E+02 -.923928627E+02 -.918175067E+02 -.912775569E+02 -.907754634E+02 -.903124825E+02 -.898888780E+02 -.895041159E+02 -.891570434E+02 -.888460474E+02 -.885691917E+02 -.883243325E+02 -.881092116E+02 -.879215315E+02 -.877590128E+02 -.876194370E+02 -.875006774E+02 -.874007191E+02 -.873176713E+02 -.872497730E+02 -.871953934E+02 -.871530284E+02 -.871212943E+02 -.870989186E+02 -.870847294E+02 -.870776432E+02 -.870766509E+02 -.870808026E+02 -.870891907E+02 -.871009303E+02 -.871151382E+02 -.871309065E+02 -.871472734E+02 -.871631868E+02 -.871774604E+02 -.871887197E+02 -.871953345E+02 -.871953345E+02
 -.872756336E+02 -.872756336E+02 -.872736611E+02 -.872706820E+02 -.872675817E+02 -.872651865E+02 -.872642833E+02 -.872656362E+02 -.872700026E+02 -.872781462E+02 -.872908503E+02 -.873089282E+02 -.873332338E+02 -.873646703E+02 -.874041981E+02 -.874528419E+02 -.875116955E+02 -.875819259E+02 -.876647749E+02 -.877615581E+02 -.878736614E+02 -.880025331E+02 -.881496715E+02 -.883166072E+02 -.885048778E+02 -.887159963E+02 -.889514089E+02 -.892124438E+02 -.895002485E+02 -.898157155E+02 -.901593969E+02 -.905314066E+02 -.909313148E+02 -.913580343E+02 -.918097061E+02 -.922835887E+02 -.927759601E+02 -.932820425E+02 -.937959624E+02 -.943107568E+02 -.948184400E+02 -.953101413E+02 -.957763205E+02 -.962070623E+02 -.965924449E+02 -.969229651E+02 -.971899957E+02 -.973862404E+02 -.975061479E+02 -.975462433E+02 -.975053436E+02 -.973846318E+02 -.971875826E+02 -.969197474E+02 -.965884223E+02 -.962022345E+02 -.957706874E+02 -.953037027E+02 -.948111957E+02 -.943027069E+02 -.937871072E+02 -.932723824E+02 -.927654958E+02 -.922723216E+02 -.917976378E+02 -.913451672E+02 -.909176520E+02 -.905169521E+02 -.901441556E+02 -.897996939E+02 -.894834541E+02 -.891948862E+02 -.889330994E+02 -.886969485E+02 -.884851081E+02 -.882961347E+02 -.881285192E+02 -.879807277E+02 -.878512343E+02 -.877385459E+02 -.876412204E+02 -.875578789E+02 -.874872135E+02 -.874279915E+02 -.873790564E+02 -.873393259E+02 -.873077890E+02 -.872835003E+02 -.872655735E+02 -.872531738E+02 -.872455089E+02 -.872418187E+02 -.872413642E+02 -.872434143E+02 -.872472313E+02 -.872520536E+02 -.872570771E+02 -.872614310E+02 -.872641522E+02 -.872641522E+02
 -.873393630E+02 -.873393630E+02 -.873409408E+02 -.873442318E+02 -.873494855E+02 -.873570390E+02 -.873672998E+02 -.873807343E+02 -.873978604E+02 -.874192440E+02 -.874454971E+02 -.874772773E+02 -.875152883E+02 -.875602808E+02 -.876130531E+02 -.876744511E+02 -.877453686E+02 -.878267442E+02 -.879195593E+02 -.880248311E+02 -.881436059E+02 -.882769468E+02 -.884259191E+02 -.885915711E+02 -.887749100E+02 -.889768720E+02 -.891982865E+02 -.894398347E+02 -.897020003E+02 -.899850155E+02 -.902888001E+02 -.906128963E+02 -.909564018E+02 -.913179016E+02 -.916954045E+02 -.920862869E+02 -.924872511E+02 -.928943017E+02 -.933027502E+02 -.937072501E+02 -.941018715E+02 -.944802174E+02 -.948355835E+02 -.951611599E+02 -.954502674E+02 -.956966193E+02 -.958945913E+02 -.960394838E+02 -.961277532E+02 -.961571949E+02 -.961270609E+02 -.960380995E+02 -.958925155E+02 -.956938527E+02 -.954468112E+02 -.951570154E+02 -.948307526E+02 -.944747021E+02 -.940956744E+02 -.937003743E+02 -.932951994E+02 -.928860801E+02 -.924783637E+02 -.920767396E+02 -.916852038E+02 -.913070555E+02 -.909449192E+02 -.906007875E+02 -.902760769E+02 -.899716915E+02 -.896880907E+02 -.894253571E+02 -.891832608E+02 -.889613207E+02 -.887588587E+02 -.885750485E+02 -.884089574E+02 -.882595825E+02 -.881258797E+02 -.880067883E+02 -.879012503E+02 -.878082251E+02 -.877267009E+02 -.876557024E+02 -.875942968E+02 -.875415963E+02 -.874967598E+02 -.874589933E+02 -.874275483E+02 -.874017206E+02 -.873808476E+02 -.873643063E+02 -.873515105E+02 -.873419091E+02 -.873349847E+02 -.873302533E+02 -.873272664E+02 -.873256153E+02 -.873249393E+02 -.873249393E+02
 -.873939266E+02 -.873939266E+02 -.873985029E+02 -.874070701E+02 -.874193200E+02 -.874351554E+02 -.874546418E+02 -.874779715E+02 -.875054377E+02 -.875374158E+02 -.875743497E+02 -.876167416E+02 -.876651446E+02 -.877201568E+02 -.877824169E+02 -.878525989E+02 -.879314077E+02 -.880195736E+02 -.881178458E+02 -.882269844E+02 -.883477500E+02 -.884808921E+02 -.886271335E+02 -.887871527E+02 -.889615625E+02 -.891508850E+02 -.893555233E+02 -.895757293E+02 -.898115678E+02 -.900628784E+02 -.903292347E+02 -.906099026E+02 -.909037997E+02 -.912094570E+02 -.915249860E+02 -.918480541E+02 -.921758714E+02 -.925051930E+02 -.928323388E+02 -.931532355E+02 -.934634822E+02 -.937584405E+02 -.940333491E+02 -.942834599E+02 -.945041907E+02 -.946912888E+02 -.948409943E+02 -.949501953E+02 -.950165624E+02 -.950386536E+02 -.950159809E+02 -.949490329E+02 -.948392521E+02 -.946889684E+02 -.945012945E+02 -.942799906E+02 -.940293104E+02 -.937538366E+02 -.934583181E+02 -.931475170E+02 -.928260727E+02 -.924983869E+02 -.921685341E+02 -.918401954E+02 -.915166172E+02 -.912005907E+02 -.908944501E+02 -.906000855E+02 -.903189678E+02 -.900521816E+02 -.898004630E+02 -.895642411E+02 -.893436788E+02 -.891387143E+02 -.889490988E+02 -.887744327E+02 -.886141974E+02 -.884677840E+02 -.883345179E+02 -.882136804E+02 -.881045262E+02 -.880062985E+02 -.879182409E+02 -.878396073E+02 -.877696691E+02 -.877077217E+02 -.876530890E+02 -.876051267E+02 -.875632262E+02 -.875268166E+02 -.874953686E+02 -.874683980E+02 -.874454709E+02 -.874262107E+02 -.874103088E+02 -.873975380E+02 -.873877731E+02 -.873810181E+02 -.873774448E+02 -.873774448E+02
 -.874395383E+02 -.874395383E+02 -.874465852E+02 -.874594825E+02 -.874774444E+02 -.874999977E+02 -.875269070E+02 -.875581201E+02 -.875937258E+02 -.876339234E+02 -.876789991E+02 -.877293082E+02 -.877852611E+02 -.878473129E+02 -.879159536E+02 -.879917008E+02 -.880750911E+02 -.881666735E+02 -.882670002E+02 -.883766181E+02 -.884960582E+02 -.886258239E+02 -.887663771E+02 -.889181230E+02 -.890813921E+02 -.892564210E+02 -.894433302E+02 -.896421007E+02 -.898525489E+02 -.900743009E+02 -.903067658E+02 -.905491107E+02 -.908002370E+02 -.910587606E+02 -.913229972E+02 -.915909543E+02 -.918603325E+02 -.921285372E+02 -.923927033E+02 -.926497335E+02 -.928963508E+02 -.931291660E+02 -.933447585E+02 -.935397677E+02 -.937109937E+02 -.938555001E+02 -.939707157E+02 -.940545292E+02 -.941053693E+02 -.941222672E+02 -.941048960E+02 -.940535836E+02 -.939692994E+02 -.938536154E+02 -.937086441E+02 -.935369573E+02 -.933414924E+02 -.931254505E+02 -.928921928E+02 -.926451414E+02 -.923876865E+02 -.921231062E+02 -.918544995E+02 -.915847328E+02 -.913164021E+02 -.910518087E+02 -.907929469E+02 -.905415031E+02 -.902988634E+02 -.900661288E+02 -.898441347E+02 -.896334745E+02 -.894345254E+02 -.892474738E+02 -.890723419E+02 -.889090127E+02 -.887572531E+02 -.886167362E+02 -.884870603E+02 -.883677669E+02 -.882583557E+02 -.881582983E+02 -.880670494E+02 -.879840570E+02 -.879087705E+02 -.878406486E+02 -.877791654E+02 -.877238168E+02 -.876741261E+02 -.876296510E+02 -.875899903E+02 -.875547930E+02 -.875237698E+02 -.874967072E+02 -.874734876E+02 -.874541153E+02 -.874387512E+02 -.874277600E+02 -.874217732E+02 -.874217732E+02
 -.874766891E+02 -.874766891E+02 -.874857165E+02 -.875020696E+02 -.875245640E+02 -.875524085E+02 -.875851103E+02 -.876224044E+02 -.876641997E+02 -.877105377E+02 -.877615624E+02 -.878174956E+02 -.878786186E+02 -.879452573E+02 -.880177702E+02 -.880965377E+02 -.881819525E+02 -.882744113E+02 -.883743049E+02 -.884820099E+02 -.885978782E+02 -.887222264E+02 -.888553240E+02 -.889973809E+02 -.891485330E+02 -.893088275E+02 -.894782069E+02 -.896564918E+02 -.898433648E+02 -.900383527E+02 -.902408108E+02 -.904499078E+02 -.906646138E+02 -.908836908E+02 -.911056880E+02 -.913289426E+02 -.915515872E+02 -.917715643E+02 -.919866496E+02 -.921944837E+02 -.923926133E+02 -.925785399E+02 -.927497769E+02 -.929039115E+02 -.930386712E+02 -.931519904E+02 -.932420747E+02 -.933074599E+02 -.933470618E+02 -.933602144E+02 -.933466932E+02 -.933067236E+02 -.932409728E+02 -.931505262E+02 -.930368489E+02 -.929017363E+02 -.927472554E+02 -.925756798E+02 -.923894235E+02 -.921909745E+02 -.919828327E+02 -.917674530E+02 -.915471963E+02 -.913242885E+02 -.911007889E+02 -.908785670E+02 -.906592876E+02 -.904444036E+02 -.902351555E+02 -.900325757E+02 -.898374982E+02 -.896505704E+02 -.894722685E+02 -.893029132E+02 -.891426870E+02 -.889916507E+02 -.888497605E+02 -.887168837E+02 -.885928136E+02 -.884772832E+02 -.883699781E+02 -.882705475E+02 -.881786147E+02 -.880937867E+02 -.880156620E+02 -.879438390E+02 -.878779234E+02 -.878175359E+02 -.877623197E+02 -.877119497E+02 -.876661429E+02 -.876246711E+02 -.875873767E+02 -.875541937E+02 -.875251749E+02 -.875005270E+02 -.874806584E+02 -.874662412E+02 -.874582946E+02 -.874582946E+02
 -.875060545E+02 -.875060545E+02 -.875166188E+02 -.875356396E+02 -.875616087E+02 -.875934733E+02 -.876305262E+02 -.876723226E+02 -.877186165E+02 -.877693133E+02 -.878244322E+02 -.878840779E+02 -.879484186E+02 -.880176680E+02 -.880920712E+02 -.881718928E+02 -.882574059E+02 -.883488831E+02 -.884465868E+02 -.885507610E+02 -.886616219E+02 -.887793483E+02 -.889040723E+02 -.890358687E+02 -.891747444E+02 -.893206271E+02 -.894733540E+02 -.896326604E+02 -.897981683E+02 -.899693757E+02 -.901456475E+02 -.903262070E+02 -.905101305E+02 -.906963440E+02 -.908836240E+02 -.910706020E+02 -.912557734E+02 -.914375122E+02 -.916140909E+02 -.917837057E+02 -.919445073E+02 -.920946368E+02 -.922322652E+02 -.923556365E+02 -.924631116E+02 -.925532125E+02 -.926246637E+02 -.926764300E+02 -.927077481E+02 -.927181502E+02 -.927074792E+02 -.926758935E+02 -.926238620E+02 -.925521493E+02 -.924617920E+02 -.923540666E+02 -.922304528E+02 -.920925908E+02 -.919422383E+02 -.917812256E+02 -.916114133E+02 -.914346524E+02 -.912527483E+02 -.910674306E+02 -.908803272E+02 -.906929447E+02 -.905066539E+02 -.903226807E+02 -.901421015E+02 -.899658427E+02 -.897946836E+02 -.896292624E+02 -.894700840E+02 -.893175295E+02 -.891718668E+02 -.890332618E+02 -.889017898E+02 -.887774469E+02 -.886601607E+02 -.885498013E+02 -.884461907E+02 -.883491129E+02 -.882583220E+02 -.881735511E+02 -.880945203E+02 -.880209440E+02 -.879525393E+02 -.878890342E+02 -.878301768E+02 -.877757459E+02 -.877255634E+02 -.876795101E+02 -.876375453E+02 -.875997322E+02 -.875662709E+02 -.875375412E+02 -.875141599E+02 -.874970547E+02 -.874875633E+02 -.874875633E+02
 -.875284170E+02 -.875284170E+02 -.875401250E+02 -.875611178E+02 -.875896324E+02 -.876244075E+02 -.876645621E+02 -.877095037E+02 -.877588579E+02 -.878124145E+02 -.878700872E+02 -.879318807E+02 -.879978670E+02 -.880681649E+02 -.881429248E+02 -.882223158E+02 -.883065140E+02 -.883956934E+02 -.884900168E+02 -.885896276E+02 -.886946415E+02 -.888051387E+02 -.889211558E+02 -.890426780E+02 -.891696304E+02 -.893018705E+02 -.894391798E+02 -.895812563E+02 -.897277071E+02 -.898780426E+02 -.900316706E+02 -.901878927E+02 -.903459028E+02 -.905047869E+02 -.906635261E+02 -.908210029E+02 -.909760101E+02 -.911272632E+02 -.912734172E+02 -.914130861E+02 -.915448657E+02 -.916673598E+02 -.917792082E+02 -.918791162E+02 -.919658846E+02 -.920384394E+02 -.920958586E+02 -.921373976E+02 -.921625092E+02 -.921708588E+02 -.921623345E+02 -.921370496E+02 -.920953400E+02 -.920377544E+02 -.919650389E+02 -.918781166E+02 -.917780634E+02 -.916660798E+02 -.915434622E+02 -.914115725E+02 -.912718085E+02 -.911255762E+02 -.909742637E+02 -.908192178E+02 -.906617251E+02 -.905029950E+02 -.903441475E+02 -.901862037E+02 -.900300802E+02 -.898765858E+02 -.897264218E+02 -.895801829E+02 -.894383621E+02 -.893013551E+02 -.891694668E+02 -.890429186E+02 -.889218560E+02 -.888063560E+02 -.886964357E+02 -.885920596E+02 -.884931477E+02 -.883995831E+02 -.883112192E+02 -.882278869E+02 -.881494025E+02 -.880755744E+02 -.880062117E+02 -.879411324E+02 -.878801738E+02 -.878232036E+02 -.877701343E+02 -.877209409E+02 -.876756832E+02 -.876345346E+02 -.875978193E+02 -.875660610E+02 -.875400470E+02 -.875209116E+02 -.875102468E+02 -.875102468E+02
 -.875446042E+02 -.875446042E+02 -.875571140E+02 -.875794757E+02 -.876097343E+02 -.876464682E+02 -.876886607E+02 -.877356015E+02 -.877868124E+02 -.878419890E+02 -.879009574E+02 -.879636397E+02 -.880300278E+02 -.881001625E+02 -.881741170E+02 -.882519830E+02 -.883338602E+02 -.884198459E+02 -.885100271E+02 -.886044724E+02 -.887032254E+02 -.888062975E+02 -.889136616E+02 -.890252458E+02 -.891409271E+02 -.892605261E+02 -.893838009E+02 -.895104426E+02 -.896400703E+02 -.897722281E+02 -.899063825E+02 -.900419204E+02 -.901781504E+02 -.903143036E+02 -.904495384E+02 -.905829458E+02 -.907135584E+02 -.908403602E+02 -.909623000E+02 -.910783068E+02 -.911873063E+02 -.912882401E+02 -.913800857E+02 -.914618771E+02 -.915327254E+02 -.915918387E+02 -.916385409E+02 -.916722878E+02 -.916926807E+02 -.916994764E+02 -.916925938E+02 -.916721156E+02 -.916382864E+02 -.915915063E+02 -.915323212E+02 -.914614087E+02 -.913795624E+02 -.912876726E+02 -.911867072E+02 -.910776905E+02 -.909616826E+02 -.908397597E+02 -.907129948E+02 -.905824413E+02 -.904491170E+02 -.903139920E+02 -.901779772E+02 -.900419171E+02 -.899065827E+02 -.897726685E+02 -.896407898E+02 -.895114833E+02 -.893852078E+02 -.892623466E+02 -.891432116E+02 -.890280474E+02 -.889170357E+02 -.888103016E+02 -.887079183E+02 -.886099136E+02 -.885162754E+02 -.884269579E+02 -.883418878E+02 -.882609706E+02 -.881840970E+02 -.881111500E+02 -.880420128E+02 -.879765772E+02 -.879147543E+02 -.878564863E+02 -.878017620E+02 -.877506354E+02 -.877032505E+02 -.876598719E+02 -.876209255E+02 -.875870511E+02 -.875591712E+02 -.875385815E+02 -.875270694E+02 -.875270694E+02
 -.875554425E+02 -.875554425E+02 -.875684616E+02 -.875916787E+02 -.876230013E+02 -.876608911E+02 -.877042298E+02 -.877522173E+02 -.878042941E+02 -.878600812E+02 -.879193344E+02 -.879819091E+02 -.880477326E+02 -.881167828E+02 -.881890711E+02 -.882646286E+02 -.883434952E+02 -.884257100E+02 -.885113036E+02 -.886002906E+02 -.886926638E+02 -.887883884E+02 -.888873965E+02 -.889895826E+02 -.890947986E+02 -.892028500E+02 -.893134921E+02 -.894264265E+02 -.895412993E+02 -.896576983E+02 -.897751528E+02 -.898931333E+02 -.900110530E+02 -.901282702E+02 -.902440925E+02 -.903577820E+02 -.904685627E+02 -.905756290E+02 -.906781558E+02 -.907753102E+02 -.908662642E+02 -.909502083E+02 -.910263662E+02 -.910940088E+02 -.911524693E+02 -.912011564E+02 -.912395674E+02 -.912672988E+02 -.912840560E+02 -.912896597E+02 -.912840502E+02 -.912672887E+02 -.912395562E+02 -.912011489E+02 -.911524718E+02 -.910940293E+02 -.910264144E+02 -.909502956E+02 -.908664037E+02 -.907755170E+02 -.906784466E+02 -.905760227E+02 -.904690801E+02 -.903584459E+02 -.902449281E+02 -.901293047E+02 -.900123160E+02 -.898946570E+02 -.897769717E+02 -.896598495E+02 -.895438226E+02 -.894293643E+02 -.893168894E+02 -.892067546E+02 -.890992606E+02 -.889946546E+02 -.888931331E+02 -.887948455E+02 -.886998986E+02 -.886083599E+02 -.885202631E+02 -.884356121E+02 -.883543865E+02 -.882765470E+02 -.882020411E+02 -.881308096E+02 -.880627943E+02 -.879979462E+02 -.879362363E+02 -.878776676E+02 -.878222913E+02 -.877702265E+02 -.877216855E+02 -.876770062E+02 -.876366952E+02 -.876014824E+02 -.875723938E+02 -.875508453E+02 -.875387675E+02 -.875387675E+02
 -.875617240E+02 -.875617240E+02 -.875750064E+02 -.875986479E+02 -.876304669E+02 -.876688459E+02 -.877125952E+02 -.877608499E+02 -.878129895E+02 -.878685782E+02 -.879273172E+02 -.879890096E+02 -.880535319E+02 -.881208125E+02 -.881908146E+02 -.882635224E+02 -.883389305E+02 -.884170347E+02 -.884978241E+02 -.885812756E+02 -.886673476E+02 -.887559753E+02 -.888470667E+02 -.889404986E+02 -.890361130E+02 -.891337144E+02 -.892330674E+02 -.893338942E+02 -.894358739E+02 -.895386414E+02 -.896417872E+02 -.897448587E+02 -.898473613E+02 -.899487619E+02 -.900484919E+02 -.901459523E+02 -.902405196E+02 -.903315528E+02 -.904184011E+02 -.905004127E+02 -.905769448E+02 -.906473730E+02 -.907111021E+02 -.907675763E+02 -.908162896E+02 -.908567955E+02 -.908887152E+02 -.909117462E+02 -.909256676E+02 -.909303456E+02 -.909257356E+02 -.909118838E+02 -.908889257E+02 -.908570836E+02 -.908166621E+02 -.907680413E+02 -.907116696E+02 -.906480547E+02 -.905777542E+02 -.905013652E+02 -.904195137E+02 -.903328449E+02 -.902420123E+02 -.901476688E+02 -.900504577E+02 -.899510046E+02 -.898499108E+02 -.897477472E+02 -.896450494E+02 -.895423144E+02 -.894399973E+02 -.893385100E+02 -.892382201E+02 -.891394510E+02 -.890424826E+02 -.889475524E+02 -.888548574E+02 -.887645568E+02 -.886767742E+02 -.885916010E+02 -.885090999E+02 -.884293084E+02 -.883522434E+02 -.882779056E+02 -.882062848E+02 -.881373658E+02 -.880711359E+02 -.880075926E+02 -.879467543E+02 -.878886727E+02 -.878334490E+02 -.877812539E+02 -.877323535E+02 -.876871431E+02 -.876461903E+02 -.876102923E+02 -.875805493E+02 -.875584620E+02 -.875460579E+02 -.875460579E+02
 -.875641850E+02 -.875641850E+02 -.875775269E+02 -.876012371E+02 -.876330857E+02 -.876714087E+02 -.877149714E+02 -.877628652E+02 -.878144272E+02 -.878691801E+02 -.879267846E+02 -.879870041E+02 -.880496763E+02 -.881146917E+02 -.881819768E+02 -.882514806E+02 -.883231637E+02 -.883969904E+02 -.884729209E+02 -.885509058E+02 -.886308812E+02 -.887127646E+02 -.887964510E+02 -.888818104E+02 -.889686846E+02 -.890568858E+02 -.891461943E+02 -.892363575E+02 -.893270897E+02 -.894180714E+02 -.895089498E+02 -.895993404E+02 -.896888287E+02 -.897769721E+02 -.898633043E+02 -.899473384E+02 -.900285721E+02 -.901064933E+02 -.901805862E+02 -.902503376E+02 -.903152447E+02 -.903748220E+02 -.904286091E+02 -.904761783E+02 -.905171417E+02 -.905511582E+02 -.905779396E+02 -.905972560E+02 -.906089403E+02 -.906128909E+02 -.906090746E+02 -.905975264E+02 -.905783493E+02 -.905517121E+02 -.905178464E+02 -.904770422E+02 -.904296423E+02 -.903760362E+02 -.903166536E+02 -.902519566E+02 -.901824325E+02 -.901085862E+02 -.900309328E+02 -.899499901E+02 -.898662723E+02 -.897802840E+02 -.896925140E+02 -.896034311E+02 -.895134799E+02 -.894230775E+02 -.893326107E+02 -.892424344E+02 -.891528703E+02 -.890642065E+02 -.889766973E+02 -.888905641E+02 -.888059961E+02 -.887231520E+02 -.886421619E+02 -.885631295E+02 -.884861348E+02 -.884112371E+02 -.883384785E+02 -.882678880E+02 -.881994863E+02 -.881332911E+02 -.880693240E+02 -.880076182E+02 -.879482292E+02 -.878912465E+02 -.878368101E+02 -.877851305E+02 -.877365149E+02 -.876914009E+02 -.876504005E+02 -.876143573E+02 -.875844210E+02 -.875621453E+02 -.875496154E+02 -.875496154E+02
 -.875634932E+02 -.875634932E+02 -.875767284E+02 -.876002183E+02 -.876317190E+02 -.876695475E+02 -.877124464E+02 -.877594820E+02 -.878099645E+02 -.878633888E+02 -.879193870E+02 -.879776938E+02 -.880381183E+02 -.881005231E+02 -.881648074E+02 -.882308941E+02 -.882987198E+02 -.883682262E+02 -.884393535E+02 -.885120354E+02 -.885861945E+02 -.886617386E+02 -.887385579E+02 -.888165223E+02 -.888954797E+02 -.889752542E+02 -.890556454E+02 -.891364271E+02 -.892173478E+02 -.892981303E+02 -.893784728E+02 -.894580500E+02 -.895365148E+02 -.896135007E+02 -.896886246E+02 -.897614899E+02 -.898316911E+02 -.898988170E+02 -.899624566E+02 -.900222036E+02 -.900776619E+02 -.901284511E+02 -.901742121E+02 -.902146128E+02 -.902493531E+02 -.902781698E+02 -.903008413E+02 -.903171911E+02 -.903270912E+02 -.903304641E+02 -.903272844E+02 -.903175792E+02 -.903014275E+02 -.902789591E+02 -.902503520E+02 -.902158297E+02 -.901756570E+02 -.901301356E+02 -.900795995E+02 -.900244097E+02 -.899649482E+02 -.899016131E+02 -.898348126E+02 -.897649597E+02 -.896924675E+02 -.896177437E+02 -.895411868E+02 -.894631822E+02 -.893840984E+02 -.893042846E+02 -.892240683E+02 -.891437535E+02 -.890636191E+02 -.889839187E+02 -.889048800E+02 -.888267049E+02 -.887495700E+02 -.886736280E+02 -.885990081E+02 -.885258188E+02 -.884541490E+02 -.883840712E+02 -.883156438E+02 -.882489155E+02 -.881839285E+02 -.881207246E+02 -.880593507E+02 -.879998672E+02 -.879423572E+02 -.878869390E+02 -.878337817E+02 -.877831253E+02 -.877353068E+02 -.876907933E+02 -.876502261E+02 -.876144777E+02 -.875847255E+02 -.875625496E+02 -.875500591E+02 -.875500591E+02
 -.875602422E+02 -.875602422E+02 -.875732376E+02 -.875962763E+02 -.876271290E+02 -.876641163E+02 -.877059772E+02 -.877517681E+02 -.878007860E+02 -.878525090E+02 -.879065512E+02 -.879626276E+02 -.880205275E+02 -.880800935E+02 -.881412057E+02 -.882037684E+02 -.882677013E+02 -.883329307E+02 -.883993840E+02 -.884669845E+02 -.885356475E+02 -.886052769E+02 -.886757631E+02 -.887469806E+02 -.888187864E+02 -.888910192E+02 -.889634984E+02 -.890360238E+02 -.891083756E+02 -.891803149E+02 -.892515844E+02 -.893219094E+02 -.893909997E+02 -.894585517E+02 -.895242500E+02 -.895877710E+02 -.896487858E+02 -.897069632E+02 -.897619738E+02 -.898134940E+02 -.898612097E+02 -.899048207E+02 -.899440448E+02 -.899786218E+02 -.900083176E+02 -.900329273E+02 -.900522787E+02 -.900662353E+02 -.900746979E+02 -.900776068E+02 -.900749425E+02 -.900667261E+02 -.900530189E+02 -.900339217E+02 -.900095728E+02 -.899801459E+02 -.899458475E+02 -.899069136E+02 -.898636060E+02 -.898162086E+02 -.897650234E+02 -.897103663E+02 -.896525627E+02 -.895919440E+02 -.895288431E+02 -.894635909E+02 -.893965132E+02 -.893279269E+02 -.892581379E+02 -.891874383E+02 -.891161047E+02 -.890443962E+02 -.889725535E+02 -.889007979E+02 -.888293312E+02 -.887583348E+02 -.886879707E+02 -.886183817E+02 -.885496925E+02 -.884820108E+02 -.884154291E+02 -.883500266E+02 -.882858719E+02 -.882230262E+02 -.881615468E+02 -.881014921E+02 -.880429277E+02 -.879859334E+02 -.879306125E+02 -.878771045E+02 -.878255992E+02 -.877763576E+02 -.877297363E+02 -.876862212E+02 -.876464702E+02 -.876113692E+02 -.875821052E+02 -.875602621E+02 -.875479453E+02 -.875479453E+02
 -.875549508E+02 -.875549508E+02 -.875676016E+02 -.875900083E+02 -.876199790E+02 -.876558568E+02 -.876963923E+02 -.877406453E+02 -.877879101E+02 -.878376580E+02 -.878894934E+02 -.879431196E+02 -.879983130E+02 -.880549031E+02 -.881127569E+02 -.881717664E+02 -.882318400E+02 -.882928942E+02 -.883548488E+02 -.884176213E+02 -.884811241E+02 -.885452614E+02 -.886099267E+02 -.886750017E+02 -.887403544E+02 -.888058385E+02 -.888712930E+02 -.889365419E+02 -.890013942E+02 -.890656446E+02 -.891290741E+02 -.891914514E+02 -.892525336E+02 -.893120686E+02 -.893697967E+02 -.894254528E+02 -.894787692E+02 -.895294778E+02 -.895773135E+02 -.896220168E+02 -.896633373E+02 -.897010362E+02 -.897348903E+02 -.897646943E+02 -.897902637E+02 -.898114378E+02 -.898280819E+02 -.898400890E+02 -.898473820E+02 -.898499142E+02 -.898476706E+02 -.898406678E+02 -.898289539E+02 -.898126078E+02 -.897917380E+02 -.897664808E+02 -.897369985E+02 -.897034772E+02 -.896661237E+02 -.896251633E+02 -.895808360E+02 -.895333943E+02 -.894830991E+02 -.894302175E+02 -.893750193E+02 -.893177740E+02 -.892587484E+02 -.891982042E+02 -.891363952E+02 -.890735660E+02 -.890099497E+02 -.889457669E+02 -.888812246E+02 -.888165148E+02 -.887518147E+02 -.886872862E+02 -.886230757E+02 -.885593148E+02 -.884961208E+02 -.884335977E+02 -.883718376E+02 -.883109224E+02 -.882509261E+02 -.881919173E+02 -.881339632E+02 -.880771336E+02 -.880215066E+02 -.879671758E+02 -.879142588E+02 -.878629093E+02 -.878133315E+02 -.877657995E+02 -.877206815E+02 -.876784727E+02 -.876398369E+02 -.876056609E+02 -.875771260E+02 -.875558013E+02 -.875437652E+02 -.875437652E+02
 -.875480653E+02 -.875480653E+02 -.875602909E+02 -.875819271E+02 -.876108377E+02 -.876454034E+02 -.876843987E+02 -.877268975E+02 -.877722004E+02 -.878197799E+02 -.878692374E+02 -.879202711E+02 -.879726503E+02 -.880261967E+02 -.880807693E+02 -.881362527E+02 -.881925481E+02 -.882495667E+02 -.883072241E+02 -.883654358E+02 -.884241144E+02 -.884831664E+02 -.885424910E+02 -.886019780E+02 -.886615069E+02 -.887209463E+02 -.887801536E+02 -.888389747E+02 -.888972442E+02 -.889547863E+02 -.890114147E+02 -.890669341E+02 -.891211416E+02 -.891738273E+02 -.892247767E+02 -.892737720E+02 -.893205945E+02 -.893650262E+02 -.894068525E+02 -.894458644E+02 -.894818608E+02 -.895146509E+02 -.895440565E+02 -.895699145E+02 -.895920788E+02 -.896104221E+02 -.896248380E+02 -.896352423E+02 -.896415743E+02 -.896437973E+02 -.896418998E+02 -.896358947E+02 -.896258204E+02 -.896117389E+02 -.895937362E+02 -.895719200E+02 -.895464192E+02 -.895173814E+02 -.894849713E+02 -.894493688E+02 -.894107661E+02 -.893693659E+02 -.893253791E+02 -.892790217E+02 -.892305133E+02 -.891800745E+02 -.891279245E+02 -.890742797E+02 -.890193512E+02 -.889633440E+02 -.889064546E+02 -.888488707E+02 -.887907695E+02 -.887323175E+02 -.886736695E+02 -.886149687E+02 -.885563465E+02 -.884979226E+02 -.884398058E+02 -.883820946E+02 -.883248781E+02 -.882682381E+02 -.882122503E+02 -.881569877E+02 -.881025230E+02 -.880489332E+02 -.879963046E+02 -.879447398E+02 -.878943658E+02 -.878453452E+02 -.877978909E+02 -.877522836E+02 -.877088968E+02 -.876682271E+02 -.876309349E+02 -.875978977E+02 -.875702787E+02 -.875496169E+02 -.875379455E+02 -.875379455E+02
 -.875399647E+02 -.875399647E+02 -.875517048E+02 -.875724674E+02 -.876001864E+02 -.876332919E+02 -.876705923E+02 -.877111837E+02 -.877543806E+02 -.877996629E+02 -.878466348E+02 -.878949944E+02 -.879445087E+02 -.879949960E+02 -.880463111E+02 -.880983348E+02 -.881509650E+02 -.882041102E+02 -.882576848E+02 -.883116048E+02 -.883657846E+02 -.884201351E+02 -.884745618E+02 -.885289633E+02 -.885832304E+02 -.886372460E+02 -.886908841E+02 -.887440103E+02 -.887964818E+02 -.888481476E+02 -.888988496E+02 -.889484231E+02 -.889966976E+02 -.890434985E+02 -.890886478E+02 -.891319663E+02 -.891732742E+02 -.892123937E+02 -.892491503E+02 -.892833746E+02 -.893149041E+02 -.893435854E+02 -.893692756E+02 -.893918440E+02 -.894111739E+02 -.894271640E+02 -.894397297E+02 -.894488041E+02 -.894543391E+02 -.894563056E+02 -.894546945E+02 -.894495165E+02 -.894408018E+02 -.894286002E+02 -.894129798E+02 -.893940269E+02 -.893718441E+02 -.893465496E+02 -.893182756E+02 -.892871663E+02 -.892533769E+02 -.892170713E+02 -.891784202E+02 -.891375997E+02 -.890947893E+02 -.890501701E+02 -.890039229E+02 -.889562272E+02 -.889072591E+02 -.888571902E+02 -.888061868E+02 -.887544081E+02 -.887020062E+02 -.886491247E+02 -.885958987E+02 -.885424543E+02 -.884889086E+02 -.884353697E+02 -.883819374E+02 -.883287034E+02 -.882757529E+02 -.882231651E+02 -.881710157E+02 -.881193788E+02 -.880683302E+02 -.880179506E+02 -.879683313E+02 -.879195798E+02 -.878718287E+02 -.878252454E+02 -.877800464E+02 -.877365147E+02 -.876950226E+02 -.876560621E+02 -.876202832E+02 -.875885453E+02 -.875619835E+02 -.875420948E+02 -.875308521E+02 -.875308521E+02
 -.875309664E+02 -.875309664E+02 -.875421776E+02 -.875619930E+02 -.875884273E+02 -.876199692E+02 -.876554686E+02 -.876940508E+02 -.877350495E+02 -.877779571E+02 -.878223856E+02 -.878680365E+02 -.879146786E+02 -.879621300E+02 -.880102447E+02 -.880589024E+02 -.881080000E+02 -.881574461E+02 -.882071556E+02 -.882570465E+02 -.883070366E+02 -.883570420E+02 -.884069749E+02 -.884567426E+02 -.885062471E+02 -.885553840E+02 -.886040424E+02 -.886521054E+02 -.886994494E+02 -.887459453E+02 -.887914585E+02 -.888358497E+02 -.888789758E+02 -.889206908E+02 -.889608468E+02 -.889992955E+02 -.890358889E+02 -.890704810E+02 -.891029293E+02 -.891330958E+02 -.891608486E+02 -.891860635E+02 -.892086250E+02 -.892284281E+02 -.892453789E+02 -.892593960E+02 -.892704118E+02 -.892783727E+02 -.892832403E+02 -.892849916E+02 -.892836193E+02 -.892791319E+02 -.892715540E+02 -.892609252E+02 -.892473005E+02 -.892307490E+02 -.892113532E+02 -.891892084E+02 -.891644212E+02 -.891371083E+02 -.891073953E+02 -.890754156E+02 -.890413083E+02 -.890052176E+02 -.889672908E+02 -.889276771E+02 -.888865263E+02 -.888439876E+02 -.888002082E+02 -.887553326E+02 -.887095009E+02 -.886628490E+02 -.886155068E+02 -.885675985E+02 -.885192415E+02 -.884705466E+02 -.884216177E+02 -.883725521E+02 -.883234403E+02 -.882743673E+02 -.882254129E+02 -.881766532E+02 -.881281618E+02 -.880800125E+02 -.880322814E+02 -.879850511E+02 -.879384147E+02 -.878924823E+02 -.878473883E+02 -.878033019E+02 -.877604394E+02 -.877190816E+02 -.876795957E+02 -.876424635E+02 -.876083189E+02 -.875779965E+02 -.875525953E+02 -.875335609E+02 -.875227945E+02 -.875227945E+02
 -.875213333E+02 -.875213333E+02 -.875319859E+02 -.875508043E+02 -.875758921E+02 -.876058033E+02 -.876394353E+02 -.876759471E+02 -.877146966E+02 -.877551927E+02 -.877970582E+02 -.878400019E+02 -.878837968E+02 -.879282637E+02 -.879732582E+02 -.880186609E+02 -.880643700E+02 -.881102954E+02 -.881563543E+02 -.882024675E+02 -.882485574E+02 -.882945452E+02 -.883403502E+02 -.883858882E+02 -.884310713E+02 -.884758067E+02 -.885199972E+02 -.885635408E+02 -.886063310E+02 -.886482569E+02 -.886892039E+02 -.887290539E+02 -.887676866E+02 -.888049796E+02 -.888408096E+02 -.888750533E+02 -.889075884E+02 -.889382946E+02 -.889670549E+02 -.889937563E+02 -.890182912E+02 -.890405585E+02 -.890604645E+02 -.890779238E+02 -.890928607E+02 -.891052095E+02 -.891149156E+02 -.891219360E+02 -.891262397E+02 -.891278083E+02 -.891266359E+02 -.891227298E+02 -.891161095E+02 -.891068072E+02 -.890948672E+02 -.890803455E+02 -.890633089E+02 -.890438345E+02 -.890220090E+02 -.889979271E+02 -.889716914E+02 -.889434108E+02 -.889131994E+02 -.888811755E+02 -.888474608E+02 -.888121787E+02 -.887754536E+02 -.887374102E+02 -.886981717E+02 -.886578598E+02 -.886165933E+02 -.885744877E+02 -.885316545E+02 -.884882009E+02 -.884442289E+02 -.883998357E+02 -.883551134E+02 -.883101488E+02 -.882650240E+02 -.882198169E+02 -.881746019E+02 -.881294508E+02 -.880844345E+02 -.880396247E+02 -.879950969E+02 -.879509332E+02 -.879072268E+02 -.878640879E+02 -.878216507E+02 -.877800828E+02 -.877395978E+02 -.877004711E+02 -.876630607E+02 -.876278345E+02 -.875954057E+02 -.875665788E+02 -.875424104E+02 -.875242877E+02 -.875140316E+02 -.875140316E+02
 -.875112801E+02 -.875112801E+02 -.875213556E+02 -.875391465E+02 -.875628511E+02 -.875910935E+02 -.876228227E+02 -.876572356E+02 -.876937172E+02 -.877317960E+02 -.877711086E+02 -.878113732E+02 -.878523697E+02 -.878939233E+02 -.879358930E+02 -.879781623E+02 -.880206318E+02 -.880632141E+02 -.881058294E+02 -.881484024E+02 -.881908599E+02 -.882331291E+02 -.882751358E+02 -.883168039E+02 -.883580547E+02 -.883988060E+02 -.884389724E+02 -.884784652E+02 -.885171922E+02 -.885550583E+02 -.885919656E+02 -.886278140E+02 -.886625018E+02 -.886959262E+02 -.887279840E+02 -.887585725E+02 -.887875900E+02 -.888149372E+02 -.888405174E+02 -.888642376E+02 -.888860097E+02 -.889057509E+02 -.889233846E+02 -.889388414E+02 -.889520595E+02 -.889629856E+02 -.889715756E+02 -.889777944E+02 -.889816171E+02 -.889830288E+02 -.889820249E+02 -.889786112E+02 -.889728038E+02 -.889646287E+02 -.889541220E+02 -.889413293E+02 -.889263049E+02 -.889091118E+02 -.888898205E+02 -.888685088E+02 -.888452605E+02 -.888201652E+02 -.887933169E+02 -.887648132E+02 -.887347548E+02 -.887032444E+02 -.886703857E+02 -.886362829E+02 -.886010399E+02 -.885647592E+02 -.885275417E+02 -.884894859E+02 -.884506876E+02 -.884112391E+02 -.883712293E+02 -.883307434E+02 -.882898625E+02 -.882486644E+02 -.882072230E+02 -.881656094E+02 -.881238924E+02 -.880821393E+02 -.880404173E+02 -.879987957E+02 -.879573478E+02 -.879161539E+02 -.878753061E+02 -.878349127E+02 -.877951057E+02 -.877560493E+02 -.877179517E+02 -.876810804E+02 -.876457816E+02 -.876125061E+02 -.875818426E+02 -.875545617E+02 -.875316732E+02 -.875145001E+02 -.875047769E+02 -.875047769E+02
 -.875009796E+02 -.875009796E+02 -.875104684E+02 -.875272169E+02 -.875495216E+02 -.875760799E+02 -.876058956E+02 -.876382060E+02 -.876724260E+02 -.877081055E+02 -.877448971E+02 -.877825305E+02 -.878207939E+02 -.878595186E+02 -.878985686E+02 -.879378311E+02 -.879772103E+02 -.880166223E+02 -.880559911E+02 -.880952456E+02 -.881343174E+02 -.881731392E+02 -.882116434E+02 -.882497614E+02 -.882874225E+02 -.883245543E+02 -.883610817E+02 -.883969273E+02 -.884320115E+02 -.884662524E+02 -.884995664E+02 -.885318682E+02 -.885630718E+02 -.885930905E+02 -.886218376E+02 -.886492273E+02 -.886751749E+02 -.886995976E+02 -.887224154E+02 -.887435516E+02 -.887629334E+02 -.887804927E+02 -.887961667E+02 -.888098985E+02 -.888216376E+02 -.888313405E+02 -.888389710E+02 -.888445007E+02 -.888479094E+02 -.888491848E+02 -.888483235E+02 -.888453300E+02 -.888402176E+02 -.888330076E+02 -.888237296E+02 -.888124207E+02 -.887991256E+02 -.887838957E+02 -.887667891E+02 -.887478696E+02 -.887272064E+02 -.887048733E+02 -.886809480E+02 -.886555116E+02 -.886286478E+02 -.886004422E+02 -.885709817E+02 -.885403538E+02 -.885086459E+02 -.884759450E+02 -.884423368E+02 -.884079056E+02 -.883727335E+02 -.883369005E+02 -.883004837E+02 -.882635579E+02 -.882261948E+02 -.881884635E+02 -.881504306E+02 -.881121608E+02 -.880737172E+02 -.880351625E+02 -.879965601E+02 -.879579760E+02 -.879194804E+02 -.878811515E+02 -.878430783E+02 -.878053664E+02 -.877681440E+02 -.877315702E+02 -.876958463E+02 -.876612297E+02 -.876280526E+02 -.875967462E+02 -.875678723E+02 -.875421645E+02 -.875205824E+02 -.875043812E+02 -.874952047E+02 -.874952047E+02
 -.874905692E+02 -.874905692E+02 -.874994687E+02 -.875151718E+02 -.875360752E+02 -.875609519E+02 -.875888624E+02 -.876190860E+02 -.876510692E+02 -.876843852E+02 -.877187038E+02 -.877537676E+02 -.877893744E+02 -.878253631E+02 -.878616031E+02 -.878979866E+02 -.879344221E+02 -.879708298E+02 -.880071376E+02 -.880432791E+02 -.880791907E+02 -.881148105E+02 -.881500770E+02 -.881849282E+02 -.882193014E+02 -.882531322E+02 -.882863547E+02 -.883189015E+02 -.883507035E+02 -.883816903E+02 -.884117900E+02 -.884409302E+02 -.884690377E+02 -.884960391E+02 -.885218616E+02 -.885464329E+02 -.885696823E+02 -.885915407E+02 -.886119415E+02 -.886308210E+02 -.886481190E+02 -.886637791E+02 -.886777496E+02 -.886899836E+02 -.887004396E+02 -.887090818E+02 -.887158806E+02 -.887208128E+02 -.887238617E+02 -.887250175E+02 -.887242771E+02 -.887216447E+02 -.887171309E+02 -.887107534E+02 -.887025365E+02 -.886925107E+02 -.886807127E+02 -.886671851E+02 -.886519756E+02 -.886351370E+02 -.886167266E+02 -.885968055E+02 -.885754383E+02 -.885526926E+02 -.885286382E+02 -.885033468E+02 -.884768914E+02 -.884493457E+02 -.884207836E+02 -.883912789E+02 -.883609047E+02 -.883297332E+02 -.882978351E+02 -.882652795E+02 -.882321337E+02 -.881984631E+02 -.881643309E+02 -.881297988E+02 -.880949265E+02 -.880597726E+02 -.880243950E+02 -.879888517E+02 -.879532021E+02 -.879175083E+02 -.878818374E+02 -.878462641E+02 -.878108742E+02 -.877757693E+02 -.877410725E+02 -.877069369E+02 -.876735551E+02 -.876411732E+02 -.876101078E+02 -.875807687E+02 -.875536888E+02 -.875295628E+02 -.875092976E+02 -.874940783E+02 -.874854549E+02 -.874854549E+02
 -.874801559E+02 -.874801559E+02 -.874884689E+02 -.875031328E+02 -.875226455E+02 -.875458566E+02 -.875718842E+02 -.876000510E+02 -.876298358E+02 -.876608366E+02 -.876927414E+02 -.877253066E+02 -.877583404E+02 -.877916900E+02 -.878252314E+02 -.878588622E+02 -.878924956E+02 -.879260562E+02 -.879594765E+02 -.879926943E+02 -.880256511E+02 -.880582900E+02 -.880905553E+02 -.881223913E+02 -.881537418E+02 -.881845499E+02 -.882147579E+02 -.882443067E+02 -.882731365E+02 -.883011865E+02 -.883283950E+02 -.883547000E+02 -.883800392E+02 -.884043505E+02 -.884275721E+02 -.884496435E+02 -.884705049E+02 -.884900987E+02 -.885083691E+02 -.885252631E+02 -.885407306E+02 -.885547248E+02 -.885672028E+02 -.885781259E+02 -.885874596E+02 -.885951746E+02 -.886012464E+02 -.886056559E+02 -.886083894E+02 -.886094388E+02 -.886088018E+02 -.886064815E+02 -.886024870E+02 -.885968329E+02 -.885895391E+02 -.885806310E+02 -.885701390E+02 -.885580981E+02 -.885445481E+02 -.885295328E+02 -.885130996E+02 -.884952996E+02 -.884761866E+02 -.884558171E+02 -.884342496E+02 -.884115445E+02 -.883877630E+02 -.883629676E+02 -.883372210E+02 -.883105859E+02 -.882831249E+02 -.882548997E+02 -.882259714E+02 -.881963999E+02 -.881662437E+02 -.881355602E+02 -.881044054E+02 -.880728338E+02 -.880408991E+02 -.880086543E+02 -.879761523E+02 -.879434464E+02 -.879105919E+02 -.878776472E+02 -.878446755E+02 -.878117478E+02 -.877789459E+02 -.877463666E+02 -.877141275E+02 -.876823744E+02 -.876512906E+02 -.876211094E+02 -.875921306E+02 -.875647416E+02 -.875394451E+02 -.875168952E+02 -.874979448E+02 -.874837075E+02 -.874756381E+02 -.874756381E+02
 -.874698213E+02 -.874698213E+02 -.874775545E+02 -.874911922E+02 -.875093337E+02 -.875309051E+02 -.875550824E+02 -.875812325E+02 -.876088674E+02 -.876376099E+02 -.876671672E+02 -.876973102E+02 -.877278583E+02 -.877586674E+02 -.877896205E+02 -.878206210E+02 -.878515874E+02 -.878824488E+02 -.879131423E+02 -.879436103E+02 -.879737987E+02 -.880036558E+02 -.880331310E+02 -.880621742E+02 -.880907355E+02 -.881187644E+02 -.881462102E+02 -.881730214E+02 -.881991459E+02 -.882245311E+02 -.882491240E+02 -.882728714E+02 -.882957203E+02 -.883176177E+02 -.883385113E+02 -.883583499E+02 -.883770832E+02 -.883946628E+02 -.884110418E+02 -.884261759E+02 -.884400233E+02 -.884525449E+02 -.884637051E+02 -.884734716E+02 -.884818160E+02 -.884887138E+02 -.884941448E+02 -.884980931E+02 -.885005475E+02 -.885015014E+02 -.885009527E+02 -.884989042E+02 -.884953635E+02 -.884903425E+02 -.884838578E+02 -.884759306E+02 -.884665861E+02 -.884558534E+02 -.884437656E+02 -.884303592E+02 -.884156738E+02 -.883997521E+02 -.883826391E+02 -.883643823E+02 -.883450309E+02 -.883246356E+02 -.883032484E+02 -.882809222E+02 -.882577101E+02 -.882336659E+02 -.882088429E+02 -.881832944E+02 -.881570730E+02 -.881302306E+02 -.881028185E+02 -.880748868E+02 -.880464848E+02 -.880176613E+02 -.879884642E+02 -.879589412E+02 -.879291406E+02 -.878991113E+02 -.878689044E+02 -.878385744E+02 -.878081806E+02 -.877777900E+02 -.877474797E+02 -.877173415E+02 -.876874868E+02 -.876580533E+02 -.876292142E+02 -.876011896E+02 -.875742616E+02 -.875487941E+02 -.875252588E+02 -.875042686E+02 -.874866217E+02 -.874733592E+02 -.874658403E+02 -.874658403E+02
 -.874596256E+02 -.874596256E+02 -.874667888E+02 -.874794185E+02 -.874962142E+02 -.875161787E+02 -.875385458E+02 -.875627263E+02 -.875882657E+02 -.876148123E+02 -.876420927E+02 -.876698928E+02 -.876980434E+02 -.877264096E+02 -.877548818E+02 -.877833695E+02 -.878117964E+02 -.878400967E+02 -.878682118E+02 -.878960885E+02 -.879236774E+02 -.879509313E+02 -.879778044E+02 -.880042520E+02 -.880302295E+02 -.880556923E+02 -.880805957E+02 -.881048947E+02 -.881285440E+02 -.881514981E+02 -.881737113E+02 -.881951379E+02 -.882157325E+02 -.882354501E+02 -.882542462E+02 -.882720772E+02 -.882889008E+02 -.883046761E+02 -.883193637E+02 -.883329263E+02 -.883453289E+02 -.883565389E+02 -.883665265E+02 -.883752646E+02 -.883827297E+02 -.883889014E+02 -.883937629E+02 -.883973009E+02 -.883995063E+02 -.884003734E+02 -.883999006E+02 -.883980903E+02 -.883949487E+02 -.883904859E+02 -.883847157E+02 -.883776557E+02 -.883693269E+02 -.883597537E+02 -.883489636E+02 -.883369873E+02 -.883238579E+02 -.883096111E+02 -.882942849E+02 -.882779192E+02 -.882605554E+02 -.882422366E+02 -.882230067E+02 -.882029105E+02 -.881819936E+02 -.881603018E+02 -.881378808E+02 -.881147765E+02 -.880910344E+02 -.880666997E+02 -.880418169E+02 -.880164301E+02 -.879905829E+02 -.879643184E+02 -.879376796E+02 -.879107094E+02 -.878834516E+02 -.878559510E+02 -.878282546E+02 -.878004128E+02 -.877724812E+02 -.877445221E+02 -.877166082E+02 -.876888257E+02 -.876612793E+02 -.876340983E+02 -.876074452E+02 -.875815263E+02 -.875566055E+02 -.875330229E+02 -.875112185E+02 -.874917637E+02 -.874754018E+02 -.874631015E+02 -.874561265E+02 -.874561265E+02
 -.874496116E+02 -.874496116E+02 -.874562165E+02 -.874678596E+02 -.874833395E+02 -.875017344E+02 -.875223358E+02 -.875445981E+02 -.875681003E+02 -.875925163E+02 -.876175921E+02 -.876431289E+02 -.876689693E+02 -.876949877E+02 -.877210820E+02 -.877471682E+02 -.877731753E+02 -.877990423E+02 -.878247152E+02 -.878501451E+02 -.878752868E+02 -.879000976E+02 -.879245362E+02 -.879485626E+02 -.879721370E+02 -.879952200E+02 -.880177724E+02 -.880397548E+02 -.880611278E+02 -.880818518E+02 -.881018876E+02 -.881211957E+02 -.881397373E+02 -.881574738E+02 -.881743675E+02 -.881903813E+02 -.882054794E+02 -.882196270E+02 -.882327911E+02 -.882449402E+02 -.882560449E+02 -.882660778E+02 -.882750138E+02 -.882828304E+02 -.882895079E+02 -.882950293E+02 -.882993804E+02 -.883025504E+02 -.883045315E+02 -.883053190E+02 -.883049117E+02 -.883033115E+02 -.883005236E+02 -.882965566E+02 -.882914218E+02 -.882851341E+02 -.882777110E+02 -.882691729E+02 -.882595431E+02 -.882488470E+02 -.882371126E+02 -.882243699E+02 -.882106510E+02 -.881959894E+02 -.881804203E+02 -.881639801E+02 -.881467061E+02 -.881286365E+02 -.881098102E+02 -.880902664E+02 -.880700444E+02 -.880491838E+02 -.880277239E+02 -.880057039E+02 -.879831628E+02 -.879601393E+02 -.879366717E+02 -.879127983E+02 -.878885575E+02 -.878639879E+02 -.878391290E+02 -.878140217E+02 -.877887090E+02 -.877632375E+02 -.877376584E+02 -.877120301E+02 -.876864201E+02 -.876609088E+02 -.876355939E+02 -.876105963E+02 -.875860674E+02 -.875621992E+02 -.875392373E+02 -.875174975E+02 -.874973882E+02 -.874794392E+02 -.874643389E+02 -.874529842E+02 -.874465441E+02 -.874465441E+02
 -.874398076E+02 -.874398076E+02 -.874458672E+02 -.874565472E+02 -.874707438E+02 -.874876093E+02 -.875064919E+02 -.875268896E+02 -.875484144E+02 -.875707657E+02 -.875937092E+02 -.876170611E+02 -.876406761E+02 -.876644379E+02 -.876882523E+02 -.877120414E+02 -.877357398E+02 -.877592913E+02 -.877826464E+02 -.878057604E+02 -.878285922E+02 -.878511031E+02 -.878732562E+02 -.878950155E+02 -.879163458E+02 -.879372124E+02 -.879575807E+02 -.879774162E+02 -.879966847E+02 -.880153520E+02 -.880333839E+02 -.880507467E+02 -.880674070E+02 -.880833318E+02 -.880984889E+02 -.881128468E+02 -.881263749E+02 -.881390440E+02 -.881508260E+02 -.881616944E+02 -.881716244E+02 -.881805928E+02 -.881885787E+02 -.881955633E+02 -.882015298E+02 -.882064640E+02 -.882103542E+02 -.882131913E+02 -.882149687E+02 -.882156826E+02 -.882153319E+02 -.882139183E+02 -.882114461E+02 -.882079225E+02 -.882033571E+02 -.881977622E+02 -.881911527E+02 -.881835456E+02 -.881749604E+02 -.881654187E+02 -.881549439E+02 -.881435614E+02 -.881312982E+02 -.881181827E+02 -.881042447E+02 -.880895150E+02 -.880740256E+02 -.880578089E+02 -.880408982E+02 -.880233270E+02 -.880051292E+02 -.879863389E+02 -.879669902E+02 -.879471172E+02 -.879267538E+02 -.879059339E+02 -.878846914E+02 -.878630601E+02 -.878410743E+02 -.878187685E+02 -.877961783E+02 -.877733409E+02 -.877502955E+02 -.877270847E+02 -.877037558E+02 -.876803627E+02 -.876569678E+02 -.876336457E+02 -.876104871E+02 -.875876038E+02 -.875651361E+02 -.875432617E+02 -.875222075E+02 -.875022653E+02 -.874838119E+02 -.874673354E+02 -.874534703E+02 -.874430420E+02 -.874371264E+02 -.874371264E+02
 -.874302303E+02 -.874302303E+02 -.874357582E+02 -.874454998E+02 -.874584466E+02 -.874738239E+02 -.874910357E+02 -.875096228E+02 -.875292300E+02 -.875495817E+02 -.875704633E+02 -.875917062E+02 -.876131769E+02 -.876347687E+02 -.876563949E+02 -.876779842E+02 -.876994766E+02 -.877208206E+02 -.877419710E+02 -.877628874E+02 -.877835324E+02 -.878038713E+02 -.878238710E+02 -.878434995E+02 -.878627255E+02 -.878815185E+02 -.878998481E+02 -.879176843E+02 -.879349971E+02 -.879517569E+02 -.879679343E+02 -.879835003E+02 -.879984261E+02 -.880126836E+02 -.880262451E+02 -.880390840E+02 -.880511741E+02 -.880624907E+02 -.880730101E+02 -.880827097E+02 -.880915686E+02 -.880995675E+02 -.881066885E+02 -.881129158E+02 -.881182355E+02 -.881226356E+02 -.881261062E+02 -.881286397E+02 -.881302306E+02 -.881308758E+02 -.881305743E+02 -.881293275E+02 -.881271391E+02 -.881240150E+02 -.881199635E+02 -.881149948E+02 -.881091214E+02 -.881023577E+02 -.880947201E+02 -.880862266E+02 -.880768972E+02 -.880667533E+02 -.880558176E+02 -.880441142E+02 -.880316684E+02 -.880185065E+02 -.880046555E+02 -.879901433E+02 -.879749981E+02 -.879592489E+02 -.879429247E+02 -.879260550E+02 -.879086692E+02 -.878907969E+02 -.878724678E+02 -.878537115E+02 -.878345578E+02 -.878150367E+02 -.877951784E+02 -.877750140E+02 -.877545753E+02 -.877338958E+02 -.877130112E+02 -.876919603E+02 -.876707865E+02 -.876495389E+02 -.876282752E+02 -.876070639E+02 -.875859884E+02 -.875651517E+02 -.875446829E+02 -.875247451E+02 -.875055468E+02 -.874873556E+02 -.874705169E+02 -.874554780E+02 -.874428197E+02 -.874332972E+02 -.874278946E+02 -.874278946E+02
 -.874208873E+02 -.874208873E+02 -.874258974E+02 -.874347253E+02 -.874464559E+02 -.874603862E+02 -.874759747E+02 -.874928043E+02 -.875105520E+02 -.875289674E+02 -.875478549E+02 -.875670609E+02 -.875864640E+02 -.876059668E+02 -.876254903E+02 -.876449696E+02 -.876643500E+02 -.876835848E+02 -.877026331E+02 -.877214582E+02 -.877400267E+02 -.877583074E+02 -.877762708E+02 -.877938885E+02 -.878111330E+02 -.878279774E+02 -.878443950E+02 -.878603597E+02 -.878758455E+02 -.878908268E+02 -.879052783E+02 -.879191748E+02 -.879324918E+02 -.879452051E+02 -.879572913E+02 -.879687275E+02 -.879794916E+02 -.879895625E+02 -.879989202E+02 -.880075456E+02 -.880154210E+02 -.880225301E+02 -.880288579E+02 -.880343911E+02 -.880391178E+02 -.880430282E+02 -.880461139E+02 -.880483684E+02 -.880497872E+02 -.880503677E+02 -.880501090E+02 -.880490124E+02 -.880470809E+02 -.880443196E+02 -.880407353E+02 -.880363368E+02 -.880311344E+02 -.880251403E+02 -.880183682E+02 -.880108336E+02 -.880025531E+02 -.879935448E+02 -.879838280E+02 -.879734231E+02 -.879623515E+02 -.879506356E+02 -.879382984E+02 -.879253635E+02 -.879118554E+02 -.878977986E+02 -.878832182E+02 -.878681396E+02 -.878525881E+02 -.878365895E+02 -.878201695E+02 -.878033541E+02 -.877861693E+02 -.877686415E+02 -.877507977E+02 -.877326651E+02 -.877142726E+02 -.876956499E+02 -.876768294E+02 -.876578462E+02 -.876387396E+02 -.876195544E+02 -.876003432E+02 -.875811686E+02 -.875621067E+02 -.875432516E+02 -.875247209E+02 -.875066637E+02 -.874892698E+02 -.874727830E+02 -.874575177E+02 -.874438807E+02 -.874324001E+02 -.874237621E+02 -.874188607E+02 -.874188607E+02
 -.874117792E+02 -.874117792E+02 -.874162850E+02 -.874242236E+02 -.874347711E+02 -.874472943E+02 -.874613056E+02 -.874764289E+02 -.874923732E+02 -.875089122E+02 -.875258696E+02 -.875431068E+02 -.875605139E+02 -.875780029E+02 -.875955025E+02 -.876129540E+02 -.876303082E+02 -.876475228E+02 -.876645612E+02 -.876813904E+02 -.876979807E+02 -.877143042E+02 -.877303348E+02 -.877460474E+02 -.877614180E+02 -.877764228E+02 -.877910387E+02 -.878052430E+02 -.878190132E+02 -.878323272E+02 -.878451631E+02 -.878574994E+02 -.878693151E+02 -.878805897E+02 -.878913029E+02 -.879014354E+02 -.879109686E+02 -.879198844E+02 -.879281659E+02 -.879357970E+02 -.879427629E+02 -.879490495E+02 -.879546445E+02 -.879595366E+02 -.879637159E+02 -.879671738E+02 -.879699036E+02 -.879718999E+02 -.879731586E+02 -.879736778E+02 -.879734566E+02 -.879724962E+02 -.879707991E+02 -.879683695E+02 -.879652132E+02 -.879613375E+02 -.879567511E+02 -.879514644E+02 -.879454889E+02 -.879388375E+02 -.879315242E+02 -.879235644E+02 -.879149744E+02 -.879057715E+02 -.878959737E+02 -.878856001E+02 -.878746702E+02 -.878632042E+02 -.878512228E+02 -.878387472E+02 -.878257987E+02 -.878123993E+02 -.877985707E+02 -.877843353E+02 -.877697152E+02 -.877547332E+02 -.877394120E+02 -.877237747E+02 -.877078449E+02 -.876916470E+02 -.876752063E+02 -.876585496E+02 -.876417058E+02 -.876247063E+02 -.876075866E+02 -.875903872E+02 -.875731556E+02 -.875559485E+02 -.875388347E+02 -.875218993E+02 -.875052490E+02 -.874890184E+02 -.874733790E+02 -.874585511E+02 -.874448185E+02 -.874325481E+02 -.874222162E+02 -.874144416E+02 -.874100295E+02 -.874100295E+02
 -.874029024E+02 -.874029024E+02 -.874069170E+02 -.874139897E+02 -.874233857E+02 -.874345402E+02 -.874470182E+02 -.874604839E+02 -.874746773E+02 -.874893966E+02 -.875044839E+02 -.875198154E+02 -.875352927E+02 -.875508372E+02 -.875663850E+02 -.875818837E+02 -.875972892E+02 -.876125639E+02 -.876276751E+02 -.876425936E+02 -.876572929E+02 -.876717486E+02 -.876859376E+02 -.876998380E+02 -.877134288E+02 -.877266892E+02 -.877395994E+02 -.877521395E+02 -.877642903E+02 -.877760328E+02 -.877873482E+02 -.877982181E+02 -.878086247E+02 -.878185504E+02 -.878279780E+02 -.878368913E+02 -.878452743E+02 -.878531119E+02 -.878603897E+02 -.878670942E+02 -.878732129E+02 -.878787341E+02 -.878836473E+02 -.878879429E+02 -.878916128E+02 -.878946499E+02 -.878970483E+02 -.878988036E+02 -.878999124E+02 -.879003731E+02 -.879001849E+02 -.878993489E+02 -.878978671E+02 -.878957430E+02 -.878929816E+02 -.878895890E+02 -.878855724E+02 -.878809406E+02 -.878757032E+02 -.878698710E+02 -.878634560E+02 -.878564709E+02 -.878489296E+02 -.878408466E+02 -.878322372E+02 -.878231174E+02 -.878135039E+02 -.878034138E+02 -.877928647E+02 -.877818746E+02 -.877704618E+02 -.877586449E+02 -.877464428E+02 -.877338746E+02 -.877209594E+02 -.877077169E+02 -.876941669E+02 -.876803294E+02 -.876662251E+02 -.876518755E+02 -.876373028E+02 -.876225307E+02 -.876075847E+02 -.875924931E+02 -.875772873E+02 -.875620037E+02 -.875466846E+02 -.875313808E+02 -.875161541E+02 -.875010808E+02 -.874862562E+02 -.874718009E+02 -.874578685E+02 -.874446558E+02 -.874324167E+02 -.874214789E+02 -.874122677E+02 -.874053355E+02 -.874014013E+02 -.874014013E+02
 -.873942524E+02 -.873942524E+02 -.873977883E+02 -.874040172E+02 -.874122917E+02 -.874221137E+02 -.874330996E+02 -.874449533E+02 -.874574454E+02 -.874703975E+02 -.874836704E+02 -.874971546E+02 -.875107631E+02 -.875244264E+02 -.875380882E+02 -.875517020E+02 -.875652290E+02 -.875786359E+02 -.875918940E+02 -.876049777E+02 -.876178637E+02 -.876305307E+02 -.876429585E+02 -.876551283E+02 -.876670216E+02 -.876786208E+02 -.876899086E+02 -.877008681E+02 -.877114828E+02 -.877217365E+02 -.877316132E+02 -.877410974E+02 -.877501738E+02 -.877588275E+02 -.877670443E+02 -.877748101E+02 -.877821118E+02 -.877889365E+02 -.877952722E+02 -.878011075E+02 -.878064320E+02 -.878112358E+02 -.878155102E+02 -.878192473E+02 -.878224401E+02 -.878250828E+02 -.878271705E+02 -.878286994E+02 -.878296669E+02 -.878300714E+02 -.878299125E+02 -.878291909E+02 -.878279083E+02 -.878260678E+02 -.878236734E+02 -.878207302E+02 -.878172443E+02 -.878132229E+02 -.878086742E+02 -.878036072E+02 -.877980319E+02 -.877919589E+02 -.877853999E+02 -.877783670E+02 -.877708732E+02 -.877629319E+02 -.877545571E+02 -.877457633E+02 -.877365654E+02 -.877269785E+02 -.877170183E+02 -.877067005E+02 -.876960413E+02 -.876850568E+02 -.876737637E+02 -.876621786E+02 -.876503187E+02 -.876382013E+02 -.876258443E+02 -.876132663E+02 -.876004868E+02 -.875875265E+02 -.875744079E+02 -.875611556E+02 -.875477975E+02 -.875343657E+02 -.875208976E+02 -.875074383E+02 -.874940423E+02 -.874807772E+02 -.874677273E+02 -.874549993E+02 -.874427289E+02 -.874310902E+02 -.874203072E+02 -.874106694E+02 -.874025521E+02 -.873964426E+02 -.873929751E+02 -.873929751E+02
 -.873858296E+02 -.873858296E+02 -.873888984E+02 -.873943045E+02 -.874014856E+02 -.874100091E+02 -.874195419E+02 -.874298265E+02 -.874406634E+02 -.874518976E+02 -.874634078E+02 -.874750988E+02 -.874868948E+02 -.874987353E+02 -.875105713E+02 -.875223623E+02 -.875340744E+02 -.875456789E+02 -.875571508E+02 -.875684678E+02 -.875796099E+02 -.875905586E+02 -.876012967E+02 -.876118079E+02 -.876220766E+02 -.876320875E+02 -.876418261E+02 -.876512780E+02 -.876604293E+02 -.876692661E+02 -.876777751E+02 -.876859432E+02 -.876937576E+02 -.877012058E+02 -.877082758E+02 -.877149560E+02 -.877212352E+02 -.877271030E+02 -.877325491E+02 -.877375643E+02 -.877421396E+02 -.877462671E+02 -.877499395E+02 -.877531501E+02 -.877558933E+02 -.877581642E+02 -.877599587E+02 -.877612737E+02 -.877621071E+02 -.877624575E+02 -.877623246E+02 -.877617090E+02 -.877606121E+02 -.877590365E+02 -.877569854E+02 -.877544631E+02 -.877514746E+02 -.877480260E+02 -.877441240E+02 -.877397761E+02 -.877349905E+02 -.877297761E+02 -.877241427E+02 -.877181003E+02 -.877116596E+02 -.877048320E+02 -.876976291E+02 -.876900629E+02 -.876821461E+02 -.876738912E+02 -.876653115E+02 -.876564202E+02 -.876472309E+02 -.876377573E+02 -.876280135E+02 -.876180136E+02 -.876077722E+02 -.875973042E+02 -.875866248E+02 -.875757500E+02 -.875646967E+02 -.875534826E+02 -.875421273E+02 -.875306521E+02 -.875190813E+02 -.875074428E+02 -.874957692E+02 -.874840997E+02 -.874724820E+02 -.874609749E+02 -.874496519E+02 -.874386059E+02 -.874279553E+02 -.874178514E+02 -.874084891E+02 -.874001204E+02 -.873930714E+02 -.873877658E+02 -.873847544E+02 -.873847544E+02
 -.873776490E+02 -.873776490E+02 -.873802620E+02 -.873848652E+02 -.873909800E+02 -.873982378E+02 -.874063548E+02 -.874151114E+02 -.874243375E+02 -.874339008E+02 -.874436978E+02 -.874536472E+02 -.874636842E+02 -.874737572E+02 -.874838242E+02 -.874938507E+02 -.875038077E+02 -.875136707E+02 -.875234183E+02 -.875330317E+02 -.875424938E+02 -.875517890E+02 -.875609026E+02 -.875698209E+02 -.875785308E+02 -.875870195E+02 -.875952747E+02 -.876032845E+02 -.876110371E+02 -.876185212E+02 -.876257255E+02 -.876326393E+02 -.876392519E+02 -.876455531E+02 -.876515328E+02 -.876571815E+02 -.876624901E+02 -.876674498E+02 -.876720523E+02 -.876762900E+02 -.876801556E+02 -.876836425E+02 -.876867447E+02 -.876894568E+02 -.876917741E+02 -.876936927E+02 -.876952093E+02 -.876963213E+02 -.876970269E+02 -.876973250E+02 -.876972154E+02 -.876966986E+02 -.876957757E+02 -.876944489E+02 -.876927207E+02 -.876905947E+02 -.876880750E+02 -.876851665E+02 -.876818748E+02 -.876782059E+02 -.876741667E+02 -.876697645E+02 -.876650071E+02 -.876599029E+02 -.876544608E+02 -.876486900E+02 -.876426002E+02 -.876362013E+02 -.876295036E+02 -.876225177E+02 -.876152544E+02 -.876077248E+02 -.875999402E+02 -.875919120E+02 -.875836519E+02 -.875751718E+02 -.875664840E+02 -.875576008E+02 -.875485352E+02 -.875393007E+02 -.875299116E+02 -.875203829E+02 -.875107312E+02 -.875009748E+02 -.874911344E+02 -.874812338E+02 -.874713009E+02 -.874613693E+02 -.874514796E+02 -.874416822E+02 -.874320401E+02 -.874226325E+02 -.874135605E+02 -.874049534E+02 -.873969776E+02 -.873898479E+02 -.873838425E+02 -.873793225E+02 -.873767570E+02 -.873767570E+02
 -.873697600E+02 -.873697600E+02 -.873719284E+02 -.873757492E+02 -.873808253E+02 -.873868512E+02 -.873935909E+02 -.874008621E+02 -.874085233E+02 -.874164646E+02 -.874245997E+02 -.874328608E+02 -.874411941E+02 -.874495564E+02 -.874579128E+02 -.874662343E+02 -.874744969E+02 -.874826800E+02 -.874907660E+02 -.874987389E+02 -.875065847E+02 -.875142904E+02 -.875218438E+02 -.875292336E+02 -.875364490E+02 -.875434794E+02 -.875503148E+02 -.875569453E+02 -.875633614E+02 -.875695538E+02 -.875755134E+02 -.875812313E+02 -.875866989E+02 -.875919079E+02 -.875968502E+02 -.876015180E+02 -.876059040E+02 -.876100011E+02 -.876138026E+02 -.876173024E+02 -.876204945E+02 -.876233736E+02 -.876259350E+02 -.876281743E+02 -.876300878E+02 -.876316722E+02 -.876329249E+02 -.876338438E+02 -.876344276E+02 -.876346753E+02 -.876345867E+02 -.876341622E+02 -.876334029E+02 -.876323102E+02 -.876308864E+02 -.876291343E+02 -.876270573E+02 -.876246591E+02 -.876219444E+02 -.876189180E+02 -.876155854E+02 -.876119524E+02 -.876080255E+02 -.876038114E+02 -.875993171E+02 -.875945503E+02 -.875895186E+02 -.875842303E+02 -.875786935E+02 -.875729169E+02 -.875669093E+02 -.875606797E+02 -.875542373E+02 -.875475915E+02 -.875407518E+02 -.875337280E+02 -.875265301E+02 -.875191684E+02 -.875116535E+02 -.875039967E+02 -.874962097E+02 -.874883050E+02 -.874802966E+02 -.874721996E+02 -.874640313E+02 -.874558115E+02 -.874475636E+02 -.874393157E+02 -.874311017E+02 -.874229636E+02 -.874149539E+02 -.874071388E+02 -.873996023E+02 -.873924522E+02 -.873858269E+02 -.873799049E+02 -.873749173E+02 -.873711639E+02 -.873690340E+02 -.873690340E+02
 -.873622825E+02 -.873622825E+02 -.873640196E+02 -.873670821E+02 -.873711528E+02 -.873759872E+02 -.873813963E+02 -.873872340E+02 -.873933865E+02 -.873997655E+02 -.874063015E+02 -.874129398E+02 -.874196370E+02 -.874263580E+02 -.874330744E+02 -.874397630E+02 -.874464041E+02 -.874529810E+02 -.874594792E+02 -.874658861E+02 -.874721900E+02 -.874783805E+02 -.874844478E+02 -.874903828E+02 -.874961766E+02 -.875018210E+02 -.875073078E+02 -.875126291E+02 -.875177775E+02 -.875227454E+02 -.875275257E+02 -.875321113E+02 -.875364954E+02 -.875406714E+02 -.875446330E+02 -.875483741E+02 -.875518887E+02 -.875551715E+02 -.875582171E+02 -.875610206E+02 -.875635774E+02 -.875658835E+02 -.875679350E+02 -.875697286E+02 -.875712612E+02 -.875725303E+02 -.875735340E+02 -.875742706E+02 -.875747389E+02 -.875749383E+02 -.875748687E+02 -.875745303E+02 -.875739238E+02 -.875730507E+02 -.875719125E+02 -.875705114E+02 -.875688501E+02 -.875669316E+02 -.875647595E+02 -.875623375E+02 -.875596700E+02 -.875567616E+02 -.875536173E+02 -.875502423E+02 -.875466423E+02 -.875428232E+02 -.875387911E+02 -.875345524E+02 -.875301137E+02 -.875254817E+02 -.875206634E+02 -.875156660E+02 -.875104967E+02 -.875051631E+02 -.874996726E+02 -.874940332E+02 -.874882529E+02 -.874823398E+02 -.874763026E+02 -.874701503E+02 -.874638924E+02 -.874575392E+02 -.874511017E+02 -.874445925E+02 -.874380255E+02 -.874314169E+02 -.874247857E+02 -.874181546E+02 -.874115512E+02 -.874050096E+02 -.873985722E+02 -.873922923E+02 -.873862379E+02 -.873804954E+02 -.873751761E+02 -.873704233E+02 -.873664221E+02 -.873634125E+02 -.873617056E+02 -.873617056E+02
 -.873554756E+02 -.873554756E+02 -.873568010E+02 -.873591415E+02 -.873622569E+02 -.873659618E+02 -.873701123E+02 -.873745967E+02 -.873793278E+02 -.873842374E+02 -.873892720E+02 -.873943889E+02 -.873995542E+02 -.874047404E+02 -.874099252E+02 -.874150900E+02 -.874202195E+02 -.874253003E+02 -.874303209E+02 -.874352713E+02 -.874401423E+02 -.874449256E+02 -.874496136E+02 -.874541990E+02 -.874586751E+02 -.874630352E+02 -.874672732E+02 -.874713829E+02 -.874753584E+02 -.874791942E+02 -.874828845E+02 -.874864241E+02 -.874898078E+02 -.874930304E+02 -.874960872E+02 -.874989735E+02 -.875016848E+02 -.875042170E+02 -.875065660E+02 -.875087281E+02 -.875106999E+02 -.875124783E+02 -.875140602E+02 -.875154433E+02 -.875166251E+02 -.875176040E+02 -.875183782E+02 -.875189465E+02 -.875193082E+02 -.875194626E+02 -.875194098E+02 -.875191498E+02 -.875186833E+02 -.875180113E+02 -.875171350E+02 -.875160560E+02 -.875147764E+02 -.875132985E+02 -.875116250E+02 -.875097586E+02 -.875077028E+02 -.875054609E+02 -.875030369E+02 -.875004346E+02 -.874976584E+02 -.874947128E+02 -.874916023E+02 -.874883320E+02 -.874849067E+02 -.874813317E+02 -.874776123E+02 -.874737540E+02 -.874697624E+02 -.874656432E+02 -.874614023E+02 -.874570458E+02 -.874525798E+02 -.874480108E+02 -.874433456E+02 -.874385911E+02 -.874337549E+02 -.874288450E+02 -.874238704E+02 -.874188408E+02 -.874137674E+02 -.874086630E+02 -.874035428E+02 -.873984246E+02 -.873933302E+02 -.873882864E+02 -.873833264E+02 -.873784915E+02 -.873738344E+02 -.873694218E+02 -.873653390E+02 -.873616954E+02 -.873586322E+02 -.873563314E+02 -.873550286E+02 -.873550286E+02
 -.873498539E+02 -.873498539E+02 -.873508055E+02 -.873524938E+02 -.873547514E+02 -.873574475E+02 -.873604795E+02 -.873637667E+02 -.873672453E+02 -.873708649E+02 -.873745851E+02 -.873783735E+02 -.873822039E+02 -.873860552E+02 -.873899098E+02 -.873937530E+02 -.873975728E+02 -.874013585E+02 -.874051011E+02 -.874087927E+02 -.874124260E+02 -.874159946E+02 -.874194925E+02 -.874229141E+02 -.874262542E+02 -.874295078E+02 -.874326702E+02 -.874357367E+02 -.874387029E+02 -.874415647E+02 -.874443177E+02 -.874469580E+02 -.874494818E+02 -.874518852E+02 -.874541648E+02 -.874563170E+02 -.874583386E+02 -.874602264E+02 -.874619776E+02 -.874635894E+02 -.874650592E+02 -.874663847E+02 -.874675639E+02 -.874685948E+02 -.874694758E+02 -.874702054E+02 -.874707827E+02 -.874712066E+02 -.874714765E+02 -.874715921E+02 -.874715532E+02 -.874713601E+02 -.874710131E+02 -.874705130E+02 -.874698607E+02 -.874690574E+02 -.874681046E+02 -.874670039E+02 -.874657574E+02 -.874643671E+02 -.874628354E+02 -.874611650E+02 -.874593586E+02 -.874574192E+02 -.874553498E+02 -.874531539E+02 -.874508348E+02 -.874483962E+02 -.874458417E+02 -.874431752E+02 -.874404008E+02 -.874375224E+02 -.874345442E+02 -.874314706E+02 -.874283059E+02 -.874250548E+02 -.874217220E+02 -.874183123E+02 -.874148310E+02 -.874112835E+02 -.874076756E+02 -.874040137E+02 -.874003047E+02 -.873965564E+02 -.873927776E+02 -.873889784E+02 -.873851710E+02 -.873813693E+02 -.873775904E+02 -.873738551E+02 -.873701890E+02 -.873666236E+02 -.873631984E+02 -.873599628E+02 -.873569794E+02 -.873543272E+02 -.873521067E+02 -.873504465E+02 -.873495109E+02 -.873495109E+02
 -.873463510E+02 -.873463510E+02 -.873470185E+02 -.873482207E+02 -.873498495E+02 -.873518169E+02 -.873540507E+02 -.873564922E+02 -.873590931E+02 -.873618144E+02 -.873646239E+02 -.873674956E+02 -.873704079E+02 -.873733431E+02 -.873762866E+02 -.873792262E+02 -.873821515E+02 -.873850536E+02 -.873879250E+02 -.873907589E+02 -.873935494E+02 -.873962913E+02 -.873989795E+02 -.874016097E+02 -.874041775E+02 -.874066791E+02 -.874091106E+02 -.874114685E+02 -.874137493E+02 -.874159496E+02 -.874180664E+02 -.874200963E+02 -.874220366E+02 -.874238842E+02 -.874256365E+02 -.874272909E+02 -.874288447E+02 -.874302956E+02 -.874316415E+02 -.874328802E+02 -.874340097E+02 -.874350283E+02 -.874359345E+02 -.874367267E+02 -.874374037E+02 -.874379645E+02 -.874384081E+02 -.874387340E+02 -.874389417E+02 -.874390307E+02 -.874390012E+02 -.874388532E+02 -.874385870E+02 -.874382032E+02 -.874377024E+02 -.874370857E+02 -.874363541E+02 -.874355088E+02 -.874345515E+02 -.874334836E+02 -.874323071E+02 -.874310238E+02 -.874296359E+02 -.874281457E+02 -.874265555E+02 -.874248679E+02 -.874230855E+02 -.874212111E+02 -.874192474E+02 -.874171975E+02 -.874150645E+02 -.874128513E+02 -.874105614E+02 -.874081980E+02 -.874057647E+02 -.874032649E+02 -.874007025E+02 -.873980814E+02 -.873954056E+02 -.873926797E+02 -.873899083E+02 -.873870967E+02 -.873842507E+02 -.873813767E+02 -.873784823E+02 -.873755759E+02 -.873726677E+02 -.873697696E+02 -.873668959E+02 -.873640638E+02 -.873612943E+02 -.873586131E+02 -.873560514E+02 -.873536476E+02 -.873514489E+02 -.873495130E+02 -.873479105E+02 -.873467280E+02 -.873460715E+02 -.873460715E+02
 -.873463510E+02 -.873463510E+02 -.873470185E+02 -.873482207E+02 -.873498495E+02 -.873518169E+02 -.873540507E+02 -.873564922E+02 -.873590931E+02 -.873618144E+02 -.873646239E+02 -.873674956E+02 -.873704079E+02 -.873733431E+02 -.873762866E+02 -.873792262E+02 -.873821515E+02 -.873850536E+02 -.873879250E+02 -.873907589E+02 -.873935494E+02 -.873962913E+02 -.873989795E+02 -.874016097E+02 -.874041775E+02 -.874066791E+02 -.874091106E+02 -.874114685E+02 -.874137493E+02 -.874159496E+02 -.874180664E+02 -.874200963E+02 -.874220366E+02 -.874238842E+02 -.874256365E+02 -.874272909E+02 -.874288447E+02 -.874302956E+02 -.874316415E+02 -.874328802E+02 -.874340097E+02 -.874350283E+02 -.874359345E+02 -.874367267E+02 -.874374037E+02 -.874379645E+02 -.874384081E+02 -.874387340E+02 -.874389417E+02 -.874390307E+02 -.874390012E+02 -.874388532E+02 -.874385870E+02 -.874382032E+02 -.874377024E+02 -.874370857E+02 -.874363541E+02 -.874355088E+02 -.874345515E+02 -.874334836E+02 -.874323071E+02 -.874310238E+02 -.874296359E+02 -.874281457E+02 -.874265555E+02 -.874248679E+02 -.874230855E+02 -.874212111E+02 -.874192474E+02 -.874171975E+02 -.874150645E+02 -.874128513E+02 -.874105614E+02 -.874081980E+02 -.874057647E+02 -.874032649E+02 -.874007025E+02 -.873980814E+02 -.873954056E+02 -.873926797E+02 -.873899083E+02 -.873870967E+02 -.873842507E+02 -.873813767E+02 -.873784823E+02 -.873755759E+02 -.873726677E+02 -.873697696E+02 -.873668959E+02 -.873640638E+02 -.873612943E+02 -.873586131E+02 -.873560514E+02 -.873536476E+02 -.873514489E+02 -.873495130E+02 -.873479105E+02 -.873467280E+02 -.873460715E+02 -.873460715E+02
